# Supplementary material for: Broadening the Scope of Binding Free Energy Calculations Using a Separated Topologies Approach
Source: J Chem Theory Comput. 2023 Jul 24;19(15):5058–76. doi: 10.1021/acs.jctc.3c00282 (PMC10413862; doi:10.1021/acs.jctc.3c00282)
Supplement: Supplementary file 2 — ct3c00282_si_002.zip [file ct3c00282_si_002.zip]

Archive with 579 entries (490 files):
- SI_paper/
- SI_paper/BACE1/
- SI_paper/BACE1/input/
- SI_paper/BACE1/input/6od6_spruce_chainA.pdb
- SI_paper/BACE1/input/amide_series/
- SI_paper/BACE1/input/amide_series/lig_67/
- SI_paper/BACE1/input/amide_series/lig_67/solvent.top
- SI_paper/BACE1/input/amide_series/lig_67/solvent.gro
- SI_paper/BACE1/input/amide_series/lig_67/complex.top
- SI_paper/BACE1/input/amide_series/lig_67/complex.pdb
- SI_paper/BACE1/input/amide_series/lig_67/complex.gro
- SI_paper/BACE1/input/amide_series/lig_45/
- SI_paper/BACE1/input/amide_series/lig_45/complex.gro
- SI_paper/BACE1/input/amide_series/lig_45/solvent.top
- SI_paper/BACE1/input/amide_series/lig_45/solvent.gro
- SI_paper/BACE1/input/amide_series/lig_45/complex.top
- SI_paper/BACE1/input/amide_series/lig_45/complex.pdb
- SI_paper/BACE1/input/amide_series/lig_41/
- SI_paper/BACE1/input/amide_series/lig_41/solvent.top
- SI_paper/BACE1/input/amide_series/lig_41/solvent.gro
- SI_paper/BACE1/input/amide_series/lig_41/complex.top
- SI_paper/BACE1/input/amide_series/lig_41/complex.pdb
- SI_paper/BACE1/input/amide_series/lig_41/complex.gro
- SI_paper/BACE1/input/amide_series/mol2/
- SI_paper/BACE1/input/amide_series/mol2/lig_74.mol2
- SI_paper/BACE1/input/amide_series/mol2/lig_67.mol2
- SI_paper/BACE1/input/amide_series/mol2/lig_45.mol2
- SI_paper/BACE1/input/amide_series/mol2/lig_41.mol2
- SI_paper/BACE1/input/amide_series/mol2/lig_69.mol2
- SI_paper/BACE1/input/amide_series/mol2/lig_81.mol2
- SI_paper/BACE1/input/amide_series/lig_81/
- SI_paper/BACE1/input/amide_series/lig_81/complex.pdb
- SI_paper/BACE1/input/amide_series/lig_81/complex.gro
- SI_paper/BACE1/input/amide_series/lig_81/solvent.top
- SI_paper/BACE1/input/amide_series/lig_81/solvent.gro
- SI_paper/BACE1/input/amide_series/lig_81/complex.top
- SI_paper/BACE1/input/amide_series/lig_74/
- SI_paper/BACE1/input/amide_series/lig_74/complex.top
- SI_paper/BACE1/input/amide_series/lig_74/complex.gro
- SI_paper/BACE1/input/amide_series/lig_74/solvent.top
- SI_paper/BACE1/input/amide_series/lig_74/solvent.gro
- SI_paper/BACE1/input/amide_series/lig_74/complex.pdb
- SI_paper/BACE1/input/amide_series/lig_69/
- SI_paper/BACE1/input/amide_series/lig_69/complex.gro
- SI_paper/BACE1/input/amide_series/lig_69/solvent.top
- SI_paper/BACE1/input/amide_series/lig_69/solvent.gro
- SI_paper/BACE1/input/amide_series/lig_69/complex.top
- SI_paper/BACE1/input/amide_series/lig_69/complex.pdb
- SI_paper/BACE1/input/spirocycles/
- SI_paper/BACE1/input/spirocycles/lig_16/
- SI_paper/BACE1/input/spirocycles/lig_16/solvent.top
- SI_paper/BACE1/input/spirocycles/lig_16/solvent.gro
- SI_paper/BACE1/input/spirocycles/lig_16/complex.top
- SI_paper/BACE1/input/spirocycles/lig_16/complex.pdb
- SI_paper/BACE1/input/spirocycles/lig_16/complex.gro
- SI_paper/BACE1/input/spirocycles/lig_13/
- SI_paper/BACE1/input/spirocycles/lig_13/solvent.top
- SI_paper/BACE1/input/spirocycles/lig_13/solvent.gro
- SI_paper/BACE1/input/spirocycles/lig_13/complex.top
- SI_paper/BACE1/input/spirocycles/lig_13/complex.pdb
- SI_paper/BACE1/input/spirocycles/lig_13/complex.gro
- SI_paper/BACE1/input/spirocycles/lig_11/
- SI_paper/BACE1/input/spirocycles/lig_11/complex.top
- SI_paper/BACE1/input/spirocycles/lig_11/complex.pdb
- SI_paper/BACE1/input/spirocycles/lig_11/complex.gro
- SI_paper/BACE1/input/spirocycles/lig_11/solvent.top
- SI_paper/BACE1/input/spirocycles/lig_11/solvent.gro
- SI_paper/BACE1/input/spirocycles/mol2/
- SI_paper/BACE1/input/spirocycles/mol2/lig_36.mol2
- SI_paper/BACE1/input/spirocycles/mol2/lig_16.mol2
- SI_paper/BACE1/input/spirocycles/mol2/lig_32.mol2
- SI_paper/BACE1/input/spirocycles/mol2/lig_1a.mol2
- SI_paper/BACE1/input/spirocycles/mol2/lig_11.mol2
- SI_paper/BACE1/input/spirocycles/mol2/lig_13.mol2
- SI_paper/BACE1/input/spirocycles/lig_1a/
- SI_paper/BACE1/input/spirocycles/lig_1a/solvent.top
- SI_paper/BACE1/input/spirocycles/lig_1a/solvent.gro
- SI_paper/BACE1/input/spirocycles/lig_1a/complex.top
- SI_paper/BACE1/input/spirocycles/lig_1a/complex.gro
- SI_paper/BACE1/input/spirocycles/lig_1a/complex.pdb
- SI_paper/BACE1/input/spirocycles/lig_32/
- SI_paper/BACE1/input/spirocycles/lig_32/complex.gro
- SI_paper/BACE1/input/spirocycles/lig_32/complex.pdb
- SI_paper/BACE1/input/spirocycles/lig_32/solvent.top
- SI_paper/BACE1/input/spirocycles/lig_32/solvent.gro
- SI_paper/BACE1/input/spirocycles/lig_32/complex.top
- SI_paper/BACE1/input/spirocycles/lig_36/
- SI_paper/BACE1/input/spirocycles/lig_36/solvent.gro
- SI_paper/BACE1/input/spirocycles/lig_36/solvent.top
- SI_paper/BACE1/input/spirocycles/lig_36/complex.top
- SI_paper/BACE1/input/spirocycles/lig_36/complex.pdb
- SI_paper/BACE1/input/spirocycles/lig_36/complex.gro
- SI_paper/BACE1/input/biphenyl/
- SI_paper/BACE1/input/biphenyl/lig_07/
- SI_paper/BACE1/input/biphenyl/lig_07/solvent.gro
- SI_paper/BACE1/input/biphenyl/lig_07/solvent.top
- __MACOSX/
- __MACOSX/SI_paper/
- __MACOSX/SI_paper/BACE1/
- __MACOSX/SI_paper/BACE1/input/
- __MACOSX/SI_paper/BACE1/input/biphenyl/
- __MACOSX/SI_paper/BACE1/input/biphenyl/lig_07/
- __MACOSX/SI_paper/BACE1/input/biphenyl/lig_07/._solvent.top
- SI_paper/BACE1/input/biphenyl/lig_07/complex.top
- SI_paper/BACE1/input/biphenyl/lig_07/complex.pdb
- SI_paper/BACE1/input/biphenyl/lig_07/complex.gro
- SI_paper/BACE1/input/biphenyl/lig_06/
- SI_paper/BACE1/input/biphenyl/lig_06/complex.top
- SI_paper/BACE1/input/biphenyl/lig_06/solvent.gro
- SI_paper/BACE1/input/biphenyl/lig_06/complex.pdb
- SI_paper/BACE1/input/biphenyl/lig_06/solvent.top
- SI_paper/BACE1/input/biphenyl/lig_06/complex.gro
- SI_paper/BACE1/input/biphenyl/lig_05/
- SI_paper/BACE1/input/biphenyl/lig_05/solvent.top
- SI_paper/BACE1/input/biphenyl/lig_05/complex.gro
- SI_paper/BACE1/input/biphenyl/lig_05/complex.pdb
- SI_paper/BACE1/input/biphenyl/lig_05/solvent.gro
- SI_paper/BACE1/input/biphenyl/lig_05/complex.top
- SI_paper/BACE1/input/biphenyl/lig_04/
- SI_paper/BACE1/input/biphenyl/lig_04/solvent.top
- SI_paper/BACE1/input/biphenyl/lig_04/complex.top
- SI_paper/BACE1/input/biphenyl/lig_04/complex.gro
- SI_paper/BACE1/input/biphenyl/lig_04/solvent.gro
- SI_paper/BACE1/input/biphenyl/lig_04/complex.pdb
- SI_paper/BACE1/input/biphenyl/lig_03/
- SI_paper/BACE1/input/biphenyl/lig_03/solvent.top
- SI_paper/BACE1/input/biphenyl/lig_03/complex.top
- SI_paper/BACE1/input/biphenyl/lig_03/complex.gro
- SI_paper/BACE1/input/biphenyl/lig_03/solvent.gro
- SI_paper/BACE1/input/biphenyl/lig_03/complex.pdb
- SI_paper/BACE1/input/biphenyl/lig_02/
- SI_paper/BACE1/input/biphenyl/lig_02/solvent.top
- SI_paper/BACE1/input/biphenyl/lig_02/complex.top
- SI_paper/BACE1/input/biphenyl/lig_02/complex.gro
- SI_paper/BACE1/input/biphenyl/lig_02/solvent.gro
- SI_paper/BACE1/input/biphenyl/lig_02/complex.pdb
- SI_paper/BACE1/input/biphenyl/mol2/
- SI_paper/BACE1/input/biphenyl/mol2/lig_02.mol2
- SI_paper/BACE1/input/biphenyl/mol2/lig_06.mol2
- SI_paper/BACE1/input/biphenyl/mol2/lig_05.mol2
- SI_paper/BACE1/input/biphenyl/mol2/lig_04.mol2
- SI_paper/BACE1/input/biphenyl/mol2/lig_03.mol2
- SI_paper/BACE1/input/biphenyl/mol2/lig_07.mol2
- SI_paper/BACE1/results/
- SI_paper/BACE1/results/BACE_single_repeat.csv
- SI_paper/BACE1/results/BACE_triplicate.csv
- SI_paper/BACE1/bace1.sdf
- SI_paper/ERa/
- SI_paper/ERa/input_aux_restraints/
- SI_paper/ERa/input_aux_restraints/2e/
- SI_paper/ERa/input_aux_restraints/2e/complex.parm7
- SI_paper/ERa/input_aux_restraints/2e/solvated.rst7
- SI_paper/ERa/input_aux_restraints/2e/complex.rst7
- SI_paper/ERa/input_aux_restraints/2e/solvated.parm7
- SI_paper/ERa/input_aux_restraints/2d/
- SI_paper/ERa/input_aux_restraints/2d/complex.parm7
- SI_paper/ERa/input_aux_restraints/2d/solvated.rst7
- SI_paper/ERa/input_aux_restraints/2d/complex.rst7
- SI_paper/ERa/input_aux_restraints/2d/solvated.parm7
- SI_paper/ERa/input_aux_restraints/3b/
- SI_paper/ERa/input_aux_restraints/3b/complex.rst7
- SI_paper/ERa/input_aux_restraints/3b/solvated.rst7
- SI_paper/ERa/input_aux_restraints/3b/complex.parm7
- SI_paper/ERa/input_aux_restraints/3b/solvated.parm7
- SI_paper/ERa/input_spruce_prep/
- SI_paper/ERa/input_spruce_prep/era_2e.sdf
- SI_paper/ERa/input_spruce_prep/era_2d.sdf
- SI_paper/ERa/input_spruce_prep/chainA_prep_aligned.pdb
- SI_paper/ERa/input_spruce_prep/era_3b.sdf
- SI_paper/ERa/input_spruce_prep/2e/
- SI_paper/ERa/input_spruce_prep/2e/complex.top
- SI_paper/ERa/input_spruce_prep/2e/solvent.gro
- SI_paper/ERa/input_spruce_prep/2e/solvent.top
- SI_paper/ERa/input_spruce_prep/2e/complex.gro
- SI_paper/ERa/input_spruce_prep/2d/
- SI_paper/ERa/input_spruce_prep/2d/complex.gro
- SI_paper/ERa/input_spruce_prep/2d/complex.top
- SI_paper/ERa/input_spruce_prep/2d/solvent.gro
- SI_paper/ERa/input_spruce_prep/2d/solvent.top
- SI_paper/ERa/input_spruce_prep/3b/
- SI_paper/ERa/input_spruce_prep/3b/complex.top
- SI_paper/ERa/input_spruce_prep/3b/solvent.top
- SI_paper/ERa/input_spruce_prep/3b/solvent.gro
- SI_paper/ERa/input_spruce_prep/3b/complex.gro
- SI_paper/ERa/sdf/
- SI_paper/ERa/sdf/era_2e.sdf
- SI_paper/ERa/sdf/era_3b.sdf
- SI_paper/ERa/sdf/era_2d.sdf
- SI_paper/ERa/input_atm/
- SI_paper/ERa/input_atm/3b/
- SI_paper/ERa/input_atm/3b/complex.top
- SI_paper/ERa/input_atm/3b/complex.pdb
- SI_paper/ERa/input_atm/3b/complex.gro
- SI_paper/ERa/input_atm/2e/
- SI_paper/ERa/input_atm/2e/complex.pdb
- SI_paper/ERa/input_atm/2e/complex.gro
- SI_paper/ERa/input_atm/2e/complex.top
- SI_paper/ERa/input_atm/2d/
- SI_paper/ERa/input_atm/2d/complex.gro
- SI_paper/ERa/input_atm/2d/complex.pdb
- SI_paper/ERa/input_atm/2d/complex.top
- SI_paper/ERa/era.sdf
- SI_paper/TYK2/
- SI_paper/TYK2/tyk2.sdf
- SI_paper/TYK2/lig_ejm_55/
- SI_paper/TYK2/lig_ejm_55/complex.top
- SI_paper/TYK2/lig_ejm_55/complex.gro
- SI_paper/TYK2/lig_ejm_55/solvent.top
- SI_paper/TYK2/lig_ejm_55/solvent.gro
- SI_paper/TYK2/lig_ejm_54/
- SI_paper/TYK2/lig_ejm_54/solvent.top
- SI_paper/TYK2/lig_ejm_54/complex.gro
- SI_paper/TYK2/lig_ejm_54/solvent.pdb
- SI_paper/TYK2/lig_ejm_54/complex.top
- SI_paper/TYK2/sdf/
- SI_paper/TYK2/sdf/lig_ejm_42.sdf
- SI_paper/TYK2/sdf/lig_ejm_55.sdf
- SI_paper/TYK2/sdf/lig_ejm_54.sdf
- SI_paper/TYK2/lig_ejm_42/
- SI_paper/TYK2/lig_ejm_42/solvent.top
- SI_paper/TYK2/lig_ejm_42/complex.gro
- SI_paper/TYK2/lig_ejm_42/solvent.pdb
- SI_paper/TYK2/lig_ejm_42/complex.top
- SI_paper/MALT1/
- SI_paper/MALT1/input/
- SI_paper/MALT1/input/1832577-09-9/
- SI_paper/MALT1/input/1832577-09-9/complex.pdb
- SI_paper/MALT1/input/1832577-09-9/solvent.top
- SI_paper/MALT1/input/1832577-09-9/complex.top
- SI_paper/MALT1/input/1832577-09-9/solvent.gro
- SI_paper/MALT1/input/1832577-09-9/complex.gro
- SI_paper/MALT1/input/1832576-04-1/
- SI_paper/MALT1/input/1832576-04-1/solvent.top
- SI_paper/MALT1/input/1832576-04-1/complex.top
- SI_paper/MALT1/input/1832576-04-1/solvent.gro
- SI_paper/MALT1/input/1832576-04-1/complex.gro
- SI_paper/MALT1/input/1832576-04-1/complex.pdb
- SI_paper/MALT1/input/7ak1_spruce_combined.pdb
- SI_paper/MALT1/input/Pfizer-01-01/
- SI_paper/MALT1/input/Pfizer-01-01/complex.top
- SI_paper/MALT1/input/Pfizer-01-01/solvent.pdb
- SI_paper/MALT1/input/Pfizer-01-01/complex.pdb
- SI_paper/MALT1/input/Pfizer-01-01/solvent.gro
- SI_paper/MALT1/input/Pfizer-01-01/complex.gro
- SI_paper/MALT1/input/Pfizer-01-01/solvent.top
- SI_paper/MALT1/input/2714550-01-1/
- SI_paper/MALT1/input/2714550-01-1/solvent.top
- SI_paper/MALT1/input/2714550-01-1/complex.top
- SI_paper/MALT1/input/2714550-01-1/complex.gro
- SI_paper/MALT1/input/2714550-01-1/complex.pdb
- SI_paper/MALT1/input/2714550-01-1/solvent.gro
- SI_paper/MALT1/input/Pfizer-01-04/
- SI_paper/MALT1/input/Pfizer-01-04/solvent.gro
- SI_paper/MALT1/input/Pfizer-01-04/complex.gro
- SI_paper/MALT1/input/Pfizer-01-04/solvent.top
- SI_paper/MALT1/input/Pfizer-01-04/complex.top
- SI_paper/MALT1/input/Pfizer-01-04/complex.pdb
- SI_paper/MALT1/input/Pfizer-01-03/
- SI_paper/MALT1/input/Pfizer-01-03/complex.top
- SI_paper/MALT1/input/Pfizer-01-03/solvent.gro
- SI_paper/MALT1/input/Pfizer-01-03/complex.gro
- SI_paper/MALT1/input/Pfizer-01-03/solvent.top
- SI_paper/MALT1/input/Pfizer-01-03/complex.pdb
- SI_paper/MALT1/input/Pfizer-01-02/
- SI_paper/MALT1/input/Pfizer-01-02/complex_fit.pdb
- SI_paper/MALT1/input/Pfizer-01-02/solvent.gro
- SI_paper/MALT1/input/Pfizer-01-02/complex.gro
- SI_paper/MALT1/input/Pfizer-01-02/complex.pdb
- SI_paper/MALT1/input/Pfizer-01-02/solvent.top
- SI_paper/MALT1/input/Pfizer-01-02/complex.top
- SI_paper/MALT1/input/Pfizer-01-05/
- SI_paper/MALT1/input/Pfizer-01-05/solvent.top
- SI_paper/MALT1/input/Pfizer-01-05/complex.pdb
- SI_paper/MALT1/input/Pfizer-01-05/complex.top
- SI_paper/MALT1/input/Pfizer-01-05/solvent.gro
- SI_paper/MALT1/input/Pfizer-01-05/complex.gro
- SI_paper/MALT1/input/Pfizer-01-07/
- SI_paper/MALT1/input/Pfizer-01-07/solvent.top
- SI_paper/MALT1/input/Pfizer-01-07/complex.top
- SI_paper/MALT1/input/Pfizer-01-07/solvent.gro
- SI_paper/MALT1/input/Pfizer-01-07/complex.gro
- SI_paper/MALT1/input/Pfizer-01-07/complex.pdb
- SI_paper/MALT1/input/Pfizer-01-06/
- SI_paper/MALT1/input/Pfizer-01-06/complex.top
- SI_paper/MALT1/input/Pfizer-01-06/solvent.top
- SI_paper/MALT1/input/Pfizer-01-06/complex.pdb
- SI_paper/MALT1/input/Pfizer-01-06/solvent.gro
- SI_paper/MALT1/input/Pfizer-01-06/complex.gro
- SI_paper/MALT1/input/Pfizer-01-09/
- SI_paper/MALT1/input/Pfizer-01-09/complex.pdb
- SI_paper/MALT1/input/Pfizer-01-09/complex.gro
- SI_paper/MALT1/input/Pfizer-01-09/solvent.top
- SI_paper/MALT1/input/Pfizer-01-09/complex.top
- SI_paper/MALT1/input/Pfizer-01-09/solvent.gro
- SI_paper/MALT1/input/Pfizer-01-08/
- SI_paper/MALT1/input/Pfizer-01-08/solvent.gro
- SI_paper/MALT1/input/Pfizer-01-08/complex.gro
- SI_paper/MALT1/input/Pfizer-01-08/solvent.top
- SI_paper/MALT1/input/Pfizer-01-08/complex.top
- SI_paper/MALT1/input/Pfizer-01-08/complex.pdb
[truncated: 279 more entries]
