# Supplementary material for: Broadening the Scope of Binding Free Energy Calculations Using a Separated Topologies Approach
Source: J Chem Theory Comput. 2023 Jul 24;19(15):5058–76. doi: 10.1021/acs.jctc.3c00282 (PMC10413862; doi:10.1021/acs.jctc.3c00282)
Supplement: Supplementary file 2 — ct3c00282_si_002.zip [file ct3c00282_si_002.zip › SI_paper/BACE1/input/6od6_spruce_chainA.pdb]

COMPND    6OD6(A)altA
ATOM      2  C   ACE A  -6     -25.006 -74.654  28.933  0.00 99.99           C
ATOM      3  O   ACE A  -6     -26.174 -74.741  29.237  0.00 99.99           O
ATOM      1  CH3 ACE A  -6     -24.203 -75.902  28.655  0.00 99.99           C
ATOM   3071 HH31 ACE A  -6     -24.845 -76.787  28.778  0.00 20.00           H
ATOM   3072 HH32 ACE A  -6     -23.819 -75.869  27.625  0.00 20.00           H
ATOM   3073 HH33 ACE A  -6     -23.360 -75.961  29.359  0.00 20.00           H
ATOM      4  N   THR A  -5     -24.429 -73.459  28.843  1.00 83.06           N
ATOM      5  CA  THR A  -5     -25.094 -72.181  29.086  1.00 83.80           C
ATOM      6  C   THR A  -5     -24.875 -71.228  27.913  1.00 84.73           C
ATOM      7  O   THR A  -5     -25.648 -70.293  27.711  1.00 85.36           O
ATOM      8  CB  THR A  -5     -24.597 -71.525  30.391  1.00 83.62           C
ATOM      9  OG1 THR A  -5     -23.171 -71.382  30.346  0.00 84.45           O
ATOM     10  CG2 THR A  -5     -24.977 -72.388  31.590  0.00 83.91           C
ATOM   3074  H   THR A  -5     -23.462 -73.433  28.589  1.00 20.00           H
ATOM   3075  HA  THR A  -5     -26.175 -72.355  29.186  1.00 20.00           H
ATOM   3076  HB  THR A  -5     -25.074 -70.539  30.495  1.00 20.00           H
ATOM   3077  HG1 THR A  -5     -22.935 -70.488  30.566  0.00 20.00           H
ATOM   3078 HG21 THR A  -5     -24.618 -71.911  32.514  0.00 20.00           H
ATOM   3079 HG22 THR A  -5     -26.071 -72.494  31.633  0.00 20.00           H
ATOM   3080 HG23 THR A  -5     -24.516 -73.382  31.487  0.00 20.00           H
ATOM     11  N   THR A  -4     -23.817 -71.467  27.141  1.00 84.55           N
ATOM     12  CA  THR A  -4     -23.558 -70.739  25.906  1.00 83.51           C
ATOM     13  C   THR A  -4     -23.330 -71.747  24.787  1.00 79.98           C
ATOM     14  O   THR A  -4     -23.306 -72.961  25.007  1.00 79.46           O
ATOM     15  CB  THR A  -4     -22.353 -69.798  26.043  1.00 82.46           C
ATOM     16  OG1 THR A  -4     -21.157 -70.573  26.197  1.00 81.80           O
ATOM     17  CG2 THR A  -4     -22.515 -68.880  27.249  1.00 81.31           C
ATOM   3081  H   THR A  -4     -23.172 -72.178  27.421  1.00 20.00           H
ATOM   3082  HA  THR A  -4     -24.440 -70.133  25.652  1.00 20.00           H
ATOM   3083  HB  THR A  -4     -22.286 -69.180  25.135  1.00 20.00           H
ATOM   3084  HG1 THR A  -4     -21.385 -71.467  26.422  1.00 20.00           H
ATOM   3085 HG21 THR A  -4     -21.641 -68.217  27.326  1.00 20.00           H
ATOM   3086 HG22 THR A  -4     -23.425 -68.274  27.129  1.00 20.00           H
ATOM   3087 HG23 THR A  -4     -22.596 -69.487  28.163  1.00 20.00           H
ATOM     18  N   GLY A  -3     -23.166 -71.240  23.572  1.00 76.78           N
ATOM     19  CA  GLY A  -3     -22.945 -72.134  22.447  1.00 70.94           C
ATOM     20  C   GLY A  -3     -22.972 -71.402  21.124  1.00 65.00           C
ATOM     21  O   GLY A  -3     -22.606 -70.224  21.036  1.00 61.21           O
ATOM   3088  H   GLY A  -3     -23.194 -70.250  23.431  1.00 20.00           H
ATOM   3089  HA2 GLY A  -3     -21.964 -72.617  22.565  1.00 20.00           H
ATOM   3090  HA3 GLY A  -3     -23.733 -72.901  22.444  1.00 20.00           H
ATOM     22  N   SER A  -2     -23.406 -72.124  20.093  1.00 63.67           N
ATOM     23  CA  SER A  -2     -23.430 -71.623  18.726  1.00 60.31           C
ATOM     24  C   SER A  -2     -24.873 -71.472  18.272  1.00 58.61           C
ATOM     25  O   SER A  -2     -25.628 -72.450  18.257  1.00 59.22           O
ATOM     26  CB  SER A  -2     -22.675 -72.560  17.785  1.00 60.87           C
ATOM     27  OG  SER A  -2     -22.613 -72.012  16.484  1.00 54.75           O
ATOM   3091  H   SER A  -2     -23.731 -73.054  20.265  1.00 20.00           H
ATOM   3092  HA  SER A  -2     -22.948 -70.635  18.692  1.00 20.00           H
ATOM   3093  HB2 SER A  -2     -21.653 -72.707  18.164  1.00 20.00           H
ATOM   3094  HB3 SER A  -2     -23.195 -73.529  17.745  1.00 20.00           H
ATOM   3095  HG  SER A  -2     -23.490 -71.953  16.123  1.00 20.00           H
ATOM     28  N   PHE A  -1     -25.250 -70.252  17.902  1.00 57.91           N
ATOM     29  CA  PHE A  -1     -26.577 -69.994  17.361  1.00 59.48           C
ATOM     30  C   PHE A  -1     -26.422 -69.411  15.968  1.00 59.75           C
ATOM     31  O   PHE A  -1     -26.699 -68.232  15.732  1.00 59.77           O
ATOM     32  CB  PHE A  -1     -27.363 -69.067  18.288  1.00 60.22           C
ATOM     33  CG  PHE A  -1     -27.640 -69.667  19.635  1.00 60.18           C
ATOM     34  CD1 PHE A  -1     -26.680 -69.636  20.636  1.00 58.55           C
ATOM     35  CD2 PHE A  -1     -28.856 -70.277  19.897  1.00 59.33           C
ATOM     36  CE1 PHE A  -1     -26.933 -70.198  21.876  1.00 59.65           C
ATOM     37  CE2 PHE A  -1     -29.113 -70.836  21.135  1.00 60.85           C
ATOM     38  CZ  PHE A  -1     -28.150 -70.797  22.123  1.00 59.87           C
ATOM   3096  H   PHE A  -1     -24.606 -69.493  17.998  1.00 20.00           H
ATOM   3097  HA  PHE A  -1     -27.125 -70.944  17.280  1.00 20.00           H
ATOM   3098  HB2 PHE A  -1     -26.784 -68.143  18.430  1.00 20.00           H
ATOM   3099  HB3 PHE A  -1     -28.324 -68.827  17.809  1.00 20.00           H
ATOM   3100  HD1 PHE A  -1     -25.725 -69.169  20.446  1.00 20.00           H
ATOM   3101  HD2 PHE A  -1     -29.611 -70.316  19.126  1.00 20.00           H
ATOM   3102  HE1 PHE A  -1     -26.178 -70.167  22.648  1.00 20.00           H
ATOM   3103  HE2 PHE A  -1     -30.067 -71.303  21.329  1.00 20.00           H
ATOM   3104  HZ  PHE A  -1     -28.350 -71.236  23.090  1.00 20.00           H
ATOM     39  N   VAL A   0     -25.995 -70.265  15.038  1.00 57.00           N
ATOM     40  CA  VAL A   0     -25.383 -69.808  13.798  1.00 57.40           C
ATOM     41  C   VAL A   0     -26.389 -69.142  12.869  1.00 53.75           C
ATOM     42  O   VAL A   0     -26.014 -68.281  12.065  1.00 58.61           O
ATOM     43  CB  VAL A   0     -24.663 -70.995  13.123  1.00 60.49           C
ATOM     44  CG1 VAL A   0     -25.667 -71.911  12.419  1.00 58.61           C
ATOM     45  CG2 VAL A   0     -23.588 -70.509  12.172  1.00 65.29           C
ATOM   3105  H   VAL A   0     -26.098 -71.247  15.196  1.00 20.00           H
ATOM   3106  HA  VAL A   0     -24.616 -69.060  14.046  1.00 20.00           H
ATOM   3107  HB  VAL A   0     -24.174 -71.581  13.915  1.00 20.00           H
ATOM   3108 HG11 VAL A   0     -25.132 -72.748  11.946  1.00 20.00           H
ATOM   3109 HG12 VAL A   0     -26.384 -72.303  13.155  1.00 20.00           H
ATOM   3110 HG13 VAL A   0     -26.207 -71.340  11.649  1.00 20.00           H
ATOM   3111 HG21 VAL A   0     -23.092 -71.373  11.706  1.00 20.00           H
ATOM   3112 HG22 VAL A   0     -24.045 -69.883  11.391  1.00 20.00           H
ATOM   3113 HG23 VAL A   0     -22.847 -69.917  12.729  1.00 20.00           H
ATOM     46  N   GLU A   1     -27.669 -69.509  12.958  1.00 46.87           N
ATOM     47  CA  GLU A   1     -28.667 -68.879  12.097  1.00 46.68           C
ATOM     48  C   GLU A   1     -29.004 -67.461  12.522  1.00 46.62           C
ATOM     49  O   GLU A   1     -29.515 -66.688  11.704  1.00 50.85           O
ATOM     50  CB  GLU A   1     -29.962 -69.690  12.059  1.00 46.55           C
ATOM     51  CG  GLU A   1     -29.991 -70.723  10.972  1.00 51.02           C
ATOM     52  CD  GLU A   1     -29.171 -71.926  11.343  1.00 53.26           C
ATOM     53  OE1 GLU A   1     -28.378 -72.407  10.507  1.00 50.59           O
ATOM     54  OE2 GLU A   1     -29.324 -72.379  12.493  1.00 51.82           O
ATOM   3114  H   GLU A   1     -27.944 -70.213  13.612  1.00 20.00           H
ATOM   3115  HA  GLU A   1     -28.269 -68.837  11.073  1.00 20.00           H
ATOM   3116  HB2 GLU A   1     -30.082 -70.200  13.026  1.00 20.00           H
ATOM   3117  HB3 GLU A   1     -30.802 -68.997  11.903  1.00 20.00           H
ATOM   3118  HG2 GLU A   1     -31.032 -71.037  10.803  1.00 20.00           H
ATOM   3119  HG3 GLU A   1     -29.586 -70.284  10.049  1.00 20.00           H
ATOM     55  N   MET A   2     -28.750 -67.105  13.776  1.00 40.27           N
ATOM     56  CA  MET A   2     -29.115 -65.786  14.264  1.00 36.21           C
ATOM     57  C   MET A   2     -27.947 -64.818  14.282  1.00 39.12           C
ATOM     58  O   MET A   2     -28.156 -63.620  14.493  1.00 39.42           O
ATOM     59  CB  MET A   2     -29.738 -65.909  15.658  1.00 40.69           C
ATOM     60  CG  MET A   2     -31.090 -66.608  15.624  1.00 41.21           C
ATOM     61  SD  MET A   2     -31.937 -66.770  17.202  1.00 44.04           S
ATOM     62  CE  MET A   2     -31.293 -68.329  17.799  1.00 48.68           C
ATOM   3120  H   MET A   2     -28.302 -67.753  14.392  1.00 20.00           H
ATOM   3121  HA  MET A   2     -29.883 -65.369  13.596  1.00 20.00           H
ATOM   3122  HB2 MET A   2     -29.057 -66.486  16.301  1.00 20.00           H
ATOM   3123  HB3 MET A   2     -29.871 -64.901  16.077  1.00 20.00           H
ATOM   3124  HG2 MET A   2     -31.745 -66.039  14.948  1.00 20.00           H
ATOM   3125  HG3 MET A   2     -30.935 -67.619  15.220  1.00 20.00           H
ATOM   3126  HE1 MET A   2     -32.093 -68.886  18.309  1.00 20.00           H
ATOM   3127  HE2 MET A   2     -30.919 -68.920  16.950  1.00 20.00           H
ATOM   3128  HE3 MET A   2     -30.471 -68.140  18.505  1.00 20.00           H
ATOM     63  N   VAL A   3     -26.731 -65.314  14.063  1.00 40.35           N
ATOM     64  CA  VAL A   3     -25.581 -64.439  13.892  1.00 39.02           C
ATOM     65  C   VAL A   3     -25.802 -63.545  12.682  1.00 40.33           C
ATOM     66  O   VAL A   3     -26.155 -64.017  11.593  1.00 44.12           O
ATOM     67  CB  VAL A   3     -24.295 -65.269  13.753  1.00 42.69           C
ATOM     68  CG1 VAL A   3     -23.200 -64.454  13.077  1.00 46.48           C
ATOM     69  CG2 VAL A   3     -23.835 -65.764  15.122  1.00 43.17           C
ATOM   3129  H   VAL A   3     -26.606 -66.305  14.015  1.00 20.00           H
ATOM   3130  HA  VAL A   3     -25.480 -63.799  14.781  1.00 20.00           H
ATOM   3131  HB  VAL A   3     -24.516 -66.144  13.124  1.00 20.00           H
ATOM   3132 HG11 VAL A   3     -22.290 -65.065  12.987  1.00 20.00           H
ATOM   3133 HG12 VAL A   3     -23.536 -64.148  12.075  1.00 20.00           H
ATOM   3134 HG13 VAL A   3     -22.983 -63.560  13.680  1.00 20.00           H
ATOM   3135 HG21 VAL A   3     -22.915 -66.356  15.008  1.00 20.00           H
ATOM   3136 HG22 VAL A   3     -23.638 -64.902  15.776  1.00 20.00           H
ATOM   3137 HG23 VAL A   3     -24.621 -66.391  15.568  1.00 20.00           H
ATOM     70  N   ASP A   4     -25.629 -62.235  12.886  1.00 40.78           N
ATOM     71  CA  ASP A   4     -25.671 -61.233  11.822  1.00 47.34           C
ATOM     72  C   ASP A   4     -27.075 -61.053  11.245  1.00 49.19           C
ATOM     73  O   ASP A   4     -27.229 -60.766  10.058  1.00 50.30           O
ATOM     74  CB  ASP A   4     -24.666 -61.565  10.710  1.00 49.64           C
ATOM     75  CG  ASP A   4     -24.356 -60.372   9.835  1.00 53.90           C
ATOM     76  OD1 ASP A   4     -24.051 -59.305  10.401  1.00 56.94           O
ATOM     77  OD2 ASP A   4     -24.426 -60.493   8.594  1.00 58.91           O
ATOM   3138  H   ASP A   4     -25.461 -61.922  13.821  1.00 20.00           H
ATOM   3139  HA  ASP A   4     -25.370 -60.267  12.253  1.00 20.00           H
ATOM   3140  HB2 ASP A   4     -23.732 -61.916  11.172  1.00 20.00           H
ATOM   3141  HB3 ASP A   4     -25.087 -62.364  10.081  1.00 20.00           H
ATOM     78  N   ASN A   5     -28.112 -61.194  12.072  1.00 50.26           N
ATOM     79  CA  ASN A   5     -29.479 -61.028  11.590  1.00 48.50           C
ATOM     80  C   ASN A   5     -30.011 -59.606  11.736  1.00 45.51           C
ATOM     81  O   ASN A   5     -31.161 -59.355  11.367  1.00 40.30           O
ATOM     82  CB  ASN A   5     -30.431 -62.011  12.298  1.00 39.89           C
ATOM     83  CG  ASN A   5     -30.514 -61.789  13.801  1.00 41.70           C
ATOM     84  OD1 ASN A   5     -29.875 -60.893  14.348  1.00 47.34           O
ATOM     85  ND2 ASN A   5     -31.316 -62.609  14.474  1.00 33.76           N
ATOM   3142  H   ASN A   5     -27.951 -61.416  13.034  1.00 20.00           H
ATOM   3143  HA  ASN A   5     -29.496 -61.275  10.518  1.00 20.00           H
ATOM   3144  HB2 ASN A   5     -31.438 -61.891  11.871  1.00 20.00           H
ATOM   3145  HB3 ASN A   5     -30.075 -63.035  12.115  1.00 20.00           H
ATOM   3146 HD21 ASN A   5     -31.417 -62.509  15.464  1.00 20.00           H
ATOM   3147 HD22 ASN A   5     -31.818 -63.326  13.990  1.00 20.00           H
ATOM     86  N   LEU A   6     -29.222 -58.669  12.250  1.00 35.87           N
ATOM     87  CA  LEU A   6     -29.687 -57.298  12.414  1.00 39.39           C
ATOM     88  C   LEU A   6     -29.063 -56.380  11.369  1.00 47.96           C
ATOM     89  O   LEU A   6     -27.891 -56.517  11.013  1.00 51.47           O
ATOM     90  CB  LEU A   6     -29.375 -56.758  13.814  1.00 39.00           C
ATOM     91  CG  LEU A   6     -29.989 -57.456  15.023  1.00 40.52           C
ATOM     92  CD1 LEU A   6     -29.711 -56.665  16.297  1.00 36.04           C
ATOM     93  CD2 LEU A   6     -31.482 -57.690  14.857  1.00 42.24           C
ATOM   3148  H   LEU A   6     -28.292 -58.909  12.529  1.00 20.00           H
ATOM   3149  HA  LEU A   6     -30.778 -57.274  12.278  1.00 20.00           H
ATOM   3150  HB2 LEU A   6     -28.283 -56.795  13.939  1.00 20.00           H
ATOM   3151  HB3 LEU A   6     -29.712 -55.711  13.839  1.00 20.00           H
ATOM   3152  HG  LEU A   6     -29.504 -58.438  15.125  1.00 20.00           H
ATOM   3153 HD11 LEU A   6     -30.161 -57.183  17.157  1.00 20.00           H
ATOM   3154 HD12 LEU A   6     -28.625 -56.582  16.447  1.00 20.00           H
ATOM   3155 HD13 LEU A   6     -30.147 -55.659  16.206  1.00 20.00           H
ATOM   3156 HD21 LEU A   6     -31.876 -58.194  15.752  1.00 20.00           H
ATOM   3157 HD22 LEU A   6     -31.992 -56.724  14.726  1.00 20.00           H
ATOM   3158 HD23 LEU A   6     -31.658 -58.321  13.973  1.00 20.00           H
ATOM     94  N   ARG A   7     -29.864 -55.433  10.882  1.00 44.44           N
ATOM     95  CA  ARG A   7     -29.381 -54.404   9.970  1.00 46.12           C
ATOM     96  C   ARG A   7     -29.895 -53.051  10.430  1.00 45.74           C
ATOM     97  O   ARG A   7     -30.754 -52.956  11.309  1.00 51.83           O
ATOM     98  CB  ARG A   7     -29.818 -54.672   8.522  1.00 49.94           C
ATOM     99  CG  ARG A   7     -29.081 -55.816   7.847  1.00 48.18           C
ATOM    100  CD  ARG A   7     -27.655 -55.418   7.506  1.00 56.99           C
ATOM    101  NE  ARG A   7     -26.883 -56.546   6.989  1.00 64.39           N
ATOM    102  CZ  ARG A   7     -26.286 -57.457   7.754  1.00 62.67           C
ATOM    103  NH1 ARG A   7     -25.601 -58.450   7.201  1.00 60.26           N
ATOM    104  NH2 ARG A   7     -26.373 -57.379   9.076  1.00 56.97           N
ATOM   3159  H   ARG A   7     -30.827 -55.428  11.151  1.00 20.00           H
ATOM   3160  HA  ARG A   7     -28.281 -54.384   9.998  1.00 20.00           H
ATOM   3161  HB2 ARG A   7     -30.892 -54.909   8.525  1.00 20.00           H
ATOM   3162  HB3 ARG A   7     -29.645 -53.758   7.936  1.00 20.00           H
ATOM   3163  HG2 ARG A   7     -29.061 -56.681   8.526  1.00 20.00           H
ATOM   3164  HG3 ARG A   7     -29.610 -56.088   6.922  1.00 20.00           H
ATOM   3165  HD2 ARG A   7     -27.680 -54.625   6.744  1.00 20.00           H
ATOM   3166  HD3 ARG A   7     -27.165 -55.038   8.415  1.00 20.00           H
ATOM   3167  HE  ARG A   7     -26.798 -56.639   5.997  1.00 20.00           H
ATOM   3168 HH11 ARG A   7     -25.155 -59.133   7.780  1.00 20.00           H
ATOM   3169 HH12 ARG A   7     -25.531 -58.515   6.206  1.00 20.00           H
ATOM   3170 HH21 ARG A   7     -25.924 -58.066   9.648  1.00 20.00           H
ATOM   3171 HH22 ARG A   7     -26.887 -56.634   9.500  1.00 20.00           H
ATOM    105  N   GLY A   8     -29.363 -51.995   9.826  1.00 48.16           N
ATOM    106  CA  GLY A   8     -29.873 -50.666  10.090  1.00 49.22           C
ATOM    107  C   GLY A   8     -29.128 -49.621   9.296  1.00 54.13           C
ATOM    108  O   GLY A   8     -28.031 -49.863   8.785  1.00 60.54           O
ATOM   3172  H   GLY A   8     -28.605 -52.118   9.185  1.00 20.00           H
ATOM   3173  HA2 GLY A   8     -30.938 -50.631   9.817  1.00 20.00           H
ATOM   3174  HA3 GLY A   8     -29.762 -50.447  11.162  1.00 20.00           H
ATOM    109  N   LYS A   9     -29.757 -48.454   9.189  1.00 51.26           N
ATOM    110  CA  LYS A   9     -29.100 -47.266   8.674  1.00 55.97           C
ATOM    111  C   LYS A   9     -28.494 -46.504   9.843  1.00 58.25           C
ATOM    112  O   LYS A   9     -29.074 -46.456  10.933  1.00 61.53           O
ATOM    113  CB  LYS A   9     -30.087 -46.377   7.919  1.00 61.77           C
ATOM    114  CG  LYS A   9     -30.929 -47.118   6.897  1.00 63.82           C
ATOM    115  CD  LYS A   9     -30.115 -47.509   5.675  1.00 66.99           C
ATOM    116  CE  LYS A   9     -30.983 -48.224   4.645  1.00 66.46           C
ATOM    117  NZ  LYS A   9     -31.496 -49.528   5.154  0.00 63.64           N
ATOM   3175  H   LYS A   9     -30.714 -48.393   9.473  1.00 20.00           H
ATOM   3176  HA  LYS A   9     -28.293 -47.558   7.986  1.00 20.00           H
ATOM   3177  HB2 LYS A   9     -30.763 -45.911   8.651  1.00 20.00           H
ATOM   3178  HB3 LYS A   9     -29.517 -45.595   7.396  1.00 20.00           H
ATOM   3179  HG2 LYS A   9     -31.334 -48.029   7.362  1.00 20.00           H
ATOM   3180  HG3 LYS A   9     -31.758 -46.468   6.580  1.00 20.00           H
ATOM   3181  HD2 LYS A   9     -29.691 -46.602   5.220  1.00 20.00           H
ATOM   3182  HD3 LYS A   9     -29.300 -48.179   5.985  1.00 20.00           H
ATOM   3183  HE2 LYS A   9     -31.838 -47.580   4.393  1.00 20.00           H
ATOM   3184  HE3 LYS A   9     -30.383 -48.407   3.741  1.00 20.00           H
ATOM   3185  HZ1 LYS A   9     -31.955 -50.018   4.413  0.00 20.00           H
ATOM   3186  HZ2 LYS A   9     -30.732 -50.077   5.494  0.00 20.00           H
ATOM   3187  HZ3 LYS A   9     -32.145 -49.364   5.897  0.00 20.00           H
ATOM    118  N   SER A  10     -27.315 -45.926   9.615  1.00 61.00           N
ATOM    119  CA  SER A  10     -26.605 -45.217  10.672  1.00 62.58           C
ATOM    120  C   SER A  10     -27.482 -44.140  11.297  1.00 62.43           C
ATOM    121  O   SER A  10     -27.815 -43.143  10.648  1.00 66.54           O
ATOM    122  CB  SER A  10     -25.315 -44.601  10.131  1.00 62.08           C
ATOM    123  OG  SER A  10     -24.566 -43.992  11.169  0.00 58.48           O
ATOM   3188  H   SER A  10     -26.910 -45.980   8.702  1.00 20.00           H
ATOM   3189  HA  SER A  10     -26.333 -45.934  11.460  1.00 20.00           H
ATOM   3190  HB2 SER A  10     -24.707 -45.391   9.665  1.00 20.00           H
ATOM   3191  HB3 SER A  10     -25.568 -43.841   9.377  1.00 20.00           H
ATOM   3192  HG  SER A  10     -24.726 -43.056  11.168  0.00 20.00           H
ATOM    124  N   GLY A  11     -27.886 -44.355  12.546  1.00 60.61           N
ATOM    125  CA  GLY A  11     -28.618 -43.359  13.301  1.00 58.32           C
ATOM    126  C   GLY A  11     -30.128 -43.475  13.269  1.00 58.45           C
ATOM    127  O   GLY A  11     -30.810 -42.558  13.743  1.00 60.87           O
ATOM   3193  H   GLY A  11     -27.678 -45.233  12.978  1.00 20.00           H
ATOM   3194  HA2 GLY A  11     -28.298 -43.431  14.351  1.00 20.00           H
ATOM   3195  HA3 GLY A  11     -28.348 -42.370  12.902  1.00 20.00           H
ATOM    128  N   GLN A  12     -30.681 -44.571  12.744  1.00 58.88           N
ATOM    129  CA  GLN A  12     -32.121 -44.676  12.565  1.00 55.22           C
ATOM    130  C   GLN A  12     -32.744 -45.940  13.141  1.00 57.32           C
ATOM    131  O   GLN A  12     -33.975 -46.042  13.152  1.00 64.11           O
ATOM    132  CB  GLN A  12     -32.475 -44.562  11.074  1.00 58.43           C
ATOM    133  CG  GLN A  12     -32.361 -43.131  10.545  1.00 65.11           C
ATOM    134  CD  GLN A  12     -32.628 -43.022   9.061  1.00 75.53           C
ATOM    135  OE1 GLN A  12     -32.649 -44.024   8.350  1.00 80.19           O
ATOM    136  NE2 GLN A  12     -32.837 -41.798   8.582  1.00 76.70           N
ATOM   3196  H   GLN A  12     -30.095 -45.333  12.469  1.00 20.00           H
ATOM   3197  HA  GLN A  12     -32.590 -43.821  13.074  1.00 20.00           H
ATOM   3198  HB2 GLN A  12     -31.791 -45.204  10.500  1.00 20.00           H
ATOM   3199  HB3 GLN A  12     -33.509 -44.908  10.931  1.00 20.00           H
ATOM   3200  HG2 GLN A  12     -33.089 -42.502  11.078  1.00 20.00           H
ATOM   3201  HG3 GLN A  12     -31.343 -42.764  10.745  1.00 20.00           H
ATOM   3202 HE21 GLN A  12     -33.020 -41.667   7.608  1.00 20.00           H
ATOM   3203 HE22 GLN A  12     -32.811 -41.009   9.196  1.00 20.00           H
ATOM    137  N   GLY A  13     -31.952 -46.889  13.632  1.00 45.93           N
ATOM    138  CA  GLY A  13     -32.508 -48.035  14.324  1.00 42.54           C
ATOM    139  C   GLY A  13     -32.056 -49.391  13.821  1.00 44.75           C
ATOM    140  O   GLY A  13     -31.856 -49.584  12.619  1.00 45.90           O
ATOM   3204  H   GLY A  13     -30.961 -46.811  13.523  1.00 20.00           H
ATOM   3205  HA2 GLY A  13     -32.228 -47.958  15.385  1.00 20.00           H
ATOM   3206  HA3 GLY A  13     -33.603 -47.988  14.230  1.00 20.00           H
ATOM    141  N   TYR A  14     -31.887 -50.339  14.742  1.00 41.58           N
ATOM    142  CA  TYR A  14     -31.529 -51.710  14.404  1.00 41.93           C
ATOM    143  C   TYR A  14     -32.797 -52.537  14.239  1.00 39.95           C
ATOM    144  O   TYR A  14     -33.649 -52.558  15.130  1.00 43.63           O
ATOM    145  CB  TYR A  14     -30.648 -52.326  15.491  1.00 42.83           C
ATOM    146  CG  TYR A  14     -29.245 -51.758  15.588  1.00 45.11           C
ATOM    147  CD1 TYR A  14     -28.971 -50.664  16.398  1.00 44.78           C
ATOM    148  CD2 TYR A  14     -28.189 -52.335  14.890  1.00 47.46           C
ATOM    149  CE1 TYR A  14     -27.691 -50.153  16.500  1.00 46.09           C
ATOM    150  CE2 TYR A  14     -26.902 -51.826  14.984  1.00 46.25           C
ATOM    151  CZ  TYR A  14     -26.661 -50.734  15.792  1.00 47.24           C
ATOM    152  OH  TYR A  14     -25.390 -50.219  15.897  1.00 49.70           O
ATOM   3207  H   TYR A  14     -32.011 -50.099  15.705  1.00 20.00           H
ATOM   3208  HA  TYR A  14     -30.974 -51.722  13.454  1.00 20.00           H
ATOM   3209  HB2 TYR A  14     -31.145 -52.171  16.460  1.00 20.00           H
ATOM   3210  HB3 TYR A  14     -30.565 -53.404  15.290  1.00 20.00           H
ATOM   3211  HD1 TYR A  14     -29.772 -50.204  16.958  1.00 20.00           H
ATOM   3212  HD2 TYR A  14     -28.375 -53.195  14.264  1.00 20.00           H
ATOM   3213  HE1 TYR A  14     -27.498 -49.300  17.133  1.00 20.00           H
ATOM   3214  HE2 TYR A  14     -26.095 -52.281  14.429  1.00 20.00           H
ATOM   3215  HH  TYR A  14     -25.397 -49.475  16.488  1.00 20.00           H
ATOM    153  N   TYR A  15     -32.918 -53.228  13.111  1.00 34.45           N
ATOM    154  CA  TYR A  15     -34.131 -53.975  12.814  1.00 43.63           C
ATOM    155  C   TYR A  15     -33.830 -55.415  12.428  1.00 47.15           C
ATOM    156  O   TYR A  15     -32.769 -55.729  11.880  1.00 47.11           O
ATOM    157  CB  TYR A  15     -34.956 -53.301  11.705  1.00 39.16           C
ATOM    158  CG  TYR A  15     -34.247 -53.062  10.390  1.00 37.22           C
ATOM    159  CD1 TYR A  15     -34.170 -54.060   9.426  1.00 38.79           C
ATOM    160  CD2 TYR A  15     -33.697 -51.822  10.090  1.00 39.69           C
ATOM    161  CE1 TYR A  15     -33.542 -53.835   8.207  1.00 40.59           C
ATOM    162  CE2 TYR A  15     -33.071 -51.590   8.879  1.00 41.48           C
ATOM    163  CZ  TYR A  15     -32.996 -52.596   7.942  1.00 43.59           C
ATOM    164  OH  TYR A  15     -32.371 -52.362   6.739  1.00 51.63           O
ATOM   3216  H   TYR A  15     -32.163 -53.235  12.455  1.00 20.00           H
ATOM   3217  HA  TYR A  15     -34.755 -53.998  13.720  1.00 20.00           H
ATOM   3218  HB2 TYR A  15     -35.829 -53.938  11.503  1.00 20.00           H
ATOM   3219  HB3 TYR A  15     -35.294 -52.326  12.085  1.00 20.00           H
ATOM   3220  HD1 TYR A  15     -34.606 -55.027   9.628  1.00 20.00           H
ATOM   3221  HD2 TYR A  15     -33.759 -51.025  10.816  1.00 20.00           H
ATOM   3222  HE1 TYR A  15     -33.482 -54.624   7.472  1.00 20.00           H
ATOM   3223  HE2 TYR A  15     -32.642 -50.622   8.669  1.00 20.00           H
ATOM   3224  HH  TYR A  15     -32.869 -52.767   6.039  1.00 20.00           H
ATOM    165  N   VAL A  16     -34.796 -56.279  12.720  1.00 45.50           N
ATOM    166  CA  VAL A  16     -34.743 -57.694  12.391  1.00 36.27           C
ATOM    167  C   VAL A  16     -35.870 -57.994  11.414  1.00 45.56           C
ATOM    168  O   VAL A  16     -36.937 -57.373  11.470  1.00 42.95           O
ATOM    169  CB  VAL A  16     -34.857 -58.572  13.655  1.00 41.85           C
ATOM    170  CG1 VAL A  16     -36.231 -58.415  14.301  1.00 42.39           C
ATOM    171  CG2 VAL A  16     -34.572 -60.027  13.329  1.00 43.83           C
ATOM   3225  H   VAL A  16     -35.607 -55.936  13.194  1.00 20.00           H
ATOM   3226  HA  VAL A  16     -33.785 -57.920  11.900  1.00 20.00           H
ATOM   3227  HB  VAL A  16     -34.100 -58.227  14.375  1.00 20.00           H
ATOM   3228 HG11 VAL A  16     -36.289 -59.049  15.198  1.00 20.00           H
ATOM   3229 HG12 VAL A  16     -36.385 -57.363  14.584  1.00 20.00           H
ATOM   3230 HG13 VAL A  16     -37.009 -58.720  13.586  1.00 20.00           H
ATOM   3231 HG21 VAL A  16     -34.659 -60.632  14.243  1.00 20.00           H
ATOM   3232 HG22 VAL A  16     -35.297 -60.384  12.583  1.00 20.00           H
ATOM   3233 HG23 VAL A  16     -33.553 -60.119  12.924  1.00 20.00           H
ATOM    172  N   GLU A  17     -35.624 -58.929  10.506  1.00 46.71           N
ATOM    173  CA  GLU A  17     -36.665 -59.346   9.582  1.00 47.25           C
ATOM    174  C   GLU A  17     -37.617 -60.310  10.275  1.00 44.32           C
ATOM    175  O   GLU A  17     -37.184 -61.226  10.981  1.00 37.21           O
ATOM    176  CB  GLU A  17     -36.052 -59.992   8.339  1.00 46.81           C
ATOM    177  CG  GLU A  17     -37.089 -60.483   7.335  1.00 51.91           C
ATOM    178  CD  GLU A  17     -36.475 -60.980   6.040  1.00 59.76           C
ATOM    179  OE1 GLU A  17     -36.038 -60.142   5.220  1.00 58.11           O
ATOM    180  OE2 GLU A  17     -36.422 -62.213   5.845  1.00 60.64           O
ATOM   3234  H   GLU A  17     -34.718 -59.349  10.457  1.00 20.00           H
ATOM   3235  HA  GLU A  17     -37.239 -58.464   9.263  1.00 20.00           H
ATOM   3236  HB2 GLU A  17     -35.410 -59.250   7.842  1.00 20.00           H
ATOM   3237  HB3 GLU A  17     -35.442 -60.850   8.658  1.00 20.00           H
ATOM   3238  HG2 GLU A  17     -37.656 -61.307   7.792  1.00 20.00           H
ATOM   3239  HG3 GLU A  17     -37.772 -59.653   7.103  1.00 20.00           H
ATOM    181  N   MET A  18     -38.915 -60.090  10.086  1.00 42.05           N
ATOM    182  CA  MET A  18     -39.944 -60.963  10.628  1.00 38.08           C
ATOM    183  C   MET A  18     -41.027 -61.156   9.574  1.00 42.70           C
ATOM    184  O   MET A  18     -41.151 -60.371   8.632  1.00 43.61           O
ATOM    185  CB  MET A  18     -40.567 -60.396  11.922  1.00 38.77           C
ATOM    186  CG  MET A  18     -39.574 -59.931  12.988  1.00 39.81           C
ATOM    187  SD  MET A  18     -40.371 -59.212  14.441  1.00 44.70           S
ATOM    188  CE  MET A  18     -41.076 -60.663  15.226  1.00 43.49           C
ATOM   3240  H   MET A  18     -39.194 -59.293   9.550  1.00 20.00           H
ATOM   3241  HA  MET A  18     -39.505 -61.944  10.860  1.00 20.00           H
ATOM   3242  HB2 MET A  18     -41.194 -59.535  11.646  1.00 20.00           H
ATOM   3243  HB3 MET A  18     -41.196 -61.181  12.366  1.00 20.00           H
ATOM   3244  HG2 MET A  18     -38.976 -60.797  13.310  1.00 20.00           H
ATOM   3245  HG3 MET A  18     -38.912 -59.174  12.542  1.00 20.00           H
ATOM   3246  HE1 MET A  18     -42.060 -60.410  15.649  1.00 20.00           H
ATOM   3247  HE2 MET A  18     -41.192 -61.463  14.480  1.00 20.00           H
ATOM   3248  HE3 MET A  18     -40.408 -61.006  16.030  1.00 20.00           H
ATOM    189  N   THR A  19     -41.798 -62.227   9.727  1.00 43.90           N
ATOM    190  CA  THR A  19     -42.965 -62.478   8.893  1.00 46.71           C
ATOM    191  C   THR A  19     -44.206 -62.555   9.768  1.00 46.06           C
ATOM    192  O   THR A  19     -44.158 -63.084  10.883  1.00 47.91           O
ATOM    193  CB  THR A  19     -42.840 -63.778   8.086  1.00 47.17           C
ATOM    194  OG1 THR A  19     -42.938 -64.901   8.969  1.00 48.71           O
ATOM    195  CG2 THR A  19     -41.518 -63.831   7.344  1.00 51.93           C
ATOM   3249  H   THR A  19     -41.568 -62.886  10.443  1.00 20.00           H
ATOM   3250  HA  THR A  19     -43.090 -61.645   8.186  1.00 20.00           H
ATOM   3251  HB  THR A  19     -43.657 -63.810   7.351  1.00 20.00           H
ATOM   3252  HG1 THR A  19     -43.763 -64.864   9.439  1.00 20.00           H
ATOM   3253 HG21 THR A  19     -41.454 -64.770   6.775  1.00 20.00           H
ATOM   3254 HG22 THR A  19     -41.451 -62.978   6.653  1.00 20.00           H
ATOM   3255 HG23 THR A  19     -40.690 -63.783   8.066  1.00 20.00           H
ATOM    196  N   VAL A  20     -45.309 -62.014   9.257  1.00 46.73           N
ATOM    197  CA  VAL A  20     -46.601 -62.061   9.926  1.00 41.74           C
ATOM    198  C   VAL A  20     -47.627 -62.617   8.947  1.00 41.09           C
ATOM    199  O   VAL A  20     -47.606 -62.290   7.755  1.00 40.35           O
ATOM    200  CB  VAL A  20     -47.029 -60.670  10.447  1.00 42.85           C
ATOM    201  CG1 VAL A  20     -45.992 -60.113  11.408  1.00 44.45           C
ATOM    202  CG2 VAL A  20     -47.241 -59.703   9.293  1.00 46.65           C
ATOM   3256  H   VAL A  20     -45.248 -61.553   8.372  1.00 20.00           H
ATOM   3257  HA  VAL A  20     -46.539 -62.743  10.787  1.00 20.00           H
ATOM   3258  HB  VAL A  20     -47.981 -60.783  10.987  1.00 20.00           H
ATOM   3259 HG11 VAL A  20     -46.316 -59.125  11.766  1.00 20.00           H
ATOM   3260 HG12 VAL A  20     -45.882 -60.795  12.264  1.00 20.00           H
ATOM   3261 HG13 VAL A  20     -45.027 -60.017  10.890  1.00 20.00           H
ATOM   3262 HG21 VAL A  20     -47.544 -58.722   9.687  1.00 20.00           H
ATOM   3263 HG22 VAL A  20     -46.304 -59.597   8.727  1.00 20.00           H
ATOM   3264 HG23 VAL A  20     -48.028 -60.091   8.630  1.00 20.00           H
ATOM    203  N   GLY A  21     -48.506 -63.482   9.446  1.00 43.40           N
ATOM    204  CA  GLY A  21     -49.646 -63.919   8.667  1.00 47.41           C
ATOM    205  C   GLY A  21     -49.400 -65.179   7.856  1.00 50.37           C
ATOM    206  O   GLY A  21     -48.311 -65.754   7.824  1.00 49.69           O
ATOM   3265  H   GLY A  21     -48.378 -63.836  10.373  1.00 20.00           H
ATOM   3266  HA2 GLY A  21     -50.482 -64.110   9.356  1.00 20.00           H
ATOM   3267  HA3 GLY A  21     -49.920 -63.110   7.973  1.00 20.00           H
ATOM    207  N   SER A  22     -50.463 -65.602   7.173  1.00 48.77           N
ATOM    208  CA  SER A  22     -50.455 -66.803   6.340  1.00 48.89           C
ATOM    209  C   SER A  22     -51.149 -66.478   5.028  1.00 51.12           C
ATOM    210  O   SER A  22     -52.359 -66.165   5.030  1.00 45.38           O
ATOM    211  CB  SER A  22     -51.151 -67.967   7.049  1.00 47.17           C
ATOM    212  OG  SER A  22     -50.579 -68.211   8.319  1.00 43.41           O
ATOM   3268  H   SER A  22     -51.308 -65.071   7.233  1.00 20.00           H
ATOM   3269  HA  SER A  22     -49.416 -67.094   6.127  1.00 20.00           H
ATOM   3270  HB2 SER A  22     -52.216 -67.724   7.176  1.00 20.00           H
ATOM   3271  HB3 SER A  22     -51.053 -68.872   6.432  1.00 20.00           H
ATOM   3272  HG  SER A  22     -51.067 -67.738   8.983  1.00 20.00           H
ATOM    213  N   PRO A  23     -50.448 -66.520   3.880  1.00 51.38           N
ATOM    214  CA  PRO A  23     -49.014 -66.806   3.737  1.00 42.05           C
ATOM    215  C   PRO A  23     -48.153 -65.677   4.330  1.00 47.05           C
ATOM    216  O   PRO A  23     -48.698 -64.599   4.577  1.00 51.11           O
ATOM    217  CB  PRO A  23     -48.839 -66.932   2.219  1.00 43.56           C
ATOM    218  CG  PRO A  23     -49.945 -66.121   1.641  1.00 51.98           C
ATOM    219  CD  PRO A  23     -51.100 -66.305   2.577  1.00 52.00           C
ATOM   3273  HA  PRO A  23     -48.758 -67.760   4.221  1.00 20.00           H
ATOM   3274  HB2 PRO A  23     -47.862 -66.534   1.907  1.00 20.00           H
ATOM   3275  HB3 PRO A  23     -48.924 -67.983   1.905  1.00 20.00           H
ATOM   3276  HG2 PRO A  23     -49.658 -65.061   1.587  1.00 20.00           H
ATOM   3277  HG3 PRO A  23     -50.203 -66.483   0.635  1.00 20.00           H
ATOM   3278  HD2 PRO A  23     -51.705 -67.178   2.290  1.00 20.00           H
ATOM   3279  HD3 PRO A  23     -51.737 -65.409   2.598  1.00 20.00           H
ATOM    220  N   PRO A  24     -46.859 -65.913   4.568  1.00 45.47           N
ATOM    221  CA  PRO A  24     -46.092 -64.976   5.404  1.00 42.67           C
ATOM    222  C   PRO A  24     -45.835 -63.661   4.683  1.00 41.98           C
ATOM    223  O   PRO A  24     -45.469 -63.641   3.505  1.00 47.05           O
ATOM    224  CB  PRO A  24     -44.781 -65.726   5.682  1.00 43.26           C
ATOM    225  CG  PRO A  24     -44.914 -67.078   5.030  1.00 46.20           C
ATOM    226  CD  PRO A  24     -45.991 -66.958   4.003  1.00 47.13           C
ATOM   3280  HA  PRO A  24     -46.617 -64.786   6.352  1.00 20.00           H
ATOM   3281  HB2 PRO A  24     -43.931 -65.178   5.250  1.00 20.00           H
ATOM   3282  HB3 PRO A  24     -44.631 -65.840   6.766  1.00 20.00           H
ATOM   3283  HG2 PRO A  24     -43.965 -67.363   4.552  1.00 20.00           H
ATOM   3284  HG3 PRO A  24     -45.188 -67.835   5.780  1.00 20.00           H
ATOM   3285  HD2 PRO A  24     -45.580 -66.649   3.031  1.00 20.00           H
ATOM   3286  HD3 PRO A  24     -46.536 -67.907   3.886  1.00 20.00           H
ATOM    227  N   GLN A  25     -46.034 -62.561   5.403  1.00 43.39           N
ATOM    228  CA  GLN A  25     -45.751 -61.219   4.910  1.00 39.88           C
ATOM    229  C   GLN A  25     -44.488 -60.709   5.594  1.00 40.48           C
ATOM    230  O   GLN A  25     -44.453 -60.577   6.822  1.00 43.60           O
ATOM    231  CB  GLN A  25     -46.929 -60.280   5.171  1.00 39.86           C
ATOM    232  CG  GLN A  25     -48.212 -60.695   4.466  1.00 37.10           C
ATOM    233  CD  GLN A  25     -49.377 -59.777   4.787  1.00 44.95           C
ATOM    234  OE1 GLN A  25     -49.205 -58.569   4.953  1.00 46.99           O
ATOM    235  NE2 GLN A  25     -50.571 -60.349   4.882  1.00 47.32           N
ATOM   3287  H   GLN A  25     -46.396 -62.660   6.330  1.00 20.00           H
ATOM   3288  HA  GLN A  25     -45.570 -61.258   3.826  1.00 20.00           H
ATOM   3289  HB2 GLN A  25     -47.120 -60.256   6.254  1.00 20.00           H
ATOM   3290  HB3 GLN A  25     -46.653 -59.273   4.825  1.00 20.00           H
ATOM   3291  HG2 GLN A  25     -48.039 -60.678   3.380  1.00 20.00           H
ATOM   3292  HG3 GLN A  25     -48.472 -61.717   4.780  1.00 20.00           H
ATOM   3293 HE21 GLN A  25     -51.375 -59.795   5.096  1.00 20.00           H
ATOM   3294 HE22 GLN A  25     -50.666 -61.334   4.740  1.00 20.00           H
ATOM    236  N   THR A  26     -43.463 -60.416   4.798  1.00 41.48           N
ATOM    237  CA  THR A  26     -42.169 -60.004   5.329  1.00 46.76           C
ATOM    238  C   THR A  26     -42.179 -58.533   5.724  1.00 47.40           C
ATOM    239  O   THR A  26     -42.702 -57.682   4.998  1.00 51.05           O
ATOM    240  CB  THR A  26     -41.071 -60.253   4.295  1.00 50.57           C
ATOM    241  OG1 THR A  26     -41.081 -61.633   3.913  1.00 51.99           O
ATOM    242  CG2 THR A  26     -39.702 -59.905   4.862  1.00 47.01           C
ATOM   3295  H   THR A  26     -43.583 -60.480   3.807  1.00 20.00           H
ATOM   3296  HA  THR A  26     -41.940 -60.600   6.224  1.00 20.00           H
ATOM   3297  HB  THR A  26     -41.263 -59.618   3.417  1.00 20.00           H
ATOM   3298  HG1 THR A  26     -40.428 -62.106   4.415  1.00 20.00           H
ATOM   3299 HG21 THR A  26     -38.931 -60.092   4.100  1.00 20.00           H
ATOM   3300 HG22 THR A  26     -39.683 -58.843   5.149  1.00 20.00           H
ATOM   3301 HG23 THR A  26     -39.503 -60.528   5.747  1.00 20.00           H
ATOM    243  N   LEU A  27     -41.594 -58.238   6.885  1.00 47.39           N
ATOM    244  CA  LEU A  27     -41.463 -56.870   7.368  1.00 40.92           C
ATOM    245  C   LEU A  27     -40.158 -56.726   8.142  1.00 37.40           C
ATOM    246  O   LEU A  27     -39.686 -57.679   8.764  1.00 41.54           O
ATOM    247  CB  LEU A  27     -42.636 -56.473   8.272  1.00 39.21           C
ATOM    248  CG  LEU A  27     -44.049 -56.434   7.687  1.00 44.81           C
ATOM    249  CD1 LEU A  27     -45.073 -56.271   8.798  1.00 46.77           C
ATOM    250  CD2 LEU A  27     -44.159 -55.308   6.677  1.00 42.46           C
ATOM   3302  H   LEU A  27     -41.232 -58.983   7.445  1.00 20.00           H
ATOM   3303  HA  LEU A  27     -41.438 -56.181   6.511  1.00 20.00           H
ATOM   3304  HB2 LEU A  27     -42.654 -57.188   9.108  1.00 20.00           H
ATOM   3305  HB3 LEU A  27     -42.419 -55.465   8.656  1.00 20.00           H
ATOM   3306  HG  LEU A  27     -44.239 -57.387   7.172  1.00 20.00           H
ATOM   3307 HD11 LEU A  27     -46.084 -56.244   8.365  1.00 20.00           H
ATOM   3308 HD12 LEU A  27     -44.995 -57.118   9.495  1.00 20.00           H
ATOM   3309 HD13 LEU A  27     -44.881 -55.332   9.339  1.00 20.00           H
ATOM   3310 HD21 LEU A  27     -45.177 -55.286   6.261  1.00 20.00           H
ATOM   3311 HD22 LEU A  27     -43.945 -54.349   7.172  1.00 20.00           H
ATOM   3312 HD23 LEU A  27     -43.435 -55.472   5.865  1.00 20.00           H
ATOM    251  N   ASN A  28     -39.584 -55.524   8.103  1.00 40.54           N
ATOM    252  CA  ASN A  28     -38.448 -55.157   8.943  1.00 43.60           C
ATOM    253  C   ASN A  28     -38.974 -54.498  10.212  1.00 42.61           C
ATOM    254  O   ASN A  28     -39.796 -53.576  10.139  1.00 48.29           O
ATOM    255  CB  ASN A  28     -37.507 -54.205   8.209  1.00 49.34           C
ATOM    256  CG  ASN A  28     -36.673 -54.901   7.155  1.00 48.45           C
ATOM    257  OD1 ASN A  28     -36.405 -56.099   7.245  1.00 40.50           O
ATOM    258  ND2 ASN A  28     -36.245 -54.148   6.155  1.00 54.64           N
ATOM   3313  H   ASN A  28     -39.948 -54.842   7.469  1.00 20.00           H
ATOM   3314  HA  ASN A  28     -37.888 -56.062   9.221  1.00 20.00           H
ATOM   3315  HB2 ASN A  28     -38.108 -53.423   7.722  1.00 20.00           H
ATOM   3316  HB3 ASN A  28     -36.831 -53.743   8.944  1.00 20.00           H
ATOM   3317 HD21 ASN A  28     -35.680 -54.549   5.434  1.00 20.00           H
ATOM   3318 HD22 ASN A  28     -36.486 -53.178   6.121  1.00 20.00           H
ATOM    259  N   ILE A  29     -38.502 -54.963  11.369  1.00 35.38           N
ATOM    260  CA  ILE A  29     -39.090 -54.608  12.660  1.00 37.71           C
ATOM    261  C   ILE A  29     -37.993 -54.120  13.600  1.00 41.61           C
ATOM    262  O   ILE A  29     -37.008 -54.831  13.827  1.00 42.29           O
ATOM    263  CB  ILE A  29     -39.836 -55.796  13.288  1.00 35.59           C
ATOM    264  CG1 ILE A  29     -40.949 -56.280  12.361  1.00 39.27           C
ATOM    265  CG2 ILE A  29     -40.448 -55.406  14.598  1.00 35.60           C
ATOM    266  CD1 ILE A  29     -42.011 -55.235  12.129  1.00 31.95           C
ATOM   3319  H   ILE A  29     -37.715 -55.579  11.353  1.00 20.00           H
ATOM   3320  HA  ILE A  29     -39.810 -53.789  12.515  1.00 20.00           H
ATOM   3321  HB  ILE A  29     -39.123 -56.618  13.449  1.00 20.00           H
ATOM   3322 HG12 ILE A  29     -40.506 -56.552  11.392  1.00 20.00           H
ATOM   3323 HG13 ILE A  29     -41.420 -57.167  12.811  1.00 20.00           H
ATOM   3324 HG21 ILE A  29     -40.976 -56.270  15.028  1.00 20.00           H
ATOM   3325 HG22 ILE A  29     -39.657 -55.078  15.289  1.00 20.00           H
ATOM   3326 HG23 ILE A  29     -41.161 -54.583  14.439  1.00 20.00           H
ATOM   3327 HD11 ILE A  29     -42.783 -55.639  11.457  1.00 20.00           H
ATOM   3328 HD12 ILE A  29     -42.470 -54.959  13.090  1.00 20.00           H
ATOM   3329 HD13 ILE A  29     -41.555 -54.345  11.671  1.00 20.00           H
ATOM    267  N   LEU A  30     -38.186 -52.933  14.176  1.00 43.02           N
ATOM    268  CA  LEU A  30     -37.185 -52.340  15.056  1.00 42.94           C
ATOM    269  C   LEU A  30     -37.052 -53.135  16.352  1.00 48.28           C
ATOM    270  O   LEU A  30     -38.050 -53.460  17.002  1.00 48.78           O
ATOM    271  CB  LEU A  30     -37.563 -50.890  15.359  1.00 46.19           C
ATOM    272  CG  LEU A  30     -36.706 -50.099  16.352  1.00 45.64           C
ATOM    273  CD1 LEU A  30     -35.364 -49.732  15.749  1.00 49.06           C
ATOM    274  CD2 LEU A  30     -37.430 -48.851  16.838  1.00 48.19           C
ATOM   3330  H   LEU A  30     -39.037 -52.438  14.001  1.00 20.00           H
ATOM   3331  HA  LEU A  30     -36.210 -52.343  14.547  1.00 20.00           H
ATOM   3332  HB2 LEU A  30     -37.541 -50.343  14.405  1.00 20.00           H
ATOM   3333  HB3 LEU A  30     -38.590 -50.899  15.753  1.00 20.00           H
ATOM   3334  HG  LEU A  30     -36.521 -50.744  17.224  1.00 20.00           H
ATOM   3335 HD11 LEU A  30     -34.773 -49.166  16.485  1.00 20.00           H
ATOM   3336 HD12 LEU A  30     -34.823 -50.649  15.472  1.00 20.00           H
ATOM   3337 HD13 LEU A  30     -35.522 -49.114  14.852  1.00 20.00           H
ATOM   3338 HD21 LEU A  30     -36.789 -48.307  17.548  1.00 20.00           H
ATOM   3339 HD22 LEU A  30     -37.659 -48.202  15.980  1.00 20.00           H
ATOM   3340 HD23 LEU A  30     -38.366 -49.141  17.338  1.00 20.00           H
ATOM    275  N   VAL A  31     -35.812 -53.438  16.728  1.00 47.83           N
ATOM    276  CA  VAL A  31     -35.537 -54.157  17.968  1.00 47.41           C
ATOM    277  C   VAL A  31     -35.432 -53.140  19.099  1.00 50.62           C
ATOM    278  O   VAL A  31     -34.558 -52.267  19.087  1.00 47.10           O
ATOM    279  CB  VAL A  31     -34.258 -54.997  17.852  1.00 52.46           C
ATOM    280  CG1 VAL A  31     -33.956 -55.691  19.178  1.00 50.43           C
ATOM    281  CG2 VAL A  31     -34.399 -56.022  16.732  1.00 48.96           C
ATOM   3341  H   VAL A  31     -35.047 -53.165  16.145  1.00 20.00           H
ATOM   3342  HA  VAL A  31     -36.375 -54.834  18.188  1.00 20.00           H
ATOM   3343  HB  VAL A  31     -33.421 -54.326  17.610  1.00 20.00           H
ATOM   3344 HG11 VAL A  31     -33.038 -56.288  19.079  1.00 20.00           H
ATOM   3345 HG12 VAL A  31     -33.818 -54.935  19.965  1.00 20.00           H
ATOM   3346 HG13 VAL A  31     -34.795 -56.350  19.446  1.00 20.00           H
ATOM   3347 HG21 VAL A  31     -33.476 -56.617  16.660  1.00 20.00           H
ATOM   3348 HG22 VAL A  31     -35.248 -56.687  16.949  1.00 20.00           H
ATOM   3349 HG23 VAL A  31     -34.575 -55.502  15.779  1.00 20.00           H
ATOM    282  N   ASP A  32     -36.312 -53.265  20.090  1.00 41.43           N
ATOM    283  CA  ASP A  32     -36.560 -52.177  21.033  1.00 43.78           C
ATOM    284  C   ASP A  32     -36.770 -52.745  22.434  1.00 41.56           C
ATOM    285  O   ASP A  32     -37.857 -53.236  22.752  1.00 41.48           O
ATOM    286  CB  ASP A  32     -37.766 -51.366  20.576  1.00 41.62           C
ATOM    287  CG  ASP A  32     -38.013 -50.148  21.437  1.00 43.73           C
ATOM    288  OD1 ASP A  32     -39.138 -49.600  21.385  1.00 39.77           O
ATOM    289  OD2 ASP A  32     -37.086 -49.736  22.161  1.00 42.88           O
ATOM   3350  H   ASP A  32     -36.815 -54.123  20.191  1.00 20.00           H
ATOM   3351  HA  ASP A  32     -35.684 -51.512  21.057  1.00 20.00           H
ATOM   3352  HB2 ASP A  32     -37.596 -51.036  19.541  1.00 20.00           H
ATOM   3353  HB3 ASP A  32     -38.657 -52.010  20.614  1.00 20.00           H
ATOM    290  N   THR A  33     -35.738 -52.652  23.276  1.00 40.38           N
ATOM    291  CA  THR A  33     -35.851 -53.101  24.657  1.00 37.44           C
ATOM    292  C   THR A  33     -36.516 -52.076  25.560  1.00 35.86           C
ATOM    293  O   THR A  33     -36.688 -52.348  26.752  1.00 42.13           O
ATOM    294  CB  THR A  33     -34.475 -53.449  25.226  1.00 41.31           C
ATOM    295  OG1 THR A  33     -33.651 -52.278  25.256  1.00 43.03           O
ATOM    296  CG2 THR A  33     -33.808 -54.521  24.379  1.00 45.17           C
ATOM   3354  H   THR A  33     -34.873 -52.268  22.953  1.00 20.00           H
ATOM   3355  HA  THR A  33     -36.462 -54.015  24.679  1.00 20.00           H
ATOM   3356  HB  THR A  33     -34.607 -53.839  26.246  1.00 20.00           H
ATOM   3357  HG1 THR A  33     -33.506 -52.015  26.157  1.00 20.00           H
ATOM   3358 HG21 THR A  33     -32.820 -54.760  24.800  1.00 20.00           H
ATOM   3359 HG22 THR A  33     -34.433 -55.426  24.374  1.00 20.00           H
ATOM   3360 HG23 THR A  33     -33.688 -54.153  23.350  1.00 20.00           H
ATOM    297  N   GLY A  34     -36.896 -50.918  25.030  1.00 39.53           N
ATOM    298  CA  GLY A  34     -37.516 -49.891  25.841  1.00 39.42           C
ATOM    299  C   GLY A  34     -39.019 -49.783  25.682  1.00 43.53           C
ATOM    300  O   GLY A  34     -39.620 -48.792  26.103  1.00 42.99           O
ATOM   3361  H   GLY A  34     -36.751 -50.753  24.054  1.00 20.00           H
ATOM   3362  HA2 GLY A  34     -37.298 -50.109  26.897  1.00 20.00           H
ATOM   3363  HA3 GLY A  34     -37.072 -48.923  25.567  1.00 20.00           H
ATOM    301  N   SER A  35     -39.641 -50.788  25.073  1.00 49.58           N
ATOM    302  CA  SER A  35     -41.090 -50.805  24.924  1.00 47.91           C
ATOM    303  C   SER A  35     -41.556 -52.250  24.924  1.00 45.10           C
ATOM    304  O   SER A  35     -40.748 -53.177  24.971  1.00 38.15           O
ATOM    305  CB  SER A  35     -41.531 -50.074  23.652  1.00 46.02           C
ATOM    306  OG  SER A  35     -41.161 -50.794  22.490  1.00 45.29           O
ATOM   3364  H   SER A  35     -39.103 -51.548  24.709  1.00 20.00           H
ATOM   3365  HA  SER A  35     -41.546 -50.296  25.786  1.00 20.00           H
ATOM   3366  HB2 SER A  35     -42.625 -49.956  23.667  1.00 20.00           H
ATOM   3367  HB3 SER A  35     -41.056 -49.082  23.626  1.00 20.00           H
ATOM   3368  HG  SER A  35     -40.467 -50.330  22.037  1.00 20.00           H
ATOM    307  N   SER A  36     -42.878 -52.440  24.848  1.00 44.22           N
ATOM    308  CA  SER A  36     -43.429 -53.774  25.049  1.00 44.43           C
ATOM    309  C   SER A  36     -44.540 -54.156  24.076  1.00 39.36           C
ATOM    310  O   SER A  36     -45.210 -55.169  24.302  1.00 39.95           O
ATOM    311  CB  SER A  36     -43.953 -53.905  26.478  1.00 53.70           C
ATOM    312  OG  SER A  36     -42.914 -53.684  27.413  1.00 64.91           O
ATOM   3369  H   SER A  36     -43.486 -51.670  24.654  1.00 20.00           H
ATOM   3370  HA  SER A  36     -42.617 -54.506  24.927  1.00 20.00           H
ATOM   3371  HB2 SER A  36     -44.749 -53.163  26.640  1.00 20.00           H
ATOM   3372  HB3 SER A  36     -44.360 -54.917  26.622  1.00 20.00           H
ATOM   3373  HG  SER A  36     -43.159 -54.054  28.253  1.00 20.00           H
ATOM    313  N   ASN A  37     -44.768 -53.393  23.016  1.00 43.70           N
ATOM    314  CA  ASN A  37     -45.759 -53.752  22.014  1.00 53.01           C
ATOM    315  C   ASN A  37     -45.085 -54.243  20.741  1.00 52.18           C
ATOM    316  O   ASN A  37     -44.004 -53.779  20.369  1.00 47.18           O
ATOM    317  CB  ASN A  37     -46.676 -52.569  21.683  1.00 51.12           C
ATOM    318  CG  ASN A  37     -47.680 -52.281  22.787  1.00 53.13           C
ATOM    319  OD1 ASN A  37     -47.477 -51.391  23.610  1.00 46.34           O
ATOM    320  ND2 ASN A  37     -48.777 -53.034  22.803  1.00 55.04           N
ATOM   3374  H   ASN A  37     -44.245 -52.548  22.903  1.00 20.00           H
ATOM   3375  HA  ASN A  37     -46.385 -54.567  22.406  1.00 20.00           H
ATOM   3376  HB2 ASN A  37     -46.055 -51.674  21.529  1.00 20.00           H
ATOM   3377  HB3 ASN A  37     -47.225 -52.797  20.758  1.00 20.00           H
ATOM   3378 HD21 ASN A  37     -49.475 -52.886  23.503  1.00 20.00           H
ATOM   3379 HD22 ASN A  37     -48.903 -53.748  22.115  1.00 20.00           H
ATOM    321  N   PHE A  38     -45.727 -55.212  20.093  1.00 44.94           N
ATOM    322  CA  PHE A  38     -45.399 -55.597  18.724  1.00 39.68           C
ATOM    323  C   PHE A  38     -46.354 -54.805  17.842  1.00 45.82           C
ATOM    324  O   PHE A  38     -47.532 -55.145  17.716  1.00 46.07           O
ATOM    325  CB  PHE A  38     -45.529 -57.102  18.511  1.00 36.37           C
ATOM    326  CG  PHE A  38     -45.125 -57.568  17.133  1.00 40.65           C
ATOM    327  CD1 PHE A  38     -44.059 -56.984  16.464  1.00 43.60           C
ATOM    328  CD2 PHE A  38     -45.799 -58.615  16.522  1.00 45.44           C
ATOM    329  CE1 PHE A  38     -43.687 -57.422  15.202  1.00 41.27           C
ATOM    330  CE2 PHE A  38     -45.429 -59.057  15.263  1.00 44.06           C
ATOM    331  CZ  PHE A  38     -44.375 -58.461  14.603  1.00 45.20           C
ATOM   3380  H   PHE A  38     -46.465 -55.696  20.563  1.00 20.00           H
ATOM   3381  HA  PHE A  38     -44.367 -55.294  18.491  1.00 20.00           H
ATOM   3382  HB2 PHE A  38     -44.891 -57.611  19.248  1.00 20.00           H
ATOM   3383  HB3 PHE A  38     -46.579 -57.385  18.677  1.00 20.00           H
ATOM   3384  HD1 PHE A  38     -43.512 -56.179  16.932  1.00 20.00           H
ATOM   3385  HD2 PHE A  38     -46.622 -59.091  17.034  1.00 20.00           H
ATOM   3386  HE1 PHE A  38     -42.861 -56.952  14.688  1.00 20.00           H
ATOM   3387  HE2 PHE A  38     -45.967 -59.870  14.797  1.00 20.00           H
ATOM   3388  HZ  PHE A  38     -44.088 -58.805  13.620  1.00 20.00           H
ATOM    332  N   ALA A  39     -45.856 -53.714  17.276  1.00 49.04           N
ATOM    333  CA  ALA A  39     -46.662 -52.804  16.478  1.00 46.44           C
ATOM    334  C   ALA A  39     -46.094 -52.758  15.070  1.00 45.99           C
ATOM    335  O   ALA A  39     -44.885 -52.577  14.892  1.00 40.11           O
ATOM    336  CB  ALA A  39     -46.692 -51.404  17.094  1.00 48.93           C
ATOM   3389  H   ALA A  39     -44.886 -53.508  17.403  1.00 20.00           H
ATOM   3390  HA  ALA A  39     -47.694 -53.181  16.426  1.00 20.00           H
ATOM   3391  HB1 ALA A  39     -47.308 -50.741  16.469  1.00 20.00           H
ATOM   3392  HB2 ALA A  39     -47.121 -51.458  18.105  1.00 20.00           H
ATOM   3393  HB3 ALA A  39     -45.668 -51.007  17.151  1.00 20.00           H
ATOM    337  N   VAL A  40     -46.960 -52.945  14.078  1.00 41.76           N
ATOM    338  CA  VAL A  40     -46.550 -53.001  12.682  1.00 42.25           C
ATOM    339  C   VAL A  40     -47.444 -52.074  11.870  1.00 48.15           C
ATOM    340  O   VAL A  40     -48.653 -51.990  12.120  1.00 44.86           O
ATOM    341  CB  VAL A  40     -46.601 -54.442  12.127  1.00 39.27           C
ATOM    342  CG1 VAL A  40     -45.778 -55.385  12.996  1.00 38.07           C
ATOM    343  CG2 VAL A  40     -48.034 -54.945  12.011  1.00 43.77           C
ATOM   3394  H   VAL A  40     -47.929 -53.051  14.299  1.00 20.00           H
ATOM   3395  HA  VAL A  40     -45.514 -52.641  12.597  1.00 20.00           H
ATOM   3396  HB  VAL A  40     -46.159 -54.432  11.120  1.00 20.00           H
ATOM   3397 HG11 VAL A  40     -45.829 -56.403  12.583  1.00 20.00           H
ATOM   3398 HG12 VAL A  40     -44.731 -55.048  13.013  1.00 20.00           H
ATOM   3399 HG13 VAL A  40     -46.180 -55.384  14.020  1.00 20.00           H
ATOM   3400 HG21 VAL A  40     -48.032 -55.971  11.614  1.00 20.00           H
ATOM   3401 HG22 VAL A  40     -48.507 -54.937  13.004  1.00 20.00           H
ATOM   3402 HG23 VAL A  40     -48.599 -54.290  11.331  1.00 20.00           H
ATOM    344  N   GLY A  41     -46.847 -51.367  10.912  1.00 48.56           N
ATOM    345  CA  GLY A  41     -47.617 -50.570   9.981  1.00 48.14           C
ATOM    346  C   GLY A  41     -48.602 -51.445   9.234  1.00 44.20           C
ATOM    347  O   GLY A  41     -48.236 -52.518   8.743  1.00 42.66           O
ATOM   3403  H   GLY A  41     -45.850 -51.387  10.835  1.00 20.00           H
ATOM   3404  HA2 GLY A  41     -48.167 -49.795  10.535  1.00 20.00           H
ATOM   3405  HA3 GLY A  41     -46.936 -50.093   9.261  1.00 20.00           H
ATOM    348  N   ALA A  42     -49.864 -51.015   9.158  1.00 46.37           N
ATOM    349  CA  ALA A  42     -50.880 -51.849   8.528  1.00 43.25           C
ATOM    350  C   ALA A  42     -51.815 -51.032   7.643  1.00 47.30           C
ATOM    351  O   ALA A  42     -52.943 -51.464   7.373  1.00 47.38           O
ATOM    352  CB  ALA A  42     -51.676 -52.618   9.581  1.00 41.40           C
ATOM   3406  H   ALA A  42     -50.112 -50.122   9.533  1.00 20.00           H
ATOM   3407  HA  ALA A  42     -50.376 -52.588   7.887  1.00 20.00           H
ATOM   3408  HB1 ALA A  42     -52.436 -53.240   9.085  1.00 20.00           H
ATOM   3409  HB2 ALA A  42     -50.995 -53.261  10.158  1.00 20.00           H
ATOM   3410  HB3 ALA A  42     -52.170 -51.906  10.259  1.00 20.00           H
ATOM    353  N   ALA A  43     -51.371 -49.864   7.203  1.00 49.99           N
ATOM    354  CA  ALA A  43     -52.081 -49.028   6.247  1.00 51.17           C
ATOM    355  C   ALA A  43     -51.038 -48.187   5.528  1.00 53.39           C
ATOM    356  O   ALA A  43     -49.929 -48.009   6.037  1.00 54.15           O
ATOM    357  CB  ALA A  43     -53.119 -48.139   6.941  1.00 52.02           C
ATOM   3411  H   ALA A  43     -50.492 -49.536   7.550  1.00 20.00           H
ATOM   3412  HA  ALA A  43     -52.596 -49.662   5.510  1.00 20.00           H
ATOM   3413  HB1 ALA A  43     -53.635 -47.522   6.190  1.00 20.00           H
ATOM   3414  HB2 ALA A  43     -53.852 -48.771   7.463  1.00 20.00           H
ATOM   3415  HB3 ALA A  43     -52.614 -47.486   7.668  1.00 20.00           H
ATOM    358  N   PRO A  44     -51.350 -47.690   4.330  1.00 52.34           N
ATOM    359  CA  PRO A  44     -50.343 -46.928   3.580  1.00 51.35           C
ATOM    360  C   PRO A  44     -49.851 -45.709   4.347  1.00 51.77           C
ATOM    361  O   PRO A  44     -50.550 -45.146   5.192  1.00 50.75           O
ATOM    362  CB  PRO A  44     -51.086 -46.526   2.301  1.00 50.36           C
ATOM    363  CG  PRO A  44     -52.127 -47.584   2.133  1.00 49.06           C
ATOM    364  CD  PRO A  44     -52.553 -47.953   3.524  1.00 52.37           C
ATOM   3416  HA  PRO A  44     -49.489 -47.572   3.322  1.00 20.00           H
ATOM   3417  HB2 PRO A  44     -51.551 -45.536   2.415  1.00 20.00           H
ATOM   3418  HB3 PRO A  44     -50.401 -46.512   1.440  1.00 20.00           H
ATOM   3419  HG2 PRO A  44     -52.981 -47.195   1.560  1.00 20.00           H
ATOM   3420  HG3 PRO A  44     -51.706 -48.458   1.615  1.00 20.00           H
ATOM   3421  HD2 PRO A  44     -53.394 -47.327   3.857  1.00 20.00           H
ATOM   3422  HD3 PRO A  44     -52.840 -49.014   3.579  1.00 20.00           H
ATOM    365  N   HIS A  45     -48.611 -45.316   4.042  1.00 54.81           N
ATOM    366  CA  HIS A  45     -47.939 -44.185   4.662  1.00 52.12           C
ATOM    367  C   HIS A  45     -46.787 -43.824   3.742  1.00 53.83           C
ATOM    368  O   HIS A  45     -46.141 -44.734   3.205  1.00 57.40           O
ATOM    369  CB  HIS A  45     -47.423 -44.522   6.068  1.00 51.35           C
ATOM    370  CG  HIS A  45     -46.993 -43.327   6.863  1.00 55.62           C
ATOM    371  ND1 HIS A  45     -45.739 -42.765   6.747  1.00 56.03           N
ATOM    372  CD2 HIS A  45     -47.648 -42.594   7.794  1.00 55.97           C
ATOM    373  CE1 HIS A  45     -45.644 -41.734   7.568  1.00 56.26           C
ATOM    374  NE2 HIS A  45     -46.788 -41.610   8.216  1.00 56.64           N
ATOM   3423  H   HIS A  45     -48.114 -45.832   3.344  1.00 20.00           H
ATOM   3424  HA  HIS A  45     -48.627 -43.330   4.730  1.00 20.00           H
ATOM   3425  HB2 HIS A  45     -48.227 -45.032   6.618  1.00 20.00           H
ATOM   3426  HB3 HIS A  45     -46.561 -45.198   5.967  1.00 20.00           H
ATOM   3427  HD2 HIS A  45     -48.659 -42.753   8.140  1.00 20.00           H
ATOM   3428  HE1 HIS A  45     -44.778 -41.100   7.689  1.00 20.00           H
ATOM   3429  HE2 HIS A  45     -46.994 -40.913   8.903  1.00 20.00           H
ATOM    375  N   PRO A  46     -46.511 -42.538   3.525  1.00 56.03           N
ATOM    376  CA  PRO A  46     -45.452 -42.169   2.567  1.00 55.60           C
ATOM    377  C   PRO A  46     -44.086 -42.747   2.896  1.00 51.95           C
ATOM    378  O   PRO A  46     -43.277 -42.944   1.981  1.00 54.91           O
ATOM    379  CB  PRO A  46     -45.444 -40.633   2.627  1.00 58.61           C
ATOM    380  CG  PRO A  46     -46.203 -40.272   3.877  1.00 58.30           C
ATOM    381  CD  PRO A  46     -47.204 -41.361   4.069  1.00 55.22           C
ATOM   3430  HA  PRO A  46     -45.742 -42.484   1.554  1.00 20.00           H
ATOM   3431  HB2 PRO A  46     -44.412 -40.256   2.682  1.00 20.00           H
ATOM   3432  HB3 PRO A  46     -45.941 -40.212   1.741  1.00 20.00           H
ATOM   3433  HG2 PRO A  46     -45.521 -40.221   4.739  1.00 20.00           H
ATOM   3434  HG3 PRO A  46     -46.709 -39.303   3.752  1.00 20.00           H
ATOM   3435  HD2 PRO A  46     -47.442 -41.498   5.134  1.00 20.00           H
ATOM   3436  HD3 PRO A  46     -48.129 -41.152   3.511  1.00 20.00           H
ATOM    382  N   PHE A  47     -43.800 -43.035   4.162  1.00 48.71           N
ATOM    383  CA  PHE A  47     -42.495 -43.574   4.525  1.00 56.18           C
ATOM    384  C   PHE A  47     -42.455 -45.097   4.542  1.00 56.99           C
ATOM    385  O   PHE A  47     -41.368 -45.670   4.682  1.00 56.30           O
ATOM    386  CB  PHE A  47     -42.061 -43.046   5.894  1.00 54.65           C
ATOM    387  CG  PHE A  47     -42.007 -41.546   5.983  1.00 53.81           C
ATOM    388  CD1 PHE A  47     -41.821 -40.763   4.851  1.00 49.17           C
ATOM    389  CD2 PHE A  47     -42.145 -40.918   7.209  1.00 57.50           C
ATOM    390  CE1 PHE A  47     -41.776 -39.382   4.945  1.00 48.24           C
ATOM    391  CE2 PHE A  47     -42.100 -39.539   7.307  1.00 57.74           C
ATOM    392  CZ  PHE A  47     -41.914 -38.772   6.177  1.00 53.95           C
ATOM   3437  H   PHE A  47     -44.487 -42.880   4.872  1.00 20.00           H
ATOM   3438  HA  PHE A  47     -41.757 -43.229   3.786  1.00 20.00           H
ATOM   3439  HB2 PHE A  47     -42.774 -43.412   6.648  1.00 20.00           H
ATOM   3440  HB3 PHE A  47     -41.059 -43.442   6.115  1.00 20.00           H
ATOM   3441  HD1 PHE A  47     -41.710 -41.236   3.887  1.00 20.00           H
ATOM   3442  HD2 PHE A  47     -42.290 -41.512   8.099  1.00 20.00           H
ATOM   3443  HE1 PHE A  47     -41.633 -38.783   4.057  1.00 20.00           H
ATOM   3444  HE2 PHE A  47     -42.211 -39.063   8.270  1.00 20.00           H
ATOM   3445  HZ  PHE A  47     -41.876 -37.695   6.254  1.00 20.00           H
ATOM    393  N   LEU A  48     -43.601 -45.762   4.410  1.00 50.30           N
ATOM    394  CA  LEU A  48     -43.674 -47.219   4.401  1.00 50.90           C
ATOM    395  C   LEU A  48     -43.800 -47.707   2.963  1.00 56.48           C
ATOM    396  O   LEU A  48     -44.709 -47.286   2.239  1.00 60.84           O
ATOM    397  CB  LEU A  48     -44.863 -47.721   5.221  1.00 47.26           C
ATOM    398  CG  LEU A  48     -44.996 -47.413   6.711  1.00 51.19           C
ATOM    399  CD1 LEU A  48     -46.285 -48.024   7.241  1.00 50.94           C
ATOM    400  CD2 LEU A  48     -43.799 -47.933   7.490  1.00 49.26           C
ATOM   3446  H   LEU A  48     -44.448 -45.240   4.313  1.00 20.00           H
ATOM   3447  HA  LEU A  48     -42.751 -47.634   4.833  1.00 20.00           H
ATOM   3448  HB2 LEU A  48     -45.765 -47.315   4.739  1.00 20.00           H
ATOM   3449  HB3 LEU A  48     -44.861 -48.817   5.130  1.00 20.00           H
ATOM   3450  HG  LEU A  48     -45.049 -46.322   6.838  1.00 20.00           H
ATOM   3451 HD11 LEU A  48     -46.382 -47.803   8.314  1.00 20.00           H
ATOM   3452 HD12 LEU A  48     -47.142 -47.597   6.700  1.00 20.00           H
ATOM   3453 HD13 LEU A  48     -46.263 -49.114   7.092  1.00 20.00           H
ATOM   3454 HD21 LEU A  48     -43.924 -47.696   8.557  1.00 20.00           H
ATOM   3455 HD22 LEU A  48     -43.724 -49.023   7.363  1.00 20.00           H
ATOM   3456 HD23 LEU A  48     -42.882 -47.456   7.114  1.00 20.00           H
ATOM    401  N   HIS A  49     -42.899 -48.600   2.553  1.00 50.95           N
ATOM    402  CA  HIS A  49     -42.996 -49.219   1.238  1.00 55.68           C
ATOM    403  C   HIS A  49     -43.656 -50.592   1.276  1.00 56.10           C
ATOM    404  O   HIS A  49     -43.866 -51.193   0.216  1.00 55.15           O
ATOM    405  CB  HIS A  49     -41.610 -49.316   0.594  1.00 63.36           C
ATOM    406  CG  HIS A  49     -41.079 -47.998   0.121  1.00 65.93           C
ATOM    407  ND1 HIS A  49     -39.844 -47.514   0.495  1.00 66.16           N
ATOM    408  CD2 HIS A  49     -41.620 -47.060  -0.693  1.00 65.98           C
ATOM    409  CE1 HIS A  49     -39.647 -46.335  -0.068  1.00 65.95           C
ATOM    410  NE2 HIS A  49     -40.709 -46.037  -0.794  1.00 67.72           N
ATOM   3457  H   HIS A  49     -42.143 -48.849   3.159  1.00 20.00           H
ATOM   3458  HA  HIS A  49     -43.613 -48.573   0.596  1.00 20.00           H
ATOM   3459  HB2 HIS A  49     -40.910 -49.728   1.335  1.00 20.00           H
ATOM   3460  HB3 HIS A  49     -41.673 -49.996  -0.268  1.00 20.00           H
ATOM   6043  HD1 HIS A  49     -39.198 -47.982   1.098  1.00 20.00           H
ATOM   3461  HD2 HIS A  49     -42.586 -47.108  -1.173  1.00 20.00           H
ATOM   3462  HE1 HIS A  49     -38.767 -45.720   0.046  1.00 20.00           H
ATOM    411  N   ARG A  50     -43.984 -51.092   2.465  1.00 55.45           N
ATOM    412  CA  ARG A  50     -44.830 -52.264   2.624  1.00 51.05           C
ATOM    413  C   ARG A  50     -45.474 -52.190   3.999  1.00 45.98           C
ATOM    414  O   ARG A  50     -45.005 -51.470   4.884  1.00 46.89           O
ATOM    415  CB  ARG A  50     -44.042 -53.569   2.442  1.00 50.97           C
ATOM    416  CG  ARG A  50     -42.815 -53.690   3.326  1.00 49.37           C
ATOM    417  CD  ARG A  50     -41.992 -54.919   2.967  1.00 49.29           C
ATOM    418  NE  ARG A  50     -40.767 -54.999   3.759  1.00 51.05           N
ATOM    419  CZ  ARG A  50     -39.822 -55.920   3.590  1.00 50.98           C
ATOM    420  NH1 ARG A  50     -39.958 -56.848   2.651  1.00 46.60           N
ATOM    421  NH2 ARG A  50     -38.740 -55.911   4.359  1.00 50.20           N
ATOM   3463  H   ARG A  50     -43.633 -50.641   3.286  1.00 20.00           H
ATOM   3464  HA  ARG A  50     -45.628 -52.238   1.867  1.00 20.00           H
ATOM   3465  HB2 ARG A  50     -44.713 -54.410   2.669  1.00 20.00           H
ATOM   3466  HB3 ARG A  50     -43.717 -53.631   1.393  1.00 20.00           H
ATOM   3467  HG2 ARG A  50     -42.192 -52.792   3.199  1.00 20.00           H
ATOM   3468  HG3 ARG A  50     -43.136 -53.768   4.375  1.00 20.00           H
ATOM   3469  HD2 ARG A  50     -42.596 -55.819   3.153  1.00 20.00           H
ATOM   3470  HD3 ARG A  50     -41.725 -54.870   1.901  1.00 20.00           H
ATOM   3471  HE  ARG A  50     -40.630 -54.316   4.476  1.00 20.00           H
ATOM   3472 HH11 ARG A  50     -39.246 -57.539   2.524  1.00 20.00           H
ATOM   3473 HH12 ARG A  50     -40.772 -56.856   2.071  1.00 20.00           H
ATOM   3474 HH21 ARG A  50     -38.029 -56.603   4.230  1.00 20.00           H
ATOM   3475 HH22 ARG A  50     -38.636 -55.213   5.067  1.00 20.00           H
ATOM    422  N   TYR A  51     -46.567 -52.928   4.168  1.00 43.33           N
ATOM    423  CA  TYR A  51     -47.274 -52.913   5.441  1.00 44.71           C
ATOM    424  C   TYR A  51     -48.071 -54.200   5.600  1.00 44.00           C
ATOM    425  O   TYR A  51     -48.228 -54.981   4.658  1.00 44.98           O
ATOM    426  CB  TYR A  51     -48.178 -51.677   5.572  1.00 50.00           C
ATOM    427  CG  TYR A  51     -49.232 -51.535   4.496  1.00 50.47           C
ATOM    428  CD1 TYR A  51     -50.497 -52.079   4.663  1.00 53.72           C
ATOM    429  CD2 TYR A  51     -48.970 -50.841   3.322  1.00 50.88           C
ATOM    430  CE1 TYR A  51     -51.467 -51.949   3.688  1.00 52.55           C
ATOM    431  CE2 TYR A  51     -49.938 -50.704   2.339  1.00 52.11           C
ATOM    432  CZ  TYR A  51     -51.184 -51.262   2.529  1.00 55.97           C
ATOM    433  OH  TYR A  51     -52.151 -51.131   1.557  1.00 63.72           O
ATOM   3476  H   TYR A  51     -46.905 -53.496   3.418  1.00 20.00           H
ATOM   3477  HA  TYR A  51     -46.534 -52.873   6.254  1.00 20.00           H
ATOM   3478  HB2 TYR A  51     -48.689 -51.730   6.545  1.00 20.00           H
ATOM   3479  HB3 TYR A  51     -47.538 -50.783   5.543  1.00 20.00           H
ATOM   3480  HD1 TYR A  51     -50.728 -52.614   5.572  1.00 20.00           H
ATOM   3481  HD2 TYR A  51     -47.995 -50.400   3.172  1.00 20.00           H
ATOM   3482  HE1 TYR A  51     -52.444 -52.385   3.835  1.00 20.00           H
ATOM   3483  HE2 TYR A  51     -49.717 -50.164   1.430  1.00 20.00           H
ATOM   3484  HH  TYR A  51     -51.738 -51.085   0.703  1.00 20.00           H
ATOM    434  N   TYR A  52     -48.563 -54.406   6.818  1.00 41.58           N
ATOM    435  CA  TYR A  52     -49.293 -55.615   7.177  1.00 40.77           C
ATOM    436  C   TYR A  52     -50.707 -55.545   6.615  1.00 44.10           C
ATOM    437  O   TYR A  52     -51.491 -54.666   6.992  1.00 44.30           O
ATOM    438  CB  TYR A  52     -49.305 -55.752   8.698  1.00 40.87           C
ATOM    439  CG  TYR A  52     -50.098 -56.899   9.291  1.00 38.16           C
ATOM    440  CD1 TYR A  52     -50.202 -58.122   8.648  1.00 38.35           C
ATOM    441  CD2 TYR A  52     -50.723 -56.754  10.522  1.00 40.71           C
ATOM    442  CE1 TYR A  52     -50.920 -59.167   9.214  1.00 43.05           C
ATOM    443  CE2 TYR A  52     -51.437 -57.787  11.091  1.00 41.57           C
ATOM    444  CZ  TYR A  52     -51.537 -58.991  10.434  1.00 43.42           C
ATOM    445  OH  TYR A  52     -52.253 -60.017  11.004  1.00 48.10           O
ATOM   3485  H   TYR A  52     -48.426 -53.703   7.516  1.00 20.00           H
ATOM   3486  HA  TYR A  52     -48.786 -56.492   6.749  1.00 20.00           H
ATOM   3487  HB2 TYR A  52     -48.262 -55.868   9.027  1.00 20.00           H
ATOM   3488  HB3 TYR A  52     -49.717 -54.819   9.110  1.00 20.00           H
ATOM   3489  HD1 TYR A  52     -49.718 -58.264   7.693  1.00 20.00           H
ATOM   3490  HD2 TYR A  52     -50.648 -55.812  11.045  1.00 20.00           H
ATOM   3491  HE1 TYR A  52     -50.995 -60.114   8.700  1.00 20.00           H
ATOM   3492  HE2 TYR A  52     -51.916 -57.651  12.049  1.00 20.00           H
ATOM   3493  HH  TYR A  52     -52.229 -60.776  10.433  1.00 20.00           H
ATOM    446  N   GLN A  53     -51.035 -56.458   5.709  1.00 44.13           N
ATOM    447  CA  GLN A  53     -52.357 -56.496   5.083  1.00 44.18           C
ATOM    448  C   GLN A  53     -53.148 -57.634   5.718  1.00 44.00           C
ATOM    449  O   GLN A  53     -52.996 -58.799   5.342  1.00 44.25           O
ATOM    450  CB  GLN A  53     -52.241 -56.661   3.573  1.00 45.25           C
ATOM    451  CG  GLN A  53     -51.624 -55.467   2.860  1.00 47.48           C
ATOM    452  CD  GLN A  53     -51.635 -55.635   1.357  1.00 54.28           C
ATOM    453  OE1 GLN A  53     -52.494 -55.089   0.666  1.00 63.76           O
ATOM    454  NE2 GLN A  53     -50.686 -56.405   0.842  1.00 54.67           N
ATOM   3494  H   GLN A  53     -50.356 -57.143   5.445  1.00 20.00           H
ATOM   3495  HA  GLN A  53     -52.882 -55.551   5.290  1.00 20.00           H
ATOM   3496  HB2 GLN A  53     -51.618 -57.544   3.369  1.00 20.00           H
ATOM   3497  HB3 GLN A  53     -53.250 -56.823   3.165  1.00 20.00           H
ATOM   3498  HG2 GLN A  53     -52.196 -54.564   3.120  1.00 20.00           H
ATOM   3499  HG3 GLN A  53     -50.583 -55.352   3.197  1.00 20.00           H
ATOM   3500 HE21 GLN A  53     -50.649 -56.561  -0.145  1.00 20.00           H
ATOM   3501 HE22 GLN A  53     -50.007 -56.830   1.441  1.00 20.00           H
ATOM    455  N   ARG A  54     -53.997 -57.289   6.688  1.00 44.18           N
ATOM    456  CA  ARG A  54     -54.701 -58.310   7.455  1.00 43.28           C
ATOM    457  C   ARG A  54     -55.684 -59.096   6.600  1.00 43.22           C
ATOM    458  O   ARG A  54     -55.939 -60.272   6.879  1.00 40.41           O
ATOM    459  CB  ARG A  54     -55.422 -57.665   8.635  1.00 46.36           C
ATOM    460  CG  ARG A  54     -54.485 -57.095   9.685  1.00 51.02           C
ATOM    461  CD  ARG A  54     -55.194 -56.096  10.582  1.00 46.57           C
ATOM    462  NE  ARG A  54     -55.442 -54.828   9.903  1.00 47.95           N
ATOM    463  CZ  ARG A  54     -56.206 -53.856  10.391  1.00 49.01           C
ATOM    464  NH1 ARG A  54     -56.805 -54.006  11.564  1.00 44.30           N
ATOM    465  NH2 ARG A  54     -56.376 -52.735   9.703  1.00 48.89           N
ATOM   3502  H   ARG A  54     -54.152 -56.322   6.891  1.00 20.00           H
ATOM   3503  HA  ARG A  54     -53.963 -59.019   7.858  1.00 20.00           H
ATOM   3504  HB2 ARG A  54     -56.053 -56.849   8.253  1.00 20.00           H
ATOM   3505  HB3 ARG A  54     -56.057 -58.426   9.112  1.00 20.00           H
ATOM   3506  HG2 ARG A  54     -54.098 -57.918  10.303  1.00 20.00           H
ATOM   3507  HG3 ARG A  54     -53.648 -56.591   9.181  1.00 20.00           H
ATOM   3508  HD2 ARG A  54     -56.157 -56.524  10.898  1.00 20.00           H
ATOM   3509  HD3 ARG A  54     -54.569 -55.908  11.467  1.00 20.00           H
ATOM   3510  HE  ARG A  54     -55.009 -54.681   9.014  1.00 20.00           H
ATOM   3511 HH11 ARG A  54     -57.383 -53.275  11.927  1.00 20.00           H
ATOM   3512 HH12 ARG A  54     -56.679 -54.850  12.085  1.00 20.00           H
ATOM   3513 HH21 ARG A  54     -56.954 -52.006  10.069  1.00 20.00           H
ATOM   3514 HH22 ARG A  54     -55.926 -52.618   8.818  1.00 20.00           H
ATOM    466  N   GLN A  55     -56.234 -58.483   5.551  1.00 41.42           N
ATOM    467  CA  GLN A  55     -57.235 -59.185   4.757  1.00 47.46           C
ATOM    468  C   GLN A  55     -56.630 -60.294   3.904  1.00 49.21           C
ATOM    469  O   GLN A  55     -57.374 -61.137   3.393  1.00 42.64           O
ATOM    470  CB  GLN A  55     -58.001 -58.201   3.869  1.00 47.87           C
ATOM    471  CG  GLN A  55     -57.247 -57.750   2.633  1.00 52.01           C
ATOM    472  CD  GLN A  55     -56.247 -56.649   2.918  1.00 55.22           C
ATOM    473  OE1 GLN A  55     -55.920 -56.365   4.073  1.00 55.85           O
ATOM    474  NE2 GLN A  55     -55.755 -56.019   1.861  1.00 52.26           N
ATOM   3515  H   GLN A  55     -55.962 -57.551   5.311  1.00 20.00           H
ATOM   3516  HA  GLN A  55     -57.960 -59.649   5.441  1.00 20.00           H
ATOM   3517  HB2 GLN A  55     -58.934 -58.686   3.545  1.00 20.00           H
ATOM   3518  HB3 GLN A  55     -58.240 -57.311   4.469  1.00 20.00           H
ATOM   3519  HG2 GLN A  55     -56.708 -58.614   2.217  1.00 20.00           H
ATOM   3520  HG3 GLN A  55     -57.974 -57.381   1.895  1.00 20.00           H
ATOM   3521 HE21 GLN A  55     -55.091 -55.281   1.983  1.00 20.00           H
ATOM   3522 HE22 GLN A  55     -56.048 -56.281   0.942  1.00 20.00           H
ATOM    475  N   LEU A  56     -55.310 -60.316   3.740  1.00 47.97           N
ATOM    476  CA  LEU A  56     -54.642 -61.370   2.988  1.00 47.08           C
ATOM    477  C   LEU A  56     -54.132 -62.503   3.868  1.00 50.69           C
ATOM    478  O   LEU A  56     -53.494 -63.426   3.353  1.00 52.73           O
ATOM    479  CB  LEU A  56     -53.468 -60.799   2.185  1.00 45.72           C
ATOM    480  CG  LEU A  56     -53.724 -59.713   1.141  1.00 47.51           C
ATOM    481  CD1 LEU A  56     -52.466 -59.480   0.317  1.00 49.76           C
ATOM    482  CD2 LEU A  56     -54.896 -60.084   0.248  1.00 51.97           C
ATOM   3523  H   LEU A  56     -54.759 -59.586   4.146  1.00 20.00           H
ATOM   3524  HA  LEU A  56     -55.359 -61.798   2.272  1.00 20.00           H
ATOM   3525  HB2 LEU A  56     -52.757 -60.381   2.913  1.00 20.00           H
ATOM   3526  HB3 LEU A  56     -53.000 -61.644   1.659  1.00 20.00           H
ATOM   3527  HG  LEU A  56     -53.971 -58.779   1.668  1.00 20.00           H
ATOM   3528 HD11 LEU A  56     -52.657 -58.697  -0.432  1.00 20.00           H
ATOM   3529 HD12 LEU A  56     -51.648 -59.161   0.979  1.00 20.00           H
ATOM   3530 HD13 LEU A  56     -52.183 -60.413  -0.192  1.00 20.00           H
ATOM   3531 HD21 LEU A  56     -55.059 -59.288  -0.493  1.00 20.00           H
ATOM   3532 HD22 LEU A  56     -54.677 -61.029  -0.271  1.00 20.00           H
ATOM   3533 HD23 LEU A  56     -55.801 -60.204   0.862  1.00 20.00           H
ATOM    483  N   SER A  57     -54.391 -62.464   5.169  1.00 48.18           N
ATOM    484  CA  SER A  57     -53.883 -63.471   6.091  1.00 49.81           C
ATOM    485  C   SER A  57     -55.026 -64.351   6.574  1.00 50.11           C
ATOM    486  O   SER A  57     -55.944 -63.870   7.245  1.00 52.19           O
ATOM    487  CB  SER A  57     -53.175 -62.826   7.280  1.00 46.28           C
ATOM    488  OG  SER A  57     -52.932 -63.797   8.279  1.00 43.05           O
ATOM   3534  H   SER A  57     -54.953 -61.719   5.528  1.00 20.00           H
ATOM   3535  HA  SER A  57     -53.157 -64.108   5.564  1.00 20.00           H
ATOM   3536  HB2 SER A  57     -52.218 -62.398   6.947  1.00 20.00           H
ATOM   3537  HB3 SER A  57     -53.809 -62.028   7.693  1.00 20.00           H
ATOM   3538  HG  SER A  57     -52.833 -63.368   9.121  1.00 20.00           H
ATOM    489  N   SER A  58     -54.950 -65.642   6.251  1.00 49.32           N
ATOM    490  CA  SER A  58     -55.974 -66.585   6.677  1.00 50.61           C
ATOM    491  C   SER A  58     -55.940 -66.852   8.176  1.00 49.34           C
ATOM    492  O   SER A  58     -56.924 -67.366   8.718  1.00 47.67           O
ATOM    493  CB  SER A  58     -55.816 -67.899   5.914  1.00 54.70           C
ATOM    494  OG  SER A  58     -54.546 -68.480   6.168  1.00 54.54           O
ATOM   3539  H   SER A  58     -54.177 -65.968   5.707  1.00 20.00           H
ATOM   3540  HA  SER A  58     -56.962 -66.169   6.430  1.00 20.00           H
ATOM   3541  HB2 SER A  58     -56.603 -68.598   6.233  1.00 20.00           H
ATOM   3542  HB3 SER A  58     -55.914 -67.704   4.836  1.00 20.00           H
ATOM   3543  HG  SER A  58     -54.539 -68.858   7.040  1.00 20.00           H
ATOM    495  N   THR A  59     -54.841 -66.525   8.855  1.00 42.81           N
ATOM    496  CA  THR A  59     -54.704 -66.775  10.284  1.00 43.97           C
ATOM    497  C   THR A  59     -54.945 -65.538  11.140  1.00 46.59           C
ATOM    498  O   THR A  59     -54.773 -65.602  12.361  1.00 49.69           O
ATOM    499  CB  THR A  59     -53.315 -67.354  10.589  1.00 47.71           C
ATOM    500  OG1 THR A  59     -52.325 -66.652   9.827  1.00 47.50           O
ATOM    501  CG2 THR A  59     -53.273 -68.834  10.237  1.00 46.56           C
ATOM   3544  H   THR A  59     -54.083 -66.093   8.366  1.00 20.00           H
ATOM   3545  HA  THR A  59     -55.447 -67.531  10.577  1.00 20.00           H
ATOM   3546  HB  THR A  59     -53.114 -67.239  11.664  1.00 20.00           H
ATOM   3547  HG1 THR A  59     -52.075 -65.859  10.286  1.00 20.00           H
ATOM   3548 HG21 THR A  59     -52.274 -69.236  10.460  1.00 20.00           H
ATOM   3549 HG22 THR A  59     -54.026 -69.373  10.830  1.00 20.00           H
ATOM   3550 HG23 THR A  59     -53.489 -68.962   9.166  1.00 20.00           H
ATOM    502  N   TYR A  60     -55.345 -64.425  10.536  1.00 48.16           N
ATOM    503  CA  TYR A  60     -55.605 -63.210  11.295  1.00 45.92           C
ATOM    504  C   TYR A  60     -56.870 -63.355  12.131  1.00 50.50           C
ATOM    505  O   TYR A  60     -57.869 -63.924  11.682  1.00 44.31           O
ATOM    506  CB  TYR A  60     -55.733 -62.016  10.347  1.00 46.73           C
ATOM    507  CG  TYR A  60     -56.384 -60.794  10.958  1.00 48.55           C
ATOM    508  CD1 TYR A  60     -55.680 -59.970  11.825  1.00 50.27           C
ATOM    509  CD2 TYR A  60     -57.696 -60.451  10.649  1.00 51.36           C
ATOM    510  CE1 TYR A  60     -56.266 -58.851  12.381  1.00 48.37           C
ATOM    511  CE2 TYR A  60     -58.292 -59.330  11.201  1.00 50.35           C
ATOM    512  CZ  TYR A  60     -57.570 -58.532  12.065  1.00 48.39           C
ATOM    513  OH  TYR A  60     -58.141 -57.411  12.624  1.00 46.13           O
ATOM   3551  H   TYR A  60     -55.470 -64.421   9.544  1.00 20.00           H
ATOM   3552  HA  TYR A  60     -54.761 -63.021  11.975  1.00 20.00           H
ATOM   3553  HB2 TYR A  60     -54.724 -61.735  10.010  1.00 20.00           H
ATOM   3554  HB3 TYR A  60     -56.335 -62.328   9.481  1.00 20.00           H
ATOM   3555  HD1 TYR A  60     -54.655 -60.209  12.069  1.00 20.00           H
ATOM   3556  HD2 TYR A  60     -58.260 -61.070   9.967  1.00 20.00           H
ATOM   3557  HE1 TYR A  60     -55.705 -58.227  13.061  1.00 20.00           H
ATOM   3558  HE2 TYR A  60     -59.314 -59.082  10.957  1.00 20.00           H
ATOM   3559  HH  TYR A  60     -59.009 -57.282  12.259  1.00 20.00           H
ATOM    514  N   ARG A  61     -56.824 -62.837  13.358  1.00 48.57           N
ATOM    515  CA  ARG A  61     -57.989 -62.798  14.235  1.00 50.59           C
ATOM    516  C   ARG A  61     -58.112 -61.405  14.832  1.00 48.23           C
ATOM    517  O   ARG A  61     -57.197 -60.933  15.515  1.00 40.49           O
ATOM    518  CB  ARG A  61     -57.900 -63.857  15.336  1.00 49.19           C
ATOM    519  CG  ARG A  61     -57.932 -65.286  14.804  1.00 51.18           C
ATOM    520  CD  ARG A  61     -58.039 -66.307  15.924  1.00 56.84           C
ATOM    521  NE  ARG A  61     -57.634 -67.640  15.484  1.00 57.99           N
ATOM    522  CZ  ARG A  61     -58.410 -68.717  15.523  1.00 54.97           C
ATOM    523  NH1 ARG A  61     -59.646 -68.633  15.991  1.00 59.10           N
ATOM    524  NH2 ARG A  61     -57.942 -69.884  15.103  1.00 51.16           N
ATOM   3560  H   ARG A  61     -55.959 -62.461  13.690  1.00 20.00           H
ATOM   3561  HA  ARG A  61     -58.892 -62.998  13.640  1.00 20.00           H
ATOM   3562  HB2 ARG A  61     -56.959 -63.710  15.886  1.00 20.00           H
ATOM   3563  HB3 ARG A  61     -58.750 -63.721  16.021  1.00 20.00           H
ATOM   3564  HG2 ARG A  61     -58.800 -65.398  14.137  1.00 20.00           H
ATOM   3565  HG3 ARG A  61     -57.008 -65.475  14.238  1.00 20.00           H
ATOM   3566  HD2 ARG A  61     -57.389 -65.994  16.755  1.00 20.00           H
ATOM   3567  HD3 ARG A  61     -59.082 -66.348  16.270  1.00 20.00           H
ATOM   3568  HE  ARG A  61     -56.706 -67.749  15.128  1.00 20.00           H
ATOM   3569 HH11 ARG A  61     -60.224 -69.449  16.027  1.00 20.00           H
ATOM   3570 HH12 ARG A  61     -60.002 -67.754  16.309  1.00 20.00           H
ATOM   3571 HH21 ARG A  61     -58.522 -70.698  15.140  1.00 20.00           H
ATOM   3572 HH22 ARG A  61     -57.009 -69.951  14.749  1.00 20.00           H
ATOM    525  N   ASP A  62     -59.241 -60.753  14.562  1.00 43.61           N
ATOM    526  CA  ASP A  62     -59.491 -59.396  15.031  1.00 46.07           C
ATOM    527  C   ASP A  62     -59.889 -59.424  16.501  1.00 47.34           C
ATOM    528  O   ASP A  62     -60.880 -60.064  16.865  1.00 47.68           O
ATOM    529  CB  ASP A  62     -60.590 -58.763  14.176  1.00 47.49           C
ATOM    530  CG  ASP A  62     -60.807 -57.287  14.471  1.00 50.90           C
ATOM    531  OD1 ASP A  62     -60.238 -56.756  15.450  1.00 52.49           O
ATOM    532  OD2 ASP A  62     -61.556 -56.648  13.703  1.00 54.13           O
ATOM   3573  H   ASP A  62     -59.943 -61.211  14.017  1.00 20.00           H
ATOM   3574  HA  ASP A  62     -58.575 -58.796  14.926  1.00 20.00           H
ATOM   3575  HB2 ASP A  62     -60.313 -58.870  13.117  1.00 20.00           H
ATOM   3576  HB3 ASP A  62     -61.532 -59.299  14.365  1.00 20.00           H
ATOM    533  N   LEU A  63     -59.120 -58.732  17.349  1.00 46.48           N
ATOM    534  CA  LEU A  63     -59.461 -58.639  18.764  1.00 42.35           C
ATOM    535  C   LEU A  63     -60.504 -57.566  19.052  1.00 49.92           C
ATOM    536  O   LEU A  63     -60.984 -57.482  20.189  1.00 48.68           O
ATOM    537  CB  LEU A  63     -58.198 -58.388  19.596  1.00 44.90           C
ATOM    538  CG  LEU A  63     -57.362 -59.618  19.961  1.00 42.51           C
ATOM    539  CD1 LEU A  63     -55.950 -59.214  20.383  1.00 45.54           C
ATOM    540  CD2 LEU A  63     -58.045 -60.407  21.066  1.00 41.04           C
ATOM   3577  H   LEU A  63     -58.300 -58.272  17.008  1.00 20.00           H
ATOM   3578  HA  LEU A  63     -59.881 -59.604  19.084  1.00 20.00           H
ATOM   3579  HB2 LEU A  63     -57.553 -57.703  19.025  1.00 20.00           H
ATOM   3580  HB3 LEU A  63     -58.507 -57.904  20.534  1.00 20.00           H
ATOM   3581  HG  LEU A  63     -57.286 -60.260  19.071  1.00 20.00           H
ATOM   3582 HD11 LEU A  63     -55.372 -60.114  20.639  1.00 20.00           H
ATOM   3583 HD12 LEU A  63     -55.457 -58.685  19.554  1.00 20.00           H
ATOM   3584 HD13 LEU A  63     -56.005 -58.552  21.260  1.00 20.00           H
ATOM   3585 HD21 LEU A  63     -57.436 -61.287  21.319  1.00 20.00           H
ATOM   3586 HD22 LEU A  63     -58.157 -59.770  21.956  1.00 20.00           H
ATOM   3587 HD23 LEU A  63     -59.037 -60.735  20.723  1.00 20.00           H
ATOM    541  N   ARG A  64     -60.859 -56.752  18.053  1.00 62.75           N
ATOM    542  CA  ARG A  64     -61.970 -55.801  18.137  1.00 54.71           C
ATOM    543  C   ARG A  64     -61.781 -54.816  19.293  1.00 56.88           C
ATOM    544  O   ARG A  64     -62.630 -54.674  20.176  1.00 55.70           O
ATOM    545  CB  ARG A  64     -63.312 -56.537  18.247  1.00 53.58           C
ATOM    546  CG  ARG A  64     -63.645 -57.342  17.008  1.00 50.65           C
ATOM    547  CD  ARG A  64     -64.951 -58.104  17.141  1.00 59.28           C
ATOM    548  NE  ARG A  64     -65.015 -58.929  18.344  1.00 63.13           N
ATOM    549  CZ  ARG A  64     -65.992 -58.853  19.242  1.00 66.84           C
ATOM    550  NH1 ARG A  64     -65.975 -59.637  20.311  1.00 70.70           N
ATOM    551  NH2 ARG A  64     -66.995 -58.003  19.061  1.00 64.88           N
ATOM   3588  H   ARG A  64     -60.337 -56.795  17.201  1.00 20.00           H
ATOM   3589  HA  ARG A  64     -61.992 -55.215  17.206  1.00 20.00           H
ATOM   3590  HB2 ARG A  64     -63.268 -57.220  19.108  1.00 20.00           H
ATOM   3591  HB3 ARG A  64     -64.108 -55.794  18.408  1.00 20.00           H
ATOM   3592  HG2 ARG A  64     -63.723 -56.655  16.152  1.00 20.00           H
ATOM   3593  HG3 ARG A  64     -62.834 -58.062  16.827  1.00 20.00           H
ATOM   3594  HD2 ARG A  64     -65.778 -57.379  17.170  1.00 20.00           H
ATOM   3595  HD3 ARG A  64     -65.066 -58.757  16.263  1.00 20.00           H
ATOM   3596  HE  ARG A  64     -64.281 -59.590  18.501  1.00 20.00           H
ATOM   3597 HH11 ARG A  64     -66.717 -59.587  20.979  1.00 20.00           H
ATOM   3598 HH12 ARG A  64     -65.220 -60.278  20.449  1.00 20.00           H
ATOM   3599 HH21 ARG A  64     -67.736 -57.955  19.730  1.00 20.00           H
ATOM   3600 HH22 ARG A  64     -67.009 -57.411  18.255  1.00 20.00           H
ATOM    552  N   LYS A  65     -60.642 -54.126  19.264  1.00 55.67           N
ATOM    553  CA  LYS A  65     -60.322 -53.133  20.281  1.00 55.39           C
ATOM    554  C   LYS A  65     -59.197 -52.254  19.761  1.00 51.35           C
ATOM    555  O   LYS A  65     -58.177 -52.766  19.292  1.00 52.21           O
ATOM    556  CB  LYS A  65     -59.920 -53.803  21.600  1.00 62.54           C
ATOM    557  CG  LYS A  65     -59.433 -52.841  22.679  1.00 62.65           C
ATOM    558  CD  LYS A  65     -59.489 -53.491  24.051  1.00 62.63           C
ATOM    559  CE  LYS A  65     -60.903 -53.472  24.612  0.00 64.22           C
ATOM    560  NZ  LYS A  65     -61.330 -52.083  24.941  0.00 65.57           N
ATOM   3601  H   LYS A  65     -59.990 -54.294  18.525  1.00 20.00           H
ATOM   3602  HA  LYS A  65     -61.204 -52.502  20.466  1.00 20.00           H
ATOM   3603  HB2 LYS A  65     -60.795 -54.343  21.991  1.00 20.00           H
ATOM   3604  HB3 LYS A  65     -59.112 -54.519  21.389  1.00 20.00           H
ATOM   3605  HG2 LYS A  65     -58.395 -52.550  22.460  1.00 20.00           H
ATOM   3606  HG3 LYS A  65     -60.072 -51.946  22.678  1.00 20.00           H
ATOM   3607  HD2 LYS A  65     -59.150 -54.534  23.968  1.00 20.00           H
ATOM   3608  HD3 LYS A  65     -58.824 -52.943  24.735  1.00 20.00           H
ATOM   3609  HE2 LYS A  65     -61.592 -53.892  23.865  0.00 20.00           H
ATOM   3610  HE3 LYS A  65     -60.936 -54.084  25.525  0.00 20.00           H
ATOM   3611  HZ1 LYS A  65     -61.976 -52.104  25.704  0.00 20.00           H
ATOM   3612  HZ2 LYS A  65     -60.530 -51.540  25.197  0.00 20.00           H
ATOM   3613  HZ3 LYS A  65     -61.770 -51.672  24.143  0.00 20.00           H
ATOM    561  N   GLY A  66     -59.390 -50.939  19.836  1.00 49.30           N
ATOM    562  CA  GLY A  66     -58.365 -50.017  19.407  1.00 53.80           C
ATOM    563  C   GLY A  66     -57.312 -49.789  20.473  1.00 55.90           C
ATOM    564  O   GLY A  66     -57.447 -50.194  21.627  1.00 53.04           O
ATOM   3614  H   GLY A  66     -60.255 -50.586  20.194  1.00 20.00           H
ATOM   3615  HA2 GLY A  66     -57.877 -50.424  18.509  1.00 20.00           H
ATOM   3616  HA3 GLY A  66     -58.836 -49.053  19.163  1.00 20.00           H
ATOM    565  N   VAL A  67     -56.229 -49.137  20.066  1.00 55.85           N
ATOM    566  CA  VAL A  67     -55.183 -48.737  21.000  1.00 53.38           C
ATOM    567  C   VAL A  67     -54.548 -47.455  20.482  1.00 54.17           C
ATOM    568  O   VAL A  67     -54.338 -47.288  19.277  1.00 54.36           O
ATOM    569  CB  VAL A  67     -54.142 -49.860  21.211  1.00 54.01           C
ATOM    570  CG1 VAL A  67     -53.456 -50.226  19.904  1.00 53.71           C
ATOM    571  CG2 VAL A  67     -53.120 -49.455  22.274  1.00 54.93           C
ATOM   3617  H   VAL A  67     -56.128 -48.915  19.096  1.00 20.00           H
ATOM   3618  HA  VAL A  67     -55.643 -48.519  21.975  1.00 20.00           H
ATOM   3619  HB  VAL A  67     -54.677 -50.749  21.576  1.00 20.00           H
ATOM   3620 HG11 VAL A  67     -52.723 -51.026  20.086  1.00 20.00           H
ATOM   3621 HG12 VAL A  67     -54.208 -50.575  19.181  1.00 20.00           H
ATOM   3622 HG13 VAL A  67     -52.942 -49.342  19.500  1.00 20.00           H
ATOM   3623 HG21 VAL A  67     -52.389 -50.266  22.409  1.00 20.00           H
ATOM   3624 HG22 VAL A  67     -52.598 -48.542  21.952  1.00 20.00           H
ATOM   3625 HG23 VAL A  67     -53.637 -49.265  23.226  1.00 20.00           H
ATOM    572  N   TYR A  68     -54.273 -46.537  21.403  1.00 56.01           N
ATOM    573  CA  TYR A  68     -53.693 -45.240  21.085  1.00 59.40           C
ATOM    574  C   TYR A  68     -52.448 -45.060  21.939  1.00 57.63           C
ATOM    575  O   TYR A  68     -52.528 -45.138  23.170  1.00 55.68           O
ATOM    576  CB  TYR A  68     -54.709 -44.119  21.331  1.00 63.89           C
ATOM    577  CG  TYR A  68     -54.131 -42.723  21.336  1.00 69.11           C
ATOM    578  CD1 TYR A  68     -53.418 -42.239  20.249  1.00 70.01           C
ATOM    579  CD2 TYR A  68     -54.321 -41.879  22.422  1.00 66.23           C
ATOM    580  CE1 TYR A  68     -52.895 -40.958  20.250  1.00 68.70           C
ATOM    581  CE2 TYR A  68     -53.805 -40.597  22.430  1.00 68.45           C
ATOM    582  CZ  TYR A  68     -53.091 -40.141  21.341  1.00 70.91           C
ATOM    583  OH  TYR A  68     -52.571 -38.864  21.344  1.00 75.76           O
ATOM   3626  H   TYR A  68     -54.474 -46.747  22.360  1.00 20.00           H
ATOM   3627  HA  TYR A  68     -53.399 -45.219  20.025  1.00 20.00           H
ATOM   3628  HB2 TYR A  68     -55.471 -44.170  20.540  1.00 20.00           H
ATOM   3629  HB3 TYR A  68     -55.182 -44.296  22.308  1.00 20.00           H
ATOM   3630  HD1 TYR A  68     -53.269 -42.873  19.387  1.00 20.00           H
ATOM   3631  HD2 TYR A  68     -54.882 -42.230  23.275  1.00 20.00           H
ATOM   3632  HE1 TYR A  68     -52.335 -40.600  19.399  1.00 20.00           H
ATOM   3633  HE2 TYR A  68     -53.960 -39.955  23.285  1.00 20.00           H
ATOM   3634  HH  TYR A  68     -52.792 -38.434  22.162  1.00 20.00           H
ATOM    584  N   VAL A  69     -51.312 -44.841  21.296  1.00 59.68           N
ATOM    585  CA  VAL A  69     -50.017 -44.784  21.960  1.00 58.49           C
ATOM    586  C   VAL A  69     -49.352 -43.458  21.616  1.00 55.65           C
ATOM    587  O   VAL A  69     -48.801 -43.292  20.526  1.00 53.85           O
ATOM    588  CB  VAL A  69     -49.125 -45.970  21.562  1.00 59.87           C
ATOM    589  CG1 VAL A  69     -47.764 -45.855  22.238  1.00 59.38           C
ATOM    590  CG2 VAL A  69     -49.793 -47.284  21.923  1.00 57.05           C
ATOM   3635  H   VAL A  69     -51.345 -44.708  20.305  1.00 20.00           H
ATOM   3636  HA  VAL A  69     -50.169 -44.821  23.049  1.00 20.00           H
ATOM   3637  HB  VAL A  69     -48.977 -45.941  20.472  1.00 20.00           H
ATOM   3638 HG11 VAL A  69     -47.135 -46.709  21.945  1.00 20.00           H
ATOM   3639 HG12 VAL A  69     -47.278 -44.918  21.927  1.00 20.00           H
ATOM   3640 HG13 VAL A  69     -47.896 -45.854  23.330  1.00 20.00           H
ATOM   3641 HG21 VAL A  69     -49.140 -48.120  21.631  1.00 20.00           H
ATOM   3642 HG22 VAL A  69     -49.970 -47.319  23.008  1.00 20.00           H
ATOM   3643 HG23 VAL A  69     -50.753 -47.365  21.392  1.00 20.00           H
ATOM    591  N   PRO A  70     -49.388 -42.484  22.521  1.00 55.26           N
ATOM    592  CA  PRO A  70     -48.608 -41.260  22.327  1.00 58.22           C
ATOM    593  C   PRO A  70     -47.233 -41.359  22.968  1.00 60.31           C
ATOM    594  O   PRO A  70     -47.047 -41.956  24.031  1.00 59.37           O
ATOM    595  CB  PRO A  70     -49.463 -40.197  23.029  1.00 55.29           C
ATOM    596  CG  PRO A  70     -50.101 -40.949  24.148  1.00 57.14           C
ATOM    597  CD  PRO A  70     -50.335 -42.357  23.641  1.00 59.94           C
ATOM   3644  HA  PRO A  70     -48.512 -41.019  21.258  1.00 20.00           H
ATOM   3645  HB2 PRO A  70     -48.836 -39.378  23.412  1.00 20.00           H
ATOM   3646  HB3 PRO A  70     -50.222 -39.789  22.346  1.00 20.00           H
ATOM   3647  HG2 PRO A  70     -49.435 -40.966  25.023  1.00 20.00           H
ATOM   3648  HG3 PRO A  70     -51.057 -40.481  24.424  1.00 20.00           H
ATOM   3649  HD2 PRO A  70     -50.118 -43.098  24.425  1.00 20.00           H
ATOM   3650  HD3 PRO A  70     -51.372 -42.482  23.295  1.00 20.00           H
ATOM    598  N   TYR A  71     -46.249 -40.785  22.290  1.00 59.80           N
ATOM    599  CA  TYR A  71     -44.916 -40.611  22.842  1.00 54.35           C
ATOM    600  C   TYR A  71     -44.649 -39.119  23.002  1.00 57.97           C
ATOM    601  O   TYR A  71     -45.493 -38.276  22.681  1.00 55.27           O
ATOM    602  CB  TYR A  71     -43.855 -41.266  21.954  1.00 51.43           C
ATOM    603  CG  TYR A  71     -44.101 -42.724  21.634  1.00 57.47           C
ATOM    604  CD1 TYR A  71     -43.969 -43.706  22.606  1.00 61.04           C
ATOM    605  CD2 TYR A  71     -44.438 -43.120  20.348  1.00 60.74           C
ATOM    606  CE1 TYR A  71     -44.184 -45.045  22.306  1.00 62.63           C
ATOM    607  CE2 TYR A  71     -44.654 -44.451  20.039  1.00 64.72           C
ATOM    608  CZ  TYR A  71     -44.526 -45.410  21.020  1.00 68.48           C
ATOM    609  OH  TYR A  71     -44.741 -46.735  20.710  1.00 72.90           O
ATOM   3651  H   TYR A  71     -46.431 -40.459  21.362  1.00 20.00           H
ATOM   3652  HA  TYR A  71     -44.871 -41.079  23.836  1.00 20.00           H
ATOM   3653  HB2 TYR A  71     -43.814 -40.711  21.005  1.00 20.00           H
ATOM   3654  HB3 TYR A  71     -42.885 -41.188  22.467  1.00 20.00           H
ATOM   3655  HD1 TYR A  71     -43.695 -43.424  23.612  1.00 20.00           H
ATOM   3656  HD2 TYR A  71     -44.534 -42.374  19.573  1.00 20.00           H
ATOM   3657  HE1 TYR A  71     -44.084 -45.797  23.075  1.00 20.00           H
ATOM   3658  HE2 TYR A  71     -44.922 -44.737  19.033  1.00 20.00           H
ATOM   3659  HH  TYR A  71     -44.615 -47.267  21.487  1.00 20.00           H
ATOM    610  N   THR A  72     -43.456 -38.792  23.501  1.00 57.59           N
ATOM    611  CA  THR A  72     -43.103 -37.387  23.669  1.00 57.71           C
ATOM    612  C   THR A  72     -43.055 -36.679  22.321  1.00 57.24           C
ATOM    613  O   THR A  72     -43.607 -35.585  22.159  1.00 60.44           O
ATOM    614  CB  THR A  72     -41.765 -37.267  24.398  1.00 58.08           C
ATOM    615  OG1 THR A  72     -41.807 -38.033  25.608  0.00 57.32           O
ATOM    616  CG2 THR A  72     -41.490 -35.815  24.748  0.00 57.42           C
ATOM   3660  H   THR A  72     -42.806 -39.507  23.759  1.00 20.00           H
ATOM   3661  HA  THR A  72     -43.871 -36.897  24.285  1.00 20.00           H
ATOM   3662  HB  THR A  72     -40.965 -37.637  23.740  1.00 20.00           H
ATOM   3663  HG1 THR A  72     -42.711 -38.171  25.865  0.00 20.00           H
ATOM   3664 HG21 THR A  72     -40.526 -35.740  25.272  0.00 20.00           H
ATOM   3665 HG22 THR A  72     -41.454 -35.216  23.826  0.00 20.00           H
ATOM   3666 HG23 THR A  72     -42.292 -35.437  25.400  0.00 20.00           H
ATOM    617  N   GLN A  73     -42.406 -37.297  21.338  1.00 58.43           N
ATOM    618  CA  GLN A  73     -42.353 -36.784  19.970  1.00 62.80           C
ATOM    619  C   GLN A  73     -42.828 -37.908  19.052  1.00 66.08           C
ATOM    620  O   GLN A  73     -42.047 -38.792  18.686  1.00 73.18           O
ATOM    621  CB  GLN A  73     -40.948 -36.311  19.610  1.00 66.64           C
ATOM    622  CG  GLN A  73     -40.838 -35.663  18.241  0.00 64.59           C
ATOM    623  CD  GLN A  73     -39.479 -35.035  17.996  0.00 64.71           C
ATOM    624  OE1 GLN A  73     -39.345 -34.090  17.215  0.00 65.05           O
ATOM    625  NE2 GLN A  73     -38.460 -35.563  18.662  0.00 65.06           N
ATOM   3667  H   GLN A  73     -41.932 -38.153  21.545  1.00 20.00           H
ATOM   3668  HA  GLN A  73     -43.045 -35.935  19.871  1.00 20.00           H
ATOM   3669  HB2 GLN A  73     -40.627 -35.578  20.365  1.00 20.00           H
ATOM   3670  HB3 GLN A  73     -40.275 -37.181  19.635  1.00 20.00           H
ATOM   3671  HG2 GLN A  73     -41.014 -36.431  17.473  0.00 20.00           H
ATOM   3672  HG3 GLN A  73     -41.607 -34.880  18.160  0.00 20.00           H
ATOM   3673 HE21 GLN A  73     -37.538 -35.195  18.539  0.00 20.00           H
ATOM   3674 HE22 GLN A  73     -38.614 -36.330  19.285  0.00 20.00           H
ATOM    626  N   GLY A  74     -44.111 -37.884  18.700  1.00 61.82           N
ATOM    627  CA  GLY A  74     -44.687 -38.923  17.869  1.00 60.75           C
ATOM    628  C   GLY A  74     -45.830 -39.663  18.536  1.00 59.80           C
ATOM    629  O   GLY A  74     -45.951 -39.659  19.765  1.00 57.38           O
ATOM   3675  H   GLY A  74     -44.691 -37.133  19.016  1.00 20.00           H
ATOM   3676  HA2 GLY A  74     -45.063 -38.461  16.944  1.00 20.00           H
ATOM   3677  HA3 GLY A  74     -43.898 -39.649  17.622  1.00 20.00           H
ATOM    630  N   LYS A  75     -46.675 -40.305  17.733  1.00 62.25           N
ATOM    631  CA  LYS A  75     -47.818 -41.045  18.252  1.00 56.32           C
ATOM    632  C   LYS A  75     -48.345 -41.958  17.157  1.00 53.10           C
ATOM    633  O   LYS A  75     -48.112 -41.728  15.969  1.00 48.60           O
ATOM    634  CB  LYS A  75     -48.924 -40.103  18.745  1.00 57.79           C
ATOM    635  CG  LYS A  75     -49.549 -39.241  17.657  1.00 60.71           C
ATOM    636  CD  LYS A  75     -50.616 -38.315  18.224  1.00 61.84           C
ATOM    637  CE  LYS A  75     -51.231 -37.440  17.142  0.00 63.18           C
ATOM    638  NZ  LYS A  75     -50.238 -36.514  16.528  0.00 64.61           N
ATOM   3678  H   LYS A  75     -46.521 -40.279  16.745  1.00 20.00           H
ATOM   3679  HA  LYS A  75     -47.493 -41.668  19.098  1.00 20.00           H
ATOM   3680  HB2 LYS A  75     -49.719 -40.714  19.199  1.00 20.00           H
ATOM   3681  HB3 LYS A  75     -48.493 -39.436  19.507  1.00 20.00           H
ATOM   3682  HG2 LYS A  75     -48.762 -38.634  17.186  1.00 20.00           H
ATOM   3683  HG3 LYS A  75     -50.008 -39.896  16.902  1.00 20.00           H
ATOM   3684  HD2 LYS A  75     -51.409 -38.923  18.684  1.00 20.00           H
ATOM   3685  HD3 LYS A  75     -50.159 -37.669  18.988  1.00 20.00           H
ATOM   3686  HE2 LYS A  75     -51.643 -38.089  16.355  0.00 20.00           H
ATOM   3687  HE3 LYS A  75     -52.041 -36.844  17.588  0.00 20.00           H
ATOM   3688  HZ1 LYS A  75     -50.532 -35.569  16.668  0.00 20.00           H
ATOM   3689  HZ2 LYS A  75     -49.345 -36.652  16.956  0.00 20.00           H
ATOM   3690  HZ3 LYS A  75     -50.171 -36.700  15.548  0.00 20.00           H
ATOM    639  N   TRP A  76     -49.048 -43.009  17.573  1.00 54.21           N
ATOM    640  CA  TRP A  76     -49.737 -43.858  16.611  1.00 54.11           C
ATOM    641  C   TRP A  76     -50.996 -44.438  17.235  1.00 54.45           C
ATOM    642  O   TRP A  76     -51.157 -44.475  18.458  1.00 54.40           O
ATOM    643  CB  TRP A  76     -48.838 -44.983  16.068  1.00 56.22           C
ATOM    644  CG  TRP A  76     -48.243 -45.902  17.097  1.00 52.16           C
ATOM    645  CD1 TRP A  76     -47.017 -45.788  17.677  1.00 53.45           C
ATOM    646  CD2 TRP A  76     -48.830 -47.097  17.636  1.00 53.70           C
ATOM    647  NE1 TRP A  76     -46.807 -46.822  18.554  1.00 56.59           N
ATOM    648  CE2 TRP A  76     -47.905 -47.640  18.548  1.00 53.56           C
ATOM    649  CE3 TRP A  76     -50.052 -47.754  17.443  1.00 54.98           C
ATOM    650  CZ2 TRP A  76     -48.159 -48.810  19.265  1.00 52.67           C
ATOM    651  CZ3 TRP A  76     -50.304 -48.915  18.159  1.00 53.45           C
ATOM    652  CH2 TRP A  76     -49.361 -49.431  19.057  1.00 55.79           C
ATOM   3691  H   TRP A  76     -49.103 -43.216  18.550  1.00 20.00           H
ATOM   3692  HA  TRP A  76     -50.043 -43.238  15.755  1.00 20.00           H
ATOM   3693  HB2 TRP A  76     -49.441 -45.593  15.379  1.00 20.00           H
ATOM   3694  HB3 TRP A  76     -48.010 -44.515  15.515  1.00 20.00           H
ATOM   3695  HD1 TRP A  76     -46.310 -44.996  17.476  1.00 20.00           H
ATOM   3696  HE1 TRP A  76     -45.985 -46.957  19.108  1.00 20.00           H
ATOM   3697  HE3 TRP A  76     -50.783 -47.364  16.750  1.00 20.00           H
ATOM   3698  HZ2 TRP A  76     -47.434 -49.211  19.958  1.00 20.00           H
ATOM   3699  HZ3 TRP A  76     -51.243 -49.430  18.022  1.00 20.00           H
ATOM   3700  HH2 TRP A  76     -49.587 -50.339  19.597  1.00 20.00           H
ATOM    653  N   GLU A  77     -51.887 -44.891  16.360  1.00 57.41           N
ATOM    654  CA  GLU A  77     -53.164 -45.471  16.732  1.00 54.38           C
ATOM    655  C   GLU A  77     -53.363 -46.728  15.901  1.00 50.83           C
ATOM    656  O   GLU A  77     -52.928 -46.797  14.748  1.00 49.16           O
ATOM    657  CB  GLU A  77     -54.310 -44.470  16.499  1.00 62.74           C
ATOM    658  CG  GLU A  77     -55.611 -44.775  17.229  1.00 72.39           C
ATOM    659  CD  GLU A  77     -56.536 -43.572  17.248  1.00 74.92           C
ATOM    660  OE1 GLU A  77     -56.386 -42.693  16.373  1.00 76.65           O
ATOM    661  OE2 GLU A  77     -57.403 -43.494  18.143  1.00 76.67           O
ATOM   3701  H   GLU A  77     -51.664 -44.829  15.387  1.00 20.00           H
ATOM   3702  HA  GLU A  77     -53.151 -45.748  17.797  1.00 20.00           H
ATOM   3703  HB2 GLU A  77     -53.964 -43.478  16.825  1.00 20.00           H
ATOM   3704  HB3 GLU A  77     -54.525 -44.447  15.420  1.00 20.00           H
ATOM   3705  HG2 GLU A  77     -56.119 -45.608  16.721  1.00 20.00           H
ATOM   3706  HG3 GLU A  77     -55.380 -45.064  18.265  1.00 20.00           H
ATOM    662  N   GLY A  78     -54.001 -47.733  16.490  1.00 50.61           N
ATOM    663  CA  GLY A  78     -54.098 -48.990  15.778  1.00 53.94           C
ATOM    664  C   GLY A  78     -55.207 -49.875  16.301  1.00 52.75           C
ATOM    665  O   GLY A  78     -55.943 -49.519  17.222  1.00 48.52           O
ATOM   3707  H   GLY A  78     -54.403 -47.625  17.399  1.00 20.00           H
ATOM   3708  HA2 GLY A  78     -54.289 -48.778  14.715  1.00 20.00           H
ATOM   3709  HA3 GLY A  78     -53.143 -49.526  15.880  1.00 20.00           H
ATOM    666  N   GLU A  79     -55.301 -51.053  15.691  1.00 50.75           N
ATOM    667  CA  GLU A  79     -56.344 -52.026  15.983  1.00 50.95           C
ATOM    668  C   GLU A  79     -55.702 -53.330  16.435  1.00 49.07           C
ATOM    669  O   GLU A  79     -54.820 -53.865  15.751  1.00 42.62           O
ATOM    670  CB  GLU A  79     -57.226 -52.252  14.752  1.00 53.75           C
ATOM    671  CG  GLU A  79     -57.609 -50.956  14.045  1.00 59.42           C
ATOM    672  CD  GLU A  79     -58.586 -51.154  12.899  1.00 63.52           C
ATOM    673  OE1 GLU A  79     -58.751 -52.303  12.435  1.00 61.87           O
ATOM    674  OE2 GLU A  79     -59.195 -50.152  12.470  1.00 63.10           O
ATOM   3710  H   GLU A  79     -54.620 -51.282  14.996  1.00 20.00           H
ATOM   3711  HA  GLU A  79     -56.978 -51.648  16.799  1.00 20.00           H
ATOM   3712  HB2 GLU A  79     -56.679 -52.890  14.042  1.00 20.00           H
ATOM   3713  HB3 GLU A  79     -58.147 -52.763  15.070  1.00 20.00           H
ATOM   3714  HG2 GLU A  79     -58.069 -50.281  14.782  1.00 20.00           H
ATOM   3715  HG3 GLU A  79     -56.694 -50.494  13.646  1.00 20.00           H
ATOM    675  N   LEU A  80     -56.149 -53.835  17.582  1.00 48.94           N
ATOM    676  CA  LEU A  80     -55.545 -55.012  18.193  1.00 55.43           C
ATOM    677  C   LEU A  80     -56.069 -56.298  17.565  1.00 70.15           C
ATOM    678  O   LEU A  80     -57.247 -56.408  17.220  1.00 54.57           O
ATOM    679  CB  LEU A  80     -55.813 -55.019  19.698  1.00 48.26           C
ATOM    680  CG  LEU A  80     -55.111 -53.925  20.503  1.00 50.43           C
ATOM    681  CD1 LEU A  80     -55.540 -53.980  21.959  1.00 53.49           C
ATOM    682  CD2 LEU A  80     -53.603 -54.071  20.379  1.00 44.67           C
ATOM   3716  H   LEU A  80     -56.922 -53.394  18.038  1.00 20.00           H
ATOM   3717  HA  LEU A  80     -54.456 -54.976  18.041  1.00 20.00           H
ATOM   3718  HB2 LEU A  80     -56.897 -54.906  19.848  1.00 20.00           H
ATOM   3719  HB3 LEU A  80     -55.487 -55.992  20.094  1.00 20.00           H
ATOM   3720  HG  LEU A  80     -55.403 -52.948  20.089  1.00 20.00           H
ATOM   3721 HD11 LEU A  80     -55.027 -53.188  22.523  1.00 20.00           H
ATOM   3722 HD12 LEU A  80     -56.628 -53.832  22.026  1.00 20.00           H
ATOM   3723 HD13 LEU A  80     -55.277 -54.961  22.382  1.00 20.00           H
ATOM   3724 HD21 LEU A  80     -53.108 -53.280  20.961  1.00 20.00           H
ATOM   3725 HD22 LEU A  80     -53.297 -55.055  20.764  1.00 20.00           H
ATOM   3726 HD23 LEU A  80     -53.312 -53.984  19.322  1.00 20.00           H
ATOM    683  N   GLY A  81     -55.180 -57.273  17.428  1.00 47.45           N
ATOM    684  CA  GLY A  81     -55.502 -58.556  16.851  1.00 46.61           C
ATOM    685  C   GLY A  81     -54.357 -59.510  17.102  1.00 49.67           C
ATOM    686  O   GLY A  81     -53.417 -59.196  17.833  1.00 48.97           O
ATOM   3727  H   GLY A  81     -54.243 -57.111  17.739  1.00 20.00           H
ATOM   3728  HA2 GLY A  81     -56.418 -58.950  17.315  1.00 20.00           H
ATOM   3729  HA3 GLY A  81     -55.658 -58.444  15.768  1.00 20.00           H
ATOM    687  N   THR A  82     -54.444 -60.694  16.498  1.00 48.31           N
ATOM    688  CA  THR A  82     -53.372 -61.677  16.590  1.00 47.72           C
ATOM    689  C   THR A  82     -53.083 -62.239  15.200  1.00 47.73           C
ATOM    690  O   THR A  82     -53.929 -62.200  14.303  1.00 43.01           O
ATOM    691  CB  THR A  82     -53.722 -62.811  17.581  1.00 47.43           C
ATOM    692  OG1 THR A  82     -54.783 -63.606  17.038  1.00 49.01           O
ATOM    693  CG2 THR A  82     -54.146 -62.246  18.944  1.00 49.20           C
ATOM   3730  H   THR A  82     -55.264 -60.914  15.969  1.00 20.00           H
ATOM   3731  HA  THR A  82     -52.461 -61.180  16.954  1.00 20.00           H
ATOM   3732  HB  THR A  82     -52.826 -63.433  17.725  1.00 20.00           H
ATOM   3733  HG1 THR A  82     -55.118 -63.193  16.251  1.00 20.00           H
ATOM   3734 HG21 THR A  82     -54.388 -63.075  19.626  1.00 20.00           H
ATOM   3735 HG22 THR A  82     -53.322 -61.652  19.367  1.00 20.00           H
ATOM   3736 HG23 THR A  82     -55.031 -61.606  18.816  1.00 20.00           H
ATOM    694  N   ASP A  83     -51.851 -62.708  15.011  1.00 44.63           N
ATOM    695  CA  ASP A  83     -51.503 -63.502  13.837  1.00 49.64           C
ATOM    696  C   ASP A  83     -50.328 -64.406  14.185  1.00 48.61           C
ATOM    697  O   ASP A  83     -49.692 -64.256  15.230  1.00 54.04           O
ATOM    698  CB  ASP A  83     -51.165 -62.630  12.622  1.00 50.46           C
ATOM    699  CG  ASP A  83     -51.703 -63.221  11.325  1.00 47.00           C
ATOM    700  OD1 ASP A  83     -51.713 -64.466  11.208  1.00 40.75           O
ATOM    701  OD2 ASP A  83     -52.123 -62.457  10.429  1.00 44.83           O
ATOM   3737  H   ASP A  83     -51.146 -62.511  15.692  1.00 20.00           H
ATOM   3738  HA  ASP A  83     -52.359 -64.140  13.571  1.00 20.00           H
ATOM   3739  HB2 ASP A  83     -51.606 -61.633  12.767  1.00 20.00           H
ATOM   3740  HB3 ASP A  83     -50.071 -62.539  12.544  1.00 20.00           H
ATOM    702  N   LEU A  84     -50.046 -65.349  13.287  1.00 49.00           N
ATOM    703  CA  LEU A  84     -48.837 -66.154  13.412  1.00 48.48           C
ATOM    704  C   LEU A  84     -47.622 -65.322  13.018  1.00 52.24           C
ATOM    705  O   LEU A  84     -47.670 -64.538  12.068  1.00 53.33           O
ATOM    706  CB  LEU A  84     -48.917 -67.410  12.542  1.00 47.65           C
ATOM    707  CG  LEU A  84     -50.007 -68.432  12.880  1.00 46.25           C
ATOM    708  CD1 LEU A  84     -49.907 -69.663  11.987  1.00 49.09           C
ATOM    709  CD2 LEU A  84     -49.946 -68.821  14.346  1.00 50.28           C
ATOM   3741  H   LEU A  84     -50.669 -65.506  12.521  1.00 20.00           H
ATOM   3742  HA  LEU A  84     -48.717 -66.467  14.460  1.00 20.00           H
ATOM   3743  HB2 LEU A  84     -49.081 -67.083  11.505  1.00 20.00           H
ATOM   3744  HB3 LEU A  84     -47.948 -67.925  12.615  1.00 20.00           H
ATOM   3745  HG  LEU A  84     -50.982 -67.958  12.695  1.00 20.00           H
ATOM   3746 HD11 LEU A  84     -50.701 -70.376  12.254  1.00 20.00           H
ATOM   3747 HD12 LEU A  84     -50.022 -69.363  10.935  1.00 20.00           H
ATOM   3748 HD13 LEU A  84     -48.925 -70.139  12.127  1.00 20.00           H
ATOM   3749 HD21 LEU A  84     -50.736 -69.554  14.565  1.00 20.00           H
ATOM   3750 HD22 LEU A  84     -48.964 -69.264  14.567  1.00 20.00           H
ATOM   3751 HD23 LEU A  84     -50.093 -67.926  14.969  1.00 20.00           H
ATOM    710  N   VAL A  85     -46.531 -65.479  13.763  1.00 50.81           N
ATOM    711  CA  VAL A  85     -45.359 -64.622  13.610  1.00 52.01           C
ATOM    712  C   VAL A  85     -44.106 -65.486  13.606  1.00 50.81           C
ATOM    713  O   VAL A  85     -43.981 -66.408  14.419  1.00 47.47           O
ATOM    714  CB  VAL A  85     -45.270 -63.566  14.731  1.00 51.48           C
ATOM    715  CG1 VAL A  85     -44.043 -62.687  14.534  1.00 48.92           C
ATOM    716  CG2 VAL A  85     -46.528 -62.719  14.786  1.00 45.79           C
ATOM   3752  H   VAL A  85     -46.513 -66.206  14.449  1.00 20.00           H
ATOM   3753  HA  VAL A  85     -45.420 -64.094  12.647  1.00 20.00           H
ATOM   3754  HB  VAL A  85     -45.166 -64.095  15.690  1.00 20.00           H
ATOM   3755 HG11 VAL A  85     -43.993 -61.940  15.340  1.00 20.00           H
ATOM   3756 HG12 VAL A  85     -43.138 -63.311  14.556  1.00 20.00           H
ATOM   3757 HG13 VAL A  85     -44.111 -62.175  13.563  1.00 20.00           H
ATOM   3758 HG21 VAL A  85     -46.436 -61.977  15.593  1.00 20.00           H
ATOM   3759 HG22 VAL A  85     -46.664 -62.201  13.825  1.00 20.00           H
ATOM   3760 HG23 VAL A  85     -47.397 -63.365  14.980  1.00 20.00           H
ATOM    717  N   SER A  86     -43.175 -65.183  12.703  1.00 50.88           N
ATOM    718  CA  SER A  86     -41.903 -65.881  12.631  1.00 52.84           C
ATOM    719  C   SER A  86     -40.760 -64.884  12.503  1.00 49.88           C
ATOM    720  O   SER A  86     -40.956 -63.713  12.166  1.00 49.61           O
ATOM    721  CB  SER A  86     -41.862 -66.861  11.451  1.00 57.33           C
ATOM    722  OG  SER A  86     -42.825 -67.885  11.613  1.00 64.66           O
ATOM   3761  H   SER A  86     -43.358 -64.448  12.050  1.00 20.00           H
ATOM   3762  HA  SER A  86     -41.755 -66.456  13.557  1.00 20.00           H
ATOM   3763  HB2 SER A  86     -42.071 -66.313  10.520  1.00 20.00           H
ATOM   3764  HB3 SER A  86     -40.861 -67.313  11.393  1.00 20.00           H
ATOM   3765  HG  SER A  86     -43.684 -67.497  11.732  1.00 20.00           H
ATOM    723  N   ILE A  87     -39.564 -65.373  12.788  1.00 49.19           N
ATOM    724  CA  ILE A  87     -38.324 -64.657  12.523  1.00 48.18           C
ATOM    725  C   ILE A  87     -37.461 -65.535  11.626  1.00 48.09           C
ATOM    726  O   ILE A  87     -36.825 -66.480  12.092  1.00 48.84           O
ATOM    727  CB  ILE A  87     -37.589 -64.295  13.825  1.00 52.02           C
ATOM    728  CG1 ILE A  87     -38.537 -63.594  14.794  1.00 51.32           C
ATOM    729  CG2 ILE A  87     -36.392 -63.408  13.523  1.00 46.65           C
ATOM    730  CD1 ILE A  87     -37.915 -63.306  16.136  1.00 56.91           C
ATOM   3766  H   ILE A  87     -39.509 -66.280  13.206  1.00 20.00           H
ATOM   3767  HA  ILE A  87     -38.550 -63.725  11.984  1.00 20.00           H
ATOM   3768  HB  ILE A  87     -37.231 -65.224  14.293  1.00 20.00           H
ATOM   3769 HG12 ILE A  87     -38.853 -62.641  14.344  1.00 20.00           H
ATOM   3770 HG13 ILE A  87     -39.416 -64.237  14.948  1.00 20.00           H
ATOM   3771 HG21 ILE A  87     -35.875 -63.156  14.461  1.00 20.00           H
ATOM   3772 HG22 ILE A  87     -35.700 -63.942  12.855  1.00 20.00           H
ATOM   3773 HG23 ILE A  87     -36.735 -62.484  13.034  1.00 20.00           H
ATOM   3774 HD11 ILE A  87     -38.650 -62.803  16.781  1.00 20.00           H
ATOM   3775 HD12 ILE A  87     -37.602 -64.250  16.605  1.00 20.00           H
ATOM   3776 HD13 ILE A  87     -37.039 -62.655  16.002  1.00 20.00           H
ATOM    731  N   PRO A  88     -37.424 -65.252  10.322  1.00 47.04           N
ATOM    732  CA  PRO A  88     -36.715 -66.146   9.387  1.00 47.57           C
ATOM    733  C   PRO A  88     -35.282 -66.454   9.788  1.00 47.84           C
ATOM    734  O   PRO A  88     -34.867 -67.617   9.712  1.00 46.55           O
ATOM    735  CB  PRO A  88     -36.788 -65.375   8.064  1.00 49.15           C
ATOM    736  CG  PRO A  88     -38.032 -64.542   8.189  1.00 50.97           C
ATOM    737  CD  PRO A  88     -38.102 -64.141   9.634  1.00 49.91           C
ATOM   3777  HA  PRO A  88     -37.271 -67.090   9.282  1.00 20.00           H
ATOM   3778  HB2 PRO A  88     -35.902 -64.736   7.936  1.00 20.00           H
ATOM   3779  HB3 PRO A  88     -36.867 -66.068   7.213  1.00 20.00           H
ATOM   3780  HG2 PRO A  88     -37.965 -63.652   7.546  1.00 20.00           H
ATOM   3781  HG3 PRO A  88     -38.918 -65.130   7.910  1.00 20.00           H
ATOM   3782  HD2 PRO A  88     -37.576 -63.190   9.806  1.00 20.00           H
ATOM   3783  HD3 PRO A  88     -39.146 -64.048   9.968  1.00 20.00           H
ATOM    738  N   HIS A  89     -34.514 -65.458  10.219  1.00 46.36           N
ATOM    739  CA  HIS A  89     -33.174 -65.702  10.747  1.00 47.49           C
ATOM    740  C   HIS A  89     -33.242 -65.721  12.274  1.00 47.69           C
ATOM    741  O   HIS A  89     -32.675 -64.880  12.973  1.00 49.13           O
ATOM    742  CB  HIS A  89     -32.200 -64.650  10.223  1.00 48.45           C
ATOM    743  CG  HIS A  89     -32.201 -64.518   8.730  1.00 57.64           C
ATOM    744  ND1 HIS A  89     -31.466 -65.347   7.909  1.00 60.63           N
ATOM    745  CD2 HIS A  89     -32.845 -63.655   7.908  1.00 57.77           C
ATOM    746  CE1 HIS A  89     -31.659 -65.003   6.649  1.00 59.51           C
ATOM    747  NE2 HIS A  89     -32.491 -63.977   6.620  1.00 56.20           N
ATOM   3784  H   HIS A  89     -34.861 -64.521  10.181  1.00 20.00           H
ATOM   3785  HA  HIS A  89     -32.829 -66.689  10.407  1.00 20.00           H
ATOM   3786  HB2 HIS A  89     -32.473 -63.677  10.658  1.00 20.00           H
ATOM   3787  HB3 HIS A  89     -31.185 -64.925  10.547  1.00 20.00           H
ATOM   6044  HD1 HIS A  89     -30.878 -66.093   8.220  1.00 20.00           H
ATOM   3788  HD2 HIS A  89     -33.513 -62.861   8.209  1.00 20.00           H
ATOM   3789  HE1 HIS A  89     -31.213 -65.479   5.788  1.00 20.00           H
ATOM   3790  HE2 HIS A  89     -32.811 -63.511   5.795  1.00 20.00           H
ATOM    748  N   GLY A  90     -33.968 -66.715  12.789  1.00 47.53           N
ATOM    749  CA  GLY A  90     -34.288 -66.768  14.196  1.00 47.12           C
ATOM    750  C   GLY A  90     -34.302 -68.164  14.787  1.00 47.33           C
ATOM    751  O   GLY A  90     -33.548 -69.053  14.379  1.00 51.59           O
ATOM   3791  H   GLY A  90     -34.299 -67.441  12.186  1.00 20.00           H
ATOM   3792  HA2 GLY A  90     -33.541 -66.172  14.741  1.00 20.00           H
ATOM   3793  HA3 GLY A  90     -35.285 -66.325  14.338  1.00 20.00           H
ATOM    752  N   PRO A  91     -35.174 -68.372  15.775  1.00 51.31           N
ATOM    753  CA  PRO A  91     -35.184 -69.637  16.525  1.00 55.28           C
ATOM    754  C   PRO A  91     -35.983 -70.758  15.889  1.00 60.00           C
ATOM    755  O   PRO A  91     -36.198 -71.781  16.552  1.00 58.67           O
ATOM    756  CB  PRO A  91     -35.813 -69.215  17.861  1.00 55.77           C
ATOM    757  CG  PRO A  91     -36.754 -68.124  17.483  1.00 54.14           C
ATOM    758  CD  PRO A  91     -36.124 -67.392  16.327  1.00 51.89           C
ATOM   3794  HA  PRO A  91     -34.153 -69.978  16.703  1.00 20.00           H
ATOM   3795  HB2 PRO A  91     -36.353 -70.055  18.323  1.00 20.00           H
ATOM   3796  HB3 PRO A  91     -35.045 -68.846  18.556  1.00 20.00           H
ATOM   3797  HG2 PRO A  91     -37.723 -68.547  17.181  1.00 20.00           H
ATOM   3798  HG3 PRO A  91     -36.901 -67.439  18.331  1.00 20.00           H
ATOM   3799  HD2 PRO A  91     -36.881 -67.114  15.579  1.00 20.00           H
ATOM   3800  HD3 PRO A  91     -35.600 -66.489  16.673  1.00 20.00           H
ATOM    759  N   ASN A  92     -36.445 -70.594  14.648  1.00 61.15           N
ATOM    760  CA  ASN A  92     -37.055 -71.679  13.876  1.00 61.73           C
ATOM    761  C   ASN A  92     -38.385 -72.135  14.479  1.00 61.85           C
ATOM    762  O   ASN A  92     -38.723 -73.321  14.463  1.00 63.84           O
ATOM    763  CB  ASN A  92     -36.084 -72.857  13.735  1.00 59.14           C
ATOM    764  CG  ASN A  92     -36.504 -73.838  12.659  1.00 60.80           C
ATOM    765  OD1 ASN A  92     -37.183 -73.473  11.701  1.00 64.53           O
ATOM    766  ND2 ASN A  92     -36.107 -75.095  12.819  1.00 60.19           N
ATOM   3801  H   ASN A  92     -36.371 -69.690  14.226  1.00 20.00           H
ATOM   3802  HA  ASN A  92     -37.265 -71.304  12.863  1.00 20.00           H
ATOM   3803  HB2 ASN A  92     -35.088 -72.464  13.483  1.00 20.00           H
ATOM   3804  HB3 ASN A  92     -36.035 -73.389  14.696  1.00 20.00           H
ATOM   3805 HD21 ASN A  92     -36.360 -75.789  12.145  1.00 20.00           H
ATOM   3806 HD22 ASN A  92     -35.556 -75.348  13.614  1.00 20.00           H
ATOM    767  N   VAL A  93     -39.155 -71.191  15.015  1.00 57.66           N
ATOM    768  CA  VAL A  93     -40.483 -71.489  15.536  1.00 57.22           C
ATOM    769  C   VAL A  93     -41.448 -70.394  15.107  1.00 57.88           C
ATOM    770  O   VAL A  93     -41.059 -69.244  14.883  1.00 59.12           O
ATOM    771  CB  VAL A  93     -40.494 -71.647  17.074  1.00 57.12           C
ATOM    772  CG1 VAL A  93     -39.731 -72.899  17.494  1.00 59.34           C
ATOM    773  CG2 VAL A  93     -39.924 -70.410  17.741  1.00 53.07           C
ATOM   3807  H   VAL A  93     -38.813 -70.252  15.061  1.00 20.00           H
ATOM   3808  HA  VAL A  93     -40.830 -72.437  15.100  1.00 20.00           H
ATOM   3809  HB  VAL A  93     -41.540 -71.760  17.395  1.00 20.00           H
ATOM   3810 HG11 VAL A  93     -39.752 -72.991  18.590  1.00 20.00           H
ATOM   3811 HG12 VAL A  93     -40.203 -73.784  17.043  1.00 20.00           H
ATOM   3812 HG13 VAL A  93     -38.688 -72.825  17.152  1.00 20.00           H
ATOM   3813 HG21 VAL A  93     -39.940 -70.541  18.833  1.00 20.00           H
ATOM   3814 HG22 VAL A  93     -38.888 -70.257  17.406  1.00 20.00           H
ATOM   3815 HG23 VAL A  93     -40.531 -69.534  17.468  1.00 20.00           H
ATOM    774  N   THR A  94     -42.718 -70.767  14.980  1.00 53.92           N
ATOM    775  CA  THR A  94     -43.790 -69.844  14.640  1.00 53.81           C
ATOM    776  C   THR A  94     -44.773 -69.797  15.798  1.00 55.55           C
ATOM    777  O   THR A  94     -45.239 -70.844  16.260  1.00 65.74           O
ATOM    778  CB  THR A  94     -44.503 -70.271  13.355  1.00 54.57           C
ATOM    779  OG1 THR A  94     -43.564 -70.299  12.272  1.00 53.78           O
ATOM    780  CG2 THR A  94     -45.632 -69.307  13.025  1.00 53.42           C
ATOM   3816  H   THR A  94     -42.948 -71.729  15.125  1.00 20.00           H
ATOM   3817  HA  THR A  94     -43.374 -68.837  14.491  1.00 20.00           H
ATOM   3818  HB  THR A  94     -44.929 -71.274  13.507  1.00 20.00           H
ATOM   3819  HG1 THR A  94     -43.175 -69.439  12.167  1.00 20.00           H
ATOM   3820 HG21 THR A  94     -46.132 -69.630  12.100  1.00 20.00           H
ATOM   3821 HG22 THR A  94     -46.359 -69.298  13.850  1.00 20.00           H
ATOM   3822 HG23 THR A  94     -45.222 -68.296  12.886  1.00 20.00           H
ATOM    781  N   VAL A  95     -45.086 -68.589  16.264  1.00 51.78           N
ATOM    782  CA  VAL A  95     -45.950 -68.400  17.420  1.00 52.60           C
ATOM    783  C   VAL A  95     -47.070 -67.432  17.081  1.00 51.80           C
ATOM    784  O   VAL A  95     -46.917 -66.530  16.251  1.00 52.38           O
ATOM    785  CB  VAL A  95     -45.165 -67.885  18.648  1.00 58.59           C
ATOM    786  CG1 VAL A  95     -44.073 -68.871  19.037  1.00 59.54           C
ATOM    787  CG2 VAL A  95     -44.577 -66.513  18.370  1.00 59.24           C
ATOM   3823  H   VAL A  95     -44.714 -67.783  15.803  1.00 20.00           H
ATOM   3824  HA  VAL A  95     -46.402 -69.366  17.690  1.00 20.00           H
ATOM   3825  HB  VAL A  95     -45.868 -67.797  19.490  1.00 20.00           H
ATOM   3826 HG11 VAL A  95     -43.527 -68.488  19.911  1.00 20.00           H
ATOM   3827 HG12 VAL A  95     -44.527 -69.842  19.285  1.00 20.00           H
ATOM   3828 HG13 VAL A  95     -43.376 -68.997  18.195  1.00 20.00           H
ATOM   3829 HG21 VAL A  95     -44.023 -66.165  19.254  1.00 20.00           H
ATOM   3830 HG22 VAL A  95     -43.894 -66.575  17.510  1.00 20.00           H
ATOM   3831 HG23 VAL A  95     -45.388 -65.806  18.143  1.00 20.00           H
ATOM    788  N   ARG A  96     -48.217 -67.633  17.725  0.50 52.06           N
ATOM    789  CA  ARG A  96     -49.302 -66.669  17.643  0.50 53.83           C
ATOM    790  C   ARG A  96     -49.073 -65.576  18.679  0.50 53.82           C
ATOM    791  O   ARG A  96     -48.817 -65.867  19.851  0.50 54.19           O
ATOM    792  CB  ARG A  96     -50.649 -67.349  17.865  0.50 53.29           C
ATOM    793  CG  ARG A  96     -51.819 -66.397  17.737  0.50 53.47           C
ATOM    794  CD  ARG A  96     -53.128 -67.187  17.567  0.50 52.64           C
ATOM    795  NE  ARG A  96     -53.158 -67.953  16.299  0.50 51.61           N
ATOM    796  CZ  ARG A  96     -54.039 -67.781  15.305  0.50 50.91           C
ATOM    797  NH1 ARG A  96     -54.932 -66.831  15.448  0.50 53.73           N
ATOM    798  NH2 ARG A  96     -54.003 -68.479  14.170  0.50 49.22           N
ATOM   3832  H   ARG A  96     -48.334 -68.460  18.274  0.50 20.00           H
ATOM   3833  HA  ARG A  96     -49.306 -66.207  16.645  0.50 20.00           H
ATOM   3834  HB2 ARG A  96     -50.765 -68.149  17.119  0.50 20.00           H
ATOM   3835  HB3 ARG A  96     -50.660 -67.784  18.875  0.50 20.00           H
ATOM   3836  HG2 ARG A  96     -51.884 -65.776  18.643  0.50 20.00           H
ATOM   3837  HG3 ARG A  96     -51.668 -65.751  16.860  0.50 20.00           H
ATOM   3838  HD2 ARG A  96     -53.230 -67.889  18.408  0.50 20.00           H
ATOM   3839  HD3 ARG A  96     -53.972 -66.481  17.575  0.50 20.00           H
ATOM   3840  HE  ARG A  96     -52.461 -68.659  16.175  0.50 20.00           H
ATOM   3841 HH11 ARG A  96     -55.577 -66.636  14.710  0.50 20.00           H
ATOM   3842 HH12 ARG A  96     -54.967 -66.301  16.296  0.50 20.00           H
ATOM   3843 HH21 ARG A  96     -54.653 -68.276  13.438  0.50 20.00           H
ATOM   3844 HH22 ARG A  96     -53.326 -69.205  14.051  0.50 20.00           H
ATOM    799  N   ALA A  97     -49.123 -64.320  18.238  1.00 51.19           N
ATOM    800  CA  ALA A  97     -48.777 -63.191  19.089  1.00 51.89           C
ATOM    801  C   ALA A  97     -49.760 -62.052  18.869  1.00 50.30           C
ATOM    802  O   ALA A  97     -50.397 -61.946  17.819  1.00 51.91           O
ATOM    803  CB  ALA A  97     -47.344 -62.706  18.824  1.00 52.21           C
ATOM   3845  H   ALA A  97     -49.407 -64.148  17.295  1.00 20.00           H
ATOM   3846  HA  ALA A  97     -48.842 -63.502  20.142  1.00 20.00           H
ATOM   3847  HB1 ALA A  97     -47.117 -61.855  19.482  1.00 20.00           H
ATOM   3848  HB2 ALA A  97     -46.637 -63.524  19.026  1.00 20.00           H
ATOM   3849  HB3 ALA A  97     -47.252 -62.392  17.774  1.00 20.00           H
ATOM    804  N   ASN A  98     -49.879 -61.203  19.887  1.00 52.59           N
ATOM    805  CA  ASN A  98     -50.652 -59.979  19.753  1.00 51.30           C
ATOM    806  C   ASN A  98     -49.956 -59.030  18.787  1.00 51.04           C
ATOM    807  O   ASN A  98     -48.726 -58.929  18.769  1.00 46.85           O
ATOM    808  CB  ASN A  98     -50.831 -59.312  21.117  1.00 47.30           C
ATOM    809  CG  ASN A  98     -51.750 -60.092  22.029  1.00 50.72           C
ATOM    810  OD1 ASN A  98     -52.812 -60.555  21.611  1.00 52.03           O
ATOM    811  ND2 ASN A  98     -51.344 -60.249  23.283  1.00 44.03           N
ATOM   3850  H   ASN A  98     -49.430 -61.410  20.756  1.00 20.00           H
ATOM   3851  HA  ASN A  98     -51.647 -60.218  19.350  1.00 20.00           H
ATOM   3852  HB2 ASN A  98     -49.846 -59.226  21.599  1.00 20.00           H
ATOM   3853  HB3 ASN A  98     -51.254 -58.308  20.965  1.00 20.00           H
ATOM   3854 HD21 ASN A  98     -51.908 -60.761  23.931  1.00 20.00           H
ATOM   3855 HD22 ASN A  98     -50.474 -59.856  23.580  1.00 20.00           H
ATOM    812  N   ILE A  99     -50.747 -58.342  17.968  1.00 48.97           N
ATOM    813  CA  ILE A  99     -50.219 -57.417  16.970  1.00 48.52           C
ATOM    814  C   ILE A  99     -51.068 -56.153  16.979  1.00 52.79           C
ATOM    815  O   ILE A  99     -52.292 -56.222  16.825  1.00 51.36           O
ATOM    816  CB  ILE A  99     -50.196 -58.037  15.556  1.00 48.49           C
ATOM    817  CG1 ILE A  99     -49.307 -59.279  15.508  1.00 52.52           C
ATOM    818  CG2 ILE A  99     -49.708 -57.031  14.539  1.00 50.98           C
ATOM    819  CD1 ILE A  99     -49.230 -59.916  14.142  1.00 53.58           C
ATOM   3856  H   ILE A  99     -51.737 -58.463  18.038  1.00 20.00           H
ATOM   3857  HA  ILE A  99     -49.188 -57.144  17.240  1.00 20.00           H
ATOM   3858  HB  ILE A  99     -51.222 -58.333  15.293  1.00 20.00           H
ATOM   3859 HG12 ILE A  99     -48.291 -58.991  15.815  1.00 20.00           H
ATOM   3860 HG13 ILE A  99     -49.707 -60.020  16.215  1.00 20.00           H
ATOM   3861 HG21 ILE A  99     -49.700 -57.493  13.541  1.00 20.00           H
ATOM   3862 HG22 ILE A  99     -50.379 -56.160  14.534  1.00 20.00           H
ATOM   3863 HG23 ILE A  99     -48.690 -56.708  14.802  1.00 20.00           H
ATOM   3864 HD11 ILE A  99     -48.576 -60.799  14.185  1.00 20.00           H
ATOM   3865 HD12 ILE A  99     -50.237 -60.221  13.823  1.00 20.00           H
ATOM   3866 HD13 ILE A  99     -48.821 -59.192  13.422  1.00 20.00           H
ATOM    820  N   ALA A 100     -50.427 -55.000  17.170  1.00 48.43           N
ATOM    821  CA  ALA A 100     -51.094 -53.708  17.018  1.00 48.59           C
ATOM    822  C   ALA A 100     -50.899 -53.262  15.575  1.00 51.58           C
ATOM    823  O   ALA A 100     -49.813 -52.823  15.188  1.00 49.76           O
ATOM    824  CB  ALA A 100     -50.550 -52.686  18.010  1.00 46.85           C
ATOM   3867  H   ALA A 100     -49.460 -55.019  17.425  1.00 20.00           H
ATOM   3868  HA  ALA A 100     -52.171 -53.832  17.202  1.00 20.00           H
ATOM   3869  HB1 ALA A 100     -51.070 -51.727  17.871  1.00 20.00           H
ATOM   3870  HB2 ALA A 100     -50.715 -53.047  19.036  1.00 20.00           H
ATOM   3871  HB3 ALA A 100     -49.472 -52.547  17.839  1.00 20.00           H
ATOM    825  N   ALA A 101     -51.958 -53.390  14.777  1.00 48.06           N
ATOM    826  CA  ALA A 101     -51.941 -52.999  13.373  1.00 49.12           C
ATOM    827  C   ALA A 101     -52.112 -51.489  13.281  1.00 48.99           C
ATOM    828  O   ALA A 101     -53.210 -50.971  13.505  1.00 47.08           O
ATOM    829  CB  ALA A 101     -53.045 -53.729  12.613  1.00 48.87           C
ATOM   3872  H   ALA A 101     -52.801 -53.771  15.158  1.00 20.00           H
ATOM   3873  HA  ALA A 101     -50.972 -53.270  12.929  1.00 20.00           H
ATOM   3874  HB1 ALA A 101     -53.024 -53.427  11.555  1.00 20.00           H
ATOM   3875  HB2 ALA A 101     -52.885 -54.815  12.688  1.00 20.00           H
ATOM   3876  HB3 ALA A 101     -54.022 -53.471  13.048  1.00 20.00           H
ATOM    830  N   ILE A 102     -51.037 -50.783  12.942  1.00 47.89           N
ATOM    831  CA  ILE A 102     -51.032 -49.324  12.983  1.00 48.56           C
ATOM    832  C   ILE A 102     -51.760 -48.785  11.761  1.00 47.77           C
ATOM    833  O   ILE A 102     -51.323 -48.986  10.623  1.00 47.90           O
ATOM    834  CB  ILE A 102     -49.602 -48.774  13.054  1.00 48.11           C
ATOM    835  CG1 ILE A 102     -48.941 -49.214  14.357  1.00 47.60           C
ATOM    836  CG2 ILE A 102     -49.612 -47.261  12.924  1.00 48.44           C
ATOM    837  CD1 ILE A 102     -47.443 -49.068  14.346  1.00 45.61           C
ATOM   3877  H   ILE A 102     -50.210 -51.265  12.651  1.00 20.00           H
ATOM   3878  HA  ILE A 102     -51.572 -48.989  13.881  1.00 20.00           H
ATOM   3879  HB  ILE A 102     -49.028 -49.193  12.214  1.00 20.00           H
ATOM   3880 HG12 ILE A 102     -49.345 -48.602  15.177  1.00 20.00           H
ATOM   3881 HG13 ILE A 102     -49.187 -50.272  14.533  1.00 20.00           H
ATOM   3882 HG21 ILE A 102     -48.581 -46.881  12.977  1.00 20.00           H
ATOM   3883 HG22 ILE A 102     -50.058 -46.979  11.959  1.00 20.00           H
ATOM   3884 HG23 ILE A 102     -50.205 -46.827  13.743  1.00 20.00           H
ATOM   3885 HD11 ILE A 102     -47.035 -49.402  15.311  1.00 20.00           H
ATOM   3886 HD12 ILE A 102     -47.021 -49.682  13.537  1.00 20.00           H
ATOM   3887 HD13 ILE A 102     -47.179 -48.013  14.181  1.00 20.00           H
ATOM    838  N   THR A 103     -52.857 -48.068  12.000  1.00 48.31           N
ATOM    839  CA  THR A 103     -53.682 -47.520  10.934  1.00 51.95           C
ATOM    840  C   THR A 103     -53.528 -46.017  10.764  1.00 53.86           C
ATOM    841  O   THR A 103     -53.912 -45.489   9.714  1.00 53.40           O
ATOM    842  CB  THR A 103     -55.158 -47.844  11.194  1.00 49.73           C
ATOM    843  OG1 THR A 103     -55.517 -47.427  12.520  1.00 48.78           O
ATOM    844  CG2 THR A 103     -55.396 -49.341  11.055  1.00 46.81           C
ATOM   3888  H   THR A 103     -53.124 -47.900  12.949  1.00 20.00           H
ATOM   3889  HA  THR A 103     -53.396 -47.998   9.986  1.00 20.00           H
ATOM   3890  HB  THR A 103     -55.773 -47.314  10.451  1.00 20.00           H
ATOM   3891  HG1 THR A 103     -55.497 -46.479  12.570  1.00 20.00           H
ATOM   3892 HG21 THR A 103     -56.457 -49.563  11.243  1.00 20.00           H
ATOM   3893 HG22 THR A 103     -55.129 -49.662  10.037  1.00 20.00           H
ATOM   3894 HG23 THR A 103     -54.774 -49.880  11.784  1.00 20.00           H
ATOM    845  N   GLU A 104     -52.977 -45.323  11.758  1.00 59.84           N
ATOM    846  CA  GLU A 104     -52.821 -43.877  11.706  1.00 59.08           C
ATOM    847  C   GLU A 104     -51.667 -43.493  12.619  1.00 53.17           C
ATOM    848  O   GLU A 104     -51.497 -44.088  13.686  1.00 51.94           O
ATOM    849  CB  GLU A 104     -54.112 -43.169  12.133  1.00 63.98           C
ATOM    850  CG  GLU A 104     -54.168 -41.678  11.818  1.00 71.25           C
ATOM    851  CD  GLU A 104     -55.501 -41.057  12.204  1.00 78.44           C
ATOM    852  OE1 GLU A 104     -56.523 -41.775  12.179  1.00 78.55           O
ATOM    853  OE2 GLU A 104     -55.526 -39.855  12.540  1.00 81.12           O
ATOM   3895  H   GLU A 104     -52.659 -45.813  12.569  1.00 20.00           H
ATOM   3896  HA  GLU A 104     -52.576 -43.569  10.679  1.00 20.00           H
ATOM   3897  HB2 GLU A 104     -54.954 -43.657  11.620  1.00 20.00           H
ATOM   3898  HB3 GLU A 104     -54.224 -43.292  13.220  1.00 20.00           H
ATOM   3899  HG2 GLU A 104     -53.366 -41.169  12.373  1.00 20.00           H
ATOM   3900  HG3 GLU A 104     -54.012 -41.538  10.738  1.00 20.00           H
ATOM    854  N   SER A 105     -50.880 -42.505  12.198  1.00 52.36           N
ATOM    855  CA  SER A 105     -49.701 -42.130  12.967  1.00 52.90           C
ATOM    856  C   SER A 105     -49.227 -40.747  12.547  1.00 56.02           C
ATOM    857  O   SER A 105     -49.611 -40.228  11.496  1.00 55.09           O
ATOM    858  CB  SER A 105     -48.575 -43.155  12.795  1.00 52.18           C
ATOM    859  OG  SER A 105     -48.157 -43.223  11.443  1.00 51.43           O
ATOM   3901  H   SER A 105     -51.099 -42.019  11.352  1.00 20.00           H
ATOM   3902  HA  SER A 105     -49.967 -42.092  14.034  1.00 20.00           H
ATOM   3903  HB2 SER A 105     -47.721 -42.860  13.422  1.00 20.00           H
ATOM   3904  HB3 SER A 105     -48.937 -44.145  13.110  1.00 20.00           H
ATOM   3905  HG  SER A 105     -48.871 -42.957  10.876  1.00 20.00           H
ATOM    860  N   ASP A 106     -48.383 -40.160  13.395  1.00 57.25           N
ATOM    861  CA  ASP A 106     -47.789 -38.855  13.138  1.00 57.62           C
ATOM    862  C   ASP A 106     -46.415 -38.818  13.787  1.00 53.49           C
ATOM    863  O   ASP A 106     -46.292 -39.064  14.990  1.00 49.94           O
ATOM    864  CB  ASP A 106     -48.673 -37.725  13.682  1.00 63.67           C
ATOM    865  CG  ASP A 106     -48.215 -36.350  13.223  1.00 68.07           C
ATOM    866  OD1 ASP A 106     -48.079 -36.148  11.997  1.00 64.38           O
ATOM    867  OD2 ASP A 106     -47.996 -35.470  14.084  1.00 71.36           O
ATOM   3906  H   ASP A 106     -48.148 -40.635  14.243  1.00 20.00           H
ATOM   3907  HA  ASP A 106     -47.670 -38.713  12.054  1.00 20.00           H
ATOM   3908  HB2 ASP A 106     -49.704 -37.887  13.335  1.00 20.00           H
ATOM   3909  HB3 ASP A 106     -48.647 -37.756  14.781  1.00 20.00           H
ATOM    868  N   LYS A 107     -45.391 -38.532  12.982  1.00 54.98           N
ATOM    869  CA  LYS A 107     -44.016 -38.385  13.466  1.00 62.64           C
ATOM    870  C   LYS A 107     -43.542 -39.637  14.203  1.00 62.64           C
ATOM    871  O   LYS A 107     -42.810 -39.565  15.192  1.00 60.56           O
ATOM    872  CB  LYS A 107     -43.872 -37.146  14.355  1.00 65.95           C
ATOM    873  CG  LYS A 107     -44.214 -35.833  13.668  1.00 68.82           C
ATOM    874  CD  LYS A 107     -43.988 -34.650  14.602  1.00 69.60           C
ATOM    875  CE  LYS A 107     -44.422 -33.341  13.958  0.00 70.37           C
ATOM    876  NZ  LYS A 107     -44.210 -32.174  14.861  0.00 71.91           N
ATOM   3910  H   LYS A 107     -45.569 -38.413  12.005  1.00 20.00           H
ATOM   3911  HA  LYS A 107     -43.358 -38.245  12.596  1.00 20.00           H
ATOM   3912  HB2 LYS A 107     -44.540 -37.265  15.221  1.00 20.00           H
ATOM   3913  HB3 LYS A 107     -42.829 -37.091  14.701  1.00 20.00           H
ATOM   3914  HG2 LYS A 107     -43.577 -35.716  12.779  1.00 20.00           H
ATOM   3915  HG3 LYS A 107     -45.270 -35.852  13.362  1.00 20.00           H
ATOM   3916  HD2 LYS A 107     -44.569 -34.805  15.523  1.00 20.00           H
ATOM   3917  HD3 LYS A 107     -42.918 -34.589  14.850  1.00 20.00           H
ATOM   3918  HE2 LYS A 107     -43.839 -33.188  13.038  0.00 20.00           H
ATOM   3919  HE3 LYS A 107     -45.491 -33.406  13.708  0.00 20.00           H
ATOM   3920  HZ1 LYS A 107     -44.271 -31.327  14.332  0.00 20.00           H
ATOM   3921  HZ2 LYS A 107     -44.911 -32.173  15.574  0.00 20.00           H
ATOM   3922  HZ3 LYS A 107     -43.306 -32.239  15.283  0.00 20.00           H
ATOM    877  N   PHE A 108     -43.958 -40.803  13.711  1.00 58.92           N
ATOM    878  CA  PHE A 108     -43.556 -42.081  14.284  1.00 59.67           C
ATOM    879  C   PHE A 108     -42.662 -42.867  13.332  1.00 60.70           C
ATOM    880  O   PHE A 108     -41.532 -43.212  13.687  1.00 59.57           O
ATOM    881  CB  PHE A 108     -44.799 -42.901  14.668  1.00 56.71           C
ATOM    882  CG  PHE A 108     -44.493 -44.312  15.082  1.00 56.16           C
ATOM    883  CD1 PHE A 108     -43.935 -44.585  16.321  1.00 54.12           C
ATOM    884  CD2 PHE A 108     -44.767 -45.368  14.227  1.00 57.18           C
ATOM    885  CE1 PHE A 108     -43.652 -45.886  16.696  1.00 55.36           C
ATOM    886  CE2 PHE A 108     -44.488 -46.669  14.597  1.00 54.34           C
ATOM    887  CZ  PHE A 108     -43.932 -46.927  15.832  1.00 57.05           C
ATOM   3923  H   PHE A 108     -44.569 -40.801  12.919  1.00 20.00           H
ATOM   3924  HA  PHE A 108     -42.984 -41.891  15.204  1.00 20.00           H
ATOM   3925  HB2 PHE A 108     -45.302 -42.396  15.505  1.00 20.00           H
ATOM   3926  HB3 PHE A 108     -45.474 -42.933  13.800  1.00 20.00           H
ATOM   3927  HD1 PHE A 108     -43.719 -43.774  17.000  1.00 20.00           H
ATOM   3928  HD2 PHE A 108     -45.204 -45.171  13.259  1.00 20.00           H
ATOM   3929  HE1 PHE A 108     -43.213 -46.088  17.662  1.00 20.00           H
ATOM   3930  HE2 PHE A 108     -44.705 -47.482  13.920  1.00 20.00           H
ATOM   3931  HZ  PHE A 108     -43.715 -47.944  16.124  1.00 20.00           H
ATOM    888  N   PHE A 109     -43.146 -43.167  12.130  1.00 55.55           N
ATOM    889  CA  PHE A 109     -42.295 -43.776  11.120  1.00 56.80           C
ATOM    890  C   PHE A 109     -41.271 -42.758  10.633  1.00 58.18           C
ATOM    891  O   PHE A 109     -41.589 -41.583  10.423  1.00 58.96           O
ATOM    892  CB  PHE A 109     -43.130 -44.291   9.947  1.00 54.40           C
ATOM    893  CG  PHE A 109     -44.081 -45.397  10.316  1.00 52.87           C
ATOM    894  CD1 PHE A 109     -43.605 -46.629  10.737  1.00 51.80           C
ATOM    895  CD2 PHE A 109     -45.452 -45.209  10.230  1.00 52.86           C
ATOM    896  CE1 PHE A 109     -44.475 -47.647  11.075  1.00 52.24           C
ATOM    897  CE2 PHE A 109     -46.329 -46.226  10.567  1.00 53.97           C
ATOM    898  CZ  PHE A 109     -45.841 -47.445  10.988  1.00 52.19           C
ATOM   3932  H   PHE A 109     -44.104 -42.972  11.919  1.00 20.00           H
ATOM   3933  HA  PHE A 109     -41.756 -44.627  11.562  1.00 20.00           H
ATOM   3934  HB2 PHE A 109     -43.715 -43.451   9.543  1.00 20.00           H
ATOM   3935  HB3 PHE A 109     -42.445 -44.667   9.173  1.00 20.00           H
ATOM   3936  HD1 PHE A 109     -42.540 -46.795  10.802  1.00 20.00           H
ATOM   3937  HD2 PHE A 109     -45.840 -44.258   9.896  1.00 20.00           H
ATOM   3938  HE1 PHE A 109     -44.090 -48.600  11.407  1.00 20.00           H
ATOM   3939  HE2 PHE A 109     -47.395 -46.065  10.500  1.00 20.00           H
ATOM   3940  HZ  PHE A 109     -46.523 -48.240  11.249  1.00 20.00           H
ATOM    899  N   ILE A 110     -40.031 -43.211  10.465  1.00 55.88           N
ATOM    900  CA  ILE A 110     -38.932 -42.352  10.042  1.00 53.74           C
ATOM    901  C   ILE A 110     -38.684 -42.564   8.557  1.00 52.62           C
ATOM    902  O   ILE A 110     -38.546 -43.704   8.096  1.00 52.01           O
ATOM    903  CB  ILE A 110     -37.653 -42.629  10.851  1.00 55.71           C
ATOM    904  CG1 ILE A 110     -37.920 -42.468  12.346  1.00 56.76           C
ATOM    905  CG2 ILE A 110     -36.532 -41.694  10.413  1.00 55.11           C
ATOM    906  CD1 ILE A 110     -36.704 -42.723  13.206  1.00 58.57           C
ATOM   3941  H   ILE A 110     -39.846 -44.179  10.636  1.00 20.00           H
ATOM   3942  HA  ILE A 110     -39.215 -41.301  10.199  1.00 20.00           H
ATOM   3943  HB  ILE A 110     -37.339 -43.666  10.661  1.00 20.00           H
ATOM   3944 HG12 ILE A 110     -38.267 -41.440  12.529  1.00 20.00           H
ATOM   3945 HG13 ILE A 110     -38.708 -43.178  12.637  1.00 20.00           H
ATOM   3946 HG21 ILE A 110     -35.627 -41.906  11.001  1.00 20.00           H
ATOM   3947 HG22 ILE A 110     -36.320 -41.850   9.345  1.00 20.00           H
ATOM   3948 HG23 ILE A 110     -36.840 -40.651  10.577  1.00 20.00           H
ATOM   3949 HD11 ILE A 110     -36.969 -42.590  14.265  1.00 20.00           H
ATOM   3950 HD12 ILE A 110     -36.349 -43.751  13.043  1.00 20.00           H
ATOM   3951 HD13 ILE A 110     -35.908 -42.014  12.935  1.00 20.00           H
ATOM    907  N   ASN A 111     -38.621 -41.464   7.815  1.00 51.45           N
ATOM    908  CA  ASN A 111     -38.333 -41.517   6.390  1.00 53.73           C
ATOM    909  C   ASN A 111     -36.944 -42.098   6.152  1.00 60.17           C
ATOM    910  O   ASN A 111     -35.940 -41.530   6.593  1.00 57.74           O
ATOM    911  CB  ASN A 111     -38.440 -40.110   5.805  1.00 54.88           C
ATOM    912  CG  ASN A 111     -38.410 -40.099   4.294  1.00 59.42           C
ATOM    913  OD1 ASN A 111     -38.334 -41.148   3.654  1.00 61.30           O
ATOM    914  ND2 ASN A 111     -38.486 -38.908   3.712  1.00 60.89           N
ATOM   3952  H   ASN A 111     -38.776 -40.576   8.248  1.00 20.00           H
ATOM   3953  HA  ASN A 111     -39.072 -42.160   5.890  1.00 20.00           H
ATOM   3954  HB2 ASN A 111     -39.386 -39.661   6.141  1.00 20.00           H
ATOM   3955  HB3 ASN A 111     -37.597 -39.510   6.177  1.00 20.00           H
ATOM   3956 HD21 ASN A 111     -38.483 -38.838   2.714  1.00 20.00           H
ATOM   3957 HD22 ASN A 111     -38.546 -38.081   4.271  1.00 20.00           H
ATOM    915  N   GLY A 112     -36.888 -43.235   5.462  1.00 59.02           N
ATOM    916  CA  GLY A 112     -35.626 -43.862   5.121  1.00 54.38           C
ATOM    917  C   GLY A 112     -35.079 -44.833   6.144  1.00 57.69           C
ATOM    918  O   GLY A 112     -33.970 -45.349   5.951  1.00 59.57           O
ATOM   3958  H   GLY A 112     -37.741 -43.669   5.171  1.00 20.00           H
ATOM   3959  HA2 GLY A 112     -35.764 -44.408   4.176  1.00 20.00           H
ATOM   3960  HA3 GLY A 112     -34.881 -43.066   4.978  1.00 20.00           H
ATOM    919  N   SER A 113     -35.817 -45.105   7.223  1.00 58.55           N
ATOM    920  CA  SER A 113     -35.316 -45.992   8.269  1.00 59.34           C
ATOM    921  C   SER A 113     -35.342 -47.456   7.861  1.00 56.20           C
ATOM    922  O   SER A 113     -34.631 -48.266   8.468  1.00 52.57           O
ATOM    923  CB  SER A 113     -36.127 -45.808   9.549  1.00 60.79           C
ATOM    924  OG  SER A 113     -37.437 -46.329   9.389  1.00 66.27           O
ATOM   3961  H   SER A 113     -36.725 -44.696   7.316  1.00 20.00           H
ATOM   3962  HA  SER A 113     -34.273 -45.721   8.490  1.00 20.00           H
ATOM   3963  HB2 SER A 113     -35.626 -46.336  10.374  1.00 20.00           H
ATOM   3964  HB3 SER A 113     -36.191 -44.736   9.786  1.00 20.00           H
ATOM   3965  HG  SER A 113     -37.820 -45.985   8.591  1.00 20.00           H
ATOM    925  N   ASN A 114     -36.155 -47.810   6.867  1.00 55.79           N
ATOM    926  CA  ASN A 114     -36.289 -49.175   6.360  1.00 53.05           C
ATOM    927  C   ASN A 114     -36.898 -50.139   7.378  1.00 49.52           C
ATOM    928  O   ASN A 114     -36.837 -51.355   7.185  1.00 51.18           O
ATOM    929  CB  ASN A 114     -34.946 -49.728   5.856  1.00 58.15           C
ATOM    930  CG  ASN A 114     -35.122 -50.832   4.830  1.00 65.15           C
ATOM    931  OD1 ASN A 114     -34.274 -51.714   4.707  1.00 66.39           O
ATOM    932  ND2 ASN A 114     -36.218 -50.782   4.080  1.00 63.81           N
ATOM   3966  H   ASN A 114     -36.710 -47.096   6.440  1.00 20.00           H
ATOM   3967  HA  ASN A 114     -36.969 -49.148   5.496  1.00 20.00           H
ATOM   3968  HB2 ASN A 114     -34.376 -48.907   5.397  1.00 20.00           H
ATOM   3969  HB3 ASN A 114     -34.385 -50.129   6.713  1.00 20.00           H
ATOM   3970 HD21 ASN A 114     -36.378 -51.479   3.382  1.00 20.00           H
ATOM   3971 HD22 ASN A 114     -36.882 -50.046   4.214  1.00 20.00           H
ATOM    933  N   TRP A 115     -37.493 -49.653   8.464  1.00 48.06           N
ATOM    934  CA  TRP A 115     -38.294 -50.518   9.318  1.00 46.98           C
ATOM    935  C   TRP A 115     -39.759 -50.109   9.261  1.00 47.01           C
ATOM    936  O   TRP A 115     -40.087 -48.919   9.223  1.00 44.62           O
ATOM    937  CB  TRP A 115     -37.803 -50.559  10.777  1.00 50.09           C
ATOM    938  CG  TRP A 115     -37.618 -49.264  11.523  1.00 52.75           C
ATOM    939  CD1 TRP A 115     -36.441 -48.600  11.712  1.00 51.52           C
ATOM    940  CD2 TRP A 115     -38.614 -48.525  12.251  1.00 55.60           C
ATOM    941  NE1 TRP A 115     -36.645 -47.480  12.478  1.00 50.61           N
ATOM    942  CE2 TRP A 115     -37.968 -47.410  12.824  1.00 55.62           C
ATOM    943  CE3 TRP A 115     -39.990 -48.687  12.457  1.00 51.08           C
ATOM    944  CZ2 TRP A 115     -38.648 -46.461  13.586  1.00 56.26           C
ATOM    945  CZ3 TRP A 115     -40.665 -47.739  13.218  1.00 53.54           C
ATOM    946  CH2 TRP A 115     -39.992 -46.642  13.771  1.00 55.44           C
ATOM   3972  H   TRP A 115     -37.389 -48.686   8.696  1.00 20.00           H
ATOM   3973  HA  TRP A 115     -38.226 -51.543   8.925  1.00 20.00           H
ATOM   3974  HB2 TRP A 115     -38.531 -51.157  11.345  1.00 20.00           H
ATOM   3975  HB3 TRP A 115     -36.830 -51.071  10.775  1.00 20.00           H
ATOM   3976  HD1 TRP A 115     -35.486 -48.911  11.316  1.00 20.00           H
ATOM   3977  HE1 TRP A 115     -35.941 -46.821  12.741  1.00 20.00           H
ATOM   3978  HE3 TRP A 115     -40.515 -49.530  12.034  1.00 20.00           H
ATOM   3979  HZ2 TRP A 115     -38.133 -45.614  14.015  1.00 20.00           H
ATOM   3980  HZ3 TRP A 115     -41.726 -47.850  13.385  1.00 20.00           H
ATOM   3981  HH2 TRP A 115     -40.546 -45.923  14.356  1.00 20.00           H
ATOM    947  N   GLU A 116     -40.630 -51.117   9.239  1.00 53.31           N
ATOM    948  CA  GLU A 116     -42.065 -50.925   9.111  1.00 49.96           C
ATOM    949  C   GLU A 116     -42.819 -51.195  10.406  1.00 49.90           C
ATOM    950  O   GLU A 116     -44.053 -51.151  10.407  1.00 54.21           O
ATOM    951  CB  GLU A 116     -42.613 -51.820   7.990  1.00 54.82           C
ATOM    952  CG  GLU A 116     -42.153 -51.437   6.577  1.00 57.49           C
ATOM    953  CD  GLU A 116     -40.894 -52.170   6.124  1.00 59.40           C
ATOM    954  OE1 GLU A 116     -40.723 -53.357   6.476  1.00 55.74           O
ATOM    955  OE2 GLU A 116     -40.073 -51.551   5.413  1.00 67.99           O
ATOM   3982  H   GLU A 116     -40.279 -52.051   9.314  1.00 20.00           H
ATOM   3983  HA  GLU A 116     -42.255 -49.880   8.825  1.00 20.00           H
ATOM   3984  HB2 GLU A 116     -42.289 -52.853   8.187  1.00 20.00           H
ATOM   3985  HB3 GLU A 116     -43.711 -51.769   8.018  1.00 20.00           H
ATOM   3986  HG2 GLU A 116     -42.964 -51.671   5.872  1.00 20.00           H
ATOM   3987  HG3 GLU A 116     -41.951 -50.356   6.558  1.00 20.00           H
ATOM    956  N   GLY A 117     -42.118 -51.468  11.500  1.00 52.82           N
ATOM    957  CA  GLY A 117     -42.768 -51.731  12.771  1.00 47.94           C
ATOM    958  C   GLY A 117     -41.736 -51.844  13.870  1.00 49.50           C
ATOM    959  O   GLY A 117     -40.535 -51.667  13.647  1.00 46.32           O
ATOM   3988  H   GLY A 117     -41.120 -51.493  11.447  1.00 20.00           H
ATOM   3989  HA2 GLY A 117     -43.458 -50.907  13.004  1.00 20.00           H
ATOM   3990  HA3 GLY A 117     -43.332 -52.673  12.703  1.00 20.00           H
ATOM    960  N   ILE A 118     -42.220 -52.148  15.073  1.00 49.96           N
ATOM    961  CA  ILE A 118     -41.374 -52.191  16.263  1.00 53.22           C
ATOM    962  C   ILE A 118     -41.658 -53.471  17.036  1.00 51.75           C
ATOM    963  O   ILE A 118     -42.822 -53.853  17.212  1.00 54.57           O
ATOM    964  CB  ILE A 118     -41.588 -50.965  17.175  1.00 54.89           C
ATOM    965  CG1 ILE A 118     -41.191 -49.677  16.460  1.00 55.27           C
ATOM    966  CG2 ILE A 118     -40.786 -51.099  18.461  1.00 52.47           C
ATOM    967  CD1 ILE A 118     -41.216 -48.465  17.361  1.00 54.93           C
ATOM   3991  H   ILE A 118     -43.194 -52.354  15.165  1.00 20.00           H
ATOM   3992  HA  ILE A 118     -40.319 -52.203  15.953  1.00 20.00           H
ATOM   3993  HB  ILE A 118     -42.656 -50.907  17.432  1.00 20.00           H
ATOM   3994 HG12 ILE A 118     -40.172 -49.797  16.063  1.00 20.00           H
ATOM   3995 HG13 ILE A 118     -41.891 -49.509  15.628  1.00 20.00           H
ATOM   3996 HG21 ILE A 118     -40.955 -50.215  19.093  1.00 20.00           H
ATOM   3997 HG22 ILE A 118     -41.107 -52.002  19.001  1.00 20.00           H
ATOM   3998 HG23 ILE A 118     -39.716 -51.178  18.219  1.00 20.00           H
ATOM   3999 HD11 ILE A 118     -40.921 -47.574  16.787  1.00 20.00           H
ATOM   4000 HD12 ILE A 118     -42.232 -48.325  17.759  1.00 20.00           H
ATOM   4001 HD13 ILE A 118     -40.513 -48.613  18.194  1.00 20.00           H
ATOM    968  N   LEU A 119     -40.597 -54.132  17.506  1.00 47.73           N
ATOM    969  CA  LEU A 119     -40.707 -55.291  18.389  1.00 48.33           C
ATOM    970  C   LEU A 119     -40.314 -54.837  19.790  1.00 48.99           C
ATOM    971  O   LEU A 119     -39.128 -54.724  20.108  1.00 48.70           O
ATOM    972  CB  LEU A 119     -39.827 -56.441  17.908  1.00 49.17           C
ATOM    973  CG  LEU A 119     -39.828 -57.690  18.790  1.00 48.01           C
ATOM    974  CD1 LEU A 119     -41.246 -58.173  19.012  1.00 51.13           C
ATOM    975  CD2 LEU A 119     -38.974 -58.797  18.185  1.00 50.65           C
ATOM   4002  H   LEU A 119     -39.685 -53.819  17.241  1.00 20.00           H
ATOM   4003  HA  LEU A 119     -41.751 -55.635  18.412  1.00 20.00           H
ATOM   4004  HB2 LEU A 119     -40.172 -56.735  16.906  1.00 20.00           H
ATOM   4005  HB3 LEU A 119     -38.793 -56.072  17.846  1.00 20.00           H
ATOM   4006  HG  LEU A 119     -39.398 -57.420  19.766  1.00 20.00           H
ATOM   4007 HD11 LEU A 119     -41.233 -59.071  19.647  1.00 20.00           H
ATOM   4008 HD12 LEU A 119     -41.829 -57.382  19.507  1.00 20.00           H
ATOM   4009 HD13 LEU A 119     -41.706 -58.416  18.043  1.00 20.00           H
ATOM   4010 HD21 LEU A 119     -38.996 -59.679  18.842  1.00 20.00           H
ATOM   4011 HD22 LEU A 119     -39.371 -59.067  17.196  1.00 20.00           H
ATOM   4012 HD23 LEU A 119     -37.937 -58.444  18.080  1.00 20.00           H
ATOM    976  N   GLY A 120     -41.312 -54.571  20.626  1.00 47.28           N
ATOM    977  CA  GLY A 120     -41.053 -54.183  21.997  1.00 49.78           C
ATOM    978  C   GLY A 120     -40.744 -55.381  22.869  1.00 48.11           C
ATOM    979  O   GLY A 120     -41.611 -56.232  23.087  1.00 45.43           O
ATOM   4013  H   GLY A 120     -42.256 -54.640  20.304  1.00 20.00           H
ATOM   4014  HA2 GLY A 120     -40.194 -53.496  22.017  1.00 20.00           H
ATOM   4015  HA3 GLY A 120     -41.941 -53.671  22.396  1.00 20.00           H
ATOM    980  N   LEU A 121     -39.513 -55.461  23.377  1.00 45.20           N
ATOM    981  CA  LEU A 121     -39.040 -56.633  24.103  1.00 45.03           C
ATOM    982  C   LEU A 121     -39.068 -56.464  25.617  1.00 46.39           C
ATOM    983  O   LEU A 121     -38.599 -57.355  26.331  1.00 46.69           O
ATOM    984  CB  LEU A 121     -37.617 -56.994  23.652  1.00 46.59           C
ATOM    985  CG  LEU A 121     -37.478 -57.460  22.199  1.00 46.63           C
ATOM    986  CD1 LEU A 121     -36.022 -57.574  21.756  1.00 40.95           C
ATOM    987  CD2 LEU A 121     -38.198 -58.786  22.004  1.00 50.66           C
ATOM   4016  H   LEU A 121     -38.891 -54.687  23.255  1.00 20.00           H
ATOM   4017  HA  LEU A 121     -39.691 -57.483  23.852  1.00 20.00           H
ATOM   4018  HB2 LEU A 121     -36.985 -56.103  23.783  1.00 20.00           H
ATOM   4019  HB3 LEU A 121     -37.251 -57.802  24.302  1.00 20.00           H
ATOM   4020  HG  LEU A 121     -37.968 -56.712  21.558  1.00 20.00           H
ATOM   4021 HD11 LEU A 121     -35.982 -57.911  20.710  1.00 20.00           H
ATOM   4022 HD12 LEU A 121     -35.534 -56.592  21.844  1.00 20.00           H
ATOM   4023 HD13 LEU A 121     -35.500 -58.301  22.395  1.00 20.00           H
ATOM   4024 HD21 LEU A 121     -38.092 -59.111  20.958  1.00 20.00           H
ATOM   4025 HD22 LEU A 121     -37.758 -59.543  22.670  1.00 20.00           H
ATOM   4026 HD23 LEU A 121     -39.265 -58.663  22.243  1.00 20.00           H
ATOM    988  N   ALA A 122     -39.607 -55.361  26.130  1.00 49.79           N
ATOM    989  CA  ALA A 122     -39.695 -55.171  27.572  1.00 48.41           C
ATOM    990  C   ALA A 122     -40.911 -55.924  28.115  1.00 51.96           C
ATOM    991  O   ALA A 122     -41.520 -56.753  27.434  1.00 49.82           O
ATOM    992  CB  ALA A 122     -39.722 -53.684  27.911  1.00 43.90           C
ATOM   4027  H   ALA A 122     -39.957 -54.652  25.517  1.00 20.00           H
ATOM   4028  HA  ALA A 122     -38.798 -55.605  28.038  1.00 20.00           H
ATOM   4029  HB1 ALA A 122     -39.789 -53.557  29.002  1.00 20.00           H
ATOM   4030  HB2 ALA A 122     -38.802 -53.207  27.542  1.00 20.00           H
ATOM   4031  HB3 ALA A 122     -40.595 -53.215  27.434  1.00 20.00           H
ATOM    993  N   TYR A 123     -41.281 -55.636  29.357  1.00 45.33           N
ATOM    994  CA  TYR A 123     -42.249 -56.442  30.085  1.00 43.30           C
ATOM    995  C   TYR A 123     -43.664 -55.885  29.948  1.00 45.51           C
ATOM    996  O   TYR A 123     -43.881 -54.768  29.477  1.00 42.91           O
ATOM    997  CB  TYR A 123     -41.869 -56.523  31.560  1.00 38.96           C
ATOM    998  CG  TYR A 123     -40.562 -57.214  31.829  1.00 46.04           C
ATOM    999  CD1 TYR A 123     -40.480 -58.598  31.839  1.00 43.44           C
ATOM   1000  CD2 TYR A 123     -39.416 -56.484  32.102  1.00 51.24           C
ATOM   1001  CE1 TYR A 123     -39.284 -59.239  32.100  1.00 44.55           C
ATOM   1002  CE2 TYR A 123     -38.216 -57.114  32.366  1.00 48.92           C
ATOM   1003  CZ  TYR A 123     -38.155 -58.490  32.363  1.00 50.69           C
ATOM   1004  OH  TYR A 123     -36.963 -59.132  32.629  1.00 52.45           O
ATOM   4032  H   TYR A 123     -40.881 -54.838  29.808  1.00 20.00           H
ATOM   4033  HA  TYR A 123     -42.244 -57.463  29.675  1.00 20.00           H
ATOM   4034  HB2 TYR A 123     -41.804 -55.498  31.955  1.00 20.00           H
ATOM   4035  HB3 TYR A 123     -42.663 -57.070  32.090  1.00 20.00           H
ATOM   4036  HD1 TYR A 123     -41.365 -59.184  31.640  1.00 20.00           H
ATOM   4037  HD2 TYR A 123     -39.462 -55.405  32.108  1.00 20.00           H
ATOM   4038  HE1 TYR A 123     -39.233 -60.318  32.098  1.00 20.00           H
ATOM   4039  HE2 TYR A 123     -37.331 -56.531  32.574  1.00 20.00           H
ATOM   4040  HH  TYR A 123     -37.130 -59.907  33.153  1.00 20.00           H
ATOM   1005  N   ALA A 124     -44.635 -56.673  30.417  1.00 50.57           N
ATOM   1006  CA  ALA A 124     -46.036 -56.337  30.180  1.00 52.33           C
ATOM   1007  C   ALA A 124     -46.437 -55.058  30.900  1.00 52.59           C
ATOM   1008  O   ALA A 124     -47.375 -54.374  30.475  1.00 49.89           O
ATOM   1009  CB  ALA A 124     -46.934 -57.498  30.605  1.00 53.64           C
ATOM   4041  H   ALA A 124     -44.401 -57.497  30.933  1.00 20.00           H
ATOM   4042  HA  ALA A 124     -46.182 -56.177  29.101  1.00 20.00           H
ATOM   4043  HB1 ALA A 124     -47.986 -57.234  30.422  1.00 20.00           H
ATOM   4044  HB2 ALA A 124     -46.674 -58.394  30.023  1.00 20.00           H
ATOM   4045  HB3 ALA A 124     -46.788 -57.701  31.676  1.00 20.00           H
ATOM   1010  N   GLU A 125     -45.726 -54.704  31.977  1.00 50.64           N
ATOM   1011  CA  GLU A 125     -46.155 -53.594  32.826  1.00 48.30           C
ATOM   1012  C   GLU A 125     -46.263 -52.285  32.058  1.00 47.60           C
ATOM   1013  O   GLU A 125     -47.029 -51.395  32.448  1.00 55.83           O
ATOM   1014  CB  GLU A 125     -45.197 -53.429  34.010  1.00 57.48           C
ATOM   1015  CG  GLU A 125     -45.823 -52.717  35.209  1.00 65.27           C
ATOM   1016  CD  GLU A 125     -44.792 -52.243  36.209  1.00 69.33           C
ATOM   1017  OE1 GLU A 125     -44.155 -53.100  36.856  1.00 73.91           O
ATOM   1018  OE2 GLU A 125     -44.609 -51.013  36.328  1.00 66.97           O
ATOM   4046  H   GLU A 125     -44.891 -55.205  32.204  1.00 20.00           H
ATOM   4047  HA  GLU A 125     -47.150 -53.828  33.232  1.00 20.00           H
ATOM   4048  HB2 GLU A 125     -44.867 -54.428  34.332  1.00 20.00           H
ATOM   4049  HB3 GLU A 125     -44.327 -52.846  33.675  1.00 20.00           H
ATOM   4050  HG2 GLU A 125     -46.388 -51.846  34.846  1.00 20.00           H
ATOM   4051  HG3 GLU A 125     -46.509 -53.414  35.714  1.00 20.00           H
ATOM   1019  N   ILE A 126     -45.519 -52.147  30.963  1.00 44.49           N
ATOM   1020  CA  ILE A 126     -45.575 -50.946  30.147  1.00 46.63           C
ATOM   1021  C   ILE A 126     -46.180 -51.212  28.771  1.00 48.36           C
ATOM   1022  O   ILE A 126     -46.046 -50.386  27.866  1.00 46.98           O
ATOM   1023  CB  ILE A 126     -44.181 -50.301  30.033  1.00 51.99           C
ATOM   1024  CG1 ILE A 126     -43.242 -51.201  29.238  1.00 53.08           C
ATOM   1025  CG2 ILE A 126     -43.606 -50.059  31.418  1.00 51.00           C
ATOM   1026  CD1 ILE A 126     -41.777 -50.920  29.479  1.00 57.52           C
ATOM   4052  H   ILE A 126     -44.905 -52.889  30.695  1.00 20.00           H
ATOM   4053  HA  ILE A 126     -46.226 -50.219  30.654  1.00 20.00           H
ATOM   4054  HB  ILE A 126     -44.279 -49.337  29.512  1.00 20.00           H
ATOM   4055 HG12 ILE A 126     -43.445 -52.246  29.516  1.00 20.00           H
ATOM   4056 HG13 ILE A 126     -43.451 -51.060  28.167  1.00 20.00           H
ATOM   4057 HG21 ILE A 126     -42.611 -49.598  31.327  1.00 20.00           H
ATOM   4058 HG22 ILE A 126     -44.271 -49.386  31.979  1.00 20.00           H
ATOM   4059 HG23 ILE A 126     -43.519 -51.017  31.951  1.00 20.00           H
ATOM   4060 HD11 ILE A 126     -41.167 -51.606  28.873  1.00 20.00           H
ATOM   4061 HD12 ILE A 126     -41.551 -49.881  29.195  1.00 20.00           H
ATOM   4062 HD13 ILE A 126     -41.546 -51.067  30.544  1.00 20.00           H
ATOM   1027  N   ALA A 127     -46.852 -52.348  28.593  1.00 49.78           N
ATOM   1028  CA  ALA A 127     -47.554 -52.585  27.340  1.00 52.28           C
ATOM   1029  C   ALA A 127     -48.800 -51.710  27.268  1.00 49.17           C
ATOM   1030  O   ALA A 127     -49.457 -51.452  28.280  1.00 47.55           O
ATOM   1031  CB  ALA A 127     -47.922 -54.062  27.199  1.00 49.54           C
ATOM   4063  H   ALA A 127     -46.874 -53.036  29.318  1.00 20.00           H
ATOM   4064  HA  ALA A 127     -46.895 -52.314  26.502  1.00 20.00           H
ATOM   4065  HB1 ALA A 127     -48.451 -54.220  26.247  1.00 20.00           H
ATOM   4066  HB2 ALA A 127     -47.006 -54.671  27.215  1.00 20.00           H
ATOM   4067  HB3 ALA A 127     -48.574 -54.359  28.034  1.00 20.00           H
ATOM   1032  N   ARG A 128     -49.098 -51.215  26.068  1.00 56.11           N
ATOM   1033  CA  ARG A 128     -50.337 -50.478  25.845  1.00 54.76           C
ATOM   1034  C   ARG A 128     -51.361 -51.383  25.170  1.00 54.88           C
ATOM   1035  O   ARG A 128     -51.002 -52.161  24.279  1.00 50.19           O
ATOM   1036  CB  ARG A 128     -50.100 -49.245  24.968  1.00 54.94           C
ATOM   1037  CG  ARG A 128     -49.106 -48.235  25.530  1.00 61.17           C
ATOM   1038  CD  ARG A 128     -49.634 -47.564  26.782  1.00 64.34           C
ATOM   1039  NE  ARG A 128     -50.724 -46.625  26.514  0.00 62.85           N
ATOM   1040  CZ  ARG A 128     -50.561 -45.313  26.370  0.00 63.15           C
ATOM   1041  NH1 ARG A 128     -51.608 -44.534  26.135  0.00 63.49           N
ATOM   1042  NH2 ARG A 128     -49.350 -44.780  26.464  0.00 63.50           N
ATOM   4068  H   ARG A 128     -48.462 -51.351  25.308  1.00 20.00           H
ATOM   4069  HA  ARG A 128     -50.745 -50.146  26.811  1.00 20.00           H
ATOM   4070  HB2 ARG A 128     -49.724 -49.587  23.993  1.00 20.00           H
ATOM   4071  HB3 ARG A 128     -51.064 -48.734  24.830  1.00 20.00           H
ATOM   4072  HG2 ARG A 128     -48.168 -48.756  25.773  1.00 20.00           H
ATOM   4073  HG3 ARG A 128     -48.911 -47.465  24.769  1.00 20.00           H
ATOM   4074  HD2 ARG A 128     -50.002 -48.342  27.467  1.00 20.00           H
ATOM   4075  HD3 ARG A 128     -48.809 -47.015  27.260  1.00 20.00           H
ATOM   4076  HE  ARG A 128     -51.650 -46.993  26.434  0.00 20.00           H
ATOM   4077 HH11 ARG A 128     -51.484 -43.547  26.029  0.00 20.00           H
ATOM   4078 HH12 ARG A 128     -52.522 -44.933  26.064  0.00 20.00           H
ATOM   4079 HH21 ARG A 128     -49.228 -43.793  26.358  0.00 20.00           H
ATOM   4080 HH22 ARG A 128     -48.559 -45.365  26.641  0.00 20.00           H
ATOM   1043  N   PRO A 129     -52.656 -51.304  25.532  1.00 59.39           N
ATOM   1044  CA  PRO A 129     -53.254 -50.356  26.482  1.00 59.08           C
ATOM   1045  C   PRO A 129     -52.975 -50.664  27.961  1.00 59.82           C
ATOM   1046  O   PRO A 129     -53.034 -49.740  28.777  1.00 68.01           O
ATOM   1047  CB  PRO A 129     -54.754 -50.475  26.189  1.00 57.30           C
ATOM   1048  CG  PRO A 129     -54.921 -51.853  25.663  1.00 52.54           C
ATOM   1049  CD  PRO A 129     -53.683 -52.116  24.852  1.00 55.94           C
ATOM   4081  HA  PRO A 129     -52.920 -49.333  26.256  1.00 20.00           H
ATOM   4082  HB2 PRO A 129     -55.342 -50.336  27.108  1.00 20.00           H
ATOM   4083  HB3 PRO A 129     -55.064 -49.732  25.439  1.00 20.00           H
ATOM   4084  HG2 PRO A 129     -55.002 -52.575  26.489  1.00 20.00           H
ATOM   4085  HG3 PRO A 129     -55.818 -51.918  25.030  1.00 20.00           H
ATOM   4086  HD2 PRO A 129     -53.418 -53.183  24.871  1.00 20.00           H
ATOM   4087  HD3 PRO A 129     -53.817 -51.790  23.810  1.00 20.00           H
ATOM   1050  N   ASP A 130     -52.688 -51.919  28.299  1.00 56.31           N
ATOM   1051  CA  ASP A 130     -52.343 -52.288  29.674  1.00 56.98           C
ATOM   1052  C   ASP A 130     -51.612 -53.637  29.669  1.00 57.82           C
ATOM   1053  O   ASP A 130     -51.280 -54.185  28.614  1.00 52.51           O
ATOM   1054  CB  ASP A 130     -53.583 -52.320  30.566  1.00 62.31           C
ATOM   1055  CG  ASP A 130     -54.677 -53.208  30.016  1.00 66.02           C
ATOM   1056  OD1 ASP A 130     -54.460 -54.428  29.884  1.00 70.08           O
ATOM   1057  OD2 ASP A 130     -55.769 -52.682  29.722  1.00 68.67           O
ATOM   4088  H   ASP A 130     -52.708 -52.629  27.595  1.00 20.00           H
ATOM   4089  HA  ASP A 130     -51.654 -51.533  30.080  1.00 20.00           H
ATOM   4090  HB2 ASP A 130     -53.292 -52.694  31.559  1.00 20.00           H
ATOM   4091  HB3 ASP A 130     -53.975 -51.297  30.660  1.00 20.00           H
ATOM   1058  N   ASP A 131     -51.377 -54.178  30.873  1.00 63.20           N
ATOM   1059  CA  ASP A 131     -50.557 -55.371  31.068  1.00 73.44           C
ATOM   1060  C   ASP A 131     -51.290 -56.670  30.741  1.00 63.11           C
ATOM   1061  O   ASP A 131     -50.681 -57.748  30.833  1.00 62.58           O
ATOM   1062  CB  ASP A 131     -49.983 -55.401  32.508  1.00 75.80           C
ATOM   1063  CG  ASP A 131     -51.020 -55.821  33.579  1.00 80.12           C
ATOM   1064  OD1 ASP A 131     -52.214 -56.017  33.237  1.00115.98           O
ATOM   1065  OD2 ASP A 131     -50.625 -55.966  34.758  1.00 76.43           O
ATOM   4092  H   ASP A 131     -51.783 -53.743  31.677  1.00 20.00           H
ATOM   4093  HA  ASP A 131     -49.697 -55.305  30.385  1.00 20.00           H
ATOM   4094  HB2 ASP A 131     -49.147 -56.115  32.534  1.00 20.00           H
ATOM   4095  HB3 ASP A 131     -49.614 -54.395  32.757  1.00 20.00           H
ATOM   1066  N   SER A 132     -52.555 -56.596  30.293  1.00 86.87           N
ATOM   1067  CA  SER A 132     -53.247 -57.793  29.838  1.00 57.17           C
ATOM   1068  C   SER A 132     -52.867 -58.178  28.419  1.00 53.19           C
ATOM   1069  O   SER A 132     -53.139 -59.314  28.004  1.00 51.22           O
ATOM   1070  CB  SER A 132     -54.764 -57.607  29.916  1.00 58.28           C
ATOM   1071  OG  SER A 132     -55.188 -56.531  29.090  1.00 56.09           O
ATOM   4096  H   SER A 132     -53.024 -55.713  30.272  1.00 20.00           H
ATOM   4097  HA  SER A 132     -52.977 -58.630  30.499  1.00 20.00           H
ATOM   4098  HB2 SER A 132     -55.257 -58.532  29.583  1.00 20.00           H
ATOM   4099  HB3 SER A 132     -55.047 -57.394  30.957  1.00 20.00           H
ATOM   4100  HG  SER A 132     -55.050 -55.708  29.545  1.00 20.00           H
ATOM   1072  N   LEU A 133     -52.261 -57.255  27.670  1.00 49.18           N
ATOM   1073  CA  LEU A 133     -51.757 -57.532  26.328  1.00 48.82           C
ATOM   1074  C   LEU A 133     -50.354 -58.103  26.459  1.00 55.70           C
ATOM   1075  O   LEU A 133     -49.389 -57.374  26.707  1.00 59.81           O
ATOM   1076  CB  LEU A 133     -51.744 -56.271  25.481  1.00 42.27           C
ATOM   1077  CG  LEU A 133     -51.797 -56.578  23.987  1.00 48.96           C
ATOM   1078  CD1 LEU A 133     -53.223 -56.897  23.589  1.00 44.50           C
ATOM   1079  CD2 LEU A 133     -51.234 -55.446  23.155  1.00 53.40           C
ATOM   4101  H   LEU A 133     -52.147 -56.334  28.044  1.00 20.00           H
ATOM   4102  HA  LEU A 133     -52.399 -58.280  25.840  1.00 20.00           H
ATOM   4103  HB2 LEU A 133     -52.617 -55.657  25.747  1.00 20.00           H
ATOM   4104  HB3 LEU A 133     -50.822 -55.710  25.695  1.00 20.00           H
ATOM   4105  HG  LEU A 133     -51.184 -57.473  23.804  1.00 20.00           H
ATOM   4106 HD11 LEU A 133     -53.263 -57.118  22.512  1.00 20.00           H
ATOM   4107 HD12 LEU A 133     -53.575 -57.771  24.156  1.00 20.00           H
ATOM   4108 HD13 LEU A 133     -53.867 -56.033  23.810  1.00 20.00           H
ATOM   4109 HD21 LEU A 133     -51.292 -55.710  22.089  1.00 20.00           H
ATOM   4110 HD22 LEU A 133     -51.817 -54.531  23.339  1.00 20.00           H
ATOM   4111 HD23 LEU A 133     -50.184 -55.274  23.433  1.00 20.00           H
ATOM   1080  N   GLU A 134     -50.239 -59.409  26.310  1.00 49.65           N
ATOM   1081  CA  GLU A 134     -48.981 -60.106  26.494  1.00 49.92           C
ATOM   1082  C   GLU A 134     -47.987 -59.697  25.404  1.00 55.63           C
ATOM   1083  O   GLU A 134     -48.358 -59.683  24.217  1.00 55.97           O
ATOM   1084  CB  GLU A 134     -49.258 -61.605  26.468  1.00 51.56           C
ATOM   1085  CG  GLU A 134     -48.079 -62.514  26.639  1.00 57.46           C
ATOM   1086  CD  GLU A 134     -48.537 -63.942  26.833  1.00 60.87           C
ATOM   1087  OE1 GLU A 134     -48.378 -64.487  27.946  1.00 61.43           O
ATOM   1088  OE2 GLU A 134     -49.077 -64.514  25.864  1.00 60.24           O
ATOM   4112  H   GLU A 134     -51.050 -59.938  26.061  1.00 20.00           H
ATOM   4113  HA  GLU A 134     -48.554 -59.845  27.473  1.00 20.00           H
ATOM   4114  HB2 GLU A 134     -49.969 -61.826  27.278  1.00 20.00           H
ATOM   4115  HB3 GLU A 134     -49.722 -61.841  25.499  1.00 20.00           H
ATOM   4116  HG2 GLU A 134     -47.444 -62.456  25.743  1.00 20.00           H
ATOM   4117  HG3 GLU A 134     -47.501 -62.196  27.519  1.00 20.00           H
ATOM   1089  N   PRO A 135     -46.754 -59.334  25.755  1.00 46.10           N
ATOM   1090  CA  PRO A 135     -45.781 -58.953  24.725  1.00 43.31           C
ATOM   1091  C   PRO A 135     -45.341 -60.157  23.909  1.00 43.31           C
ATOM   1092  O   PRO A 135     -45.646 -61.307  24.228  1.00 48.02           O
ATOM   1093  CB  PRO A 135     -44.609 -58.363  25.524  1.00 45.86           C
ATOM   1094  CG  PRO A 135     -45.147 -58.102  26.899  1.00 45.16           C
ATOM   1095  CD  PRO A 135     -46.208 -59.146  27.112  1.00 46.86           C
ATOM   4118  HA  PRO A 135     -46.201 -58.183  24.060  1.00 20.00           H
ATOM   4119  HB2 PRO A 135     -43.775 -59.079  25.568  1.00 20.00           H
ATOM   4120  HB3 PRO A 135     -44.264 -57.426  25.063  1.00 20.00           H
ATOM   4121  HG2 PRO A 135     -44.350 -58.203  27.651  1.00 20.00           H
ATOM   4122  HG3 PRO A 135     -45.581 -57.093  26.958  1.00 20.00           H
ATOM   4123  HD2 PRO A 135     -46.983 -58.788  27.806  1.00 20.00           H
ATOM   4124  HD3 PRO A 135     -45.774 -60.080  27.498  1.00 20.00           H
ATOM   1096  N   PHE A 136     -44.596 -59.874  22.839  1.00 49.18           N
ATOM   1097  CA  PHE A 136     -44.208 -60.938  21.917  1.00 45.53           C
ATOM   1098  C   PHE A 136     -43.362 -62.002  22.605  1.00 48.06           C
ATOM   1099  O   PHE A 136     -43.620 -63.203  22.467  1.00 49.51           O
ATOM   1100  CB  PHE A 136     -43.454 -60.358  20.719  1.00 49.40           C
ATOM   1101  CG  PHE A 136     -42.898 -61.407  19.788  1.00 50.18           C
ATOM   1102  CD1 PHE A 136     -43.698 -61.976  18.806  1.00 51.21           C
ATOM   1103  CD2 PHE A 136     -41.576 -61.823  19.892  1.00 52.16           C
ATOM   1104  CE1 PHE A 136     -43.194 -62.941  17.957  1.00 53.61           C
ATOM   1105  CE2 PHE A 136     -41.069 -62.790  19.044  1.00 52.47           C
ATOM   1106  CZ  PHE A 136     -41.880 -63.347  18.074  1.00 54.53           C
ATOM   4125  H   PHE A 136     -44.303 -58.933  22.668  1.00 20.00           H
ATOM   4126  HA  PHE A 136     -45.119 -61.424  21.538  1.00 20.00           H
ATOM   4127  HB2 PHE A 136     -44.145 -59.719  20.150  1.00 20.00           H
ATOM   4128  HB3 PHE A 136     -42.618 -59.750  21.096  1.00 20.00           H
ATOM   4129  HD1 PHE A 136     -44.726 -61.660  18.705  1.00 20.00           H
ATOM   4130  HD2 PHE A 136     -40.937 -61.385  20.645  1.00 20.00           H
ATOM   4131  HE1 PHE A 136     -43.828 -63.379  17.201  1.00 20.00           H
ATOM   4132  HE2 PHE A 136     -40.042 -63.109  19.139  1.00 20.00           H
ATOM   4133  HZ  PHE A 136     -41.486 -64.100  17.407  1.00 20.00           H
ATOM   1107  N   PHE A 137     -42.340 -61.578  23.348  1.00 46.92           N
ATOM   1108  CA  PHE A 137     -41.395 -62.543  23.895  1.00 46.56           C
ATOM   1109  C   PHE A 137     -42.044 -63.422  24.952  1.00 46.58           C
ATOM   1110  O   PHE A 137     -41.746 -64.617  25.035  1.00 48.40           O
ATOM   1111  CB  PHE A 137     -40.170 -61.829  24.468  1.00 43.42           C
ATOM   1112  CG  PHE A 137     -38.958 -62.703  24.552  1.00 47.23           C
ATOM   1113  CD1 PHE A 137     -38.136 -62.871  23.451  1.00 52.02           C
ATOM   1114  CD2 PHE A 137     -38.659 -63.383  25.720  1.00 51.95           C
ATOM   1115  CE1 PHE A 137     -37.028 -63.689  23.517  1.00 53.97           C
ATOM   1116  CE2 PHE A 137     -37.547 -64.203  25.791  1.00 53.20           C
ATOM   1117  CZ  PHE A 137     -36.733 -64.355  24.688  1.00 51.26           C
ATOM   4134  H   PHE A 137     -42.222 -60.602  23.529  1.00 20.00           H
ATOM   4135  HA  PHE A 137     -41.050 -63.196  23.080  1.00 20.00           H
ATOM   4136  HB2 PHE A 137     -39.935 -60.968  23.824  1.00 20.00           H
ATOM   4137  HB3 PHE A 137     -40.415 -61.474  25.480  1.00 20.00           H
ATOM   4138  HD1 PHE A 137     -38.365 -62.356  22.530  1.00 20.00           H
ATOM   4139  HD2 PHE A 137     -39.299 -63.272  26.583  1.00 20.00           H
ATOM   4140  HE1 PHE A 137     -36.392 -63.808  22.653  1.00 20.00           H
ATOM   4141  HE2 PHE A 137     -37.317 -64.723  26.709  1.00 20.00           H
ATOM   4142  HZ  PHE A 137     -35.865 -64.995  24.741  1.00 20.00           H
ATOM   1118  N   ASP A 138     -42.920 -62.850  25.778  1.00 45.59           N
ATOM   1119  CA  ASP A 138     -43.678 -63.667  26.717  1.00 44.49           C
ATOM   1120  C   ASP A 138     -44.416 -64.783  25.992  1.00 46.81           C
ATOM   1121  O   ASP A 138     -44.387 -65.943  26.418  1.00 48.46           O
ATOM   1122  CB  ASP A 138     -44.652 -62.794  27.505  1.00 48.32           C
ATOM   1123  CG  ASP A 138     -43.957 -61.952  28.547  1.00 55.69           C
ATOM   1124  OD1 ASP A 138     -43.978 -62.334  29.739  1.00 60.94           O
ATOM   1125  OD2 ASP A 138     -43.364 -60.924  28.165  1.00 50.41           O
ATOM   4143  H   ASP A 138     -43.057 -61.860  25.753  1.00 20.00           H
ATOM   4144  HA  ASP A 138     -42.980 -64.128  27.432  1.00 20.00           H
ATOM   4145  HB2 ASP A 138     -45.175 -62.127  26.804  1.00 20.00           H
ATOM   4146  HB3 ASP A 138     -45.383 -63.445  28.007  1.00 20.00           H
ATOM   1126  N   SER A 139     -45.056 -64.453  24.868  1.00 46.69           N
ATOM   1127  CA  SER A 139     -45.813 -65.455  24.126  1.00 47.43           C
ATOM   1128  C   SER A 139     -44.898 -66.487  23.481  1.00 48.00           C
ATOM   1129  O   SER A 139     -45.238 -67.674  23.417  1.00 45.92           O
ATOM   1130  CB  SER A 139     -46.677 -64.777  23.065  1.00 49.55           C
ATOM   1131  OG  SER A 139     -47.694 -64.007  23.669  1.00 51.21           O
ATOM   4147  H   SER A 139     -45.016 -63.512  24.532  1.00 20.00           H
ATOM   4148  HA  SER A 139     -46.482 -65.982  24.822  1.00 20.00           H
ATOM   4149  HB2 SER A 139     -46.044 -64.121  22.449  1.00 20.00           H
ATOM   4150  HB3 SER A 139     -47.137 -65.547  22.428  1.00 20.00           H
ATOM   4151  HG  SER A 139     -48.081 -64.498  24.384  1.00 20.00           H
ATOM   1132  N   LEU A 140     -43.746 -66.049  22.971  1.00 49.03           N
ATOM   1133  CA  LEU A 140     -42.818 -66.968  22.322  1.00 50.05           C
ATOM   1134  C   LEU A 140     -42.324 -68.029  23.294  1.00 46.96           C
ATOM   1135  O   LEU A 140     -42.267 -69.218  22.964  1.00 46.85           O
ATOM   1136  CB  LEU A 140     -41.641 -66.188  21.740  1.00 52.57           C
ATOM   1137  CG  LEU A 140     -40.516 -67.022  21.139  1.00 59.18           C
ATOM   1138  CD1 LEU A 140     -40.867 -67.454  19.727  1.00 60.66           C
ATOM   1139  CD2 LEU A 140     -39.225 -66.232  21.164  1.00 61.62           C
ATOM   4152  H   LEU A 140     -43.516 -65.078  23.035  1.00 20.00           H
ATOM   4153  HA  LEU A 140     -43.336 -67.475  21.494  1.00 20.00           H
ATOM   4154  HB2 LEU A 140     -42.032 -65.531  20.949  1.00 20.00           H
ATOM   4155  HB3 LEU A 140     -41.212 -65.576  22.547  1.00 20.00           H
ATOM   4156  HG  LEU A 140     -40.385 -67.923  21.756  1.00 20.00           H
ATOM   4157 HD11 LEU A 140     -40.044 -68.054  19.311  1.00 20.00           H
ATOM   4158 HD12 LEU A 140     -41.787 -68.057  19.746  1.00 20.00           H
ATOM   4159 HD13 LEU A 140     -41.025 -66.564  19.100  1.00 20.00           H
ATOM   4160 HD21 LEU A 140     -38.416 -66.837  20.729  1.00 20.00           H
ATOM   4161 HD22 LEU A 140     -39.348 -65.310  20.577  1.00 20.00           H
ATOM   4162 HD23 LEU A 140     -38.973 -65.975  22.203  1.00 20.00           H
ATOM   1140  N   VAL A 141     -41.965 -67.610  24.506  1.00 47.46           N
ATOM   1141  CA  VAL A 141     -41.437 -68.547  25.493  1.00 47.42           C
ATOM   1142  C   VAL A 141     -42.516 -69.523  25.949  1.00 48.27           C
ATOM   1143  O   VAL A 141     -42.264 -70.725  26.095  1.00 52.02           O
ATOM   1144  CB  VAL A 141     -40.822 -67.781  26.678  1.00 46.92           C
ATOM   1145  CG1 VAL A 141     -40.595 -68.714  27.856  1.00 46.89           C
ATOM   1146  CG2 VAL A 141     -39.522 -67.130  26.249  1.00 45.80           C
ATOM   4163  H   VAL A 141     -42.058 -66.643  24.743  1.00 20.00           H
ATOM   4164  HA  VAL A 141     -40.633 -69.133  25.024  1.00 20.00           H
ATOM   4165  HB  VAL A 141     -41.526 -66.993  26.985  1.00 20.00           H
ATOM   4166 HG11 VAL A 141     -40.156 -68.150  28.692  1.00 20.00           H
ATOM   4167 HG12 VAL A 141     -41.556 -69.147  28.171  1.00 20.00           H
ATOM   4168 HG13 VAL A 141     -39.909 -69.521  27.558  1.00 20.00           H
ATOM   4169 HG21 VAL A 141     -39.087 -66.584  27.099  1.00 20.00           H
ATOM   4170 HG22 VAL A 141     -38.818 -67.905  25.912  1.00 20.00           H
ATOM   4171 HG23 VAL A 141     -39.718 -66.429  25.425  1.00 20.00           H
ATOM   1147  N   LYS A 142     -43.731 -69.028  26.183  1.00 52.82           N
ATOM   1148  CA  LYS A 142     -44.802 -69.905  26.647  1.00 54.66           C
ATOM   1149  C   LYS A 142     -45.173 -70.950  25.600  1.00 53.12           C
ATOM   1150  O   LYS A 142     -45.494 -72.094  25.943  1.00 52.97           O
ATOM   1151  CB  LYS A 142     -46.033 -69.083  27.027  1.00 56.66           C
ATOM   1152  CG  LYS A 142     -45.926 -68.343  28.349  1.00 59.02           C
ATOM   1153  CD  LYS A 142     -47.288 -67.791  28.741  1.00 64.72           C
ATOM   1154  CE  LYS A 142     -47.212 -66.857  29.937  1.00 69.64           C
ATOM   1155  NZ  LYS A 142     -46.577 -65.553  29.594  1.00 75.13           N
ATOM   4172  H   LYS A 142     -43.909 -68.054  26.041  1.00 20.00           H
ATOM   4173  HA  LYS A 142     -44.459 -70.435  27.548  1.00 20.00           H
ATOM   4174  HB2 LYS A 142     -46.207 -68.341  26.233  1.00 20.00           H
ATOM   4175  HB3 LYS A 142     -46.894 -69.765  27.086  1.00 20.00           H
ATOM   4176  HG2 LYS A 142     -45.575 -69.036  29.128  1.00 20.00           H
ATOM   4177  HG3 LYS A 142     -45.211 -67.513  28.246  1.00 20.00           H
ATOM   4178  HD2 LYS A 142     -47.704 -67.237  27.886  1.00 20.00           H
ATOM   4179  HD3 LYS A 142     -47.951 -68.632  28.991  1.00 20.00           H
ATOM   4180  HE2 LYS A 142     -48.231 -66.669  30.305  1.00 20.00           H
ATOM   4181  HE3 LYS A 142     -46.621 -67.342  30.728  1.00 20.00           H
ATOM   4182  HZ1 LYS A 142     -46.437 -65.020  30.429  1.00 20.00           H
ATOM   4183  HZ2 LYS A 142     -45.695 -65.718  29.152  1.00 20.00           H
ATOM   4184  HZ3 LYS A 142     -47.173 -65.046  28.971  1.00 20.00           H
ATOM   1156  N   GLN A 143     -45.133 -70.579  24.318  1.00 53.70           N
ATOM   1157  CA  GLN A 143     -45.636 -71.466  23.273  1.00 52.26           C
ATOM   1158  C   GLN A 143     -44.581 -72.444  22.776  1.00 56.15           C
ATOM   1159  O   GLN A 143     -44.930 -73.482  22.203  1.00 53.11           O
ATOM   1160  CB  GLN A 143     -46.181 -70.640  22.104  1.00 51.60           C
ATOM   1161  CG  GLN A 143     -47.472 -69.895  22.419  1.00 49.52           C
ATOM   1162  CD  GLN A 143     -47.888 -68.949  21.308  1.00 51.05           C
ATOM   1163  OE1 GLN A 143     -47.733 -69.254  20.125  1.00 50.85           O
ATOM   1164  NE2 GLN A 143     -48.414 -67.790  21.685  1.00 39.97           N
ATOM   4185  H   GLN A 143     -44.756 -69.686  24.072  1.00 20.00           H
ATOM   4186  HA  GLN A 143     -46.471 -72.053  23.684  1.00 20.00           H
ATOM   4187  HB2 GLN A 143     -45.417 -69.902  21.816  1.00 20.00           H
ATOM   4188  HB3 GLN A 143     -46.371 -71.319  21.260  1.00 20.00           H
ATOM   4189  HG2 GLN A 143     -48.275 -70.631  22.573  1.00 20.00           H
ATOM   4190  HG3 GLN A 143     -47.326 -69.313  23.341  1.00 20.00           H
ATOM   4191 HE21 GLN A 143     -48.702 -67.124  20.997  1.00 20.00           H
ATOM   4192 HE22 GLN A 143     -48.522 -67.583  22.657  1.00 20.00           H
ATOM   1165  N   THR A 144     -43.307 -72.142  22.982  1.00 52.07           N
ATOM   1166  CA  THR A 144     -42.207 -72.965  22.500  1.00 55.02           C
ATOM   1167  C   THR A 144     -41.348 -73.429  23.672  1.00 57.21           C
ATOM   1168  O   THR A 144     -41.674 -73.214  24.842  1.00 58.97           O
ATOM   1169  CB  THR A 144     -41.355 -72.195  21.488  1.00 55.70           C
ATOM   1170  OG1 THR A 144     -40.722 -71.094  22.151  1.00 53.03           O
ATOM   1171  CG2 THR A 144     -42.221 -71.661  20.367  1.00 58.21           C
ATOM   4193  H   THR A 144     -43.091 -71.310  23.493  1.00 20.00           H
ATOM   4194  HA  THR A 144     -42.615 -73.855  21.999  1.00 20.00           H
ATOM   4195  HB  THR A 144     -40.598 -72.874  21.068  1.00 20.00           H
ATOM   4196  HG1 THR A 144     -41.363 -70.628  22.674  1.00 20.00           H
ATOM   4197 HG21 THR A 144     -41.595 -71.111  19.649  1.00 20.00           H
ATOM   4198 HG22 THR A 144     -42.716 -72.499  19.855  1.00 20.00           H
ATOM   4199 HG23 THR A 144     -42.982 -70.985  20.782  1.00 20.00           H
ATOM   1172  N   HIS A 145     -40.232 -74.074  23.334  1.00 54.11           N
ATOM   1173  CA  HIS A 145     -39.227 -74.472  24.309  1.00 61.60           C
ATOM   1174  C   HIS A 145     -38.047 -73.510  24.348  1.00 58.30           C
ATOM   1175  O   HIS A 145     -36.966 -73.883  24.819  1.00 61.93           O
ATOM   1176  CB  HIS A 145     -38.738 -75.891  24.018  1.00 66.56           C
ATOM   1177  CG  HIS A 145     -39.740 -76.954  24.343  1.00 72.35           C
ATOM   1178  ND1 HIS A 145     -40.578 -77.503  23.397  1.00 74.15           N
ATOM   1179  CD2 HIS A 145     -40.040 -77.564  25.513  1.00 73.78           C
ATOM   1180  CE1 HIS A 145     -41.349 -78.410  23.970  1.00 73.67           C
ATOM   1181  NE2 HIS A 145     -41.044 -78.466  25.254  1.00 74.52           N
ATOM   4200  H   HIS A 145     -40.078 -74.294  22.371  1.00 20.00           H
ATOM   4201  HA  HIS A 145     -39.689 -74.476  25.307  1.00 20.00           H
ATOM   4202  HB2 HIS A 145     -38.493 -75.961  22.948  1.00 20.00           H
ATOM   4203  HB3 HIS A 145     -37.832 -76.075  24.614  1.00 20.00           H
ATOM   6045  HD1 HIS A 145     -40.599 -77.254  22.429  1.00 20.00           H
ATOM   4204  HD2 HIS A 145     -39.577 -77.377  26.471  1.00 20.00           H
ATOM   4205  HE1 HIS A 145     -42.101 -79.005  23.473  1.00 20.00           H
ATOM   1182  N   VAL A 146     -38.232 -72.292  23.859  1.00 54.32           N
ATOM   1183  CA  VAL A 146     -37.138 -71.314  23.805  1.00 54.50           C
ATOM   1184  C   VAL A 146     -36.826 -70.830  25.212  1.00 52.99           C
ATOM   1185  O   VAL A 146     -37.748 -70.429  25.947  1.00 55.93           O
ATOM   1186  CB  VAL A 146     -37.516 -70.149  22.891  1.00 59.39           C
ATOM   1187  CG1 VAL A 146     -36.505 -69.027  23.018  1.00 55.56           C
ATOM   1188  CG2 VAL A 146     -37.622 -70.621  21.446  1.00 61.41           C
ATOM   4206  H   VAL A 146     -39.136 -72.033  23.519  1.00 20.00           H
ATOM   4207  HA  VAL A 146     -36.240 -71.799  23.396  1.00 20.00           H
ATOM   4208  HB  VAL A 146     -38.500 -69.769  23.204  1.00 20.00           H
ATOM   4209 HG11 VAL A 146     -36.792 -68.198  22.355  1.00 20.00           H
ATOM   4210 HG12 VAL A 146     -36.480 -68.672  24.059  1.00 20.00           H
ATOM   4211 HG13 VAL A 146     -35.509 -69.397  22.733  1.00 20.00           H
ATOM   4212 HG21 VAL A 146     -37.894 -69.772  20.802  1.00 20.00           H
ATOM   4213 HG22 VAL A 146     -36.654 -71.031  21.122  1.00 20.00           H
ATOM   4214 HG23 VAL A 146     -38.394 -71.401  21.371  1.00 20.00           H
ATOM   1189  N   PRO A 147     -35.563 -70.847  25.641  1.00 64.38           N
ATOM   1190  CA  PRO A 147     -35.229 -70.340  26.975  1.00 51.54           C
ATOM   1191  C   PRO A 147     -35.604 -68.873  27.127  1.00 45.03           C
ATOM   1192  O   PRO A 147     -35.539 -68.092  26.176  1.00 50.56           O
ATOM   1193  CB  PRO A 147     -33.715 -70.547  27.065  1.00 47.57           C
ATOM   1194  CG  PRO A 147     -33.449 -71.694  26.146  1.00 47.45           C
ATOM   1195  CD  PRO A 147     -34.414 -71.515  25.002  1.00 55.55           C
ATOM   4215  HA  PRO A 147     -35.731 -70.935  27.752  1.00 20.00           H
ATOM   4216  HB2 PRO A 147     -33.177 -69.647  26.732  1.00 20.00           H
ATOM   4217  HB3 PRO A 147     -33.415 -70.794  28.094  1.00 20.00           H
ATOM   4218  HG2 PRO A 147     -32.411 -71.665  25.783  1.00 20.00           H
ATOM   4219  HG3 PRO A 147     -33.632 -72.650  26.659  1.00 20.00           H
ATOM   4220  HD2 PRO A 147     -34.707 -72.486  24.576  1.00 20.00           H
ATOM   4221  HD3 PRO A 147     -33.979 -70.885  24.212  1.00 20.00           H
ATOM   1196  N   ASN A 148     -36.006 -68.509  28.345  1.00 42.82           N
ATOM   1197  CA  ASN A 148     -36.484 -67.161  28.650  1.00 43.61           C
ATOM   1198  C   ASN A 148     -35.297 -66.198  28.725  1.00 44.22           C
ATOM   1199  O   ASN A 148     -34.923 -65.692  29.784  1.00 48.44           O
ATOM   1200  CB  ASN A 148     -37.284 -67.176  29.945  1.00 45.23           C
ATOM   1201  CG  ASN A 148     -38.023 -65.880  30.191  1.00 47.11           C
ATOM   1202  OD1 ASN A 148     -38.181 -65.058  29.287  1.00 41.99           O
ATOM   1203  ND2 ASN A 148     -38.490 -65.692  31.420  1.00 46.06           N
ATOM   4222  H   ASN A 148     -35.980 -69.186  29.081  1.00 20.00           H
ATOM   4223  HA  ASN A 148     -37.147 -66.824  27.840  1.00 20.00           H
ATOM   4224  HB2 ASN A 148     -38.017 -67.995  29.896  1.00 20.00           H
ATOM   4225  HB3 ASN A 148     -36.593 -67.352  30.783  1.00 20.00           H
ATOM   4226 HD21 ASN A 148     -38.993 -64.856  31.642  1.00 20.00           H
ATOM   4227 HD22 ASN A 148     -38.339 -66.386  32.124  1.00 20.00           H
ATOM   1204  N   LEU A 149     -34.711 -65.935  27.558  1.00 42.00           N
ATOM   1205  CA  LEU A 149     -33.481 -65.158  27.468  1.00 44.20           C
ATOM   1206  C   LEU A 149     -33.276 -64.719  26.026  1.00 40.76           C
ATOM   1207  O   LEU A 149     -33.540 -65.485  25.099  1.00 39.48           O
ATOM   1208  CB  LEU A 149     -32.276 -65.985  27.952  1.00 45.83           C
ATOM   1209  CG  LEU A 149     -30.831 -65.462  28.002  1.00 47.94           C
ATOM   1210  CD1 LEU A 149     -29.990 -66.378  28.883  1.00 48.66           C
ATOM   1211  CD2 LEU A 149     -30.175 -65.345  26.629  1.00 53.89           C
ATOM   4228  H   LEU A 149     -35.128 -66.281  26.718  1.00 20.00           H
ATOM   4229  HA  LEU A 149     -33.565 -64.262  28.101  1.00 20.00           H
ATOM   4230  HB2 LEU A 149     -32.518 -66.288  28.982  1.00 20.00           H
ATOM   4231  HB3 LEU A 149     -32.248 -66.874  27.306  1.00 20.00           H
ATOM   4232  HG  LEU A 149     -30.846 -64.463  28.461  1.00 20.00           H
ATOM   4233 HD11 LEU A 149     -28.956 -66.005  28.919  1.00 20.00           H
ATOM   4234 HD12 LEU A 149     -30.410 -66.395  29.900  1.00 20.00           H
ATOM   4235 HD13 LEU A 149     -29.998 -67.396  28.466  1.00 20.00           H
ATOM   4236 HD21 LEU A 149     -29.149 -64.967  26.744  1.00 20.00           H
ATOM   4237 HD22 LEU A 149     -30.149 -66.335  26.149  1.00 20.00           H
ATOM   4238 HD23 LEU A 149     -30.754 -64.649  26.004  1.00 20.00           H
ATOM   1212  N   PHE A 150     -32.802 -63.489  25.844  1.00 41.08           N
ATOM   1213  CA  PHE A 150     -32.287 -63.057  24.553  1.00 42.35           C
ATOM   1214  C   PHE A 150     -31.067 -62.178  24.787  1.00 44.61           C
ATOM   1215  O   PHE A 150     -30.841 -61.671  25.886  1.00 46.36           O
ATOM   1216  CB  PHE A 150     -33.349 -62.327  23.703  1.00 40.41           C
ATOM   1217  CG  PHE A 150     -33.805 -61.009  24.270  1.00 40.71           C
ATOM   1218  CD1 PHE A 150     -34.873 -60.951  25.149  1.00 45.53           C
ATOM   1219  CD2 PHE A 150     -33.186 -59.825  23.900  1.00 41.43           C
ATOM   1220  CE1 PHE A 150     -35.303 -59.742  25.664  1.00 47.27           C
ATOM   1221  CE2 PHE A 150     -33.609 -58.615  24.413  1.00 42.14           C
ATOM   1222  CZ  PHE A 150     -34.669 -58.573  25.296  1.00 44.96           C
ATOM   4239  H   PHE A 150     -32.800 -62.847  26.611  1.00 20.00           H
ATOM   4240  HA  PHE A 150     -31.961 -63.943  23.989  1.00 20.00           H
ATOM   4241  HB2 PHE A 150     -32.923 -62.143  22.705  1.00 20.00           H
ATOM   4242  HB3 PHE A 150     -34.227 -62.984  23.612  1.00 20.00           H
ATOM   4243  HD1 PHE A 150     -35.377 -61.862  25.436  1.00 20.00           H
ATOM   4244  HD2 PHE A 150     -32.362 -59.849  23.202  1.00 20.00           H
ATOM   4245  HE1 PHE A 150     -36.134 -59.713  26.353  1.00 20.00           H
ATOM   4246  HE2 PHE A 150     -33.111 -57.702  24.124  1.00 20.00           H
ATOM   4247  HZ  PHE A 150     -35.001 -57.627  25.698  1.00 20.00           H
ATOM   1223  N   SER A 151     -30.268 -62.021  23.738  1.00 42.68           N
ATOM   1224  CA  SER A 151     -29.027 -61.270  23.822  1.00 48.46           C
ATOM   1225  C   SER A 151     -28.860 -60.442  22.558  1.00 44.77           C
ATOM   1226  O   SER A 151     -29.254 -60.861  21.468  1.00 44.97           O
ATOM   1227  CB  SER A 151     -27.823 -62.201  24.022  1.00 41.44           C
ATOM   1228  OG  SER A 151     -27.693 -63.104  22.939  1.00 45.25           O
ATOM   4248  H   SER A 151     -30.528 -62.432  22.864  1.00 20.00           H
ATOM   4249  HA  SER A 151     -29.076 -60.584  24.681  1.00 20.00           H
ATOM   4250  HB2 SER A 151     -26.908 -61.595  24.096  1.00 20.00           H
ATOM   4251  HB3 SER A 151     -27.961 -62.772  24.952  1.00 20.00           H
ATOM   4252  HG  SER A 151     -28.050 -63.949  23.186  1.00 20.00           H
ATOM   1229  N   LEU A 152     -28.270 -59.259  22.717  1.00 44.19           N
ATOM   1230  CA  LEU A 152     -28.136 -58.292  21.635  1.00 43.53           C
ATOM   1231  C   LEU A 152     -26.680 -57.896  21.451  1.00 43.31           C
ATOM   1232  O   LEU A 152     -26.016 -57.496  22.412  1.00 46.14           O
ATOM   1233  CB  LEU A 152     -28.973 -57.042  21.912  1.00 44.02           C
ATOM   1234  CG  LEU A 152     -30.487 -57.230  21.871  1.00 43.57           C
ATOM   1235  CD1 LEU A 152     -31.194 -55.891  21.973  1.00 45.02           C
ATOM   1236  CD2 LEU A 152     -30.859 -57.935  20.590  1.00 39.12           C
ATOM   4253  H   LEU A 152     -27.903 -59.024  23.617  1.00 20.00           H
ATOM   4254  HA  LEU A 152     -28.493 -58.745  20.698  1.00 20.00           H
ATOM   4255  HB2 LEU A 152     -28.706 -56.673  22.913  1.00 20.00           H
ATOM   4256  HB3 LEU A 152     -28.707 -56.285  21.160  1.00 20.00           H
ATOM   4257  HG  LEU A 152     -30.788 -57.856  22.724  1.00 20.00           H
ATOM   4258 HD11 LEU A 152     -32.282 -56.047  21.942  1.00 20.00           H
ATOM   4259 HD12 LEU A 152     -30.921 -55.403  22.920  1.00 20.00           H
ATOM   4260 HD13 LEU A 152     -30.891 -55.251  21.131  1.00 20.00           H
ATOM   4261 HD21 LEU A 152     -31.949 -58.075  20.551  1.00 20.00           H
ATOM   4262 HD22 LEU A 152     -30.537 -57.328  19.731  1.00 20.00           H
ATOM   4263 HD23 LEU A 152     -30.362 -58.916  20.554  1.00 20.00           H
ATOM   1237  N   GLN A 153     -26.196 -57.992  20.215  1.00 41.47           N
ATOM   1238  CA  GLN A 153     -24.906 -57.442  19.814  1.00 51.11           C
ATOM   1239  C   GLN A 153     -25.162 -56.416  18.716  1.00 48.13           C
ATOM   1240  O   GLN A 153     -25.475 -56.788  17.582  1.00 46.19           O
ATOM   1241  CB  GLN A 153     -23.967 -58.547  19.329  1.00 51.71           C
ATOM   1242  CG  GLN A 153     -22.534 -58.095  19.074  1.00 51.19           C
ATOM   1243  CD  GLN A 153     -21.837 -58.927  18.011  1.00 51.88           C
ATOM   1244  OE1 GLN A 153     -22.424 -59.244  16.974  1.00 60.43           O
ATOM   1245  NE2 GLN A 153     -20.583 -59.288  18.264  1.00 47.13           N
ATOM   4264  H   GLN A 153     -26.745 -58.465  19.526  1.00 20.00           H
ATOM   4265  HA  GLN A 153     -24.439 -56.934  20.670  1.00 20.00           H
ATOM   4266  HB2 GLN A 153     -23.946 -59.339  20.092  1.00 20.00           H
ATOM   4267  HB3 GLN A 153     -24.371 -58.953  18.390  1.00 20.00           H
ATOM   4268  HG2 GLN A 153     -22.549 -57.045  18.745  1.00 20.00           H
ATOM   4269  HG3 GLN A 153     -21.967 -58.177  20.013  1.00 20.00           H
ATOM   4270 HE21 GLN A 153     -20.078 -59.839  17.600  1.00 20.00           H
ATOM   4271 HE22 GLN A 153     -20.145 -59.009  19.118  1.00 20.00           H
ATOM   1246  N   LEU A 154     -25.056 -55.130  19.054  1.00 48.80           N
ATOM   1247  CA  LEU A 154     -25.202 -54.044  18.089  1.00 49.34           C
ATOM   1248  C   LEU A 154     -23.815 -53.524  17.732  1.00 46.37           C
ATOM   1249  O   LEU A 154     -23.065 -53.099  18.618  1.00 41.03           O
ATOM   1250  CB  LEU A 154     -26.068 -52.917  18.651  1.00 48.05           C
ATOM   1251  CG  LEU A 154     -27.347 -53.318  19.390  1.00 46.72           C
ATOM   1252  CD1 LEU A 154     -28.003 -52.098  20.013  1.00 47.86           C
ATOM   1253  CD2 LEU A 154     -28.306 -54.036  18.452  1.00 39.92           C
ATOM   4272  H   LEU A 154     -24.869 -54.900  20.009  1.00 20.00           H
ATOM   4273  HA  LEU A 154     -25.678 -54.428  17.175  1.00 20.00           H
ATOM   4274  HB2 LEU A 154     -25.447 -52.341  19.353  1.00 20.00           H
ATOM   4275  HB3 LEU A 154     -26.361 -52.273  17.808  1.00 20.00           H
ATOM   4276  HG  LEU A 154     -27.072 -54.012  20.198  1.00 20.00           H
ATOM   4277 HD11 LEU A 154     -28.920 -52.403  20.540  1.00 20.00           H
ATOM   4278 HD12 LEU A 154     -27.308 -51.632  20.727  1.00 20.00           H
ATOM   4279 HD13 LEU A 154     -28.257 -51.375  19.224  1.00 20.00           H
ATOM   4280 HD21 LEU A 154     -29.217 -54.315  19.002  1.00 20.00           H
ATOM   4281 HD22 LEU A 154     -28.571 -53.369  17.618  1.00 20.00           H
ATOM   4282 HD23 LEU A 154     -27.823 -54.943  18.058  1.00 20.00           H
ATOM   1254  N   CYS A 155     -23.483 -53.538  16.439  1.00 50.72           N
ATOM   1255  CA  CYS A 155     -22.088 -53.365  16.048  1.00 58.09           C
ATOM   1256  C   CYS A 155     -21.714 -51.919  15.735  1.00 69.11           C
ATOM   1257  O   CYS A 155     -20.612 -51.480  16.084  1.00 70.64           O
ATOM   1258  CB  CYS A 155     -21.769 -54.268  14.855  1.00 54.50           C
ATOM   1259  SG  CYS A 155     -21.705 -56.018  15.318  1.00 52.31           S
ATOM   4283  H   CYS A 155     -24.188 -53.667  15.741  1.00 20.00           H
ATOM   4284  HA  CYS A 155     -21.454 -53.693  16.885  1.00 20.00           H
ATOM   4285  HB2 CYS A 155     -22.548 -54.132  14.090  1.00 20.00           H
ATOM   4286  HB3 CYS A 155     -20.793 -53.975  14.441  1.00 20.00           H
ATOM   1260  N   GLY A 156     -22.600 -51.200  14.978  1.00 71.19           N
ATOM   1261  CA  GLY A 156     -22.309 -49.806  14.721  1.00 78.77           C
ATOM   1262  C   GLY A 156     -21.360 -49.613  13.554  1.00 83.83           C
ATOM   1263  O   GLY A 156     -20.842 -50.518  12.890  1.00 88.63           O
ATOM   4287  H   GLY A 156     -23.427 -51.627  14.612  1.00 20.00           H
ATOM   4288  HA2 GLY A 156     -23.252 -49.285  14.498  1.00 20.00           H
ATOM   4289  HA3 GLY A 156     -21.854 -49.369  15.622  1.00 20.00           H
ATOM   1264  N   ALA A 157     -21.167 -48.263  13.319  0.00 99.99           N
ATOM   1265  CA  ALA A 157     -20.290 -47.810  12.287  0.00 99.99           C
ATOM   1266  C   ALA A 157     -18.892 -47.348  12.625  0.00 99.99           C
ATOM   1267  O   ALA A 157     -18.589 -46.871  13.721  0.00 99.99           O
ATOM   1268  CB  ALA A 157     -20.809 -47.768  10.878  0.00 99.99           C
ATOM   4290  H   ALA A 157     -21.650 -47.593  13.882  0.00 20.00           H
ATOM   4291  HA  ALA A 157     -19.924 -48.835  12.132  0.00 20.00           H
ATOM   4292  HB1 ALA A 157     -20.020 -47.399  10.206  0.00 20.00           H
ATOM   4293  HB2 ALA A 157     -21.111 -48.780  10.568  0.00 20.00           H
ATOM   4294  HB3 ALA A 157     -21.678 -47.095  10.827  0.00 20.00           H
ATOM   1269  N   GLY A 158     -18.004 -47.471  11.573  0.00 99.99           N
ATOM   1270  CA  GLY A 158     -16.651 -47.002  11.779  0.00 99.99           C
ATOM   1271  C   GLY A 158     -15.859 -47.086  10.494  0.00 99.99           C
ATOM   1272  O   GLY A 158     -16.088 -47.853   9.559  0.00 99.99           O
ATOM   4295  H   GLY A 158     -18.287 -47.870  10.701  0.00 20.00           H
ATOM   4296  HA2 GLY A 158     -16.678 -45.956  12.119  0.00 20.00           H
ATOM   4297  HA3 GLY A 158     -16.165 -47.624  12.545  0.00 20.00           H
ATOM   1273  N   PHE A 159     -14.780 -46.223  10.547  0.00 99.99           N
ATOM   1274  CA  PHE A 159     -13.845 -46.160   9.462  0.00 99.99           C
ATOM   1275  C   PHE A 159     -13.012 -47.376   9.114  0.00 99.99           C
ATOM   1276  O   PHE A 159     -12.491 -48.066  10.002  0.00 99.99           O
ATOM   1277  CB  PHE A 159     -13.392 -44.808   8.985  0.00 99.99           C
ATOM   1278  CG  PHE A 159     -14.375 -44.007   8.200  0.00 99.99           C
ATOM   1279  CD1 PHE A 159     -14.043 -43.603   6.909  0.00 99.99           C
ATOM   1280  CD2 PHE A 159     -15.582 -43.598   8.762  0.00 99.99           C
ATOM   1281  CE1 PHE A 159     -14.939 -42.833   6.167  0.00 99.99           C
ATOM   1282  CE2 PHE A 159     -16.472 -42.818   8.033  0.00 99.99           C
ATOM   1283  CZ  PHE A 159     -16.156 -42.442   6.731  0.00 99.99           C
ATOM   4298  H   PHE A 159     -14.650 -45.640  11.348  0.00 20.00           H
ATOM   4299  HA  PHE A 159     -14.589 -46.310   8.665  0.00 20.00           H
ATOM   4300  HB2 PHE A 159     -13.115 -44.218   9.872  0.00 20.00           H
ATOM   4301  HB3 PHE A 159     -12.505 -44.958   8.352  0.00 20.00           H
ATOM   4302  HD1 PHE A 159     -13.093 -43.887   6.481  0.00 20.00           H
ATOM   4303  HD2 PHE A 159     -15.828 -43.889   9.773  0.00 20.00           H
ATOM   4304  HE1 PHE A 159     -14.693 -42.540   5.157  0.00 20.00           H
ATOM   4305  HE2 PHE A 159     -17.407 -42.506   8.475  0.00 20.00           H
ATOM   4306  HZ  PHE A 159     -16.850 -41.847   6.157  0.00 20.00           H
ATOM   1284  N   PRO A 160     -12.799 -47.662   7.792  0.00 99.99           N
ATOM   1285  CA  PRO A 160     -13.424 -46.994   6.664  0.00 99.99           C
ATOM   1286  C   PRO A 160     -14.860 -47.414   6.369  0.00 99.99           C
ATOM   1287  O   PRO A 160     -15.307 -48.543   6.564  0.00 99.99           O
ATOM   1288  CB  PRO A 160     -12.546 -47.356   5.473  0.00 99.99           C
ATOM   1289  CG  PRO A 160     -11.932 -48.697   5.861  0.00 99.99           C
ATOM   1290  CD  PRO A 160     -11.864 -48.683   7.374  0.00 99.99           C
ATOM   4307  HA  PRO A 160     -13.394 -45.904   6.811  0.00 20.00           H
ATOM   4308  HB2 PRO A 160     -13.149 -47.452   4.558  0.00 20.00           H
ATOM   4309  HB3 PRO A 160     -11.764 -46.598   5.319  0.00 20.00           H
ATOM   4310  HG2 PRO A 160     -12.565 -49.526   5.512  0.00 20.00           H
ATOM   4311  HG3 PRO A 160     -10.924 -48.799   5.432  0.00 20.00           H
ATOM   4312  HD2 PRO A 160     -10.847 -48.434   7.711  0.00 20.00           H
ATOM   4313  HD3 PRO A 160     -12.156 -49.662   7.781  0.00 20.00           H
ATOM   1291  N   LEU A 161     -15.563 -46.374   5.799  0.00 99.99           N
ATOM   1292  CA  LEU A 161     -16.890 -46.574   5.313  0.00 99.99           C
ATOM   1293  C   LEU A 161     -17.116 -47.210   3.975  0.00 99.99           C
ATOM   1294  O   LEU A 161     -16.362 -47.029   3.007  0.00 99.99           O
ATOM   1295  CB  LEU A 161     -18.027 -45.924   6.034  0.00 99.99           C
ATOM   1296  CG  LEU A 161     -18.361 -46.571   7.334  0.00 99.99           C
ATOM   1297  CD1 LEU A 161     -18.484 -45.716   8.554  0.00 99.99           C
ATOM   1298  CD2 LEU A 161     -18.632 -48.041   7.438  0.00 99.99           C
ATOM   4314  H   LEU A 161     -15.139 -45.472   5.724  0.00 20.00           H
ATOM   4315  HA  LEU A 161     -17.012 -47.525   5.853  0.00 20.00           H
ATOM   4316  HB2 LEU A 161     -17.760 -44.874   6.226  0.00 20.00           H
ATOM   4317  HB3 LEU A 161     -18.916 -45.964   5.387  0.00 20.00           H
ATOM   4318  HG  LEU A 161     -17.294 -46.738   7.542  0.00 20.00           H
ATOM   4319 HD11 LEU A 161     -18.734 -46.347   9.421  0.00 20.00           H
ATOM   4320 HD12 LEU A 161     -17.530 -45.201   8.739  0.00 20.00           H
ATOM   4321 HD13 LEU A 161     -19.280 -44.972   8.402  0.00 20.00           H
ATOM   4322 HD21 LEU A 161     -18.856 -48.301   8.483  0.00 20.00           H
ATOM   4323 HD22 LEU A 161     -19.491 -48.302   6.803  0.00 20.00           H
ATOM   4324 HD23 LEU A 161     -17.746 -48.601   7.103  0.00 20.00           H
ATOM   1299  N   ASN A 162     -18.283 -47.946   3.904  0.00 99.99           N
ATOM   1300  CA  ASN A 162     -18.733 -48.393   2.627  0.00 99.99           C
ATOM   1301  C   ASN A 162     -19.399 -47.410   1.702  0.00 99.99           C
ATOM   1302  O   ASN A 162     -19.059 -47.215   0.531  0.00 99.99           O
ATOM   1303  CB  ASN A 162     -18.628 -49.842   2.319  0.00 99.99           C
ATOM   1304  CG  ASN A 162     -18.000 -50.068   0.978  0.00 99.99           C
ATOM   1305  OD1 ASN A 162     -16.774 -50.141   0.809  0.00 99.99           O
ATOM   1306  ND2 ASN A 162     -18.941 -50.225  -0.019  0.00 99.99           N
ATOM   4325  H   ASN A 162     -18.802 -48.160   4.731  0.00 20.00           H
ATOM   4326  HA  ASN A 162     -17.749 -48.195   2.177  0.00 20.00           H
ATOM   4327  HB2 ASN A 162     -18.012 -50.329   3.089  0.00 20.00           H
ATOM   4328  HB3 ASN A 162     -19.635 -50.284   2.322  0.00 20.00           H
ATOM   4329 HD21 ASN A 162     -18.649 -50.412  -0.957  0.00 20.00           H
ATOM   4330 HD22 ASN A 162     -19.915 -50.151   0.196  0.00 20.00           H
ATOM   1307  N   GLN A 163     -20.470 -46.774   2.305  0.00 99.99           N
ATOM   1308  CA  GLN A 163     -21.244 -45.820   1.575  0.00 99.99           C
ATOM   1309  C   GLN A 163     -20.887 -44.359   1.641  0.00 99.99           C
ATOM   1310  O   GLN A 163     -20.672 -43.760   2.695  0.00 99.99           O
ATOM   1311  CB  GLN A 163     -22.472 -46.245   0.817  0.00 99.99           C
ATOM   1312  CG  GLN A 163     -22.353 -47.575   0.105  0.00 99.99           C
ATOM   1313  CD  GLN A 163     -22.719 -48.695   1.039  0.00 99.99           C
ATOM   1314  OE1 GLN A 163     -21.897 -49.535   1.408  0.00 99.99           O
ATOM   1315  NE2 GLN A 163     -24.039 -48.653   1.438  0.00 99.99           N
ATOM   4331  H   GLN A 163     -20.703 -46.982   3.255  0.00 20.00           H
ATOM   4332  HA  GLN A 163     -20.617 -45.958   0.682  0.00 20.00           H
ATOM   4333  HB2 GLN A 163     -23.306 -46.313   1.531  0.00 20.00           H
ATOM   4334  HB3 GLN A 163     -22.694 -45.473   0.066  0.00 20.00           H
ATOM   4335  HG2 GLN A 163     -23.032 -47.586  -0.761  0.00 20.00           H
ATOM   4336  HG3 GLN A 163     -21.317 -47.712  -0.240  0.00 20.00           H
ATOM   4337 HE21 GLN A 163     -24.391 -49.340   2.073  0.00 20.00           H
ATOM   4338 HE22 GLN A 163     -24.643 -47.935   1.092  0.00 20.00           H
ATOM   1316  N   SER A 164     -20.870 -43.765   0.398  0.00 99.99           N
ATOM   1317  CA  SER A 164     -20.811 -42.341   0.294  0.00 99.99           C
ATOM   1318  C   SER A 164     -22.080 -41.540   0.309  0.00 99.99           C
ATOM   1319  O   SER A 164     -22.314 -40.635   1.120  0.00 99.99           O
ATOM   1320  CB  SER A 164     -19.497 -41.650   0.136  0.00 99.99           C
ATOM   1321  OG  SER A 164     -19.046 -41.801  -1.214  0.00 99.99           O
ATOM   4339  H   SER A 164     -20.898 -44.328  -0.429  0.00 20.00           H
ATOM   4340  HA  SER A 164     -20.734 -42.256   1.388  0.00 20.00           H
ATOM   4341  HB2 SER A 164     -19.612 -40.581   0.368  0.00 20.00           H
ATOM   4342  HB3 SER A 164     -18.761 -42.097   0.821  0.00 20.00           H
ATOM   4343  HG  SER A 164     -18.707 -40.972  -1.530  0.00 20.00           H
ATOM   1322  N   GLU A 165     -22.936 -41.941  -0.688  0.00 99.99           N
ATOM   1323  CA  GLU A 165     -24.225 -41.358  -0.851  0.00 99.99           C
ATOM   1324  C   GLU A 165     -25.347 -41.603   0.146  0.00 99.99           C
ATOM   1325  O   GLU A 165     -26.307 -40.845   0.308  0.00 99.99           O
ATOM   1326  CB  GLU A 165     -24.486 -40.472  -2.032  0.00 99.99           C
ATOM   1327  CG  GLU A 165     -23.588 -40.816  -3.202  0.00 99.99           C
ATOM   1328  CD  GLU A 165     -23.933 -39.757  -4.199  0.00 99.99           C
ATOM   1329  OE1 GLU A 165     -23.211 -38.711  -4.203  0.00 99.99           O
ATOM   1330  OE2 GLU A 165     -24.926 -40.000  -4.963  0.00 99.99           O
ATOM   4344  H   GLU A 165     -22.646 -42.663  -1.316  0.00 20.00           H
ATOM   4345  HA  GLU A 165     -24.549 -42.233  -1.434  0.00 20.00           H
ATOM   4346  HB2 GLU A 165     -25.535 -40.591  -2.341  0.00 20.00           H
ATOM   4347  HB3 GLU A 165     -24.307 -39.426  -1.740  0.00 20.00           H
ATOM   4348  HG2 GLU A 165     -22.527 -40.762  -2.918  0.00 20.00           H
ATOM   4349  HG3 GLU A 165     -23.812 -41.819  -3.594  0.00 20.00           H
ATOM   1331  N   VAL A 166     -25.216 -42.820   0.798  0.00 99.99           N
ATOM   1332  CA  VAL A 166     -26.114 -43.202   1.844  0.00 99.99           C
ATOM   1333  C   VAL A 166     -25.627 -43.123   3.261  0.00 99.99           C
ATOM   1334  O   VAL A 166     -24.597 -42.517   3.606  0.00 99.99           O
ATOM   1335  CB  VAL A 166     -27.448 -43.718   1.474  0.00 99.99           C
ATOM   1336  CG1 VAL A 166     -28.668 -42.852   1.405  0.00 99.99           C
ATOM   1337  CG2 VAL A 166     -27.582 -45.168   1.141  0.00 99.99           C
ATOM   4350  H   VAL A 166     -24.480 -43.442   0.532  0.00 20.00           H
ATOM   4351  HA  VAL A 166     -26.508 -42.177   1.905  0.00 20.00           H
ATOM   4352  HB  VAL A 166     -27.660 -43.938   2.531  0.00 20.00           H
ATOM   4353 HG11 VAL A 166     -29.535 -43.462   1.109  0.00 20.00           H
ATOM   4354 HG12 VAL A 166     -28.855 -42.403   2.392  0.00 20.00           H
ATOM   4355 HG13 VAL A 166     -28.510 -42.055   0.664  0.00 20.00           H
ATOM   4356 HG21 VAL A 166     -28.629 -45.391   0.888  0.00 20.00           H
ATOM   4357 HG22 VAL A 166     -26.939 -45.407   0.281  0.00 20.00           H
ATOM   4358 HG23 VAL A 166     -27.277 -45.773   2.007  0.00 20.00           H
ATOM   1338  N   LEU A 167     -26.404 -43.863   4.148  0.00 99.99           N
ATOM   1339  CA  LEU A 167     -25.934 -44.091   5.482  0.00 99.99           C
ATOM   1340  C   LEU A 167     -24.743 -44.993   5.722  0.00 99.99           C
ATOM   1341  O   LEU A 167     -24.423 -45.904   4.948  0.00 99.99           O
ATOM   1342  CB  LEU A 167     -26.769 -43.618   6.625  0.00 99.99           C
ATOM   1343  CG  LEU A 167     -27.006 -42.134   6.616  0.00 99.99           C
ATOM   1344  CD1 LEU A 167     -28.406 -41.617   6.619  0.00 99.99           C
ATOM   1345  CD2 LEU A 167     -25.859 -41.177   6.626  0.00 99.99           C
ATOM   4359  H   LEU A 167     -27.286 -44.234   3.855  0.00 20.00           H
ATOM   4360  HA  LEU A 167     -25.316 -43.181   5.483  0.00 20.00           H
ATOM   4361  HB2 LEU A 167     -27.743 -44.127   6.580  0.00 20.00           H
ATOM   4362  HB3 LEU A 167     -26.260 -43.884   7.563  0.00 20.00           H
ATOM   4363  HG  LEU A 167     -27.003 -42.135   5.516  0.00 20.00           H
ATOM   4364 HD11 LEU A 167     -28.392 -40.517   6.611  0.00 20.00           H
ATOM   4365 HD12 LEU A 167     -28.934 -41.982   5.726  0.00 20.00           H
ATOM   4366 HD13 LEU A 167     -28.926 -41.970   7.522  0.00 20.00           H
ATOM   4367 HD21 LEU A 167     -26.242 -40.145   6.617  0.00 20.00           H
ATOM   4368 HD22 LEU A 167     -25.256 -41.336   7.532  0.00 20.00           H
ATOM   4369 HD23 LEU A 167     -25.234 -41.344   5.736  0.00 20.00           H
ATOM   1346  N   ALA A 168     -24.097 -44.754   6.915  0.00 99.99           N
ATOM   1347  CA  ALA A 168     -23.115 -45.691   7.358  0.00 99.99           C
ATOM   1348  C   ALA A 168     -23.587 -47.030   7.869  0.00 99.99           C
ATOM   1349  O   ALA A 168     -24.581 -47.155   8.588  0.00 99.99           O
ATOM   1350  CB  ALA A 168     -21.669 -45.324   7.285  0.00 99.99           C
ATOM   4370  H   ALA A 168     -24.311 -43.942   7.458  0.00 20.00           H
ATOM   4371  HA  ALA A 168     -23.173 -45.277   8.376  0.00 20.00           H
ATOM   4372  HB1 ALA A 168     -21.059 -46.157   7.665  0.00 20.00           H
ATOM   4373  HB2 ALA A 168     -21.396 -45.117   6.240  0.00 20.00           H
ATOM   4374  HB3 ALA A 168     -21.486 -44.428   7.896  0.00 20.00           H
ATOM   1351  N   SER A 169     -22.820 -48.088   7.405  0.00 99.99           N
ATOM   1352  CA  SER A 169     -23.369 -49.405   7.502  0.00 99.99           C
ATOM   1353  C   SER A 169     -23.466 -50.128   8.812  0.00 99.99           C
ATOM   1354  O   SER A 169     -22.491 -50.465   9.486  0.00 99.99           O
ATOM   1355  CB  SER A 169     -24.021 -50.058   6.309  0.00 99.99           C
ATOM   1356  OG  SER A 169     -23.423 -49.626   5.077  0.00 99.99           O
ATOM   4375  H   SER A 169     -21.912 -47.935   7.016  0.00 20.00           H
ATOM   4376  HA  SER A 169     -22.399 -49.870   7.274  0.00 20.00           H
ATOM   4377  HB2 SER A 169     -23.912 -51.149   6.395  0.00 20.00           H
ATOM   4378  HB3 SER A 169     -25.089 -49.796   6.298  0.00 20.00           H
ATOM   4379  HG  SER A 169     -23.135 -48.725   5.162  0.00 20.00           H
ATOM   1357  N   VAL A 170     -24.781 -50.324   9.194  1.00 66.21           N
ATOM   1358  CA  VAL A 170     -25.105 -50.973  10.424  1.00 63.70           C
ATOM   1359  C   VAL A 170     -25.312 -52.465  10.423  1.00 60.70           C
ATOM   1360  O   VAL A 170     -25.808 -53.049   9.453  1.00 53.15           O
ATOM   1361  CB  VAL A 170     -25.431 -50.111  11.582  1.00 58.01           C
ATOM   1362  CG1 VAL A 170     -24.381 -49.328  12.299  1.00 59.27           C
ATOM   1363  CG2 VAL A 170     -26.860 -49.934  11.994  1.00 57.80           C
ATOM   4380  H   VAL A 170     -25.518 -50.005   8.598  1.00 20.00           H
ATOM   4381  HA  VAL A 170     -24.050 -51.066  10.720  1.00 20.00           H
ATOM   4382  HB  VAL A 170     -25.310 -50.956  12.276  1.00 20.00           H
ATOM   4383 HG11 VAL A 170     -24.842 -48.762  13.121  1.00 20.00           H
ATOM   4384 HG12 VAL A 170     -23.625 -50.016  12.706  1.00 20.00           H
ATOM   4385 HG13 VAL A 170     -23.901 -48.631  11.597  1.00 20.00           H
ATOM   4386 HG21 VAL A 170     -26.910 -49.265  12.866  1.00 20.00           H
ATOM   4387 HG22 VAL A 170     -27.430 -49.494  11.162  1.00 20.00           H
ATOM   4388 HG23 VAL A 170     -27.290 -50.911  12.257  1.00 20.00           H
ATOM   1364  N   GLY A 171     -24.988 -53.109  11.600  1.00 53.62           N
ATOM   1365  CA  GLY A 171     -25.434 -54.483  11.668  1.00 48.27           C
ATOM   1366  C   GLY A 171     -25.291 -55.009  13.080  1.00 50.01           C
ATOM   1367  O   GLY A 171     -24.871 -54.294  13.991  1.00 55.90           O
ATOM   4389  H   GLY A 171     -24.488 -52.663  12.342  1.00 20.00           H
ATOM   4390  HA2 GLY A 171     -26.490 -54.538  11.365  1.00 20.00           H
ATOM   4391  HA3 GLY A 171     -24.825 -55.097  10.988  1.00 20.00           H
ATOM   1368  N   GLY A 172     -25.650 -56.273  13.260  1.00 41.69           N
ATOM   1369  CA  GLY A 172     -25.520 -56.896  14.566  1.00 41.22           C
ATOM   1370  C   GLY A 172     -26.268 -58.219  14.629  1.00 41.96           C
ATOM   1371  O   GLY A 172     -26.595 -58.811  13.605  1.00 43.92           O
ATOM   4392  H   GLY A 172     -26.013 -56.801  12.492  1.00 20.00           H
ATOM   4393  HA2 GLY A 172     -24.455 -57.077  14.771  1.00 20.00           H
ATOM   4394  HA3 GLY A 172     -25.930 -56.217  15.328  1.00 20.00           H
ATOM   1372  N   SER A 173     -26.523 -58.660  15.865  1.00 37.19           N
ATOM   1373  CA  SER A 173     -27.141 -59.956  16.128  1.00 38.55           C
ATOM   1374  C   SER A 173     -28.148 -59.854  17.263  1.00 39.78           C
ATOM   1375  O   SER A 173     -27.876 -59.219  18.287  1.00 37.84           O
ATOM   1376  CB  SER A 173     -26.093 -61.015  16.492  1.00 41.99           C
ATOM   1377  OG  SER A 173     -25.216 -61.272  15.422  1.00 46.80           O
ATOM   4395  H   SER A 173     -26.280 -58.078  16.641  1.00 20.00           H
ATOM   4396  HA  SER A 173     -27.670 -60.293  15.225  1.00 20.00           H
ATOM   4397  HB2 SER A 173     -25.509 -60.657  17.353  1.00 20.00           H
ATOM   4398  HB3 SER A 173     -26.609 -61.948  16.762  1.00 20.00           H
ATOM   4399  HG  SER A 173     -24.369 -60.882  15.605  1.00 20.00           H
ATOM   1378  N   MET A 174     -29.298 -60.507  17.086  1.00 42.00           N
ATOM   1379  CA  MET A 174     -30.249 -60.762  18.164  1.00 41.69           C
ATOM   1380  C   MET A 174     -30.375 -62.272  18.321  1.00 42.68           C
ATOM   1381  O   MET A 174     -30.994 -62.937  17.485  1.00 37.83           O
ATOM   1382  CB  MET A 174     -31.611 -60.133  17.880  1.00 35.72           C
ATOM   1383  CG  MET A 174     -32.661 -60.528  18.919  1.00 45.46           C
ATOM   1384  SD  MET A 174     -34.241 -59.675  18.777  1.00 48.86           S
ATOM   1385  CE  MET A 174     -34.751 -60.166  17.135  1.00 49.74           C
ATOM   4400  H   MET A 174     -29.520 -60.838  16.169  1.00 20.00           H
ATOM   4401  HA  MET A 174     -29.859 -60.343  19.103  1.00 20.00           H
ATOM   4402  HB2 MET A 174     -31.503 -59.038  17.885  1.00 20.00           H
ATOM   4403  HB3 MET A 174     -31.953 -60.463  16.888  1.00 20.00           H
ATOM   4404  HG2 MET A 174     -32.847 -61.608  18.821  1.00 20.00           H
ATOM   4405  HG3 MET A 174     -32.249 -60.316  19.917  1.00 20.00           H
ATOM   4406  HE1 MET A 174     -35.849 -60.164  17.076  1.00 20.00           H
ATOM   4407  HE2 MET A 174     -34.343 -59.459  16.398  1.00 20.00           H
ATOM   4408  HE3 MET A 174     -34.374 -61.177  16.921  1.00 20.00           H
ATOM   1386  N   ILE A 175     -29.782 -62.812  19.379  1.00 46.06           N
ATOM   1387  CA  ILE A 175     -29.830 -64.245  19.638  1.00 44.31           C
ATOM   1388  C   ILE A 175     -31.053 -64.514  20.501  1.00 46.97           C
ATOM   1389  O   ILE A 175     -31.092 -64.144  21.677  1.00 47.64           O
ATOM   1390  CB  ILE A 175     -28.551 -64.747  20.315  1.00 41.78           C
ATOM   1391  CG1 ILE A 175     -27.321 -64.255  19.556  1.00 39.31           C
ATOM   1392  CG2 ILE A 175     -28.561 -66.270  20.396  1.00 38.06           C
ATOM   1393  CD1 ILE A 175     -27.263 -64.732  18.125  1.00 41.13           C
ATOM   4409  H   ILE A 175     -29.289 -62.219  20.016  1.00 20.00           H
ATOM   4410  HA  ILE A 175     -29.951 -64.782  18.686  1.00 20.00           H
ATOM   4411  HB  ILE A 175     -28.516 -64.342  21.337  1.00 20.00           H
ATOM   4412 HG12 ILE A 175     -27.330 -63.155  19.556  1.00 20.00           H
ATOM   4413 HG13 ILE A 175     -26.423 -64.615  20.079  1.00 20.00           H
ATOM   4414 HG21 ILE A 175     -27.638 -66.618  20.884  1.00 20.00           H
ATOM   4415 HG22 ILE A 175     -29.432 -66.600  20.981  1.00 20.00           H
ATOM   4416 HG23 ILE A 175     -28.620 -66.691  19.381  1.00 20.00           H
ATOM   4417 HD11 ILE A 175     -26.355 -64.340  17.644  1.00 20.00           H
ATOM   4418 HD12 ILE A 175     -27.243 -65.832  18.106  1.00 20.00           H
ATOM   4419 HD13 ILE A 175     -28.150 -64.372  17.582  1.00 20.00           H
ATOM   1394  N   ILE A 176     -32.059 -65.148  19.916  1.00 49.04           N
ATOM   1395  CA  ILE A 176     -33.278 -65.476  20.644  1.00 42.70           C
ATOM   1396  C   ILE A 176     -33.074 -66.803  21.355  1.00 37.18           C
ATOM   1397  O   ILE A 176     -32.809 -67.830  20.716  1.00 43.38           O
ATOM   1398  CB  ILE A 176     -34.489 -65.533  19.704  1.00 44.21           C
ATOM   1399  CG1 ILE A 176     -34.753 -64.159  19.084  1.00 44.64           C
ATOM   1400  CG2 ILE A 176     -35.706 -66.040  20.453  1.00 45.15           C
ATOM   1401  CD1 ILE A 176     -35.349 -63.160  20.052  1.00 50.67           C
ATOM   4420  H   ILE A 176     -31.980 -65.407  18.953  1.00 20.00           H
ATOM   4421  HA  ILE A 176     -33.467 -64.701  21.402  1.00 20.00           H
ATOM   4422  HB  ILE A 176     -34.261 -66.239  18.892  1.00 20.00           H
ATOM   4423 HG12 ILE A 176     -33.799 -63.756  18.713  1.00 20.00           H
ATOM   4424 HG13 ILE A 176     -35.450 -64.286  18.243  1.00 20.00           H
ATOM   4425 HG21 ILE A 176     -36.568 -66.077  19.771  1.00 20.00           H
ATOM   4426 HG22 ILE A 176     -35.503 -67.049  20.842  1.00 20.00           H
ATOM   4427 HG23 ILE A 176     -35.930 -65.362  21.290  1.00 20.00           H
ATOM   4428 HD11 ILE A 176     -35.510 -62.201  19.538  1.00 20.00           H
ATOM   4429 HD12 ILE A 176     -36.311 -63.541  20.426  1.00 20.00           H
ATOM   4430 HD13 ILE A 176     -34.660 -63.012  20.896  1.00 20.00           H
ATOM   1402  N   GLY A 177     -33.183 -66.789  22.677  1.00 40.12           N
ATOM   1403  CA  GLY A 177     -33.095 -67.999  23.460  1.00 48.89           C
ATOM   1404  C   GLY A 177     -31.705 -68.444  23.848  1.00 52.95           C
ATOM   1405  O   GLY A 177     -31.552 -69.575  24.322  1.00 54.23           O
ATOM   4431  H   GLY A 177     -33.330 -65.917  23.144  1.00 20.00           H
ATOM   4432  HA2 GLY A 177     -33.667 -67.842  24.386  1.00 20.00           H
ATOM   4433  HA3 GLY A 177     -33.556 -68.810  22.877  1.00 20.00           H
ATOM   1406  N   GLY A 178     -30.686 -67.607  23.675  1.00 47.31           N
ATOM   1407  CA  GLY A 178     -29.368 -68.096  24.025  1.00 45.52           C
ATOM   1408  C   GLY A 178     -28.309 -67.018  24.079  1.00 46.92           C
ATOM   1409  O   GLY A 178     -28.577 -65.831  23.884  1.00 41.50           O
ATOM   4434  H   GLY A 178     -30.823 -66.682  23.320  1.00 20.00           H
ATOM   4435  HA2 GLY A 178     -29.427 -68.573  25.014  1.00 20.00           H
ATOM   4436  HA3 GLY A 178     -29.065 -68.842  23.275  1.00 20.00           H
ATOM   1410  N   ILE A 179     -27.089 -67.470  24.359  1.00 46.25           N
ATOM   1411  CA  ILE A 179     -25.893 -66.639  24.405  1.00 39.54           C
ATOM   1412  C   ILE A 179     -24.901 -67.254  23.426  1.00 41.01           C
ATOM   1413  O   ILE A 179     -24.471 -68.400  23.614  1.00 46.49           O
ATOM   1414  CB  ILE A 179     -25.289 -66.567  25.816  1.00 43.11           C
ATOM   1415  CG1 ILE A 179     -26.330 -66.103  26.839  1.00 43.37           C
ATOM   1416  CG2 ILE A 179     -24.067 -65.660  25.829  1.00 45.00           C
ATOM   1417  CD1 ILE A 179     -25.827 -66.137  28.272  1.00 51.62           C
ATOM   4437  H   ILE A 179     -26.986 -68.446  24.551  1.00 20.00           H
ATOM   4438  HA  ILE A 179     -26.135 -65.619  24.072  1.00 20.00           H
ATOM   4439  HB  ILE A 179     -24.965 -67.580  26.097  1.00 20.00           H
ATOM   4440 HG12 ILE A 179     -26.621 -65.070  26.596  1.00 20.00           H
ATOM   4441 HG13 ILE A 179     -27.210 -66.759  26.763  1.00 20.00           H
ATOM   4442 HG21 ILE A 179     -23.649 -65.621  26.846  1.00 20.00           H
ATOM   4443 HG22 ILE A 179     -23.309 -66.056  25.136  1.00 20.00           H
ATOM   4444 HG23 ILE A 179     -24.359 -64.647  25.514  1.00 20.00           H
ATOM   4445 HD11 ILE A 179     -26.623 -65.793  28.949  1.00 20.00           H
ATOM   4446 HD12 ILE A 179     -25.541 -67.166  28.536  1.00 20.00           H
ATOM   4447 HD13 ILE A 179     -24.952 -65.477  28.369  1.00 20.00           H
ATOM   1418  N   ASP A 180     -24.537 -66.509  22.385  1.00 37.97           N
ATOM   1419  CA  ASP A 180     -23.600 -67.004  21.383  1.00 35.18           C
ATOM   1420  C   ASP A 180     -22.177 -66.664  21.809  1.00 42.38           C
ATOM   1421  O   ASP A 180     -21.836 -65.488  21.980  1.00 37.77           O
ATOM   1422  CB  ASP A 180     -23.894 -66.423  20.002  1.00 36.87           C
ATOM   1423  CG  ASP A 180     -23.089 -67.105  18.907  1.00 48.58           C
ATOM   1424  OD1 ASP A 180     -23.665 -67.920  18.155  1.00 53.42           O
ATOM   1425  OD2 ASP A 180     -21.870 -66.847  18.812  1.00 56.01           O
ATOM   4448  H   ASP A 180     -24.915 -65.588  22.288  1.00 20.00           H
ATOM   4449  HA  ASP A 180     -23.687 -68.099  21.320  1.00 20.00           H
ATOM   4450  HB2 ASP A 180     -24.965 -66.550  19.785  1.00 20.00           H
ATOM   4451  HB3 ASP A 180     -23.646 -65.351  20.009  1.00 20.00           H
ATOM   1426  N   HIS A 181     -21.343 -67.698  21.939  1.00 43.44           N
ATOM   1427  CA  HIS A 181     -20.007 -67.523  22.498  1.00 47.22           C
ATOM   1428  C   HIS A 181     -19.095 -66.734  21.570  1.00 44.89           C
ATOM   1429  O   HIS A 181     -18.102 -66.157  22.024  1.00 46.96           O
ATOM   1430  CB  HIS A 181     -19.395 -68.892  22.798  1.00 50.13           C
ATOM   1431  CG  HIS A 181     -18.548 -68.923  24.031  1.00 51.15           C
ATOM   1432  ND1 HIS A 181     -18.765 -68.535  25.336  1.00 51.11           N
ATOM   1433  CD2 HIS A 181     -17.289 -69.419  23.990  1.00 51.74           C
ATOM   1434  CE1 HIS A 181     -17.685 -68.788  26.054  1.00 50.77           C
ATOM   1435  NE2 HIS A 181     -16.775 -69.324  25.261  1.00 50.75           N
ATOM   4452  H   HIS A 181     -21.639 -68.608  21.648  1.00 20.00           H
ATOM   4453  HA  HIS A 181     -20.088 -66.972  23.447  1.00 20.00           H
ATOM   4454  HB2 HIS A 181     -20.213 -69.617  22.922  1.00 20.00           H
ATOM   4455  HB3 HIS A 181     -18.770 -69.187  21.942  1.00 20.00           H
ATOM   6046  HD1 HIS A 181     -19.608 -68.125  25.685  1.00 20.00           H
ATOM   4456  HD2 HIS A 181     -16.783 -69.814  23.122  1.00 20.00           H
ATOM   4457  HE1 HIS A 181     -17.567 -68.590  27.109  1.00 20.00           H
ATOM   1436  N   SER A 182     -19.402 -66.700  20.276  1.00 40.74           N
ATOM   1437  CA  SER A 182     -18.508 -66.060  19.321  1.00 44.72           C
ATOM   1438  C   SER A 182     -18.690 -64.551  19.243  1.00 45.42           C
ATOM   1439  O   SER A 182     -17.899 -63.887  18.566  1.00 48.26           O
ATOM   1440  CB  SER A 182     -18.707 -66.662  17.932  1.00 47.25           C
ATOM   1441  OG  SER A 182     -19.924 -66.210  17.363  1.00 54.70           O
ATOM   4458  H   SER A 182     -20.253 -67.117  19.957  1.00 20.00           H
ATOM   4459  HA  SER A 182     -17.470 -66.258  19.626  1.00 20.00           H
ATOM   4460  HB2 SER A 182     -17.871 -66.361  17.284  1.00 20.00           H
ATOM   4461  HB3 SER A 182     -18.731 -67.759  18.013  1.00 20.00           H
ATOM   4462  HG  SER A 182     -20.649 -66.460  17.924  1.00 20.00           H
ATOM   1442  N   LEU A 183     -19.695 -63.999  19.914  1.00 43.79           N
ATOM   1443  CA  LEU A 183     -19.984 -62.573  19.832  1.00 45.70           C
ATOM   1444  C   LEU A 183     -19.358 -61.758  20.958  1.00 44.15           C
ATOM   1445  O   LEU A 183     -19.558 -60.540  20.999  1.00 40.22           O
ATOM   1446  CB  LEU A 183     -21.501 -62.341  19.810  1.00 43.30           C
ATOM   1447  CG  LEU A 183     -22.290 -63.130  18.762  1.00 41.74           C
ATOM   1448  CD1 LEU A 183     -23.763 -62.747  18.805  1.00 44.63           C
ATOM   1449  CD2 LEU A 183     -21.707 -62.907  17.377  1.00 41.74           C
ATOM   4463  H   LEU A 183     -20.270 -64.579  20.492  1.00 20.00           H
ATOM   4464  HA  LEU A 183     -19.579 -62.192  18.883  1.00 20.00           H
ATOM   4465  HB2 LEU A 183     -21.896 -62.610  20.801  1.00 20.00           H
ATOM   4466  HB3 LEU A 183     -21.674 -61.271  19.625  1.00 20.00           H
ATOM   4467  HG  LEU A 183     -22.205 -64.200  19.004  1.00 20.00           H
ATOM   4468 HD11 LEU A 183     -24.314 -63.322  18.047  1.00 20.00           H
ATOM   4469 HD12 LEU A 183     -24.171 -62.970  19.802  1.00 20.00           H
ATOM   4470 HD13 LEU A 183     -23.868 -61.672  18.597  1.00 20.00           H
ATOM   4471 HD21 LEU A 183     -22.286 -63.481  16.638  1.00 20.00           H
ATOM   4472 HD22 LEU A 183     -21.753 -61.837  17.128  1.00 20.00           H
ATOM   4473 HD23 LEU A 183     -20.659 -63.242  17.362  1.00 20.00           H
ATOM   1450  N   TYR A 184     -18.604 -62.378  21.864  1.00 43.71           N
ATOM   1451  CA  TYR A 184     -17.946 -61.632  22.929  1.00 43.49           C
ATOM   1452  C   TYR A 184     -16.613 -62.276  23.288  1.00 44.75           C
ATOM   1453  O   TYR A 184     -16.322 -63.414  22.917  1.00 46.75           O
ATOM   1454  CB  TYR A 184     -18.840 -61.504  24.178  1.00 42.17           C
ATOM   1455  CG  TYR A 184     -19.075 -62.777  24.970  1.00 44.71           C
ATOM   1456  CD1 TYR A 184     -19.981 -63.738  24.535  1.00 49.44           C
ATOM   1457  CD2 TYR A 184     -18.423 -62.997  26.177  1.00 49.39           C
ATOM   1458  CE1 TYR A 184     -20.211 -64.892  25.266  1.00 50.86           C
ATOM   1459  CE2 TYR A 184     -18.648 -64.149  26.918  1.00 52.63           C
ATOM   1460  CZ  TYR A 184     -19.544 -65.095  26.455  1.00 54.64           C
ATOM   1461  OH  TYR A 184     -19.780 -66.246  27.175  1.00 55.49           O
ATOM   4474  H   TYR A 184     -18.488 -63.370  21.813  1.00 20.00           H
ATOM   4475  HA  TYR A 184     -17.738 -60.615  22.566  1.00 20.00           H
ATOM   4476  HB2 TYR A 184     -18.371 -60.772  24.852  1.00 20.00           H
ATOM   4477  HB3 TYR A 184     -19.820 -61.127  23.851  1.00 20.00           H
ATOM   4478  HD1 TYR A 184     -20.515 -63.582  23.610  1.00 20.00           H
ATOM   4479  HD2 TYR A 184     -17.728 -62.257  26.546  1.00 20.00           H
ATOM   4480  HE1 TYR A 184     -20.911 -65.631  24.905  1.00 20.00           H
ATOM   4481  HE2 TYR A 184     -18.126 -64.305  27.851  1.00 20.00           H
ATOM   4482  HH  TYR A 184     -19.851 -66.034  28.098  1.00 20.00           H
ATOM   1462  N   THR A 185     -15.790 -61.511  24.002  1.00 45.18           N
ATOM   1463  CA  THR A 185     -14.557 -62.002  24.599  1.00 46.68           C
ATOM   1464  C   THR A 185     -14.568 -61.658  26.081  1.00 47.56           C
ATOM   1465  O   THR A 185     -15.286 -60.759  26.524  1.00 45.85           O
ATOM   1466  CB  THR A 185     -13.298 -61.404  23.939  1.00 48.12           C
ATOM   1467  OG1 THR A 185     -13.293 -59.980  24.102  1.00 46.07           O
ATOM   1468  CG2 THR A 185     -13.247 -61.743  22.455  1.00 50.83           C
ATOM   4483  H   THR A 185     -16.031 -60.550  24.135  1.00 20.00           H
ATOM   4484  HA  THR A 185     -14.513 -63.096  24.496  1.00 20.00           H
ATOM   4485  HB  THR A 185     -12.413 -61.837  24.427  1.00 20.00           H
ATOM   4486  HG1 THR A 185     -14.040 -59.718  24.628  1.00 20.00           H
ATOM   4487 HG21 THR A 185     -12.341 -61.306  22.009  1.00 20.00           H
ATOM   4488 HG22 THR A 185     -13.226 -62.836  22.329  1.00 20.00           H
ATOM   4489 HG23 THR A 185     -14.137 -61.333  21.955  1.00 20.00           H
ATOM   1469  N   GLY A 186     -13.772 -62.390  26.852  1.00 44.92           N
ATOM   1470  CA  GLY A 186     -13.728 -62.082  28.265  1.00 44.94           C
ATOM   1471  C   GLY A 186     -14.919 -62.652  29.021  1.00 44.18           C
ATOM   1472  O   GLY A 186     -15.637 -63.534  28.550  1.00 51.14           O
ATOM   4490  H   GLY A 186     -13.220 -63.131  26.468  1.00 20.00           H
ATOM   4491  HA2 GLY A 186     -12.805 -62.504  28.690  1.00 20.00           H
ATOM   4492  HA3 GLY A 186     -13.722 -60.989  28.388  1.00 20.00           H
ATOM   1473  N   SER A 187     -15.122 -62.120  30.223  1.00 47.76           N
ATOM   1474  CA  SER A 187     -16.181 -62.600  31.097  1.00 54.62           C
ATOM   1475  C   SER A 187     -17.483 -61.849  30.844  1.00 51.94           C
ATOM   1476  O   SER A 187     -17.491 -60.696  30.404  1.00 42.75           O
ATOM   1477  CB  SER A 187     -15.784 -62.449  32.568  1.00 58.34           C
ATOM   1478  OG  SER A 187     -14.719 -63.321  32.913  1.00 65.65           O
ATOM   4493  H   SER A 187     -14.533 -61.373  30.533  1.00 20.00           H
ATOM   4494  HA  SER A 187     -16.356 -63.668  30.898  1.00 20.00           H
ATOM   4495  HB2 SER A 187     -15.468 -61.411  32.748  1.00 20.00           H
ATOM   4496  HB3 SER A 187     -16.655 -62.682  33.199  1.00 20.00           H
ATOM   4497  HG  SER A 187     -14.189 -63.494  32.144  1.00 20.00           H
ATOM   1479  N   LEU A 188     -18.591 -62.525  31.128  1.00 50.93           N
ATOM   1480  CA  LEU A 188     -19.899 -61.887  31.187  1.00 46.88           C
ATOM   1481  C   LEU A 188     -20.156 -61.474  32.630  1.00 46.97           C
ATOM   1482  O   LEU A 188     -20.093 -62.310  33.539  1.00 54.30           O
ATOM   1483  CB  LEU A 188     -20.995 -62.832  30.691  1.00 45.93           C
ATOM   1484  CG  LEU A 188     -21.530 -62.692  29.264  1.00 52.18           C
ATOM   1485  CD1 LEU A 188     -22.331 -63.930  28.889  1.00 53.84           C
ATOM   1486  CD2 LEU A 188     -22.391 -61.447  29.146  1.00 54.70           C
ATOM   4498  H   LEU A 188     -18.524 -63.507  31.308  1.00 20.00           H
ATOM   4499  HA  LEU A 188     -19.899 -60.986  30.556  1.00 20.00           H
ATOM   4500  HB2 LEU A 188     -20.601 -63.855  30.785  1.00 20.00           H
ATOM   4501  HB3 LEU A 188     -21.854 -62.707  31.367  1.00 20.00           H
ATOM   4502  HG  LEU A 188     -20.677 -62.600  28.576  1.00 20.00           H
ATOM   4503 HD11 LEU A 188     -22.713 -63.824  27.863  1.00 20.00           H
ATOM   4504 HD12 LEU A 188     -21.684 -64.817  28.949  1.00 20.00           H
ATOM   4505 HD13 LEU A 188     -23.176 -64.045  29.584  1.00 20.00           H
ATOM   4506 HD21 LEU A 188     -22.769 -61.358  28.117  1.00 20.00           H
ATOM   4507 HD22 LEU A 188     -23.239 -61.520  29.843  1.00 20.00           H
ATOM   4508 HD23 LEU A 188     -21.789 -60.560  29.393  1.00 20.00           H
ATOM   1487  N   TRP A 189     -20.423 -60.191  32.846  1.00 46.93           N
ATOM   1488  CA  TRP A 189     -20.711 -59.667  34.173  1.00 50.19           C
ATOM   1489  C   TRP A 189     -22.168 -59.231  34.241  1.00 50.47           C
ATOM   1490  O   TRP A 189     -22.636 -58.476  33.384  1.00 46.26           O
ATOM   1491  CB  TRP A 189     -19.782 -58.504  34.520  1.00 50.83           C
ATOM   1492  CG  TRP A 189     -18.433 -58.958  35.005  1.00 50.32           C
ATOM   1493  CD1 TRP A 189     -17.326 -59.197  34.246  1.00 51.20           C
ATOM   1494  CD2 TRP A 189     -18.056 -59.235  36.360  1.00 49.47           C
ATOM   1495  NE1 TRP A 189     -16.281 -59.599  35.043  1.00 50.45           N
ATOM   1496  CE2 TRP A 189     -16.704 -59.631  36.346  1.00 49.48           C
ATOM   1497  CE3 TRP A 189     -18.731 -59.182  37.584  1.00 52.76           C
ATOM   1498  CZ2 TRP A 189     -16.013 -59.973  37.508  1.00 51.19           C
ATOM   1499  CZ3 TRP A 189     -18.042 -59.523  38.737  1.00 57.45           C
ATOM   1500  CH2 TRP A 189     -16.698 -59.912  38.690  1.00 54.49           C
ATOM   4509  H   TRP A 189     -20.426 -59.562  32.069  1.00 20.00           H
ATOM   4510  HA  TRP A 189     -20.555 -60.463  34.916  1.00 20.00           H
ATOM   4511  HB2 TRP A 189     -19.642 -57.886  33.621  1.00 20.00           H
ATOM   4512  HB3 TRP A 189     -20.254 -57.901  35.310  1.00 20.00           H
ATOM   4513  HD1 TRP A 189     -17.277 -59.086  33.173  1.00 20.00           H
ATOM   4514  HE1 TRP A 189     -15.362 -59.830  34.724  1.00 20.00           H
ATOM   4515  HE3 TRP A 189     -19.767 -58.882  37.630  1.00 20.00           H
ATOM   4516  HZ2 TRP A 189     -14.976 -60.275  37.476  1.00 20.00           H
ATOM   4517  HZ3 TRP A 189     -18.551 -59.488  39.689  1.00 20.00           H
ATOM   4518  HH2 TRP A 189     -16.191 -60.170  39.608  1.00 20.00           H
ATOM   1501  N   TYR A 190     -22.869 -59.691  35.273  1.00 50.64           N
ATOM   1502  CA  TYR A 190     -24.317 -59.570  35.373  1.00 53.09           C
ATOM   1503  C   TYR A 190     -24.707 -58.587  36.468  1.00 54.08           C
ATOM   1504  O   TYR A 190     -24.194 -58.661  37.590  1.00 51.91           O
ATOM   1505  CB  TYR A 190     -24.951 -60.933  35.657  1.00 48.32           C
ATOM   1506  CG  TYR A 190     -24.939 -61.883  34.485  1.00 48.94           C
ATOM   1507  CD1 TYR A 190     -25.965 -61.869  33.546  1.00 50.09           C
ATOM   1508  CD2 TYR A 190     -23.914 -62.803  34.321  1.00 47.98           C
ATOM   1509  CE1 TYR A 190     -25.963 -62.734  32.474  1.00 52.08           C
ATOM   1510  CE2 TYR A 190     -23.905 -63.676  33.250  1.00 50.65           C
ATOM   1511  CZ  TYR A 190     -24.934 -63.638  32.330  1.00 52.22           C
ATOM   1512  OH  TYR A 190     -24.934 -64.503  31.260  1.00 54.24           O
ATOM   4519  H   TYR A 190     -22.378 -60.143  36.018  1.00 20.00           H
ATOM   4520  HA  TYR A 190     -24.715 -59.198  34.417  1.00 20.00           H
ATOM   4521  HB2 TYR A 190     -24.401 -61.402  36.486  1.00 20.00           H
ATOM   4522  HB3 TYR A 190     -25.997 -60.770  35.957  1.00 20.00           H
ATOM   4523  HD1 TYR A 190     -26.778 -61.167  33.660  1.00 20.00           H
ATOM   4524  HD2 TYR A 190     -23.110 -62.838  35.042  1.00 20.00           H
ATOM   4525  HE1 TYR A 190     -26.764 -62.703  31.750  1.00 20.00           H
ATOM   4526  HE2 TYR A 190     -23.098 -64.384  33.133  1.00 20.00           H
ATOM   4527  HH  TYR A 190     -25.294 -64.065  30.498  1.00 20.00           H
ATOM   1513  N   THR A 191     -25.625 -57.684  36.136  1.00 48.88           N
ATOM   1514  CA  THR A 191     -26.280 -56.769  37.047  1.00 49.35           C
ATOM   1515  C   THR A 191     -27.750 -57.150  37.196  1.00 54.15           C
ATOM   1516  O   THR A 191     -28.369 -57.638  36.245  1.00 50.74           O
ATOM   1517  CB  THR A 191     -26.167 -55.314  36.565  1.00 47.65           C
ATOM   1518  OG1 THR A 191     -26.521 -54.425  37.632  1.00 52.55           O
ATOM   1519  CG2 THR A 191     -27.089 -55.049  35.379  1.00 45.97           C
ATOM   4528  H   THR A 191     -25.886 -57.632  35.172  1.00 20.00           H
ATOM   4529  HA  THR A 191     -25.804 -56.839  38.036  1.00 20.00           H
ATOM   4530  HB  THR A 191     -25.129 -55.129  36.252  1.00 20.00           H
ATOM   4531  HG1 THR A 191     -25.940 -54.568  38.370  1.00 20.00           H
ATOM   4532 HG21 THR A 191     -26.984 -54.002  35.059  1.00 20.00           H
ATOM   4533 HG22 THR A 191     -26.817 -55.715  34.547  1.00 20.00           H
ATOM   4534 HG23 THR A 191     -28.131 -55.239  35.675  1.00 20.00           H
ATOM   1520  N   PRO A 192     -28.333 -56.965  38.377  1.00 55.19           N
ATOM   1521  CA  PRO A 192     -29.731 -57.356  38.573  1.00 49.34           C
ATOM   1522  C   PRO A 192     -30.691 -56.462  37.805  1.00 51.47           C
ATOM   1523  O   PRO A 192     -30.479 -55.255  37.659  1.00 53.66           O
ATOM   1524  CB  PRO A 192     -29.936 -57.207  40.086  1.00 48.98           C
ATOM   1525  CG  PRO A 192     -28.565 -57.245  40.665  1.00 54.57           C
ATOM   1526  CD  PRO A 192     -27.689 -56.591  39.647  1.00 54.86           C
ATOM   4535  HA  PRO A 192     -29.884 -58.405  38.281  1.00 20.00           H
ATOM   4536  HB2 PRO A 192     -30.427 -56.250  40.317  1.00 20.00           H
ATOM   4537  HB3 PRO A 192     -30.544 -58.036  40.477  1.00 20.00           H
ATOM   4538  HG2 PRO A 192     -28.532 -56.691  41.615  1.00 20.00           H
ATOM   4539  HG3 PRO A 192     -28.248 -58.284  40.836  1.00 20.00           H
ATOM   4540  HD2 PRO A 192     -26.661 -56.979  39.700  1.00 20.00           H
ATOM   4541  HD3 PRO A 192     -27.676 -55.499  39.778  1.00 20.00           H
ATOM   1527  N   ILE A 193     -31.750 -57.080  37.292  1.00 49.89           N
ATOM   1528  CA  ILE A 193     -32.907 -56.329  36.823  1.00 48.22           C
ATOM   1529  C   ILE A 193     -33.679 -55.905  38.067  1.00 51.27           C
ATOM   1530  O   ILE A 193     -34.234 -56.741  38.782  1.00 54.88           O
ATOM   1531  CB  ILE A 193     -33.780 -57.149  35.868  1.00 50.57           C
ATOM   1532  CG1 ILE A 193     -32.980 -57.544  34.625  1.00 45.92           C
ATOM   1533  CG2 ILE A 193     -35.010 -56.345  35.471  1.00 56.47           C
ATOM   1534  CD1 ILE A 193     -33.736 -58.442  33.668  1.00 46.25           C
ATOM   4542  H   ILE A 193     -31.753 -58.078  37.227  1.00 20.00           H
ATOM   4543  HA  ILE A 193     -32.568 -55.425  36.296  1.00 20.00           H
ATOM   4544  HB  ILE A 193     -34.105 -58.064  36.385  1.00 20.00           H
ATOM   4545 HG12 ILE A 193     -32.698 -56.626  34.089  1.00 20.00           H
ATOM   4546 HG13 ILE A 193     -32.072 -58.072  34.951  1.00 20.00           H
ATOM   4547 HG21 ILE A 193     -35.632 -56.940  34.786  1.00 20.00           H
ATOM   4548 HG22 ILE A 193     -35.591 -56.096  36.371  1.00 20.00           H
ATOM   4549 HG23 ILE A 193     -34.696 -55.418  34.970  1.00 20.00           H
ATOM   4550 HD11 ILE A 193     -33.097 -58.680  32.805  1.00 20.00           H
ATOM   4551 HD12 ILE A 193     -34.017 -59.372  34.183  1.00 20.00           H
ATOM   4552 HD13 ILE A 193     -34.643 -57.926  33.321  1.00 20.00           H
ATOM   1535  N   ARG A 194     -33.694 -54.600  38.337  1.00 55.04           N
ATOM   1536  CA  ARG A 194     -34.255 -54.106  39.589  1.00 57.13           C
ATOM   1537  C   ARG A 194     -35.762 -54.324  39.656  1.00 61.93           C
ATOM   1538  O   ARG A 194     -36.288 -54.741  40.694  1.00 60.69           O
ATOM   1539  CB  ARG A 194     -33.923 -52.627  39.749  1.00 60.30           C
ATOM   1540  CG  ARG A 194     -34.136 -52.096  41.141  1.00 68.55           C
ATOM   1541  CD  ARG A 194     -34.196 -50.590  41.099  1.00 71.19           C
ATOM   1542  NE  ARG A 194     -34.457 -50.016  42.411  1.00 70.77           N
ATOM   1543  CZ  ARG A 194     -34.885 -48.774  42.601  1.00 73.56           C
ATOM   1544  NH1 ARG A 194     -35.107 -47.985  41.558  1.00 73.23           N
ATOM   1545  NH2 ARG A 194     -35.098 -48.324  43.830  1.00 76.77           N
ATOM   4553  H   ARG A 194     -33.317 -53.953  37.674  1.00 20.00           H
ATOM   4554  HA  ARG A 194     -33.794 -54.651  40.426  1.00 20.00           H
ATOM   4555  HB2 ARG A 194     -32.866 -52.479  39.481  1.00 20.00           H
ATOM   4556  HB3 ARG A 194     -34.560 -52.054  39.059  1.00 20.00           H
ATOM   4557  HG2 ARG A 194     -35.081 -52.490  41.543  1.00 20.00           H
ATOM   4558  HG3 ARG A 194     -33.303 -52.412  41.786  1.00 20.00           H
ATOM   4559  HD2 ARG A 194     -33.234 -50.207  40.729  1.00 20.00           H
ATOM   4560  HD3 ARG A 194     -35.000 -50.286  40.412  1.00 20.00           H
ATOM   4561  HE  ARG A 194     -34.305 -50.590  43.215  1.00 20.00           H
ATOM   4562 HH11 ARG A 194     -35.435 -47.051  41.699  1.00 20.00           H
ATOM   4563 HH12 ARG A 194     -34.946 -48.324  40.631  1.00 20.00           H
ATOM   4564 HH21 ARG A 194     -35.426 -47.390  43.971  1.00 20.00           H
ATOM   4565 HH22 ARG A 194     -34.931 -48.919  44.616  1.00 20.00           H
ATOM   1546  N   ARG A 195     -36.475 -54.027  38.573  1.00 62.52           N
ATOM   1547  CA  ARG A 195     -37.916 -54.232  38.524  1.00 60.26           C
ATOM   1548  C   ARG A 195     -38.298 -54.618  37.105  1.00 62.09           C
ATOM   1549  O   ARG A 195     -37.727 -54.102  36.141  1.00 57.68           O
ATOM   1550  CB  ARG A 195     -38.674 -52.973  38.967  1.00 65.88           C
ATOM   1551  CG  ARG A 195     -40.194 -53.086  38.916  1.00 67.92           C
ATOM   1552  CD  ARG A 195     -40.849 -52.115  39.892  1.00 74.26           C
ATOM   1553  NE  ARG A 195     -40.882 -50.744  39.392  1.00 77.66           N
ATOM   1554  CZ  ARG A 195     -41.907 -50.224  38.724  1.00 77.68           C
ATOM   1555  NH1 ARG A 195     -41.864 -48.967  38.305  1.00 78.62           N
ATOM   1556  NH2 ARG A 195     -42.976 -50.966  38.472  1.00 71.23           N
ATOM   4566  H   ARG A 195     -36.009 -53.653  37.771  1.00 20.00           H
ATOM   4567  HA  ARG A 195     -38.191 -55.057  39.197  1.00 20.00           H
ATOM   4568  HB2 ARG A 195     -38.383 -52.746  40.003  1.00 20.00           H
ATOM   4569  HB3 ARG A 195     -38.371 -52.144  38.311  1.00 20.00           H
ATOM   4570  HG2 ARG A 195     -40.537 -52.857  37.896  1.00 20.00           H
ATOM   4571  HG3 ARG A 195     -40.487 -54.113  39.180  1.00 20.00           H
ATOM   4572  HD2 ARG A 195     -41.882 -52.446  40.077  1.00 20.00           H
ATOM   4573  HD3 ARG A 195     -40.284 -52.131  40.836  1.00 20.00           H
ATOM   4574  HE  ARG A 195     -40.087 -50.162  39.562  1.00 20.00           H
ATOM   4575 HH11 ARG A 195     -42.637 -48.581  37.800  1.00 20.00           H
ATOM   4576 HH12 ARG A 195     -41.059 -48.404  38.493  1.00 20.00           H
ATOM   4577 HH21 ARG A 195     -43.747 -50.577  37.967  1.00 20.00           H
ATOM   4578 HH22 ARG A 195     -43.012 -51.915  38.787  1.00 20.00           H
ATOM   1557  N   GLU A 196     -39.254 -55.535  36.978  1.00 66.25           N
ATOM   1558  CA  GLU A 196     -39.646 -56.038  35.663  1.00 62.98           C
ATOM   1559  C   GLU A 196     -40.675 -55.097  35.049  1.00 66.83           C
ATOM   1560  O   GLU A 196     -41.884 -55.307  35.151  1.00 67.58           O
ATOM   1561  CB  GLU A 196     -40.187 -57.459  35.765  1.00 62.74           C
ATOM   1562  CG  GLU A 196     -39.216 -58.461  36.370  1.00 62.53           C
ATOM   1563  CD  GLU A 196     -39.683 -59.894  36.196  1.00 70.07           C
ATOM   1564  OE1 GLU A 196     -40.898 -60.107  35.987  1.00 72.60           O
ATOM   1565  OE2 GLU A 196     -38.835 -60.808  36.255  1.00 71.18           O
ATOM   4579  H   GLU A 196     -39.711 -55.885  37.795  1.00 20.00           H
ATOM   4580  HA  GLU A 196     -38.762 -56.054  35.008  1.00 20.00           H
ATOM   4581  HB2 GLU A 196     -41.092 -57.438  36.389  1.00 20.00           H
ATOM   4582  HB3 GLU A 196     -40.447 -57.801  34.752  1.00 20.00           H
ATOM   4583  HG2 GLU A 196     -38.238 -58.346  35.880  1.00 20.00           H
ATOM   4584  HG3 GLU A 196     -39.114 -58.250  37.445  1.00 20.00           H
ATOM   1566  N   TRP A 197     -40.191 -54.035  34.408  1.00 64.97           N
ATOM   1567  CA  TRP A 197     -41.043 -53.213  33.554  1.00 55.76           C
ATOM   1568  C   TRP A 197     -40.239 -52.771  32.337  1.00 53.82           C
ATOM   1569  O   TRP A 197     -40.254 -53.445  31.303  1.00 50.12           O
ATOM   1570  CB  TRP A 197     -41.640 -52.025  34.323  1.00 55.64           C
ATOM   1571  CG  TRP A 197     -40.687 -51.038  34.955  1.00 56.74           C
ATOM   1572  CD1 TRP A 197     -39.416 -51.268  35.403  1.00 55.18           C
ATOM   1573  CD2 TRP A 197     -40.950 -49.654  35.193  1.00 56.49           C
ATOM   1574  NE1 TRP A 197     -38.877 -50.109  35.912  1.00 52.80           N
ATOM   1575  CE2 TRP A 197     -39.800 -49.103  35.792  1.00 55.18           C
ATOM   1576  CE3 TRP A 197     -42.052 -48.826  34.959  1.00 59.85           C
ATOM   1577  CZ2 TRP A 197     -39.723 -47.762  36.159  1.00 57.74           C
ATOM   1578  CZ3 TRP A 197     -41.975 -47.500  35.323  1.00 57.68           C
ATOM   1579  CH2 TRP A 197     -40.821 -46.979  35.918  1.00 61.30           C
ATOM   4585  H   TRP A 197     -39.226 -53.796  34.514  1.00 20.00           H
ATOM   4586  HA  TRP A 197     -41.880 -53.831  33.196  1.00 20.00           H
ATOM   4587  HB2 TRP A 197     -42.272 -51.464  33.619  1.00 20.00           H
ATOM   4588  HB3 TRP A 197     -42.265 -52.438  35.129  1.00 20.00           H
ATOM   4589  HD1 TRP A 197     -38.909 -52.221  35.363  1.00 20.00           H
ATOM   4590  HE1 TRP A 197     -37.962 -50.016  36.305  1.00 20.00           H
ATOM   4591  HE3 TRP A 197     -42.948 -49.219  34.501  1.00 20.00           H
ATOM   4592  HZ2 TRP A 197     -38.833 -47.355  36.616  1.00 20.00           H
ATOM   4593  HZ3 TRP A 197     -42.820 -46.851  35.146  1.00 20.00           H
ATOM   4594  HH2 TRP A 197     -40.795 -45.935  36.194  1.00 20.00           H
ATOM   1580  N   TYR A 198     -39.533 -51.654  32.437  1.00 58.39           N
ATOM   1581  CA  TYR A 198     -38.348 -51.514  31.619  1.00 55.59           C
ATOM   1582  C   TYR A 198     -37.288 -52.490  32.126  1.00 56.54           C
ATOM   1583  O   TYR A 198     -37.463 -53.173  33.140  1.00 55.83           O
ATOM   1584  CB  TYR A 198     -37.804 -50.087  31.671  1.00 54.56           C
ATOM   1585  CG  TYR A 198     -38.716 -48.991  31.168  1.00 56.58           C
ATOM   1586  CD1 TYR A 198     -38.757 -48.656  29.821  1.00 55.51           C
ATOM   1587  CD2 TYR A 198     -39.498 -48.257  32.047  1.00 58.79           C
ATOM   1588  CE1 TYR A 198     -39.574 -47.635  29.361  1.00 63.68           C
ATOM   1589  CE2 TYR A 198     -40.316 -47.237  31.599  1.00 65.17           C
ATOM   1590  CZ  TYR A 198     -40.353 -46.930  30.258  1.00 66.77           C
ATOM   1591  OH  TYR A 198     -41.170 -45.913  29.823  1.00 70.79           O
ATOM   4595  H   TYR A 198     -39.812 -50.926  33.063  1.00 20.00           H
ATOM   4596  HA  TYR A 198     -38.585 -51.763  30.574  1.00 20.00           H
ATOM   4597  HB2 TYR A 198     -37.560 -49.862  32.720  1.00 20.00           H
ATOM   4598  HB3 TYR A 198     -36.885 -50.059  31.067  1.00 20.00           H
ATOM   4599  HD1 TYR A 198     -38.142 -49.200  29.120  1.00 20.00           H
ATOM   4600  HD2 TYR A 198     -39.467 -48.487  33.102  1.00 20.00           H
ATOM   4601  HE1 TYR A 198     -39.601 -47.392  28.309  1.00 20.00           H
ATOM   4602  HE2 TYR A 198     -40.924 -46.683  32.299  1.00 20.00           H
ATOM   4603  HH  TYR A 198     -41.461 -46.097  28.937  1.00 20.00           H
ATOM   1592  N   TYR A 199     -36.170 -52.557  31.420  1.00 57.24           N
ATOM   1593  CA  TYR A 199     -35.031 -53.303  31.945  1.00 54.89           C
ATOM   1594  C   TYR A 199     -34.244 -52.338  32.820  1.00 52.91           C
ATOM   1595  O   TYR A 199     -33.322 -51.659  32.368  1.00 52.01           O
ATOM   1596  CB  TYR A 199     -34.198 -53.889  30.815  1.00 52.11           C
ATOM   1597  CG  TYR A 199     -34.896 -55.015  30.093  1.00 53.08           C
ATOM   1598  CD1 TYR A 199     -34.912 -56.295  30.623  1.00 55.02           C
ATOM   1599  CD2 TYR A 199     -35.546 -54.796  28.884  1.00 54.28           C
ATOM   1600  CE1 TYR A 199     -35.549 -57.332  29.969  1.00 58.64           C
ATOM   1601  CE2 TYR A 199     -36.185 -55.827  28.221  1.00 53.16           C
ATOM   1602  CZ  TYR A 199     -36.187 -57.093  28.769  1.00 54.27           C
ATOM   1603  OH  TYR A 199     -36.822 -58.118  28.108  1.00 48.46           O
ATOM   4604  H   TYR A 199     -36.106 -52.099  30.533  1.00 20.00           H
ATOM   4605  HA  TYR A 199     -35.395 -54.128  32.575  1.00 20.00           H
ATOM   4606  HB2 TYR A 199     -33.978 -53.091  30.091  1.00 20.00           H
ATOM   4607  HB3 TYR A 199     -33.257 -54.272  31.235  1.00 20.00           H
ATOM   4608  HD1 TYR A 199     -34.418 -56.486  31.564  1.00 20.00           H
ATOM   4609  HD2 TYR A 199     -35.552 -53.805  28.456  1.00 20.00           H
ATOM   4610  HE1 TYR A 199     -35.548 -58.325  30.395  1.00 20.00           H
ATOM   4611  HE2 TYR A 199     -36.680 -55.642  27.279  1.00 20.00           H
ATOM   4612  HH  TYR A 199     -37.345 -57.762  27.399  1.00 20.00           H
ATOM   1604  N   GLU A 200     -34.636 -52.259  34.089  1.00 51.61           N
ATOM   1605  CA  GLU A 200     -34.097 -51.261  35.002  1.00 54.89           C
ATOM   1606  C   GLU A 200     -32.887 -51.817  35.740  1.00 54.92           C
ATOM   1607  O   GLU A 200     -32.925 -52.935  36.266  1.00 54.62           O
ATOM   1608  CB  GLU A 200     -35.156 -50.799  36.004  1.00 57.63           C
ATOM   1609  CG  GLU A 200     -34.818 -49.473  36.677  1.00 58.04           C
ATOM   1610  CD  GLU A 200     -35.686 -49.177  37.885  1.00 61.21           C
ATOM   1611  OE1 GLU A 200     -36.714 -49.864  38.075  1.00 63.30           O
ATOM   1612  OE2 GLU A 200     -35.333 -48.257  38.651  1.00 62.57           O
ATOM   4613  H   GLU A 200     -35.321 -52.904  34.426  1.00 20.00           H
ATOM   4614  HA  GLU A 200     -33.771 -50.385  34.422  1.00 20.00           H
ATOM   4615  HB2 GLU A 200     -36.112 -50.686  35.473  1.00 20.00           H
ATOM   4616  HB3 GLU A 200     -35.258 -51.569  36.783  1.00 20.00           H
ATOM   4617  HG2 GLU A 200     -33.767 -49.503  37.001  1.00 20.00           H
ATOM   4618  HG3 GLU A 200     -34.953 -48.665  35.943  1.00 20.00           H
ATOM   1613  N   VAL A 201     -31.817 -51.025  35.773  1.00 60.04           N
ATOM   1614  CA  VAL A 201     -30.579 -51.390  36.452  1.00 54.54           C
ATOM   1615  C   VAL A 201     -30.219 -50.276  37.425  1.00 57.64           C
ATOM   1616  O   VAL A 201     -30.926 -49.266  37.521  1.00 58.22           O
ATOM   1617  CB  VAL A 201     -29.439 -51.636  35.447  1.00 54.46           C
ATOM   1618  CG1 VAL A 201     -29.822 -52.729  34.461  1.00 50.78           C
ATOM   1619  CG2 VAL A 201     -29.087 -50.346  34.715  1.00 59.97           C
ATOM   4619  H   VAL A 201     -31.865 -50.139  35.311  1.00 20.00           H
ATOM   4620  HA  VAL A 201     -30.738 -52.315  37.025  1.00 20.00           H
ATOM   4621  HB  VAL A 201     -28.553 -51.969  36.008  1.00 20.00           H
ATOM   4622 HG11 VAL A 201     -28.996 -52.890  33.752  1.00 20.00           H
ATOM   4623 HG12 VAL A 201     -30.023 -53.662  35.008  1.00 20.00           H
ATOM   4624 HG13 VAL A 201     -30.724 -52.426  33.910  1.00 20.00           H
ATOM   4625 HG21 VAL A 201     -28.272 -50.539  34.002  1.00 20.00           H
ATOM   4626 HG22 VAL A 201     -29.971 -49.980  34.172  1.00 20.00           H
ATOM   4627 HG23 VAL A 201     -28.764 -49.588  35.444  1.00 20.00           H
ATOM   1620  N   ILE A 202     -29.112 -50.443  38.143  1.00 55.68           N
ATOM   1621  CA  ILE A 202     -28.649 -49.466  39.122  1.00 57.79           C
ATOM   1622  C   ILE A 202     -27.198 -49.130  38.814  1.00 58.26           C
ATOM   1623  O   ILE A 202     -26.339 -50.020  38.796  1.00 58.31           O
ATOM   1624  CB  ILE A 202     -28.784 -49.985  40.562  1.00 63.80           C
ATOM   1625  CG1 ILE A 202     -30.243 -50.276  40.902  1.00 65.37           C
ATOM   1626  CG2 ILE A 202     -28.191 -48.987  41.540  1.00 63.85           C
ATOM   1627  CD1 ILE A 202     -30.453 -50.696  42.336  0.00 65.59           C
ATOM   4628  H   ILE A 202     -28.574 -51.275  38.006  1.00 20.00           H
ATOM   4629  HA  ILE A 202     -29.247 -48.547  39.029  1.00 20.00           H
ATOM   4630  HB  ILE A 202     -28.218 -50.925  40.641  1.00 20.00           H
ATOM   4631 HG12 ILE A 202     -30.832 -49.366  40.715  1.00 20.00           H
ATOM   4632 HG13 ILE A 202     -30.599 -51.084  40.246  1.00 20.00           H
ATOM   4633 HG21 ILE A 202     -28.295 -49.372  42.565  1.00 20.00           H
ATOM   4634 HG22 ILE A 202     -27.126 -48.838  41.311  1.00 20.00           H
ATOM   4635 HG23 ILE A 202     -28.723 -48.028  41.453  1.00 20.00           H
ATOM   4636 HD11 ILE A 202     -31.522 -50.889  42.509  0.00 20.00           H
ATOM   4637 HD12 ILE A 202     -29.878 -51.612  42.538  0.00 20.00           H
ATOM   4638 HD13 ILE A 202     -30.111 -49.894  43.007  0.00 20.00           H
ATOM   1628  N   ILE A 203     -26.928 -47.855  38.572  1.00 60.61           N
ATOM   1629  CA  ILE A 203     -25.560 -47.368  38.431  1.00 57.74           C
ATOM   1630  C   ILE A 203     -25.057 -46.943  39.805  1.00 54.69           C
ATOM   1631  O   ILE A 203     -25.744 -46.215  40.528  1.00 54.64           O
ATOM   1632  CB  ILE A 203     -25.505 -46.200  37.436  1.00 56.94           C
ATOM   1633  CG1 ILE A 203     -26.011 -46.645  36.063  1.00 54.86           C
ATOM   1634  CG2 ILE A 203     -24.103 -45.626  37.368  1.00 55.58           C
ATOM   1635  CD1 ILE A 203     -26.474 -45.502  35.198  1.00 61.64           C
ATOM   4639  H   ILE A 203     -27.685 -47.207  38.483  1.00 20.00           H
ATOM   4640  HA  ILE A 203     -24.918 -48.178  38.055  1.00 20.00           H
ATOM   4641  HB  ILE A 203     -26.178 -45.412  37.805  1.00 20.00           H
ATOM   4642 HG12 ILE A 203     -25.195 -47.168  35.543  1.00 20.00           H
ATOM   4643 HG13 ILE A 203     -26.854 -47.336  36.209  1.00 20.00           H
ATOM   4644 HG21 ILE A 203     -24.082 -44.792  36.652  1.00 20.00           H
ATOM   4645 HG22 ILE A 203     -23.807 -45.262  38.363  1.00 20.00           H
ATOM   4646 HG23 ILE A 203     -23.402 -46.408  37.040  1.00 20.00           H
ATOM   4647 HD11 ILE A 203     -26.823 -45.892  34.230  1.00 20.00           H
ATOM   4648 HD12 ILE A 203     -27.298 -44.974  35.699  1.00 20.00           H
ATOM   4649 HD13 ILE A 203     -25.639 -44.806  35.033  1.00 20.00           H
ATOM   1636  N   VAL A 204     -23.863 -47.395  40.175  1.00 52.35           N
ATOM   1637  CA  VAL A 204     -23.328 -47.084  41.498  1.00 54.28           C
ATOM   1638  C   VAL A 204     -22.129 -46.146  41.448  1.00 53.89           C
ATOM   1639  O   VAL A 204     -21.751 -45.610  42.507  1.00 55.98           O
ATOM   1640  CB  VAL A 204     -22.975 -48.365  42.280  1.00 57.67           C
ATOM   1641  CG1 VAL A 204     -24.165 -49.315  42.315  1.00 52.58           C
ATOM   1642  CG2 VAL A 204     -21.754 -49.045  41.693  1.00 54.98           C
ATOM   4650  H   VAL A 204     -23.326 -47.953  39.542  1.00 20.00           H
ATOM   4651  HA  VAL A 204     -24.116 -46.570  42.068  1.00 20.00           H
ATOM   4652  HB  VAL A 204     -22.741 -48.074  43.315  1.00 20.00           H
ATOM   4653 HG11 VAL A 204     -23.895 -50.222  42.876  1.00 20.00           H
ATOM   4654 HG12 VAL A 204     -25.015 -48.819  42.807  1.00 20.00           H
ATOM   4655 HG13 VAL A 204     -24.445 -49.590  41.287  1.00 20.00           H
ATOM   4656 HG21 VAL A 204     -21.527 -49.953  42.270  1.00 20.00           H
ATOM   4657 HG22 VAL A 204     -21.953 -49.316  40.646  1.00 20.00           H
ATOM   4658 HG23 VAL A 204     -20.896 -48.359  41.737  1.00 20.00           H
ATOM   1643  N   ARG A 205     -21.534 -45.907  40.284  1.00 51.33           N
ATOM   1644  CA  ARG A 205     -20.358 -45.054  40.175  1.00 53.43           C
ATOM   1645  C   ARG A 205     -20.123 -44.721  38.708  1.00 54.11           C
ATOM   1646  O   ARG A 205     -20.397 -45.537  37.825  1.00 54.86           O
ATOM   1647  CB  ARG A 205     -19.119 -45.732  40.784  1.00 52.64           C
ATOM   1648  CG  ARG A 205     -17.827 -44.930  40.692  1.00 54.94           C
ATOM   1649  CD  ARG A 205     -16.675 -45.684  41.356  1.00 55.67           C
ATOM   1650  NE  ARG A 205     -15.361 -45.111  41.060  1.00 58.48           N
ATOM   1651  CZ  ARG A 205     -14.693 -44.293  41.871  1.00 59.31           C
ATOM   1652  NH1 ARG A 205     -15.209 -43.935  43.040  1.00 55.60           N
ATOM   1653  NH2 ARG A 205     -13.504 -43.830  41.513  1.00 63.40           N
ATOM   4659  H   ARG A 205     -21.906 -46.326  39.456  1.00 20.00           H
ATOM   4660  HA  ARG A 205     -20.539 -44.115  40.720  1.00 20.00           H
ATOM   4661  HB2 ARG A 205     -19.325 -45.924  41.847  1.00 20.00           H
ATOM   4662  HB3 ARG A 205     -18.964 -46.688  40.262  1.00 20.00           H
ATOM   4663  HG2 ARG A 205     -17.583 -44.758  39.633  1.00 20.00           H
ATOM   4664  HG3 ARG A 205     -17.965 -43.963  41.198  1.00 20.00           H
ATOM   4665  HD2 ARG A 205     -16.827 -45.665  42.445  1.00 20.00           H
ATOM   4666  HD3 ARG A 205     -16.690 -46.725  41.002  1.00 20.00           H
ATOM   4667  HE  ARG A 205     -14.935 -45.351  40.188  1.00 20.00           H
ATOM   4668 HH11 ARG A 205     -14.701 -43.320  43.644  1.00 20.00           H
ATOM   4669 HH12 ARG A 205     -16.106 -44.280  43.318  1.00 20.00           H
ATOM   4670 HH21 ARG A 205     -13.002 -43.216  42.122  1.00 20.00           H
ATOM   4671 HH22 ARG A 205     -13.108 -44.095  40.634  1.00 20.00           H
ATOM   1654  N   VAL A 206     -19.617 -43.512  38.460  1.00 56.57           N
ATOM   1655  CA  VAL A 206     -19.318 -43.039  37.112  1.00 58.25           C
ATOM   1656  C   VAL A 206     -17.929 -42.411  37.103  1.00 60.17           C
ATOM   1657  O   VAL A 206     -17.598 -41.616  37.990  1.00 59.41           O
ATOM   1658  CB  VAL A 206     -20.367 -42.026  36.614  1.00 60.57           C
ATOM   1659  CG1 VAL A 206     -19.994 -41.513  35.232  1.00 56.83           C
ATOM   1660  CG2 VAL A 206     -21.756 -42.653  36.598  1.00 54.54           C
ATOM   4672  H   VAL A 206     -19.434 -42.903  39.232  1.00 20.00           H
ATOM   4673  HA  VAL A 206     -19.315 -43.895  36.421  1.00 20.00           H
ATOM   4674  HB  VAL A 206     -20.379 -41.174  37.310  1.00 20.00           H
ATOM   4675 HG11 VAL A 206     -20.752 -40.792  34.891  1.00 20.00           H
ATOM   4676 HG12 VAL A 206     -19.012 -41.019  35.277  1.00 20.00           H
ATOM   4677 HG13 VAL A 206     -19.948 -42.357  34.528  1.00 20.00           H
ATOM   4678 HG21 VAL A 206     -22.488 -41.914  36.240  1.00 20.00           H
ATOM   4679 HG22 VAL A 206     -21.757 -43.525  35.927  1.00 20.00           H
ATOM   4680 HG23 VAL A 206     -22.025 -42.973  37.615  1.00 20.00           H
ATOM   1661  N   GLU A 207     -17.127 -42.752  36.091  1.00 59.63           N
ATOM   1662  CA  GLU A 207     -15.802 -42.179  35.908  1.00 63.51           C
ATOM   1663  C   GLU A 207     -15.653 -41.631  34.497  1.00 59.82           C
ATOM   1664  O   GLU A 207     -16.274 -42.124  33.551  1.00 59.59           O
ATOM   1665  CB  GLU A 207     -14.694 -43.209  36.135  1.00 59.74           C
ATOM   1666  CG  GLU A 207     -14.607 -43.807  37.516  1.00 61.57           C
ATOM   1667  CD  GLU A 207     -13.621 -44.955  37.546  1.00 58.32           C
ATOM   1668  OE1 GLU A 207     -13.004 -45.215  36.493  1.00 62.19           O
ATOM   1669  OE2 GLU A 207     -13.468 -45.597  38.604  1.00 59.30           O
ATOM   4681  H   GLU A 207     -17.451 -43.430  35.431  1.00 20.00           H
ATOM   4682  HA  GLU A 207     -15.660 -41.353  36.620  1.00 20.00           H
ATOM   4683  HB2 GLU A 207     -14.852 -44.033  35.423  1.00 20.00           H
ATOM   4684  HB3 GLU A 207     -13.733 -42.719  35.922  1.00 20.00           H
ATOM   4685  HG2 GLU A 207     -14.279 -43.032  38.224  1.00 20.00           H
ATOM   4686  HG3 GLU A 207     -15.600 -44.177  37.812  1.00 20.00           H
ATOM   1670  N   ILE A 208     -14.800 -40.620  34.362  1.00 60.03           N
ATOM   1671  CA  ILE A 208     -14.356 -40.108  33.068  1.00 60.61           C
ATOM   1672  C   ILE A 208     -12.838 -40.221  33.048  1.00 60.32           C
ATOM   1673  O   ILE A 208     -12.146 -39.470  33.749  1.00 60.78           O
ATOM   1674  CB  ILE A 208     -14.800 -38.659  32.824  1.00 60.13           C
ATOM   1675  CG1 ILE A 208     -16.311 -38.512  33.012  1.00 65.56           C
ATOM   1676  CG2 ILE A 208     -14.373 -38.206  31.433  1.00 61.72           C
ATOM   1677  CD1 ILE A 208     -17.134 -39.333  32.046  1.00 66.49           C
ATOM   4687  H   ILE A 208     -14.444 -40.187  35.190  1.00 20.00           H
ATOM   4688  HA  ILE A 208     -14.766 -40.738  32.265  1.00 20.00           H
ATOM   4689  HB  ILE A 208     -14.298 -38.018  33.564  1.00 20.00           H
ATOM   4690 HG12 ILE A 208     -16.564 -38.826  34.035  1.00 20.00           H
ATOM   4691 HG13 ILE A 208     -16.575 -37.453  32.877  1.00 20.00           H
ATOM   4692 HG21 ILE A 208     -14.696 -37.167  31.270  1.00 20.00           H
ATOM   4693 HG22 ILE A 208     -13.278 -38.267  31.348  1.00 20.00           H
ATOM   4694 HG23 ILE A 208     -14.836 -38.857  30.677  1.00 20.00           H
ATOM   4695 HD11 ILE A 208     -18.204 -39.172  32.246  1.00 20.00           H
ATOM   4696 HD12 ILE A 208     -16.904 -39.026  31.015  1.00 20.00           H
ATOM   4697 HD13 ILE A 208     -16.893 -40.399  32.173  1.00 20.00           H
ATOM   1678  N   ASN A 209     -12.319 -41.146  32.238  1.00 60.08           N
ATOM   1679  CA  ASN A 209     -10.882 -41.432  32.192  1.00 58.64           C
ATOM   1680  C   ASN A 209     -10.335 -41.713  33.588  1.00 57.26           C
ATOM   1681  O   ASN A 209      -9.271 -41.227  33.974  1.00 58.38           O
ATOM   1682  CB  ASN A 209     -10.111 -40.293  31.522  1.00 58.48           C
ATOM   1683  CG  ASN A 209      -9.578 -40.677  30.159  1.00 61.61           C
ATOM   1684  OD1 ASN A 209      -9.904 -41.738  29.627  1.00 62.58           O
ATOM   1685  ND2 ASN A 209      -8.760 -39.810  29.580  1.00 59.16           N
ATOM   4698  H   ASN A 209     -12.933 -41.663  31.641  1.00 20.00           H
ATOM   4699  HA  ASN A 209     -10.729 -42.337  31.586  1.00 20.00           H
ATOM   4700  HB2 ASN A 209     -10.784 -39.431  31.407  1.00 20.00           H
ATOM   4701  HB3 ASN A 209      -9.264 -40.014  32.166  1.00 20.00           H
ATOM   4702 HD21 ASN A 209      -8.382 -40.007  28.675  1.00 20.00           H
ATOM   4703 HD22 ASN A 209      -8.521 -38.959  30.048  1.00 20.00           H
ATOM   1686  N   GLY A 210     -11.078 -42.508  34.356  1.00 56.07           N
ATOM   1687  CA  GLY A 210     -10.691 -42.865  35.701  1.00 55.87           C
ATOM   1688  C   GLY A 210     -11.070 -41.871  36.775  1.00 58.48           C
ATOM   1689  O   GLY A 210     -11.057 -42.232  37.959  1.00 55.88           O
ATOM   4704  H   GLY A 210     -11.934 -42.871  33.988  1.00 20.00           H
ATOM   4705  HA2 GLY A 210     -11.167 -43.826  35.946  1.00 20.00           H
ATOM   4706  HA3 GLY A 210      -9.597 -42.982  35.719  1.00 20.00           H
ATOM   1690  N   GLN A 211     -11.417 -40.640  36.413  1.00 60.27           N
ATOM   1691  CA  GLN A 211     -11.710 -39.596  37.388  1.00 62.52           C
ATOM   1692  C   GLN A 211     -13.161 -39.707  37.843  1.00 64.23           C
ATOM   1693  O   GLN A 211     -14.084 -39.601  37.028  1.00 59.84           O
ATOM   1694  CB  GLN A 211     -11.430 -38.216  36.795  1.00 62.13           C
ATOM   1695  CG  GLN A 211     -11.600 -37.075  37.774  1.00 67.96           C
ATOM   1696  CD  GLN A 211     -10.892 -35.818  37.316  1.00 74.64           C
ATOM   1697  OE1 GLN A 211     -10.439 -35.015  38.131  1.00 79.16           O
ATOM   1698  NE2 GLN A 211     -10.785 -35.644  36.004  1.00 75.81           N
ATOM   4707  H   GLN A 211     -11.479 -40.422  35.439  1.00 20.00           H
ATOM   4708  HA  GLN A 211     -11.062 -39.731  38.266  1.00 20.00           H
ATOM   4709  HB2 GLN A 211     -10.394 -38.203  36.426  1.00 20.00           H
ATOM   4710  HB3 GLN A 211     -12.121 -38.055  35.954  1.00 20.00           H
ATOM   4711  HG2 GLN A 211     -12.673 -36.858  37.882  1.00 20.00           H
ATOM   4712  HG3 GLN A 211     -11.188 -37.379  38.747  1.00 20.00           H
ATOM   4713 HE21 GLN A 211     -10.321 -34.835  35.643  1.00 20.00           H
ATOM   4714 HE22 GLN A 211     -11.168 -36.322  35.377  1.00 20.00           H
ATOM   1699  N   ASP A 212     -13.353 -39.912  39.145  1.00 67.68           N
ATOM   1700  CA  ASP A 212     -14.691 -40.044  39.709  1.00 65.71           C
ATOM   1701  C   ASP A 212     -15.498 -38.766  39.501  1.00 62.61           C
ATOM   1702  O   ASP A 212     -15.020 -37.663  39.785  1.00 59.39           O
ATOM   1703  CB  ASP A 212     -14.583 -40.371  41.199  1.00 65.98           C
ATOM   1704  CG  ASP A 212     -15.930 -40.584  41.850  1.00 65.42           C
ATOM   1705  OD1 ASP A 212     -16.911 -40.838  41.122  1.00 64.83           O
ATOM   1706  OD2 ASP A 212     -16.008 -40.495  43.094  1.00 64.64           O
ATOM   4715  H   ASP A 212     -12.560 -39.977  39.751  1.00 20.00           H
ATOM   4716  HA  ASP A 212     -15.216 -40.872  39.210  1.00 20.00           H
ATOM   4717  HB2 ASP A 212     -13.987 -41.288  41.315  1.00 20.00           H
ATOM   4718  HB3 ASP A 212     -14.075 -39.537  41.706  1.00 20.00           H
ATOM   1707  N   LEU A 213     -16.735 -38.918  39.007  1.00 61.52           N
ATOM   1708  CA  LEU A 213     -17.616 -37.765  38.845  1.00 64.07           C
ATOM   1709  C   LEU A 213     -18.100 -37.240  40.192  1.00 66.17           C
ATOM   1710  O   LEU A 213     -18.390 -36.044  40.319  1.00 67.68           O
ATOM   1711  CB  LEU A 213     -18.801 -38.129  37.943  1.00 67.37           C
ATOM   1712  CG  LEU A 213     -19.300 -37.073  36.950  1.00 71.47           C
ATOM   1713  CD1 LEU A 213     -18.194 -36.649  35.997  1.00 72.92           C
ATOM   1714  CD2 LEU A 213     -20.495 -37.608  36.171  1.00 74.61           C
ATOM   4719  H   LEU A 213     -17.057 -39.828  38.747  1.00 20.00           H
ATOM   4720  HA  LEU A 213     -17.054 -36.959  38.351  1.00 20.00           H
ATOM   4721  HB2 LEU A 213     -18.508 -39.014  37.360  1.00 20.00           H
ATOM   4722  HB3 LEU A 213     -19.645 -38.386  38.600  1.00 20.00           H
ATOM   4723  HG  LEU A 213     -19.625 -36.190  37.520  1.00 20.00           H
ATOM   4724 HD11 LEU A 213     -18.581 -35.893  35.298  1.00 20.00           H
ATOM   4725 HD12 LEU A 213     -17.358 -36.223  36.572  1.00 20.00           H
ATOM   4726 HD13 LEU A 213     -17.842 -37.524  35.431  1.00 20.00           H
ATOM   4727 HD21 LEU A 213     -20.844 -36.842  35.462  1.00 20.00           H
ATOM   4728 HD22 LEU A 213     -20.197 -38.511  35.618  1.00 20.00           H
ATOM   4729 HD23 LEU A 213     -21.307 -37.857  36.870  1.00 20.00           H
ATOM   1715  N   LYS A 214     -18.223 -38.124  41.189  1.00 69.44           N
ATOM   1716  CA  LYS A 214     -18.277 -37.745  42.607  1.00 72.83           C
ATOM   1717  C   LYS A 214     -19.606 -37.084  42.988  1.00 75.69           C
ATOM   1718  O   LYS A 214     -19.640 -35.979  43.530  1.00 73.06           O
ATOM   1719  CB  LYS A 214     -17.092 -36.842  42.971  1.00 76.28           C
ATOM   1720  CG  LYS A 214     -16.706 -36.870  44.437  1.00 79.36           C
ATOM   1721  CD  LYS A 214     -15.474 -36.016  44.691  0.00 81.29           C
ATOM   1722  CE  LYS A 214     -15.097 -36.022  46.164  0.00 83.32           C
ATOM   1723  NZ  LYS A 214     -13.904 -35.176  46.444  0.00 84.57           N
ATOM   4730  H   LYS A 214     -18.281 -39.095  40.956  1.00 20.00           H
ATOM   4731  HA  LYS A 214     -18.185 -38.662  43.208  1.00 20.00           H
ATOM   4732  HB2 LYS A 214     -16.221 -37.163  42.381  1.00 20.00           H
ATOM   4733  HB3 LYS A 214     -17.354 -35.807  42.705  1.00 20.00           H
ATOM   4734  HG2 LYS A 214     -17.543 -36.482  45.037  1.00 20.00           H
ATOM   4735  HG3 LYS A 214     -16.492 -37.908  44.733  1.00 20.00           H
ATOM   4736  HD2 LYS A 214     -14.634 -36.414  44.104  0.00 20.00           H
ATOM   4737  HD3 LYS A 214     -15.683 -34.982  44.378  0.00 20.00           H
ATOM   4738  HE2 LYS A 214     -15.947 -35.640  46.749  0.00 20.00           H
ATOM   4739  HE3 LYS A 214     -14.877 -37.056  46.469  0.00 20.00           H
ATOM   4740  HZ1 LYS A 214     -13.693 -35.209  47.421  0.00 20.00           H
ATOM   4741  HZ2 LYS A 214     -13.123 -35.519  45.922  0.00 20.00           H
ATOM   4742  HZ3 LYS A 214     -14.095 -34.232  46.176  0.00 20.00           H
ATOM   1724  N   MET A 215     -20.706 -37.783  42.724  1.00 77.97           N
ATOM   1725  CA  MET A 215     -22.030 -37.323  43.112  1.00 76.06           C
ATOM   1726  C   MET A 215     -22.695 -38.353  44.014  1.00 73.12           C
ATOM   1727  O   MET A 215     -22.234 -39.492  44.142  1.00 71.71           O
ATOM   1728  CB  MET A 215     -22.914 -37.062  41.884  1.00 76.76           C
ATOM   1729  CG  MET A 215     -22.298 -36.116  40.865  1.00 76.73           C
ATOM   1730  SD  MET A 215     -23.199 -36.039  39.304  1.00 76.94           S
ATOM   1731  CE  MET A 215     -24.778 -35.370  39.830  1.00 79.22           C
ATOM   4743  H   MET A 215     -20.620 -38.655  42.242  1.00 20.00           H
ATOM   4744  HA  MET A 215     -21.936 -36.382  43.673  1.00 20.00           H
ATOM   4745  HB2 MET A 215     -23.109 -38.024  41.388  1.00 20.00           H
ATOM   4746  HB3 MET A 215     -23.864 -36.628  42.228  1.00 20.00           H
ATOM   4747  HG2 MET A 215     -22.272 -35.106  41.301  1.00 20.00           H
ATOM   4748  HG3 MET A 215     -21.271 -36.452  40.657  1.00 20.00           H
ATOM   4749  HE1 MET A 215     -25.423 -35.217  38.952  1.00 20.00           H
ATOM   4750  HE2 MET A 215     -25.262 -36.075  40.522  1.00 20.00           H
ATOM   4751  HE3 MET A 215     -24.617 -34.408  40.339  1.00 20.00           H
ATOM   1732  N   ASP A 216     -23.774 -37.930  44.666  1.00 75.63           N
ATOM   1733  CA  ASP A 216     -24.653 -38.885  45.320  1.00 81.18           C
ATOM   1734  C   ASP A 216     -25.124 -39.890  44.278  1.00 78.58           C
ATOM   1735  O   ASP A 216     -25.668 -39.509  43.237  1.00 80.49           O
ATOM   1736  CB  ASP A 216     -25.842 -38.164  45.953  1.00 87.60           C
ATOM   1737  CG  ASP A 216     -26.550 -39.004  46.997  1.00 91.49           C
ATOM   1738  OD1 ASP A 216     -26.513 -40.247  46.892  1.00 90.04           O
ATOM   1739  OD2 ASP A 216     -27.145 -38.415  47.925  1.00 91.04           O
ATOM   4752  H   ASP A 216     -23.981 -36.952  44.706  1.00 20.00           H
ATOM   4753  HA  ASP A 216     -24.102 -39.420  46.108  1.00 20.00           H
ATOM   4754  HB2 ASP A 216     -25.480 -37.242  46.431  1.00 20.00           H
ATOM   4755  HB3 ASP A 216     -26.561 -37.909  45.160  1.00 20.00           H
ATOM   1740  N   CYS A 217     -24.893 -41.179  44.541  1.00 75.34           N
ATOM   1741  CA  CYS A 217     -25.154 -42.168  43.500  1.00 75.74           C
ATOM   1742  C   CYS A 217     -26.634 -42.299  43.166  1.00 74.41           C
ATOM   1743  O   CYS A 217     -26.969 -42.921  42.155  1.00 74.45           O
ATOM   1744  CB  CYS A 217     -24.579 -43.533  43.885  1.00 78.29           C
ATOM   1745  SG  CYS A 217     -25.288 -44.308  45.346  1.00 79.47           S
ATOM   4756  H   CYS A 217     -24.547 -41.461  45.436  1.00 20.00           H
ATOM   4757  HA  CYS A 217     -24.639 -41.844  42.584  1.00 20.00           H
ATOM   4758  HB2 CYS A 217     -24.733 -44.214  43.035  1.00 20.00           H
ATOM   4759  HB3 CYS A 217     -23.501 -43.405  44.062  1.00 20.00           H
ATOM   1746  N   LYS A 218     -27.528 -41.730  43.976  1.00 75.59           N
ATOM   1747  CA  LYS A 218     -28.931 -41.671  43.573  1.00 73.75           C
ATOM   1748  C   LYS A 218     -29.126 -40.799  42.341  1.00 70.62           C
ATOM   1749  O   LYS A 218     -30.038 -41.047  41.545  1.00 73.72           O
ATOM   1750  CB  LYS A 218     -29.800 -41.150  44.717  1.00 76.72           C
ATOM   1751  CG  LYS A 218     -30.060 -42.134  45.839  1.00 77.28           C
ATOM   1752  CD  LYS A 218     -31.003 -41.508  46.857  1.00 79.66           C
ATOM   1753  CE  LYS A 218     -31.379 -42.467  47.974  0.00 78.20           C
ATOM   1754  NZ  LYS A 218     -30.199 -42.876  48.785  0.00 79.25           N
ATOM   4760  H   LYS A 218     -27.240 -41.346  44.853  1.00 20.00           H
ATOM   4761  HA  LYS A 218     -29.271 -42.688  43.326  1.00 20.00           H
ATOM   4762  HB2 LYS A 218     -29.301 -40.269  45.147  1.00 20.00           H
ATOM   4763  HB3 LYS A 218     -30.771 -40.852  44.296  1.00 20.00           H
ATOM   4764  HG2 LYS A 218     -30.518 -43.046  45.428  1.00 20.00           H
ATOM   4765  HG3 LYS A 218     -29.109 -42.390  46.329  1.00 20.00           H
ATOM   4766  HD2 LYS A 218     -30.511 -40.629  47.299  1.00 20.00           H
ATOM   4767  HD3 LYS A 218     -31.921 -41.193  46.339  1.00 20.00           H
ATOM   4768  HE2 LYS A 218     -32.109 -41.974  48.633  0.00 20.00           H
ATOM   4769  HE3 LYS A 218     -31.833 -43.366  47.531  0.00 20.00           H
ATOM   4770  HZ1 LYS A 218     -30.489 -43.068  49.723  0.00 20.00           H
ATOM   4771  HZ2 LYS A 218     -29.791 -43.698  48.388  0.00 20.00           H
ATOM   4772  HZ3 LYS A 218     -29.525 -42.137  48.789  0.00 20.00           H
ATOM   1755  N   GLU A 219     -28.288 -39.774  42.167  1.00 69.10           N
ATOM   1756  CA  GLU A 219     -28.431 -38.894  41.011  1.00 69.24           C
ATOM   1757  C   GLU A 219     -28.237 -39.651  39.707  1.00 67.12           C
ATOM   1758  O   GLU A 219     -28.841 -39.297  38.688  1.00 68.17           O
ATOM   1759  CB  GLU A 219     -27.435 -37.738  41.102  1.00 71.38           C
ATOM   1760  CG  GLU A 219     -27.584 -36.900  42.355  1.00 75.78           C
ATOM   1761  CD  GLU A 219     -28.835 -36.047  42.342  0.00 75.12           C
ATOM   1762  OE1 GLU A 219     -29.239 -35.598  41.248  0.00 75.17           O
ATOM   1763  OE2 GLU A 219     -29.418 -35.833  43.424  0.00 75.88           O
ATOM   4773  H   GLU A 219     -27.559 -39.609  42.832  1.00 20.00           H
ATOM   4774  HA  GLU A 219     -29.445 -38.469  41.011  1.00 20.00           H
ATOM   4775  HB2 GLU A 219     -26.417 -38.155  41.083  1.00 20.00           H
ATOM   4776  HB3 GLU A 219     -27.581 -37.085  40.229  1.00 20.00           H
ATOM   4777  HG2 GLU A 219     -27.625 -37.572  43.225  1.00 20.00           H
ATOM   4778  HG3 GLU A 219     -26.709 -36.240  42.443  1.00 20.00           H
ATOM   1764  N   TYR A 220     -27.402 -40.692  39.718  1.00 62.58           N
ATOM   1765  CA  TYR A 220     -27.216 -41.501  38.522  1.00 60.62           C
ATOM   1766  C   TYR A 220     -28.469 -42.288  38.151  1.00 61.03           C
ATOM   1767  O   TYR A 220     -28.612 -42.685  36.990  1.00 63.48           O
ATOM   1768  CB  TYR A 220     -26.042 -42.462  38.716  1.00 58.51           C
ATOM   1769  CG  TYR A 220     -24.726 -41.797  39.077  1.00 60.80           C
ATOM   1770  CD1 TYR A 220     -24.279 -40.666  38.406  1.00 59.44           C
ATOM   1771  CD2 TYR A 220     -23.930 -42.309  40.092  1.00 63.15           C
ATOM   1772  CE1 TYR A 220     -23.072 -40.063  38.737  1.00 60.62           C
ATOM   1773  CE2 TYR A 220     -22.726 -41.714  40.430  1.00 67.12           C
ATOM   1774  CZ  TYR A 220     -22.301 -40.592  39.751  1.00 65.29           C
ATOM   1775  OH  TYR A 220     -21.101 -40.001  40.087  1.00 66.09           O
ATOM   4779  H   TYR A 220     -26.901 -40.918  40.553  1.00 20.00           H
ATOM   4780  HA  TYR A 220     -26.972 -40.837  37.680  1.00 20.00           H
ATOM   4781  HB2 TYR A 220     -26.303 -43.163  39.522  1.00 20.00           H
ATOM   4782  HB3 TYR A 220     -25.898 -43.019  37.779  1.00 20.00           H
ATOM   4783  HD1 TYR A 220     -24.881 -40.248  37.613  1.00 20.00           H
ATOM   4784  HD2 TYR A 220     -24.256 -43.188  40.628  1.00 20.00           H
ATOM   4785  HE1 TYR A 220     -22.739 -39.185  38.203  1.00 20.00           H
ATOM   4786  HE2 TYR A 220     -22.122 -42.128  41.223  1.00 20.00           H
ATOM   4787  HH  TYR A 220     -21.196 -39.056  40.065  1.00 20.00           H
ATOM   1776  N   ASN A 221     -29.377 -42.525  39.100  1.00 62.68           N
ATOM   1777  CA  ASN A 221     -30.558 -43.349  38.860  1.00 66.00           C
ATOM   1778  C   ASN A 221     -31.856 -42.607  39.171  1.00 68.45           C
ATOM   1779  O   ASN A 221     -32.839 -43.222  39.588  1.00 69.69           O
ATOM   1780  CB  ASN A 221     -30.498 -44.646  39.670  1.00 62.99           C
ATOM   1781  CG  ASN A 221     -29.164 -45.358  39.549  1.00 64.78           C
ATOM   1782  OD1 ASN A 221     -28.828 -45.904  38.498  1.00 61.99           O
ATOM   1783  ND2 ASN A 221     -28.401 -45.367  40.636  1.00 64.51           N
ATOM   4788  H   ASN A 221     -29.244 -42.124  40.007  1.00 20.00           H
ATOM   4789  HA  ASN A 221     -30.579 -43.624  37.795  1.00 20.00           H
ATOM   4790  HB2 ASN A 221     -30.673 -44.406  40.729  1.00 20.00           H
ATOM   4791  HB3 ASN A 221     -31.289 -45.320  39.311  1.00 20.00           H
ATOM   4792 HD21 ASN A 221     -27.515 -45.830  40.621  1.00 20.00           H
ATOM   4793 HD22 ASN A 221     -28.713 -44.911  41.469  1.00 20.00           H
ATOM   1784  N   TYR A 222     -31.882 -41.294  38.973  1.00 65.11           N
ATOM   1785  CA  TYR A 222     -33.086 -40.502  39.202  1.00 69.38           C
ATOM   1786  C   TYR A 222     -33.710 -40.156  37.853  1.00 69.49           C
ATOM   1787  O   TYR A 222     -33.122 -39.406  37.067  1.00 68.03           O
ATOM   1788  CB  TYR A 222     -32.783 -39.237  40.001  1.00 79.09           C
ATOM   1789  CG  TYR A 222     -33.998 -38.360  40.115  1.00 86.76           C
ATOM   1790  CD1 TYR A 222     -35.048 -38.719  40.942  1.00 87.26           C
ATOM   1791  CD2 TYR A 222     -34.113 -37.195  39.371  1.00 87.23           C
ATOM   1792  CE1 TYR A 222     -36.173 -37.938  41.044  1.00 89.12           C
ATOM   1793  CE2 TYR A 222     -35.237 -36.403  39.465  1.00 87.39           C
ATOM   1794  CZ  TYR A 222     -36.266 -36.779  40.304  1.00 89.70           C
ATOM   1795  OH  TYR A 222     -37.397 -36.000  40.407  1.00 93.18           O
ATOM   4794  H   TYR A 222     -31.052 -40.834  38.658  1.00 20.00           H
ATOM   4795  HA  TYR A 222     -33.810 -41.104  39.772  1.00 20.00           H
ATOM   4796  HB2 TYR A 222     -32.450 -39.521  41.010  1.00 20.00           H
ATOM   4797  HB3 TYR A 222     -31.983 -38.677  39.495  1.00 20.00           H
ATOM   4798  HD1 TYR A 222     -34.981 -39.630  41.518  1.00 20.00           H
ATOM   4799  HD2 TYR A 222     -33.311 -36.904  38.709  1.00 20.00           H
ATOM   4800  HE1 TYR A 222     -36.980 -38.230  41.700  1.00 20.00           H
ATOM   4801  HE2 TYR A 222     -35.312 -35.494  38.886  1.00 20.00           H
ATOM   4802  HH  TYR A 222     -37.148 -35.085  40.466  1.00 20.00           H
ATOM   1796  N   ASP A 223     -34.911 -40.673  37.596  1.00 66.22           N
ATOM   1797  CA  ASP A 223     -35.668 -41.451  38.577  1.00 67.50           C
ATOM   1798  C   ASP A 223     -35.618 -42.943  38.268  1.00 69.94           C
ATOM   1799  O   ASP A 223     -36.261 -43.752  38.941  1.00 71.40           O
ATOM   1800  CB  ASP A 223     -37.118 -40.975  38.630  1.00 71.13           C
ATOM   1801  CG  ASP A 223     -37.800 -41.024  37.276  1.00 72.56           C
ATOM   1802  OD1 ASP A 223     -37.092 -41.132  36.253  1.00 75.01           O
ATOM   1803  OD2 ASP A 223     -39.047 -40.945  37.238  1.00 74.64           O
ATOM   4803  H   ASP A 223     -35.313 -40.523  36.693  1.00 20.00           H
ATOM   4804  HA  ASP A 223     -35.224 -41.295  39.571  1.00 20.00           H
ATOM   4805  HB2 ASP A 223     -37.674 -41.618  39.328  1.00 20.00           H
ATOM   4806  HB3 ASP A 223     -37.135 -39.938  38.995  1.00 20.00           H
ATOM   1804  N   LYS A 224     -34.852 -43.294  37.239  1.00 69.93           N
ATOM   1805  CA  LYS A 224     -34.632 -44.686  36.876  1.00 67.71           C
ATOM   1806  C   LYS A 224     -33.446 -44.752  35.925  1.00 65.22           C
ATOM   1807  O   LYS A 224     -33.059 -43.753  35.313  1.00 67.68           O
ATOM   1808  CB  LYS A 224     -35.879 -45.312  36.236  1.00 67.18           C
ATOM   1809  CG  LYS A 224     -36.200 -44.782  34.847  1.00 69.45           C
ATOM   1810  CD  LYS A 224     -37.503 -45.361  34.306  1.00 71.01           C
ATOM   1811  CE  LYS A 224     -37.883 -44.727  32.970  1.00 67.53           C
ATOM   1812  NZ  LYS A 224     -38.221 -43.279  33.092  1.00 71.05           N
ATOM   4807  H   LYS A 224     -34.413 -42.578  36.697  1.00 20.00           H
ATOM   4808  HA  LYS A 224     -34.384 -45.262  37.780  1.00 20.00           H
ATOM   4809  HB2 LYS A 224     -35.721 -46.398  36.163  1.00 20.00           H
ATOM   4810  HB3 LYS A 224     -36.740 -45.110  36.890  1.00 20.00           H
ATOM   4811  HG2 LYS A 224     -36.291 -43.687  34.896  1.00 20.00           H
ATOM   4812  HG3 LYS A 224     -35.380 -45.052  34.165  1.00 20.00           H
ATOM   4813  HD2 LYS A 224     -37.382 -46.445  34.166  1.00 20.00           H
ATOM   4814  HD3 LYS A 224     -38.307 -45.173  35.033  1.00 20.00           H
ATOM   4815  HE2 LYS A 224     -37.035 -44.833  32.277  1.00 20.00           H
ATOM   4816  HE3 LYS A 224     -38.756 -45.259  32.564  1.00 20.00           H
ATOM   4817  HZ1 LYS A 224     -38.891 -43.032  32.392  1.00 20.00           H
ATOM   4818  HZ2 LYS A 224     -38.605 -43.102  33.998  1.00 20.00           H
ATOM   4819  HZ3 LYS A 224     -37.393 -42.732  32.968  1.00 20.00           H
ATOM   1813  N   SER A 225     -32.861 -45.941  35.828  1.00 61.47           N
ATOM   1814  CA  SER A 225     -31.796 -46.232  34.877  1.00 59.96           C
ATOM   1815  C   SER A 225     -32.203 -47.470  34.094  1.00 59.96           C
ATOM   1816  O   SER A 225     -32.444 -48.525  34.688  1.00 61.03           O
ATOM   1817  CB  SER A 225     -30.458 -46.454  35.588  1.00 58.41           C
ATOM   1818  OG  SER A 225     -29.871 -45.227  35.983  1.00 62.56           O
ATOM   4820  H   SER A 225     -33.167 -46.672  36.438  1.00 20.00           H
ATOM   4821  HA  SER A 225     -31.686 -45.391  34.177  1.00 20.00           H
ATOM   4822  HB2 SER A 225     -30.626 -47.074  36.481  1.00 20.00           H
ATOM   4823  HB3 SER A 225     -29.772 -46.975  34.904  1.00 20.00           H
ATOM   4824  HG  SER A 225     -29.350 -45.362  36.766  1.00 20.00           H
ATOM   1819  N   ILE A 226     -32.294 -47.342  32.769  1.00 58.11           N
ATOM   1820  CA  ILE A 226     -32.775 -48.429  31.929  1.00 57.20           C
ATOM   1821  C   ILE A 226     -31.815 -48.656  30.769  1.00 55.23           C
ATOM   1822  O   ILE A 226     -30.983 -47.808  30.433  1.00 54.25           O
ATOM   1823  CB  ILE A 226     -34.202 -48.171  31.392  1.00 58.15           C
ATOM   1824  CG1 ILE A 226     -34.175 -47.073  30.330  1.00 57.24           C
ATOM   1825  CG2 ILE A 226     -35.151 -47.805  32.526  1.00 55.51           C
ATOM   1826  CD1 ILE A 226     -35.464 -46.955  29.542  1.00 59.42           C
ATOM   4825  H   ILE A 226     -32.025 -46.478  32.343  1.00 20.00           H
ATOM   4826  HA  ILE A 226     -32.806 -49.351  32.528  1.00 20.00           H
ATOM   4827  HB  ILE A 226     -34.563 -49.098  30.923  1.00 20.00           H
ATOM   4828 HG12 ILE A 226     -33.984 -46.112  30.829  1.00 20.00           H
ATOM   4829 HG13 ILE A 226     -33.357 -47.290  29.627  1.00 20.00           H
ATOM   4830 HG21 ILE A 226     -36.157 -47.627  32.119  1.00 20.00           H
ATOM   4831 HG22 ILE A 226     -35.190 -48.630  33.252  1.00 20.00           H
ATOM   4832 HG23 ILE A 226     -34.791 -46.894  33.026  1.00 20.00           H
ATOM   4833 HD11 ILE A 226     -35.369 -46.148  28.801  1.00 20.00           H
ATOM   4834 HD12 ILE A 226     -35.666 -47.905  29.026  1.00 20.00           H
ATOM   4835 HD13 ILE A 226     -36.293 -46.727  30.228  1.00 20.00           H
ATOM   1827  N   VAL A 227     -31.954 -49.830  30.160  1.00 55.07           N
ATOM   1828  CA  VAL A 227     -31.153 -50.265  29.022  1.00 53.20           C
ATOM   1829  C   VAL A 227     -32.090 -50.352  27.824  1.00 52.83           C
ATOM   1830  O   VAL A 227     -32.998 -51.191  27.800  1.00 51.59           O
ATOM   1831  CB  VAL A 227     -30.474 -51.613  29.297  1.00 54.27           C
ATOM   1832  CG1 VAL A 227     -29.689 -52.076  28.084  1.00 48.74           C
ATOM   1833  CG2 VAL A 227     -29.585 -51.511  30.532  1.00 48.75           C
ATOM   4836  H   VAL A 227     -32.654 -50.456  30.505  1.00 20.00           H
ATOM   4837  HA  VAL A 227     -30.375 -49.517  28.809  1.00 20.00           H
ATOM   4838  HB  VAL A 227     -31.260 -52.355  29.502  1.00 20.00           H
ATOM   4839 HG11 VAL A 227     -29.211 -53.042  28.303  1.00 20.00           H
ATOM   4840 HG12 VAL A 227     -30.370 -52.189  27.228  1.00 20.00           H
ATOM   4841 HG13 VAL A 227     -28.916 -51.332  27.842  1.00 20.00           H
ATOM   4842 HG21 VAL A 227     -29.104 -52.482  30.719  1.00 20.00           H
ATOM   4843 HG22 VAL A 227     -28.813 -50.745  30.366  1.00 20.00           H
ATOM   4844 HG23 VAL A 227     -30.197 -51.231  31.402  1.00 20.00           H
ATOM   1834  N   ASP A 228     -31.876 -49.499  26.824  1.00 52.45           N
ATOM   1835  CA  ASP A 228     -32.873 -49.258  25.780  1.00 54.40           C
ATOM   1836  C   ASP A 228     -32.218 -49.281  24.401  1.00 53.01           C
ATOM   1837  O   ASP A 228     -31.535 -48.328  24.017  1.00 54.10           O
ATOM   1838  CB  ASP A 228     -33.578 -47.929  26.030  1.00 55.30           C
ATOM   1839  CG  ASP A 228     -34.644 -47.623  24.995  1.00 57.42           C
ATOM   1840  OD1 ASP A 228     -35.096 -46.459  24.936  1.00 60.04           O
ATOM   1841  OD2 ASP A 228     -35.026 -48.541  24.240  1.00 61.80           O
ATOM   4845  H   ASP A 228     -31.006 -49.007  26.785  1.00 20.00           H
ATOM   4846  HA  ASP A 228     -33.627 -50.058  25.815  1.00 20.00           H
ATOM   4847  HB2 ASP A 228     -34.052 -47.964  27.022  1.00 20.00           H
ATOM   4848  HB3 ASP A 228     -32.828 -47.125  26.010  1.00 20.00           H
ATOM   1842  N   SER A 229     -32.464 -50.352  23.641  1.00 50.62           N
ATOM   1843  CA  SER A 229     -31.954 -50.429  22.278  1.00 49.51           C
ATOM   1844  C   SER A 229     -32.717 -49.537  21.308  1.00 51.13           C
ATOM   1845  O   SER A 229     -32.288 -49.396  20.158  1.00 51.61           O
ATOM   1846  CB  SER A 229     -31.995 -51.871  21.772  1.00 52.28           C
ATOM   1847  OG  SER A 229     -33.329 -52.298  21.564  1.00 47.45           O
ATOM   4849  H   SER A 229     -33.004 -51.108  24.011  1.00 20.00           H
ATOM   4850  HA  SER A 229     -30.903 -50.104  22.278  1.00 20.00           H
ATOM   4851  HB2 SER A 229     -31.445 -51.935  20.822  1.00 20.00           H
ATOM   4852  HB3 SER A 229     -31.519 -52.527  22.516  1.00 20.00           H
ATOM   4853  HG  SER A 229     -33.597 -52.081  20.679  1.00 20.00           H
ATOM   1848  N   GLY A 230     -33.833 -48.950  21.727  1.00 52.64           N
ATOM   1849  CA  GLY A 230     -34.587 -48.022  20.912  1.00 53.64           C
ATOM   1850  C   GLY A 230     -34.179 -46.575  21.065  1.00 58.14           C
ATOM   1851  O   GLY A 230     -34.915 -45.680  20.635  1.00 54.55           O
ATOM   4854  H   GLY A 230     -34.167 -49.159  22.646  1.00 20.00           H
ATOM   4855  HA2 GLY A 230     -34.455 -48.306  19.858  1.00 20.00           H
ATOM   4856  HA3 GLY A 230     -35.649 -48.110  21.185  1.00 20.00           H
ATOM   1852  N   THR A 231     -33.029 -46.317  21.683  1.00 52.19           N
ATOM   1853  CA  THR A 231     -32.495 -44.974  21.847  1.00 53.63           C
ATOM   1854  C   THR A 231     -31.061 -44.973  21.354  1.00 52.92           C
ATOM   1855  O   THR A 231     -30.304 -45.903  21.645  1.00 53.65           O
ATOM   1856  CB  THR A 231     -32.551 -44.523  23.311  1.00 53.49           C
ATOM   1857  OG1 THR A 231     -33.917 -44.414  23.728  1.00 54.98           O
ATOM   1858  CG2 THR A 231     -31.863 -43.172  23.486  1.00 54.91           C
ATOM   4857  H   THR A 231     -32.506 -47.085  22.053  1.00 20.00           H
ATOM   4858  HA  THR A 231     -33.079 -44.267  21.240  1.00 20.00           H
ATOM   4859  HB  THR A 231     -32.028 -45.268  23.928  1.00 20.00           H
ATOM   4860  HG1 THR A 231     -34.273 -45.282  23.879  1.00 20.00           H
ATOM   4861 HG21 THR A 231     -31.915 -42.868  24.542  1.00 20.00           H
ATOM   4862 HG22 THR A 231     -30.810 -43.255  23.179  1.00 20.00           H
ATOM   4863 HG23 THR A 231     -32.368 -42.420  22.863  1.00 20.00           H
ATOM   1859  N   THR A 232     -30.694 -43.944  20.596  1.00 53.01           N
ATOM   1860  CA  THR A 232     -29.318 -43.848  20.128  1.00 59.39           C
ATOM   1861  C   THR A 232     -28.376 -43.490  21.269  1.00 59.85           C
ATOM   1862  O   THR A 232     -27.389 -44.191  21.518  1.00 60.35           O
ATOM   1863  CB  THR A 232     -29.210 -42.812  19.013  1.00 57.34           C
ATOM   1864  OG1 THR A 232     -29.927 -43.267  17.860  1.00 58.20           O
ATOM   1865  CG2 THR A 232     -27.754 -42.598  18.646  1.00 51.87           C
ATOM   4864  H   THR A 232     -31.359 -43.240  20.348  1.00 20.00           H
ATOM   4865  HA  THR A 232     -29.009 -44.822  19.721  1.00 20.00           H
ATOM   4866  HB  THR A 232     -29.632 -41.861  19.370  1.00 20.00           H
ATOM   4867  HG1 THR A 232     -29.324 -43.375  17.134  1.00 20.00           H
ATOM   4868 HG21 THR A 232     -27.684 -41.850  17.842  1.00 20.00           H
ATOM   4869 HG22 THR A 232     -27.202 -42.241  19.528  1.00 20.00           H
ATOM   4870 HG23 THR A 232     -27.319 -43.548  18.302  1.00 20.00           H
ATOM   1866  N   ASN A 233     -28.690 -42.424  21.994  1.00 57.95           N
ATOM   1867  CA  ASN A 233     -27.738 -41.752  22.862  1.00 54.80           C
ATOM   1868  C   ASN A 233     -27.616 -42.419  24.223  1.00 55.41           C
ATOM   1869  O   ASN A 233     -28.499 -43.150  24.677  1.00 57.83           O
ATOM   1870  CB  ASN A 233     -28.147 -40.295  23.077  1.00 57.96           C
ATOM   1871  CG  ASN A 233     -27.966 -39.449  21.839  1.00 59.34           C
ATOM   1872  OD1 ASN A 233     -27.559 -39.939  20.788  1.00 59.14           O
ATOM   1873  ND2 ASN A 233     -28.274 -38.162  21.958  1.00 59.90           N
ATOM   4871  H   ASN A 233     -29.623 -42.067  21.941  1.00 20.00           H
ATOM   4872  HA  ASN A 233     -26.747 -41.762  22.385  1.00 20.00           H
ATOM   4873  HB2 ASN A 233     -29.207 -40.267  23.370  1.00 20.00           H
ATOM   4874  HB3 ASN A 233     -27.531 -39.872  23.885  1.00 20.00           H
ATOM   4875 HD21 ASN A 233     -28.178 -37.550  21.173  1.00 20.00           H
ATOM   4876 HD22 ASN A 233     -28.602 -37.805  22.833  1.00 20.00           H
ATOM   1874  N   LEU A 234     -26.486 -42.145  24.872  1.00 56.03           N
ATOM   1875  CA  LEU A 234     -26.392 -42.226  26.321  1.00 57.02           C
ATOM   1876  C   LEU A 234     -27.049 -40.970  26.880  1.00 57.78           C
ATOM   1877  O   LEU A 234     -26.539 -39.859  26.695  1.00 60.67           O
ATOM   1878  CB  LEU A 234     -24.936 -42.340  26.766  1.00 55.53           C
ATOM   1879  CG  LEU A 234     -24.706 -42.306  28.278  1.00 56.49           C
ATOM   1880  CD1 LEU A 234     -25.477 -43.426  28.954  1.00 55.61           C
ATOM   1881  CD2 LEU A 234     -23.220 -42.385  28.622  1.00 56.43           C
ATOM   4877  H   LEU A 234     -25.678 -41.876  24.348  1.00 20.00           H
ATOM   4878  HA  LEU A 234     -26.944 -43.107  26.682  1.00 20.00           H
ATOM   4879  HB2 LEU A 234     -24.538 -43.292  26.384  1.00 20.00           H
ATOM   4880  HB3 LEU A 234     -24.378 -41.504  26.319  1.00 20.00           H
ATOM   4881  HG  LEU A 234     -25.092 -41.348  28.658  1.00 20.00           H
ATOM   4882 HD11 LEU A 234     -25.302 -43.389  30.039  1.00 20.00           H
ATOM   4883 HD12 LEU A 234     -26.552 -43.306  28.751  1.00 20.00           H
ATOM   4884 HD13 LEU A 234     -25.136 -44.395  28.561  1.00 20.00           H
ATOM   4885 HD21 LEU A 234     -23.094 -42.358  29.714  1.00 20.00           H
ATOM   4886 HD22 LEU A 234     -22.802 -43.323  28.228  1.00 20.00           H
ATOM   4887 HD23 LEU A 234     -22.694 -41.531  28.171  1.00 20.00           H
ATOM   1882  N   ARG A 235     -28.194 -41.136  27.533  1.00 58.42           N
ATOM   1883  CA  ARG A 235     -28.951 -40.026  28.093  1.00 59.35           C
ATOM   1884  C   ARG A 235     -28.810 -40.034  29.608  1.00 60.36           C
ATOM   1885  O   ARG A 235     -28.955 -41.078  30.251  1.00 59.15           O
ATOM   1886  CB  ARG A 235     -30.427 -40.106  27.680  1.00 61.35           C
ATOM   1887  CG  ARG A 235     -30.610 -40.196  26.167  1.00 61.05           C
ATOM   1888  CD  ARG A 235     -32.070 -40.097  25.708  1.00 64.39           C
ATOM   1889  NE  ARG A 235     -32.647 -38.768  25.901  1.00 63.42           N
ATOM   1890  CZ  ARG A 235     -33.757 -38.532  26.594  1.00 71.81           C
ATOM   1891  NH1 ARG A 235     -34.419 -39.538  27.150  1.00 71.69           N
ATOM   1892  NH2 ARG A 235     -34.211 -37.292  26.723  1.00 74.36           N
ATOM   4888  H   ARG A 235     -28.551 -42.063  27.645  1.00 20.00           H
ATOM   4889  HA  ARG A 235     -28.539 -39.079  27.712  1.00 20.00           H
ATOM   4890  HB2 ARG A 235     -30.874 -40.998  28.142  1.00 20.00           H
ATOM   4891  HB3 ARG A 235     -30.944 -39.206  28.044  1.00 20.00           H
ATOM   4892  HG2 ARG A 235     -30.045 -39.376  25.701  1.00 20.00           H
ATOM   4893  HG3 ARG A 235     -30.205 -41.160  25.826  1.00 20.00           H
ATOM   4894  HD2 ARG A 235     -32.117 -40.346  24.638  1.00 20.00           H
ATOM   4895  HD3 ARG A 235     -32.666 -40.823  26.280  1.00 20.00           H
ATOM   4896  HE  ARG A 235     -32.178 -37.988  25.486  1.00 20.00           H
ATOM   4897 HH11 ARG A 235     -35.258 -39.361  27.665  1.00 20.00           H
ATOM   4898 HH12 ARG A 235     -34.079 -40.474  27.055  1.00 20.00           H
ATOM   4899 HH21 ARG A 235     -35.050 -37.118  27.238  1.00 20.00           H
ATOM   4900 HH22 ARG A 235     -33.714 -36.532  26.305  1.00 20.00           H
ATOM   1893  N   LEU A 236     -28.520 -38.861  30.169  1.00 61.20           N
ATOM   1894  CA  LEU A 236     -28.187 -38.716  31.574  1.00 61.69           C
ATOM   1895  C   LEU A 236     -29.051 -37.641  32.221  1.00 62.21           C
ATOM   1896  O   LEU A 236     -29.412 -36.652  31.569  1.00 63.72           O
ATOM   1897  CB  LEU A 236     -26.705 -38.347  31.747  1.00 60.80           C
ATOM   1898  CG  LEU A 236     -25.689 -39.305  31.135  1.00 55.73           C
ATOM   1899  CD1 LEU A 236     -24.314 -38.660  31.109  1.00 62.54           C
ATOM   1900  CD2 LEU A 236     -25.662 -40.596  31.929  1.00 53.89           C
ATOM   4901  H   LEU A 236     -28.532 -38.042  29.595  1.00 20.00           H
ATOM   4902  HA  LEU A 236     -28.369 -39.668  32.093  1.00 20.00           H
ATOM   4903  HB2 LEU A 236     -26.551 -37.359  31.288  1.00 20.00           H
ATOM   4904  HB3 LEU A 236     -26.500 -38.287  32.826  1.00 20.00           H
ATOM   4905  HG  LEU A 236     -25.994 -39.530  30.102  1.00 20.00           H
ATOM   4906 HD11 LEU A 236     -23.589 -39.359  30.666  1.00 20.00           H
ATOM   4907 HD12 LEU A 236     -24.352 -37.740  30.507  1.00 20.00           H
ATOM   4908 HD13 LEU A 236     -24.005 -38.414  32.136  1.00 20.00           H
ATOM   4909 HD21 LEU A 236     -24.928 -41.285  31.485  1.00 20.00           H
ATOM   4910 HD22 LEU A 236     -25.379 -40.380  32.970  1.00 20.00           H
ATOM   4911 HD23 LEU A 236     -26.659 -41.060  31.909  1.00 20.00           H
ATOM   1901  N   PRO A 237     -29.397 -37.811  33.496  1.00 62.90           N
ATOM   1902  CA  PRO A 237     -30.120 -36.754  34.212  1.00 63.87           C
ATOM   1903  C   PRO A 237     -29.375 -35.427  34.155  1.00 66.85           C
ATOM   1904  O   PRO A 237     -28.158 -35.382  33.961  1.00 64.15           O
ATOM   1905  CB  PRO A 237     -30.206 -37.295  35.641  1.00 62.96           C
ATOM   1906  CG  PRO A 237     -30.195 -38.775  35.467  1.00 66.22           C
ATOM   1907  CD  PRO A 237     -29.301 -39.050  34.287  1.00 64.46           C
ATOM   4912  HA  PRO A 237     -31.133 -36.631  33.800  1.00 20.00           H
ATOM   4913  HB2 PRO A 237     -29.342 -36.965  36.237  1.00 20.00           H
ATOM   4914  HB3 PRO A 237     -31.135 -36.965  36.129  1.00 20.00           H
ATOM   4915  HG2 PRO A 237     -29.797 -39.263  36.369  1.00 20.00           H
ATOM   4916  HG3 PRO A 237     -31.212 -39.144  35.269  1.00 20.00           H
ATOM   4917  HD2 PRO A 237     -29.663 -39.915  33.711  1.00 20.00           H
ATOM   4918  HD3 PRO A 237     -28.266 -39.232  34.611  1.00 20.00           H
ATOM   1908  N   LYS A 238     -30.132 -34.342  34.337  1.00 69.04           N
ATOM   1909  CA  LYS A 238     -29.609 -32.998  34.108  1.00 74.70           C
ATOM   1910  C   LYS A 238     -28.331 -32.740  34.899  1.00 73.02           C
ATOM   1911  O   LYS A 238     -27.332 -32.262  34.349  1.00 72.83           O
ATOM   1912  CB  LYS A 238     -30.685 -31.970  34.456  1.00 79.89           C
ATOM   1913  CG  LYS A 238     -30.276 -30.522  34.248  0.00 80.08           C
ATOM   1914  CD  LYS A 238     -31.456 -29.594  34.486  0.00 82.10           C
ATOM   1915  CE  LYS A 238     -31.067 -28.138  34.308  0.00 83.71           C
ATOM   1916  NZ  LYS A 238     -30.050 -27.706  35.305  0.00 84.28           N
ATOM   4919  H   LYS A 238     -31.079 -34.452  34.637  1.00 20.00           H
ATOM   4920  HA  LYS A 238     -29.372 -32.889  33.039  1.00 20.00           H
ATOM   4921  HB2 LYS A 238     -31.565 -32.170  33.827  1.00 20.00           H
ATOM   4922  HB3 LYS A 238     -30.953 -32.101  35.515  1.00 20.00           H
ATOM   4923  HG2 LYS A 238     -29.469 -30.269  34.952  0.00 20.00           H
ATOM   4924  HG3 LYS A 238     -29.916 -30.392  33.217  0.00 20.00           H
ATOM   4925  HD2 LYS A 238     -32.254 -29.840  33.770  0.00 20.00           H
ATOM   4926  HD3 LYS A 238     -31.825 -29.742  35.512  0.00 20.00           H
ATOM   4927  HE2 LYS A 238     -30.654 -28.002  33.298  0.00 20.00           H
ATOM   4928  HE3 LYS A 238     -31.965 -27.514  34.424  0.00 20.00           H
ATOM   4929  HZ1 LYS A 238     -30.166 -26.732  35.500  0.00 20.00           H
ATOM   4930  HZ2 LYS A 238     -30.167 -28.230  36.148  0.00 20.00           H
ATOM   4931  HZ3 LYS A 238     -29.134 -27.865  34.937  0.00 20.00           H
ATOM   1917  N   LYS A 239     -28.339 -33.063  36.191  1.00 79.32           N
ATOM   1918  CA  LYS A 239     -27.165 -32.790  37.016  1.00 75.38           C
ATOM   1919  C   LYS A 239     -25.998 -33.698  36.647  1.00 76.65           C
ATOM   1920  O   LYS A 239     -24.833 -33.288  36.727  1.00 79.03           O
ATOM   1921  CB  LYS A 239     -27.519 -32.937  38.495  1.00 78.88           C
ATOM   1922  CG  LYS A 239     -28.575 -31.956  38.980  0.00 82.02           C
ATOM   1923  CD  LYS A 239     -28.015 -30.547  39.126  0.00 84.82           C
ATOM   1924  CE  LYS A 239     -29.039 -29.611  39.752  0.00 86.75           C
ATOM   1925  NZ  LYS A 239     -28.512 -28.229  39.922  0.00 88.02           N
ATOM   4932  H   LYS A 239     -29.147 -33.492  36.595  1.00 20.00           H
ATOM   4933  HA  LYS A 239     -26.850 -31.750  36.847  1.00 20.00           H
ATOM   4934  HB2 LYS A 239     -27.893 -33.958  38.661  1.00 20.00           H
ATOM   4935  HB3 LYS A 239     -26.605 -32.781  39.086  1.00 20.00           H
ATOM   4936  HG2 LYS A 239     -29.402 -31.937  38.255  0.00 20.00           H
ATOM   4937  HG3 LYS A 239     -28.951 -32.292  39.957  0.00 20.00           H
ATOM   4938  HD2 LYS A 239     -27.121 -30.581  39.766  0.00 20.00           H
ATOM   4939  HD3 LYS A 239     -27.740 -30.165  38.132  0.00 20.00           H
ATOM   4940  HE2 LYS A 239     -29.927 -29.574  39.104  0.00 20.00           H
ATOM   4941  HE3 LYS A 239     -29.322 -30.006  40.739  0.00 20.00           H
ATOM   4942  HZ1 LYS A 239     -29.265 -27.574  39.856  0.00 20.00           H
ATOM   4943  HZ2 LYS A 239     -28.076 -28.146  40.818  0.00 20.00           H
ATOM   4944  HZ3 LYS A 239     -27.840 -28.038  39.206  0.00 20.00           H
ATOM   1926  N   VAL A 240     -26.286 -34.932  36.237  1.00 73.94           N
ATOM   1927  CA  VAL A 240     -25.219 -35.845  35.841  1.00 73.25           C
ATOM   1928  C   VAL A 240     -24.643 -35.431  34.496  1.00 71.07           C
ATOM   1929  O   VAL A 240     -23.421 -35.411  34.305  1.00 67.38           O
ATOM   1930  CB  VAL A 240     -25.732 -37.295  35.815  1.00 70.04           C
ATOM   1931  CG1 VAL A 240     -24.619 -38.249  35.414  1.00 66.87           C
ATOM   1932  CG2 VAL A 240     -26.300 -37.670  37.170  1.00 67.76           C
ATOM   4945  H   VAL A 240     -27.239 -35.234  36.200  1.00 20.00           H
ATOM   4946  HA  VAL A 240     -24.412 -35.789  36.586  1.00 20.00           H
ATOM   4947  HB  VAL A 240     -26.536 -37.363  35.068  1.00 20.00           H
ATOM   4948 HG11 VAL A 240     -25.005 -39.279  35.401  1.00 20.00           H
ATOM   4949 HG12 VAL A 240     -24.251 -37.983  34.412  1.00 20.00           H
ATOM   4950 HG13 VAL A 240     -23.795 -38.175  36.139  1.00 20.00           H
ATOM   4951 HG21 VAL A 240     -26.664 -38.708  37.141  1.00 20.00           H
ATOM   4952 HG22 VAL A 240     -25.515 -37.578  37.935  1.00 20.00           H
ATOM   4953 HG23 VAL A 240     -27.133 -36.996  37.417  1.00 20.00           H
ATOM   1933  N   PHE A 241     -25.515 -35.088  33.547  1.00 67.68           N
ATOM   1934  CA  PHE A 241     -25.069 -34.673  32.222  1.00 67.31           C
ATOM   1935  C   PHE A 241     -24.134 -33.470  32.299  1.00 70.03           C
ATOM   1936  O   PHE A 241     -23.094 -33.430  31.632  1.00 77.54           O
ATOM   1937  CB  PHE A 241     -26.286 -34.362  31.348  1.00 68.56           C
ATOM   1938  CG  PHE A 241     -25.948 -33.663  30.066  1.00 69.41           C
ATOM   1939  CD1 PHE A 241     -25.440 -34.370  28.989  1.00 69.46           C
ATOM   1940  CD2 PHE A 241     -26.146 -32.298  29.931  1.00 73.22           C
ATOM   1941  CE1 PHE A 241     -25.130 -33.728  27.806  1.00 69.84           C
ATOM   1942  CE2 PHE A 241     -25.836 -31.653  28.752  1.00 74.86           C
ATOM   1943  CZ  PHE A 241     -25.327 -32.369  27.688  1.00 72.75           C
ATOM   4954  H   PHE A 241     -26.494 -35.116  33.748  1.00 20.00           H
ATOM   4955  HA  PHE A 241     -24.519 -35.503  31.755  1.00 20.00           H
ATOM   4956  HB2 PHE A 241     -26.789 -35.309  31.104  1.00 20.00           H
ATOM   4957  HB3 PHE A 241     -26.971 -33.721  31.923  1.00 20.00           H
ATOM   4958  HD1 PHE A 241     -25.285 -35.435  29.075  1.00 20.00           H
ATOM   4959  HD2 PHE A 241     -26.548 -31.733  30.759  1.00 20.00           H
ATOM   4960  HE1 PHE A 241     -24.733 -34.291  26.974  1.00 20.00           H
ATOM   4961  HE2 PHE A 241     -25.992 -30.588  28.662  1.00 20.00           H
ATOM   4962  HZ  PHE A 241     -25.083 -31.865  26.764  1.00 20.00           H
ATOM   1944  N   GLU A 242     -24.498 -32.472  33.106  1.00 69.38           N
ATOM   1945  CA  GLU A 242     -23.672 -31.274  33.218  1.00 68.39           C
ATOM   1946  C   GLU A 242     -22.296 -31.596  33.787  1.00 66.86           C
ATOM   1947  O   GLU A 242     -21.280 -31.106  33.283  1.00 66.68           O
ATOM   1948  CB  GLU A 242     -24.382 -30.225  34.071  1.00 70.60           C
ATOM   1949  CG  GLU A 242     -25.584 -29.587  33.386  1.00 71.83           C
ATOM   1950  CD  GLU A 242     -26.346 -28.663  34.308  0.00 76.60           C
ATOM   1951  OE1 GLU A 242     -25.716 -28.083  35.216  0.00 79.16           O
ATOM   1952  OE2 GLU A 242     -27.575 -28.525  34.128  0.00 78.74           O
ATOM   4963  H   GLU A 242     -25.342 -32.545  33.637  1.00 20.00           H
ATOM   4964  HA  GLU A 242     -23.530 -30.850  32.213  1.00 20.00           H
ATOM   4965  HB2 GLU A 242     -24.726 -30.707  34.998  1.00 20.00           H
ATOM   4966  HB3 GLU A 242     -23.661 -29.431  34.316  1.00 20.00           H
ATOM   4967  HG2 GLU A 242     -25.232 -29.010  32.519  1.00 20.00           H
ATOM   4968  HG3 GLU A 242     -26.261 -30.384  33.045  1.00 20.00           H
ATOM   1953  N   ALA A 243     -22.240 -32.425  34.830  1.00 65.69           N
ATOM   1954  CA  ALA A 243     -20.949 -32.826  35.383  1.00 63.04           C
ATOM   1955  C   ALA A 243     -20.136 -33.622  34.369  1.00 63.92           C
ATOM   1956  O   ALA A 243     -18.920 -33.440  34.252  1.00 62.90           O
ATOM   1957  CB  ALA A 243     -21.152 -33.632  36.665  1.00 60.36           C
ATOM   4969  H   ALA A 243     -23.085 -32.773  35.235  1.00 20.00           H
ATOM   4970  HA  ALA A 243     -20.378 -31.921  35.640  1.00 20.00           H
ATOM   4971  HB1 ALA A 243     -20.174 -33.928  37.071  1.00 20.00           H
ATOM   4972  HB2 ALA A 243     -21.685 -33.016  37.404  1.00 20.00           H
ATOM   4973  HB3 ALA A 243     -21.744 -34.532  36.442  1.00 20.00           H
ATOM   1958  N   ALA A 244     -20.794 -34.510  33.622  1.00 66.06           N
ATOM   1959  CA  ALA A 244     -20.072 -35.349  32.670  1.00 65.09           C
ATOM   1960  C   ALA A 244     -19.475 -34.517  31.542  1.00 66.79           C
ATOM   1961  O   ALA A 244     -18.333 -34.739  31.126  1.00 68.59           O
ATOM   1962  CB  ALA A 244     -20.997 -36.432  32.112  1.00 66.59           C
ATOM   4974  H   ALA A 244     -21.785 -34.601  33.714  1.00 20.00           H
ATOM   4975  HA  ALA A 244     -19.246 -35.849  33.196  1.00 20.00           H
ATOM   4976  HB1 ALA A 244     -20.442 -37.056  31.397  1.00 20.00           H
ATOM   4977  HB2 ALA A 244     -21.366 -37.059  32.937  1.00 20.00           H
ATOM   4978  HB3 ALA A 244     -21.849 -35.959  31.601  1.00 20.00           H
ATOM   1963  N   VAL A 245     -20.233 -33.543  31.044  1.00 68.40           N
ATOM   1964  CA  VAL A 245     -19.765 -32.743  29.915  1.00 70.73           C
ATOM   1965  C   VAL A 245     -18.571 -31.888  30.319  1.00 71.11           C
ATOM   1966  O   VAL A 245     -17.624 -31.712  29.543  1.00 72.13           O
ATOM   1967  CB  VAL A 245     -20.919 -31.892  29.353  1.00 74.12           C
ATOM   1968  CG1 VAL A 245     -20.390 -30.806  28.436  1.00 76.85           C
ATOM   1969  CG2 VAL A 245     -21.894 -32.782  28.611  1.00 69.76           C
ATOM   4979  H   VAL A 245     -21.130 -33.357  31.446  1.00 20.00           H
ATOM   4980  HA  VAL A 245     -19.435 -33.424  29.117  1.00 20.00           H
ATOM   4981  HB  VAL A 245     -21.444 -31.418  30.196  1.00 20.00           H
ATOM   4982 HG11 VAL A 245     -21.230 -30.212  28.047  1.00 20.00           H
ATOM   4983 HG12 VAL A 245     -19.708 -30.152  28.998  1.00 20.00           H
ATOM   4984 HG13 VAL A 245     -19.848 -31.267  27.597  1.00 20.00           H
ATOM   4985 HG21 VAL A 245     -22.717 -32.172  28.211  1.00 20.00           H
ATOM   4986 HG22 VAL A 245     -21.374 -33.285  27.782  1.00 20.00           H
ATOM   4987 HG23 VAL A 245     -22.299 -33.537  29.301  1.00 20.00           H
ATOM   1970  N   LYS A 246     -18.594 -31.344  31.535  1.00 71.20           N
ATOM   1971  CA  LYS A 246     -17.464 -30.555  32.012  1.00 71.27           C
ATOM   1972  C   LYS A 246     -16.198 -31.402  32.088  1.00 70.24           C
ATOM   1973  O   LYS A 246     -15.107 -30.945  31.727  1.00 66.58           O
ATOM   1974  CB  LYS A 246     -17.798 -29.942  33.374  1.00 73.50           C
ATOM   1975  CG  LYS A 246     -16.699 -29.089  33.978  1.00 76.76           C
ATOM   1976  CD  LYS A 246     -17.196 -28.388  35.233  1.00 80.37           C
ATOM   1977  CE  LYS A 246     -16.048 -27.804  36.040  1.00 80.73           C
ATOM   1978  NZ  LYS A 246     -16.526 -27.093  37.259  1.00 83.81           N
ATOM   4988  H   LYS A 246     -19.391 -31.478  32.124  1.00 20.00           H
ATOM   4989  HA  LYS A 246     -17.281 -29.732  31.305  1.00 20.00           H
ATOM   4990  HB2 LYS A 246     -18.692 -29.313  33.255  1.00 20.00           H
ATOM   4991  HB3 LYS A 246     -18.017 -30.762  34.073  1.00 20.00           H
ATOM   4992  HG2 LYS A 246     -15.844 -29.731  34.237  1.00 20.00           H
ATOM   4993  HG3 LYS A 246     -16.382 -28.334  33.243  1.00 20.00           H
ATOM   4994  HD2 LYS A 246     -17.877 -27.575  34.942  1.00 20.00           H
ATOM   4995  HD3 LYS A 246     -17.737 -29.114  35.857  1.00 20.00           H
ATOM   4996  HE2 LYS A 246     -15.377 -28.621  36.346  1.00 20.00           H
ATOM   4997  HE3 LYS A 246     -15.496 -27.093  35.408  1.00 20.00           H
ATOM   4998  HZ1 LYS A 246     -15.742 -26.725  37.760  1.00 20.00           H
ATOM   4999  HZ2 LYS A 246     -17.132 -26.344  36.992  1.00 20.00           H
ATOM   5000  HZ3 LYS A 246     -17.025 -27.733  37.844  1.00 20.00           H
ATOM   1979  N   SER A 247     -16.331 -32.651  32.540  1.00 70.82           N
ATOM   1980  CA  SER A 247     -15.168 -33.526  32.657  1.00 66.83           C
ATOM   1981  C   SER A 247     -14.656 -33.961  31.292  1.00 67.47           C
ATOM   1982  O   SER A 247     -13.441 -34.066  31.084  1.00 68.95           O
ATOM   1983  CB  SER A 247     -15.510 -34.744  33.513  1.00 66.28           C
ATOM   1984  OG  SER A 247     -14.356 -35.529  33.755  1.00 68.02           O
ATOM   5001  H   SER A 247     -17.235 -32.990  32.801  1.00 20.00           H
ATOM   5002  HA  SER A 247     -14.361 -32.975  33.162  1.00 20.00           H
ATOM   5003  HB2 SER A 247     -15.923 -34.405  34.474  1.00 20.00           H
ATOM   5004  HB3 SER A 247     -16.258 -35.355  32.987  1.00 20.00           H
ATOM   5005  HG  SER A 247     -13.715 -35.370  33.072  1.00 20.00           H
ATOM   1985  N   ILE A 248     -15.565 -34.224  30.351  1.00 65.36           N
ATOM   1986  CA  ILE A 248     -15.152 -34.606  29.002  1.00 63.55           C
ATOM   1987  C   ILE A 248     -14.467 -33.441  28.301  1.00 64.16           C
ATOM   1988  O   ILE A 248     -13.505 -33.630  27.546  1.00 65.51           O
ATOM   1989  CB  ILE A 248     -16.358 -35.117  28.192  1.00 62.38           C
ATOM   1990  CG1 ILE A 248     -16.945 -36.364  28.845  1.00 61.70           C
ATOM   1991  CG2 ILE A 248     -15.953 -35.410  26.757  1.00 58.36           C
ATOM   1992  CD1 ILE A 248     -18.216 -36.845  28.196  1.00 59.05           C
ATOM   5006  H   ILE A 248     -16.538 -34.159  30.571  1.00 20.00           H
ATOM   5007  HA  ILE A 248     -14.426 -35.429  29.076  1.00 20.00           H
ATOM   5008  HB  ILE A 248     -17.128 -34.331  28.185  1.00 20.00           H
ATOM   5009 HG12 ILE A 248     -16.199 -37.170  28.788  1.00 20.00           H
ATOM   5010 HG13 ILE A 248     -17.158 -36.136  29.900  1.00 20.00           H
ATOM   5011 HG21 ILE A 248     -16.827 -35.773  26.196  1.00 20.00           H
ATOM   5012 HG22 ILE A 248     -15.573 -34.490  26.288  1.00 20.00           H
ATOM   5013 HG23 ILE A 248     -15.166 -36.179  26.748  1.00 20.00           H
ATOM   5014 HD11 ILE A 248     -18.578 -37.743  28.718  1.00 20.00           H
ATOM   5015 HD12 ILE A 248     -18.979 -36.055  28.254  1.00 20.00           H
ATOM   5016 HD13 ILE A 248     -18.020 -37.089  27.142  1.00 20.00           H
ATOM   1993  N   LYS A 249     -14.964 -32.222  28.515  1.00 68.00           N
ATOM   1994  CA  LYS A 249     -14.297 -31.043  27.974  1.00 71.65           C
ATOM   1995  C   LYS A 249     -12.874 -30.925  28.502  1.00 68.01           C
ATOM   1996  O   LYS A 249     -11.931 -30.701  27.736  1.00 66.64           O
ATOM   1997  CB  LYS A 249     -15.086 -29.783  28.324  1.00 77.31           C
ATOM   1998  CG  LYS A 249     -16.357 -29.553  27.533  1.00 75.65           C
ATOM   1999  CD  LYS A 249     -17.224 -28.552  28.279  1.00 81.29           C
ATOM   2000  CE  LYS A 249     -18.164 -27.791  27.362  1.00 84.26           C
ATOM   2001  NZ  LYS A 249     -19.106 -26.949  28.158  1.00 85.07           N
ATOM   5017  H   LYS A 249     -15.801 -32.115  29.051  1.00 20.00           H
ATOM   5018  HA  LYS A 249     -14.252 -31.127  26.878  1.00 20.00           H
ATOM   5019  HB2 LYS A 249     -15.358 -29.841  29.388  1.00 20.00           H
ATOM   5020  HB3 LYS A 249     -14.427 -28.917  28.161  1.00 20.00           H
ATOM   5021  HG2 LYS A 249     -16.107 -29.156  26.538  1.00 20.00           H
ATOM   5022  HG3 LYS A 249     -16.901 -30.503  27.423  1.00 20.00           H
ATOM   5023  HD2 LYS A 249     -17.823 -29.094  29.026  1.00 20.00           H
ATOM   5024  HD3 LYS A 249     -16.569 -27.830  28.788  1.00 20.00           H
ATOM   5025  HE2 LYS A 249     -17.574 -27.143  26.696  1.00 20.00           H
ATOM   5026  HE3 LYS A 249     -18.741 -28.508  26.760  1.00 20.00           H
ATOM   5027  HZ1 LYS A 249     -19.357 -26.138  27.629  1.00 20.00           H
ATOM   5028  HZ2 LYS A 249     -19.928 -27.477  28.369  1.00 20.00           H
ATOM   5029  HZ3 LYS A 249     -18.663 -26.667  29.009  1.00 20.00           H
ATOM   2002  N   ALA A 250     -12.703 -31.063  29.818  1.00 68.63           N
ATOM   2003  CA  ALA A 250     -11.382 -30.883  30.412  1.00 71.87           C
ATOM   2004  C   ALA A 250     -10.405 -31.950  29.934  1.00 70.05           C
ATOM   2005  O   ALA A 250      -9.226 -31.659  29.696  1.00 71.27           O
ATOM   2006  CB  ALA A 250     -11.486 -30.889  31.937  1.00 72.23           C
ATOM   5030  H   ALA A 250     -13.484 -31.291  30.400  1.00 20.00           H
ATOM   5031  HA  ALA A 250     -10.988 -29.903  30.105  1.00 20.00           H
ATOM   5032  HB1 ALA A 250     -10.486 -30.753  32.374  1.00 20.00           H
ATOM   5033  HB2 ALA A 250     -12.143 -30.069  32.263  1.00 20.00           H
ATOM   5034  HB3 ALA A 250     -11.905 -31.850  32.272  1.00 20.00           H
ATOM   2007  N   ALA A 251     -10.874 -33.189  29.781  1.00 68.44           N
ATOM   2008  CA  ALA A 251      -9.983 -34.260  29.346  1.00 66.79           C
ATOM   2009  C   ALA A 251      -9.579 -34.102  27.886  1.00 66.57           C
ATOM   2010  O   ALA A 251      -8.484 -34.523  27.499  1.00 64.14           O
ATOM   2011  CB  ALA A 251     -10.644 -35.620  29.570  1.00 68.38           C
ATOM   5035  H   ALA A 251     -11.837 -33.384  29.965  1.00 20.00           H
ATOM   5036  HA  ALA A 251      -9.068 -34.226  29.955  1.00 20.00           H
ATOM   5037  HB1 ALA A 251      -9.963 -36.418  29.239  1.00 20.00           H
ATOM   5038  HB2 ALA A 251     -10.866 -35.748  30.640  1.00 20.00           H
ATOM   5039  HB3 ALA A 251     -11.579 -35.673  28.993  1.00 20.00           H
ATOM   2012  N   SER A 252     -10.434 -33.494  27.067  1.00 65.43           N
ATOM   2013  CA  SER A 252     -10.171 -33.315  25.645  1.00 65.13           C
ATOM   2014  C   SER A 252      -9.694 -31.908  25.315  1.00 70.26           C
ATOM   2015  O   SER A 252      -9.844 -31.459  24.174  1.00 67.40           O
ATOM   2016  CB  SER A 252     -11.428 -33.649  24.839  1.00 64.30           C
ATOM   2017  OG  SER A 252     -12.542 -32.928  25.337  1.00 60.38           O
ATOM   5040  H   SER A 252     -11.292 -33.146  27.443  1.00 20.00           H
ATOM   5041  HA  SER A 252      -9.382 -34.018  25.342  1.00 20.00           H
ATOM   5042  HB2 SER A 252     -11.264 -33.380  23.785  1.00 20.00           H
ATOM   5043  HB3 SER A 252     -11.631 -34.727  24.915  1.00 20.00           H
ATOM   5044  HG  SER A 252     -12.807 -33.292  26.174  1.00 20.00           H
ATOM   2018  N   SER A 253      -9.110 -31.209  26.289  1.00 77.08           N
ATOM   2019  CA  SER A 253      -8.876 -29.778  26.145  1.00 80.32           C
ATOM   2020  C   SER A 253      -7.729 -29.435  25.205  1.00 82.48           C
ATOM   2021  O   SER A 253      -7.473 -28.246  24.991  1.00 84.10           O
ATOM   2022  CB  SER A 253      -8.617 -29.151  27.515  1.00 78.89           C
ATOM   2023  OG  SER A 253      -7.345 -29.534  28.008  1.00 74.70           O
ATOM   5045  H   SER A 253      -8.829 -31.673  27.129  1.00 20.00           H
ATOM   5046  HA  SER A 253      -9.788 -29.317  25.738  1.00 20.00           H
ATOM   5047  HB2 SER A 253      -8.654 -28.055  27.424  1.00 20.00           H
ATOM   5048  HB3 SER A 253      -9.393 -29.487  28.219  1.00 20.00           H
ATOM   5049  HG  SER A 253      -7.429 -30.333  28.516  1.00 20.00           H
ATOM   2024  N   THR A 254      -7.029 -30.423  24.646  1.00 80.20           N
ATOM   2025  CA  THR A 254      -6.005 -30.098  23.659  1.00 81.98           C
ATOM   2026  C   THR A 254      -6.610 -29.584  22.361  1.00 80.08           C
ATOM   2027  O   THR A 254      -5.896 -28.981  21.553  1.00 78.66           O
ATOM   2028  CB  THR A 254      -5.115 -31.309  23.374  1.00 82.60           C
ATOM   2029  OG1 THR A 254      -5.927 -32.425  22.996  1.00 80.65           O
ATOM   2030  CG2 THR A 254      -4.301 -31.661  24.609  1.00 82.98           C
ATOM   5050  H   THR A 254      -7.204 -31.374  24.900  1.00 20.00           H
ATOM   5051  HA  THR A 254      -5.365 -29.303  24.068  1.00 20.00           H
ATOM   5052  HB  THR A 254      -4.425 -31.053  22.557  1.00 20.00           H
ATOM   5053  HG1 THR A 254      -6.194 -32.330  22.089  1.00 20.00           H
ATOM   5054 HG21 THR A 254      -3.665 -32.532  24.394  1.00 20.00           H
ATOM   5055 HG22 THR A 254      -3.668 -30.805  24.887  1.00 20.00           H
ATOM   5056 HG23 THR A 254      -4.981 -31.900  25.440  1.00 20.00           H
ATOM   2031  N   GLU A 255      -7.904 -29.809  22.148  1.00 83.87           N
ATOM   2032  CA  GLU A 255      -8.648 -29.210  21.051  1.00 83.84           C
ATOM   2033  C   GLU A 255      -9.948 -28.637  21.595  1.00 84.04           C
ATOM   2034  O   GLU A 255     -10.598 -29.250  22.447  1.00 78.95           O
ATOM   2035  CB  GLU A 255      -8.939 -30.226  19.936  1.00 81.56           C
ATOM   2036  CG  GLU A 255      -7.731 -30.587  19.082  1.00 83.13           C
ATOM   2037  CD  GLU A 255      -8.071 -31.571  17.978  1.00 83.12           C
ATOM   2038  OE1 GLU A 255      -9.265 -31.691  17.628  1.00 82.07           O
ATOM   2039  OE2 GLU A 255      -7.144 -32.232  17.463  1.00 80.86           O
ATOM   5057  H   GLU A 255      -8.389 -30.420  22.773  1.00 20.00           H
ATOM   5058  HA  GLU A 255      -8.059 -28.387  20.620  1.00 20.00           H
ATOM   5059  HB2 GLU A 255      -9.319 -31.147  20.401  1.00 20.00           H
ATOM   5060  HB3 GLU A 255      -9.711 -29.802  19.278  1.00 20.00           H
ATOM   5061  HG2 GLU A 255      -7.335 -29.668  18.625  1.00 20.00           H
ATOM   5062  HG3 GLU A 255      -6.963 -31.035  19.729  1.00 20.00           H
ATOM   2040  N   LYS A 256     -10.313 -27.452  21.116  1.00 87.00           N
ATOM   2041  CA  LYS A 256     -11.532 -26.781  21.542  1.00 87.83           C
ATOM   2042  C   LYS A 256     -12.588 -26.887  20.452  1.00 85.48           C
ATOM   2043  O   LYS A 256     -12.279 -26.799  19.260  1.00 85.19           O
ATOM   2044  CB  LYS A 256     -11.267 -25.311  21.874  1.00 91.33           C
ATOM   2045  CG  LYS A 256     -10.335 -25.092  23.054  1.00 93.09           C
ATOM   2046  CD  LYS A 256     -10.952 -25.574  24.356  1.00 94.62           C
ATOM   2047  CE  LYS A 256     -10.044 -25.264  25.536  1.00 97.43           C
ATOM   2048  NZ  LYS A 256     -10.566 -25.837  26.809  1.00 96.59           N
ATOM   5063  H   LYS A 256      -9.729 -27.005  20.438  1.00 20.00           H
ATOM   5064  HA  LYS A 256     -11.918 -27.273  22.447  1.00 20.00           H
ATOM   5065  HB2 LYS A 256     -10.820 -24.834  20.989  1.00 20.00           H
ATOM   5066  HB3 LYS A 256     -12.230 -24.831  22.103  1.00 20.00           H
ATOM   5067  HG2 LYS A 256      -9.400 -25.644  22.877  1.00 20.00           H
ATOM   5068  HG3 LYS A 256     -10.116 -24.017  23.140  1.00 20.00           H
ATOM   5069  HD2 LYS A 256     -11.919 -25.071  24.504  1.00 20.00           H
ATOM   5070  HD3 LYS A 256     -11.109 -26.661  24.299  1.00 20.00           H
ATOM   5071  HE2 LYS A 256      -9.048 -25.687  25.338  1.00 20.00           H
ATOM   5072  HE3 LYS A 256      -9.964 -24.172  25.645  1.00 20.00           H
ATOM   5073  HZ1 LYS A 256      -9.886 -25.718  27.532  1.00 20.00           H
ATOM   5074  HZ2 LYS A 256     -11.410 -25.366  27.065  1.00 20.00           H
ATOM   5075  HZ3 LYS A 256     -10.753 -26.811  26.684  1.00 20.00           H
ATOM   2049  N   PHE A 257     -13.834 -27.085  20.870  1.00 84.87           N
ATOM   2050  CA  PHE A 257     -14.959 -27.242  19.966  1.00 83.27           C
ATOM   2051  C   PHE A 257     -16.062 -26.258  20.330  1.00 81.59           C
ATOM   2052  O   PHE A 257     -16.154 -25.825  21.485  1.00 81.40           O
ATOM   2053  CB  PHE A 257     -15.512 -28.672  20.017  1.00 82.87           C
ATOM   2054  CG  PHE A 257     -14.457 -29.734  19.911  1.00 83.66           C
ATOM   2055  CD1 PHE A 257     -13.803 -29.966  18.712  1.00 84.60           C
ATOM   2056  CD2 PHE A 257     -14.124 -30.506  21.011  1.00 85.10           C
ATOM   2057  CE1 PHE A 257     -12.831 -30.946  18.614  1.00 86.20           C
ATOM   2058  CE2 PHE A 257     -13.156 -31.488  20.919  1.00 82.15           C
ATOM   2059  CZ  PHE A 257     -12.509 -31.708  19.719  1.00 84.13           C
ATOM   5076  H   PHE A 257     -14.005 -27.128  21.854  1.00 20.00           H
ATOM   5077  HA  PHE A 257     -14.632 -27.034  18.936  1.00 20.00           H
ATOM   5078  HB2 PHE A 257     -16.043 -28.805  20.971  1.00 20.00           H
ATOM   5079  HB3 PHE A 257     -16.218 -28.801  19.184  1.00 20.00           H
ATOM   5080  HD1 PHE A 257     -14.055 -29.375  17.844  1.00 20.00           H
ATOM   5081  HD2 PHE A 257     -14.627 -30.339  21.952  1.00 20.00           H
ATOM   5082  HE1 PHE A 257     -12.325 -31.114  17.675  1.00 20.00           H
ATOM   5083  HE2 PHE A 257     -12.906 -32.083  21.785  1.00 20.00           H
ATOM   5084  HZ  PHE A 257     -11.752 -32.475  19.645  1.00 20.00           H
ATOM   2060  N   PRO A 258     -16.908 -25.875  19.372  1.00 87.90           N
ATOM   2061  CA  PRO A 258     -17.991 -24.939  19.687  1.00 89.58           C
ATOM   2062  C   PRO A 258     -18.949 -25.530  20.708  1.00 87.61           C
ATOM   2063  O   PRO A 258     -19.103 -26.748  20.814  1.00 86.77           O
ATOM   2064  CB  PRO A 258     -18.680 -24.720  18.335  1.00 88.88           C
ATOM   2065  CG  PRO A 258     -17.646 -25.085  17.321  1.00 89.58           C
ATOM   2066  CD  PRO A 258     -16.869 -26.205  17.936  1.00 89.58           C
ATOM   5085  HA  PRO A 258     -17.587 -23.986  20.058  1.00 20.00           H
ATOM   5086  HB2 PRO A 258     -19.563 -25.369  18.240  1.00 20.00           H
ATOM   5087  HB3 PRO A 258     -18.983 -23.669  18.219  1.00 20.00           H
ATOM   5088  HG2 PRO A 258     -18.123 -25.414  16.386  1.00 20.00           H
ATOM   5089  HG3 PRO A 258     -16.989 -24.227  17.115  1.00 20.00           H
ATOM   5090  HD2 PRO A 258     -17.348 -27.175  17.739  1.00 20.00           H
ATOM   5091  HD3 PRO A 258     -15.835 -26.223  17.561  1.00 20.00           H
ATOM   2067  N   ASP A 259     -19.594 -24.643  21.469  1.00 84.06           N
ATOM   2068  CA  ASP A 259     -20.538 -25.091  22.487  1.00 85.85           C
ATOM   2069  C   ASP A 259     -21.666 -25.922  21.888  1.00 88.76           C
ATOM   2070  O   ASP A 259     -22.222 -26.796  22.567  1.00 88.52           O
ATOM   2071  CB  ASP A 259     -21.106 -23.887  23.235  1.00 91.47           C
ATOM   2072  CG  ASP A 259     -20.081 -23.220  24.123  0.00 92.36           C
ATOM   2073  OD1 ASP A 259     -18.900 -23.147  23.720  0.00 92.55           O
ATOM   2074  OD2 ASP A 259     -20.458 -22.760  25.223  0.00 93.47           O
ATOM   5092  H   ASP A 259     -19.429 -23.665  21.340  1.00 20.00           H
ATOM   5093  HA  ASP A 259     -20.003 -25.719  23.214  1.00 20.00           H
ATOM   5094  HB2 ASP A 259     -21.466 -23.153  22.499  1.00 20.00           H
ATOM   5095  HB3 ASP A 259     -21.947 -24.224  23.859  1.00 20.00           H
ATOM   2075  N   GLY A 260     -22.013 -25.668  20.623  1.00 87.49           N
ATOM   2076  CA  GLY A 260     -23.085 -26.414  19.986  1.00 85.20           C
ATOM   2077  C   GLY A 260     -22.739 -27.867  19.731  1.00 82.93           C
ATOM   2078  O   GLY A 260     -23.633 -28.709  19.607  1.00 76.53           O
ATOM   5096  H   GLY A 260     -21.531 -24.958  20.110  1.00 20.00           H
ATOM   5097  HA2 GLY A 260     -23.971 -26.376  20.637  1.00 20.00           H
ATOM   5098  HA3 GLY A 260     -23.317 -25.937  19.022  1.00 20.00           H
ATOM   2079  N   PHE A 261     -21.446 -28.183  19.645  1.00 80.40           N
ATOM   2080  CA  PHE A 261     -21.031 -29.576  19.529  1.00 77.95           C
ATOM   2081  C   PHE A 261     -21.443 -30.365  20.764  1.00 74.25           C
ATOM   2082  O   PHE A 261     -21.997 -31.465  20.661  1.00 69.16           O
ATOM   2083  CB  PHE A 261     -19.519 -29.647  19.313  1.00 79.79           C
ATOM   2084  CG  PHE A 261     -18.955 -31.035  19.408  1.00 77.59           C
ATOM   2085  CD1 PHE A 261     -19.159 -31.953  18.389  1.00 72.50           C
ATOM   2086  CD2 PHE A 261     -18.218 -31.423  20.514  1.00 74.49           C
ATOM   2087  CE1 PHE A 261     -18.639 -33.231  18.473  1.00 72.76           C
ATOM   2088  CE2 PHE A 261     -17.699 -32.701  20.605  1.00 71.10           C
ATOM   2089  CZ  PHE A 261     -17.909 -33.605  19.584  1.00 68.57           C
ATOM   5099  H   PHE A 261     -20.756 -27.459  19.660  1.00 20.00           H
ATOM   5100  HA  PHE A 261     -21.523 -30.025  18.654  1.00 20.00           H
ATOM   5101  HB2 PHE A 261     -19.293 -29.249  18.313  1.00 20.00           H
ATOM   5102  HB3 PHE A 261     -19.031 -29.022  20.075  1.00 20.00           H
ATOM   5103  HD1 PHE A 261     -19.731 -31.666  17.519  1.00 20.00           H
ATOM   5104  HD2 PHE A 261     -18.047 -30.719  21.315  1.00 20.00           H
ATOM   5105  HE1 PHE A 261     -18.803 -33.936  17.671  1.00 20.00           H
ATOM   5106  HE2 PHE A 261     -17.129 -32.992  21.475  1.00 20.00           H
ATOM   5107  HZ  PHE A 261     -17.503 -34.603  19.654  1.00 20.00           H
ATOM   2090  N   TRP A 262     -21.194 -29.802  21.946  1.00 78.30           N
ATOM   2091  CA  TRP A 262     -21.506 -30.500  23.185  1.00 75.38           C
ATOM   2092  C   TRP A 262     -23.004 -30.601  23.439  1.00 72.65           C
ATOM   2093  O   TRP A 262     -23.425 -31.423  24.259  1.00 69.43           O
ATOM   2094  CB  TRP A 262     -20.812 -29.808  24.355  1.00 73.24           C
ATOM   2095  CG  TRP A 262     -19.319 -29.798  24.218  1.00 75.37           C
ATOM   2096  CD1 TRP A 262     -18.527 -28.724  23.940  1.00 81.32           C
ATOM   2097  CD2 TRP A 262     -18.442 -30.923  24.342  1.00 74.71           C
ATOM   2098  NE1 TRP A 262     -17.207 -29.107  23.893  1.00 76.16           N
ATOM   2099  CE2 TRP A 262     -17.128 -30.453  24.136  1.00 76.90           C
ATOM   2100  CE3 TRP A 262     -18.638 -32.279  24.613  1.00 73.37           C
ATOM   2101  CZ2 TRP A 262     -16.019 -31.293  24.190  1.00 76.08           C
ATOM   2102  CZ3 TRP A 262     -17.537 -33.112  24.666  1.00 74.92           C
ATOM   2103  CH2 TRP A 262     -16.244 -32.616  24.456  1.00 73.02           C
ATOM   5108  H   TRP A 262     -20.788 -28.889  21.982  1.00 20.00           H
ATOM   5109  HA  TRP A 262     -21.108 -31.524  23.119  1.00 20.00           H
ATOM   5110  HB2 TRP A 262     -21.167 -28.768  24.410  1.00 20.00           H
ATOM   5111  HB3 TRP A 262     -21.077 -30.336  25.283  1.00 20.00           H
ATOM   5112  HD1 TRP A 262     -18.885 -27.718  23.780  1.00 20.00           H
ATOM   5113  HE1 TRP A 262     -16.432 -28.502  23.711  1.00 20.00           H
ATOM   5114  HE3 TRP A 262     -19.632 -32.669  24.778  1.00 20.00           H
ATOM   5115  HZ2 TRP A 262     -15.020 -30.915  24.028  1.00 20.00           H
ATOM   5116  HZ3 TRP A 262     -17.676 -34.163  24.873  1.00 20.00           H
ATOM   5117  HH2 TRP A 262     -15.405 -33.294  24.505  1.00 20.00           H
ATOM   2104  N   LEU A 263     -23.816 -29.791  22.765  1.00 78.73           N
ATOM   2105  CA  LEU A 263     -25.266 -29.913  22.849  1.00 79.81           C
ATOM   2106  C   LEU A 263     -25.836 -30.853  21.793  1.00 78.91           C
ATOM   2107  O   LEU A 263     -27.053 -31.072  21.765  1.00 77.56           O
ATOM   2108  CB  LEU A 263     -25.925 -28.534  22.719  1.00 83.51           C
ATOM   2109  CG  LEU A 263     -25.517 -27.469  23.738  1.00 88.02           C
ATOM   2110  CD1 LEU A 263     -26.125 -26.130  23.355  1.00 90.20           C
ATOM   2111  CD2 LEU A 263     -25.939 -27.868  25.145  1.00 87.08           C
ATOM   5118  H   LEU A 263     -23.421 -29.079  22.185  1.00 20.00           H
ATOM   5119  HA  LEU A 263     -25.529 -30.318  23.837  1.00 20.00           H
ATOM   5120  HB2 LEU A 263     -25.685 -28.145  21.719  1.00 20.00           H
ATOM   5121  HB3 LEU A 263     -27.012 -28.677  22.806  1.00 20.00           H
ATOM   5122  HG  LEU A 263     -24.421 -27.372  23.718  1.00 20.00           H
ATOM   5123 HD11 LEU A 263     -25.828 -25.368  24.091  1.00 20.00           H
ATOM   5124 HD12 LEU A 263     -25.765 -25.836  22.358  1.00 20.00           H
ATOM   5125 HD13 LEU A 263     -27.222 -26.217  23.339  1.00 20.00           H
ATOM   5126 HD21 LEU A 263     -25.634 -27.086  25.856  1.00 20.00           H
ATOM   5127 HD22 LEU A 263     -27.032 -27.988  25.180  1.00 20.00           H
ATOM   5128 HD23 LEU A 263     -25.457 -28.819  25.417  1.00 20.00           H
ATOM   2112  N   GLY A 264     -24.989 -31.414  20.931  1.00 79.19           N
ATOM   2113  CA  GLY A 264     -25.454 -32.293  19.878  1.00 82.61           C
ATOM   2114  C   GLY A 264     -26.040 -31.588  18.677  1.00 83.05           C
ATOM   2115  O   GLY A 264     -26.759 -32.216  17.892  1.00 81.79           O
ATOM   5129  H   GLY A 264     -24.011 -31.224  21.013  1.00 20.00           H
ATOM   5130  HA2 GLY A 264     -24.602 -32.899  19.537  1.00 20.00           H
ATOM   5131  HA3 GLY A 264     -26.228 -32.952  20.299  1.00 20.00           H
ATOM   2116  N   GLU A 265     -25.747 -30.301  18.499  1.00 84.52           N
ATOM   2117  CA  GLU A 265     -26.354 -29.513  17.435  1.00 86.46           C
ATOM   2118  C   GLU A 265     -25.416 -29.237  16.267  1.00 84.67           C
ATOM   2119  O   GLU A 265     -25.880 -28.757  15.229  1.00 80.77           O
ATOM   2120  CB  GLU A 265     -26.872 -28.180  17.995  1.00 87.53           C
ATOM   2121  CG  GLU A 265     -27.908 -28.333  19.102  1.00 90.30           C
ATOM   2122  CD  GLU A 265     -28.350 -27.001  19.684  1.00 94.27           C
ATOM   2123  OE1 GLU A 265     -27.487 -26.124  19.899  1.00 98.16           O
ATOM   2124  OE2 GLU A 265     -29.564 -26.829  19.922  1.00 95.35           O
ATOM   5132  H   GLU A 265     -25.091 -29.863  19.114  1.00 20.00           H
ATOM   5133  HA  GLU A 265     -27.221 -30.066  17.043  1.00 20.00           H
ATOM   5134  HB2 GLU A 265     -26.016 -27.618  18.397  1.00 20.00           H
ATOM   5135  HB3 GLU A 265     -27.328 -27.612  17.170  1.00 20.00           H
ATOM   5136  HG2 GLU A 265     -28.789 -28.846  18.690  1.00 20.00           H
ATOM   5137  HG3 GLU A 265     -27.473 -28.942  19.908  1.00 20.00           H
ATOM   2125  N   GLN A 266     -24.123 -29.531  16.399  1.00 83.27           N
ATOM   2126  CA  GLN A 266     -23.164 -29.235  15.344  1.00 79.61           C
ATOM   2127  C   GLN A 266     -22.158 -30.372  15.231  1.00 78.81           C
ATOM   2128  O   GLN A 266     -21.862 -31.058  16.212  1.00 79.32           O
ATOM   2129  CB  GLN A 266     -22.449 -27.899  15.606  1.00 82.22           C
ATOM   2130  CG  GLN A 266     -21.667 -27.358  14.420  0.00 83.31           C
ATOM   2131  CD  GLN A 266     -20.957 -26.058  14.735  0.00 86.00           C
ATOM   2132  OE1 GLN A 266     -19.791 -25.879  14.387  0.00 86.52           O
ATOM   2133  NE2 GLN A 266     -21.661 -25.139  15.387  0.00 87.56           N
ATOM   5138  H   GLN A 266     -23.804 -29.965  17.242  1.00 20.00           H
ATOM   5139  HA  GLN A 266     -23.698 -29.153  14.386  1.00 20.00           H
ATOM   5140  HB2 GLN A 266     -23.207 -27.153  15.886  1.00 20.00           H
ATOM   5141  HB3 GLN A 266     -21.749 -28.042  16.442  1.00 20.00           H
ATOM   5142  HG2 GLN A 266     -20.917 -28.106  14.122  0.00 20.00           H
ATOM   5143  HG3 GLN A 266     -22.365 -27.186  13.587  0.00 20.00           H
ATOM   5144 HE21 GLN A 266     -21.245 -24.258  15.614  0.00 20.00           H
ATOM   5145 HE22 GLN A 266     -22.607 -25.328  15.651  0.00 20.00           H
ATOM   2134  N   LEU A 267     -21.643 -30.572  14.020  1.00 77.47           N
ATOM   2135  CA  LEU A 267     -20.680 -31.630  13.748  1.00 72.65           C
ATOM   2136  C   LEU A 267     -19.257 -31.089  13.799  1.00 75.01           C
ATOM   2137  O   LEU A 267     -18.986 -29.977  13.338  1.00 76.68           O
ATOM   2138  CB  LEU A 267     -20.933 -32.260  12.377  1.00 74.26           C
ATOM   2139  CG  LEU A 267     -22.300 -32.867  12.060  1.00 73.45           C
ATOM   2140  CD1 LEU A 267     -22.293 -33.441  10.653  1.00 72.81           C
ATOM   2141  CD2 LEU A 267     -22.667 -33.936  13.073  1.00 75.99           C
ATOM   5146  H   LEU A 267     -21.927 -29.975  13.270  1.00 20.00           H
ATOM   5147  HA  LEU A 267     -20.779 -32.415  14.512  1.00 20.00           H
ATOM   5148  HB2 LEU A 267     -20.751 -31.476  11.628  1.00 20.00           H
ATOM   5149  HB3 LEU A 267     -20.192 -33.063  12.254  1.00 20.00           H
ATOM   5150  HG  LEU A 267     -23.054 -32.067  12.107  1.00 20.00           H
ATOM   5151 HD11 LEU A 267     -23.278 -33.876  10.429  1.00 20.00           H
ATOM   5152 HD12 LEU A 267     -22.074 -32.640   9.932  1.00 20.00           H
ATOM   5153 HD13 LEU A 267     -21.522 -34.222  10.580  1.00 20.00           H
ATOM   5154 HD21 LEU A 267     -23.653 -34.356  12.823  1.00 20.00           H
ATOM   5155 HD22 LEU A 267     -21.912 -34.736  13.052  1.00 20.00           H
ATOM   5156 HD23 LEU A 267     -22.702 -33.491  14.078  1.00 20.00           H
ATOM   2142  N   VAL A 268     -18.350 -31.886  14.364  1.00 72.97           N
ATOM   2143  CA  VAL A 268     -16.917 -31.613  14.328  1.00 73.05           C
ATOM   2144  C   VAL A 268     -16.273 -32.594  13.361  1.00 68.79           C
ATOM   2145  O   VAL A 268     -16.620 -33.782  13.340  1.00 68.55           O
ATOM   2146  CB  VAL A 268     -16.291 -31.710  15.733  1.00 76.30           C
ATOM   2147  CG1 VAL A 268     -14.776 -31.807  15.643  1.00 73.13           C
ATOM   2148  CG2 VAL A 268     -16.684 -30.501  16.564  1.00 79.72           C
ATOM   5157  H   VAL A 268     -18.667 -32.710  14.835  1.00 20.00           H
ATOM   5158  HA  VAL A 268     -16.752 -30.594  13.949  1.00 20.00           H
ATOM   5159  HB  VAL A 268     -16.675 -32.617  16.224  1.00 20.00           H
ATOM   5160 HG11 VAL A 268     -14.352 -31.875  16.656  1.00 20.00           H
ATOM   5161 HG12 VAL A 268     -14.500 -32.703  15.069  1.00 20.00           H
ATOM   5162 HG13 VAL A 268     -14.381 -30.913  15.139  1.00 20.00           H
ATOM   5163 HG21 VAL A 268     -16.232 -30.580  17.564  1.00 20.00           H
ATOM   5164 HG22 VAL A 268     -16.325 -29.585  16.071  1.00 20.00           H
ATOM   5165 HG23 VAL A 268     -17.779 -30.462  16.659  1.00 20.00           H
ATOM   2149  N   CYS A 269     -15.341 -32.100  12.546  1.00 68.12           N
ATOM   2150  CA  CYS A 269     -14.764 -32.883  11.465  1.00 70.22           C
ATOM   2151  C   CYS A 269     -13.246 -32.899  11.559  1.00 69.30           C
ATOM   2152  O   CYS A 269     -12.630 -32.007  12.147  1.00 77.74           O
ATOM   2153  CB  CYS A 269     -15.166 -32.332  10.091  1.00 74.95           C
ATOM   2154  SG  CYS A 269     -16.943 -32.170   9.812  1.00 82.02           S
ATOM   5166  H   CYS A 269     -15.028 -31.160  12.682  1.00 20.00           H
ATOM   5167  HA  CYS A 269     -15.125 -33.919  11.537  1.00 20.00           H
ATOM   5168  HB2 CYS A 269     -14.712 -31.336   9.979  1.00 20.00           H
ATOM   5169  HB3 CYS A 269     -14.762 -33.008   9.323  1.00 20.00           H
ATOM   2155  N   TRP A 270     -12.653 -33.929  10.960  1.00 66.82           N
ATOM   2156  CA  TRP A 270     -11.213 -34.023  10.787  1.00 67.44           C
ATOM   2157  C   TRP A 270     -10.926 -34.597   9.408  1.00 70.22           C
ATOM   2158  O   TRP A 270     -11.799 -35.184   8.764  1.00 74.85           O
ATOM   2159  CB  TRP A 270     -10.554 -34.900  11.863  1.00 68.20           C
ATOM   2160  CG  TRP A 270     -10.569 -34.314  13.238  1.00 68.46           C
ATOM   2161  CD1 TRP A 270      -9.679 -33.420  13.758  1.00 66.55           C
ATOM   2162  CD2 TRP A 270     -11.512 -34.594  14.278  1.00 67.00           C
ATOM   2163  NE1 TRP A 270     -10.015 -33.119  15.056  1.00 65.75           N
ATOM   2164  CE2 TRP A 270     -11.138 -33.826  15.399  1.00 67.66           C
ATOM   2165  CE3 TRP A 270     -12.641 -35.415  14.369  1.00 64.21           C
ATOM   2166  CZ2 TRP A 270     -11.849 -33.858  16.597  1.00 67.14           C
ATOM   2167  CZ3 TRP A 270     -13.348 -35.445  15.558  1.00 62.02           C
ATOM   2168  CH2 TRP A 270     -12.949 -34.672  16.656  1.00 64.34           C
ATOM   5170  H   TRP A 270     -13.225 -34.673  10.613  1.00 20.00           H
ATOM   5171  HA  TRP A 270     -10.772 -33.017  10.844  1.00 20.00           H
ATOM   5172  HB2 TRP A 270     -11.086 -35.862  11.894  1.00 20.00           H
ATOM   5173  HB3 TRP A 270      -9.506 -35.069  11.573  1.00 20.00           H
ATOM   5174  HD1 TRP A 270      -8.833 -33.009  13.227  1.00 20.00           H
ATOM   5175  HE1 TRP A 270      -9.521 -32.487  15.653  1.00 20.00           H
ATOM   5176  HE3 TRP A 270     -12.955 -36.014  13.527  1.00 20.00           H
ATOM   5177  HZ2 TRP A 270     -11.545 -33.264  17.446  1.00 20.00           H
ATOM   5178  HZ3 TRP A 270     -14.222 -36.075  15.641  1.00 20.00           H
ATOM   5179  HH2 TRP A 270     -13.522 -34.719  17.570  1.00 20.00           H
ATOM   2169  N   GLN A 271      -9.688 -34.408   8.958  1.00 69.82           N
ATOM   2170  CA  GLN A 271      -9.247 -35.018   7.713  1.00 71.00           C
ATOM   2171  C   GLN A 271      -9.405 -36.529   7.806  1.00 73.47           C
ATOM   2172  O   GLN A 271      -9.101 -37.132   8.840  1.00 76.19           O
ATOM   2173  CB  GLN A 271      -7.791 -34.641   7.429  1.00 73.41           C
ATOM   2174  CG  GLN A 271      -7.308 -34.993   6.030  1.00 74.38           C
ATOM   2175  CD  GLN A 271      -5.902 -34.493   5.759  0.00 70.35           C
ATOM   2176  OE1 GLN A 271      -5.106 -34.325   6.682  0.00 69.60           O
ATOM   2177  NE2 GLN A 271      -5.593 -34.243   4.491  0.00 69.66           N
ATOM   5180  H   GLN A 271      -9.053 -33.840   9.482  1.00 20.00           H
ATOM   5181  HA  GLN A 271      -9.870 -34.651   6.884  1.00 20.00           H
ATOM   5182  HB2 GLN A 271      -7.685 -33.555   7.566  1.00 20.00           H
ATOM   5183  HB3 GLN A 271      -7.153 -35.166   8.155  1.00 20.00           H
ATOM   5184  HG2 GLN A 271      -7.321 -36.087   5.917  1.00 20.00           H
ATOM   5185  HG3 GLN A 271      -7.991 -34.540   5.296  1.00 20.00           H
ATOM   5186 HE21 GLN A 271      -4.682 -33.904   4.256  0.00 20.00           H
ATOM   5187 HE22 GLN A 271      -6.271 -34.394   3.772  0.00 20.00           H
ATOM   2178  N   ALA A 272      -9.909 -37.129   6.727  1.00 72.56           N
ATOM   2179  CA  ALA A 272     -10.279 -38.540   6.733  1.00 71.08           C
ATOM   2180  C   ALA A 272      -9.145 -39.410   7.249  1.00 70.54           C
ATOM   2181  O   ALA A 272      -8.016 -39.338   6.758  1.00 72.89           O
ATOM   2182  CB  ALA A 272     -10.681 -38.982   5.326  1.00 72.85           C
ATOM   5188  H   ALA A 272     -10.037 -36.597   5.890  1.00 20.00           H
ATOM   5189  HA  ALA A 272     -11.146 -38.679   7.395  1.00 20.00           H
ATOM   5190  HB1 ALA A 272     -10.958 -40.046   5.341  1.00 20.00           H
ATOM   5191  HB2 ALA A 272     -11.539 -38.384   4.985  1.00 20.00           H
ATOM   5192  HB3 ALA A 272      -9.835 -38.833   4.639  1.00 20.00           H
ATOM   2183  N   GLY A 273      -9.454 -40.227   8.257  1.00 71.27           N
ATOM   2184  CA  GLY A 273      -8.477 -41.104   8.865  1.00 64.10           C
ATOM   2185  C   GLY A 273      -7.678 -40.497   9.997  1.00 65.38           C
ATOM   2186  O   GLY A 273      -6.965 -41.233  10.692  1.00 68.57           O
ATOM   5193  H   GLY A 273     -10.392 -40.234   8.604  1.00 20.00           H
ATOM   5194  HA2 GLY A 273      -9.008 -41.984   9.258  1.00 20.00           H
ATOM   5195  HA3 GLY A 273      -7.771 -41.421   8.083  1.00 20.00           H
ATOM   2187  N   THR A 274      -7.775 -39.186  10.219  1.00 67.40           N
ATOM   2188  CA  THR A 274      -6.955 -38.505  11.211  1.00 68.44           C
ATOM   2189  C   THR A 274      -7.731 -38.148  12.472  1.00 69.98           C
ATOM   2190  O   THR A 274      -7.301 -37.267  13.226  1.00 70.10           O
ATOM   2191  CB  THR A 274      -6.330 -37.249  10.604  1.00 70.75           C
ATOM   2192  OG1 THR A 274      -7.334 -36.237  10.461  1.00 69.15           O
ATOM   2193  CG2 THR A 274      -5.749 -37.566   9.239  1.00 70.65           C
ATOM   5196  H   THR A 274      -8.433 -38.653   9.687  1.00 20.00           H
ATOM   5197  HA  THR A 274      -6.134 -39.176  11.504  1.00 20.00           H
ATOM   5198  HB  THR A 274      -5.524 -36.896  11.265  1.00 20.00           H
ATOM   5199  HG1 THR A 274      -8.172 -36.645  10.276  1.00 20.00           H
ATOM   5200 HG21 THR A 274      -5.302 -36.657   8.810  1.00 20.00           H
ATOM   5201 HG22 THR A 274      -4.976 -38.342   9.341  1.00 20.00           H
ATOM   5202 HG23 THR A 274      -6.548 -37.929   8.576  1.00 20.00           H
ATOM   2194  N   THR A 275      -8.856 -38.805  12.714  1.00 68.50           N
ATOM   2195  CA  THR A 275      -9.646 -38.522  13.903  1.00 64.55           C
ATOM   2196  C   THR A 275      -8.825 -38.826  15.152  1.00 61.67           C
ATOM   2197  O   THR A 275      -8.344 -39.959  15.306  1.00 58.07           O
ATOM   2198  CB  THR A 275     -10.930 -39.343  13.905  1.00 62.27           C
ATOM   2199  OG1 THR A 275     -11.648 -39.105  12.690  1.00 65.46           O
ATOM   2200  CG2 THR A 275     -11.801 -38.949  15.090  1.00 55.54           C
ATOM   5203  H   THR A 275      -9.166 -39.505  12.071  1.00 20.00           H
ATOM   5204  HA  THR A 275      -9.915 -37.456  13.916  1.00 20.00           H
ATOM   5205  HB  THR A 275     -10.672 -40.409  13.991  1.00 20.00           H
ATOM   5206  HG1 THR A 275     -11.739 -38.169  12.554  1.00 20.00           H
ATOM   5207 HG21 THR A 275     -12.724 -39.547  15.082  1.00 20.00           H
ATOM   5208 HG22 THR A 275     -11.253 -39.134  16.025  1.00 20.00           H
ATOM   5209 HG23 THR A 275     -12.055 -37.881  15.019  1.00 20.00           H
ATOM   2201  N   PRO A 276      -8.630 -37.858  16.058  1.00 58.52           N
ATOM   2202  CA  PRO A 276      -7.725 -38.052  17.210  1.00 60.85           C
ATOM   2203  C   PRO A 276      -8.442 -38.678  18.402  1.00 56.41           C
ATOM   2204  O   PRO A 276      -8.730 -38.026  19.416  1.00 56.42           O
ATOM   2205  CB  PRO A 276      -7.253 -36.623  17.489  1.00 61.59           C
ATOM   2206  CG  PRO A 276      -8.461 -35.790  17.163  1.00 65.96           C
ATOM   2207  CD  PRO A 276      -9.211 -36.505  16.048  1.00 59.13           C
ATOM   5210  HA  PRO A 276      -6.866 -38.676  16.923  1.00 20.00           H
ATOM   5211  HB2 PRO A 276      -6.964 -36.502  18.544  1.00 20.00           H
ATOM   5212  HB3 PRO A 276      -6.404 -36.355  16.843  1.00 20.00           H
ATOM   5213  HG2 PRO A 276      -9.104 -35.695  18.050  1.00 20.00           H
ATOM   5214  HG3 PRO A 276      -8.150 -34.790  16.827  1.00 20.00           H
ATOM   5215  HD2 PRO A 276     -10.290 -36.539  16.258  1.00 20.00           H
ATOM   5216  HD3 PRO A 276      -9.041 -36.011  15.080  1.00 20.00           H
ATOM   2208  N   TRP A 277      -8.745 -39.973  18.280  1.00 53.86           N
ATOM   2209  CA  TRP A 277      -9.511 -40.661  19.314  1.00 54.40           C
ATOM   2210  C   TRP A 277      -8.850 -40.543  20.680  1.00 53.23           C
ATOM   2211  O   TRP A 277      -9.536 -40.462  21.705  1.00 51.56           O
ATOM   2212  CB  TRP A 277      -9.684 -42.134  18.944  1.00 52.20           C
ATOM   2213  CG  TRP A 277     -10.328 -42.377  17.612  1.00 58.51           C
ATOM   2214  CD1 TRP A 277      -9.722 -42.846  16.484  1.00 60.68           C
ATOM   2215  CD2 TRP A 277     -11.704 -42.167  17.270  1.00 53.03           C
ATOM   2216  NE1 TRP A 277     -10.634 -42.941  15.460  1.00 53.55           N
ATOM   2217  CE2 TRP A 277     -11.858 -42.527  15.916  1.00 54.33           C
ATOM   2218  CE3 TRP A 277     -12.820 -41.705  17.976  1.00 56.56           C
ATOM   2219  CZ2 TRP A 277     -13.083 -42.443  15.254  1.00 54.75           C
ATOM   2220  CZ3 TRP A 277     -14.040 -41.621  17.314  1.00 50.32           C
ATOM   2221  CH2 TRP A 277     -14.158 -41.987  15.968  1.00 52.57           C
ATOM   5217  H   TRP A 277      -8.443 -40.477  17.471  1.00 20.00           H
ATOM   5218  HA  TRP A 277     -10.511 -40.207  19.378  1.00 20.00           H
ATOM   5219  HB2 TRP A 277      -8.689 -42.603  18.934  1.00 20.00           H
ATOM   5220  HB3 TRP A 277     -10.306 -42.610  19.716  1.00 20.00           H
ATOM   5221  HD1 TRP A 277      -8.677 -43.105  16.406  1.00 20.00           H
ATOM   5222  HE1 TRP A 277     -10.436 -43.260  14.533  1.00 20.00           H
ATOM   5223  HE3 TRP A 277     -12.736 -41.419  19.014  1.00 20.00           H
ATOM   5224  HZ2 TRP A 277     -13.180 -42.727  14.217  1.00 20.00           H
ATOM   5225  HZ3 TRP A 277     -14.910 -41.268  17.847  1.00 20.00           H
ATOM   5226  HH2 TRP A 277     -15.119 -41.908  15.482  1.00 20.00           H
ATOM   2222  N   ASN A 278      -7.515 -40.509  20.716  1.00 55.78           N
ATOM   2223  CA  ASN A 278      -6.822 -40.647  21.992  1.00 56.21           C
ATOM   2224  C   ASN A 278      -6.982 -39.414  22.877  1.00 57.23           C
ATOM   2225  O   ASN A 278      -6.844 -39.513  24.100  1.00 56.71           O
ATOM   2226  CB  ASN A 278      -5.342 -40.943  21.758  1.00 55.91           C
ATOM   2227  CG  ASN A 278      -4.597 -39.760  21.180  1.00 59.52           C
ATOM   2228  OD1 ASN A 278      -4.529 -39.590  19.965  1.00 58.00           O
ATOM   2229  ND2 ASN A 278      -4.029 -38.935  22.051  1.00 66.46           N
ATOM   5227  H   ASN A 278      -6.993 -40.389  19.872  1.00 20.00           H
ATOM   5228  HA  ASN A 278      -7.252 -41.503  22.532  1.00 20.00           H
ATOM   5229  HB2 ASN A 278      -4.881 -41.215  22.719  1.00 20.00           H
ATOM   5230  HB3 ASN A 278      -5.258 -41.788  21.059  1.00 20.00           H
ATOM   5231 HD21 ASN A 278      -3.521 -38.138  21.726  1.00 20.00           H
ATOM   5232 HD22 ASN A 278      -4.109 -39.111  23.032  1.00 20.00           H
ATOM   2230  N   ILE A 279      -7.286 -38.249  22.302  1.00 55.35           N
ATOM   2231  CA  ILE A 279      -7.441 -37.073  23.150  1.00 56.97           C
ATOM   2232  C   ILE A 279      -8.784 -37.069  23.863  1.00 57.50           C
ATOM   2233  O   ILE A 279      -8.968 -36.311  24.821  1.00 61.70           O
ATOM   2234  CB  ILE A 279      -7.245 -35.780  22.341  1.00 61.98           C
ATOM   2235  CG1 ILE A 279      -8.458 -35.521  21.450  1.00 67.61           C
ATOM   2236  CG2 ILE A 279      -5.977 -35.860  21.512  1.00 57.74           C
ATOM   2237  CD1 ILE A 279      -8.317 -34.282  20.615  1.00 68.62           C
ATOM   5233  H   ILE A 279      -7.405 -38.184  21.311  1.00 20.00           H
ATOM   5234  HA  ILE A 279      -6.657 -37.098  23.921  1.00 20.00           H
ATOM   5235  HB  ILE A 279      -7.148 -34.943  23.048  1.00 20.00           H
ATOM   5236 HG12 ILE A 279      -8.591 -36.383  20.779  1.00 20.00           H
ATOM   5237 HG13 ILE A 279      -9.347 -35.414  22.090  1.00 20.00           H
ATOM   5238 HG21 ILE A 279      -5.852 -34.928  20.941  1.00 20.00           H
ATOM   5239 HG22 ILE A 279      -5.112 -36.000  22.177  1.00 20.00           H
ATOM   5240 HG23 ILE A 279      -6.047 -36.710  20.817  1.00 20.00           H
ATOM   5241 HD11 ILE A 279      -9.218 -34.151  19.998  1.00 20.00           H
ATOM   5242 HD12 ILE A 279      -8.192 -33.409  21.273  1.00 20.00           H
ATOM   5243 HD13 ILE A 279      -7.437 -34.378  19.962  1.00 20.00           H
ATOM   2238  N   PHE A 280      -9.726 -37.907  23.432  1.00 56.86           N
ATOM   2239  CA  PHE A 280     -11.023 -38.015  24.086  1.00 55.35           C
ATOM   2240  C   PHE A 280     -10.989 -39.097  25.164  1.00 55.33           C
ATOM   2241  O   PHE A 280     -10.338 -40.131  24.986  1.00 54.66           O
ATOM   2242  CB  PHE A 280     -12.117 -38.341  23.070  1.00 57.00           C
ATOM   2243  CG  PHE A 280     -12.460 -37.197  22.156  1.00 58.59           C
ATOM   2244  CD1 PHE A 280     -13.380 -36.235  22.543  1.00 58.82           C
ATOM   2245  CD2 PHE A 280     -11.871 -37.089  20.906  1.00 59.48           C
ATOM   2246  CE1 PHE A 280     -13.702 -35.183  21.703  1.00 58.92           C
ATOM   2247  CE2 PHE A 280     -12.189 -36.037  20.061  1.00 61.24           C
ATOM   2248  CZ  PHE A 280     -13.105 -35.084  20.461  1.00 64.44           C
ATOM   5244  H   PHE A 280      -9.537 -38.480  22.635  1.00 20.00           H
ATOM   5245  HA  PHE A 280     -11.270 -37.056  24.565  1.00 20.00           H
ATOM   5246  HB2 PHE A 280     -11.777 -39.187  22.454  1.00 20.00           H
ATOM   5247  HB3 PHE A 280     -13.025 -38.630  23.619  1.00 20.00           H
ATOM   5248  HD1 PHE A 280     -13.851 -36.307  23.512  1.00 20.00           H
ATOM   5249  HD2 PHE A 280     -11.156 -37.833  20.587  1.00 20.00           H
ATOM   5250  HE1 PHE A 280     -14.420 -34.440  22.018  1.00 20.00           H
ATOM   5251  HE2 PHE A 280     -11.721 -35.963  19.091  1.00 20.00           H
ATOM   5252  HZ  PHE A 280     -13.354 -34.263  19.805  1.00 20.00           H
ATOM   2249  N   PRO A 281     -11.691 -38.885  26.271  1.00 54.33           N
ATOM   2250  CA  PRO A 281     -11.640 -39.841  27.378  1.00 54.08           C
ATOM   2251  C   PRO A 281     -12.572 -41.026  27.179  1.00 55.29           C
ATOM   2252  O   PRO A 281     -13.496 -41.010  26.363  1.00 55.38           O
ATOM   2253  CB  PRO A 281     -12.083 -38.998  28.576  1.00 54.85           C
ATOM   2254  CG  PRO A 281     -13.026 -38.013  27.985  1.00 55.23           C
ATOM   2255  CD  PRO A 281     -12.469 -37.682  26.619  1.00 56.74           C
ATOM   5253  HA  PRO A 281     -10.611 -40.197  27.535  1.00 20.00           H
ATOM   5254  HB2 PRO A 281     -12.588 -39.621  29.329  1.00 20.00           H
ATOM   5255  HB3 PRO A 281     -11.223 -38.490  29.037  1.00 20.00           H
ATOM   5256  HG2 PRO A 281     -14.031 -38.451  27.894  1.00 20.00           H
ATOM   5257  HG3 PRO A 281     -13.076 -37.108  28.608  1.00 20.00           H
ATOM   5258  HD2 PRO A 281     -11.823 -36.793  26.662  1.00 20.00           H
ATOM   5259  HD3 PRO A 281     -13.278 -37.512  25.894  1.00 20.00           H
ATOM   2256  N   VAL A 282     -12.298 -42.074  27.955  1.00 53.84           N
ATOM   2257  CA  VAL A 282     -13.236 -43.177  28.083  1.00 53.99           C
ATOM   2258  C   VAL A 282     -14.272 -42.838  29.148  1.00 56.32           C
ATOM   2259  O   VAL A 282     -14.076 -41.962  29.995  1.00 56.71           O
ATOM   2260  CB  VAL A 282     -12.513 -44.492  28.414  1.00 52.74           C
ATOM   2261  CG1 VAL A 282     -11.506 -44.828  27.337  1.00 50.53           C
ATOM   2262  CG2 VAL A 282     -11.841 -44.395  29.773  1.00 53.92           C
ATOM   5260  H   VAL A 282     -11.434 -42.102  28.457  1.00 20.00           H
ATOM   5261  HA  VAL A 282     -13.762 -43.312  27.126  1.00 20.00           H
ATOM   5262  HB  VAL A 282     -13.263 -45.296  28.454  1.00 20.00           H
ATOM   5263 HG11 VAL A 282     -10.999 -45.771  27.590  1.00 20.00           H
ATOM   5264 HG12 VAL A 282     -12.024 -44.938  26.373  1.00 20.00           H
ATOM   5265 HG13 VAL A 282     -10.763 -44.020  27.265  1.00 20.00           H
ATOM   5266 HG21 VAL A 282     -11.328 -45.342  29.997  1.00 20.00           H
ATOM   5267 HG22 VAL A 282     -11.108 -43.575  29.762  1.00 20.00           H
ATOM   5268 HG23 VAL A 282     -12.600 -44.198  30.544  1.00 20.00           H
ATOM   2263  N   ILE A 283     -15.394 -43.546  29.104  1.00 56.98           N
ATOM   2264  CA  ILE A 283     -16.496 -43.326  30.030  1.00 58.74           C
ATOM   2265  C   ILE A 283     -16.839 -44.657  30.674  1.00 58.04           C
ATOM   2266  O   ILE A 283     -17.088 -45.648  29.975  1.00 56.88           O
ATOM   2267  CB  ILE A 283     -17.722 -42.721  29.333  1.00 63.35           C
ATOM   2268  CG1 ILE A 283     -17.356 -41.377  28.722  1.00 71.58           C
ATOM   2269  CG2 ILE A 283     -18.865 -42.560  30.318  1.00 60.38           C
ATOM   2270  CD1 ILE A 283     -18.485 -40.719  28.036  1.00 71.97           C
ATOM   5269  H   ILE A 283     -15.486 -44.258  28.408  1.00 20.00           H
ATOM   5270  HA  ILE A 283     -16.172 -42.632  30.819  1.00 20.00           H
ATOM   5271  HB  ILE A 283     -18.040 -43.401  28.529  1.00 20.00           H
ATOM   5272 HG12 ILE A 283     -17.001 -40.714  29.525  1.00 20.00           H
ATOM   5273 HG13 ILE A 283     -16.548 -41.534  27.992  1.00 20.00           H
ATOM   5274 HG21 ILE A 283     -19.735 -42.126  29.803  1.00 20.00           H
ATOM   5275 HG22 ILE A 283     -19.136 -43.544  30.729  1.00 20.00           H
ATOM   5276 HG23 ILE A 283     -18.553 -41.894  31.136  1.00 20.00           H
ATOM   5277 HD11 ILE A 283     -18.151 -39.757  27.620  1.00 20.00           H
ATOM   5278 HD12 ILE A 283     -18.846 -41.365  27.222  1.00 20.00           H
ATOM   5279 HD13 ILE A 283     -19.299 -40.545  28.755  1.00 20.00           H
ATOM   2271  N   SER A 284     -16.863 -44.678  31.999  1.00 56.50           N
ATOM   2272  CA  SER A 284     -17.105 -45.892  32.761  1.00 57.29           C
ATOM   2273  C   SER A 284     -18.362 -45.730  33.601  1.00 57.17           C
ATOM   2274  O   SER A 284     -18.522 -44.726  34.302  1.00 61.21           O
ATOM   2275  CB  SER A 284     -15.905 -46.223  33.654  1.00 56.10           C
ATOM   2276  OG  SER A 284     -14.761 -46.503  32.872  1.00 58.43           O
ATOM   5280  H   SER A 284     -16.708 -43.824  32.495  1.00 20.00           H
ATOM   5281  HA  SER A 284     -17.258 -46.731  32.067  1.00 20.00           H
ATOM   5282  HB2 SER A 284     -15.694 -45.364  34.308  1.00 20.00           H
ATOM   5283  HB3 SER A 284     -16.145 -47.102  34.270  1.00 20.00           H
ATOM   5284  HG  SER A 284     -13.980 -46.248  33.349  1.00 20.00           H
ATOM   2277  N   LEU A 285     -19.255 -46.710  33.507  1.00 56.92           N
ATOM   2278  CA  LEU A 285     -20.383 -46.854  34.414  1.00 53.83           C
ATOM   2279  C   LEU A 285     -20.166 -48.109  35.246  1.00 53.70           C
ATOM   2280  O   LEU A 285     -19.916 -49.186  34.692  1.00 53.80           O
ATOM   2281  CB  LEU A 285     -21.711 -46.957  33.656  1.00 53.38           C
ATOM   2282  CG  LEU A 285     -22.094 -45.914  32.604  1.00 54.87           C
ATOM   2283  CD1 LEU A 285     -23.488 -46.208  32.057  1.00 53.32           C
ATOM   2284  CD2 LEU A 285     -22.024 -44.505  33.171  1.00 55.18           C
ATOM   5285  H   LEU A 285     -19.146 -47.383  32.775  1.00 20.00           H
ATOM   5286  HA  LEU A 285     -20.429 -45.986  35.088  1.00 20.00           H
ATOM   5287  HB2 LEU A 285     -21.706 -47.931  33.145  1.00 20.00           H
ATOM   5288  HB3 LEU A 285     -22.507 -46.945  34.415  1.00 20.00           H
ATOM   5289  HG  LEU A 285     -21.377 -45.987  31.773  1.00 20.00           H
ATOM   5290 HD11 LEU A 285     -23.753 -45.453  31.302  1.00 20.00           H
ATOM   5291 HD12 LEU A 285     -23.498 -47.207  31.596  1.00 20.00           H
ATOM   5292 HD13 LEU A 285     -24.218 -46.177  32.879  1.00 20.00           H
ATOM   5293 HD21 LEU A 285     -22.304 -43.781  32.392  1.00 20.00           H
ATOM   5294 HD22 LEU A 285     -22.718 -44.417  34.020  1.00 20.00           H
ATOM   5295 HD23 LEU A 285     -20.999 -44.298  33.512  1.00 20.00           H
ATOM   2285  N   TYR A 286     -20.245 -47.967  36.565  1.00 53.50           N
ATOM   2286  CA  TYR A 286     -20.219 -49.102  37.478  1.00 52.35           C
ATOM   2287  C   TYR A 286     -21.652 -49.555  37.731  1.00 53.02           C
ATOM   2288  O   TYR A 286     -22.504 -48.744  38.110  1.00 57.15           O
ATOM   2289  CB  TYR A 286     -19.546 -48.742  38.804  1.00 50.55           C
ATOM   2290  CG  TYR A 286     -18.039 -48.573  38.745  1.00 51.48           C
ATOM   2291  CD1 TYR A 286     -17.466 -47.484  38.106  1.00 51.57           C
ATOM   2292  CD2 TYR A 286     -17.191 -49.490  39.356  1.00 53.14           C
ATOM   2293  CE1 TYR A 286     -16.088 -47.318  38.059  1.00 48.74           C
ATOM   2294  CE2 TYR A 286     -15.808 -49.334  39.317  1.00 49.36           C
ATOM   2295  CZ  TYR A 286     -15.264 -48.245  38.666  1.00 49.03           C
ATOM   2296  OH  TYR A 286     -13.898 -48.072  38.616  1.00 50.76           O
ATOM   5296  H   TYR A 286     -20.325 -47.046  36.945  1.00 20.00           H
ATOM   5297  HA  TYR A 286     -19.664 -49.932  37.017  1.00 20.00           H
ATOM   5298  HB2 TYR A 286     -19.980 -47.796  39.159  1.00 20.00           H
ATOM   5299  HB3 TYR A 286     -19.770 -49.541  39.526  1.00 20.00           H
ATOM   5300  HD1 TYR A 286     -18.104 -46.750  37.636  1.00 20.00           H
ATOM   5301  HD2 TYR A 286     -17.614 -50.340  39.871  1.00 20.00           H
ATOM   5302  HE1 TYR A 286     -15.662 -46.466  37.549  1.00 20.00           H
ATOM   5303  HE2 TYR A 286     -15.165 -50.060  39.793  1.00 20.00           H
ATOM   5304  HH  TYR A 286     -13.696 -47.144  38.610  1.00 20.00           H
ATOM   2297  N   LEU A 287     -21.916 -50.841  37.526  1.00 49.54           N
ATOM   2298  CA  LEU A 287     -23.239 -51.405  37.744  1.00 55.89           C
ATOM   2299  C   LEU A 287     -23.231 -52.320  38.961  1.00 60.93           C
ATOM   2300  O   LEU A 287     -22.222 -52.962  39.269  1.00 50.25           O
ATOM   2301  CB  LEU A 287     -23.719 -52.185  36.516  1.00 53.36           C
ATOM   2302  CG  LEU A 287     -23.780 -51.380  35.218  1.00 55.57           C
ATOM   2303  CD1 LEU A 287     -23.997 -52.298  34.030  1.00 56.44           C
ATOM   2304  CD2 LEU A 287     -24.870 -50.321  35.293  1.00 61.83           C
ATOM   5305  H   LEU A 287     -21.181 -51.441  37.211  1.00 20.00           H
ATOM   5306  HA  LEU A 287     -23.952 -50.589  37.931  1.00 20.00           H
ATOM   5307  HB2 LEU A 287     -23.033 -53.031  36.360  1.00 20.00           H
ATOM   5308  HB3 LEU A 287     -24.729 -52.566  36.728  1.00 20.00           H
ATOM   5309  HG  LEU A 287     -22.814 -50.870  35.087  1.00 20.00           H
ATOM   5310 HD11 LEU A 287     -24.038 -51.701  33.107  1.00 20.00           H
ATOM   5311 HD12 LEU A 287     -23.166 -53.016  33.965  1.00 20.00           H
ATOM   5312 HD13 LEU A 287     -24.944 -52.843  34.156  1.00 20.00           H
ATOM   5313 HD21 LEU A 287     -24.897 -49.754  34.351  1.00 20.00           H
ATOM   5314 HD22 LEU A 287     -25.843 -50.807  35.456  1.00 20.00           H
ATOM   5315 HD23 LEU A 287     -24.658 -49.636  36.127  1.00 20.00           H
ATOM   2305  N   MET A 288     -24.372 -52.377  39.645  1.00 64.28           N
ATOM   2306  CA  MET A 288     -24.508 -53.248  40.806  1.00 62.60           C
ATOM   2307  C   MET A 288     -24.302 -54.705  40.404  1.00 56.34           C
ATOM   2308  O   MET A 288     -24.785 -55.155  39.362  1.00 49.67           O
ATOM   2309  CB  MET A 288     -25.886 -53.061  41.446  1.00 63.25           C
ATOM   2310  CG  MET A 288     -26.148 -53.956  42.650  1.00 65.55           C
ATOM   2311  SD  MET A 288     -27.869 -53.946  43.193  1.00 68.30           S
ATOM   2312  CE  MET A 288     -27.919 -52.484  44.230  1.00 60.12           C
ATOM   5316  H   MET A 288     -25.147 -51.814  39.358  1.00 20.00           H
ATOM   5317  HA  MET A 288     -23.743 -52.982  41.550  1.00 20.00           H
ATOM   5318  HB2 MET A 288     -25.975 -52.014  41.770  1.00 20.00           H
ATOM   5319  HB3 MET A 288     -26.651 -53.276  40.685  1.00 20.00           H
ATOM   5320  HG2 MET A 288     -25.873 -54.987  42.384  1.00 20.00           H
ATOM   5321  HG3 MET A 288     -25.518 -53.612  43.483  1.00 20.00           H
ATOM   5322  HE1 MET A 288     -28.955 -52.295  44.548  1.00 20.00           H
ATOM   5323  HE2 MET A 288     -27.286 -52.641  45.116  1.00 20.00           H
ATOM   5324  HE3 MET A 288     -27.546 -51.619  43.662  1.00 20.00           H
ATOM   2313  N   GLY A 289     -23.553 -55.441  41.228  1.00 53.49           N
ATOM   2314  CA  GLY A 289     -23.248 -56.826  40.943  1.00 53.48           C
ATOM   2315  C   GLY A 289     -24.296 -57.767  41.507  1.00 53.65           C
ATOM   2316  O   GLY A 289     -25.298 -57.356  42.092  1.00 56.40           O
ATOM   5325  H   GLY A 289     -23.194 -55.025  42.063  1.00 20.00           H
ATOM   5326  HA2 GLY A 289     -23.199 -56.962  39.853  1.00 20.00           H
ATOM   5327  HA3 GLY A 289     -22.273 -57.074  41.387  1.00 20.00           H
ATOM   2317  N   GLU A 290     -24.049 -59.066  41.317  1.00 53.70           N
ATOM   2318  CA  GLU A 290     -24.965 -60.071  41.846  1.00 56.69           C
ATOM   2319  C   GLU A 290     -24.635 -60.440  43.288  1.00 61.02           C
ATOM   2320  O   GLU A 290     -25.520 -60.877  44.032  1.00 61.93           O
ATOM   2321  CB  GLU A 290     -24.956 -61.317  40.956  1.00 60.53           C
ATOM   2322  CG  GLU A 290     -25.664 -61.122  39.618  1.00 58.97           C
ATOM   2323  CD  GLU A 290     -26.433 -62.354  39.169  1.00 66.66           C
ATOM   2324  OE1 GLU A 290     -25.827 -63.237  38.527  1.00 67.84           O
ATOM   2325  OE2 GLU A 290     -27.644 -62.441  39.464  1.00 67.14           O
ATOM   5328  H   GLU A 290     -23.235 -59.350  40.811  1.00 20.00           H
ATOM   5329  HA  GLU A 290     -25.984 -59.658  41.831  1.00 20.00           H
ATOM   5330  HB2 GLU A 290     -23.910 -61.595  40.758  1.00 20.00           H
ATOM   5331  HB3 GLU A 290     -25.456 -62.134  41.497  1.00 20.00           H
ATOM   5332  HG2 GLU A 290     -26.370 -60.284  39.714  1.00 20.00           H
ATOM   5333  HG3 GLU A 290     -24.910 -60.881  38.854  1.00 20.00           H
ATOM   2326  N   VAL A 291     -23.393 -60.252  43.700  1.00 60.55           N
ATOM   2327  CA  VAL A 291     -22.952 -60.555  45.055  1.00 59.80           C
ATOM   2328  C   VAL A 291     -23.043 -59.290  45.893  1.00 64.01           C
ATOM   2329  O   VAL A 291     -22.949 -58.168  45.380  1.00 68.63           O
ATOM   2330  CB  VAL A 291     -21.522 -61.143  45.029  1.00 59.32           C
ATOM   2331  CG1 VAL A 291     -20.898 -61.188  46.417  1.00 59.75           C
ATOM   2332  CG2 VAL A 291     -21.544 -62.534  44.422  1.00 60.89           C
ATOM   5334  H   VAL A 291     -22.726 -59.885  43.052  1.00 20.00           H
ATOM   5335  HA  VAL A 291     -23.622 -61.309  45.493  1.00 20.00           H
ATOM   5336  HB  VAL A 291     -20.900 -60.497  44.392  1.00 20.00           H
ATOM   5337 HG11 VAL A 291     -19.885 -61.612  46.351  1.00 20.00           H
ATOM   5338 HG12 VAL A 291     -20.843 -60.169  46.827  1.00 20.00           H
ATOM   5339 HG13 VAL A 291     -21.515 -61.816  47.076  1.00 20.00           H
ATOM   5340 HG21 VAL A 291     -20.524 -62.944  44.407  1.00 20.00           H
ATOM   5341 HG22 VAL A 291     -22.193 -63.187  45.025  1.00 20.00           H
ATOM   5342 HG23 VAL A 291     -21.932 -62.479  43.394  1.00 20.00           H
ATOM   2333  N   THR A 292     -23.265 -59.472  47.194  1.00 64.78           N
ATOM   2334  CA  THR A 292     -23.288 -58.349  48.118  1.00 65.69           C
ATOM   2335  C   THR A 292     -21.973 -57.582  48.063  1.00 62.58           C
ATOM   2336  O   THR A 292     -20.889 -58.174  48.117  1.00 68.64           O
ATOM   2337  CB  THR A 292     -23.544 -58.847  49.538  1.00 68.04           C
ATOM   2338  OG1 THR A 292     -24.572 -59.846  49.521  1.00 70.84           O
ATOM   2339  CG2 THR A 292     -23.981 -57.697  50.427  1.00 69.26           C
ATOM   5343  H   THR A 292     -23.419 -60.397  47.541  1.00 20.00           H
ATOM   5344  HA  THR A 292     -24.102 -57.664  47.839  1.00 20.00           H
ATOM   5345  HB  THR A 292     -22.611 -59.272  49.938  1.00 20.00           H
ATOM   5346  HG1 THR A 292     -25.423 -59.425  49.500  1.00 20.00           H
ATOM   5347 HG21 THR A 292     -24.162 -58.069  51.446  1.00 20.00           H
ATOM   5348 HG22 THR A 292     -23.191 -56.932  50.451  1.00 20.00           H
ATOM   5349 HG23 THR A 292     -24.906 -57.256  50.028  1.00 20.00           H
ATOM   2340  N   ASN A 293     -22.077 -56.256  47.946  1.00 56.82           N
ATOM   2341  CA  ASN A 293     -20.936 -55.339  47.985  1.00 61.72           C
ATOM   2342  C   ASN A 293     -19.976 -55.533  46.817  1.00 59.46           C
ATOM   2343  O   ASN A 293     -18.795 -55.188  46.920  1.00 60.94           O
ATOM   2344  CB  ASN A 293     -20.172 -55.451  49.312  1.00 61.64           C
ATOM   2345  CG  ASN A 293     -21.016 -55.056  50.507  1.00 67.86           C
ATOM   2346  OD1 ASN A 293     -22.014 -54.347  50.375  1.00 68.76           O
ATOM   2347  ND2 ASN A 293     -20.610 -55.508  51.686  1.00 69.73           N
ATOM   5350  H   ASN A 293     -22.990 -55.865  47.824  1.00 20.00           H
ATOM   5351  HA  ASN A 293     -21.324 -54.312  47.921  1.00 20.00           H
ATOM   5352  HB2 ASN A 293     -19.843 -56.493  49.442  1.00 20.00           H
ATOM   5353  HB3 ASN A 293     -19.293 -54.792  49.269  1.00 20.00           H
ATOM   5354 HD21 ASN A 293     -21.121 -55.275  52.514  1.00 20.00           H
ATOM   5355 HD22 ASN A 293     -19.793 -56.082  51.747  1.00 20.00           H
ATOM   2348  N   GLN A 294     -20.450 -56.084  45.707  1.00 57.89           N
ATOM   2349  CA  GLN A 294     -19.644 -56.211  44.503  1.00 56.09           C
ATOM   2350  C   GLN A 294     -20.287 -55.425  43.373  1.00 60.69           C
ATOM   2351  O   GLN A 294     -21.512 -55.444  43.210  1.00 67.25           O
ATOM   2352  CB  GLN A 294     -19.474 -57.676  44.081  1.00 53.73           C
ATOM   2353  CG  GLN A 294     -18.304 -58.391  44.736  1.00 62.10           C
ATOM   2354  CD  GLN A 294     -18.052 -59.756  44.122  1.00 65.39           C
ATOM   2355  OE1 GLN A 294     -18.475 -60.030  42.997  1.00 63.75           O
ATOM   2356  NE2 GLN A 294     -17.362 -60.619  44.858  1.00 66.91           N
ATOM   5356  H   GLN A 294     -21.391 -56.423  45.698  1.00 20.00           H
ATOM   5357  HA  GLN A 294     -18.645 -55.791  44.691  1.00 20.00           H
ATOM   5358  HB2 GLN A 294     -20.396 -58.217  44.341  1.00 20.00           H
ATOM   5359  HB3 GLN A 294     -19.327 -57.704  42.991  1.00 20.00           H
ATOM   5360  HG2 GLN A 294     -17.400 -57.776  44.616  1.00 20.00           H
ATOM   5361  HG3 GLN A 294     -18.521 -58.519  45.807  1.00 20.00           H
ATOM   5362 HE21 GLN A 294     -17.167 -61.534  44.504  1.00 20.00           H
ATOM   5363 HE22 GLN A 294     -17.038 -60.354  45.766  1.00 20.00           H
ATOM   2357  N   SER A 295     -19.453 -54.725  42.606  1.00 53.69           N
ATOM   2358  CA  SER A 295     -19.868 -54.093  41.366  1.00 50.26           C
ATOM   2359  C   SER A 295     -18.875 -54.457  40.274  1.00 49.71           C
ATOM   2360  O   SER A 295     -17.758 -54.909  40.541  1.00 60.86           O
ATOM   2361  CB  SER A 295     -19.965 -52.563  41.501  1.00 51.38           C
ATOM   2362  OG  SER A 295     -18.718 -52.000  41.875  1.00 48.47           O
ATOM   5364  H   SER A 295     -18.501 -54.631  42.896  1.00 20.00           H
ATOM   5365  HA  SER A 295     -20.858 -54.475  41.077  1.00 20.00           H
ATOM   5366  HB2 SER A 295     -20.276 -52.137  40.536  1.00 20.00           H
ATOM   5367  HB3 SER A 295     -20.714 -52.318  42.268  1.00 20.00           H
ATOM   5368  HG  SER A 295     -18.438 -52.372  42.703  1.00 20.00           H
ATOM   2363  N   PHE A 296     -19.308 -54.286  39.034  1.00 46.27           N
ATOM   2364  CA  PHE A 296     -18.415 -54.327  37.891  1.00 45.27           C
ATOM   2365  C   PHE A 296     -18.582 -53.016  37.140  1.00 47.97           C
ATOM   2366  O   PHE A 296     -19.447 -52.202  37.465  1.00 53.02           O
ATOM   2367  CB  PHE A 296     -18.692 -55.540  36.991  1.00 45.67           C
ATOM   2368  CG  PHE A 296     -20.045 -55.522  36.342  1.00 47.70           C
ATOM   2369  CD1 PHE A 296     -21.165 -55.981  37.018  1.00 48.53           C
ATOM   2370  CD2 PHE A 296     -20.193 -55.060  35.047  1.00 51.17           C
ATOM   2371  CE1 PHE A 296     -22.410 -55.969  36.411  1.00 53.07           C
ATOM   2372  CE2 PHE A 296     -21.433 -55.048  34.435  1.00 54.34           C
ATOM   2373  CZ  PHE A 296     -22.540 -55.501  35.118  1.00 53.19           C
ATOM   5369  H   PHE A 296     -20.283 -54.123  38.880  1.00 20.00           H
ATOM   5370  HA  PHE A 296     -17.376 -54.393  38.245  1.00 20.00           H
ATOM   5371  HB2 PHE A 296     -17.929 -55.565  36.199  1.00 20.00           H
ATOM   5372  HB3 PHE A 296     -18.614 -56.450  37.604  1.00 20.00           H
ATOM   5373  HD1 PHE A 296     -21.066 -56.352  38.028  1.00 20.00           H
ATOM   5374  HD2 PHE A 296     -19.329 -54.704  34.506  1.00 20.00           H
ATOM   5375  HE1 PHE A 296     -23.277 -56.325  36.947  1.00 20.00           H
ATOM   5376  HE2 PHE A 296     -21.533 -54.684  33.423  1.00 20.00           H
ATOM   5377  HZ  PHE A 296     -23.510 -55.490  34.643  1.00 20.00           H
ATOM   2374  N   ARG A 297     -17.735 -52.792  36.144  1.00 48.94           N
ATOM   2375  CA  ARG A 297     -17.786 -51.558  35.378  1.00 51.49           C
ATOM   2376  C   ARG A 297     -17.650 -51.862  33.897  1.00 50.02           C
ATOM   2377  O   ARG A 297     -16.902 -52.754  33.490  1.00 48.89           O
ATOM   2378  CB  ARG A 297     -16.697 -50.561  35.815  1.00 54.55           C
ATOM   2379  CG  ARG A 297     -15.402 -50.650  35.031  1.00 54.74           C
ATOM   2380  CD  ARG A 297     -14.325 -49.773  35.618  1.00 57.18           C
ATOM   2381  NE  ARG A 297     -13.000 -50.173  35.158  1.00 56.09           N
ATOM   2382  CZ  ARG A 297     -11.893 -50.024  35.878  1.00 54.77           C
ATOM   2383  NH1 ARG A 297     -11.959 -49.488  37.091  1.00 50.70           N
ATOM   2384  NH2 ARG A 297     -10.726 -50.422  35.392  1.00 58.20           N
ATOM   5378  H   ARG A 297     -17.050 -53.484  35.916  1.00 20.00           H
ATOM   5379  HA  ARG A 297     -18.763 -51.079  35.539  1.00 20.00           H
ATOM   5380  HB2 ARG A 297     -17.098 -49.543  35.699  1.00 20.00           H
ATOM   5381  HB3 ARG A 297     -16.469 -50.746  36.875  1.00 20.00           H
ATOM   5382  HG2 ARG A 297     -15.054 -51.693  35.038  1.00 20.00           H
ATOM   5383  HG3 ARG A 297     -15.592 -50.334  33.995  1.00 20.00           H
ATOM   5384  HD2 ARG A 297     -14.509 -48.731  35.316  1.00 20.00           H
ATOM   5385  HD3 ARG A 297     -14.361 -49.849  36.715  1.00 20.00           H
ATOM   5386  HE  ARG A 297     -12.920 -50.583  34.249  1.00 20.00           H
ATOM   5387 HH11 ARG A 297     -11.128 -49.385  37.638  1.00 20.00           H
ATOM   5388 HH12 ARG A 297     -12.840 -49.188  37.458  1.00 20.00           H
ATOM   5389 HH21 ARG A 297      -9.895 -50.319  35.939  1.00 20.00           H
ATOM   5390 HH22 ARG A 297     -10.676 -50.826  34.479  1.00 20.00           H
ATOM   2385  N   ILE A 298     -18.405 -51.115  33.102  1.00 50.24           N
ATOM   2386  CA  ILE A 298     -18.337 -51.169  31.651  1.00 51.83           C
ATOM   2387  C   ILE A 298     -17.792 -49.835  31.167  1.00 52.39           C
ATOM   2388  O   ILE A 298     -18.126 -48.778  31.715  1.00 53.04           O
ATOM   2389  CB  ILE A 298     -19.713 -51.481  31.033  1.00 49.37           C
ATOM   2390  CG1 ILE A 298     -20.708 -50.368  31.352  1.00 55.36           C
ATOM   2391  CG2 ILE A 298     -20.237 -52.806  31.562  1.00 47.01           C
ATOM   2392  CD1 ILE A 298     -22.098 -50.636  30.839  1.00 53.17           C
ATOM   5391  H   ILE A 298     -19.055 -50.482  33.523  1.00 20.00           H
ATOM   5392  HA  ILE A 298     -17.637 -51.962  31.348  1.00 20.00           H
ATOM   5393  HB  ILE A 298     -19.600 -51.553  29.941  1.00 20.00           H
ATOM   5394 HG12 ILE A 298     -20.758 -50.249  32.444  1.00 20.00           H
ATOM   5395 HG13 ILE A 298     -20.344 -49.435  30.897  1.00 20.00           H
ATOM   5396 HG21 ILE A 298     -21.219 -53.018  31.114  1.00 20.00           H
ATOM   5397 HG22 ILE A 298     -19.533 -53.610  31.299  1.00 20.00           H
ATOM   5398 HG23 ILE A 298     -20.338 -52.750  32.656  1.00 20.00           H
ATOM   5399 HD11 ILE A 298     -22.756 -49.796  31.105  1.00 20.00           H
ATOM   5400 HD12 ILE A 298     -22.070 -50.748  29.745  1.00 20.00           H
ATOM   5401 HD13 ILE A 298     -22.484 -51.561  31.292  1.00 20.00           H
ATOM   2393  N   THR A 299     -16.940 -49.885  30.150  1.00 52.39           N
ATOM   2394  CA  THR A 299     -16.202 -48.715  29.699  1.00 53.45           C
ATOM   2395  C   THR A 299     -16.342 -48.592  28.193  1.00 52.56           C
ATOM   2396  O   THR A 299     -16.020 -49.532  27.461  1.00 49.21           O
ATOM   2397  CB  THR A 299     -14.726 -48.817  30.097  1.00 53.65           C
ATOM   2398  OG1 THR A 299     -14.616 -48.787  31.525  1.00 51.14           O
ATOM   2399  CG2 THR A 299     -13.929 -47.675  29.501  1.00 54.47           C
ATOM   5402  H   THR A 299     -16.801 -50.756  29.678  1.00 20.00           H
ATOM   5403  HA  THR A 299     -16.626 -47.813  30.165  1.00 20.00           H
ATOM   5404  HB  THR A 299     -14.325 -49.766  29.712  1.00 20.00           H
ATOM   5405  HG1 THR A 299     -14.800 -47.909  31.839  1.00 20.00           H
ATOM   5406 HG21 THR A 299     -12.874 -47.768  29.799  1.00 20.00           H
ATOM   5407 HG22 THR A 299     -14.004 -47.709  28.404  1.00 20.00           H
ATOM   5408 HG23 THR A 299     -14.330 -46.718  29.867  1.00 20.00           H
ATOM   2400  N   ILE A 300     -16.824 -47.443  27.734  1.00 53.94           N
ATOM   2401  CA  ILE A 300     -16.959 -47.179  26.311  1.00 55.54           C
ATOM   2402  C   ILE A 300     -15.936 -46.131  25.901  1.00 56.27           C
ATOM   2403  O   ILE A 300     -15.350 -45.425  26.727  1.00 55.31           O
ATOM   2404  CB  ILE A 300     -18.379 -46.725  25.925  1.00 57.32           C
ATOM   2405  CG1 ILE A 300     -18.714 -45.410  26.626  1.00 57.79           C
ATOM   2406  CG2 ILE A 300     -19.394 -47.803  26.262  1.00 55.73           C
ATOM   2407  CD1 ILE A 300     -19.881 -44.681  26.008  1.00 53.87           C
ATOM   5409  H   ILE A 300     -17.102 -46.738  28.387  1.00 20.00           H
ATOM   5410  HA  ILE A 300     -16.740 -48.103  25.756  1.00 20.00           H
ATOM   5411  HB  ILE A 300     -18.401 -46.554  24.839  1.00 20.00           H
ATOM   5412 HG12 ILE A 300     -18.956 -45.627  27.677  1.00 20.00           H
ATOM   5413 HG13 ILE A 300     -17.831 -44.756  26.580  1.00 20.00           H
ATOM   5414 HG21 ILE A 300     -20.400 -47.461  25.979  1.00 20.00           H
ATOM   5415 HG22 ILE A 300     -19.150 -48.722  25.708  1.00 20.00           H
ATOM   5416 HG23 ILE A 300     -19.366 -48.008  27.342  1.00 20.00           H
ATOM   5417 HD11 ILE A 300     -20.065 -43.748  26.560  1.00 20.00           H
ATOM   5418 HD12 ILE A 300     -19.652 -44.446  24.958  1.00 20.00           H
ATOM   5419 HD13 ILE A 300     -20.777 -45.317  26.055  1.00 20.00           H
ATOM   2408  N   LEU A 301     -15.738 -46.029  24.599  1.00 54.78           N
ATOM   2409  CA  LEU A 301     -14.741 -45.186  23.970  1.00 54.36           C
ATOM   2410  C   LEU A 301     -15.391 -44.043  23.209  1.00 54.55           C
ATOM   2411  O   LEU A 301     -16.620 -44.029  22.997  1.00 51.49           O
ATOM   2412  CB  LEU A 301     -13.880 -46.024  23.015  1.00 54.22           C
ATOM   2413  CG  LEU A 301     -13.343 -47.364  23.522  1.00 52.56           C
ATOM   2414  CD1 LEU A 301     -12.500 -48.019  22.443  1.00 50.61           C
ATOM   2415  CD2 LEU A 301     -12.539 -47.191  24.800  1.00 49.12           C
ATOM   5420  H   LEU A 301     -16.322 -46.577  24.000  1.00 20.00           H
ATOM   5421  HA  LEU A 301     -14.084 -44.760  24.742  1.00 20.00           H
ATOM   5422  HB2 LEU A 301     -14.489 -46.232  22.123  1.00 20.00           H
ATOM   5423  HB3 LEU A 301     -13.012 -45.410  22.732  1.00 20.00           H
ATOM   5424  HG  LEU A 301     -14.200 -48.019  23.738  1.00 20.00           H
ATOM   5425 HD11 LEU A 301     -12.116 -48.982  22.811  1.00 20.00           H
ATOM   5426 HD12 LEU A 301     -13.117 -48.188  21.548  1.00 20.00           H
ATOM   5427 HD13 LEU A 301     -11.656 -47.361  22.187  1.00 20.00           H
ATOM   5428 HD21 LEU A 301     -12.169 -48.171  25.136  1.00 20.00           H
ATOM   5429 HD22 LEU A 301     -11.686 -46.523  24.609  1.00 20.00           H
ATOM   5430 HD23 LEU A 301     -13.180 -46.754  25.580  1.00 20.00           H
ATOM   2416  N   PRO A 302     -14.621 -43.040  22.779  1.00 55.58           N
ATOM   2417  CA  PRO A 302     -15.173 -42.024  21.875  1.00 54.96           C
ATOM   2418  C   PRO A 302     -15.669 -42.594  20.562  1.00 55.94           C
ATOM   2419  O   PRO A 302     -16.489 -41.950  19.898  1.00 57.71           O
ATOM   2420  CB  PRO A 302     -14.001 -41.055  21.659  1.00 55.16           C
ATOM   2421  CG  PRO A 302     -12.784 -41.802  22.103  1.00 52.02           C
ATOM   2422  CD  PRO A 302     -13.246 -42.701  23.199  1.00 53.78           C
ATOM   5431  HA  PRO A 302     -15.995 -41.487  22.372  1.00 20.00           H
ATOM   5432  HB2 PRO A 302     -13.919 -40.781  20.597  1.00 20.00           H
ATOM   5433  HB3 PRO A 302     -14.137 -40.146  22.263  1.00 20.00           H
ATOM   5434  HG2 PRO A 302     -12.370 -42.391  21.271  1.00 20.00           H
ATOM   5435  HG3 PRO A 302     -12.019 -41.104  22.475  1.00 20.00           H
ATOM   5436  HD2 PRO A 302     -13.244 -42.180  24.168  1.00 20.00           H
ATOM   5437  HD3 PRO A 302     -12.618 -43.601  23.266  1.00 20.00           H
ATOM   2423  N   GLN A 303     -15.198 -43.775  20.157  1.00 53.72           N
ATOM   2424  CA  GLN A 303     -15.765 -44.421  18.981  1.00 52.19           C
ATOM   2425  C   GLN A 303     -17.232 -44.776  19.181  1.00 51.15           C
ATOM   2426  O   GLN A 303     -17.951 -44.976  18.196  1.00 48.87           O
ATOM   2427  CB  GLN A 303     -14.962 -45.671  18.623  1.00 52.23           C
ATOM   2428  CG  GLN A 303     -13.648 -45.379  17.925  1.00 54.38           C
ATOM   2429  CD  GLN A 303     -12.472 -45.266  18.881  1.00 50.42           C
ATOM   2430  OE1 GLN A 303     -12.641 -45.023  20.075  1.00 52.29           O
ATOM   2431  NE2 GLN A 303     -11.270 -45.458  18.354  1.00 45.16           N
ATOM   5438  H   GLN A 303     -14.456 -44.217  20.661  1.00 20.00           H
ATOM   5439  HA  GLN A 303     -15.700 -43.725  18.131  1.00 20.00           H
ATOM   5440  HB2 GLN A 303     -14.746 -46.221  19.551  1.00 20.00           H
ATOM   5441  HB3 GLN A 303     -15.575 -46.298  17.959  1.00 20.00           H
ATOM   5442  HG2 GLN A 303     -13.443 -46.192  17.213  1.00 20.00           H
ATOM   5443  HG3 GLN A 303     -13.746 -44.429  17.379  1.00 20.00           H
ATOM   5444 HE21 GLN A 303     -10.456 -45.408  18.933  1.00 20.00           H
ATOM   5445 HE22 GLN A 303     -11.177 -45.653  17.378  1.00 20.00           H
ATOM   2432  N   GLN A 304     -17.689 -44.854  20.431  1.00 50.35           N
ATOM   2433  CA  GLN A 304     -19.089 -45.109  20.736  1.00 50.06           C
ATOM   2434  C   GLN A 304     -19.902 -43.824  20.844  1.00 55.92           C
ATOM   2435  O   GLN A 304     -21.020 -43.753  20.325  1.00 55.14           O
ATOM   2436  CB  GLN A 304     -19.214 -45.913  22.035  1.00 50.62           C
ATOM   2437  CG  GLN A 304     -19.086 -47.416  21.855  1.00 50.27           C
ATOM   2438  CD  GLN A 304     -17.661 -47.855  21.591  1.00 51.32           C
ATOM   2439  OE1 GLN A 304     -16.768 -47.633  22.410  1.00 49.51           O
ATOM   2440  NE2 GLN A 304     -17.440 -48.482  20.443  1.00 48.73           N
ATOM   5446  H   GLN A 304     -17.046 -44.733  21.187  1.00 20.00           H
ATOM   5447  HA  GLN A 304     -19.522 -45.714  19.925  1.00 20.00           H
ATOM   5448  HB2 GLN A 304     -18.424 -45.580  22.724  1.00 20.00           H
ATOM   5449  HB3 GLN A 304     -20.199 -45.702  22.478  1.00 20.00           H
ATOM   5450  HG2 GLN A 304     -19.443 -47.911  22.770  1.00 20.00           H
ATOM   5451  HG3 GLN A 304     -19.712 -47.723  21.004  1.00 20.00           H
ATOM   5452 HE21 GLN A 304     -16.518 -48.795  20.214  1.00 20.00           H
ATOM   5453 HE22 GLN A 304     -18.195 -48.641  19.807  1.00 20.00           H
ATOM   2441  N   TYR A 305     -19.373 -42.801  21.513  1.00 52.83           N
ATOM   2442  CA  TYR A 305     -20.181 -41.611  21.750  1.00 54.05           C
ATOM   2443  C   TYR A 305     -19.926 -40.487  20.753  1.00 55.00           C
ATOM   2444  O   TYR A 305     -20.612 -39.462  20.818  1.00 56.65           O
ATOM   2445  CB  TYR A 305     -20.008 -41.105  23.196  1.00 55.36           C
ATOM   2446  CG  TYR A 305     -18.637 -40.618  23.633  1.00 56.09           C
ATOM   2447  CD1 TYR A 305     -18.187 -39.347  23.301  1.00 55.52           C
ATOM   2448  CD2 TYR A 305     -17.831 -41.399  24.453  1.00 55.79           C
ATOM   2449  CE1 TYR A 305     -16.948 -38.888  23.732  1.00 61.67           C
ATOM   2450  CE2 TYR A 305     -16.595 -40.948  24.889  1.00 58.00           C
ATOM   2451  CZ  TYR A 305     -16.159 -39.693  24.525  1.00 60.23           C
ATOM   2452  OH  TYR A 305     -14.932 -39.246  24.958  1.00 61.81           O
ATOM   5454  H   TYR A 305     -18.432 -42.849  21.849  1.00 20.00           H
ATOM   5455  HA  TYR A 305     -21.237 -41.899  21.642  1.00 20.00           H
ATOM   5456  HB2 TYR A 305     -20.709 -40.269  23.334  1.00 20.00           H
ATOM   5457  HB3 TYR A 305     -20.288 -41.932  23.865  1.00 20.00           H
ATOM   5458  HD1 TYR A 305     -18.810 -38.704  22.698  1.00 20.00           H
ATOM   5459  HD2 TYR A 305     -18.175 -42.377  24.757  1.00 20.00           H
ATOM   5460  HE1 TYR A 305     -16.605 -37.904  23.447  1.00 20.00           H
ATOM   5461  HE2 TYR A 305     -15.976 -41.578  25.511  1.00 20.00           H
ATOM   5462  HH  TYR A 305     -14.497 -39.936  25.445  1.00 20.00           H
ATOM   2453  N   LEU A 306     -18.976 -40.650  19.838  1.00 54.44           N
ATOM   2454  CA  LEU A 306     -18.840 -39.769  18.683  1.00 58.90           C
ATOM   2455  C   LEU A 306     -19.411 -40.523  17.489  1.00 60.82           C
ATOM   2456  O   LEU A 306     -18.811 -41.493  17.016  1.00 56.78           O
ATOM   2457  CB  LEU A 306     -17.385 -39.366  18.446  1.00 54.70           C
ATOM   2458  CG  LEU A 306     -16.692 -38.558  19.544  1.00 56.92           C
ATOM   2459  CD1 LEU A 306     -15.243 -38.316  19.158  1.00 60.47           C
ATOM   2460  CD2 LEU A 306     -17.415 -37.242  19.792  1.00 53.91           C
ATOM   5463  H   LEU A 306     -18.330 -41.405  19.945  1.00 20.00           H
ATOM   5464  HA  LEU A 306     -19.436 -38.858  18.843  1.00 20.00           H
ATOM   5465  HB2 LEU A 306     -16.806 -40.290  18.301  1.00 20.00           H
ATOM   5466  HB3 LEU A 306     -17.355 -38.765  17.525  1.00 20.00           H
ATOM   5467  HG  LEU A 306     -16.712 -39.147  20.473  1.00 20.00           H
ATOM   5468 HD11 LEU A 306     -14.745 -37.735  19.948  1.00 20.00           H
ATOM   5469 HD12 LEU A 306     -14.730 -39.281  19.035  1.00 20.00           H
ATOM   5470 HD13 LEU A 306     -15.204 -37.757  18.212  1.00 20.00           H
ATOM   5471 HD21 LEU A 306     -16.897 -36.682  20.584  1.00 20.00           H
ATOM   5472 HD22 LEU A 306     -17.421 -36.647  18.867  1.00 20.00           H
ATOM   5473 HD23 LEU A 306     -18.450 -37.445  20.104  1.00 20.00           H
ATOM   2461  N   ARG A 307     -20.578 -40.093  17.015  1.00 62.62           N
ATOM   2462  CA  ARG A 307     -21.230 -40.960  16.043  1.00 59.89           C
ATOM   2463  C   ARG A 307     -21.058 -40.419  14.637  1.00 60.35           C
ATOM   2464  O   ARG A 307     -21.301 -39.228  14.398  1.00 66.40           O
ATOM   2465  CB  ARG A 307     -22.709 -41.123  16.377  1.00 60.43           C
ATOM   2466  CG  ARG A 307     -22.912 -41.622  17.792  1.00 64.07           C
ATOM   2467  CD  ARG A 307     -24.327 -42.080  18.043  1.00 74.57           C
ATOM   2468  NE  ARG A 307     -24.696 -43.259  17.268  1.00 76.43           N
ATOM   2469  CZ  ARG A 307     -24.293 -44.496  17.544  1.00 72.62           C
ATOM   2470  NH1 ARG A 307     -24.696 -45.503  16.783  1.00 66.58           N
ATOM   2471  NH2 ARG A 307     -23.479 -44.729  18.567  1.00 73.62           N
ATOM   5474  H   ARG A 307     -20.983 -39.227  17.309  1.00 20.00           H
ATOM   5475  HA  ARG A 307     -20.762 -41.954  16.085  1.00 20.00           H
ATOM   5476  HB2 ARG A 307     -23.209 -40.149  16.267  1.00 20.00           H
ATOM   5477  HB3 ARG A 307     -23.155 -41.845  15.677  1.00 20.00           H
ATOM   5478  HG2 ARG A 307     -22.230 -42.467  17.970  1.00 20.00           H
ATOM   5479  HG3 ARG A 307     -22.675 -40.807  18.491  1.00 20.00           H
ATOM   5480  HD2 ARG A 307     -24.433 -42.317  19.112  1.00 20.00           H
ATOM   5481  HD3 ARG A 307     -25.012 -41.260  17.779  1.00 20.00           H
ATOM   5482  HE  ARG A 307     -25.292 -43.129  16.476  1.00 20.00           H
ATOM   5483 HH11 ARG A 307     -24.387 -46.433  16.980  1.00 20.00           H
ATOM   5484 HH12 ARG A 307     -25.309 -45.333  16.011  1.00 20.00           H
ATOM   5485 HH21 ARG A 307     -23.173 -45.661  18.760  1.00 20.00           H
ATOM   5486 HH22 ARG A 307     -23.172 -43.972  19.144  1.00 20.00           H
ATOM   2472  N   PRO A 308     -20.646 -41.273  13.701  1.00 57.83           N
ATOM   2473  CA  PRO A 308     -20.279 -40.794  12.363  1.00 60.59           C
ATOM   2474  C   PRO A 308     -21.489 -40.353  11.558  1.00 59.51           C
ATOM   2475  O   PRO A 308     -22.557 -40.966  11.613  1.00 57.34           O
ATOM   2476  CB  PRO A 308     -19.603 -42.012  11.724  1.00 59.76           C
ATOM   2477  CG  PRO A 308     -20.184 -43.178  12.446  1.00 60.87           C
ATOM   2478  CD  PRO A 308     -20.435 -42.722  13.851  1.00 58.41           C
ATOM   5487  HA  PRO A 308     -19.558 -39.967  12.434  1.00 20.00           H
ATOM   5488  HB2 PRO A 308     -19.832 -42.066  10.649  1.00 20.00           H
ATOM   5489  HB3 PRO A 308     -18.513 -41.971  11.865  1.00 20.00           H
ATOM   5490  HG2 PRO A 308     -21.127 -43.488  11.972  1.00 20.00           H
ATOM   5491  HG3 PRO A 308     -19.477 -44.020  12.440  1.00 20.00           H
ATOM   5492  HD2 PRO A 308     -21.327 -43.209  14.271  1.00 20.00           H
ATOM   5493  HD3 PRO A 308     -19.567 -42.930  14.494  1.00 20.00           H
ATOM   2479  N   VAL A 309     -21.253 -39.194  10.862  1.00 66.42           N
ATOM   2480  CA  VAL A 309     -22.249 -38.582  10.044  1.00 70.20           C
ATOM   2481  C   VAL A 309     -22.006 -38.575   8.560  1.00 71.88           C
ATOM   2482  O   VAL A 309     -20.966 -38.153   8.049  1.00 71.60           O
ATOM   2483  CB  VAL A 309     -23.413 -37.893  10.661  1.00 69.50           C
ATOM   2484  CG1 VAL A 309     -24.171 -36.862   9.897  1.00 68.49           C
ATOM   2485  CG2 VAL A 309     -23.841 -38.164  12.077  1.00 67.59           C
ATOM   5494  H   VAL A 309     -20.353 -38.765  10.930  1.00 20.00           H
ATOM   5495  HA  VAL A 309     -22.811 -39.525   9.974  1.00 20.00           H
ATOM   5496  HB  VAL A 309     -24.088 -38.679  10.293  1.00 20.00           H
ATOM   5497 HG11 VAL A 309     -24.989 -36.472  10.520  1.00 20.00           H
ATOM   5498 HG12 VAL A 309     -23.495 -36.039   9.622  1.00 20.00           H
ATOM   5499 HG13 VAL A 309     -24.588 -37.315   8.985  1.00 20.00           H
ATOM   5500 HG21 VAL A 309     -24.719 -37.546  12.319  1.00 20.00           H
ATOM   5501 HG22 VAL A 309     -24.101 -39.227  12.184  1.00 20.00           H
ATOM   5502 HG23 VAL A 309     -23.018 -37.916  12.763  1.00 20.00           H
ATOM   2486  N   GLU A 310     -23.062 -39.100   7.843  0.00 99.99           N
ATOM   2487  CA  GLU A 310     -22.932 -39.196   6.428  0.00 99.99           C
ATOM   2488  C   GLU A 310     -23.132 -37.980   5.577  0.00 99.99           C
ATOM   2489  O   GLU A 310     -24.128 -37.256   5.652  0.00 99.99           O
ATOM   2490  CB  GLU A 310     -22.627 -40.527   5.795  0.00 99.99           C
ATOM   2491  CG  GLU A 310     -21.160 -40.916   5.922  0.00 99.99           C
ATOM   2492  CD  GLU A 310     -20.819 -41.467   7.288  0.00 99.99           C
ATOM   2493  OE1 GLU A 310     -21.747 -42.016   7.961  0.00 99.99           O
ATOM   2494  OE2 GLU A 310     -19.608 -41.331   7.646  0.00 99.99           O
ATOM   5503  H   GLU A 310     -23.895 -39.404   8.304  0.00 20.00           H
ATOM   5504  HA  GLU A 310     -21.857 -38.976   6.503  0.00 20.00           H
ATOM   5505  HB2 GLU A 310     -23.239 -41.299   6.285  0.00 20.00           H
ATOM   5506  HB3 GLU A 310     -22.886 -40.477   4.727  0.00 20.00           H
ATOM   5507  HG2 GLU A 310     -20.932 -41.682   5.167  0.00 20.00           H
ATOM   5508  HG3 GLU A 310     -20.542 -40.024   5.738  0.00 20.00           H
ATOM   2495  N   ASP A 311     -22.044 -37.737   4.770  0.00 99.99           N
ATOM   2496  CA  ASP A 311     -21.888 -36.527   4.018  0.00 99.99           C
ATOM   2497  C   ASP A 311     -21.344 -36.656   2.615  0.00 99.99           C
ATOM   2498  O   ASP A 311     -20.162 -36.960   2.404  0.00 99.99           O
ATOM   2499  CB  ASP A 311     -22.077 -35.234   4.740  0.00 99.99           C
ATOM   2500  CG  ASP A 311     -22.097 -33.981   3.927  0.00 99.99           C
ATOM   2501  OD1 ASP A 311     -22.781 -33.966   2.866  0.00 99.99           O
ATOM   2502  OD2 ASP A 311     -21.449 -32.994   4.416  0.00 99.99           O
ATOM   5509  H   ASP A 311     -21.331 -38.435   4.705  0.00 20.00           H
ATOM   5510  HA  ASP A 311     -22.932 -36.545   3.670  0.00 20.00           H
ATOM   5511  HB2 ASP A 311     -23.036 -35.293   5.276  0.00 20.00           H
ATOM   5512  HB3 ASP A 311     -21.257 -35.141   5.467  0.00 20.00           H
ATOM   2503  N   VAL A 312     -22.275 -36.459   1.616  0.00 99.99           N
ATOM   2504  CA  VAL A 312     -21.854 -36.466   0.244  0.00 99.99           C
ATOM   2505  C   VAL A 312     -20.913 -35.414  -0.284  0.00 99.99           C
ATOM   2506  O   VAL A 312     -19.948 -35.660  -1.018  0.00 99.99           O
ATOM   2507  CB  VAL A 312     -22.399 -37.500  -0.673  0.00 99.99           C
ATOM   2508  CG1 VAL A 312     -23.800 -37.385  -1.179  0.00 99.99           C
ATOM   2509  CG2 VAL A 312     -21.543 -38.642  -1.119  0.00 99.99           C
ATOM   5513  H   VAL A 312     -23.237 -36.313   1.847  0.00 20.00           H
ATOM   5514  HA  VAL A 312     -21.004 -37.118   0.495  0.00 20.00           H
ATOM   5515  HB  VAL A 312     -22.750 -38.089   0.187  0.00 20.00           H
ATOM   5516 HG11 VAL A 312     -24.023 -38.236  -1.840  0.00 20.00           H
ATOM   5517 HG12 VAL A 312     -24.498 -37.389  -0.329  0.00 20.00           H
ATOM   5518 HG13 VAL A 312     -23.911 -36.446  -1.741  0.00 20.00           H
ATOM   5519 HG21 VAL A 312     -22.121 -39.295  -1.789  0.00 20.00           H
ATOM   5520 HG22 VAL A 312     -20.663 -38.255  -1.654  0.00 20.00           H
ATOM   5521 HG23 VAL A 312     -21.213 -39.218  -0.241  0.00 20.00           H
ATOM   2510  N   ALA A 313     -21.233 -34.145   0.139  0.00 99.99           N
ATOM   2511  CA  ALA A 313     -20.252 -33.110   0.058  0.00 99.99           C
ATOM   2512  C   ALA A 313     -19.091 -33.046   1.024  0.00 99.99           C
ATOM   2513  O   ALA A 313     -18.207 -32.185   1.005  0.00 99.99           O
ATOM   2514  CB  ALA A 313     -20.438 -32.027  -0.969  0.00 99.99           C
ATOM   5522  H   ALA A 313     -22.145 -33.948   0.500  0.00 20.00           H
ATOM   5523  HA  ALA A 313     -19.655 -33.704  -0.649  0.00 20.00           H
ATOM   5524  HB1 ALA A 313     -19.604 -31.312  -0.904  0.00 20.00           H
ATOM   5525  HB2 ALA A 313     -20.459 -32.474  -1.973  0.00 20.00           H
ATOM   5526  HB3 ALA A 313     -21.386 -31.502  -0.781  0.00 20.00           H
ATOM   2515  N   THR A 314     -19.136 -34.072   1.944  0.00 99.99           N
ATOM   2516  CA  THR A 314     -18.129 -34.288   2.926  0.00 99.99           C
ATOM   2517  C   THR A 314     -17.043 -35.313   2.770  0.00 99.99           C
ATOM   2518  O   THR A 314     -16.398 -35.757   3.729  0.00 99.99           O
ATOM   2519  CB  THR A 314     -18.241 -33.601   4.236  0.00 99.99           C
ATOM   2520  OG1 THR A 314     -18.673 -34.333   5.352  0.00 99.99           O
ATOM   2521  CG2 THR A 314     -17.941 -32.144   4.416  0.00 99.99           C
ATOM   5527  H   THR A 314     -19.916 -34.697   1.919  0.00 20.00           H
ATOM   5528  HA  THR A 314     -17.493 -33.490   2.514  0.00 20.00           H
ATOM   5529  HB  THR A 314     -17.195 -33.852   4.466  0.00 20.00           H
ATOM   5530  HG1 THR A 314     -19.493 -33.972   5.670  0.00 20.00           H
ATOM   5531 HG21 THR A 314     -18.094 -31.865   5.469  0.00 20.00           H
ATOM   5532 HG22 THR A 314     -16.897 -31.947   4.132  0.00 20.00           H
ATOM   5533 HG23 THR A 314     -18.612 -31.550   3.779  0.00 20.00           H
ATOM   2522  N   SER A 315     -16.782 -35.679   1.469  1.00 98.19           N
ATOM   2523  CA  SER A 315     -16.033 -36.876   1.222  1.00 93.06           C
ATOM   2524  C   SER A 315     -14.640 -37.154   1.720  1.00 91.42           C
ATOM   2525  O   SER A 315     -14.229 -38.296   1.985  1.00 92.16           O
ATOM   2526  CB  SER A 315     -16.569 -37.882   0.248  1.00 92.45           C
ATOM   2527  OG  SER A 315     -17.957 -38.141   0.490  0.00 92.60           O
ATOM   5534  H   SER A 315     -17.110 -35.119   0.708  1.00 20.00           H
ATOM   5535  HA  SER A 315     -16.490 -37.394   2.077  1.00 20.00           H
ATOM   5536  HB2 SER A 315     -16.449 -37.492  -0.774  1.00 20.00           H
ATOM   5537  HB3 SER A 315     -16.004 -38.820   0.351  1.00 20.00           H
ATOM   5538  HG  SER A 315     -18.276 -37.554   1.166  0.00 20.00           H
ATOM   2528  N   GLN A 316     -13.836 -36.034   1.773  1.00 89.06           N
ATOM   2529  CA  GLN A 316     -12.474 -36.158   2.276  1.00 89.60           C
ATOM   2530  C   GLN A 316     -12.370 -35.936   3.781  1.00 88.92           C
ATOM   2531  O   GLN A 316     -11.256 -35.954   4.316  1.00 88.14           O
ATOM   2532  CB  GLN A 316     -11.549 -35.179   1.540  1.00 90.37           C
ATOM   2533  CG  GLN A 316     -11.384 -35.474   0.053  0.00 88.44           C
ATOM   2534  CD  GLN A 316     -10.315 -34.612  -0.599  0.00 90.32           C
ATOM   2535  OE1 GLN A 316     -10.013 -33.515  -0.129  0.00 91.82           O
ATOM   2536  NE2 GLN A 316      -9.732 -35.112  -1.683  0.00 90.39           N
ATOM   5539  H   GLN A 316     -14.184 -35.147   1.469  1.00 20.00           H
ATOM   5540  HA  GLN A 316     -12.115 -37.176   2.064  1.00 20.00           H
ATOM   5541  HB2 GLN A 316     -11.964 -34.166   1.647  1.00 20.00           H
ATOM   5542  HB3 GLN A 316     -10.556 -35.221   2.012  1.00 20.00           H
ATOM   5543  HG2 GLN A 316     -11.106 -36.531  -0.068  0.00 20.00           H
ATOM   5544  HG3 GLN A 316     -12.343 -35.287  -0.452  0.00 20.00           H
ATOM   5545 HE21 GLN A 316      -9.017 -34.592  -2.151  0.00 20.00           H
ATOM   5546 HE22 GLN A 316     -10.008 -36.008  -2.031  0.00 20.00           H
ATOM   2537  N   ASP A 317     -13.490 -35.737   4.472  1.00 83.89           N
ATOM   2538  CA  ASP A 317     -13.507 -35.497   5.909  1.00 82.40           C
ATOM   2539  C   ASP A 317     -14.390 -36.520   6.611  1.00 80.15           C
ATOM   2540  O   ASP A 317     -15.423 -36.936   6.075  1.00 79.85           O
ATOM   2541  CB  ASP A 317     -14.015 -34.086   6.235  1.00 82.17           C
ATOM   2542  CG  ASP A 317     -12.974 -33.016   5.989  1.00 85.06           C
ATOM   2543  OD1 ASP A 317     -11.818 -33.362   5.665  1.00 85.32           O
ATOM   2544  OD2 ASP A 317     -13.318 -31.822   6.126  1.00 88.32           O
ATOM   5547  H   ASP A 317     -14.361 -35.753   3.981  1.00 20.00           H
ATOM   5548  HA  ASP A 317     -12.485 -35.593   6.304  1.00 20.00           H
ATOM   5549  HB2 ASP A 317     -14.892 -33.874   5.606  1.00 20.00           H
ATOM   5550  HB3 ASP A 317     -14.308 -34.054   7.295  1.00 20.00           H
ATOM   2545  N   ASP A 318     -13.974 -36.927   7.810  1.00 78.66           N
ATOM   2546  CA  ASP A 318     -14.811 -37.702   8.718  1.00 72.54           C
ATOM   2547  C   ASP A 318     -15.424 -36.738   9.728  1.00 69.54           C
ATOM   2548  O   ASP A 318     -14.700 -35.974  10.375  1.00 71.20           O
ATOM   2549  CB  ASP A 318     -14.007 -38.788   9.438  1.00 72.59           C
ATOM   2550  CG  ASP A 318     -13.371 -39.785   8.487  1.00 72.18           C
ATOM   2551  OD1 ASP A 318     -13.873 -39.948   7.354  1.00 73.77           O
ATOM   2552  OD2 ASP A 318     -12.369 -40.416   8.885  1.00 71.82           O
ATOM   5551  H   ASP A 318     -13.047 -36.690   8.100  1.00 20.00           H
ATOM   5552  HA  ASP A 318     -15.622 -38.183   8.152  1.00 20.00           H
ATOM   5553  HB2 ASP A 318     -13.211 -38.305  10.023  1.00 20.00           H
ATOM   5554  HB3 ASP A 318     -14.681 -39.332  10.116  1.00 20.00           H
ATOM   2553  N   CYS A 319     -16.748 -36.764   9.857  1.00 67.56           N
ATOM   2554  CA  CYS A 319     -17.465 -35.865  10.752  1.00 68.00           C
ATOM   2555  C   CYS A 319     -18.319 -36.667  11.724  1.00 61.49           C
ATOM   2556  O   CYS A 319     -18.741 -37.786  11.422  1.00 58.68           O
ATOM   2557  CB  CYS A 319     -18.347 -34.883   9.972  1.00 77.68           C
ATOM   2558  SG  CYS A 319     -17.466 -33.841   8.779  1.00 83.99           S
ATOM   5555  H   CYS A 319     -17.271 -37.425   9.319  1.00 20.00           H
ATOM   5556  HA  CYS A 319     -16.737 -35.282  11.335  1.00 20.00           H
ATOM   5557  HB2 CYS A 319     -19.103 -35.465   9.424  1.00 20.00           H
ATOM   5558  HB3 CYS A 319     -18.847 -34.224  10.697  1.00 20.00           H
ATOM   2559  N   TYR A 320     -18.578 -36.084  12.896  1.00 63.65           N
ATOM   2560  CA  TYR A 320     -19.195 -36.815  13.995  1.00 65.50           C
ATOM   2561  C   TYR A 320     -20.105 -35.911  14.814  1.00 64.55           C
ATOM   2562  O   TYR A 320     -19.908 -34.695  14.879  1.00 70.33           O
ATOM   2563  CB  TYR A 320     -18.139 -37.421  14.934  1.00 64.33           C
ATOM   2564  CG  TYR A 320     -17.092 -38.265  14.247  1.00 62.44           C
ATOM   2565  CD1 TYR A 320     -15.951 -37.689  13.707  1.00 62.05           C
ATOM   2566  CD2 TYR A 320     -17.239 -39.640  14.151  1.00 58.51           C
ATOM   2567  CE1 TYR A 320     -14.992 -38.457  13.080  1.00 61.50           C
ATOM   2568  CE2 TYR A 320     -16.284 -40.417  13.528  1.00 56.60           C
ATOM   2569  CZ  TYR A 320     -15.163 -39.822  12.995  1.00 62.58           C
ATOM   2570  OH  TYR A 320     -14.210 -40.596  12.375  1.00 67.60           O
ATOM   5559  H   TYR A 320     -18.343 -35.120  13.023  1.00 20.00           H
[truncated: 77,848 more chars]
