# Supplementary material for: Broadening the Scope of Binding Free Energy Calculations Using a Separated Topologies Approach
Source: J Chem Theory Comput. 2023 Jul 24;19(15):5058–76. doi: 10.1021/acs.jctc.3c00282 (PMC10413862; doi:10.1021/acs.jctc.3c00282)
Supplement: Supplementary file 2 — ct3c00282_si_002.zip [file ct3c00282_si_002.zip › SI_paper/BACE1/input/amide_series/lig_67/solvent.gro]

GROningen MAchine for Chemical Simulation
 6925
    1Cl-     CL    1   0.011   3.724   3.204  0.1411  0.0284  0.1039
    2Na+     NA    2   3.204   3.956   0.483  0.0499  0.1798 -0.4293
    3Na+     NA    3   2.838   0.858   0.887 -0.1133  0.9657 -0.0953
    4Na+     NA    4   2.981   2.175   3.266 -0.3036 -0.2878  0.2592
    5Na+     NA    5   3.412   2.836   1.553 -0.0703 -0.1461 -0.2033
    6Na+     NA    6   0.658   1.425   2.347  0.0595  0.0112  0.3313
    7Na+     NA    7   0.322   1.691   3.804  0.1819  0.0401 -0.0779
    8Cl-     CL    8   2.293   0.159   2.526  0.1907  0.0199 -0.3758
    9Cl-     CL    9   1.654   0.968   3.439 -0.9110  0.2667  0.0246
   10Cl-     CL   10   4.044   3.529   0.408 -0.6124 -0.4990  0.3605
   11Cl-     CL   11   2.080   2.616   1.270  0.0343  0.0762  0.0308
   12Cl-     CL   12   3.426   2.020   2.742 -0.0915 -0.4639 -0.2858
   13Cl-     CL   13   1.316   2.071   0.376  0.1732  0.0728  0.1769
   14UNL     C1   14   1.498   3.525   2.383  0.1715  0.2487  0.2991
   14UNL     C2   15   1.605   3.574   2.316  0.2010 -0.2903 -0.3641
   14UNL     C3   16   1.428   3.432   2.178  0.5870  0.3076  0.1390
   14UNL     C4   17   1.001   3.401   2.593  0.4009  0.5219 -0.6510
   14UNL     C5   18   0.914   3.206   2.434 -0.9069  0.0874  0.4174
   14UNL     C6   19   1.536   3.478   2.110  0.3745 -0.5083  1.1244
   14UNL     C7   20   1.401   3.455   2.308  0.0227 -1.2674 -0.1374
   14UNL     C8   21   1.629   3.547   2.186 -0.1613  0.2752 -0.1011
   14UNL     C9   22   1.072   3.376   2.482 -0.4669  0.3137  0.5004
   14UNL    C10   23   0.855   3.229   2.556  0.6452  1.1703 -0.8397
   14UNL    C11   24   1.364   3.439   1.826 -0.5639 -0.1745 -0.0326
   14UNL    C12   25   1.204   3.444   2.455  0.4540  0.3535 -0.0645
   14UNL    C13   26   1.594   3.581   1.881  1.3502 -0.6772 -1.1465
   14UNL    C14   27   1.457   3.656   1.861 -0.7158 -0.0675  0.2213
   14UNL    C15   28   1.565   3.452   1.966 -0.1860  0.4386 -0.0971
   14UNL    C16   29   1.680   3.351   1.954 -0.2430  0.3016 -0.3993
   14UNL    C17   30   0.733   3.124   2.745  0.6408  0.4610 -0.2501
   14UNL    C18   31   1.464   3.786   1.775  0.0654  0.3200 -0.4908
   14UNL     N1   32   1.026   3.274   2.400  0.0057 -0.9597  0.4588
   14UNL     N2   33   0.894   3.332   2.639  0.3413 -0.0672  0.1802
   14UNL     N3   34   1.452   3.380   1.905 -0.3937 -0.4854 -0.2273
   14UNL     N4   35   1.267   3.359   1.785  0.6409  0.4531 -0.3912
   14UNL     N5   36   1.292   3.385   2.365  0.2755  0.2584  0.0147
   14UNL     O1   37   1.235   3.542   2.517  0.3299 -0.1674 -0.3345
   14UNL     O2   38   1.362   3.566   1.798  0.6419 -0.1611 -0.1904
   14UNL     O3   39   0.746   3.146   2.599 -0.6709 -0.2969  0.2316
   14UNL     F1   40   1.741   3.610   2.136  0.1246 -0.1317 -0.4868
   14UNL     F2   41   1.659   3.545   1.770  1.1334  0.0365 -0.1006
   14UNL     F3   42   1.558   3.878   1.828  0.9905  0.3104  0.2878
   14UNL     H1   43   1.483   3.550   2.488  1.0448 -1.9141  1.0508
   14UNL     H2   44   1.671   3.640   2.371 -0.7259  0.2643  0.1367
   14UNL     H3   45   1.359   3.361   2.132 -0.2173  0.7801  0.5805
   14UNL     H4   46   1.036   3.480   2.658  1.1386  0.1530 -0.5784
   14UNL     H5   47   0.878   3.114   2.388  0.7814 -0.8131  0.7392
   14UNL     H6   48   1.664   3.645   1.936  0.6802 -0.5552 -0.3950
   14UNL     H7   49   1.421   3.688   1.959 -0.8016 -0.6453  0.3874
   14UNL     H8   50   1.665   3.261   2.015 -0.7637  0.8297  0.2815
   14UNL     H9   51   1.704   3.328   1.850  0.8700  0.7183 -0.2596
   14UNL    H10   52   1.775   3.394   1.987  0.2308  0.4766 -1.8484
   14UNL    H11   53   0.639   3.075   2.772  0.5041  0.8974  0.1081
   14UNL    H12   54   0.810   3.052   2.774  1.0483  0.2227 -1.7933
   14UNL    H13   55   0.747   3.219   2.798  0.2688  1.8302 -2.3732
   14UNL    H14   56   1.493   3.780   1.669  1.5576  2.6116 -0.3594
   14UNL    H15   57   1.365   3.832   1.774  0.0746  0.3481 -1.1292
   14UNL    H16   58   1.276   3.257   1.783  0.5701  0.4316  0.1680
   14UNL    H17   59   1.181   3.390   1.742 -0.3285 -0.2749  0.8831
   14UNL    H18   60   1.250   3.318   2.301  1.0670 -1.0376  0.7773
   14UNL    H19   61   1.444   3.283   1.936  0.3033 -0.2549  0.7888
   15HOH      O   62   2.905   1.745   3.608  0.7437  0.0192 -0.2618
   15HOH     H1   63   2.884   1.751   3.515 -1.4706 -1.1858  0.0142
   15HOH     H2   64   2.923   1.652   3.623 -1.6793 -0.4442  0.7855
   16HOH      O   65   0.479   1.707   1.994  0.2024 -0.3438 -0.2251
   16HOH     H1   66   0.433   1.761   1.930  0.6347 -0.3414 -0.5476
   16HOH     H2   67   0.499   1.768   2.066  0.9820  0.0465 -0.7301
   17HOH      O   68   0.018   1.495   1.077 -0.6146 -0.3303 -0.4100
   17HOH     H1   69  -0.043   1.524   1.145  0.3048  0.2251  0.2329
   17HOH     H2   70   0.081   1.441   1.124 -0.7194 -1.0800 -1.0970
   18HOH      O   71   3.654   2.297   1.153  0.4142  0.4746 -0.1003
   18HOH     H1   72   3.561   2.286   1.173  0.1504  0.9453 -0.9822
   18HOH     H2   73   3.692   2.329   1.234 -0.0228 -0.4792  0.5263
   19HOH      O   74   0.500   3.531   0.732  0.0057  0.1478 -1.3177
   19HOH     H1   75   0.421   3.563   0.774  0.0740 -0.5266 -0.6303
   19HOH     H2   76   0.570   3.550   0.794  0.1426 -0.6594 -1.2006
   20HOH      O   77   1.619   0.070   3.339 -0.5128 -0.3995  0.3078
   20HOH     H1   78   1.550   0.109   3.285 -0.6463  0.5056  1.0868
   20HOH     H2   79   1.700   0.089   3.292 -0.5475  1.0863  0.7465
   21HOH      O   80   1.291   1.736   2.628 -0.5421 -0.0470 -0.0427
   21HOH     H1   81   1.264   1.645   2.611 -1.5487  0.0634  0.7591
   21HOH     H2   82   1.383   1.729   2.653 -0.7430 -0.9313  0.5597
   22HOH      O   83   2.906   0.247   2.394 -0.1793 -0.1853 -0.0426
   22HOH     H1   84   2.858   0.322   2.358 -1.0741 -0.7352 -0.0611
   22HOH     H2   85   2.928   0.273   2.483 -0.1557  0.2412 -0.1714
   23HOH      O   86   1.881   1.556   0.189 -0.4130 -0.1022 -0.1574
   23HOH     H1   87   1.800   1.509   0.208 -0.0939 -0.7871 -0.4414
   23HOH     H2   88   1.908   1.523   0.103  0.0798  0.2454 -0.1409
   24HOH      O   89   2.367   3.854   3.654  0.7964  0.1170  0.1861
   24HOH     H1   90   2.298   3.824   3.712  0.9139 -0.0270  0.2532
   24HOH     H2   91   2.390   3.941   3.687 -0.8485  1.1780 -1.1228
   25HOH      O   92   2.281   1.017   3.978 -0.0588 -0.4314  0.5903
   25HOH     H1   93   2.269   1.112   3.978  1.0022 -0.2602 -0.3016
   25HOH     H2   94   2.201   0.984   3.937  0.0416  0.1829 -0.1516
   26HOH      O   95   3.052   3.050   3.022  0.0336  0.0289  0.6151
   26HOH     H1   96   3.110   2.975   3.035  0.0312  0.1874  1.8401
   26HOH     H2   97   3.083   3.116   3.085 -0.0175  1.0395 -0.3578
   27HOH      O   98   1.407   1.949   0.919  0.0641 -0.7068  0.0285
   27HOH     H1   99   1.486   1.948   0.864 -0.7747 -1.4990 -1.2914
   27HOH     H2  100   1.364   2.032   0.899 -0.2756 -1.0243 -0.6349
   28HOH      O  101   1.582   3.995   2.851  0.0973  0.2889 -0.6307
   28HOH     H1  102   1.489   3.984   2.870  0.1286  0.1164 -0.5784
   28HOH     H2  103   1.609   3.913   2.811  0.5010 -0.1305  0.4406
   29HOH      O  104   0.022   3.812   0.930  0.6158 -0.0481  0.0931
   29HOH     H1  105   0.039   3.783   1.020  0.8992 -0.7923 -0.1859
   29HOH     H2  106   0.054   3.902   0.928  0.5388  0.0051  0.7546
   30HOH      O  107   2.750   0.132   2.148  0.0331  0.0149 -0.3735
   30HOH     H1  108   2.708   0.215   2.172 -0.1798 -0.1209 -0.2850
   30HOH     H2  109   2.836   0.159   2.115  0.4981  0.1839  0.8791
   31HOH      O  110   2.517   0.261   2.305  1.1698 -0.2018  0.6550
   31HOH     H1  111   2.496   0.191   2.243 -0.4874  0.8132 -0.0710
   31HOH     H2  112   2.463   0.242   2.382  0.1287  0.5740  0.1690
   32HOH      O  113   1.126   2.442   3.294 -0.2528 -0.2641  0.2418
   32HOH     H1  114   1.212   2.478   3.275 -0.5570  0.7978  0.7327
   32HOH     H2  115   1.123   2.359   3.246  0.7496  0.0342 -0.3820
   33HOH      O  116   3.812   1.486   1.693  0.3123 -0.5849 -0.3451
   33HOH     H1  117   3.806   1.391   1.694  1.4227 -0.6803 -0.6858
   33HOH     H2  118   3.802   1.509   1.600 -0.4636 -0.3060 -0.2095
   34HOH      O  119   1.700   3.047   2.871 -0.1218 -0.3797 -0.4394
   34HOH     H1  120   1.670   3.001   2.950  0.2285  0.0681 -0.0319
   34HOH     H2  121   1.724   2.977   2.810 -1.1883 -0.7373 -0.4773
   35HOH      O  122   4.135   1.973   2.314 -0.0980  0.8254  0.3877
   35HOH     H1  123   4.044   1.986   2.291 -0.1220  0.0548 -0.0279
   35HOH     H2  124   4.135   1.894   2.369  0.2449  1.2079  0.9582
   36HOH      O  125   1.931   2.906   2.531 -0.1402 -0.0464 -0.0897
   36HOH     H1  126   1.954   2.998   2.513  0.6202 -0.3344 -0.7028
   36HOH     H2  127   1.911   2.869   2.446 -0.6784 -0.4025  0.1838
   37HOH      O  128   1.889   1.686   2.071 -0.1462  0.5023  0.2321
   37HOH     H1  129   1.947   1.750   2.114  0.3884  0.2119 -0.0343
   37HOH     H2  130   1.880   1.719   1.982  0.4234  0.0366 -0.0108
   38HOH      O  131   2.606   1.930   2.919 -0.1585  0.1452  0.8279
   38HOH     H1  132   2.612   1.909   2.826 -0.4854  0.8741  0.6290
   38HOH     H2  133   2.671   1.873   2.960 -0.2869 -0.4745  0.2096
   39HOH      O  134   2.148   1.674   0.153 -0.1607  0.0909 -0.7659
   39HOH     H1  135   2.221   1.672   0.216 -1.0695 -0.9018  0.3419
   39HOH     H2  136   2.096   1.750   0.179 -0.6690 -0.4625 -0.1296
   40HOH      O  137   2.529   1.098   1.440 -0.0080 -0.3880  0.0654
   40HOH     H1  138   2.457   1.148   1.480 -0.0442  0.5461 -1.0513
   40HOH     H2  139   2.490   1.057   1.363  0.5863 -0.0427 -0.4414
   41HOH      O  140   2.457   2.951   3.006 -0.0455  0.3891 -0.0642
   41HOH     H1  141   2.550   2.968   3.020 -0.0173  0.4554 -0.3082
   41HOH     H2  142   2.438   2.994   2.922  0.0310 -0.7832 -0.7292
   42HOH      O  143   1.493   0.538   0.610 -0.2232 -0.1027 -0.2368
   42HOH     H1  144   1.551   0.599   0.564 -0.5933 -0.3244 -1.0359
   42HOH     H2  145   1.439   0.593   0.665  0.7402  0.1099  0.5482
   43HOH      O  146   1.578   0.585   3.149 -0.1578 -0.0038 -0.3786
   43HOH     H1  147   1.567   0.517   3.081  0.9982  0.2996 -0.9330
   43HOH     H2  148   1.547   0.665   3.108 -0.8797 -0.0603  0.0292
   44HOH      O  149   3.479   3.862   1.047 -0.6537 -0.1345  0.1955
   44HOH     H1  150   3.543   3.887   1.113 -0.2276  1.1540 -0.6397
   44HOH     H2  151   3.530   3.815   0.980 -0.6840  0.3263 -0.1601
   45HOH      O  152   0.664   2.840   3.596 -0.1189  0.7852  0.7807
   45HOH     H1  153   0.694   2.911   3.539  0.3604 -0.2114 -0.2798
   45HOH     H2  154   0.744   2.798   3.626 -0.3845 -0.1214  0.2846
   46HOH      O  155   2.813   2.744   1.945  0.2344 -0.1785 -0.6629
   46HOH     H1  156   2.861   2.823   1.918  0.4060 -0.4362 -1.1329
   46HOH     H2  157   2.745   2.777   2.003  1.1501  0.1701  0.2744
   47HOH      O  158   0.686   0.491   0.443  0.5019  0.6311 -0.6203
   47HOH     H1  159   0.727   0.527   0.522  0.1984  0.0786 -0.1988
   47HOH     H2  160   0.632   0.563   0.409  0.1550  0.6950  0.0287
   48HOH      O  161   2.893   2.479   3.894 -0.2056 -0.0440  0.6154
   48HOH     H1  162   2.802   2.502   3.914 -0.1038  0.6477  0.3666
   48HOH     H2  163   2.924   2.551   3.838  0.4207 -0.3879  0.4979
   49HOH      O  164   2.110   2.970   1.991 -0.3429 -0.3578 -0.2167
   49HOH     H1  165   2.143   3.025   1.920 -0.9243  0.3923  0.0630
   49HOH     H2  166   2.033   2.925   1.954 -0.5733 -0.0601 -0.1091
   50HOH      O  167   2.974   3.848   1.106  0.4848 -0.1850  0.1172
   50HOH     H1  168   3.065   3.873   1.090  0.6049 -0.1398  0.8176
   50HOH     H2  169   2.968   3.838   1.201 -0.1572 -0.5238  0.0509
   51HOH      O  170   0.831   1.982   1.560 -0.0324 -0.0004  0.5386
   51HOH     H1  171   0.761   2.047   1.559  0.1509  0.2037  0.7534
   51HOH     H2  172   0.846   1.965   1.653  0.8291  0.6465  0.5437
   52HOH      O  173   2.422   2.205   0.009  0.1778  0.2938  0.2131
   52HOH     H1  174   2.330   2.225  -0.005  0.2145  0.3129 -0.0114
   52HOH     H2  175   2.435   2.216   0.103 -0.3329 -0.9244  0.4588
   53HOH      O  176   0.864   2.408   0.303 -0.4315 -0.1284 -0.0081
   53HOH     H1  177   0.952   2.391   0.337 -0.7184  0.6003  1.2303
   53HOH     H2  178   0.837   2.489   0.348 -1.4732  0.0376 -0.8772
   54HOH      O  179   2.476   3.475   1.758 -0.8868  0.4511  0.6193
   54HOH     H1  180   2.454   3.394   1.712 -0.6571  0.9064 -0.3561
   54HOH     H2  181   2.571   3.480   1.754 -0.7177 -0.1168  2.3341
   55HOH      O  182   3.391   3.854   2.654 -0.1030 -0.6636  0.1989
   55HOH     H1  183   3.407   3.762   2.674 -1.3290 -0.8021  0.7586
   55HOH     H2  184   3.393   3.858   2.558  0.3091 -1.1965  0.1769
   56HOH      O  185   1.986   3.461   2.633  0.2382  0.2991  0.0980
   56HOH     H1  186   2.031   3.477   2.550  1.3234 -0.2516  0.5493
   56HOH     H2  187   2.037   3.510   2.698  0.7446 -1.0081  0.7527
   57HOH      O  188   1.434   0.820   1.880 -0.6686 -0.4150 -0.3099
   57HOH     H1  189   1.478   0.747   1.923 -1.1078 -0.2973  0.3559
   57HOH     H2  190   1.341   0.803   1.891 -0.7855  0.0017 -0.5724
   58HOH      O  191   3.991   0.681   4.046 -0.0148  0.5174 -0.4561
   58HOH     H1  192   3.920   0.741   4.069  0.3256  0.8879 -0.3598
   58HOH     H2  193   4.071   0.728   4.070  0.2447 -0.3704  0.5826
   59HOH      O  194   2.032   1.764   0.770  0.0135 -0.2898 -0.2694
   59HOH     H1  195   1.956   1.781   0.826  0.1298 -0.5859 -0.0093
   59HOH     H2  196   1.997   1.763   0.681 -0.0354  1.0473 -0.3056
   60HOH      O  197   2.386   2.152   1.183 -0.0950  0.2753 -0.1503
   60HOH     H1  198   2.396   2.093   1.258 -0.3976 -1.5035 -1.3845
   60HOH     H2  199   2.292   2.168   1.178 -0.0237  0.8388  0.1212
   61HOH      O  200   0.750   1.243   0.429  0.0946 -0.4773  0.3429
   61HOH     H1  201   0.666   1.280   0.400  0.4806 -0.5510 -1.0540
   61HOH     H2  202   0.797   1.318   0.466 -0.3446 -0.3002  0.5595
   62HOH      O  203   0.316   3.728   2.183  0.0348 -0.5150 -0.0646
   62HOH     H1  204   0.260   3.770   2.118 -0.1612 -0.0797  0.3701
   62HOH     H2  205   0.278   3.754   2.267  1.1376  0.1694  0.2646
   63HOH      O  206   1.827   0.707   0.692 -0.9410 -0.3087 -0.4094
   63HOH     H1  207   1.898   0.662   0.645 -0.0951  0.6702 -0.1552
   63HOH     H2  208   1.832   0.673   0.781  0.0926  0.6292 -0.0611
   64HOH      O  209   3.535   3.127   1.967  0.4247  0.0332 -0.5542
   64HOH     H1  210   3.493   3.144   2.052  0.0135 -0.7040 -0.5969
   64HOH     H2  211   3.514   3.204   1.914  0.9270  0.6407  0.0835
   65HOH      O  212   1.277   2.519   0.937 -0.1097 -0.3034  0.4058
   65HOH     H1  213   1.257   2.442   0.990 -0.7600  0.0421  0.6869
   65HOH     H2  214   1.262   2.593   0.995  1.1725  0.0467  0.3610
   66HOH      O  215   0.218   2.896   1.082 -0.1429  0.2703 -0.9742
   66HOH     H1  216   0.287   2.935   1.135 -0.2252  0.8566 -1.2822
   66HOH     H2  217   0.167   2.843   1.143 -0.5555  1.3319 -0.3425
   67HOH      O  218   2.511   2.270   3.478  0.4872  0.4583 -0.0175
   67HOH     H1  219   2.455   2.207   3.523 -0.3375  0.7025 -0.6679
   67HOH     H2  220   2.452   2.322   3.425  1.1938  1.5600  0.2158
   68HOH      O  221   0.031   2.366   0.313  0.5341  0.3490  1.0059
   68HOH     H1  222  -0.054   2.335   0.344  0.3308 -0.1196  0.0602
   68HOH     H2  223   0.092   2.341   0.383  0.1038 -0.6539  1.0617
   69HOH      O  224   3.936   1.196   0.577 -0.0980  0.3592 -0.4275
   69HOH     H1  225   3.859   1.234   0.621 -0.2067 -0.0521 -0.2581
   69HOH     H2  226   4.010   1.242   0.616 -0.2198  0.2946 -0.1080
   70HOH      O  227   1.768   0.202   3.877 -0.4658 -0.2126  0.1272
   70HOH     H1  228   1.845   0.195   3.934 -0.1004 -0.4520 -0.3805
   70HOH     H2  229   1.695   0.215   3.937 -0.0020  0.2602  0.6074
   71HOH      O  230   4.006   0.424   0.089 -1.0056 -0.2722  0.4876
   71HOH     H1  231   4.003   0.345   0.035 -0.4837  0.0333 -0.0234
   71HOH     H2  232   3.975   0.494   0.031 -1.0228 -0.0331  0.7791
   72HOH      O  233   2.976   2.686   3.718  0.0860  0.2852  0.0593
   72HOH     H1  234   2.900   2.723   3.674 -0.0772  0.1306  0.2117
   72HOH     H2  235   3.035   2.662   3.646 -0.0996  0.2053 -0.0671
   73HOH      O  236   0.816   1.379   1.835  0.4576  0.5333 -0.0715
   73HOH     H1  237   0.788   1.440   1.767  0.7301 -0.3532 -1.0442
   73HOH     H2  238   0.898   1.342   1.802  0.5965  0.0662  0.7430
   74HOH      O  239   3.710   3.197   2.305 -0.5471  0.1027 -0.2016
   74HOH     H1  240   3.649   3.235   2.242 -0.7797 -0.6612 -0.4516
   74HOH     H2  241   3.671   3.113   2.329  0.8504 -0.8638 -1.0756
   75HOH      O  242   1.317   1.293   3.643 -0.4355  0.6482 -0.0171
   75HOH     H1  243   1.268   1.332   3.716  0.1264 -0.4456  1.0091
   75HOH     H2  244   1.295   1.200   3.647 -0.0391  0.4928 -0.9884
   76HOH      O  245   2.217   0.466   0.726  0.4556  0.5573 -0.1416
   76HOH     H1  246   2.189   0.551   0.691  0.9743  0.2666 -1.3675
   76HOH     H2  247   2.286   0.437   0.667  0.6716 -0.4808  0.5637
   77HOH      O  248   0.607   3.282   0.712  0.2526  0.6931 -0.3091
   77HOH     H1  249   0.563   3.199   0.726 -0.0046  0.8250 -0.3225
   77HOH     H2  250   0.539   3.348   0.725  0.5115  0.9144 -0.0557
   78HOH      O  251   0.440   4.026   3.262  0.4059 -0.6476  0.0414
   78HOH     H1  252   0.411   3.934   3.262  0.1415 -0.5642 -0.0285
   78HOH     H2  253   0.474   4.040   3.350 -0.2542 -0.5941  0.3001
   79HOH      O  254   4.010   2.549   3.775  0.3441 -0.1669 -0.4284
   79HOH     H1  255   3.993   2.550   3.681 -0.3586  0.1517 -0.3111
   79HOH     H2  256   4.094   2.503   3.784  0.6591  0.2125 -1.2432
   80HOH      O  257   1.371   1.875   0.118 -0.4435  0.3153 -0.8519
   80HOH     H1  258   1.338   1.926   0.192 -0.5566  0.3757 -0.9427
   80HOH     H2  259   1.423   1.937   0.067 -0.4963  0.3150 -0.9071
   81HOH      O  260   3.517   1.306   0.584 -0.4239  0.0938 -0.2609
   81HOH     H1  261   3.463   1.372   0.629 -0.4558  0.3535 -0.6702
   81HOH     H2  262   3.474   1.223   0.603  0.2812  0.0137  1.2805
   82HOH      O  263   3.876   1.544   3.523  0.0501 -0.3665 -0.1971
   82HOH     H1  264   3.841   1.532   3.435 -0.7626 -0.6093  0.1339
   82HOH     H2  265   3.818   1.491   3.579  0.6522 -0.3640  0.4601
   83HOH      O  266   2.957   3.795   0.808  0.2121 -0.2938 -0.1386
   83HOH     H1  267   3.016   3.725   0.780 -0.3904 -0.9040  0.0668
   83HOH     H2  268   2.951   3.784   0.903 -1.4672 -1.2940 -0.2977
   84HOH      O  269   2.247   2.473   3.577  0.2156  0.1693  0.2670
   84HOH     H1  270   2.291   2.479   3.662 -0.7364  0.7124  0.7591
   84HOH     H2  271   2.166   2.523   3.588  0.0184  0.1911 -0.9446
   85HOH      O  272   3.749   0.573   1.131  0.0811  0.0299  0.4072
   85HOH     H1  273   3.839   0.572   1.164  0.1096 -0.2153  0.3260
   85HOH     H2  274   3.727   0.666   1.126  0.6614  0.1439 -0.4510
   86HOH      O  275   4.117   1.934   2.702  0.1170  0.3167  0.5476
   86HOH     H1  276   4.034   1.905   2.665 -0.0769  0.0423  1.1718
   86HOH     H2  277   4.153   1.857   2.746  1.5828 -0.1096 -1.1354
   87HOH      O  278   2.280   1.876   1.845 -0.0615 -0.4608  0.5946
   87HOH     H1  279   2.361   1.875   1.794  0.2318 -1.9587  0.9837
   87HOH     H2  280   2.210   1.883   1.780  0.3477 -0.1340  0.1767
   88HOH      O  281   2.998   1.646   1.236 -0.4467  0.0086  0.4712
   88HOH     H1  282   3.022   1.554   1.228 -0.4939  0.0613 -0.8161
   88HOH     H2  283   2.910   1.651   1.197  0.3845  0.8550 -1.5927
   89HOH      O  284   2.530   2.152   2.647 -0.9547  0.0277  1.1533
   89HOH     H1  285   2.573   2.067   2.642 -0.6909  0.2029 -0.4265
   89HOH     H2  286   2.437   2.131   2.654 -0.8658 -0.3877  1.1406
   90HOH      O  287   1.076   1.702   3.563  0.1053 -0.0143 -0.2374
   90HOH     H1  288   1.024   1.665   3.492 -0.7911  0.0750  0.3437
   90HOH     H2  289   1.020   1.768   3.602  0.8503  0.4287  0.1227
   91HOH      O  290   1.847   1.617   2.938  0.4523 -0.1977 -0.1379
   91HOH     H1  291   1.886   1.587   2.856 -0.1928 -0.4008 -0.3846
   91HOH     H2  292   1.803   1.539   2.973  0.6088 -0.0808  0.3434
   92HOH      O  293   2.923   1.420   3.918  0.2419 -0.7969 -0.1737
   92HOH     H1  294   3.006   1.389   3.955  0.0887 -1.7436 -0.5615
   92HOH     H2  295   2.948   1.470   3.841  0.4916 -0.0851  0.3500
   93HOH      O  296   2.189   2.556   0.530 -0.0361  0.1552  0.2629
   93HOH     H1  297   2.132   2.612   0.584  0.1247  0.9961 -0.4060
   93HOH     H2  298   2.275   2.595   0.539  0.2017 -0.3524  0.2450
   94HOH      O  299   0.560   4.168   1.311 -0.9399 -0.8038  0.3826
   94HOH     H1  300   0.524   4.133   1.229  0.6859 -0.2668 -0.6768
   94HOH     H2  301   0.619   4.099   1.342 -0.6493 -0.5468  0.4157
   95HOH      O  302   0.136   2.254   0.540  0.1650 -0.0832 -0.2859
   95HOH     H1  303   0.068   2.246   0.606  0.4127 -2.1487 -0.1635
   95HOH     H2  304   0.213   2.286   0.588 -0.0446 -0.1837  0.1208
   96HOH      O  305  -0.006   2.543   2.133 -0.1700  0.3152 -0.2496
   96HOH     H1  306  -0.013   2.448   2.118 -0.8560  0.3375 -0.1379
   96HOH     H2  307   0.046   2.551   2.213  0.5051  0.0683 -0.6477
   97HOH      O  308   3.684   2.376   2.971  0.0058  0.6064  0.3242
   97HOH     H1  309   3.597   2.340   2.985  0.4458 -0.9280 -0.3382
   97HOH     H2  310   3.685   2.403   2.879  0.3072  0.2414  0.2100
   98HOH      O  311   1.659   1.827   3.096  0.3217  0.2059  0.2602
   98HOH     H1  312   1.710   1.752   3.125  0.4038  0.3132  0.4006
   98HOH     H2  313   1.571   1.812   3.131  0.6025  0.7143  1.2719
   99HOH      O  314   3.961   2.445   1.352  0.2248 -0.1725  0.1028
   99HOH     H1  315   4.054   2.452   1.372  0.6017 -0.9268 -1.1419
   99HOH     H2  316   3.935   2.359   1.385 -0.0926  0.0998  0.5913
  100HOH      O  317   0.607   1.902   2.145  0.1100 -0.2806  0.2561
  100HOH     H1  318   0.693   1.863   2.130  0.3806  0.5686 -0.5550
  100HOH     H2  319   0.613   1.940   2.233  0.5784 -0.1954  0.1913
  101HOH      O  320   1.691   2.464   2.625 -0.1713  0.1110 -0.0381
  101HOH     H1  321   1.763   2.402   2.614 -0.8064 -0.4102 -2.2386
  101HOH     H2  322   1.624   2.415   2.672  0.0669 -0.1765  0.0097
  102HOH      O  323  -0.010   0.906   3.365  0.3860 -0.1077  0.1780
  102HOH     H1  324   0.036   0.874   3.287  0.5260 -0.1010  0.2570
  102HOH     H2  325   0.053   0.895   3.436  0.2070 -0.2547  0.3173
  103HOH      O  326   2.500   1.863   3.624 -0.0601 -0.2066  0.5404
  103HOH     H1  327   2.464   1.776   3.640 -0.1483 -0.2373  0.1833
  103HOH     H2  328   2.510   1.869   3.529 -0.4169  0.3091  0.5232
  104HOH      O  329   3.502   0.232   2.329 -0.6558  0.4063 -0.0212
  104HOH     H1  330   3.484   0.241   2.423 -0.2158  0.2839  0.0769
  104HOH     H2  331   3.415   0.227   2.289 -0.8519  0.0487  0.4218
  105HOH      O  332   0.515   0.351   3.739 -0.1005 -0.4081  0.1315
  105HOH     H1  333   0.482   0.441   3.730  0.1276 -0.1105  1.6083
  105HOH     H2  334   0.607   0.362   3.764  0.0608 -1.0825 -0.1352
  106HOH      O  335   1.546   2.590   0.863  0.1661 -0.1023 -0.0977
  106HOH     H1  336   1.581   2.528   0.927  0.9092  1.4958  1.1883
  106HOH     H2  337   1.451   2.581   0.870  0.2294 -1.3634 -0.3284
  107HOH      O  338   0.762   1.420   2.926  0.4353 -0.0810 -0.1892
  107HOH     H1  339   0.722   1.503   2.953  0.8135  0.4717 -1.2020
  107HOH     H2  340   0.791   1.379   3.007 -1.2844 -0.0580  0.4963
  108HOH      O  341   0.219   1.550   1.281  0.6895  0.0281  0.0805
  108HOH     H1  342   0.183   1.631   1.317 -1.4661 -0.1306 -1.3342
  108HOH     H2  343   0.222   1.490   1.356 -1.2100  0.4004  0.5708
  109HOH      O  344   2.879   4.089   3.597 -0.4164  0.1031  0.0483
  109HOH     H1  345   2.868   4.142   3.675  0.4320  0.2293  0.1028
  109HOH     H2  346   2.958   4.124   3.555 -0.4058 -0.4733 -0.4438
  110HOH      O  347   2.092   0.951   0.386 -0.4166 -0.3540  0.1094
  110HOH     H1  348   2.024   1.007   0.422 -0.6963 -0.6818  0.0972
  110HOH     H2  349   2.153   1.011   0.343 -0.2061  0.0211  0.9096
  111HOH      O  350   2.401   1.719   1.526 -0.2717  0.4256  0.3866
  111HOH     H1  351   2.347   1.653   1.569 -0.1773  0.2678  0.2665
  111HOH     H2  352   2.491   1.688   1.539 -0.2646 -0.0012 -0.5170
  112HOH      O  353   1.869   1.182   1.285 -0.0762  0.0467 -0.3366
  112HOH     H1  354   1.895   1.107   1.338  0.0120 -0.2972 -0.8451
  112HOH     H2  355   1.948   1.206   1.237 -0.0344  0.6354  0.0045
  113HOH      O  356   3.196   3.203   1.315  0.8165  0.7238  0.4945
  113HOH     H1  357   3.237   3.144   1.252  0.5578  1.3422 -0.2938
  113HOH     H2  358   3.103   3.201   1.293  0.3185 -0.6849  2.2701
  114HOH      O  359   1.291   3.146   1.113  0.0074 -0.5659  0.5492
  114HOH     H1  360   1.328   3.232   1.129 -0.4014 -0.2681 -0.0304
  114HOH     H2  361   1.271   3.111   1.200 -1.5601  0.7139  0.7906
  115HOH      O  362   0.460   3.533   2.480  0.3896  0.0243  0.1917
  115HOH     H1  363   0.466   3.440   2.461 -0.3526 -0.0345  0.1865
  115HOH     H2  364   0.470   3.539   2.575  1.1072  0.0137  0.1228
  116HOH      O  365   1.498   3.957   2.161 -0.2700  0.2224  0.4751
  116HOH     H1  366   1.551   3.973   2.083  0.0715  0.1551  0.6910
  116HOH     H2  367   1.461   4.043   2.183 -1.3861  0.0401 -0.4700
  117HOH      O  368   1.080   0.830   1.221 -0.0783 -0.4753 -0.6888
  117HOH     H1  369   1.034   0.877   1.152 -0.2155  1.4406  0.5625
  117HOH     H2  370   1.018   0.763   1.251 -0.2915 -0.8472 -1.8732
  118HOH      O  371   2.561   2.124   3.256 -0.2224 -0.7543 -0.2300
  118HOH     H1  372   2.648   2.137   3.220 -0.5816  0.7459 -0.6905
  118HOH     H2  373   2.552   2.191   3.324 -0.6033 -1.6794  0.6935
  119HOH      O  374   3.737   0.856   1.168  0.2445  0.0795  0.2617
  119HOH     H1  375   3.790   0.922   1.123  0.9624  0.0123  0.9487
  119HOH     H2  376   3.705   0.901   1.246  0.0294 -0.1409  0.3008
  120HOH      O  377   0.853   1.012   0.363 -0.5192  0.4305  0.6463
  120HOH     H1  378   0.925   1.032   0.423 -0.7731  1.1710  0.7322
  120HOH     H2  379   0.797   1.090   0.367 -0.5962  0.4646 -0.4869
  121HOH      O  380   0.425   0.585   2.083  0.3680  0.0142 -0.4533
  121HOH     H1  381   0.431   0.646   2.157 -0.9434 -0.0747 -0.2221
  121HOH     H2  382   0.388   0.505   2.121  0.0754 -0.1839 -1.1292
  122HOH      O  383   1.498   1.080   3.903  0.1152 -0.3912  0.1345
  122HOH     H1  384   1.513   1.157   3.959  0.1413 -0.5471  0.3420
  122HOH     H2  385   1.519   1.005   3.958 -0.7479 -0.5942  0.2182
  123HOH      O  386   2.735   2.490   1.994 -0.0116  0.0821  0.0409
  123HOH     H1  387   2.684   2.454   1.921  1.8065 -1.2133 -0.7586
  123HOH     H2  388   2.765   2.575   1.962 -1.3413  0.7549  0.4319
  124HOH      O  389   0.233   0.083   3.784  0.1150 -0.0168 -0.1790
  124HOH     H1  390   0.315   0.061   3.827 -0.0434  0.2045  0.2535
  124HOH     H2  391   0.209   0.169   3.820 -0.4765 -0.2330 -0.0307
  125HOH      O  392   0.057   2.685   3.249 -0.2718  0.0370 -0.0104
  125HOH     H1  393   0.088   2.768   3.285 -0.2519 -0.1231  0.3492
  125HOH     H2  394   0.096   2.680   3.162  0.0373  0.2279  0.1159
  126HOH      O  395   0.569   1.027   0.150 -0.1179  0.1841  0.5896
  126HOH     H1  396   0.515   0.968   0.098 -0.0917  0.4632  0.2368
  126HOH     H2  397   0.594   0.976   0.227  0.8222 -0.6391 -0.2226
  127HOH      O  398   2.710   1.904   2.614 -0.6651  0.6810 -0.0593
  127HOH     H1  399   2.749   1.853   2.543 -0.1365  0.3432  0.4450
  127HOH     H2  400   2.638   1.849   2.646 -0.3576  0.4271  0.2146
  128HOH      O  401  -0.026   0.192   3.386  0.5093  0.7072  0.7748
  128HOH     H1  402  -0.010   0.099   3.405  1.5337  0.4672 -0.8770
  128HOH     H2  403   0.059   0.233   3.399  0.6854  0.9256 -0.7217
  129HOH      O  404   0.081   2.427   1.464  0.0236 -0.2888  0.3830
  129HOH     H1  405   0.131   2.350   1.439 -1.0610 -0.9567  0.1523
  129HOH     H2  406   0.138   2.501   1.444  0.4888 -0.9590 -0.9158
  130HOH      O  407   3.732   3.552   1.650 -0.0749 -0.1324  0.1413
  130HOH     H1  408   3.733   3.631   1.704 -1.1469 -0.6863  1.0713
  130HOH     H2  409   3.670   3.572   1.579  0.1768  0.0855 -0.0189
  131HOH      O  410   0.890   1.589   3.361  0.2343  0.2732  0.8413
  131HOH     H1  411   0.966   1.575   3.305  0.2670 -0.8010  1.1024
  131HOH     H2  412   0.841   1.658   3.318  0.2322 -0.5201 -0.5474
  132HOH      O  413   0.193   0.199   2.389  0.8774  0.6422  0.6363
  132HOH     H1  414   0.220   0.194   2.481 -0.0683  0.0958  0.9102
  132HOH     H2  415   0.107   0.241   2.391  0.0406 -0.8934  0.2213
  133HOH      O  416   2.997   2.940   0.383 -0.6057 -0.6659 -0.5389
  133HOH     H1  417   3.013   2.960   0.475 -0.3329  0.1781 -0.7441
  133HOH     H2  418   3.008   3.025   0.339 -1.6826 -0.8594 -1.2325
  134HOH      O  419   2.171   3.072   3.703 -0.4037  0.0024  0.0458
  134HOH     H1  420   2.134   3.152   3.666 -0.4845  0.1803  0.5000
  134HOH     H2  421   2.171   3.009   3.630  0.5810  0.7027 -0.5943
  135HOH      O  422   0.563   3.351   0.025  0.7181 -0.7753  0.2560
  135HOH     H1  423   0.488   3.402   0.054  0.6670 -0.6769 -0.0491
  135HOH     H2  424   0.587   3.298   0.102 -0.1721 -1.4277  0.1127
  136HOH      O  425   3.067   1.598   2.242 -0.0878 -0.7555  0.7211
  136HOH     H1  426   2.993   1.538   2.246  0.8633 -2.0611  0.1281
  136HOH     H2  427   3.144   1.542   2.254  0.8640  0.3604  0.2059
  137HOH      O  428   2.262   1.286   3.973  0.4197 -0.5727 -0.5764
  137HOH     H1  429   2.317   1.358   3.942  0.7502 -0.7049 -0.3162
  137HOH     H2  430   2.208   1.263   3.898  0.9592 -0.6557 -0.9565
  138HOH      O  431   0.943   2.369   0.643 -0.1901 -0.2212  0.3837
  138HOH     H1  432   0.982   2.305   0.703 -0.0357  0.6472  1.2512
  138HOH     H2  433   0.869   2.323   0.604 -0.4709 -0.7414  1.4624
  139HOH      O  434   2.506   0.939   2.425  0.0892  0.1562 -0.0838
  139HOH     H1  435   2.433   1.001   2.421  0.3294  0.5243  0.8403
  139HOH     H2  436   2.484   0.873   2.360 -0.5126  0.8474 -0.6103
  140HOH      O  437   0.272   3.689   1.838 -0.3719  0.4105 -0.3887
  140HOH     H1  438   0.306   3.762   1.890  0.7876 -0.9383  0.9172
  140HOH     H2  439   0.179   3.686   1.859 -0.4071  1.3602 -0.3179
  141HOH      O  440   2.707   1.990   0.537  0.1621  0.3423 -0.2508
  141HOH     H1  441   2.641   1.949   0.594 -0.0665 -0.1352 -0.8393
  141HOH     H2  442   2.681   1.965   0.449  1.2886 -0.0907 -0.4909
  142HOH      O  443   2.830   2.179   3.492  0.1952 -0.3160  0.0129
  142HOH     H1  444   2.798   2.263   3.526  1.2621  0.0142  0.2644
  142HOH     H2  445   2.792   2.114   3.550 -0.6490 -0.0311 -0.1816
  143HOH      O  446   1.500   0.410   2.953  0.1876  0.3324 -0.5290
  143HOH     H1  447   1.461   0.349   3.015  0.2960 -0.3484 -1.1076
  143HOH     H2  448   1.589   0.377   2.940  0.2268  0.5734 -0.8980
  144HOH      O  449   0.809   1.770   0.815 -0.0811 -0.4082  0.3134
  144HOH     H1  450   0.840   1.744   0.902  0.7888  0.4412  0.3018
  144HOH     H2  451   0.888   1.768   0.761 -0.2763  0.6417 -0.0461
  145HOH      O  452   3.957   3.570   2.384 -0.3734 -0.0550 -0.0809
  145HOH     H1  453   4.000   3.569   2.299  0.3664  0.6397  0.2571
  145HOH     H2  454   3.902   3.648   2.381  0.1121  0.3143  0.2702
  146HOH      O  455   1.003   2.030   1.065 -0.0848 -0.3062 -0.0488
  146HOH     H1  456   0.963   1.945   1.050  0.1328 -0.3228 -0.6058
  146HOH     H2  457   1.050   2.021   1.148 -0.1233 -0.7052 -0.0688
  147HOH      O  458   3.549   2.578   3.912  0.1591 -0.6330  0.1861
  147HOH     H1  459   3.571   2.672   3.909  0.9081 -0.7939 -1.2021
  147HOH     H2  460   3.631   2.536   3.940 -0.2407 -0.8906  1.0364
  148HOH      O  461   3.110   2.520   0.248 -0.2377  0.3151  0.2857
  148HOH     H1  462   3.090   2.461   0.176 -1.1026 -0.1235  0.8507
  148HOH     H2  463   3.069   2.603   0.225  0.8492  0.6930 -0.4388
  149HOH      O  464   2.420   0.402   3.872 -0.0657 -0.6980 -0.7997
  149HOH     H1  465   2.498   0.360   3.909 -0.2865 -0.2905  0.1990
  149HOH     H2  466   2.363   0.329   3.849 -0.1822 -0.9994  0.3110
  150HOH      O  467   0.474   0.129   3.580  0.2463  0.0301 -0.1764
  150HOH     H1  468   0.499   0.210   3.625 -0.6821 -0.2476  0.9379
  150HOH     H2  469   0.380   0.136   3.568  0.1252 -0.9193  0.0364
  151HOH      O  470   2.639   3.483   2.094  0.0305  0.1151 -0.0365
  151HOH     H1  471   2.673   3.416   2.035  0.0902 -0.2162  0.3671
  151HOH     H2  472   2.627   3.560   2.038 -0.1199 -0.2517 -0.5233
  152HOH      O  473   2.475   1.068   2.805  0.5794 -0.2460  0.0414
  152HOH     H1  474   2.423   1.120   2.866  0.6202 -0.3882  0.2003
  152HOH     H2  475   2.565   1.079   2.833  0.6832  0.3045 -0.4659
  153HOH      O  476   0.208   3.775   1.517 -0.2254  0.3214  0.0054
  153HOH     H1  477   0.131   3.759   1.571  0.1243  0.4459  0.5619
  153HOH     H2  478   0.239   3.688   1.493  0.0127  0.2252  0.6072
  154HOH      O  479   2.061   1.926   0.320  0.1267 -0.2591  0.1214
  154HOH     H1  480   1.998   1.996   0.336 -0.3586 -0.7265  0.3051
  154HOH     H2  481   2.144   1.972   0.305 -0.2053  0.3579  0.0980
  155HOH      O  482   2.370   1.697   0.314  0.4645  0.0138  0.3660
  155HOH     H1  483   2.385   1.788   0.288  1.5168 -0.0407  0.6913
  155HOH     H2  484   2.416   1.645   0.249 -1.0895 -0.3932 -0.5013
  156HOH      O  485   2.619   2.305   0.789  0.0651 -0.6715 -0.4665
  156HOH     H1  486   2.656   2.243   0.852  0.3611  0.2698  0.3437
  156HOH     H2  487   2.533   2.270   0.768  0.3791 -1.5634 -0.3805
  157HOH      O  488   0.119   4.141   0.279 -0.2542 -0.0169  0.1266
  157HOH     H1  489   0.081   4.059   0.248  0.0732  0.1018 -0.6424
  157HOH     H2  490   0.175   4.170   0.207 -0.0317  0.6678  0.5546
  158HOH      O  491   1.805   3.586   0.468 -0.3277  0.2946  0.1065
  158HOH     H1  492   1.859   3.512   0.439 -0.0549  0.6758 -0.3988
  158HOH     H2  493   1.861   3.636   0.527  0.1741  1.0817 -0.9657
  159HOH      O  494   2.068   1.608   2.506  0.2060  0.5624 -0.4960
  159HOH     H1  495   2.038   1.573   2.422  0.1939 -1.8265  0.3561
  159HOH     H2  496   1.994   1.660   2.538 -0.0635  0.9232 -1.6114
  160HOH      O  497   0.293   0.563   0.375  0.3587 -0.3554  0.4175
  160HOH     H1  498   0.232   0.570   0.301  0.8500 -1.0024 -0.0672
  160HOH     H2  499   0.237   0.549   0.451 -0.1108 -0.6885  0.0215
  161HOH      O  500   2.327   2.422   2.564 -0.2379 -0.4551  0.6563
  161HOH     H1  501   2.421   2.438   2.569 -0.3221 -0.0480  1.2009
  161HOH     H2  502   2.288   2.501   2.601 -0.7710 -0.8862  1.0489
  162HOH      O  503   1.333   1.657   0.781  0.9026  0.0962 -0.4402
  162HOH     H1  504   1.372   1.607   0.852 -1.5201  0.1007  1.1271
  162HOH     H2  505   1.346   1.748   0.806  0.2767  0.1024 -0.1078
  163HOH      O  506   0.624   0.473   2.328 -0.5985 -0.0124 -0.6279
  163HOH     H1  507   0.568   0.549   2.311  0.2796  0.5777 -1.0220
  163HOH     H2  508   0.682   0.468   2.252  0.1378 -0.3582 -0.0674
  164HOH      O  509   0.347   2.365   2.318  0.1663 -0.3678  0.2262
  164HOH     H1  510   0.307   2.280   2.337  1.5942 -0.8716  1.4590
  164HOH     H2  511   0.350   2.409   2.403  0.0369  0.6824 -0.2770
  165HOH      O  512   3.953   3.623   3.429 -0.6307  0.6984  0.7558
  165HOH     H1  513   3.996   3.651   3.349  0.2828 -0.1019  0.9214
  165HOH     H2  514   3.880   3.569   3.400 -0.4469  0.6099  0.4531
  166HOH      O  515   3.377   3.375   1.018  0.3336 -0.3057  0.7613
  166HOH     H1  516   3.307   3.310   1.025  0.3521 -0.4890 -0.3907
  166HOH     H2  517   3.334   3.459   1.029 -0.2180 -0.3795 -0.5362
  167HOH      O  518   1.608   3.511   0.235  0.2301  0.6162  0.0228
  167HOH     H1  519   1.634   3.529   0.325  0.8995 -0.2069  0.0231
  167HOH     H2  520   1.666   3.567   0.182  0.5150  0.3777  0.0810
  168HOH      O  521   0.819   1.700   3.946 -0.0133  0.1677 -0.4712
  168HOH     H1  522   0.818   1.615   3.902  0.8379 -0.1140 -0.0025
  168HOH     H2  523   0.897   1.744   3.911 -0.2224  0.5871 -0.4129
  169HOH      O  524   3.316   0.204   2.600  0.0105  0.0249  0.0813
  169HOH     H1  525   3.247   0.138   2.592 -1.2640  1.2562 -0.0046
  169HOH     H2  526   3.388   0.159   2.644 -0.5552 -1.5370 -0.4499
  170HOH      O  527   3.709   3.946   3.853 -0.0319 -0.3935  0.1555
  170HOH     H1  528   3.798   3.974   3.870  0.3617 -1.6908  0.4954
  170HOH     H2  529   3.717   3.882   3.782 -0.5801 -0.9456  0.5612
  171HOH      O  530   1.174   0.337   2.668 -0.4734  0.3528  0.2170
  171HOH     H1  531   1.134   0.353   2.583 -0.0620 -0.4535 -0.1576
  171HOH     H2  532   1.244   0.273   2.650  0.6251  1.2717  0.9150
  172HOH      O  533   1.172   2.593   2.822  0.2093  0.3970  0.2226
  172HOH     H1  534   1.262   2.592   2.855  0.4667  0.5388 -0.4481
  172HOH     H2  535   1.162   2.679   2.782 -0.2897  0.4465  0.4295
  173HOH      O  536   2.434   0.736   0.729 -0.2098 -0.3730  0.0816
  173HOH     H1  537   2.377   0.736   0.805 -0.2256 -1.3031  0.0973
  173HOH     H2  538   2.506   0.794   0.753 -0.2004 -0.6705  0.8243
  174HOH      O  539   1.068   1.401   1.716 -0.5358  0.4032  0.1693
  174HOH     H1  540   1.137   1.439   1.771 -0.3621 -0.3559  0.5113
  174HOH     H2  541   1.087   1.431   1.628 -0.5626  1.2987  0.4498
  175HOH      O  542   3.262   2.040   0.574  0.1630  0.1100 -0.4527
  175HOH     H1  543   3.254   2.126   0.616 -0.0805 -0.1994  0.1487
  175HOH     H2  544   3.171   2.011   0.561  0.2265  0.2400 -1.3005
  176HOH      O  545   3.420   4.113   3.012 -0.1401 -0.1621  0.1100
  176HOH     H1  546   3.386   4.200   3.031  0.6341  0.0107  0.7656
  176HOH     H2  547   3.356   4.053   3.050 -1.0736  0.0554 -0.9811
  177HOH      O  548   0.396   3.817   2.649 -0.1448  0.3149  0.7798
  177HOH     H1  549   0.348   3.824   2.566  1.1459 -0.1251 -0.0649
  177HOH     H2  550   0.358   3.742   2.693 -0.5143  0.2385  0.3413
  178HOH      O  551   3.809   3.468   3.695  0.0035  0.3304 -0.1722
  178HOH     H1  552   3.816   3.383   3.740  0.4681  0.9359  0.9747
  178HOH     H2  553   3.841   3.450   3.607  0.9375 -0.5190  0.2871
  179HOH      O  554   2.589   0.153   0.177 -0.2288  0.4842 -0.0943
  179HOH     H1  555   2.672   0.173   0.134 -0.2133  0.8095  0.0795
  179HOH     H2  556   2.549   0.238   0.194 -0.1956  0.3770  0.6099
  180HOH      O  557   4.082   3.444   2.169  0.5355 -0.2662 -0.4726
  180HOH     H1  558   4.171   3.453   2.205 -0.0812  0.0335  1.1476
  180HOH     H2  559   4.046   3.368   2.215 -0.3592  0.2080 -0.3549
  181HOH      O  560   2.639   1.877   0.272 -0.0679  0.2351 -0.0557
  181HOH     H1  561   2.562   1.926   0.242 -0.5611  0.8398  1.9411
  181HOH     H2  562   2.702   1.886   0.200 -1.5967  0.2166 -1.5304
  182HOH      O  563   3.125   0.969   0.237  0.0553  0.2198 -0.0138
  182HOH     H1  564   3.106   1.058   0.268  0.0211  0.2082 -0.0017
  182HOH     H2  565   3.058   0.952   0.171  0.6189  0.5627 -0.7007
  183HOH      O  566   0.932   2.687   4.045  0.6588  0.3931 -0.1779
  183HOH     H1  567   0.870   2.628   4.088 -0.7216  1.7695 -0.0803
  183HOH     H2  568   0.969   2.739   4.117 -0.0404  1.2690 -0.4202
  184HOH      O  569   2.166   2.261   4.088  0.4109  0.0168  0.5294
  184HOH     H1  570   2.121   2.231   4.009  0.9320  0.1470  0.1710
  184HOH     H2  571   2.155   2.356   4.087 -0.4752 -0.0489  1.1894
  185HOH      O  572   0.023   2.259   2.221 -0.6202 -0.1542  0.0990
  185HOH     H1  573   0.042   2.171   2.253  0.0877  0.2389  0.8300
  185HOH     H2  574   0.035   2.316   2.297  0.8677  0.8075 -0.7561
  186HOH      O  575   0.757   0.915   1.325 -0.0647  0.3186  0.0396
  186HOH     H1  576   0.770   0.892   1.417 -1.7197  0.1992  0.3063
  186HOH     H2  577   0.719   1.003   1.328 -0.3727  0.2092 -0.5099
  187HOH      O  578   3.881   0.016   1.333 -0.0218 -0.4477 -0.0686
  187HOH     H1  579   3.797   0.028   1.377 -0.6629 -0.2568 -1.2704
  187HOH     H2  580   3.941   0.076   1.379 -0.7524  0.0532  0.2658
  188HOH      O  581   3.609   0.084   3.851  0.2106  0.4234  0.1583
  188HOH     H1  582   3.639   0.003   3.808  0.6026  0.7547 -0.2139
  188HOH     H2  583   3.685   0.113   3.902  0.0123  0.4632  0.4338
  189HOH      O  584   1.092   1.674   2.357  0.3684  0.7053  0.1146
  189HOH     H1  585   1.095   1.647   2.449 -0.5957  0.2439  0.0319
  189HOH     H2  586   1.051   1.761   2.359  0.0448  0.5560  0.1053
  190HOH      O  587   0.510   0.215   0.821 -0.7080 -0.4133 -0.0743
  190HOH     H1  588   0.601   0.188   0.808 -0.6695 -0.0089 -0.7357
  190HOH     H2  589   0.505   0.237   0.914 -0.4037 -1.3921  0.1927
  191HOH      O  590   0.563   3.211   1.078  0.2607  0.0892 -0.3314
  191HOH     H1  591   0.519   3.257   1.005  0.2334  0.9244  0.1811
  191HOH     H2  592   0.640   3.171   1.038  0.1275  0.3432 -0.8626
  192HOH      O  593   1.275   1.673   3.368 -0.2536  0.1919  0.2007
  192HOH     H1  594   1.260   1.709   3.456  0.3320 -0.3239  0.5238
  192HOH     H2  595   1.244   1.582   3.374  1.5242 -0.4605  0.4709
  193HOH      O  596   2.032   2.129   3.575 -0.2337  0.4191 -0.6399
  193HOH     H1  597   2.124   2.151   3.586  0.3634 -1.3738 -1.3001
  193HOH     H2  598   2.026   2.037   3.603 -1.6945  0.3136 -1.1408
  194HOH      O  599   0.131   0.816   3.141 -0.5704  0.1465 -0.4602
  194HOH     H1  600   0.173   0.758   3.205 -1.1603  0.2269  0.0247
  194HOH     H2  601   0.202   0.845   3.084  0.0012  0.1369  0.2145
  195HOH      O  602   3.078   2.286   0.414  0.1113 -0.1362  0.8054
  195HOH     H1  603   3.092   2.373   0.376  0.6076 -0.3708  0.4307
  195HOH     H2  604   2.995   2.257   0.377 -0.1084  0.2074  1.0072
  196HOH      O  605   0.017   3.257   0.290 -0.1739 -0.0013  0.2206
  196HOH     H1  606   0.110   3.248   0.270 -0.3696 -0.4625 -0.5741
  196HOH     H2  607   0.010   3.337   0.341  0.6189  0.2006  0.0248
  197HOH      O  608   1.495   2.517   0.271  0.0415 -0.4820  0.3119
  197HOH     H1  609   1.449   2.507   0.354 -1.3542 -0.5829 -0.4003
  197HOH     H2  610   1.499   2.428   0.235 -0.1056 -0.3390 -0.0716
  198HOH      O  611   3.641   1.948   2.232  0.7559  0.2464  0.0587
  198HOH     H1  612   3.579   2.021   2.225 -0.7285 -0.9530 -0.3600
  198HOH     H2  613   3.629   1.916   2.321  0.4989 -0.1961 -0.1290
  199HOH      O  614   0.261   2.032   2.659 -0.0259  0.7715  0.0934
  199HOH     H1  615   0.286   1.982   2.736  0.3014 -0.1123 -0.5533
  199HOH     H2  616   0.165   2.023   2.655 -0.0527  0.8866  0.4300
  200HOH      O  617   0.102   0.436   0.606 -0.0048 -0.1175  0.6397
  200HOH     H1  618   0.028   0.440   0.545  0.8489 -0.1218 -0.4655
  200HOH     H2  619   0.100   0.346   0.640  0.3181 -0.6162 -0.5372
  201HOH      O  620   0.046   2.990   2.805  0.4675 -0.5589  0.3750
  201HOH     H1  621  -0.031   3.014   2.753  0.5157  1.3164  1.0086
  201HOH     H2  622   0.009   2.951   2.885  0.2609 -0.8722  0.1313
  202HOH      O  623   1.978   1.470   2.290  0.8122 -0.3626  0.4247
  202HOH     H1  624   2.020   1.394   2.249 -0.2121 -0.7179 -0.0428
  202HOH     H2  625   1.965   1.531   2.217  1.2293  0.0903  0.7170
  203HOH      O  626   3.303   2.184   0.219  0.5950  0.3847 -0.2408
  203HOH     H1  627   3.230   2.162   0.277  0.8272 -1.8592 -0.6116
  203HOH     H2  628   3.375   2.207   0.278  0.5669 -0.9822  0.4248
  204HOH      O  629   3.475   0.335   1.764  0.5218  0.2351 -0.4171
  204HOH     H1  630   3.410   0.391   1.807 -0.9161  0.2504 -2.3261
  204HOH     H2  631   3.476   0.255   1.816  0.3107  0.8969  0.6570
  205HOH      O  632   0.083   4.057   2.427  0.2237 -0.1974  0.3145
  205HOH     H1  633   0.003   4.073   2.477  0.0058 -0.1958 -0.0293
  205HOH     H2  634   0.144   4.125   2.456  0.1831 -0.3447  0.7522
  206HOH      O  635   3.713   4.059   2.435  0.4358 -0.3594  0.2323
  206HOH     H1  636   3.670   3.987   2.389  0.8085  0.3939 -1.4298
  206HOH     H2  637   3.642   4.111   2.471 -0.0422  0.1497 -1.3309
  207HOH      O  638   3.127   1.602   0.111 -0.1745  0.3175  0.1008
  207HOH     H1  639   3.049   1.622   0.060 -0.2874  0.4936  0.3370
  207HOH     H2  640   3.200   1.614   0.051 -0.2643  1.0603  0.1276
  208HOH      O  641   3.141   3.350   3.238 -0.6795 -0.1296 -0.5109
  208HOH     H1  642   3.059   3.382   3.201 -0.7760  0.6983  0.3579
  208HOH     H2  643   3.117   3.313   3.323 -0.1198  0.4319 -0.0941
  209HOH      O  644   0.453   2.755   3.188  0.0743  0.7139 -0.0336
  209HOH     H1  645   0.443   2.720   3.276  0.9664  1.3204  0.3359
  209HOH     H2  646   0.380   2.718   3.139  0.4788 -0.9831  0.5146
  210HOH      O  647   2.881   1.821   0.745  0.5131 -0.4271  0.6220
  210HOH     H1  648   2.905   1.884   0.813 -0.2674  0.6827 -0.0435
  210HOH     H2  649   2.929   1.850   0.668 -0.0164 -0.5033  0.2505
  211HOH      O  650   0.665   3.518   0.957 -0.1414 -0.0487 -0.5045
  211HOH     H1  651   0.614   3.514   1.038 -0.9671 -0.3254 -1.0145
  211HOH     H2  652   0.736   3.454   0.970 -0.0032  0.2184  0.1509
  212HOH      O  653   1.234   0.601   3.264 -0.2412 -0.5281 -0.0909
  212HOH     H1  654   1.218   0.511   3.235  0.1581 -0.7172  0.2510
  212HOH     H2  655   1.314   0.595   3.318 -0.2047  0.0310 -0.0710
  213HOH      O  656   3.390   0.204   3.906 -0.4457  0.2114  0.4244
  213HOH     H1  657   3.472   0.158   3.887 -0.0929  1.1102 -0.3831
  213HOH     H2  658   3.369   0.179   3.996  0.2512 -0.7068  0.3668
  214HOH      O  659   0.293   3.370   0.270 -0.1100 -0.1081 -0.0972
  214HOH     H1  660   0.338   3.397   0.349  0.0275  1.9509 -0.7526
  214HOH     H2  661   0.235   3.443   0.249 -0.5192 -0.7821 -1.6235
  215HOH      O  662   0.448   1.453   1.709  0.5562  0.4129 -0.4598
  215HOH     H1  663   0.484   1.388   1.769  0.1992  0.1685 -0.5026
  215HOH     H2  664   0.353   1.442   1.716  0.5008  0.7202 -0.6957
  216HOH      O  665   1.479   1.244   0.256 -1.4346  0.2436 -0.5316
  216HOH     H1  666   1.402   1.203   0.216 -1.8210  0.4420 -0.0032
  216HOH     H2  667   1.469   1.229   0.350 -0.0525 -1.0693 -0.5130
  217HOH      O  668   2.437   2.961   1.620  0.0788 -0.6028  0.0854
  217HOH     H1  669   2.515   2.906   1.629 -0.0237 -0.8807 -0.5876
  217HOH     H2  670   2.377   2.909   1.566 -0.4102 -0.2223  0.2454
  218HOH      O  671   1.801   1.351   1.984 -0.0918  0.6365  0.1538
  218HOH     H1  672   1.799   1.284   2.052  1.0769 -1.6031 -1.7463
  218HOH     H2  673   1.887   1.392   1.994 -0.4757  1.3475  0.7926
  219HOH      O  674   2.371   0.673   1.637  0.3557 -0.1713  0.1366
  219HOH     H1  675   2.314   0.596   1.635 -0.2262  0.2200  0.7426
  219HOH     H2  676   2.449   0.643   1.685  0.7791 -0.7599 -0.8531
  220HOH      O  677   1.689   0.852   2.934 -0.0476 -0.3328 -0.4042
  220HOH     H1  678   1.758   0.841   2.869 -0.2764  0.9050 -0.9085
  220HOH     H2  679   1.736   0.871   3.015  0.2177 -1.1678 -0.3398
  221HOH      O  680   0.490   0.711   2.333 -0.6571 -0.6882 -0.0034
  221HOH     H1  681   0.507   0.704   2.427 -0.4602  1.2631  0.2031
  221HOH     H2  682   0.432   0.787   2.325  0.9061  0.5038 -1.5316
  222HOH      O  683   1.207   3.783   1.560 -0.7459  0.0184 -0.6874
  222HOH     H1  684   1.117   3.810   1.543 -0.5489  0.7801 -0.5892
  222HOH     H2  685   1.208   3.758   1.652 -0.8594 -0.0093 -0.6935
  223HOH      O  686   3.930   1.269   1.538 -0.2814  0.8918  0.1862
  223HOH     H1  687   3.835   1.258   1.533 -0.2360  0.8088 -1.1795
  223HOH     H2  688   3.965   1.181   1.526 -0.0475  1.0983 -0.8731
  224HOH      O  689   3.212   3.945   1.015 -0.1852 -0.0371  0.1715
  224HOH     H1  690   3.298   3.933   1.056  0.3346 -0.3961 -0.9684
  224HOH     H2  691   3.212   4.036   0.985  0.1912 -0.3030 -0.6638
  225HOH      O  692   4.054   4.142   2.908 -0.0172  0.7271 -0.1856
  225HOH     H1  693   3.974   4.187   2.879  0.1216  1.1958  0.1297
  225HOH     H2  694   4.030   4.050   2.912 -0.2971  0.7546 -0.9172
  226HOH      O  695   2.293   3.104   4.104 -0.7331 -0.3368 -0.0138
  226HOH     H1  696   2.338   3.035   4.057  0.1054  0.0000  0.2604
  226HOH     H2  697   2.313   3.089   4.196  0.1109  0.6690  0.0083
  227HOH      O  698   1.587   0.222   1.460 -0.2736 -0.2104 -0.0229
  227HOH     H1  699   1.616   0.196   1.373 -0.2386  0.4738 -0.2238
  227HOH     H2  700   1.653   0.283   1.491 -0.9772  0.6233 -0.0913
  228HOH      O  701   0.617   2.319   0.913  0.0280 -0.0391  0.2226
  228HOH     H1  702   0.620   2.406   0.872 -1.5194 -0.1914 -0.3556
  228HOH     H2  703   0.695   2.316   0.969  1.0954  1.0322 -1.0528
  229HOH      O  704   3.910   3.559   2.750 -0.2588  0.1673  0.1030
  229HOH     H1  705   3.957   3.475   2.748  2.3570  1.3367 -2.1759
  229HOH     H2  706   3.834   3.545   2.694 -0.7622 -0.9683  0.9907
  230HOH      O  707   2.823   3.624   2.625  0.2024 -0.7834  0.2582
  230HOH     H1  708   2.824   3.566   2.549 -0.0238  0.2094 -0.5461
  230HOH     H2  709   2.881   3.696   2.601 -0.5779  0.0074  0.6288
  231HOH      O  710   0.405   1.752   1.457  0.6913 -0.0810  0.2830
  231HOH     H1  711   0.382   1.803   1.379  1.0397  0.2100  0.3670
  231HOH     H2  712   0.499   1.738   1.450  0.5782 -0.8493  0.1903
  232HOH      O  713   3.278   2.276   0.961  0.3047 -0.3174 -0.4489
  232HOH     H1  714   3.203   2.236   1.006 -0.8890  2.0363 -0.0637
  232HOH     H2  715   3.253   2.276   0.869 -0.0236  0.1055 -0.3674
  233HOH      O  716   3.239   2.839   2.538  0.1030 -0.2941 -0.0675
  233HOH     H1  717   3.321   2.816   2.583  0.2403 -0.6078 -0.4697
  233HOH     H2  718   3.173   2.838   2.608  0.5713  0.8440  0.4416
  234HOH      O  719   0.049   0.645   0.204  0.3453 -0.0507 -0.0626
  234HOH     H1  720  -0.016   0.667   0.271  0.5419 -0.9487  0.4590
  234HOH     H2  721   0.003   0.584   0.146  0.8315 -1.1795  0.6522
  235HOH      O  722   1.781   2.623   3.108 -0.0246 -0.1725 -0.3692
  235HOH     H1  723   1.837   2.551   3.137  0.2860  0.2579  0.1220
  235HOH     H2  724   1.821   2.653   3.026 -0.1161 -0.5030 -0.5410
  236HOH      O  725   1.914   0.501   3.913  0.3698 -0.1725  0.2462
  236HOH     H1  726   1.851   0.570   3.895 -0.5107 -1.1189 -0.5171
  236HOH     H2  727   1.902   0.481   4.006 -0.6717 -0.5076  0.0572
  237HOH      O  728   0.582   0.435   4.013  0.0873 -0.3588 -0.0645
  237HOH     H1  729   0.653   0.425   3.950  0.7435 -0.1495  0.6140
  237HOH     H2  730   0.576   0.350   4.057 -0.4435 -0.5405 -0.4529
  238HOH      O  731   0.639   0.820   0.885 -0.0903 -0.4785  0.3215
  238HOH     H1  732   0.624   0.796   0.976 -1.4469  0.1818  0.3218
  238HOH     H2  733   0.707   0.888   0.889  0.6384 -1.1932  0.7023
  239HOH      O  734   1.971   3.759   2.682  0.2755  0.3738 -0.3041
  239HOH     H1  735   2.030   3.824   2.719 -0.2180  0.3040  0.6703
  239HOH     H2  736   1.952   3.699   2.755 -0.3801 -0.0480 -0.7949
  240HOH      O  737   2.878   0.576   3.372  0.1715 -0.2953 -0.1340
  240HOH     H1  738   2.891   0.554   3.280  0.2809  0.5898 -0.3494
  240HOH     H2  739   2.883   0.492   3.418 -0.2635 -0.8070 -0.9673
  241HOH      O  740   2.586   0.502   2.703 -0.1233  0.1390  0.0077
  241HOH     H1  741   2.493   0.483   2.686  0.2108 -0.8148 -0.9573
  241HOH     H2  742   2.600   0.588   2.663 -0.4826  0.0714 -0.2739
  242HOH      O  743   1.731   1.549   1.170  0.2984  0.2208 -0.0581
  242HOH     H1  744   1.663   1.615   1.159  0.4473  0.2832 -0.6645
  242HOH     H2  745   1.699   1.494   1.242 -0.5806  0.0345 -0.5568
  243HOH      O  746   1.641   1.462   0.235  0.3022  0.2808 -1.0847
  243HOH     H1  747   1.583   1.388   0.222  0.3024 -0.0479  0.4244
  243HOH     H2  748   1.587   1.539   0.216 -0.7970  0.0067  0.5301
  244HOH      O  749   1.981   1.968   2.479  0.2042 -0.6714 -0.0422
  244HOH     H1  750   1.920   1.900   2.509 -0.7212  0.4970  0.9429
  244HOH     H2  751   2.042   1.980   2.553 -0.1110  0.0549  0.1165
  245HOH      O  752   0.064   0.522   1.839  0.1708 -0.5830  0.0510
  245HOH     H1  753   0.151   0.541   1.806 -0.5229  0.0330 -1.6302
  245HOH     H2  754   0.058   0.570   1.922  1.0614  0.2521 -0.3417
  246HOH      O  755   0.691   0.777   3.645  0.0537  0.2732 -0.8006
  246HOH     H1  756   0.762   0.752   3.586 -0.0261  0.3377 -0.9265
  246HOH     H2  757   0.729   0.842   3.703  0.4974 -0.7089  0.0681
  247HOH      O  758   0.130   0.311   0.231 -0.0464 -0.3195 -0.2681
  247HOH     H1  759   0.089   0.270   0.306 -0.6967  1.1297  0.2475
  247HOH     H2  760   0.057   0.351   0.183  0.5609  0.9450 -0.2222
  248HOH      O  761   2.084   0.667   0.512  0.2870  0.1461  0.1842
  248HOH     H1  762   2.066   0.737   0.449  1.8675  0.6398  0.1777
  248HOH     H2  763   2.142   0.607   0.466  0.6144 -0.0484  0.8129
  249HOH      O  764   0.331   2.404   4.028  0.5963  0.6671  0.3278
  249HOH     H1  765   0.414   2.368   4.059  0.3705 -0.4251 -0.2595
  249HOH     H2  766   0.347   2.499   4.026  1.5453  0.5601  0.9994
  250HOH      O  767   3.171   2.880   4.052  0.0139  0.8700  0.4330
  250HOH     H1  768   3.208   2.800   4.016  0.0256  0.9271  0.3182
  250HOH     H2  769   3.076   2.869   4.045 -0.1104 -0.0627  2.3630
  251HOH      O  770   1.041   2.766   0.898 -0.3938 -0.3688 -0.6351
  251HOH     H1  771   0.996   2.715   0.965 -1.1247 -0.7596 -1.3714
  251HOH     H2  772   0.993   2.746   0.817  0.5842 -0.1004 -1.3198
  252HOH      O  773   0.410   0.873   0.765  0.1655  1.2144 -0.1090
  252HOH     H1  774   0.384   0.962   0.789  1.2084  1.0874  1.8888
  252HOH     H2  775   0.497   0.861   0.805  0.7480 -0.2365 -1.5628
  253HOH      O  776   0.845   0.844   4.057  0.1905 -0.1741 -0.4564
  253HOH     H1  777   0.781   0.792   4.106 -1.4454  1.7578 -0.2578
  253HOH     H2  778   0.860   0.921   4.112  1.2769  0.3042 -1.3523
  254HOH      O  779   4.047   3.866   2.943 -0.2648  0.1087 -0.8413
  254HOH     H1  780   4.108   3.813   2.892 -0.6037 -0.8333 -0.3169
  254HOH     H2  781   4.045   3.823   3.029 -1.3042  0.3893 -0.7004
  255HOH      O  782   0.442   1.000   2.542 -0.2762  0.4356  0.1061
  255HOH     H1  783   0.445   0.918   2.591 -0.0352  0.4611  0.1352
  255HOH     H2  784   0.407   0.976   2.456  0.2091  0.2275 -0.0369
  256HOH      O  785   3.210   0.711   1.194 -0.4791 -0.3922  0.9673
  256HOH     H1  786   3.115   0.699   1.195 -0.6850  0.1331 -1.4945
  256HOH     H2  787   3.223   0.806   1.199 -0.1097 -0.4243  0.7138
  257HOH      O  788   3.831   0.741   0.369  0.1674  0.0247 -0.3387
  257HOH     H1  789   3.793   0.714   0.453 -0.6349 -0.7886 -0.9290
  257HOH     H2  790   3.925   0.743   0.385  0.0887 -0.8355  0.3894
  258HOH      O  791   0.341   1.201   3.996  0.5630 -0.5198  0.5301
  258HOH     H1  792   0.247   1.185   4.000  0.2848  0.6088 -0.2490
  258HOH     H2  793   0.368   1.211   4.087 -0.3173  0.2103  0.7456
  259HOH      O  794   1.990   0.585   1.958  0.1932  0.0828  0.0125
  259HOH     H1  795   1.993   0.507   2.012  0.4709  0.3246  0.3510
  259HOH     H2  796   1.907   0.577   1.910  0.2829 -0.4819 -0.0658
  260HOH      O  797   0.977   1.198   3.356  0.2132  0.5104  1.1730
  260HOH     H1  798   0.998   1.134   3.288 -0.1035  0.8015  0.7901
  260HOH     H2  799   0.941   1.146   3.428 -1.8846  0.3568  0.1502
  261HOH      O  800   3.474   0.116   1.192 -0.1327  0.5919 -0.1821
  261HOH     H1  801   3.451   0.058   1.120  0.7797 -0.4494  0.3154
  261HOH     H2  802   3.568   0.102   1.205 -0.3796  0.2111  1.6349
  262HOH      O  803   0.079   2.966   1.771 -0.6098  0.2454 -1.0071
  262HOH     H1  804   0.097   2.906   1.699 -1.1759  0.3374 -1.2327
  262HOH     H2  805   0.054   3.048   1.728  1.2308  1.0469 -0.7386
  263HOH      O  806   0.879   2.869   2.915  0.6898 -0.2213  0.0814
  263HOH     H1  807   0.837   2.868   3.001 -1.4538  0.2666 -0.8201
  263HOH     H2  808   0.824   2.811   2.862  1.1151  0.5453 -1.2710
  264HOH      O  809   2.291   2.804   3.152 -0.0528 -0.6714  0.5429
  264HOH     H1  810   2.307   2.834   3.241  0.1332  0.0298  0.2890
  264HOH     H2  811   2.358   2.848   3.099  0.4546 -1.8088  0.1719
  265HOH      O  812   0.311   0.828   1.815  0.5870  0.3076 -0.1308
  265HOH     H1  813   0.308   0.738   1.785  0.8015  0.3047 -0.1486
  265HOH     H2  814   0.280   0.824   1.905 -0.9639  0.4417 -0.5908
  266HOH      O  815   2.991   0.992   2.765  0.5537  0.0093  0.0631
  266HOH     H1  816   2.923   0.938   2.806  0.9224  0.1192  0.8657
  266HOH     H2  817   2.944   1.055   2.712 -0.0253  0.5375  1.1512
  267HOH      O  818   1.551   2.432   1.967 -0.2121  0.5574  0.5908
  267HOH     H1  819   1.504   2.389   2.038 -0.0413  0.4635  0.6460
  267HOH     H2  820   1.490   2.428   1.893  0.0623 -0.4005  0.3934
  268HOH      O  821   4.004   4.104   2.592 -0.1632 -0.4282  0.5070
  268HOH     H1  822   3.918   4.106   2.634 -0.1798  0.0267  0.4700
  268HOH     H2  823   4.048   4.183   2.626 -0.0593 -0.2299 -0.0765
  269HOH      O  824   1.455   1.714   3.608  0.3438  0.3650  0.4095
  269HOH     H1  825   1.495   1.627   3.599  0.5740  0.4228  0.8476
  269HOH     H2  826   1.383   1.701   3.669 -1.0905  0.0170 -1.2122
  270HOH      O  827   3.715   2.027   1.383  0.3832  0.4637  0.0434
  270HOH     H1  828   3.709   1.969   1.307  0.8834  0.8571 -0.3127
  270HOH     H2  829   3.687   1.974   1.457  0.2653 -0.0473 -0.3597
  271HOH      O  830   2.241   3.147   3.192  0.3949  0.3613  0.1911
  271HOH     H1  831   2.306   3.177   3.129  0.8311  0.3575  0.6319
  271HOH     H2  832   2.277   3.067   3.229 -0.1761 -0.0241 -0.0388
  272HOH      O  833   1.377   3.288   3.716  0.0169  0.7718  0.1769
  272HOH     H1  834   1.286   3.319   3.716 -0.0811  0.5023  0.3912
  272HOH     H2  835   1.419   3.337   3.646 -0.3410  0.7718 -0.0480
  273HOH      O  836   0.858   2.356   2.570 -0.5495 -0.4671  0.3373
  273HOH     H1  837   0.792   2.370   2.638 -1.1279  0.3968 -0.3535
  273HOH     H2  838   0.808   2.327   2.494 -0.1621  0.2677 -0.2229
  274HOH      O  839   1.571   1.050   2.005 -0.0426 -0.1914  0.6717
  274HOH     H1  840   1.523   1.120   1.960  0.2422 -0.8763 -0.8081
  274HOH     H2  841   1.534   0.969   1.970  0.4451 -0.7780  1.4511
  275HOH      O  842   0.871   0.745   0.338  0.3139 -0.1355  0.7520
  275HOH     H1  843   0.864   0.840   0.342  1.4788  0.0391 -0.2810
  275HOH     H2  844   0.781   0.714   0.343 -0.0741  0.9964  1.3599
  276HOH      O  845   0.962   1.611   0.055  0.6886 -0.2677 -0.5150
  276HOH     H1  846   0.975   1.699   0.020 -0.3893  0.4086  0.6122
  276HOH     H2  847   0.867   1.600   0.058  0.7704 -0.9997  0.4137
  277HOH      O  848   0.279   1.587   2.504  0.1188  0.4836  0.0888
  277HOH     H1  849   0.335   1.554   2.575  0.1906 -0.2362 -0.2854
  277HOH     H2  850   0.215   1.517   2.490  0.1502  0.5797 -0.6058
  278HOH      O  851   2.894   2.572   2.231 -0.3139  0.6694 -0.4126
  278HOH     H1  852   2.968   2.525   2.193 -0.8028  0.3556 -1.0317
  278HOH     H2  853   2.834   2.585   2.157 -0.6963  1.2646 -0.0098
  279HOH      O  854   2.853   1.458   0.277 -0.4295  0.0906 -0.1405
  279HOH     H1  855   2.850   1.512   0.198  0.3619  0.6889  0.2135
  279HOH     H2  856   2.826   1.518   0.347 -1.5621 -0.5448  0.0242
  280HOH      O  857   4.135   0.403   2.383  0.4320  0.7689 -0.4506
  280HOH     H1  858   4.100   0.479   2.336  0.4009  1.2213  0.2741
  280HOH     H2  859   4.154   0.436   2.471 -0.0665 -0.1956  0.0454
  281HOH      O  860   1.020   4.078   0.999 -0.6389  0.6455 -0.1738
  281HOH     H1  861   1.053   4.003   1.049  0.0631  0.3498 -1.0282
  281HOH     H2  862   1.022   4.151   1.061  1.1403  0.5254  0.0181
  282HOH      O  863   0.823   1.933   1.859  0.5136 -0.4545  0.3768
  282HOH     H1  864   0.736   1.912   1.827  0.1913  1.2967 -0.0351
  282HOH     H2  865   0.816   1.925   1.955 -0.2282  0.0783  0.3759
  283HOH      O  866   1.308   2.691   3.659 -0.2223 -0.1232 -0.1664
  283HOH     H1  867   1.279   2.746   3.732 -1.3633 -1.6898  0.6985
  283HOH     H2  868   1.246   2.710   3.589  0.6904  1.1627 -0.6972
  284HOH      O  869   0.868   0.813   2.333 -0.7187  0.1262 -0.4157
  284HOH     H1  870   0.794   0.761   2.302 -0.1830 -0.6557 -0.4282
  284HOH     H2  871   0.936   0.801   2.267  0.3758 -1.4057  0.8393
  285HOH      O  872   0.225   0.386   2.928 -0.0239 -0.2604  0.0572
  285HOH     H1  873   0.315   0.366   2.955  0.1394 -0.3602 -0.5159
  285HOH     H2  874   0.176   0.306   2.946  0.4592 -0.9948 -1.4996
  286HOH      O  875   0.284   1.159   0.734  0.0797 -0.8793 -0.4556
  286HOH     H1  876   0.341   1.217   0.785 -0.8377 -1.4325  1.3569
  286HOH     H2  877   0.256   1.213   0.660  0.6985  0.3811  0.1655
  287HOH      O  878   0.004   0.294   2.068  0.0464 -0.5039  0.1793
  287HOH     H1  879  -0.035   0.339   1.993  0.0575 -0.3425  0.2705
  287HOH     H2  880   0.075   0.352   2.097  0.6351 -0.9863 -0.2472
  288HOH      O  881   1.513   1.954   2.042 -0.0429 -0.7053  0.1651
  288HOH     H1  882   1.559   2.039   2.047  0.3572 -0.9291  0.3934
  288HOH     H2  883   1.556   1.908   1.970 -0.6489 -0.4965 -0.3455
  289HOH      O  884   1.957   3.690   1.100  0.1060  0.5427  0.2657
  289HOH     H1  885   1.954   3.678   1.005  0.9264 -1.4556  0.4011
  289HOH     H2  886   1.888   3.634   1.134  0.8935 -0.1279  0.8654
  290HOH      O  887   0.189   0.889   0.431 -0.2142 -0.1216  0.2044
  290HOH     H1  888   0.255   0.950   0.397  0.0372 -0.3776  0.2312
  290HOH     H2  889   0.146   0.938   0.501 -0.8913  0.4947 -0.5993
  291HOH      O  890   2.874   2.385   0.888  0.3843 -0.6423 -0.0275
  291HOH     H1  891   2.793   2.434   0.895  0.5780 -0.3692  0.3808
  291HOH     H2  892   2.854   2.313   0.828 -0.2128 -0.6917  0.2223
  292HOH      O  893   1.480   1.256   2.534 -0.1752 -0.2732  0.4113
  292HOH     H1  894   1.564   1.292   2.564 -0.4156  0.0888  0.6626
  292HOH     H2  895   1.456   1.192   2.601 -0.6757  0.4821  0.9738
  293HOH      O  896   1.968   1.084   2.525  0.2553 -0.0326  0.5731
  293HOH     H1  897   1.897   1.041   2.573  0.0524 -0.4252 -0.0457
  293HOH     H2  898   1.979   1.030   2.446  0.2397  0.8389 -0.0566
  294HOH      O  899   2.853   0.526   3.107  0.0126  0.2812 -0.0840
  294HOH     H1  900   2.899   0.529   3.023  0.0301 -0.5852 -0.1239
  294HOH     H2  901   2.761   0.510   3.083  0.0941 -0.5032  0.0502
  295HOH      O  902   3.015   3.820   3.272 -0.0096  0.3996  0.1629
  295HOH     H1  903   2.944   3.841   3.332 -0.7897 -0.7127 -0.3020
  295HOH     H2  904   3.062   3.748   3.314 -0.3700 -0.1756 -0.3912
  296HOH      O  905   1.203   1.301   2.340  0.1419 -0.2802  0.0569
  296HOH     H1  906   1.198   1.345   2.425  0.4906 -0.3959  0.1381
  296HOH     H2  907   1.268   1.351   2.291  1.1436 -1.1562  0.4280
  297HOH      O  908   0.040   2.127   2.883  0.0027 -0.4208 -0.3841
  297HOH     H1  909   0.013   2.068   2.812 -1.8488  0.8195 -0.8710
  297HOH     H2  910   0.030   2.074   2.963  0.4225 -1.3271 -0.8958
  298HOH      O  911   3.527   2.860   2.620  0.3345  0.1744  0.1741
  298HOH     H1  912   3.596   2.837   2.682  0.6044  0.1671 -0.1216
  298HOH     H2  913   3.572   2.908   2.551  0.2185 -0.6243 -0.4945
  299HOH      O  914   2.630   1.517   2.400  0.5202 -0.1574  0.1292
  299HOH     H1  915   2.538   1.538   2.382  0.3703 -0.3590  0.6236
  299HOH     H2  916   2.651   1.565   2.479  0.9760  0.2155 -0.2086
  300HOH      O  917   2.258   2.199   1.668 -0.0073 -0.3054 -0.6132
  300HOH     H1  918   2.187   2.140   1.693  0.5825 -0.9393 -0.3500
  300HOH     H2  919   2.281   2.244   1.749 -0.0061 -0.2185 -0.6621
  301HOH      O  920   2.083   2.007   3.172 -0.2127 -0.6706  0.0024
  301HOH     H1  921   2.072   2.093   3.212 -0.5533 -0.5035 -0.4335
  301HOH     H2  922   2.170   1.978   3.200 -0.3414 -0.4575  0.6533
  302HOH      O  923   0.037   4.127   1.160 -0.3565 -0.5882 -0.0670
  302HOH     H1  924   0.084   4.051   1.194 -0.6234 -0.2458  1.1488
  302HOH     H2  925  -0.055   4.109   1.180 -0.3001  0.8687  2.1749
  303HOH      O  926   3.808   1.520   1.416 -0.2135 -0.0582 -0.8454
  303HOH     H1  927   3.877   1.573   1.376 -0.3319  0.3725 -0.4874
  303HOH     H2  928   3.777   1.464   1.345 -0.1350  0.3972 -1.2460
  304HOH      O  929   3.636   2.614   3.589  0.8745 -0.0630  0.1363
  304HOH     H1  930   3.558   2.660   3.620  1.1673  0.5397  0.0071
  304HOH     H2  931   3.602   2.536   3.546  0.2235  0.7752 -0.9992
  305HOH      O  932   1.527   0.359   2.069  0.0573  0.1357  0.0219
  305HOH     H1  933   1.473   0.334   1.994  0.4427  0.9229 -0.5350
  305HOH     H2  934   1.608   0.309   2.057  0.2847  0.5815 -0.3269
  306HOH      O  935   4.140   1.051   0.189  0.6405  0.2792  0.0950
  306HOH     H1  936   4.074   0.989   0.158  0.6918  0.4082 -0.2853
  306HOH     H2  937   4.135   1.124   0.127  0.7854  0.5224  0.3648
  307HOH      O  938   1.386   3.086   1.978  0.0471  0.0482  0.2948
  307HOH     H1  939   1.296   3.097   2.008  0.1771  0.5985  0.4997
  307HOH     H2  940   1.435   3.062   2.056  0.3176  1.1092  0.4670
  308HOH      O  941   3.363   1.913   0.255  0.1579 -0.5793  0.4676
  308HOH     H1  942   3.411   1.888   0.335  1.7912  0.3862 -0.0991
  308HOH     H2  943   3.350   2.007   0.265  0.2911 -0.4660 -0.3426
  309HOH      O  944   0.979   0.250   0.126  0.3994 -0.3788 -0.0557
  309HOH     H1  945   0.973   0.156   0.144  1.1779 -0.2711  0.9132
  309HOH     H2  946   0.892   0.274   0.095  0.2069 -1.4303 -0.3980
  310HOH      O  947   1.540   2.882   4.007 -0.5974 -0.1576 -0.2072
  310HOH     H1  948   1.450   2.887   4.038 -0.3662  0.6499  0.4326
  310HOH     H2  949   1.580   2.963   4.039  0.3519 -0.4924 -0.4814
  311HOH      O  950   1.886   0.712   0.276 -0.2293 -0.0016 -0.3386
  311HOH     H1  951   1.922   0.632   0.238 -0.3627  0.1738 -0.8423
  311HOH     H2  952   1.901   0.780   0.210  0.5218  0.5562  0.3634
  312HOH      O  953   1.590   3.939   2.463  0.8482 -0.5170  0.1823
  312HOH     H1  954   1.521   3.906   2.519 -0.4407  0.1436 -0.8874
  312HOH     H2  955   1.567   3.908   2.375  1.9498 -0.3129 -0.2196
  313HOH      O  956   2.071   1.398   0.372  0.0927 -0.0031  0.1664
  313HOH     H1  957   2.016   1.320   0.369 -0.3295  0.2979 -0.3112
  313HOH     H2  958   2.024   1.463   0.319  1.2293  0.0438 -0.8897
  314HOH      O  959   4.132   2.637   0.258  0.0868  0.4023 -0.1336
  314HOH     H1  960   4.167   2.553   0.288  0.4995  0.6007 -0.0527
  314HOH     H2  961   4.063   2.613   0.196  0.5446  0.0005 -0.5051
  315HOH      O  962   2.223   0.448   3.598 -0.5816  0.2949  0.5011
  315HOH     H1  963   2.165   0.394   3.652 -0.6697 -0.0187  0.0989
  315HOH     H2  964   2.166   0.487   3.532 -0.1614 -1.4499 -1.0720
  316HOH      O  965   0.637   0.456   0.964  0.8761  0.9123  0.5627
  316HOH     H1  966   0.564   0.499   0.921  0.1476  0.2701  1.1100
  316HOH     H2  967   0.608   0.443   1.054  1.5802  0.4511  0.7407
  317HOH      O  968   2.985   0.700   2.059  0.5546  0.2705 -0.4135
  317HOH     H1  969   2.992   0.746   1.976  2.3798  1.2345  0.1494
  317HOH     H2  970   2.932   0.758   2.114  1.2302  0.7993 -0.2871
  318HOH      O  971   2.721   2.159   1.011  0.3762  0.9095 -0.3597
  318HOH     H1  972   2.813   2.137   0.996  0.2482  0.7636 -0.9636
  318HOH     H2  973   2.684   2.080   1.053  0.4873  0.9080 -0.2646
  319HOH      O  974   3.617   3.285   0.114  0.4616  0.0350 -0.3229
  319HOH     H1  975   3.528   3.280   0.078  0.3090 -0.3290  0.0934
  319HOH     H2  976   3.615   3.360   0.173  0.4953  0.1573 -0.4744
  320HOH      O  977   4.027   0.281   2.761 -0.3602  0.1291  0.0176
  320HOH     H1  978   4.027   0.331   2.843 -0.3347  0.1795 -0.0125
  320HOH     H2  979   3.936   0.282   2.732 -0.5233 -0.5816  0.4592
  321HOH      O  980   0.548   3.286   2.453 -0.0388  0.6050 -0.3714
  321HOH     H1  981   0.578   3.334   2.530  0.6814  0.8730 -0.8040
  321HOH     H2  982   0.546   3.195   2.481  0.1388  0.7091 -0.0079
  322HOH      O  983   4.137   1.311   2.939 -0.4907 -0.4173 -0.2056
  322HOH     H1  984   4.074   1.250   2.977 -0.6571  0.1557  0.4691
  322HOH     H2  985   4.093   1.396   2.940 -0.6480 -0.3824 -2.0323
  323HOH      O  986   0.857   1.803   2.150  0.0226  0.4298  0.1373
  323HOH     H1  987   0.915   1.845   2.214  0.8164 -0.4770  0.0606
  323HOH     H2  988   0.906   1.727   2.119 -0.7021  0.3385 -0.9048
  324HOH      O  989   3.573   3.009   1.418 -0.2580 -0.3234  0.2830
  324HOH     H1  990   3.608   3.078   1.475  0.4764  0.0166 -0.5348
  324HOH     H2  991   3.641   2.995   1.353 -1.3644 -0.1127 -1.0114
  325HOH      O  992   3.303   0.981   2.099  0.0472  0.2606  0.2513
  325HOH     H1  993   3.212   1.001   2.120 -0.0793 -0.5878  0.5945
  325HOH     H2  994   3.299   0.935   2.015  0.1864  0.3800  0.1771
  326HOH      O  995   0.217   0.373   3.231  0.2178  0.0202 -0.2293
  326HOH     H1  996   0.215   0.283   3.263  0.7576  0.0382 -0.1243
  326HOH     H2  997   0.200   0.366   3.137  0.4026 -0.2037 -0.2462
  327HOH      O  998   3.216   3.039   3.659 -0.3094  0.1381 -0.6313
  327HOH     H1  999   3.161   2.961   3.654  0.0985 -0.1323 -1.0440
  327HOH     H2 1000   3.266   3.039   3.577  0.5687  0.1767 -0.1248
  328HOH      O 1001   2.266   3.560   2.740 -0.1221  0.3189  0.4881
  328HOH     H1 1002   2.263   3.648   2.703 -0.9493  0.4245  0.7537
  328HOH     H2 1003   2.273   3.502   2.664 -1.9192  0.5178  0.0639
  329HOH      O 1004   0.272   2.601   3.027  0.3829 -0.0172 -0.0111
  329HOH     H1 1005   0.337   2.630   2.964 -0.5140  0.0469 -0.9537
  329HOH     H2 1006   0.196   2.577   2.975 -0.4181  0.0440  1.0494
  330HOH      O 1007   2.990   0.117   1.699 -0.6950  0.1792 -0.1366
  330HOH     H1 1008   3.076   0.155   1.680 -0.2570 -0.8392 -0.3423
  330HOH     H2 1009   2.992   0.099   1.793 -0.7967  0.4014 -0.0903
  331HOH      O 1010   0.161   1.354   2.358  0.7092 -0.2768 -0.7119
  331HOH     H1 1011   0.099   1.353   2.431  1.0434 -1.3863 -0.3955
  331HOH     H2 1012   0.109   1.382   2.282  0.0464 -0.3080 -0.2849
  332HOH      O 1013   2.963   0.360   3.922  0.3210  0.1349 -0.2292
  332HOH     H1 1014   2.883   0.413   3.923 -0.6093 -1.0933 -1.3811
  332HOH     H2 1015   3.010   0.390   3.844 -0.4673 -0.9237 -1.2021
  333HOH      O 1016   0.901   3.086   4.020 -0.0854  0.4760 -0.4014
  333HOH     H1 1017   0.896   3.056   4.111 -1.3285  0.5125 -0.4298
  333HOH     H2 1018   0.957   3.164   4.024  2.0761 -0.9127 -0.1185
  334HOH      O 1019   4.120   0.192   1.422  0.8786  0.2294 -0.2169
  334HOH     H1 1020   4.135   0.263   1.360  0.5229  0.5479  0.0492
  334HOH     H2 1021   4.081   0.235   1.499 -0.7900 -0.4080 -0.6021
  335HOH      O 1022   1.097   2.787   3.851 -0.4902 -0.1620 -0.0177
  335HOH     H1 1023   1.048   2.736   3.915 -0.8053  0.2864  0.1040
  335HOH     H2 1024   1.124   2.866   3.898 -0.2245 -0.0929 -0.2746
  336HOH      O 1025   2.867   4.103   1.914  0.1041 -0.6017  0.3205
  336HOH     H1 1026   2.804   4.142   1.974  0.5532  0.3521  0.2068
  336HOH     H2 1027   2.825   4.022   1.884 -1.4577  0.4121 -0.4382
  337HOH      O 1028   4.035   3.516   1.661  0.0737  0.1804  0.2427
  337HOH     H1 1029   3.944   3.498   1.639 -0.5591  1.7623  1.2277
  337HOH     H2 1030   4.052   3.465   1.740 -0.3010  0.5978  0.6040
  338HOH      O 1031   2.655   1.593   2.988  0.1456  0.2773  0.1128
  338HOH     H1 1032   2.633   1.577   2.896 -0.3788 -0.8173  0.3947
  338HOH     H2 1033   2.693   1.510   3.018  0.5336  0.6985  0.8298
  339HOH      O 1034   2.518   4.041   0.122  0.0523 -0.2231 -0.0534
  339HOH     H1 1035   2.439   4.077   0.081  0.6143  0.1105 -0.8833
  339HOH     H2 1036   2.564   4.118   0.157  0.8300 -0.1850 -1.0720
  340HOH      O 1037   2.242   0.566   2.321 -0.3000  0.3799 -0.5151
  340HOH     H1 1038   2.279   0.654   2.322  1.1025 -0.1669  0.1032
  340HOH     H2 1039   2.208   0.555   2.232 -0.3590  1.4730 -0.6455
  341HOH      O 1040   2.628   3.164   1.278 -0.0002  0.9858  0.2089
  341HOH     H1 1041   2.647   3.220   1.353 -1.0712  1.6407  0.0370
  341HOH     H2 1042   2.673   3.206   1.205  0.3147  0.8421  0.3149
  342HOH      O 1043   1.156   2.220   3.157  0.1364  0.0697  0.4398
  342HOH     H1 1044   1.167   2.152   3.223  0.0740  0.6803  1.0939
  342HOH     H2 1045   1.245   2.245   3.133  0.1591 -0.1890  0.2416
  343HOH      O 1046   3.698   0.898   2.099 -0.4288 -0.0837  0.1902
  343HOH     H1 1047   3.692   0.988   2.131 -1.2062 -0.1923  0.3878
  343HOH     H2 1048   3.792   0.878   2.099 -0.2987  0.4722  0.8620
  344HOH      O 1049   2.769   3.447   3.681 -1.0908  0.2838 -0.3589
  344HOH     H1 1050   2.805   3.510   3.618 -0.4330  1.4885  1.0873
  344HOH     H2 1051   2.701   3.496   3.727 -0.4204  0.0688  0.9636
  345HOH      O 1052   0.535   0.924   2.009 -0.0867 -0.4010  0.7450
  345HOH     H1 1053   0.489   1.008   2.018 -0.3135 -0.2637 -1.0330
  345HOH     H2 1054   0.481   0.861   2.057 -1.4527 -0.0057 -0.1856
  346HOH      O 1055   3.637   3.725   2.470  0.7209  0.4711  0.2781
  346HOH     H1 1056   3.628   3.663   2.398  0.5087  0.2720  0.4705
  346HOH     H2 1057   3.584   3.800   2.444 -0.4515 -0.1272  0.7857
  347HOH      O 1058   2.647   2.968   2.523  0.9224 -0.8311 -0.3557
  347HOH     H1 1059   2.646   3.063   2.514  1.5683 -0.9002 -1.6941
  347HOH     H2 1060   2.561   2.946   2.558  0.2678  0.1728 -1.2165
  348HOH      O 1061   1.644   2.049   0.808  0.3551 -0.0142  0.4528
  348HOH     H1 1062   1.652   2.087   0.720  0.2946 -0.6044  0.1848
  348HOH     H2 1063   1.605   2.119   0.861  0.2063  0.2801 -0.0345
  349HOH      O 1064   3.210   2.810   3.032 -0.1559  0.3113  0.2605
  349HOH     H1 1065   3.194   2.773   3.119 -0.9700  0.8663  0.3752
  349HOH     H2 1066   3.212   2.734   2.973 -0.1645 -0.0302  0.6890
  350HOH      O 1067   0.291   3.973   3.918 -0.1333  0.3461  0.4109
  350HOH     H1 1068   0.219   4.035   3.905 -0.0599  0.3234 -0.1701
  350HOH     H2 1069   0.261   3.892   3.877  0.3987  0.4720 -0.2563
  351HOH      O 1070   0.985   3.100   3.516 -0.2196  0.2337 -0.8202
  351HOH     H1 1071   1.041   3.024   3.497 -0.2879 -0.3138  0.8096
  351HOH     H2 1072   1.002   3.161   3.444  1.0860 -0.6544 -1.3530
  352HOH      O 1073   1.964   2.073   2.787  0.7423  1.0148 -0.2777
  352HOH     H1 1074   1.918   2.156   2.798 -0.2652  0.4424  0.1031
  352HOH     H2 1075   1.894   2.007   2.781  1.4113  0.3243 -2.1359
  353HOH      O 1076   2.657   3.312   1.523  0.9222 -0.0802 -0.2993
  353HOH     H1 1077   2.701   3.396   1.507  1.5175 -0.4089 -0.4455
  353HOH     H2 1078   2.710   3.269   1.589  1.0430 -0.6424 -0.7443
  354HOH      O 1079   1.241   2.211   0.640  0.0329  0.0866  0.1105
  354HOH     H1 1080   1.167   2.166   0.680 -1.1614  0.7542 -1.1618
  354HOH     H2 1081   1.273   2.151   0.573 -0.6420  0.4989 -0.6221
  355HOH      O 1082   2.212   2.210   2.894  0.2931  0.5905  0.4103
  355HOH     H1 1083   2.283   2.158   2.933  0.0562 -0.4018 -0.4048
  355HOH     H2 1084   2.133   2.178   2.935  0.1451  0.3036 -0.0848
  356HOH      O 1085   1.525   0.655   4.067 -0.0411  1.0367 -0.5869
  356HOH     H1 1086   1.530   0.736   4.118 -0.2039  1.8151 -1.7256
  356HOH     H2 1087   1.598   0.661   4.006  0.4939 -0.1390 -0.1292
  357HOH      O 1088   0.369   0.800   2.977  0.8649 -0.5417  0.1820
  357HOH     H1 1089   0.448   0.771   3.022  1.0484  1.4672  1.3956
  357HOH     H2 1090   0.391   0.887   2.944 -0.6424 -0.1767  0.0035
  358HOH      O 1091   3.861   3.466   3.094 -0.3873 -0.0446 -0.1064
  358HOH     H1 1092   3.916   3.388   3.087 -0.8893 -0.5846  1.2977
  358HOH     H2 1093   3.923   3.538   3.106  0.0562 -0.5058  0.4900
  359HOH      O 1094   3.608   0.599   2.348  0.0764  0.4197 -0.2502
  359HOH     H1 1095   3.570   0.564   2.428  0.5387 -1.5550 -0.7706
  359HOH     H2 1096   3.581   0.691   2.346 -0.3255  0.4489  1.8912
  360HOH      O 1097   3.283   0.803   0.420  0.1561  0.2158 -0.2071
  360HOH     H1 1098   3.247   0.770   0.338  1.0869  0.4424 -0.7335
  360HOH     H2 1099   3.366   0.757   0.431  0.0752  0.2297  0.5930
  361HOH      O 1100   0.790   0.932   2.567 -0.6157  0.5160  0.2515
  361HOH     H1 1101   0.727   0.868   2.601 -0.1337  0.2014  0.5641
  361HOH     H2 1102   0.826   0.891   2.488  0.3746 -0.0425  0.9475
  362HOH      O 1103   0.736   0.619   2.731 -0.0995 -0.2362 -0.5135
  362HOH     H1 1104   0.704   0.548   2.786  1.0631 -1.2833 -1.0861
  362HOH     H2 1105   0.798   0.667   2.786 -0.0636 -0.3569 -0.4487
  363HOH      O 1106   0.647   2.228   1.631  0.1154  0.2442 -0.4391
  363HOH     H1 1107   0.574   2.225   1.569 -0.4676 -0.3787  0.2411
  363HOH     H2 1108   0.625   2.299   1.691  0.0977  0.0993 -0.2726
  364HOH      O 1109   1.919   1.092   0.576  0.3567  0.3182  0.1099
  364HOH     H1 1110   1.863   1.159   0.614 -1.3091 -0.8586 -0.0549
  364HOH     H2 1111   1.868   1.056   0.504  1.3852 -0.7830 -0.1354
  365HOH      O 1112   1.877   3.776   3.890  0.0636  0.2269  0.2020
  365HOH     H1 1113   1.826   3.696   3.899 -0.1636  0.3962  0.4676
  365HOH     H2 1114   1.846   3.816   3.809 -0.1465  0.2697  0.3016
  366HOH      O 1115   2.926   3.695   3.770 -0.2986 -0.2081  0.3767
  366HOH     H1 1116   2.998   3.633   3.756 -0.5162 -0.2602 -0.6236
  366HOH     H2 1117   2.945   3.733   3.856 -0.1011 -1.5649  0.9926
  367HOH      O 1118   2.574   0.481   1.102 -1.1968 -0.0203 -0.2367
  367HOH     H1 1119   2.579   0.545   1.173 -0.6786  1.0370 -1.1549
  367HOH     H2 1120   2.582   0.396   1.145 -0.1800  0.5904  0.9094
  368HOH      O 1121   3.933   0.903   0.105  0.0095  0.4827 -0.0651
  368HOH     H1 1122   3.907   0.852   0.182 -0.4740  1.0097  0.1369
  368HOH     H2 1123   3.872   0.977   0.104 -0.5368  0.0663 -1.4336
  369HOH      O 1124   0.957   3.887   1.448 -0.0964  0.3531  0.4440
  369HOH     H1 1125   1.026   3.937   1.405 -0.2226  0.7839  0.7277
  369HOH     H2 1126   0.926   3.826   1.381  0.4405  0.2704  0.2630
  370HOH      O 1127   0.978   3.847   3.618 -0.4510 -0.2669  0.0144
  370HOH     H1 1128   0.926   3.893   3.685 -0.9637 -1.4220  0.4607
  370HOH     H2 1129   0.913   3.810   3.558 -0.0853 -0.6841 -0.1339
  371HOH      O 1130   3.205   1.156   1.264  0.4199 -0.0192  0.9679
  371HOH     H1 1131   3.276   1.117   1.315  0.7004  0.3147  0.8434
  371HOH     H2 1132   3.202   1.105   1.183  0.5261 -0.0274  0.9694
  372HOH      O 1133   3.533   3.029   3.878  0.0661 -0.0228 -1.0020
  372HOH     H1 1134   3.592   2.973   3.929 -0.1565  0.1232 -0.5761
  372HOH     H2 1135   3.457   3.042   3.936 -0.0625  0.3820 -1.2594
  373HOH      O 1136   1.045   1.878   0.655 -0.0534  0.0255  0.1944
  373HOH     H1 1137   1.117   1.873   0.593  0.8871 -1.7056  1.2829
  373HOH     H2 1138   0.967   1.857   0.604  0.2029  1.4284 -0.8959
  374HOH      O 1139   4.091   0.473   2.966  1.3270 -0.4975 -0.2629
  374HOH     H1 1140   4.068   0.565   2.951  1.4686 -0.5379 -0.7553
  374HOH     H2 1141   4.184   0.467   2.945  1.1685 -0.8916 -0.9022
  375HOH      O 1142   1.008   0.136   3.257  0.0798 -0.0713 -0.7477
  375HOH     H1 1143   1.083   0.095   3.300  0.0925  0.9687  0.3398
  375HOH     H2 1144   0.933   0.114   3.312  0.0872  1.2483 -0.1162
  376HOH      O 1145   3.231   0.106   1.013 -0.3329 -0.2409 -0.1908
  376HOH     H1 1146   3.156   0.163   1.028  0.1972  0.3506  0.3390
  376HOH     H2 1147   3.293   0.161   0.964 -0.0408 -0.5466 -0.1732
  377HOH      O 1148   2.640   2.586   4.042  0.1359 -0.1835 -0.2726
  377HOH     H1 1149   2.705   2.642   4.084 -0.4679  0.4833 -0.1907
  377HOH     H2 1150   2.592   2.546   4.115 -0.1318  0.0369 -0.3256
  378HOH      O 1151   2.088   3.382   2.317  0.9158  0.4154  0.3493
  378HOH     H1 1152   2.040   3.325   2.257  0.1130  1.1496  0.2457
  378HOH     H2 1153   2.079   3.470   2.280 -0.7280  1.1335  2.0948
  379HOH      O 1154   4.025   2.506   3.404  0.5775 -0.1662  0.1163
  379HOH     H1 1155   4.102   2.543   3.360  0.9499 -0.9964  0.0312
  379HOH     H2 1156   3.963   2.488   3.333  0.6861 -0.3683  0.0717
  380HOH      O 1157   1.838   3.066   3.211  0.7237  0.6721 -0.2612
  380HOH     H1 1158   1.775   3.004   3.174  0.3389  0.9008 -0.0026
  380HOH     H2 1159   1.893   3.092   3.137  1.0690 -0.1778 -0.3262
  381HOH      O 1160   1.975   3.604   1.909  0.5351  0.6043  0.3131
  381HOH     H1 1161   1.958   3.692   1.944  0.7175  0.9279 -0.3845
  381HOH     H2 1162   2.070   3.601   1.897  0.5031  0.4097  0.0923
  382HOH      O 1163   2.739   1.652   0.417 -0.9174  0.0604 -0.6684
  382HOH     H1 1164   2.699   1.731   0.380  0.3500  0.9389 -0.2969
  382HOH     H2 1165   2.718   1.657   0.510  0.0303  0.5668 -0.4579
  383HOH      O 1166   3.793   4.131   3.596  0.0581 -0.6446  0.0537
  383HOH     H1 1167   3.802   4.172   3.683  0.8056 -0.3742 -0.1342
  383HOH     H2 1168   3.827   4.043   3.608  1.0040 -0.3293 -0.1458
  384HOH      O 1169   3.420   3.947   3.946 -0.7008  0.4847 -0.6219
  384HOH     H1 1170   3.352   3.922   3.883 -0.8149 -0.6406 -0.1046
  384HOH     H2 1171   3.499   3.960   3.892 -0.9767  0.3377 -1.0725
  385HOH      O 1172   3.527   1.447   0.865 -0.2647  0.1656 -0.0345
  385HOH     H1 1173   3.524   1.524   0.922  0.9671  0.1930  0.0507
  385HOH     H2 1174   3.452   1.394   0.891 -0.9378  1.1591  0.1495
  386HOH      O 1175   2.456   1.331   2.589  0.1883 -0.2735 -0.1376
  386HOH     H1 1176   2.432   1.361   2.677 -0.0793 -1.0050  0.0568
  386HOH     H2 1177   2.383   1.275   2.562  0.9893 -1.3738 -0.1490
  387HOH      O 1178   2.164   3.573   0.934  0.7822 -0.0194  0.2799
  387HOH     H1 1179   2.119   3.523   1.002 -0.0796 -0.1395 -0.3404
  387HOH     H2 1180   2.237   3.517   0.908 -0.2522 -1.1346 -0.5225
  388HOH      O 1181   2.610   2.685   1.640 -0.3266 -0.2709  0.0656
  388HOH     H1 1182   2.703   2.698   1.623 -0.4205 -0.4767 -0.6803
  388HOH     H2 1183   2.607   2.608   1.697 -0.0403 -0.2593  0.1000
  389HOH      O 1184   3.790   2.119   3.077  0.5081 -0.1273 -0.2668
  389HOH     H1 1185   3.769   2.206   3.042  0.0826  0.2030  0.7623
  389HOH     H2 1186   3.799   2.132   3.171 -0.4092 -1.3479  0.0369
  390HOH      O 1187   1.200   0.897   2.430  0.2611 -0.1482  0.6890
  390HOH     H1 1188   1.207   0.886   2.335  0.5948 -0.5399  0.7504
  390HOH     H2 1189   1.123   0.953   2.442  1.4332  1.7696  0.0935
  391HOH      O 1190   3.707   0.287   2.987  0.3765 -0.7051  0.0720
  391HOH     H1 1191   3.766   0.299   3.062  0.1446 -0.5099  0.2274
  391HOH     H2 1192   3.695   0.192   2.981  0.7948 -0.7584 -0.0353
  392HOH      O 1193   0.377   2.675   0.066  0.9261 -0.3726 -0.2135
  392HOH     H1 1194   0.303   2.731   0.090  0.6581 -0.1094 -1.5207
  392HOH     H2 1195   0.441   2.689   0.136  0.4585  0.7770  0.0232
  393HOH      O 1196   0.765   2.877   3.179 -0.3072  0.6420 -0.0353
  393HOH     H1 1197   0.771   2.900   3.271  0.3597 -0.6458  0.2802
  393HOH     H2 1198   0.673   2.854   3.166 -0.1309 -0.6962  0.7488
  394HOH      O 1199   2.664   3.124   0.737  0.7343  0.0536 -0.0788
  394HOH     H1 1200   2.670   3.214   0.769 -0.2267 -0.0312  0.4360
  394HOH     H2 1201   2.742   3.081   0.774  0.6698  0.4351  0.5439
  395HOH      O 1202   0.427   0.144   2.014 -0.5708 -0.1119  0.1477
  395HOH     H1 1203   0.471   0.114   1.935  0.6253  0.7048  0.4627
  395HOH     H2 1204   0.462   0.088   2.084 -0.0171  0.5250  0.3980
  396HOH      O 1205   1.819   2.888   0.927  0.0063  0.0166  0.2361
  396HOH     H1 1206   1.903   2.933   0.920  0.2179 -0.2503  0.9148
  396HOH     H2 1207   1.840   2.796   0.913 -0.2897  0.0234 -0.2940
  397HOH      O 1208   3.422   0.566   1.956  0.3234 -0.1135 -0.8728
  397HOH     H1 1209   3.507   0.552   1.999  0.6561  1.5935 -0.8531
  397HOH     H2 1210   3.358   0.545   2.024  0.6990 -1.0688 -0.7722
  398HOH      O 1211   3.134   4.128   2.579 -0.1236  0.3631 -0.1687
  398HOH     H1 1212   3.057   4.183   2.597 -0.1173  0.2747  0.1304
  398HOH     H2 1213   3.116   4.046   2.624  0.4230  0.5593  0.4398
  399HOH      O 1214   2.536  -0.003   2.667 -0.7700  0.7588 -0.4088
  399HOH     H1 1215   2.442   0.013   2.666 -0.6326  1.7193 -0.2408
  399HOH     H2 1216   2.571   0.065   2.724 -0.0333  0.0100  0.0738
  400HOH      O 1217   3.301   2.806   3.312  0.3553 -0.5029 -0.0252
  400HOH     H1 1218   3.308   2.889   3.359  0.7606 -0.3188 -0.3931
  400HOH     H2 1219   3.389   2.770   3.314  0.2589 -0.7512 -0.1842
  401HOH      O 1220   1.737   0.362   2.822  0.2124 -0.0332  0.4826
  401HOH     H1 1221   1.726   0.268   2.834  0.3448 -0.1203 -0.0399
  401HOH     H2 1222   1.792   0.371   2.744  0.2439  0.4743  0.5536
  402HOH      O 1223   0.930   1.917   2.403  0.1214  0.0863 -0.3133
  402HOH     H1 1224   0.894   1.895   2.489  0.8977 -1.0809 -0.2376
  402HOH     H2 1225   0.947   2.011   2.407 -1.3007  0.3714  0.2184
  403HOH      O 1226   1.036   1.130   1.382 -0.1089 -0.1423  0.1314
  403HOH     H1 1227   1.047   1.045   1.339 -0.0956  0.4648 -1.1595
  403HOH     H2 1228   1.101   1.186   1.341 -0.0367  0.4807  1.0495
  404HOH      O 1229   2.585   3.039   1.828 -0.6137  0.2239  0.4371
  404HOH     H1 1230   2.528   3.018   1.901 -0.3865  1.0263  0.8752
  404HOH     H2 1231   2.534   3.018   1.750 -0.9449 -0.4347  0.8201
  405HOH      O 1232   1.409   0.090   0.042 -0.5716  0.7239  0.9807
  405HOH     H1 1233   1.373   0.149  -0.024  1.0055  0.5704 -0.1141
  405HOH     H2 1234   1.468   0.145   0.094 -0.2690  0.4362  0.9473
  406HOH      O 1235   0.575   3.528   3.444  0.0112 -0.4419 -0.6990
  406HOH     H1 1236   0.629   3.576   3.381  1.6972 -1.3954 -0.0905
  406HOH     H2 1237   0.571   3.584   3.521 -0.0695 -0.2768 -0.8219
  407HOH      O 1238   0.693   0.408   2.893  0.4202  0.5170  0.4316
  407HOH     H1 1239   0.613   0.384   2.941  0.5671  0.2814  0.5609
  407HOH     H2 1240   0.754   0.337   2.910  0.4788  0.4302 -0.1090
  408HOH      O 1241   0.538   0.956   1.666 -0.4199  0.0407 -0.1250
  408HOH     H1 1242   0.458   0.916   1.700 -0.6176  0.1829 -0.4097
  408HOH     H2 1243   0.511   0.995   1.583  0.1855 -0.8387 -0.7727
  409HOH      O 1244   2.656   3.104   3.834  0.1530 -0.3684 -0.4219
  409HOH     H1 1245   2.629   3.014   3.853  0.6756 -0.4244  0.1217
  409HOH     H2 1246   2.574   3.154   3.833 -0.1540 -0.8615 -0.8474
  410HOH      O 1247   2.261   3.513   3.379 -0.0753  0.8914  0.1615
  410HOH     H1 1248   2.299   3.463   3.306  0.6398 -0.2148  1.2131
  410HOH     H2 1249   2.167   3.500   3.371  0.0565 -0.1281  0.0318
  411HOH      O 1250   3.190   3.878   3.066  0.1649  0.6371  0.0919
  411HOH     H1 1251   3.264   3.819   3.050  0.4208  0.8397  0.4631
  411HOH     H2 1252   3.145   3.839   3.141 -0.8054 -0.1125 -0.8288
  412HOH      O 1253   3.049   3.525   1.699 -0.3186 -0.2779 -0.4720
  412HOH     H1 1254   3.114   3.460   1.673 -0.0531 -0.0151 -0.4693
  412HOH     H2 1255   3.095   3.609   1.697 -0.8925  0.0475 -1.4173
  413HOH      O 1256   3.824   3.208   4.093  0.5160  0.0520 -0.3923
  413HOH     H1 1257   3.758   3.231   4.158  0.5783  0.2225 -0.3870
  413HOH     H2 1258   3.908   3.217   4.139  0.5695  0.3173 -0.5325
  414HOH      O 1259   3.470   1.928   0.732 -0.3261  0.3264 -0.1891
  414HOH     H1 1260   3.527   1.885   0.668  0.7284  0.9353  0.2843
  414HOH     H2 1261   3.414   1.985   0.679 -0.4891 -0.2592 -0.6688
  415HOH      O 1262   4.025   1.619   0.771  0.7115  0.0166  0.0948
  415HOH     H1 1263   4.091   1.688   0.761  0.2102  0.5640  0.4356
  415HOH     H2 1264   4.017   1.606   0.866  0.3448 -0.0518  0.0588
  416HOH      O 1265   2.199   1.349   0.615  0.2341  0.3674  0.2601
  416HOH     H1 1266   2.268   1.413   0.631 -1.2283  1.9463  0.9321
  416HOH     H2 1267   2.158   1.378   0.534 -0.6735  0.5726  0.7578
  417HOH      O 1268   2.642   0.681   1.305  0.3587  0.3959  0.6253
  417HOH     H1 1269   2.601   0.730   1.376  0.2586  0.7247  0.3464
  417HOH     H2 1270   2.731   0.664   1.335  0.4297  0.8526  0.6791
  418HOH      O 1271   3.620   0.130   1.434 -0.6331 -0.1402  0.1450
  418HOH     H1 1272   3.685   0.164   1.496 -0.2951  0.4536 -0.5112
  418HOH     H2 1273   3.598   0.205   1.379 -0.9747 -0.6381 -0.4179
  419HOH      O 1274   0.395   2.278   0.755  0.4267  0.3858  0.0516
  419HOH     H1 1275   0.369   2.362   0.717 -0.2825 -0.0408 -0.4566
  419HOH     H2 1276   0.456   2.301   0.825 -0.3334  1.3720  0.4316
  420HOH      O 1277   3.141   3.163   3.939  0.1548 -0.0979 -0.5496
  420HOH     H1 1278   3.133   3.091   4.001  0.3405 -0.5108 -0.9942
  420HOH     H2 1279   3.155   3.121   3.854 -0.8315  0.4290 -1.0081
  421HOH      O 1280   0.760   1.833   3.267 -1.0380  0.1666  0.3662
  421HOH     H1 1281   0.720   1.902   3.214  0.6844  1.0451  0.0730
  421HOH     H2 1282   0.784   1.876   3.349  0.2918  0.0280  0.0874
  422HOH      O 1283   2.479   4.096   2.389 -0.1216  0.4747 -0.4293
  422HOH     H1 1284   2.526   4.044   2.454  0.1343  0.4595 -0.6237
  422HOH     H2 1285   2.428   4.159   2.440 -0.4535  0.0220 -0.1863
  423HOH      O 1286   1.849   1.263   0.299 -0.3107  1.1414  0.6562
  423HOH     H1 1287   1.785   1.333   0.294 -1.1200  0.4800  1.1624
  423HOH     H2 1288   1.798   1.185   0.319  0.7073  0.6956  1.7877
  424HOH      O 1289   1.567   3.951   0.659 -0.4550  0.2650 -0.1902
  424HOH     H1 1290   1.595   4.014   0.593  0.7027  0.3891  0.3548
  424HOH     H2 1291   1.545   4.004   0.735 -0.4175  0.0684 -0.0409
  425HOH      O 1292   1.419   0.692   1.300 -0.4749  0.7287  0.0060
  425HOH     H1 1293   1.421   0.597   1.302 -1.2758  0.6962 -0.1764
  425HOH     H2 1294   1.359   0.717   1.371  0.6904  1.1765  0.9164
  426HOH      O 1295   1.677   2.886   3.082 -0.3841  0.1743  0.3585
  426HOH     H1 1296   1.711   2.798   3.100 -0.2247  0.3607  1.0087
  426HOH     H2 1297   1.586   2.883   3.112 -0.0982  0.5055  1.3237
  427HOH      O 1298   3.969   2.739   0.615  0.7296 -0.2178 -0.3062
  427HOH     H1 1299   4.010   2.661   0.652 -0.0076 -0.7744 -0.6273
  427HOH     H2 1300   3.936   2.787   0.691  1.1482 -0.2239 -0.1116
  428HOH      O 1301   1.916   2.555   3.858  0.1850 -0.4647  1.0019
  428HOH     H1 1302   1.825   2.552   3.887 -0.7366  1.5651 -1.0398
  428HOH     H2 1303   1.922   2.486   3.792 -0.1343 -0.1541  0.6382
  429HOH      O 1304   0.044   2.644   1.865  0.2434  0.4022  0.0211
  429HOH     H1 1305   0.023   2.610   1.952 -0.1071 -0.6215 -0.4286
  429HOH     H2 1306  -0.009   2.591   1.805  0.5372  1.0212 -0.8289
  430HOH      O 1307   0.176   0.137   2.662  0.0088  0.0307  0.3026
  430HOH     H1 1308   0.228   0.073   2.710 -0.2487 -0.2576  0.2066
  430HOH     H2 1309   0.125   0.182   2.730  0.6759  0.5998  0.4403
  431HOH      O 1310   3.156   1.029   0.842 -0.0411 -0.1868 -0.2550
  431HOH     H1 1311   3.103   0.978   0.781  0.4183 -1.4587  0.3271
  431HOH     H2 1312   3.105   1.108   0.859 -1.4854 -1.0750 -0.1512
  432HOH      O 1313   0.956   0.724   1.471  0.7755  0.5071 -0.2938
  432HOH     H1 1314   0.883   0.681   1.426  1.1628 -0.3103 -0.1680
  432HOH     H2 1315   0.913   0.779   1.537  0.2631 -0.2229  0.0131
  433HOH      O 1316   1.367   1.719   2.990 -0.0636  0.2521 -0.2554
  433HOH     H1 1317   1.431   1.704   2.921  1.0383  0.7858  0.5812
  433HOH     H2 1318   1.343   1.811   2.981 -0.8127  0.0399 -0.6060
  434HOH      O 1319   3.769   2.472   4.017 -0.9077 -0.3526 -0.2439
  434HOH     H1 1320   3.863   2.474   4.037 -0.7167 -0.4565 -1.0561
  434HOH     H2 1321   3.726   2.493   4.100 -0.1382  0.9565 -0.1191
  435HOH      O 1322   0.978   1.188   2.222  0.1984 -0.2398  0.2705
  435HOH     H1 1323   1.062   1.220   2.255 -0.4989  1.0411  0.9928
  435HOH     H2 1324   0.914   1.220   2.286 -0.8365 -1.3479 -0.1388
  436HOH      O 1325   3.984   2.696   2.731  0.1145  0.0845  0.9454
  436HOH     H1 1326   4.040   2.773   2.722 -0.2964  0.3719  0.7689
  436HOH     H2 1327   4.036   2.633   2.781  1.4412 -0.5017 -0.9312
  437HOH      O 1328   3.595   3.372   0.825 -0.6060  0.3340 -0.3997
  437HOH     H1 1329   3.506   3.374   0.861 -0.3587  0.5918  0.2198
  437HOH     H2 1330   3.583   3.385   0.731 -1.2847 -0.5796 -0.4674
  438HOH      O 1331   1.435   2.405   0.557 -0.0902  0.5396 -0.1109
  438HOH     H1 1332   1.524   2.369   0.562 -0.4939 -0.4835  1.9035
  438HOH     H2 1333   1.378   2.329   0.564 -1.1280  1.2527 -0.3666
  439HOH      O 1334   2.186   1.816   2.679 -0.1386 -0.1274  0.0597
  439HOH     H1 1335   2.145   1.750   2.623 -1.6254 -0.3280  1.2480
  439HOH     H2 1336   2.167   1.787   2.768  1.2368  0.6952  0.6767
  440HOH      O 1337   3.541   1.509   3.085  0.1115 -0.6247 -0.1153
  440HOH     H1 1338   3.605   1.496   3.016  0.9178  0.0556  0.4625
  440HOH     H2 1339   3.468   1.554   3.041  0.4502 -0.5254 -0.6006
  441HOH      O 1340   2.134   2.314   1.240  0.6314  0.2851  0.4752
  441HOH     H1 1341   2.050   2.295   1.198  0.6255  0.8596  0.1978
  441HOH     H2 1342   2.133   2.409   1.252  1.5126  0.4037 -0.1578
  442HOH      O 1343   0.793   3.796   2.101  0.2369 -0.0909 -0.2200
  442HOH     H1 1344   0.763   3.825   2.187 -0.2904  0.1667 -0.4853
  442HOH     H2 1345   0.841   3.870   2.066  2.1786 -0.8194  0.6146
  443HOH      O 1346   2.961   1.972   0.945  0.3346  0.5093  0.1400
  443HOH     H1 1347   2.965   2.047   1.004  0.0414  0.2805  0.4618
  443HOH     H2 1348   3.048   1.933   0.950 -0.2211 -0.8433  2.2462
  444HOH      O 1349   1.810   2.426   1.546 -0.2896  0.0807 -0.5124
  444HOH     H1 1350   1.815   2.517   1.573 -1.0613  0.2983 -1.0389
  444HOH     H2 1351   1.782   2.379   1.624  0.8008  0.1556 -0.0351
  445HOH      O 1352   2.804   0.556   0.121  0.0753 -0.0622 -0.6778
  445HOH     H1 1353   2.728   0.506   0.092 -0.4324  0.4971 -0.3507
  445HOH     H2 1354   2.876   0.493   0.117 -0.5890 -0.9283  0.0437
  446HOH      O 1355   3.036   1.260   0.285 -0.1397  0.6268 -0.4598
  446HOH     H1 1356   3.114   1.310   0.307 -0.2958  0.3202  0.9846
  446HOH     H2 1357   2.967   1.326   0.278  0.1076  0.8362 -1.1656
  447HOH      O 1358   2.355   0.815   1.965  0.8604  0.1645  0.5044
  447HOH     H1 1359   2.442   0.851   1.984  0.5011  1.0330  0.5823
  447HOH     H2 1360   2.307   0.888   1.927  0.3800 -0.5088 -0.2360
  448HOH      O 1361   2.231   1.426   3.573 -0.6773  0.7092 -0.2735
  448HOH     H1 1362   2.273   1.340   3.576  0.3082  1.1476  1.6120
  448HOH     H2 1363   2.139   1.408   3.589 -0.8337 -0.0772 -1.7522
  449HOH      O 1364   3.776   3.813   1.764  0.4729 -0.6793 -0.7178
  449HOH     H1 1365   3.758   3.798   1.857 -0.6429  0.1422 -0.7555
  449HOH     H2 1366   3.841   3.882   1.763 -0.1248 -0.0849 -0.5094
  450HOH      O 1367   3.447   0.595   2.575 -0.4662 -0.5738  0.3024
  450HOH     H1 1368   3.448   0.686   2.603 -1.1379 -0.6507  0.6163
  450HOH     H2 1369   3.484   0.547   2.648 -0.2076 -0.5691  0.1777
  451HOH      O 1370   2.762   2.226   3.880 -0.0860  0.4435 -0.3547
  451HOH     H1 1371   2.821   2.153   3.865  0.1473  0.7169 -0.8565
  451HOH     H2 1372   2.807   2.301   3.841 -0.4135  0.8107 -0.0438
  452HOH      O 1373   3.647   1.867   0.161 -0.3474 -0.0558 -0.2728
  452HOH     H1 1374   3.662   1.776   0.186 -0.3957 -0.8886 -2.7148
  452HOH     H2 1375   3.552   1.878   0.166 -0.3620 -0.2293 -0.1657
  453HOH      O 1376   3.911   1.031   3.284 -0.2814  0.0966 -0.1954
  453HOH     H1 1377   3.916   1.107   3.342 -0.1587 -0.3966  0.4671
  453HOH     H2 1378   4.001   0.999   3.277 -0.4440 -0.4944  0.2487
  454HOH      O 1379   2.619   0.228   3.917 -0.2704  0.1577 -0.0938
  454HOH     H1 1380   2.640   0.153   3.973 -0.9009  0.1576  0.1656
  454HOH     H2 1381   2.696   0.239   3.862 -0.2880 -0.9065 -0.3815
  455HOH      O 1382   2.019   0.379   1.156 -0.3761  0.3385  0.5074
  455HOH     H1 1383   2.054   0.453   1.107 -0.0814  0.8746  1.4640
  455HOH     H2 1384   2.081   0.308   1.142 -1.1047 -0.0537 -1.1239
  456HOH      O 1385   0.401   1.748   1.721 -0.0252 -0.2056  0.1467
  456HOH     H1 1386   0.431   1.660   1.746  0.9992  0.2461  0.5983
  456HOH     H2 1387   0.406   1.747   1.625  0.1885 -0.5776  0.1549
  457HOH      O 1388   4.059   1.331   0.134  0.3021 -0.4312  0.9548
  457HOH     H1 1389   3.970   1.337   0.098  0.7496 -1.5371 -0.5366
  457HOH     H2 1390   4.080   1.421   0.160 -0.4338  0.3870 -0.8811
  458HOH      O 1391   2.431   3.773   3.975  0.0858  0.6830  0.3774
  458HOH     H1 1392   2.395   3.790   4.062 -0.3300  0.7372  0.2022
  458HOH     H2 1393   2.432   3.858   3.931 -1.0031  0.4801 -0.1314
  459HOH      O 1394   2.454   3.868   0.892 -0.0538 -0.6801 -0.3142
  459HOH     H1 1395   2.523   3.846   0.955  0.0103 -1.7351 -0.7043
  459HOH     H2 1396   2.486   3.946   0.847  1.0849 -1.3398 -0.7329
  460HOH      O 1397   0.350   0.601   2.783 -0.2344  0.2272  0.7092
  460HOH     H1 1398   0.302   0.530   2.826  0.0745  0.7161  1.9556
  460HOH     H2 1399   0.369   0.663   2.854  1.7142  0.3467  0.1891
  461HOH      O 1400   0.854   2.672   1.623 -0.1860 -0.1127  0.1547
  461HOH     H1 1401   0.941   2.639   1.599 -0.1693 -0.2400  0.3896
  461HOH     H2 1402   0.845   2.754   1.573  0.2134  0.0844  0.3968
  462HOH      O 1403   1.115   3.469   0.907  0.2558  0.1918  0.0398
  462HOH     H1 1404   1.067   3.545   0.875  0.5454 -0.4059 -2.2011
  462HOH     H2 1405   1.059   3.394   0.886  0.1433 -0.3175  1.8287
  463HOH      O 1406   3.942   0.072   1.942 -0.1424 -0.2030  0.2389
  463HOH     H1 1407   3.874   0.042   2.001 -0.1691  0.7834  0.7541
  463HOH     H2 1408   3.932   0.167   1.940 -0.1521 -0.1758 -1.3831
  464HOH      O 1409   0.238   1.351   1.466 -0.2879 -0.0635 -0.6290
  464HOH     H1 1410   0.189   1.282   1.421 -0.9724 -0.0355  0.0370
  464HOH     H2 1411   0.326   1.315   1.476 -0.7142 -1.0067  0.0015
  465HOH      O 1412   1.257   2.215   2.571  0.0225 -0.1635 -0.7543
  465HOH     H1 1413   1.232   2.156   2.642  0.5306  0.4788 -0.0124
  465HOH     H2 1414   1.345   2.185   2.546  0.5588  0.6384  0.0688
  466HOH      O 1415   0.026   1.563   0.274 -0.3287  0.0388 -0.1591
  466HOH     H1 1416   0.097   1.595   0.330  0.5939 -0.8782 -0.7321
  466HOH     H2 1417  -0.033   1.517   0.334 -0.0552  0.1934  0.2332
  467HOH      O 1418   0.772   1.386   2.146 -0.0413  0.1232 -0.3812
  467HOH     H1 1419   0.856   1.421   2.174 -0.0732  0.3137 -0.5183
  467HOH     H2 1420   0.775   1.389   2.051 -0.1856  0.0908 -0.3877
  468HOH      O 1421   2.717   3.406   0.825  0.0213 -0.0739  0.2645
  468HOH     H1 1422   2.752   3.472   0.885 -2.5224  0.9300  0.8618
  468HOH     H2 1423   2.715   3.450   0.740 -0.8323  0.3282  0.4785
  469HOH      O 1424   1.477   2.926   3.289  0.7403 -0.4094  0.3875
  469HOH     H1 1425   1.485   3.018   3.313  0.7893 -0.3555  0.1704
  469HOH     H2 1426   1.384   2.912   3.274  0.5845 -0.6558  1.4213
  470HOH      O 1427   1.452   0.219   3.764 -0.1509 -0.2233 -0.1684
  470HOH     H1 1428   1.515   0.205   3.693 -0.2267 -0.1322 -0.2551
  470HOH     H2 1429   1.499   0.270   3.829 -0.3235  0.4004 -0.5174
  471HOH      O 1430   0.687   0.280   0.252  0.1506  0.2722  0.1947
  471HOH     H1 1431   0.681   0.352   0.314 -0.1981  0.8854 -0.5214
  471HOH     H2 1432   0.596   0.251   0.241  0.1875  0.2781 -0.1440
  472HOH      O 1433   3.229   0.331   1.925 -0.5943  0.4058  0.0477
  472HOH     H1 1434   3.235   0.415   1.970  2.2702  0.3680  0.1163
  472HOH     H2 1435   3.228   0.266   1.995 -0.0041  0.3960  0.0592
  473HOH      O 1436   4.033   0.476   3.852 -0.3860  0.0863 -0.1723
  473HOH     H1 1437   4.019   0.557   3.900  0.8959  0.3478 -0.1788
  473HOH     H2 1438   4.022   0.500   3.760  0.7713  0.4769 -0.2351
  474HOH      O 1439   3.353   2.707   1.991 -0.4460 -0.4287 -0.1136
  474HOH     H1 1440   3.411   2.769   1.946 -0.1238  0.2339  1.1230
  474HOH     H2 1441   3.280   2.695   1.930  0.0670  0.2085 -0.9110
  475HOH      O 1442   3.036   3.254   2.530  0.0042  0.3611  0.3523
  475HOH     H1 1443   3.048   3.182   2.467  0.6925  0.6856  0.0871
  475HOH     H2 1444   3.101   3.236   2.599  0.5998  1.0130 -0.0069
  476HOH      O 1445   1.319   1.431   0.036 -0.0562 -0.4882 -0.0839
  476HOH     H1 1446   1.330   1.439   0.130  0.2337  2.3902 -0.1808
  476HOH     H2 1447   1.408   1.424   0.001  0.0399  0.7284 -0.1548
  477HOH      O 1448   1.188   3.363   1.364 -0.2959 -0.0019 -0.4035
  477HOH     H1 1449   1.224   3.451   1.361 -1.0440  0.3220 -0.2027
  477HOH     H2 1450   1.265   3.306   1.368  0.2806  0.7073  1.8854
  478HOH      O 1451   1.386   0.396   0.831  0.7257  0.2737 -0.3910
  478HOH     H1 1452   1.304   0.355   0.804  0.7901  0.4756 -0.9344
  478HOH     H2 1453   1.438   0.399   0.750  0.8893  1.0188 -0.2724
  479HOH      O 1454   1.177   1.272   2.840 -0.0918 -0.0817 -0.0740
  479HOH     H1 1455   1.123   1.222   2.902 -0.5108  0.9487  0.4370
  479HOH     H2 1456   1.225   1.333   2.895  1.3693 -0.7153 -0.5637
  480HOH      O 1457   3.367   3.695   2.953  0.0821  0.0499  0.2014
  480HOH     H1 1458   3.413   3.713   2.871  0.5856 -0.1713  0.4256
  480HOH     H2 1459   3.331   3.608   2.941 -0.3474  0.2489  0.0010
  481HOH      O 1460   0.794   3.556   1.936 -0.4971  0.1939  0.1944
  481HOH     H1 1461   0.782   3.617   2.008 -0.1705 -0.1991  0.5871
  481HOH     H2 1462   0.708   3.554   1.892 -0.8180  0.1323  0.8065
  482HOH      O 1463   1.471   0.965   2.340  0.5633 -0.4160 -0.3873
  482HOH     H1 1464   1.409   0.895   2.361  0.2236  0.1692  0.7034
  482HOH     H2 1465   1.426   1.018   2.274 -0.4401  0.3586  0.8338
  483HOH      O 1466   0.848   3.962   3.818 -0.2268 -0.0150 -0.4450
  483HOH     H1 1467   0.755   3.941   3.807 -0.1952 -0.3011 -0.1955
  483HOH     H2 1468   0.848   4.033   3.883 -0.3175  0.6018 -1.0977
  484HOH      O 1469  -0.005   1.204   1.823  0.2248 -0.6295 -0.8307
  484HOH     H1 1470   0.046   1.133   1.784 -0.2477 -0.8645 -1.0331
  484HOH     H2 1471   0.058   1.251   1.877  0.2897 -1.9580  0.3606
  485HOH      O 1472   2.003   2.154   2.045 -0.3194  0.2220  0.2011
  485HOH     H1 1473   2.036   2.238   2.077 -0.1025  0.1893  0.0679
  485HOH     H2 1474   2.074   2.092   2.060  0.0770  0.3399 -0.9518
  486HOH      O 1475   2.951   1.047   1.714  0.2638  0.8606 -0.2473
  486HOH     H1 1476   2.884   1.075   1.652  0.4208  1.6059 -0.0917
  486HOH     H2 1477   2.917   0.965   1.750 -0.0156  0.6189 -1.0159
  487HOH      O 1478   0.653   1.819   4.113 -0.6928 -0.3299  0.1261
  487HOH     H1 1479   0.717   1.760   4.072  0.1635 -0.0121  0.9339
  487HOH     H2 1480   0.634   1.778   4.198 -0.4628  0.3038  0.4915
  488HOH      O 1481   0.685   2.129   3.197 -1.0499  0.1007  0.4526
  488HOH     H1 1482   0.701   2.224   3.194 -0.6834  0.0378  0.1139
  488HOH     H2 1483   0.636   2.115   3.278  0.3710  0.3777  1.4377
  489HOH      O 1484   2.114   0.596   2.641 -0.1191  0.6060 -0.4119
  489HOH     H1 1485   2.168   0.573   2.566 -0.8383 -0.9203 -0.5347
  489HOH     H2 1486   2.177   0.619   2.710  0.6799 -0.5424 -0.7093
  490HOH      O 1487   2.261   1.594   0.779  0.1196  0.0283 -0.0798
  490HOH     H1 1488   2.300   1.611   0.693 -0.1271  0.8512 -0.0411
  490HOH     H2 1489   2.182   1.647   0.780 -0.2112 -0.4617  0.4242
  491HOH      O 1490   1.130   2.430   0.413 -0.9923 -0.1309  0.2207
  491HOH     H1 1491   1.145   2.493   0.484 -0.4908  0.1462 -0.1089
  491HOH     H2 1492   1.145   2.345   0.453  0.4645  0.0632  0.2177
  492HOH      O 1493   0.548   2.858   0.247 -0.4073 -0.0947 -0.2570
  492HOH     H1 1494   0.471   2.855   0.302 -0.9871 -0.2634 -1.0361
  492HOH     H2 1495   0.606   2.922   0.288 -1.4559  0.9124 -0.2622
  493HOH      O 1496   0.545   0.901   0.522  0.2947  0.0650  0.1496
  493HOH     H1 1497   0.499   0.973   0.479  0.4494  0.2976  0.3612
  493HOH     H2 1498   0.488   0.875   0.594  0.4585  0.3155  0.3773
  494HOH      O 1499   1.756   2.715   1.615 -0.0153 -0.0581 -0.4432
  494HOH     H1 1500   1.695   2.757   1.676  1.1501  0.4412  0.4389
  494HOH     H2 1501   1.723   2.739   1.528 -0.8652  0.4802 -0.0029
  495HOH      O 1502   4.046   2.427   1.094  0.8418 -0.2849  0.5867
  495HOH     H1 1503   4.027   2.435   1.188  0.5996 -0.7018  0.5770
  495HOH     H2 1504   4.070   2.516   1.067 -0.1440  0.0715  0.8129
  496HOH      O 1505   1.777   1.820   0.232 -0.3628  0.0800 -0.3745
  496HOH     H1 1506   1.828   1.875   0.173  0.0668  0.8093  0.6101
  496HOH     H2 1507   1.832   1.743   0.246 -0.1004  0.2743 -0.3115
  497HOH      O 1508   3.567   0.247   0.639  0.5163 -0.1649 -0.1232
  497HOH     H1 1509   3.551   0.153   0.651  0.1475 -0.1302 -0.3282
  497HOH     H2 1510   3.647   0.251   0.587  0.8476 -0.3516  0.3519
  498HOH      O 1511   0.031   3.639   1.954  0.1774 -0.6334  0.0115
  498HOH     H1 1512   0.033   3.563   2.011  0.5203 -0.1577  0.6654
  498HOH     H2 1513   0.001   3.711   2.010  2.3008  0.2708  0.2031
  499HOH      O 1514   1.690   0.671   2.640  0.2067 -0.6031 -0.4897
  499HOH     H1 1515   1.774   0.674   2.687 -0.1994  0.5901  0.2326
  499HOH     H2 1516   1.633   0.619   2.697 -0.0977  0.2948  0.0604
  500HOH      O 1517   0.154   3.320   4.046  0.1292 -0.6097 -0.3003
  500HOH     H1 1518   0.081   3.285   4.099  0.6183 -0.2254  0.6748
  500HOH     H2 1519   0.218   3.249   4.045  0.2610 -0.4962 -0.0773
  501HOH      O 1520   2.043   0.976   2.897  0.2238  0.2239 -0.7708
  501HOH     H1 1521   2.004   0.893   2.869  0.6121  0.1148 -1.0030
  501HOH     H2 1522   2.068   0.961   2.988 -0.6454  0.4361 -0.4788
  502HOH      O 1523   3.363   2.995   0.080  0.0103 -0.8987 -0.2184
  502HOH     H1 1524   3.299   2.950   0.025  0.6223 -0.7760 -1.0757
  502HOH     H2 1525   3.434   2.932   0.092 -0.0432 -0.8678  0.3099
  503HOH      O 1526   2.806   1.727   3.380  0.4003 -0.2363 -0.1349
  503HOH     H1 1527   2.793   1.632   3.383  0.2543 -0.2150  0.8575
  503HOH     H2 1528   2.722   1.762   3.350  0.3160 -0.4118 -0.1070
  504HOH      O 1529   0.576   0.778   1.173  0.0026 -0.2777  0.0135
  504HOH     H1 1530   0.647   0.822   1.221 -0.0160 -0.2619  0.0266
  504HOH     H2 1531   0.593   0.685   1.186 -0.9583 -0.3122  1.5045
  505HOH      O 1532   0.123   0.777   4.001 -0.1385  0.1645 -0.2018
  505HOH     H1 1533   0.213   0.743   3.996  0.0667  0.2724  1.5115
  505HOH     H2 1534   0.121   0.825   4.084 -1.7302  0.3763 -0.3111
  506HOH      O 1535   1.717   2.386   0.467 -0.4722 -0.6783 -0.1226
  506HOH     H1 1536   1.704   2.465   0.415  1.2662 -0.5526 -0.4537
  506HOH     H2 1537   1.810   2.384   0.487 -0.5791 -2.2488  0.5541
  507HOH      O 1538   2.062   2.516   0.982 -0.2230  0.3742  0.3618
  507HOH     H1 1539   2.080   2.561   1.065 -0.8546  0.5849  0.3991
  507HOH     H2 1540   1.984   2.464   1.000  0.8241 -1.3028  0.5082
  508HOH      O 1541   3.126   1.130   3.967  0.2527 -0.0432  0.3607
  508HOH     H1 1542   3.199   1.069   3.975  0.3435 -0.0476 -0.3869
  508HOH     H2 1543   3.075   1.116   4.047  0.8973 -0.2558  0.7549
  509HOH      O 1544   2.342   3.141   1.215  0.0772  0.2177 -0.1165
  509HOH     H1 1545   2.322   3.086   1.139 -0.7178 -1.1506  0.9847
  509HOH     H2 1546   2.432   3.118   1.239 -0.0031 -0.0783 -0.0933
  510HOH      O 1547   3.731   3.865   1.186 -0.0910 -0.0502  0.2887
  510HOH     H1 1548   3.815   3.872   1.232  0.0182  0.3923  0.0344
  510HOH     H2 1549   3.745   3.796   1.121  0.5402  0.8974 -0.6659
  511HOH      O 1550   4.065   1.331   0.872  1.2630 -0.6113 -0.2973
  511HOH     H1 1551   3.970   1.339   0.870  1.1643 -1.4532  0.2880
  511HOH     H2 1552   4.093   1.397   0.935  1.0269 -0.6381 -0.1610
  512HOH      O 1553   2.662   1.355   3.822  0.0932 -0.2203 -0.4340
  512HOH     H1 1554   2.613   1.280   3.854 -0.0229 -0.0610 -0.2341
  512HOH     H2 1555   2.730   1.369   3.888  0.4890 -0.5176 -0.7719
  513HOH      O 1556   2.047   3.575   1.430 -0.5126 -0.4547  0.0206
  513HOH     H1 1557   2.013   3.544   1.346 -1.6456  0.5544  0.0523
  513HOH     H2 1558   2.021   3.508   1.493  1.0473 -1.6363 -0.4659
  514HOH      O 1559   2.651   2.659   0.330  0.2172  0.4079 -0.1345
  514HOH     H1 1560   2.746   2.668   0.344  0.2010 -0.4394  0.7067
  514HOH     H2 1561   2.642   2.578   0.279 -0.0675  0.3239  0.0459
  515HOH      O 1562   0.597   1.889   2.641  0.3197 -0.2001  0.2596
  515HOH     H1 1563   0.531   1.911   2.706 -0.2489 -0.6995 -0.1317
  515HOH     H2 1564   0.678   1.877   2.691 -0.3168 -1.6560  1.0420
  516HOH      O 1565   2.565   3.239   0.520  0.3014 -0.2272  0.3356
  516HOH     H1 1566   2.604   3.210   0.602  0.1077 -0.8524  0.2224
  516HOH     H2 1567   2.473   3.212   0.527 -0.1364  1.1856  0.5880
  517HOH      O 1568   0.374   3.771   3.328  0.2513 -0.8803  0.0121
  517HOH     H1 1569   0.322   3.692   3.315 -0.1745 -0.6169  0.0757
  517HOH     H2 1570   0.378   3.783   3.423  0.5187 -0.9549  0.0124
  518HOH      O 1571   1.806   3.388   0.914 -0.1542 -0.4645 -0.1159
  518HOH     H1 1572   1.776   3.357   1.000 -1.0145 -0.4640 -0.3996
  518HOH     H2 1573   1.838   3.309   0.870 -0.7628 -0.6670 -0.2080
  519HOH      O 1574   0.751   2.683   2.089  0.1555 -0.4212 -0.4513
  519HOH     H1 1575   0.731   2.660   2.179  0.4348  0.1841 -0.2230
  519HOH     H2 1576   0.666   2.683   2.044 -0.2114  0.7177  0.1667
  520HOH      O 1577   3.341   3.462   3.621 -0.0492 -0.1189 -0.3195
  520HOH     H1 1578   3.378   3.484   3.536  0.0414 -2.7402 -1.1361
  520HOH     H2 1579   3.381   3.378   3.644 -1.3457 -0.3725  1.4848
  521HOH      O 1580   2.427   3.357   4.097 -0.2634 -0.3192 -0.0359
  521HOH     H1 1581   2.403   3.427   4.158 -0.2803 -0.0502 -0.3398
  521HOH     H2 1582   2.367   3.286   4.116 -0.5041 -0.1043  0.0207
  522HOH      O 1583   0.652   3.591   1.218 -0.2093  0.0030  0.0552
  522HOH     H1 1584   0.747   3.596   1.211 -0.1822  1.6814  0.6065
  522HOH     H2 1585   0.635   3.597   1.312 -0.8648 -0.8592  0.0076
  523HOH      O 1586   0.082   1.108   3.665 -0.4405 -0.4847  0.3595
  523HOH     H1 1587   0.002   1.143   3.625 -0.1061 -0.5903 -0.4203
  523HOH     H2 1588   0.063   1.015   3.679 -0.5715 -0.4389  0.5035
  524HOH      O 1589   1.805   2.413   2.186 -0.3744  0.0721 -0.6197
  524HOH     H1 1590   1.845   2.493   2.219 -0.8364  0.5941 -1.2759
  524HOH     H2 1591   1.711   2.426   2.198 -0.4505 -1.2621  1.2077
  525HOH      O 1592   1.132   0.407   2.237  0.2915  0.2249 -0.6184
  525HOH     H1 1593   1.150   0.361   2.155  0.8362  0.1370 -0.4616
  525HOH     H2 1594   1.219   0.423   2.275  0.0561 -0.8253  0.5324
  526HOH      O 1595   2.950   1.775   3.878 -0.1687  0.3886 -0.2205
  526HOH     H1 1596   2.939   1.778   3.783 -0.4354 -0.4131 -0.2313
  526HOH     H2 1597   2.863   1.752   3.911  0.2128 -0.6753  0.1103
  527HOH      O 1598   2.719   0.948   3.172  0.0068 -0.2487  0.3573
  527HOH     H1 1599   2.749   0.905   3.251  0.5231 -0.9654 -0.2017
  527HOH     H2 1600   2.788   0.932   3.108 -0.3932  0.3078 -0.2451
  528HOH      O 1601   2.278   3.505   3.914 -0.5509  0.0603 -0.4138
  528HOH     H1 1602   2.329   3.425   3.928 -0.6132  0.1298  0.2770
  528HOH     H2 1603   2.324   3.551   3.843 -0.0591 -0.2139 -0.2813
  529HOH      O 1604   2.325   2.419   3.328  0.3508  0.6282  0.3716
  529HOH     H1 1605   2.298   2.477   3.257 -0.2995  0.1063  0.1780
  529HOH     H2 1606   2.297   2.464   3.408 -0.6313  0.3510  0.1986
  530HOH      O 1607   0.360   2.043   0.895 -0.1929 -0.2570 -0.0338
  530HOH     H1 1608   0.379   2.123   0.847 -0.2434 -0.7687 -0.9608
  530HOH     H2 1609   0.445   2.014   0.928 -0.1542  0.1041  0.1872
  531HOH      O 1610   2.474   1.160   0.497 -0.1080 -0.3841  0.3003
  531HOH     H1 1611   2.536   1.232   0.503  0.2094 -0.3432 -1.7504
  531HOH     H2 1612   2.523   1.091   0.451 -1.4363 -0.3825 -1.3248
  532HOH      O 1613   2.141   1.203   1.089 -0.9934 -0.2618 -0.3942
  532HOH     H1 1614   2.199   1.279   1.080  0.0292 -0.7478  1.1900
  532HOH     H2 1615   2.102   1.192   1.003 -1.1995  2.0337 -0.7259
  533HOH      O 1616   0.470   0.624   3.691 -0.0522  0.6059  0.0994
  533HOH     H1 1617   0.552   0.673   3.684 -0.1300  0.9822  1.2852
  533HOH     H2 1618   0.402   0.691   3.686 -0.2482  0.3992 -0.0297
  534HOH      O 1619   1.276   1.039   1.644  0.1042 -0.4423 -0.2473
  534HOH     H1 1620   1.190   1.062   1.681  0.1585 -0.6485  0.0152
  534HOH     H2 1621   1.264   0.950   1.611 -0.2381  0.0706 -1.6626
  535HOH      O 1622   2.388   2.987   3.350  0.4949  0.1405  0.3976
  535HOH     H1 1623   2.344   2.945   3.425  0.6218  0.3214  0.5757
  535HOH     H2 1624   2.462   3.033   3.389  0.1890  0.7813  0.2548
  536HOH      O 1625   1.857   0.566   0.940  0.2093 -0.0570 -0.3163
  536HOH     H1 1626   1.828   0.522   1.020  0.5516 -0.1075 -0.2179
  536HOH     H2 1627   1.939   0.608   0.964  0.0386  0.3861 -0.4948
  537HOH      O 1628   0.838   0.505   2.512 -0.1247  0.1370  0.3695
  537HOH     H1 1629   0.751   0.505   2.473 -0.0994 -0.0247  0.3129
  537HOH     H2 1630   0.828   0.554   2.594  0.0905  1.6381 -0.4241
  538HOH      O 1631   2.082   1.842   2.938 -0.5132  0.2560 -0.0962
  538HOH     H1 1632   2.075   1.857   3.032 -0.0661  0.8538 -0.1481
  538HOH     H2 1633   2.064   1.927   2.898 -0.0180  0.1779 -0.5162
  539HOH      O 1634   2.891   2.099   2.904 -0.0540 -0.3410  0.2280
  539HOH     H1 1635   2.875   2.005   2.892  1.0775 -0.8580  2.0161
  539HOH     H2 1636   2.986   2.108   2.902 -0.1294  0.7997  0.1253
  540HOH      O 1637   3.819   3.352   0.514  0.4373 -0.5761  0.2875
  540HOH     H1 1638   3.815   3.285   0.445  1.0026 -0.6594  0.3222
  540HOH     H2 1639   3.884   3.415   0.483  0.6673 -0.5893  0.7198
  541HOH      O 1640   2.065   1.431   1.994 -0.3876 -1.2319 -0.2073
  541HOH     H1 1641   2.100   1.518   2.013 -0.9373 -1.1819  0.7296
  541HOH     H2 1642   2.139   1.381   1.962  0.3043 -0.8444  0.7015
  542HOH      O 1643   3.558   3.786   0.171  0.4619 -0.2081 -0.1668
  542HOH     H1 1644   3.556   3.691   0.182  0.2894 -0.0871  1.2523
  542HOH     H2 1645   3.628   3.801   0.107  0.2686 -1.2887 -0.6828
  543HOH      O 1646   1.398   3.605   0.717  0.2430  0.4651 -0.0989
  543HOH     H1 1647   1.367   3.524   0.677  0.5915 -0.2721  1.0452
  543HOH     H2 1648   1.460   3.641   0.653  0.7351 -0.6220 -0.2749
  544HOH      O 1649   1.835   1.785   3.996 -1.1157 -0.1882  0.6756
  544HOH     H1 1650   1.800   1.830   3.918 -0.3049 -0.8875 -0.1365
  544HOH     H2 1651   1.869   1.856   4.051  0.5894  0.2949 -0.7866
  545HOH      O 1652   3.256   0.138   2.133 -0.5302  0.5724  0.1406
  545HOH     H1 1653   3.263   0.077   2.207 -0.0809  0.0543 -0.3089
  545HOH     H2 1654   3.166   0.170   2.137 -0.4960  0.5967  0.9383
  546HOH      O 1655   4.070   2.006   1.571 -0.7844  0.0375 -0.1593
  546HOH     H1 1656   4.155   1.981   1.608 -0.5630 -0.6804 -1.0861
  546HOH     H2 1657   4.015   1.929   1.583 -0.9515  0.0856 -0.5972
  547HOH      O 1658   2.765   1.362   3.042 -0.0657  0.5359  0.8651
  547HOH     H1 1659   2.730   1.278   3.014  0.3296  0.6990 -0.2300
  547HOH     H2 1660   2.860   1.353   3.034 -0.0160  1.6322 -1.2747
  548HOH      O 1661   0.899   4.008   0.764  0.9039  0.1812  0.2325
  548HOH     H1 1662   0.816   3.973   0.796  0.6787  0.6007  0.1189
  548HOH     H2 1663   0.945   4.036   0.843  0.8201  0.2059  0.2724
  549HOH      O 1664   0.158   1.882   1.689 -0.2282 -0.0275  0.3737
  549HOH     H1 1665   0.103   1.866   1.766  1.0385  0.9849  1.5998
  549HOH     H2 1666   0.243   1.844   1.713  0.2732  0.5575 -0.4070
  550HOH      O 1667   4.130   2.207   3.413 -0.1045 -0.7877  0.2433
  550HOH     H1 1668   4.151   2.283   3.467 -0.3437  0.0435 -0.7779
  550HOH     H2 1669   4.050   2.171   3.453 -0.0510 -0.4441  0.6754
  551HOH      O 1670   2.811   1.035   2.270  0.2380 -0.1679 -0.6567
  551HOH     H1 1671   2.756   1.089   2.326  1.3853  0.2860  0.1268
  551HOH     H2 1672   2.780   1.053   2.181 -0.1697  0.9008 -0.3332
  552HOH      O 1673   3.168   1.735   1.453  0.3590  0.1499  0.0518
  552HOH     H1 1674   3.221   1.778   1.385  0.1379  1.1607  0.4868
  552HOH     H2 1675   3.088   1.709   1.408  0.9770 -0.9355 -0.4954
  553HOH      O 1676   1.270   3.639   3.108  0.0606 -0.5710 -0.1685
  553HOH     H1 1677   1.303   3.551   3.125 -0.9000 -0.8130  0.6872
  553HOH     H2 1678   1.268   3.680   3.194  0.3531  0.2462 -0.5366
  554HOH      O 1679   3.847   2.882   2.454 -0.0472  0.2063  0.0065
  554HOH     H1 1680   3.774   2.821   2.439  0.5565 -0.6053  0.2314
  554HOH     H2 1681   3.828   2.956   2.397 -1.3420  0.2881  0.4824
  555HOH      O 1682   0.045   4.075   4.049 -0.3353 -0.1998 -0.3619
  555HOH     H1 1683   0.126   4.097   4.095 -0.0436 -0.0720 -0.9177
  555HOH     H2 1684   0.044   3.980   4.046 -0.3540 -0.2101 -0.1065
  556HOH      O 1685   4.041   0.904   1.278 -0.1221 -0.1559 -0.3436
  556HOH     H1 1686   3.961   0.908   1.331 -0.1612 -0.7865 -0.3493
  556HOH     H2 1687   4.112   0.925   1.339 -0.2596  0.0976 -0.2685
  557HOH      O 1688   1.766   1.451   3.792 -0.2189 -0.1228 -0.0142
  557HOH     H1 1689   1.720   1.489   3.867 -0.3011 -0.2082 -0.0209
  557HOH     H2 1690   1.697   1.408   3.741 -0.0031 -1.1951  0.5377
  558HOH      O 1691   2.162   0.955   3.133 -0.2746 -0.2214  0.3671
  558HOH     H1 1692   2.251   0.968   3.100 -0.5167 -0.4123 -0.4171
  558HOH     H2 1693   2.173   0.936   3.226  0.5423 -0.7726  0.1787
  559HOH      O 1694   2.235   3.507   2.103  0.5006  0.3060  0.6375
  559HOH     H1 1695   2.215   3.548   2.020  1.1595 -0.0104  0.3047
  559HOH     H2 1696   2.226   3.413   2.087  0.6584  0.2395  0.9096
  560HOH      O 1697   3.922   3.147   0.347  0.3714  0.1637 -0.2320
  560HOH     H1 1698   4.000   3.197   0.322  0.5464 -0.1659 -0.3616
  560HOH     H2 1699   3.953   3.088   0.416 -0.0848  0.9902  0.7290
  561HOH      O 1700   3.288   1.428   1.888  0.3326 -0.4752  0.8603
  561HOH     H1 1701   3.236   1.476   1.825  0.4652 -0.5573  0.6872
  561HOH     H2 1702   3.363   1.484   1.906  1.2830 -1.2193 -0.4754
  562HOH      O 1703   0.333   1.857   2.440  0.6447  1.0033 -0.5002
  562HOH     H1 1704   0.322   1.763   2.453  0.8763  1.0492  0.0769
  562HOH     H2 1705   0.283   1.897   2.511 -0.1899  1.3549 -1.2446
  563HOH      O 1706   3.719   3.239   3.494 -0.1191  0.1306 -0.1933
  563HOH     H1 1707   3.743   3.199   3.410  0.9371 -0.4334  0.3407
  563HOH     H2 1708   3.766   3.187   3.559 -1.5121  0.0535  0.8333
  564HOH      O 1709   2.149   1.800   1.207  0.0360  0.4009 -0.0742
  564HOH     H1 1710   2.085   1.745   1.253 -0.2604 -0.7476 -1.6949
  564HOH     H2 1711   2.100   1.879   1.185 -0.1634  0.4499  0.4971
  565HOH      O 1712   1.101   0.392   1.331  0.1520  0.2684 -0.8784
  565HOH     H1 1713   1.081   0.349   1.414 -0.4045 -0.0090 -1.1402
  565HOH     H2 1714   1.195   0.406   1.333  0.3348 -0.8084 -0.7003
  566HOH      O 1715   2.774   0.553   1.801 -0.4094  0.6237  0.0935
  566HOH     H1 1716   2.868   0.537   1.803 -0.3139  1.0998 -0.2086
  566HOH     H2 1717   2.741   0.495   1.733 -0.1954  1.0681 -0.4083
  567HOH      O 1718   0.888   4.062   2.068  0.4425 -0.5539  0.0522
  567HOH     H1 1719   0.852   4.108   2.143 -0.1957 -1.0648  0.0792
  567HOH     H2 1720   0.834   4.091   1.994  0.1286 -1.1138  0.0449
  568HOH      O 1721   2.527   1.860   3.351 -0.5641 -0.6348 -0.2102
  568HOH     H1 1722   2.488   1.801   3.286 -0.5039 -0.0967 -0.7549
  568HOH     H2 1723   2.527   1.946   3.308 -0.1186 -0.3482  0.3422
  569HOH      O 1724   2.118   3.340   3.719 -0.1519 -0.0614  0.5620
  569HOH     H1 1725   2.158   3.385   3.793 -0.4479  0.1239  0.6116
  569HOH     H2 1726   2.162   3.377   3.642 -0.8101  0.7692  0.5613
  570HOH      O 1727   2.929   3.996   1.353  0.0943 -0.3635  0.3183
  570HOH     H1 1728   2.920   3.984   1.447  0.8549  0.6316  0.5615
  570HOH     H2 1729   3.019   4.025   1.341  0.1326 -0.8282 -0.7731
  571HOH      O 1730   0.962   2.653   2.612  0.3465  0.2170  0.6589
  571HOH     H1 1731   1.026   2.720   2.636 -0.0567  1.0186 -0.3252
  571HOH     H2 1732   1.014   2.586   2.565  0.4859  0.9260 -0.2590
  572HOH      O 1733   2.759   1.974   3.672 -0.1028  0.9772  0.1120
  572HOH     H1 1734   2.805   1.898   3.636 -0.2277  0.7703  0.3785
  572HOH     H2 1735   2.666   1.951   3.665 -0.1260  0.8790  0.6685
  573HOH      O 1736   3.448   3.761   2.117  0.3273  0.0777 -0.3442
  573HOH     H1 1737   3.453   3.781   2.024  0.0039 -1.2540 -0.6999
  573HOH     H2 1738   3.377   3.697   2.124  0.1204  0.3740  0.8786
  574HOH      O 1739   3.511   3.415   2.843  0.7074  0.2317 -0.2489
  574HOH     H1 1740   3.508   3.353   2.770 -1.4010  1.0093 -0.9891
  574HOH     H2 1741   3.520   3.501   2.801 -0.2063  0.6751  0.3775
  575HOH      O 1742   2.614   2.426   1.768  0.2354 -0.3701 -0.3845
  575HOH     H1 1743   2.631   2.332   1.763 -0.1110 -0.4446 -0.2345
  575HOH     H2 1744   2.522   2.432   1.793  0.2371  0.0109 -0.4615
  576HOH      O 1745   2.095   0.193   0.062 -0.3052 -0.2649 -0.0154
  576HOH     H1 1746   2.013   0.168   0.020  0.3891 -0.8547 -1.1252
  576HOH     H2 1747   2.123   0.115   0.110 -0.5164  0.0282  0.6040
  577HOH      O 1748   2.575   2.526   3.282 -0.4220 -0.0683 -0.1109
  577HOH     H1 1749   2.582   2.518   3.186  0.1998 -0.1771 -0.0691
  577HOH     H2 1750   2.509   2.461   3.306 -0.5008 -0.1222 -0.4561
  578HOH      O 1751   1.974   3.441   3.354  0.8285  0.1040 -0.5264
  578HOH     H1 1752   1.987   3.355   3.393  0.5798  0.2542 -0.0995
  578HOH     H2 1753   1.945   3.496   3.426  0.5908  0.4516 -0.8766
  579HOH      O 1754   2.002   1.607   3.852  0.1655  0.1155 -0.6843
  579HOH     H1 1755   1.967   1.676   3.908  0.0679 -0.2436 -0.2860
  579HOH     H2 1756   1.930   1.544   3.843  0.5377 -0.3993 -0.2419
  580HOH      O 1757   3.525   1.039   0.979  0.2045 -0.5882  0.4339
  580HOH     H1 1758   3.522   0.952   0.940 -0.4052 -0.5581  0.3902
  580HOH     H2 1759   3.599   1.082   0.936 -0.4249 -0.5624 -0.7120
  581HOH      O 1760   3.947   1.738   0.492  0.2182 -0.6628 -0.0305
  581HOH     H1 1761   4.002   1.783   0.427  0.7120 -0.3101  0.6024
  581HOH     H2 1762   3.982   1.649   0.495  0.3891 -0.5976 -0.0381
  582HOH      O 1763   1.556   1.696   2.767 -0.5235  0.0299  0.0303
  582HOH     H1 1764   1.610   1.772   2.791 -0.3935 -0.0362 -0.0558
  582HOH     H2 1765   1.618   1.624   2.757 -0.7083 -0.2649  0.7998
  583HOH      O 1766   3.679   3.021   0.792 -1.3532  0.2043  0.2513
  583HOH     H1 1767   3.739   3.091   0.765 -0.5395 -0.6220 -0.2261
  583HOH     H2 1768   3.639   2.992   0.710 -1.3833 -0.1391  0.3859
  584HOH      O 1769   1.042   2.207   2.422  0.2054 -0.1833  0.3217
  584HOH     H1 1770   1.124   2.211   2.472 -0.1359  0.4064  0.8665
  584HOH     H2 1771   0.990   2.280   2.456 -0.5769 -0.5868  0.0373
  585HOH      O 1772   0.588   2.318   4.105  0.5568 -0.5016 -0.1602
  585HOH     H1 1773   0.648   2.386   4.135  0.0583  0.0760 -0.4457
  585HOH     H2 1774   0.645   2.246   4.077  1.0955 -0.1309 -0.0393
  586HOH      O 1775   0.037   1.607   3.255  0.2509  0.5458 -0.1943
  586HOH     H1 1776   0.010   1.554   3.179 -0.2802  0.7753 -0.1791
  586HOH     H2 1777   0.036   1.545   3.328 -0.4623  0.5778 -0.1574
  587HOH      O 1778   1.027   0.529   0.216 -0.0859 -0.2163 -0.4333
  587HOH     H1 1779   0.991   0.482   0.140  0.1926 -1.2381  0.0300
  587HOH     H2 1780   0.963   0.597   0.235 -1.2689 -1.2945 -0.2952
  588HOH      O 1781   1.058   0.614   0.730  0.5699  0.1334 -0.1780
  588HOH     H1 1782   1.144   0.642   0.763  0.6833 -1.5049  1.2515
  588HOH     H2 1783   1.079   0.554   0.658  0.5294  0.5324 -0.5345
  589HOH      O 1784   3.579   3.249   2.659  0.1482 -0.4990  0.5749
  589HOH     H1 1785   3.638   3.192   2.708  0.3336  0.0333  0.9856
  589HOH     H2 1786   3.636   3.312   2.616 -0.0433 -0.7196 -0.0203
  590HOH      O 1787   0.855   2.512   1.879  0.0259  0.1070 -0.4121
  590HOH     H1 1788   0.846   2.562   1.798  0.1073  1.5475  0.3894
  590HOH     H2 1789   0.825   2.572   1.947  0.4144 -0.8633  0.6760
  591HOH      O 1790   1.166   1.879   2.190  0.8326  0.0836  0.8004
  591HOH     H1 1791   1.120   1.955   2.154  0.0727  0.0686  1.6584
  591HOH     H2 1792   1.237   1.862   2.128 -0.1038  0.3241 -0.4137
  592HOH      O 1793   0.798   3.024   0.259  0.2588  0.4572  0.2145
  592HOH     H1 1794   0.788   3.048   0.351 -0.8362  0.4017  0.1409
  592HOH     H2 1795   0.787   3.107   0.211 -0.4719  0.3126  0.0995
  593HOH      O 1796   2.578   0.421   0.851 -0.6669  0.6491 -0.1576
  593HOH     H1 1797   2.562   0.425   0.945 -0.3821  0.8744 -0.1176
  593HOH     H2 1798   2.650   0.358   0.842 -0.5275  0.8146 -0.2033
  594HOH      O 1799   2.607   1.204   3.305  0.5159  0.2769 -0.4031
  594HOH     H1 1800   2.628   1.201   3.399  0.3125  0.2872 -0.3568
  594HOH     H2 1801   2.648   1.125   3.270  1.1993  0.6299 -0.4370
  595HOH      O 1802   0.567   3.983   3.827 -0.7079  0.0262 -0.6768
  595HOH     H1 1803   0.498   3.932   3.869 -0.2785 -0.0824 -0.0831
  595HOH     H2 1804   0.548   4.074   3.851 -0.0450 -0.0913  0.4420
  596HOH      O 1805   1.459   1.210   0.778 -0.3990 -0.5414 -0.3447
  596HOH     H1 1806   1.497   1.174   0.858  0.5039  1.5504  0.3092
  596HOH     H2 1807   1.366   1.222   0.799 -0.3914 -1.0227 -0.0202
  597HOH      O 1808   4.128   3.161   0.040  0.3930  0.4285 -0.4802
  597HOH     H1 1809   4.100   3.070   0.032  0.0571  0.6130 -1.6932
  597HOH     H2 1810   4.173   3.164   0.125  0.3858 -0.8478 -0.3876
  598HOH      O 1811   0.426   1.710   3.340  0.8030  0.6255 -0.0108
  598HOH     H1 1812   0.354   1.723   3.278  0.4862  0.1813  0.2514
  598HOH     H2 1813   0.450   1.618   3.331  1.1824  0.7097  0.0789
  599HOH      O 1814   1.263   4.024   3.724 -0.0351 -0.1057 -0.1804
  599HOH     H1 1815   1.244   4.098   3.781 -0.3191  0.3922 -0.8962
  599HOH     H2 1816   1.191   3.963   3.739 -0.2347  0.1279 -0.1763
  600HOH      O 1817   0.848   1.091   2.003 -0.1051 -0.0684 -0.2295
  600HOH     H1 1818   0.912   1.130   2.062  0.7653  0.5716 -1.4984
  600HOH     H2 1819   0.770   1.146   2.012  0.2170  0.3743 -0.0886
  601HOH      O 1820   1.169   2.339   1.648  0.4374  0.1963  0.2865
  601HOH     H1 1821   1.168   2.304   1.737  0.0815 -0.3521  0.0799
  601HOH     H2 1822   1.081   2.321   1.614  0.6736  0.0759 -0.2924
  602HOH      O 1823   2.066   0.760   1.713 -0.0047  0.2196 -0.2979
  602HOH     H1 1824   2.111   0.841   1.738  0.0372 -0.1984  1.1362
  602HOH     H2 1825   2.061   0.709   1.793 -0.2329 -1.1275 -1.1028
  603HOH      O 1826   3.914   4.107   0.486  0.0172  0.0654 -0.0651
  603HOH     H1 1827   3.889   4.043   0.419  0.9333  0.2722 -0.6392
  603HOH     H2 1828   3.949   4.054   0.557  1.3961 -0.1110 -0.8039
  604HOH      O 1829   3.863   2.334   0.295 -0.7454 -0.0046 -0.4113
  604HOH     H1 1830   3.896   2.326   0.385 -0.8707  0.1343 -0.3532
  604HOH     H2 1831   3.871   2.245   0.259  0.5890  0.1979 -0.7208
  605HOH      O 1832   0.258   2.061   0.394 -0.2466  0.3865  0.4261
  605HOH     H1 1833   0.215   2.096   0.316 -0.0512  1.0243  0.5896
  605HOH     H2 1834   0.205   2.094   0.467 -0.4396 -0.2212  0.5747
  606HOH      O 1835   2.505   0.185   3.637 -0.3229  0.1307 -0.0426
  606HOH     H1 1836   2.529   0.205   3.727  0.3715 -0.1246 -0.1639
  606HOH     H2 1837   2.410   0.170   3.640 -0.2082 -0.5613  0.7656
  607HOH      O 1838   0.517   0.107   3.889  0.1678 -0.4078 -0.3535
  607HOH     H1 1839   0.511   0.145   3.977 -1.9631 -0.7047 -0.2503
  607HOH     H2 1840   0.492   0.178   3.830 -0.0072 -0.6224 -0.5431
  608HOH      O 1841   1.773   0.741   3.641 -1.3390 -0.2042 -0.3826
  608HOH     H1 1842   1.827   0.684   3.586  0.3390  0.6961  0.1548
  608HOH     H2 1843   1.730   0.800   3.579 -0.4297  0.0394 -0.8238
  609HOH      O 1844   2.689   2.273   0.459 -0.2263  0.4572  0.2649
  609HOH     H1 1845   2.740   2.346   0.493  2.4800 -0.5436 -1.0015
  609HOH     H2 1846   2.689   2.208   0.530  0.9629  0.2468  0.1147
  610HOH      O 1847   2.847   2.249   2.188  0.0669 -0.8154 -0.7905
  610HOH     H1 1848   2.780   2.268   2.253  1.1227  1.4190 -0.1494
  610HOH     H2 1849   2.918   2.209   2.238  0.2385 -0.6416 -0.8903
  611HOH      O 1850   2.925   0.967   0.055 -0.0280  0.2038  0.2927
  611HOH     H1 1851   2.837   0.931   0.071  0.2050  0.0244  1.2956
  611HOH     H2 1852   2.971   0.897   0.009 -0.3888  0.2953 -0.2373
  612HOH      O 1853   2.519   0.750   2.180  0.2677  0.3093 -0.2200
  612HOH     H1 1854   2.445   0.785   2.129 -0.0976  0.1447  0.1878
  612HOH     H2 1855   2.528   0.660   2.150 -0.4141 -0.0192  0.4899
  613HOH      O 1856   2.173   3.732   3.784  0.2424  0.5135 -0.5470
  613HOH     H1 1857   2.083   3.749   3.812  0.0323 -0.8157 -0.3109
  613HOH     H2 1858   2.210   3.678   3.854  0.8769  0.1408 -1.1526
  614HOH      O 1859   1.993   3.757   0.599 -0.4334 -0.0141 -0.1873
  614HOH     H1 1860   1.984   3.723   0.688 -0.2924  0.4338  0.0046
  614HOH     H2 1861   2.022   3.848   0.611 -0.6340  0.1212 -0.6850
  615HOH      O 1862   2.885   0.710   0.343 -0.2432 -0.5579  0.3800
  615HOH     H1 1863   2.978   0.736   0.345 -0.3311 -0.2355  0.7717
  615HOH     H2 1864   2.872   0.674   0.256  0.2388 -0.5541  0.2972
  616HOH      O 1865   3.962   1.829   0.972  0.7003 -0.1100 -0.0408
  616HOH     H1 1866   3.929   1.744   1.001  0.5239  0.1925  0.6726
  616HOH     H2 1867   3.909   1.850   0.894  0.1787 -0.2794  0.2597
  617HOH      O 1868   2.782   0.562   3.921  0.5640 -0.3851 -0.2802
  617HOH     H1 1869   2.696   0.556   3.964  0.9484 -0.6449  0.4908
  617HOH     H2 1870   2.763   0.555   3.828 -0.2922 -0.0403 -0.1510
  618HOH      O 1871   3.376   0.166   0.028  0.2807 -0.5206 -0.6905
  618HOH     H1 1872   3.469   0.149   0.035  0.4711  0.4675 -0.5488
  618HOH     H2 1873   3.334   0.083   0.054  1.1033 -0.8461 -0.3527
  619HOH      O 1874   1.628   1.477   1.411 -0.3163  0.0003 -0.2781
  619HOH     H1 1875   1.643   1.399   1.464 -0.2365  0.8686  1.0796
  619HOH     H2 1876   1.612   1.547   1.475  0.5554  1.3061 -1.3616
  620HOH      O 1877   4.085   0.751   0.434  0.5058  0.4715 -0.2618
  620HOH     H1 1878   4.178   0.769   0.420  0.8510 -1.2103 -0.5125
  620HOH     H2 1879   4.067   0.787   0.521  1.3616  0.8865 -0.2327
  621HOH      O 1880   1.340   1.846   2.394 -0.0717  0.3504  0.0514
  621HOH     H1 1881   1.293   1.849   2.478 -0.2058 -0.3385  0.0142
  621HOH     H2 1882   1.272   1.859   2.328 -0.1189 -0.0469  0.0192
  622HOH      O 1883   3.022   2.342   1.862  0.5682  0.0491 -0.3246
  622HOH     H1 1884   2.951   2.362   1.924  1.4370  0.5022  0.5672
  622HOH     H2 1885   2.977   2.333   1.778 -0.5116  0.6751  0.1349
  623HOH      O 1886   3.775   3.801   3.612  0.3690 -0.4290 -0.0015
  623HOH     H1 1887   3.735   3.787   3.526  0.2085 -0.3920  0.0653
  623HOH     H2 1888   3.864   3.767   3.603  0.4085 -0.2647 -0.2328
  624HOH      O 1889   2.081   1.444   4.136  0.2738 -0.6298 -0.2455
  624HOH     H1 1890   2.139   1.456   4.061 -0.5459  0.7882 -0.7267
  624HOH     H2 1891   2.098   1.520   4.192  0.3018 -1.2516  0.6380
  625HOH      O 1892   3.323   0.958   3.319  0.5052 -0.4508  0.3049
  625HOH     H1 1893   3.364   0.900   3.255  0.6796 -0.0065  0.0030
  625HOH     H2 1894   3.308   1.039   3.272 -1.5897 -0.8503  0.1211
  626HOH      O 1895   1.114   1.339   3.813 -0.5069 -0.8365 -0.2948
  626HOH     H1 1896   1.129   1.399   3.886  1.2939 -0.6717 -0.7211
  626HOH     H2 1897   1.060   1.388   3.752  0.6084  0.2684 -0.4616
  627HOH      O 1898   1.816   1.774   2.567 -0.2621 -0.2720  0.2619
  627HOH     H1 1899   1.795   1.812   2.653  0.0925 -1.1792  0.7883
  627HOH     H2 1900   1.734   1.778   2.518 -0.2204  1.1909  0.2489
  628HOH      O 1901   0.584   1.600   0.444  0.1972  0.0542  0.3262
  628HOH     H1 1902   0.670   1.560   0.457  0.4894  0.4526 -0.3070
  628HOH     H2 1903   0.582   1.673   0.506  0.4484  0.2316  0.1313
  629HOH      O 1904   2.017   2.110   1.797 -0.1888  0.2913  0.2815
  629HOH     H1 1905   1.925   2.092   1.776 -0.2537  0.3089  0.5450
  629HOH     H2 1906   2.021   2.107   1.892  0.1576 -0.0721  0.2638
  630HOH      O 1907   0.281   2.183   1.981  0.7305 -0.4165 -0.3536
  630HOH     H1 1908   0.359   2.218   2.025 -0.0646  0.8170  0.2013
  630HOH     H2 1909   0.239   2.128   2.047 -0.0893  0.8730  0.2974
  631HOH      O 1910   0.669   1.664   0.207  0.6511  0.0992  0.2379
  631HOH     H1 1911   0.635   1.651   0.295  0.0074  1.2318  0.1835
  631HOH     H2 1912   0.639   1.587   0.158  0.0049  0.0328  0.7204
  632HOH      O 1913   2.233   4.112   2.182 -0.7050 -0.2934  0.0044
  632HOH     H1 1914   2.139   4.117   2.198 -0.5542 -0.0323  0.8757
  632HOH     H2 1915   2.273   4.111   2.269  0.0721 -1.1806 -0.3165
  633HOH      O 1916   0.980   3.742   3.959  0.0783 -0.4026  0.0492
  633HOH     H1 1917   0.967   3.816   3.899 -0.2057 -0.3864  0.1303
  633HOH     H2 1918   0.910   3.750   4.023  0.8211  0.0222  0.8449
  634HOH      O 1919   3.051   1.359   2.510 -0.5804 -0.2566 -0.1895
  634HOH     H1 1920   2.980   1.380   2.450 -0.4729  0.2284 -0.1523
  634HOH     H2 1921   3.017   1.285   2.561 -1.0748 -0.0140 -0.1510
  635HOH      O 1922   3.569   0.830   1.859  0.2384  0.5267 -0.6564
  635HOH     H1 1923   3.620   0.877   1.924 -0.2465 -0.1512  0.2485
  635HOH     H2 1924   3.517   0.768   1.909 -0.3219  0.1269 -1.6771
  636HOH      O 1925   3.300   0.719   4.000  0.0617  0.2444 -0.2550
  636HOH     H1 1926   3.308   0.644   3.942  0.4504 -0.0994  0.2206
  636HOH     H2 1927   3.372   0.709   4.062 -1.0402 -0.1181  1.0800
  637HOH      O 1928   1.484   2.251   0.164 -0.4516 -0.1846 -0.3350
  637HOH     H1 1929   1.455   2.245   0.073 -1.8620  2.1435 -0.1839
  637HOH     H2 1930   1.406   2.228   0.215  0.3081 -1.4153  0.3793
  638HOH      O 1931   1.465   1.581   0.550  0.0583  0.9380  0.1530
  638HOH     H1 1932   1.536   1.640   0.526  0.7707  0.0961  0.0599
  638HOH     H2 1933   1.440   1.607   0.639  0.7020  1.0655  0.3050
  639HOH      O 1934   3.218   1.900   1.042  0.9368 -0.3806  0.2621
  639HOH     H1 1935   3.236   1.809   1.018  1.1842 -0.3197  0.2081
  639HOH     H2 1936   3.213   1.899   1.137 -0.3380 -0.6782  0.2284
  640HOH      O 1937   1.103   1.227   0.340  0.3393 -0.1100 -0.5435
  640HOH     H1 1938   1.060   1.280   0.273 -0.5215  1.2851  0.9637
  640HOH     H2 1939   1.181   1.277   0.364  0.7089 -0.6533 -0.5690
  641HOH      O 1940   0.159   3.098   0.706  0.2926  0.3692  0.1086
  641HOH     H1 1941   0.142   3.187   0.677  0.2345  0.5603  0.7032
  641HOH     H2 1942   0.072   3.056   0.706  0.2624  0.4309  0.2044
  642HOH      O 1943   1.017   2.834   1.275  0.0315  0.3842  0.3566
  642HOH     H1 1944   0.981   2.895   1.339  0.5505  1.2325 -0.1209
  642HOH     H2 1945   0.942   2.805   1.223 -0.1775  0.8769  0.3783
  643HOH      O 1946   2.621   1.910   2.236 -0.7838  0.4641 -0.2622
  643HOH     H1 1947   2.533   1.876   2.220 -0.2515 -1.0701 -0.2749
  643HOH     H2 1948   2.665   1.840   2.283  0.0307  1.7804  1.0924
  644HOH      O 1949   1.412   2.254   3.032 -0.6948 -0.3124  0.4520
  644HOH     H1 1950   1.492   2.232   3.080 -0.1690 -1.1534 -0.7171
  644HOH     H2 1951   1.420   2.347   3.013 -0.1972 -0.2958  0.7022
  645HOH      O 1952   1.077   1.028   0.542 -0.0356 -0.6185  0.1724
  645HOH     H1 1953   1.091   1.098   0.478 -0.4349 -0.3905  0.3193
  645HOH     H2 1954   1.127   0.954   0.509  0.3749 -0.2728 -0.0049
  646HOH      O 1955   2.146   4.066   0.154  0.2946 -0.7271 -0.0845
  646HOH     H1 1956   2.112   4.068   0.244 -0.5373 -0.4631 -0.3896
  646HOH     H2 1957   2.091   4.003   0.109  0.4132 -0.5261 -0.5206
  647HOH      O 1958   3.302   3.640   1.059 -0.4403 -0.2316 -0.5912
  647HOH     H1 1959   3.383   3.689   1.046 -0.0136 -0.9541 -0.7297
  647HOH     H2 1960   3.250   3.696   1.117  0.4514 -0.0783  0.1124
  648HOH      O 1961   3.132   3.516   3.763  0.2292 -0.3780  0.1367
  648HOH     H1 1962   3.221   3.511   3.730  0.4044 -0.2333  0.5650
  648HOH     H2 1963   3.076   3.500   3.687  0.6091  0.2068 -0.2802
  649HOH      O 1964   0.359   2.526   0.403  0.4656 -0.0990  0.2668
  649HOH     H1 1965   0.335   2.579   0.327 -0.5195 -0.5792  0.2220
  649HOH     H2 1966   0.377   2.439   0.367 -0.0635 -0.3451  0.5838
  650HOH      O 1967   0.874   0.561   3.107  0.4472 -0.3456  0.5045
  650HOH     H1 1968   0.873   0.492   3.173 -0.7418 -0.9833 -0.1075
  650HOH     H2 1969   0.892   0.516   3.025  0.9410  0.2815  0.2567
  651HOH      O 1970   2.282   0.296   2.834 -0.2836  0.1788 -0.7812
  651HOH     H1 1971   2.351   0.247   2.878  0.4358  2.1954  0.6651
  651HOH     H2 1972   2.299   0.284   2.741  1.1054 -0.5595 -0.4892
  652HOH      O 1973   1.397  -0.009   1.256  0.7131  0.2785  0.4890
  652HOH     H1 1974   1.411   0.014   1.165  0.1041 -0.8797  0.0603
  652HOH     H2 1975   1.480   0.012   1.299  0.9587  0.9889 -0.2815
  653HOH      O 1976   0.097   0.126   1.835  0.3647  0.0818  0.0007
  653HOH     H1 1977   0.158   0.149   1.905 -0.4299  1.2553  0.3514
  653HOH     H2 1978   0.020   0.091   1.880  0.1830  0.0187 -0.3468
  654HOH      O 1979   4.015   2.467   0.655  0.1539  0.5139  0.2257
  654HOH     H1 1980   4.044   2.440   0.742  1.6630  1.7447  0.1885
  654HOH     H2 1981   3.990   2.385   0.611  0.2792 -0.2408  1.4755
  655HOH      O 1982   2.259   1.184   0.324  0.3646  0.4657 -0.3999
  655HOH     H1 1983   2.200   1.253   0.353 -0.0960 -0.2094  0.3685
  655HOH     H2 1984   2.316   1.167   0.400  0.4155 -0.0409 -0.5413
  656HOH      O 1985   0.171   1.856   0.788 -0.3753  0.4147 -0.2428
  656HOH     H1 1986   0.263   1.872   0.767 -0.0403 -0.4251  0.4659
  656HOH     H2 1987   0.146   1.930   0.844 -0.6043  1.4292 -1.5773
  657HOH      O 1988   4.043   2.436   4.053  0.4512 -0.3811 -0.4025
  657HOH     H1 1989   4.125   2.399   4.087  0.6254  0.7754  0.5601
  657HOH     H2 1990   4.068   2.520   4.016 -0.1938 -0.3772 -0.8582
  658HOH      O 1991   2.586   3.309   1.027 -0.9289 -0.0981 -0.6210
  658HOH     H1 1992   2.629   3.348   0.950 -0.6473  0.0153 -0.4117
  658HOH     H2 1993   2.502   3.278   0.994 -0.5574 -0.6284 -1.1253
  659HOH      O 1994   0.093   1.700   2.824 -0.1625 -0.3686  0.0725
  659HOH     H1 1995   0.018   1.656   2.865 -0.4217 -0.3796 -0.3848
  659HOH     H2 1996   0.169   1.649   2.850 -0.5856 -2.2210 -1.7550
  660HOH      O 1997   1.061   3.612   2.946  0.1396 -0.1701 -0.2471
  660HOH     H1 1998   1.075   3.662   2.866 -1.0502  0.9664  0.1786
  660HOH     H2 1999   1.134   3.637   3.003 -0.2338  0.8312 -0.1824
  661HOH      O 2000   3.720   1.392   1.208  0.1586 -0.2446 -0.0571
  661HOH     H1 2001   3.659   1.324   1.180 -0.7310 -0.1193  1.3836
  661HOH     H2 2002   3.676   1.474   1.188  0.5221 -0.1100 -0.3352
  662HOH      O 2003   1.240   0.307   3.594  0.7498 -0.8772  0.2803
  662HOH     H1 2004   1.282   0.385   3.557 -0.7700  0.1500  0.5708
  662HOH     H2 2005   1.306   0.271   3.654  1.3120  0.5145  0.5719
  663HOH      O 2006   0.399   2.280   3.503 -0.2876  0.0480  0.1090
  663HOH     H1 2007   0.389   2.350   3.567 -1.3813 -0.0329  0.0602
  663HOH     H2 2008   0.393   2.200   3.555 -0.0630 -0.0229  0.0303
  664HOH      O 2009   1.147   0.278   0.759  0.0545 -0.0671  0.2767
  664HOH     H1 2010   1.162   0.191   0.723 -0.5415  0.2547 -0.8244
  664HOH     H2 2011   1.056   0.299   0.737 -0.1621  0.4344  1.4473
  665HOH      O 2012   3.448   2.941   1.769 -0.3611 -0.1317 -0.3093
  665HOH     H1 2013   3.522   2.977   1.817 -0.3977  0.2226 -0.5126
  665HOH     H2 2014   3.380   3.009   1.775 -0.7699 -0.5556  0.1022
  666HOH      O 2015   3.956   1.262   3.487 -0.0923 -0.5040  0.4481
  666HOH     H1 2016   3.946   1.357   3.490 -0.7494 -0.5434  0.0305
  666HOH     H2 2017   3.915   1.231   3.568  1.0991 -0.3972  1.1474
  667HOH      O 2018   0.877   3.356   1.088  0.4872  0.1265 -0.5756
  667HOH     H1 2019   0.884   3.304   1.169  0.0689 -0.3221 -0.8191
  667HOH     H2 2020   0.960   3.404   1.084 -0.3453  2.0696  1.3832
  668HOH      O 2021   1.512   2.136   2.510  0.4795 -0.1572 -0.5855
  668HOH     H1 2022   1.584   2.143   2.446  0.5102  0.7798 -0.4862
  668HOH     H2 2023   1.556   2.125   2.594  0.5187  0.3093 -0.5377
  669HOH      O 2024   4.114   3.840   2.136 -0.3572 -0.2047 -0.0229
  669HOH     H1 2025   4.048   3.811   2.198  0.1072  1.0258  1.1402
  669HOH     H2 2026   4.130   3.932   2.158  1.2708 -0.2596 -0.6454
  670HOH      O 2027   2.817   1.907   1.569  0.4789 -0.2485 -1.1176
  670HOH     H1 2028   2.851   1.993   1.542 -0.3827  0.1100 -1.1318
  670HOH     H2 2029   2.726   1.908   1.540  0.0675 -0.6287  0.0844
  671HOH      O 2030   0.775   2.656   2.389 -0.4627 -0.2945  0.6979
  671HOH     H1 2031   0.746   2.746   2.403  0.2050  0.1055 -0.2848
  671HOH     H2 2032   0.832   2.637   2.464 -0.5784  0.1020  0.8922
  672HOH      O 2033   3.471   0.722   3.204  0.2303 -0.6400 -0.0054
  672HOH     H1 2034   3.492   0.645   3.151  0.2258 -1.1738  0.7477
  672HOH     H2 2035   3.554   0.769   3.211  0.7684 -1.6555  1.2061
  673HOH      O 2036   2.760   4.044   3.916 -0.3186  0.2216  0.2613
  673HOH     H1 2037   2.805   3.985   3.977 -1.0490  0.4741  1.0783
  673HOH     H2 2038   2.825   4.110   3.895  0.3275 -0.5292 -0.2046
  674HOH      O 2039   1.055   3.930   3.217 -0.4435 -0.5590  0.0414
  674HOH     H1 2040   1.092   3.847   3.249  0.4183 -0.3402 -0.3155
  674HOH     H2 2041   0.982   3.948   3.276 -0.4450 -1.4055  0.3291
  675HOH      O 2042   2.666   3.941   3.189  0.5561  0.7631 -0.7513
  675HOH     H1 2043   2.597   3.879   3.213  0.6170  0.6740 -0.8045
  675HOH     H2 2044   2.629   4.027   3.210  0.6856  0.6773 -0.1370
  676HOH      O 2045   2.124   2.560   4.062 -0.7004  0.1950  0.5847
  676HOH     H1 2046   2.077   2.577   3.981  0.7555  1.3963 -0.1085
  676HOH     H2 2047   2.099   2.632   4.120  0.6051  1.2275 -0.0176
  677HOH      O 2048   1.015   1.848   3.814 -0.0694  0.6520  0.0630
  677HOH     H1 2049   1.080   1.823   3.880  0.1863 -0.2976 -0.5060
  677HOH     H2 2050   1.019   1.943   3.812  0.3159  0.6806  1.0130
  678HOH      O 2051   3.448   1.199   2.042  0.0696 -0.7439  0.4669
  678HOH     H1 2052   3.497   1.226   2.120 -0.6911 -0.4249  0.8582
  678HOH     H2 2053   3.387   1.132   2.074 -0.7501 -0.1008  0.3219
  679HOH      O 2054   3.946   1.710   3.801 -0.2600  0.3568 -1.0225
  679HOH     H1 2055   3.934   1.685   3.893  1.5116 -1.5801 -1.1430
  679HOH     H2 2056   3.868   1.678   3.757 -0.7342  0.4842 -0.3112
  680HOH      O 2057   4.009   1.643   1.278  0.0261 -0.0849  0.5057
  680HOH     H1 2058   4.076   1.667   1.342  1.4959 -0.7742 -0.6516
  680HOH     H2 2059   3.978   1.726   1.242  0.1709  0.2504  1.1282
  681HOH      O 2060   0.116   2.774   2.559  0.2411 -0.1420  0.3247
  681HOH     H1 2061   0.137   2.740   2.472 -0.5600  0.0627  0.0298
  681HOH     H2 2062   0.200   2.786   2.602  0.6739  0.0350 -0.5327
  682HOH      O 2063   3.077   3.839   3.974  0.6150  0.3440  0.5512
  682HOH     H1 2064   3.107   3.881   3.893 -0.0084 -0.9527 -0.4222
  682HOH     H2 2065   3.149   3.781   3.998  0.1318 -0.5756 -0.1133
  683HOH      O 2066   0.802   0.605   0.661 -0.9771 -0.5720 -0.6835
  683HOH     H1 2067   0.756   0.636   0.739 -0.5490 -1.1372 -0.1840
  683HOH     H2 2068   0.893   0.632   0.675 -0.8940 -0.6997 -0.9748
  684HOH      O 2069   1.310   3.932   2.867 -0.1934  0.1702 -0.0899
  684HOH     H1 2070   1.264   3.954   2.786 -0.0133 -1.4885 -0.7241
  684HOH     H2 2071   1.243   3.938   2.935 -0.6395  0.4643 -0.5426
  685HOH      O 2072   1.072   2.872   1.940  0.4433  0.3164  0.1259
  685HOH     H1 2073   1.088   2.820   2.019  0.9812  0.0061 -0.1713
  685HOH     H2 2074   1.129   2.832   1.874 -0.1873  0.4024 -0.4898
  686HOH      O 2075   0.436   1.247   0.102  0.0668  0.6188  0.2674
  686HOH     H1 2076   0.495   1.176   0.126 -1.3177 -0.7297  0.0076
  686HOH     H2 2077   0.493   1.323   0.091  1.7672 -0.6150 -0.2708
  687HOH      O 2078   1.073   3.132   3.779 -0.8422 -0.3165 -0.9929
  687HOH     H1 2079   1.052   3.106   3.690 -0.5896  0.7768 -1.4110
  687HOH     H2 2080   1.014   3.206   3.796 -0.4259 -0.0843 -0.5089
  688HOH      O 2081   1.372   0.838   2.935  0.8313  0.4935 -0.6925
  688HOH     H1 2082   1.460   0.855   2.900  0.7515  1.6430 -0.4225
  688HOH     H2 2083   1.362   0.903   3.005  0.0406 -0.1067 -0.2208
  689HOH      O 2084   1.866   2.235   1.010 -0.1163 -0.3551  1.0246
  689HOH     H1 2085   1.789   2.189   1.044 -0.2751 -1.1602 -0.2747
  689HOH     H2 2086   1.837   2.272   0.927  0.7387 -0.1423  0.8005
  690HOH      O 2087   1.599   0.702   1.031 -0.0180  0.2700 -0.4687
  690HOH     H1 2088   1.658   0.747   0.971  0.2643  0.6642  0.0840
  690HOH     H2 2089   1.515   0.747   1.021  0.5683  1.9474  1.0532
  691HOH      O 2090   0.876   2.411   3.093 -0.3765 -0.0911 -0.2960
  691HOH     H1 2091   0.957   2.395   3.141 -0.8877  0.7523  0.9610
  691HOH     H2 2092   0.903   2.416   3.001  1.1739  1.0132  0.1331
  692HOH      O 2093   2.414   3.454   3.152  0.6442 -0.0773  0.0402
  692HOH     H1 2094   2.423   3.393   3.079  0.2389 -0.2266  0.1114
  692HOH     H2 2095   2.391   3.537   3.111  0.3723 -0.1715 -0.0031
  693HOH      O 2096   2.427   2.982   2.036 -0.2647  0.0770 -0.4358
  693HOH     H1 2097   2.437   3.052   2.101 -0.3876 -0.5812  0.3294
  693HOH     H2 2098   2.342   2.943   2.056 -0.1596 -0.3429 -0.7810
  694HOH      O 2099   2.971   0.547   2.854  0.1094 -0.5597  0.0232
  694HOH     H1 2100   2.918   0.485   2.802  0.2622 -0.3802 -0.3476
  694HOH     H2 2101   3.061   0.528   2.829  0.1965 -0.6073  0.3748
  695HOH      O 2102   3.193   2.433   1.679 -0.4536  0.0640  0.0651
  695HOH     H1 2103   3.148   2.405   1.759 -0.1406  0.4088  0.3715
  695HOH     H2 2104   3.232   2.352   1.645  0.4716  0.0904  0.9565
  696HOH      O 2105   2.649   4.016   2.140 -0.3415 -0.1011  0.6189
  696HOH     H1 2106   2.691   4.101   2.129  0.4083 -0.3626  1.2887
  696HOH     H2 2107   2.591   4.027   2.215 -1.0251  0.0805  0.0855
  697HOH      O 2108   2.240   0.590   2.046  0.3161 -0.0014 -0.0959
  697HOH     H1 2109   2.153   0.601   2.009 -0.1720  0.3310  1.0505
  697HOH     H2 2110   2.285   0.673   2.029  0.6196 -0.3546 -1.1370
  698HOH      O 2111   0.409   0.871   4.060  0.0181 -0.5140 -0.3013
  698HOH     H1 2112   0.476   0.804   4.076  0.9551  0.5360  0.5938
  698HOH     H2 2113   0.352   0.866   4.136  0.1503 -0.2500 -0.1824
  699HOH      O 2114   0.836   1.035   3.539  0.1404 -0.2501  0.6230
  699HOH     H1 2115   0.847   1.054   3.632  0.6910 -0.4434  0.6040
  699HOH     H2 2116   0.883   0.953   3.526  0.9415  0.2734 -0.0143
  700HOH      O 2117   3.922   0.227   0.763 -0.2547  0.0177 -0.1433
  700HOH     H1 2118   4.013   0.227   0.793 -0.5269  0.0648  0.7383
  700HOH     H2 2119   3.895   0.135   0.765 -0.5159  0.0901  0.6113
  701HOH      O 2120   3.772   1.378   0.730 -0.5034 -0.5347  0.1977
  701HOH     H1 2121   3.677   1.377   0.723 -0.4896 -0.4847 -0.0138
  701HOH     H2 2122   3.799   1.458   0.685 -0.3056 -1.0202 -0.5891
  702HOH      O 2123   0.960   2.080   0.035 -0.5680 -0.2302 -0.6353
  702HOH     H1 2124   1.002   2.166   0.027 -0.0361 -0.4779 -0.6323
  702HOH     H2 2125   0.970   2.058   0.128  1.1339 -1.1552 -0.9550
  703HOH      O 2126   1.005   2.099   3.876  0.3881  0.7330 -0.1385
  703HOH     H1 2127   0.991   2.071   3.966 -0.4918  0.0746 -0.4482
  703HOH     H2 2128   0.948   2.174   3.864 -0.6881 -0.0962 -0.5387
  704HOH      O 2129   0.374   1.787   2.867  0.6838 -0.3392 -0.3123
  704HOH     H1 2130   0.366   1.849   2.940 -0.7481  0.7009 -1.2540
  704HOH     H2 2131   0.344   1.704   2.902 -0.7410  0.3088  0.1457
  705HOH      O 2132   1.598   0.615   2.007  0.3470 -0.2369  0.4403
  705HOH     H1 2133   1.636   0.592   1.922 -1.0027  1.2205 -0.6958
  705HOH     H2 2134   1.564   0.532   2.042 -0.7682 -0.6896 -1.4343
  706HOH      O 2135   0.571   1.572   0.839 -0.1356  0.2344 -0.1908
  706HOH     H1 2136   0.578   1.603   0.929 -1.3135  0.7962 -0.2518
  706HOH     H2 2137   0.570   1.652   0.786 -0.5523 -0.0336 -0.6027
  707HOH      O 2138   3.890   2.019   2.183  0.8728 -0.1722  0.0642
  707HOH     H1 2139   3.803   1.996   2.215  1.0029 -0.4306  0.2366
  707HOH     H2 2140   3.894   1.982   2.095  0.7740 -0.0803  0.0214
  708HOH      O 2141   3.109   2.708   0.693  0.1520  0.3264  0.1267
  708HOH     H1 2142   3.190   2.665   0.665 -0.1400  0.1578 -0.5014
  708HOH     H2 2143   3.094   2.676   0.782 -0.0766 -0.9304 -0.3192
  709HOH      O 2144   3.760   1.251   2.527  0.0941  0.1379 -0.6578
  709HOH     H1 2145   3.711   1.334   2.533 -0.2076 -0.0315  2.2695
  709HOH     H2 2146   3.837   1.265   2.582  0.6640 -1.1905 -1.0429
  710HOH      O 2147   0.646   3.588   2.307  0.0293  0.1139 -0.2712
  710HOH     H1 2148   0.589   3.566   2.381  1.1081 -0.4608  0.4307
  710HOH     H2 2149   0.644   3.684   2.305 -0.2888  0.1332  0.2854
  711HOH      O 2150   3.794   3.751   2.903  0.3997  0.4066  0.1471
  711HOH     H1 2151   3.865   3.814   2.897 -0.3351  1.2184 -1.3085
  711HOH     H2 2152   3.826   3.674   2.856  0.3109  0.8179 -0.6183
  712HOH      O 2153   2.384   1.200   0.802  0.5027 -0.2048  0.0159
  712HOH     H1 2154   2.353   1.198   0.711  0.6905  0.1703 -0.0628
  712HOH     H2 2155   2.333   1.270   0.843 -0.8129 -1.4618  0.6864
  713HOH      O 2156   1.654   3.407   0.652 -0.4957  0.0110  0.5401
  713HOH     H1 2157   1.697   3.487   0.622  0.5753 -0.4758  0.6884
  713HOH     H2 2158   1.684   3.397   0.742 -0.8418 -0.4256  0.6130
  714HOH      O 2159   3.086   3.248   0.513 -0.5663  0.2403 -0.6402
  714HOH     H1 2160   3.088   3.222   0.605  0.6275 -0.6284 -0.8608
  714HOH     H2 2161   2.999   3.222   0.483 -0.7763  0.0253  0.1074
  715HOH      O 2162   1.732   1.150   2.197 -0.2970 -0.4498 -0.0972
  715HOH     H1 2163   1.670   1.190   2.258  0.2711 -1.6500  1.3737
  715HOH     H2 2164   1.676   1.111   2.129 -1.0734 -0.4213  0.4990
  716HOH      O 2165   1.981   2.227   3.874 -0.1453 -0.2192 -0.1198
  716HOH     H1 2166   1.912   2.195   3.932  0.4976 -0.4311  0.5667
  716HOH     H2 2167   1.938   2.237   3.789 -1.3536  0.9793  0.5602
  717HOH      O 2168   2.028   3.157   3.045  0.3589 -0.3401 -0.4337
  717HOH     H1 2169   2.070   3.134   2.962  0.8183  0.0521 -0.3154
  717HOH     H2 2170   2.100   3.164   3.107  0.3118  1.5057 -0.4773
  718HOH      O 2171   3.429   0.454   0.416  0.3063 -0.1904 -0.2789
  718HOH     H1 2172   3.501   0.425   0.473 -0.2477  0.8464  1.0594
  718HOH     H2 2173   3.350   0.419   0.457 -0.1189  0.6529 -0.3329
  719HOH      O 2174   3.998   0.597   3.563 -0.0663 -0.4889 -0.4326
  719HOH     H1 2175   3.951   0.678   3.585 -0.6691 -0.8638 -0.2831
  719HOH     H2 2176   3.968   0.576   3.474 -0.1462 -0.7078 -0.3539
  720HOH      O 2177   3.259   1.999   2.288  0.2430  0.6281  0.0178
  720HOH     H1 2178   3.214   2.045   2.358  1.4318  0.6287  0.8437
  720HOH     H2 2179   3.329   2.058   2.261  0.7718  0.0017 -0.0510
  721HOH      O 2180   1.190   0.355   3.172  0.8599 -0.4106 -0.8907
  721HOH     H1 2181   1.164   0.382   3.084  1.1053 -1.1883 -1.2201
  721HOH     H2 2182   1.150   0.268   3.183  1.2244 -0.5261 -0.4205
  722HOH      O 2183   1.073   0.419   2.917  0.4551 -0.2376  0.0492
  722HOH     H1 2184   1.104   0.509   2.918  1.1520 -0.4683  0.4844
  722HOH     H2 2185   1.092   0.388   2.828 -1.3385  0.5147 -0.6975
  723HOH      O 2186   3.619   0.435   2.133  0.0981  0.0433  0.0817
  723HOH     H1 2187   3.644   0.502   2.196 -0.0150 -0.2533  0.4565
  723HOH     H2 2188   3.622   0.353   2.183  2.9107 -0.7097 -0.9458
  724HOH      O 2189   3.831   4.090   0.091  0.0179 -0.8725 -0.0975
  724HOH     H1 2190   3.901   4.053   0.146 -0.3312 -0.6953  0.4867
  724HOH     H2 2191   3.790   4.014   0.051 -0.3218 -1.0993  0.6379
  725HOH      O 2192   4.093   2.016   4.088  0.0078 -0.2862  0.4392
  725HOH     H1 2193   4.009   2.062   4.092 -0.4069 -1.0535  1.6030
  725HOH     H2 2194   4.147   2.070   4.030 -1.3901  0.0212 -0.6857
  726HOH      O 2195   2.612   0.969   0.293  0.2856 -0.0358  0.3084
  726HOH     H1 2196   2.550   0.936   0.227 -0.3730  1.1639  0.2742
  726HOH     H2 2197   2.670   1.027   0.244 -0.1151  0.7511  0.7322
  727HOH      O 2198   3.188   4.033   3.498 -0.1129  0.6844 -0.0320
  727HOH     H1 2199   3.157   3.958   3.447  0.6827  0.1320  0.2525
  727HOH     H2 2200   3.223   4.093   3.433 -0.1388  0.4977 -0.2220
  728HOH      O 2201   2.215   1.781   3.862  0.3533 -0.2216 -0.7760
  728HOH     H1 2202   2.165   1.842   3.807 -0.7054 -1.4149 -1.2309
  728HOH     H2 2203   2.169   1.698   3.853  0.7876 -0.7459  1.0628
  729HOH      O 2204   2.412   1.914   0.123  0.6438 -0.2385 -0.4835
  729HOH     H1 2205   2.404   1.857   0.047 -0.0866 -0.6136 -0.1417
  729HOH     H2 2206   2.325   1.954   0.132  0.4109 -0.9200  0.6917
  730HOH      O 2207   0.110   0.880   2.056 -0.2166 -0.2152  0.4044
  730HOH     H1 2208   0.019   0.855   2.045 -0.4514  1.0696 -1.4588
  730HOH     H2 2209   0.107   0.962   2.105 -0.2012  0.3444 -0.4863
  731HOH      O 2210   2.294   0.421   1.619  0.0970 -0.0769 -0.0607
  731HOH     H1 2211   2.286   0.327   1.639  0.3164 -0.2142 -0.5811
  731HOH     H2 2212   2.246   0.431   1.536  0.4452  0.1823 -0.2365
  732HOH      O 2213   2.277   2.897   3.874 -0.4150  0.0518  0.5426
  732HOH     H1 2214   2.215   2.952   3.827 -1.2903  0.3816  1.9760
  732HOH     H2 2215   2.293   2.823   3.814 -1.2310  0.5583 -0.3622
  733HOH      O 2216   3.965   4.036   0.750  0.1429  0.1513  0.2279
  733HOH     H1 2217   4.037   4.075   0.799  0.2874  0.0525  0.1002
  733HOH     H2 2218   3.973   3.942   0.768 -0.0058  0.1488  0.2800
  734HOH      O 2219   1.633   2.420   3.973  0.2766 -0.7283 -0.2046
  734HOH     H1 2220   1.543   2.399   4.000  0.4451 -1.1831  0.0256
  734HOH     H2 2221   1.632   2.514   3.956 -0.1385 -0.6493  0.2219
  735HOH      O 2222   2.254   0.413   4.112 -0.4737 -0.2518 -0.8350
  735HOH     H1 2223   2.306   0.378   4.039 -1.2120 -1.4862 -0.8086
  735HOH     H2 2224   2.204   0.339   4.144 -0.5078  0.3595  0.6729
  736HOH      O 2225   3.436   1.118   2.782  0.8281 -0.2042  0.3150
  736HOH     H1 2226   3.517   1.068   2.770  0.9592  0.2908 -1.3938
  736HOH     H2 2227   3.418   1.156   2.696 -0.1057  1.4255  1.1359
  737HOH      O 2228   3.839   0.551   3.316  0.6519 -0.4243 -0.2076
  737HOH     H1 2229   3.838   0.501   3.235  0.3296 -0.3437 -0.2578
  737HOH     H2 2230   3.759   0.523   3.362  0.6901 -0.2711 -0.0447
  738HOH      O 2231   1.006   0.507   3.849  0.9839 -0.5411 -0.1426
  738HOH     H1 2232   1.022   0.600   3.866 -0.9567 -0.0644 -0.4257
  738HOH     H2 2233   1.037   0.493   3.760 -0.0826  0.2995 -0.6883
  739HOH      O 2234   2.078   1.162   0.078  0.3815  0.4036 -1.0190
  739HOH     H1 2235   2.149   1.157   0.142  0.1181 -1.0673 -0.7596
  739HOH     H2 2236   2.067   1.255   0.060  1.0530  0.8091  0.4192
  740HOH      O 2237   2.860   2.378   2.761 -0.3414 -0.7412 -0.7191
  740HOH     H1 2238   2.897   2.291   2.771 -0.1733 -0.6582 -0.6119
  740HOH     H2 2239   2.846   2.389   2.667  0.9410 -0.3501 -0.8988
  741HOH      O 2240   2.863   3.832   3.530  0.0231 -0.9243 -0.0265
  741HOH     H1 2241   2.878   3.775   3.606  1.1773 -0.6979 -0.0478
  741HOH     H2 2242   2.871   3.921   3.564  0.0546 -0.8101 -0.3255
  742HOH      O 2243   2.060   3.167   1.739 -0.1294  1.0172  0.5100
  742HOH     H1 2244   2.030   3.099   1.678  0.8384  0.1466  0.9484
  742HOH     H2 2245   2.020   3.248   1.707 -1.8065  0.1898  0.2812
  743HOH      O 2246   0.634   3.837   3.101 -0.5066  0.0707 -0.7435
  743HOH     H1 2247   0.690   3.887   3.042  0.0621  0.2014 -0.1235
  743HOH     H2 2248   0.583   3.903   3.147  1.5848  0.4351  1.4857
  744HOH      O 2249   2.185   3.326   0.254 -0.4302 -0.0170 -0.3575
  744HOH     H1 2250   2.243   3.399   0.230 -0.9668  0.4187 -0.3677
  744HOH     H2 2251   2.238   3.272   0.312  0.2088  0.0103 -0.8854
  745HOH      O 2252   3.846   0.845   1.845 -0.1396  0.1015  0.3482
  745HOH     H1 2253   3.888   0.866   1.761 -0.6222  0.1167  0.1051
  745HOH     H2 2254   3.759   0.813   1.821 -0.0912 -0.4082  0.8144
  746HOH      O 2255   2.784   3.787   2.201  0.1495  0.4920  0.1272
  746HOH     H1 2256   2.727   3.711   2.209  0.3724  0.3979  1.0305
  746HOH     H2 2257   2.729   3.855   2.161 -0.6001  0.4045  0.9628
  747HOH      O 2258   0.274   1.558   1.989  0.0270  1.3520 -0.3913
  747HOH     H1 2259   0.364   1.588   2.003  0.3384  0.2499  0.2709
  747HOH     H2 2260   0.229   1.580   2.071 -0.0313  1.0282 -0.3340
  748HOH      O 2261   2.531   0.599   4.030  0.1890  0.1137 -0.4795
  748HOH     H1 2262   2.475   0.562   3.962  0.5110  0.1400 -0.7659
  748HOH     H2 2263   2.480   0.670   4.068 -0.4087 -0.5542  0.0242
  749HOH      O 2264   1.387   3.800   2.585  0.0468  0.2021  0.7899
  749HOH     H1 2265   1.312   3.858   2.600 -0.0229  0.0901  0.8711
  749HOH     H2 2266   1.348   3.713   2.574  0.1153  0.2283  0.2698
  750HOH      O 2267   4.164   2.424   2.454  0.4813  0.8682  0.7629
  750HOH     H1 2268   4.102   2.493   2.431 -0.1244 -0.0699 -0.8011
  750HOH     H2 2269   4.133   2.391   2.538 -0.3180  1.3163  0.6651
  751HOH      O 2270   3.387   2.601   1.660 -0.0863 -0.3141 -0.1403
  751HOH     H1 2271   3.315   2.538   1.664 -0.6644  0.3200 -0.2856
  751HOH     H2 2272   3.466   2.547   1.659 -0.5590 -1.0280 -0.1043
  752HOH      O 2273   1.926   1.995   0.035  0.2399  0.3741  0.2124
  752HOH     H1 2274   1.903   2.069  -0.020 -0.0307 -0.3152 -0.6428
  752HOH     H2 2275   2.021   1.989   0.030  0.1692 -0.2397 -0.9900
  753HOH      O 2276   2.644   1.605   1.631  0.2408  0.6614 -0.2416
  753HOH     H1 2277   2.633   1.656   1.712  0.9271 -0.3680  0.5547
  753HOH     H2 2278   2.737   1.611   1.611  0.1512  0.5539 -0.7169
  754HOH      O 2279   1.017   3.578   0.497  0.2037  0.4601 -0.5047
  754HOH     H1 2280   1.078   3.505   0.512  0.3905  0.6330 -0.4259
  754HOH     H2 2281   0.994   3.608   0.585  0.4181  0.7368 -0.5387
  755HOH      O 2282   2.432   2.095   3.004 -0.2292 -0.3082  0.1670
  755HOH     H1 2283   2.496   2.029   2.978 -0.5428 -0.5773  0.0642
  755HOH     H2 2284   2.455   2.118   3.094  0.6918  0.4217 -0.2267
  756HOH      O 2285   0.126   0.524   3.569  0.1930  0.1580 -0.7382
  756HOH     H1 2286   0.148   0.616   3.553  0.4024  0.5492  1.2587
  756HOH     H2 2287   0.030   0.523   3.574  0.2014  0.6770  0.7251
  757HOH      O 2288   1.207   3.648   0.017 -0.2774 -0.9150  0.5973
  757HOH     H1 2289   1.152   3.656  -0.061  0.4804 -0.6603  0.0647
  757HOH     H2 2290   1.172   3.713   0.078 -0.8288 -1.0580  0.4490
  758HOH      O 2291   0.658   3.198   3.914 -0.2848  0.2441  0.2141
  758HOH     H1 2292   0.746   3.166   3.898 -0.0627  0.5465  0.7932
  758HOH     H2 2293   0.644   3.185   4.008 -1.0271 -0.2146  0.0633
  759HOH      O 2294   3.465   1.889   3.674  0.5657  0.1905 -0.8532
  759HOH     H1 2295   3.379   1.848   3.664  0.2715  0.8395 -1.1078
  759HOH     H2 2296   3.528   1.820   3.654  0.1523 -0.5846  0.3320
  760HOH      O 2297   0.263   2.509   0.656  0.1261 -0.5996 -0.1754
  760HOH     H1 2298   0.256   2.559   0.575 -0.9069 -0.5092 -0.0671
  760HOH     H2 2299   0.241   2.573   0.724  0.5025 -0.7916  0.1328
  761HOH      O 2300   3.264   0.970   1.065  0.7834 -0.5377 -0.4735
  761HOH     H1 2301   3.347   1.008   1.036  0.3140  0.0776 -1.0595
  761HOH     H2 2302   3.207   0.977   0.989 -0.0590 -0.1791  0.1673
  762HOH      O 2303   1.321   3.024   1.358 -0.3900 -0.1297 -0.1161
  762HOH     H1 2304   1.390   3.057   1.416 -0.3333  0.6337 -0.5790
  762HOH     H2 2305   1.290   2.944   1.399  0.2165 -0.0502  0.5252
  763HOH      O 2306   2.889   2.151   0.268  0.0642  0.1175 -0.2696
  763HOH     H1 2307   2.801   2.119   0.250  0.0731  0.3287 -0.6925
  763HOH     H2 2308   2.943   2.114   0.198  0.3907 -0.3201  0.1879
  764HOH      O 2309   3.356   1.195   2.342  0.3439  0.9310 -0.1197
  764HOH     H1 2310   3.283   1.225   2.287 -0.0282  0.5043  0.1331
  764HOH     H2 2311   3.321   1.119   2.389  1.0699  0.4768 -0.2815
  765HOH      O 2312   2.730   0.129   1.586  0.4946  0.3994  0.3153
  765HOH     H1 2313   2.811   0.095   1.623  0.0357  0.2574  1.2496
  765HOH     H2 2314   2.668   0.057   1.594 -0.0740  0.9248  0.8961
  766HOH      O 2315   0.762   0.052   1.850  0.3066  0.5755 -0.3846
  766HOH     H1 2316   0.817   0.003   1.788  0.4767 -0.0355  0.2277
  766HOH     H2 2317   0.674   0.016   1.836  0.4836 -0.1944  0.2946
  767HOH      O 2318   1.402   2.924   1.607 -1.0934 -0.4136  0.5234
  767HOH     H1 2319   1.351   2.893   1.683 -0.0102 -0.6113  1.2133
  767HOH     H2 2320   1.407   2.849   1.549 -0.6213 -0.7747  1.0089
  768HOH      O 2321   3.178   0.079   3.749 -0.3077  0.2116  0.2182
  768HOH     H1 2322   3.185   0.114   3.661 -0.4788 -0.5057 -0.0910
  768HOH     H2 2323   3.248   0.124   3.798 -0.2772  0.6859 -0.2431
  769HOH      O 2324   3.252   0.400   0.697  0.4157  0.0121  0.1558
  769HOH     H1 2325   3.292   0.357   0.773  1.3951  0.0804 -0.2949
  769HOH     H2 2326   3.171   0.351   0.682  0.8821 -0.8762  0.4107
  770HOH      O 2327   0.636   2.577   0.844 -0.2048  0.2815  0.1702
  770HOH     H1 2328   0.557   2.609   0.887 -0.0285  1.1250 -0.1060
  770HOH     H2 2329   0.625   2.601   0.752 -0.1448 -0.6521 -0.0994
  771HOH      O 2330   2.924   0.955   1.137 -0.1950  0.3750  0.0624
  771HOH     H1 2331   2.994   0.924   1.195  0.2140  0.3821 -0.4067
  771HOH     H2 2332   2.912   1.046   1.160 -0.1085  0.3496  0.2103
  772HOH      O 2333   3.502   4.153   2.730  0.4331 -0.3205 -0.1097
  772HOH     H1 2334   3.492   4.070   2.685 -0.2726 -0.4842  0.3125
  772HOH     H2 2335   3.463   4.138   2.817  0.7391  0.3023  0.1492
  773HOH      O 2336   0.070   2.544   2.860 -0.3689 -0.0853 -0.0919
  773HOH     H1 2337   0.029   2.458   2.854 -1.0321  0.2492 -0.7055
  773HOH     H2 2338   0.087   2.570   2.770  0.3005  0.2134  0.1089
  774HOH      O 2339   1.569   0.254   0.155 -0.0214 -0.4475  0.5835
  774HOH     H1 2340   1.587   0.347   0.167  0.4408 -0.4937  0.3133
  774HOH     H2 2341   1.646   0.210   0.191  0.5170 -0.6546 -0.7177
  775HOH      O 2342   4.101   3.346   2.515 -0.3587  0.1498 -0.1846
  775HOH     H1 2343   4.046   3.424   2.515 -0.1275  0.3156 -0.0291
  775HOH     H2 2344   4.167   3.363   2.447  0.0850  0.3777  0.2884
  776HOH      O 2345   1.107   0.873   2.143  0.1706  0.5131 -0.2119
  776HOH     H1 2346   1.125   0.967   2.137 -0.8609  0.7122 -0.7068
  776HOH     H2 2347   1.163   0.833   2.076  1.9934  0.4844  1.1810
  777HOH      O 2348   1.951   3.028   0.520  0.2636 -1.1538 -0.3327
  777HOH     H1 2349   1.959   3.039   0.426  0.4161 -0.2149 -0.2242
  777HOH     H2 2350   2.036   2.992   0.547  0.6020 -0.4701 -0.4401
  778HOH      O 2351   0.899   0.187   0.448  0.2629  0.4046  0.5676
  778HOH     H1 2352   0.877   0.229   0.365 -0.3655 -1.0576 -0.0818
  778HOH     H2 2353   0.981   0.140   0.430 -0.1990 -0.4376  0.5229
  779HOH      O 2354   1.012   3.971   2.318  0.2587 -0.0739  0.0351
  779HOH     H1 2355   0.964   4.053   2.312  1.1322  0.4610 -0.0601
  779HOH     H2 2356   1.104   3.997   2.316  0.5672 -1.0238  0.5155
  780HOH      O 2357   2.886   0.217   0.468  0.6803 -0.5725  0.3533
  780HOH     H1 2358   2.867   0.310   0.455  0.3234 -0.5913  0.7117
  780HOH     H2 2359   2.862   0.175   0.386  0.3730 -0.4143  0.3624
  781HOH      O 2360   2.754   0.164   2.975  0.8012 -0.0280  0.2446
  781HOH     H1 2361   2.771   0.070   2.965  0.4067 -0.1090  0.3022
  781HOH     H2 2362   2.673   0.169   3.025 -0.5790  0.2746 -1.7659
  782HOH      O 2363   2.086   3.776   3.141 -0.3077  0.5124  0.5024
  782HOH     H1 2364   2.036   3.818   3.071  1.4412  0.7794 -0.7120
  782HOH     H2 2365   2.067   3.829   3.219 -1.4775  0.8723  0.0250
  783HOH      O 2366   3.293   3.221   2.701 -0.3924  0.8739 -0.4523
  783HOH     H1 2367   3.386   3.234   2.684 -0.1336  0.4584  0.5321
  783HOH     H2 2368   3.286   3.214   2.796 -1.2880 -0.1430 -0.5536
  784HOH      O 2369   2.855   3.016   1.799  0.0234 -0.3943  0.0633
  784HOH     H1 2370   2.863   3.022   1.704  0.1139  0.1641  0.1030
  784HOH     H2 2371   2.761   3.019   1.815  0.0183 -0.2507  0.0062
  785HOH      O 2372   2.802   2.437   0.148  0.0152  0.4092  0.2972
  785HOH     H1 2373   2.759   2.352   0.138 -0.0804  0.4439  0.4115
  785HOH     H2 2374   2.880   2.431   0.092 -0.4199  0.5389 -0.3455
  786HOH      O 2375   2.686   2.554   0.737 -0.1832 -0.0597  0.0340
  786HOH     H1 2376   2.655   2.465   0.752  0.1355 -0.1246  0.3204
  786HOH     H2 2377   2.729   2.551   0.651 -0.1167 -0.1957  0.0728
  787HOH      O 2378   1.929   0.015   3.560  0.2446 -0.2387  0.0807
  787HOH     H1 2379   1.907   0.090   3.506  0.4998 -0.5424 -0.4534
  787HOH     H2 2380   1.845  -0.013   3.597  0.0985  0.0819  0.0006
  788HOH      O 2381   2.937   1.936   3.252 -0.4944  0.0824 -0.1767
  788HOH     H1 2382   2.872   1.879   3.293 -0.7081  0.7246  0.4139
  788HOH     H2 2383   2.946   1.902   3.163 -1.4639 -0.1811 -0.1975
  789HOH      O 2384   3.174   3.439   4.046  0.1891 -0.3800  0.4141
  789HOH     H1 2385   3.201   3.504   3.981 -0.0277 -0.7407 -0.0490
  789HOH     H2 2386   3.147   3.363   3.994  0.8955 -1.0260  0.9486
  790HOH      O 2387   2.439   1.606   1.208 -0.0237  0.0624 -0.0373
  790HOH     H1 2388   2.449   1.692   1.249  0.1756  0.1815 -0.3361
  790HOH     H2 2389   2.344   1.595   1.200 -0.0619  0.1192  0.2760
  791HOH      O 2390   2.835   3.577   0.995  0.1460 -0.1885 -0.3939
  791HOH     H1 2391   2.817   3.560   1.087 -0.6078  1.0722 -0.2561
  791HOH     H2 2392   2.930   3.566   0.987  0.4103  0.7492  0.8290
  792HOH      O 2393   2.476   0.593   3.517  0.3569 -0.4298 -0.7697
  792HOH     H1 2394   2.461   0.688   3.511 -0.0365 -0.4953 -0.9064
  792HOH     H2 2395   2.420   0.564   3.589  1.4593 -0.3773  0.1744
  793HOH      O 2396   3.790   2.972   3.660  0.4437  0.8724  0.1744
  793HOH     H1 2397   3.812   2.890   3.704  0.0350  0.5963 -0.1208
  793HOH     H2 2398   3.757   3.028   3.730  0.4085  0.6651  0.3258
  794HOH      O 2399   2.547   2.021   1.560 -0.3668  0.5105  0.2258
  794HOH     H1 2400   2.501   2.013   1.477  0.2105  0.6078 -0.1108
  794HOH     H2 2401   2.568   2.114   1.567 -0.2543  0.4747  0.3895
  795HOH      O 2402   1.863   2.376   0.777  0.2984 -1.0115  0.3196
  795HOH     H1 2403   1.840   2.464   0.749  1.2528 -0.6412  0.6271
  795HOH     H2 2404   1.899   2.334   0.699  0.3611 -0.9384  0.3092
  796HOH      O 2405   4.080   2.342   2.702  0.1847  0.7529 -0.1185
  796HOH     H1 2406   4.139   2.281   2.746  0.1527  0.4546 -0.4744
  796HOH     H2 2407   3.996   2.295   2.698  0.1401  0.8494 -0.3241
  797HOH      O 2408   1.538   1.445   3.602 -0.3747 -0.1116  0.3320
  797HOH     H1 2409   1.473   1.382   3.633  1.3454 -1.7852  0.9160
  797HOH     H2 2410   1.569   1.408   3.519 -0.1958  0.7001  0.0186
  798HOH      O 2411   3.068   1.078   2.158 -0.3190  0.4748 -0.2958
  798HOH     H1 2412   2.978   1.049   2.172 -0.6401  1.1649 -0.8205
  798HOH     H2 2413   3.061   1.173   2.147  0.4107  0.4901 -0.7687
  799HOH      O 2414   0.379   3.309   3.018  0.4042  0.0806  0.1215
  799HOH     H1 2415   0.364   3.394   3.060 -1.0347 -0.3211  0.5438
  799HOH     H2 2416   0.465   3.283   3.048  1.0596  1.5276 -0.3173
  800HOH      O 2417   3.883   0.615   2.274 -0.0980  0.0736  0.4094
  800HOH     H1 2418   3.875   0.531   2.228  0.3166  0.2886 -0.0688
  800HOH     H2 2419   3.803   0.621   2.326 -1.1697  0.3421 -1.1538
  801HOH      O 2420   2.536   0.860   3.504  0.1936 -0.1725  0.3932
  801HOH     H1 2421   2.630   0.845   3.504  0.3786  0.8062 -0.0894
  801HOH     H2 2422   2.520   0.915   3.581  0.0628 -0.1228  0.3317
  802HOH      O 2423   1.886   0.133   0.565 -0.0572 -0.3226  0.3255
  802HOH     H1 2424   1.955   0.128   0.631 -0.2843  0.3659  0.6336
  802HOH     H2 2425   1.823   0.196   0.600 -0.0922  0.2194 -0.6223
  803HOH      O 2426   1.423   1.022   3.636 -0.5238 -0.3823  0.1156
  803HOH     H1 2427   1.473   1.045   3.714 -1.3195  0.4578  0.4119
  803HOH     H2 2428   1.488   1.012   3.567  0.1700 -0.8564  0.8083
  804HOH      O 2429   2.348   0.830   0.389 -0.2788  0.5495  0.0941
  804HOH     H1 2430   2.261   0.868   0.383 -0.3844  0.5902  1.3048
  804HOH     H2 2431   2.338   0.755   0.448  0.4286  0.3103 -0.0620
  805HOH      O 2432   2.185   1.185   1.362 -0.1042 -0.2185 -0.0651
  805HOH     H1 2433   2.192   1.204   1.268  0.0336 -0.5632 -0.1292
  805HOH     H2 2434   2.197   1.091   1.368  0.4545 -0.1350  0.3491
  806HOH      O 2435   2.653   1.381   0.513 -0.0097  0.1763  0.9506
  806HOH     H1 2436   2.704   1.406   0.591  0.1321  0.9288  0.6361
  806HOH     H2 2437   2.711   1.401   0.440 -0.1437 -0.5230  0.6450
  807HOH      O 2438   1.945   4.103   1.402  0.1533 -0.4947 -0.0455
  807HOH     H1 2439   1.940   4.011   1.376  0.1991 -0.2144 -1.1843
  807HOH     H2 2440   1.876   4.146   1.350  0.2469  0.1374  0.3320
  808HOH      O 2441   1.227   0.072   3.440  0.4313  0.0514  0.2866
  808HOH     H1 2442   1.202   0.161   3.465  0.7569  0.1749  0.1848
  808HOH     H2 2443   1.222   0.022   3.522 -1.5518 -0.2950  0.0662
  809HOH      O 2444   1.816   1.613   3.276  0.0239  0.0256 -0.0699
  809HOH     H1 2445   1.724   1.632   3.292 -0.3522 -0.7769 -1.0030
  809HOH     H2 2446   1.826   1.520   3.299  0.8663  0.3270  0.9413
  810HOH      O 2447   3.444   0.971   0.238  0.6459 -0.5048 -0.2471
  810HOH     H1 2448   3.368   0.968   0.297  0.6456  1.6803  0.0378
  810HOH     H2 2449   3.511   0.922   0.284  0.1137 -0.3607  0.7487
  811HOH      O 2450   3.304   2.937   2.223  0.0560 -0.2301 -0.3875
  811HOH     H1 2451   3.324   2.923   2.130 -0.1530 -0.0410 -0.4635
  811HOH     H2 2452   3.241   2.869   2.245 -1.3996  0.8476 -0.9046
  812HOH      O 2453   3.912   1.183   2.756 -0.1968 -0.0693 -0.3432
  812HOH     H1 2454   3.972   1.123   2.711  1.0926  0.7166  0.1912
  812HOH     H2 2455   3.939   1.180   2.847 -1.1134  0.2151 -0.0422
  813HOH      O 2456   0.493   0.160   3.182  0.5574 -0.0960  0.0012
  813HOH     H1 2457   0.452   0.073   3.192 -0.1654  0.3532  1.7215
  813HOH     H2 2458   0.569   0.158   3.240  1.0863  0.1679 -0.6478
  814HOH      O 2459   2.602   2.314   1.182  0.8635 -0.9139 -0.9224
  814HOH     H1 2460   2.663   2.262   1.129  0.4881 -0.3438 -1.9629
  814HOH     H2 2461   2.515   2.280   1.160  0.6947 -0.6330 -0.7071
  815HOH      O 2462   3.257   3.011   1.524 -0.1472 -0.1567 -0.0614
  815HOH     H1 2463   3.250   3.079   1.457  1.0912  0.4896  0.4044
  815HOH     H2 2464   3.223   3.052   1.603  0.6224 -0.0517  0.2270
  816HOH      O 2465   1.141   3.148   2.717  0.1871 -0.2352  0.4504
  816HOH     H1 2466   1.219   3.111   2.676  0.1073 -0.0788  0.1515
  816HOH     H2 2467   1.172   3.228   2.759  0.5568 -1.0610  1.8967
  817HOH      O 2468   0.297   3.115   4.020  0.7311  0.6552 -0.2978
  817HOH     H1 2469   0.264   3.064   3.946  0.6674  1.0812 -0.5721
  817HOH     H2 2470   0.387   3.083   4.033  0.3924 -0.1699  0.1393
  818HOH      O 2471   1.124   3.633   1.131 -0.1836 -0.1396  0.0516
  818HOH     H1 2472   1.197   3.619   1.191 -0.1336  0.5860  0.1669
  818HOH     H2 2473   1.137   3.567   1.062  0.3217 -0.3095  0.3001
  819HOH      O 2474   1.357   1.946   3.504  0.2184 -0.3047  0.2701
  819HOH     H1 2475   1.395   1.868   3.545  0.0734 -0.3495  0.3220
  819HOH     H2 2476   1.375   1.935   3.410 -0.1807 -0.6180  0.2239
  820HOH      O 2477   2.306   3.176   0.519  0.1941 -0.3597  0.0195
  820HOH     H1 2478   2.213   3.196   0.509  0.1517 -0.8148 -0.5910
  820HOH     H2 2479   2.312   3.082   0.505  0.7890 -0.2900 -0.2647
  821HOH      O 2480   3.073   3.144   0.179  0.2392  0.1364  0.3487
  821HOH     H1 2481   3.036   3.094   0.106 -0.9080 -0.2003  1.1156
  821HOH     H2 2482   3.032   3.230   0.173 -0.5645 -0.1700  1.0783
  822HOH      O 2483   2.189   2.536   1.565  0.0152 -0.2543  0.2922
  822HOH     H1 2484   2.215   2.624   1.538  1.7071 -0.8616 -0.4146
  822HOH     H2 2485   2.104   2.521   1.523 -0.3361  1.0274  0.4812
  823HOH      O 2486   2.850   3.055   1.512  0.2504  0.6153  0.3748
  823HOH     H1 2487   2.908   3.115   1.466  0.2659  0.0750 -0.3480
  823HOH     H2 2488   2.811   3.002   1.443 -0.9556  0.8133  0.8401
  824HOH      O 2489   1.924   0.738   2.804  0.0944  0.0043 -0.2534
  824HOH     H1 2490   1.957   0.693   2.727 -1.0883 -0.4516 -0.5485
  824HOH     H2 2491   1.921   0.669   2.872 -0.5589 -0.0726 -0.3463
  825HOH      O 2492   1.004   3.386   0.244  0.1705  0.1820 -0.3870
  825HOH     H1 2493   1.039   3.457   0.191  1.0011 -0.0270 -0.1493
  825HOH     H2 2494   0.928   3.424   0.289  0.2881  0.7563 -0.6614
  826HOH      O 2495   1.762   1.313   2.528 -0.6738 -0.1710 -0.6736
  826HOH     H1 2496   1.800   1.369   2.460  0.8866 -1.0772 -0.6501
  826HOH     H2 2497   1.799   1.226   2.510 -1.0126 -0.6486  0.7351
  827HOH      O 2498   3.326   1.688   2.966  0.4120  0.2113 -0.4143
  827HOH     H1 2499   3.326   1.776   3.005  0.2757  0.3404 -0.7033
  827HOH     H2 2500   3.269   1.696   2.890 -0.1256 -0.2870 -0.0790
  828HOH      O 2501   3.430   0.774   0.915 -0.2124  0.5654 -0.3167
  828HOH     H1 2502   3.374   0.714   0.965 -0.4439  0.5610 -0.5735
  828HOH     H2 2503   3.445   0.729   0.832  1.2776 -0.0301  0.2216
  829HOH      O 2504   1.813   0.160   2.096 -0.4308 -0.6347  0.2065
  829HOH     H1 2505   1.786   0.139   2.186  0.2278  0.4832  0.6986
  829HOH     H2 2506   1.859   0.243   2.104 -0.3708 -0.5021 -1.1879
  830HOH      O 2507   0.607   3.294   0.281 -0.2004 -0.4301  0.2607
  830HOH     H1 2508   0.677   3.351   0.311 -1.2315  0.7819  0.5298
  830HOH     H2 2509   0.567   3.260   0.362 -0.2415 -0.7111  0.1258
  831HOH      O 2510   2.599   3.558   4.003 -0.6459 -0.0556 -0.0802
  831HOH     H1 2511   2.522   3.512   4.035 -0.9791  0.1050 -0.6233
  831HOH     H2 2512   2.568   3.647   3.985 -0.0608  0.3454  0.7630
  832HOH      O 2513   0.479   0.297   0.524  0.4866 -0.3487 -0.2507
  832HOH     H1 2514   0.567   0.333   0.514 -0.2281  1.7953  0.0463
  832HOH     H2 2515   0.456   0.314   0.615 -0.1282 -1.2205 -0.2156
  833HOH      O 2516   4.060   0.370   1.225 -0.2898  0.4438 -0.1411
  833HOH     H1 2517   4.135   0.403   1.176 -0.0563  1.5305  0.8636
  833HOH     H2 2518   4.018   0.448   1.261 -1.5313 -0.1842 -0.1300
  834HOH      O 2519   0.660   1.939   2.991  0.0824  0.3439  0.2624
  834HOH     H1 2520   0.727   1.997   3.027  0.0559  0.4719  0.1092
  834HOH     H2 2521   0.579   1.987   3.002  0.0979  0.4683 -0.1404
  835HOH      O 2522   0.731   2.332   3.788  0.1440 -0.3277  0.5951
  835HOH     H1 2523   0.794   2.307   3.721 -0.4217 -1.1807  0.3412
  835HOH     H2 2524   0.720   2.426   3.777 -0.7459 -0.5632 -1.2817
  836HOH      O 2525   0.241   2.971   3.787 -0.1829 -0.1542 -0.3492
  836HOH     H1 2526   0.208   2.899   3.734 -0.1956 -0.9224  0.6585
  836HOH     H2 2527   0.336   2.970   3.773 -0.1581 -0.5162 -0.1802
  837HOH      O 2528   0.665   1.651   2.404 -0.2522  0.0887 -0.9553
  837HOH     H1 2529   0.615   1.718   2.452  0.5147 -0.8689  1.4991
  837HOH     H2 2530   0.751   1.690   2.390 -0.1145 -0.0051 -0.4212
  838HOH      O 2531   3.132   2.180   3.093 -0.2298  0.0712  0.3080
  838HOH     H1 2532   3.180   2.253   3.054  0.9385 -0.4298  0.7001
  838HOH     H2 2533   3.148   2.106   3.034  0.2338 -0.3119  0.8885
  839HOH      O 2534   0.493   0.271   1.134  0.2920  0.4116  0.1160
  839HOH     H1 2535   0.410   0.231   1.108  0.7096  0.1265 -0.8882
  839HOH     H2 2536   0.502   0.250   1.227 -1.1093  1.1262  0.4537
  840HOH      O 2537   3.206   2.309   0.658 -0.0401  0.1402 -0.5043
  840HOH     H1 2538   3.150   2.311   0.581 -0.1930  1.1270 -0.3876
  840HOH     H2 2539   3.267   2.382   0.647  0.1054  0.1445  0.1845
  841HOH      O 2540   0.580   3.621   3.792 -0.0272  0.3482  0.8052
  841HOH     H1 2541   0.651   3.578   3.840  0.8196 -0.0605 -0.6841
  841HOH     H2 2542   0.512   3.555   3.785  0.0200  0.2700  1.0608
  842HOH      O 2543   3.638   1.181   3.302  0.2020  0.0343  0.2530
  842HOH     H1 2544   3.673   1.113   3.244  0.5443  0.3846  0.0412
  842HOH     H2 2545   3.647   1.144   3.390  1.2851  0.1739  0.2247
  843HOH      O 2546   0.553   0.604   3.386 -0.5442  0.0899 -0.0614
  843HOH     H1 2547   0.504   0.625   3.465  0.9928 -0.2926  1.0994
  843HOH     H2 2548   0.616   0.536   3.414 -0.4671 -0.6816 -1.8302
  844HOH      O 2549   3.219   2.610   2.840 -0.1351  0.1034 -0.4612
  844HOH     H1 2550   3.291   2.563   2.798 -0.7079 -0.2055 -1.1514
  844HOH     H2 2551   3.147   2.606   2.776 -0.6942  0.5953  0.1028
  845HOH      O 2552   2.474   2.727   0.810 -0.2202  0.5059 -0.0662
  845HOH     H1 2553   2.548   2.673   0.780  0.2373  0.7133  0.6487
  845HOH     H2 2554   2.400   2.666   0.810 -0.1678  0.3942 -1.1872
  846HOH      O 2555   2.858   2.792   2.390 -0.3309 -0.8208  0.0138
  846HOH     H1 2556   2.772   2.832   2.378 -0.0562 -0.4939 -1.1569
  846HOH     H2 2557   2.864   2.727   2.321  0.4816 -0.6012 -0.1482
  847HOH      O 2558   1.698   3.821   3.689  0.2392 -0.0287 -0.3043
  847HOH     H1 2559   1.602   3.820   3.685  0.1562 -0.0651  0.9350
  847HOH     H2 2560   1.722   3.912   3.671 -0.0159 -0.0279 -0.6637
  848HOH      O 2561   2.148   0.707   4.106 -0.1846  0.3224 -0.8258
  848HOH     H1 2562   2.151   0.614   4.130  0.8521  0.3302 -0.8672
  848HOH     H2 2563   2.151   0.707   4.010 -0.6430  0.4050 -0.8486
  849HOH      O 2564   3.958   3.032   2.654 -0.1789 -0.1154  0.2999
  849HOH     H1 2565   3.910   2.956   2.620 -0.6915  0.4522 -0.3117
  849HOH     H2 2566   3.890   3.084   2.699 -0.0655  0.5099 -0.2359
  850HOH      O 2567   3.410   3.971   0.370 -0.3397 -0.1372  0.2431
  850HOH     H1 2568   3.463   4.049   0.353  0.0689 -0.3130  0.6684
  850HOH     H2 2569   3.451   3.903   0.317 -0.0355 -0.3097  0.6899
  851HOH      O 2570   3.494   1.602   0.553 -0.2965  0.3458 -0.5812
  851HOH     H1 2571   3.525   1.626   0.466  0.0060  0.3451 -0.4770
  851HOH     H2 2572   3.572   1.611   0.609 -0.4163  0.0582 -0.3670
  852HOH      O 2573   3.133   2.416   3.785 -0.2068  0.0621 -0.2498
  852HOH     H1 2574   3.048   2.430   3.826  0.1502 -0.1852  0.6154
  852HOH     H2 2575   3.168   2.338   3.828  0.5851  0.3327 -0.3779
  853HOH      O 2576   2.353   2.241   0.698 -0.2214  0.8256 -0.0559
  853HOH     H1 2577   2.267   2.203   0.680 -0.5219  1.7634 -0.8103
  853HOH     H2 2578   2.334   2.325   0.740  0.3538  0.7924  0.2917
  854HOH      O 2579   3.836   3.725   2.036 -0.0897  0.0202  0.5001
  854HOH     H1 2580   3.832   3.629   2.031 -1.0732  0.0712 -0.3337
  854HOH     H2 2581   3.919   3.747   1.993 -0.1736 -0.4261  0.0899
  855HOH      O 2582   1.985   2.335   2.585 -0.4001 -0.4575  0.3730
  855HOH     H1 2583   2.034   2.260   2.551 -0.4558  0.1481 -1.1660
  855HOH     H2 2584   2.050   2.384   2.635 -0.0940 -0.9539  0.4857
  856HOH      O 2585   1.802   2.373   1.822 -0.1934 -0.5623  0.2168
  856HOH     H1 2586   1.712   2.377   1.854 -0.2332  0.1690  0.0531
  856HOH     H2 2587   1.854   2.343   1.897 -0.2798  1.0935  1.0342
  857HOH      O 2588   0.978   1.600   2.596 -0.2418 -0.6419 -0.6159
  857HOH     H1 2589   1.011   1.652   2.670 -0.1093 -0.3115 -0.9002
  857HOH     H2 2590   0.943   1.520   2.637 -0.3303 -0.3916 -0.1815
  858HOH      O 2591   1.515   3.580   3.979  0.1013  0.2607 -0.2321
  858HOH     H1 2592   1.448   3.573   3.911 -1.0811  0.0120  0.8746
  858HOH     H2 2593   1.598   3.586   3.931 -0.7056  0.8243 -1.6882
  859HOH      O 2594   1.316   0.692   0.816  0.2186 -0.1531  0.4759
  859HOH     H1 2595   1.337   0.599   0.818  0.8206 -0.0401 -0.0436
  859HOH     H2 2596   1.307   0.717   0.909  2.6182 -0.1972  0.8469
  860HOH      O 2597   0.647   2.606   3.784 -0.1465  0.4851  0.0151
  860HOH     H1 2598   0.727   2.630   3.738 -1.1169  1.8198 -1.1579
  860HOH     H2 2599   0.629   2.680   3.842 -1.0925  0.7569 -0.5891
  861HOH      O 2600   1.224   3.043   2.358  0.3163  0.1318  0.5149
  861HOH     H1 2601   1.213   3.101   2.433 -0.3278  0.4243  0.2163
  861HOH     H2 2602   1.143   2.993   2.354  0.0337  0.6139 -0.3760
  862HOH      O 2603   1.160   3.180   2.104  0.3415 -0.4649 -0.2080
  862HOH     H1 2604   1.161   3.133   2.187  0.9250 -0.4638 -0.2037
  862HOH     H2 2605   1.073   3.220   2.099  0.3658 -0.3102  0.4871
  863HOH      O 2606   3.680   3.882   2.200 -0.5367  0.3594 -0.0140
  863HOH     H1 2607   3.598   3.840   2.177 -0.1723  0.4231 -1.6482
  863HOH     H2 2608   3.745   3.843   2.141  0.1839  1.8208 -0.2694
  864HOH      O 2609   1.956   1.960   1.098  0.1211  0.0508 -0.0738
  864HOH     H1 2610   1.950   2.055   1.083  0.8790 -0.0449 -1.1872
  864HOH     H2 2611   1.906   1.922   1.026  1.0392 -0.4033 -0.4975
  865HOH      O 2612   1.786   0.228   1.761 -0.0322  0.0287 -0.0153
  865HOH     H1 2613   1.825   0.155   1.809 -0.0476  0.9262  1.4961
  865HOH     H2 2614   1.708   0.191   1.721  0.2336 -0.8887  0.2557
  866HOH      O 2615   1.550   2.066   1.419 -0.0200  0.0636  0.0571
  866HOH     H1 2616   1.568   2.057   1.325 -0.9067 -0.4554 -0.0898
  866HOH     H2 2617   1.455   2.071   1.424 -0.0085 -0.3256  0.9638
  867HOH      O 2618   3.138   1.757   0.332 -0.3777  0.0738 -0.0756
  867HOH     H1 2619   3.212   1.805   0.296 -0.2445  0.1296  0.2677
  867HOH     H2 2620   3.123   1.685   0.270  0.8890 -0.8130  0.5633
  868HOH      O 2621   2.341   0.110   1.442 -0.7217  0.6448  0.0454
  868HOH     H1 2622   2.285   0.079   1.371 -1.0199 -0.1247  0.5830
  868HOH     H2 2623   2.408   0.043   1.450 -1.3036  0.1350  1.1590
  869HOH      O 2624   2.085   3.189   3.950  0.0168 -0.1421 -0.1215
  869HOH     H1 2625   2.159   3.166   4.008 -0.2272  0.0395  0.2689
  869HOH     H2 2626   2.111   3.155   3.864  0.7078  0.2181 -0.0709
  870HOH      O 2627   0.545   0.696   0.339  0.0326 -0.0495  0.3417
  870HOH     H1 2628   0.529   0.775   0.390 -1.1651 -0.3001  0.4010
  870HOH     H2 2629   0.464   0.645   0.345  0.2476 -0.6285 -0.8575
  871HOH      O 2630   3.133   4.028   1.912  0.6987 -0.0459  0.5618
  871HOH     H1 2631   3.054   4.079   1.932  0.0364 -0.9650  0.4014
  871HOH     H2 2632   3.162   3.996   1.998  0.7064  0.0355  0.5894
  872HOH      O 2633   3.444   2.974   2.930 -0.2257  0.2164  0.3902
  872HOH     H1 2634   3.443   2.965   2.834  1.8672 -0.4650  0.3209
  872HOH     H2 2635   3.375   2.915   2.960  0.6087 -1.5042 -0.7089
  873HOH      O 2636   2.841   2.469   2.475  0.5893  0.3368 -0.6414
  873HOH     H1 2637   2.862   2.492   2.384  0.6575  1.2620 -0.4103
  873HOH     H2 2638   2.761   2.518   2.494  0.3958 -0.1007 -0.2935
  874HOH      O 2639   1.430   0.345   1.774  0.0348  0.3373  0.7350
  874HOH     H1 2640   1.351   0.300   1.743  0.1856  0.1847  0.5675
  874HOH     H2 2641   1.425   0.432   1.735  0.5278 -0.0430 -0.2410
  875HOH      O 2642   3.044   2.451   4.131 -0.5934  0.0986 -0.1838
  875HOH     H1 2643   2.995   2.490   4.058 -0.1741  0.0529 -0.5018
  875HOH     H2 2644   3.124   2.416   4.090 -0.4088 -0.0412  0.2802
  876HOH      O 2645   2.992   3.521   3.523  0.5057  0.0689 -0.3444
  876HOH     H1 2646   3.076   3.552   3.491  0.9162 -0.4352  0.2050
  876HOH     H2 2647   2.999   3.425   3.518  0.1259  0.0121  0.1099
  877HOH      O 2648   2.375   1.548   3.974  0.0704 -0.6020 -0.6862
  877HOH     H1 2649   2.443   1.559   4.039  0.0020 -0.2591 -0.6691
  877HOH     H2 2650   2.337   1.635   3.963 -0.5084 -0.8228 -0.5403
  878HOH      O 2651   0.729   2.643   0.364 -0.0137  0.0654  0.2683
  878HOH     H1 2652   0.669   2.673   0.431  0.7403  1.6540  0.3402
  878HOH     H2 2653   0.726   2.712   0.297  0.6373 -0.5375 -0.4179
  879HOH      O 2654   2.481   1.915   0.618  0.4895  0.3506  0.1426
  879HOH     H1 2655   2.506   1.857   0.690 -0.6327 -0.0723  0.2225
  879HOH     H2 2656   2.396   1.951   0.644 -0.0375  0.0472 -1.0236
  880HOH      O 2657   1.126   4.065   1.346 -0.1067 -0.3611  0.1133
  880HOH     H1 2658   1.071   4.140   1.368  0.2778 -0.0706  0.1137
  880HOH     H2 2659   1.208   4.104   1.314 -0.6560 -0.6930 -2.0692
  881HOH      O 2660   2.945   2.703   1.566 -0.4700 -0.5070  0.5355
  881HOH     H1 2661   2.935   2.793   1.597 -0.4230 -0.5494  0.6712
  881HOH     H2 2662   2.970   2.713   1.474 -0.8830 -0.3858  0.4293
  882HOH      O 2663   1.895   3.559   0.130 -0.6700  0.3738  0.7329
  882HOH     H1 2664   1.962   3.556   0.062 -1.0133 -0.1227  0.4056
  882HOH     H2 2665   1.917   3.487   0.189 -1.3821 -0.3594  0.1512
  883HOH      O 2666   0.247   1.970   2.170  0.0383  0.2773 -0.3518
  883HOH     H1 2667   0.164   1.950   2.215  0.9085  0.3113  1.4692
  883HOH     H2 2668   0.314   1.939   2.230  1.3860  0.3045 -1.7294
  884HOH      O 2669   0.172   2.879   1.511  0.3481  0.0842 -0.0067
  884HOH     H1 2670   0.202   2.802   1.463  0.6023 -0.4845  1.0069
  884HOH     H2 2671   0.248   2.937   1.512  0.3970  0.0231 -0.1348
  885HOH      O 2672   0.827   2.294   2.058 -0.4314  0.3656  0.2454
  885HOH     H1 2673   0.746   2.254   2.026 -0.0037 -0.4355  0.1098
  885HOH     H2 2674   0.829   2.381   2.018 -0.0366 -0.4722 -1.7855
  886HOH      O 2675   3.328   3.508   2.199  0.2163  0.1432  0.4437
  886HOH     H1 2676   3.308   3.430   2.250 -0.3866 -0.0252 -0.0284
  886HOH     H2 2677   3.291   3.491   2.113  1.6102  0.2250 -0.2319
  887HOH      O 2678   1.720   3.241   0.190  0.2901 -0.6736  0.2996
  887HOH     H1 2679   1.681   3.221   0.104  1.3800  0.9113 -0.6639
  887HOH     H2 2680   1.709   3.336   0.200  1.0067 -0.6767  1.5042
  888HOH      O 2681   0.734   2.833   3.932  0.1180 -0.8406  0.2251
  888HOH     H1 2682   0.801   2.788   3.982 -0.3417 -0.1671  1.5416
  888HOH     H2 2683   0.766   2.923   3.925  0.2042 -0.9234 -0.8163
  889HOH      O 2684   2.789   1.233   1.207 -0.0360  0.0803  0.2851
  889HOH     H1 2685   2.722   1.226   1.138 -0.3611  0.8854  0.4936
  889HOH     H2 2686   2.760   1.306   1.261  1.2748  0.8036  0.0928
  890HOH      O 2687   0.971   2.669   3.217  0.0716 -0.4190 -0.3189
  890HOH     H1 2688   0.937   2.638   3.132 -1.3762 -1.2192  0.4719
  890HOH     H2 2689   1.044   2.610   3.236 -0.0132 -0.6665 -0.7123
  891HOH      O 2690   3.542   1.485   0.000 -0.2936 -0.4917  0.5401
  891HOH     H1 2691   3.491   1.418   0.047 -1.8967  0.2145 -0.0363
  891HOH     H2 2692   3.486   1.563   0.002  0.3121  0.0681 -1.0502
  892HOH      O 2693   1.382   2.106   1.187  0.4266 -0.1393 -0.2392
  892HOH     H1 2694   1.348   2.195   1.182 -0.1124 -0.3503 -0.4247
  892HOH     H2 2695   1.305   2.050   1.187  0.7457 -0.6022  0.1538
  893HOH      O 2696   2.052   4.078   0.943 -0.3028  0.5391  0.3042
  893HOH     H1 2697   2.087   3.989   0.940  0.2543  0.6116  2.1157
  893HOH     H2 2698   2.110   4.129   0.886  0.6698  0.0732  0.8189
  894HOH      O 2699   0.571   1.369   2.584 -0.0205 -0.4505 -0.0389
  894HOH     H1 2700   0.569   1.306   2.656 -0.5204 -1.2316 -0.7012
  894HOH     H2 2701   0.551   1.453   2.626 -0.2085 -0.8637  0.7482
  895HOH      O 2702   2.197   0.041   3.226 -0.3274 -0.4757 -0.3080
  895HOH     H1 2703   2.270  -0.019   3.242  0.2782  0.2110 -0.4115
  895HOH     H2 2704   2.119  -0.013   3.239  0.1693 -1.0163  0.7044
  896HOH      O 2705   0.328   0.925   2.298  0.5080  0.3408 -0.0962
  896HOH     H1 2706   0.261   0.858   2.282  0.4989  0.3813 -0.2274
  896HOH     H2 2707   0.285   1.007   2.276  0.6185  0.3623 -0.2318
  897HOH      O 2708   3.921   2.228   0.543  0.0219  0.4500 -0.4083
  897HOH     H1 2709   3.960   2.148   0.575 -0.8178 -0.0468 -0.5513
  897HOH     H2 2710   3.840   2.237   0.593  0.0552  1.1644 -0.4584
  898HOH      O 2711   3.841   0.892   2.951 -0.0977  0.1159  0.0323
  898HOH     H1 2712   3.776   0.830   2.983 -0.6467  0.3321 -0.6018
  898HOH     H2 2713   3.798   0.934   2.876  0.2067  1.3371  0.4973
  899HOH      O 2714   0.460   1.347   1.142 -0.1555 -0.5548 -0.0570
  899HOH     H1 2715   0.529   1.337   1.207 -1.0571 -1.4081  0.8442
  899HOH     H2 2716   0.402   1.414   1.178  0.0246 -0.0466 -0.6676
  900HOH      O 2717   2.352   2.407   1.821  0.5286 -0.3842 -0.0715
  900HOH     H1 2718   2.281   2.413   1.758  0.1312 -1.2921  0.2441
  900HOH     H2 2719   2.317   2.447   1.901  0.6340 -0.1942 -0.1206
  901HOH      O 2720   0.075   3.974   3.703 -0.0815 -0.0424 -1.1315
  901HOH     H1 2721   0.125   4.054   3.694  0.0654 -0.0852 -0.7140
  901HOH     H2 2722   0.138   3.904   3.686  0.0493 -0.1019 -0.4526
  902HOH      O 2723   3.731   2.215   1.791  0.6751 -0.9353  0.3611
  902HOH     H1 2724   3.769   2.261   1.866 -0.1696 -0.1264  0.3387
  902HOH     H2 2725   3.794   2.229   1.720  0.6788 -0.1934  0.4871
  903HOH      O 2726   1.918   0.351   2.582 -0.9577 -0.2090 -0.6382
  903HOH     H1 2727   1.877   0.352   2.495 -0.9582  1.1588 -0.6566
  903HOH     H2 2728   1.985   0.419   2.577 -0.7650 -0.3035  0.3644
  904HOH      O 2729   0.492   3.546   2.072 -0.0459  0.4321 -0.0522
  904HOH     H1 2730   0.409   3.585   2.101 -0.7327 -0.5800 -0.5325
  904HOH     H2 2731   0.545   3.541   2.152 -0.8175  0.2483  0.4713
  905HOH      O 2732   2.030   0.467   0.217 -0.0229 -0.3812 -0.6239
  905HOH     H1 2733   2.118   0.446   0.187  0.4411  0.5846 -0.0200
  905HOH     H2 2734   2.028   0.437   0.307  0.0422  0.4645 -0.3249
  906HOH      O 2735   3.029   3.009   2.428  0.3735 -0.0680  0.0087
  906HOH     H1 2736   3.110   2.966   2.455  0.1198 -0.1529  0.6709
  906HOH     H2 2737   2.963   2.940   2.431 -0.0470  0.3490  1.1303
  907HOH      O 2738   1.722   1.892   1.258 -0.1922  0.1260  0.0159
  907HOH     H1 2739   1.812   1.895   1.225 -0.1570 -1.4518 -0.1715
  907HOH     H2 2740   1.731   1.857   1.347 -0.5886  0.5711  0.2376
  908HOH      O 2741   1.686   4.101   3.705  0.2087 -0.4915  0.1595
  908HOH     H1 2742   1.695   4.086   3.800  0.3476 -1.4623  0.0148
  908HOH     H2 2743   1.655   4.191   3.698 -0.6934 -0.6810  1.1728
  909HOH      O 2744   0.441   0.893   3.560 -0.3683  0.1106 -0.2889
  909HOH     H1 2745   0.455   0.942   3.641  0.3396 -0.3864 -0.0903
  909HOH     H2 2746   0.523   0.844   3.547 -0.7810 -0.4594 -0.8596
  910HOH      O 2747   3.866   2.155   4.048  0.0179 -0.6042  0.3969
  910HOH     H1 2748   3.776   2.145   4.019 -0.5034 -0.5386  1.8318
  910HOH     H2 2749   3.876   2.250   4.062  0.3323 -0.6043  0.1907
  911HOH      O 2750   2.544   3.649   3.704  1.0638 -0.2195 -0.1087
  911HOH     H1 2751   2.488   3.720   3.673  0.6104 -0.4242  0.2180
  911HOH     H2 2752   2.587   3.685   3.781  0.5849 -0.3890  0.2528
  912HOH      O 2753   0.645   2.232   3.456 -0.2108 -0.3061 -0.1011
  912HOH     H1 2754   0.550   2.229   3.465 -0.2036 -0.4881 -0.0818
  912HOH     H2 2755   0.662   2.319   3.420 -0.4667 -0.6044 -1.0178
  913HOH      O 2756   0.517   1.704   1.076 -0.3302  0.0209 -0.6169
  913HOH     H1 2757   0.556   1.694   1.163  1.2174  0.3614 -1.2036
  913HOH     H2 2758   0.425   1.726   1.093 -0.1046  0.0021  0.9131
  914HOH      O 2759   1.511   0.912   0.026  0.0498 -0.1548 -0.2639
  914HOH     H1 2760   1.448   0.950   0.086  0.2076 -0.2412 -0.0415
  914HOH     H2 2761   1.593   0.958   0.044 -0.0524  0.2937 -0.8786
  915HOH      O 2762   2.326   1.563   2.462  0.0817  0.3514 -0.2990
  915HOH     H1 2763   2.337   1.468   2.473 -0.8704  0.2514 -0.0666
  915HOH     H2 2764   2.235   1.580   2.486  0.6996  1.6096  1.7169
  916HOH      O 2765   1.766   3.333   2.545  0.2241  0.0997  0.4007
  916HOH     H1 2766   1.710   3.282   2.603  0.6847 -1.0328 -0.1049
  916HOH     H2 2767   1.821   3.385   2.604 -0.5063  0.3149  0.9179
  917HOH      O 2768   4.084   3.257   0.862  0.1198  0.2568  0.4831
  917HOH     H1 2769   4.130   3.296   0.787  1.4857  0.2118  1.2294
  917HOH     H2 2770   3.992   3.254   0.835  0.5168  0.4210 -1.1018
  918HOH      O 2771   3.570   2.630   1.130  0.4405 -0.1259 -0.1319
  918HOH     H1 2772   3.560   2.690   1.056  0.1718 -0.0973 -0.0726
  918HOH     H2 2773   3.503   2.563   1.117  0.3926 -0.1217  0.0823
  919HOH      O 2774   2.765   0.223   0.834  0.5489  0.0102 -0.1314
  919HOH     H1 2775   2.705   0.149   0.839  0.4793 -0.1581 -1.9404
  919HOH     H2 2776   2.840   0.190   0.785  0.0608  1.2934 -1.9743
  920HOH      O 2777   0.949   0.754   3.538  0.0830 -0.7277  0.3224
  920HOH     H1 2778   0.972   0.732   3.448 -1.7681 -0.8785 -0.1869
  920HOH     H2 2779   0.967   0.673   3.587  0.0909 -0.9984 -0.1191
  921HOH      O 2780   2.925   0.604   2.561  0.2676  0.1135  0.0626
  921HOH     H1 2781   2.907   0.696   2.583  0.0545  0.0420  0.1953
  921HOH     H2 2782   2.894   0.594   2.471  0.2477  0.1595  0.0641
  922HOH      O 2783   1.680   0.900   0.841 -0.1490 -0.1732  0.1745
  922HOH     H1 2784   1.774   0.910   0.823 -0.2733  0.0859 -0.3762
  922HOH     H2 2785   1.654   0.984   0.879 -0.1890 -0.1922  0.1896
  923HOH      O 2786   2.371   3.466   3.628 -0.0942  0.1079  0.2994
  923HOH     H1 2787   2.353   3.474   3.535  0.1307  0.1618  0.2595
  923HOH     H2 2788   2.446   3.524   3.643  0.6878 -0.8485  0.2709
  924HOH      O 2789   0.967   1.183   2.979 -0.7165 -0.1512 -0.2424
  924HOH     H1 2790   0.954   1.227   3.063 -0.6410 -0.0675 -0.2749
  924HOH     H2 2791   0.882   1.142   2.961 -0.5984 -0.5576  0.0955
  925HOH      O 2792   1.561   1.682   0.113 -0.2356 -0.5034 -0.6756
  925HOH     H1 2793   1.639   1.723   0.150 -0.3390 -0.5349 -0.4169
  925HOH     H2 2794   1.496   1.752   0.111 -0.2481 -0.5173 -0.7394
  926HOH      O 2795   3.609   0.417   1.304 -0.5903  0.4131 -0.0491
  926HOH     H1 2796   3.668   0.477   1.258 -1.0168 -0.1149 -1.3724
  926HOH     H2 2797   3.526   0.465   1.311 -0.8859  0.0732 -0.9701
  927HOH      O 2798   3.894   3.418   1.036  0.0510 -0.4005 -0.8935
  927HOH     H1 2799   3.927   3.329   1.042  0.8032 -0.1808 -1.4332
  927HOH     H2 2800   3.803   3.413   1.065  0.6297 -0.9725  1.1720
  928HOH      O 2801   1.412   0.599   1.663 -0.0625  0.3620 -0.2023
  928HOH     H1 2802   1.495   0.588   1.618  0.2154 -0.9066  0.5158
  928HOH     H2 2803   1.412   0.691   1.691  0.6908  0.6125 -0.9348
  929HOH      O 2804   0.317   1.913   1.221 -0.2780  0.0618  0.3708
  929HOH     H1 2805   0.250   1.976   1.248 -0.0311  0.0989  0.9183
  929HOH     H2 2806   0.271   1.853   1.162 -0.4591  0.9043 -0.3901
  930HOH      O 2807   1.752   2.816   2.702 -0.0138  0.2516  0.5998
  930HOH     H1 2808   1.810   2.861   2.641  1.2674 -0.4154  1.2417
  930HOH     H2 2809   1.808   2.752   2.745 -1.5721 -1.5154  0.2244
  931HOH      O 2810   2.026   3.970   3.352 -0.3966  0.5275  0.3605
  931HOH     H1 2811   1.985   4.031   3.413 -0.0156  0.8074  0.3404
  931HOH     H2 2812   2.071   3.907   3.409  1.1153  1.5566  0.4175
  932HOH      O 2813   2.919   3.241   1.028 -0.0914 -0.1983 -0.2174
  932HOH     H1 2814   2.957   3.304   0.967  0.2946 -0.5061 -0.3061
  932HOH     H2 2815   2.915   3.159   0.978 -0.7409 -0.2107 -0.1599
  933HOH      O 2816   0.341   1.634   4.056  0.4453 -0.1544  0.4563
  933HOH     H1 2817   0.341   1.721   4.095  0.1202  0.0963 -0.0710
  933HOH     H2 2818   0.253   1.600   4.075  0.2535  0.0046 -0.1021
  934HOH      O 2819   2.981   1.914   0.500 -0.3238 -0.2216 -0.2948
  934HOH     H1 2820   2.899   1.954   0.472  0.3412  0.9434 -0.7220
  934HOH     H2 2821   3.011   1.865   0.423 -0.1817  0.1151 -0.4575
  935HOH      O 2822   3.575   0.851   1.577  0.1992 -0.0530 -0.1836
  935HOH     H1 2823   3.576   0.756   1.590 -0.4283 -0.0116  0.2703
  935HOH     H2 2824   3.593   0.887   1.664 -0.1382  0.2470 -0.2363
  936HOH      O 2825   2.428   1.551   0.561  0.4451 -0.2103  0.2004
  936HOH     H1 2826   2.393   1.564   0.473  0.2715 -0.7107  0.1936
  936HOH     H2 2827   2.514   1.512   0.547  0.3749 -0.3854  0.2537
  937HOH      O 2828   2.055   1.267   3.764  0.0517 -0.8136  0.1536
  937HOH     H1 2829   1.992   1.232   3.701  0.4326 -0.4183 -0.4666
  937HOH     H2 2830   2.010   1.342   3.804  0.3262 -0.1280 -0.7544
  938HOH      O 2831   3.011   3.410   2.136 -0.1863  0.5985  0.0353
  938HOH     H1 2832   3.021   3.321   2.171 -0.0116  0.4052 -0.4866
  938HOH     H2 2833   2.981   3.462   2.211  0.0260  0.1700  0.4294
  939HOH      O 2834   1.317   0.133   1.580  0.4073  0.2922  0.1414
  939HOH     H1 2835   1.350   0.076   1.650 -0.2589 -0.6961 -0.2993
  939HOH     H2 2836   1.361   0.101   1.501 -1.3525 -0.9741 -0.4429
  940HOH      O 2837   2.544   3.733   0.516 -0.9846 -0.0966 -0.4790
  940HOH     H1 2838   2.522   3.656   0.464 -0.5920 -0.2861 -0.3730
  940HOH     H2 2839   2.532   3.705   0.606 -0.7815 -0.0513 -0.4382
  941HOH      O 2840   3.267   3.837   1.294  0.9476 -0.6970 -0.0250
  941HOH     H1 2841   3.240   3.929   1.292  0.2955 -0.8743 -0.1229
  941HOH     H2 2842   3.361   3.839   1.311  0.8813 -0.0244  0.3195
  942HOH      O 2843   3.810   1.580   0.967 -0.1295 -0.0800 -0.5924
  942HOH     H1 2844   3.786   1.511   0.905  0.1588 -0.5630 -0.1805
  942HOH     H2 2845   3.727   1.606   1.007 -0.3622  0.4414 -1.3682
  943HOH      O 2846   3.295   3.430   1.387 -0.1746 -0.8429  0.2260
  943HOH     H1 2847   3.261   3.348   1.353 -0.5707 -0.7845  0.4675
  943HOH     H2 2848   3.374   3.447   1.336 -0.5110 -0.9841 -0.3481
  944HOH      O 2849   0.228   2.072   3.920  0.2232  0.4012  0.1393
  944HOH     H1 2850   0.233   1.997   3.860 -0.0526 -0.4808  1.1629
  944HOH     H2 2851   0.282   2.047   3.995 -0.6482  0.7934  0.9367
  945HOH      O 2852   0.949   3.347   2.112 -0.3934  0.2865  1.1092
  945HOH     H1 2853   0.858   3.330   2.136 -1.1295  1.6023 -0.3740
  945HOH     H2 2854   0.953   3.442   2.101  1.0558  0.2165  0.6816
  946HOH      O 2855   3.519   3.837   1.397  0.1494 -0.1320 -0.3118
  946HOH     H1 2856   3.486   3.923   1.423  0.2334  0.2370 -1.3319
  946HOH     H2 2857   3.603   3.855   1.355  0.0914 -0.6939 -0.6927
  947HOH      O 2858   0.887   2.305   1.722  0.0905 -0.4673 -0.2649
  947HOH     H1 2859   0.869   2.371   1.790  0.3393 -0.0732 -0.5707
  947HOH     H2 2860   0.806   2.254   1.716 -0.0460 -0.3005  0.1036
  948HOH      O 2861   3.951   2.950   4.067 -0.6227 -0.5511  0.1492
  948HOH     H1 2862   3.899   3.030   4.074 -1.3071 -0.9798  0.1965
  948HOH     H2 2863   3.906   2.887   4.123 -0.1710 -1.0059  0.0169
  949HOH      O 2864   2.727   2.405   3.583  0.2445  0.3313  0.0137
  949HOH     H1 2865   2.645   2.370   3.548 -0.1057  0.9025  0.2319
  949HOH     H2 2866   2.704   2.440   3.669  0.5417  1.1674 -0.2221
  950HOH      O 2867   1.281   1.499   0.311 -0.1195 -0.2066  0.4248
  950HOH     H1 2868   1.232   1.577   0.336  0.8928  0.9488 -0.8829
  950HOH     H2 2869   1.343   1.485   0.383 -0.6355 -0.1240  0.8955
  951HOH      O 2870   0.416   2.951   1.855 -0.6272  0.0053  0.1646
  951HOH     H1 2871   0.423   3.046   1.843 -0.1259  0.0994  0.9882
  951HOH     H2 2872   0.334   2.939   1.903 -0.6988  0.0237  0.0460
  952HOH      O 2873   2.776   0.300   3.688 -0.3346 -0.3470 -0.3095
  952HOH     H1 2874   2.754   0.224   3.634  0.7273 -0.6160 -0.3932
  952HOH     H2 2875   2.804   0.367   3.625  0.3991 -0.4830 -0.1412
  953HOH      O 2876   1.241   2.569   1.930 -0.2471 -0.1886  0.0784
  953HOH     H1 2877   1.246   2.571   2.026 -0.2330 -0.5588  0.0903
  953HOH     H2 2878   1.276   2.483   1.906  0.6952  0.2771 -0.3218
  954HOH      O 2879   3.553   2.646   3.257  0.2966 -0.1400  0.5837
  954HOH     H1 2880   3.594   2.699   3.326  0.6263 -0.0196  0.2999
  954HOH     H2 2881   3.536   2.562   3.300  0.7034 -0.1404  0.7538
  955HOH      O 2882   2.278   0.163   3.789 -0.3897  0.1828  0.0091
  955HOH     H1 2883   2.318   0.088   3.832 -0.0997  0.7155  0.6994
  955HOH     H2 2884   2.184   0.155   3.809 -0.4671 -0.3396 -0.4903
  956HOH      O 2885   0.256   3.524   3.927  0.0933 -0.3254  1.0975
  956HOH     H1 2886   0.213   3.457   3.981  0.0016 -0.7640  0.5008
  956HOH     H2 2887   0.302   3.474   3.859 -1.9716  0.1802 -0.9111
  957HOH      O 2888   3.964   3.895   1.332 -0.1810 -0.1326 -0.2946
  957HOH     H1 2889   4.005   3.867   1.413 -1.2868 -0.0903  0.3143
  957HOH     H2 2890   3.929   3.982   1.352 -0.8012 -0.2809 -0.6824
  958HOH      O 2891   2.355   1.939   1.376 -0.2029  0.1019 -0.3099
  958HOH     H1 2892   2.368   1.859   1.427  0.4662  0.0433 -0.5475
  958HOH     H2 2893   2.285   1.918   1.314 -0.3022 -0.1692 -0.1037
  959HOH      O 2894   2.367   2.844   1.041  0.1146 -0.2098  0.1380
  959HOH     H1 2895   2.425   2.832   0.966 -0.0172 -0.4990  0.0778
  959HOH     H2 2896   2.415   2.806   1.115  0.4458  0.4980  0.3005
  960HOH      O 2897   1.245   1.433   2.597 -0.2099  0.8294  0.2113
  960HOH     H1 2898   1.264   1.353   2.645 -0.9489  0.5321  0.0242
  960HOH     H2 2899   1.328   1.454   2.553 -0.0093  0.1586  0.2454
  961HOH      O 2900   3.045   4.116   0.341 -0.1162 -0.9183  0.0976
  961HOH     H1 2901   2.985   4.068   0.397 -0.4932 -0.4564  0.0966
  961HOH     H2 2902   3.013   4.100   0.252 -0.7827  0.0286  0.1433
  962HOH      O 2903   0.998   0.037   2.605  0.1425  0.1728 -0.2660
  962HOH     H1 2904   0.903   0.027   2.610  0.1704  0.1549  0.7075
  962HOH     H2 2905   1.012   0.123   2.566 -0.3106  0.6566  0.5992
  963HOH      O 2906   3.348   1.240   0.945  0.4255 -0.3029 -0.2201
  963HOH     H1 2907   3.414   1.173   0.926  0.7247  0.3415 -1.6743
  963HOH     H2 2908   3.264   1.194   0.941  0.6825 -0.8138  0.0637
  964HOH      O 2909   3.971   0.678   0.774 -0.1699 -0.3053  0.7542
  964HOH     H1 2910   3.889   0.639   0.803 -0.9738  1.1352  0.6120
  964HOH     H2 2911   3.952   0.772   0.766  1.6685  0.2188  1.3831
  965HOH      O 2912   2.289   1.212   2.964  0.0604  0.4418 -0.1517
  965HOH     H1 2913   2.212   1.155   2.968  0.3462  0.0277 -0.4035
  965HOH     H2 2914   2.303   1.239   3.054  0.2555 -0.3556  0.0738
  966HOH      O 2915   3.894   1.028   1.025 -0.3901  0.3866  0.2237
  966HOH     H1 2916   3.976   0.982   1.006 -1.2110 -1.2259  0.2438
  966HOH     H2 2917   3.863   1.055   0.939 -0.2534  0.2222  0.1194
  967HOH      O 2918   3.564   2.979   2.371 -0.0145  0.3472 -0.1690
  967HOH     H1 2919   3.578   2.907   2.309  0.5924 -0.2366  0.5909
  967HOH     H2 2920   3.476   3.010   2.353 -0.3839 -0.7441 -0.3899
  968HOH      O 2921   0.460   1.480   2.252 -0.1187  0.5693  0.0585
  968HOH     H1 2922   0.397   1.547   2.278 -0.0228  0.3083  1.0340
  968HOH     H2 2923   0.408   1.415   2.205 -0.3823  0.8486 -0.0457
  969HOH      O 2924   0.212   1.285   2.000  0.2298 -0.1006 -0.2473
  969HOH     H1 2925   0.224   1.378   1.982 -1.0534  0.4665  1.3230
  969HOH     H2 2926   0.285   1.262   2.058 -0.0715  0.3008  0.3204
  970HOH      O 2927   4.089   0.645   1.537 -0.1706 -0.8607 -0.3408
  970HOH     H1 2928   4.105   0.602   1.621 -0.8386  0.5626  0.5828
  970HOH     H2 2929   4.177   0.660   1.501  0.2848  0.1169  1.0222
  971HOH      O 2930   3.052   0.741   4.119  0.5140 -0.0873 -0.3626
  971HOH     H1 2931   3.003   0.670   4.161  0.3401 -0.3530 -0.9975
  971HOH     H2 2932   3.142   0.708   4.116  0.6473  0.1797  0.3191
  972HOH      O 2933   1.111   2.845   2.745  1.0189 -0.6228 -0.2170
  972HOH     H1 2934   1.047   2.880   2.807  0.0286 -0.8127 -1.0943
  972HOH     H2 2935   1.175   2.916   2.735  0.2856  0.0600 -0.2446
  973HOH      O 2936   0.003   3.905   0.230 -0.1633  0.6658  0.5985
  973HOH     H1 2937  -0.021   3.835   0.169 -0.7914  0.8490  0.6183
  973HOH     H2 2938   0.037   3.860   0.307 -0.1800  0.3965  0.4502
  974HOH      O 2939   3.218   3.502   0.406  0.6588  0.3959  0.3859
  974HOH     H1 2940   3.190   3.410   0.407  0.2242  0.5206  0.2742
  974HOH     H2 2941   3.256   3.515   0.320  2.1082 -0.0605  0.8968
  975HOH      O 2942   3.368   2.380   1.975 -0.0613 -0.1902 -0.2497
  975HOH     H1 2943   3.364   2.349   1.884  0.1711  0.3094 -0.4418
  975HOH     H2 2944   3.417   2.463   1.969 -0.1236 -0.1070  0.3202
  976HOH      O 2945   0.742   1.425   3.616 -0.2605  0.4317  0.1608
  976HOH     H1 2946   0.748   1.332   3.596 -0.5184  0.3371  0.4986
  976HOH     H2 2947   0.818   1.465   3.572 -1.0222  0.3219 -1.3974
  977HOH      O 2948   2.954   1.708   2.739  0.2254  0.0853  0.2310
  977HOH     H1 2949   3.030   1.654   2.715 -0.1473 -0.2730 -0.1829
  977HOH     H2 2950   2.964   1.787   2.686 -0.2595 -0.4359 -0.6905
  978HOH      O 2951   1.428   3.017   0.292  0.3574 -0.0784 -0.3293
  978HOH     H1 2952   1.472   2.932   0.292 -0.0987 -0.3190 -0.0951
  978HOH     H2 2953   1.474   3.068   0.359 -0.0129 -0.4883  0.2501
  979HOH      O 2954   1.827   1.033   3.944  0.4193  0.4800  0.2973
  979HOH     H1 2955   1.923   1.032   3.945  0.4446  0.9493 -0.2228
  979HOH     H2 2956   1.802   1.047   4.035  0.8100 -0.5516  0.5898
  980HOH      O 2957   0.801   3.465   0.394 -0.3027  0.0690 -0.4817
  980HOH     H1 2958   0.868   3.493   0.457 -0.5556  0.2895 -0.3086
  980HOH     H2 2959   0.731   3.530   0.402 -0.2975  0.1566 -1.0609
  981HOH      O 2960   4.016   3.349   1.878  0.0257 -0.0519 -0.2823
  981HOH     H1 2961   4.094   3.351   1.934  1.0455 -0.1240 -1.5750
  981HOH     H2 2962   4.006   3.257   1.854  0.0768  0.0628 -0.7762
  982HOH      O 2963   0.699   3.339   2.206  0.2403 -0.2229  0.0439
  982HOH     H1 2964   0.695   3.435   2.198  0.0470 -0.2548 -0.3192
  982HOH     H2 2965   0.632   3.318   2.270 -1.3399 -0.2570 -1.4546
  983HOH      O 2966   1.741   0.353   1.261 -0.0935  1.0133  0.5371
  983HOH     H1 2967   1.681   0.394   1.198 -0.2112 -1.0246 -0.9015
  983HOH     H2 2968   1.827   0.365   1.222 -0.2112 -0.6727 -0.4269
  984HOH      O 2969   4.089   0.765   2.931 -0.2050  0.0325  0.3269
  984HOH     H1 2970   4.014   0.824   2.938  0.9846  1.9387 -1.1006
  984HOH     H2 2971   4.154   0.801   2.991  0.5600  0.2564 -0.5863
  985HOH      O 2972   2.691   1.204   3.565  0.0128 -0.2204 -0.0433
  985HOH     H1 2973   2.745   1.127   3.583  1.1413  0.6221  0.3899
  985HOH     H2 2974   2.692   1.254   3.647  1.0070  1.2174 -0.8437
  986HOH      O 2975   1.662   1.131   0.977 -0.1518 -0.5761  0.4024
  986HOH     H1 2976   1.654   1.140   1.072 -0.6515  1.3317  0.2699
  986HOH     H2 2977   1.730   1.194   0.954 -0.4074 -0.6302 -0.5553
  987HOH      O 2978   4.153   2.012   0.964  0.3237 -0.0487 -0.5099
  987HOH     H1 2979   4.073   1.962   0.953 -0.4611  1.1390 -0.5356
  987HOH     H2 2980   4.173   2.006   1.058  1.7012 -2.3853 -0.7798
  988HOH      O 2981   2.675   1.770   3.972 -0.3937 -0.1748  0.2695
  988HOH     H1 2982   2.679   1.824   4.051  0.2505  0.1136  0.0520
  988HOH     H2 2983   2.678   1.832   3.900 -0.9768 -0.4370  0.0061
  989HOH      O 2984   4.027   0.141   4.115  0.1428  0.2210  0.8260
  989HOH     H1 2985   4.086   0.073   4.084 -0.9129 -0.0108 -0.9694
  989HOH     H2 2986   3.951   0.094   4.149 -0.2683  0.4722  0.2874
  990HOH      O 2987   3.396   0.847   3.570 -0.0192  0.2163  0.1482
  990HOH     H1 2988   3.387   0.886   3.483 -0.4067 -0.2225 -0.0149
  990HOH     H2 2989   3.491   0.835   3.580  0.0155  0.0406 -0.3206
  991HOH      O 2990   2.892   3.140   4.059 -0.0455  0.3067 -0.0012
  991HOH     H1 2991   2.818   3.141   3.999 -0.0523 -0.8233 -0.0663
  991HOH     H2 2992   2.965   3.175   4.008 -0.0604 -0.5895 -0.6961
  992HOH      O 2993   3.789   1.942   0.778  0.3929  0.0123 -0.7968
  992HOH     H1 2994   3.867   1.979   0.736  0.6676  0.9207  0.3878
  992HOH     H2 2995   3.732   2.018   0.792 -0.4821 -0.5549 -1.1299
  993HOH      O 2996   2.912   3.573   0.442 -0.1559 -0.7783 -0.2738
  993HOH     H1 2997   2.874   3.485   0.437 -2.4163  0.0505  0.0683
  993HOH     H2 2998   2.899   3.610   0.354 -0.3647 -0.4003 -0.0892
  994HOH      O 2999   1.909   0.362   3.683 -0.1266 -0.2200  0.3762
  994HOH     H1 3000   1.844   0.295   3.705  0.1844 -0.7160 -0.1431
  994HOH     H2 3001   1.919   0.414   3.763 -1.5298  0.2085  0.3330
  995HOH      O 3002   3.588   3.665   2.734  0.1762 -0.1408  0.7043
  995HOH     H1 3003   3.670   3.698   2.771  0.5362 -0.0295 -0.1570
  995HOH     H2 3004   3.599   3.674   2.639 -0.8310 -0.1405  0.5719
  996HOH      O 3005   3.586   3.640   3.854 -0.1105  0.6205 -0.2774
  996HOH     H1 3006   3.642   3.711   3.822  1.0480  0.2298  0.6993
  996HOH     H2 3007   3.606   3.566   3.797 -0.2566  0.7116 -0.4445
  997HOH      O 3008   2.306   0.925   1.373 -0.3788 -0.0277 -0.0457
  997HOH     H1 3009   2.278   0.935   1.282 -1.0398 -0.4041  0.1023
  997HOH     H2 3010   2.256   0.851   1.406  0.3171 -0.3022  0.4537
  998HOH      O 3011   3.239   1.253   3.385  0.1765  0.3727 -0.2653
  998HOH     H1 3012   3.165   1.205   3.350  0.6342 -0.7986  0.2793
  998HOH     H2 3013   3.295   1.271   3.309 -0.4238  0.8671 -0.6061
  999HOH      O 3014   2.752   1.649   1.121  0.4367 -0.6054  0.0250
  999HOH     H1 3015   2.735   1.743   1.127  1.5114 -0.4099  0.5559
  999HOH     H2 3016   2.666   1.608   1.132 -0.0517  0.3048 -0.2242
 1000HOH      O 3017   3.419   3.896   2.407 -0.0825 -0.0357  0.6441
 1000HOH     H1 3018   3.337   3.946   2.409  0.4808  0.9307  1.2515
 1000HOH     H2 3019   3.412   3.843   2.328 -0.9041  0.7074  0.1716
 1001HOH      O 3020   1.596   2.780   2.211 -0.7721  0.1754  0.3069
 1001HOH     H1 3021   1.520   2.729   2.239 -0.6946 -0.2652 -0.2265
 1001HOH     H2 3022   1.569   2.871   2.219 -1.5687  0.0245 -0.3899
 1002HOH      O 3023   2.888   3.025   0.849  0.2240 -0.0492  0.1910
 1002HOH     H1 3024   2.942   3.003   0.773 -1.5820  0.1766 -1.3205
 1002HOH     H2 3025   2.855   2.941   0.880 -0.3459 -0.0705 -0.4137
 1003HOH      O 3026   1.174   0.783   1.861  0.2305  0.0033 -0.3024
 1003HOH     H1 3027   1.134   0.857   1.815 -0.0275  0.5589  0.7403
 1003HOH     H2 3028   1.103   0.720   1.872  0.3316 -0.2024 -0.7719
 1004HOH      O 3029   0.229   2.497   1.728  0.0872  0.8195 -0.2054
 1004HOH     H1 3030   0.287   2.558   1.684 -0.3480  1.0933 -0.4135
 1004HOH     H2 3031   0.171   2.552   1.781 -0.3897  0.6093 -0.4879
 1005HOH      O 3032   0.244   0.168   1.156  0.4299  0.3361  0.7412
 1005HOH     H1 3033   0.201   0.250   1.134  0.1183 -0.0656 -0.2557
 1005HOH     H2 3034   0.173   0.107   1.174  0.5866 -0.0732  0.0618
 1006HOH      O 3035   3.608   0.485   3.747 -0.7104  0.4809 -0.6119
 1006HOH     H1 3036   3.519   0.500   3.781 -0.5194 -1.1386  0.9191
 1006HOH     H2 3037   3.594   0.444   3.662 -1.3781  1.0450 -0.7952
 1007HOH      O 3038   1.289   2.744   0.033 -0.3609 -0.2423  0.1386
 1007HOH     H1 3039   1.342   2.748   0.112 -0.4161  1.0125  0.1451
 1007HOH     H2 3040   1.208   2.789   0.056 -0.6783 -0.4982 -0.4282
 1008HOH      O 3041   2.635   2.602   1.165  0.0832  0.8506 -0.0949
 1008HOH     H1 3042   2.624   2.508   1.150  0.7923  0.9730 -2.0170
 1008HOH     H2 3043   2.585   2.620   1.244 -0.3811 -1.0640  0.1527
 1009HOH      O 3044   3.697   1.913   2.845 -0.8356  0.0597  0.2448
 1009HOH     H1 3045   3.616   1.949   2.808 -0.8759  0.9119  1.0928
 1009HOH     H2 3046   3.703   1.952   2.932  1.4162  1.5458 -0.4025
 1010HOH      O 3047   0.566   1.236   1.828 -0.6144  0.0689 -0.3208
 1010HOH     H1 3048   0.564   1.145   1.797  0.5417  0.3475 -1.3512
 1010HOH     H2 3049   0.653   1.268   1.806 -0.8770  1.3495  0.2892
 1011HOH      O 3050   0.211   3.984   3.037 -0.4846  0.9870  0.4843
 1011HOH     H1 3051   0.123   3.961   3.007 -0.0159 -0.3515 -0.0007
 1011HOH     H2 3052   0.237   3.910   3.092  0.4794  1.1809  0.3098
 1012HOH      O 3053   2.784   2.787   0.954  0.1337 -0.2119 -0.8287
 1012HOH     H1 3054   2.739   2.762   1.035 -0.1330  0.2051 -0.8438
 1012HOH     H2 3055   2.728   2.753   0.884 -0.1602  0.2892 -0.8472
 1013HOH      O 3056   1.392   3.833   3.588  0.1512 -0.4709  0.4725
 1013HOH     H1 3057   1.454   3.870   3.525  1.4292 -0.3116  1.7260
 1013HOH     H2 3058   1.341   3.908   3.619  0.5308 -0.2989  0.6873
 1014HOH      O 3059   1.969   0.833   0.954 -0.2625 -0.2780 -0.2900
 1014HOH     H1 3060   2.043   0.778   0.981 -0.8489 -0.8659  0.2002
 1014HOH     H2 3061   1.995   0.868   0.869  1.1313  0.5961  0.4245
 1015HOH      O 3062   0.918   1.020   0.098  0.5234  0.0582 -0.4890
 1015HOH     H1 3063   0.912   1.012   0.193 -1.8852  1.6629 -0.3302
 1015HOH     H2 3064   0.961   1.104   0.083  1.2676 -0.3723 -0.8848
 1016HOH      O 3065   2.657   0.831   0.008 -0.3178 -0.2072 -0.5934
 1016HOH     H1 3066   2.669   0.737  -0.006  0.8654 -0.5701  1.8033
 1016HOH     H2 3067   2.562   0.842   0.010 -0.4951 -1.4442 -0.5252
 1017HOH      O 3068   1.473   3.515   1.020  0.2551  0.4126 -0.1512
 1017HOH     H1 3069   1.437   3.437   0.979  0.8202  0.1172 -0.1147
 1017HOH     H2 3070   1.397   3.563   1.052 -0.0818 -0.9680  1.3841
 1018HOH      O 3071   2.061   1.727   3.383 -0.2295  0.5253  0.1101
 1018HOH     H1 3072   2.130   1.672   3.346  0.5785  1.4359  0.1993
 1018HOH     H2 3073   1.980   1.682   3.360  0.2815  0.3430 -1.6203
 1019HOH      O 3074   3.005   0.919   0.650  0.3342 -0.3235  0.4490
 1019HOH     H1 3075   3.025   0.826   0.639 -0.6301 -0.5326  0.2653
 1019HOH     H2 3076   2.956   0.943   0.571 -0.7089 -0.0595  1.1337
 1020HOH      O 3077   3.859  -0.000   3.317  0.2545 -0.0625  0.3188
 1020HOH     H1 3078   3.852   0.007   3.412 -0.5967  0.8873  0.2132
 1020HOH     H2 3079   3.953   0.006   3.299  0.4632 -0.6751  1.1069
 1021HOH      O 3080   3.727   0.823   3.224 -0.0548 -0.0491  0.1802
 1021HOH     H1 3081   3.785   0.899   3.220 -0.2293  0.1159  0.6635
 1021HOH     H2 3082   3.776   0.759   3.278 -0.1639 -0.0499  0.2786
 1022HOH      O 3083   0.475   0.387   3.062  0.4432 -0.3047  0.2349
 1022HOH     H1 3084   0.481   0.308   3.116  2.7069 -0.1095  0.4438
 1022HOH     H2 3085   0.463   0.458   3.125 -0.0432 -0.3181  0.1692
 1023HOH      O 3086   2.911   1.420   1.637  0.8017 -0.1344  0.2008
 1023HOH     H1 3087   2.906   1.335   1.593  0.9038 -0.2116  0.3335
 1023HOH     H2 3088   2.831   1.425   1.689 -0.2258  0.7347 -1.3334
 1024HOH      O 3089   0.510   0.035   0.434  0.4675 -0.1922 -0.0397
 1024HOH     H1 3090   0.590   0.013   0.481 -0.1923  0.3906  1.4808
 1024HOH     H2 3091   0.496   0.128   0.451 -0.5747 -0.3012 -0.1651
 1025HOH      O 3092   1.590   0.431   1.030 -0.2479  0.2573  0.1383
 1025HOH     H1 3093   1.593   0.527   1.029 -1.1691  0.3125 -0.6489
 1025HOH     H2 3094   1.523   0.409   0.965 -0.2481 -0.9212  0.4987
 1026HOH      O 3095   2.358   0.479   2.535  0.0590  0.4178 -0.4191
 1026HOH     H1 3096   2.312   0.503   2.455 -1.2621  0.4468  0.2858
 1026HOH     H2 3097   2.343   0.385   2.544 -2.1636  0.7508  1.0348
 1027HOH      O 3098   2.022   2.620   2.111 -0.1123  0.0246  0.1943
 1027HOH     H1 3099   2.053   2.530   2.111  1.2768  0.4577 -0.2978
 1027HOH     H2 3100   2.006   2.640   2.019 -0.0106  0.4068  0.2575
 1028HOH      O 3101   1.702   0.680   0.471 -1.3064  0.4475 -0.2847
 1028HOH     H1 3102   1.737   0.698   0.558  0.8490 -2.8843 -0.1145
 1028HOH     H2 3103   1.767   0.716   0.410 -1.7547  1.0086 -0.4468
 1029HOH      O 3104   3.071   2.968   0.652 -0.0244  0.0266  0.2664
 1029HOH     H1 3105   3.153   3.012   0.630 -0.7459  0.4163 -2.1530
 1029HOH     H2 3106   3.097   2.879   0.675  1.1024  0.3666  0.4248
 1030HOH      O 3107   4.106   4.054   3.456 -1.0197  0.6702  0.6705
 1030HOH     H1 3108   4.124   4.023   3.545 -0.2003  1.0983  0.6650
 1030HOH     H2 3109   4.106   3.974   3.403 -0.0261  0.5347  0.8302
 1031HOH      O 3110   3.780   1.600   1.960  0.4614 -0.8885  0.3375
 1031HOH     H1 3111   3.784   1.548   1.880 -0.1874 -0.4591  0.0068
 1031HOH     H2 3112   3.872   1.612   1.986  0.8206  0.1400 -1.1351
 1032HOH      O 3113   3.187   3.630   3.356 -0.2991  0.2354  0.1476
 1032HOH     H1 3114   3.282   3.632   3.350 -0.2918 -0.6382 -0.2299
 1032HOH     H2 3115   3.161   3.553   3.306 -1.2289  0.6202 -0.0036
 1033HOH      O 3116   3.406   1.856   1.319 -0.5594 -0.3125 -0.3317
 1033HOH     H1 3117   3.442   1.944   1.313 -1.5265  0.0647 -0.9777
 1033HOH     H2 3118   3.434   1.824   1.405 -0.6422  0.8337  0.1493
 1034HOH      O 3119   0.899   3.117   1.652  0.0446 -0.3977 -0.5494
 1034HOH     H1 3120   0.838   3.188   1.675 -0.6278 -1.1202  0.0281
 1034HOH     H2 3121   0.957   3.109   1.728 -0.5292 -1.0984 -0.1590
 1035HOH      O 3122   3.445   1.773   1.584 -0.1428  0.2143  0.3959
 1035HOH     H1 3123   3.479   1.790   1.672  0.6059 -0.2867  0.2270
 1035HOH     H2 3124   3.353   1.752   1.597 -0.2542  0.9618  0.9593
 1036HOH      O 3125   3.708   1.391   3.644  0.2571 -0.8640 -0.4662
 1036HOH     H1 3126   3.641   1.402   3.710  1.4483 -0.4777  0.7750
 1036HOH     H2 3127   3.706   1.298   3.622  0.6062 -1.2822  1.0655
 1037HOH      O 3128   0.571   1.999   2.413  0.2902 -0.3123  0.0509
 1037HOH     H1 3129   0.476   1.993   2.407  0.3133 -0.2115 -0.5169
 1037HOH     H2 3130   0.594   1.948   2.491 -0.2475 -0.0929  0.3620
 1038HOH      O 3131   1.464   3.988   4.064  0.2449  0.4375 -0.2289
 1038HOH     H1 3132   1.429   4.051   4.127 -0.5459  0.1887 -0.3964
 1038HOH     H2 3133   1.447   3.903   4.103  0.6595  0.2991 -0.3337
 1039HOH      O 3134   2.259   3.607   0.579  0.1235 -0.3997  0.2176
 1039HOH     H1 3135   2.200   3.678   0.555  0.1471 -0.1665  0.8201
 1039HOH     H2 3136   2.327   3.608   0.511  0.6231  0.7474  0.6874
 1040HOH      O 3137   1.625   1.630   2.218  0.1761 -0.0851  0.2019
 1040HOH     H1 3138   1.616   1.672   2.132  0.4730  0.1064  0.2570
 1040HOH     H2 3139   1.719   1.610   2.224  0.1452 -0.1574  0.4515
 1041HOH      O 3140   1.012   0.486   3.571 -0.2818  0.5306  0.4170
 1041HOH     H1 3141   0.964   0.452   3.495  1.2112  0.9679 -0.8346
 1041HOH     H2 3142   1.087   0.427   3.580  0.1165  1.0896  0.8979
 1042HOH      O 3143   0.234   1.319   0.266 -0.0626 -0.0454 -0.4770
 1042HOH     H1 3144   0.285   1.273   0.200  0.3555 -1.4274  0.7023
 1042HOH     H2 3145   0.148   1.279   0.262 -0.3133  0.5034 -0.7628
 1043HOH      O 3146   1.355   3.141   0.054  0.1325 -0.1751 -0.0949
 1043HOH     H1 3147   1.377   3.226   0.092 -0.5414  0.4217 -0.9734
 1043HOH     H2 3148   1.374   3.078   0.124  1.3805  0.5951  0.3181
 1044HOH      O 3149   3.929   3.159   1.225  0.1405 -0.1760 -1.5591
 1044HOH     H1 3150   4.021   3.136   1.240 -0.0232 -0.3225 -0.6674
 1044HOH     H2 3151   3.884   3.075   1.219 -0.2080 -0.1763  0.0360
 1045HOH      O 3152   2.465   2.608   0.549 -0.4414 -0.1962  0.2154
 1045HOH     H1 3153   2.525   2.627   0.477 -1.2860 -0.7172 -0.6762
 1045HOH     H2 3154   2.505   2.534   0.595 -0.2644 -0.3593 -0.1950
 1046HOH      O 3155   0.029   3.344   3.735  0.1157 -0.5178 -0.4986
 1046HOH     H1 3156  -0.011   3.261   3.762 -0.5657 -0.5760 -1.5381
 1046HOH     H2 3157   0.029   3.397   3.814 -1.0967 -0.9062 -0.1818
 1047HOH      O 3158   3.032   1.179   3.049 -0.0576  0.3358 -0.0856
 1047HOH     H1 3159   3.040   1.150   3.140 -0.5320  0.2668 -0.0573
 1047HOH     H2 3160   3.122   1.183   3.016  0.0892 -0.0729  0.2508
 1048HOH      O 3161   1.417   2.235   0.837 -0.3163  0.2440  0.2961
 1048HOH     H1 3162   1.358   2.217   0.764 -1.5368 -0.3901  1.3556
 1048HOH     H2 3163   1.392   2.322   0.867  0.4528  0.6738 -0.2323
 1049HOH      O 3164   0.463   1.316   0.852  0.4130 -0.2722 -0.5872
 1049HOH     H1 3165   0.485   1.409   0.844 -0.1661 -0.1035 -0.3534
 1049HOH     H2 3166   0.456   1.302   0.946  1.0860 -0.7057 -0.5940
 1050HOH      O 3167   1.969   0.842   2.067 -0.0498  0.1621 -0.8495
 1050HOH     H1 3168   1.875   0.849   2.085 -0.0705  0.0790 -0.9265
 1050HOH     H2 3169   1.986   0.748   2.060  0.4865 -0.0378  1.5150
 1051HOH      O 3170   1.461   1.302   0.525 -0.2634  0.5934 -0.3496
 1051HOH     H1 3171   1.444   1.282   0.618  0.6220  1.3186 -0.0027
 1051HOH     H2 3172   1.473   1.397   0.523  1.9007  0.4168 -0.7644
 1052HOH      O 3173   3.779   2.738   3.801  0.4759  0.6470 -0.6620
 1052HOH     H1 3174   3.842   2.675   3.836 -0.5945  0.4489  1.1549
 1052HOH     H2 3175   3.754   2.702   3.716  1.0842 -0.4930 -0.4031
 1053HOH      O 3176   2.729   1.106   2.930 -0.7700 -0.6856 -0.3578
 1053HOH     H1 3177   2.818   1.076   2.913 -0.0752  0.4396  0.8980
 1053HOH     H2 3178   2.703   1.061   3.011  0.0224  1.2394  1.1535
 1054HOH      O 3179   1.365   3.829   1.078 -0.3440  0.5947  0.4485
 1054HOH     H1 3180   1.321   3.859   1.157 -0.1611  0.3963  0.6291
 1054HOH     H2 3181   1.457   3.852   1.091 -0.1591 -0.2174  0.6893
 1055HOH      O 3182   1.885   3.997   2.979  0.0633 -0.2173 -0.0449
 1055HOH     H1 3183   1.928   4.078   3.007  0.6623 -0.5093 -0.0936
 1055HOH     H2 3184   1.816   4.026   2.919  0.5336  0.2382 -0.3828
 1056HOH      O 3185   2.183   3.371   2.899 -0.6945 -0.7046  0.0288
 1056HOH     H1 3186   2.144   3.413   2.975  0.6844 -0.8748  0.9046
 1056HOH     H2 3187   2.218   3.443   2.847 -0.9706 -0.6218 -0.0407
 1057HOH      O 3188   0.773   3.952   2.890  0.2332  0.2111  0.1294
 1057HOH     H1 3189   0.739   4.041   2.879 -0.8087 -0.1047  0.5815
 1057HOH     H2 3190   0.725   3.900   2.826  0.4595 -0.1191  0.2239
 1058HOH      O 3191   2.600   3.447   2.697 -0.7654 -0.0546  0.1643
 1058HOH     H1 3192   2.683   3.494   2.692 -0.8242 -0.0199 -0.6990
 1058HOH     H2 3193   2.546   3.484   2.627 -0.2916 -2.3305 -1.6687
 1059HOH      O 3194   0.235   2.124   2.415  0.5363 -0.2855  0.2347
 1059HOH     H1 3195   0.266   2.108   2.504  0.2879  1.3744  0.6788
 1059HOH     H2 3196   0.163   2.062   2.403  0.5820 -0.5441  1.1661
 1060HOH      O 3197   3.668   0.203   0.035 -0.7509 -0.3509 -0.8414
 1060HOH     H1 3198   3.723   0.220  -0.042  0.1825  0.9822  0.0459
 1060HOH     H2 3199   3.711   0.130   0.080 -0.2528  0.0394 -0.6681
 1061HOH      O 3200   2.041   2.564   1.803  0.5626 -0.0666 -0.1975
 1061HOH     H1 3201   1.956   2.533   1.771  0.7335 -1.1885  0.3410
 1061HOH     H2 3202   2.097   2.567   1.725  0.2524 -0.1147 -0.4240
 1062HOH      O 3203   0.881   3.452   3.515  0.2621 -0.4572 -0.0635
 1062HOH     H1 3204   0.855   3.406   3.594  0.2331  0.4410  0.4816
 1062HOH     H2 3205   0.800   3.462   3.464  0.2266 -0.7839 -0.0715
 1063HOH      O 3206   3.162  -0.015   1.338 -0.3218  0.7446 -0.4998
 1063HOH     H1 3207   3.248  -0.018   1.380 -0.4075  0.6619 -0.3291
 1063HOH     H2 3208   3.165   0.063   1.282  0.1863  0.2453 -1.1934
 1064HOH      O 3209   3.925   3.586   1.368 -0.1684  0.3876 -0.6775
 1064HOH     H1 3210   3.830   3.600   1.360 -0.2574 -0.0327 -0.4338
 1064HOH     H2 3211   3.958   3.665   1.409 -0.5773  0.1097  0.2320
 1065HOH      O 3212   2.988   2.741   1.293  0.5284 -0.7921 -0.2064
 1065HOH     H1 3213   2.898   2.763   1.272  0.4014 -0.8162  0.2795
 1065HOH     H2 3214   3.041   2.804   1.245  0.2159 -0.1328  0.2867
 1066HOH      O 3215   0.187   3.906   1.276 -0.2376  0.3410 -0.0557
 1066HOH     H1 3216   0.199   3.851   1.353  0.7683  0.3124 -0.2141
 1066HOH     H2 3217   0.269   3.954   1.267 -0.6484  0.9812 -0.6228
 1067HOH      O 3218   0.918   3.345   3.793 -0.5555  0.6016 -0.7419
 1067HOH     H1 3219   0.839   3.386   3.831 -0.4659  0.2710 -0.1721
 1067HOH     H2 3220   0.972   3.419   3.765 -0.4273  0.8989  0.2077
 1068HOH      O 3221   3.346   1.110   1.729 -1.4270  0.6091  0.3978
 1068HOH     H1 3222   3.277   1.152   1.779 -0.5742  1.3471  1.0304
 1068HOH     H2 3223   3.427   1.136   1.774 -0.7722 -0.9671  0.2655
 1069HOH      O 3224   0.709   0.199   3.454  0.1001 -0.4133  0.1574
 1069HOH     H1 3225   0.637   0.181   3.515  0.5305 -0.2834  0.7130
 1069HOH     H2 3226   0.780   0.141   3.482  0.8190  0.6806  0.7297
 1070HOH      O 3227   0.052   3.101   1.333  0.5120  0.2447  0.0532
 1070HOH     H1 3228   0.093   3.107   1.419  1.0307 -0.6371 -0.1077
 1070HOH     H2 3229   0.070   3.185   1.292  0.9698  0.3811  0.5109
 1071HOH      O 3230   2.133   2.869   4.101  0.6709 -0.3899 -0.0007
 1071HOH     H1 3231   2.180   2.891   4.021  1.3081  0.1665  0.5006
 1071HOH     H2 3232   2.066   2.936   4.111  1.1043  0.0045  0.3273
 1072HOH      O 3233   1.644   0.013   1.635 -0.1890  0.4646  0.1201
 1072HOH     H1 3234   1.635  -0.073   1.594 -0.1491 -0.3930  1.7372
 1072HOH     H2 3235   1.637   0.075   1.563  2.1618 -0.8883 -1.5629
 1073HOH      O 3236   1.730   1.549   4.054 -0.6453 -0.1352 -0.2469
 1073HOH     H1 3237   1.784   1.627   4.043  0.4796 -0.6879  0.8621
 1073HOH     H2 3238   1.646   1.582   4.086  0.0512  0.6136  0.9502
 1074HOH      O 3239   0.570   1.480   4.153 -0.0435 -0.2579  0.1656
 1074HOH     H1 3240   0.609   1.450   4.071  0.2897 -0.9117  0.5505
 1074HOH     H2 3241   0.496   1.535   4.125  0.6477  0.3510 -0.5747
 1075HOH      O 3242   2.677   3.221   0.080 -0.2046 -0.1174  0.0467
 1075HOH     H1 3243   2.607   3.240   0.018 -0.9746 -0.1449  0.8688
 1075HOH     H2 3244   2.754   3.206   0.026 -0.9073 -0.4242 -0.9158
 1076HOH      O 3245   2.110   2.461   2.809  0.0692  0.0222  0.8382
 1076HOH     H1 3246   2.181   2.525   2.811  0.0088  0.1852 -0.6352
 1076HOH     H2 3247   2.153   2.377   2.821  0.3939  0.1812  0.7969
 1077HOH      O 3248   2.069   3.852   1.281  0.0628 -0.1901 -0.5967
 1077HOH     H1 3249   2.055   3.783   1.346  0.4865  0.0546 -0.2303
 1077HOH     H2 3250   2.040   3.814   1.199 -0.6883 -0.4382 -0.2381
 1078HOH      O 3251   2.210   0.936   2.597 -0.1870 -0.0091  0.1372
 1078HOH     H1 3252   2.167   1.012   2.638 -0.5684 -0.4493  0.5842
 1078HOH     H2 3253   2.259   0.895   2.668  0.4446  0.1001 -0.2201
 1079HOH      O 3254   0.846   3.551   3.084 -0.2372 -0.1592 -0.0415
 1079HOH     H1 3255   0.878   3.461   3.092  0.9716  0.3144  1.2093
 1079HOH     H2 3256   0.915   3.597   3.036 -0.2550  0.3454  0.3978
 1080HOH      O 3257   3.881   1.151   3.744  0.3075 -0.4926 -1.3284
 1080HOH     H1 3258   3.872   1.214   3.816  1.7149  0.0891 -1.5895
 1080HOH     H2 3259   3.855   1.067   3.781  0.6716 -0.1503 -0.2383
 1081HOH      O 3260   0.986   3.733   0.768 -0.0882 -0.4558  0.2179
 1081HOH     H1 3261   1.015   3.784   0.843  0.3269 -0.7022  0.2291
 1081HOH     H2 3262   0.997   3.791   0.693 -1.4095  0.1414  0.4363
 1082HOH      O 3263   1.671   3.207   2.319 -0.0629  0.2406 -0.4150
 1082HOH     H1 3264   1.654   3.296   2.287  0.2694  0.6871  0.5940
 1082HOH     H2 3265   1.715   3.219   2.403 -1.3755 -0.8633  0.5067
 1083HOH      O 3266   2.600   3.414   3.345  0.1280  0.8886 -0.2905
 1083HOH     H1 3267   2.671   3.478   3.339  0.9244 -0.0249 -1.3415
 1083HOH     H2 3268   2.542   3.435   3.272  0.8354 -0.0253 -1.1715
 1084HOH      O 3269   1.148   1.531   3.992  0.0175  0.5757 -0.3690
 1084HOH     H1 3270   1.077   1.562   4.048  0.5811  0.2979  0.5675
 1084HOH     H2 3271   1.217   1.507   4.054  0.7111  0.3002 -1.2100
 1085HOH      O 3272   1.325   1.611   1.505  0.2271  0.5326 -0.4353
 1085HOH     H1 3273   1.414   1.610   1.541  0.1234  1.1586 -0.1422
 1085HOH     H2 3274   1.297   1.520   1.508  0.1242  0.5602  1.3552
 1086HOH      O 3275   1.366   3.689   0.356 -0.2506 -0.5679 -0.3759
 1086HOH     H1 3276   1.408   3.643   0.283 -0.2075  0.0569 -0.7582
 1086HOH     H2 3277   1.437   3.706   0.418 -0.0413 -0.0372 -0.7501
 1087HOH      O 3278   1.756   0.087   0.317  0.3506 -0.1684 -0.4581
 1087HOH     H1 3279   1.809   0.097   0.396 -0.1280 -1.7182  0.1322
 1087HOH     H2 3280   1.673   0.050   0.348 -0.5191  0.7519 -1.5214
 1088HOH      O 3281   0.244   3.633   0.048  0.2353 -0.0269  0.8225
 1088HOH     H1 3282   0.271   3.595  -0.036 -1.5315  0.0993  0.0990
 1088HOH     H2 3283   0.289   3.717   0.053 -0.4796  0.5003 -0.6158
 1089HOH      O 3284   3.265   3.003   1.144 -0.0838  0.3796  0.4245
 1089HOH     H1 3285   3.272   2.910   1.164  1.0777  0.5012  0.6884
 1089HOH     H2 3286   3.273   3.008   1.049 -0.0259  0.2276  0.4212
 1090HOH      O 3287   3.409   1.716   0.057  0.4797  0.0211 -0.3734
 1090HOH     H1 3288   3.387   1.781  -0.010 -1.1480 -0.6520 -0.5686
 1090HOH     H2 3289   3.386   1.759   0.140 -0.0348 -0.0812 -0.4582
 1091HOH      O 3290   0.291   0.361   2.178  0.3766  0.3307  0.1126
 1091HOH     H1 3291   0.263   0.319   2.259 -0.1869  0.5894  0.0676
 1091HOH     H2 3292   0.315   0.289   2.120  0.3149  0.1187  0.3484
 1092HOH      O 3293   2.598   3.208   2.439 -0.4060 -0.5170  0.1118
 1092HOH     H1 3294   2.624   3.296   2.467 -0.3919 -0.5936  0.3432
 1092HOH     H2 3295   2.551   3.223   2.356  0.9050 -0.4374 -0.6697
 1093HOH      O 3296   1.022   2.809   0.471  0.4831 -0.1188 -0.5388
 1093HOH     H1 3297   0.953   2.764   0.521 -0.4528  0.1623 -1.4891
 1093HOH     H2 3298   1.009   2.902   0.491  1.2770 -0.1216  0.0624
 1094HOH      O 3299   2.114   3.763   3.499 -0.5172 -0.6019  0.1740
 1094HOH     H1 3300   2.175   3.781   3.571 -0.0867  1.5440 -0.5602
 1094HOH     H2 3301   2.037   3.726   3.542 -0.3812  0.7677  1.8492
 1095HOH      O 3302   2.628   1.447   2.748  0.5842 -0.0296 -0.0396
 1095HOH     H1 3303   2.568   1.428   2.819 -0.1438  1.0806 -0.3105
 1095HOH     H2 3304   2.585   1.412   2.670 -0.2939  1.6593 -0.3922
 1096HOH      O 3305   2.327   2.101   3.663 -0.1013  0.6381  0.2824
 1096HOH     H1 3306   2.374   2.018   3.654 -0.1548  0.6912 -0.7015
 1096HOH     H2 3307   2.384   2.155   3.718  0.0029  0.0151  0.8117
 1097HOH      O 3308   2.016   1.432   3.077 -0.6853  0.4118 -0.3042
 1097HOH     H1 3309   1.965   1.512   3.087  0.8869  1.4051  0.6837
 1097HOH     H2 3310   2.097   1.461   3.033 -0.4303 -0.8154 -0.7077
 1098HOH      O 3311   0.257   3.533   3.276  0.0371 -0.1930 -0.1030
 1098HOH     H1 3312   0.227   3.443   3.266  0.0118 -0.2565  0.4765
 1098HOH     H2 3313   0.180   3.586   3.253  0.3050 -0.2735 -1.3383
 1099HOH      O 3314   0.148   2.938   3.313 -0.1916  0.3802  0.3935
 1099HOH     H1 3315   0.227   2.907   3.358 -0.1278  0.9593  0.6958
 1099HOH     H2 3316   0.123   3.017   3.361 -0.2502  0.8973 -0.4657
 1100HOH      O 3317   0.872   0.265   1.962  0.0316  0.4399 -0.4579
 1100HOH     H1 3318   0.829   0.185   1.933 -0.8136  0.8946 -0.5354
 1100HOH     H2 3319   0.873   0.321   1.885  0.5937  0.5269 -0.3974
 1101HOH      O 3320   1.426   0.547   2.731 -0.1247 -0.3642 -0.3372
 1101HOH     H1 3321   1.330   0.550   2.727 -0.1091  0.7880 -0.5742
 1101HOH     H2 3322   1.445   0.511   2.818 -0.7749 -0.3387 -0.1701
 1102HOH      O 3323   0.919   0.048   3.508  0.6385  0.5015  0.0951
 1102HOH     H1 3324   0.932  -0.046   3.496  0.1980  0.3689  0.5888
 1102HOH     H2 3325   0.932   0.062   3.602  0.0230  0.8219  0.1404
 1103HOH      O 3326   0.236   0.059   0.028 -0.6110  0.7230 -0.4557
 1103HOH     H1 3327   0.182   0.137   0.044 -0.4151  0.9633 -0.9095
 1103HOH     H2 3328   0.323   0.095   0.007 -0.4746  0.3717 -0.5003
 1104HOH      O 3329   1.816   1.353   3.382 -0.0211  0.0748  0.3114
 1104HOH     H1 3330   1.852   1.272   3.344 -0.5270 -0.4881  0.9701
 1104HOH     H2 3331   1.725   1.331   3.403 -0.0168  0.6393  0.9941
 1105HOH      O 3332   2.199   0.874   2.340  0.2231  0.7481 -0.1519
 1105HOH     H1 3333   2.105   0.877   2.323  0.2506  0.3943 -0.3854
 1105HOH     H2 3334   2.208   0.896   2.433 -0.0197  1.5857 -0.3136
 1106HOH      O 3335   1.835   1.018   1.578  0.4551  0.0962 -0.4504
 1106HOH     H1 3336   1.742   1.021   1.600  0.3033 -0.8655 -0.8575
 1106HOH     H2 3337   1.879   1.058   1.653 -0.3264  1.7275 -0.7928
 1107HOH      O 3338   0.516   0.704   2.603  0.4159  0.1604 -0.4128
 1107HOH     H1 3339   0.441   0.657   2.639  0.4759 -1.0901 -1.7270
 1107HOH     H2 3340   0.591   0.673   2.654  0.1871  0.5915  0.2009
 1108HOH      O 3341   1.006   1.579   0.341  0.3225  0.0920  0.5781
 1108HOH     H1 3342   1.018   1.603   0.249 -1.2389  0.3031  0.3836
 1108HOH     H2 3343   1.052   1.648   0.390  1.7969 -0.4153  0.0021
 1109HOH      O 3344   2.979   1.930   2.584 -0.6397  0.2639  0.7630
 1109HOH     H1 3345   2.888   1.949   2.562 -0.5607  0.1373  0.2980
 1109HOH     H2 3346   3.020   2.016   2.596 -0.3488  0.4684 -1.0498
 1110HOH      O 3347   3.797   2.389   2.327 -0.3060 -0.2928 -0.3197
 1110HOH     H1 3348   3.832   2.364   2.241  0.0722 -0.0837 -0.2287
 1110HOH     H2 3349   3.843   2.470   2.349 -1.3716  0.4029 -0.5209
 1111HOH      O 3350   0.090   0.974   1.694 -0.7922 -0.6023  0.1395
 1111HOH     H1 3351   0.166   0.936   1.739 -0.2379  0.3798  0.0859
 1111HOH     H2 3352   0.114   0.972   1.601 -0.2847  0.7402  0.1939
 1112HOH      O 3353   1.066   0.250   1.575 -0.0479  0.5403 -0.1101
 1112HOH     H1 3354   1.088   0.301   1.652  0.2991 -0.1903  0.2978
 1112HOH     H2 3355   1.146   0.203   1.553 -0.1942  0.5870 -0.8056
 1113HOH      O 3356   2.290   2.437   0.850 -0.3648 -1.0212  0.2788
 1113HOH     H1 3357   2.203   2.457   0.884  0.2908  0.8157  1.1661
 1113HOH     H2 3358   2.335   2.395   0.923 -0.0365 -0.4270  0.4290
 1114HOH      O 3359   3.476   2.489   2.786  0.0851 -0.2008  0.0437
 1114HOH     H1 3360   3.459   2.435   2.709  0.2022 -0.7604  0.4040
 1114HOH     H2 3361   3.532   2.559   2.754 -0.6497  0.1370 -0.5856
 1115HOH      O 3362   0.820   1.225   3.942 -0.5435 -0.3726 -0.1358
 1115HOH     H1 3363   0.876   1.250   4.015 -0.5410 -1.7313  0.3906
 1115HOH     H2 3364   0.750   1.289   3.942  0.2697  0.5651  0.0582
 1116HOH      O 3365   0.084   3.342   0.624 -0.0989 -0.0107 -0.3253
 1116HOH     H1 3366   0.156   3.404   0.613  0.1033 -0.1298  0.2785
 1116HOH     H2 3367   0.011   3.381   0.575  0.0042  0.7333  0.0873
 1117HOH      O 3368   0.258   3.447   1.661 -1.2737 -0.4375  0.1277
 1117HOH     H1 3369   0.278   3.488   1.745  0.6498 -0.2460 -0.3237
 1117HOH     H2 3370   0.269   3.517   1.597 -1.0695 -0.9367 -0.3979
 1118HOH      O 3371   2.316   0.956   1.714 -0.5631 -0.4358  0.1005
 1118HOH     H1 3372   2.398   0.962   1.762 -0.6124  0.2673  0.1224
 1118HOH     H2 3373   2.319   0.870   1.671  0.5769 -0.0898 -0.6049
 1119HOH      O 3374   1.692   3.775   3.011 -0.4677 -0.4905 -0.2135
 1119HOH     H1 3375   1.771   3.814   2.974 -0.6260 -0.1800 -0.2295
 1119HOH     H2 3376   1.622   3.835   2.987 -0.7021 -0.7320 -0.1487
 1120HOH      O 3377   0.873   1.854   2.738 -0.3491 -0.2097 -0.0987
 1120HOH     H1 3378   0.877   1.950   2.742  0.9596 -0.2151 -0.5400
 1120HOH     H2 3379   0.913   1.825   2.819 -0.0884 -0.3803 -0.2876
 1121HOH      O 3380   3.112   3.915   2.805 -0.4759  0.4198 -0.0324
 1121HOH     H1 3381   3.118   3.884   2.895 -0.3086 -1.0623 -0.4961
 1121HOH     H2 3382   3.202   3.919   2.774 -0.4535  1.7957  0.0805
 1122HOH      O 3383   3.470   2.762   0.905 -0.5069 -0.1281  0.4432
 1122HOH     H1 3384   3.466   2.852   0.873 -0.8069 -0.2324  0.1690
 1122HOH     H2 3385   3.379   2.741   0.928 -0.7480 -0.8630 -0.9627
 1123HOH      O 3386   2.448   3.135   0.243 -0.0627  0.0064 -0.3914
 1123HOH     H1 3387   2.525   3.171   0.199 -0.3895  0.3768 -0.6829
 1123HOH     H2 3388   2.480   3.057   0.288  0.3863 -0.0979 -0.8722
 1124HOH      O 3389   3.483   0.480   3.075  0.5003 -0.5867 -0.1123
 1124HOH     H1 3390   3.505   0.388   3.060 -0.3804 -0.7081 -0.9072
 1124HOH     H2 3391   3.392   0.478   3.104  0.6733  0.0086  0.5139
 1125HOH      O 3392   3.778   3.213   3.818  0.4610 -0.2042 -0.1127
 1125HOH     H1 3393   3.685   3.232   3.816  0.5078  0.0948  0.3238
 1125HOH     H2 3394   3.801   3.213   3.911  0.9600  0.0716 -0.2261
 1126HOH      O 3395   3.066   0.908   3.584 -0.2434 -0.1531 -0.2255
 1126HOH     H1 3396   3.040   0.877   3.670 -0.9247 -0.2360 -0.4475
 1126HOH     H2 3397   3.148   0.862   3.565  0.2245  0.3018  0.6065
 1127HOH      O 3398   3.382   2.743   1.336 -0.1950 -0.0566  0.1564
 1127HOH     H1 3399   3.475   2.728   1.316 -0.0900  1.0435 -0.3293
 1127HOH     H2 3400   3.337   2.725   1.254 -0.4032 -0.4064  0.3420
 1128HOH      O 3401   3.450   2.312   2.592  0.7116  0.4149  0.6817
 1128HOH     H1 3402   3.469   2.301   2.499 -0.9749 -1.3962  0.4349
 1128HOH     H2 3403   3.475   2.228   2.632 -1.4830 -0.1039  1.1979
 1129HOH      O 3404   3.237   0.255   1.646  0.5336 -0.4200  0.3260
 1129HOH     H1 3405   3.305   0.279   1.709  0.3879  0.6788  0.1085
 1129HOH     H2 3406   3.273   0.280   1.561  0.0518 -0.2593  0.1641
 1130HOH      O 3407   2.006   1.869   2.236 -0.2689  0.6603  0.4773
 1130HOH     H1 3408   2.097   1.898   2.237  0.0358 -0.1820  1.7421
 1130HOH     H2 3409   1.969   1.903   2.318 -0.3912 -0.9139  1.1428
 1131HOH      O 3410   2.195   2.865   3.479 -0.6407 -0.3398  0.1471
 1131HOH     H1 3411   2.126   2.865   3.412 -0.0670 -0.3389 -0.4660
 1131HOH     H2 3412   2.167   2.798   3.542 -0.1790 -1.9972 -1.2363
 1132HOH      O 3413   1.234   2.987   3.155 -0.4040 -0.1908 -0.7308
 1132HOH     H1 3414   1.302   2.996   3.088  0.8479 -1.5087  0.2401
 1132HOH     H2 3415   1.155   3.019   3.113  0.7709  1.4115 -1.9550
 1133HOH      O 3416   1.986   1.181   3.213  0.3352 -0.3474  0.2432
 1133HOH     H1 3417   1.985   1.260   3.159 -0.2276 -0.2810  0.3307
 1133HOH     H2 3418   2.059   1.130   3.181  0.6169  0.1421  0.0832
 1134HOH      O 3419   1.549   3.464   3.551  0.1172 -0.9359  0.2817
 1134HOH     H1 3420   1.633   3.419   3.559  0.2735 -0.7355 -0.1521
 1134HOH     H2 3421   1.547   3.493   3.460 -0.1103 -0.3252  0.4716
 1135HOH      O 3422   4.129   3.716   1.196 -0.1889  0.2960  0.5107
 1135HOH     H1 3423   4.204   3.756   1.240 -0.5293  0.3556  1.0528
 1135HOH     H2 3424   4.053   3.747   1.245 -0.5086 -0.4777  0.5287
 1136HOH      O 3425   0.066   4.086   0.904  0.3969  0.3510  0.5710
 1136HOH     H1 3426   0.139   4.130   0.861  0.8894 -0.1546  0.8707
 1136HOH     H2 3427   0.070   4.116   0.995  0.1014  0.4758  0.5467
 1137HOH      O 3428   1.406   2.592   2.364  0.4663 -0.0644 -0.2793
 1137HOH     H1 3429   1.437   2.501   2.368 -0.4298 -0.3693  0.5429
 1137HOH     H2 3430   1.456   2.638   2.431  1.2622  0.1884 -1.0186
 1138HOH      O 3431   3.052   0.749   0.908 -0.6916  0.5079 -0.2691
 1138HOH     H1 3432   3.144   0.773   0.897 -0.7726  1.4130  0.6699
 1138HOH     H2 3433   3.046   0.659   0.878  0.2351  0.8075 -1.5027
 1139HOH      O 3434   2.239   3.577   1.825  0.1098  0.0557  0.1622
 1139HOH     H1 3435   2.192   3.631   1.762  0.0822  1.0141  0.9394
 1139HOH     H2 3436   2.313   3.541   1.776 -0.7217 -0.4693 -0.7651
 1140HOH      O 3437   2.320   1.341   1.938  0.1467 -0.6775 -0.0368
 1140HOH     H1 3438   2.355   1.252   1.932  0.6661 -0.5042  0.2824
 1140HOH     H2 3439   2.393   1.393   1.973  0.0522 -0.0127 -0.7686
 1141HOH      O 3440   2.637   2.842   3.885  0.1382 -0.1753 -0.3565
 1141HOH     H1 3441   2.634   2.847   3.981  0.4307 -0.5734 -0.3219
 1141HOH     H2 3442   2.549   2.818   3.859 -0.2329  0.9500 -0.2668
 1142HOH      O 3443   2.098   3.386   0.596  0.2763  0.8304  0.5102
 1142HOH     H1 3444   2.147   3.468   0.602  0.2538  0.8898  0.0006
 1142HOH     H2 3445   2.050   3.394   0.513  1.5907 -0.4093 -0.4660
 1143HOH      O 3446   1.640   3.477   3.047 -0.1708  0.1919  0.4549
 1143HOH     H1 3447   1.658   3.565   3.014  0.5723 -0.3128 -0.5635
 1143HOH     H2 3448   1.721   3.429   3.033 -1.2381 -1.3328 -1.3868
 1144HOH      O 3449   3.315   0.398   0.148 -0.4139  0.0041  0.1904
 1144HOH     H1 3450   3.349   0.321   0.103 -0.4952 -0.0123  0.1564
 1144HOH     H2 3451   3.326   0.378   0.241  0.8101  0.5016  0.1934
 1145HOH      O 3452   1.924   2.155   0.374  0.3948 -0.1547  0.4101
 1145HOH     H1 3453   1.955   2.246   0.377  0.1445 -0.0687  0.4405
 1145HOH     H2 3454   1.839   2.160   0.331  0.4002 -0.3824  0.3698
 1146HOH      O 3455   2.363   4.009   3.362  0.5442 -0.3351  0.7796
 1146HOH     H1 3456   2.339   3.917   3.356  0.8070 -0.3912  0.5409
 1146HOH     H2 3457   2.425   4.014   3.435  2.1466 -0.7198 -0.4442
 1147HOH      O 3458   3.782   0.207   0.428  0.4282  0.7250  0.5450
 1147HOH     H1 3459   3.818   0.121   0.448 -0.8577  0.2892  1.2097
 1147HOH     H2 3460   3.856   0.257   0.393  1.0447 -0.8727 -0.6491
 1148HOH      O 3461   3.286   0.796   1.663  0.5096  0.5401 -0.5548
 1148HOH     H1 3462   3.362   0.768   1.714  0.0004  0.0054 -0.0522
 1148HOH     H2 3463   3.309   0.883   1.630  1.1054  0.6339  0.0660
 1149HOH      O 3464   1.050   2.168   2.151  0.3678 -0.6839 -0.2984
 1149HOH     H1 3465   1.043   2.178   2.246 -0.6296 -0.0580 -0.4134
 1149HOH     H2 3466   0.967   2.200   2.117  0.8146 -0.6230 -1.4141
 1150HOH      O 3467   2.178   1.962   4.128  0.6747  0.6725  0.8317
 1150HOH     H1 3468   2.202   2.050   4.098  1.1608  0.3600  0.2515
 1150HOH     H2 3469   2.179   1.909   4.048 -1.0923  0.4148  0.8968
 1151HOH      O 3470   0.719   2.947   2.375  0.0744  0.1972 -0.0500
 1151HOH     H1 3471   0.674   2.966   2.292 -0.4099 -0.0357  0.1512
 1151HOH     H2 3472   0.653   2.963   2.442  0.5136  0.5476  0.3123
 1152HOH      O 3473   2.438   0.365   1.377  0.2832  0.1421 -0.2224
 1152HOH     H1 3474   2.474   0.414   1.452 -1.1368  0.8228  0.0842
 1152HOH     H2 3475   2.397   0.288   1.416 -0.2558  0.3758 -0.3161
 1153HOH      O 3476   2.226   2.009   2.234  0.3079  0.6716  0.8074
 1153HOH     H1 3477   2.233   2.078   2.300 -0.1959  1.0953  0.4352
 1153HOH     H2 3478   2.284   2.038   2.163 -0.5064  1.1495  0.3017
 1154HOH      O 3479   2.850   0.237   0.126  0.0360  0.1216  0.0959
 1154HOH     H1 3480   2.914   0.168   0.108 -0.2855 -0.1065 -0.1831
 1154HOH     H2 3481   2.894   0.317   0.097  0.1247 -0.0563 -0.2734
 1155HOH      O 3482   2.547   3.754   0.177  0.1403  0.4043  0.3494
 1155HOH     H1 3483   2.505   3.840   0.165  0.5885  0.4555 -1.5451
 1155HOH     H2 3484   2.640   3.771   0.164  0.5196 -0.1112  1.9723
 1156HOH      O 3485   1.750   0.068   2.340  0.1024  0.4338  0.6050
 1156HOH     H1 3486   1.839   0.040   2.362  0.4005  0.3126 -0.6021
 1156HOH     H2 3487   1.696  -0.010   2.352  0.4889 -0.0068 -0.3141
 1157HOH      O 3488   3.686   2.918   0.515  0.1083 -0.8517 -0.7634
 1157HOH     H1 3489   3.755   2.874   0.466  0.2825 -0.5043 -0.8352
 1157HOH     H2 3490   3.636   2.965   0.449  0.9196  0.4152 -0.5492
 1158HOH      O 3491   2.673   3.325   1.900 -0.3562  0.2136  0.4361
 1158HOH     H1 3492   2.694   3.380   1.824  0.1385  0.3380  0.6607
 1158HOH     H2 3493   2.632   3.248   1.862 -0.5797  0.4999  0.0788
 1159HOH      O 3494   3.595   1.981   4.048 -0.2496  0.3028 -0.5081
 1159HOH     H1 3495   3.594   1.989   4.144 -1.3730 -0.9163 -0.3633
 1159HOH     H2 3496   3.655   1.909   4.030  0.0145  0.5759 -0.7310
 1160HOH      O 3497   2.656   1.095   2.063 -0.5719 -0.1593  0.2342
 1160HOH     H1 3498   2.563   1.096   2.085 -0.8331  1.0552 -0.6849
 1160HOH     H2 3499   2.658   1.102   1.968  0.4640 -0.4221  0.2183
 1161HOH      O 3500   0.884   2.624   1.097  0.4536  0.2673 -0.4296
 1161HOH     H1 3501   0.917   2.539   1.124 -0.4003  0.2828  0.7958
 1161HOH     H2 3502   0.826   2.604   1.022  0.6625 -0.1514 -0.4857
 1162HOH      O 3503   1.376   1.577   2.314 -0.1102 -0.4417  0.6189
 1162HOH     H1 3504   1.466   1.596   2.289  0.7330 -1.4566  2.4444
 1162HOH     H2 3505   1.342   1.660   2.348 -0.3354  0.2285 -1.0511
 1163HOH      O 3506   3.577   0.108   3.283 -0.4935  0.5641 -0.0885
 1163HOH     H1 3507   3.654   0.120   3.340 -0.2982 -0.0640 -0.2019
 1163HOH     H2 3508   3.614   0.086   3.198 -0.7828 -0.3173 -0.0116
 1164HOH      O 3509   2.734   0.573   3.609 -0.0846 -0.3404 -0.4104
 1164HOH     H1 3510   2.647   0.577   3.568 -0.3646 -1.3589  0.0332
 1164HOH     H2 3511   2.794   0.560   3.535 -0.3470 -0.0651 -0.6801
 1165HOH      O 3512   1.287   4.047   0.202 -0.5526  0.6199  0.7128
 1165HOH     H1 3513   1.336   4.093   0.134 -0.3189 -0.7245 -0.0862
 1165HOH     H2 3514   1.315   3.956   0.195 -1.9641  0.0826  1.3146
 1166HOH      O 3515   1.192   1.220   0.896  0.0086 -0.2712 -0.0350
 1166HOH     H1 3516   1.189   1.125   0.883 -0.3101 -0.1856 -0.6478
 1166HOH     H2 3517   1.111   1.252   0.855 -0.0494  0.2373  0.4489
 1167HOH      O 3518   2.000   3.187   2.515 -0.1075 -0.4596  0.1375
 1167HOH     H1 3519   1.974   3.276   2.539  0.3287 -0.4269  0.4993
 1167HOH     H2 3520   2.015   3.191   2.420 -0.2394 -0.1889  0.1256
 1168HOH      O 3521   1.576   3.713   0.526 -0.4838  0.3526  0.8179
 1168HOH     H1 3522   1.577   3.798   0.571 -0.3043  1.8756 -1.6514
 1168HOH     H2 3523   1.668   3.697   0.503 -0.7153  0.7633 -0.6239
 1169HOH      O 3524   3.306   1.628   1.025  0.4467  0.0744  0.3489
 1169HOH     H1 3525   3.281   1.554   1.081  0.5210 -0.6352 -0.5166
 1169HOH     H2 3526   3.246   1.623   0.950  0.3167  1.0280  0.3655
 1170HOH      O 3527   0.086   0.614   0.820  0.0209  0.2203 -0.1351
 1170HOH     H1 3528   0.109   0.536   0.768 -0.4151 -0.1845  0.2549
 1170HOH     H2 3529  -0.009   0.620   0.812 -0.1203 -0.1488  1.0083
 1171HOH      O 3530   3.568   0.058   0.327 -0.2766 -0.0388  0.1273
 1171HOH     H1 3531   3.651   0.100   0.348  0.1428 -0.7443 -0.0643
 1171HOH     H2 3532   3.502   0.119   0.359  0.2761  1.1407 -0.8302
 1172HOH      O 3533   4.090   3.002   1.000  0.5392 -0.2439  0.2539
 1172HOH     H1 3534   4.184   2.988   1.014  0.7171  0.8293  0.3326
 1172HOH     H2 3535   4.081   3.097   0.995 -0.5692 -0.3209  0.3643
 1173HOH      O 3536   0.631   3.248   3.129  0.1948 -0.2131  0.7577
 1173HOH     H1 3537   0.604   3.217   3.215  0.1657 -0.6094  0.6127
 1173HOH     H2 3538   0.705   3.191   3.105  0.1052 -0.2091  0.4585
 1174HOH      O 3539   0.767   2.177   1.098 -0.4811 -0.0590  0.0966
 1174HOH     H1 3540   0.706   2.111   1.130  0.7064 -0.9763  0.5743
 1174HOH     H2 3541   0.849   2.130   1.084  0.0284  1.0308 -0.9619
 1175HOH      O 3542   2.223   2.773   1.477  0.0913 -0.4787  0.4034
 1175HOH     H1 3543   2.183   2.724   1.405 -0.6278 -0.6218  0.8830
 1175HOH     H2 3544   2.173   2.855   1.481  0.2131 -0.4149  0.6479
 1176HOH      O 3545   1.361   2.900   0.974  0.1808  0.3841 -0.0024
 1176HOH     H1 3546   1.334   2.887   0.883  1.3860  0.8871 -0.4668
 1176HOH     H2 3547   1.347   2.993   0.990 -0.2920  0.2512  0.4532
 1177HOH      O 3548   0.564   1.822   3.550  0.3619  0.7129 -0.7595
 1177HOH     H1 3549   0.541   1.766   3.476  0.4182 -0.1941 -0.1246
 1177HOH     H2 3550   0.645   1.865   3.523  0.9614 -0.3936 -0.8693
 1178HOH      O 3551   1.704   3.309   1.564  0.0187  0.5190 -0.0714
 1178HOH     H1 3552   1.768   3.239   1.553  1.4686  1.5561  0.9497
 1178HOH     H2 3553   1.627   3.266   1.602 -0.4661 -0.9543 -2.3350
 1179HOH      O 3554   3.834   1.442   0.317 -0.2158  0.4245 -0.1586
 1179HOH     H1 3555   3.881   1.433   0.399  0.7582 -1.1527 -0.7996
 1179HOH     H2 3556   3.791   1.357   0.304  0.0547  0.4510 -1.4825
 1180HOH      O 3557   1.447   3.754   0.065  0.0606 -0.0038  0.3900
 1180HOH     H1 3558   1.487   3.723  -0.017 -0.3221  0.2169  0.1092
 1180HOH     H2 3559   1.368   3.700   0.074 -0.4461  0.6522  0.0625
 1181HOH      O 3560   2.821   1.752   2.388 -0.1151  0.9896 -0.4208
 1181HOH     H1 3561   2.853   1.662   2.384 -1.1453  0.6238 -1.0392
 1181HOH     H2 3562   2.889   1.803   2.345  0.1069  0.3854 -0.8171
 1182HOH      O 3563   1.807   2.225   4.073 -0.4109  0.1603  0.9122
 1182HOH     H1 3564   1.739   2.285   4.041 -0.6934 -0.5681  0.0552
 1182HOH     H2 3565   1.771   2.189   4.154 -1.3317 -0.5774  0.2356
 1183HOH      O 3566   1.681   1.465   2.753 -0.6800  0.3423 -0.1296
 1183HOH     H1 3567   1.690   1.396   2.819 -1.7956  0.2235 -0.0663
 1183HOH     H2 3568   1.720   1.428   2.674 -0.3292  0.0564  0.1680
 1184HOH      O 3569   4.011   1.586   2.939 -0.1598 -0.4431  0.2224
 1184HOH     H1 3570   3.919   1.566   2.925 -0.0954 -0.0814 -0.9431
 1184HOH     H2 3571   4.012   1.677   2.969 -0.2213 -0.7717  1.2678
 1185HOH      O 3572   3.350   2.531   0.679  0.6531  0.1689 -0.2254
 1185HOH     H1 3573   3.425   2.585   0.657  1.1360 -0.3884 -0.0034
 1185HOH     H2 3574   3.371   2.496   0.766  0.0025  0.2422 -0.0322
 1186HOH      O 3575   2.346   3.953   2.935 -0.6239  0.2287  0.3065
 1186HOH     H1 3576   2.308   3.873   2.971  0.4324 -0.2497  0.4432
 1186HOH     H2 3577   2.429   3.925   2.896 -0.8021  1.0637 -0.7654
 1187HOH      O 3578   1.993   1.695   0.471 -0.0569 -0.8023  0.3195
 1187HOH     H1 3579   2.054   1.622   0.456  0.8991 -0.2785  1.3960
 1187HOH     H2 3580   2.029   1.767   0.419  0.7429 -0.2698  1.5329
 1188HOH      O 3581   1.821   3.351   3.643  0.1618 -0.1891 -0.3419
 1188HOH     H1 3582   1.773   3.283   3.691  0.5252  0.0494  0.3986
 1188HOH     H2 3583   1.909   3.315   3.631  0.4968  0.2944  0.4629
 1189HOH      O 3584   1.692   3.877   1.169 -0.4314  0.4132 -0.2341
 1189HOH     H1 3585   1.727   3.791   1.147  0.2045  0.1437  1.4971
 1189HOH     H2 3586   1.719   3.933   1.096  0.6179 -0.5271 -0.6281
 1190HOH      O 3587   0.262   2.692   1.345 -0.4537 -0.0394 -0.3194
 1190HOH     H1 3588   0.353   2.701   1.374 -0.4177 -0.4821 -0.2818
 1190HOH     H2 3589   0.264   2.619   1.283 -0.6434  0.4928 -0.9646
 1191HOH      O 3590   2.585   0.040   1.083 -0.2710 -0.0855  0.4590
 1191HOH     H1 3591   2.680   0.030   1.071 -0.4483 -0.8736 -0.6202
 1191HOH     H2 3592   2.564  -0.016   1.157  0.0736 -0.0781  0.5670
 1192HOH      O 3593   1.122   2.891   3.399  0.1832  0.2778 -0.4568
 1192HOH     H1 3594   1.186   2.926   3.337 -0.1581  0.9675 -0.4293
 1192HOH     H2 3595   1.047   2.867   3.345  0.0469  0.4901 -0.3639
 1193HOH      O 3596   2.777   3.491   1.706  0.8581  0.2117  0.2633
 1193HOH     H1 3597   2.771   3.567   1.649  0.1691 -0.8348 -1.2067
 1193HOH     H2 3598   2.871   3.476   1.717  1.0003  0.9824  0.1851
 1194HOH      O 3599   2.768   4.045   2.957  0.3761  0.4734 -0.2662
 1194HOH     H1 3600   2.787   3.976   2.894 -0.1690  0.4781 -0.4474
 1194HOH     H2 3601   2.740   3.999   3.036  2.2326  0.4075  0.4527
 1195HOH      O 3602   3.344   3.287   0.057 -0.3534 -0.0876  0.1426
 1195HOH     H1 3603   3.321   3.195   0.051 -0.0156 -0.1616 -0.1006
 1195HOH     H2 3604   3.276   3.332   0.006  0.8473 -0.4504 -2.0606
 1196HOH      O 3605   3.208   2.155   4.101 -0.1038  0.2858  0.0957
 1196HOH     H1 3606   3.237   2.182   4.188 -0.5612 -0.2055  0.4122
 1196HOH     H2 3607   3.266   2.202   4.041 -0.2337  1.1980  0.6377
 1197HOH      O 3608   0.636   1.093   3.301  0.0923  0.6744 -0.2486
 1197HOH     H1 3609   0.684   1.061   3.377 -0.9248 -0.1461  0.0959
 1197HOH     H2 3610   0.698   1.085   3.229  0.5079 -0.3433  0.1757
 1198HOH      O 3611   1.299   1.859   1.925 -1.1740  0.1825  0.2132
 1198HOH     H1 3612   1.375   1.900   1.968 -0.9355 -0.6312  0.6233
 1198HOH     H2 3613   1.235   1.929   1.917 -0.4898  0.8227  0.1352
 1199HOH      O 3614   3.042   1.924   1.273 -0.8040 -0.4121 -0.2259
 1199HOH     H1 3615   2.964   1.978   1.286 -0.8456 -0.6370  0.5615
 1199HOH     H2 3616   3.008   1.843   1.235 -0.7101  0.1640 -1.6902
 1200HOH      O 3617   2.798   1.927   0.050 -0.4835 -0.0680 -0.2154
 1200HOH     H1 3618   2.795   2.015   0.014  0.1300 -0.1074 -0.3920
 1200HOH     H2 3619   2.890   1.913   0.072 -0.6877 -0.3935  0.5034
 1201HOH      O 3620   2.781   1.142   1.528 -0.0690 -0.4826  0.3790
 1201HOH     H1 3621   2.815   1.131   1.440 -0.0197 -1.1352  0.4701
 1201HOH     H2 3622   2.686   1.133   1.519 -0.1136  0.0257  0.3134
 1202HOH      O 3623   1.269   3.028   3.947  0.3342  0.9981 -0.2527
 1202HOH     H1 3624   1.196   3.075   3.907 -0.4102  0.6211  0.5698
 1202HOH     H2 3625   1.272   3.061   4.037 -0.6233 -0.8167  0.5736
 1203HOH      O 3626   1.123   2.137   3.445 -0.5876 -0.6073  0.5408
 1203HOH     H1 3627   1.126   2.072   3.376  0.4469  0.7006 -0.7781
 1203HOH     H2 3628   1.190   2.109   3.508 -1.3725 -1.6828  0.9432
 1204HOH      O 3629   3.307   1.081   3.032  0.4594 -0.1400  0.2142
 1204HOH     H1 3630   3.361   1.145   3.078  0.1187  0.9216 -0.7516
 1204HOH     H2 3631   3.328   1.094   2.940 -0.3287 -0.7554 -0.0748
 1205HOH      O 3632   1.483   2.523   2.981 -0.3959  0.4155  0.3643
 1205HOH     H1 3633   1.575   2.547   2.987 -0.3168  0.1797  0.1542
 1205HOH     H2 3634   1.438   2.605   2.959  0.0250  0.2020 -1.7000
 1206HOH      O 3635   1.435   1.980   3.254  0.1043 -0.1602  0.2918
 1206HOH     H1 3636   1.385   1.973   3.173 -0.9092  0.3358  0.8392
 1206HOH     H2 3637   1.486   2.060   3.243  0.2041 -0.2540  0.0394
 1207HOH      O 3638   2.432   2.323   1.509 -0.2472  0.1266  0.3553
 1207HOH     H1 3639   2.360   2.266   1.535 -0.2994 -0.3612 -0.7364
 1207HOH     H2 3640   2.388   2.399   1.469 -0.1615  0.4022  0.7756
 1208HOH      O 3641   1.279   3.813   2.191 -0.0331 -0.5757  0.3070
 1208HOH     H1 3642   1.279   3.786   2.283 -0.5106 -0.4662  0.3449
 1208HOH     H2 3643   1.363   3.857   2.179  0.0592 -0.6415  0.6735
 1209HOH      O 3644   0.914   0.508   4.102  0.1961  0.5488  0.3045
 1209HOH     H1 3645   0.971   0.585   4.101 -0.2723  0.8963  0.0571
 1209HOH     H2 3646   0.918   0.474   4.012 -0.4514  0.9284  0.1215
 1210HOH      O 3647   2.211   2.905   0.595  0.2548 -0.3295 -0.2355
 1210HOH     H1 3648   2.188   2.847   0.668  0.9519 -0.0489  0.2169
 1210HOH     H2 3649   2.303   2.924   0.607  0.0042  1.0509 -0.2533
 1211HOH      O 3650   0.769   1.983   3.501  1.0177  0.8952  0.1382
 1211HOH     H1 3651   0.745   2.064   3.456 -1.3661 -0.1944 -0.9150
 1211HOH     H2 3652   0.766   2.005   3.594 -1.7239  1.7202  0.0188
 1212HOH      O 3653   2.989   2.499   2.972  0.3504 -0.1872  0.1068
 1212HOH     H1 3654   3.074   2.526   2.938 -0.5376  2.1486 -0.7055
 1212HOH     H2 3655   2.954   2.440   2.905  0.3616  0.9374 -0.9624
 1213HOH      O 3656   1.421   1.414   1.255  0.2117  0.3680  0.3520
 1213HOH     H1 3657   1.490   1.450   1.310  1.3848  0.2374 -0.9342
 1213HOH     H2 3658   1.447   1.322   1.241 -0.8672 -0.0339  0.7647
 1214HOH      O 3659   3.954   1.293   1.167 -0.3475  0.2631 -0.0510
 1214HOH     H1 3660   3.871   1.341   1.180 -0.1300  0.4354  0.8926
 1214HOH     H2 3661   3.930   1.216   1.116 -0.6713  1.4672 -1.9261
 1215HOH      O 3662   3.203   1.762   4.001  0.2281 -0.0005 -0.6115
 1215HOH     H1 3663   3.114   1.745   3.971  0.3027  0.7452 -1.3566
 1215HOH     H2 3664   3.255   1.766   3.920  0.6953  0.8271 -0.3012
 1216HOH      O 3665   3.946   1.592   2.559 -0.7208  0.1010  0.0680
 1216HOH     H1 3666   3.915   1.677   2.591 -2.2021 -0.3604  0.0257
 1216HOH     H2 3667   3.868   1.551   2.521 -0.2602 -1.5690  0.7200
 1217HOH      O 3668   1.538  -0.000   1.914  0.1970  0.0637  0.2281
 1217HOH     H1 3669   1.540  -0.023   1.821  1.0031 -0.0836  0.2677
 1217HOH     H2 3670   1.451   0.037   1.928  0.2595  0.6209 -0.7131
 1218HOH      O 3671   3.055   1.957   0.080  0.1874  0.4190  0.1336
 1218HOH     H1 3672   3.095   2.038   0.049 -0.5123  0.3914 -0.9711
 1218HOH     H2 3673   3.114   1.888   0.050 -0.1959  0.4307 -0.7104
 1219HOH      O 3674   2.301   3.803   2.623  0.3856 -0.5066  0.6057
 1219HOH     H1 3675   2.229   3.862   2.644 -0.1245 -0.7798 -0.2741
 1219HOH     H2 3676   2.372   3.831   2.680  0.3444  1.2830 -0.0945
 1220HOH      O 3677   2.443   4.071   0.573  0.2463 -0.3342 -0.5681
 1220HOH     H1 3678   2.520   4.020   0.546  0.1897  0.3377 -2.2349
 1220HOH     H2 3679   2.471   4.117   0.652  1.4312 -0.4092 -0.9076
 1221HOH      O 3680   1.035   2.516   3.539  0.0725  0.3977 -0.5112
 1221HOH     H1 3681   0.993   2.432   3.560 -0.5623  0.6922 -0.5658
 1221HOH     H2 3682   1.077   2.501   3.454 -0.4174  0.2585 -0.7384
 1222HOH      O 3683   1.221   0.128   3.883 -0.3834 -0.0051 -0.1377
 1222HOH     H1 3684   1.304   0.152   3.842 -0.8375  0.1955 -0.9951
 1222HOH     H2 3685   1.213   0.187   3.957  0.3160 -0.1522  0.0709
 1223HOH      O 3686   2.257   1.545   3.340  0.3447 -0.2260  0.2149
 1223HOH     H1 3687   2.284   1.460   3.307  0.5858 -0.0755  0.0182
 1223HOH     H2 3688   2.240   1.530   3.433 -0.1706 -0.6117  0.0653
 1224HOH      O 3689   0.362   1.334   3.046  0.1870 -0.1574 -0.1191
 1224HOH     H1 3690   0.313   1.320   2.965 -2.0538  1.3468  0.7633
 1224HOH     H2 3691   0.369   1.247   3.085 -0.8994 -0.6127 -0.8287
 1225HOH      O 3692   1.105   1.843   4.074  0.0816  0.3269 -0.8603
 1225HOH     H1 3693   1.180   1.830   4.132  0.4103 -0.7164 -1.4701
 1225HOH     H2 3694   1.065   1.924   4.105  0.4308  0.0041  0.6021
 1226HOH      O 3695   3.846   0.254   3.950  0.1242  0.3457  0.2894
 1226HOH     H1 3696   3.866   0.335   3.904  0.0194  0.1310 -0.1546
 1226HOH     H2 3697   3.930   0.225   3.986  0.2134  0.5086  0.2125
 1227HOH      O 3698   2.416   0.086   1.951  0.2594 -0.0934  0.4410
 1227HOH     H1 3699   2.401   0.180   1.941 -1.1189 -0.4220 -1.5264
 1227HOH     H2 3700   2.376   0.064   2.036  0.1648  0.9931  0.7010
 1228HOH      O 3701   1.256   1.698   3.790 -0.7240  0.2050  0.4314
 1228HOH     H1 3702   1.185   1.715   3.728 -0.6729  0.6500  0.4889
 1228HOH     H2 3703   1.219   1.636   3.853 -0.5625 -0.8078 -0.4213
 1229HOH      O 3704   0.896   0.327   0.665  0.1651  0.0426 -0.0147
 1229HOH     H1 3705   0.877   0.257   0.603  0.0045  0.1549 -0.0918
 1229HOH     H2 3706   0.895   0.407   0.613 -0.7186  0.2272  0.2582
 1230HOH      O 3707   0.473   1.954   0.208  0.1492  0.1204 -0.2715
 1230HOH     H1 3708   0.414   2.009   0.259  0.7220  0.3163  0.2121
 1230HOH     H2 3709   0.551   1.945   0.263 -0.1838 -1.8048  0.0305
 1231HOH      O 3710   0.802   0.976   3.822  0.2140  0.8709  0.2713
 1231HOH     H1 3711   0.812   1.057   3.871  0.2257  0.4470  1.0134
 1231HOH     H2 3712   0.816   0.907   3.888  1.4088  0.2515 -0.5571
 1232HOH      O 3713   1.515   2.774   0.232 -0.1007  0.3597 -0.4776
 1232HOH     H1 3714   1.582   2.797   0.168 -0.8655  0.6568 -1.1978
 1232HOH     H2 3715   1.520   2.679   0.238  0.3866  0.3754 -0.5033
 1233HOH      O 3716   3.360   2.473   1.127  0.1763  0.0077 -0.5054
 1233HOH     H1 3717   3.363   2.417   1.204  1.5604  0.1641 -0.4033
 1233HOH     H2 3718   3.315   2.421   1.061  0.1164 -0.6290  0.0187
 1234HOH      O 3719   1.123   0.478   1.747  0.5542  0.1104 -0.2420
 1234HOH     H1 3720   1.190   0.528   1.702 -0.3226  0.5438 -1.1390
 1234HOH     H2 3721   1.050   0.538   1.757  0.5063 -0.1225  1.3642
 1235HOH      O 3722   3.732   1.681   0.670 -0.0549 -0.8271  0.4950
 1235HOH     H1 3723   3.707   1.749   0.732 -1.2869 -0.8249  0.0407
 1235HOH     H2 3724   3.812   1.715   0.629 -0.7464  0.4972  0.1229
 1236HOH      O 3725   3.650   1.098   3.565  0.2336 -0.1809  0.4776
 1236HOH     H1 3726   3.695   1.016   3.545  0.0207 -0.1707 -0.0649
 1236HOH     H2 3727   3.598   1.079   3.643  1.0269 -0.2417  1.0201
 1237HOH      O 3728   1.785   2.798   0.491  0.1690  0.3745  0.3568
 1237HOH     H1 3729   1.696   2.822   0.513  0.1420  0.6835 -0.0533
 1237HOH     H2 3730   1.833   2.881   0.493 -0.0296  0.6323 -1.5886
 1238HOH      O 3731   1.474   0.727   3.530  0.2215 -0.0326  0.3754
 1238HOH     H1 3732   1.394   0.773   3.553  0.2576 -0.0263  0.4906
 1238HOH     H2 3733   1.534   0.795   3.500  0.6357  0.1419  1.5313
 1239HOH      O 3734   3.038   2.408   1.299  0.1925  0.0694  0.5526
 1239HOH     H1 3735   3.109   2.422   1.361  0.0355  0.9450  0.5637
 1239HOH     H2 3736   2.999   2.495   1.287 -0.1499 -0.1835 -0.3292
 1240HOH      O 3737   3.240   1.735   3.681 -0.6996  0.8355 -0.0691
 1240HOH     H1 3738   3.167   1.771   3.631 -1.0920 -0.3836 -0.4426
 1240HOH     H2 3739   3.251   1.647   3.646  0.3308  0.6530  0.6512
 1241HOH      O 3740   0.919   3.657   1.289 -0.3598  0.4659  0.2545
 1241HOH     H1 3741   0.919   3.573   1.336 -1.5383 -0.3678 -1.0661
 1241HOH     H2 3742   0.994   3.651   1.229 -0.6990  0.1406 -0.1464
 1242HOH      O 3743   3.011   1.183   3.723 -0.4896  0.0203 -0.3797
 1242HOH     H1 3744   3.052   1.169   3.809 -1.0271 -0.8570 -0.2377
 1242HOH     H2 3745   3.026   1.101   3.676 -1.3020  0.0048 -0.6399
 1243HOH      O 3746   0.779   2.487   0.053 -0.2320 -0.5053  0.8049
 1243HOH     H1 3747   0.780   2.471   0.147  0.3592 -0.4681  0.8070
 1243HOH     H2 3748   0.853   2.437   0.019 -0.1056 -0.0752  0.4362
 1244HOH      O 3749   2.613   1.442   1.337 -0.2364  0.5801 -0.2046
 1244HOH     H1 3750   2.637   1.470   1.425  0.0952 -0.7519  0.1854
 1244HOH     H2 3751   2.537   1.495   1.314 -0.1978  1.1143  0.7864
 1245HOH      O 3752   2.507   0.656   0.252 -0.2411 -0.2182  0.5801
 1245HOH     H1 3753   2.596   0.692   0.254  0.0621 -0.9383  0.6669
 1245HOH     H2 3754   2.456   0.715   0.307  0.1059  0.3870  0.2782
 1246HOH      O 3755   0.483   1.358   0.500  0.6120  0.7484 -0.3509
 1246HOH     H1 3756   0.520   1.366   0.589  0.7290  0.3756 -0.3610
 1246HOH     H2 3757   0.488   1.447   0.464  0.6986  0.8758 -0.0369
 1247HOH      O 3758   2.052   1.008   3.436 -0.0671  0.2109 -0.5992
 1247HOH     H1 3759   2.073   1.098   3.458  0.5101 -0.2084  0.8324
 1247HOH     H2 3760   1.966   0.993   3.476  0.2853 -0.1211  0.0743
 1248HOH      O 3761   1.050   2.843   0.170 -0.1672 -0.1492  0.2217
 1248HOH     H1 3762   1.023   2.801   0.252  0.0032 -0.4187  0.1412
 1248HOH     H2 3763   1.051   2.937   0.191  1.0594 -0.2722  0.8917
 1249HOH      O 3764   2.241   0.673   2.906 -0.0740  0.4256 -0.3155
 1249HOH     H1 3765   2.149   0.668   2.934 -0.1820 -0.1311 -0.7420
 1249HOH     H2 3766   2.289   0.628   2.976 -0.2469 -0.1999 -0.5870
 1250HOH      O 3767   3.792   1.531   4.011  0.5049 -0.5610 -0.2142
 1250HOH     H1 3768   3.811   1.624   4.017 -0.3000 -0.3854 -0.1477
 1250HOH     H2 3769   3.701   1.523   4.040  0.4419 -1.3205 -0.5715
 1251HOH      O 3770   0.908   0.798   2.880 -0.4463 -0.3271 -0.1832
 1251HOH     H1 3771   0.950   0.854   2.815 -0.6346  0.2706  0.1986
 1251HOH     H2 3772   0.968   0.724   2.890  0.5551  0.5069  0.3707
 1252HOH      O 3773   2.881   2.416   1.631 -0.0425 -0.0138 -0.2111
 1252HOH     H1 3774   2.818   2.406   1.560 -0.1274 -0.2111 -0.1097
 1252HOH     H2 3775   2.930   2.495   1.608 -0.8480  0.6138  0.0985
 1253HOH      O 3776   2.879   3.832   0.263 -0.1953 -0.0397 -0.2474
 1253HOH     H1 3777   2.814   3.895   0.295 -0.1645  0.4820 -1.1235
 1253HOH     H2 3778   2.864   3.830   0.168  0.4989 -0.5727 -0.3563
 1254HOH      O 3779   2.849   3.811   1.852  0.2803 -0.4655 -0.3531
 1254HOH     H1 3780   2.888   3.754   1.918  0.5190 -1.4721 -1.3064
 1254HOH     H2 3781   2.755   3.790   1.854  0.1808 -0.0104  0.0978
 1255HOH      O 3782   1.142   1.819   1.559 -0.0165 -0.1959  0.5033
 1255HOH     H1 3783   1.185   1.734   1.554 -0.4914 -0.4136 -0.5165
 1255HOH     H2 3784   1.063   1.803   1.611 -0.6892 -0.6875 -0.6088
 1256HOH      O 3785   1.423   1.529   0.993  0.5581 -0.3621 -0.0614
 1256HOH     H1 3786   1.450   1.447   1.033 -0.4278 -0.6146  0.1441
 1256HOH     H2 3787   1.469   1.597   1.042  0.5863 -0.7444  0.4493
 1257HOH      O 3788   3.563   1.921   2.485  0.2349 -0.8237  0.5002
 1257HOH     H1 3789   3.517   1.981   2.544  0.4135  1.8018 -1.6332
 1257HOH     H2 3790   3.497   1.855   2.462 -0.5888 -0.4830  1.6947
 1258HOH      O 3791   1.902   3.452   1.670  0.0325 -0.2456 -0.4809
 1258HOH     H1 3792   1.833   3.388   1.652 -0.6909  0.3930 -0.0691
 1258HOH     H2 3793   1.889   3.477   1.761  0.8210 -0.0995 -0.3902
 1259HOH      O 3794   0.009   0.505   2.652 -0.3333  0.1367 -0.2063
 1259HOH     H1 3795   0.011   0.533   2.743  0.2688 -0.3885 -0.0480
 1259HOH     H2 3796  -0.015   0.413   2.655 -0.3265  0.1175 -0.5853
 1260HOH      O 3797   3.432   0.276   0.877 -0.3362 -0.1393  0.9398
 1260HOH     H1 3798   3.478   0.252   0.796 -0.6481  0.2410  0.6382
 1260HOH     H2 3799   3.502   0.304   0.936 -0.1568  0.3715  0.5083
 1261HOH      O 3800   2.543   4.057   1.531  0.5086 -0.5524 -0.2135
 1261HOH     H1 3801   2.484   4.022   1.598 -0.1551  0.1773 -0.3798
 1261HOH     H2 3802   2.541   3.993   1.461  0.7361 -1.0316  0.2012
 1262HOH      O 3803   2.542   1.940   1.061  0.3868  0.2842 -0.1563
 1262HOH     H1 3804   2.542   1.865   1.003  0.0065  0.1847 -0.0356
 1262HOH     H2 3805   2.455   1.979   1.050 -0.0427 -0.2589  0.9981
 1263HOH      O 3806   2.427   2.641   2.279  0.0830 -0.1628  0.0411
 1263HOH     H1 3807   2.494   2.699   2.243 -0.2685 -0.2635 -0.8148
 1263HOH     H2 3808   2.430   2.563   2.224 -0.8013 -0.1287 -0.0848
 1264HOH      O 3809   0.085   0.025   2.150  0.3913  0.7756 -0.3805
 1264HOH     H1 3810   0.089  -0.012   2.238  0.1111  0.2452 -0.5774
 1264HOH     H2 3811   0.067   0.118   2.163 -0.8476  0.5080  0.1156
 1265HOH      O 3812   3.339   3.017   0.612 -0.3671  0.0236  0.2087
 1265HOH     H1 3813   3.358   2.929   0.579 -0.4602  0.4161 -0.9804
 1265HOH     H2 3814   3.342   3.073   0.535  0.8947  1.2916  1.0868
 1266HOH      O 3815   1.716   3.258   3.351 -0.1587  0.1589 -0.4516
 1266HOH     H1 3816   1.769   3.195   3.302 -0.3244 -0.0627 -0.3458
 1266HOH     H2 3817   1.753   3.344   3.327 -0.2990  0.0631 -1.0403
 1267HOH      O 3818   0.442   4.020   1.107  0.2885 -0.1731  0.3609
 1267HOH     H1 3819   0.517   4.021   1.049 -0.1174 -1.0212 -0.2207
 1267HOH     H2 3820   0.372   4.063   1.058  0.3870  0.6537  0.9142
 1268HOH      O 3821   1.540   3.139   0.566  0.5086 -0.2747  0.0876
 1268HOH     H1 3822   1.577   3.223   0.592  0.0436 -0.2002  0.5370
 1268HOH     H2 3823   1.589   3.074   0.616  0.1791 -0.1881  0.5426
 1269HOH      O 3824   0.883   0.582   1.258  0.5208 -0.1814  0.6418
 1269HOH     H1 3825   0.971   0.561   1.288  0.5405 -0.2512  0.5357
 1269HOH     H2 3826   0.890   0.589   1.163  0.2573 -0.9574  0.5536
 1270HOH      O 3827   0.965   1.264   0.703  0.3779 -0.3632  0.9262
 1270HOH     H1 3828   0.886   1.239   0.752  0.4855 -1.0752  0.7616
 1270HOH     H2 3829   0.974   1.196   0.636  0.0230  0.7822 -0.3526
 1271HOH      O 3830   2.166   0.647   3.815 -0.0583  0.8105  0.0796
 1271HOH     H1 3831   2.245   0.594   3.800 -0.0521  0.7410  0.3471
 1271HOH     H2 3832   2.094   0.585   3.809 -0.0786  0.8371  0.0434
 1272HOH      O 3833   3.684   0.338   0.985  0.3617 -0.3925 -0.6156
 1272HOH     H1 3834   3.703   0.421   1.028 -0.2711 -0.1093 -0.8543
 1272HOH     H2 3835   3.742   0.275   1.028 -0.5312 -0.2264  0.9759
 1273HOH      O 3836   3.638   1.608   0.263  0.0203 -0.3766  0.2980
 1273HOH     H1 3837   3.622   1.557   0.184  0.4737  0.4711 -0.3848
 1273HOH     H2 3838   3.710   1.563   0.307  0.4671 -0.2947 -0.3280
 1274HOH      O 3839   1.039   1.671   2.941  0.1598 -0.3037  0.1165
 1274HOH     H1 3840   1.097   1.685   3.016 -0.3447  0.7364  0.3557
 1274HOH     H2 3841   0.974   1.608   2.971  0.4914 -0.5906  0.2375
 1275HOH      O 3842   4.095   1.499   1.681  0.0835  0.0385 -0.2517
 1275HOH     H1 3843   4.159   1.430   1.667  0.0966 -0.3757  1.4778
 1275HOH     H2 3844   4.018   1.471   1.631  0.6328 -0.3695 -0.8943
 1276HOH      O 3845   1.790   0.358   0.715 -0.0474 -0.1370 -0.4853
 1276HOH     H1 3846   1.697   0.373   0.699 -0.2930 -1.0509  0.0091
 1276HOH     H2 3847   1.822   0.442   0.750 -0.9375 -0.1380  0.4052
 1277HOH      O 3848   0.623   3.611   1.478  0.3980 -0.7732  0.3204
 1277HOH     H1 3849   0.583   3.652   1.555  0.1589 -0.7302  0.1753
 1277HOH     H2 3850   0.678   3.541   1.514  0.6693 -0.4470  0.5611
 1278HOH      O 3851   0.257   1.298   3.601 -0.4514 -0.0527 -0.2370
 1278HOH     H1 3852   0.298   1.260   3.524  0.1272  0.0188  0.0285
 1278HOH     H2 3853   0.195   1.231   3.631  0.3328 -0.6789  0.0502
 1279HOH      O 3854   2.762   0.881   0.495 -0.6538 -0.5840  0.0276
 1279HOH     H1 3855   2.695   0.913   0.435 -1.4714 -1.4490  0.4367
 1279HOH     H2 3856   2.807   0.813   0.446 -0.4777 -0.4311 -0.0272
 1280HOH      O 3857   3.574   2.186   0.379  0.2059  0.0766 -0.0265
 1280HOH     H1 3858   3.560   2.280   0.366 -0.5590  0.1038  0.7959
 1280HOH     H2 3859   3.668   2.178   0.396  0.1533  0.8377  0.8067
 1281HOH      O 3860   1.584   3.535   1.460  0.1476 -0.0299  0.2165
 1281HOH     H1 3861   1.657   3.565   1.406 -0.0037 -0.2226 -0.1012
 1281HOH     H2 3862   1.623   3.473   1.522  0.3012  0.0977  0.2484
 1282HOH      O 3863   3.086   2.931   1.964 -0.2213 -0.1727  0.0833
 1282HOH     H1 3864   3.079   2.837   1.947  0.3218 -0.0292 -1.1389
 1282HOH     H2 3865   3.048   2.972   1.886 -0.2456  0.6234  0.4948
 1283HOH      O 3866   1.735   3.570   1.159  0.0098  0.0948  0.2017
 1283HOH     H1 3867   1.658   3.555   1.103 -0.4013  0.5424  0.6272
 1283HOH     H2 3868   1.775   3.483   1.168  0.0362 -0.0046 -0.7019
 1284HOH      O 3869   4.114   2.933   2.324 -0.9226  0.5956  0.0818
 1284HOH     H1 3870   4.125   2.907   2.416 -1.4034 -0.2978 -0.0824
 1284HOH     H2 3871   4.061   3.013   2.328 -0.2301  1.0501  0.5986
 1285HOH      O 3872   3.616   1.483   2.544  0.4851  0.0587  0.1536
 1285HOH     H1 3873   3.567   1.483   2.626  0.3179 -0.1151  0.0576
 1285HOH     H2 3874   3.548   1.485   2.476  0.6194  0.1374  0.0189
 1286HOH      O 3875   3.513   1.547   1.805  0.3376  0.0829  0.2976
 1286HOH     H1 3876   3.570   1.477   1.836  0.6457  0.3679  0.3949
 1286HOH     H2 3877   3.563   1.627   1.822 -0.1266  0.3451  0.4588
 1287HOH      O 3878   3.045   0.641   0.617  0.4165 -0.2024 -0.2101
 1287HOH     H1 3879   2.967   0.586   0.623  0.8994 -1.0066 -0.9153
 1287HOH     H2 3880   3.111   0.595   0.669  0.4031  0.5737  0.5479
 1288HOH      O 3881   1.444   3.165   3.016  0.4053  0.0886 -0.7854
 1288HOH     H1 3882   1.400   3.187   2.934 -0.3165  1.0682 -0.1778
 1288HOH     H2 3883   1.481   3.248   3.045 -0.4499  0.0683  0.4988
 1289HOH      O 3884   0.519   3.259   3.456 -0.6622  0.2246 -0.0067
 1289HOH     H1 3885   0.531   3.354   3.450 -0.3051  0.1489 -0.6126
 1289HOH     H2 3886   0.429   3.249   3.488 -0.8626  0.7693 -0.3661
 1290HOH      O 3887   0.073   3.223   1.615  0.9131 -0.0996 -0.2531
 1290HOH     H1 3888   0.128   3.298   1.637  0.2400  0.7630 -1.3201
 1290HOH     H2 3889  -0.002   3.260   1.568 -0.2900 -1.2820  0.5807
 1291HOH      O 3890   1.630   0.125   2.891  0.5110 -0.0278 -0.3156
 1291HOH     H1 3891   1.539   0.138   2.918  0.6560 -0.5577  0.5382
 1291HOH     H2 3892   1.635   0.032   2.870  1.0213 -0.2052  0.4744
 1292HOH      O 3893   0.554   2.957   2.144 -0.4994  0.0302 -0.5985
 1292HOH     H1 3894   0.556   2.916   2.058 -1.1156  0.9904 -1.0997
 1292HOH     H2 3895   0.465   2.992   2.153 -0.1444  0.8700 -0.0454
 1293HOH      O 3896   0.686   1.222   0.735  0.7380  0.1983 -0.2384
 1293HOH     H1 3897   0.647   1.204   0.649  0.2281 -0.2258  0.0708
 1293HOH     H2 3898   0.611   1.229   0.794  1.1052 -0.3526  0.3234
 1294HOH      O 3899   1.075   3.294   4.035 -0.0201 -1.0267 -0.0491
 1294HOH     H1 3900   1.047   3.375   3.992 -0.9171 -1.3420 -0.1095
 1294HOH     H2 3901   1.160   3.274   3.996  0.6424  0.3045  0.5650
 1295HOH      O 3902   3.544   2.329   2.322 -0.4267  0.3440 -0.1737
 1295HOH     H1 3903   3.639   2.338   2.330 -0.5060  0.7663  0.4276
 1295HOH     H2 3904   3.514   2.412   2.285 -0.7007  0.8606  1.1067
 1296HOH      O 3905   2.701   2.874   1.274  0.1688 -0.2376 -0.0989
 1296HOH     H1 3906   2.630   2.814   1.299 -0.2388 -0.2527 -1.1806
 1296HOH     H2 3907   2.661   2.961   1.275  0.5170 -0.0739  0.5943
 1297HOH      O 3908   3.434   2.762   0.567  0.4252  0.1470  0.4681
 1297HOH     H1 3909   3.525   2.787   0.587 -0.0905  1.4543  1.4752
 1297HOH     H2 3910   3.441   2.706   0.490  2.1591 -0.6084  1.0588
 1298HOH      O 3911   4.112   2.312   0.877 -0.1765 -0.4953 -0.5826
 1298HOH     H1 3912   4.123   2.220   0.901 -0.2891 -0.5542 -0.7553
 1298HOH     H2 3913   4.103   2.358   0.961 -0.0694 -0.6351 -0.4950
 1299HOH      O 3914   1.111   3.793   1.846  0.3540  0.3017 -0.0976
 1299HOH     H1 3915   1.122   3.865   1.908 -0.5040  0.0886  0.3336
 1299HOH     H2 3916   1.030   3.814   1.799  0.4705 -0.0401 -0.4637
 1300HOH      O 3917   0.449  -0.027   1.591 -0.4745  0.3088  0.4438
 1300HOH     H1 3918   0.445  -0.011   1.496 -0.1477  0.1196  0.3956
 1300HOH     H2 3919   0.416   0.054   1.630 -0.7050  0.3526  0.1676
 1301HOH      O 3920   0.650   3.771   2.732 -0.2812 -0.6842  0.1739
 1301HOH     H1 3921   0.653   3.676   2.741  1.0965 -0.6978  0.1166
 1301HOH     H2 3922   0.576   3.788   2.675 -0.5315 -1.7243  0.1537
 1302HOH      O 3923   0.654   1.113   2.748  0.1612  0.6363  0.6512
 1302HOH     H1 3924   0.687   1.050   2.684 -0.4604  0.3077  0.6381
 1302HOH     H2 3925   0.728   1.171   2.765  0.8676 -0.3038  0.9303
 1303HOH      O 3926   3.606   3.398   1.169  0.1449 -0.2048 -0.0332
 1303HOH     H1 3927   3.536   3.383   1.105  0.0802 -0.6435  0.1301
 1303HOH     H2 3928   3.617   3.313   1.212 -0.0317  0.1448  0.7540
 1304HOH      O 3929   2.411   3.205   3.770 -0.3121  0.7322  0.4023
 1304HOH     H1 3930   2.354   3.135   3.737 -0.9267  1.0155  0.8308
 1304HOH     H2 3931   2.398   3.278   3.709  1.0450  0.2180 -0.6120
 1305HOH      O 3932   0.546   1.436   3.374 -0.1273 -0.1234  0.2234
 1305HOH     H1 3933   0.565   1.441   3.468 -0.4168 -0.4806  0.3040
 1305HOH     H2 3934   0.490   1.359   3.365 -0.4492  0.1555 -0.1894
 1306HOH      O 3935   1.017   0.200   1.140  0.5263 -0.5774 -0.5923
 1306HOH     H1 3936   0.968   0.249   1.074  0.3661 -0.4937 -0.4143
 1306HOH     H2 3937   1.053   0.268   1.197  0.7198 -0.6459 -0.6311
 1307HOH      O 3938   3.658   2.314   0.688 -0.1126  0.2762 -0.5457
 1307HOH     H1 3939   3.689   2.392   0.734  1.7971 -0.1288 -0.9860
 1307HOH     H2 3940   3.634   2.253   0.757 -0.0033  0.6538 -0.1662
 1308HOH      O 3941   1.493   0.674   2.459 -0.3878 -0.8498  0.3202
 1308HOH     H1 3942   1.568   0.694   2.516 -0.6722  1.8337  0.0017
 1308HOH     H2 3943   1.418   0.674   2.517 -0.4074 -0.8684  0.2948
 1309HOH      O 3944   3.578   0.449   0.165  0.0617  1.3898  0.4013
 1309HOH     H1 3945   3.628   0.369   0.149  1.1205  1.9022  0.9432
 1309HOH     H2 3946   3.496   0.418   0.203  0.5375  0.5647  0.8272
 1310HOH      O 3947   3.139   1.585   0.816 -0.1701 -0.4967 -0.8614
 1310HOH     H1 3948   3.183   1.587   0.732 -0.4067 -0.4937 -0.9864
 1310HOH     H2 3949   3.050   1.615   0.798 -0.0482  0.1235 -0.5022
 1311HOH      O 3950   2.480   2.266   0.282 -0.7655 -0.2044  0.3179
 1311HOH     H1 3951   2.550   2.261   0.347 -0.6564 -0.6846  0.1708
 1311HOH     H2 3952   2.422   2.335   0.315 -0.9359 -0.7118  1.1543
 1312HOH      O 3953   3.658   0.060   0.957 -0.4004 -0.0045 -0.7002
 1312HOH     H1 3954   3.750   0.035   0.965 -0.2280  0.3796 -1.4318
 1312HOH     H2 3955   3.659   0.150   0.927 -1.0271  0.2884  0.0879
 1313HOH      O 3956   3.142   2.014   2.867  0.8154 -0.2487 -0.3756
 1313HOH     H1 3957   3.228   2.045   2.837  0.8102  0.1357  0.0012
 1313HOH     H2 3958   3.143   1.920   2.846  0.9977 -0.0932 -1.1382
 1314HOH      O 3959   2.214   2.708   2.588  0.8727  0.0086  0.0141
 1314HOH     H1 3960   2.141   2.762   2.616  0.7037 -0.1336 -0.1508
 1314HOH     H2 3961   2.180   2.656   2.515  0.7788 -0.9320  0.6974
 1315HOH      O 3962   3.695   0.687   3.899  0.3102  0.6076 -0.6557
 1315HOH     H1 3963   3.631   0.682   3.970  0.0333  0.3061 -0.9236
 1315HOH     H2 3964   3.688   0.603   3.854  1.7092  0.0848 -0.0054
 1316HOH      O 3965   3.219   4.089   2.318 -0.1269  0.3076  0.1960
 1316HOH     H1 3966   3.214   4.101   2.413 -0.0383 -0.1088  0.2570
 1316HOH     H2 3967   3.135   4.051   2.293  0.0221 -0.0120  0.1763
 1317HOH      O 3968   0.242   3.540   1.407 -0.2951  0.4861 -0.4199
 1317HOH     H1 3969   0.282   3.537   1.321 -0.6976 -1.9098 -0.6580
 1317HOH     H2 3970   0.156   3.499   1.395 -0.2447 -0.2236  1.1437
 1318HOH      O 3971   3.050   1.279   1.900 -0.5342 -0.7171  0.0322
 1318HOH     H1 3972   3.041   1.252   1.809 -0.9333 -0.5490  0.0157
 1318HOH     H2 3973   3.138   1.315   1.907 -0.8986  0.3936 -0.5965
 1319HOH      O 3974   2.412   1.298   0.104  0.5896 -0.3867 -0.5707
 1319HOH     H1 3975   2.368   1.261   0.180  0.7063  0.7726  0.1174
 1319HOH     H2 3976   2.358   1.271   0.029 -0.5760 -0.0807  0.1149
 1320HOH      O 3977   3.296   0.184   0.398 -0.2093  0.1903  0.0826
 1320HOH     H1 3978   3.327   0.178   0.488 -1.0849 -1.4928  0.3423
 1320HOH     H2 3979   3.201   0.189   0.405 -0.2701  0.8024 -0.7633
 1321HOH      O 3980   2.257   1.600   2.980  0.3329 -0.5553 -0.5327
 1321HOH     H1 3981   2.319   1.637   3.042  1.3964 -0.5234 -1.5569
 1321HOH     H2 3982   2.202   1.674   2.954  0.5418 -0.3512 -0.4002
 1322HOH      O 3983   2.389   0.640   3.136 -0.1855 -0.0782 -0.2793
 1322HOH     H1 3984   2.345   0.554   3.138  1.3912 -0.9485  0.1430
 1322HOH     H2 3985   2.371   0.678   3.222 -0.7729 -0.0182 -0.4159
 1323HOH      O 3986   1.790   0.478   0.041  0.1709 -0.6370 -1.0663
 1323HOH     H1 3987   1.872   0.471   0.089  0.0115 -0.8942 -0.8246
 1323HOH     H2 3988   1.729   0.520   0.102  0.3455  0.3461 -1.5362
 1324HOH      O 3989   1.921   2.795   1.887 -0.1943 -0.1052 -0.4642
 1324HOH     H1 3990   1.947   2.727   1.825 -0.9977 -0.6769 -0.2077
 1324HOH     H2 3991   1.834   2.767   1.918 -0.6007  1.0942 -0.4293
 1325HOH      O 3992   0.634   2.527   1.438 -0.4417 -0.1684  0.3707
 1325HOH     H1 3993   0.697   2.530   1.509 -0.3015  0.0036  0.2410
 1325HOH     H2 3994   0.624   2.618   1.411  0.4333 -0.3363 -0.6442
 1326HOH      O 3995   4.038   1.748   3.483 -0.2630  0.3013  0.5147
 1326HOH     H1 3996   3.999   1.675   3.531  0.4922 -0.2394  0.3589
 1326HOH     H2 3997   4.070   1.708   3.402  0.2487  0.7779  0.4683
 1327HOH      O 3998   3.668   2.490   0.135  0.2756  0.5062 -0.5297
 1327HOH     H1 3999   3.741   2.443   0.175  0.0760 -1.3446 -2.0521
 1327HOH     H2 4000   3.607   2.505   0.207  1.2504  0.2829  0.4010
 1328HOH      O 4001   2.878   3.507   4.047  0.1710 -0.1800 -0.5325
 1328HOH     H1 4002   2.930   3.463   3.980 -0.2680 -1.4713 -0.0867
 1328HOH     H2 4003   2.793   3.521   4.005 -0.1107 -1.0072 -0.2842
 1329HOH      O 4004   0.711   1.648   1.877 -0.3418 -0.1315  0.1966
 1329HOH     H1 4005   0.629   1.664   1.923 -0.3440 -0.0823  0.1764
 1329HOH     H2 4006   0.745   1.567   1.914 -0.9249 -0.7317 -0.5356
 1330HOH      O 4007   0.321   3.243   2.307  0.1523 -0.6622 -0.2959
 1330HOH     H1 4008   0.403   3.252   2.356 -1.0025 -0.0082  1.7676
 1330HOH     H2 4009   0.276   3.170   2.350 -1.2353  0.3921  0.1877
 1331HOH      O 4010   3.704   3.041   0.232 -0.1809  0.1797  0.7145
 1331HOH     H1 4011   3.656   3.111   0.189 -0.1196  0.3512  0.9211
 1331HOH     H2 4012   3.778   3.085   0.275  0.1316 -0.0723  0.4450
 1332HOH      O 4013   0.262   2.941   2.332 -0.3367  0.3607 -0.6442
 1332HOH     H1 4014   0.257   2.847   2.345 -0.8446  0.5124  0.5525
 1332HOH     H2 4015   0.172   2.967   2.312 -0.3652  0.6699 -0.1566
 1333HOH      O 4016   1.300   1.096   2.166 -0.4714 -0.1331 -0.5591
 1333HOH     H1 4017   1.293   1.167   2.230  0.0465 -0.9063  0.4014
 1333HOH     H2 4018   1.346   1.135   2.092  0.7552  0.2887  0.3724
 1334HOH      O 4019   2.628   3.202   2.805 -0.1027 -0.0011 -0.1964
 1334HOH     H1 4020   2.717   3.171   2.790  0.0018  0.0999  0.1996
 1334HOH     H2 4021   2.630   3.295   2.786 -0.2133 -0.0649 -0.5399
 1335HOH      O 4022   1.929   3.202   0.764 -0.3327  0.1911  0.3381
 1335HOH     H1 4023   1.977   3.271   0.720 -1.1076  0.5023 -0.0648
 1335HOH     H2 4024   1.904   3.142   0.694 -1.2490  0.4890  0.3813
 1336HOH      O 4025   1.058   0.750   3.953  0.6958 -0.1225  0.6419
 1336HOH     H1 4026   0.979   0.797   3.977  0.4946 -0.2887  0.3156
 1336HOH     H2 4027   1.095   0.800   3.879  0.4832 -0.4650  0.2971
 1337HOH      O 4028   2.386   3.236   1.646  0.1054 -0.1619  0.1185
 1337HOH     H1 4029   2.414   3.207   1.560  0.9890  0.9052  0.0098
 1337HOH     H2 4030   2.313   3.177   1.669  0.4230 -1.0295 -0.9505
 1338HOH      O 4031   1.503   0.020   0.409  0.1377  0.1980  0.1245
 1338HOH     H1 4032   1.483   0.111   0.431 -0.4987 -0.1312  1.0207
 1338HOH     H2 4033   1.445   0.001   0.335  0.0483  0.4322  0.1321
 1339HOH      O 4034   0.876   1.322   2.708  0.4652  0.1787  0.0370
 1339HOH     H1 4035   0.822   1.372   2.769  0.4633  0.2095  0.0103
 1339HOH     H2 4036   0.952   1.295   2.759 -0.1375 -0.9226  0.4462
 1340HOH      O 4037   1.415   2.317   2.293  0.1122 -0.4139  0.6099
 1340HOH     H1 4038   1.344   2.281   2.240 -0.0537 -0.2100  0.6933
 1340HOH     H2 4039   1.456   2.240   2.332  0.9480 -0.6791 -0.6714
 1341HOH      O 4040   1.124   0.095   2.856  0.2801 -0.2930 -0.0397
 1341HOH     H1 4041   1.113   0.008   2.896  1.2680 -0.8027 -0.8087
 1341HOH     H2 4042   1.111   0.080   2.763  1.0270  0.2780 -0.2461
 1342HOH      O 4043   0.894   3.801   0.127 -0.2371 -0.6952 -0.6722
 1342HOH     H1 4044   0.966   3.761   0.177  0.4825  0.0661 -1.0480
 1342HOH     H2 4045   0.830   3.825   0.194  0.7008  0.3012 -0.0584
 1343HOH      O 4046   0.831   0.486   2.154  0.0709  0.6519 -0.4524
 1343HOH     H1 4047   0.826   0.412   2.092 -0.1821 -0.3567  0.7024
 1343HOH     H2 4048   0.921   0.485   2.185 -0.1538  0.2058  0.2393
 1344HOH      O 4049   3.154   3.793   0.330 -0.0884 -0.2012 -0.0582
 1344HOH     H1 4050   3.193   3.706   0.345 -0.2578 -0.3584 -0.4847
 1344HOH     H2 4051   3.084   3.777   0.268 -0.6826  0.1228  0.5087
 1345HOH      O 4052   3.132   0.222   2.873 -0.5695 -0.1551  0.6533
 1345HOH     H1 4053   3.074   0.177   2.812 -0.3917 -0.0840  0.4293
 1345HOH     H2 4054   3.168   0.295   2.823  0.5524 -0.8109  0.4206
 1346HOH      O 4055   0.077   2.047   1.268  0.1695  0.4594 -0.3788
 1346HOH     H1 4056  -0.003   2.098   1.258 -0.0498  0.2547  0.2237
 1346HOH     H2 4057   0.124   2.090   1.339 -0.9964 -1.2756  1.6703
 1347HOH      O 4058   3.466   1.506   2.779 -0.6214 -0.3060 -0.1031
 1347HOH     H1 4059   3.408   1.465   2.714 -0.8984  1.1224 -0.8226
 1347HOH     H2 4060   3.410   1.564   2.829 -0.0453  0.0914  0.0950
 1348HOH      O 4061   0.597   2.232   1.930 -0.4838  0.0620  0.9552
 1348HOH     H1 4062   0.589   2.146   1.888  1.4726  0.2294  0.0269
 1348HOH     H2 4063   0.560   2.293   1.866  0.7839  0.1335  0.2359
 1349HOH      O 4064   2.736   3.050   2.238  0.6685 -0.2170  0.2339
 1349HOH     H1 4065   2.809   3.105   2.210  0.3997  0.3066  0.5278
 1349HOH     H2 4066   2.705   3.091   2.319 -0.2061 -0.1862 -0.0927
 1350HOH      O 4067   1.334   4.063   3.156 -0.2469 -0.8090 -0.3440
 1350HOH     H1 4068   1.380   3.998   3.210  0.6473  0.1059  0.0649
 1350HOH     H2 4069   1.257   4.086   3.208  0.7663  0.2993  0.8050
 1351HOH      O 4070   0.397   1.134   3.402 -0.4180 -0.1740  0.1493
 1351HOH     H1 4071   0.468   1.118   3.340  0.1262  0.9051  0.4368
 1351HOH     H2 4072   0.403   1.063   3.465  0.2431 -0.2462  0.0161
 1352HOH      O 4073   2.752   0.178   3.439  0.0314 -0.1919 -0.2033
 1352HOH     H1 4074   2.730   0.086   3.422 -0.5115  0.1113 -1.3708
 1352HOH     H2 4075   2.687   0.227   3.389  0.6623  0.8224 -0.0812
 1353HOH      O 4076   0.213   0.808   3.498  0.1593 -0.1303 -0.8196
 1353HOH     H1 4077   0.289   0.841   3.546 -0.1713 -0.3930 -0.0823
 1353HOH     H2 4078   0.249   0.758   3.425  0.6779  0.3614 -0.9088
 1354HOH      O 4079   0.905   2.273   3.592 -0.1230  0.6382  0.6600
 1354HOH     H1 4080   0.830   2.261   3.534  0.6222  0.8947 -0.4075
 1354HOH     H2 4081   0.976   2.223   3.550  0.6515  1.4821  0.9139
 1355HOH      O 4082   1.365   2.538   3.226 -0.2439 -0.3370 -0.3261
 1355HOH     H1 4083   1.384   2.570   3.138  0.4612  0.3848  0.0685
 1355HOH     H2 4084   1.450   2.525   3.267 -0.5576 -0.7426  0.2313
 1356HOH      O 4085   2.744   1.609   0.684  0.6872 -0.3652  0.1189
 1356HOH     H1 4086   2.726   1.561   0.764  1.3033 -1.5461 -0.4096
 1356HOH     H2 4087   2.800   1.682   0.712  0.3214 -0.3410  0.8369
 1357HOH      O 4088   1.649   1.565   1.936 -0.2199 -0.2850  0.0262
 1357HOH     H1 4089   1.668   1.474   1.960  0.5314 -0.3258 -0.6382
 1357HOH     H2 4090   1.735   1.603   1.917 -0.6279  0.1218 -1.2013
 1358HOH      O 4091   2.056   3.448   4.069 -0.1556 -0.1345 -0.1756
 1358HOH     H1 4092   2.041   3.359   4.038 -0.2370  0.1747 -1.0853
 1358HOH     H2 4093   2.141   3.473   4.033  0.3771 -0.1871  0.9471
 1359HOH      O 4094   3.913   0.353   1.917 -0.3435 -0.1747  0.2391
 1359HOH     H1 4095   3.852   0.367   1.989 -0.6931 -0.1942 -0.0458
 1359HOH     H2 4096   3.880   0.410   1.847  0.1483  0.0503  0.1873
 1360HOH      O 4097   1.784   0.504   1.805  0.1158  0.1225 -0.2245
 1360HOH     H1 4098   1.788   0.525   1.712  1.3317  0.3589 -0.1550
 1360HOH     H2 4099   1.785   0.408   1.809 -0.2432  0.1072 -0.4489
 1361HOH      O 4100   0.759   2.143   0.576  0.0261 -0.4500 -0.1153
 1361HOH     H1 4101   0.699   2.105   0.640 -0.6349  0.1860 -0.3386
 1361HOH     H2 4102   0.706   2.154   0.497  0.4884 -0.0537 -0.3785
 1362HOH      O 4103   1.129   1.987   1.309 -0.1494 -0.0891  0.9148
 1362HOH     H1 4104   1.186   2.036   1.368  1.4131 -0.2199 -0.3599
 1362HOH     H2 4105   1.159   1.897   1.316  0.5913 -0.0038 -0.5419
 1363HOH      O 4106   2.083   0.925   0.725  0.5876  0.4344  0.4441
 1363HOH     H1 4107   2.031   0.992   0.682  1.1069  1.3102  1.1204
 1363HOH     H2 4108   2.154   0.906   0.664  0.6920  0.8404  0.4383
 1364HOH      O 4109   3.770   3.903   0.347 -0.3247 -0.6361 -0.3643
 1364HOH     H1 4110   3.783   3.809   0.339 -0.1822 -0.5931 -0.6697
 1364HOH     H2 4111   3.749   3.932   0.258  0.7193 -0.2200 -0.5013
 1365HOH      O 4112   2.733   2.202   4.154 -0.1956  0.2243 -0.1338
 1365HOH     H1 4113   2.639   2.220   4.156 -0.1209  0.6368  0.0206
 1365HOH     H2 4114   2.759   2.219   4.064 -0.0509  1.4141  0.0913
 1366HOH      O 4115   0.505   2.192   3.780 -0.3450 -0.3435 -0.7952
 1366HOH     H1 4116   0.452   2.231   3.850 -0.0274  0.6182 -1.0699
 1366HOH     H2 4117   0.584   2.246   3.777 -0.2019 -0.5809 -1.6739
 1367HOH      O 4118   0.077   3.196   3.397 -0.4086 -0.2765 -0.6706
 1367HOH     H1 4119   0.006   3.161   3.451 -0.7903 -0.0633 -1.0221
 1367HOH     H2 4120   0.137   3.236   3.460  0.1715 -1.7163 -0.2290
 1368HOH      O 4121   4.007   1.095   2.351  0.0842 -0.1970 -0.1029
 1368HOH     H1 4122   4.063   1.083   2.428 -0.6515 -0.6327  0.3860
 1368HOH     H2 4123   3.923   1.125   2.386  0.1436  0.9684 -0.8671
 1369HOH      O 4124   0.717   3.076   3.424 -0.3145 -0.4316  0.0735
 1369HOH     H1 4125   0.798   3.105   3.465 -0.3286  0.4218 -0.4632
 1369HOH     H2 4126   0.649   3.129   3.465 -0.3532  0.2691 -0.8353
 1370HOH      O 4127   3.970   3.597   0.847 -0.2171  0.3700  0.6478
 1370HOH     H1 4128   4.037   3.637   0.904  1.0060 -0.5056 -0.0815
 1370HOH     H2 4129   3.972   3.504   0.870  0.5123 -0.0721 -0.9037
 1371HOH      O 4130   1.912   2.894   1.297  0.3590  0.5649 -0.2107
 1371HOH     H1 4131   1.947   2.913   1.210  1.2304 -0.6146 -0.1666
 1371HOH     H2 4132   1.935   2.803   1.313  1.0421  0.9737  1.6301
 1372HOH      O 4133   0.929   4.060   1.673  0.3071 -0.5065  0.4038
 1372HOH     H1 4134   0.895   3.971   1.681  0.6102 -0.7014 -0.2887
 1372HOH     H2 4135   1.010   4.060   1.724  0.1313 -0.5218  0.6864
 1373HOH      O 4136   0.535   4.079   1.848 -0.3725 -0.0783 -0.2188
 1373HOH     H1 4137   0.497   4.069   1.761  0.5742 -0.7716 -0.5762
 1373HOH     H2 4138   0.507   4.000   1.895 -0.1314 -0.1433 -0.1851
 1374HOH      O 4139   2.285   0.172   1.696 -0.1461  0.0502 -0.7737
 1374HOH     H1 4140   2.321   0.137   1.614  0.6666 -1.2535  0.0611
 1374HOH     H2 4141   2.338   0.132   1.765 -1.1890  0.5845  0.4346
 1375HOH      O 4142   2.593   2.197   2.341 -0.2444  0.0956 -0.0658
 1375HOH     H1 4143   2.600   2.107   2.311 -1.1376 -0.0977  0.2554
 1375HOH     H2 4144   2.555   2.191   2.429 -0.3231  0.7847 -0.0377
 1376HOH      O 4145   3.315   2.181   1.627 -0.3424 -0.0173  0.1653
 1376HOH     H1 4146   3.241   2.126   1.603 -0.0479 -0.5180  0.3825
 1376HOH     H2 4147   3.391   2.124   1.620  0.0595  0.5407 -0.2638
 1377HOH      O 4148   3.727   1.775   1.565 -0.1884  0.5495  0.0526
 1377HOH     H1 4149   3.754   1.719   1.493  0.3415  0.6701  0.1544
 1377HOH     H2 4150   3.646   1.735   1.598 -0.8255  0.8608 -1.0331
 1378HOH      O 4151   3.043   4.141   0.059  0.4381 -0.0435  0.7258
 1378HOH     H1 4152   3.135   4.116   0.053  0.1772 -1.3426  1.3431
 1378HOH     H2 4153   3.012   4.144  -0.032  0.9137 -0.3552  0.5495
 1379HOH      O 4154   3.995   1.970   3.270 -0.3386  0.3603 -0.0449
 1379HOH     H1 4155   3.956   2.056   3.285 -1.3878 -0.1088  0.1417
 1379HOH     H2 4156   3.935   1.909   3.315  0.7096 -0.4187  0.3749
 1380HOH      O 4157   3.214   3.740   1.754 -0.3518 -0.5124  0.2218
 1380HOH     H1 4158   3.298   3.786   1.760 -0.0559 -0.8585 -0.8443
 1380HOH     H2 4159   3.151   3.808   1.731 -0.3299 -0.2934  0.7784
 1381HOH      O 4160   0.624   2.795   1.702 -0.0099  0.4008  0.3355
 1381HOH     H1 4161   0.701   2.747   1.672 -1.0687 -0.6890 -0.8563
 1381HOH     H2 4162   0.654   2.841   1.781  1.4981 -0.9645  0.6622
 1382HOH      O 4163   2.548   2.454   3.800 -0.3840 -0.3767 -0.0213
 1382HOH     H1 4164   2.577   2.496   3.881  0.0003 -0.9380  0.1445
 1382HOH     H2 4165   2.540   2.362   3.822 -0.7283 -0.4710 -0.5057
 1383HOH      O 4166   1.202   0.957   0.805  0.4737 -0.6140 -0.3734
 1383HOH     H1 4167   1.181   0.974   0.713  0.5259 -1.5542 -0.5765
 1383HOH     H2 4168   1.250   0.875   0.805 -0.1559 -1.0288  0.5554
 1384HOH      O 4169   1.094   1.392   1.441 -0.5519  0.8827 -0.0253
 1384HOH     H1 4170   1.027   1.325   1.454  0.3034  0.0685  0.4711
 1384HOH     H2 4171   1.120   1.382   1.350 -0.1361  0.2218  0.1534
 1385HOH      O 4172   4.098   3.323   2.779  0.5083  0.1430 -0.2516
 1385HOH     H1 4173   4.112   3.276   2.697  0.9239  0.0430 -0.1245
 1385HOH     H2 4174   4.164   3.288   2.839 -1.0108 -1.2519  0.7726
 1386HOH      O 4175   1.258   2.159   3.790 -0.5671  0.5117  0.1595
 1386HOH     H1 4176   1.305   2.076   3.788  1.5848  1.5746  0.3658
 1386HOH     H2 4177   1.166   2.135   3.785 -0.0557 -1.8231 -0.3024
 1387HOH      O 4178   1.991   4.090   2.377 -0.1125  0.4810  1.0348
 1387HOH     H1 4179   2.060   4.137   2.424  0.8038 -0.8291  1.0928
 1387HOH     H2 4180   2.004   3.998   2.399 -0.6188 -0.0467 -0.5471
 1388HOH      O 4181   2.990   0.781   3.836 -0.0525  0.7959 -0.7377
 1388HOH     H1 4182   2.924   0.712   3.846  0.2099  0.4666 -1.1768
 1388HOH     H2 4183   3.032   0.786   3.922 -0.8381  1.2329 -0.3505
 1389HOH      O 4184   0.409   3.114   0.809  0.0831  0.8890 -0.2832
 1389HOH     H1 4185   0.317   3.136   0.792 -0.0461  1.1708  0.6991
 1389HOH     H2 4186   0.405   3.045   0.875  0.5794  1.2672  0.1530
 1390HOH      O 4187   0.386   2.771   3.480  0.1024  0.3751 -0.3681
 1390HOH     H1 4188   0.333   2.725   3.546  0.2425 -0.7047 -0.9729
 1390HOH     H2 4189   0.475   2.766   3.513  0.1503 -0.0234 -0.5441
 1391HOH      O 4190   0.969   0.571   0.978 -0.2813 -0.1517  0.2968
 1391HOH     H1 4191   0.934   0.482   0.986  0.0765 -0.3201  0.0273
 1391HOH     H2 4192   0.995   0.578   0.886  0.3104 -0.0002  0.4693
 1392HOH      O 4193   0.398   3.051   1.250 -0.1213 -0.1163  0.3180
 1392HOH     H1 4194   0.437   3.126   1.205  0.6958 -0.8027 -0.1874
 1392HOH     H2 4195   0.438   3.051   1.337  0.9480 -0.7005 -0.1289
 1393HOH      O 4196   2.854   3.790   4.131 -0.4233 -0.1677 -0.0005
 1393HOH     H1 4197   2.827   3.717   4.076 -0.1528 -0.1943 -0.1041
 1393HOH     H2 4198   2.946   3.806   4.106 -0.7691  0.9177 -0.7819
 1394HOH      O 4199   1.482   2.182   3.589  0.0393 -0.4016  0.1657
 1394HOH     H1 4200   1.448   2.101   3.551 -0.6183 -0.0298 -0.0562
 1394HOH     H2 4201   1.405   2.229   3.620  0.1992  0.9013 -1.1816
 1395HOH      O 4202   1.433   2.434   1.711 -0.1695  0.0589  0.1403
 1395HOH     H1 4203   1.344   2.432   1.677  0.0584 -0.7491 -0.4861
 1395HOH     H2 4204   1.488   2.438   1.632  0.3563  0.1976  0.5036
 1396HOH      O 4205   1.794   3.264   1.171  0.3019 -0.0455  0.2202
 1396HOH     H1 4206   1.876   3.236   1.133 -0.1505 -0.3346 -0.5843
 1396HOH     H2 4207   1.768   3.193   1.230 -0.1793 -0.7662 -0.8002
 1397HOH      O 4208   2.769   2.846   2.755  0.4248  0.4211  0.6415
 1397HOH     H1 4209   2.691   2.790   2.757  1.1563 -0.6432  1.1245
 1397HOH     H2 4210   2.767   2.887   2.668 -0.0716 -0.4807  0.1985
 1398HOH      O 4211   3.708   2.494   1.643  0.0878 -0.0063  0.1394
 1398HOH     H1 4212   3.667   2.576   1.614 -0.3307 -0.3560 -0.2966
 1398HOH     H2 4213   3.702   2.496   1.738 -0.9343 -0.0231  0.0977
 1399HOH      O 4214   2.198   3.950   0.612 -0.3777  0.1911 -0.3375
 1399HOH     H1 4215   2.288   3.982   0.608  0.0972 -1.0805 -0.7988
 1399HOH     H2 4216   2.195   3.897   0.692 -0.5316 -0.2382 -0.6218
 1400HOH      O 4217   1.814   0.923   1.139  0.3391  0.5336  0.4320
 1400HOH     H1 4218   1.869   0.978   1.196  0.1762 -0.3714  1.5396
 1400HOH     H2 4219   1.871   0.899   1.066  0.5948  1.6444  0.2272
 1401HOH      O 4220   1.038   3.084   2.966 -0.2823 -0.3467  0.3626
 1401HOH     H1 4221   1.056   3.138   2.889 -0.4588  0.5506  0.9271
 1401HOH     H2 4222   0.973   3.021   2.935  0.3970 -0.6824 -0.4794
 1402HOH      O 4223   1.965   2.422   3.126  0.0658  0.5088 -0.2537
 1402HOH     H1 4224   2.041   2.477   3.109  0.2473  0.2446 -0.3118
 1402HOH     H2 4225   2.001   2.342   3.163 -0.1710  0.3279 -0.4100
 1403HOH      O 4226   1.935   2.676   0.275  0.2137  0.3007  0.5382
 1403HOH     H1 4227   1.879   2.715   0.342 -1.1054 -1.6922  0.7914
 1403HOH     H2 4228   1.905   2.716   0.193  0.1810  1.0556  0.9009
 1404HOH      O 4229   3.958   2.247   1.640 -0.1547 -0.7217  0.3318
 1404HOH     H1 4230   4.032   2.300   1.671  0.4987 -0.6082 -1.2464
 1404HOH     H2 4231   3.995   2.160   1.628 -0.4012 -0.7836  0.0000
 1405HOH      O 4232   4.078   3.116   2.021 -0.1389 -0.2926 -0.0880
 1405HOH     H1 4233   4.159   3.154   2.053 -0.3635 -0.1145  0.2804
 1405HOH     H2 4234   4.036   3.080   2.099 -0.3934 -0.4255 -0.2820
 1406HOH      O 4235   0.095   1.771   1.423  0.4127  0.1923 -0.1702
 1406HOH     H1 4236   0.152   1.809   1.490  0.8282  0.0348 -0.4220
 1406HOH     H2 4237   0.072   1.844   1.366  0.9299  0.1468 -0.4562
 1407HOH      O 4238   3.105   3.627   1.298  0.4989  0.0493 -0.0887
 1407HOH     H1 4239   3.149   3.552   1.338 -0.0114 -0.0462  0.3144
 1407HOH     H2 4240   3.168   3.699   1.306  0.7621 -0.1936  0.0572
 1408HOH      O 4241   2.826   0.463   2.240 -0.5032  0.1303  0.1598
 1408HOH     H1 4242   2.739   0.482   2.205 -0.3183  0.7993  0.0338
 1408HOH     H2 4243   2.882   0.532   2.204  0.4592 -1.1891 -1.1623
 1409HOH      O 4244   3.444   0.206   3.606  0.4194 -0.0623  0.5174
 1409HOH     H1 4245   3.474   0.126   3.563  0.1317  0.0498  0.0825
 1409HOH     H2 4246   3.466   0.195   3.698  1.0162 -0.3376  0.3469
 1410HOH      O 4247   2.856   1.446   2.285  0.4018  0.2941  0.3816
 1410HOH     H1 4248   2.814   1.398   2.214 -0.5287 -0.2718  1.2537
 1410HOH     H2 4249   2.783   1.487   2.332  0.9384  0.2573  1.2808
 1411HOH      O 4250   3.646   0.999   1.376 -0.2276  0.2240 -0.3749
 1411HOH     H1 4251   3.677   1.075   1.427  0.6433 -0.2552 -0.1530
 1411HOH     H2 4252   3.632   0.931   1.442  0.7703 -0.3601 -0.7214
 1412HOH      O 4253   1.614   1.869   2.397  0.3843 -0.0175 -0.9649
 1412HOH     H1 4254   1.614   1.813   2.319 -0.4278  0.1452 -1.1040
 1412HOH     H2 4255   1.521   1.881   2.417  0.5792 -0.4571  0.3334
 1413HOH      O 4256   1.177   0.673   2.577 -0.8631  0.7025  0.1306
 1413HOH     H1 4257   1.211   0.742   2.520  0.2923 -0.0567 -0.1646
 1413HOH     H2 4258   1.092   0.650   2.538 -0.0869  0.1526 -1.4203
 1414HOH      O 4259   3.061   3.554   2.814 -0.1920  0.6632 -0.1319
 1414HOH     H1 4260   2.978   3.556   2.766 -0.2368 -0.5900 -0.1744
 1414HOH     H2 4261   3.041   3.508   2.895  0.3406  0.8471  0.1139
 1415HOH      O 4262   2.508   2.716   1.395  0.0563  0.4645 -0.2394
 1415HOH     H1 4263   2.547   2.682   1.476  0.5464  0.1587 -0.5860
 1415HOH     H2 4264   2.415   2.723   1.414 -0.0355 -0.7898 -0.0219
 1416HOH      O 4265   3.622   3.874   3.363  0.1298 -0.6335 -0.6960
 1416HOH     H1 4266   3.592   3.963   3.343  1.2061 -0.1485 -0.3005
 1416HOH     H2 4267   3.633   3.833   3.278  0.1479 -0.1964 -0.9096
 1417HOH      O 4268   3.724   3.875   4.128  0.0340  0.1797 -0.5784
 1417HOH     H1 4269   3.801   3.821   4.139 -0.5894 -0.6324  0.1036
 1417HOH     H2 4270   3.709   3.878   4.034  1.0038  0.5452 -0.7414
 1418HOH      O 4271   3.018   0.415   1.755 -0.2249 -0.2583  0.9532
 1418HOH     H1 4272   2.964   0.360   1.813  0.2124 -0.3757  1.2548
 1418HOH     H2 4273   3.102   0.370   1.750 -0.5666 -0.8803 -0.6888
 1419HOH      O 4274   0.397   2.297   0.254 -0.3629  0.0952 -0.2052
 1419HOH     H1 4275   0.415   2.304   0.161 -0.1290  1.1229 -0.1128
 1419HOH     H2 4276   0.467   2.242   0.289  0.8017  1.3996 -0.3447
 1420HOH      O 4277   4.147   1.170   3.974  0.1010  0.6234 -0.6131
 1420HOH     H1 4278   4.052   1.177   3.984  0.0695 -0.6764  0.5152
 1420HOH     H2 4279   4.159   1.136   3.885 -0.7067 -1.2317 -0.1110
 1421HOH      O 4280   1.030   0.996   1.777  0.5779 -1.0258 -0.2120
 1421HOH     H1 4281   0.978   1.007   1.856  1.6041 -0.5801  0.4388
 1421HOH     H2 4282   0.971   1.021   1.706  0.0821  0.0737  0.5297
 1422HOH      O 4283   1.949   1.665   1.362 -0.0910  0.2812  0.3597
 1422HOH     H1 4284   1.875   1.627   1.315  0.1112 -0.9220  0.9406
 1422HOH     H2 4285   2.001   1.589   1.390  1.0708  1.0604  0.4502
 1423HOH      O 4286   0.038   1.728   2.463  0.3237 -0.0717 -0.2146
 1423HOH     H1 4287   0.097   1.687   2.526  0.2501 -0.4946 -0.4171
 1423HOH     H2 4288  -0.045   1.682   2.474  0.2539 -0.0118 -0.4773
 1424HOH      O 4289   1.638   1.808   1.531 -0.2656  0.5226  0.3685
 1424HOH     H1 4290   1.720   1.857   1.540  0.0931  0.3403 -1.2617
 1424HOH     H2 4291   1.571   1.876   1.519  0.0870  0.6934 -0.9356
 1425HOH      O 4292   0.478   3.027   2.486 -0.3448 -0.0162  0.3507
 1425HOH     H1 4293   0.433   2.973   2.421 -0.0579 -0.2977  0.3791
 1425HOH     H2 4294   0.415   3.035   2.558 -0.4898 -0.0960  0.2333
 1426HOH      O 4295   1.883   2.811   2.255  0.7645  0.6822 -0.3328
 1426HOH     H1 4296   1.939   2.757   2.201  0.3290  0.4439 -0.5539
 1426HOH     H2 4297   1.796   2.805   2.214  0.2568 -0.0523  0.7464
 1427HOH      O 4298   2.789   2.219   3.139  0.5864  0.0582 -0.7408
 1427HOH     H1 4299   2.818   2.190   3.052  0.7321  0.2433 -0.7559
 1427HOH     H2 4300   2.738   2.298   3.123 -1.1092 -0.9772 -0.8456
 1428HOH      O 4301   3.707   4.155   3.056 -0.5806 -0.3299 -0.1196
 1428HOH     H1 4302   3.665   4.078   3.018 -1.7965 -0.0816  0.6095
 1428HOH     H2 4303   3.754   4.121   3.132  0.9107 -0.6554 -1.1071
 1429HOH      O 4304   1.599   0.061   0.842 -0.5874  0.4478 -0.4620
 1429HOH     H1 4305   1.613   0.155   0.827 -0.3466  0.3987 -0.5580
 1429HOH     H2 4306   1.517   0.057   0.890 -0.6210  0.7068 -0.4918
 1430HOH      O 4307   0.875   0.907   0.735  0.4535 -0.9663  0.0340
 1430HOH     H1 4308   0.960   0.913   0.690  0.0108 -0.6574 -0.8119
 1430HOH     H2 4309   0.812   0.897   0.664 -0.4089  0.6649  0.4732
 1431HOH      O 4310   2.059   0.906   3.826  0.7191  0.1089  0.5008
 1431HOH     H1 4311   2.092   0.818   3.808  0.5666  0.1709 -0.1504
 1431HOH     H2 4312   2.002   0.926   3.752  0.3368  0.5538  0.9004
 1432HOH      O 4313   3.396   1.305   3.625 -0.7643 -0.2054 -0.3395
 1432HOH     H1 4314   3.355   1.240   3.681 -0.6576 -0.6179 -0.7323
 1432HOH     H2 4315   3.366   1.282   3.536  0.7870 -0.9102 -0.7416
 1433HOH      O 4316   0.928   0.854   0.988 -0.1303  0.3068  0.4466
 1433HOH     H1 4317   0.925   0.891   0.900 -0.1801 -1.2481 -0.2601
 1433HOH     H2 4318   0.934   0.760   0.975  0.0611  0.0199  2.1222
 1434HOH      O 4319   2.697   2.340   1.438  0.2339  0.1232 -0.0834
 1434HOH     H1 4320   2.672   2.332   1.346 -0.7841  2.4301 -0.1444
 1434HOH     H2 4321   2.614   2.354   1.485  0.7166 -0.9714  1.2675
 1435HOH      O 4322   0.948   2.375   1.202  0.0972  0.2193  0.3840
 1435HOH     H1 4323   0.929   2.359   1.294 -0.5655  0.0415  0.2253
 1435HOH     H2 4324   0.925   2.294   1.157 -0.1306  0.4914 -0.0072
 1436HOH      O 4325   1.329   0.028   0.960 -0.2115 -0.0659  0.7615
 1436HOH     H1 4326   1.257   0.091   0.955 -0.1442  0.1378  1.7970
 1436HOH     H2 4327   1.298  -0.049   0.912 -0.6043  0.4642  0.1257
 1437HOH      O 4328   3.809   2.616   0.426  0.0112  0.3786  0.4922
 1437HOH     H1 4329   3.848   2.532   0.401  0.7912  0.7464  0.4028
 1437HOH     H2 4330   3.867   2.649   0.495 -0.6655  0.5471  0.9994
 1438HOH      O 4331   1.217   0.309   0.288 -0.2246  0.3985 -0.0631
 1438HOH     H1 4332   1.143   0.303   0.228  0.4762  0.1241 -0.9642
 1438HOH     H2 4333   1.256   0.394   0.269 -0.1207  0.4041  0.1664
 1439HOH      O 4334   2.667   2.478   3.020  0.5862  0.6624 -0.0125
 1439HOH     H1 4335   2.619   2.432   2.951  0.4136 -0.5794  0.8731
 1439HOH     H2 4336   2.746   2.510   2.978  0.2785  0.3301 -0.8741
 1440HOH      O 4337   1.604   3.553   3.308  0.0078 -0.3078 -0.7065
 1440HOH     H1 4338   1.623   3.515   3.222 -1.0797  0.8142 -1.5228
 1440HOH     H2 4339   1.618   3.647   3.297  0.8112 -0.2102  0.6765
 1441HOH      O 4340   2.769   1.565   4.148  0.1632 -0.3532 -0.0428
 1441HOH     H1 4341   2.738   1.628   4.084  1.1958  0.1794 -0.0662
 1441HOH     H2 4342   2.797   1.490   4.096 -0.8575 -0.7649 -0.0325
 1442HOH      O 4343   1.246   2.532   3.940  0.4176 -0.1039 -0.3710
 1442HOH     H1 4344   1.216   2.579   3.862  0.9548 -0.2289 -0.6638
 1442HOH     H2 4345   1.220   2.588   4.013 -1.4710 -0.6892 -0.4970
 1443HOH      O 4346   2.204   3.766   0.062 -0.3457  0.6028 -0.0229
 1443HOH     H1 4347   2.126   3.769   0.118 -0.2522  0.0500  0.1529
 1443HOH     H2 4348   2.179   3.814  -0.017 -0.9373  0.2740 -0.0493
 1444HOH      O 4349   0.749   3.077   0.527  0.5447  0.4676 -0.1502
 1444HOH     H1 4350   0.812   3.019   0.569  1.9154  1.7622 -0.2566
 1444HOH     H2 4351   0.739   3.149   0.589 -1.5383 -0.0237  0.2349
 1445HOH      O 4352   1.782   1.307   2.970  0.3266 -0.3804  0.4028
 1445HOH     H1 4353   1.872   1.338   2.974  0.2383  0.1088 -0.7241
 1445HOH     H2 4354   1.790   1.213   2.949  0.5675 -0.4500  0.7911
 1446HOH      O 4355   0.462   1.212   2.101  0.1408 -0.2260  0.7626
 1446HOH     H1 4356   0.515   1.244   2.027 -1.0690  0.5264  0.1562
 1446HOH     H2 4357   0.524   1.207   2.174  1.3787 -0.9469 -0.2593
 1447HOH      O 4358   2.726   3.686   1.485 -0.3220  0.3969 -0.2618
 1447HOH     H1 4359   2.764   3.770   1.461  0.5277 -0.2916 -1.5526
 1447HOH     H2 4360   2.631   3.700   1.483 -0.2135  1.5160  0.4737
 1448HOH      O 4361   2.223   2.400   2.138  0.2891  0.0285 -0.3887
 1448HOH     H1 4362   2.222   2.368   2.228 -0.0533 -1.3817 -0.8380
 1448HOH     H2 4363   2.308   2.375   2.103  0.4316  0.5881 -0.4735
 1449HOH      O 4364   3.637   1.264   1.844  0.0949  0.1492  0.1805
 1449HOH     H1 4365   3.570   1.238   1.907 -0.5602  0.4211 -0.3872
 1449HOH     H2 4366   3.718   1.228   1.880 -0.2807  0.1584  1.0932
 1450HOH      O 4367   1.152   1.308   1.178 -0.7492 -0.7092  0.0574
 1450HOH     H1 4368   1.138   1.307   1.083 -1.2441  1.6119 -0.0271
 1450HOH     H2 4369   1.240   1.345   1.189 -1.1263  0.1240  0.4474
 1451HOH      O 4370   3.790   0.042   2.772 -0.7353 -0.6221  1.0925
 1451HOH     H1 4371   3.699   0.021   2.791 -1.1031  0.6268  0.8960
 1451HOH     H2 4372   3.786   0.124   2.722  0.4616 -0.9181  0.4193
 1452HOH      O 4373   3.718   1.075   0.079  0.5107 -0.1972  0.3829
 1452HOH     H1 4374   3.687   1.134   0.148  1.0833 -0.4618  0.8770
 1452HOH     H2 4375   3.689   1.117  -0.002 -0.6709 -0.1588  0.7817
 1453HOH      O 4376   2.411   3.257   2.975 -0.7108 -0.0798 -0.0371
 1453HOH     H1 4377   2.459   3.224   2.899 -0.4060  0.1477  0.0538
 1453HOH     H2 4378   2.333   3.300   2.937  0.3293  1.6959 -0.4081
 1454HOH      O 4379   3.819   2.042   0.312  0.6113 -0.9026  0.4187
 1454HOH     H1 4380   3.902   1.997   0.329  0.6148 -0.9203  0.3554
 1454HOH     H2 4381   3.773   1.985   0.250  0.9626 -0.4282 -0.3062
 1455HOH      O 4382   0.592   1.796   0.653 -0.2698  0.5353  0.1982
 1455HOH     H1 4383   0.561   1.887   0.650 -0.4048  0.5242  0.9513
 1455HOH     H2 4384   0.680   1.802   0.688 -0.1355  0.4007 -0.1088
 1456HOH      O 4385   0.246   2.660   2.326 -0.4719  0.0716 -0.5868
 1456HOH     H1 4386   0.269   2.602   2.398  1.2718  2.0088  0.6219
 1456HOH     H2 4387   0.300   2.630   2.253  0.7001  0.3245  0.1298
 1457HOH      O 4388   3.293   3.777   0.639 -0.1099 -0.6658  0.4010
 1457HOH     H1 4389   3.377   3.736   0.659 -0.3275 -0.6403  1.5041
 1457HOH     H2 4390   3.229   3.707   0.653 -0.2621 -1.1892 -1.9628
 1458HOH      O 4391   0.156   0.150   3.014  0.2859  0.3795 -0.3687
 1458HOH     H1 4392   0.079   0.101   2.984  0.5261 -0.0976 -0.2243
 1458HOH     H2 4393   0.220   0.083   3.035  0.1062  0.6500  1.3114
 1459HOH      O 4394   3.394   3.037   3.433 -0.2153 -0.1923 -0.6568
 1459HOH     H1 4395   3.465   2.991   3.387 -0.7478 -1.0486 -0.6712
 1459HOH     H2 4396   3.395   3.125   3.397  0.4202 -0.3770 -1.1286
 1460HOH      O 4397   2.332   3.793   1.172  0.4141 -1.1072 -0.2811
 1460HOH     H1 4398   2.321   3.705   1.137 -0.0176 -1.3812  0.4944
 1460HOH     H2 4399   2.244   3.821   1.195  0.4495 -0.1798 -1.1496
 1461HOH      O 4400   2.863   3.871   2.462  0.4851 -0.2086 -0.2313
 1461HOH     H1 4401   2.822   3.834   2.384  0.1733  0.6259 -0.4806
 1461HOH     H2 4402   2.887   3.960   2.437 -1.6484  0.9474  1.2135
 1462HOH      O 4403   0.774   0.186   1.512  0.4576  0.0770 -0.5121
 1462HOH     H1 4404   0.864   0.176   1.544  0.6016  0.7417 -0.6790
 1462HOH     H2 4405   0.735   0.099   1.522  0.6209  0.1227  1.0413
 1463HOH      O 4406   3.761   0.145   2.285  0.7140  0.2729 -0.1628
 1463HOH     H1 4407   3.668   0.159   2.306  0.3381 -0.4142 -1.2105
 1463HOH     H2 4408   3.786   0.069   2.337  0.4806  0.0205 -0.4170
 1464HOH      O 4409   2.991   3.929   0.574  0.1198 -0.4126  0.2701
 1464HOH     H1 4410   2.920   3.875   0.540 -0.1200  0.0288  0.0369
 1464HOH     H2 4411   2.978   3.930   0.669 -0.7722  0.4120  0.1738
 1465HOH      O 4412   3.140   1.550   1.690  0.9672 -0.3757  0.0173
 1465HOH     H1 4413   3.058   1.505   1.669  1.0517 -0.0572 -1.1361
 1465HOH     H2 4414   3.172   1.582   1.605  2.5494 -0.9218  0.3429
 1466HOH      O 4415   0.718   2.009   3.768 -0.2056  0.0693  0.1043
 1466HOH     H1 4416   0.670   2.091   3.773  1.4459  1.1236  0.2862
 1466HOH     H2 4417   0.764   2.003   3.851  1.1208 -0.0492 -0.5804
 1467HOH      O 4418   1.835   0.096   0.043  0.5973  0.0268 -0.2540
 1467HOH     H1 4419   1.781   0.028   0.002 -0.0996  0.9100 -0.8995
 1467HOH     H2 4420   1.813   0.091   0.136  0.3215 -0.4151 -0.3354
 1468HOH      O 4421   3.211   0.446   2.712  0.3758  0.6895  0.0545
 1468HOH     H1 4422   3.179   0.506   2.644 -0.8181  0.5018  0.4035
 1468HOH     H2 4423   3.272   0.389   2.666 -0.1030  0.8154 -0.7835
 1469HOH      O 4424   0.220   0.858   2.691 -0.0428 -0.4834 -0.0242
 1469HOH     H1 4425   0.287   0.909   2.737 -1.3576  1.3276  0.1351
 1469HOH     H2 4426   0.222   0.772   2.732  1.0039  0.0588  1.1901
 1470HOH      O 4427   0.680   3.884   0.861 -0.3250  0.5640  0.3847
 1470HOH     H1 4428   0.722   3.799   0.873 -0.1150  0.5896 -0.1076
 1470HOH     H2 4429   0.673   3.920   0.949 -0.1217  0.1764  0.5653
 1471HOH      O 4430   0.252   1.199   2.841 -0.6074 -0.0545  0.1269
 1471HOH     H1 4431   0.162   1.226   2.862 -0.6457  0.1032 -0.2173
 1471HOH     H2 4432   0.267   1.234   2.753 -0.9381 -1.8170 -0.7273
 1472HOH      O 4433   0.708   3.859   0.350 -0.2049  0.2871 -0.4820
 1472HOH     H1 4434   0.677   3.920   0.418  0.6249  0.7378 -0.4829
 1472HOH     H2 4435   0.683   3.773   0.383  0.0800  0.4995  0.3576
 1473HOH      O 4436   3.658   2.893   3.377  0.6550  0.1404  0.3210
 1473HOH     H1 4437   3.647   2.904   3.471 -0.7128  0.0036  0.2109
 1473HOH     H2 4438   3.735   2.946   3.355  1.9148 -0.9488  1.7034
 1474HOH      O 4439   2.339   4.005   1.728  0.1172  0.0293 -0.0506
 1474HOH     H1 4440   2.247   4.002   1.700  0.4969 -0.8896 -1.4076
 1474HOH     H2 4441   2.336   3.988   1.822 -1.0962 -0.2270 -0.0996
 1475HOH      O 4442   2.846   3.527   1.309 -0.4153  0.6396  1.0248
 1475HOH     H1 4443   2.798   3.590   1.363 -0.1909  0.8178  1.0194
 1475HOH     H2 4444   2.938   3.553   1.317 -0.3084  0.2424  1.1129
 1476HOH      O 4445   0.844   2.908   1.502  0.0017  0.4964 -1.1024
 1476HOH     H1 4446   0.863   2.981   1.560  0.0172 -0.2084 -0.1664
 1476HOH     H2 4447   0.771   2.938   1.448  0.1432  1.2627 -0.8847
 1477HOH      O 4448   2.081   3.499   3.099  0.7344 -0.2034  0.1948
 1477HOH     H1 4449   2.048   3.468   3.183 -1.0415 -0.7749 -0.6115
 1477HOH     H2 4450   2.101   3.592   3.114  0.3048 -0.2501  1.2134
 1478HOH      O 4451   2.811   3.849   2.788 -0.1574  0.2066 -0.6579
 1478HOH     H1 4452   2.794   3.799   2.708  0.0064  0.3657 -0.7930
 1478HOH     H2 4453   2.903   3.833   2.808 -0.0198  0.6992 -0.8771
 1479HOH      O 4454   3.319   3.347   0.674 -0.2555  0.4826 -0.1220
 1479HOH     H1 4455   3.407   3.356   0.636 -0.1172  0.3332  0.1561
 1479HOH     H2 4456   3.263   3.325   0.600  0.0691 -0.1563 -0.1958
 1480HOH      O 4457   3.416   2.761   3.675  0.0086  0.0488  0.5170
 1480HOH     H1 4458   3.331   2.805   3.680  0.1206  0.3059  0.1830
 1480HOH     H2 4459   3.474   2.814   3.730  0.1641  0.3836  0.0491
 1481HOH      O 4460   3.630   3.597   1.373 -0.1274  0.3227  0.2368
 1481HOH     H1 4461   3.565   3.667   1.374  0.1353  0.6567 -1.3323
 1481HOH     H2 4462   3.613   3.548   1.293  1.6154  0.5625 -0.3833
 1482HOH      O 4463   2.522   0.043   0.823  0.1202 -0.0801  0.3808
 1482HOH     H1 4464   2.438   0.088   0.820  0.5854  0.8561  0.7036
 1482HOH     H2 4465   2.547   0.044   0.915  0.8950  0.4780  0.1874
 1483HOH      O 4466   2.016   2.105   0.619 -0.4934  0.9508  0.0621
 1483HOH     H1 4467   1.988   2.126   0.530  1.3804 -0.2501 -0.9415
 1483HOH     H2 4468   1.973   2.022   0.639  1.4117 -0.5121 -1.1843
 1484HOH      O 4469   1.061   3.288   3.342 -0.3936  0.1165 -0.4899
 1484HOH     H1 4470   1.040   3.358   3.403 -0.2324 -0.7041  0.5667
 1484HOH     H2 4471   1.146   3.313   3.304 -0.7740  0.9163 -0.8415
 1485HOH      O 4472   0.101   3.219   2.991  0.2650 -0.0122 -0.4288
 1485HOH     H1 4473   0.196   3.222   3.002  0.2101 -0.3591  0.2524
 1485HOH     H2 4474   0.081   3.126   2.982 -0.0997 -0.0548  0.5540
 1486HOH      O 4475   2.645   0.936   0.728 -0.2654  0.2865  0.0917
 1486HOH     H1 4476   2.585   1.009   0.715 -0.2947  0.1531 -0.6160
 1486HOH     H2 4477   2.662   0.904   0.640  0.1332 -0.2522  0.3564
 1487HOH      O 4478   3.355   0.975   4.070 -0.9614  0.1193  0.0483
 1487HOH     H1 4479   3.361   0.978   4.165 -0.4452  0.8922  0.0093
 1487HOH     H2 4480   3.342   0.883   4.049 -1.1193 -0.0549  0.8661
 1488HOH      O 4481   0.031   3.632   3.639 -0.0068  0.5044  0.6575
 1488HOH     H1 4482  -0.029   3.678   3.580  0.0812  0.6589  0.6891
 1488HOH     H2 4483   0.028   3.541   3.610 -0.3964  0.4779  0.7711
 1489HOH      O 4484   1.710   3.116   3.807  0.2200  0.5550  0.7013
 1489HOH     H1 4485   1.647   3.068   3.752  0.4705  0.5084  0.4530
 1489HOH     H2 4486   1.782   3.054   3.819  0.3846  0.7417  0.6746
 1490HOH      O 4487   3.241   0.606   2.409  0.4206  0.6109 -0.8415
 1490HOH     H1 4488   3.333   0.604   2.435  0.0901 -0.2086  0.4223
 1490HOH     H2 4489   3.197   0.651   2.481 -0.2528  0.4641 -1.1529
 1491HOH      O 4490   1.913   0.232   1.506 -0.2726 -0.5930  0.1838
 1491HOH     H1 4491   1.883   0.223   1.596  0.8386 -0.7246  0.5687
 1491HOH     H2 4492   1.935   0.142   1.479  0.3804 -0.4349  0.1611
 1492HOH      O 4493   1.644   0.205   3.569 -0.1034  0.1709  0.0957
 1492HOH     H1 4494   1.630   0.131   3.509 -1.1213  0.1772  0.2996
 1492HOH     H2 4495   1.633   0.282   3.514  0.5760  0.1963 -0.0314
 1493HOH      O 4496   1.037   3.553   1.770  0.0435 -0.2636 -0.2836
 1493HOH     H1 4497   0.967   3.537   1.833 -0.6366  0.5288 -0.8002
 1493HOH     H2 4498   1.094   3.618   1.812  0.8000 -1.2836  0.3490
 1494HOH      O 4499   3.497   3.137   3.189  0.4025 -0.3800 -0.8778
 1494HOH     H1 4500   3.471   3.115   3.100  1.4389 -0.7141 -1.1214
 1494HOH     H2 4501   3.550   3.216   3.181  0.6135 -0.4860 -0.5808
 1495HOH      O 4502   0.400   2.035   3.027 -0.1012 -0.8764  0.7274
 1495HOH     H1 4503   0.406   2.130   3.023 -0.9586 -0.8276 -0.2337
 1495HOH     H2 4504   0.355   2.017   3.109 -0.1131 -0.4379  0.8227
 1496HOH      O 4505   0.368   1.918   3.713 -0.1061  0.1622 -0.8920
 1496HOH     H1 4506   0.418   1.989   3.753  0.0922 -0.4290 -0.0340
 1496HOH     H2 4507   0.420   1.893   3.636  0.3682  0.2645 -0.6157
 1497HOH      O 4508   1.878   3.903   0.349 -0.3844 -0.0119 -0.7927
 1497HOH     H1 4509   1.864   3.963   0.421 -1.4590  0.0096 -0.9946
 1497HOH     H2 4510   1.955   3.851   0.375 -1.0575 -0.3801  0.6201
 1498HOH      O 4511   3.932   2.712   3.557 -0.4048 -0.7118 -0.2216
 1498HOH     H1 4512   3.941   2.796   3.511 -0.5492 -0.1038  0.8018
 1498HOH     H2 4513   3.939   2.646   3.488 -0.9890  0.1538 -1.1642
 1499HOH      O 4514   1.374   3.651   2.857 -0.1090  0.4017  0.3789
 1499HOH     H1 4515   1.368   3.740   2.823  0.8926  0.5910  0.6383
 1499HOH     H2 4516   1.332   3.656   2.943 -1.1879  0.2986 -0.1079
 1500HOH      O 4517   3.838   2.262   2.072 -0.4490 -0.0596 -0.1808
 1500HOH     H1 4518   3.853   2.176   2.112  0.6602  0.2555  0.1707
 1500HOH     H2 4519   3.922   2.283   2.030 -0.3423  1.2646  0.5893
 1501HOH      O 4520   3.291   0.070   3.298 -0.8091  0.7736  0.2271
 1501HOH     H1 4521   3.382   0.076   3.270 -0.4226 -0.6370  1.0023
 1501HOH     H2 4522   3.241   0.067   3.216  0.0720 -0.8175 -0.3437
 1502HOH      O 4523   0.331   2.506   2.564 -0.2388  0.0300 -0.1637
 1502HOH     H1 4524   0.345   2.589   2.610 -1.2844  0.0468  0.1740
 1502HOH     H2 4525   0.307   2.444   2.632  0.3061 -0.5038 -0.4426
 1503HOH      O 4526   2.720   1.447   0.901  0.9456  0.2120  0.2704
 1503HOH     H1 4527   2.735   1.482   0.990 -1.4340  1.8142  0.2199
 1503HOH     H2 4528   2.681   1.361   0.916  1.2794  0.1271  0.7204
 1504HOH      O 4529   2.431   1.687   3.143 -0.1646 -0.2400 -0.0234
 1504HOH     H1 4530   2.509   1.647   3.103 -0.2252 -0.8787  0.4660
 1504HOH     H2 4531   2.401   1.622   3.206  0.2425  0.9288  1.4774
 1505HOH      O 4532   2.956   0.343   3.478  0.0328  0.1646 -0.3182
 1505HOH     H1 4533   2.886   0.291   3.438  0.0574 -0.8440  0.8405
 1505HOH     H2 4534   3.036   0.309   3.440 -0.0141  0.0954 -0.3559
 1506HOH      O 4535   0.600   0.672   0.033  0.4983 -0.8968 -0.0168
 1506HOH     H1 4536   0.620   0.590  -0.012 -0.1501 -1.3464  0.4658
 1506HOH     H2 4537   0.597   0.648   0.126  0.4274 -0.2944  0.1457
 1507HOH      O 4538   1.626   2.668   3.868  0.0857 -0.2543 -0.0765
 1507HOH     H1 4539   1.637   2.695   3.777  1.3207  0.2062  0.1683
 1507HOH     H2 4540   1.581   2.742   3.909  0.3584 -0.0569 -0.1276
 1508HOH      O 4541   0.129   2.422   3.828  0.2527 -0.2273  0.4121
 1508HOH     H1 4542   0.211   2.410   3.877  0.0235 -1.0025  0.6387
 1508HOH     H2 4543   0.114   2.337   3.787 -0.4298 -0.0870  0.3600
 1509HOH      O 4544   2.894   3.218   2.808 -0.0545  0.4903 -0.8263
 1509HOH     H1 4545   2.949   3.199   2.884 -0.7772 -0.0620 -0.4104
 1509HOH     H2 4546   2.951   3.206   2.733  0.1146 -1.3167 -0.4885
 1510HOH      O 4547   4.077   1.926   0.338 -0.2915  0.5322 -0.9071
 1510HOH     H1 4548   4.138   1.969   0.278  0.2721 -0.3489 -0.9979
 1510HOH     H2 4549   4.132   1.899   0.412 -0.9545  1.5238  0.0096
 1511HOH      O 4550   3.948   3.298   1.462  0.1764 -0.4797  0.1670
 1511HOH     H1 4551   3.944   3.249   1.380  1.7461 -0.3515 -0.0392
 1511HOH     H2 4552   3.883   3.368   1.451 -0.4431 -1.1147 -0.4778
 1512HOH      O 4553   3.204   0.535   2.114 -0.0576 -0.3371 -0.0282
 1512HOH     H1 4554   3.138   0.595   2.081  0.5793 -0.0977 -0.9285
 1512HOH     H2 4555   3.217   0.561   2.205 -1.2655 -0.4783  0.2304
 1513HOH      O 4556   0.312   3.502   0.522 -0.7151 -0.2950 -0.3406
 1513HOH     H1 4557   0.291   3.595   0.514 -0.6174 -0.2372  0.0288
 1513HOH     H2 4558   0.375   3.498   0.594 -0.8828 -0.6706 -0.2115
 1514HOH      O 4559   0.689   3.298   1.726  0.8724 -0.1965  0.7146
 1514HOH     H1 4560   0.684   3.250   1.809 -1.0313 -0.6810  0.4238
 1514HOH     H2 4561   0.635   3.376   1.740  0.8264 -0.0942  0.0427
 1515HOH      O 4562   3.434   3.215   2.207 -0.4150 -0.0045 -0.1204
 1515HOH     H1 4563   3.430   3.273   2.284 -0.5593 -0.2381  0.0494
 1515HOH     H2 4564   3.397   3.132   2.238  0.0942 -0.2945 -0.2664
 1516HOH      O 4565   0.776   2.897   1.911 -0.2728  0.3603  0.0802
 1516HOH     H1 4566   0.771   2.845   1.991 -0.3183  0.7882  0.3626
 1516HOH     H2 4567   0.869   2.901   1.891 -0.3179 -0.3987 -0.3332
 1517HOH      O 4568   2.666   0.861   1.062  0.1021 -0.0521 -0.2350
 1517HOH     H1 4569   2.714   0.918   1.122 -0.1424  1.0399 -1.0238
 1517HOH     H2 4570   2.662   0.777   1.108 -0.4292  0.7979  1.4825
 1518HOH      O 4571   0.186   0.257   3.537  0.1475  0.1265 -0.4506
 1518HOH     H1 4572   0.202   0.348   3.511  1.0746  0.1662  0.1762
 1518HOH     H2 4573   0.186   0.259   3.632  0.7502 -0.5998 -0.4152
 1519HOH      O 4574   1.013   3.041   0.607 -0.5851  0.5366 -0.9846
 1519HOH     H1 4575   1.101   3.061   0.577 -0.0001  0.5290  0.5488
 1519HOH     H2 4576   0.993   3.110   0.670 -0.1855 -1.2273  1.3404
 1520HOH      O 4577   2.139   0.724   1.451  0.1835 -0.3996  0.3820
 1520HOH     H1 4578   2.115   0.741   1.543 -0.6508 -0.2680  0.1555
 1520HOH     H2 4579   2.127   0.630   1.441 -0.9156 -0.2580  0.1121
 1521HOH      O 4580   2.500   0.492   0.593 -0.5110  0.2220  0.0795
 1521HOH     H1 4581   2.490   0.586   0.610 -0.8592  0.2093 -0.0244
 1521HOH     H2 4582   2.535   0.456   0.674 -1.3918  0.2854  0.5179
 1522HOH      O 4583   3.490   1.959   0.997 -0.2683 -0.4740  0.0089
 1522HOH     H1 4584   3.500   1.919   0.910 -0.2278 -1.5357  0.4720
 1522HOH     H2 4585   3.395   1.969   1.008 -0.2966 -0.7086 -0.0059
 1523HOH      O 4586   3.356   1.486   2.237  0.4356  0.0702 -0.1336
 1523HOH     H1 4587   3.446   1.465   2.211  0.4005  0.1493 -0.3269
 1523HOH     H2 4588   3.306   1.479   2.155  0.4445  1.0375 -0.2462
 1524HOH      O 4589   0.725   3.482   3.958  0.2914 -0.2109 -0.0047
 1524HOH     H1 4590   0.733   3.548   4.026 -1.2272  0.1537 -0.1025
 1524HOH     H2 4591   0.679   3.409   4.000 -0.7219  0.0403 -0.5962
 1525HOH      O 4592   1.325   2.725   1.401  0.1584  0.0245 -0.3884
 1525HOH     H1 4593   1.287   2.714   1.314  1.1301 -0.7569 -0.7542
 1525HOH     H2 4594   1.416   2.697   1.391  0.2068 -0.4422  0.9630
 1526HOH      O 4595   0.427   1.013   2.858  0.1792  0.6406  0.2417
 1526HOH     H1 4596   0.503   1.049   2.813 -0.0117  0.9794  0.1829
 1526HOH     H2 4597   0.358   1.079   2.846 -0.4532 -0.1343 -0.6380
 1527HOH      O 4598   0.764   0.360   3.825  0.0535  0.6164 -0.7261
 1527HOH     H1 4599   0.806   0.281   3.792  1.0426  1.1025 -0.7192
 1527HOH     H2 4600   0.836   0.422   3.837 -0.4087  0.9437  0.9829
 1528HOH      O 4601   4.143   2.747   3.964  0.0712  0.0805 -0.0896
 1528HOH     H1 4602   4.080   2.709   3.903  0.6140 -0.7468 -0.1748
 1528HOH     H2 4603   4.104   2.830   3.991 -0.9368 -0.2936 -0.3122
 1529HOH      O 4604   1.839   3.056   1.601 -0.3127  0.1447  0.1439
 1529HOH     H1 4605   1.800   3.009   1.527  0.3700 -0.0601 -0.1075
 1529HOH     H2 4606   1.807   3.010   1.678  0.0395 -0.5185 -0.0847
 1530HOH      O 4607   3.846   3.662   0.216  0.0413  0.3636  0.1220
 1530HOH     H1 4608   3.905   3.635   0.285 -1.7002 -1.3814  1.1396
 1530HOH     H2 4609   3.890   3.636   0.135  1.4375  0.9512  0.6409
 1531HOH      O 4610   1.329   2.229   1.930  0.0622 -0.5110 -0.4306
 1531HOH     H1 4611   1.383   2.171   1.876  0.8939  0.2070 -0.4269
 1531HOH     H2 4612   1.261   2.173   1.967  0.9273 -1.5063 -0.2756
 1532HOH      O 4613   3.291   1.745   2.417  0.5436 -0.9344 -0.0852
 1532HOH     H1 4614   3.269   1.833   2.386  0.1177 -0.5837  1.1104
 1532HOH     H2 4615   3.261   1.687   2.347  0.5036 -0.1566 -0.7386
 1533HOH      O 4616   3.114   3.748   2.410  0.0775 -0.2707 -0.2780
 1533HOH     H1 4617   3.133   3.740   2.317 -0.2359 -0.3673 -0.3385
 1533HOH     H2 4618   3.029   3.793   2.414 -0.2199 -0.8138 -0.0716
 1534HOH      O 4619   1.856   1.040   3.658 -0.0570 -0.3021 -0.4761
 1534HOH     H1 4620   1.790   1.021   3.591 -1.8147  0.7963  0.7758
 1534HOH     H2 4621   1.813   1.021   3.741  1.4887 -0.1952  0.4287
 1535HOH      O 4622   3.872   1.254   4.022  0.6786  0.2116  0.4511
 1535HOH     H1 4623   3.858   1.348   4.036  0.7571  0.1384  1.0576
 1535HOH     H2 4624   3.786   1.221   3.997  0.6803  0.4680  0.0983
 1536HOH      O 4625   3.643   1.237   1.558 -0.8266 -0.1133 -0.7519
 1536HOH     H1 4626   3.610   1.325   1.539  1.2121  0.9189 -0.1196
 1536HOH     H2 4627   3.633   1.228   1.653  0.8889  0.4383 -0.4535
 1537HOH      O 4628   1.735   1.935   3.800 -0.0985  0.8109  0.5751
 1537HOH     H1 4629   1.729   2.031   3.803  0.8447  1.0062 -1.2573
 1537HOH     H2 4630   1.785   1.917   3.721 -1.2662 -1.2557  0.1810
 1538HOH      O 4631   0.472   0.576   1.548  0.2185  0.2872  0.2793
 1538HOH     H1 4632   0.492   0.501   1.492  0.4210  0.3789  0.2256
 1538HOH     H2 4633   0.554   0.593   1.595  0.7154  1.4704 -0.8739
 1539HOH      O 4634   1.485   1.768   1.148  0.1984 -0.2831  0.2206
 1539HOH     H1 4635   1.453   1.831   1.084 -0.9532 -0.2923  0.7272
 1539HOH     H2 4636   1.550   1.815   1.199  0.2171  0.1180 -0.1670
 1540HOH      O 4637   2.428   0.803   2.758 -0.0194 -0.0443 -0.5523
 1540HOH     H1 4638   2.362   0.757   2.811  1.9411 -0.8409  1.5289
 1540HOH     H2 4639   2.433   0.890   2.798  0.8146 -0.3316  0.0243
 1541HOH      O 4640   3.002   3.100   2.174  0.0900  0.4089 -0.1925
 1541HOH     H1 4641   3.016   3.063   2.261 -1.5251 -0.3862 -0.2031
 1541HOH     H2 4642   3.056   3.046   2.116 -0.1610 -0.2022  0.1257
 1542HOH      O 4643   3.566   3.457   3.376  0.1441  0.4978  0.2006
 1542HOH     H1 4644   3.565   3.434   3.283 -0.9106 -1.0544  0.5052
 1542HOH     H2 4645   3.628   3.396   3.415 -0.6926 -0.0745  0.7009
 1543HOH      O 4646   2.595   1.240   1.815  0.0570 -0.1608 -0.0328
 1543HOH     H1 4647   2.572   1.241   1.722  0.1017  0.0140 -0.0420
 1543HOH     H2 4648   2.649   1.317   1.827 -0.1949 -0.0183  0.2020
 1544HOH      O 4649   4.068   0.316   1.652  1.2010  0.1685  0.3281
 1544HOH     H1 4650   3.980   0.333   1.687  0.7565  0.5342 -0.8866
 1544HOH     H2 4651   4.127   0.355   1.717  0.4842  0.0800  1.0758
 1545HOH      O 4652   2.134   3.022   1.422 -0.0344  0.0232 -0.1666
 1545HOH     H1 4653   2.184   3.077   1.362 -0.5162  0.8215  0.1204
 1545HOH     H2 4654   2.051   3.008   1.378  0.2846 -0.9947 -0.4874
 1546HOH      O 4655   1.011   1.529   2.129  0.5340 -0.7350  0.3399
 1546HOH     H1 4656   1.092   1.484   2.104  1.9454  1.3294  0.7369
 1546HOH     H2 4657   1.031   1.567   2.215 -0.4608  0.6842  0.0043
 1547HOH      O 4658   0.300   0.633   3.291  0.2168  0.2669  0.3496
 1547HOH     H1 4659   0.393   0.615   3.306  0.2136 -0.3773 -0.3191
 1547HOH     H2 4660   0.265   0.552   3.254 -0.6205  0.4954  0.5844
 1548HOH      O 4661   1.148   0.309   1.988 -0.2587  0.9327  0.6545
 1548HOH     H1 4662   1.150   0.370   1.914 -0.7419 -0.5788 -0.7405
 1548HOH     H2 4663   1.056   0.287   1.999 -0.0900  0.3744  1.0356
 1549HOH      O 4664   2.350   1.216   1.610  0.9255 -0.5082  0.9055
 1549HOH     H1 4665   2.293   1.186   1.540  0.2451 -0.4853  1.4197
 1549HOH     H2 4666   2.334   1.155   1.682  0.4663  0.3128  1.5368
 1550HOH      O 4667   3.991   0.761   2.656 -0.3998  0.0389 -0.1804
 1550HOH     H1 4668   4.038   0.777   2.738  0.4669 -0.7141 -0.4865
 1550HOH     H2 4669   4.012   0.670   2.635 -0.1963  0.3510 -1.4679
 1551HOH      O 4670   2.185   1.251   2.476 -0.1644  0.1133 -0.4114
 1551HOH     H1 4671   2.147   1.259   2.388  0.0493  1.0985 -0.4476
 1551HOH     H2 4672   2.115   1.214   2.529 -0.5981  0.3161 -0.8252
 1552HOH      O 4673   3.903   1.143   1.944  0.4955 -0.6833  0.8366
 1552HOH     H1 4674   3.984   1.173   1.903  0.4219  1.0762  1.7780
 1552HOH     H2 4675   3.898   1.050   1.923  0.8691 -0.2114 -2.3637
 1553HOH      O 4676   0.247   4.111   0.574  0.3734 -0.3541  0.1196
 1553HOH     H1 4677   0.332   4.112   0.529 -0.0835  0.9152 -0.8397
 1553HOH     H2 4678   0.183   4.116   0.504 -0.4885 -0.5834  0.8588
 1554HOH      O 4679   3.655   0.814   3.607 -0.0827  0.9204 -0.5192
 1554HOH     H1 4680   3.751   0.815   3.610 -0.0366 -0.4941 -0.2277
 1554HOH     H2 4681   3.629   0.761   3.682 -1.0973  1.0847 -0.7231
 1555HOH      O 4682   3.399   1.451   1.284 -0.0177  0.0039 -0.5534
 1555HOH     H1 4683   3.426   1.360   1.270 -0.8734 -0.2209 -0.8714
 1555HOH     H2 4684   3.413   1.466   1.378  0.3732 -0.3595 -0.5466
 1556HOH      O 4685   2.057   2.682   3.661  0.6287 -0.8288 -0.3932
 1556HOH     H1 4686   2.017   2.656   3.744  0.6378 -0.7305 -0.3591
 1556HOH     H2 4687   1.984   2.713   3.608  0.7671  0.1762 -0.0273
 1557HOH      O 4688   3.484   4.052   3.572  0.0758 -0.5700 -0.3412
 1557HOH     H1 4689   3.427   3.976   3.581 -0.0558 -0.5034 -0.5999
 1557HOH     H2 4690   3.572   4.016   3.568  0.1637 -0.6261  1.0751
 1558HOH      O 4691   4.000   3.179   2.325  0.3426 -0.5197 -0.2974
 1558HOH     H1 4692   4.030   3.217   2.408  0.4192  0.6189 -0.8031
 1558HOH     H2 4693   3.905   3.176   2.333  0.3497 -0.4170 -0.1628
 1559HOH      O 4694   2.528   3.950   1.249  0.4809 -0.1069  0.1736
 1559HOH     H1 4695   2.598   3.905   1.203  0.1460 -0.9985  0.4905
 1559HOH     H2 4696   2.447   3.908   1.219  0.1379  0.3672  0.3939
 1560HOH      O 4697   1.617   2.926   0.718  0.3461 -0.2511  0.2224
 1560HOH     H1 4698   1.540   2.868   0.720 -1.0037  1.3482 -0.1582
 1560HOH     H2 4699   1.650   2.925   0.808 -0.5116 -0.5534  0.5602
 1561HOH      O 4700   3.645   0.987   0.617  0.4694 -0.8003  0.2844
 1561HOH     H1 4701   3.549   0.990   0.620  0.4844 -0.4792  1.5377
 1561HOH     H2 4702   3.665   0.897   0.591 -0.1497 -0.7406 -0.5034
 1562HOH      O 4703   0.209   2.857   2.022 -0.3031  0.0281 -0.1487
 1562HOH     H1 4704   0.175   2.785   2.076 -0.0923 -0.0596 -0.1309
 1562HOH     H2 4705   0.134   2.887   1.972 -0.5367  0.2029  0.2948
 1563HOH      O 4706   1.945   3.590   2.892 -0.5798  0.1921  0.4347
 1563HOH     H1 4707   1.888   3.516   2.868 -1.0277  0.9270 -0.9791
 1563HOH     H2 4708   2.005   3.553   2.957 -0.2254 -1.6848 -0.7815
 1564HOH      O 4709   0.089   1.443   4.051  0.9015  0.4394  0.1114
 1564HOH     H1 4710   0.058   1.370   3.997 -0.1441  0.4546  0.6398
 1564HOH     H2 4711   0.074   1.414   4.141  0.1747  1.3948  0.3364
 1565HOH      O 4712   1.364   3.018   2.662 -0.1888  0.5892 -0.9821
 1565HOH     H1 4713   1.444   3.072   2.669  0.0119  0.2781 -0.8195
 1565HOH     H2 4714   1.385   2.953   2.596  0.1522 -0.2391 -0.1127
 1566HOH      O 4715   0.729   3.668   3.298 -0.3420  0.1122  0.5267
 1566HOH     H1 4716   0.689   3.711   3.222 -0.5238 -1.0585 -0.0784
 1566HOH     H2 4717   0.793   3.607   3.261  0.3871  0.3046  1.3827
 1567HOH      O 4718   3.424   2.551   2.203 -0.3266 -0.5504  0.1274
 1567HOH     H1 4719   3.356   2.582   2.263 -0.5048  0.8908 -0.7322
 1567HOH     H2 4720   3.407   2.598   2.121  1.3888 -0.5157 -0.2824
 1568HOH      O 4721   2.812   1.400   1.911 -0.1468  0.3535  0.4255
 1568HOH     H1 4722   2.900   1.363   1.902 -0.4122 -0.1630 -0.3012
 1568HOH     H2 4723   2.824   1.480   1.962  0.6428 -0.0498  0.9166
 1569HOH      O 4724   3.282   4.113   0.648 -0.5916 -0.1103 -0.6478
 1569HOH     H1 4725   3.230   4.111   0.728  0.0263 -0.6655 -0.2394
 1569HOH     H2 4726   3.372   4.129   0.678 -0.4171  0.1477 -1.2741
 1570HOH      O 4727   2.537   3.739   2.427  0.3363 -0.2927  0.2447
 1570HOH     H1 4728   2.505   3.803   2.491  0.5874  0.1914 -0.0952
 1570HOH     H2 4729   2.468   3.736   2.360  0.2027 -0.5838  0.3938
 1571HOH      O 4730   0.929   2.126   2.719 -0.2098  0.2354  0.5631
 1571HOH     H1 4731   0.918   2.199   2.658  0.7942  0.2951  0.4338
 1571HOH     H2 4732   0.927   2.168   2.805 -0.2181  0.3344  0.5157
 1572HOH      O 4733   0.100   2.000   3.140  0.0678 -0.3491  0.4156
 1572HOH     H1 4734   0.027   1.998   3.203 -0.5237  1.2951 -0.0944
 1572HOH     H2 4735   0.148   2.080   3.162  0.1311  0.0104 -0.8802
 1573HOH      O 4736   1.985   2.427   0.411  0.2657  0.0552  0.0684
 1573HOH     H1 4737   2.061   2.464   0.456 -0.5981  0.7539  1.0543
 1573HOH     H2 4738   1.966   2.490   0.341  0.0737  0.3579  0.3884
 1574HOH      O 4739   3.899   2.853   0.859  0.0953 -0.0779 -0.0021
 1574HOH     H1 4740   3.824   2.910   0.843  0.2470 -0.1224 -1.0170
 1574HOH     H2 4741   3.965   2.910   0.899 -0.1681  0.1712  0.0819
 1575HOH      O 4742   3.053   1.290   0.952  0.4188  0.6334  0.2606
 1575HOH     H1 4743   3.053   1.377   0.913  0.0598  0.6805  0.3636
 1575HOH     H2 4744   3.066   1.305   1.045 -0.9814  0.6867  0.4879
 1576HOH      O 4745   1.818   1.361   0.989  0.2782  0.4819  0.4573
 1576HOH     H1 4746   1.779   1.437   1.033 -0.2041  0.3373  0.2924
 1576HOH     H2 4747   1.912   1.375   0.998  0.2050  1.1719  0.3166
 1577HOH      O 4748   3.564   1.819   1.846 -1.0807 -0.2329 -0.6189
 1577HOH     H1 4749   3.623   1.797   1.919 -0.0010  1.0480 -1.0205
 1577HOH     H2 4750   3.489   1.862   1.888 -0.2109  1.0145 -0.2191
 1578HOH      O 4751   2.958   4.077   0.853 -0.1310  0.1284 -0.6092
 1578HOH     H1 4752   2.937   3.985   0.836  2.0060 -0.5421 -0.2134
 1578HOH     H2 4753   2.948   4.086   0.948 -1.1213  0.5769 -0.7399
 1579HOH      O 4754   1.059   3.961   2.961  0.0619 -0.5501 -0.1536
 1579HOH     H1 4755   0.966   3.960   2.935 -0.3309 -0.7221  1.1055
 1579HOH     H2 4756   1.057   3.949   3.056  1.3993 -0.7220 -0.1115
 1580HOH      O 4757   2.034   0.106   2.693 -0.6976 -0.3030 -0.1650
 1580HOH     H1 4758   1.975   0.171   2.656 -0.5706 -0.5199 -0.7684
 1580HOH     H2 4759   2.121   0.131   2.662 -0.5410 -0.2963  0.2689
 1581HOH      O 4760   1.939   0.336   3.409  0.0704 -0.0392 -0.5538
 1581HOH     H1 4761   1.911   0.369   3.495  0.5145 -0.0634 -0.3914
 1581HOH     H2 4762   1.988   0.409   3.370 -0.4082  0.0858 -0.9311
 1582HOH      O 4763   2.271   0.486   0.400  0.2115 -0.2559 -0.8649
 1582HOH     H1 4764   2.260   0.395   0.373 -0.3336 -0.5329  0.1805
 1582HOH     H2 4765   2.356   0.488   0.443  0.3660 -0.1847 -1.1660
 1583HOH      O 4766   2.697   0.420   1.569  0.2416  0.2219  0.1915
 1583HOH     H1 4767   2.670   0.331   1.590  0.0128  0.1607 -0.3281
 1583HOH     H2 4768   2.710   0.420   1.474 -0.3498  0.8796  0.0872
 1584HOH      O 4769   1.462   3.176   3.434 -0.6402  0.2110  0.0154
 1584HOH     H1 4770   1.487   3.146   3.521 -0.3474  0.3903 -0.0029
 1584HOH     H2 4771   1.534   3.233   3.407 -1.4239  1.4318  0.2936
 1585HOH      O 4772   4.095   2.850   1.319 -0.1521  0.4336  0.2972
 1585HOH     H1 4773   4.160   2.821   1.383  0.7461  0.5731 -0.5007
 1585HOH     H2 4774   4.116   2.942   1.303  0.0958  0.2319 -0.6739
 1586HOH      O 4775   1.633   2.112   1.111 -0.4002 -0.0821  0.1662
 1586HOH     H1 4776   1.659   2.027   1.147  0.0224 -0.1265 -0.2180
 1586HOH     H2 4777   1.537   2.111   1.112 -0.4098 -0.1152  1.1852
 1587HOH      O 4778   2.254   1.881   0.958 -0.3935 -0.7655 -0.7163
 1587HOH     H1 4779   2.176   1.929   0.932 -0.4863 -0.0421  0.7222
 1587HOH     H2 4780   2.227   1.829   1.034  0.3405 -1.1011 -0.6578
 1588HOH      O 4781   3.216   0.269   3.486  0.4266 -0.1890 -0.5918
 1588HOH     H1 4782   3.229   0.201   3.420  0.5504 -0.2679 -0.4869
 1588HOH     H2 4783   3.302   0.281   3.525  0.2460 -0.5388 -0.0628
 1589HOH      O 4784   1.155   0.680   2.851  0.6844 -0.1548  0.4692
 1589HOH     H1 4785   1.147   0.661   2.758  0.3418 -0.3148  0.5241
 1589HOH     H2 4786   1.243   0.714   2.862  0.6839 -0.0154  0.0675
 1590HOH      O 4787   2.047   3.426   1.148  0.3895 -0.3284  0.2768
 1590HOH     H1 4788   2.046   3.336   1.114  0.4315 -0.1785 -0.1277
 1590HOH     H2 4789   2.136   3.436   1.184  0.2822 -0.5524  0.6190
 1591HOH      O 4790   2.503   1.773   0.847 -0.4369  0.0635  0.5743
 1591HOH     H1 4791   2.521   1.683   0.819  0.6796 -0.2974  2.1890
 1591HOH     H2 4792   2.408   1.777   0.854 -0.6243 -0.5129 -0.8127
 1592HOH      O 4793   3.265   2.426   3.533  0.0865  0.3252  0.3787
 1592HOH     H1 4794   3.230   2.509   3.501 -0.3106 -0.1190 -0.3970
 1592HOH     H2 4795   3.212   2.405   3.610 -0.0074  0.6440  0.4025
 1593HOH      O 4796   3.852   1.864   2.630 -0.0136 -0.0319  0.0682
 1593HOH     H1 4797   3.786   1.849   2.562  0.3639 -0.7811 -0.1561
 1593HOH     H2 4798   3.800   1.880   2.709 -0.4579  0.4811 -0.3122
 1594HOH      O 4799   1.525   0.942   0.585 -0.3041 -0.0843  0.1756
 1594HOH     H1 4800   1.521   1.036   0.603  0.2361  0.1829 -0.9188
 1594HOH     H2 4801   1.589   0.909   0.647  1.3235  0.7473 -0.8966
 1595HOH      O 4802   3.187   3.953   3.779 -0.0133  0.5013 -0.6098
 1595HOH     H1 4803   3.186   4.049   3.771  0.1602  0.4790 -0.9228
 1595HOH     H2 4804   3.227   3.923   3.698  0.9954  0.2244 -0.0481
 1596HOH      O 4805   1.435   2.454   3.671  0.3135  0.0416 -0.1879
 1596HOH     H1 4806   1.444   2.463   3.766 -1.8481 -0.0366  0.1218
 1596HOH     H2 4807   1.396   2.536   3.642 -1.0552 -0.6899 -0.5949
 1597HOH      O 4808   1.591   0.920   1.314  0.2827 -0.1342 -0.5006
 1597HOH     H1 4809   1.541   0.839   1.313 -0.3151  0.2188 -1.0851
 1597HOH     H2 4810   1.669   0.900   1.262  0.7914 -0.6886  0.4217
 1598HOH      O 4811   0.292   2.488   1.181  0.1113  0.0233 -0.3930
 1598HOH     H1 4812   0.386   2.472   1.189  0.0717  0.1737  0.6439
 1598HOH     H2 4813   0.257   2.405   1.148  0.5756 -0.0959 -0.6203
 1599HOH      O 4814   0.323   3.603   2.802  0.6320  0.3968  0.1070
 1599HOH     H1 4815   0.234   3.609   2.839  0.5581  0.0739 -0.0116
 1599HOH     H2 4816   0.380   3.632   2.873  0.4932 -0.2232  0.4953
 1600HOH      O 4817   0.898   1.810   1.360  0.3362 -0.1685  0.3740
 1600HOH     H1 4818   0.964   1.744   1.378  0.4075  0.1047  1.2066
 1600HOH     H2 4819   0.911   1.877   1.428 -1.4892 -0.6313  1.3126
 1601HOH      O 4820   1.854   3.636   0.814  0.6667  0.0214  0.2275
 1601HOH     H1 4821   1.836   3.549   0.851  1.1832 -0.1671  0.0431
 1601HOH     H2 4822   1.774   3.686   0.833  0.2193 -0.5889  0.0308
 1602HOH      O 4823   4.045   3.768   1.568 -0.6759 -0.3888 -0.1187
 1602HOH     H1 4824   4.040   3.828   1.643 -1.7515 -0.1016 -0.3898
 1602HOH     H2 4825   4.033   3.681   1.606 -0.7105 -0.2924  0.0967
 1603HOH      O 4826   2.328   2.023   0.399 -0.1776 -0.3122  0.3433
 1603HOH     H1 4827   2.379   2.097   0.366  0.0847 -0.4958  0.3286
 1603HOH     H2 4828   2.394   1.963   0.435 -0.3778 -0.5856  0.2569
 1604HOH      O 4829   2.749   0.347   1.313  0.0164 -0.6935  0.1683
 1604HOH     H1 4830   2.826   0.316   1.360  0.8770 -0.2747 -0.8787
 1604HOH     H2 4831   2.716   0.270   1.267  0.5430 -0.6510 -0.3077
 1605HOH      O 4832   2.058   3.173   3.395  0.2445 -0.0582 -0.4708
 1605HOH     H1 4833   1.980   3.131   3.358  0.1596 -0.3583  0.0394
 1605HOH     H2 4834   2.122   3.172   3.323 -0.0905 -0.1652 -0.7698
 1606HOH      O 4835   2.440   2.715   3.723 -0.1513 -0.3086  0.2466
 1606HOH     H1 4836   2.472   2.626   3.735 -0.0969 -0.2450  0.5912
 1606HOH     H2 4837   2.449   2.731   3.629  1.3860 -0.0867  0.3836
 1607HOH      O 4838   2.946  -0.022   2.331  0.6671 -0.1830 -0.0540
 1607HOH     H1 4839   2.942   0.073   2.346 -1.0159 -0.2547  0.3531
 1607HOH     H2 4840   2.887  -0.037   2.257  0.1779 -0.9729  0.4595
 1608HOH      O 4841   2.370   0.622   0.969  0.0822  0.6633 -0.0639
 1608HOH     H1 4842   2.440   0.591   1.026 -0.5538 -0.3493  0.2340
 1608HOH     H2 4843   2.390   0.583   0.883  0.1968  0.8789 -0.1372
 1609HOH      O 4844   2.510   2.420   2.133 -0.2691 -0.4299  0.0752
 1609HOH     H1 4845   2.554   2.367   2.199 -0.3252 -1.1551 -0.4429
 1609HOH     H2 4846   2.580   2.462   2.084 -0.2257  0.0515  0.5376
 1610HOH      O 4847   0.943   3.289   3.096 -0.0819  0.1342 -0.7477
 1610HOH     H1 4848   0.985   3.289   3.182  0.7927  0.1487 -1.1498
 1610HOH     H2 4849   0.973   3.209   3.054 -1.0897 -0.2445 -0.7867
 1611HOH      O 4850   3.437   1.033   3.798 -1.1419  0.9428  0.1053
 1611HOH     H1 4851   3.402   0.977   3.729  1.0068 -0.2145 -0.2316
 1611HOH     H2 4852   3.420   0.985   3.879 -0.0483  0.1205 -0.1032
 1612HOH      O 4853   1.135   0.962   3.201  0.1486 -0.0260  0.1879
 1612HOH     H1 4854   1.205   0.923   3.149  0.3696  0.1009  0.3845
 1612HOH     H2 4855   1.082   0.888   3.230  1.0731 -0.3175  1.3164
 1613HOH      O 4856   2.408   2.039   2.041 -0.0055 -0.5845  0.0035
 1613HOH     H1 4857   2.499   2.056   2.017  0.2026  0.0883  1.1349
 1613HOH     H2 4858   2.372   1.991   1.967  0.7783  0.6433 -1.2619
 1614HOH      O 4859   3.867   2.684   2.096  0.1012 -0.3824  0.0815
 1614HOH     H1 4860   3.955   2.648   2.110  0.1443 -0.6288 -0.7029
 1614HOH     H2 4861   3.881   2.757   2.035 -0.2029 -0.1869  0.2398
 1615HOH      O 4862   0.763   0.823   1.935  0.8312  0.8334  0.0331
 1615HOH     H1 4863   0.811   0.902   1.958  0.2973  1.2020 -0.1050
 1615HOH     H2 4864   0.671   0.843   1.952  0.7597 -0.1411  1.0882
 1616HOH      O 4865   1.889   2.357   3.642  0.4161 -0.5868  0.5510
 1616HOH     H1 4866   1.801   2.333   3.613  0.8681 -0.6104 -0.9445
 1616HOH     H2 4867   1.945   2.287   3.610  1.0090 -0.6177  1.5576
 1617HOH      O 4868   2.826   3.258   0.394 -0.7385  0.2992 -1.1522
 1617HOH     H1 4869   2.738   3.242   0.428 -0.6826 -0.4185 -1.3040
 1617HOH     H2 4870   2.812   3.297   0.308 -0.8846  1.3167 -0.6960
 1618HOH      O 4871   2.368   3.736   3.137 -0.1607 -0.4244 -0.0231
 1618HOH     H1 4872   2.272   3.740   3.140 -0.2092  1.2950 -1.2694
 1618HOH     H2 4873   2.395   3.749   3.228 -1.0825 -0.8893  0.3460
 1619HOH      O 4874   1.136   0.829   0.162  0.7067 -0.2826 -0.4442
 1619HOH     H1 4875   1.050   0.843   0.122  0.4477 -0.2356  0.1073
 1619HOH     H2 4876   1.183   0.774   0.099  0.0689 -0.7897 -0.4973
 1620HOH      O 4877   2.881   2.149   1.462 -1.0289 -0.1141  0.3693
 1620HOH     H1 4878   2.813   2.215   1.474 -0.4306  0.5635  0.2539
 1620HOH     H2 4879   2.953   2.197   1.420 -0.5054 -0.8103  0.4284
 1621HOH      O 4880   2.340   1.255   3.264 -0.0257 -0.0304 -0.1184
 1621HOH     H1 4881   2.435   1.242   3.264 -0.1361 -1.0810 -0.0423
 1621HOH     H2 4882   2.314   1.236   3.354 -0.2613  0.8060  0.0032
 1622HOH      O 4883   4.060   1.589   1.941  0.4356 -0.5952 -0.2167
 1622HOH     H1 4884   4.117   1.666   1.947  0.2218 -0.4675  0.3265
 1622HOH     H2 4885   4.068   1.560   1.850  1.6796 -0.8193 -0.0714
 1623HOH      O 4886   1.709   3.800   2.676  0.0313 -0.1400 -1.0655
 1623HOH     H1 4887   1.697   3.834   2.587 -0.1008 -0.9709 -1.3800
 1623HOH     H2 4888   1.800   3.772   2.679  0.6741  1.7193 -0.2497
 1624HOH      O 4889   3.292   2.666   3.900  0.1134 -0.3586 -0.2946
 1624HOH     H1 4890   3.360   2.648   3.835  0.0753  0.5164 -0.5972
 1624HOH     H2 4891   3.242   2.584   3.904 -0.1121 -0.3426 -1.6586
 1625HOH      O 4892   0.104   1.483   3.513  0.1901  0.0433  0.0600
 1625HOH     H1 4893   0.158   1.417   3.555  0.6729 -0.0202 -0.6265
 1625HOH     H2 4894   0.147   1.566   3.533  0.4499  0.0089 -0.3235
 1626HOH      O 4895   3.655   1.449   2.153 -0.2678 -0.7587 -0.1097
 1626HOH     H1 4896   3.688   1.506   2.084 -0.4123  0.0303  0.4497
 1626HOH     H2 4897   3.724   1.384   2.166  0.7199  0.3083  0.4061
 1627HOH      O 4898   0.669   3.860   2.344  0.4221 -0.4421 -0.0531
 1627HOH     H1 4899   0.730   3.862   2.418 -0.7238  1.0909  0.9823
 1627HOH     H2 4900   0.584   3.841   2.384 -0.4257  1.4732 -0.7113
 1628HOH      O 4901   0.997   1.297   0.030  1.2389 -0.3294  0.8512
 1628HOH     H1 4902   1.080   1.312  -0.017  0.8274  0.0486  0.2159
 1628HOH     H2 4903   0.968   1.385   0.055  0.3724 -0.2871 -0.1376
 1629HOH      O 4904   2.837   0.373   2.668  0.2290 -0.2584  0.7246
 1629HOH     H1 4905   2.874   0.446   2.617  0.2457 -1.1055 -0.5673
 1629HOH     H2 4906   2.752   0.405   2.697  0.4749  0.4721  0.6966
 1630HOH      O 4907   0.570   1.745   3.811  0.3638  0.4811 -0.7729
 1630HOH     H1 4908   0.646   1.738   3.868  0.2678  1.0163 -0.5630
 1630HOH     H2 4909   0.596   1.808   3.744  0.1325  0.6233 -0.7331
 1631HOH      O 4910   0.614   3.630   0.512  0.2282 -0.4294  0.5221
 1631HOH     H1 4911   0.546   3.691   0.485  1.1474  0.6654  0.5360
 1631HOH     H2 4912   0.579   3.588   0.591 -0.4325  0.1029  0.5298
 1632HOH      O 4913   1.846   3.794   1.524  0.1491  0.2650 -0.1160
 1632HOH     H1 4914   1.897   3.841   1.590  0.0682  1.0607 -0.6008
 1632HOH     H2 4915   1.890   3.709   1.517  0.4722  0.3594  0.5726
 1633HOH      O 4916   1.025   2.581   2.291  0.6486 -0.2235  0.0649
 1633HOH     H1 4917   1.044   2.513   2.355 -0.1240  0.6488  1.3164
 1633HOH     H2 4918   0.936   2.562   2.262  1.0759 -0.7494 -0.9949
 1634HOH      O 4919   3.030   0.896   1.446  0.0382  0.1488  0.0356
 1634HOH     H1 4920   3.122   0.890   1.420 -0.0841  0.3765 -0.4661
 1634HOH     H2 4921   3.032   0.952   1.524  0.3457 -0.0149  0.1496
 1635HOH      O 4922   1.238   2.715   2.178 -0.0142  0.2262 -0.3579
 1635HOH     H1 4923   1.287   2.689   2.256  0.3717  1.0304 -0.3127
 1635HOH     H2 4924   1.149   2.682   2.193  0.3159 -0.5963 -0.0997
 1636HOH      O 4925   0.700   2.441   3.306  0.8521 -0.2650 -0.4465
 1636HOH     H1 4926   0.751   2.506   3.355  0.0334  0.3319 -0.3479
 1636HOH     H2 4927   0.720   2.458   3.215  1.8824 -0.9542 -0.3767
 1637HOH      O 4928   2.589   2.861   0.013  0.4847 -0.5232 -0.4379
 1637HOH     H1 4929   2.656   2.897   0.072 -0.7942  0.2803  0.6356
 1637HOH     H2 4930   2.543   2.797   0.067 -0.6456  0.1441 -0.5458
 1638HOH      O 4931   2.848   1.804   2.967 -0.0637 -0.1704  0.4034
 1638HOH     H1 4932   2.871   1.762   2.884 -0.0127 -0.0365  0.3479
 1638HOH     H2 4933   2.811   1.734   3.021 -0.1779 -0.2395  0.2363
 1639HOH      O 4934   1.675   3.073   1.323  0.2775 -0.2405 -0.4460
 1639HOH     H1 4935   1.610   3.024   1.273  0.0514  0.0748 -0.4619
 1639HOH     H2 4936   1.757   3.027   1.306  0.1481 -0.3335 -0.8444
 1640HOH      O 4937   0.056   0.277   0.881 -0.2695 -0.1504  0.1866
 1640HOH     H1 4938   0.139   0.238   0.856  0.1200  0.0556  1.1039
 1640HOH     H2 4939   0.079   0.345   0.945 -1.1248  0.0241  0.3337
 1641HOH      O 4940   3.685   1.603   2.875 -0.1482 -0.1979 -0.0939
 1641HOH     H1 4941   3.624   1.561   2.813  0.2638 -0.1405 -0.5509
 1641HOH     H2 4942   3.676   1.696   2.858 -0.0252 -0.1822 -0.0717
 1642HOH      O 4943   1.166   1.932   2.764 -0.7148 -0.1769  0.0946
 1642HOH     H1 4944   1.218   1.873   2.709 -0.5649  0.6458 -0.6924
 1642HOH     H2 4945   1.077   1.895   2.762 -0.5198 -0.6639  0.0771
 1643HOH      O 4946   2.405   3.358   0.827 -0.2241 -0.1940  0.0023
 1643HOH     H1 4947   2.443   3.444   0.809 -0.3652 -0.1838 -0.2612
 1643HOH     H2 4948   2.335   3.350   0.762 -0.4414 -0.3582  0.2582
 1644HOH      O 4949   2.434   1.610   3.683 -0.4762 -0.0663  0.2650
 1644HOH     H1 4950   2.366   1.558   3.639  0.5355 -0.7966 -0.5567
 1644HOH     H2 4951   2.444   1.568   3.768 -0.0617 -0.9349 -0.1790
 1645HOH      O 4952   4.045   3.089   3.582 -0.3120  0.2544  0.5182
 1645HOH     H1 4953   4.060   3.075   3.676 -1.0245 -0.7386  0.5157
 1645HOH     H2 4954   3.958   3.054   3.566  0.1317 -0.4178 -0.6839
 1646HOH      O 4955   1.825   2.663   0.754  0.3608 -0.4870  0.1304
 1646HOH     H1 4956   1.794   2.715   0.680  0.3761  0.6952  0.9043
 1646HOH     H2 4957   1.746   2.638   0.801  0.3825 -0.8366 -0.0076
 1647HOH      O 4958   1.268   1.465   2.053 -0.3630 -0.3029  0.5273
 1647HOH     H1 4959   1.288   1.513   1.972 -0.9453  0.3255  0.7417
 1647HOH     H2 4960   1.319   1.510   2.121 -0.4783 -0.3452  0.6418
 1648HOH      O 4961   1.774   0.571   2.347 -0.3306  0.1539 -0.0622
 1648HOH     H1 4962   1.695   0.626   2.340 -0.0892  0.4420 -0.6783
 1648HOH     H2 4963   1.746   0.496   2.399 -0.6988  0.8065  0.7302
 1649HOH      O 4964   0.200   1.719   3.567 -0.3478 -0.1202 -0.1894
 1649HOH     H1 4965   0.131   1.785   3.562 -0.5734 -0.3115  0.2587
 1649HOH     H2 4966   0.256   1.737   3.493 -0.0599  0.9622  0.2565
 1650HOH      O 4967   3.371   1.005   0.585 -0.3845 -0.6236  0.4757
 1650HOH     H1 4968   3.292   0.997   0.639 -1.4577 -0.3473 -0.9271
 1650HOH     H2 4969   3.352   0.952   0.508  1.4030 -1.6473  0.6342
 1651HOH      O 4970   2.631   2.806   2.156  0.3689  0.1365 -0.5870
 1651HOH     H1 4971   2.555   2.849   2.116  0.4374  0.4372 -0.4003
 1651HOH     H2 4972   2.676   2.876   2.203  0.4709 -0.1416 -0.2566
 1652HOH      O 4973   1.448   1.878   3.861 -0.6438 -0.4744 -0.5622
 1652HOH     H1 4974   1.386   1.808   3.846 -0.3053 -0.9650  0.2023
 1652HOH     H2 4975   1.519   1.862   3.798 -0.9475 -0.3209 -0.9521
 1653HOH      O 4976   0.664   1.459   3.874 -0.2014 -0.3967 -0.9100
 1653HOH     H1 4977   0.701   1.464   3.786 -0.5075  1.0726 -1.0124
 1653HOH     H2 4978   0.573   1.489   3.863 -0.5006 -0.9902 -0.2078
 1654HOH      O 4979   1.311   1.991   3.009  0.1696  0.0513  0.2195
 1654HOH     H1 4980   1.348   2.079   3.011  0.2207  0.0276  1.3123
 1654HOH     H2 4981   1.272   1.983   2.922  0.0507  1.1945  0.1464
 1655HOH      O 4982   3.962   4.053   3.854 -0.3053 -0.5146 -0.3166
 1655HOH     H1 4983   4.007   4.085   3.932  0.2767  0.2266 -0.9256
 1655HOH     H2 4984   4.032   4.023   3.796 -0.4647  1.0569 -1.4648
 1656HOH      O 4985   3.416   2.269   2.937 -0.3000 -0.1712 -0.1402
 1656HOH     H1 4986   3.441   2.331   2.868  0.1922 -0.5045 -0.2724
 1656HOH     H2 4987   3.411   2.184   2.892 -0.1946 -0.3558  0.1912
 1657HOH      O 4988   1.641   2.191   3.181 -0.5904  0.4835 -0.2149
 1657HOH     H1 4989   1.661   2.194   3.275 -1.4392  0.1837 -0.0072
 1657HOH     H2 4990   1.702   2.126   3.146 -0.2758  0.5856  0.1212
 1658HOH      O 4991   3.231   2.168   3.410 -0.4256  0.1421 -0.5874
 1658HOH     H1 4992   3.259   2.209   3.492  1.2685 -1.3597 -0.2866
 1658HOH     H2 4993   3.190   2.086   3.436  0.5322 -0.5747 -1.1872
 1659HOH      O 4994   2.759   0.935   3.782 -0.1892 -0.4104  0.7914
 1659HOH     H1 4995   2.839   0.887   3.804 -1.0095 -2.1150  0.4477
 1659HOH     H2 4996   2.735   0.981   3.862  0.2743 -1.2263  1.4328
 1660HOH      O 4997   0.516   3.829   1.964 -0.3023 -0.2622 -0.1431
 1660HOH     H1 4998   0.598   3.801   2.004 -0.6290 -0.4149  0.4541
 1660HOH     H2 4999   0.453   3.828   2.037 -0.7247  0.3024 -0.4893
 1661HOH      O 5000   1.542   1.051   1.568  0.1400  0.0900 -0.3907
 1661HOH     H1 5001   1.550   1.014   1.480  0.4124 -0.5905 -0.0984
 1661HOH     H2 5002   1.450   1.038   1.591  0.2827 -0.6807 -0.1949
 1662HOH      O 5003   1.113   3.736   0.287 -0.2637  0.1375  1.0176
 1662HOH     H1 5004   1.071   3.667   0.337 -0.0498 -0.4422  0.4388
 1662HOH     H2 5005   1.207   3.727   0.307 -0.1425 -0.2766  0.3494
 1663HOH      O 5006   3.773   1.868   3.422 -0.0762 -0.2228 -0.1752
 1663HOH     H1 5007   3.745   1.810   3.493 -0.3120  0.6576  0.4933
 1663HOH     H2 5008   3.794   1.951   3.466 -0.8748  0.5753 -1.1804
 1664HOH      O 5009   3.926   3.844   2.362  0.6323  0.1096 -0.6342
 1664HOH     H1 5010   3.972   3.884   2.436  0.0725 -0.6226  0.1403
 1664HOH     H2 5011   3.851   3.902   2.347 -0.2584 -0.6408  0.5799
 1665HOH      O 5012   0.516   0.187   0.020  1.1493  0.3236  0.0106
 1665HOH     H1 5013   0.564   0.114   0.059  0.6959  0.3120  0.5643
 1665HOH     H2 5014   0.468   0.226   0.092 -1.1605 -0.7895 -0.7370
 1666HOH      O 5015   2.124   3.995   2.725  0.4872  0.8854 -0.1098
 1666HOH     H1 5016   2.093   4.084   2.707 -0.4944  0.5586 -0.1030
 1666HOH     H2 5017   2.150   3.998   2.817  0.1211  1.0774 -0.0083
 1667HOH      O 5018   0.102   1.739   0.536 -0.1431  0.1939  0.4949
 1667HOH     H1 5019   0.113   1.741   0.631  0.8376 -1.1053  0.4676
 1667HOH     H2 5020   0.181   1.696   0.504 -0.8855 -0.2904 -0.8376
 1668HOH      O 5021   3.532   1.213   1.195  0.0529 -0.5042  0.2678
 1668HOH     H1 5022   3.493   1.177   1.115 -0.4730 -0.6152  0.5638
 1668HOH     H2 5023   3.578   1.139   1.235 -0.6107 -0.7455  0.6206
 1669HOH      O 5024   3.297   0.276   1.341 -0.7225 -0.4726 -0.1015
 1669HOH     H1 5025   3.338   0.208   1.287 -0.8912  0.0249 -0.8924
 1669HOH     H2 5026   3.356   0.351   1.333 -0.5032 -0.5230  0.8181
 1670HOH      O 5027   4.083   1.330   2.536  0.5412  0.0873 -0.2774
 1670HOH     H1 5028   4.084   1.274   2.614  1.3903  0.4979  0.0309
 1670HOH     H2 5029   4.047   1.413   2.566  0.2767  0.0496 -0.4823
 1671HOH      O 5030   1.486   0.316   0.450  0.4389 -0.2166 -0.9031
 1671HOH     H1 5031   1.412   0.300   0.391  0.6629  0.0592 -1.2653
 1671HOH     H2 5032   1.482   0.410   0.469 -0.0393 -0.4073  0.0908
 1672HOH      O 5033   3.446   0.102   1.925 -0.6664 -0.2298 -0.6538
 1672HOH     H1 5034   3.520   0.082   1.982 -0.1781  0.5861 -0.9683
 1672HOH     H2 5035   3.373   0.119   1.984 -0.2002  0.4946 -0.2656
 1673HOH      O 5036   1.677   2.205   3.798  0.3359 -0.2699 -0.3240
 1673HOH     H1 5037   1.605   2.222   3.739  0.4300  1.0024 -0.1295
 1673HOH     H2 5038   1.679   2.281   3.857  1.1530 -0.7828  0.3690
 1674HOH      O 5039   3.329   0.217   3.058  0.0724 -0.6356 -0.2913
 1674HOH     H1 5040   3.293   0.282   3.119  0.0433 -0.5664 -0.3820
 1674HOH     H2 5041   3.260   0.203   2.993  0.1429 -0.6322 -0.3673
 1675HOH      O 5042   1.180   0.062   0.417 -0.4430  0.0662 -0.0853
 1675HOH     H1 5043   1.201   0.144   0.372 -0.0095  0.5464  0.9051
 1675HOH     H2 5044   1.200  -0.006   0.354  0.1540  0.6921 -0.6078
 1676HOH      O 5045   0.524   3.487   1.817 -0.3273 -0.5198 -0.0843
 1676HOH     H1 5046   0.484   3.559   1.768 -0.8803 -1.2143 -0.6966
 1676HOH     H2 5047   0.526   3.518   1.908 -0.4273  0.3069 -0.3407
 1677HOH      O 5048   2.609   0.463   3.022  0.0362  0.9944 -0.6640
 1677HOH     H1 5049   2.635   0.383   2.976 -0.3684 -0.5505  1.4529
 1677HOH     H2 5050   2.525   0.487   2.982  0.0750  0.2455 -1.2547
 1678HOH      O 5051   1.402   3.417   0.079  0.0703  0.0278  0.8472
 1678HOH     H1 5052   1.411   3.456  -0.008  0.4384 -0.0072  0.8674
 1678HOH     H2 5053   1.458   3.470   0.135 -0.8920  0.6438  1.2677
 1679HOH      O 5054   3.021   0.246   1.162 -0.8931 -0.1859 -0.1910
 1679HOH     H1 5055   2.974   0.324   1.132 -0.4316  0.3932  0.5329
 1679HOH     H2 5056   3.037   0.261   1.255 -0.4843 -0.9955 -0.1083
 1680HOH      O 5057   2.446   2.759   2.675  0.3126 -0.0043  0.5185
 1680HOH     H1 5058   2.363   2.737   2.632  0.6810 -0.5886  0.0838
 1680HOH     H2 5059   2.428   2.842   2.719 -0.1966  0.4401 -0.4591
 1681HOH      O 5060   1.795   4.045   1.989  0.3424 -0.4047  0.2153
 1681HOH     H1 5061   1.709   4.058   1.949  0.1257 -0.7910  0.5394
 1681HOH     H2 5062   1.811   4.126   2.038  0.4094 -0.1123 -0.2735
 1682HOH      O 5063   2.381   1.183   3.529  0.5879  0.2198 -0.3909
 1682HOH     H1 5064   2.472   1.208   3.543  0.2705  0.7243  1.1467
 1682HOH     H2 5065   2.377   1.092   3.560  0.6627  0.0038 -0.9913
 1683HOH      O 5066   2.513   2.344   2.845  0.4164  0.2445 -0.0903
 1683HOH     H1 5067   2.550   2.295   2.771 -0.0369  0.7285 -0.6575
 1683HOH     H2 5068   2.453   2.281   2.887  0.0943  0.1867 -0.6086
 1684HOH      O 5069   0.820   3.903   3.383 -0.5809  0.1019 -0.7584
 1684HOH     H1 5070   0.737   3.944   3.409 -0.5148  1.3298 -2.1936
 1684HOH     H2 5071   0.795   3.812   3.362 -1.0244 -0.3006  1.0994
 1685HOH      O 5072   1.329   3.596   1.343  0.3045  0.0151  0.5322
 1685HOH     H1 5073   1.420   3.584   1.369  0.3415 -0.3279  0.2541
 1685HOH     H2 5074   1.300   3.673   1.392  0.8710  0.3900  0.3007
 1686HOH      O 5075   3.782   2.449   2.727 -0.3804  0.3496 -0.8972
 1686HOH     H1 5076   3.857   2.506   2.715  1.4489 -1.5573  0.2020
 1686HOH     H2 5077   3.798   2.375   2.669 -0.4708 -0.8631  0.5093
 1687HOH      O 5078   0.250   2.858   0.296 -0.6998 -0.0869  0.1807
 1687HOH     H1 5079   0.241   2.944   0.254 -0.0157  0.0063  0.1952
 1687HOH     H2 5080   0.161   2.832   0.317 -0.9422  0.5006 -0.0679
 1688HOH      O 5081   1.666   2.821   3.642  0.2031  0.6283 -0.0847
 1688HOH     H1 5082   1.599   2.888   3.629 -1.4167 -0.5730  1.1687
 1688HOH     H2 5083   1.688   2.791   3.553 -1.0799  0.9732 -0.5615
 1689HOH      O 5084   0.108   2.097   0.186  0.4052  0.2269  0.5566
 1689HOH     H1 5085   0.103   2.187   0.153 -0.3393 -0.0444 -0.1159
 1689HOH     H2 5086   0.094   2.042   0.109 -0.8285 -0.4451  1.2111
 1690HOH      O 5087   1.187   1.377   3.398  0.5055 -0.1598  0.1935
 1690HOH     H1 5088   1.243   1.343   3.468 -1.0474  0.0726  1.6686
 1690HOH     H2 5089   1.117   1.312   3.389  0.1211  0.3191 -0.4267
 1691HOH      O 5090   2.089   3.048   0.272 -0.7877  0.3270  0.3206
 1691HOH     H1 5091   2.015   3.024   0.216 -0.7455  0.3645  0.2482
 1691HOH     H2 5092   2.162   3.058   0.211 -0.4373 -0.8251  0.5016
 1692HOH      O 5093   4.062   3.284   3.182 -0.3189 -0.2937 -0.0733
 1692HOH     H1 5094   4.114   3.269   3.103 -0.3735 -0.7083 -0.0322
 1692HOH     H2 5095   4.122   3.268   3.254 -0.3883 -0.3518 -0.0282
 1693HOH      O 5096   2.751   2.802   3.635  0.1088 -0.8284  0.0910
 1693HOH     H1 5097   2.741   2.833   3.725  1.1378 -0.0349 -0.0317
 1693HOH     H2 5098   2.661   2.797   3.601 -0.2212  0.7127  0.5783
 1694HOH      O 5099   3.602   2.608   0.752  0.3448  0.9981 -0.4477
 1694HOH     H1 5100   3.644   2.556   0.822 -0.2398 -0.9419 -1.3811
 1694HOH     H2 5101   3.572   2.687   0.796  0.1080 -0.0459  1.5132
 1695HOH      O 5102   3.780   1.127   0.813  0.3139 -0.0727  0.1523
 1695HOH     H1 5103   3.740   1.075   0.743 -0.9324  0.3285  0.5077
 1695HOH     H2 5104   3.755   1.218   0.792  0.4423  0.1163  0.7754
 1696HOH      O 5105   1.745   1.004   0.379 -0.1388  0.6546 -0.0742
 1696HOH     H1 5106   1.732   0.998   0.284  0.6469 -0.5603 -0.1396
 1696HOH     H2 5107   1.670   0.958   0.416 -0.7091  1.5526 -0.0533
 1697HOH      O 5108   2.078   2.110   1.472 -0.3058 -0.1935 -0.3500
 1697HOH     H1 5109   2.075   2.158   1.555 -1.4102  0.7937 -0.8884
 1697HOH     H2 5110   2.118   2.172   1.410  1.0607 -1.1240 -0.4912
 1698HOH      O 5111   2.799   0.477   0.491 -0.2859  0.1761  0.2830
 1698HOH     H1 5112   2.813   0.560   0.447 -0.2195 -0.5264 -1.1168
 1698HOH     H2 5113   2.705   0.475   0.510 -0.3349  0.4505  0.0761
 1699HOH      O 5114   2.385   1.415   2.837  0.5663  0.0580  0.5345
 1699HOH     H1 5115   2.349   1.334   2.871  1.1425 -0.1120  0.7571
 1699HOH     H2 5116   2.334   1.484   2.880 -0.4925 -0.1583 -0.2714
 1700HOH      O 5117   0.925   0.634   1.829  0.1010  0.0586  0.0252
 1700HOH     H1 5118   0.869   0.687   1.886 -0.4229 -1.0015  0.5766
 1700HOH     H2 5119   0.866   0.569   1.792  0.8483 -0.6972  0.1007
 1701HOH      O 5120   2.546   0.068   3.217 -0.1956 -0.2250 -0.5403
 1701HOH     H1 5121   2.506   0.024   3.291 -0.0043  0.5496  0.0508
 1701HOH     H2 5122   2.560   0.158   3.247  0.1531  0.0366 -1.4165
 1702HOH      O 5123   0.641   2.052   0.857 -0.9313 -0.2295  0.4314
 1702HOH     H1 5124   0.623   2.128   0.911 -0.7441 -0.9805  1.6206
 1702HOH     H2 5125   0.734   2.035   0.867 -0.5849  0.3225 -1.1823
 1703HOH      O 5126   2.347   0.076  -0.018 -0.0285 -0.1126 -0.3330
 1703HOH     H1 5127   2.273   0.036   0.028  0.4976 -0.0385  0.6467
 1703HOH     H2 5128   2.383   0.138   0.046  1.2690 -0.6209 -0.5210
 1704HOH      O 5129   3.559   0.763   0.352 -0.2188  0.0912 -0.4675
 1704HOH     H1 5130   3.654   0.760   0.349 -0.1740  0.3308  0.2546
 1704HOH     H2 5131   3.531   0.674   0.334  0.2408 -0.5048  1.3352
 1705HOH      O 5132   3.924   0.866   3.572 -0.0039  1.1904 -0.3254
 1705HOH     H1 5133   3.962   0.866   3.484 -0.0786 -1.3600 -0.5098
 1705HOH     H2 5134   3.977   0.929   3.620  2.0446  0.5813 -1.5011
 1706HOH      O 5135   3.258   1.745   2.708  0.1619 -0.0152 -0.3065
 1706HOH     H1 5136   3.273   1.738   2.613  1.9723 -0.2141 -0.0909
 1706HOH     H2 5137   3.296   1.830   2.731  0.0153 -0.1016  0.2728
 1707HOH      O 5138   1.999   1.191   2.224  0.0475  0.7655  0.1408
 1707HOH     H1 5139   2.028   1.142   2.147  0.2689  0.9984  0.0709
 1707HOH     H2 5140   1.905   1.178   2.227  0.0018  0.9482 -0.3133
 1708HOH      O 5141   1.367   0.421   1.373  0.0140  0.3022 -0.3472
 1708HOH     H1 5142   1.346   0.435   1.465  0.0345  0.6466 -0.3903
 1708HOH     H2 5143   1.441   0.360   1.374 -0.6984 -0.6017 -0.1816
 1709HOH      O 5144   1.239   2.729   1.135  1.0007 -0.8185 -0.6817
 1709HOH     H1 5145   1.291   2.805   1.106  1.1121  0.0506  1.3945
 1709HOH     H2 5146   1.160   2.768   1.173  1.4579 -1.5855  1.2490
 1710HOH      O 5147   0.152   1.663   2.214  0.6444  0.2974  0.8158
 1710HOH     H1 5148   0.096   1.586   2.218  0.1873  0.5700  0.0572
 1710HOH     H2 5149   0.151   1.698   2.303  0.1191 -0.0584  0.9584
 1711HOH      O 5150   0.358   2.765   2.696  0.6169  0.0372 -0.2636
 1711HOH     H1 5151   0.358   2.859   2.713 -0.4289 -0.0685  0.4873
 1711HOH     H2 5152   0.402   2.727   2.772 -1.1479 -0.1972  0.7674
 1712HOH      O 5153   0.829   1.797   0.490 -0.0280  0.0429 -0.0629
 1712HOH     H1 5154   0.856   1.754   0.409 -0.1581 -0.4491  0.1474
 1712HOH     H2 5155   0.814   1.725   0.552  1.3050  0.4191  0.8034
 1713HOH      O 5156   1.305   0.092   1.972  0.1356  0.1622 -0.2534
 1713HOH     H1 5157   1.269   0.043   2.045  1.7813  1.7186  1.8675
 1713HOH     H2 5158   1.249   0.169   1.964  0.0175  0.0449 -0.5707
 1714HOH      O 5159   1.352   0.214   2.496 -0.1957 -0.1651  0.2299
 1714HOH     H1 5160   1.349   0.292   2.440 -0.7127  0.1942  0.7239
 1714HOH     H2 5161   1.433   0.224   2.546  0.3659 -0.5859 -0.5621
 1715HOH      O 5162   1.773   3.867   3.259 -0.1144  0.0492  0.5339
 1715HOH     H1 5163   1.862   3.900   3.273  0.0552 -0.3381  0.3912
 1715HOH     H2 5164   1.765   3.860   3.164 -0.3376  0.1809  0.5400
 1716HOH      O 5165   1.804   0.976   3.130  0.1686 -0.5839  0.3562
 1716HOH     H1 5166   1.785   0.997   3.222 -0.7780  1.5493 -0.1810
 1716HOH     H2 5167   1.882   1.028   3.110 -0.3287 -0.0535 -0.2916
 1717HOH      O 5168   2.542   0.959   1.825  0.0480 -0.1147  0.7336
 1717HOH     H1 5169   2.612   0.894   1.831  0.3886  0.2054  0.3728
 1717HOH     H2 5170   2.586   1.038   1.794 -0.4774  0.0943  0.5000
 1718HOH      O 5171   3.942   1.167   3.045 -0.1846  0.1714  0.1429
 1718HOH     H1 5172   3.918   1.078   3.070 -0.4805  0.3213  0.3993
 1718HOH     H2 5173   3.926   1.219   3.123 -0.0720  0.4611 -0.0257
 1719HOH      O 5174   1.588   2.864   1.123 -0.4297  0.2725  0.2675
 1719HOH     H1 5175   1.654   2.859   1.053  0.3421 -0.4905  1.0020
 1719HOH     H2 5176   1.506   2.880   1.077  0.2352  1.2015 -0.6953
 1720HOH      O 5177   2.087   1.448   1.432  0.3405  0.6256  0.3088
 1720HOH     H1 5178   2.125   1.462   1.519 -1.3060  0.2411  1.1812
 1720HOH     H2 5179   2.113   1.359   1.409 -0.6374  0.0236  1.3023
 1721HOH      O 5180   3.772   3.471   2.036 -0.4223 -0.5077 -0.5621
 1721HOH     H1 5181   3.744   3.409   1.969  0.4343 -0.6392 -0.8262
 1721HOH     H2 5182   3.846   3.428   2.078 -0.1235  0.1290 -0.4145
 1722HOH      O 5183   1.308   3.307   3.219 -0.1079 -0.3632  0.2347
 1722HOH     H1 5184   1.326   3.230   3.166  0.8966  0.0856 -0.1300
 1722HOH     H2 5185   1.357   3.293   3.300  0.5752  0.1355 -0.0767
 1723HOH      O 5186   0.780   1.334   3.200  0.0097  0.0650 -0.2558
 1723HOH     H1 5187   0.815   1.389   3.270 -0.1116 -0.5940  0.3471
 1723HOH     H2 5188   0.693   1.308   3.231 -0.8082  1.1595 -1.4373
 1724HOH      O 5189   3.256   2.720   1.086  0.3251 -0.0307  0.0531
 1724HOH     H1 5190   3.297   2.636   1.103  0.3276 -0.3307 -1.2109
 1724HOH     H2 5191   3.176   2.698   1.038  1.0328  0.6859 -1.5990
 1725HOH      O 5192   1.609   2.419   1.103  0.0336 -0.3992 -0.0692
 1725HOH     H1 5193   1.592   2.335   1.145 -0.9362 -0.0628  0.2726
 1725HOH     H2 5194   1.669   2.464   1.162  0.5776 -0.8518 -0.2679
 1726HOH      O 5195   0.295   0.876   1.239 -0.1350 -0.3018  0.2414
 1726HOH     H1 5196   0.366   0.824   1.201 -0.9068 -1.3764  0.1589
 1726HOH     H2 5197   0.229   0.881   1.169 -0.9374 -1.0084  0.9003
 1727HOH      O 5198   3.743   3.108   2.812  0.6644  0.4649 -0.2257
 1727HOH     H1 5199   3.772   3.123   2.902 -0.7150  1.0783  0.1724
 1727HOH     H2 5200   3.723   3.015   2.808  1.4298  0.2776 -0.1585
 1728HOH      O 5201   0.518   2.680   0.576  0.0066 -0.8275 -0.0814
 1728HOH     H1 5202   0.446   2.742   0.585 -0.5069 -1.5388  1.4607
 1728HOH     H2 5203   0.482   2.607   0.527 -0.1965 -0.9792  0.2859
 1729HOH      O 5204  -0.015   3.097   3.841 -0.3926  0.2141 -0.8380
 1729HOH     H1 5205   0.077   3.072   3.834 -0.3980  0.0373 -0.3590
 1729HOH     H2 5206  -0.042   3.065   3.927 -0.7578  0.7315 -0.7523
 1730HOH      O 5207   2.151   2.607   2.359  0.5845  0.0796  0.3995
 1730HOH     H1 5208   2.234   2.617   2.312 -0.0330  0.0238 -0.7782
 1730HOH     H2 5209   2.084   2.620   2.292 -0.3657 -0.3268  1.2210
 1731HOH      O 5210   1.127   3.931   2.647 -0.1536 -0.0097 -0.2983
 1731HOH     H1 5211   1.099   4.018   2.619  0.7551  0.0799 -1.0299
 1731HOH     H2 5212   1.046   3.883   2.662 -0.6891  1.1438  0.7945
 1732HOH      O 5213   3.216   0.884   2.872  0.4326  0.3731 -0.0229
 1732HOH     H1 5214   3.142   0.920   2.824  1.2857  0.8077 -1.1148
 1732HOH     H2 5215   3.225   0.941   2.949  0.3765  1.0912 -0.5334
 1733HOH      O 5216   0.492   2.171   1.411 -0.2625  0.4368 -0.6467
 1733HOH     H1 5217   0.548   2.094   1.400 -0.7659 -0.2005  0.7456
 1733HOH     H2 5218   0.523   2.233   1.345  0.9835 -0.4864 -1.0080
 1734HOH      O 5219   0.059   2.173   3.741 -0.0883 -0.2340  0.0852
 1734HOH     H1 5220   0.110   2.141   3.815  1.2011  0.5224 -0.4115
 1734HOH     H2 5221   0.009   2.097   3.712 -0.0604 -0.7374  1.2456
 1735HOH      O 5222   0.507   2.985   3.752  0.2088  0.2604  0.4012
 1735HOH     H1 5223   0.559   3.031   3.818  0.6808 -0.2188  0.3728
 1735HOH     H2 5224   0.566   2.918   3.717 -0.3561 -0.1500  0.2067
 1736HOH      O 5225   1.907   1.859   1.542 -0.1942 -0.5574 -0.0021
 1736HOH     H1 5226   1.953   1.940   1.516 -1.2047  0.1358  0.2447
 1736HOH     H2 5227   1.940   1.793   1.482 -0.1312  0.2838 -0.9503
 1737HOH      O 5228   1.210   3.674   3.395 -0.1345  0.7094 -0.3998
 1737HOH     H1 5229   1.138   3.676   3.459  0.4202 -0.5809  0.3581
 1737HOH     H2 5230   1.283   3.716   3.441  0.2683 -0.2277 -0.1318
 1738HOH      O 5231   0.947   2.008   2.995  0.6157 -0.1042 -0.3077
 1738HOH     H1 5232   1.030   2.021   2.949  1.1337 -1.0444  0.3128
 1738HOH     H2 5233   0.968   2.022   3.087 -0.0847  0.3133 -0.1925
 1739HOH      O 5234   2.089   0.447   1.421  0.0383  0.0696  0.4951
 1739HOH     H1 5235   2.054   0.437   1.333 -0.5440 -1.0103  0.8170
 1739HOH     H2 5236   2.024   0.405   1.478  0.1578  1.1679  1.5051
 1740HOH      O 5237   3.337   4.046   1.740 -0.1558 -0.1274 -0.5395
 1740HOH     H1 5238   3.254   4.043   1.787 -0.0901 -1.1636 -0.4283
 1740HOH     H2 5239   3.388   4.114   1.784 -0.4326 -0.4442  0.3099
 1741HOH      O 5240   2.136   2.891   2.933 -0.6319  0.7099 -0.6094
 1741HOH     H1 5241   2.183   2.960   2.888  0.1549  0.3704 -0.3456
 1741HOH     H2 5242   2.198   2.858   2.998 -1.4869  0.7355  0.2701
 1742HOH      O 5243   2.004   3.882   1.920 -0.1845 -0.0077  0.4341
 1742HOH     H1 5244   2.018   3.920   1.833  0.3074 -0.2428  0.4025
 1742HOH     H2 5245   1.945   3.944   1.963 -1.2909 -0.3990 -0.4053
 1743HOH      O 5246   2.667   2.893   3.281  0.6629 -0.1685 -0.2673
 1743HOH     H1 5247   2.642   2.985   3.285  1.2062 -0.0063 -0.3940
 1743HOH     H2 5248   2.697   2.880   3.191  1.7571 -0.1328  0.0582
 1744HOH      O 5249   2.121   1.050   2.013  0.6717 -0.1078 -0.3035
 1744HOH     H1 5250   2.073   1.095   1.944  0.5717  0.2756  0.0092
 1744HOH     H2 5251   2.066   0.975   2.036  0.3385  0.1846 -0.1236
 1745HOH      O 5252   1.270   3.900   0.822 -0.8878 -0.4468 -0.4884
 1745HOH     H1 5253   1.287   3.840   0.749 -0.7587 -1.1644  0.1125
 1745HOH     H2 5254   1.320   3.864   0.895 -1.0303  0.2491 -0.0338
 1746HOH      O 5255   2.520   2.732   3.451 -0.2061 -0.3876  0.0774
 1746HOH     H1 5256   2.546   2.803   3.392  0.9163 -0.5524  0.3340
 1746HOH     H2 5257   2.520   2.654   3.395  0.4183 -0.4725  0.1859
 1747HOH      O 5258   3.120   1.406   1.235 -0.1862 -0.1287 -0.1395
 1747HOH     H1 5259   3.123   1.321   1.279  0.2849 -0.0278  0.0360
 1747HOH     H2 5260   3.211   1.433   1.229 -0.3760  0.7539  0.5682
 1748HOH      O 5261   1.809   3.297   2.967  0.1745  0.0187  0.3342
 1748HOH     H1 5262   1.892   3.255   2.989  0.4795  0.3057 -0.2345
 1748HOH     H2 5263   1.754   3.225   2.937  0.1984 -0.1777  0.7400
 1749HOH      O 5264   1.431   2.433   1.422 -0.5939 -0.1702  0.3647
 1749HOH     H1 5265   1.378   2.381   1.361  0.6588 -1.5800  0.3456
 1749HOH     H2 5266   1.483   2.490   1.366  0.0038 -0.9206  0.1195
 1750HOH      O 5267   2.681   3.789   1.046  0.3261 -0.3594  0.3254
 1750HOH     H1 5268   2.756   3.830   1.089  1.1792 -1.8646  0.3983
 1750HOH     H2 5269   2.709   3.699   1.028 -1.5239 -1.0690  0.5125
 1751HOH      O 5270   2.880   1.644   2.017 -0.4389 -0.7340  0.1286
 1751HOH     H1 5271   2.929   1.709   1.967 -0.6562 -1.6133 -1.3495
 1751HOH     H2 5272   2.881   1.677   2.107 -0.5838  1.3031 -0.5244
 1752HOH      O 5273   1.490   1.303   2.273  1.1736 -0.2740 -0.2154
 1752HOH     H1 5274   1.504   1.396   2.290 -0.0184 -0.0901 -0.0540
 1752HOH     H2 5275   1.488   1.263   2.360 -0.4478 -0.0592 -0.0881
 1753HOH      O 5276   0.083   0.828   0.970 -0.5515  0.1530 -0.1032
 1753HOH     H1 5277   0.075   0.910   0.922 -0.7783  0.1290 -0.1054
 1753HOH     H2 5278   0.075   0.760   0.903  1.3758  0.1057 -0.4180
 1754HOH      O 5279   0.226   1.774   3.168  0.4115  0.1073  0.1957
 1754HOH     H1 5280   0.198   1.860   3.137 -0.1217  0.0016  0.3576
 1754HOH     H2 5281   0.148   1.736   3.208  0.5929 -0.5191 -0.0132
 1755HOH      O 5282   0.937   3.221   0.807  0.4173 -0.0400 -0.4491
 1755HOH     H1 5283   0.991   3.155   0.851  0.3294 -0.7886 -1.4013
 1755HOH     H2 5284   0.865   3.237   0.869  0.7801 -0.3518  0.0762
 1756HOH      O 5285   2.097   2.876   1.096  0.3122  0.5461 -0.1004
 1756HOH     H1 5286   2.056   2.804   1.145 -0.3549  0.3196 -0.9390
 1756HOH     H2 5287   2.185   2.845   1.079 -0.0229 -0.1809 -0.6142
 1757HOH      O 5288   4.086   1.442   2.180  0.1301  0.1650  0.3384
 1757HOH     H1 5289   4.085   1.479   2.092  1.8196 -1.6043 -0.5595
 1757HOH     H2 5290   4.005   1.392   2.186 -0.7655  1.5041  0.4924
 1758HOH      O 5291   0.195   0.333   3.857  0.6474  0.0670 -0.6139
 1758HOH     H1 5292   0.115   0.383   3.841 -0.4193 -0.7668  1.4339
 1758HOH     H2 5293   0.255   0.395   3.898  0.3060  0.2705 -0.4170
 1759HOH      O 5294   3.964   1.962   3.781  0.0207 -0.8142 -0.3662
 1759HOH     H1 5295   3.960   1.867   3.791 -0.2401 -0.7843 -0.1346
 1759HOH     H2 5296   3.907   1.995   3.851  0.8400 -0.4539  0.1527
 1760HOH      O 5297   0.522   1.412   1.449 -0.1171  0.1111  0.1235
 1760HOH     H1 5298   0.527   1.490   1.395 -1.4856 -0.2779 -0.6548
 1760HOH     H2 5299   0.490   1.444   1.534  0.1998  0.4978  0.1014
 1761HOH      O 5300   4.056   2.519   1.654 -0.5124 -0.0089 -0.4314
 1761HOH     H1 5301   3.963   2.505   1.637 -0.3861 -0.2493 -0.9368
 1761HOH     H2 5302   4.101   2.481   1.579  0.0350 -0.5402  0.1450
 1762HOH      O 5303   2.398   0.811   4.122 -0.8390 -0.2541  0.2813
 1762HOH     H1 5304   2.339   0.746   4.158 -1.1663 -1.1068 -1.5584
 1762HOH     H2 5305   2.340   0.881   4.091 -0.6312  0.1053  0.6753
 1763HOH      O 5306   4.058   0.953   0.640  0.0762 -0.5375  0.1621
 1763HOH     H1 5307   4.111   0.984   0.713 -0.0249  0.3117 -0.0970
 1763HOH     H2 5308   3.989   1.019   0.631 -0.4730 -1.1263 -0.1018
 1764HOH      O 5309   2.654   1.493   3.283 -0.1373  0.5547  0.6956
 1764HOH     H1 5310   2.640   1.418   3.341 -1.6077  0.5950  0.4870
 1764HOH     H2 5311   2.671   1.454   3.197  0.4281  0.4813  0.8375
 1765HOH      O 5312   1.094   2.081   1.911  0.5972 -0.5863  0.4505
 1765HOH     H1 5313   1.014   2.073   1.860  0.7023  0.2808  0.1168
 1765HOH     H2 5314   1.067   2.127   1.991  0.9109  0.7978 -0.1731
 1766HOH      O 5315   2.965   3.505   2.400 -0.0652  0.4848 -0.1743
 1766HOH     H1 5316   3.028   3.568   2.437 -0.2475  0.6719 -0.1802
 1766HOH     H2 5317   2.978   3.425   2.452  0.4454  0.3963 -0.4277
 1767HOH      O 5318   2.262   0.314   3.277  0.5519  0.2511  0.6415
 1767HOH     H1 5319   2.237   0.222   3.278  1.0065  0.1277  0.9484
 1767HOH     H2 5320   2.239   0.346   3.364  1.8762  0.0085  1.1198
 1768HOH      O 5321   1.482   0.778   0.334 -0.1928 -1.0068 -0.3063
 1768HOH     H1 5322   1.551   0.753   0.397 -0.1439 -0.1705 -0.0061
 1768HOH     H2 5323   1.423   0.834   0.384 -0.4536 -0.7618 -0.8740
 1769HOH      O 5324   1.792   1.817   0.922  0.0619  0.2996  0.7829
 1769HOH     H1 5325   1.736   1.891   0.898 -0.3764 -0.1206  0.4677
 1769HOH     H2 5326   1.741   1.740   0.899  0.6455 -0.1044  0.7923
 1770HOH      O 5327   0.319   3.905   0.042  0.0078  0.2399  0.3487
 1770HOH     H1 5328   0.320   3.984   0.095  2.0289  0.5594  0.0024
 1770HOH     H2 5329   0.330   3.936  -0.048 -1.2447 -0.3985 -0.0783
 1771HOH      O 5330   1.664   0.029   1.260 -0.1795 -0.5084 -0.0948
 1771HOH     H1 5331   1.667  -0.065   1.243 -0.0352 -0.5129 -0.0512
 1771HOH     H2 5332   1.716   0.068   1.191 -0.0438 -0.4812  0.0217
 1772HOH      O 5333   2.859   0.869   3.390 -0.2356 -0.1896 -0.0494
 1772HOH     H1 5334   2.915   0.898   3.462  1.3242  1.1043 -1.6172
 1772HOH     H2 5335   2.861   0.773   3.396  1.0489 -0.1648  0.7653
 1773HOH      O 5336   1.683   2.942   1.830  0.5342 -0.3844 -0.5321
 1773HOH     H1 5337   1.657   2.862   1.876  0.0258  0.3306  0.5131
 1773HOH     H2 5338   1.736   2.990   1.894 -1.2232  1.2296 -0.1005
 1774HOH      O 5339   2.997   0.864   2.413  0.3292 -0.0807  0.1513
 1774HOH     H1 5340   2.993   0.797   2.346  0.9398 -0.4477  0.4649
 1774HOH     H2 5341   2.939   0.934   2.381 -0.1634 -0.6602 -0.2719
 1775HOH      O 5342   3.785   2.230   3.339  0.3711 -0.2326  0.5323
 1775HOH     H1 5343   3.826   2.211   3.423 -0.0580 -0.1745  0.7623
 1775HOH     H2 5344   3.752   2.320   3.349  1.5280  0.3237 -0.1920
 1776HOH      O 5345   2.346   1.054   2.190  0.3308 -0.4631  0.3465
 1776HOH     H1 5346   2.290   1.085   2.119  0.0044  0.6824  1.0461
 1776HOH     H2 5347   2.289   1.000   2.244  0.2144 -0.2733  0.4171
 1777HOH      O 5348   1.224  -0.015   2.384 -0.4575  0.1648 -0.5468
 1777HOH     H1 5349   1.171  -0.022   2.463 -0.1850  0.3320 -0.3475
 1777HOH     H2 5350   1.299   0.040   2.409  0.9690 -1.7463 -0.1979
 1778HOH      O 5351   0.275   3.224   3.617  1.1781 -0.1606 -0.6438
 1778HOH     H1 5352   0.198   3.270   3.652  1.6146  0.3965 -0.3810
 1778HOH     H2 5353   0.269   3.135   3.653  1.0158  0.0776 -0.0653
 1779HOH      O 5354   2.397   0.106   2.975 -0.0618 -0.0428 -0.2688
 1779HOH     H1 5355   2.446   0.119   3.056  0.3028  0.2164 -0.5210
 1779HOH     H2 5356   2.386   0.012   2.968 -1.2495 -0.0314  0.7402
 1780HOH      O 5357   3.711   1.177   0.372 -0.1159  0.0853 -0.0106
 1780HOH     H1 5358   3.772   1.134   0.431 -0.0852  0.1630  0.0143
 1780HOH     H2 5359   3.630   1.185   0.423  0.1018  0.7403  0.2534
 1781HOH      O 5360   0.675   2.250   2.376  0.1900 -0.0292  0.0027
 1781HOH     H1 5361   0.608   2.276   2.312  0.7246 -0.3689 -0.7273
 1781HOH     H2 5362   0.657   2.158   2.394  0.3279 -0.0637 -0.0299
 1782HOH      O 5363   3.093   0.862   1.874  0.0266  0.6365  0.0270
 1782HOH     H1 5364   3.048   0.943   1.849 -0.3563  0.1751 -0.8590
 1782HOH     H2 5365   3.142   0.837   1.796  0.4499  0.2145  0.4181
 1783HOH      O 5366   3.301   3.574   0.146 -0.0326 -0.7367  0.0019
 1783HOH     H1 5367   3.296   3.622   0.064  1.1240 -1.0815 -0.3204
 1783HOH     H2 5368   3.310   3.482   0.120 -1.0711 -1.0360  0.5754
 1784HOH      O 5369   1.801   0.019   1.033 -0.2001  0.1621  1.5355
 1784HOH     H1 5370   1.756   0.026   0.949 -1.1116 -0.8598  1.8935
 1784HOH     H2 5371   1.888  -0.016   1.011 -0.9996 -1.7754  1.0819
 1785HOH      O 5372   2.514   1.554   0.120 -0.2714 -0.2216  0.1439
 1785HOH     H1 5373   2.609   1.566   0.126 -0.3089 -0.3013  1.6116
 1785HOH     H2 5374   2.502   1.459   0.121 -0.3683 -0.2209 -0.4042
 1786HOH      O 5375   3.021   0.183   0.718 -0.7842  0.3822  0.9339
 1786HOH     H1 5376   2.972   0.178   0.636 -0.1307 -1.2489  0.5643
 1786HOH     H2 5377   2.997   0.104   0.766  0.4826  0.1799  1.3091
 1787HOH      O 5378   1.213   0.827   0.440 -0.2316  0.0672 -0.4407
 1787HOH     H1 5379   1.224   0.744   0.487 -0.2078  0.0938 -0.3994
 1787HOH     H2 5380   1.162   0.803   0.363 -0.5160  0.0733 -0.2576
 1788HOH      O 5381   0.437   3.628   3.068  0.5593  0.0346  0.3647
 1788HOH     H1 5382   0.372   3.616   3.138  0.6536  0.2672  0.4939
 1788HOH     H2 5383   0.496   3.695   3.101  0.5531  0.2135  0.0225
 1789HOH      O 5384   3.763   2.479   0.947 -0.1979 -0.1621  0.3925
 1789HOH     H1 5385   3.857   2.460   0.953 -0.1265 -0.5505 -1.1666
 1789HOH     H2 5386   3.732   2.473   1.037  1.0995 -0.9668  0.8426
 1790HOH      O 5387   2.984   1.897   2.236 -0.1863 -0.9093 -0.6839
 1790HOH     H1 5388   2.993   1.912   2.141  0.1482  1.7344 -0.3924
 1790HOH     H2 5389   3.074   1.891   2.267 -0.2217 -0.2687 -0.4231
 1791HOH      O 5390   2.308   3.415   2.509  0.3091  0.7541 -0.2714
 1791HOH     H1 5391   2.249   3.371   2.447  1.3735  0.0347 -0.8206
 1791HOH     H2 5392   2.390   3.424   2.462  1.3798 -0.3627  1.1836
 1792HOH      O 5393   1.531   2.693   2.596  0.0748 -0.1079  0.2822
 1792HOH     H1 5394   1.568   2.606   2.608 -0.5369 -0.3497  0.4873
 1792HOH     H2 5395   1.598   2.753   2.628  0.4934 -0.5023  0.1524
 1793HOH      O 5396   1.632   0.534   0.251 -0.1864 -0.3507 -0.0387
 1793HOH     H1 5397   1.578   0.613   0.250  0.9313  0.4655 -0.7390
 1793HOH     H2 5398   1.663   0.529   0.341 -1.4488 -0.9108  0.4179
 1794HOH      O 5399   0.853   0.076   2.308 -0.0006  0.0815 -0.2091
 1794HOH     H1 5400   0.809   0.041   2.385  0.3604 -1.1460 -0.5240
 1794HOH     H2 5401   0.891   0.159   2.338 -0.4678 -0.0160  0.7220
 1795HOH      O 5402   0.358   1.456   3.807 -0.5605  0.6770  1.0064
 1795HOH     H1 5403   0.301   1.411   3.870 -1.1128  0.6388  0.5045
 1795HOH     H2 5404   0.338   1.414   3.723  0.6047  0.3060  0.8766
 1796HOH      O 5405   2.465   1.772   2.664  0.0119 -0.2751 -0.4165
 1796HOH     H1 5406   2.435   1.693   2.621 -0.2127 -0.7665  0.5838
 1796HOH     H2 5407   2.386   1.809   2.705  0.3600 -0.3807  0.3918
 1797HOH      O 5408   0.182   0.873   0.094 -0.0252 -0.1257 -0.1162
 1797HOH     H1 5409   0.163   0.802   0.155 -2.7409 -0.4015 -1.0081
 1797HOH     H2 5410   0.127   0.946   0.124  1.0571  0.8856 -0.4570
 1798HOH      O 5411   3.478   2.154   3.856 -0.1184  0.1464 -0.1287
 1798HOH     H1 5412   3.502   2.096   3.929 -1.3129 -0.4741 -0.1758
 1798HOH     H2 5413   3.477   2.097   3.779  0.5519  0.6690 -0.5469
 1799HOH      O 5414   1.135   3.121   1.820  0.0331 -0.3444  0.0532
 1799HOH     H1 5415   1.126   3.162   1.906 -0.7245  0.8263 -0.5358
 1799HOH     H2 5416   1.150   3.028   1.840  1.1418  0.0644  1.4391
 1800HOH      O 5417   2.944   3.409   0.152  0.2842 -0.2131  0.4951
 1800HOH     H1 5418   3.011   3.463   0.112 -0.6343  0.7024  0.1126
 1800HOH     H2 5419   2.875   3.401   0.085 -0.0835 -0.9662  0.9273
 1801HOH      O 5420   1.178   0.855   3.729  0.5142 -0.1534 -0.3869
 1801HOH     H1 5421   1.225   0.935   3.707  0.4612  0.2456  0.8214
 1801HOH     H2 5422   1.112   0.846   3.660  0.4326  0.9219 -0.4712
 1802HOH      O 5423   1.620   3.763   0.880  0.1309 -0.5536  0.1790
 1802HOH     H1 5424   1.575   3.807   0.807 -0.6447 -0.2336  0.8164
 1802HOH     H2 5425   1.562   3.691   0.904  0.4320 -0.7245  0.3979
 1803HOH      O 5426   4.070   2.301   1.964 -0.1085  0.3834  0.4805
 1803HOH     H1 5427   4.120   2.266   1.891  0.1258  0.8262  0.4243
 1803HOH     H2 5428   4.115   2.269   2.042 -0.0127  0.3955  0.4302
 1804HOH      O 5429   3.236   0.650   0.199  0.2222 -0.0558  0.1962
 1804HOH     H1 5430   3.298   0.707   0.153  0.1646 -0.8177 -0.8853
 1804HOH     H2 5431   3.270   0.562   0.186 -0.4624 -0.3919  0.5893
 1805HOH      O 5432   1.658   0.331   2.385 -0.3846 -0.1180 -0.3297
 1805HOH     H1 5433   1.616   0.323   2.471  0.5010  0.1174  0.1563
 1805HOH     H2 5434   1.657   0.243   2.349 -0.3886 -0.3080  0.1221
 1806HOH      O 5435   0.536   1.969   1.877  0.3222 -0.6044 -0.3699
 1806HOH     H1 5436   0.457   1.939   1.832 -0.1171 -0.5147  0.3063
 1806HOH     H2 5437   0.519   1.951   1.970  0.0983  1.4649  0.0947
 1807HOH      O 5438   3.229   2.610   2.372  0.6718  0.8301  0.6469
 1807HOH     H1 5439   3.264   2.686   2.418 -0.8805  2.1080 -0.0869
 1807HOH     H2 5440   3.161   2.576   2.430  0.1206  1.1633  0.2123
 1808HOH      O 5441   3.555   2.098   3.519  0.0344 -0.1175 -0.2334
 1808HOH     H1 5442   3.529   2.018   3.564  1.7716 -0.9578 -0.5304
 1808HOH     H2 5443   3.516   2.092   3.432  0.0022 -0.5694 -0.1895
 1809HOH      O 5444   2.389   3.737   3.404 -0.0121 -0.8917  0.2368
 1809HOH     H1 5445   2.387   3.759   3.497 -0.5087 -0.4917  0.1436
 1809HOH     H2 5446   2.341   3.655   3.397 -0.1257 -0.8336  0.3184
 1810HOH      O 5447   1.383   0.158   2.996 -0.2603  0.6892  0.2724
 1810HOH     H1 5448   1.362   0.089   3.059  0.7304  0.4778  0.4012
 1810HOH     H2 5449   1.309   0.159   2.936 -0.3830 -0.3666  0.3687
 1811HOH      O 5450   1.663   2.704   3.395  0.0602 -0.1188  0.4580
 1811HOH     H1 5451   1.600   2.764   3.356  0.4215  0.5065  0.7936
 1811HOH     H2 5452   1.625   2.618   3.384 -0.3322  0.1377 -0.3265
 1812HOH      O 5453   0.598   0.243   2.460  0.0819 -0.0387 -0.3066
 1812HOH     H1 5454   0.529   0.265   2.523  1.2220  0.0139  1.0211
 1812HOH     H2 5455   0.617   0.326   2.416  0.0110  0.2028  0.1020
 1813HOH      O 5456   1.785   2.517   1.282  0.0629  0.6021  0.1077
 1813HOH     H1 5457   1.789   2.450   1.350 -0.5989  0.4681  0.0247
 1813HOH     H2 5458   1.873   2.554   1.280  0.2098  0.3131  0.7354
 1814HOH      O 5459   1.056   3.038   0.942  0.4469  0.3415  0.5141
 1814HOH     H1 5460   1.130   3.064   0.996  1.2859 -0.1290 -0.3501
 1814HOH     H2 5461   1.067   2.944   0.929  0.8733  0.5757 -1.2545
 1815HOH      O 5462   0.784   1.410   1.215 -0.5668 -0.2900 -0.4301
 1815HOH     H1 5463   0.790   1.418   1.120  0.9558  0.9238 -0.3051
 1815HOH     H2 5464   0.862   1.362   1.242 -0.6361 -0.0562  0.2492
 1816HOH      O 5465   3.133   2.108   1.944 -0.1150  0.6629  0.0972
 1816HOH     H1 5466   3.146   2.100   1.849 -1.6450 -1.3505 -0.0741
 1816HOH     H2 5467   3.097   2.196   1.956 -0.2173  0.8526 -1.2430
 1817HOH      O 5468   0.470   3.787   3.610 -0.1911  0.1282  0.0854
 1817HOH     H1 5469   0.395   3.817   3.662  1.0330  1.0821  1.4735
 1817HOH     H2 5470   0.524   3.739   3.673  0.0104 -1.2784 -1.0792
 1818HOH      O 5471   3.715   2.999   3.058  0.8688 -0.2016 -0.9864
 1818HOH     H1 5472   3.624   3.026   3.072  1.0165 -0.4134  0.6971
 1818HOH     H2 5473   3.715   2.904   3.071  1.4488 -0.0926  0.0025
 1819HOH      O 5474   0.044   3.683   2.599  0.3805  0.4466  0.0504
 1819HOH     H1 5475  -0.043   3.649   2.579  0.2053  1.0070 -0.2007
 1819HOH     H2 5476   0.050   3.680   2.695  0.3234 -0.1432  0.0380
 1820HOH      O 5477   0.077   1.978   3.493 -0.0247  0.0161 -0.0294
 1820HOH     H1 5478   0.070   2.071   3.470  0.6235 -0.0111 -0.3942
 1820HOH     H2 5479  -0.013   1.945   3.489 -0.1075  0.2556 -1.5749
 1821HOH      O 5480   3.559   0.432   2.773  0.0413 -0.5246 -0.6857
 1821HOH     H1 5481   3.587   0.372   2.843  0.4717  0.5515  0.1249
 1821HOH     H2 5482   3.503   0.496   2.818  0.4079  0.2568 -1.3037
 1822HOH      O 5483   0.553   2.356   1.231  0.5110  0.2592 -0.4077
 1822HOH     H1 5484   0.602   2.346   1.150  0.4482  0.8246 -0.5231
 1822HOH     H2 5485   0.603   2.420   1.282  0.4009  0.1215 -0.1196
 1823HOH      O 5486   2.171   3.141   2.711  0.6849  0.4067 -0.0147
 1823HOH     H1 5487   2.159   3.226   2.753 -0.1327  0.2456  0.0960
 1823HOH     H2 5488   2.107   3.139   2.641  0.9679  0.0318 -0.2716
 1824HOH      O 5489   4.116   2.941   3.063  0.2965 -0.0232 -0.0041
 1824HOH     H1 5490   4.027   2.915   3.087  0.4062  0.6828  1.3674
 1824HOH     H2 5491   4.160   2.958   3.146  1.0218  1.8391 -0.6507
 1825HOH      O 5492   1.776   3.509   3.861 -0.1718 -0.1442  0.0327
 1825HOH     H1 5493   1.759   3.456   3.783 -0.5025 -1.1096  0.7242
 1825HOH     H2 5494   1.796   3.446   3.929  1.2821  0.7104  0.4982
 1826HOH      O 5495   2.428   2.622   0.122 -0.1351  0.3722 -0.0874
 1826HOH     H1 5496   2.364   2.624   0.193 -1.3099 -0.5351 -1.0353
 1826HOH     H2 5497   2.376   2.619   0.042  1.0993 -0.0206 -0.9449
 1827HOH      O 5498   3.002   0.242   3.143 -0.2684  0.2047 -0.4146
 1827HOH     H1 5499   3.044   0.156   3.134 -0.6877 -0.4101  1.9651
 1827HOH     H2 5500   2.918   0.232   3.098 -0.3255 -0.6916 -0.1633
 1828HOH      O 5501   1.599   3.907   1.450 -0.3234  0.0419  0.2198
 1828HOH     H1 5502   1.671   3.859   1.492  0.3185  1.1116  0.4149
 1828HOH     H2 5503   1.621   3.906   1.357 -0.4871 -0.3119  0.1829
 1829HOH      O 5504   3.085   3.490   0.929  0.1920  0.0170  0.7363
 1829HOH     H1 5505   3.163   3.539   0.954  0.3541 -0.0359  0.3570
 1829HOH     H2 5506   3.068   3.517   0.839 -1.1322  1.1926  1.2583
 1830HOH      O 5507   0.014   2.345   3.047 -0.3951  0.0826 -0.5729
 1830HOH     H1 5508   0.015   2.275   2.982  0.3054 -0.1302 -0.3503
 1830HOH     H2 5509   0.103   2.379   3.048 -0.3221 -0.0751  0.4392
 1831HOH      O 5510   3.213   0.445   3.179  0.4282  0.0988  0.3091
 1831HOH     H1 5511   3.177   0.533   3.170 -0.0966 -0.1795 -0.5464
 1831HOH     H2 5512   3.138   0.387   3.168  0.9541 -0.4739 -0.5215
 1832HOH      O 5513   2.867   1.095   0.871  0.2733  0.1730  0.2164
 1832HOH     H1 5514   2.838   1.118   0.783  1.2454 -0.4749 -0.3162
 1832HOH     H2 5515   2.910   1.173   0.904  0.6402  0.1684 -0.2329
 1833HOH      O 5516   2.747   2.926   3.026 -0.3658  0.6641 -0.0463
 1833HOH     H1 5517   2.778   2.863   2.961 -0.1280  0.8322 -0.1025
 1833HOH     H2 5518   2.822   2.985   3.039 -0.4168  0.6415  0.3711
 1834HOH      O 5519   3.737   0.938   2.474  0.0974  0.4181 -0.6679
 1834HOH     H1 5520   3.706   0.859   2.430 -0.4788 -0.1319  0.6293
 1834HOH     H2 5521   3.682   1.008   2.439  0.5431  0.2560 -1.7550
 1835HOH      O 5522   1.065   2.098   0.805 -0.1515  0.2590 -0.0461
 1835HOH     H1 5523   1.040   2.021   0.754 -0.0749  0.4436 -0.3717
 1835HOH     H2 5524   1.081   2.065   0.893 -1.0998  0.0587  0.0729
 1836HOH      O 5525   1.850   3.898   0.087  0.4894 -0.5687  0.0596
 1836HOH     H1 5526   1.806   3.813   0.083 -1.1909  0.1474  1.3073
 1836HOH     H2 5527   1.852   3.919   0.181  1.0544  0.6961 -0.2013
 1837HOH      O 5528   0.306   2.863   0.595  0.0458  0.0691  0.2905
 1837HOH     H1 5529   0.254   2.841   0.518 -0.1252 -0.6170  0.5870
 1837HOH     H2 5530   0.266   2.943   0.629 -1.1786 -0.6999  0.7975
 1838HOH      O 5531   2.795   3.180   3.606 -0.3071  0.0190 -0.3308
 1838HOH     H1 5532   2.806   3.274   3.611 -0.9714  0.1534 -1.0386
 1838HOH     H2 5533   2.740   3.158   3.681 -0.0729  0.1734 -0.1116
 1839HOH      O 5534   3.408   2.148   3.183 -0.1208  0.0556 -0.8721
 1839HOH     H1 5535   3.331   2.172   3.234  0.4994 -1.1207  0.7661
 1839HOH     H2 5536   3.394   2.191   3.098 -2.0757  0.6845 -0.3449
 1840HOH      O 5537   0.428   0.304   2.706 -0.7776  0.7666 -0.1519
 1840HOH     H1 5538   0.422   0.397   2.730 -0.1107  0.8811 -0.3720
 1840HOH     H2 5539   0.338   0.275   2.698 -1.0542  0.9444  1.5764
 1841HOH      O 5540   3.677   2.319   1.416 -0.2926 -0.1654  0.5076
 1841HOH     H1 5541   3.691   2.229   1.445  0.0339 -0.1289  0.4677
 1841HOH     H2 5542   3.700   2.373   1.492 -0.8212 -0.1251  0.6468
 1842HOH      O 5543   1.211   3.388   2.851  0.0447 -0.2389 -0.4515
 1842HOH     H1 5544   1.287   3.446   2.842 -0.1288 -0.1488 -1.6432
 1842HOH     H2 5545   1.138   3.447   2.868 -0.0720 -0.1077 -1.3141
 1843HOH      O 5546   0.217   2.170   1.449 -0.5949 -0.3724  0.0975
 1843HOH     H1 5547   0.211   2.150   1.542 -1.1459  0.3375  0.2408
 1843HOH     H2 5548   0.310   2.175   1.430 -0.4740 -0.9931  0.4927
 1844HOH      O 5549   3.315   3.119   0.353 -0.0953  0.1170  0.2416
 1844HOH     H1 5550   3.356   3.093   0.270  0.2446  1.0348  0.0942
 1844HOH     H2 5551   3.223   3.129   0.332 -0.0161  0.3172 -0.0225
 1845HOH      O 5552   3.423   1.439   1.571  0.1851 -0.2344  0.1680
 1845HOH     H1 5553   3.443   1.522   1.615 -0.6596  0.7122 -1.0946
 1845HOH     H2 5554   3.358   1.398   1.629 -0.7543  0.8801 -0.0033
 1846HOH      O 5555   3.242   0.553   3.461 -0.1809 -0.2982 -0.3564
 1846HOH     H1 5556   3.311   0.601   3.413  0.0903  0.3407  0.6061
 1846HOH     H2 5557   3.224   0.477   3.407  0.7767 -0.1061 -1.0034
 1847HOH      O 5558   2.095   3.924   4.023 -0.0123 -0.3532 -0.0482
 1847HOH     H1 5559   2.105   3.992   3.956  0.5082  0.8158  1.1346
 1847HOH     H2 5560   2.004   3.895   4.015 -0.4322  0.9179 -0.2096
 1848HOH      O 5561   3.744   2.815   2.776 -0.4856 -0.4587 -0.6685
 1848HOH     H1 5562   3.728   2.793   2.868  0.2336  0.2445 -0.3576
 1848HOH     H2 5563   3.821   2.763   2.752 -0.6932 -0.6686 -0.8962
 1849HOH      O 5564   0.755   3.032   0.958 -1.5784  0.7817 -0.0541
 1849HOH     H1 5565   0.705   2.974   0.901 -0.9298  1.4806 -1.4366
 1849HOH     H2 5566   0.842   2.992   0.963 -1.7338  0.5025  0.8632
 1850HOH      O 5567   1.828   0.168   3.196  0.1606 -0.5636 -1.2703
 1850HOH     H1 5568   1.866   0.222   3.266 -0.8567 -0.0619 -1.0636
 1850HOH     H2 5569   1.895   0.165   3.129  0.2144  1.1865 -1.3958
 1851HOH      O 5570   3.011   0.246   2.128 -0.5111  0.1108  0.2864
 1851HOH     H1 5571   3.022   0.328   2.079  3.1295 -0.1127  0.1580
 1851HOH     H2 5572   2.999   0.273   2.219 -1.1064  0.6828  0.0531
 1852HOH      O 5573   1.590   2.697   1.332 -0.0112  0.0365 -0.3580
 1852HOH     H1 5574   1.583   2.753   1.255  0.4205  0.0248 -0.4099
 1852HOH     H2 5575   1.661   2.636   1.311  0.4367  0.3363  0.2334
 1853HOH      O 5576   3.909   2.809   1.561  0.2267  0.7087  0.0782
 1853HOH     H1 5577   3.963   2.841   1.489 -0.1467  1.2861  0.0429
 1853HOH     H2 5578   3.954   2.730   1.592  1.6171  1.6513  0.6631
 1854HOH      O 5579   1.144   0.509   0.481  0.0042  0.1327 -0.3354
 1854HOH     H1 5580   1.163   0.417   0.465 -0.1721 -0.0979  0.6257
 1854HOH     H2 5581   1.104   0.540   0.400  0.1097 -0.6218 -0.6936
 1855HOH      O 5582   3.676   2.155   0.904 -0.0400  0.7739 -0.1328
 1855HOH     H1 5583   3.699   2.199   0.985  0.3694 -0.0176  0.2023
 1855HOH     H2 5584   3.617   2.084   0.931  1.4176 -0.5939 -0.2279
 1856HOH      O 5585   2.469   0.969   3.727 -0.1895  0.7113  0.5662
 1856HOH     H1 5586   2.421   1.001   3.804  0.3574  0.1944  1.1443
 1856HOH     H2 5587   2.555   0.944   3.761 -0.2314 -0.3714 -0.0458
 1857HOH      O 5588   2.233   2.232   2.399  1.1482  0.1832 -0.2958
 1857HOH     H1 5589   2.253   2.183   2.479 -0.5252  0.2161  0.2033
 1857HOH     H2 5590   2.247   2.323   2.423  0.5086  0.2052  0.0404
 1858HOH      O 5591   3.442   2.177   2.139  0.4723 -0.3319  0.1842
 1858HOH     H1 5592   3.389   2.242   2.093  0.3651 -0.4119  0.1937
 1858HOH     H2 5593   3.478   2.224   2.214 -0.1025 -0.4374  0.5436
 1859HOH      O 5594   3.580   2.473   0.423 -0.5597  0.2354  0.0494
 1859HOH     H1 5595   3.640   2.546   0.407  0.0136 -0.0255  0.8693
 1859HOH     H2 5596   3.616   2.429   0.500 -0.8896 -0.9314 -0.4239
 1860HOH      O 5597   2.343   2.567   2.839 -0.1749 -0.1997 -0.3932
 1860HOH     H1 5598   2.416   2.507   2.826  0.2509  0.3499 -0.6392
 1860HOH     H2 5599   2.370   2.647   2.794 -0.4761  0.3646  0.3785
 1861HOH      O 5600   0.184   1.349   0.564  0.7274 -0.3797 -0.5236
 1861HOH     H1 5601   0.144   1.285   0.505  1.3602 -0.0878 -1.3216
 1861HOH     H2 5602   0.263   1.377   0.518 -0.6623  2.8388 -1.5107
 1862HOH      O 5603   2.036   0.253   0.757  0.4136 -0.1065 -0.0157
 1862HOH     H1 5604   2.104   0.320   0.750 -0.1386  0.3876 -1.0226
 1862HOH     H2 5605   1.955   0.298   0.735 -0.1389 -0.8754  0.3352
 1863HOH      O 5606   0.232   2.284   1.033  0.5105  0.0255 -0.6193
 1863HOH     H1 5607   0.245   2.189   1.041 -0.1361 -0.2074 -1.8169
 1863HOH     H2 5608   0.195   2.295   0.945 -0.7900  1.2346  0.0100
 1864HOH      O 5609   2.840   2.586   3.415  0.3154 -1.1450  0.1979
 1864HOH     H1 5610   2.803   2.547   3.494 -0.0796  1.2540  1.4147
 1864HOH     H2 5611   2.763   2.606   3.360  0.1295  0.1897  0.8556
 1865HOH      O 5612   1.765   1.562   0.534  1.1057  0.0025  0.1035
 1865HOH     H1 5613   1.846   1.613   0.532  1.8931 -1.1748 -0.9705
 1865HOH     H2 5614   1.754   1.531   0.444  0.1030 -0.8241  0.4740
 1866HOH      O 5615   1.579   1.107   2.921  0.2657 -0.3888 -0.1708
 1866HOH     H1 5616   1.620   1.021   2.927  0.9695 -0.1703 -1.3028
 1866HOH     H2 5617   1.497   1.091   2.874  0.4528 -0.4346 -0.4868
 1867HOH      O 5618   1.493   2.040   4.095 -0.3254  0.3065 -0.1258
 1867HOH     H1 5619   1.482   1.981   4.021 -0.3251  0.5206 -0.2986
 1867HOH     H2 5620   1.504   2.126   4.055 -0.2085  0.4057  0.1197
 1868HOH      O 5621   0.097   1.707   3.872  0.4765  0.0071  0.0995
 1868HOH     H1 5622   0.017   1.717   3.820  0.8462 -0.6708 -0.6345
 1868HOH     H2 5623   0.068   1.662   3.952 -0.2517  1.8053  0.9696
 1869HOH      O 5624   1.470   3.034   2.228  0.4510  0.3332 -0.0498
 1869HOH     H1 5625   1.382   3.026   2.263  0.8344 -0.4226  0.8259
 1869HOH     H2 5626   1.512   3.102   2.281  0.4736  0.5346 -0.3175
 1870HOH      O 5627   1.759   3.025   2.097 -0.0709  0.7860  0.0209
 1870HOH     H1 5628   1.849   3.055   2.107  0.2858  0.0787 -0.8049
 1870HOH     H2 5629   1.715   3.054   2.177  0.4449  2.6029 -0.2636
 1871HOH      O 5630   1.627   3.153   4.068 -0.4297  0.0141 -0.0578
 1871HOH     H1 5631   1.536   3.181   4.060 -0.4247 -0.0300 -0.2615
 1871HOH     H2 5632   1.663   3.160   3.980 -0.2298  0.0491  0.0244
 1872HOH      O 5633   1.754   2.040   1.844  0.1555 -0.0855 -0.0388
 1872HOH     H1 5634   1.748   2.091   1.925 -0.7909 -0.9548  0.4878
 1872HOH     H2 5635   1.705   2.092   1.780 -1.4795 -0.5914  0.6869
 1873HOH      O 5636   1.183   0.287   4.091  0.0366 -0.2380 -0.3200
 1873HOH     H1 5637   1.136   0.255   4.167  1.0706 -1.0699  0.0292
 1873HOH     H2 5638   1.163   0.380   4.087 -1.7815 -0.5567 -0.3728
 1874HOH      O 5639   2.237   2.552   3.107  0.5918 -0.1468 -0.1569
 1874HOH     H1 5640   2.261   2.639   3.138  0.8441 -0.4769  0.6247
 1874HOH     H2 5641   2.280   2.545   3.021  0.7803  0.3989 -0.1166
 1875HOH      O 5642   0.488   1.578   2.733  0.0892 -0.3086 -0.4358
 1875HOH     H1 5643   0.448   1.664   2.744  0.1410 -0.2595 -0.6261
 1875HOH     H2 5644   0.520   1.556   2.820  0.0698 -0.1377 -0.3837
 1876HOH      O 5645   1.956   3.375   0.331  0.0193  0.4246 -1.1350
 1876HOH     H1 5646   1.904   3.299   0.306  0.1390 -0.5682  1.1597
 1876HOH     H2 5647   2.045   3.354   0.305  0.2665 -0.8781  0.5226
 1877HOH      O 5648   0.998   0.720   3.276 -0.2168 -0.1968 -0.3203
 1877HOH     H1 5649   0.935   0.713   3.204  0.0936 -0.0320 -0.6062
 1877HOH     H2 5650   1.077   0.677   3.244 -0.3672 -0.9758  0.2670
 1878HOH      O 5651   0.226   3.114   0.179  0.3696 -0.3929  0.2743
 1878HOH     H1 5652   0.238   3.116   0.084 -0.2914 -0.2615  0.1860
 1878HOH     H2 5653   0.278   3.188   0.211  0.6590 -0.4848  0.0267
 1879HOH      O 5654   0.557   0.608   1.855  0.2902  0.3680 -0.3498
 1879HOH     H1 5655   0.508   0.599   1.937 -0.4198  0.2679 -0.7671
 1879HOH     H2 5656   0.644   0.639   1.882  0.6875 -1.3209  0.5988
 1880HOH      O 5657   3.704   3.627   0.981  0.0069 -0.0024  0.5321
 1880HOH     H1 5658   3.657   3.549   1.010 -0.6533 -0.0780 -0.6291
 1880HOH     H2 5659   3.788   3.593   0.948 -0.0427 -0.1507  0.5553
 1881HOH      O 5660   1.276   1.452   3.035  0.1897  0.0728  0.2981
 1881HOH     H1 5661   1.357   1.410   3.064  0.3457 -0.6177 -1.0220
 1881HOH     H2 5662   1.305   1.538   3.003  0.5688 -0.4505 -0.8651
 1882HOH      O 5663   0.236   4.004   1.773 -0.1520 -0.3193 -0.1074
 1882HOH     H1 5664   0.184   4.083   1.759  0.5232  0.0827 -0.4595
 1882HOH     H2 5665   0.280   3.989   1.689 -0.4922 -1.2516 -0.1450
 1883HOH      O 5666   0.351   2.685   0.958 -0.5002 -0.0760 -0.1391
 1883HOH     H1 5667   0.316   2.616   1.015 -0.6767 -0.7011 -0.9652
 1883HOH     H2 5668   0.298   2.762   0.979 -1.8687 -0.7728 -0.7656
 1884HOH      O 5669   3.212   1.612   0.561  0.4085 -0.0063 -0.9384
 1884HOH     H1 5670   3.304   1.636   0.573  0.5182 -0.6943 -0.2754
 1884HOH     H2 5671   3.177   1.680   0.504  1.2680  0.4013 -1.0115
 1885HOH      O 5672   2.304   1.417   0.993 -0.0824 -0.5246 -0.6330
 1885HOH     H1 5673   2.398   1.429   1.007 -0.2580  0.2090  0.0593
 1885HOH     H2 5674   2.279   1.490   0.937 -0.3969 -0.1080  0.0170
 1886HOH      O 5675   4.068   1.485   0.537  0.6183  0.0987  0.1607
 1886HOH     H1 5676   4.151   1.440   0.549  0.6330  0.0340 -0.1662
 1886HOH     H2 5677   4.040   1.508   0.626  0.9467  0.0555  0.2772
 1887HOH      O 5678   2.030   4.023   1.662 -0.1046 -0.7413  0.1144
 1887HOH     H1 5679   2.019   4.104   1.713  0.6776 -1.0611  0.8343
 1887HOH     H2 5680   2.008   4.049   1.572 -1.8652 -0.2425  0.6141
 1888HOH      O 5681   3.389   0.661   0.650  0.5016  0.3232  0.1440
 1888HOH     H1 5682   3.332   0.718   0.598  0.9482  0.7493  0.1128
 1888HOH     H2 5683   3.339   0.579   0.657 -0.6123  1.0213  1.0444
 1889HOH      O 5684   0.467   3.346   3.791  0.0609  0.6366  0.1051
 1889HOH     H1 5685   0.534   3.296   3.837  0.0015  0.9763  0.5702
 1889HOH     H2 5686   0.410   3.279   3.753  0.8027  0.3396 -0.5386
 1890HOH      O 5687   1.022   4.110   0.124  0.4113  0.3107  0.7438
 1890HOH     H1 5688   1.000   4.055   0.200 -0.1127 -0.0159  0.3695
 1890HOH     H2 5689   1.109   4.082   0.098 -0.1302 -0.9182  0.0995
 1891HOH      O 5690   2.991   1.460   3.635  0.5900  0.4356 -0.4266
 1891HOH     H1 5691   2.986   1.364   3.637 -0.0599  0.4652  0.0083
 1891HOH     H2 5692   3.040   1.480   3.556  2.0761 -0.2869  0.2317
 1892HOH      O 5693   1.046   3.655   2.180 -0.6117 -0.5313  0.3883
 1892HOH     H1 5694   0.982   3.718   2.147  0.0922 -0.0163 -0.0327
 1892HOH     H2 5695   1.124   3.707   2.200 -0.2091 -1.1849  0.5841
 1893HOH      O 5696   3.797   2.803   0.103  0.7011 -0.1650 -0.0232
 1893HOH     H1 5697   3.775   2.884   0.147  0.8682 -0.0897 -0.0738
 1893HOH     H2 5698   3.730   2.741   0.130  0.4755  0.0360 -0.1203
 1894HOH      O 5699   3.033   3.894   2.150 -0.0588 -0.2729  0.0975
 1894HOH     H1 5700   2.941   3.866   2.153 -0.0856 -0.1563  0.4376
 1894HOH     H2 5701   3.072   3.838   2.083 -0.5279  0.1454 -0.5516
 1895HOH      O 5702   1.333   2.875   0.712  0.2863  0.7793 -0.4688
 1895HOH     H1 5703   1.341   2.956   0.663 -0.2091  0.7027 -0.6943
 1895HOH     H2 5704   1.272   2.822   0.660 -0.7266  0.9203  0.5038
 1896HOH      O 5705   1.807   0.686   3.316 -0.1894 -0.3955 -0.1364
 1896HOH     H1 5706   1.802   0.781   3.307  0.5461 -0.1609  1.3420
 1896HOH     H2 5707   1.724   0.655   3.279 -0.2929  0.7636 -1.0010
 1897HOH      O 5708   0.730   0.478   1.475  0.4897  0.2202 -0.3843
 1897HOH     H1 5709   0.708   0.388   1.449  0.1619  0.5587 -1.3474
 1897HOH     H2 5710   0.766   0.518   1.396  0.0397  1.1190 -0.1596
 1898HOH      O 5711   2.548   3.476   2.367 -0.6111  0.3313  0.2280
 1898HOH     H1 5712   2.540   3.567   2.393 -0.5432  0.5066 -0.3375
 1898HOH     H2 5713   2.585   3.479   2.278 -2.0974 -0.1656 -0.4724
 1899HOH      O 5714   2.591   4.073   3.498 -0.3204  0.1423 -0.1718
 1899HOH     H1 5715   2.601   4.136   3.569 -0.7530  0.1878 -0.1450
 1899HOH     H2 5716   2.672   4.023   3.499 -0.5253 -0.2212  0.7208
 1900HOH      O 5717   3.500   3.252   3.644 -0.0172  0.8105  0.1742
 1900HOH     H1 5718   3.575   3.260   3.584  0.0041  0.0658  0.0880
 1900HOH     H2 5719   3.495   3.159   3.665  0.2364  1.0738  1.6748
 1901HOH      O 5720   2.284   0.287   1.151 -0.0772 -0.8267  0.2469
 1901HOH     H1 5721   2.263   0.205   1.194  0.2958 -0.8766  0.3438
 1901HOH     H2 5722   2.332   0.337   1.217 -0.0577 -0.6465  0.0985
 1902HOH      O 5723   0.130   1.097   2.203  0.1383 -0.0119 -0.2926
 1902HOH     H1 5724   0.158   1.157   2.133  0.6372 -0.4300 -0.4658
 1902HOH     H2 5725   0.050   1.136   2.238  0.9822  1.3391  0.3078
 1903HOH      O 5726   0.890   2.716   3.668 -0.4496  0.5710 -0.4389
 1903HOH     H1 5727   0.933   2.645   3.619 -1.2730  0.4815 -1.0706
 1903HOH     H2 5728   0.962   2.763   3.709  0.2350  0.2153 -1.1662
 1904HOH      O 5729   3.786   0.935   3.885  0.1006  0.2211 -0.0034
 1904HOH     H1 5730   3.746   0.848   3.881 -2.0524  1.1180 -0.6951
 1904HOH     H2 5731   3.785   0.957   3.978  1.2158 -0.6414  0.2597
 1905HOH      O 5732   2.059   0.594   3.381 -0.0069  0.0183  0.1089
 1905HOH     H1 5733   2.097   0.682   3.387  0.1145 -0.0083 -0.2266
 1905HOH     H2 5734   1.966   0.609   3.365  0.2190  0.1211 -1.4113
 1906HOH      O 5735   3.183   2.146   2.550  0.3651  0.1775 -0.5748
 1906HOH     H1 5736   3.179   2.236   2.582 -0.5943 -0.1771  0.4104
 1906HOH     H2 5737   3.244   2.103   2.611 -1.7505 -0.5920  1.2670
 1907HOH      O 5738   1.395   1.245   1.944  0.0247 -0.0840  0.0107
 1907HOH     H1 5739   1.368   1.329   1.981  0.2089  0.5119 -1.1192
 1907HOH     H2 5740   1.350   1.240   1.860  1.2327 -0.3417 -0.6805
 1908HOH      O 5741   0.484   3.083   0.464 -0.1267 -0.1932 -0.4072
 1908HOH     H1 5742   0.567   3.066   0.509  0.0822  0.1125 -0.6695
 1908HOH     H2 5743   0.421   3.028   0.510  0.2577 -0.5884 -0.3316
 1909HOH      O 5744   3.895   2.144   3.562 -0.6283 -0.2325 -0.8807
 1909HOH     H1 5745   3.859   2.217   3.612  0.2032  0.6446 -1.4869
 1909HOH     H2 5746   3.903   2.073   3.626  0.0281  0.7086  0.1660
 1910HOH      O 5747   2.836   0.825   2.922  0.4780  0.3629 -0.3479
 1910HOH     H1 5748   2.880   0.740   2.917  0.6557  0.4304 -0.0031
 1910HOH     H2 5749   2.743   0.804   2.917  0.4550  0.0266  0.8315
 1911HOH      O 5750   3.829   2.241   2.563  0.5708  1.1630  0.2549
 1911HOH     H1 5751   3.808   2.150   2.543  0.0665  1.2043  0.5561
 1911HOH     H2 5752   3.815   2.287   2.481 -0.7837  1.2182  0.4586
 1912HOH      O 5753   2.356   3.542   0.145  0.1105 -0.0040 -0.1475
 1912HOH     H1 5754   2.291   3.607   0.116  1.1468  0.6927 -1.0904
 1912HOH     H2 5755   2.439   3.589   0.142  0.7368 -1.0070  0.5172
 1913HOH      O 5756   2.572   0.848   1.525 -0.1929 -0.1927 -0.5115
 1913HOH     H1 5757   2.531   0.926   1.486 -0.9982 -0.2198  0.2364
 1913HOH     H2 5758   2.500   0.785   1.534  0.2771 -0.7132 -0.3212
 1914HOH      O 5759   1.563   1.292   3.383  0.1255  0.2895  0.2113
 1914HOH     H1 5760   1.582   1.199   3.398 -0.2225  0.4082  1.6519
 1914HOH     H2 5761   1.493   1.291   3.318 -0.1929 -0.4893  0.5375
 1915HOH      O 5762   1.583   2.445   3.447  0.1236 -0.1095  0.7354
 1915HOH     H1 5763   1.528   2.457   3.525 -0.6111  0.2596  0.1861
 1915HOH     H2 5764   1.625   2.360   3.461 -0.4304 -0.3120  1.2869
 1916HOH      O 5765   1.643   1.851   0.488  0.4988 -0.1961 -0.0932
 1916HOH     H1 5766   1.686   1.871   0.405  1.8290  0.0686  0.5932
 1916HOH     H2 5767   1.636   1.935   0.532 -0.4960 -0.2867 -0.0410
 1917HOH      O 5768   3.338   0.986   1.427 -0.4313 -0.4320  0.0841
 1917HOH     H1 5769   3.338   1.051   1.497 -0.0642 -1.0133  0.6444
 1917HOH     H2 5770   3.427   0.951   1.426 -0.2442 -0.0193 -1.0970
 1918HOH      O 5771   1.554   2.140   1.691 -0.6095 -0.4045 -0.0916
 1918HOH     H1 5772   1.490   2.208   1.710 -0.5286 -0.3840  0.1098
 1918HOH     H2 5773   1.528   2.106   1.605 -1.6682 -1.2611  0.5145
 1919HOH      O 5774   2.124   0.632   1.058 -0.2985 -0.1837 -0.3021
 1919HOH     H1 5775   2.212   0.630   1.019 -0.1822 -0.4160 -0.0364
 1919HOH     H2 5776   2.136   0.676   1.142 -0.3547 -0.5735 -0.0816
 1920HOH      O 5777   3.996   2.863   1.933  0.8130 -0.8192  0.4532
 1920HOH     H1 5778   4.065   2.820   1.882  0.6647 -0.8099  0.2441
 1920HOH     H2 5779   4.032   2.948   1.956 -0.3994  0.9184 -2.8470
 1921HOH      O 5780   3.595   3.521   2.257 -0.0497  0.5397 -0.4127
 1921HOH     H1 5781   3.502   3.535   2.237 -0.1201  1.4851  0.3943
 1921HOH     H2 5782   3.640   3.538   2.174 -0.6101 -0.6880 -1.0264
 1922HOH      O 5783   1.564   1.247  -0.016 -0.7390  0.9393 -0.6342
 1922HOH     H1 5784   1.541   1.237   0.077 -0.3285  1.7320 -0.4257
 1922HOH     H2 5785   1.659   1.261  -0.015 -0.5570 -0.0601 -1.2781
 1923HOH      O 5786   0.278   1.586   0.387  0.4260 -0.3356 -0.0235
 1923HOH     H1 5787   0.360   1.609   0.344  0.1325 -0.6489 -0.7887
 1923HOH     H2 5788   0.243   1.514   0.334 -0.8579  0.4872 -0.3688
 1924HOH      O 5789   0.769   0.417   1.751  0.6198  0.4116  0.5268
 1924HOH     H1 5790   0.813   0.383   1.672 -0.4902 -0.1473  0.1019
 1924HOH     H2 5791   0.677   0.424   1.726  0.3465  0.9224  1.5653
 1925HOH      O 5792   0.172   1.013   1.436  0.1482 -0.1893  0.2701
 1925HOH     H1 5793   0.117   1.085   1.405 -0.3489 -0.4025  0.6151
 1925HOH     H2 5794   0.221   0.985   1.359  0.2475  0.4215  0.0994
 1926HOH      O 5795   2.753   0.624   0.830 -0.3061 -0.3865 -0.3967
 1926HOH     H1 5796   2.676   0.567   0.843 -0.2472 -0.3859 -0.0395
[truncated: 77,933 more chars]
