# Supplementary material for: Broadening the Scope of Binding Free Energy Calculations Using a Separated Topologies Approach
Source: J Chem Theory Comput. 2023 Jul 24;19(15):5058–76. doi: 10.1021/acs.jctc.3c00282 (PMC10413862; doi:10.1021/acs.jctc.3c00282)
Supplement: Supplementary file 2 — ct3c00282_si_002.zip [file ct3c00282_si_002.zip › SI_paper/BACE1/input/amide_series/lig_67/complex.pdb]

CRYST1   85.907   85.907   85.907  90.00  90.00  90.00 P 1            
HETATM    1  C   ACE 1   1      54.937  25.159  49.714  0.00  0.00           C  
HETATM    2  O   ACE 1   1      56.077  25.643  49.588  0.00  0.00           O  
HETATM    3  CH3 ACE 1   1      53.797  25.977  50.408  0.00  0.00           C  
HETATM    4 HH31 ACE 1   1      53.904  25.732  51.464  0.00  0.00           H  
HETATM    5 HH32 ACE 1   1      53.906  27.032  50.157  0.00  0.00           H  
HETATM    6 HH33 ACE 1   1      52.831  25.657  50.016  0.00  0.00           H  
ATOM      7  N   THR 1   2      54.603  23.973  49.188  0.00  0.00           N  
ATOM      8  CA  THR 1   2      55.426  22.963  48.756  0.00  0.00           C  
ATOM      9  C   THR 1   2      55.931  23.391  47.387  0.00  0.00           C  
ATOM     10  O   THR 1   2      55.069  23.603  46.491  0.00  0.00           O  
ATOM     11  CB  THR 1   2      54.585  21.727  48.728  0.00  0.00           C  
ATOM     12  OG1 THR 1   2      54.108  21.252  49.998  0.00  0.00           O  
ATOM     13  CG2 THR 1   2      55.356  20.575  48.163  0.00  0.00           C  
ATOM     14  H   THR 1   2      53.619  23.772  49.299  0.00  0.00           H  
ATOM     15  HA  THR 1   2      56.266  22.730  49.411  0.00  0.00           H  
ATOM     16  HB  THR 1   2      53.704  21.792  48.089  0.00  0.00           H  
ATOM     17  HG1 THR 1   2      54.883  21.305  50.562  0.00  0.00           H  
ATOM     18 HG21 THR 1   2      56.227  20.414  48.797  0.00  0.00           H  
ATOM     19 HG22 THR 1   2      54.697  19.715  48.041  0.00  0.00           H  
ATOM     20 HG23 THR 1   2      55.691  20.934  47.190  0.00  0.00           H  
ATOM     21  N   THR 1   3      57.246  23.608  47.148  0.00  0.00           N  
ATOM     22  CA  THR 1   3      57.775  23.865  45.738  0.00  0.00           C  
ATOM     23  C   THR 1   3      57.713  22.711  44.760  0.00  0.00           C  
ATOM     24  O   THR 1   3      57.822  21.600  45.193  0.00  0.00           O  
ATOM     25  CB  THR 1   3      59.189  24.486  45.716  0.00  0.00           C  
ATOM     26  OG1 THR 1   3      60.064  23.639  46.322  0.00  0.00           O  
ATOM     27  CG2 THR 1   3      59.454  25.809  46.489  0.00  0.00           C  
ATOM     28  H   THR 1   3      57.871  23.463  47.928  0.00  0.00           H  
ATOM     29  HA  THR 1   3      57.292  24.712  45.250  0.00  0.00           H  
ATOM     30  HB  THR 1   3      59.554  24.584  44.693  0.00  0.00           H  
ATOM     31  HG1 THR 1   3      60.209  22.879  45.754  0.00  0.00           H  
ATOM     32 HG21 THR 1   3      59.147  25.718  47.530  0.00  0.00           H  
ATOM     33 HG22 THR 1   3      60.480  26.179  46.509  0.00  0.00           H  
ATOM     34 HG23 THR 1   3      58.803  26.547  46.019  0.00  0.00           H  
ATOM     35  N   GLY 1   4      57.492  23.000  43.447  0.00  0.00           N  
ATOM     36  CA  GLY 1   4      57.458  21.977  42.396  0.00  0.00           C  
ATOM     37  C   GLY 1   4      57.552  22.541  40.970  0.00  0.00           C  
ATOM     38  O   GLY 1   4      58.238  23.579  40.817  0.00  0.00           O  
ATOM     39  H   GLY 1   4      57.183  23.910  43.135  0.00  0.00           H  
ATOM     40  HA2 GLY 1   4      58.293  21.315  42.628  0.00  0.00           H  
ATOM     41  HA3 GLY 1   4      56.536  21.402  42.311  0.00  0.00           H  
ATOM     42  N   SER 1   5      56.947  21.768  40.062  0.00  0.00           N  
ATOM     43  CA  SER 1   5      56.717  22.211  38.662  0.00  0.00           C  
ATOM     44  C   SER 1   5      55.273  22.106  38.213  0.00  0.00           C  
ATOM     45  O   SER 1   5      54.579  21.117  38.591  0.00  0.00           O  
ATOM     46  CB  SER 1   5      57.694  21.582  37.661  0.00  0.00           C  
ATOM     47  OG  SER 1   5      57.468  22.304  36.476  0.00  0.00           O  
ATOM     48  H   SER 1   5      56.425  20.952  40.351  0.00  0.00           H  
ATOM     49  HA  SER 1   5      56.981  23.261  38.543  0.00  0.00           H  
ATOM     50  HB2 SER 1   5      58.672  21.732  38.119  0.00  0.00           H  
ATOM     51  HB3 SER 1   5      57.476  20.514  37.676  0.00  0.00           H  
ATOM     52  HG  SER 1   5      57.944  23.126  36.616  0.00  0.00           H  
ATOM     53  N   PHE 1   6      54.683  23.053  37.447  0.00  0.00           N  
ATOM     54  CA  PHE 1   6      53.287  23.058  37.026  0.00  0.00           C  
ATOM     55  C   PHE 1   6      53.142  23.664  35.661  0.00  0.00           C  
ATOM     56  O   PHE 1   6      52.510  24.690  35.366  0.00  0.00           O  
ATOM     57  CB  PHE 1   6      52.504  23.825  38.093  0.00  0.00           C  
ATOM     58  CG  PHE 1   6      52.397  23.153  39.491  0.00  0.00           C  
ATOM     59  CD1 PHE 1   6      53.424  23.339  40.501  0.00  0.00           C  
ATOM     60  CD2 PHE 1   6      51.312  22.361  39.753  0.00  0.00           C  
ATOM     61  CE1 PHE 1   6      53.276  22.600  41.682  0.00  0.00           C  
ATOM     62  CE2 PHE 1   6      51.196  21.638  41.018  0.00  0.00           C  
ATOM     63  CZ  PHE 1   6      52.200  21.787  41.944  0.00  0.00           C  
ATOM     64  H   PHE 1   6      55.259  23.802  37.088  0.00  0.00           H  
ATOM     65  HA  PHE 1   6      52.841  22.063  37.027  0.00  0.00           H  
ATOM     66  HB2 PHE 1   6      53.103  24.732  38.174  0.00  0.00           H  
ATOM     67  HB3 PHE 1   6      51.501  23.994  37.699  0.00  0.00           H  
ATOM     68  HD1 PHE 1   6      54.289  23.983  40.436  0.00  0.00           H  
ATOM     69  HD2 PHE 1   6      50.505  22.168  39.063  0.00  0.00           H  
ATOM     70  HE1 PHE 1   6      53.999  22.696  42.479  0.00  0.00           H  
ATOM     71  HE2 PHE 1   6      50.389  20.958  41.249  0.00  0.00           H  
ATOM     72  HZ  PHE 1   6      52.174  21.196  42.848  0.00  0.00           H  
ATOM     73  N   VAL 1   7      53.819  22.961  34.700  0.00  0.00           N  
ATOM     74  CA  VAL 1   7      54.136  23.469  33.332  0.00  0.00           C  
ATOM     75  C   VAL 1   7      52.862  23.837  32.606  0.00  0.00           C  
ATOM     76  O   VAL 1   7      52.940  24.649  31.735  0.00  0.00           O  
ATOM     77  CB  VAL 1   7      55.122  22.545  32.556  0.00  0.00           C  
ATOM     78  CG1 VAL 1   7      56.415  22.275  33.313  0.00  0.00           C  
ATOM     79  CG2 VAL 1   7      54.412  21.251  32.137  0.00  0.00           C  
ATOM     80  H   VAL 1   7      54.256  22.107  35.015  0.00  0.00           H  
ATOM     81  HA  VAL 1   7      54.723  24.359  33.558  0.00  0.00           H  
ATOM     82  HB  VAL 1   7      55.370  23.000  31.597  0.00  0.00           H  
ATOM     83 HG11 VAL 1   7      57.110  21.692  32.709  0.00  0.00           H  
ATOM     84 HG12 VAL 1   7      56.854  23.235  33.585  0.00  0.00           H  
ATOM     85 HG13 VAL 1   7      56.299  21.807  34.291  0.00  0.00           H  
ATOM     86 HG21 VAL 1   7      54.158  20.601  32.975  0.00  0.00           H  
ATOM     87 HG22 VAL 1   7      53.454  21.497  31.679  0.00  0.00           H  
ATOM     88 HG23 VAL 1   7      55.113  20.786  31.445  0.00  0.00           H  
ATOM     89  N   GLU 1   8      51.682  23.265  32.892  0.00  0.00           N  
ATOM     90  CA  GLU 1   8      50.336  23.405  32.279  0.00  0.00           C  
ATOM     91  C   GLU 1   8      49.829  24.887  32.488  0.00  0.00           C  
ATOM     92  O   GLU 1   8      49.128  25.455  31.684  0.00  0.00           O  
ATOM     93  CB  GLU 1   8      49.386  22.418  32.877  0.00  0.00           C  
ATOM     94  CG  GLU 1   8      49.703  20.984  32.525  0.00  0.00           C  
ATOM     95  CD  GLU 1   8      50.832  20.286  33.372  0.00  0.00           C  
ATOM     96  OE1 GLU 1   8      51.550  19.383  32.793  0.00  0.00           O  
ATOM     97  OE2 GLU 1   8      51.163  20.711  34.461  0.00  0.00           O  
ATOM     98  H   GLU 1   8      51.851  22.612  33.644  0.00  0.00           H  
ATOM     99  HA  GLU 1   8      50.389  23.203  31.209  0.00  0.00           H  
ATOM    100  HB2 GLU 1   8      49.412  22.512  33.962  0.00  0.00           H  
ATOM    101  HB3 GLU 1   8      48.374  22.581  32.507  0.00  0.00           H  
ATOM    102  HG2 GLU 1   8      48.759  20.491  32.761  0.00  0.00           H  
ATOM    103  HG3 GLU 1   8      49.840  20.980  31.444  0.00  0.00           H  
ATOM    104  N   MET 1   9      50.369  25.634  33.537  0.00  0.00           N  
ATOM    105  CA  MET 1   9      49.825  26.925  34.041  0.00  0.00           C  
ATOM    106  C   MET 1   9      50.929  28.000  34.119  0.00  0.00           C  
ATOM    107  O   MET 1   9      50.714  29.129  34.543  0.00  0.00           O  
ATOM    108  CB  MET 1   9      49.330  26.643  35.531  0.00  0.00           C  
ATOM    109  CG  MET 1   9      47.927  26.103  35.532  0.00  0.00           C  
ATOM    110  SD  MET 1   9      47.484  25.143  36.974  0.00  0.00           S  
ATOM    111  CE  MET 1   9      48.352  23.552  36.606  0.00  0.00           C  
ATOM    112  H   MET 1   9      50.954  25.039  34.106  0.00  0.00           H  
ATOM    113  HA  MET 1   9      49.035  27.353  33.423  0.00  0.00           H  
ATOM    114  HB2 MET 1   9      49.986  25.945  36.051  0.00  0.00           H  
ATOM    115  HB3 MET 1   9      49.257  27.578  36.086  0.00  0.00           H  
ATOM    116  HG2 MET 1   9      47.145  26.826  35.300  0.00  0.00           H  
ATOM    117  HG3 MET 1   9      47.753  25.475  34.658  0.00  0.00           H  
ATOM    118  HE1 MET 1   9      48.534  23.556  35.532  0.00  0.00           H  
ATOM    119  HE2 MET 1   9      49.293  23.430  37.142  0.00  0.00           H  
ATOM    120  HE3 MET 1   9      47.778  22.701  36.973  0.00  0.00           H  
ATOM    121  N   VAL 1  10      52.118  27.727  33.527  0.00  0.00           N  
ATOM    122  CA  VAL 1  10      53.048  28.742  33.117  0.00  0.00           C  
ATOM    123  C   VAL 1  10      52.512  29.471  31.921  0.00  0.00           C  
ATOM    124  O   VAL 1  10      51.851  28.896  31.014  0.00  0.00           O  
ATOM    125  CB  VAL 1  10      54.476  28.098  32.888  0.00  0.00           C  
ATOM    126  CG1 VAL 1  10      55.547  28.947  32.394  0.00  0.00           C  
ATOM    127  CG2 VAL 1  10      54.860  27.621  34.279  0.00  0.00           C  
ATOM    128  H   VAL 1  10      52.056  26.837  33.053  0.00  0.00           H  
ATOM    129  HA  VAL 1  10      53.106  29.484  33.912  0.00  0.00           H  
ATOM    130  HB  VAL 1  10      54.369  27.250  32.211  0.00  0.00           H  
ATOM    131 HG11 VAL 1  10      55.577  29.892  32.936  0.00  0.00           H  
ATOM    132 HG12 VAL 1  10      56.523  28.481  32.527  0.00  0.00           H  
ATOM    133 HG13 VAL 1  10      55.462  29.338  31.380  0.00  0.00           H  
ATOM    134 HG21 VAL 1  10      55.893  27.274  34.262  0.00  0.00           H  
ATOM    135 HG22 VAL 1  10      54.820  28.478  34.951  0.00  0.00           H  
ATOM    136 HG23 VAL 1  10      54.190  26.807  34.557  0.00  0.00           H  
ATOM    137  N   ASP 1  11      52.745  30.752  31.813  0.00  0.00           N  
ATOM    138  CA  ASP 1  11      52.412  31.576  30.594  0.00  0.00           C  
ATOM    139  C   ASP 1  11      50.935  31.770  30.257  0.00  0.00           C  
ATOM    140  O   ASP 1  11      50.684  32.383  29.206  0.00  0.00           O  
ATOM    141  CB  ASP 1  11      53.128  31.057  29.391  0.00  0.00           C  
ATOM    142  CG  ASP 1  11      53.465  32.052  28.334  0.00  0.00           C  
ATOM    143  OD1 ASP 1  11      53.473  33.268  28.628  0.00  0.00           O  
ATOM    144  OD2 ASP 1  11      53.599  31.703  27.128  0.00  0.00           O  
ATOM    145  H   ASP 1  11      53.442  31.114  32.449  0.00  0.00           H  
ATOM    146  HA  ASP 1  11      52.814  32.574  30.771  0.00  0.00           H  
ATOM    147  HB2 ASP 1  11      54.062  30.557  29.650  0.00  0.00           H  
ATOM    148  HB3 ASP 1  11      52.548  30.303  28.858  0.00  0.00           H  
ATOM    149  N   ASN 1  12      49.990  31.238  31.038  0.00  0.00           N  
ATOM    150  CA  ASN 1  12      48.492  31.273  30.687  0.00  0.00           C  
ATOM    151  C   ASN 1  12      47.852  32.681  30.685  0.00  0.00           C  
ATOM    152  O   ASN 1  12      46.786  32.812  30.136  0.00  0.00           O  
ATOM    153  CB  ASN 1  12      47.698  30.346  31.686  0.00  0.00           C  
ATOM    154  CG  ASN 1  12      47.961  30.431  33.122  0.00  0.00           C  
ATOM    155  OD1 ASN 1  12      48.544  31.312  33.650  0.00  0.00           O  
ATOM    156  ND2 ASN 1  12      47.661  29.394  33.965  0.00  0.00           N  
ATOM    157  H   ASN 1  12      50.328  30.775  31.870  0.00  0.00           H  
ATOM    158  HA  ASN 1  12      48.414  30.872  29.676  0.00  0.00           H  
ATOM    159  HB2 ASN 1  12      46.666  30.501  31.374  0.00  0.00           H  
ATOM    160  HB3 ASN 1  12      47.952  29.352  31.316  0.00  0.00           H  
ATOM    161 HD21 ASN 1  12      47.839  29.392  34.959  0.00  0.00           H  
ATOM    162 HD22 ASN 1  12      47.176  28.559  33.668  0.00  0.00           H  
ATOM    163  N   LEU 1  13      48.521  33.735  31.123  0.00  0.00           N  
ATOM    164  CA  LEU 1  13      47.994  35.111  31.182  0.00  0.00           C  
ATOM    165  C   LEU 1  13      48.486  36.006  30.023  0.00  0.00           C  
ATOM    166  O   LEU 1  13      49.619  35.958  29.543  0.00  0.00           O  
ATOM    167  CB  LEU 1  13      48.385  35.747  32.490  0.00  0.00           C  
ATOM    168  CG  LEU 1  13      47.916  35.170  33.814  0.00  0.00           C  
ATOM    169  CD1 LEU 1  13      48.000  36.046  35.035  0.00  0.00           C  
ATOM    170  CD2 LEU 1  13      46.478  34.754  33.656  0.00  0.00           C  
ATOM    171  H   LEU 1  13      49.407  33.577  31.582  0.00  0.00           H  
ATOM    172  HA  LEU 1  13      46.908  35.020  31.193  0.00  0.00           H  
ATOM    173  HB2 LEU 1  13      49.469  35.811  32.585  0.00  0.00           H  
ATOM    174  HB3 LEU 1  13      47.999  36.762  32.392  0.00  0.00           H  
ATOM    175  HG  LEU 1  13      48.535  34.292  33.995  0.00  0.00           H  
ATOM    176 HD11 LEU 1  13      47.732  37.094  34.905  0.00  0.00           H  
ATOM    177 HD12 LEU 1  13      47.526  35.666  35.941  0.00  0.00           H  
ATOM    178 HD13 LEU 1  13      49.041  36.036  35.358  0.00  0.00           H  
ATOM    179 HD21 LEU 1  13      46.035  34.636  34.645  0.00  0.00           H  
ATOM    180 HD22 LEU 1  13      45.970  35.588  33.173  0.00  0.00           H  
ATOM    181 HD23 LEU 1  13      46.355  33.877  33.020  0.00  0.00           H  
ATOM    182  N   ARG 1  14      47.567  36.882  29.550  0.00  0.00           N  
ATOM    183  CA  ARG 1  14      47.808  37.844  28.525  0.00  0.00           C  
ATOM    184  C   ARG 1  14      47.106  39.177  28.798  0.00  0.00           C  
ATOM    185  O   ARG 1  14      46.328  39.239  29.747  0.00  0.00           O  
ATOM    186  CB  ARG 1  14      47.300  37.347  27.144  0.00  0.00           C  
ATOM    187  CG  ARG 1  14      48.177  36.140  26.638  0.00  0.00           C  
ATOM    188  CD  ARG 1  14      49.610  36.624  26.270  0.00  0.00           C  
ATOM    189  NE  ARG 1  14      50.528  35.547  25.663  0.00  0.00           N  
ATOM    190  CZ  ARG 1  14      51.293  34.747  26.377  0.00  0.00           C  
ATOM    191  NH1 ARG 1  14      52.198  33.956  25.846  0.00  0.00           N  
ATOM    192  NH2 ARG 1  14      51.249  34.732  27.706  0.00  0.00           N  
ATOM    193  H   ARG 1  14      46.669  36.980  30.002  0.00  0.00           H  
ATOM    194  HA  ARG 1  14      48.879  38.044  28.561  0.00  0.00           H  
ATOM    195  HB2 ARG 1  14      46.270  37.000  27.227  0.00  0.00           H  
ATOM    196  HB3 ARG 1  14      47.381  38.116  26.377  0.00  0.00           H  
ATOM    197  HG2 ARG 1  14      48.096  35.391  27.426  0.00  0.00           H  
ATOM    198  HG3 ARG 1  14      47.618  35.658  25.836  0.00  0.00           H  
ATOM    199  HD2 ARG 1  14      49.593  37.494  25.614  0.00  0.00           H  
ATOM    200  HD3 ARG 1  14      50.004  36.929  27.240  0.00  0.00           H  
ATOM    201  HE  ARG 1  14      50.784  35.675  24.694  0.00  0.00           H  
ATOM    202 HH11 ARG 1  14      52.759  33.282  26.347  0.00  0.00           H  
ATOM    203 HH12 ARG 1  14      52.178  33.874  24.840  0.00  0.00           H  
ATOM    204 HH21 ARG 1  14      51.754  33.973  28.142  0.00  0.00           H  
ATOM    205 HH22 ARG 1  14      50.621  35.290  28.266  0.00  0.00           H  
ATOM    206  N   GLY 1  15      47.379  40.176  28.005  0.00  0.00           N  
ATOM    207  CA  GLY 1  15      46.661  41.475  28.160  0.00  0.00           C  
ATOM    208  C   GLY 1  15      47.248  42.553  27.234  0.00  0.00           C  
ATOM    209  O   GLY 1  15      48.177  42.284  26.533  0.00  0.00           O  
ATOM    210  H   GLY 1  15      48.118  40.169  27.318  0.00  0.00           H  
ATOM    211  HA2 GLY 1  15      45.679  41.208  27.768  0.00  0.00           H  
ATOM    212  HA3 GLY 1  15      46.660  41.770  29.209  0.00  0.00           H  
ATOM    213  N   LYS 1  16      46.660  43.736  27.321  0.00  0.00           N  
ATOM    214  CA  LYS 1  16      47.236  44.938  26.729  0.00  0.00           C  
ATOM    215  C   LYS 1  16      47.805  45.797  27.829  0.00  0.00           C  
ATOM    216  O   LYS 1  16      47.314  45.780  28.943  0.00  0.00           O  
ATOM    217  CB  LYS 1  16      46.195  45.749  25.889  0.00  0.00           C  
ATOM    218  CG  LYS 1  16      46.177  45.008  24.513  0.00  0.00           C  
ATOM    219  CD  LYS 1  16      45.318  45.694  23.509  0.00  0.00           C  
ATOM    220  CE  LYS 1  16      45.116  44.906  22.249  0.00  0.00           C  
ATOM    221  NZ  LYS 1  16      44.050  45.487  21.394  0.00  0.00           N  
ATOM    222  H   LYS 1  16      45.814  43.775  27.870  0.00  0.00           H  
ATOM    223  HA  LYS 1  16      48.076  44.677  26.085  0.00  0.00           H  
ATOM    224  HB2 LYS 1  16      45.186  45.707  26.300  0.00  0.00           H  
ATOM    225  HB3 LYS 1  16      46.544  46.776  25.775  0.00  0.00           H  
ATOM    226  HG2 LYS 1  16      47.154  45.070  24.033  0.00  0.00           H  
ATOM    227  HG3 LYS 1  16      45.796  43.992  24.610  0.00  0.00           H  
ATOM    228  HD2 LYS 1  16      44.351  45.973  23.930  0.00  0.00           H  
ATOM    229  HD3 LYS 1  16      45.775  46.668  23.336  0.00  0.00           H  
ATOM    230  HE2 LYS 1  16      46.045  44.826  21.683  0.00  0.00           H  
ATOM    231  HE3 LYS 1  16      44.723  43.980  22.670  0.00  0.00           H  
ATOM    232  HZ1 LYS 1  16      43.206  45.618  21.933  0.00  0.00           H  
ATOM    233  HZ2 LYS 1  16      44.226  46.419  21.048  0.00  0.00           H  
ATOM    234  HZ3 LYS 1  16      43.920  44.900  20.583  0.00  0.00           H  
ATOM    235  N   SER 1  17      48.856  46.557  27.577  0.00  0.00           N  
ATOM    236  CA  SER 1  17      49.597  47.377  28.503  0.00  0.00           C  
ATOM    237  C   SER 1  17      48.892  48.520  29.288  0.00  0.00           C  
ATOM    238  O   SER 1  17      48.416  49.515  28.772  0.00  0.00           O  
ATOM    239  CB  SER 1  17      50.737  47.959  27.689  0.00  0.00           C  
ATOM    240  OG  SER 1  17      51.604  48.741  28.441  0.00  0.00           O  
ATOM    241  H   SER 1  17      49.227  46.385  26.653  0.00  0.00           H  
ATOM    242  HA  SER 1  17      49.992  46.596  29.153  0.00  0.00           H  
ATOM    243  HB2 SER 1  17      51.193  47.161  27.103  0.00  0.00           H  
ATOM    244  HB3 SER 1  17      50.443  48.674  26.921  0.00  0.00           H  
ATOM    245  HG  SER 1  17      51.529  49.516  27.880  0.00  0.00           H  
ATOM    246  N   GLY 1  18      48.700  48.311  30.609  0.00  0.00           N  
ATOM    247  CA  GLY 1  18      47.789  49.068  31.437  0.00  0.00           C  
ATOM    248  C   GLY 1  18      46.283  48.791  31.368  0.00  0.00           C  
ATOM    249  O   GLY 1  18      45.477  49.476  32.014  0.00  0.00           O  
ATOM    250  H   GLY 1  18      49.190  47.502  30.962  0.00  0.00           H  
ATOM    251  HA2 GLY 1  18      48.010  49.030  32.504  0.00  0.00           H  
ATOM    252  HA3 GLY 1  18      48.007  50.126  31.289  0.00  0.00           H  
ATOM    253  N   GLN 1  19      45.881  47.831  30.453  0.00  0.00           N  
ATOM    254  CA  GLN 1  19      44.444  47.402  30.279  0.00  0.00           C  
ATOM    255  C   GLN 1  19      44.052  46.120  30.973  0.00  0.00           C  
ATOM    256  O   GLN 1  19      42.829  45.780  31.044  0.00  0.00           O  
ATOM    257  CB  GLN 1  19      43.940  47.231  28.811  0.00  0.00           C  
ATOM    258  CG  GLN 1  19      44.452  48.357  27.917  0.00  0.00           C  
ATOM    259  CD  GLN 1  19      44.192  48.406  26.432  0.00  0.00           C  
ATOM    260  OE1 GLN 1  19      43.545  47.602  25.913  0.00  0.00           O  
ATOM    261  NE2 GLN 1  19      44.765  49.254  25.613  0.00  0.00           N  
ATOM    262  H   GLN 1  19      46.474  47.175  29.965  0.00  0.00           H  
ATOM    263  HA  GLN 1  19      43.900  48.243  30.710  0.00  0.00           H  
ATOM    264  HB2 GLN 1  19      44.199  46.249  28.415  0.00  0.00           H  
ATOM    265  HB3 GLN 1  19      42.850  47.241  28.773  0.00  0.00           H  
ATOM    266  HG2 GLN 1  19      44.099  49.314  28.303  0.00  0.00           H  
ATOM    267  HG3 GLN 1  19      45.533  48.495  27.884  0.00  0.00           H  
ATOM    268 HE21 GLN 1  19      44.805  48.891  24.671  0.00  0.00           H  
ATOM    269 HE22 GLN 1  19      45.498  49.845  25.978  0.00  0.00           H  
ATOM    270  N   GLY 1  20      44.998  45.615  31.737  0.00  0.00           N  
ATOM    271  CA  GLY 1  20      44.711  44.560  32.753  0.00  0.00           C  
ATOM    272  C   GLY 1  20      44.745  43.132  32.309  0.00  0.00           C  
ATOM    273  O   GLY 1  20      44.494  42.816  31.169  0.00  0.00           O  
ATOM    274  H   GLY 1  20      45.920  46.027  31.735  0.00  0.00           H  
ATOM    275  HA2 GLY 1  20      45.363  44.547  33.626  0.00  0.00           H  
ATOM    276  HA3 GLY 1  20      43.746  44.703  33.239  0.00  0.00           H  
ATOM    277  N   TYR 1  21      44.969  42.154  33.247  0.00  0.00           N  
ATOM    278  CA  TYR 1  21      45.435  40.802  32.881  0.00  0.00           C  
ATOM    279  C   TYR 1  21      44.361  39.760  32.796  0.00  0.00           C  
ATOM    280  O   TYR 1  21      43.654  39.500  33.802  0.00  0.00           O  
ATOM    281  CB  TYR 1  21      46.592  40.349  33.745  0.00  0.00           C  
ATOM    282  CG  TYR 1  21      47.956  41.081  33.581  0.00  0.00           C  
ATOM    283  CD1 TYR 1  21      48.273  42.252  34.290  0.00  0.00           C  
ATOM    284  CD2 TYR 1  21      48.783  40.511  32.637  0.00  0.00           C  
ATOM    285  CE1 TYR 1  21      49.520  42.826  34.129  0.00  0.00           C  
ATOM    286  CE2 TYR 1  21      49.972  41.106  32.450  0.00  0.00           C  
ATOM    287  CZ  TYR 1  21      50.392  42.284  33.173  0.00  0.00           C  
ATOM    288  OH  TYR 1  21      51.593  42.817  32.977  0.00  0.00           O  
ATOM    289  H   TYR 1  21      44.979  42.368  34.235  0.00  0.00           H  
ATOM    290  HA  TYR 1  21      45.983  40.835  31.939  0.00  0.00           H  
ATOM    291  HB2 TYR 1  21      46.327  40.428  34.799  0.00  0.00           H  
ATOM    292  HB3 TYR 1  21      46.860  39.293  33.768  0.00  0.00           H  
ATOM    293  HD1 TYR 1  21      47.560  42.764  34.919  0.00  0.00           H  
ATOM    294  HD2 TYR 1  21      48.542  39.595  32.117  0.00  0.00           H  
ATOM    295  HE1 TYR 1  21      49.892  43.603  34.780  0.00  0.00           H  
ATOM    296  HE2 TYR 1  21      50.616  40.665  31.704  0.00  0.00           H  
ATOM    297  HH  TYR 1  21      51.815  43.503  33.611  0.00  0.00           H  
ATOM    298  N   TYR 1  22      44.267  39.037  31.661  0.00  0.00           N  
ATOM    299  CA  TYR 1  22      43.174  38.089  31.424  0.00  0.00           C  
ATOM    300  C   TYR 1  22      43.653  36.660  31.127  0.00  0.00           C  
ATOM    301  O   TYR 1  22      44.664  36.415  30.481  0.00  0.00           O  
ATOM    302  CB  TYR 1  22      42.162  38.757  30.438  0.00  0.00           C  
ATOM    303  CG  TYR 1  22      42.739  38.819  28.995  0.00  0.00           C  
ATOM    304  CD1 TYR 1  22      42.890  37.623  28.305  0.00  0.00           C  
ATOM    305  CD2 TYR 1  22      42.931  40.049  28.351  0.00  0.00           C  
ATOM    306  CE1 TYR 1  22      43.309  37.615  26.991  0.00  0.00           C  
ATOM    307  CE2 TYR 1  22      43.560  40.027  27.029  0.00  0.00           C  
ATOM    308  CZ  TYR 1  22      43.736  38.828  26.367  0.00  0.00           C  
ATOM    309  OH  TYR 1  22      44.052  38.783  25.047  0.00  0.00           O  
ATOM    310  H   TYR 1  22      44.980  39.211  30.967  0.00  0.00           H  
ATOM    311  HA  TYR 1  22      42.613  38.054  32.358  0.00  0.00           H  
ATOM    312  HB2 TYR 1  22      41.216  38.215  30.448  0.00  0.00           H  
ATOM    313  HB3 TYR 1  22      41.884  39.758  30.767  0.00  0.00           H  
ATOM    314  HD1 TYR 1  22      42.614  36.682  28.756  0.00  0.00           H  
ATOM    315  HD2 TYR 1  22      42.860  40.949  28.943  0.00  0.00           H  
ATOM    316  HE1 TYR 1  22      43.222  36.694  26.433  0.00  0.00           H  
ATOM    317  HE2 TYR 1  22      43.677  40.960  26.500  0.00  0.00           H  
ATOM    318  HH  TYR 1  22      43.867  37.911  24.690  0.00  0.00           H  
ATOM    319  N   VAL 1  23      42.907  35.706  31.666  0.00  0.00           N  
ATOM    320  CA  VAL 1  23      42.944  34.275  31.262  0.00  0.00           C  
ATOM    321  C   VAL 1  23      41.824  33.974  30.286  0.00  0.00           C  
ATOM    322  O   VAL 1  23      40.835  34.660  30.249  0.00  0.00           O  
ATOM    323  CB  VAL 1  23      43.045  33.454  32.538  0.00  0.00           C  
ATOM    324  CG1 VAL 1  23      41.728  33.227  33.177  0.00  0.00           C  
ATOM    325  CG2 VAL 1  23      43.657  32.064  32.497  0.00  0.00           C  
ATOM    326  H   VAL 1  23      42.176  35.985  32.304  0.00  0.00           H  
ATOM    327  HA  VAL 1  23      43.913  34.059  30.812  0.00  0.00           H  
ATOM    328  HB  VAL 1  23      43.586  34.110  33.220  0.00  0.00           H  
ATOM    329 HG11 VAL 1  23      41.085  32.596  32.563  0.00  0.00           H  
ATOM    330 HG12 VAL 1  23      41.847  32.830  34.185  0.00  0.00           H  
ATOM    331 HG13 VAL 1  23      41.067  34.085  33.296  0.00  0.00           H  
ATOM    332 HG21 VAL 1  23      43.047  31.407  31.877  0.00  0.00           H  
ATOM    333 HG22 VAL 1  23      44.630  32.223  32.032  0.00  0.00           H  
ATOM    334 HG23 VAL 1  23      43.763  31.691  33.516  0.00  0.00           H  
ATOM    335  N   GLU 1  24      41.919  32.891  29.616  0.00  0.00           N  
ATOM    336  CA  GLU 1  24      40.849  32.296  28.839  0.00  0.00           C  
ATOM    337  C   GLU 1  24      39.975  31.391  29.700  0.00  0.00           C  
ATOM    338  O   GLU 1  24      40.546  30.538  30.394  0.00  0.00           O  
ATOM    339  CB  GLU 1  24      41.295  31.499  27.623  0.00  0.00           C  
ATOM    340  CG  GLU 1  24      40.039  31.076  26.806  0.00  0.00           C  
ATOM    341  CD  GLU 1  24      40.459  30.657  25.363  0.00  0.00           C  
ATOM    342  OE1 GLU 1  24      41.108  29.561  25.288  0.00  0.00           O  
ATOM    343  OE2 GLU 1  24      40.303  31.361  24.348  0.00  0.00           O  
ATOM    344  H   GLU 1  24      42.686  32.234  29.636  0.00  0.00           H  
ATOM    345  HA  GLU 1  24      40.282  33.164  28.502  0.00  0.00           H  
ATOM    346  HB2 GLU 1  24      42.034  31.965  26.972  0.00  0.00           H  
ATOM    347  HB3 GLU 1  24      41.830  30.584  27.877  0.00  0.00           H  
ATOM    348  HG2 GLU 1  24      39.515  30.284  27.340  0.00  0.00           H  
ATOM    349  HG3 GLU 1  24      39.463  31.986  26.639  0.00  0.00           H  
ATOM    350  N   MET 1  25      38.653  31.539  29.637  0.00  0.00           N  
ATOM    351  CA  MET 1  25      37.707  30.766  30.425  0.00  0.00           C  
ATOM    352  C   MET 1  25      36.531  30.191  29.591  0.00  0.00           C  
ATOM    353  O   MET 1  25      36.343  30.463  28.392  0.00  0.00           O  
ATOM    354  CB  MET 1  25      37.200  31.459  31.676  0.00  0.00           C  
ATOM    355  CG  MET 1  25      38.338  31.803  32.656  0.00  0.00           C  
ATOM    356  SD  MET 1  25      37.878  32.366  34.305  0.00  0.00           S  
ATOM    357  CE  MET 1  25      37.240  30.785  35.085  0.00  0.00           C  
ATOM    358  H   MET 1  25      38.277  32.110  28.894  0.00  0.00           H  
ATOM    359  HA  MET 1  25      38.398  29.996  30.767  0.00  0.00           H  
ATOM    360  HB2 MET 1  25      36.643  32.333  31.339  0.00  0.00           H  
ATOM    361  HB3 MET 1  25      36.522  30.773  32.185  0.00  0.00           H  
ATOM    362  HG2 MET 1  25      38.934  30.905  32.818  0.00  0.00           H  
ATOM    363  HG3 MET 1  25      38.957  32.579  32.206  0.00  0.00           H  
ATOM    364  HE1 MET 1  25      36.280  30.539  34.631  0.00  0.00           H  
ATOM    365  HE2 MET 1  25      37.861  29.980  34.692  0.00  0.00           H  
ATOM    366  HE3 MET 1  25      37.157  30.847  36.170  0.00  0.00           H  
ATOM    367  N   THR 1  26      35.848  29.236  30.173  0.00  0.00           N  
ATOM    368  CA  THR 1  26      34.812  28.538  29.505  0.00  0.00           C  
ATOM    369  C   THR 1  26      33.598  28.370  30.391  0.00  0.00           C  
ATOM    370  O   THR 1  26      33.838  27.954  31.578  0.00  0.00           O  
ATOM    371  CB  THR 1  26      35.095  27.208  28.842  0.00  0.00           C  
ATOM    372  OG1 THR 1  26      35.911  26.466  29.774  0.00  0.00           O  
ATOM    373  CG2 THR 1  26      35.972  27.383  27.574  0.00  0.00           C  
ATOM    374  H   THR 1  26      36.050  29.079  31.150  0.00  0.00           H  
ATOM    375  HA  THR 1  26      34.342  29.146  28.732  0.00  0.00           H  
ATOM    376  HB  THR 1  26      34.208  26.617  28.613  0.00  0.00           H  
ATOM    377  HG1 THR 1  26      35.942  26.948  30.604  0.00  0.00           H  
ATOM    378 HG21 THR 1  26      36.481  26.450  27.330  0.00  0.00           H  
ATOM    379 HG22 THR 1  26      35.333  27.771  26.781  0.00  0.00           H  
ATOM    380 HG23 THR 1  26      36.669  28.185  27.817  0.00  0.00           H  
ATOM    381  N   VAL 1  27      32.399  28.754  29.988  0.00  0.00           N  
ATOM    382  CA  VAL 1  27      31.205  28.848  30.818  0.00  0.00           C  
ATOM    383  C   VAL 1  27      29.928  28.247  30.173  0.00  0.00           C  
ATOM    384  O   VAL 1  27      29.754  28.484  28.957  0.00  0.00           O  
ATOM    385  CB  VAL 1  27      30.948  30.323  31.260  0.00  0.00           C  
ATOM    386  CG1 VAL 1  27      32.239  31.056  31.716  0.00  0.00           C  
ATOM    387  CG2 VAL 1  27      30.360  31.169  30.113  0.00  0.00           C  
ATOM    388  H   VAL 1  27      32.240  29.091  29.049  0.00  0.00           H  
ATOM    389  HA  VAL 1  27      31.517  28.299  31.707  0.00  0.00           H  
ATOM    390  HB  VAL 1  27      30.192  30.397  32.042  0.00  0.00           H  
ATOM    391 HG11 VAL 1  27      32.005  32.016  32.176  0.00  0.00           H  
ATOM    392 HG12 VAL 1  27      32.705  30.500  32.528  0.00  0.00           H  
ATOM    393 HG13 VAL 1  27      32.782  31.340  30.814  0.00  0.00           H  
ATOM    394 HG21 VAL 1  27      30.203  32.180  30.489  0.00  0.00           H  
ATOM    395 HG22 VAL 1  27      31.040  31.174  29.261  0.00  0.00           H  
ATOM    396 HG23 VAL 1  27      29.329  30.900  29.884  0.00  0.00           H  
ATOM    397  N   GLY 1  28      29.151  27.579  30.924  0.00  0.00           N  
ATOM    398  CA  GLY 1  28      27.903  26.926  30.469  0.00  0.00           C  
ATOM    399  C   GLY 1  28      28.081  25.447  29.901  0.00  0.00           C  
ATOM    400  O   GLY 1  28      29.149  24.957  29.815  0.00  0.00           O  
ATOM    401  H   GLY 1  28      29.441  27.450  31.883  0.00  0.00           H  
ATOM    402  HA2 GLY 1  28      27.262  26.799  31.341  0.00  0.00           H  
ATOM    403  HA3 GLY 1  28      27.278  27.506  29.790  0.00  0.00           H  
ATOM    404  N   SER 1  29      26.985  24.996  29.239  0.00  0.00           N  
ATOM    405  CA  SER 1  29      26.953  23.690  28.520  0.00  0.00           C  
ATOM    406  C   SER 1  29      26.131  23.654  27.216  0.00  0.00           C  
ATOM    407  O   SER 1  29      25.000  24.010  27.258  0.00  0.00           O  
ATOM    408  CB  SER 1  29      26.427  22.587  29.400  0.00  0.00           C  
ATOM    409  OG  SER 1  29      27.334  22.484  30.507  0.00  0.00           O  
ATOM    410  H   SER 1  29      26.118  25.483  29.417  0.00  0.00           H  
ATOM    411  HA  SER 1  29      27.959  23.304  28.352  0.00  0.00           H  
ATOM    412  HB2 SER 1  29      25.458  22.822  29.842  0.00  0.00           H  
ATOM    413  HB3 SER 1  29      26.341  21.605  28.936  0.00  0.00           H  
ATOM    414  HG  SER 1  29      26.837  22.430  31.326  0.00  0.00           H  
ATOM    415  N   PRO 1  30      26.698  23.269  26.071  0.00  0.00           N  
ATOM    416  CA  PRO 1  30      28.169  23.318  25.781  0.00  0.00           C  
ATOM    417  C   PRO 1  30      28.874  24.686  26.100  0.00  0.00           C  
ATOM    418  O   PRO 1  30      28.183  25.700  26.225  0.00  0.00           O  
ATOM    419  CB  PRO 1  30      28.253  23.005  24.271  0.00  0.00           C  
ATOM    420  CG  PRO 1  30      27.047  22.142  23.978  0.00  0.00           C  
ATOM    421  CD  PRO 1  30      26.031  22.755  24.918  0.00  0.00           C  
ATOM    422  HA  PRO 1  30      28.623  22.561  26.420  0.00  0.00           H  
ATOM    423  HB2 PRO 1  30      28.275  23.983  23.790  0.00  0.00           H  
ATOM    424  HB3 PRO 1  30      29.162  22.473  23.991  0.00  0.00           H  
ATOM    425  HG2 PRO 1  30      26.775  22.356  22.945  0.00  0.00           H  
ATOM    426  HG3 PRO 1  30      27.122  21.071  24.163  0.00  0.00           H  
ATOM    427  HD2 PRO 1  30      25.268  22.033  25.207  0.00  0.00           H  
ATOM    428  HD3 PRO 1  30      25.576  23.575  24.362  0.00  0.00           H  
ATOM    429  N   PRO 1  31      30.144  24.672  26.371  0.00  0.00           N  
ATOM    430  CA  PRO 1  31      30.881  25.814  26.863  0.00  0.00           C  
ATOM    431  C   PRO 1  31      31.052  26.962  25.838  0.00  0.00           C  
ATOM    432  O   PRO 1  31      31.529  26.724  24.771  0.00  0.00           O  
ATOM    433  CB  PRO 1  31      32.204  25.162  27.462  0.00  0.00           C  
ATOM    434  CG  PRO 1  31      32.446  24.058  26.542  0.00  0.00           C  
ATOM    435  CD  PRO 1  31      31.096  23.567  26.144  0.00  0.00           C  
ATOM    436  HA  PRO 1  31      30.214  26.223  27.622  0.00  0.00           H  
ATOM    437  HB2 PRO 1  31      32.955  25.940  27.326  0.00  0.00           H  
ATOM    438  HB3 PRO 1  31      32.081  24.847  28.498  0.00  0.00           H  
ATOM    439  HG2 PRO 1  31      32.963  24.398  25.644  0.00  0.00           H  
ATOM    440  HG3 PRO 1  31      33.097  23.297  26.973  0.00  0.00           H  
ATOM    441  HD2 PRO 1  31      31.054  23.063  25.178  0.00  0.00           H  
ATOM    442  HD3 PRO 1  31      30.858  22.772  26.850  0.00  0.00           H  
ATOM    443  N   GLN 1  32      30.932  28.146  26.351  0.00  0.00           N  
ATOM    444  CA  GLN 1  32      31.265  29.390  25.634  0.00  0.00           C  
ATOM    445  C   GLN 1  32      32.615  30.006  26.113  0.00  0.00           C  
ATOM    446  O   GLN 1  32      32.823  30.017  27.320  0.00  0.00           O  
ATOM    447  CB  GLN 1  32      30.193  30.413  25.907  0.00  0.00           C  
ATOM    448  CG  GLN 1  32      28.751  29.855  25.865  0.00  0.00           C  
ATOM    449  CD  GLN 1  32      27.677  30.759  26.368  0.00  0.00           C  
ATOM    450  OE1 GLN 1  32      27.925  31.990  26.596  0.00  0.00           O  
ATOM    451  NE2 GLN 1  32      26.470  30.230  26.471  0.00  0.00           N  
ATOM    452  H   GLN 1  32      30.573  28.231  27.291  0.00  0.00           H  
ATOM    453  HA  GLN 1  32      31.414  29.289  24.559  0.00  0.00           H  
ATOM    454  HB2 GLN 1  32      30.330  30.904  26.870  0.00  0.00           H  
ATOM    455  HB3 GLN 1  32      30.340  31.110  25.083  0.00  0.00           H  
ATOM    456  HG2 GLN 1  32      28.456  29.575  24.854  0.00  0.00           H  
ATOM    457  HG3 GLN 1  32      28.756  28.943  26.463  0.00  0.00           H  
ATOM    458 HE21 GLN 1  32      25.717  30.865  26.692  0.00  0.00           H  
ATOM    459 HE22 GLN 1  32      26.454  29.230  26.331  0.00  0.00           H  
ATOM    460  N   THR 1  33      33.514  30.382  25.231  0.00  0.00           N  
ATOM    461  CA  THR 1  33      34.795  30.977  25.623  0.00  0.00           C  
ATOM    462  C   THR 1  33      34.535  32.453  25.861  0.00  0.00           C  
ATOM    463  O   THR 1  33      33.958  33.162  25.005  0.00  0.00           O  
ATOM    464  CB  THR 1  33      35.717  30.673  24.517  0.00  0.00           C  
ATOM    465  OG1 THR 1  33      36.261  29.341  24.548  0.00  0.00           O  
ATOM    466  CG2 THR 1  33      36.973  31.526  24.521  0.00  0.00           C  
ATOM    467  H   THR 1  33      33.342  30.317  24.238  0.00  0.00           H  
ATOM    468  HA  THR 1  33      35.126  30.416  26.497  0.00  0.00           H  
ATOM    469  HB  THR 1  33      35.203  30.885  23.579  0.00  0.00           H  
ATOM    470  HG1 THR 1  33      35.571  28.675  24.498  0.00  0.00           H  
ATOM    471 HG21 THR 1  33      37.568  31.552  25.434  0.00  0.00           H  
ATOM    472 HG22 THR 1  33      37.735  31.129  23.851  0.00  0.00           H  
ATOM    473 HG23 THR 1  33      36.760  32.510  24.103  0.00  0.00           H  
ATOM    474  N   LEU 1  34      35.044  33.013  26.942  0.00  0.00           N  
ATOM    475  CA  LEU 1  34      35.328  34.458  27.275  0.00  0.00           C  
ATOM    476  C   LEU 1  34      36.682  34.629  27.911  0.00  0.00           C  
ATOM    477  O   LEU 1  34      37.342  33.617  28.273  0.00  0.00           O  
ATOM    478  CB  LEU 1  34      34.123  34.963  28.172  0.00  0.00           C  
ATOM    479  CG  LEU 1  34      32.775  34.788  27.615  0.00  0.00           C  
ATOM    480  CD1 LEU 1  34      31.728  35.024  28.742  0.00  0.00           C  
ATOM    481  CD2 LEU 1  34      32.333  35.837  26.556  0.00  0.00           C  
ATOM    482  H   LEU 1  34      35.384  32.351  27.625  0.00  0.00           H  
ATOM    483  HA  LEU 1  34      35.344  35.033  26.349  0.00  0.00           H  
ATOM    484  HB2 LEU 1  34      34.166  34.371  29.086  0.00  0.00           H  
ATOM    485  HB3 LEU 1  34      34.302  35.990  28.492  0.00  0.00           H  
ATOM    486  HG  LEU 1  34      32.635  33.779  27.227  0.00  0.00           H  
ATOM    487 HD11 LEU 1  34      30.736  35.138  28.306  0.00  0.00           H  
ATOM    488 HD12 LEU 1  34      31.552  34.107  29.304  0.00  0.00           H  
ATOM    489 HD13 LEU 1  34      32.041  35.844  29.388  0.00  0.00           H  
ATOM    490 HD21 LEU 1  34      31.317  35.714  26.181  0.00  0.00           H  
ATOM    491 HD22 LEU 1  34      32.447  36.822  27.009  0.00  0.00           H  
ATOM    492 HD23 LEU 1  34      32.896  35.881  25.624  0.00  0.00           H  
ATOM    493  N   ASN 1  35      37.262  35.824  27.864  0.00  0.00           N  
ATOM    494  CA  ASN 1  35      38.506  36.224  28.435  0.00  0.00           C  
ATOM    495  C   ASN 1  35      38.213  37.016  29.712  0.00  0.00           C  
ATOM    496  O   ASN 1  35      37.489  37.976  29.814  0.00  0.00           O  
ATOM    497  CB  ASN 1  35      39.318  37.032  27.480  0.00  0.00           C  
ATOM    498  CG  ASN 1  35      39.938  36.229  26.372  0.00  0.00           C  
ATOM    499  OD1 ASN 1  35      40.155  35.012  26.370  0.00  0.00           O  
ATOM    500  ND2 ASN 1  35      40.398  36.838  25.348  0.00  0.00           N  
ATOM    501  H   ASN 1  35      36.646  36.473  27.395  0.00  0.00           H  
ATOM    502  HA  ASN 1  35      39.056  35.325  28.716  0.00  0.00           H  
ATOM    503  HB2 ASN 1  35      38.702  37.777  26.977  0.00  0.00           H  
ATOM    504  HB3 ASN 1  35      40.199  37.506  27.913  0.00  0.00           H  
ATOM    505 HD21 ASN 1  35      40.923  36.418  24.594  0.00  0.00           H  
ATOM    506 HD22 ASN 1  35      40.366  37.848  25.330  0.00  0.00           H  
ATOM    507  N   ILE 1  36      38.836  36.490  30.795  0.00  0.00           N  
ATOM    508  CA  ILE 1  36      38.432  36.791  32.122  0.00  0.00           C  
ATOM    509  C   ILE 1  36      39.589  37.403  32.910  0.00  0.00           C  
ATOM    510  O   ILE 1  36      40.603  36.758  33.068  0.00  0.00           O  
ATOM    511  CB  ILE 1  36      37.736  35.648  32.828  0.00  0.00           C  
ATOM    512  CG1 ILE 1  36      36.551  35.052  32.004  0.00  0.00           C  
ATOM    513  CG2 ILE 1  36      37.219  36.190  34.154  0.00  0.00           C  
ATOM    514  CD1 ILE 1  36      35.311  35.958  31.858  0.00  0.00           C  
ATOM    515  H   ILE 1  36      39.518  35.750  30.708  0.00  0.00           H  
ATOM    516  HA  ILE 1  36      37.616  37.513  32.084  0.00  0.00           H  
ATOM    517  HB  ILE 1  36      38.447  34.854  33.059  0.00  0.00           H  
ATOM    518 HG12 ILE 1  36      36.925  34.765  31.022  0.00  0.00           H  
ATOM    519 HG13 ILE 1  36      36.187  34.152  32.498  0.00  0.00           H  
ATOM    520 HG21 ILE 1  36      36.664  35.437  34.714  0.00  0.00           H  
ATOM    521 HG22 ILE 1  36      38.113  36.395  34.742  0.00  0.00           H  
ATOM    522 HG23 ILE 1  36      36.656  37.107  33.979  0.00  0.00           H  
ATOM    523 HD11 ILE 1  36      34.954  36.257  32.844  0.00  0.00           H  
ATOM    524 HD12 ILE 1  36      35.420  36.915  31.346  0.00  0.00           H  
ATOM    525 HD13 ILE 1  36      34.589  35.273  31.413  0.00  0.00           H  
ATOM    526  N   LEU 1  37      39.513  38.733  33.312  0.00  0.00           N  
ATOM    527  CA  LEU 1  37      40.532  39.476  34.015  0.00  0.00           C  
ATOM    528  C   LEU 1  37      40.603  38.844  35.419  0.00  0.00           C  
ATOM    529  O   LEU 1  37      39.608  38.671  36.063  0.00  0.00           O  
ATOM    530  CB  LEU 1  37      40.178  40.945  33.977  0.00  0.00           C  
ATOM    531  CG  LEU 1  37      41.138  41.773  34.887  0.00  0.00           C  
ATOM    532  CD1 LEU 1  37      41.751  42.972  34.133  0.00  0.00           C  
ATOM    533  CD2 LEU 1  37      40.529  42.221  36.169  0.00  0.00           C  
ATOM    534  H   LEU 1  37      38.627  39.217  33.288  0.00  0.00           H  
ATOM    535  HA  LEU 1  37      41.541  39.380  33.612  0.00  0.00           H  
ATOM    536  HB2 LEU 1  37      40.228  41.182  32.914  0.00  0.00           H  
ATOM    537  HB3 LEU 1  37      39.162  41.112  34.337  0.00  0.00           H  
ATOM    538  HG  LEU 1  37      41.979  41.170  35.231  0.00  0.00           H  
ATOM    539 HD11 LEU 1  37      42.539  43.488  34.682  0.00  0.00           H  
ATOM    540 HD12 LEU 1  37      42.290  42.654  33.241  0.00  0.00           H  
ATOM    541 HD13 LEU 1  37      40.958  43.656  33.831  0.00  0.00           H  
ATOM    542 HD21 LEU 1  37      39.995  41.343  36.532  0.00  0.00           H  
ATOM    543 HD22 LEU 1  37      41.261  42.703  36.817  0.00  0.00           H  
ATOM    544 HD23 LEU 1  37      39.733  42.914  35.894  0.00  0.00           H  
ATOM    545  N   VAL 1  38      41.790  38.532  35.944  0.00  0.00           N  
ATOM    546  CA  VAL 1  38      42.028  38.004  37.290  0.00  0.00           C  
ATOM    547  C   VAL 1  38      42.466  39.077  38.307  0.00  0.00           C  
ATOM    548  O   VAL 1  38      43.411  39.941  38.094  0.00  0.00           O  
ATOM    549  CB  VAL 1  38      43.176  36.964  37.123  0.00  0.00           C  
ATOM    550  CG1 VAL 1  38      43.401  36.403  38.510  0.00  0.00           C  
ATOM    551  CG2 VAL 1  38      42.896  35.912  36.168  0.00  0.00           C  
ATOM    552  H   VAL 1  38      42.557  38.670  35.301  0.00  0.00           H  
ATOM    553  HA  VAL 1  38      41.175  37.408  37.612  0.00  0.00           H  
ATOM    554  HB  VAL 1  38      44.082  37.464  36.780  0.00  0.00           H  
ATOM    555 HG11 VAL 1  38      43.677  37.156  39.248  0.00  0.00           H  
ATOM    556 HG12 VAL 1  38      42.614  35.811  38.977  0.00  0.00           H  
ATOM    557 HG13 VAL 1  38      44.261  35.732  38.518  0.00  0.00           H  
ATOM    558 HG21 VAL 1  38      43.458  35.014  36.423  0.00  0.00           H  
ATOM    559 HG22 VAL 1  38      41.831  35.684  36.148  0.00  0.00           H  
ATOM    560 HG23 VAL 1  38      43.232  36.133  35.155  0.00  0.00           H  
ATOM    561  N   ASP 1  39      41.712  39.105  39.378  0.00  0.00           N  
ATOM    562  CA  ASP 1  39      41.580  40.215  40.347  0.00  0.00           C  
ATOM    563  C   ASP 1  39      41.582  39.741  41.809  0.00  0.00           C  
ATOM    564  O   ASP 1  39      40.643  39.151  42.372  0.00  0.00           O  
ATOM    565  CB  ASP 1  39      40.199  40.869  40.112  0.00  0.00           C  
ATOM    566  CG  ASP 1  39      39.926  42.122  41.014  0.00  0.00           C  
ATOM    567  OD1 ASP 1  39      38.785  42.682  40.974  0.00  0.00           O  
ATOM    568  OD2 ASP 1  39      40.818  42.534  41.836  0.00  0.00           O  
ATOM    569  H   ASP 1  39      40.993  38.396  39.360  0.00  0.00           H  
ATOM    570  HA  ASP 1  39      42.441  40.873  40.239  0.00  0.00           H  
ATOM    571  HB2 ASP 1  39      40.201  41.218  39.079  0.00  0.00           H  
ATOM    572  HB3 ASP 1  39      39.441  40.106  40.290  0.00  0.00           H  
ATOM    573  N   THR 1  40      42.675  39.952  42.584  0.00  0.00           N  
ATOM    574  CA  THR 1  40      42.649  39.519  43.973  0.00  0.00           C  
ATOM    575  C   THR 1  40      42.049  40.632  44.908  0.00  0.00           C  
ATOM    576  O   THR 1  40      41.983  40.353  46.139  0.00  0.00           O  
ATOM    577  CB  THR 1  40      44.098  39.246  44.428  0.00  0.00           C  
ATOM    578  OG1 THR 1  40      44.921  40.412  44.329  0.00  0.00           O  
ATOM    579  CG2 THR 1  40      44.847  38.168  43.824  0.00  0.00           C  
ATOM    580  H   THR 1  40      43.464  40.422  42.164  0.00  0.00           H  
ATOM    581  HA  THR 1  40      42.171  38.542  44.055  0.00  0.00           H  
ATOM    582  HB  THR 1  40      43.978  39.110  45.502  0.00  0.00           H  
ATOM    583  HG1 THR 1  40      45.190  40.652  45.218  0.00  0.00           H  
ATOM    584 HG21 THR 1  40      44.922  37.273  44.442  0.00  0.00           H  
ATOM    585 HG22 THR 1  40      44.385  37.885  42.878  0.00  0.00           H  
ATOM    586 HG23 THR 1  40      45.841  38.507  43.534  0.00  0.00           H  
ATOM    587  N   GLY 1  41      41.405  41.667  44.368  0.00  0.00           N  
ATOM    588  CA  GLY 1  41      40.682  42.821  45.000  0.00  0.00           C  
ATOM    589  C   GLY 1  41      39.086  42.714  45.030  0.00  0.00           C  
ATOM    590  O   GLY 1  41      38.494  43.467  45.795  0.00  0.00           O  
ATOM    591  H   GLY 1  41      41.300  41.697  43.364  0.00  0.00           H  
ATOM    592  HA2 GLY 1  41      41.113  42.983  45.988  0.00  0.00           H  
ATOM    593  HA3 GLY 1  41      40.792  43.805  44.545  0.00  0.00           H  
ATOM    594  N   SER 1  42      38.528  41.636  44.389  0.00  0.00           N  
ATOM    595  CA  SER 1  42      37.108  41.255  44.529  0.00  0.00           C  
ATOM    596  C   SER 1  42      36.874  39.737  44.688  0.00  0.00           C  
ATOM    597  O   SER 1  42      37.733  38.897  44.395  0.00  0.00           O  
ATOM    598  CB  SER 1  42      36.286  41.757  43.407  0.00  0.00           C  
ATOM    599  OG  SER 1  42      36.663  41.159  42.192  0.00  0.00           O  
ATOM    600  H   SER 1  42      39.148  41.035  43.865  0.00  0.00           H  
ATOM    601  HA  SER 1  42      36.718  41.851  45.354  0.00  0.00           H  
ATOM    602  HB2 SER 1  42      35.224  41.539  43.524  0.00  0.00           H  
ATOM    603  HB3 SER 1  42      36.466  42.814  43.214  0.00  0.00           H  
ATOM    604  HG  SER 1  42      37.462  41.564  41.845  0.00  0.00           H  
ATOM    605  N   SER 1  43      35.573  39.338  44.933  0.00  0.00           N  
ATOM    606  CA  SER 1  43      35.020  38.014  45.155  0.00  0.00           C  
ATOM    607  C   SER 1  43      33.789  37.729  44.327  0.00  0.00           C  
ATOM    608  O   SER 1  43      33.219  36.633  44.406  0.00  0.00           O  
ATOM    609  CB  SER 1  43      34.843  37.790  46.635  0.00  0.00           C  
ATOM    610  OG  SER 1  43      33.905  38.641  47.182  0.00  0.00           O  
ATOM    611  H   SER 1  43      34.915  40.097  45.042  0.00  0.00           H  
ATOM    612  HA  SER 1  43      35.738  37.291  44.769  0.00  0.00           H  
ATOM    613  HB2 SER 1  43      34.676  36.771  46.985  0.00  0.00           H  
ATOM    614  HB3 SER 1  43      35.766  37.984  47.181  0.00  0.00           H  
ATOM    615  HG  SER 1  43      33.848  38.434  48.117  0.00  0.00           H  
ATOM    616  N   ASN 1  44      33.322  38.689  43.509  0.00  0.00           N  
ATOM    617  CA  ASN 1  44      32.322  38.589  42.494  0.00  0.00           C  
ATOM    618  C   ASN 1  44      32.884  38.072  41.118  0.00  0.00           C  
ATOM    619  O   ASN 1  44      33.514  38.877  40.448  0.00  0.00           O  
ATOM    620  CB  ASN 1  44      31.705  39.964  42.276  0.00  0.00           C  
ATOM    621  CG  ASN 1  44      30.706  40.236  43.410  0.00  0.00           C  
ATOM    622  OD1 ASN 1  44      31.049  40.761  44.471  0.00  0.00           O  
ATOM    623  ND2 ASN 1  44      29.411  40.054  43.130  0.00  0.00           N  
ATOM    624  H   ASN 1  44      33.751  39.592  43.653  0.00  0.00           H  
ATOM    625  HA  ASN 1  44      31.552  37.893  42.829  0.00  0.00           H  
ATOM    626  HB2 ASN 1  44      32.536  40.657  42.147  0.00  0.00           H  
ATOM    627  HB3 ASN 1  44      31.073  40.028  41.391  0.00  0.00           H  
ATOM    628 HD21 ASN 1  44      28.706  40.357  43.787  0.00  0.00           H  
ATOM    629 HD22 ASN 1  44      29.179  39.633  42.242  0.00  0.00           H  
ATOM    630  N   PHE 1  45      32.731  36.778  40.723  0.00  0.00           N  
ATOM    631  CA  PHE 1  45      32.895  36.355  39.329  0.00  0.00           C  
ATOM    632  C   PHE 1  45      31.816  36.822  38.448  0.00  0.00           C  
ATOM    633  O   PHE 1  45      30.550  36.794  38.755  0.00  0.00           O  
ATOM    634  CB  PHE 1  45      32.949  34.810  39.374  0.00  0.00           C  
ATOM    635  CG  PHE 1  45      33.160  34.226  38.011  0.00  0.00           C  
ATOM    636  CD1 PHE 1  45      34.313  34.170  37.296  0.00  0.00           C  
ATOM    637  CD2 PHE 1  45      32.010  33.704  37.354  0.00  0.00           C  
ATOM    638  CE1 PHE 1  45      34.445  33.721  35.971  0.00  0.00           C  
ATOM    639  CE2 PHE 1  45      32.131  33.264  35.989  0.00  0.00           C  
ATOM    640  CZ  PHE 1  45      33.309  33.242  35.264  0.00  0.00           C  
ATOM    641  H   PHE 1  45      32.082  36.267  41.305  0.00  0.00           H  
ATOM    642  HA  PHE 1  45      33.880  36.715  39.032  0.00  0.00           H  
ATOM    643  HB2 PHE 1  45      33.804  34.364  39.884  0.00  0.00           H  
ATOM    644  HB3 PHE 1  45      32.079  34.457  39.928  0.00  0.00           H  
ATOM    645  HD1 PHE 1  45      35.201  34.503  37.812  0.00  0.00           H  
ATOM    646  HD2 PHE 1  45      31.000  33.825  37.716  0.00  0.00           H  
ATOM    647  HE1 PHE 1  45      35.419  33.708  35.506  0.00  0.00           H  
ATOM    648  HE2 PHE 1  45      31.264  32.963  35.419  0.00  0.00           H  
ATOM    649  HZ  PHE 1  45      33.421  32.814  34.279  0.00  0.00           H  
ATOM    650  N   ALA 1  46      32.179  37.446  37.243  0.00  0.00           N  
ATOM    651  CA  ALA 1  46      31.266  38.345  36.462  0.00  0.00           C  
ATOM    652  C   ALA 1  46      31.547  38.325  34.969  0.00  0.00           C  
ATOM    653  O   ALA 1  46      32.786  38.166  34.647  0.00  0.00           O  
ATOM    654  CB  ALA 1  46      31.331  39.693  37.165  0.00  0.00           C  
ATOM    655  H   ALA 1  46      33.133  37.275  36.962  0.00  0.00           H  
ATOM    656  HA  ALA 1  46      30.224  38.036  36.541  0.00  0.00           H  
ATOM    657  HB1 ALA 1  46      31.148  40.591  36.575  0.00  0.00           H  
ATOM    658  HB2 ALA 1  46      30.754  39.687  38.090  0.00  0.00           H  
ATOM    659  HB3 ALA 1  46      32.378  39.709  37.467  0.00  0.00           H  
ATOM    660  N   VAL 1  47      30.571  38.467  34.071  0.00  0.00           N  
ATOM    661  CA  VAL 1  47      30.862  38.458  32.658  0.00  0.00           C  
ATOM    662  C   VAL 1  47      29.862  39.389  31.994  0.00  0.00           C  
ATOM    663  O   VAL 1  47      28.677  39.557  32.306  0.00  0.00           O  
ATOM    664  CB  VAL 1  47      30.729  36.988  32.118  0.00  0.00           C  
ATOM    665  CG1 VAL 1  47      32.032  36.253  32.459  0.00  0.00           C  
ATOM    666  CG2 VAL 1  47      29.424  36.231  32.577  0.00  0.00           C  
ATOM    667  H   VAL 1  47      29.679  38.553  34.537  0.00  0.00           H  
ATOM    668  HA  VAL 1  47      31.876  38.833  32.519  0.00  0.00           H  
ATOM    669  HB  VAL 1  47      30.623  37.086  31.038  0.00  0.00           H  
ATOM    670 HG11 VAL 1  47      31.956  35.849  33.468  0.00  0.00           H  
ATOM    671 HG12 VAL 1  47      31.988  35.421  31.756  0.00  0.00           H  
ATOM    672 HG13 VAL 1  47      32.862  36.933  32.266  0.00  0.00           H  
ATOM    673 HG21 VAL 1  47      29.339  35.998  33.639  0.00  0.00           H  
ATOM    674 HG22 VAL 1  47      28.557  36.734  32.149  0.00  0.00           H  
ATOM    675 HG23 VAL 1  47      29.528  35.267  32.079  0.00  0.00           H  
ATOM    676  N   GLY 1  48      30.283  40.045  30.863  0.00  0.00           N  
ATOM    677  CA  GLY 1  48      29.386  40.669  29.916  0.00  0.00           C  
ATOM    678  C   GLY 1  48      28.332  39.733  29.352  0.00  0.00           C  
ATOM    679  O   GLY 1  48      28.624  38.603  28.950  0.00  0.00           O  
ATOM    680  H   GLY 1  48      31.229  39.861  30.560  0.00  0.00           H  
ATOM    681  HA2 GLY 1  48      28.884  41.525  30.367  0.00  0.00           H  
ATOM    682  HA3 GLY 1  48      29.949  41.073  29.075  0.00  0.00           H  
ATOM    683  N   ALA 1  49      27.042  40.087  29.403  0.00  0.00           N  
ATOM    684  CA  ALA 1  49      25.862  39.299  29.138  0.00  0.00           C  
ATOM    685  C   ALA 1  49      24.805  40.006  28.373  0.00  0.00           C  
ATOM    686  O   ALA 1  49      23.630  39.624  28.421  0.00  0.00           O  
ATOM    687  CB  ALA 1  49      25.447  38.589  30.448  0.00  0.00           C  
ATOM    688  H   ALA 1  49      26.847  40.952  29.887  0.00  0.00           H  
ATOM    689  HA  ALA 1  49      26.109  38.429  28.529  0.00  0.00           H  
ATOM    690  HB1 ALA 1  49      24.774  37.781  30.160  0.00  0.00           H  
ATOM    691  HB2 ALA 1  49      26.328  38.223  30.974  0.00  0.00           H  
ATOM    692  HB3 ALA 1  49      24.955  39.417  30.959  0.00  0.00           H  
ATOM    693  N   ALA 1  50      25.201  40.916  27.529  0.00  0.00           N  
ATOM    694  CA  ALA 1  50      24.387  41.811  26.733  0.00  0.00           C  
ATOM    695  C   ALA 1  50      25.288  42.487  25.688  0.00  0.00           C  
ATOM    696  O   ALA 1  50      26.504  42.664  25.841  0.00  0.00           O  
ATOM    697  CB  ALA 1  50      23.688  42.955  27.544  0.00  0.00           C  
ATOM    698  H   ALA 1  50      26.185  41.101  27.394  0.00  0.00           H  
ATOM    699  HA  ALA 1  50      23.667  41.160  26.239  0.00  0.00           H  
ATOM    700  HB1 ALA 1  50      23.024  43.469  26.847  0.00  0.00           H  
ATOM    701  HB2 ALA 1  50      23.268  42.600  28.485  0.00  0.00           H  
ATOM    702  HB3 ALA 1  50      24.420  43.737  27.744  0.00  0.00           H  
ATOM    703  N   PRO 1  51      24.669  43.046  24.565  0.00  0.00           N  
ATOM    704  CA  PRO 1  51      25.443  43.766  23.585  0.00  0.00           C  
ATOM    705  C   PRO 1  51      26.184  45.068  24.037  0.00  0.00           C  
ATOM    706  O   PRO 1  51      25.554  46.056  24.565  0.00  0.00           O  
ATOM    707  CB  PRO 1  51      24.545  44.075  22.429  0.00  0.00           C  
ATOM    708  CG  PRO 1  51      23.187  43.347  22.719  0.00  0.00           C  
ATOM    709  CD  PRO 1  51      23.202  43.115  24.229  0.00  0.00           C  
ATOM    710  HA  PRO 1  51      26.259  43.108  23.287  0.00  0.00           H  
ATOM    711  HB2 PRO 1  51      24.264  45.123  22.331  0.00  0.00           H  
ATOM    712  HB3 PRO 1  51      25.087  43.844  21.512  0.00  0.00           H  
ATOM    713  HG2 PRO 1  51      22.314  43.918  22.401  0.00  0.00           H  
ATOM    714  HG3 PRO 1  51      23.190  42.412  22.159  0.00  0.00           H  
ATOM    715  HD2 PRO 1  51      22.901  44.083  24.628  0.00  0.00           H  
ATOM    716  HD3 PRO 1  51      22.643  42.273  24.638  0.00  0.00           H  
ATOM    717  N   HIS 1  52      27.482  45.166  23.705  0.00  0.00           N  
ATOM    718  CA  HIS 1  52      28.308  46.270  24.095  0.00  0.00           C  
ATOM    719  C   HIS 1  52      29.331  46.627  23.025  0.00  0.00           C  
ATOM    720  O   HIS 1  52      29.970  45.726  22.483  0.00  0.00           O  
ATOM    721  CB  HIS 1  52      29.064  45.757  25.358  0.00  0.00           C  
ATOM    722  CG  HIS 1  52      29.660  46.881  26.128  0.00  0.00           C  
ATOM    723  ND1 HIS 1  52      30.751  47.638  25.618  0.00  0.00           N  
ATOM    724  CD2 HIS 1  52      29.203  47.453  27.258  0.00  0.00           C  
ATOM    725  CE1 HIS 1  52      30.904  48.676  26.478  0.00  0.00           C  
ATOM    726  NE2 HIS 1  52      29.936  48.596  27.361  0.00  0.00           N  
ATOM    727  H   HIS 1  52      27.803  44.493  23.024  0.00  0.00           H  
ATOM    728  HA  HIS 1  52      27.692  47.122  24.382  0.00  0.00           H  
ATOM    729  HB2 HIS 1  52      28.365  45.239  26.015  0.00  0.00           H  
ATOM    730  HB3 HIS 1  52      29.765  45.005  24.995  0.00  0.00           H  
ATOM    731  HD2 HIS 1  52      28.263  47.170  27.709  0.00  0.00           H  
ATOM    732  HE1 HIS 1  52      31.507  49.561  26.336  0.00  0.00           H  
ATOM    733  HE2 HIS 1  52      29.621  49.328  27.982  0.00  0.00           H  
ATOM    734  N   PRO 1  53      29.433  47.877  22.580  0.00  0.00           N  
ATOM    735  CA  PRO 1  53      30.316  48.341  21.526  0.00  0.00           C  
ATOM    736  C   PRO 1  53      31.802  47.960  21.709  0.00  0.00           C  
ATOM    737  O   PRO 1  53      32.555  47.954  20.772  0.00  0.00           O  
ATOM    738  CB  PRO 1  53      30.259  49.844  21.383  0.00  0.00           C  
ATOM    739  CG  PRO 1  53      29.608  50.274  22.706  0.00  0.00           C  
ATOM    740  CD  PRO 1  53      28.727  49.093  23.008  0.00  0.00           C  
ATOM    741  HA  PRO 1  53      29.992  47.964  20.557  0.00  0.00           H  
ATOM    742  HB2 PRO 1  53      31.213  50.360  21.268  0.00  0.00           H  
ATOM    743  HB3 PRO 1  53      29.622  50.139  20.549  0.00  0.00           H  
ATOM    744  HG2 PRO 1  53      30.294  50.350  23.550  0.00  0.00           H  
ATOM    745  HG3 PRO 1  53      28.997  51.176  22.734  0.00  0.00           H  
ATOM    746  HD2 PRO 1  53      28.409  49.147  24.049  0.00  0.00           H  
ATOM    747  HD3 PRO 1  53      27.830  49.191  22.396  0.00  0.00           H  
ATOM    748  N   PHE 1  54      32.262  47.607  22.896  0.00  0.00           N  
ATOM    749  CA  PHE 1  54      33.687  47.249  23.226  0.00  0.00           C  
ATOM    750  C   PHE 1  54      33.982  45.758  23.170  0.00  0.00           C  
ATOM    751  O   PHE 1  54      35.108  45.366  23.318  0.00  0.00           O  
ATOM    752  CB  PHE 1  54      34.123  47.753  24.608  0.00  0.00           C  
ATOM    753  CG  PHE 1  54      34.162  49.226  24.868  0.00  0.00           C  
ATOM    754  CD1 PHE 1  54      33.861  50.197  23.913  0.00  0.00           C  
ATOM    755  CD2 PHE 1  54      34.463  49.635  26.168  0.00  0.00           C  
ATOM    756  CE1 PHE 1  54      33.899  51.582  24.167  0.00  0.00           C  
ATOM    757  CE2 PHE 1  54      34.678  51.063  26.386  0.00  0.00           C  
ATOM    758  CZ  PHE 1  54      34.393  52.004  25.387  0.00  0.00           C  
ATOM    759  H   PHE 1  54      31.603  47.636  23.661  0.00  0.00           H  
ATOM    760  HA  PHE 1  54      34.256  47.703  22.415  0.00  0.00           H  
ATOM    761  HB2 PHE 1  54      33.498  47.280  25.365  0.00  0.00           H  
ATOM    762  HB3 PHE 1  54      35.118  47.425  24.910  0.00  0.00           H  
ATOM    763  HD1 PHE 1  54      33.543  49.860  22.938  0.00  0.00           H  
ATOM    764  HD2 PHE 1  54      34.590  48.934  26.979  0.00  0.00           H  
ATOM    765  HE1 PHE 1  54      33.716  52.223  23.318  0.00  0.00           H  
ATOM    766  HE2 PHE 1  54      34.992  51.346  27.380  0.00  0.00           H  
ATOM    767  HZ  PHE 1  54      34.562  53.057  25.553  0.00  0.00           H  
ATOM    768  N   LEU 1  55      32.997  44.857  22.980  0.00  0.00           N  
ATOM    769  CA  LEU 1  55      33.092  43.463  23.034  0.00  0.00           C  
ATOM    770  C   LEU 1  55      32.756  42.878  21.604  0.00  0.00           C  
ATOM    771  O   LEU 1  55      31.838  43.334  20.977  0.00  0.00           O  
ATOM    772  CB  LEU 1  55      32.053  42.845  23.989  0.00  0.00           C  
ATOM    773  CG  LEU 1  55      32.169  43.446  25.399  0.00  0.00           C  
ATOM    774  CD1 LEU 1  55      31.168  42.679  26.371  0.00  0.00           C  
ATOM    775  CD2 LEU 1  55      33.589  43.299  26.043  0.00  0.00           C  
ATOM    776  H   LEU 1  55      32.116  45.339  23.080  0.00  0.00           H  
ATOM    777  HA  LEU 1  55      34.093  43.098  23.263  0.00  0.00           H  
ATOM    778  HB2 LEU 1  55      31.024  42.868  23.631  0.00  0.00           H  
ATOM    779  HB3 LEU 1  55      32.256  41.778  24.073  0.00  0.00           H  
ATOM    780  HG  LEU 1  55      31.885  44.497  25.347  0.00  0.00           H  
ATOM    781 HD11 LEU 1  55      30.186  42.741  25.901  0.00  0.00           H  
ATOM    782 HD12 LEU 1  55      31.400  41.623  26.508  0.00  0.00           H  
ATOM    783 HD13 LEU 1  55      31.080  43.118  27.365  0.00  0.00           H  
ATOM    784 HD21 LEU 1  55      33.765  42.263  26.333  0.00  0.00           H  
ATOM    785 HD22 LEU 1  55      34.349  43.721  25.385  0.00  0.00           H  
ATOM    786 HD23 LEU 1  55      33.606  43.993  26.883  0.00  0.00           H  
ATOM    787  N   HIS 1  56      33.448  41.760  21.236  0.00  0.00           N  
ATOM    788  CA  HIS 1  56      33.119  40.841  20.163  0.00  0.00           C  
ATOM    789  C   HIS 1  56      32.116  39.730  20.350  0.00  0.00           C  
ATOM    790  O   HIS 1  56      31.720  39.045  19.431  0.00  0.00           O  
ATOM    791  CB  HIS 1  56      34.452  40.165  19.925  0.00  0.00           C  
ATOM    792  CG  HIS 1  56      35.505  41.120  19.340  0.00  0.00           C  
ATOM    793  ND1 HIS 1  56      35.340  41.896  18.231  0.00  0.00           N  
ATOM    794  CD2 HIS 1  56      36.707  41.378  19.839  0.00  0.00           C  
ATOM    795  CE1 HIS 1  56      36.485  42.533  17.942  0.00  0.00           C  
ATOM    796  NE2 HIS 1  56      37.365  42.222  18.951  0.00  0.00           N  
ATOM    797  H   HIS 1  56      34.167  41.500  21.896  0.00  0.00           H  
ATOM    798  HA  HIS 1  56      32.836  41.284  19.209  0.00  0.00           H  
ATOM    799  HB2 HIS 1  56      34.840  39.674  20.818  0.00  0.00           H  
ATOM    800  HB3 HIS 1  56      34.440  39.403  19.145  0.00  0.00           H  
ATOM    801  HD1 HIS 1  56      34.511  41.924  17.655  0.00  0.00           H  
ATOM    802  HD2 HIS 1  56      37.069  40.848  20.708  0.00  0.00           H  
ATOM    803  HE1 HIS 1  56      36.650  43.244  17.145  0.00  0.00           H  
ATOM    804  N   ARG 1  57      31.918  39.356  21.660  0.00  0.00           N  
ATOM    805  CA  ARG 1  57      31.215  38.232  22.257  0.00  0.00           C  
ATOM    806  C   ARG 1  57      30.725  38.495  23.626  0.00  0.00           C  
ATOM    807  O   ARG 1  57      31.372  39.274  24.295  0.00  0.00           O  
ATOM    808  CB  ARG 1  57      32.213  37.048  22.149  0.00  0.00           C  
ATOM    809  CG  ARG 1  57      33.477  37.348  22.894  0.00  0.00           C  
ATOM    810  CD  ARG 1  57      34.355  36.044  22.767  0.00  0.00           C  
ATOM    811  NE  ARG 1  57      35.550  36.243  23.561  0.00  0.00           N  
ATOM    812  CZ  ARG 1  57      36.695  35.543  23.472  0.00  0.00           C  
ATOM    813  NH1 ARG 1  57      37.001  34.660  22.498  0.00  0.00           N  
ATOM    814  NH2 ARG 1  57      37.548  35.856  24.401  0.00  0.00           N  
ATOM    815  H   ARG 1  57      32.391  39.991  22.286  0.00  0.00           H  
ATOM    816  HA  ARG 1  57      30.296  38.039  21.703  0.00  0.00           H  
ATOM    817  HB2 ARG 1  57      31.761  36.107  22.460  0.00  0.00           H  
ATOM    818  HB3 ARG 1  57      32.455  36.991  21.088  0.00  0.00           H  
ATOM    819  HG2 ARG 1  57      33.987  38.202  22.447  0.00  0.00           H  
ATOM    820  HG3 ARG 1  57      33.151  37.552  23.914  0.00  0.00           H  
ATOM    821  HD2 ARG 1  57      33.835  35.248  23.300  0.00  0.00           H  
ATOM    822  HD3 ARG 1  57      34.596  35.828  21.726  0.00  0.00           H  
ATOM    823  HE  ARG 1  57      35.436  36.815  24.386  0.00  0.00           H  
ATOM    824 HH11 ARG 1  57      37.783  34.044  22.668  0.00  0.00           H  
ATOM    825 HH12 ARG 1  57      36.155  34.505  21.968  0.00  0.00           H  
ATOM    826 HH21 ARG 1  57      38.497  35.530  24.285  0.00  0.00           H  
ATOM    827 HH22 ARG 1  57      37.327  36.627  25.014  0.00  0.00           H  
ATOM    828  N   TYR 1  58      29.702  37.830  24.124  0.00  0.00           N  
ATOM    829  CA  TYR 1  58      29.150  37.988  25.478  0.00  0.00           C  
ATOM    830  C   TYR 1  58      28.505  36.630  25.913  0.00  0.00           C  
ATOM    831  O   TYR 1  58      28.331  35.757  25.033  0.00  0.00           O  
ATOM    832  CB  TYR 1  58      28.202  39.296  25.624  0.00  0.00           C  
ATOM    833  CG  TYR 1  58      26.919  39.164  24.809  0.00  0.00           C  
ATOM    834  CD1 TYR 1  58      25.790  38.494  25.322  0.00  0.00           C  
ATOM    835  CD2 TYR 1  58      26.805  40.021  23.629  0.00  0.00           C  
ATOM    836  CE1 TYR 1  58      24.600  38.517  24.567  0.00  0.00           C  
ATOM    837  CE2 TYR 1  58      25.602  39.984  22.858  0.00  0.00           C  
ATOM    838  CZ  TYR 1  58      24.510  39.238  23.375  0.00  0.00           C  
ATOM    839  OH  TYR 1  58      23.330  39.321  22.739  0.00  0.00           O  
ATOM    840  H   TYR 1  58      29.160  37.380  23.399  0.00  0.00           H  
ATOM    841  HA  TYR 1  58      29.893  38.092  26.268  0.00  0.00           H  
ATOM    842  HB2 TYR 1  58      27.946  39.364  26.682  0.00  0.00           H  
ATOM    843  HB3 TYR 1  58      28.770  40.196  25.392  0.00  0.00           H  
ATOM    844  HD1 TYR 1  58      25.854  38.157  26.346  0.00  0.00           H  
ATOM    845  HD2 TYR 1  58      27.628  40.612  23.255  0.00  0.00           H  
ATOM    846  HE1 TYR 1  58      23.705  38.066  24.970  0.00  0.00           H  
ATOM    847  HE2 TYR 1  58      25.526  40.429  21.877  0.00  0.00           H  
ATOM    848  HH  TYR 1  58      22.603  39.385  23.362  0.00  0.00           H  
ATOM    849  N   TYR 1  59      28.184  36.428  27.207  0.00  0.00           N  
ATOM    850  CA  TYR 1  59      27.678  35.163  27.819  0.00  0.00           C  
ATOM    851  C   TYR 1  59      26.246  34.970  27.481  0.00  0.00           C  
ATOM    852  O   TYR 1  59      25.316  35.702  27.910  0.00  0.00           O  
ATOM    853  CB  TYR 1  59      27.889  35.308  29.351  0.00  0.00           C  
ATOM    854  CG  TYR 1  59      27.259  34.180  30.248  0.00  0.00           C  
ATOM    855  CD1 TYR 1  59      27.232  32.864  29.796  0.00  0.00           C  
ATOM    856  CD2 TYR 1  59      26.759  34.548  31.497  0.00  0.00           C  
ATOM    857  CE1 TYR 1  59      26.587  31.899  30.550  0.00  0.00           C  
ATOM    858  CE2 TYR 1  59      26.187  33.552  32.293  0.00  0.00           C  
ATOM    859  CZ  TYR 1  59      26.158  32.213  31.869  0.00  0.00           C  
ATOM    860  OH  TYR 1  59      25.712  31.259  32.725  0.00  0.00           O  
ATOM    861  H   TYR 1  59      28.353  37.188  27.851  0.00  0.00           H  
ATOM    862  HA  TYR 1  59      28.220  34.273  27.500  0.00  0.00           H  
ATOM    863  HB2 TYR 1  59      28.966  35.360  29.512  0.00  0.00           H  
ATOM    864  HB3 TYR 1  59      27.430  36.256  29.631  0.00  0.00           H  
ATOM    865  HD1 TYR 1  59      27.703  32.627  28.854  0.00  0.00           H  
ATOM    866  HD2 TYR 1  59      26.989  35.506  31.940  0.00  0.00           H  
ATOM    867  HE1 TYR 1  59      26.577  30.895  30.154  0.00  0.00           H  
ATOM    868  HE2 TYR 1  59      25.853  33.716  33.307  0.00  0.00           H  
ATOM    869  HH  TYR 1  59      25.966  30.402  32.374  0.00  0.00           H  
ATOM    870  N   GLN 1  60      25.921  34.148  26.532  0.00  0.00           N  
ATOM    871  CA  GLN 1  60      24.572  33.767  25.996  0.00  0.00           C  
ATOM    872  C   GLN 1  60      24.015  32.682  26.997  0.00  0.00           C  
ATOM    873  O   GLN 1  60      24.062  31.506  26.795  0.00  0.00           O  
ATOM    874  CB  GLN 1  60      24.691  33.016  24.676  0.00  0.00           C  
ATOM    875  CG  GLN 1  60      25.169  33.962  23.548  0.00  0.00           C  
ATOM    876  CD  GLN 1  60      24.327  35.024  23.066  0.00  0.00           C  
ATOM    877  OE1 GLN 1  60      23.140  34.983  23.218  0.00  0.00           O  
ATOM    878  NE2 GLN 1  60      24.855  35.925  22.367  0.00  0.00           N  
ATOM    879  H   GLN 1  60      26.721  33.614  26.226  0.00  0.00           H  
ATOM    880  HA  GLN 1  60      23.916  34.636  25.952  0.00  0.00           H  
ATOM    881  HB2 GLN 1  60      25.381  32.178  24.768  0.00  0.00           H  
ATOM    882  HB3 GLN 1  60      23.712  32.725  24.296  0.00  0.00           H  
ATOM    883  HG2 GLN 1  60      26.072  34.477  23.876  0.00  0.00           H  
ATOM    884  HG3 GLN 1  60      25.484  33.316  22.728  0.00  0.00           H  
ATOM    885 HE21 GLN 1  60      24.249  36.541  21.845  0.00  0.00           H  
ATOM    886 HE22 GLN 1  60      25.860  35.878  22.280  0.00  0.00           H  
ATOM    887  N   ARG 1  61      23.464  33.220  28.161  0.00  0.00           N  
ATOM    888  CA  ARG 1  61      22.796  32.404  29.189  0.00  0.00           C  
ATOM    889  C   ARG 1  61      21.794  31.410  28.507  0.00  0.00           C  
ATOM    890  O   ARG 1  61      21.887  30.242  28.866  0.00  0.00           O  
ATOM    891  CB  ARG 1  61      22.128  33.262  30.220  0.00  0.00           C  
ATOM    892  CG  ARG 1  61      23.134  33.880  31.167  0.00  0.00           C  
ATOM    893  CD  ARG 1  61      22.633  34.853  32.182  0.00  0.00           C  
ATOM    894  NE  ARG 1  61      22.197  36.144  31.632  0.00  0.00           N  
ATOM    895  CZ  ARG 1  61      21.274  36.955  32.091  0.00  0.00           C  
ATOM    896  NH1 ARG 1  61      20.849  36.870  33.263  0.00  0.00           N  
ATOM    897  NH2 ARG 1  61      20.700  37.862  31.344  0.00  0.00           N  
ATOM    898  H   ARG 1  61      23.717  34.145  28.478  0.00  0.00           H  
ATOM    899  HA  ARG 1  61      23.521  31.777  29.707  0.00  0.00           H  
ATOM    900  HB2 ARG 1  61      21.667  34.133  29.754  0.00  0.00           H  
ATOM    901  HB3 ARG 1  61      21.356  32.729  30.775  0.00  0.00           H  
ATOM    902  HG2 ARG 1  61      23.511  33.110  31.839  0.00  0.00           H  
ATOM    903  HG3 ARG 1  61      23.995  34.200  30.580  0.00  0.00           H  
ATOM    904  HD2 ARG 1  61      21.858  34.346  32.757  0.00  0.00           H  
ATOM    905  HD3 ARG 1  61      23.374  35.098  32.942  0.00  0.00           H  
ATOM    906  HE  ARG 1  61      22.599  36.475  30.767  0.00  0.00           H  
ATOM    907 HH11 ARG 1  61      19.983  37.326  33.512  0.00  0.00           H  
ATOM    908 HH12 ARG 1  61      21.136  36.123  33.879  0.00  0.00           H  
ATOM    909 HH21 ARG 1  61      19.866  38.359  31.621  0.00  0.00           H  
ATOM    910 HH22 ARG 1  61      21.010  38.178  30.436  0.00  0.00           H  
ATOM    911  N   GLN 1  62      20.972  31.778  27.576  0.00  0.00           N  
ATOM    912  CA  GLN 1  62      19.888  30.964  26.968  0.00  0.00           C  
ATOM    913  C   GLN 1  62      20.427  29.720  26.126  0.00  0.00           C  
ATOM    914  O   GLN 1  62      19.673  28.794  25.854  0.00  0.00           O  
ATOM    915  CB  GLN 1  62      18.879  31.854  26.087  0.00  0.00           C  
ATOM    916  CG  GLN 1  62      19.267  32.217  24.646  0.00  0.00           C  
ATOM    917  CD  GLN 1  62      20.581  33.008  24.537  0.00  0.00           C  
ATOM    918  OE1 GLN 1  62      21.200  33.449  25.477  0.00  0.00           O  
ATOM    919  NE2 GLN 1  62      21.079  33.140  23.252  0.00  0.00           N  
ATOM    920  H   GLN 1  62      21.132  32.630  27.057  0.00  0.00           H  
ATOM    921  HA  GLN 1  62      19.234  30.487  27.698  0.00  0.00           H  
ATOM    922  HB2 GLN 1  62      17.965  31.262  26.045  0.00  0.00           H  
ATOM    923  HB3 GLN 1  62      18.536  32.735  26.630  0.00  0.00           H  
ATOM    924  HG2 GLN 1  62      19.315  31.233  24.180  0.00  0.00           H  
ATOM    925  HG3 GLN 1  62      18.543  32.846  24.130  0.00  0.00           H  
ATOM    926 HE21 GLN 1  62      21.957  33.611  23.083  0.00  0.00           H  
ATOM    927 HE22 GLN 1  62      20.509  32.688  22.551  0.00  0.00           H  
ATOM    928  N   LEU 1  63      21.681  29.785  25.727  0.00  0.00           N  
ATOM    929  CA  LEU 1  63      22.370  28.725  25.051  0.00  0.00           C  
ATOM    930  C   LEU 1  63      23.024  27.714  25.978  0.00  0.00           C  
ATOM    931  O   LEU 1  63      23.253  26.662  25.503  0.00  0.00           O  
ATOM    932  CB  LEU 1  63      23.477  29.208  24.110  0.00  0.00           C  
ATOM    933  CG  LEU 1  63      22.960  30.157  22.939  0.00  0.00           C  
ATOM    934  CD1 LEU 1  63      24.121  30.394  21.924  0.00  0.00           C  
ATOM    935  CD2 LEU 1  63      21.820  29.511  22.128  0.00  0.00           C  
ATOM    936  H   LEU 1  63      22.223  30.599  25.978  0.00  0.00           H  
ATOM    937  HA  LEU 1  63      21.660  28.145  24.461  0.00  0.00           H  
ATOM    938  HB2 LEU 1  63      24.244  29.689  24.718  0.00  0.00           H  
ATOM    939  HB3 LEU 1  63      23.993  28.306  23.783  0.00  0.00           H  
ATOM    940  HG  LEU 1  63      22.713  31.114  23.398  0.00  0.00           H  
ATOM    941 HD11 LEU 1  63      24.339  29.481  21.371  0.00  0.00           H  
ATOM    942 HD12 LEU 1  63      23.622  31.052  21.213  0.00  0.00           H  
ATOM    943 HD13 LEU 1  63      25.055  30.651  22.424  0.00  0.00           H  
ATOM    944 HD21 LEU 1  63      21.381  30.168  21.378  0.00  0.00           H  
ATOM    945 HD22 LEU 1  63      22.146  28.641  21.559  0.00  0.00           H  
ATOM    946 HD23 LEU 1  63      20.951  29.343  22.765  0.00  0.00           H  
ATOM    947  N   SER 1  64      23.160  27.988  27.283  0.00  0.00           N  
ATOM    948  CA  SER 1  64      23.544  26.967  28.246  0.00  0.00           C  
ATOM    949  C   SER 1  64      22.414  26.090  28.763  0.00  0.00           C  
ATOM    950  O   SER 1  64      21.374  26.566  29.219  0.00  0.00           O  
ATOM    951  CB  SER 1  64      24.217  27.644  29.512  0.00  0.00           C  
ATOM    952  OG  SER 1  64      24.618  26.698  30.519  0.00  0.00           O  
ATOM    953  H   SER 1  64      22.904  28.863  27.717  0.00  0.00           H  
ATOM    954  HA  SER 1  64      24.263  26.270  27.816  0.00  0.00           H  
ATOM    955  HB2 SER 1  64      25.101  28.269  29.382  0.00  0.00           H  
ATOM    956  HB3 SER 1  64      23.471  28.336  29.903  0.00  0.00           H  
ATOM    957  HG  SER 1  64      25.089  27.173  31.207  0.00  0.00           H  
ATOM    958  N   SER 1  65      22.585  24.746  28.815  0.00  0.00           N  
ATOM    959  CA  SER 1  65      21.619  23.890  29.561  0.00  0.00           C  
ATOM    960  C   SER 1  65      21.888  23.620  31.055  0.00  0.00           C  
ATOM    961  O   SER 1  65      21.031  22.949  31.711  0.00  0.00           O  
ATOM    962  CB  SER 1  65      21.326  22.623  28.744  0.00  0.00           C  
ATOM    963  OG  SER 1  65      22.523  21.946  28.288  0.00  0.00           O  
ATOM    964  H   SER 1  65      23.456  24.318  28.536  0.00  0.00           H  
ATOM    965  HA  SER 1  65      20.646  24.380  29.567  0.00  0.00           H  
ATOM    966  HB2 SER 1  65      20.675  21.872  29.192  0.00  0.00           H  
ATOM    967  HB3 SER 1  65      20.720  22.938  27.894  0.00  0.00           H  
ATOM    968  HG  SER 1  65      22.743  21.423  29.062  0.00  0.00           H  
ATOM    969  N   THR 1  66      22.955  24.260  31.580  0.00  0.00           N  
ATOM    970  CA  THR 1  66      23.284  24.276  32.983  0.00  0.00           C  
ATOM    971  C   THR 1  66      23.224  25.528  33.764  0.00  0.00           C  
ATOM    972  O   THR 1  66      23.231  25.492  34.971  0.00  0.00           O  
ATOM    973  CB  THR 1  66      24.618  23.532  33.323  0.00  0.00           C  
ATOM    974  OG1 THR 1  66      25.640  24.161  32.510  0.00  0.00           O  
ATOM    975  CG2 THR 1  66      24.675  22.091  32.869  0.00  0.00           C  
ATOM    976  H   THR 1  66      23.629  24.698  30.968  0.00  0.00           H  
ATOM    977  HA  THR 1  66      22.479  23.686  33.422  0.00  0.00           H  
ATOM    978  HB  THR 1  66      24.710  23.607  34.406  0.00  0.00           H  
ATOM    979  HG1 THR 1  66      25.900  25.004  32.890  0.00  0.00           H  
ATOM    980 HG21 THR 1  66      24.557  21.912  31.800  0.00  0.00           H  
ATOM    981 HG22 THR 1  66      25.542  21.515  33.192  0.00  0.00           H  
ATOM    982 HG23 THR 1  66      23.806  21.583  33.288  0.00  0.00           H  
ATOM    983  N   TYR 1  67      22.951  26.678  33.025  0.00  0.00           N  
ATOM    984  CA  TYR 1  67      22.405  27.904  33.642  0.00  0.00           C  
ATOM    985  C   TYR 1  67      21.194  27.649  34.533  0.00  0.00           C  
ATOM    986  O   TYR 1  67      20.119  27.210  34.123  0.00  0.00           O  
ATOM    987  CB  TYR 1  67      22.251  29.010  32.464  0.00  0.00           C  
ATOM    988  CG  TYR 1  67      21.637  30.300  32.978  0.00  0.00           C  
ATOM    989  CD1 TYR 1  67      22.409  31.155  33.791  0.00  0.00           C  
ATOM    990  CD2 TYR 1  67      20.222  30.594  32.786  0.00  0.00           C  
ATOM    991  CE1 TYR 1  67      21.811  32.227  34.503  0.00  0.00           C  
ATOM    992  CE2 TYR 1  67      19.687  31.675  33.365  0.00  0.00           C  
ATOM    993  CZ  TYR 1  67      20.418  32.527  34.228  0.00  0.00           C  
ATOM    994  OH  TYR 1  67      19.848  33.592  34.898  0.00  0.00           O  
ATOM    995  H   TYR 1  67      22.863  26.576  32.024  0.00  0.00           H  
ATOM    996  HA  TYR 1  67      23.047  28.365  34.392  0.00  0.00           H  
ATOM    997  HB2 TYR 1  67      23.259  29.338  32.213  0.00  0.00           H  
ATOM    998  HB3 TYR 1  67      21.635  28.580  31.675  0.00  0.00           H  
ATOM    999  HD1 TYR 1  67      23.431  30.931  34.059  0.00  0.00           H  
ATOM   1000  HD2 TYR 1  67      19.735  29.926  32.090  0.00  0.00           H  
ATOM   1001  HE1 TYR 1  67      22.283  32.958  35.143  0.00  0.00           H  
ATOM   1002  HE2 TYR 1  67      18.636  31.913  33.280  0.00  0.00           H  
ATOM   1003  HH  TYR 1  67      20.557  34.106  35.292  0.00  0.00           H  
ATOM   1004  N   ARG 1  68      21.309  28.023  35.792  0.00  0.00           N  
ATOM   1005  CA  ARG 1  68      20.232  28.142  36.741  0.00  0.00           C  
ATOM   1006  C   ARG 1  68      20.130  29.561  37.246  0.00  0.00           C  
ATOM   1007  O   ARG 1  68      21.176  30.153  37.622  0.00  0.00           O  
ATOM   1008  CB  ARG 1  68      20.371  27.161  37.842  0.00  0.00           C  
ATOM   1009  CG  ARG 1  68      20.235  25.650  37.375  0.00  0.00           C  
ATOM   1010  CD  ARG 1  68      20.290  24.837  38.655  0.00  0.00           C  
ATOM   1011  NE  ARG 1  68      20.079  23.392  38.262  0.00  0.00           N  
ATOM   1012  CZ  ARG 1  68      20.214  22.292  38.868  0.00  0.00           C  
ATOM   1013  NH1 ARG 1  68      20.604  22.128  40.086  0.00  0.00           N  
ATOM   1014  NH2 ARG 1  68      19.878  21.145  38.330  0.00  0.00           N  
ATOM   1015  H   ARG 1  68      22.216  28.346  36.099  0.00  0.00           H  
ATOM   1016  HA  ARG 1  68      19.308  27.913  36.210  0.00  0.00           H  
ATOM   1017  HB2 ARG 1  68      21.406  27.276  38.163  0.00  0.00           H  
ATOM   1018  HB3 ARG 1  68      19.665  27.380  38.643  0.00  0.00           H  
ATOM   1019  HG2 ARG 1  68      19.264  25.639  36.880  0.00  0.00           H  
ATOM   1020  HG3 ARG 1  68      21.099  25.278  36.825  0.00  0.00           H  
ATOM   1021  HD2 ARG 1  68      21.111  24.928  39.366  0.00  0.00           H  
ATOM   1022  HD3 ARG 1  68      19.356  24.996  39.193  0.00  0.00           H  
ATOM   1023  HE  ARG 1  68      19.725  23.338  37.318  0.00  0.00           H  
ATOM   1024 HH11 ARG 1  68      20.555  21.236  40.557  0.00  0.00           H  
ATOM   1025 HH12 ARG 1  68      21.089  22.897  40.526  0.00  0.00           H  
ATOM   1026 HH21 ARG 1  68      19.762  20.376  38.974  0.00  0.00           H  
ATOM   1027 HH22 ARG 1  68      19.091  21.185  37.698  0.00  0.00           H  
ATOM   1028  N   ASP 1  69      18.941  30.134  37.227  0.00  0.00           N  
ATOM   1029  CA  ASP 1  69      18.532  31.471  37.583  0.00  0.00           C  
ATOM   1030  C   ASP 1  69      18.431  31.518  39.168  0.00  0.00           C  
ATOM   1031  O   ASP 1  69      17.793  30.641  39.739  0.00  0.00           O  
ATOM   1032  CB  ASP 1  69      17.118  31.761  37.100  0.00  0.00           C  
ATOM   1033  CG  ASP 1  69      16.537  33.175  37.305  0.00  0.00           C  
ATOM   1034  OD1 ASP 1  69      17.260  34.061  37.777  0.00  0.00           O  
ATOM   1035  OD2 ASP 1  69      15.379  33.420  36.927  0.00  0.00           O  
ATOM   1036  H   ASP 1  69      18.207  29.452  37.099  0.00  0.00           H  
ATOM   1037  HA  ASP 1  69      19.171  32.235  37.141  0.00  0.00           H  
ATOM   1038  HB2 ASP 1  69      17.098  31.470  36.050  0.00  0.00           H  
ATOM   1039  HB3 ASP 1  69      16.538  31.052  37.690  0.00  0.00           H  
ATOM   1040  N   LEU 1  70      19.043  32.539  39.786  0.00  0.00           N  
ATOM   1041  CA  LEU 1  70      18.832  32.761  41.178  0.00  0.00           C  
ATOM   1042  C   LEU 1  70      17.522  33.530  41.584  0.00  0.00           C  
ATOM   1043  O   LEU 1  70      17.145  33.549  42.731  0.00  0.00           O  
ATOM   1044  CB  LEU 1  70      20.048  33.385  41.868  0.00  0.00           C  
ATOM   1045  CG  LEU 1  70      20.012  33.688  43.361  0.00  0.00           C  
ATOM   1046  CD1 LEU 1  70      19.885  32.357  44.208  0.00  0.00           C  
ATOM   1047  CD2 LEU 1  70      21.290  34.468  43.671  0.00  0.00           C  
ATOM   1048  H   LEU 1  70      19.559  33.166  39.186  0.00  0.00           H  
ATOM   1049  HA  LEU 1  70      18.891  31.778  41.648  0.00  0.00           H  
ATOM   1050  HB2 LEU 1  70      20.882  32.764  41.541  0.00  0.00           H  
ATOM   1051  HB3 LEU 1  70      20.236  34.326  41.352  0.00  0.00           H  
ATOM   1052  HG  LEU 1  70      19.223  34.404  43.590  0.00  0.00           H  
ATOM   1053 HD11 LEU 1  70      20.751  31.822  43.818  0.00  0.00           H  
ATOM   1054 HD12 LEU 1  70      19.895  32.763  45.219  0.00  0.00           H  
ATOM   1055 HD13 LEU 1  70      18.887  32.050  43.895  0.00  0.00           H  
ATOM   1056 HD21 LEU 1  70      22.213  34.061  43.258  0.00  0.00           H  
ATOM   1057 HD22 LEU 1  70      21.211  35.462  43.230  0.00  0.00           H  
ATOM   1058 HD23 LEU 1  70      21.308  34.529  44.759  0.00  0.00           H  
ATOM   1059  N   ARG 1  71      16.930  34.178  40.605  0.00  0.00           N  
ATOM   1060  CA  ARG 1  71      15.786  35.118  40.648  0.00  0.00           C  
ATOM   1061  C   ARG 1  71      16.187  36.278  41.580  0.00  0.00           C  
ATOM   1062  O   ARG 1  71      15.344  36.736  42.368  0.00  0.00           O  
ATOM   1063  CB  ARG 1  71      14.500  34.381  41.158  0.00  0.00           C  
ATOM   1064  CG  ARG 1  71      13.961  33.347  40.209  0.00  0.00           C  
ATOM   1065  CD  ARG 1  71      12.597  32.695  40.509  0.00  0.00           C  
ATOM   1066  NE  ARG 1  71      11.529  33.699  40.439  0.00  0.00           N  
ATOM   1067  CZ  ARG 1  71      10.876  34.231  39.425  0.00  0.00           C  
ATOM   1068  NH1 ARG 1  71      10.026  35.165  39.537  0.00  0.00           N  
ATOM   1069  NH2 ARG 1  71      10.987  33.757  38.189  0.00  0.00           N  
ATOM   1070  H   ARG 1  71      17.302  34.022  39.679  0.00  0.00           H  
ATOM   1071  HA  ARG 1  71      15.628  35.598  39.682  0.00  0.00           H  
ATOM   1072  HB2 ARG 1  71      14.721  33.882  42.101  0.00  0.00           H  
ATOM   1073  HB3 ARG 1  71      13.689  35.105  41.242  0.00  0.00           H  
ATOM   1074  HG2 ARG 1  71      13.858  33.779  39.213  0.00  0.00           H  
ATOM   1075  HG3 ARG 1  71      14.714  32.562  40.138  0.00  0.00           H  
ATOM   1076  HD2 ARG 1  71      12.329  31.887  39.828  0.00  0.00           H  
ATOM   1077  HD3 ARG 1  71      12.604  32.255  41.506  0.00  0.00           H  
ATOM   1078  HE  ARG 1  71      11.152  34.100  41.285  0.00  0.00           H  
ATOM   1079 HH11 ARG 1  71       9.623  35.720  38.795  0.00  0.00           H  
ATOM   1080 HH12 ARG 1  71       9.810  35.488  40.470  0.00  0.00           H  
ATOM   1081 HH21 ARG 1  71      10.246  33.860  37.510  0.00  0.00           H  
ATOM   1082 HH22 ARG 1  71      11.551  32.945  37.985  0.00  0.00           H  
ATOM   1083  N   LYS 1  72      17.366  36.779  41.445  0.00  0.00           N  
ATOM   1084  CA  LYS 1  72      17.957  37.942  42.183  0.00  0.00           C  
ATOM   1085  C   LYS 1  72      18.928  38.744  41.291  0.00  0.00           C  
ATOM   1086  O   LYS 1  72      19.887  38.220  40.717  0.00  0.00           O  
ATOM   1087  CB  LYS 1  72      18.626  37.489  43.483  0.00  0.00           C  
ATOM   1088  CG  LYS 1  72      19.294  38.538  44.425  0.00  0.00           C  
ATOM   1089  CD  LYS 1  72      18.324  39.580  45.167  0.00  0.00           C  
ATOM   1090  CE  LYS 1  72      17.314  38.923  46.092  0.00  0.00           C  
ATOM   1091  NZ  LYS 1  72      16.190  39.758  46.443  0.00  0.00           N  
ATOM   1092  H   LYS 1  72      17.836  36.418  40.628  0.00  0.00           H  
ATOM   1093  HA  LYS 1  72      17.149  38.663  42.307  0.00  0.00           H  
ATOM   1094  HB2 LYS 1  72      17.983  36.893  44.131  0.00  0.00           H  
ATOM   1095  HB3 LYS 1  72      19.443  36.797  43.279  0.00  0.00           H  
ATOM   1096  HG2 LYS 1  72      19.944  38.044  45.147  0.00  0.00           H  
ATOM   1097  HG3 LYS 1  72      19.865  39.252  43.833  0.00  0.00           H  
ATOM   1098  HD2 LYS 1  72      18.822  40.405  45.677  0.00  0.00           H  
ATOM   1099  HD3 LYS 1  72      17.805  40.016  44.313  0.00  0.00           H  
ATOM   1100  HE2 LYS 1  72      16.970  38.012  45.602  0.00  0.00           H  
ATOM   1101  HE3 LYS 1  72      17.865  38.615  46.981  0.00  0.00           H  
ATOM   1102  HZ1 LYS 1  72      15.771  39.428  47.300  0.00  0.00           H  
ATOM   1103  HZ2 LYS 1  72      16.501  40.689  46.682  0.00  0.00           H  
ATOM   1104  HZ3 LYS 1  72      15.512  39.817  45.696  0.00  0.00           H  
ATOM   1105  N   GLY 1  73      18.753  40.067  41.265  0.00  0.00           N  
ATOM   1106  CA  GLY 1  73      19.773  41.009  40.729  0.00  0.00           C  
ATOM   1107  C   GLY 1  73      20.677  41.531  41.824  0.00  0.00           C  
ATOM   1108  O   GLY 1  73      20.530  41.354  43.032  0.00  0.00           O  
ATOM   1109  H   GLY 1  73      18.149  40.396  42.004  0.00  0.00           H  
ATOM   1110  HA2 GLY 1  73      20.320  40.624  39.868  0.00  0.00           H  
ATOM   1111  HA3 GLY 1  73      19.179  41.860  40.394  0.00  0.00           H  
ATOM   1112  N   VAL 1  74      21.539  42.419  41.323  0.00  0.00           N  
ATOM   1113  CA  VAL 1  74      22.437  43.303  42.128  0.00  0.00           C  
ATOM   1114  C   VAL 1  74      23.029  44.446  41.290  0.00  0.00           C  
ATOM   1115  O   VAL 1  74      23.314  44.424  40.077  0.00  0.00           O  
ATOM   1116  CB  VAL 1  74      23.602  42.424  42.756  0.00  0.00           C  
ATOM   1117  CG1 VAL 1  74      24.620  41.997  41.786  0.00  0.00           C  
ATOM   1118  CG2 VAL 1  74      24.235  43.205  43.893  0.00  0.00           C  
ATOM   1119  H   VAL 1  74      21.582  42.403  40.314  0.00  0.00           H  
ATOM   1120  HA  VAL 1  74      21.713  43.710  42.834  0.00  0.00           H  
ATOM   1121  HB  VAL 1  74      23.085  41.595  43.239  0.00  0.00           H  
ATOM   1122 HG11 VAL 1  74      25.190  42.841  41.398  0.00  0.00           H  
ATOM   1123 HG12 VAL 1  74      25.345  41.435  42.374  0.00  0.00           H  
ATOM   1124 HG13 VAL 1  74      24.256  41.334  41.001  0.00  0.00           H  
ATOM   1125 HG21 VAL 1  74      23.553  43.324  44.735  0.00  0.00           H  
ATOM   1126 HG22 VAL 1  74      25.045  42.605  44.308  0.00  0.00           H  
ATOM   1127 HG23 VAL 1  74      24.583  44.196  43.602  0.00  0.00           H  
ATOM   1128  N   TYR 1  75      23.203  45.615  41.891  0.00  0.00           N  
ATOM   1129  CA  TYR 1  75      23.933  46.788  41.386  0.00  0.00           C  
ATOM   1130  C   TYR 1  75      25.184  47.002  42.277  0.00  0.00           C  
ATOM   1131  O   TYR 1  75      25.097  46.889  43.482  0.00  0.00           O  
ATOM   1132  CB  TYR 1  75      22.967  47.925  41.315  0.00  0.00           C  
ATOM   1133  CG  TYR 1  75      23.634  49.237  41.034  0.00  0.00           C  
ATOM   1134  CD1 TYR 1  75      24.118  49.465  39.767  0.00  0.00           C  
ATOM   1135  CD2 TYR 1  75      23.900  50.103  42.111  0.00  0.00           C  
ATOM   1136  CE1 TYR 1  75      24.909  50.551  39.563  0.00  0.00           C  
ATOM   1137  CE2 TYR 1  75      24.550  51.349  41.832  0.00  0.00           C  
ATOM   1138  CZ  TYR 1  75      25.045  51.545  40.492  0.00  0.00           C  
ATOM   1139  OH  TYR 1  75      25.779  52.600  40.182  0.00  0.00           O  
ATOM   1140  H   TYR 1  75      22.830  45.733  42.822  0.00  0.00           H  
ATOM   1141  HA  TYR 1  75      24.306  46.575  40.384  0.00  0.00           H  
ATOM   1142  HB2 TYR 1  75      22.302  47.862  40.454  0.00  0.00           H  
ATOM   1143  HB3 TYR 1  75      22.310  47.846  42.182  0.00  0.00           H  
ATOM   1144  HD1 TYR 1  75      24.044  48.804  38.916  0.00  0.00           H  
ATOM   1145  HD2 TYR 1  75      23.475  49.909  43.085  0.00  0.00           H  
ATOM   1146  HE1 TYR 1  75      25.410  50.677  38.614  0.00  0.00           H  
ATOM   1147  HE2 TYR 1  75      24.626  52.097  42.608  0.00  0.00           H  
ATOM   1148  HH  TYR 1  75      26.074  53.223  40.849  0.00  0.00           H  
ATOM   1149  N   VAL 1  76      26.291  47.303  41.629  0.00  0.00           N  
ATOM   1150  CA  VAL 1  76      27.603  47.293  42.257  0.00  0.00           C  
ATOM   1151  C   VAL 1  76      28.358  48.521  41.842  0.00  0.00           C  
ATOM   1152  O   VAL 1  76      28.950  48.740  40.787  0.00  0.00           O  
ATOM   1153  CB  VAL 1  76      28.333  46.032  41.918  0.00  0.00           C  
ATOM   1154  CG1 VAL 1  76      29.639  45.968  42.686  0.00  0.00           C  
ATOM   1155  CG2 VAL 1  76      27.662  44.683  42.212  0.00  0.00           C  
ATOM   1156  H   VAL 1  76      26.259  47.415  40.625  0.00  0.00           H  
ATOM   1157  HA  VAL 1  76      27.511  47.266  43.343  0.00  0.00           H  
ATOM   1158  HB  VAL 1  76      28.487  46.145  40.845  0.00  0.00           H  
ATOM   1159 HG11 VAL 1  76      29.565  45.946  43.773  0.00  0.00           H  
ATOM   1160 HG12 VAL 1  76      30.081  45.029  42.352  0.00  0.00           H  
ATOM   1161 HG13 VAL 1  76      30.294  46.753  42.308  0.00  0.00           H  
ATOM   1162 HG21 VAL 1  76      28.176  43.869  41.701  0.00  0.00           H  
ATOM   1163 HG22 VAL 1  76      27.777  44.380  43.253  0.00  0.00           H  
ATOM   1164 HG23 VAL 1  76      26.616  44.779  41.923  0.00  0.00           H  
ATOM   1165  N   PRO 1  77      28.166  49.601  42.628  0.00  0.00           N  
ATOM   1166  CA  PRO 1  77      28.776  51.003  42.387  0.00  0.00           C  
ATOM   1167  C   PRO 1  77      30.267  51.004  42.872  0.00  0.00           C  
ATOM   1168  O   PRO 1  77      30.565  50.556  43.956  0.00  0.00           O  
ATOM   1169  CB  PRO 1  77      27.837  51.943  43.211  0.00  0.00           C  
ATOM   1170  CG  PRO 1  77      27.250  51.060  44.385  0.00  0.00           C  
ATOM   1171  CD  PRO 1  77      27.243  49.671  43.783  0.00  0.00           C  
ATOM   1172  HA  PRO 1  77      28.868  51.264  41.333  0.00  0.00           H  
ATOM   1173  HB2 PRO 1  77      28.288  52.849  43.615  0.00  0.00           H  
ATOM   1174  HB3 PRO 1  77      26.992  52.270  42.603  0.00  0.00           H  
ATOM   1175  HG2 PRO 1  77      28.040  50.984  45.131  0.00  0.00           H  
ATOM   1176  HG3 PRO 1  77      26.260  51.341  44.744  0.00  0.00           H  
ATOM   1177  HD2 PRO 1  77      27.360  48.987  44.624  0.00  0.00           H  
ATOM   1178  HD3 PRO 1  77      26.299  49.380  43.322  0.00  0.00           H  
ATOM   1179  N   TYR 1  78      31.159  51.600  42.011  0.00  0.00           N  
ATOM   1180  CA  TYR 1  78      32.532  51.716  42.128  0.00  0.00           C  
ATOM   1181  C   TYR 1  78      32.960  53.217  42.057  0.00  0.00           C  
ATOM   1182  O   TYR 1  78      32.067  54.079  41.850  0.00  0.00           O  
ATOM   1183  CB  TYR 1  78      33.285  50.787  41.078  0.00  0.00           C  
ATOM   1184  CG  TYR 1  78      33.183  49.341  41.362  0.00  0.00           C  
ATOM   1185  CD1 TYR 1  78      34.001  48.666  42.456  0.00  0.00           C  
ATOM   1186  CD2 TYR 1  78      32.318  48.559  40.576  0.00  0.00           C  
ATOM   1187  CE1 TYR 1  78      33.973  47.243  42.616  0.00  0.00           C  
ATOM   1188  CE2 TYR 1  78      32.275  47.138  40.846  0.00  0.00           C  
ATOM   1189  CZ  TYR 1  78      33.151  46.499  41.750  0.00  0.00           C  
ATOM   1190  OH  TYR 1  78      33.080  45.167  41.977  0.00  0.00           O  
ATOM   1191  H   TYR 1  78      30.841  51.887  41.097  0.00  0.00           H  
ATOM   1192  HA  TYR 1  78      32.868  51.448  43.130  0.00  0.00           H  
ATOM   1193  HB2 TYR 1  78      32.845  50.979  40.100  0.00  0.00           H  
ATOM   1194  HB3 TYR 1  78      34.305  51.170  41.122  0.00  0.00           H  
ATOM   1195  HD1 TYR 1  78      34.716  49.266  43.000  0.00  0.00           H  
ATOM   1196  HD2 TYR 1  78      31.746  48.963  39.754  0.00  0.00           H  
ATOM   1197  HE1 TYR 1  78      34.624  46.759  43.329  0.00  0.00           H  
ATOM   1198  HE2 TYR 1  78      31.607  46.572  40.213  0.00  0.00           H  
ATOM   1199  HH  TYR 1  78      33.151  45.014  42.922  0.00  0.00           H  
ATOM   1200  N   THR 1  79      34.196  53.572  42.355  0.00  0.00           N  
ATOM   1201  CA  THR 1  79      34.619  54.950  42.654  0.00  0.00           C  
ATOM   1202  C   THR 1  79      34.591  55.806  41.456  0.00  0.00           C  
ATOM   1203  O   THR 1  79      34.261  56.975  41.625  0.00  0.00           O  
ATOM   1204  CB  THR 1  79      35.930  54.971  43.357  0.00  0.00           C  
ATOM   1205  OG1 THR 1  79      35.643  54.442  44.636  0.00  0.00           O  
ATOM   1206  CG2 THR 1  79      36.650  56.279  43.601  0.00  0.00           C  
ATOM   1207  H   THR 1  79      34.921  52.872  42.430  0.00  0.00           H  
ATOM   1208  HA  THR 1  79      33.892  55.318  43.378  0.00  0.00           H  
ATOM   1209  HB  THR 1  79      36.626  54.348  42.796  0.00  0.00           H  
ATOM   1210  HG1 THR 1  79      35.246  53.577  44.512  0.00  0.00           H  
ATOM   1211 HG21 THR 1  79      36.888  56.879  42.723  0.00  0.00           H  
ATOM   1212 HG22 THR 1  79      36.048  56.856  44.303  0.00  0.00           H  
ATOM   1213 HG23 THR 1  79      37.600  56.202  44.129  0.00  0.00           H  
ATOM   1214  N   GLN 1  80      34.979  55.219  40.310  0.00  0.00           N  
ATOM   1215  CA  GLN 1  80      34.922  55.916  38.992  0.00  0.00           C  
ATOM   1216  C   GLN 1  80      34.089  55.240  37.849  0.00  0.00           C  
ATOM   1217  O   GLN 1  80      34.031  55.686  36.680  0.00  0.00           O  
ATOM   1218  CB  GLN 1  80      36.349  55.973  38.363  0.00  0.00           C  
ATOM   1219  CG  GLN 1  80      37.313  56.680  39.246  0.00  0.00           C  
ATOM   1220  CD  GLN 1  80      38.602  57.066  38.515  0.00  0.00           C  
ATOM   1221  OE1 GLN 1  80      39.197  56.320  37.798  0.00  0.00           O  
ATOM   1222  NE2 GLN 1  80      39.061  58.241  38.741  0.00  0.00           N  
ATOM   1223  H   GLN 1  80      35.388  54.297  40.358  0.00  0.00           H  
ATOM   1224  HA  GLN 1  80      34.421  56.876  39.116  0.00  0.00           H  
ATOM   1225  HB2 GLN 1  80      36.770  54.994  38.133  0.00  0.00           H  
ATOM   1226  HB3 GLN 1  80      36.297  56.525  37.424  0.00  0.00           H  
ATOM   1227  HG2 GLN 1  80      36.869  57.587  39.655  0.00  0.00           H  
ATOM   1228  HG3 GLN 1  80      37.576  55.995  40.052  0.00  0.00           H  
ATOM   1229 HE21 GLN 1  80      39.984  58.388  38.358  0.00  0.00           H  
ATOM   1230 HE22 GLN 1  80      38.707  58.857  39.458  0.00  0.00           H  
ATOM   1231  N   GLY 1  81      33.481  54.056  38.149  0.00  0.00           N  
ATOM   1232  CA  GLY 1  81      32.591  53.128  37.385  0.00  0.00           C  
ATOM   1233  C   GLY 1  81      31.452  52.533  38.142  0.00  0.00           C  
ATOM   1234  O   GLY 1  81      31.261  52.667  39.288  0.00  0.00           O  
ATOM   1235  H   GLY 1  81      33.644  53.735  39.093  0.00  0.00           H  
ATOM   1236  HA2 GLY 1  81      32.294  53.705  36.509  0.00  0.00           H  
ATOM   1237  HA3 GLY 1  81      33.215  52.278  37.107  0.00  0.00           H  
ATOM   1238  N   LYS 1  82      30.617  51.865  37.386  0.00  0.00           N  
ATOM   1239  CA  LYS 1  82      29.398  51.074  37.865  0.00  0.00           C  
ATOM   1240  C   LYS 1  82      28.930  49.919  36.910  0.00  0.00           C  
ATOM   1241  O   LYS 1  82      28.931  50.104  35.680  0.00  0.00           O  
ATOM   1242  CB  LYS 1  82      28.300  52.053  38.106  0.00  0.00           C  
ATOM   1243  CG  LYS 1  82      27.828  52.894  36.911  0.00  0.00           C  
ATOM   1244  CD  LYS 1  82      26.683  53.854  37.120  0.00  0.00           C  
ATOM   1245  CE  LYS 1  82      26.843  54.879  38.328  0.00  0.00           C  
ATOM   1246  NZ  LYS 1  82      25.651  55.817  38.340  0.00  0.00           N  
ATOM   1247  H   LYS 1  82      30.745  51.785  36.387  0.00  0.00           H  
ATOM   1248  HA  LYS 1  82      29.687  50.561  38.782  0.00  0.00           H  
ATOM   1249  HB2 LYS 1  82      27.441  51.567  38.569  0.00  0.00           H  
ATOM   1250  HB3 LYS 1  82      28.622  52.715  38.911  0.00  0.00           H  
ATOM   1251  HG2 LYS 1  82      28.644  53.568  36.649  0.00  0.00           H  
ATOM   1252  HG3 LYS 1  82      27.598  52.309  36.021  0.00  0.00           H  
ATOM   1253  HD2 LYS 1  82      26.577  54.537  36.277  0.00  0.00           H  
ATOM   1254  HD3 LYS 1  82      25.815  53.222  37.310  0.00  0.00           H  
ATOM   1255  HE2 LYS 1  82      26.751  54.344  39.273  0.00  0.00           H  
ATOM   1256  HE3 LYS 1  82      27.769  55.452  38.272  0.00  0.00           H  
ATOM   1257  HZ1 LYS 1  82      25.673  56.485  39.097  0.00  0.00           H  
ATOM   1258  HZ2 LYS 1  82      25.627  56.271  37.438  0.00  0.00           H  
ATOM   1259  HZ3 LYS 1  82      24.734  55.399  38.395  0.00  0.00           H  
ATOM   1260  N   TRP 1  83      28.438  48.869  37.481  0.00  0.00           N  
ATOM   1261  CA  TRP 1  83      27.701  47.862  36.773  0.00  0.00           C  
ATOM   1262  C   TRP 1  83      26.419  47.389  37.477  0.00  0.00           C  
ATOM   1263  O   TRP 1  83      26.359  47.440  38.684  0.00  0.00           O  
ATOM   1264  CB  TRP 1  83      28.604  46.634  36.361  0.00  0.00           C  
ATOM   1265  CG  TRP 1  83      28.990  45.634  37.384  0.00  0.00           C  
ATOM   1266  CD1 TRP 1  83      30.327  45.426  37.684  0.00  0.00           C  
ATOM   1267  CD2 TRP 1  83      28.292  44.636  38.119  0.00  0.00           C  
ATOM   1268  NE1 TRP 1  83      30.428  44.334  38.562  0.00  0.00           N  
ATOM   1269  CE2 TRP 1  83      29.254  43.828  38.814  0.00  0.00           C  
ATOM   1270  CE3 TRP 1  83      27.001  44.085  38.167  0.00  0.00           C  
ATOM   1271  CZ2 TRP 1  83      28.856  42.661  39.490  0.00  0.00           C  
ATOM   1272  CZ3 TRP 1  83      26.553  42.948  38.791  0.00  0.00           C  
ATOM   1273  CH2 TRP 1  83      27.573  42.171  39.417  0.00  0.00           C  
ATOM   1274  H   TRP 1  83      28.322  48.877  38.484  0.00  0.00           H  
ATOM   1275  HA  TRP 1  83      27.334  48.326  35.857  0.00  0.00           H  
ATOM   1276  HB2 TRP 1  83      27.968  46.143  35.624  0.00  0.00           H  
ATOM   1277  HB3 TRP 1  83      29.543  46.959  35.912  0.00  0.00           H  
ATOM   1278  HD1 TRP 1  83      31.139  46.083  37.409  0.00  0.00           H  
ATOM   1279  HE1 TRP 1  83      31.315  44.088  38.977  0.00  0.00           H  
ATOM   1280  HE3 TRP 1  83      26.327  44.640  37.532  0.00  0.00           H  
ATOM   1281  HZ2 TRP 1  83      29.589  42.053  39.999  0.00  0.00           H  
ATOM   1282  HZ3 TRP 1  83      25.527  42.615  38.722  0.00  0.00           H  
ATOM   1283  HH2 TRP 1  83      27.284  41.184  39.747  0.00  0.00           H  
ATOM   1284  N   GLU 1  84      25.430  46.863  36.674  0.00  0.00           N  
ATOM   1285  CA  GLU 1  84      24.277  46.136  37.159  0.00  0.00           C  
ATOM   1286  C   GLU 1  84      24.163  44.810  36.314  0.00  0.00           C  
ATOM   1287  O   GLU 1  84      24.524  44.828  35.139  0.00  0.00           O  
ATOM   1288  CB  GLU 1  84      22.942  46.968  36.944  0.00  0.00           C  
ATOM   1289  CG  GLU 1  84      21.642  46.302  37.403  0.00  0.00           C  
ATOM   1290  CD  GLU 1  84      20.504  47.421  37.561  0.00  0.00           C  
ATOM   1291  OE1 GLU 1  84      19.652  47.232  38.539  0.00  0.00           O  
ATOM   1292  OE2 GLU 1  84      20.578  48.400  36.819  0.00  0.00           O  
ATOM   1293  H   GLU 1  84      25.582  46.902  35.677  0.00  0.00           H  
ATOM   1294  HA  GLU 1  84      24.428  45.872  38.205  0.00  0.00           H  
ATOM   1295  HB2 GLU 1  84      23.050  47.896  37.505  0.00  0.00           H  
ATOM   1296  HB3 GLU 1  84      22.802  47.262  35.904  0.00  0.00           H  
ATOM   1297  HG2 GLU 1  84      21.390  45.561  36.645  0.00  0.00           H  
ATOM   1298  HG3 GLU 1  84      21.694  45.705  38.314  0.00  0.00           H  
ATOM   1299  N   GLY 1  85      23.691  43.739  36.936  0.00  0.00           N  
ATOM   1300  CA  GLY 1  85      23.406  42.528  36.206  0.00  0.00           C  
ATOM   1301  C   GLY 1  85      22.563  41.475  37.015  0.00  0.00           C  
ATOM   1302  O   GLY 1  85      22.145  41.764  38.140  0.00  0.00           O  
ATOM   1303  H   GLY 1  85      23.472  43.780  37.921  0.00  0.00           H  
ATOM   1304  HA2 GLY 1  85      22.958  42.697  35.227  0.00  0.00           H  
ATOM   1305  HA3 GLY 1  85      24.290  41.925  36.001  0.00  0.00           H  
ATOM   1306  N   GLU 1  86      22.355  40.250  36.447  0.00  0.00           N  
ATOM   1307  CA  GLU 1  86      21.463  39.287  37.051  0.00  0.00           C  
ATOM   1308  C   GLU 1  86      22.336  38.126  37.629  0.00  0.00           C  
ATOM   1309  O   GLU 1  86      23.344  37.757  37.001  0.00  0.00           O  
ATOM   1310  CB  GLU 1  86      20.415  38.760  36.047  0.00  0.00           C  
ATOM   1311  CG  GLU 1  86      19.752  39.950  35.247  0.00  0.00           C  
ATOM   1312  CD  GLU 1  86      18.608  39.467  34.392  0.00  0.00           C  
ATOM   1313  OE1 GLU 1  86      17.643  40.223  34.427  0.00  0.00           O  
ATOM   1314  OE2 GLU 1  86      18.559  38.267  33.982  0.00  0.00           O  
ATOM   1315  H   GLU 1  86      22.691  39.949  35.543  0.00  0.00           H  
ATOM   1316  HA  GLU 1  86      20.900  39.688  37.893  0.00  0.00           H  
ATOM   1317  HB2 GLU 1  86      20.912  38.089  35.346  0.00  0.00           H  
ATOM   1318  HB3 GLU 1  86      19.724  38.133  36.611  0.00  0.00           H  
ATOM   1319  HG2 GLU 1  86      19.446  40.755  35.915  0.00  0.00           H  
ATOM   1320  HG3 GLU 1  86      20.573  40.289  34.616  0.00  0.00           H  
ATOM   1321  N   LEU 1  87      22.033  37.515  38.737  0.00  0.00           N  
ATOM   1322  CA  LEU 1  87      22.766  36.476  39.498  0.00  0.00           C  
ATOM   1323  C   LEU 1  87      22.248  35.066  39.145  0.00  0.00           C  
ATOM   1324  O   LEU 1  87      21.024  34.908  38.903  0.00  0.00           O  
ATOM   1325  CB  LEU 1  87      22.738  36.713  41.003  0.00  0.00           C  
ATOM   1326  CG  LEU 1  87      23.236  38.146  41.430  0.00  0.00           C  
ATOM   1327  CD1 LEU 1  87      23.418  38.064  42.953  0.00  0.00           C  
ATOM   1328  CD2 LEU 1  87      24.655  38.380  40.947  0.00  0.00           C  
ATOM   1329  H   LEU 1  87      21.144  37.775  39.141  0.00  0.00           H  
ATOM   1330  HA  LEU 1  87      23.783  36.502  39.108  0.00  0.00           H  
ATOM   1331  HB2 LEU 1  87      21.727  36.612  41.397  0.00  0.00           H  
ATOM   1332  HB3 LEU 1  87      23.442  35.982  41.401  0.00  0.00           H  
ATOM   1333  HG  LEU 1  87      22.614  38.975  41.092  0.00  0.00           H  
ATOM   1334 HD11 LEU 1  87      24.197  37.353  43.229  0.00  0.00           H  
ATOM   1335 HD12 LEU 1  87      23.697  39.071  43.263  0.00  0.00           H  
ATOM   1336 HD13 LEU 1  87      22.522  37.673  43.435  0.00  0.00           H  
ATOM   1337 HD21 LEU 1  87      24.961  39.331  41.383  0.00  0.00           H  
ATOM   1338 HD22 LEU 1  87      25.318  37.536  41.138  0.00  0.00           H  
ATOM   1339 HD23 LEU 1  87      24.596  38.559  39.874  0.00  0.00           H  
ATOM   1340  N   GLY 1  88      23.177  34.110  39.048  0.00  0.00           N  
ATOM   1341  CA  GLY 1  88      22.769  32.663  38.933  0.00  0.00           C  
ATOM   1342  C   GLY 1  88      24.024  31.792  39.072  0.00  0.00           C  
ATOM   1343  O   GLY 1  88      25.114  32.234  39.309  0.00  0.00           O  
ATOM   1344  H   GLY 1  88      24.165  34.314  39.080  0.00  0.00           H  
ATOM   1345  HA2 GLY 1  88      22.143  32.376  39.778  0.00  0.00           H  
ATOM   1346  HA3 GLY 1  88      22.303  32.496  37.961  0.00  0.00           H  
ATOM   1347  N   THR 1  89      23.778  30.512  38.880  0.00  0.00           N  
ATOM   1348  CA  THR 1  89      24.813  29.445  38.868  0.00  0.00           C  
ATOM   1349  C   THR 1  89      25.051  28.730  37.468  0.00  0.00           C  
ATOM   1350  O   THR 1  89      24.091  28.511  36.734  0.00  0.00           O  
ATOM   1351  CB  THR 1  89      24.630  28.416  40.119  0.00  0.00           C  
ATOM   1352  OG1 THR 1  89      23.538  27.476  39.875  0.00  0.00           O  
ATOM   1353  CG2 THR 1  89      24.327  29.073  41.455  0.00  0.00           C  
ATOM   1354  H   THR 1  89      22.844  30.328  38.545  0.00  0.00           H  
ATOM   1355  HA  THR 1  89      25.810  29.817  39.107  0.00  0.00           H  
ATOM   1356  HB  THR 1  89      25.537  27.813  40.094  0.00  0.00           H  
ATOM   1357  HG1 THR 1  89      23.217  27.208  40.739  0.00  0.00           H  
ATOM   1358 HG21 THR 1  89      24.532  28.382  42.273  0.00  0.00           H  
ATOM   1359 HG22 THR 1  89      24.922  29.986  41.468  0.00  0.00           H  
ATOM   1360 HG23 THR 1  89      23.301  29.442  41.420  0.00  0.00           H  
ATOM   1361  N   ASP 1  90      26.254  28.451  37.149  0.00  0.00           N  
ATOM   1362  CA  ASP 1  90      26.542  27.707  35.878  0.00  0.00           C  
ATOM   1363  C   ASP 1  90      27.909  26.979  36.017  0.00  0.00           C  
ATOM   1364  O   ASP 1  90      28.737  27.408  36.846  0.00  0.00           O  
ATOM   1365  CB  ASP 1  90      26.358  28.578  34.614  0.00  0.00           C  
ATOM   1366  CG  ASP 1  90      25.997  27.869  33.281  0.00  0.00           C  
ATOM   1367  OD1 ASP 1  90      25.864  26.608  33.265  0.00  0.00           O  
ATOM   1368  OD2 ASP 1  90      25.897  28.557  32.281  0.00  0.00           O  
ATOM   1369  H   ASP 1  90      26.977  28.802  37.760  0.00  0.00           H  
ATOM   1370  HA  ASP 1  90      25.849  26.892  35.669  0.00  0.00           H  
ATOM   1371  HB2 ASP 1  90      25.612  29.362  34.740  0.00  0.00           H  
ATOM   1372  HB3 ASP 1  90      27.355  28.997  34.470  0.00  0.00           H  
ATOM   1373  N   LEU 1  91      28.105  25.956  35.186  0.00  0.00           N  
ATOM   1374  CA  LEU 1  91      29.295  25.198  35.154  0.00  0.00           C  
ATOM   1375  C   LEU 1  91      30.452  26.056  34.538  0.00  0.00           C  
ATOM   1376  O   LEU 1  91      30.272  26.641  33.480  0.00  0.00           O  
ATOM   1377  CB  LEU 1  91      29.140  23.864  34.417  0.00  0.00           C  
ATOM   1378  CG  LEU 1  91      28.289  22.779  35.064  0.00  0.00           C  
ATOM   1379  CD1 LEU 1  91      28.321  21.571  34.147  0.00  0.00           C  
ATOM   1380  CD2 LEU 1  91      28.817  22.303  36.449  0.00  0.00           C  
ATOM   1381  H   LEU 1  91      27.394  25.860  34.476  0.00  0.00           H  
ATOM   1382  HA  LEU 1  91      29.505  24.919  36.187  0.00  0.00           H  
ATOM   1383  HB2 LEU 1  91      28.779  23.960  33.393  0.00  0.00           H  
ATOM   1384  HB3 LEU 1  91      30.158  23.480  34.353  0.00  0.00           H  
ATOM   1385  HG  LEU 1  91      27.268  23.160  35.083  0.00  0.00           H  
ATOM   1386 HD11 LEU 1  91      29.302  21.123  33.992  0.00  0.00           H  
ATOM   1387 HD12 LEU 1  91      27.637  20.824  34.549  0.00  0.00           H  
ATOM   1388 HD13 LEU 1  91      27.987  21.870  33.153  0.00  0.00           H  
ATOM   1389 HD21 LEU 1  91      29.352  23.129  36.917  0.00  0.00           H  
ATOM   1390 HD22 LEU 1  91      28.117  21.938  37.201  0.00  0.00           H  
ATOM   1391 HD23 LEU 1  91      29.507  21.472  36.299  0.00  0.00           H  
ATOM   1392  N   VAL 1  92      31.611  26.077  35.152  0.00  0.00           N  
ATOM   1393  CA  VAL 1  92      32.751  26.945  34.736  0.00  0.00           C  
ATOM   1394  C   VAL 1  92      34.161  26.323  34.910  0.00  0.00           C  
ATOM   1395  O   VAL 1  92      34.411  25.629  35.948  0.00  0.00           O  
ATOM   1396  CB  VAL 1  92      32.591  28.361  35.376  0.00  0.00           C  
ATOM   1397  CG1 VAL 1  92      33.873  29.227  35.205  0.00  0.00           C  
ATOM   1398  CG2 VAL 1  92      31.448  29.203  34.924  0.00  0.00           C  
ATOM   1399  H   VAL 1  92      31.675  25.594  36.036  0.00  0.00           H  
ATOM   1400  HA  VAL 1  92      32.759  27.126  33.661  0.00  0.00           H  
ATOM   1401  HB  VAL 1  92      32.538  28.326  36.464  0.00  0.00           H  
ATOM   1402 HG11 VAL 1  92      34.072  29.334  34.139  0.00  0.00           H  
ATOM   1403 HG12 VAL 1  92      33.776  30.232  35.614  0.00  0.00           H  
ATOM   1404 HG13 VAL 1  92      34.744  28.762  35.668  0.00  0.00           H  
ATOM   1405 HG21 VAL 1  92      30.518  28.709  35.206  0.00  0.00           H  
ATOM   1406 HG22 VAL 1  92      31.493  30.241  35.254  0.00  0.00           H  
ATOM   1407 HG23 VAL 1  92      31.441  29.267  33.836  0.00  0.00           H  
ATOM   1408  N   SER 1  93      35.077  26.602  33.896  0.00  0.00           N  
ATOM   1409  CA  SER 1  93      36.495  26.031  33.818  0.00  0.00           C  
ATOM   1410  C   SER 1  93      37.441  26.965  33.083  0.00  0.00           C  
ATOM   1411  O   SER 1  93      37.059  27.839  32.313  0.00  0.00           O  
ATOM   1412  CB  SER 1  93      36.387  24.663  33.142  0.00  0.00           C  
ATOM   1413  OG  SER 1  93      37.666  24.039  33.094  0.00  0.00           O  
ATOM   1414  H   SER 1  93      34.878  27.374  33.277  0.00  0.00           H  
ATOM   1415  HA  SER 1  93      36.803  25.896  34.855  0.00  0.00           H  
ATOM   1416  HB2 SER 1  93      35.663  23.991  33.603  0.00  0.00           H  
ATOM   1417  HB3 SER 1  93      36.011  24.725  32.121  0.00  0.00           H  
ATOM   1418  HG  SER 1  93      37.928  23.628  32.267  0.00  0.00           H  
ATOM   1419  N   ILE 1  94      38.748  26.669  33.262  0.00  0.00           N  
ATOM   1420  CA  ILE 1  94      39.907  27.305  32.725  0.00  0.00           C  
ATOM   1421  C   ILE 1  94      40.647  26.218  31.861  0.00  0.00           C  
ATOM   1422  O   ILE 1  94      41.122  25.204  32.471  0.00  0.00           O  
ATOM   1423  CB  ILE 1  94      40.910  27.873  33.807  0.00  0.00           C  
ATOM   1424  CG1 ILE 1  94      40.244  28.891  34.820  0.00  0.00           C  
ATOM   1425  CG2 ILE 1  94      41.996  28.597  33.044  0.00  0.00           C  
ATOM   1426  CD1 ILE 1  94      40.970  29.279  36.153  0.00  0.00           C  
ATOM   1427  H   ILE 1  94      38.843  25.821  33.803  0.00  0.00           H  
ATOM   1428  HA  ILE 1  94      39.588  28.152  32.117  0.00  0.00           H  
ATOM   1429  HB  ILE 1  94      41.201  26.993  34.380  0.00  0.00           H  
ATOM   1430 HG12 ILE 1  94      39.823  29.788  34.366  0.00  0.00           H  
ATOM   1431 HG13 ILE 1  94      39.315  28.461  35.192  0.00  0.00           H  
ATOM   1432 HG21 ILE 1  94      42.612  27.944  32.424  0.00  0.00           H  
ATOM   1433 HG22 ILE 1  94      41.471  29.361  32.472  0.00  0.00           H  
ATOM   1434 HG23 ILE 1  94      42.646  29.145  33.726  0.00  0.00           H  
ATOM   1435 HD11 ILE 1  94      41.786  29.944  35.872  0.00  0.00           H  
ATOM   1436 HD12 ILE 1  94      40.273  29.722  36.865  0.00  0.00           H  
ATOM   1437 HD13 ILE 1  94      41.524  28.444  36.582  0.00  0.00           H  
ATOM   1438  N   PRO 1  95      40.740  26.325  30.508  0.00  0.00           N  
ATOM   1439  CA  PRO 1  95      41.420  25.376  29.579  0.00  0.00           C  
ATOM   1440  C   PRO 1  95      43.034  25.280  29.626  0.00  0.00           C  
ATOM   1441  O   PRO 1  95      43.586  24.321  29.115  0.00  0.00           O  
ATOM   1442  CB  PRO 1  95      40.858  25.827  28.191  0.00  0.00           C  
ATOM   1443  CG  PRO 1  95      39.498  26.513  28.489  0.00  0.00           C  
ATOM   1444  CD  PRO 1  95      39.917  27.303  29.684  0.00  0.00           C  
ATOM   1445  HA  PRO 1  95      40.995  24.400  29.814  0.00  0.00           H  
ATOM   1446  HB2 PRO 1  95      41.443  26.620  27.726  0.00  0.00           H  
ATOM   1447  HB3 PRO 1  95      40.812  24.948  27.548  0.00  0.00           H  
ATOM   1448  HG2 PRO 1  95      39.223  27.191  27.681  0.00  0.00           H  
ATOM   1449  HG3 PRO 1  95      38.732  25.787  28.762  0.00  0.00           H  
ATOM   1450  HD2 PRO 1  95      40.569  28.139  29.430  0.00  0.00           H  
ATOM   1451  HD3 PRO 1  95      38.997  27.583  30.196  0.00  0.00           H  
ATOM   1452  N   HIS 1  96      43.661  26.378  30.152  0.00  0.00           N  
ATOM   1453  CA  HIS 1  96      45.070  26.427  30.534  0.00  0.00           C  
ATOM   1454  C   HIS 1  96      45.230  26.547  32.105  0.00  0.00           C  
ATOM   1455  O   HIS 1  96      45.940  27.402  32.611  0.00  0.00           O  
ATOM   1456  CB  HIS 1  96      45.827  27.436  29.705  0.00  0.00           C  
ATOM   1457  CG  HIS 1  96      45.713  27.084  28.232  0.00  0.00           C  
ATOM   1458  ND1 HIS 1  96      46.321  26.054  27.525  0.00  0.00           N  
ATOM   1459  CD2 HIS 1  96      44.761  27.679  27.389  0.00  0.00           C  
ATOM   1460  CE1 HIS 1  96      45.854  26.155  26.209  0.00  0.00           C  
ATOM   1461  NE2 HIS 1  96      44.875  27.069  26.162  0.00  0.00           N  
ATOM   1462  H   HIS 1  96      43.034  27.125  30.413  0.00  0.00           H  
ATOM   1463  HA  HIS 1  96      45.464  25.487  30.147  0.00  0.00           H  
ATOM   1464  HB2 HIS 1  96      45.372  28.402  29.923  0.00  0.00           H  
ATOM   1465  HB3 HIS 1  96      46.860  27.365  30.047  0.00  0.00           H  
ATOM   1466  HD1 HIS 1  96      46.778  25.226  27.879  0.00  0.00           H  
ATOM   1467  HD2 HIS 1  96      43.965  28.353  27.670  0.00  0.00           H  
ATOM   1468  HE1 HIS 1  96      46.077  25.389  25.480  0.00  0.00           H  
ATOM   1469  HE2 HIS 1  96      44.239  27.184  25.386  0.00  0.00           H  
ATOM   1470  N   GLY 1  97      44.375  25.848  32.840  0.00  0.00           N  
ATOM   1471  CA  GLY 1  97      44.218  25.862  34.307  0.00  0.00           C  
ATOM   1472  C   GLY 1  97      44.346  24.362  34.979  0.00  0.00           C  
ATOM   1473  O   GLY 1  97      44.980  23.487  34.347  0.00  0.00           O  
ATOM   1474  H   GLY 1  97      43.910  25.149  32.278  0.00  0.00           H  
ATOM   1475  HA2 GLY 1  97      44.968  26.451  34.835  0.00  0.00           H  
ATOM   1476  HA3 GLY 1  97      43.208  26.255  34.421  0.00  0.00           H  
ATOM   1477  N   PRO 1  98      43.686  24.136  36.028  0.00  0.00           N  
ATOM   1478  CA  PRO 1  98      43.721  22.852  36.775  0.00  0.00           C  
ATOM   1479  C   PRO 1  98      43.068  21.667  36.023  0.00  0.00           C  
ATOM   1480  O   PRO 1  98      43.304  20.538  36.490  0.00  0.00           O  
ATOM   1481  CB  PRO 1  98      42.948  23.146  38.026  0.00  0.00           C  
ATOM   1482  CG  PRO 1  98      41.791  24.197  37.775  0.00  0.00           C  
ATOM   1483  CD  PRO 1  98      42.668  24.979  36.705  0.00  0.00           C  
ATOM   1484  HA  PRO 1  98      44.743  22.570  37.030  0.00  0.00           H  
ATOM   1485  HB2 PRO 1  98      42.435  22.263  38.408  0.00  0.00           H  
ATOM   1486  HB3 PRO 1  98      43.623  23.584  38.761  0.00  0.00           H  
ATOM   1487  HG2 PRO 1  98      40.881  23.788  37.338  0.00  0.00           H  
ATOM   1488  HG3 PRO 1  98      41.684  24.866  38.629  0.00  0.00           H  
ATOM   1489  HD2 PRO 1  98      42.014  25.345  35.914  0.00  0.00           H  
ATOM   1490  HD3 PRO 1  98      43.238  25.847  37.036  0.00  0.00           H  
ATOM   1491  N   ASN 1  99      42.508  21.771  34.824  0.00  0.00           N  
ATOM   1492  CA  ASN 1  99      41.720  20.883  33.976  0.00  0.00           C  
ATOM   1493  C   ASN 1  99      40.669  20.037  34.719  0.00  0.00           C  
ATOM   1494  O   ASN 1  99      40.696  18.814  34.705  0.00  0.00           O  
ATOM   1495  CB  ASN 1  99      42.552  20.033  33.019  0.00  0.00           C  
ATOM   1496  CG  ASN 1  99      43.435  20.691  31.986  0.00  0.00           C  
ATOM   1497  OD1 ASN 1  99      43.067  21.597  31.260  0.00  0.00           O  
ATOM   1498  ND2 ASN 1  99      44.661  20.280  31.860  0.00  0.00           N  
ATOM   1499  H   ASN 1  99      42.404  22.723  34.503  0.00  0.00           H  
ATOM   1500  HA  ASN 1  99      41.114  21.530  33.342  0.00  0.00           H  
ATOM   1501  HB2 ASN 1  99      43.293  19.616  33.702  0.00  0.00           H  
ATOM   1502  HB3 ASN 1  99      42.011  19.168  32.636  0.00  0.00           H  
ATOM   1503 HD21 ASN 1  99      45.116  20.583  31.010  0.00  0.00           H  
ATOM   1504 HD22 ASN 1  99      44.999  19.557  32.480  0.00  0.00           H  
ATOM   1505  N   VAL 1 100      39.766  20.750  35.383  0.00  0.00           N  
ATOM   1506  CA  VAL 1 100      38.661  20.185  36.136  0.00  0.00           C  
ATOM   1507  C   VAL 1 100      37.571  21.227  36.133  0.00  0.00           C  
ATOM   1508  O   VAL 1 100      37.704  22.281  36.822  0.00  0.00           O  
ATOM   1509  CB  VAL 1 100      39.156  19.729  37.587  0.00  0.00           C  
ATOM   1510  CG1 VAL 1 100      39.717  20.893  38.511  0.00  0.00           C  
ATOM   1511  CG2 VAL 1 100      38.110  18.874  38.445  0.00  0.00           C  
ATOM   1512  H   VAL 1 100      39.845  21.756  35.372  0.00  0.00           H  
ATOM   1513  HA  VAL 1 100      38.308  19.331  35.558  0.00  0.00           H  
ATOM   1514  HB  VAL 1 100      39.955  18.994  37.495  0.00  0.00           H  
ATOM   1515 HG11 VAL 1 100      38.888  21.547  38.780  0.00  0.00           H  
ATOM   1516 HG12 VAL 1 100      40.111  20.493  39.446  0.00  0.00           H  
ATOM   1517 HG13 VAL 1 100      40.482  21.410  37.932  0.00  0.00           H  
ATOM   1518 HG21 VAL 1 100      37.416  19.667  38.723  0.00  0.00           H  
ATOM   1519 HG22 VAL 1 100      37.587  18.130  37.844  0.00  0.00           H  
ATOM   1520 HG23 VAL 1 100      38.650  18.415  39.272  0.00  0.00           H  
ATOM   1521  N   THR 1 101      36.367  21.031  35.571  0.00  0.00           N  
ATOM   1522  CA  THR 1 101      35.149  21.893  35.616  0.00  0.00           C  
ATOM   1523  C   THR 1 101      34.405  21.775  37.027  0.00  0.00           C  
ATOM   1524  O   THR 1 101      34.378  20.659  37.542  0.00  0.00           O  
ATOM   1525  CB  THR 1 101      34.176  21.574  34.419  0.00  0.00           C  
ATOM   1526  OG1 THR 1 101      34.877  21.703  33.216  0.00  0.00           O  
ATOM   1527  CG2 THR 1 101      33.119  22.691  34.371  0.00  0.00           C  
ATOM   1528  H   THR 1 101      36.351  20.116  35.143  0.00  0.00           H  
ATOM   1529  HA  THR 1 101      35.574  22.885  35.460  0.00  0.00           H  
ATOM   1530  HB  THR 1 101      33.736  20.577  34.427  0.00  0.00           H  
ATOM   1531  HG1 THR 1 101      35.451  20.934  33.188  0.00  0.00           H  
ATOM   1532 HG21 THR 1 101      32.415  22.520  33.557  0.00  0.00           H  
ATOM   1533 HG22 THR 1 101      32.493  22.570  35.255  0.00  0.00           H  
ATOM   1534 HG23 THR 1 101      33.560  23.688  34.337  0.00  0.00           H  
ATOM   1535  N   VAL 1 102      33.774  22.861  37.545  0.00  0.00           N  
ATOM   1536  CA  VAL 1 102      33.067  22.954  38.858  0.00  0.00           C  
ATOM   1537  C   VAL 1 102      31.842  23.899  38.649  0.00  0.00           C  
ATOM   1538  O   VAL 1 102      31.768  24.614  37.634  0.00  0.00           O  
ATOM   1539  CB  VAL 1 102      33.882  23.451  40.049  0.00  0.00           C  
ATOM   1540  CG1 VAL 1 102      34.804  22.316  40.464  0.00  0.00           C  
ATOM   1541  CG2 VAL 1 102      34.555  24.742  39.736  0.00  0.00           C  
ATOM   1542  H   VAL 1 102      33.775  23.659  36.926  0.00  0.00           H  
ATOM   1543  HA  VAL 1 102      32.688  21.944  39.015  0.00  0.00           H  
ATOM   1544  HB  VAL 1 102      33.201  23.606  40.886  0.00  0.00           H  
ATOM   1545 HG11 VAL 1 102      34.279  21.391  40.706  0.00  0.00           H  
ATOM   1546 HG12 VAL 1 102      35.395  22.021  39.598  0.00  0.00           H  
ATOM   1547 HG13 VAL 1 102      35.410  22.646  41.308  0.00  0.00           H  
ATOM   1548 HG21 VAL 1 102      35.235  24.667  38.887  0.00  0.00           H  
ATOM   1549 HG22 VAL 1 102      33.792  25.473  39.470  0.00  0.00           H  
ATOM   1550 HG23 VAL 1 102      35.016  25.085  40.662  0.00  0.00           H  
ATOM   1551  N   ARG 1 103      30.864  23.997  39.557  0.00  0.00           N  
ATOM   1552  CA  ARG 1 103      29.739  24.951  39.457  0.00  0.00           C  
ATOM   1553  C   ARG 1 103      30.064  26.204  40.214  0.00  0.00           C  
ATOM   1554  O   ARG 1 103      30.340  26.218  41.390  0.00  0.00           O  
ATOM   1555  CB  ARG 1 103      28.419  24.346  39.906  0.00  0.00           C  
ATOM   1556  CG  ARG 1 103      27.307  25.131  39.138  0.00  0.00           C  
ATOM   1557  CD  ARG 1 103      25.950  24.456  39.207  0.00  0.00           C  
ATOM   1558  NE  ARG 1 103      25.889  23.010  38.927  0.00  0.00           N  
ATOM   1559  CZ  ARG 1 103      25.346  22.415  37.853  0.00  0.00           C  
ATOM   1560  NH1 ARG 1 103      24.463  23.084  37.053  0.00  0.00           N  
ATOM   1561  NH2 ARG 1 103      25.490  21.170  37.585  0.00  0.00           N  
ATOM   1562  H   ARG 1 103      31.000  23.474  40.410  0.00  0.00           H  
ATOM   1563  HA  ARG 1 103      29.640  25.080  38.379  0.00  0.00           H  
ATOM   1564  HB2 ARG 1 103      28.429  23.329  39.515  0.00  0.00           H  
ATOM   1565  HB3 ARG 1 103      28.275  24.243  40.982  0.00  0.00           H  
ATOM   1566  HG2 ARG 1 103      27.202  26.115  39.593  0.00  0.00           H  
ATOM   1567  HG3 ARG 1 103      27.530  25.235  38.076  0.00  0.00           H  
ATOM   1568  HD2 ARG 1 103      25.627  24.470  40.248  0.00  0.00           H  
ATOM   1569  HD3 ARG 1 103      25.233  25.003  38.595  0.00  0.00           H  
ATOM   1570  HE  ARG 1 103      26.462  22.391  39.482  0.00  0.00           H  
ATOM   1571 HH11 ARG 1 103      23.836  22.603  36.424  0.00  0.00           H  
ATOM   1572 HH12 ARG 1 103      24.268  24.025  37.364  0.00  0.00           H  
ATOM   1573 HH21 ARG 1 103      24.916  20.666  36.924  0.00  0.00           H  
ATOM   1574 HH22 ARG 1 103      25.998  20.618  38.261  0.00  0.00           H  
ATOM   1575  N   ALA 1 104      29.913  27.349  39.468  0.00  0.00           N  
ATOM   1576  CA  ALA 1 104      30.229  28.670  39.945  0.00  0.00           C  
ATOM   1577  C   ALA 1 104      28.980  29.461  40.251  0.00  0.00           C  
ATOM   1578  O   ALA 1 104      27.909  29.180  39.671  0.00  0.00           O  
ATOM   1579  CB  ALA 1 104      31.119  29.411  38.930  0.00  0.00           C  
ATOM   1580  H   ALA 1 104      29.631  27.362  38.498  0.00  0.00           H  
ATOM   1581  HA  ALA 1 104      30.743  28.544  40.898  0.00  0.00           H  
ATOM   1582  HB1 ALA 1 104      30.438  29.736  38.144  0.00  0.00           H  
ATOM   1583  HB2 ALA 1 104      31.671  30.268  39.317  0.00  0.00           H  
ATOM   1584  HB3 ALA 1 104      31.902  28.720  38.616  0.00  0.00           H  
ATOM   1585  N   ASN 1 105      29.057  30.527  41.086  0.00  0.00           N  
ATOM   1586  CA  ASN 1 105      28.108  31.690  41.011  0.00  0.00           C  
ATOM   1587  C   ASN 1 105      28.604  32.730  40.036  0.00  0.00           C  
ATOM   1588  O   ASN 1 105      29.777  32.981  39.909  0.00  0.00           O  
ATOM   1589  CB  ASN 1 105      27.929  32.386  42.302  0.00  0.00           C  
ATOM   1590  CG  ASN 1 105      27.109  31.569  43.316  0.00  0.00           C  
ATOM   1591  OD1 ASN 1 105      25.898  31.406  43.333  0.00  0.00           O  
ATOM   1592  ND2 ASN 1 105      27.782  31.127  44.272  0.00  0.00           N  
ATOM   1593  H   ASN 1 105      29.901  30.584  41.637  0.00  0.00           H  
ATOM   1594  HA  ASN 1 105      27.167  31.246  40.686  0.00  0.00           H  
ATOM   1595  HB2 ASN 1 105      28.854  32.654  42.812  0.00  0.00           H  
ATOM   1596  HB3 ASN 1 105      27.309  33.262  42.114  0.00  0.00           H  
ATOM   1597 HD21 ASN 1 105      27.265  30.489  44.860  0.00  0.00           H  
ATOM   1598 HD22 ASN 1 105      28.791  31.165  44.251  0.00  0.00           H  
ATOM   1599  N   ILE 1 106      27.752  33.314  39.168  0.00  0.00           N  
ATOM   1600  CA  ILE 1 106      27.995  34.244  38.087  0.00  0.00           C  
ATOM   1601  C   ILE 1 106      27.051  35.396  38.104  0.00  0.00           C  
ATOM   1602  O   ILE 1 106      25.804  35.174  38.072  0.00  0.00           O  
ATOM   1603  CB  ILE 1 106      27.957  33.522  36.762  0.00  0.00           C  
ATOM   1604  CG1 ILE 1 106      28.501  32.081  36.816  0.00  0.00           C  
ATOM   1605  CG2 ILE 1 106      28.610  34.436  35.689  0.00  0.00           C  
ATOM   1606  CD1 ILE 1 106      28.464  31.402  35.391  0.00  0.00           C  
ATOM   1607  H   ILE 1 106      26.814  32.946  39.243  0.00  0.00           H  
ATOM   1608  HA  ILE 1 106      28.989  34.688  38.136  0.00  0.00           H  
ATOM   1609  HB  ILE 1 106      26.903  33.429  36.499  0.00  0.00           H  
ATOM   1610 HG12 ILE 1 106      29.538  32.066  37.153  0.00  0.00           H  
ATOM   1611 HG13 ILE 1 106      27.823  31.470  37.411  0.00  0.00           H  
ATOM   1612 HG21 ILE 1 106      28.018  35.352  35.673  0.00  0.00           H  
ATOM   1613 HG22 ILE 1 106      29.646  34.721  35.871  0.00  0.00           H  
ATOM   1614 HG23 ILE 1 106      28.471  34.005  34.698  0.00  0.00           H  
ATOM   1615 HD11 ILE 1 106      28.544  30.325  35.543  0.00  0.00           H  
ATOM   1616 HD12 ILE 1 106      27.498  31.671  34.965  0.00  0.00           H  
ATOM   1617 HD13 ILE 1 106      29.399  31.620  34.874  0.00  0.00           H  
ATOM   1618  N   ALA 1 107      27.576  36.609  37.995  0.00  0.00           N  
ATOM   1619  CA  ALA 1 107      26.908  37.787  37.581  0.00  0.00           C  
ATOM   1620  C   ALA 1 107      26.988  37.999  36.025  0.00  0.00           C  
ATOM   1621  O   ALA 1 107      28.053  38.113  35.403  0.00  0.00           O  
ATOM   1622  CB  ALA 1 107      27.677  38.906  38.179  0.00  0.00           C  
ATOM   1623  H   ALA 1 107      28.544  36.783  38.226  0.00  0.00           H  
ATOM   1624  HA  ALA 1 107      25.916  37.752  38.031  0.00  0.00           H  
ATOM   1625  HB1 ALA 1 107      27.157  39.859  38.082  0.00  0.00           H  
ATOM   1626  HB2 ALA 1 107      27.901  38.587  39.197  0.00  0.00           H  
ATOM   1627  HB3 ALA 1 107      28.615  39.113  37.666  0.00  0.00           H  
ATOM   1628  N   ALA 1 108      25.785  38.072  35.481  0.00  0.00           N  
ATOM   1629  CA  ALA 1 108      25.545  38.337  34.061  0.00  0.00           C  
ATOM   1630  C   ALA 1 108      25.266  39.897  33.919  0.00  0.00           C  
ATOM   1631  O   ALA 1 108      24.097  40.353  34.047  0.00  0.00           O  
ATOM   1632  CB  ALA 1 108      24.326  37.420  33.685  0.00  0.00           C  
ATOM   1633  H   ALA 1 108      24.953  37.925  36.034  0.00  0.00           H  
ATOM   1634  HA  ALA 1 108      26.406  38.092  33.439  0.00  0.00           H  
ATOM   1635  HB1 ALA 1 108      24.701  36.438  33.394  0.00  0.00           H  
ATOM   1636  HB2 ALA 1 108      23.592  37.284  34.479  0.00  0.00           H  
ATOM   1637  HB3 ALA 1 108      23.703  37.943  32.960  0.00  0.00           H  
ATOM   1638  N   ILE 1 109      26.285  40.719  33.785  0.00  0.00           N  
ATOM   1639  CA  ILE 1 109      26.172  42.206  33.648  0.00  0.00           C  
ATOM   1640  C   ILE 1 109      25.363  42.528  32.407  0.00  0.00           C  
ATOM   1641  O   ILE 1 109      25.690  42.185  31.267  0.00  0.00           O  
ATOM   1642  CB  ILE 1 109      27.678  42.837  33.628  0.00  0.00           C  
ATOM   1643  CG1 ILE 1 109      28.387  42.667  35.033  0.00  0.00           C  
ATOM   1644  CG2 ILE 1 109      27.517  44.400  33.383  0.00  0.00           C  
ATOM   1645  CD1 ILE 1 109      29.824  43.283  35.105  0.00  0.00           C  
ATOM   1646  H   ILE 1 109      27.217  40.331  33.738  0.00  0.00           H  
ATOM   1647  HA  ILE 1 109      25.616  42.601  34.499  0.00  0.00           H  
ATOM   1648  HB  ILE 1 109      28.218  42.356  32.813  0.00  0.00           H  
ATOM   1649 HG12 ILE 1 109      27.849  43.132  35.859  0.00  0.00           H  
ATOM   1650 HG13 ILE 1 109      28.547  41.640  35.361  0.00  0.00           H  
ATOM   1651 HG21 ILE 1 109      28.459  44.805  33.013  0.00  0.00           H  
ATOM   1652 HG22 ILE 1 109      26.869  44.649  32.542  0.00  0.00           H  
ATOM   1653 HG23 ILE 1 109      27.050  44.797  34.285  0.00  0.00           H  
ATOM   1654 HD11 ILE 1 109      30.360  42.973  34.208  0.00  0.00           H  
ATOM   1655 HD12 ILE 1 109      29.736  44.364  35.204  0.00  0.00           H  
ATOM   1656 HD13 ILE 1 109      30.342  42.825  35.948  0.00  0.00           H  
ATOM   1657  N   THR 1 110      24.257  43.307  32.616  0.00  0.00           N  
ATOM   1658  CA  THR 1 110      23.286  43.796  31.585  0.00  0.00           C  
ATOM   1659  C   THR 1 110      23.338  45.284  31.413  0.00  0.00           C  
ATOM   1660  O   THR 1 110      22.702  45.775  30.476  0.00  0.00           O  
ATOM   1661  CB  THR 1 110      21.876  43.191  31.734  0.00  0.00           C  
ATOM   1662  OG1 THR 1 110      21.194  43.442  32.945  0.00  0.00           O  
ATOM   1663  CG2 THR 1 110      21.846  41.613  31.739  0.00  0.00           C  
ATOM   1664  H   THR 1 110      24.110  43.506  33.595  0.00  0.00           H  
ATOM   1665  HA  THR 1 110      23.741  43.479  30.647  0.00  0.00           H  
ATOM   1666  HB  THR 1 110      21.309  43.492  30.853  0.00  0.00           H  
ATOM   1667  HG1 THR 1 110      20.908  44.354  32.847  0.00  0.00           H  
ATOM   1668 HG21 THR 1 110      22.720  41.244  31.203  0.00  0.00           H  
ATOM   1669 HG22 THR 1 110      21.883  41.310  32.786  0.00  0.00           H  
ATOM   1670 HG23 THR 1 110      20.972  41.264  31.190  0.00  0.00           H  
ATOM   1671  N   GLU 1 111      24.019  46.073  32.284  0.00  0.00           N  
ATOM   1672  CA  GLU 1 111      24.203  47.433  32.097  0.00  0.00           C  
ATOM   1673  C   GLU 1 111      25.378  48.018  32.895  0.00  0.00           C  
ATOM   1674  O   GLU 1 111      25.525  47.792  34.067  0.00  0.00           O  
ATOM   1675  CB  GLU 1 111      23.009  48.297  32.510  0.00  0.00           C  
ATOM   1676  CG  GLU 1 111      23.125  49.796  32.176  0.00  0.00           C  
ATOM   1677  CD  GLU 1 111      21.725  50.403  32.265  0.00  0.00           C  
ATOM   1678  OE1 GLU 1 111      21.323  51.077  31.288  0.00  0.00           O  
ATOM   1679  OE2 GLU 1 111      21.017  50.124  33.284  0.00  0.00           O  
ATOM   1680  H   GLU 1 111      24.481  45.629  33.064  0.00  0.00           H  
ATOM   1681  HA  GLU 1 111      24.381  47.641  31.042  0.00  0.00           H  
ATOM   1682  HB2 GLU 1 111      22.120  47.899  32.020  0.00  0.00           H  
ATOM   1683  HB3 GLU 1 111      22.870  48.195  33.586  0.00  0.00           H  
ATOM   1684  HG2 GLU 1 111      23.806  50.287  32.871  0.00  0.00           H  
ATOM   1685  HG3 GLU 1 111      23.450  49.841  31.136  0.00  0.00           H  
ATOM   1686  N   SER 1 112      26.274  48.818  32.246  0.00  0.00           N  
ATOM   1687  CA  SER 1 112      27.456  49.279  32.909  0.00  0.00           C  
ATOM   1688  C   SER 1 112      27.896  50.547  32.331  0.00  0.00           C  
ATOM   1689  O   SER 1 112      27.630  50.883  31.144  0.00  0.00           O  
ATOM   1690  CB  SER 1 112      28.461  48.185  32.965  0.00  0.00           C  
ATOM   1691  OG  SER 1 112      29.064  47.971  31.737  0.00  0.00           O  
ATOM   1692  H   SER 1 112      26.093  49.065  31.284  0.00  0.00           H  
ATOM   1693  HA  SER 1 112      27.233  49.450  33.962  0.00  0.00           H  
ATOM   1694  HB2 SER 1 112      29.299  48.455  33.608  0.00  0.00           H  
ATOM   1695  HB3 SER 1 112      28.021  47.277  33.376  0.00  0.00           H  
ATOM   1696  HG  SER 1 112      28.388  47.528  31.218  0.00  0.00           H  
ATOM   1697  N   ASP 1 113      28.806  51.198  33.036  0.00  0.00           N  
ATOM   1698  CA  ASP 1 113      29.561  52.450  32.564  0.00  0.00           C  
ATOM   1699  C   ASP 1 113      30.983  52.461  33.234  0.00  0.00           C  
ATOM   1700  O   ASP 1 113      31.163  52.081  34.400  0.00  0.00           O  
ATOM   1701  CB  ASP 1 113      28.721  53.640  33.035  0.00  0.00           C  
ATOM   1702  CG  ASP 1 113      29.210  54.977  32.466  0.00  0.00           C  
ATOM   1703  OD1 ASP 1 113      30.103  54.981  31.550  0.00  0.00           O  
ATOM   1704  OD2 ASP 1 113      28.709  56.043  32.857  0.00  0.00           O  
ATOM   1705  H   ASP 1 113      28.992  50.822  33.954  0.00  0.00           H  
ATOM   1706  HA  ASP 1 113      29.585  52.456  31.475  0.00  0.00           H  
ATOM   1707  HB2 ASP 1 113      27.674  53.528  32.752  0.00  0.00           H  
ATOM   1708  HB3 ASP 1 113      28.520  53.740  34.102  0.00  0.00           H  
ATOM   1709  N   LYS 1 114      31.951  52.953  32.484  0.00  0.00           N  
ATOM   1710  CA  LYS 1 114      33.365  52.995  32.825  0.00  0.00           C  
ATOM   1711  C   LYS 1 114      33.864  51.792  33.645  0.00  0.00           C  
ATOM   1712  O   LYS 1 114      34.909  51.835  34.292  0.00  0.00           O  
ATOM   1713  CB  LYS 1 114      33.815  54.328  33.412  0.00  0.00           C  
ATOM   1714  CG  LYS 1 114      33.845  55.551  32.514  0.00  0.00           C  
ATOM   1715  CD  LYS 1 114      33.927  56.881  33.169  0.00  0.00           C  
ATOM   1716  CE  LYS 1 114      35.301  57.037  33.972  0.00  0.00           C  
ATOM   1717  NZ  LYS 1 114      35.363  58.384  34.585  0.00  0.00           N  
ATOM   1718  H   LYS 1 114      31.743  53.268  31.547  0.00  0.00           H  
ATOM   1719  HA  LYS 1 114      33.904  52.933  31.879  0.00  0.00           H  
ATOM   1720  HB2 LYS 1 114      33.079  54.661  34.144  0.00  0.00           H  
ATOM   1721  HB3 LYS 1 114      34.779  54.235  33.912  0.00  0.00           H  
ATOM   1722  HG2 LYS 1 114      34.689  55.412  31.838  0.00  0.00           H  
ATOM   1723  HG3 LYS 1 114      32.914  55.527  31.946  0.00  0.00           H  
ATOM   1724  HD2 LYS 1 114      33.795  57.725  32.491  0.00  0.00           H  
ATOM   1725  HD3 LYS 1 114      33.118  56.990  33.891  0.00  0.00           H  
ATOM   1726  HE2 LYS 1 114      35.311  56.315  34.789  0.00  0.00           H  
ATOM   1727  HE3 LYS 1 114      36.144  56.904  33.295  0.00  0.00           H  
ATOM   1728  HZ1 LYS 1 114      36.261  58.538  35.021  0.00  0.00           H  
ATOM   1729  HZ2 LYS 1 114      35.208  59.123  33.915  0.00  0.00           H  
ATOM   1730  HZ3 LYS 1 114      34.744  58.451  35.380  0.00  0.00           H  
ATOM   1731  N   PHE 1 115      33.417  50.594  33.193  0.00  0.00           N  
ATOM   1732  CA  PHE 1 115      33.793  49.318  33.766  0.00  0.00           C  
ATOM   1733  C   PHE 1 115      34.597  48.451  32.738  0.00  0.00           C  
ATOM   1734  O   PHE 1 115      35.686  47.962  33.126  0.00  0.00           O  
ATOM   1735  CB  PHE 1 115      32.441  48.651  34.064  0.00  0.00           C  
ATOM   1736  CG  PHE 1 115      32.720  47.322  34.695  0.00  0.00           C  
ATOM   1737  CD1 PHE 1 115      33.218  47.051  35.964  0.00  0.00           C  
ATOM   1738  CD2 PHE 1 115      32.645  46.293  33.818  0.00  0.00           C  
ATOM   1739  CE1 PHE 1 115      33.516  45.792  36.431  0.00  0.00           C  
ATOM   1740  CE2 PHE 1 115      32.799  45.009  34.341  0.00  0.00           C  
ATOM   1741  CZ  PHE 1 115      33.300  44.716  35.575  0.00  0.00           C  
ATOM   1742  H   PHE 1 115      32.636  50.649  32.554  0.00  0.00           H  
ATOM   1743  HA  PHE 1 115      34.354  49.345  34.701  0.00  0.00           H  
ATOM   1744  HB2 PHE 1 115      31.879  49.244  34.786  0.00  0.00           H  
ATOM   1745  HB3 PHE 1 115      31.835  48.547  33.164  0.00  0.00           H  
ATOM   1746  HD1 PHE 1 115      33.283  47.931  36.586  0.00  0.00           H  
ATOM   1747  HD2 PHE 1 115      32.261  46.378  32.812  0.00  0.00           H  
ATOM   1748  HE1 PHE 1 115      33.894  45.587  37.422  0.00  0.00           H  
ATOM   1749  HE2 PHE 1 115      32.593  44.160  33.706  0.00  0.00           H  
ATOM   1750  HZ  PHE 1 115      33.496  43.717  35.935  0.00  0.00           H  
ATOM   1751  N   PHE 1 116      34.052  48.246  31.529  0.00  0.00           N  
ATOM   1752  CA  PHE 1 116      34.722  47.570  30.476  0.00  0.00           C  
ATOM   1753  C   PHE 1 116      35.648  48.500  29.673  0.00  0.00           C  
ATOM   1754  O   PHE 1 116      35.323  49.668  29.437  0.00  0.00           O  
ATOM   1755  CB  PHE 1 116      33.728  46.882  29.448  0.00  0.00           C  
ATOM   1756  CG  PHE 1 116      32.905  45.801  30.114  0.00  0.00           C  
ATOM   1757  CD1 PHE 1 116      33.287  44.435  30.152  0.00  0.00           C  
ATOM   1758  CD2 PHE 1 116      31.553  46.092  30.496  0.00  0.00           C  
ATOM   1759  CE1 PHE 1 116      32.438  43.415  30.686  0.00  0.00           C  
ATOM   1760  CE2 PHE 1 116      30.727  45.062  30.951  0.00  0.00           C  
ATOM   1761  CZ  PHE 1 116      31.142  43.726  31.080  0.00  0.00           C  
ATOM   1762  H   PHE 1 116      33.163  48.657  31.284  0.00  0.00           H  
ATOM   1763  HA  PHE 1 116      35.341  46.772  30.886  0.00  0.00           H  
ATOM   1764  HB2 PHE 1 116      33.174  47.695  28.978  0.00  0.00           H  
ATOM   1765  HB3 PHE 1 116      34.377  46.459  28.682  0.00  0.00           H  
ATOM   1766  HD1 PHE 1 116      34.130  44.029  29.613  0.00  0.00           H  
ATOM   1767  HD2 PHE 1 116      31.185  47.083  30.274  0.00  0.00           H  
ATOM   1768  HE1 PHE 1 116      32.799  42.400  30.757  0.00  0.00           H  
ATOM   1769  HE2 PHE 1 116      29.741  45.236  31.357  0.00  0.00           H  
ATOM   1770  HZ  PHE 1 116      30.508  42.989  31.553  0.00  0.00           H  
ATOM   1771  N   ILE 1 117      36.818  48.093  29.230  0.00  0.00           N  
ATOM   1772  CA  ILE 1 117      37.888  48.800  28.560  0.00  0.00           C  
ATOM   1773  C   ILE 1 117      37.944  48.568  27.038  0.00  0.00           C  
ATOM   1774  O   ILE 1 117      38.006  47.426  26.485  0.00  0.00           O  
ATOM   1775  CB  ILE 1 117      39.243  48.320  29.209  0.00  0.00           C  
ATOM   1776  CG1 ILE 1 117      39.135  48.495  30.747  0.00  0.00           C  
ATOM   1777  CG2 ILE 1 117      40.452  49.169  28.682  0.00  0.00           C  
ATOM   1778  CD1 ILE 1 117      40.570  48.475  31.404  0.00  0.00           C  
ATOM   1779  H   ILE 1 117      37.085  47.135  29.402  0.00  0.00           H  
ATOM   1780  HA  ILE 1 117      37.796  49.875  28.716  0.00  0.00           H  
ATOM   1781  HB  ILE 1 117      39.433  47.256  29.070  0.00  0.00           H  
ATOM   1782 HG12 ILE 1 117      38.745  49.485  30.980  0.00  0.00           H  
ATOM   1783 HG13 ILE 1 117      38.536  47.663  31.118  0.00  0.00           H  
ATOM   1784 HG21 ILE 1 117      40.234  50.235  28.751  0.00  0.00           H  
ATOM   1785 HG22 ILE 1 117      41.364  48.914  29.223  0.00  0.00           H  
ATOM   1786 HG23 ILE 1 117      40.748  48.888  27.671  0.00  0.00           H  
ATOM   1787 HD11 ILE 1 117      41.127  49.385  31.179  0.00  0.00           H  
ATOM   1788 HD12 ILE 1 117      40.294  48.463  32.458  0.00  0.00           H  
ATOM   1789 HD13 ILE 1 117      41.008  47.494  31.221  0.00  0.00           H  
ATOM   1790  N   ASN 1 118      38.010  49.625  26.166  0.00  0.00           N  
ATOM   1791  CA  ASN 1 118      37.937  49.575  24.654  0.00  0.00           C  
ATOM   1792  C   ASN 1 118      39.082  48.773  24.040  0.00  0.00           C  
ATOM   1793  O   ASN 1 118      40.243  49.282  24.136  0.00  0.00           O  
ATOM   1794  CB  ASN 1 118      37.873  50.964  24.139  0.00  0.00           C  
ATOM   1795  CG  ASN 1 118      37.283  51.156  22.737  0.00  0.00           C  
ATOM   1796  OD1 ASN 1 118      36.993  50.247  22.019  0.00  0.00           O  
ATOM   1797  ND2 ASN 1 118      37.047  52.361  22.341  0.00  0.00           N  
ATOM   1798  H   ASN 1 118      38.070  50.576  26.502  0.00  0.00           H  
ATOM   1799  HA  ASN 1 118      37.047  49.002  24.394  0.00  0.00           H  
ATOM   1800  HB2 ASN 1 118      37.331  51.615  24.825  0.00  0.00           H  
ATOM   1801  HB3 ASN 1 118      38.913  51.277  24.050  0.00  0.00           H  
ATOM   1802 HD21 ASN 1 118      36.552  52.520  21.476  0.00  0.00           H  
ATOM   1803 HD22 ASN 1 118      37.116  53.167  22.946  0.00  0.00           H  
ATOM   1804  N   GLY 1 119      38.822  47.512  23.628  0.00  0.00           N  
ATOM   1805  CA  GLY 1 119      39.819  46.695  22.921  0.00  0.00           C  
ATOM   1806  C   GLY 1 119      40.906  45.857  23.688  0.00  0.00           C  
ATOM   1807  O   GLY 1 119      41.874  45.390  23.024  0.00  0.00           O  
ATOM   1808  H   GLY 1 119      37.849  47.281  23.486  0.00  0.00           H  
ATOM   1809  HA2 GLY 1 119      39.271  45.922  22.382  0.00  0.00           H  
ATOM   1810  HA3 GLY 1 119      40.258  47.272  22.107  0.00  0.00           H  
ATOM   1811  N   SER 1 120      40.794  45.870  25.065  0.00  0.00           N  
ATOM   1812  CA  SER 1 120      41.475  45.126  26.016  0.00  0.00           C  
ATOM   1813  C   SER 1 120      41.331  43.593  25.821  0.00  0.00           C  
ATOM   1814  O   SER 1 120      42.078  42.835  26.452  0.00  0.00           O  
ATOM   1815  CB  SER 1 120      41.006  45.476  27.465  0.00  0.00           C  
ATOM   1816  OG  SER 1 120      39.801  44.879  27.744  0.00  0.00           O  
ATOM   1817  H   SER 1 120      40.006  46.430  25.359  0.00  0.00           H  
ATOM   1818  HA  SER 1 120      42.558  45.230  25.952  0.00  0.00           H  
ATOM   1819  HB2 SER 1 120      41.763  45.136  28.173  0.00  0.00           H  
ATOM   1820  HB3 SER 1 120      40.937  46.564  27.496  0.00  0.00           H  
ATOM   1821  HG  SER 1 120      39.813  44.662  28.679  0.00  0.00           H  
ATOM   1822  N   ASN 1 121      40.320  43.141  25.061  0.00  0.00           N  
ATOM   1823  CA  ASN 1 121      40.177  41.737  24.749  0.00  0.00           C  
ATOM   1824  C   ASN 1 121      39.840  40.859  25.987  0.00  0.00           C  
ATOM   1825  O   ASN 1 121      40.109  39.673  25.891  0.00  0.00           O  
ATOM   1826  CB  ASN 1 121      41.314  41.232  23.851  0.00  0.00           C  
ATOM   1827  CG  ASN 1 121      41.381  41.928  22.486  0.00  0.00           C  
ATOM   1828  OD1 ASN 1 121      40.361  42.330  21.884  0.00  0.00           O  
ATOM   1829  ND2 ASN 1 121      42.582  42.147  21.953  0.00  0.00           N  
ATOM   1830  H   ASN 1 121      39.673  43.813  24.673  0.00  0.00           H  
ATOM   1831  HA  ASN 1 121      39.346  41.678  24.046  0.00  0.00           H  
ATOM   1832  HB2 ASN 1 121      42.238  41.252  24.428  0.00  0.00           H  
ATOM   1833  HB3 ASN 1 121      41.217  40.179  23.586  0.00  0.00           H  
ATOM   1834 HD21 ASN 1 121      42.590  42.572  21.037  0.00  0.00           H  
ATOM   1835 HD22 ASN 1 121      43.447  41.910  22.418  0.00  0.00           H  
ATOM   1836  N   TRP 1 122      39.272  41.459  27.039  0.00  0.00           N  
ATOM   1837  CA  TRP 1 122      38.650  40.740  28.171  0.00  0.00           C  
ATOM   1838  C   TRP 1 122      37.172  41.086  28.261  0.00  0.00           C  
ATOM   1839  O   TRP 1 122      36.678  42.281  28.075  0.00  0.00           O  
ATOM   1840  CB  TRP 1 122      39.476  40.812  29.349  0.00  0.00           C  
ATOM   1841  CG  TRP 1 122      39.735  42.124  30.075  0.00  0.00           C  
ATOM   1842  CD1 TRP 1 122      40.834  42.834  29.980  0.00  0.00           C  
ATOM   1843  CD2 TRP 1 122      38.822  42.798  31.020  0.00  0.00           C  
ATOM   1844  NE1 TRP 1 122      40.730  43.876  30.851  0.00  0.00           N  
ATOM   1845  CE2 TRP 1 122      39.443  43.990  31.313  0.00  0.00           C  
ATOM   1846  CE3 TRP 1 122      37.478  42.647  31.534  0.00  0.00           C  
ATOM   1847  CZ2 TRP 1 122      38.879  45.011  32.228  0.00  0.00           C  
ATOM   1848  CZ3 TRP 1 122      36.797  43.701  32.222  0.00  0.00           C  
ATOM   1849  CH2 TRP 1 122      37.528  44.815  32.545  0.00  0.00           C  
ATOM   1850  H   TRP 1 122      39.326  42.466  27.101  0.00  0.00           H  
ATOM   1851  HA  TRP 1 122      38.701  39.701  27.845  0.00  0.00           H  
ATOM   1852  HB2 TRP 1 122      39.137  40.111  30.112  0.00  0.00           H  
ATOM   1853  HB3 TRP 1 122      40.500  40.558  29.074  0.00  0.00           H  
ATOM   1854  HD1 TRP 1 122      41.648  42.527  29.340  0.00  0.00           H  
ATOM   1855  HE1 TRP 1 122      41.408  44.614  30.976  0.00  0.00           H  
ATOM   1856  HE3 TRP 1 122      36.818  41.861  31.198  0.00  0.00           H  
ATOM   1857  HZ2 TRP 1 122      39.489  45.817  32.609  0.00  0.00           H  
ATOM   1858  HZ3 TRP 1 122      35.741  43.665  32.444  0.00  0.00           H  
ATOM   1859  HH2 TRP 1 122      37.128  45.645  33.107  0.00  0.00           H  
ATOM   1860  N   GLU 1 123      36.340  40.072  28.614  0.00  0.00           N  
ATOM   1861  CA  GLU 1 123      34.842  40.184  28.709  0.00  0.00           C  
ATOM   1862  C   GLU 1 123      34.247  40.002  30.094  0.00  0.00           C  
ATOM   1863  O   GLU 1 123      33.008  39.779  30.206  0.00  0.00           O  
ATOM   1864  CB  GLU 1 123      34.223  39.061  27.830  0.00  0.00           C  
ATOM   1865  CG  GLU 1 123      34.381  39.151  26.298  0.00  0.00           C  
ATOM   1866  CD  GLU 1 123      35.812  38.922  25.848  0.00  0.00           C  
ATOM   1867  OE1 GLU 1 123      36.295  37.753  25.964  0.00  0.00           O  
ATOM   1868  OE2 GLU 1 123      36.506  39.859  25.444  0.00  0.00           O  
ATOM   1869  H   GLU 1 123      36.745  39.167  28.807  0.00  0.00           H  
ATOM   1870  HA  GLU 1 123      34.573  41.200  28.419  0.00  0.00           H  
ATOM   1871  HB2 GLU 1 123      34.614  38.133  28.245  0.00  0.00           H  
ATOM   1872  HB3 GLU 1 123      33.134  39.067  27.887  0.00  0.00           H  
ATOM   1873  HG2 GLU 1 123      33.705  38.400  25.887  0.00  0.00           H  
ATOM   1874  HG3 GLU 1 123      33.971  40.081  25.905  0.00  0.00           H  
ATOM   1875  N   GLY 1 124      34.977  39.960  31.182  0.00  0.00           N  
ATOM   1876  CA  GLY 1 124      34.537  39.686  32.538  0.00  0.00           C  
ATOM   1877  C   GLY 1 124      35.733  39.594  33.614  0.00  0.00           C  
ATOM   1878  O   GLY 1 124      36.916  39.611  33.251  0.00  0.00           O  
ATOM   1879  H   GLY 1 124      35.944  39.771  30.958  0.00  0.00           H  
ATOM   1880  HA2 GLY 1 124      33.889  40.520  32.808  0.00  0.00           H  
ATOM   1881  HA3 GLY 1 124      33.934  38.788  32.665  0.00  0.00           H  
ATOM   1882  N   ILE 1 125      35.412  39.302  34.865  0.00  0.00           N  
ATOM   1883  CA  ILE 1 125      36.311  39.305  36.018  0.00  0.00           C  
ATOM   1884  C   ILE 1 125      36.262  37.968  36.807  0.00  0.00           C  
ATOM   1885  O   ILE 1 125      35.201  37.411  37.116  0.00  0.00           O  
ATOM   1886  CB  ILE 1 125      36.171  40.409  37.067  0.00  0.00           C  
ATOM   1887  CG1 ILE 1 125      36.248  41.761  36.258  0.00  0.00           C  
ATOM   1888  CG2 ILE 1 125      37.171  40.359  38.242  0.00  0.00           C  
ATOM   1889  CD1 ILE 1 125      36.157  43.138  37.162  0.00  0.00           C  
ATOM   1890  H   ILE 1 125      34.427  39.131  35.009  0.00  0.00           H  
ATOM   1891  HA  ILE 1 125      37.288  39.460  35.560  0.00  0.00           H  
ATOM   1892  HB  ILE 1 125      35.153  40.396  37.457  0.00  0.00           H  
ATOM   1893 HG12 ILE 1 125      37.205  41.775  35.736  0.00  0.00           H  
ATOM   1894 HG13 ILE 1 125      35.466  41.763  35.499  0.00  0.00           H  
ATOM   1895 HG21 ILE 1 125      38.182  40.341  37.837  0.00  0.00           H  
ATOM   1896 HG22 ILE 1 125      37.261  41.308  38.770  0.00  0.00           H  
ATOM   1897 HG23 ILE 1 125      36.991  39.645  39.046  0.00  0.00           H  
ATOM   1898 HD11 ILE 1 125      37.069  43.270  37.744  0.00  0.00           H  
ATOM   1899 HD12 ILE 1 125      36.144  43.963  36.449  0.00  0.00           H  
ATOM   1900 HD13 ILE 1 125      35.342  43.187  37.883  0.00  0.00           H  
ATOM   1901  N   LEU 1 126      37.463  37.489  37.121  0.00  0.00           N  
ATOM   1902  CA  LEU 1 126      37.801  36.342  37.995  0.00  0.00           C  
ATOM   1903  C   LEU 1 126      38.488  36.902  39.234  0.00  0.00           C  
ATOM   1904  O   LEU 1 126      39.668  36.880  39.392  0.00  0.00           O  
ATOM   1905  CB  LEU 1 126      38.684  35.318  37.259  0.00  0.00           C  
ATOM   1906  CG  LEU 1 126      39.243  34.045  37.952  0.00  0.00           C  
ATOM   1907  CD1 LEU 1 126      38.034  33.107  38.277  0.00  0.00           C  
ATOM   1908  CD2 LEU 1 126      40.215  33.304  37.029  0.00  0.00           C  
ATOM   1909  H   LEU 1 126      38.263  37.996  36.770  0.00  0.00           H  
ATOM   1910  HA  LEU 1 126      36.877  35.800  38.196  0.00  0.00           H  
ATOM   1911  HB2 LEU 1 126      38.082  35.034  36.396  0.00  0.00           H  
ATOM   1912  HB3 LEU 1 126      39.495  35.816  36.728  0.00  0.00           H  
ATOM   1913  HG  LEU 1 126      39.748  34.270  38.892  0.00  0.00           H  
ATOM   1914 HD11 LEU 1 126      37.348  33.579  38.981  0.00  0.00           H  
ATOM   1915 HD12 LEU 1 126      37.551  32.966  37.310  0.00  0.00           H  
ATOM   1916 HD13 LEU 1 126      38.427  32.152  38.625  0.00  0.00           H  
ATOM   1917 HD21 LEU 1 126      40.154  32.218  37.097  0.00  0.00           H  
ATOM   1918 HD22 LEU 1 126      40.164  33.638  35.992  0.00  0.00           H  
ATOM   1919 HD23 LEU 1 126      41.211  33.692  37.242  0.00  0.00           H  
ATOM   1920  N   GLY 1 127      37.573  37.226  40.223  0.00  0.00           N  
ATOM   1921  CA  GLY 1 127      37.834  37.655  41.545  0.00  0.00           C  
ATOM   1922  C   GLY 1 127      38.154  36.517  42.544  0.00  0.00           C  
ATOM   1923  O   GLY 1 127      37.311  35.756  43.026  0.00  0.00           O  
ATOM   1924  H   GLY 1 127      36.596  37.203  39.966  0.00  0.00           H  
ATOM   1925  HA2 GLY 1 127      38.565  38.462  41.487  0.00  0.00           H  
ATOM   1926  HA3 GLY 1 127      36.855  38.058  41.804  0.00  0.00           H  
ATOM   1927  N   LEU 1 128      39.398  36.453  43.036  0.00  0.00           N  
ATOM   1928  CA  LEU 1 128      39.886  35.466  43.916  0.00  0.00           C  
ATOM   1929  C   LEU 1 128      39.800  35.737  45.471  0.00  0.00           C  
ATOM   1930  O   LEU 1 128      40.319  34.950  46.290  0.00  0.00           O  
ATOM   1931  CB  LEU 1 128      41.258  34.903  43.505  0.00  0.00           C  
ATOM   1932  CG  LEU 1 128      41.151  34.301  41.995  0.00  0.00           C  
ATOM   1933  CD1 LEU 1 128      42.567  34.109  41.454  0.00  0.00           C  
ATOM   1934  CD2 LEU 1 128      40.488  32.973  41.859  0.00  0.00           C  
ATOM   1935  H   LEU 1 128      39.969  37.239  42.761  0.00  0.00           H  
ATOM   1936  HA  LEU 1 128      39.244  34.585  43.909  0.00  0.00           H  
ATOM   1937  HB2 LEU 1 128      42.025  35.672  43.408  0.00  0.00           H  
ATOM   1938  HB3 LEU 1 128      41.632  34.141  44.189  0.00  0.00           H  
ATOM   1939  HG  LEU 1 128      40.699  35.038  41.332  0.00  0.00           H  
ATOM   1940 HD11 LEU 1 128      43.146  35.033  41.472  0.00  0.00           H  
ATOM   1941 HD12 LEU 1 128      43.092  33.382  42.073  0.00  0.00           H  
ATOM   1942 HD13 LEU 1 128      42.600  33.735  40.431  0.00  0.00           H  
ATOM   1943 HD21 LEU 1 128      40.871  32.219  42.546  0.00  0.00           H  
ATOM   1944 HD22 LEU 1 128      39.398  32.988  41.817  0.00  0.00           H  
ATOM   1945 HD23 LEU 1 128      40.738  32.645  40.850  0.00  0.00           H  
ATOM   1946  N   ALA 1 129      39.217  36.812  45.869  0.00  0.00           N  
ATOM   1947  CA  ALA 1 129      39.094  37.268  47.227  0.00  0.00           C  
ATOM   1948  C   ALA 1 129      37.992  36.511  47.969  0.00  0.00           C  
ATOM   1949  O   ALA 1 129      37.240  35.666  47.449  0.00  0.00           O  
ATOM   1950  CB  ALA 1 129      38.893  38.791  47.283  0.00  0.00           C  
ATOM   1951  H   ALA 1 129      38.624  37.251  45.180  0.00  0.00           H  
ATOM   1952  HA  ALA 1 129      40.010  37.047  47.776  0.00  0.00           H  
ATOM   1953  HB1 ALA 1 129      39.552  39.271  46.560  0.00  0.00           H  
ATOM   1954  HB2 ALA 1 129      37.860  39.062  47.063  0.00  0.00           H  
ATOM   1955  HB3 ALA 1 129      39.209  39.216  48.236  0.00  0.00           H  
ATOM   1956  N   TYR 1 130      37.899  36.797  49.256  0.00  0.00           N  
ATOM   1957  CA  TYR 1 130      37.021  36.066  50.191  0.00  0.00           C  
ATOM   1958  C   TYR 1 130      35.575  36.708  50.093  0.00  0.00           C  
ATOM   1959  O   TYR 1 130      35.379  37.840  49.818  0.00  0.00           O  
ATOM   1960  CB  TYR 1 130      37.617  36.151  51.594  0.00  0.00           C  
ATOM   1961  CG  TYR 1 130      39.008  35.579  51.800  0.00  0.00           C  
ATOM   1962  CD1 TYR 1 130      39.142  34.122  51.968  0.00  0.00           C  
ATOM   1963  CD2 TYR 1 130      40.232  36.334  51.743  0.00  0.00           C  
ATOM   1964  CE1 TYR 1 130      40.364  33.544  52.262  0.00  0.00           C  
ATOM   1965  CE2 TYR 1 130      41.475  35.685  51.915  0.00  0.00           C  
ATOM   1966  CZ  TYR 1 130      41.511  34.322  52.385  0.00  0.00           C  
ATOM   1967  OH  TYR 1 130      42.766  33.736  52.545  0.00  0.00           O  
ATOM   1968  H   TYR 1 130      38.387  37.594  49.638  0.00  0.00           H  
ATOM   1969  HA  TYR 1 130      36.888  35.044  49.834  0.00  0.00           H  
ATOM   1970  HB2 TYR 1 130      37.604  37.190  51.922  0.00  0.00           H  
ATOM   1971  HB3 TYR 1 130      36.957  35.511  52.180  0.00  0.00           H  
ATOM   1972  HD1 TYR 1 130      38.240  33.537  52.073  0.00  0.00           H  
ATOM   1973  HD2 TYR 1 130      40.205  37.357  51.398  0.00  0.00           H  
ATOM   1974  HE1 TYR 1 130      40.307  32.511  52.573  0.00  0.00           H  
ATOM   1975  HE2 TYR 1 130      42.412  36.221  51.931  0.00  0.00           H  
ATOM   1976  HH  TYR 1 130      42.784  32.829  52.860  0.00  0.00           H  
ATOM   1977  N   ALA 1 131      34.546  35.849  50.375  0.00  0.00           N  
ATOM   1978  CA  ALA 1 131      33.116  36.227  50.420  0.00  0.00           C  
ATOM   1979  C   ALA 1 131      32.755  37.466  51.322  0.00  0.00           C  
ATOM   1980  O   ALA 1 131      31.811  38.157  51.053  0.00  0.00           O  
ATOM   1981  CB  ALA 1 131      32.375  34.946  50.873  0.00  0.00           C  
ATOM   1982  H   ALA 1 131      34.808  34.906  50.625  0.00  0.00           H  
ATOM   1983  HA  ALA 1 131      32.841  36.448  49.389  0.00  0.00           H  
ATOM   1984  HB1 ALA 1 131      31.301  35.110  50.780  0.00  0.00           H  
ATOM   1985  HB2 ALA 1 131      32.696  34.056  50.332  0.00  0.00           H  
ATOM   1986  HB3 ALA 1 131      32.648  34.755  51.911  0.00  0.00           H  
ATOM   1987  N   GLU 1 132      33.529  37.936  52.279  0.00  0.00           N  
ATOM   1988  CA  GLU 1 132      33.138  39.139  53.069  0.00  0.00           C  
ATOM   1989  C   GLU 1 132      32.939  40.452  52.216  0.00  0.00           C  
ATOM   1990  O   GLU 1 132      32.252  41.400  52.560  0.00  0.00           O  
ATOM   1991  CB  GLU 1 132      34.307  39.261  54.154  0.00  0.00           C  
ATOM   1992  CG  GLU 1 132      34.253  40.505  55.082  0.00  0.00           C  
ATOM   1993  CD  GLU 1 132      32.933  40.545  55.917  0.00  0.00           C  
ATOM   1994  OE1 GLU 1 132      32.448  41.696  56.301  0.00  0.00           O  
ATOM   1995  OE2 GLU 1 132      32.368  39.484  56.225  0.00  0.00           O  
ATOM   1996  H   GLU 1 132      34.175  37.261  52.663  0.00  0.00           H  
ATOM   1997  HA  GLU 1 132      32.206  38.781  53.507  0.00  0.00           H  
ATOM   1998  HB2 GLU 1 132      34.345  38.391  54.810  0.00  0.00           H  
ATOM   1999  HB3 GLU 1 132      35.249  39.347  53.613  0.00  0.00           H  
ATOM   2000  HG2 GLU 1 132      35.002  40.283  55.842  0.00  0.00           H  
ATOM   2001  HG3 GLU 1 132      34.403  41.417  54.505  0.00  0.00           H  
ATOM   2002  N   ILE 1 133      33.724  40.565  51.116  0.00  0.00           N  
ATOM   2003  CA  ILE 1 133      33.579  41.618  50.126  0.00  0.00           C  
ATOM   2004  C   ILE 1 133      32.728  41.144  48.939  0.00  0.00           C  
ATOM   2005  O   ILE 1 133      32.825  41.693  47.812  0.00  0.00           O  
ATOM   2006  CB  ILE 1 133      34.923  42.253  49.755  0.00  0.00           C  
ATOM   2007  CG1 ILE 1 133      35.825  41.119  49.124  0.00  0.00           C  
ATOM   2008  CG2 ILE 1 133      35.534  42.961  50.968  0.00  0.00           C  
ATOM   2009  CD1 ILE 1 133      36.945  41.887  48.425  0.00  0.00           C  
ATOM   2010  H   ILE 1 133      34.169  39.704  50.833  0.00  0.00           H  
ATOM   2011  HA  ILE 1 133      32.907  42.394  50.493  0.00  0.00           H  
ATOM   2012  HB  ILE 1 133      34.763  43.024  49.002  0.00  0.00           H  
ATOM   2013 HG12 ILE 1 133      36.138  40.544  49.995  0.00  0.00           H  
ATOM   2014 HG13 ILE 1 133      35.325  40.667  48.267  0.00  0.00           H  
ATOM   2015 HG21 ILE 1 133      34.973  43.669  51.578  0.00  0.00           H  
ATOM   2016 HG22 ILE 1 133      35.913  42.212  51.663  0.00  0.00           H  
ATOM   2017 HG23 ILE 1 133      36.391  43.513  50.581  0.00  0.00           H  
ATOM   2018 HD11 ILE 1 133      37.692  42.312  49.096  0.00  0.00           H  
ATOM   2019 HD12 ILE 1 133      37.549  41.211  47.819  0.00  0.00           H  
ATOM   2020 HD13 ILE 1 133      36.489  42.681  47.834  0.00  0.00           H  
ATOM   2021  N   ALA 1 134      31.956  40.073  49.012  0.00  0.00           N  
ATOM   2022  CA  ALA 1 134      30.931  39.785  47.982  0.00  0.00           C  
ATOM   2023  C   ALA 1 134      29.767  40.713  48.149  0.00  0.00           C  
ATOM   2024  O   ALA 1 134      29.471  41.174  49.266  0.00  0.00           O  
ATOM   2025  CB  ALA 1 134      30.592  38.290  47.985  0.00  0.00           C  
ATOM   2026  H   ALA 1 134      31.752  39.628  49.895  0.00  0.00           H  
ATOM   2027  HA  ALA 1 134      31.329  39.862  46.970  0.00  0.00           H  
ATOM   2028  HB1 ALA 1 134      30.170  38.048  48.961  0.00  0.00           H  
ATOM   2029  HB2 ALA 1 134      29.960  37.991  47.149  0.00  0.00           H  
ATOM   2030  HB3 ALA 1 134      31.498  37.714  47.797  0.00  0.00           H  
ATOM   2031  N   ARG 1 135      28.990  40.790  47.066  0.00  0.00           N  
ATOM   2032  CA  ARG 1 135      27.875  41.714  46.873  0.00  0.00           C  
ATOM   2033  C   ARG 1 135      26.722  40.948  46.161  0.00  0.00           C  
ATOM   2034  O   ARG 1 135      27.097  40.326  45.162  0.00  0.00           O  
ATOM   2035  CB  ARG 1 135      28.193  43.020  46.102  0.00  0.00           C  
ATOM   2036  CG  ARG 1 135      29.097  44.075  46.752  0.00  0.00           C  
ATOM   2037  CD  ARG 1 135      28.702  44.349  48.168  0.00  0.00           C  
ATOM   2038  NE  ARG 1 135      27.461  45.140  48.371  0.00  0.00           N  
ATOM   2039  CZ  ARG 1 135      26.851  45.460  49.479  0.00  0.00           C  
ATOM   2040  NH1 ARG 1 135      25.670  45.990  49.362  0.00  0.00           N  
ATOM   2041  NH2 ARG 1 135      27.355  45.188  50.639  0.00  0.00           N  
ATOM   2042  H   ARG 1 135      29.356  40.267  46.283  0.00  0.00           H  
ATOM   2043  HA  ARG 1 135      27.528  42.036  47.856  0.00  0.00           H  
ATOM   2044  HB2 ARG 1 135      28.650  42.713  45.162  0.00  0.00           H  
ATOM   2045  HB3 ARG 1 135      27.246  43.471  45.806  0.00  0.00           H  
ATOM   2046  HG2 ARG 1 135      30.135  43.744  46.742  0.00  0.00           H  
ATOM   2047  HG3 ARG 1 135      28.867  45.021  46.260  0.00  0.00           H  
ATOM   2048  HD2 ARG 1 135      28.580  43.504  48.846  0.00  0.00           H  
ATOM   2049  HD3 ARG 1 135      29.516  45.014  48.458  0.00  0.00           H  
ATOM   2050  HE  ARG 1 135      26.906  45.431  47.579  0.00  0.00           H  
ATOM   2051 HH11 ARG 1 135      25.291  46.439  50.184  0.00  0.00           H  
ATOM   2052 HH12 ARG 1 135      25.148  45.972  48.498  0.00  0.00           H  
ATOM   2053 HH21 ARG 1 135      26.935  45.522  51.494  0.00  0.00           H  
ATOM   2054 HH22 ARG 1 135      28.213  44.656  50.669  0.00  0.00           H  
ATOM   2055  N   PRO 1 136      25.494  40.936  46.678  0.00  0.00           N  
ATOM   2056  CA  PRO 1 136      24.910  41.842  47.610  0.00  0.00           C  
ATOM   2057  C   PRO 1 136      25.311  41.602  49.051  0.00  0.00           C  
ATOM   2058  O   PRO 1 136      25.309  42.480  49.868  0.00  0.00           O  
ATOM   2059  CB  PRO 1 136      23.379  41.821  47.470  0.00  0.00           C  
ATOM   2060  CG  PRO 1 136      23.156  40.470  46.672  0.00  0.00           C  
ATOM   2061  CD  PRO 1 136      24.445  40.158  45.976  0.00  0.00           C  
ATOM   2062  HA  PRO 1 136      25.265  42.833  47.328  0.00  0.00           H  
ATOM   2063  HB2 PRO 1 136      22.893  41.845  48.446  0.00  0.00           H  
ATOM   2064  HB3 PRO 1 136      22.991  42.566  46.775  0.00  0.00           H  
ATOM   2065  HG2 PRO 1 136      22.810  39.660  47.315  0.00  0.00           H  
ATOM   2066  HG3 PRO 1 136      22.327  40.549  45.969  0.00  0.00           H  
ATOM   2067  HD2 PRO 1 136      24.699  39.113  46.154  0.00  0.00           H  
ATOM   2068  HD3 PRO 1 136      24.477  40.457  44.928  0.00  0.00           H  
ATOM   2069  N   ASP 1 137      25.676  40.350  49.353  0.00  0.00           N  
ATOM   2070  CA  ASP 1 137      26.072  39.838  50.700  0.00  0.00           C  
ATOM   2071  C   ASP 1 137      26.762  38.575  50.635  0.00  0.00           C  
ATOM   2072  O   ASP 1 137      26.786  37.937  49.513  0.00  0.00           O  
ATOM   2073  CB  ASP 1 137      24.841  39.761  51.628  0.00  0.00           C  
ATOM   2074  CG  ASP 1 137      23.840  38.713  51.115  0.00  0.00           C  
ATOM   2075  OD1 ASP 1 137      22.820  39.092  50.496  0.00  0.00           O  
ATOM   2076  OD2 ASP 1 137      23.978  37.504  51.380  0.00  0.00           O  
ATOM   2077  H   ASP 1 137      25.633  39.629  48.646  0.00  0.00           H  
ATOM   2078  HA  ASP 1 137      26.800  40.527  51.128  0.00  0.00           H  
ATOM   2079  HB2 ASP 1 137      25.201  39.502  52.623  0.00  0.00           H  
ATOM   2080  HB3 ASP 1 137      24.361  40.739  51.590  0.00  0.00           H  
ATOM   2081  N   ASP 1 138      27.450  38.214  51.723  0.00  0.00           N  
ATOM   2082  CA  ASP 1 138      28.362  37.100  51.674  0.00  0.00           C  
ATOM   2083  C   ASP 1 138      27.556  35.757  51.596  0.00  0.00           C  
ATOM   2084  O   ASP 1 138      28.133  34.716  51.909  0.00  0.00           O  
ATOM   2085  CB  ASP 1 138      29.173  37.147  52.907  0.00  0.00           C  
ATOM   2086  CG  ASP 1 138      28.383  36.984  54.319  0.00  0.00           C  
ATOM   2087  OD1 ASP 1 138      29.087  37.215  55.349  0.00  0.00           O  
ATOM   2088  OD2 ASP 1 138      27.147  36.756  54.456  0.00  0.00           O  
ATOM   2089  H   ASP 1 138      27.398  38.842  52.512  0.00  0.00           H  
ATOM   2090  HA  ASP 1 138      29.048  37.116  50.828  0.00  0.00           H  
ATOM   2091  HB2 ASP 1 138      30.009  36.453  52.816  0.00  0.00           H  
ATOM   2092  HB3 ASP 1 138      29.704  38.099  52.924  0.00  0.00           H  
ATOM   2093  N   SER 1 139      26.247  35.666  51.232  0.00  0.00           N  
ATOM   2094  CA  SER 1 139      25.735  34.341  50.757  0.00  0.00           C  
ATOM   2095  C   SER 1 139      26.233  33.928  49.390  0.00  0.00           C  
ATOM   2096  O   SER 1 139      26.048  32.724  49.014  0.00  0.00           O  
ATOM   2097  CB  SER 1 139      24.219  34.193  50.850  0.00  0.00           C  
ATOM   2098  OG  SER 1 139      23.666  35.209  50.060  0.00  0.00           O  
ATOM   2099  H   SER 1 139      25.665  36.487  51.140  0.00  0.00           H  
ATOM   2100  HA  SER 1 139      26.076  33.600  51.480  0.00  0.00           H  
ATOM   2101  HB2 SER 1 139      23.911  33.224  50.459  0.00  0.00           H  
ATOM   2102  HB3 SER 1 139      23.883  34.349  51.875  0.00  0.00           H  
ATOM   2103  HG  SER 1 139      23.510  35.954  50.645  0.00  0.00           H  
ATOM   2104  N   LEU 1 140      26.792  34.868  48.557  0.00  0.00           N  
ATOM   2105  CA  LEU 1 140      27.164  34.577  47.180  0.00  0.00           C  
ATOM   2106  C   LEU 1 140      28.596  33.968  47.134  0.00  0.00           C  
ATOM   2107  O   LEU 1 140      29.580  34.685  47.490  0.00  0.00           O  
ATOM   2108  CB  LEU 1 140      26.920  35.778  46.288  0.00  0.00           C  
ATOM   2109  CG  LEU 1 140      27.507  35.895  44.845  0.00  0.00           C  
ATOM   2110  CD1 LEU 1 140      26.467  35.165  43.989  0.00  0.00           C  
ATOM   2111  CD2 LEU 1 140      27.734  37.213  44.155  0.00  0.00           C  
ATOM   2112  H   LEU 1 140      26.888  35.804  48.923  0.00  0.00           H  
ATOM   2113  HA  LEU 1 140      26.500  33.843  46.723  0.00  0.00           H  
ATOM   2114  HB2 LEU 1 140      25.873  36.075  46.347  0.00  0.00           H  
ATOM   2115  HB3 LEU 1 140      27.435  36.598  46.789  0.00  0.00           H  
ATOM   2116  HG  LEU 1 140      28.345  35.206  44.745  0.00  0.00           H  
ATOM   2117 HD11 LEU 1 140      26.681  35.005  42.932  0.00  0.00           H  
ATOM   2118 HD12 LEU 1 140      26.187  34.192  44.391  0.00  0.00           H  
ATOM   2119 HD13 LEU 1 140      25.571  35.773  44.119  0.00  0.00           H  
ATOM   2120 HD21 LEU 1 140      27.993  36.995  43.119  0.00  0.00           H  
ATOM   2121 HD22 LEU 1 140      26.767  37.717  44.175  0.00  0.00           H  
ATOM   2122 HD23 LEU 1 140      28.460  37.784  44.733  0.00  0.00           H  
ATOM   2123  N   GLU 1 141      28.774  32.666  47.010  0.00  0.00           N  
ATOM   2124  CA  GLU 1 141      30.011  31.977  47.102  0.00  0.00           C  
ATOM   2125  C   GLU 1 141      31.053  32.259  45.927  0.00  0.00           C  
ATOM   2126  O   GLU 1 141      30.761  31.982  44.744  0.00  0.00           O  
ATOM   2127  CB  GLU 1 141      29.726  30.431  47.185  0.00  0.00           C  
ATOM   2128  CG  GLU 1 141      31.016  29.608  47.206  0.00  0.00           C  
ATOM   2129  CD  GLU 1 141      30.885  28.147  47.776  0.00  0.00           C  
ATOM   2130  OE1 GLU 1 141      31.103  28.058  48.972  0.00  0.00           O  
ATOM   2131  OE2 GLU 1 141      30.521  27.181  47.086  0.00  0.00           O  
ATOM   2132  H   GLU 1 141      27.894  32.202  46.837  0.00  0.00           H  
ATOM   2133  HA  GLU 1 141      30.446  32.221  48.071  0.00  0.00           H  
ATOM   2134  HB2 GLU 1 141      29.311  30.277  48.182  0.00  0.00           H  
ATOM   2135  HB3 GLU 1 141      29.051  30.053  46.418  0.00  0.00           H  
ATOM   2136  HG2 GLU 1 141      31.552  29.771  46.272  0.00  0.00           H  
ATOM   2137  HG3 GLU 1 141      31.790  30.034  47.844  0.00  0.00           H  
ATOM   2138  N   PRO 1 142      32.318  32.581  46.282  0.00  0.00           N  
ATOM   2139  CA  PRO 1 142      33.421  32.798  45.341  0.00  0.00           C  
ATOM   2140  C   PRO 1 142      33.864  31.593  44.520  0.00  0.00           C  
ATOM   2141  O   PRO 1 142      33.595  30.484  44.995  0.00  0.00           O  
ATOM   2142  CB  PRO 1 142      34.606  33.317  46.183  0.00  0.00           C  
ATOM   2143  CG  PRO 1 142      33.946  33.859  47.490  0.00  0.00           C  
ATOM   2144  CD  PRO 1 142      32.750  32.877  47.626  0.00  0.00           C  
ATOM   2145  HA  PRO 1 142      33.213  33.580  44.610  0.00  0.00           H  
ATOM   2146  HB2 PRO 1 142      35.353  32.531  46.295  0.00  0.00           H  
ATOM   2147  HB3 PRO 1 142      35.136  34.081  45.613  0.00  0.00           H  
ATOM   2148  HG2 PRO 1 142      34.702  33.738  48.266  0.00  0.00           H  
ATOM   2149  HG3 PRO 1 142      33.717  34.924  47.443  0.00  0.00           H  
ATOM   2150  HD2 PRO 1 142      32.012  33.446  48.192  0.00  0.00           H  
ATOM   2151  HD3 PRO 1 142      33.087  31.941  48.072  0.00  0.00           H  
ATOM   2152  N   PHE 1 143      34.495  31.787  43.382  0.00  0.00           N  
ATOM   2153  CA  PHE 1 143      34.880  30.743  42.449  0.00  0.00           C  
ATOM   2154  C   PHE 1 143      35.890  29.754  43.035  0.00  0.00           C  
ATOM   2155  O   PHE 1 143      35.748  28.524  42.818  0.00  0.00           O  
ATOM   2156  CB  PHE 1 143      35.547  31.436  41.229  0.00  0.00           C  
ATOM   2157  CG  PHE 1 143      36.177  30.481  40.273  0.00  0.00           C  
ATOM   2158  CD1 PHE 1 143      35.391  29.826  39.318  0.00  0.00           C  
ATOM   2159  CD2 PHE 1 143      37.550  30.350  40.272  0.00  0.00           C  
ATOM   2160  CE1 PHE 1 143      36.040  28.944  38.474  0.00  0.00           C  
ATOM   2161  CE2 PHE 1 143      38.208  29.445  39.417  0.00  0.00           C  
ATOM   2162  CZ  PHE 1 143      37.410  28.680  38.528  0.00  0.00           C  
ATOM   2163  H   PHE 1 143      34.664  32.745  43.112  0.00  0.00           H  
ATOM   2164  HA  PHE 1 143      33.965  30.195  42.223  0.00  0.00           H  
ATOM   2165  HB2 PHE 1 143      34.774  32.009  40.716  0.00  0.00           H  
ATOM   2166  HB3 PHE 1 143      36.232  32.218  41.555  0.00  0.00           H  
ATOM   2167  HD1 PHE 1 143      34.314  29.880  39.379  0.00  0.00           H  
ATOM   2168  HD2 PHE 1 143      38.052  30.876  41.071  0.00  0.00           H  
ATOM   2169  HE1 PHE 1 143      35.422  28.391  37.783  0.00  0.00           H  
ATOM   2170  HE2 PHE 1 143      39.281  29.370  39.508  0.00  0.00           H  
ATOM   2171  HZ  PHE 1 143      37.884  27.902  37.949  0.00  0.00           H  
ATOM   2172  N   PHE 1 144      36.961  30.175  43.703  0.00  0.00           N  
ATOM   2173  CA  PHE 1 144      38.029  29.312  44.244  0.00  0.00           C  
ATOM   2174  C   PHE 1 144      37.645  28.471  45.439  0.00  0.00           C  
ATOM   2175  O   PHE 1 144      37.790  27.263  45.371  0.00  0.00           O  
ATOM   2176  CB  PHE 1 144      39.270  30.277  44.515  0.00  0.00           C  
ATOM   2177  CG  PHE 1 144      40.606  29.630  44.605  0.00  0.00           C  
ATOM   2178  CD1 PHE 1 144      41.586  29.674  43.614  0.00  0.00           C  
ATOM   2179  CD2 PHE 1 144      40.950  28.972  45.847  0.00  0.00           C  
ATOM   2180  CE1 PHE 1 144      42.778  28.883  43.747  0.00  0.00           C  
ATOM   2181  CE2 PHE 1 144      42.186  28.294  45.960  0.00  0.00           C  
ATOM   2182  CZ  PHE 1 144      43.069  28.105  44.880  0.00  0.00           C  
ATOM   2183  H   PHE 1 144      37.120  31.172  43.723  0.00  0.00           H  
ATOM   2184  HA  PHE 1 144      38.381  28.747  43.381  0.00  0.00           H  
ATOM   2185  HB2 PHE 1 144      39.354  31.008  43.710  0.00  0.00           H  
ATOM   2186  HB3 PHE 1 144      39.016  30.837  45.415  0.00  0.00           H  
ATOM   2187  HD1 PHE 1 144      41.368  30.155  42.672  0.00  0.00           H  
ATOM   2188  HD2 PHE 1 144      40.244  28.911  46.662  0.00  0.00           H  
ATOM   2189  HE1 PHE 1 144      43.523  28.883  42.964  0.00  0.00           H  
ATOM   2190  HE2 PHE 1 144      42.466  27.858  46.907  0.00  0.00           H  
ATOM   2191  HZ  PHE 1 144      44.017  27.598  44.982  0.00  0.00           H  
ATOM   2192  N   ASP 1 145      36.853  28.990  46.402  0.00  0.00           N  
ATOM   2193  CA  ASP 1 145      36.085  28.358  47.387  0.00  0.00           C  
ATOM   2194  C   ASP 1 145      35.360  27.192  46.815  0.00  0.00           C  
ATOM   2195  O   ASP 1 145      35.451  26.096  47.256  0.00  0.00           O  
ATOM   2196  CB  ASP 1 145      35.116  29.355  48.134  0.00  0.00           C  
ATOM   2197  CG  ASP 1 145      35.878  30.399  48.985  0.00  0.00           C  
ATOM   2198  OD1 ASP 1 145      35.394  30.816  50.042  0.00  0.00           O  
ATOM   2199  OD2 ASP 1 145      36.961  30.798  48.488  0.00  0.00           O  
ATOM   2200  H   ASP 1 145      36.910  29.996  46.478  0.00  0.00           H  
ATOM   2201  HA  ASP 1 145      36.755  27.853  48.082  0.00  0.00           H  
ATOM   2202  HB2 ASP 1 145      34.411  29.853  47.468  0.00  0.00           H  
ATOM   2203  HB3 ASP 1 145      34.584  28.732  48.853  0.00  0.00           H  
ATOM   2204  N   SER 1 146      34.563  27.512  45.732  0.00  0.00           N  
ATOM   2205  CA  SER 1 146      33.810  26.553  44.964  0.00  0.00           C  
ATOM   2206  C   SER 1 146      34.652  25.482  44.235  0.00  0.00           C  
ATOM   2207  O   SER 1 146      34.154  24.314  44.100  0.00  0.00           O  
ATOM   2208  CB  SER 1 146      32.878  27.231  43.937  0.00  0.00           C  
ATOM   2209  OG  SER 1 146      31.989  28.051  44.605  0.00  0.00           O  
ATOM   2210  H   SER 1 146      34.546  28.512  45.589  0.00  0.00           H  
ATOM   2211  HA  SER 1 146      33.177  25.961  45.625  0.00  0.00           H  
ATOM   2212  HB2 SER 1 146      33.531  27.879  43.352  0.00  0.00           H  
ATOM   2213  HB3 SER 1 146      32.318  26.533  43.314  0.00  0.00           H  
ATOM   2214  HG  SER 1 146      32.537  28.809  44.821  0.00  0.00           H  
ATOM   2215  N   LEU 1 147      35.832  25.895  43.719  0.00  0.00           N  
ATOM   2216  CA  LEU 1 147      36.834  24.936  43.074  0.00  0.00           C  
ATOM   2217  C   LEU 1 147      37.372  24.028  44.193  0.00  0.00           C  
ATOM   2218  O   LEU 1 147      37.267  22.813  43.957  0.00  0.00           O  
ATOM   2219  CB  LEU 1 147      37.858  25.794  42.214  0.00  0.00           C  
ATOM   2220  CG  LEU 1 147      39.116  25.014  41.752  0.00  0.00           C  
ATOM   2221  CD1 LEU 1 147      38.754  23.994  40.626  0.00  0.00           C  
ATOM   2222  CD2 LEU 1 147      40.259  25.875  41.241  0.00  0.00           C  
ATOM   2223  H   LEU 1 147      36.096  26.856  43.885  0.00  0.00           H  
ATOM   2224  HA  LEU 1 147      36.374  24.349  42.279  0.00  0.00           H  
ATOM   2225  HB2 LEU 1 147      37.387  26.359  41.410  0.00  0.00           H  
ATOM   2226  HB3 LEU 1 147      38.281  26.572  42.849  0.00  0.00           H  
ATOM   2227  HG  LEU 1 147      39.416  24.455  42.639  0.00  0.00           H  
ATOM   2228 HD11 LEU 1 147      39.633  23.521  40.187  0.00  0.00           H  
ATOM   2229 HD12 LEU 1 147      38.040  23.264  41.006  0.00  0.00           H  
ATOM   2230 HD13 LEU 1 147      38.252  24.474  39.786  0.00  0.00           H  
ATOM   2231 HD21 LEU 1 147      41.148  25.281  41.027  0.00  0.00           H  
ATOM   2232 HD22 LEU 1 147      40.001  26.382  40.312  0.00  0.00           H  
ATOM   2233 HD23 LEU 1 147      40.575  26.609  41.983  0.00  0.00           H  
ATOM   2234  N   VAL 1 148      37.888  24.497  45.303  0.00  0.00           N  
ATOM   2235  CA  VAL 1 148      38.561  23.720  46.351  0.00  0.00           C  
ATOM   2236  C   VAL 1 148      37.509  22.879  47.105  0.00  0.00           C  
ATOM   2237  O   VAL 1 148      37.688  21.769  47.535  0.00  0.00           O  
ATOM   2238  CB  VAL 1 148      39.332  24.634  47.241  0.00  0.00           C  
ATOM   2239  CG1 VAL 1 148      39.979  24.001  48.418  0.00  0.00           C  
ATOM   2240  CG2 VAL 1 148      40.476  25.169  46.298  0.00  0.00           C  
ATOM   2241  H   VAL 1 148      37.934  25.499  45.425  0.00  0.00           H  
ATOM   2242  HA  VAL 1 148      39.121  22.948  45.824  0.00  0.00           H  
ATOM   2243  HB  VAL 1 148      38.641  25.397  47.602  0.00  0.00           H  
ATOM   2244 HG11 VAL 1 148      40.349  24.841  49.005  0.00  0.00           H  
ATOM   2245 HG12 VAL 1 148      39.233  23.419  48.959  0.00  0.00           H  
ATOM   2246 HG13 VAL 1 148      40.746  23.310  48.068  0.00  0.00           H  
ATOM   2247 HG21 VAL 1 148      41.375  25.455  46.845  0.00  0.00           H  
ATOM   2248 HG22 VAL 1 148      40.825  24.448  45.559  0.00  0.00           H  
ATOM   2249 HG23 VAL 1 148      40.144  25.980  45.650  0.00  0.00           H  
ATOM   2250  N   LYS 1 149      36.273  23.399  47.255  0.00  0.00           N  
ATOM   2251  CA  LYS 1 149      35.109  22.687  47.880  0.00  0.00           C  
ATOM   2252  C   LYS 1 149      34.565  21.486  47.060  0.00  0.00           C  
ATOM   2253  O   LYS 1 149      34.273  20.512  47.705  0.00  0.00           O  
ATOM   2254  CB  LYS 1 149      34.003  23.702  48.184  0.00  0.00           C  
ATOM   2255  CG  LYS 1 149      32.774  23.050  48.815  0.00  0.00           C  
ATOM   2256  CD  LYS 1 149      31.544  24.079  48.992  0.00  0.00           C  
ATOM   2257  CE  LYS 1 149      31.759  25.329  49.825  0.00  0.00           C  
ATOM   2258  NZ  LYS 1 149      32.267  25.058  51.189  0.00  0.00           N  
ATOM   2259  H   LYS 1 149      36.219  24.382  47.029  0.00  0.00           H  
ATOM   2260  HA  LYS 1 149      35.536  22.255  48.785  0.00  0.00           H  
ATOM   2261  HB2 LYS 1 149      34.336  24.508  48.838  0.00  0.00           H  
ATOM   2262  HB3 LYS 1 149      33.784  24.174  47.227  0.00  0.00           H  
ATOM   2263  HG2 LYS 1 149      32.396  22.219  48.219  0.00  0.00           H  
ATOM   2264  HG3 LYS 1 149      33.029  22.709  49.819  0.00  0.00           H  
ATOM   2265  HD2 LYS 1 149      31.127  24.323  48.014  0.00  0.00           H  
ATOM   2266  HD3 LYS 1 149      30.749  23.469  49.421  0.00  0.00           H  
ATOM   2267  HE2 LYS 1 149      32.457  25.954  49.267  0.00  0.00           H  
ATOM   2268  HE3 LYS 1 149      30.778  25.803  49.831  0.00  0.00           H  
ATOM   2269  HZ1 LYS 1 149      33.159  24.599  51.072  0.00  0.00           H  
ATOM   2270  HZ2 LYS 1 149      32.426  25.954  51.628  0.00  0.00           H  
ATOM   2271  HZ3 LYS 1 149      31.555  24.672  51.793  0.00  0.00           H  
ATOM   2272  N   GLN 1 150      34.508  21.664  45.745  0.00  0.00           N  
ATOM   2273  CA  GLN 1 150      34.016  20.640  44.880  0.00  0.00           C  
ATOM   2274  C   GLN 1 150      35.056  19.643  44.387  0.00  0.00           C  
ATOM   2275  O   GLN 1 150      34.660  18.756  43.623  0.00  0.00           O  
ATOM   2276  CB  GLN 1 150      33.203  21.207  43.703  0.00  0.00           C  
ATOM   2277  CG  GLN 1 150      31.873  22.004  44.104  0.00  0.00           C  
ATOM   2278  CD  GLN 1 150      31.444  22.970  42.980  0.00  0.00           C  
ATOM   2279  OE1 GLN 1 150      31.409  22.541  41.834  0.00  0.00           O  
ATOM   2280  NE2 GLN 1 150      31.120  24.210  43.194  0.00  0.00           N  
ATOM   2281  H   GLN 1 150      34.988  22.467  45.366  0.00  0.00           H  
ATOM   2282  HA  GLN 1 150      33.331  19.983  45.416  0.00  0.00           H  
ATOM   2283  HB2 GLN 1 150      33.877  21.808  43.094  0.00  0.00           H  
ATOM   2284  HB3 GLN 1 150      32.908  20.393  43.040  0.00  0.00           H  
ATOM   2285  HG2 GLN 1 150      31.085  21.262  44.237  0.00  0.00           H  
ATOM   2286  HG3 GLN 1 150      32.020  22.418  45.101  0.00  0.00           H  
ATOM   2287 HE21 GLN 1 150      30.805  24.785  42.426  0.00  0.00           H  
ATOM   2288 HE22 GLN 1 150      31.110  24.521  44.155  0.00  0.00           H  
ATOM   2289  N   THR 1 151      36.328  19.687  44.765  0.00  0.00           N  
ATOM   2290  CA  THR 1 151      37.398  18.912  44.127  0.00  0.00           C  
ATOM   2291  C   THR 1 151      38.635  18.643  45.060  0.00  0.00           C  
ATOM   2292  O   THR 1 151      38.537  19.013  46.224  0.00  0.00           O  
ATOM   2293  CB  THR 1 151      37.810  19.544  42.824  0.00  0.00           C  
ATOM   2294  OG1 THR 1 151      38.729  20.676  43.155  0.00  0.00           O  
ATOM   2295  CG2 THR 1 151      36.785  20.072  41.790  0.00  0.00           C  
ATOM   2296  H   THR 1 151      36.591  20.329  45.499  0.00  0.00           H  
ATOM   2297  HA  THR 1 151      36.978  17.945  43.848  0.00  0.00           H  
ATOM   2298  HB  THR 1 151      38.401  18.760  42.351  0.00  0.00           H  
ATOM   2299  HG1 THR 1 151      38.174  21.430  43.367  0.00  0.00           H  
ATOM   2300 HG21 THR 1 151      36.251  19.294  41.244  0.00  0.00           H  
ATOM   2301 HG22 THR 1 151      36.081  20.779  42.228  0.00  0.00           H  
ATOM   2302 HG23 THR 1 151      37.381  20.619  41.059  0.00  0.00           H  
ATOM   2303  N   HIS 1 152      39.605  17.961  44.531  0.00  0.00           N  
ATOM   2304  CA  HIS 1 152      40.897  17.595  45.103  0.00  0.00           C  
ATOM   2305  C   HIS 1 152      41.852  18.719  45.176  0.00  0.00           C  
ATOM   2306  O   HIS 1 152      42.931  18.715  45.809  0.00  0.00           O  
ATOM   2307  CB  HIS 1 152      41.473  16.356  44.455  0.00  0.00           C  
ATOM   2308  CG  HIS 1 152      40.607  15.084  44.513  0.00  0.00           C  
ATOM   2309  ND1 HIS 1 152      40.024  14.492  43.462  0.00  0.00           N  
ATOM   2310  CD2 HIS 1 152      40.637  14.172  45.563  0.00  0.00           C  
ATOM   2311  CE1 HIS 1 152      39.769  13.219  43.760  0.00  0.00           C  
ATOM   2312  NE2 HIS 1 152      40.169  12.978  45.003  0.00  0.00           N  
ATOM   2313  H   HIS 1 152      39.501  17.581  43.601  0.00  0.00           H  
ATOM   2314  HA  HIS 1 152      40.731  17.254  46.125  0.00  0.00           H  
ATOM   2315  HB2 HIS 1 152      41.703  16.657  43.433  0.00  0.00           H  
ATOM   2316  HB3 HIS 1 152      42.426  16.186  44.956  0.00  0.00           H  
ATOM   2317  HD1 HIS 1 152      39.757  14.859  42.559  0.00  0.00           H  
ATOM   2318  HD2 HIS 1 152      40.976  14.390  46.565  0.00  0.00           H  
ATOM   2319  HE1 HIS 1 152      39.271  12.539  43.084  0.00  0.00           H  
ATOM   2320  N   VAL 1 153      41.550  19.761  44.353  0.00  0.00           N  
ATOM   2321  CA  VAL 1 153      42.389  20.901  44.134  0.00  0.00           C  
ATOM   2322  C   VAL 1 153      42.831  21.579  45.493  0.00  0.00           C  
ATOM   2323  O   VAL 1 153      41.894  21.962  46.199  0.00  0.00           O  
ATOM   2324  CB  VAL 1 153      41.792  22.012  43.256  0.00  0.00           C  
ATOM   2325  CG1 VAL 1 153      42.751  23.199  43.020  0.00  0.00           C  
ATOM   2326  CG2 VAL 1 153      41.712  21.307  41.873  0.00  0.00           C  
ATOM   2327  H   VAL 1 153      40.692  19.734  43.821  0.00  0.00           H  
ATOM   2328  HA  VAL 1 153      43.333  20.683  43.635  0.00  0.00           H  
ATOM   2329  HB  VAL 1 153      40.834  22.392  43.609  0.00  0.00           H  
ATOM   2330 HG11 VAL 1 153      42.399  23.875  42.241  0.00  0.00           H  
ATOM   2331 HG12 VAL 1 153      42.810  23.746  43.961  0.00  0.00           H  
ATOM   2332 HG13 VAL 1 153      43.715  22.886  42.619  0.00  0.00           H  
ATOM   2333 HG21 VAL 1 153      42.614  20.933  41.388  0.00  0.00           H  
ATOM   2334 HG22 VAL 1 153      41.026  20.461  41.886  0.00  0.00           H  
ATOM   2335 HG23 VAL 1 153      41.273  22.068  41.228  0.00  0.00           H  
ATOM   2336  N   PRO 1 154      44.147  21.566  45.828  0.00  0.00           N  
ATOM   2337  CA  PRO 1 154      44.645  22.232  47.065  0.00  0.00           C  
ATOM   2338  C   PRO 1 154      44.205  23.658  47.201  0.00  0.00           C  
ATOM   2339  O   PRO 1 154      44.182  24.433  46.268  0.00  0.00           O  
ATOM   2340  CB  PRO 1 154      46.157  22.288  46.838  0.00  0.00           C  
ATOM   2341  CG  PRO 1 154      46.466  20.966  46.081  0.00  0.00           C  
ATOM   2342  CD  PRO 1 154      45.254  20.967  45.095  0.00  0.00           C  
ATOM   2343  HA  PRO 1 154      44.448  21.615  47.942  0.00  0.00           H  
ATOM   2344  HB2 PRO 1 154      46.580  23.161  46.342  0.00  0.00           H  
ATOM   2345  HB3 PRO 1 154      46.581  22.395  47.836  0.00  0.00           H  
ATOM   2346  HG2 PRO 1 154      47.397  20.865  45.523  0.00  0.00           H  
ATOM   2347  HG3 PRO 1 154      46.413  20.098  46.738  0.00  0.00           H  
ATOM   2348  HD2 PRO 1 154      45.043  19.913  44.915  0.00  0.00           H  
ATOM   2349  HD3 PRO 1 154      45.441  21.443  44.133  0.00  0.00           H  
ATOM   2350  N   ASN 1 155      44.060  24.131  48.432  0.00  0.00           N  
ATOM   2351  CA  ASN 1 155      43.834  25.564  48.753  0.00  0.00           C  
ATOM   2352  C   ASN 1 155      45.169  26.328  48.735  0.00  0.00           C  
ATOM   2353  O   ASN 1 155      45.747  26.691  49.816  0.00  0.00           O  
ATOM   2354  CB  ASN 1 155      43.091  25.528  50.101  0.00  0.00           C  
ATOM   2355  CG  ASN 1 155      42.339  26.767  50.514  0.00  0.00           C  
ATOM   2356  OD1 ASN 1 155      41.944  27.473  49.608  0.00  0.00           O  
ATOM   2357  ND2 ASN 1 155      41.828  26.989  51.691  0.00  0.00           N  
ATOM   2358  H   ASN 1 155      44.032  23.468  49.193  0.00  0.00           H  
ATOM   2359  HA  ASN 1 155      43.239  26.011  47.957  0.00  0.00           H  
ATOM   2360  HB2 ASN 1 155      42.309  24.769  50.142  0.00  0.00           H  
ATOM   2361  HB3 ASN 1 155      43.775  25.327  50.927  0.00  0.00           H  
ATOM   2362 HD21 ASN 1 155      41.139  27.728  51.699  0.00  0.00           H  
ATOM   2363 HD22 ASN 1 155      41.975  26.408  52.503  0.00  0.00           H  
ATOM   2364  N   LEU 1 156      45.668  26.631  47.569  0.00  0.00           N  
ATOM   2365  CA  LEU 1 156      47.000  27.326  47.307  0.00  0.00           C  
ATOM   2366  C   LEU 1 156      47.059  27.909  45.897  0.00  0.00           C  
ATOM   2367  O   LEU 1 156      46.701  27.136  45.004  0.00  0.00           O  
ATOM   2368  CB  LEU 1 156      48.086  26.311  47.441  0.00  0.00           C  
ATOM   2369  CG  LEU 1 156      49.467  26.783  47.078  0.00  0.00           C  
ATOM   2370  CD1 LEU 1 156      49.987  27.871  47.913  0.00  0.00           C  
ATOM   2371  CD2 LEU 1 156      50.487  25.531  47.272  0.00  0.00           C  
ATOM   2372  H   LEU 1 156      45.287  26.108  46.794  0.00  0.00           H  
ATOM   2373  HA  LEU 1 156      47.141  28.106  48.054  0.00  0.00           H  
ATOM   2374  HB2 LEU 1 156      48.059  26.100  48.510  0.00  0.00           H  
ATOM   2375  HB3 LEU 1 156      47.881  25.425  46.840  0.00  0.00           H  
ATOM   2376  HG  LEU 1 156      49.669  27.088  46.052  0.00  0.00           H  
ATOM   2377 HD11 LEU 1 156      49.943  27.442  48.915  0.00  0.00           H  
ATOM   2378 HD12 LEU 1 156      50.999  28.208  47.691  0.00  0.00           H  
ATOM   2379 HD13 LEU 1 156      49.461  28.825  47.909  0.00  0.00           H  
ATOM   2380 HD21 LEU 1 156      50.830  25.397  48.298  0.00  0.00           H  
ATOM   2381 HD22 LEU 1 156      49.916  24.661  46.947  0.00  0.00           H  
ATOM   2382 HD23 LEU 1 156      51.404  25.660  46.696  0.00  0.00           H  
ATOM   2383  N   PHE 1 157      47.545  29.123  45.610  0.00  0.00           N  
ATOM   2384  CA  PHE 1 157      47.661  29.591  44.285  0.00  0.00           C  
ATOM   2385  C   PHE 1 157      48.844  30.641  44.229  0.00  0.00           C  
ATOM   2386  O   PHE 1 157      49.420  30.998  45.316  0.00  0.00           O  
ATOM   2387  CB  PHE 1 157      46.365  30.104  43.608  0.00  0.00           C  
ATOM   2388  CG  PHE 1 157      45.794  31.368  44.175  0.00  0.00           C  
ATOM   2389  CD1 PHE 1 157      44.676  31.393  45.037  0.00  0.00           C  
ATOM   2390  CD2 PHE 1 157      46.310  32.607  43.779  0.00  0.00           C  
ATOM   2391  CE1 PHE 1 157      44.156  32.580  45.589  0.00  0.00           C  
ATOM   2392  CE2 PHE 1 157      45.702  33.819  44.213  0.00  0.00           C  
ATOM   2393  CZ  PHE 1 157      44.593  33.814  45.156  0.00  0.00           C  
ATOM   2394  H   PHE 1 157      47.812  29.694  46.399  0.00  0.00           H  
ATOM   2395  HA  PHE 1 157      48.089  28.797  43.673  0.00  0.00           H  
ATOM   2396  HB2 PHE 1 157      46.377  30.042  42.520  0.00  0.00           H  
ATOM   2397  HB3 PHE 1 157      45.671  29.296  43.838  0.00  0.00           H  
ATOM   2398  HD1 PHE 1 157      44.084  30.515  45.248  0.00  0.00           H  
ATOM   2399  HD2 PHE 1 157      47.029  32.550  42.975  0.00  0.00           H  
ATOM   2400  HE1 PHE 1 157      43.242  32.403  46.135  0.00  0.00           H  
ATOM   2401  HE2 PHE 1 157      46.123  34.744  43.849  0.00  0.00           H  
ATOM   2402  HZ  PHE 1 157      44.183  34.756  45.489  0.00  0.00           H  
ATOM   2403  N   SER 1 158      49.257  30.996  43.029  0.00  0.00           N  
ATOM   2404  CA  SER 1 158      50.428  31.878  42.874  0.00  0.00           C  
ATOM   2405  C   SER 1 158      50.482  32.511  41.452  0.00  0.00           C  
ATOM   2406  O   SER 1 158      49.951  31.987  40.471  0.00  0.00           O  
ATOM   2407  CB  SER 1 158      51.668  30.999  43.186  0.00  0.00           C  
ATOM   2408  OG  SER 1 158      51.805  29.809  42.509  0.00  0.00           O  
ATOM   2409  H   SER 1 158      48.868  30.557  42.206  0.00  0.00           H  
ATOM   2410  HA  SER 1 158      50.341  32.707  43.576  0.00  0.00           H  
ATOM   2411  HB2 SER 1 158      52.517  31.677  43.095  0.00  0.00           H  
ATOM   2412  HB3 SER 1 158      51.575  30.687  44.226  0.00  0.00           H  
ATOM   2413  HG  SER 1 158      51.240  29.158  42.932  0.00  0.00           H  
ATOM   2414  N   LEU 1 159      51.001  33.780  41.304  0.00  0.00           N  
ATOM   2415  CA  LEU 1 159      50.734  34.630  40.169  0.00  0.00           C  
ATOM   2416  C   LEU 1 159      52.033  35.425  39.878  0.00  0.00           C  
ATOM   2417  O   LEU 1 159      52.707  35.821  40.833  0.00  0.00           O  
ATOM   2418  CB  LEU 1 159      49.665  35.646  40.601  0.00  0.00           C  
ATOM   2419  CG  LEU 1 159      48.131  35.227  40.604  0.00  0.00           C  
ATOM   2420  CD1 LEU 1 159      47.254  36.117  41.447  0.00  0.00           C  
ATOM   2421  CD2 LEU 1 159      47.681  35.407  39.111  0.00  0.00           C  
ATOM   2422  H   LEU 1 159      51.437  34.058  42.172  0.00  0.00           H  
ATOM   2423  HA  LEU 1 159      50.378  34.050  39.318  0.00  0.00           H  
ATOM   2424  HB2 LEU 1 159      50.043  36.103  41.516  0.00  0.00           H  
ATOM   2425  HB3 LEU 1 159      49.720  36.510  39.940  0.00  0.00           H  
ATOM   2426  HG  LEU 1 159      48.043  34.188  40.922  0.00  0.00           H  
ATOM   2427 HD11 LEU 1 159      46.248  35.701  41.499  0.00  0.00           H  
ATOM   2428 HD12 LEU 1 159      47.697  36.245  42.435  0.00  0.00           H  
ATOM   2429 HD13 LEU 1 159      47.168  37.091  40.965  0.00  0.00           H  
ATOM   2430 HD21 LEU 1 159      47.987  36.345  38.649  0.00  0.00           H  
ATOM   2431 HD22 LEU 1 159      48.146  34.581  38.573  0.00  0.00           H  
ATOM   2432 HD23 LEU 1 159      46.614  35.205  39.020  0.00  0.00           H  
ATOM   2433  N   GLN 1 160      52.226  35.705  38.612  0.00  0.00           N  
ATOM   2434  CA  GLN 1 160      53.398  36.364  38.091  0.00  0.00           C  
ATOM   2435  C   GLN 1 160      52.874  37.211  36.880  0.00  0.00           C  
ATOM   2436  O   GLN 1 160      52.027  36.817  36.197  0.00  0.00           O  
ATOM   2437  CB  GLN 1 160      54.421  35.259  37.499  0.00  0.00           C  
ATOM   2438  CG  GLN 1 160      55.701  35.789  36.876  0.00  0.00           C  
ATOM   2439  CD  GLN 1 160      56.077  34.944  35.603  0.00  0.00           C  
ATOM   2440  OE1 GLN 1 160      55.162  34.453  34.916  0.00  0.00           O  
ATOM   2441  NE2 GLN 1 160      57.344  34.741  35.352  0.00  0.00           N  
ATOM   2442  H   GLN 1 160      51.547  35.357  37.951  0.00  0.00           H  
ATOM   2443  HA  GLN 1 160      53.813  37.027  38.849  0.00  0.00           H  
ATOM   2444  HB2 GLN 1 160      54.647  34.593  38.332  0.00  0.00           H  
ATOM   2445  HB3 GLN 1 160      53.889  34.603  36.809  0.00  0.00           H  
ATOM   2446  HG2 GLN 1 160      55.632  36.833  36.571  0.00  0.00           H  
ATOM   2447  HG3 GLN 1 160      56.505  35.917  37.601  0.00  0.00           H  
ATOM   2448 HE21 GLN 1 160      57.594  34.058  34.651  0.00  0.00           H  
ATOM   2449 HE22 GLN 1 160      57.959  34.929  36.131  0.00  0.00           H  
ATOM   2450  N   LEU 1 161      53.478  38.367  36.612  0.00  0.00           N  
ATOM   2451  CA  LEU 1 161      53.061  39.284  35.548  0.00  0.00           C  
ATOM   2452  C   LEU 1 161      54.346  40.015  35.007  0.00  0.00           C  
ATOM   2453  O   LEU 1 161      55.190  40.395  35.812  0.00  0.00           O  
ATOM   2454  CB  LEU 1 161      52.191  40.354  36.144  0.00  0.00           C  
ATOM   2455  CG  LEU 1 161      50.831  40.016  36.844  0.00  0.00           C  
ATOM   2456  CD1 LEU 1 161      50.275  41.416  37.499  0.00  0.00           C  
ATOM   2457  CD2 LEU 1 161      49.837  39.520  35.898  0.00  0.00           C  
ATOM   2458  H   LEU 1 161      54.295  38.551  37.178  0.00  0.00           H  
ATOM   2459  HA  LEU 1 161      52.481  38.871  34.723  0.00  0.00           H  
ATOM   2460  HB2 LEU 1 161      52.817  40.830  36.899  0.00  0.00           H  
ATOM   2461  HB3 LEU 1 161      51.924  40.994  35.303  0.00  0.00           H  
ATOM   2462  HG  LEU 1 161      51.065  39.245  37.578  0.00  0.00           H  
ATOM   2463 HD11 LEU 1 161      50.999  42.124  37.903  0.00  0.00           H  
ATOM   2464 HD12 LEU 1 161      49.834  41.984  36.680  0.00  0.00           H  
ATOM   2465 HD13 LEU 1 161      49.549  41.144  38.266  0.00  0.00           H  
ATOM   2466 HD21 LEU 1 161      49.822  40.246  35.084  0.00  0.00           H  
ATOM   2467 HD22 LEU 1 161      50.069  38.493  35.614  0.00  0.00           H  
ATOM   2468 HD23 LEU 1 161      48.878  39.548  36.415  0.00  0.00           H  
ATOM   2469  N   CYS 1 162      54.519  40.099  33.713  0.00  0.00           N  
ATOM   2470  CA  CYS 1 162      55.791  40.363  33.027  0.00  0.00           C  
ATOM   2471  C   CYS 1 162      55.918  41.848  32.432  0.00  0.00           C  
ATOM   2472  O   CYS 1 162      56.996  42.075  31.774  0.00  0.00           O  
ATOM   2473  CB  CYS 1 162      56.200  39.246  32.078  0.00  0.00           C  
ATOM   2474  SG  CYS 1 162      56.339  37.581  32.863  0.00  0.00           S  
ATOM   2475  H   CYS 1 162      53.808  39.840  33.044  0.00  0.00           H  
ATOM   2476  HA  CYS 1 162      56.590  40.301  33.766  0.00  0.00           H  
ATOM   2477  HB2 CYS 1 162      55.537  39.130  31.220  0.00  0.00           H  
ATOM   2478  HB3 CYS 1 162      57.186  39.523  31.707  0.00  0.00           H  
ATOM   2479  N   GLY 1 163      54.898  42.715  32.609  0.00  0.00           N  
ATOM   2480  CA  GLY 1 163      54.923  44.152  32.350  0.00  0.00           C  
ATOM   2481  C   GLY 1 163      55.069  44.589  30.892  0.00  0.00           C  
ATOM   2482  O   GLY 1 163      54.980  43.828  29.940  0.00  0.00           O  
ATOM   2483  H   GLY 1 163      54.195  42.282  33.190  0.00  0.00           H  
ATOM   2484  HA2 GLY 1 163      53.960  44.587  32.616  0.00  0.00           H  
ATOM   2485  HA3 GLY 1 163      55.724  44.654  32.894  0.00  0.00           H  
ATOM   2486  N   ALA 1 164      55.545  45.861  30.796  0.00  0.00           N  
ATOM   2487  CA  ALA 1 164      55.933  46.523  29.529  0.00  0.00           C  
ATOM   2488  C   ALA 1 164      57.094  47.566  29.781  0.00  0.00           C  
ATOM   2489  O   ALA 1 164      57.220  48.037  30.905  0.00  0.00           O  
ATOM   2490  CB  ALA 1 164      54.732  47.209  28.961  0.00  0.00           C  
ATOM   2491  H   ALA 1 164      55.824  46.377  31.618  0.00  0.00           H  
ATOM   2492  HA  ALA 1 164      56.346  45.708  28.934  0.00  0.00           H  
ATOM   2493  HB1 ALA 1 164      54.991  47.674  28.010  0.00  0.00           H  
ATOM   2494  HB2 ALA 1 164      53.915  46.540  28.689  0.00  0.00           H  
ATOM   2495  HB3 ALA 1 164      54.375  48.010  29.608  0.00  0.00           H  
ATOM   2496  N   GLY 1 165      57.914  47.899  28.797  0.00  0.00           N  
ATOM   2497  CA  GLY 1 165      58.954  48.868  28.934  0.00  0.00           C  
ATOM   2498  C   GLY 1 165      59.718  49.050  27.567  0.00  0.00           C  
ATOM   2499  O   GLY 1 165      59.852  48.009  26.951  0.00  0.00           O  
ATOM   2500  H   GLY 1 165      57.895  47.403  27.917  0.00  0.00           H  
ATOM   2501  HA2 GLY 1 165      58.682  49.864  29.284  0.00  0.00           H  
ATOM   2502  HA3 GLY 1 165      59.726  48.642  29.668  0.00  0.00           H  
ATOM   2503  N   PHE 1 166      60.086  50.266  27.100  0.00  0.00           N  
ATOM   2504  CA  PHE 1 166      60.511  50.512  25.701  0.00  0.00           C  
ATOM   2505  C   PHE 1 166      61.859  49.867  25.436  0.00  0.00           C  
ATOM   2506  O   PHE 1 166      62.703  49.833  26.388  0.00  0.00           O  
ATOM   2507  CB  PHE 1 166      60.582  52.014  25.536  0.00  0.00           C  
ATOM   2508  CG  PHE 1 166      59.215  52.745  25.854  0.00  0.00           C  
ATOM   2509  CD1 PHE 1 166      58.124  52.870  24.963  0.00  0.00           C  
ATOM   2510  CD2 PHE 1 166      59.102  53.280  27.134  0.00  0.00           C  
ATOM   2511  CE1 PHE 1 166      57.053  53.791  25.247  0.00  0.00           C  
ATOM   2512  CE2 PHE 1 166      58.000  54.060  27.412  0.00  0.00           C  
ATOM   2513  CZ  PHE 1 166      57.004  54.361  26.521  0.00  0.00           C  
ATOM   2514  H   PHE 1 166      60.025  51.060  27.721  0.00  0.00           H  
ATOM   2515  HA  PHE 1 166      59.756  50.198  24.981  0.00  0.00           H  
ATOM   2516  HB2 PHE 1 166      61.403  52.362  26.162  0.00  0.00           H  
ATOM   2517  HB3 PHE 1 166      60.889  52.367  24.551  0.00  0.00           H  
ATOM   2518  HD1 PHE 1 166      58.244  52.416  23.991  0.00  0.00           H  
ATOM   2519  HD2 PHE 1 166      59.904  53.095  27.834  0.00  0.00           H  
ATOM   2520  HE1 PHE 1 166      56.246  53.961  24.550  0.00  0.00           H  
ATOM   2521  HE2 PHE 1 166      57.858  54.465  28.403  0.00  0.00           H  
ATOM   2522  HZ  PHE 1 166      56.186  55.023  26.765  0.00  0.00           H  
ATOM   2523  N   PRO 1 167      62.112  49.238  24.209  0.00  0.00           N  
ATOM   2524  CA  PRO 1 167      61.172  49.232  23.074  0.00  0.00           C  
ATOM   2525  C   PRO 1 167      60.060  48.152  23.217  0.00  0.00           C  
ATOM   2526  O   PRO 1 167      60.264  47.030  23.516  0.00  0.00           O  
ATOM   2527  CB  PRO 1 167      62.097  48.997  21.805  0.00  0.00           C  
ATOM   2528  CG  PRO 1 167      63.552  49.187  22.335  0.00  0.00           C  
ATOM   2529  CD  PRO 1 167      63.409  48.836  23.780  0.00  0.00           C  
ATOM   2530  HA  PRO 1 167      60.605  50.159  22.991  0.00  0.00           H  
ATOM   2531  HB2 PRO 1 167      62.016  48.005  21.360  0.00  0.00           H  
ATOM   2532  HB3 PRO 1 167      61.732  49.717  21.072  0.00  0.00           H  
ATOM   2533  HG2 PRO 1 167      64.279  48.530  21.857  0.00  0.00           H  
ATOM   2534  HG3 PRO 1 167      63.766  50.255  22.290  0.00  0.00           H  
ATOM   2535  HD2 PRO 1 167      64.229  49.370  24.258  0.00  0.00           H  
ATOM   2536  HD3 PRO 1 167      63.592  47.770  23.922  0.00  0.00           H  
ATOM   2537  N   LEU 1 168      58.875  48.568  22.769  0.00  0.00           N  
ATOM   2538  CA  LEU 1 168      57.632  47.763  22.701  0.00  0.00           C  
ATOM   2539  C   LEU 1 168      57.416  47.017  21.393  0.00  0.00           C  
ATOM   2540  O   LEU 1 168      57.155  47.649  20.413  0.00  0.00           O  
ATOM   2541  CB  LEU 1 168      56.484  48.730  23.048  0.00  0.00           C  
ATOM   2542  CG  LEU 1 168      56.566  49.546  24.385  0.00  0.00           C  
ATOM   2543  CD1 LEU 1 168      55.377  50.509  24.403  0.00  0.00           C  
ATOM   2544  CD2 LEU 1 168      56.628  48.725  25.702  0.00  0.00           C  
ATOM   2545  H   LEU 1 168      58.765  49.468  22.323  0.00  0.00           H  
ATOM   2546  HA  LEU 1 168      57.705  46.963  23.438  0.00  0.00           H  
ATOM   2547  HB2 LEU 1 168      56.494  49.380  22.173  0.00  0.00           H  
ATOM   2548  HB3 LEU 1 168      55.598  48.095  23.038  0.00  0.00           H  
ATOM   2549  HG  LEU 1 168      57.516  50.079  24.347  0.00  0.00           H  
ATOM   2550 HD11 LEU 1 168      55.422  51.279  25.174  0.00  0.00           H  
ATOM   2551 HD12 LEU 1 168      55.418  51.042  23.453  0.00  0.00           H  
ATOM   2552 HD13 LEU 1 168      54.486  49.914  24.603  0.00  0.00           H  
ATOM   2553 HD21 LEU 1 168      57.571  48.185  25.790  0.00  0.00           H  
ATOM   2554 HD22 LEU 1 168      56.505  49.398  26.550  0.00  0.00           H  
ATOM   2555 HD23 LEU 1 168      55.763  48.064  25.645  0.00  0.00           H  
ATOM   2556  N   ASN 1 169      57.379  45.735  21.375  0.00  0.00           N  
ATOM   2557  CA  ASN 1 169      57.161  44.865  20.190  0.00  0.00           C  
ATOM   2558  C   ASN 1 169      55.937  45.217  19.230  0.00  0.00           C  
ATOM   2559  O   ASN 1 169      56.153  45.197  18.043  0.00  0.00           O  
ATOM   2560  CB  ASN 1 169      57.115  43.435  20.740  0.00  0.00           C  
ATOM   2561  CG  ASN 1 169      57.262  42.459  19.571  0.00  0.00           C  
ATOM   2562  OD1 ASN 1 169      56.304  41.923  19.068  0.00  0.00           O  
ATOM   2563  ND2 ASN 1 169      58.491  42.145  19.196  0.00  0.00           N  
ATOM   2564  H   ASN 1 169      57.602  45.279  22.248  0.00  0.00           H  
ATOM   2565  HA  ASN 1 169      58.095  44.998  19.643  0.00  0.00           H  
ATOM   2566  HB2 ASN 1 169      58.002  43.181  21.320  0.00  0.00           H  
ATOM   2567  HB3 ASN 1 169      56.196  43.286  21.306  0.00  0.00           H  
ATOM   2568 HD21 ASN 1 169      58.529  41.544  18.384  0.00  0.00           H  
ATOM   2569 HD22 ASN 1 169      59.339  42.495  19.617  0.00  0.00           H  
ATOM   2570  N   GLN 1 170      54.712  45.456  19.702  0.00  0.00           N  
ATOM   2571  CA  GLN 1 170      53.604  45.520  18.771  0.00  0.00           C  
ATOM   2572  C   GLN 1 170      53.501  46.993  18.190  0.00  0.00           C  
ATOM   2573  O   GLN 1 170      53.950  47.922  18.792  0.00  0.00           O  
ATOM   2574  CB  GLN 1 170      52.344  45.113  19.604  0.00  0.00           C  
ATOM   2575  CG  GLN 1 170      52.236  43.533  19.652  0.00  0.00           C  
ATOM   2576  CD  GLN 1 170      52.065  42.784  18.334  0.00  0.00           C  
ATOM   2577  OE1 GLN 1 170      51.979  43.423  17.281  0.00  0.00           O  
ATOM   2578  NE2 GLN 1 170      52.075  41.520  18.347  0.00  0.00           N  
ATOM   2579  H   GLN 1 170      54.668  45.519  20.709  0.00  0.00           H  
ATOM   2580  HA  GLN 1 170      53.786  44.805  17.969  0.00  0.00           H  
ATOM   2581  HB2 GLN 1 170      52.362  45.404  20.654  0.00  0.00           H  
ATOM   2582  HB3 GLN 1 170      51.477  45.472  19.049  0.00  0.00           H  
ATOM   2583  HG2 GLN 1 170      53.129  43.166  20.158  0.00  0.00           H  
ATOM   2584  HG3 GLN 1 170      51.356  43.238  20.224  0.00  0.00           H  
ATOM   2585 HE21 GLN 1 170      51.989  40.974  17.501  0.00  0.00           H  
ATOM   2586 HE22 GLN 1 170      52.283  41.088  19.236  0.00  0.00           H  
ATOM   2587  N   SER 1 171      52.780  47.156  17.048  0.00  0.00           N  
ATOM   2588  CA  SER 1 171      52.698  48.515  16.287  0.00  0.00           C  
ATOM   2589  C   SER 1 171      51.293  48.885  15.878  0.00  0.00           C  
ATOM   2590  O   SER 1 171      50.775  49.881  16.289  0.00  0.00           O  
ATOM   2591  CB  SER 1 171      53.524  48.615  15.023  0.00  0.00           C  
ATOM   2592  OG  SER 1 171      54.912  48.593  15.348  0.00  0.00           O  
ATOM   2593  H   SER 1 171      52.535  46.343  16.500  0.00  0.00           H  
ATOM   2594  HA  SER 1 171      53.162  49.244  16.951  0.00  0.00           H  
ATOM   2595  HB2 SER 1 171      53.246  47.714  14.477  0.00  0.00           H  
ATOM   2596  HB3 SER 1 171      53.114  49.477  14.498  0.00  0.00           H  
ATOM   2597  HG  SER 1 171      55.379  48.820  14.541  0.00  0.00           H  
ATOM   2598  N   GLU 1 172      50.633  47.986  15.162  0.00  0.00           N  
ATOM   2599  CA  GLU 1 172      49.225  47.890  14.759  0.00  0.00           C  
ATOM   2600  C   GLU 1 172      48.236  47.741  15.951  0.00  0.00           C  
ATOM   2601  O   GLU 1 172      47.020  47.747  15.639  0.00  0.00           O  
ATOM   2602  CB  GLU 1 172      48.805  49.011  13.798  0.00  0.00           C  
ATOM   2603  CG  GLU 1 172      49.555  48.931  12.459  0.00  0.00           C  
ATOM   2604  CD  GLU 1 172      49.274  47.634  11.633  0.00  0.00           C  
ATOM   2605  OE1 GLU 1 172      48.103  47.143  11.589  0.00  0.00           O  
ATOM   2606  OE2 GLU 1 172      50.233  47.118  10.956  0.00  0.00           O  
ATOM   2607  H   GLU 1 172      51.137  47.139  14.940  0.00  0.00           H  
ATOM   2608  HA  GLU 1 172      49.151  46.924  14.259  0.00  0.00           H  
ATOM   2609  HB2 GLU 1 172      47.747  48.964  13.542  0.00  0.00           H  
ATOM   2610  HB3 GLU 1 172      49.067  49.926  14.328  0.00  0.00           H  
ATOM   2611  HG2 GLU 1 172      49.129  49.670  11.780  0.00  0.00           H  
ATOM   2612  HG3 GLU 1 172      50.619  49.125  12.595  0.00  0.00           H  
ATOM   2613  N   VAL 1 173      48.579  47.588  17.215  0.00  0.00           N  
ATOM   2614  CA  VAL 1 173      47.695  47.396  18.383  0.00  0.00           C  
ATOM   2615  C   VAL 1 173      48.580  47.840  19.603  0.00  0.00           C  
ATOM   2616  O   VAL 1 173      49.816  47.732  19.655  0.00  0.00           O  
ATOM   2617  CB  VAL 1 173      47.487  45.881  18.619  0.00  0.00           C  
ATOM   2618  CG1 VAL 1 173      46.719  45.197  17.398  0.00  0.00           C  
ATOM   2619  CG2 VAL 1 173      48.639  44.908  18.962  0.00  0.00           C  
ATOM   2620  H   VAL 1 173      49.512  47.282  17.452  0.00  0.00           H  
ATOM   2621  HA  VAL 1 173      46.789  47.986  18.243  0.00  0.00           H  
ATOM   2622  HB  VAL 1 173      46.777  45.818  19.444  0.00  0.00           H  
ATOM   2623 HG11 VAL 1 173      45.875  45.828  17.122  0.00  0.00           H  
ATOM   2624 HG12 VAL 1 173      47.341  44.925  16.545  0.00  0.00           H  
ATOM   2625 HG13 VAL 1 173      46.254  44.231  17.595  0.00  0.00           H  
ATOM   2626 HG21 VAL 1 173      48.367  43.920  19.333  0.00  0.00           H  
ATOM   2627 HG22 VAL 1 173      49.334  44.717  18.144  0.00  0.00           H  
ATOM   2628 HG23 VAL 1 173      49.236  45.347  19.760  0.00  0.00           H  
ATOM   2629  N   LEU 1 174      47.943  48.319  20.601  0.00  0.00           N  
ATOM   2630  CA  LEU 1 174      48.679  48.696  21.845  0.00  0.00           C  
ATOM   2631  C   LEU 1 174      49.400  47.527  22.652  0.00  0.00           C  
ATOM   2632  O   LEU 1 174      49.077  46.378  22.523  0.00  0.00           O  
ATOM   2633  CB  LEU 1 174      47.726  49.538  22.675  0.00  0.00           C  
ATOM   2634  CG  LEU 1 174      47.038  50.738  21.979  0.00  0.00           C  
ATOM   2635  CD1 LEU 1 174      46.060  51.331  22.908  0.00  0.00           C  
ATOM   2636  CD2 LEU 1 174      47.997  51.709  21.424  0.00  0.00           C  
ATOM   2637  H   LEU 1 174      46.934  48.279  20.638  0.00  0.00           H  
ATOM   2638  HA  LEU 1 174      49.579  49.224  21.532  0.00  0.00           H  
ATOM   2639  HB2 LEU 1 174      46.903  48.980  23.121  0.00  0.00           H  
ATOM   2640  HB3 LEU 1 174      48.395  50.005  23.398  0.00  0.00           H  
ATOM   2641  HG  LEU 1 174      46.436  50.342  21.162  0.00  0.00           H  
ATOM   2642 HD11 LEU 1 174      46.581  51.723  23.781  0.00  0.00           H  
ATOM   2643 HD12 LEU 1 174      45.553  52.135  22.373  0.00  0.00           H  
ATOM   2644 HD13 LEU 1 174      45.310  50.619  23.250  0.00  0.00           H  
ATOM   2645 HD21 LEU 1 174      47.578  52.461  20.754  0.00  0.00           H  
ATOM   2646 HD22 LEU 1 174      48.653  52.154  22.172  0.00  0.00           H  
ATOM   2647 HD23 LEU 1 174      48.630  51.215  20.687  0.00  0.00           H  
ATOM   2648  N   ALA 1 175      50.394  47.898  23.494  0.00  0.00           N  
ATOM   2649  CA  ALA 1 175      51.523  47.103  24.058  0.00  0.00           C  
ATOM   2650  C   ALA 1 175      51.147  45.690  24.547  0.00  0.00           C  
ATOM   2651  O   ALA 1 175      50.363  45.500  25.477  0.00  0.00           O  
ATOM   2652  CB  ALA 1 175      52.683  47.140  22.949  0.00  0.00           C  
ATOM   2653  H   ALA 1 175      50.601  48.879  23.374  0.00  0.00           H  
ATOM   2654  HA  ALA 1 175      51.856  47.597  24.970  0.00  0.00           H  
ATOM   2655  HB1 ALA 1 175      53.567  46.536  23.154  0.00  0.00           H  
ATOM   2656  HB2 ALA 1 175      52.263  46.967  21.959  0.00  0.00           H  
ATOM   2657  HB3 ALA 1 175      53.120  48.137  22.888  0.00  0.00           H  
ATOM   2658  N   SER 1 176      51.668  44.660  23.806  0.00  0.00           N  
ATOM   2659  CA  SER 1 176      51.329  43.286  24.098  0.00  0.00           C  
ATOM   2660  C   SER 1 176      51.909  42.709  25.454  0.00  0.00           C  
ATOM   2661  O   SER 1 176      53.150  42.571  25.603  0.00  0.00           O  
ATOM   2662  CB  SER 1 176      49.826  42.995  23.809  0.00  0.00           C  
ATOM   2663  OG  SER 1 176      49.493  43.418  22.446  0.00  0.00           O  
ATOM   2664  H   SER 1 176      52.376  44.940  23.143  0.00  0.00           H  
ATOM   2665  HA  SER 1 176      51.916  42.738  23.361  0.00  0.00           H  
ATOM   2666  HB2 SER 1 176      49.791  41.911  23.919  0.00  0.00           H  
ATOM   2667  HB3 SER 1 176      49.194  43.488  24.548  0.00  0.00           H  
ATOM   2668  HG  SER 1 176      49.495  44.377  22.396  0.00  0.00           H  
ATOM   2669  N   VAL 1 177      51.061  42.420  26.518  0.00  0.00           N  
ATOM   2670  CA  VAL 1 177      51.564  41.978  27.906  0.00  0.00           C  
ATOM   2671  C   VAL 1 177      51.112  40.532  28.254  0.00  0.00           C  
ATOM   2672  O   VAL 1 177      50.153  40.027  27.643  0.00  0.00           O  
ATOM   2673  CB  VAL 1 177      51.281  43.042  29.042  0.00  0.00           C  
ATOM   2674  CG1 VAL 1 177      51.886  44.357  28.591  0.00  0.00           C  
ATOM   2675  CG2 VAL 1 177      49.868  43.251  29.386  0.00  0.00           C  
ATOM   2676  H   VAL 1 177      50.061  42.531  26.433  0.00  0.00           H  
ATOM   2677  HA  VAL 1 177      52.650  41.966  27.805  0.00  0.00           H  
ATOM   2678  HB  VAL 1 177      51.830  42.653  29.899  0.00  0.00           H  
ATOM   2679 HG11 VAL 1 177      52.967  44.358  28.455  0.00  0.00           H  
ATOM   2680 HG12 VAL 1 177      51.382  44.657  27.672  0.00  0.00           H  
ATOM   2681 HG13 VAL 1 177      51.648  45.140  29.312  0.00  0.00           H  
ATOM   2682 HG21 VAL 1 177      49.846  43.997  30.180  0.00  0.00           H  
ATOM   2683 HG22 VAL 1 177      49.416  43.622  28.467  0.00  0.00           H  
ATOM   2684 HG23 VAL 1 177      49.434  42.287  29.652  0.00  0.00           H  
ATOM   2685  N   GLY 1 178      51.781  39.838  29.191  0.00  0.00           N  
ATOM   2686  CA  GLY 1 178      51.497  38.463  29.679  0.00  0.00           C  
ATOM   2687  C   GLY 1 178      52.069  38.074  31.076  0.00  0.00           C  
ATOM   2688  O   GLY 1 178      52.939  38.682  31.665  0.00  0.00           O  
ATOM   2689  H   GLY 1 178      52.648  40.207  29.554  0.00  0.00           H  
ATOM   2690  HA2 GLY 1 178      50.422  38.301  29.598  0.00  0.00           H  
ATOM   2691  HA3 GLY 1 178      52.036  37.877  28.935  0.00  0.00           H  
ATOM   2692  N   GLY 1 179      51.607  36.962  31.637  0.00  0.00           N  
ATOM   2693  CA  GLY 1 179      52.035  36.265  32.894  0.00  0.00           C  
ATOM   2694  C   GLY 1 179      51.701  34.821  33.213  0.00  0.00           C  
ATOM   2695  O   GLY 1 179      51.353  34.011  32.337  0.00  0.00           O  
ATOM   2696  H   GLY 1 179      50.935  36.474  31.062  0.00  0.00           H  
ATOM   2697  HA2 GLY 1 179      53.115  36.317  32.751  0.00  0.00           H  
ATOM   2698  HA3 GLY 1 179      51.762  36.845  33.776  0.00  0.00           H  
ATOM   2699  N   SER 1 180      51.591  34.408  34.496  0.00  0.00           N  
ATOM   2700  CA  SER 1 180      51.208  33.017  34.881  0.00  0.00           C  
ATOM   2701  C   SER 1 180      50.320  33.112  36.120  0.00  0.00           C  
ATOM   2702  O   SER 1 180      50.335  34.102  36.854  0.00  0.00           O  
ATOM   2703  CB  SER 1 180      52.448  32.082  35.146  0.00  0.00           C  
ATOM   2704  OG  SER 1 180      53.523  32.159  34.172  0.00  0.00           O  
ATOM   2705  H   SER 1 180      51.930  35.100  35.148  0.00  0.00           H  
ATOM   2706  HA  SER 1 180      50.554  32.701  34.068  0.00  0.00           H  
ATOM   2707  HB2 SER 1 180      52.822  32.513  36.074  0.00  0.00           H  
ATOM   2708  HB3 SER 1 180      52.152  31.077  35.447  0.00  0.00           H  
ATOM   2709  HG  SER 1 180      54.099  32.845  34.517  0.00  0.00           H  
ATOM   2710  N   MET 1 181      49.511  32.026  36.309  0.00  0.00           N  
ATOM   2711  CA  MET 1 181      48.551  31.774  37.369  0.00  0.00           C  
ATOM   2712  C   MET 1 181      48.631  30.260  37.730  0.00  0.00           C  
ATOM   2713  O   MET 1 181      47.827  29.552  37.171  0.00  0.00           O  
ATOM   2714  CB  MET 1 181      47.124  32.231  36.961  0.00  0.00           C  
ATOM   2715  CG  MET 1 181      46.061  32.010  37.999  0.00  0.00           C  
ATOM   2716  SD  MET 1 181      44.462  32.906  37.650  0.00  0.00           S  
ATOM   2717  CE  MET 1 181      44.058  32.429  36.026  0.00  0.00           C  
ATOM   2718  H   MET 1 181      49.484  31.418  35.504  0.00  0.00           H  
ATOM   2719  HA  MET 1 181      48.910  32.340  38.228  0.00  0.00           H  
ATOM   2720  HB2 MET 1 181      47.178  33.302  36.767  0.00  0.00           H  
ATOM   2721  HB3 MET 1 181      46.871  31.829  35.979  0.00  0.00           H  
ATOM   2722  HG2 MET 1 181      45.844  30.945  37.919  0.00  0.00           H  
ATOM   2723  HG3 MET 1 181      46.441  32.354  38.961  0.00  0.00           H  
ATOM   2724  HE1 MET 1 181      44.161  31.351  35.906  0.00  0.00           H  
ATOM   2725  HE2 MET 1 181      43.020  32.720  35.868  0.00  0.00           H  
ATOM   2726  HE3 MET 1 181      44.733  32.966  35.359  0.00  0.00           H  
ATOM   2727  N   ILE 1 182      49.457  29.787  38.638  0.00  0.00           N  
ATOM   2728  CA  ILE 1 182      49.521  28.390  39.086  0.00  0.00           C  
ATOM   2729  C   ILE 1 182      48.396  28.114  40.090  0.00  0.00           C  
ATOM   2730  O   ILE 1 182      48.388  28.637  41.190  0.00  0.00           O  
ATOM   2731  CB  ILE 1 182      50.955  27.992  39.531  0.00  0.00           C  
ATOM   2732  CG1 ILE 1 182      52.230  28.442  38.729  0.00  0.00           C  
ATOM   2733  CG2 ILE 1 182      50.870  26.437  39.743  0.00  0.00           C  
ATOM   2734  CD1 ILE 1 182      52.487  27.845  37.366  0.00  0.00           C  
ATOM   2735  H   ILE 1 182      49.821  30.538  39.207  0.00  0.00           H  
ATOM   2736  HA  ILE 1 182      49.335  27.795  38.191  0.00  0.00           H  
ATOM   2737  HB  ILE 1 182      51.041  28.354  40.555  0.00  0.00           H  
ATOM   2738 HG12 ILE 1 182      52.022  29.500  38.568  0.00  0.00           H  
ATOM   2739 HG13 ILE 1 182      53.084  28.286  39.388  0.00  0.00           H  
ATOM   2740 HG21 ILE 1 182      50.235  26.223  40.603  0.00  0.00           H  
ATOM   2741 HG22 ILE 1 182      50.375  26.011  38.871  0.00  0.00           H  
ATOM   2742 HG23 ILE 1 182      51.851  25.997  39.925  0.00  0.00           H  
ATOM   2743 HD11 ILE 1 182      53.152  28.504  36.806  0.00  0.00           H  
ATOM   2744 HD12 ILE 1 182      52.919  26.848  37.447  0.00  0.00           H  
ATOM   2745 HD13 ILE 1 182      51.557  27.791  36.799  0.00  0.00           H  
ATOM   2746  N   ILE 1 183      47.517  27.264  39.726  0.00  0.00           N  
ATOM   2747  CA  ILE 1 183      46.309  26.927  40.541  0.00  0.00           C  
ATOM   2748  C   ILE 1 183      46.624  25.586  41.284  0.00  0.00           C  
ATOM   2749  O   ILE 1 183      47.062  24.582  40.640  0.00  0.00           O  
ATOM   2750  CB  ILE 1 183      45.071  26.792  39.680  0.00  0.00           C  
ATOM   2751  CG1 ILE 1 183      44.752  28.158  38.899  0.00  0.00           C  
ATOM   2752  CG2 ILE 1 183      43.925  26.390  40.594  0.00  0.00           C  
ATOM   2753  CD1 ILE 1 183      44.511  29.370  39.854  0.00  0.00           C  
ATOM   2754  H   ILE 1 183      47.650  26.681  38.911  0.00  0.00           H  
ATOM   2755  HA  ILE 1 183      46.206  27.633  41.364  0.00  0.00           H  
ATOM   2756  HB  ILE 1 183      45.201  25.918  39.042  0.00  0.00           H  
ATOM   2757 HG12 ILE 1 183      45.592  28.417  38.254  0.00  0.00           H  
ATOM   2758 HG13 ILE 1 183      43.822  28.055  38.341  0.00  0.00           H  
ATOM   2759 HG21 ILE 1 183      43.880  27.126  41.396  0.00  0.00           H  
ATOM   2760 HG22 ILE 1 183      43.021  26.560  40.009  0.00  0.00           H  
ATOM   2761 HG23 ILE 1 183      43.993  25.403  41.051  0.00  0.00           H  
ATOM   2762 HD11 ILE 1 183      45.444  29.866  40.118  0.00  0.00           H  
ATOM   2763 HD12 ILE 1 183      43.862  30.018  39.265  0.00  0.00           H  
ATOM   2764 HD13 ILE 1 183      44.095  29.007  40.794  0.00  0.00           H  
ATOM   2765  N   GLY 1 184      46.446  25.534  42.599  0.00  0.00           N  
ATOM   2766  CA  GLY 1 184      46.739  24.363  43.405  0.00  0.00           C  
ATOM   2767  C   GLY 1 184      48.226  24.143  43.623  0.00  0.00           C  
ATOM   2768  O   GLY 1 184      48.622  23.053  43.989  0.00  0.00           O  
ATOM   2769  H   GLY 1 184      46.228  26.390  43.089  0.00  0.00           H  
ATOM   2770  HA2 GLY 1 184      46.223  24.439  44.362  0.00  0.00           H  
ATOM   2771  HA3 GLY 1 184      46.254  23.507  42.935  0.00  0.00           H  
ATOM   2772  N   GLY 1 185      49.130  25.069  43.337  0.00  0.00           N  
ATOM   2773  CA  GLY 1 185      50.494  24.843  43.676  0.00  0.00           C  
ATOM   2774  C   GLY 1 185      51.480  26.073  43.499  0.00  0.00           C  
ATOM   2775  O   GLY 1 185      51.124  27.231  43.377  0.00  0.00           O  
ATOM   2776  H   GLY 1 185      48.744  25.905  42.920  0.00  0.00           H  
ATOM   2777  HA2 GLY 1 185      50.649  24.544  44.712  0.00  0.00           H  
ATOM   2778  HA3 GLY 1 185      50.820  24.098  42.950  0.00  0.00           H  
ATOM   2779  N   ILE 1 186      52.790  25.760  43.482  0.00  0.00           N  
ATOM   2780  CA  ILE 1 186      53.992  26.692  43.309  0.00  0.00           C  
ATOM   2781  C   ILE 1 186      55.095  26.082  42.324  0.00  0.00           C  
ATOM   2782  O   ILE 1 186      55.621  25.007  42.519  0.00  0.00           O  
ATOM   2783  CB  ILE 1 186      54.727  26.833  44.703  0.00  0.00           C  
ATOM   2784  CG1 ILE 1 186      53.704  27.523  45.668  0.00  0.00           C  
ATOM   2785  CG2 ILE 1 186      56.077  27.588  44.576  0.00  0.00           C  
ATOM   2786  CD1 ILE 1 186      54.071  27.229  47.164  0.00  0.00           C  
ATOM   2787  H   ILE 1 186      53.122  24.833  43.706  0.00  0.00           H  
ATOM   2788  HA  ILE 1 186      53.646  27.609  42.831  0.00  0.00           H  
ATOM   2789  HB  ILE 1 186      54.982  25.822  45.019  0.00  0.00           H  
ATOM   2790 HG12 ILE 1 186      53.794  28.599  45.519  0.00  0.00           H  
ATOM   2791 HG13 ILE 1 186      52.664  27.202  45.609  0.00  0.00           H  
ATOM   2792 HG21 ILE 1 186      56.753  27.238  43.796  0.00  0.00           H  
ATOM   2793 HG22 ILE 1 186      55.834  28.644  44.465  0.00  0.00           H  
ATOM   2794 HG23 ILE 1 186      56.596  27.644  45.532  0.00  0.00           H  
ATOM   2795 HD11 ILE 1 186      54.986  27.758  47.431  0.00  0.00           H  
ATOM   2796 HD12 ILE 1 186      53.388  27.810  47.784  0.00  0.00           H  
ATOM   2797 HD13 ILE 1 186      54.124  26.148  47.287  0.00  0.00           H  
ATOM   2798  N   ASP 1 187      55.467  26.762  41.262  0.00  0.00           N  
ATOM   2799  CA  ASP 1 187      56.452  26.478  40.194  0.00  0.00           C  
ATOM   2800  C   ASP 1 187      57.743  27.299  40.288  0.00  0.00           C  
ATOM   2801  O   ASP 1 187      57.634  28.544  40.178  0.00  0.00           O  
ATOM   2802  CB  ASP 1 187      55.793  26.654  38.767  0.00  0.00           C  
ATOM   2803  CG  ASP 1 187      56.736  26.106  37.675  0.00  0.00           C  
ATOM   2804  OD1 ASP 1 187      56.241  25.327  36.853  0.00  0.00           O  
ATOM   2805  OD2 ASP 1 187      57.932  26.437  37.601  0.00  0.00           O  
ATOM   2806  H   ASP 1 187      55.142  27.713  41.167  0.00  0.00           H  
ATOM   2807  HA  ASP 1 187      56.789  25.444  40.123  0.00  0.00           H  
ATOM   2808  HB2 ASP 1 187      54.795  26.221  38.694  0.00  0.00           H  
ATOM   2809  HB3 ASP 1 187      55.544  27.690  38.537  0.00  0.00           H  
ATOM   2810  N   HIS 1 188      58.850  26.613  40.542  0.00  0.00           N  
ATOM   2811  CA  HIS 1 188      60.219  27.133  40.583  0.00  0.00           C  
ATOM   2812  C   HIS 1 188      60.774  28.063  39.510  0.00  0.00           C  
ATOM   2813  O   HIS 1 188      61.791  28.751  39.657  0.00  0.00           O  
ATOM   2814  CB  HIS 1 188      61.137  25.902  40.729  0.00  0.00           C  
ATOM   2815  CG  HIS 1 188      62.594  26.043  41.130  0.00  0.00           C  
ATOM   2816  ND1 HIS 1 188      63.104  26.398  42.330  0.00  0.00           N  
ATOM   2817  CD2 HIS 1 188      63.663  25.960  40.259  0.00  0.00           C  
ATOM   2818  CE1 HIS 1 188      64.475  26.443  42.214  0.00  0.00           C  
ATOM   2819  NE2 HIS 1 188      64.864  26.192  41.017  0.00  0.00           N  
ATOM   2820  H   HIS 1 188      58.742  25.610  40.583  0.00  0.00           H  
ATOM   2821  HA  HIS 1 188      60.310  27.642  41.543  0.00  0.00           H  
ATOM   2822  HB2 HIS 1 188      60.703  25.326  41.546  0.00  0.00           H  
ATOM   2823  HB3 HIS 1 188      61.066  25.263  39.849  0.00  0.00           H  
ATOM   2824  HD1 HIS 1 188      62.625  26.499  43.214  0.00  0.00           H  
ATOM   2825  HD2 HIS 1 188      63.635  25.764  39.197  0.00  0.00           H  
ATOM   2826  HE1 HIS 1 188      65.051  26.623  43.110  0.00  0.00           H  
ATOM   2827  N   SER 1 189      60.290  27.773  38.291  0.00  0.00           N  
ATOM   2828  CA  SER 1 189      60.880  28.463  37.182  0.00  0.00           C  
ATOM   2829  C   SER 1 189      60.439  29.969  36.969  0.00  0.00           C  
ATOM   2830  O   SER 1 189      61.089  30.692  36.210  0.00  0.00           O  
ATOM   2831  CB  SER 1 189      60.369  27.776  35.894  0.00  0.00           C  
ATOM   2832  OG  SER 1 189      59.020  27.747  35.630  0.00  0.00           O  
ATOM   2833  H   SER 1 189      59.428  27.293  38.074  0.00  0.00           H  
ATOM   2834  HA  SER 1 189      61.970  28.472  37.215  0.00  0.00           H  
ATOM   2835  HB2 SER 1 189      60.805  28.413  35.124  0.00  0.00           H  
ATOM   2836  HB3 SER 1 189      60.788  26.776  35.779  0.00  0.00           H  
ATOM   2837  HG  SER 1 189      58.551  27.245  36.300  0.00  0.00           H  
ATOM   2838  N   LEU 1 190      59.420  30.425  37.767  0.00  0.00           N  
ATOM   2839  CA  LEU 1 190      58.855  31.797  37.743  0.00  0.00           C  
ATOM   2840  C   LEU 1 190      59.575  32.902  38.513  0.00  0.00           C  
ATOM   2841  O   LEU 1 190      59.341  34.074  38.251  0.00  0.00           O  
ATOM   2842  CB  LEU 1 190      57.259  31.857  38.077  0.00  0.00           C  
ATOM   2843  CG  LEU 1 190      56.386  30.903  37.359  0.00  0.00           C  
ATOM   2844  CD1 LEU 1 190      54.875  31.006  37.658  0.00  0.00           C  
ATOM   2845  CD2 LEU 1 190      56.547  30.942  35.840  0.00  0.00           C  
ATOM   2846  H   LEU 1 190      58.965  29.723  38.332  0.00  0.00           H  
ATOM   2847  HA  LEU 1 190      58.883  32.119  36.702  0.00  0.00           H  
ATOM   2848  HB2 LEU 1 190      56.972  31.853  39.129  0.00  0.00           H  
ATOM   2849  HB3 LEU 1 190      56.904  32.851  37.805  0.00  0.00           H  
ATOM   2850  HG  LEU 1 190      56.686  29.887  37.617  0.00  0.00           H  
ATOM   2851 HD11 LEU 1 190      54.380  30.257  37.041  0.00  0.00           H  
ATOM   2852 HD12 LEU 1 190      54.691  30.777  38.708  0.00  0.00           H  
ATOM   2853 HD13 LEU 1 190      54.497  32.021  37.543  0.00  0.00           H  
ATOM   2854 HD21 LEU 1 190      55.777  30.345  35.351  0.00  0.00           H  
ATOM   2855 HD22 LEU 1 190      56.601  31.972  35.488  0.00  0.00           H  
ATOM   2856 HD23 LEU 1 190      57.505  30.480  35.602  0.00  0.00           H  
ATOM   2857  N   TYR 1 191      60.514  32.433  39.287  0.00  0.00           N  
ATOM   2858  CA  TYR 1 191      61.215  33.289  40.251  0.00  0.00           C  
ATOM   2859  C   TYR 1 191      62.733  32.836  40.506  0.00  0.00           C  
ATOM   2860  O   TYR 1 191      63.148  31.780  40.091  0.00  0.00           O  
ATOM   2861  CB  TYR 1 191      60.396  33.279  41.573  0.00  0.00           C  
ATOM   2862  CG  TYR 1 191      60.404  31.888  42.239  0.00  0.00           C  
ATOM   2863  CD1 TYR 1 191      59.387  30.948  41.870  0.00  0.00           C  
ATOM   2864  CD2 TYR 1 191      61.270  31.576  43.268  0.00  0.00           C  
ATOM   2865  CE1 TYR 1 191      59.237  29.745  42.669  0.00  0.00           C  
ATOM   2866  CE2 TYR 1 191      61.260  30.352  43.847  0.00  0.00           C  
ATOM   2867  CZ  TYR 1 191      60.219  29.434  43.578  0.00  0.00           C  
ATOM   2868  OH  TYR 1 191      60.171  28.211  44.256  0.00  0.00           O  
ATOM   2869  H   TYR 1 191      60.502  31.451  39.526  0.00  0.00           H  
ATOM   2870  HA  TYR 1 191      61.266  34.289  39.819  0.00  0.00           H  
ATOM   2871  HB2 TYR 1 191      60.626  34.015  42.345  0.00  0.00           H  
ATOM   2872  HB3 TYR 1 191      59.363  33.566  41.380  0.00  0.00           H  
ATOM   2873  HD1 TYR 1 191      58.638  31.284  41.169  0.00  0.00           H  
ATOM   2874  HD2 TYR 1 191      62.004  32.302  43.586  0.00  0.00           H  
ATOM   2875  HE1 TYR 1 191      58.412  29.077  42.469  0.00  0.00           H  
ATOM   2876  HE2 TYR 1 191      62.022  30.172  44.590  0.00  0.00           H  
ATOM   2877  HH  TYR 1 191      60.956  27.941  44.739  0.00  0.00           H  
ATOM   2878  N   THR 1 192      63.428  33.618  41.184  0.00  0.00           N  
ATOM   2879  CA  THR 1 192      64.856  33.412  41.555  0.00  0.00           C  
ATOM   2880  C   THR 1 192      65.182  33.712  43.002  0.00  0.00           C  
ATOM   2881  O   THR 1 192      64.527  34.538  43.582  0.00  0.00           O  
ATOM   2882  CB  THR 1 192      65.736  34.087  40.511  0.00  0.00           C  
ATOM   2883  OG1 THR 1 192      65.687  35.490  40.613  0.00  0.00           O  
ATOM   2884  CG2 THR 1 192      65.572  33.749  39.022  0.00  0.00           C  
ATOM   2885  H   THR 1 192      63.000  34.526  41.293  0.00  0.00           H  
ATOM   2886  HA  THR 1 192      65.158  32.369  41.452  0.00  0.00           H  
ATOM   2887  HB  THR 1 192      66.795  33.968  40.742  0.00  0.00           H  
ATOM   2888  HG1 THR 1 192      66.176  35.718  41.407  0.00  0.00           H  
ATOM   2889 HG21 THR 1 192      65.832  32.699  38.889  0.00  0.00           H  
ATOM   2890 HG22 THR 1 192      64.539  34.040  38.836  0.00  0.00           H  
ATOM   2891 HG23 THR 1 192      66.250  34.447  38.531  0.00  0.00           H  
ATOM   2892  N   GLY 1 193      66.134  32.956  43.575  0.00  0.00           N  
ATOM   2893  CA  GLY 1 193      66.371  32.910  45.040  0.00  0.00           C  
ATOM   2894  C   GLY 1 193      65.194  32.329  45.879  0.00  0.00           C  
ATOM   2895  O   GLY 1 193      64.253  31.764  45.255  0.00  0.00           O  
ATOM   2896  H   GLY 1 193      66.403  32.170  43.001  0.00  0.00           H  
ATOM   2897  HA2 GLY 1 193      67.248  32.298  45.252  0.00  0.00           H  
ATOM   2898  HA3 GLY 1 193      66.532  33.944  45.344  0.00  0.00           H  
ATOM   2899  N   SER 1 194      65.199  32.575  47.208  0.00  0.00           N  
ATOM   2900  CA  SER 1 194      64.076  32.006  48.030  0.00  0.00           C  
ATOM   2901  C   SER 1 194      62.777  32.823  47.928  0.00  0.00           C  
ATOM   2902  O   SER 1 194      62.799  34.007  47.399  0.00  0.00           O  
ATOM   2903  CB  SER 1 194      64.523  31.869  49.460  0.00  0.00           C  
ATOM   2904  OG  SER 1 194      65.766  31.126  49.505  0.00  0.00           O  
ATOM   2905  H   SER 1 194      65.918  33.178  47.582  0.00  0.00           H  
ATOM   2906  HA  SER 1 194      63.810  30.986  47.753  0.00  0.00           H  
ATOM   2907  HB2 SER 1 194      64.700  32.891  49.797  0.00  0.00           H  
ATOM   2908  HB3 SER 1 194      63.734  31.351  50.004  0.00  0.00           H  
ATOM   2909  HG  SER 1 194      65.988  31.077  50.437  0.00  0.00           H  
ATOM   2910  N   LEU 1 195      61.622  32.152  48.270  0.00  0.00           N  
ATOM   2911  CA  LEU 1 195      60.408  32.725  48.869  0.00  0.00           C  
ATOM   2912  C   LEU 1 195      60.625  33.293  50.216  0.00  0.00           C  
ATOM   2913  O   LEU 1 195      61.661  33.070  50.745  0.00  0.00           O  
ATOM   2914  CB  LEU 1 195      59.165  31.866  48.723  0.00  0.00           C  
ATOM   2915  CG  LEU 1 195      59.050  30.982  47.429  0.00  0.00           C  
ATOM   2916  CD1 LEU 1 195      59.189  29.512  47.708  0.00  0.00           C  
ATOM   2917  CD2 LEU 1 195      57.744  31.291  46.744  0.00  0.00           C  
ATOM   2918  H   LEU 1 195      61.718  31.172  48.492  0.00  0.00           H  
ATOM   2919  HA  LEU 1 195      60.279  33.593  48.222  0.00  0.00           H  
ATOM   2920  HB2 LEU 1 195      59.095  31.208  49.589  0.00  0.00           H  
ATOM   2921  HB3 LEU 1 195      58.324  32.557  48.780  0.00  0.00           H  
ATOM   2922  HG  LEU 1 195      59.946  31.180  46.841  0.00  0.00           H  
ATOM   2923 HD11 LEU 1 195      60.139  29.407  48.232  0.00  0.00           H  
ATOM   2924 HD12 LEU 1 195      58.458  29.193  48.451  0.00  0.00           H  
ATOM   2925 HD13 LEU 1 195      59.043  28.870  46.839  0.00  0.00           H  
ATOM   2926 HD21 LEU 1 195      57.849  32.316  46.386  0.00  0.00           H  
ATOM   2927 HD22 LEU 1 195      57.597  30.551  45.958  0.00  0.00           H  
ATOM   2928 HD23 LEU 1 195      56.989  31.240  47.528  0.00  0.00           H  
ATOM   2929  N   TRP 1 196      59.643  34.045  50.773  0.00  0.00           N  
ATOM   2930  CA  TRP 1 196      59.627  34.779  52.063  0.00  0.00           C  
ATOM   2931  C   TRP 1 196      58.167  35.071  52.397  0.00  0.00           C  
ATOM   2932  O   TRP 1 196      57.437  35.300  51.459  0.00  0.00           O  
ATOM   2933  CB  TRP 1 196      60.286  36.140  51.859  0.00  0.00           C  
ATOM   2934  CG  TRP 1 196      61.827  36.119  51.791  0.00  0.00           C  
ATOM   2935  CD1 TRP 1 196      62.531  36.148  50.560  0.00  0.00           C  
ATOM   2936  CD2 TRP 1 196      62.806  36.214  52.835  0.00  0.00           C  
ATOM   2937  NE1 TRP 1 196      63.869  36.302  50.878  0.00  0.00           N  
ATOM   2938  CE2 TRP 1 196      64.101  36.344  52.234  0.00  0.00           C  
ATOM   2939  CE3 TRP 1 196      62.813  36.273  54.265  0.00  0.00           C  
ATOM   2940  CZ2 TRP 1 196      65.288  36.244  52.982  0.00  0.00           C  
ATOM   2941  CZ3 TRP 1 196      63.940  36.197  55.066  0.00  0.00           C  
ATOM   2942  CH2 TRP 1 196      65.172  36.184  54.402  0.00  0.00           C  
ATOM   2943  H   TRP 1 196      59.004  34.438  50.096  0.00  0.00           H  
ATOM   2944  HA  TRP 1 196      60.157  34.229  52.840  0.00  0.00           H  
ATOM   2945  HB2 TRP 1 196      59.777  36.626  51.027  0.00  0.00           H  
ATOM   2946  HB3 TRP 1 196      60.024  36.710  52.750  0.00  0.00           H  
ATOM   2947  HD1 TRP 1 196      62.154  35.987  49.561  0.00  0.00           H  
ATOM   2948  HE1 TRP 1 196      64.639  36.369  50.227  0.00  0.00           H  
ATOM   2949  HE3 TRP 1 196      61.895  36.453  54.806  0.00  0.00           H  
ATOM   2950  HZ2 TRP 1 196      66.243  36.358  52.490  0.00  0.00           H  
ATOM   2951  HZ3 TRP 1 196      63.951  36.076  56.139  0.00  0.00           H  
ATOM   2952  HH2 TRP 1 196      66.096  36.102  54.956  0.00  0.00           H  
ATOM   2953  N   TYR 1 197      57.697  34.965  53.641  0.00  0.00           N  
ATOM   2954  CA  TYR 1 197      56.190  35.061  53.857  0.00  0.00           C  
ATOM   2955  C   TYR 1 197      55.757  36.032  54.986  0.00  0.00           C  
ATOM   2956  O   TYR 1 197      56.510  36.201  55.951  0.00  0.00           O  
ATOM   2957  CB  TYR 1 197      55.614  33.620  54.167  0.00  0.00           C  
ATOM   2958  CG  TYR 1 197      55.713  32.633  53.004  0.00  0.00           C  
ATOM   2959  CD1 TYR 1 197      54.620  32.585  52.130  0.00  0.00           C  
ATOM   2960  CD2 TYR 1 197      56.876  31.860  52.789  0.00  0.00           C  
ATOM   2961  CE1 TYR 1 197      54.686  31.593  51.092  0.00  0.00           C  
ATOM   2962  CE2 TYR 1 197      56.884  30.799  51.856  0.00  0.00           C  
ATOM   2963  CZ  TYR 1 197      55.753  30.654  51.027  0.00  0.00           C  
ATOM   2964  OH  TYR 1 197      55.815  29.764  50.008  0.00  0.00           O  
ATOM   2965  H   TYR 1 197      58.356  34.644  54.335  0.00  0.00           H  
ATOM   2966  HA  TYR 1 197      55.810  35.448  52.911  0.00  0.00           H  
ATOM   2967  HB2 TYR 1 197      56.253  33.163  54.923  0.00  0.00           H  
ATOM   2968  HB3 TYR 1 197      54.558  33.731  54.411  0.00  0.00           H  
ATOM   2969  HD1 TYR 1 197      53.775  33.243  52.270  0.00  0.00           H  
ATOM   2970  HD2 TYR 1 197      57.742  32.013  53.415  0.00  0.00           H  
ATOM   2971  HE1 TYR 1 197      53.830  31.443  50.452  0.00  0.00           H  
ATOM   2972  HE2 TYR 1 197      57.699  30.091  51.889  0.00  0.00           H  
ATOM   2973  HH  TYR 1 197      56.318  28.970  50.202  0.00  0.00           H  
ATOM   2974  N   THR 1 198      54.529  36.576  54.881  0.00  0.00           N  
ATOM   2975  CA  THR 1 198      53.691  37.362  55.760  0.00  0.00           C  
ATOM   2976  C   THR 1 198      52.292  36.654  55.928  0.00  0.00           C  
ATOM   2977  O   THR 1 198      51.669  36.273  54.936  0.00  0.00           O  
ATOM   2978  CB  THR 1 198      53.572  38.809  55.204  0.00  0.00           C  
ATOM   2979  OG1 THR 1 198      52.918  39.623  56.116  0.00  0.00           O  
ATOM   2980  CG2 THR 1 198      52.796  38.849  53.852  0.00  0.00           C  
ATOM   2981  H   THR 1 198      54.134  36.393  53.969  0.00  0.00           H  
ATOM   2982  HA  THR 1 198      54.198  37.382  56.725  0.00  0.00           H  
ATOM   2983  HB  THR 1 198      54.616  39.089  55.063  0.00  0.00           H  
ATOM   2984  HG1 THR 1 198      53.451  39.678  56.912  0.00  0.00           H  
ATOM   2985 HG21 THR 1 198      52.846  39.899  53.566  0.00  0.00           H  
ATOM   2986 HG22 THR 1 198      53.338  38.299  53.081  0.00  0.00           H  
ATOM   2987 HG23 THR 1 198      51.746  38.643  54.059  0.00  0.00           H  
ATOM   2988  N   PRO 1 199      51.811  36.541  57.165  0.00  0.00           N  
ATOM   2989  CA  PRO 1 199      50.492  36.100  57.464  0.00  0.00           C  
ATOM   2990  C   PRO 1 199      49.428  37.125  57.048  0.00  0.00           C  
ATOM   2991  O   PRO 1 199      49.611  38.299  57.181  0.00  0.00           O  
ATOM   2992  CB  PRO 1 199      50.432  35.799  58.945  0.00  0.00           C  
ATOM   2993  CG  PRO 1 199      51.478  36.846  59.486  0.00  0.00           C  
ATOM   2994  CD  PRO 1 199      52.535  36.785  58.395  0.00  0.00           C  
ATOM   2995  HA  PRO 1 199      50.251  35.175  56.940  0.00  0.00           H  
ATOM   2996  HB2 PRO 1 199      49.504  35.902  59.507  0.00  0.00           H  
ATOM   2997  HB3 PRO 1 199      50.881  34.841  59.209  0.00  0.00           H  
ATOM   2998  HG2 PRO 1 199      50.968  37.805  59.580  0.00  0.00           H  
ATOM   2999  HG3 PRO 1 199      51.921  36.544  60.435  0.00  0.00           H  
ATOM   3000  HD2 PRO 1 199      53.352  36.080  58.551  0.00  0.00           H  
ATOM   3001  HD3 PRO 1 199      52.997  37.772  58.414  0.00  0.00           H  
ATOM   3002  N   ILE 1 200      48.183  36.602  56.699  0.00  0.00           N  
ATOM   3003  CA  ILE 1 200      46.894  37.351  56.535  0.00  0.00           C  
ATOM   3004  C   ILE 1 200      46.397  37.850  57.931  0.00  0.00           C  
ATOM   3005  O   ILE 1 200      46.598  37.187  59.003  0.00  0.00           O  
ATOM   3006  CB  ILE 1 200      45.784  36.451  55.901  0.00  0.00           C  
ATOM   3007  CG1 ILE 1 200      46.107  36.052  54.406  0.00  0.00           C  
ATOM   3008  CG2 ILE 1 200      44.392  37.170  55.825  0.00  0.00           C  
ATOM   3009  CD1 ILE 1 200      45.262  34.925  53.865  0.00  0.00           C  
ATOM   3010  H   ILE 1 200      48.094  35.642  56.398  0.00  0.00           H  
ATOM   3011  HA  ILE 1 200      47.089  38.190  55.868  0.00  0.00           H  
ATOM   3012  HB  ILE 1 200      45.711  35.599  56.577  0.00  0.00           H  
ATOM   3013 HG12 ILE 1 200      46.035  36.902  53.727  0.00  0.00           H  
ATOM   3014 HG13 ILE 1 200      47.167  35.807  54.331  0.00  0.00           H  
ATOM   3015 HG21 ILE 1 200      43.944  37.274  56.813  0.00  0.00           H  
ATOM   3016 HG22 ILE 1 200      44.619  38.099  55.301  0.00  0.00           H  
ATOM   3017 HG23 ILE 1 200      43.700  36.533  55.274  0.00  0.00           H  
ATOM   3018 HD11 ILE 1 200      45.719  34.711  52.899  0.00  0.00           H  
ATOM   3019 HD12 ILE 1 200      45.458  34.048  54.484  0.00  0.00           H  
ATOM   3020 HD13 ILE 1 200      44.196  35.148  53.899  0.00  0.00           H  
ATOM   3021  N   ARG 1 201      45.941  39.116  57.893  0.00  0.00           N  
ATOM   3022  CA  ARG 1 201      45.317  39.807  59.026  0.00  0.00           C  
ATOM   3023  C   ARG 1 201      43.949  39.155  59.384  0.00  0.00           C  
ATOM   3024  O   ARG 1 201      43.719  38.764  60.539  0.00  0.00           O  
ATOM   3025  CB  ARG 1 201      45.347  41.316  58.728  0.00  0.00           C  
ATOM   3026  CG  ARG 1 201      45.253  42.094  60.108  0.00  0.00           C  
ATOM   3027  CD  ARG 1 201      45.164  43.559  59.941  0.00  0.00           C  
ATOM   3028  NE  ARG 1 201      44.698  44.137  61.193  0.00  0.00           N  
ATOM   3029  CZ  ARG 1 201      44.432  45.431  61.362  0.00  0.00           C  
ATOM   3030  NH1 ARG 1 201      44.226  46.313  60.356  0.00  0.00           N  
ATOM   3031  NH2 ARG 1 201      44.389  46.024  62.536  0.00  0.00           N  
ATOM   3032  H   ARG 1 201      46.166  39.621  57.047  0.00  0.00           H  
ATOM   3033  HA  ARG 1 201      46.026  39.552  59.813  0.00  0.00           H  
ATOM   3034  HB2 ARG 1 201      46.333  41.599  58.360  0.00  0.00           H  
ATOM   3035  HB3 ARG 1 201      44.538  41.648  58.077  0.00  0.00           H  
ATOM   3036  HG2 ARG 1 201      44.331  41.731  60.562  0.00  0.00           H  
ATOM   3037  HG3 ARG 1 201      46.059  41.821  60.789  0.00  0.00           H  
ATOM   3038  HD2 ARG 1 201      46.095  44.062  59.680  0.00  0.00           H  
ATOM   3039  HD3 ARG 1 201      44.495  43.777  59.108  0.00  0.00           H  
ATOM   3040  HE  ARG 1 201      44.706  43.652  62.079  0.00  0.00           H  
ATOM   3041 HH11 ARG 1 201      43.758  47.183  60.569  0.00  0.00           H  
ATOM   3042 HH12 ARG 1 201      44.348  45.876  59.453  0.00  0.00           H  
ATOM   3043 HH21 ARG 1 201      44.212  47.017  62.584  0.00  0.00           H  
ATOM   3044 HH22 ARG 1 201      44.795  45.454  63.265  0.00  0.00           H  
ATOM   3045  N   ARG 1 202      43.032  39.025  58.447  0.00  0.00           N  
ATOM   3046  CA  ARG 1 202      41.651  38.417  58.496  0.00  0.00           C  
ATOM   3047  C   ARG 1 202      41.160  38.161  57.034  0.00  0.00           C  
ATOM   3048  O   ARG 1 202      41.734  38.740  56.095  0.00  0.00           O  
ATOM   3049  CB  ARG 1 202      40.711  39.297  59.426  0.00  0.00           C  
ATOM   3050  CG  ARG 1 202      40.283  40.647  58.744  0.00  0.00           C  
ATOM   3051  CD  ARG 1 202      39.254  41.294  59.695  0.00  0.00           C  
ATOM   3052  NE  ARG 1 202      38.858  42.592  58.989  0.00  0.00           N  
ATOM   3053  CZ  ARG 1 202      37.578  42.893  58.642  0.00  0.00           C  
ATOM   3054  NH1 ARG 1 202      37.299  44.058  58.193  0.00  0.00           N  
ATOM   3055  NH2 ARG 1 202      36.566  42.089  58.686  0.00  0.00           N  
ATOM   3056  H   ARG 1 202      43.304  39.291  57.512  0.00  0.00           H  
ATOM   3057  HA  ARG 1 202      41.681  37.454  59.006  0.00  0.00           H  
ATOM   3058  HB2 ARG 1 202      39.752  38.803  59.578  0.00  0.00           H  
ATOM   3059  HB3 ARG 1 202      41.266  39.481  60.346  0.00  0.00           H  
ATOM   3060  HG2 ARG 1 202      41.168  41.257  58.561  0.00  0.00           H  
ATOM   3061  HG3 ARG 1 202      39.742  40.362  57.842  0.00  0.00           H  
ATOM   3062  HD2 ARG 1 202      38.409  40.614  59.805  0.00  0.00           H  
ATOM   3063  HD3 ARG 1 202      39.814  41.479  60.612  0.00  0.00           H  
ATOM   3064  HE  ARG 1 202      39.479  43.366  58.802  0.00  0.00           H  
ATOM   3065 HH11 ARG 1 202      36.342  44.274  57.956  0.00  0.00           H  
ATOM   3066 HH12 ARG 1 202      37.973  44.811  58.163  0.00  0.00           H  
ATOM   3067 HH21 ARG 1 202      35.725  42.485  58.292  0.00  0.00           H  
ATOM   3068 HH22 ARG 1 202      36.691  41.109  58.899  0.00  0.00           H  
ATOM   3069  N   GLU 1 203      40.076  37.418  56.845  0.00  0.00           N  
ATOM   3070  CA  GLU 1 203      39.533  36.952  55.579  0.00  0.00           C  
ATOM   3071  C   GLU 1 203      38.496  38.014  55.145  0.00  0.00           C  
ATOM   3072  O   GLU 1 203      37.400  38.085  55.676  0.00  0.00           O  
ATOM   3073  CB  GLU 1 203      38.860  35.662  55.704  0.00  0.00           C  
ATOM   3074  CG  GLU 1 203      39.785  34.554  56.246  0.00  0.00           C  
ATOM   3075  CD  GLU 1 203      40.005  34.504  57.811  0.00  0.00           C  
ATOM   3076  OE1 GLU 1 203      40.777  33.659  58.315  0.00  0.00           O  
ATOM   3077  OE2 GLU 1 203      39.438  35.274  58.515  0.00  0.00           O  
ATOM   3078  H   GLU 1 203      39.545  37.041  57.617  0.00  0.00           H  
ATOM   3079  HA  GLU 1 203      40.441  36.898  54.978  0.00  0.00           H  
ATOM   3080  HB2 GLU 1 203      38.044  35.823  56.408  0.00  0.00           H  
ATOM   3081  HB3 GLU 1 203      38.397  35.437  54.743  0.00  0.00           H  
ATOM   3082  HG2 GLU 1 203      39.320  33.618  55.937  0.00  0.00           H  
ATOM   3083  HG3 GLU 1 203      40.728  34.749  55.736  0.00  0.00           H  
ATOM   3084  N   TRP 1 204      38.985  38.809  54.193  0.00  0.00           N  
ATOM   3085  CA  TRP 1 204      38.217  39.693  53.411  0.00  0.00           C  
ATOM   3086  C   TRP 1 204      39.000  40.115  52.068  0.00  0.00           C  
ATOM   3087  O   TRP 1 204      38.816  39.347  51.089  0.00  0.00           O  
ATOM   3088  CB  TRP 1 204      37.678  40.923  54.174  0.00  0.00           C  
ATOM   3089  CG  TRP 1 204      38.660  41.939  54.723  0.00  0.00           C  
ATOM   3090  CD1 TRP 1 204      39.983  41.797  55.068  0.00  0.00           C  
ATOM   3091  CD2 TRP 1 204      38.391  43.313  54.852  0.00  0.00           C  
ATOM   3092  NE1 TRP 1 204      40.489  43.046  55.422  0.00  0.00           N  
ATOM   3093  CE2 TRP 1 204      39.543  44.032  55.345  0.00  0.00           C  
ATOM   3094  CE3 TRP 1 204      37.239  44.176  54.603  0.00  0.00           C  
ATOM   3095  CZ2 TRP 1 204      39.583  45.322  55.663  0.00  0.00           C  
ATOM   3096  CZ3 TRP 1 204      37.252  45.512  54.981  0.00  0.00           C  
ATOM   3097  CH2 TRP 1 204      38.419  46.144  55.445  0.00  0.00           C  
ATOM   3098  H   TRP 1 204      39.991  38.887  54.144  0.00  0.00           H  
ATOM   3099  HA  TRP 1 204      37.376  39.067  53.114  0.00  0.00           H  
ATOM   3100  HB2 TRP 1 204      37.158  41.452  53.376  0.00  0.00           H  
ATOM   3101  HB3 TRP 1 204      37.043  40.737  55.040  0.00  0.00           H  
ATOM   3102  HD1 TRP 1 204      40.510  40.859  55.161  0.00  0.00           H  
ATOM   3103  HE1 TRP 1 204      41.377  43.165  55.889  0.00  0.00           H  
ATOM   3104  HE3 TRP 1 204      36.309  43.686  54.356  0.00  0.00           H  
ATOM   3105  HZ2 TRP 1 204      40.457  45.754  56.129  0.00  0.00           H  
ATOM   3106  HZ3 TRP 1 204      36.337  46.083  54.924  0.00  0.00           H  
ATOM   3107  HH2 TRP 1 204      38.488  47.199  55.664  0.00  0.00           H  
ATOM   3108  N   TYR 1 205      39.784  41.148  52.026  0.00  0.00           N  
ATOM   3109  CA  TYR 1 205      40.867  41.263  51.103  0.00  0.00           C  
ATOM   3110  C   TYR 1 205      42.083  40.541  51.644  0.00  0.00           C  
ATOM   3111  O   TYR 1 205      42.079  40.227  52.814  0.00  0.00           O  
ATOM   3112  CB  TYR 1 205      41.139  42.753  50.979  0.00  0.00           C  
ATOM   3113  CG  TYR 1 205      40.014  43.738  50.671  0.00  0.00           C  
ATOM   3114  CD1 TYR 1 205      39.605  43.908  49.343  0.00  0.00           C  
ATOM   3115  CD2 TYR 1 205      39.444  44.483  51.678  0.00  0.00           C  
ATOM   3116  CE1 TYR 1 205      38.565  44.803  49.036  0.00  0.00           C  
ATOM   3117  CE2 TYR 1 205      38.377  45.363  51.378  0.00  0.00           C  
ATOM   3118  CZ  TYR 1 205      37.867  45.505  50.086  0.00  0.00           C  
ATOM   3119  OH  TYR 1 205      36.936  46.403  49.865  0.00  0.00           O  
ATOM   3120  H   TYR 1 205      39.768  41.687  52.880  0.00  0.00           H  
ATOM   3121  HA  TYR 1 205      40.587  40.797  50.159  0.00  0.00           H  
ATOM   3122  HB2 TYR 1 205      41.657  43.097  51.875  0.00  0.00           H  
ATOM   3123  HB3 TYR 1 205      41.915  42.802  50.215  0.00  0.00           H  
ATOM   3124  HD1 TYR 1 205      40.197  43.438  48.571  0.00  0.00           H  
ATOM   3125  HD2 TYR 1 205      39.785  44.355  52.695  0.00  0.00           H  
ATOM   3126  HE1 TYR 1 205      38.258  45.100  48.044  0.00  0.00           H  
ATOM   3127  HE2 TYR 1 205      37.915  45.976  52.137  0.00  0.00           H  
ATOM   3128  HH  TYR 1 205      36.528  46.122  49.043  0.00  0.00           H  
ATOM   3129  N   TYR 1 206      43.040  40.288  50.846  0.00  0.00           N  
ATOM   3130  CA  TYR 1 206      44.349  39.762  51.301  0.00  0.00           C  
ATOM   3131  C   TYR 1 206      45.181  40.753  52.097  0.00  0.00           C  
ATOM   3132  O   TYR 1 206      46.119  41.362  51.528  0.00  0.00           O  
ATOM   3133  CB  TYR 1 206      45.159  39.253  50.086  0.00  0.00           C  
ATOM   3134  CG  TYR 1 206      44.464  38.050  49.446  0.00  0.00           C  
ATOM   3135  CD1 TYR 1 206      44.418  36.869  50.203  0.00  0.00           C  
ATOM   3136  CD2 TYR 1 206      43.782  38.187  48.196  0.00  0.00           C  
ATOM   3137  CE1 TYR 1 206      43.828  35.794  49.534  0.00  0.00           C  
ATOM   3138  CE2 TYR 1 206      43.020  37.134  47.747  0.00  0.00           C  
ATOM   3139  CZ  TYR 1 206      43.111  35.845  48.288  0.00  0.00           C  
ATOM   3140  OH  TYR 1 206      42.633  34.756  47.747  0.00  0.00           O  
ATOM   3141  H   TYR 1 206      43.089  40.591  49.884  0.00  0.00           H  
ATOM   3142  HA  TYR 1 206      44.180  38.950  52.009  0.00  0.00           H  
ATOM   3143  HB2 TYR 1 206      45.225  39.988  49.283  0.00  0.00           H  
ATOM   3144  HB3 TYR 1 206      46.148  39.061  50.502  0.00  0.00           H  
ATOM   3145  HD1 TYR 1 206      44.878  36.785  51.176  0.00  0.00           H  
ATOM   3146  HD2 TYR 1 206      43.651  39.133  47.691  0.00  0.00           H  
ATOM   3147  HE1 TYR 1 206      44.041  34.795  49.884  0.00  0.00           H  
ATOM   3148  HE2 TYR 1 206      42.611  37.242  46.753  0.00  0.00           H  
ATOM   3149  HH  TYR 1 206      41.964  35.011  47.107  0.00  0.00           H  
ATOM   3150  N   GLU 1 207      44.746  41.032  53.360  0.00  0.00           N  
ATOM   3151  CA  GLU 1 207      45.286  42.184  54.142  0.00  0.00           C  
ATOM   3152  C   GLU 1 207      46.609  41.769  54.776  0.00  0.00           C  
ATOM   3153  O   GLU 1 207      46.551  40.759  55.414  0.00  0.00           O  
ATOM   3154  CB  GLU 1 207      44.210  42.831  55.137  0.00  0.00           C  
ATOM   3155  CG  GLU 1 207      44.815  43.977  55.998  0.00  0.00           C  
ATOM   3156  CD  GLU 1 207      43.739  44.711  56.789  0.00  0.00           C  
ATOM   3157  OE1 GLU 1 207      42.617  44.280  56.755  0.00  0.00           O  
ATOM   3158  OE2 GLU 1 207      44.131  45.610  57.593  0.00  0.00           O  
ATOM   3159  H   GLU 1 207      43.944  40.593  53.788  0.00  0.00           H  
ATOM   3160  HA  GLU 1 207      45.515  42.954  53.405  0.00  0.00           H  
ATOM   3161  HB2 GLU 1 207      43.354  43.088  54.514  0.00  0.00           H  
ATOM   3162  HB3 GLU 1 207      43.856  42.041  55.799  0.00  0.00           H  
ATOM   3163  HG2 GLU 1 207      45.655  43.783  56.665  0.00  0.00           H  
ATOM   3164  HG3 GLU 1 207      45.149  44.695  55.248  0.00  0.00           H  
ATOM   3165  N   VAL 1 208      47.759  42.561  54.607  0.00  0.00           N  
ATOM   3166  CA  VAL 1 208      49.186  42.185  55.052  0.00  0.00           C  
ATOM   3167  C   VAL 1 208      49.862  43.480  55.600  0.00  0.00           C  
ATOM   3168  O   VAL 1 208      49.723  44.444  54.963  0.00  0.00           O  
ATOM   3169  CB  VAL 1 208      50.118  41.580  54.012  0.00  0.00           C  
ATOM   3170  CG1 VAL 1 208      49.539  40.197  53.707  0.00  0.00           C  
ATOM   3171  CG2 VAL 1 208      50.280  42.470  52.729  0.00  0.00           C  
ATOM   3172  H   VAL 1 208      47.722  43.451  54.131  0.00  0.00           H  
ATOM   3173  HA  VAL 1 208      49.046  41.535  55.916  0.00  0.00           H  
ATOM   3174  HB  VAL 1 208      51.103  41.410  54.446  0.00  0.00           H  
ATOM   3175 HG11 VAL 1 208      49.762  39.657  54.627  0.00  0.00           H  
ATOM   3176 HG12 VAL 1 208      48.454  40.179  53.605  0.00  0.00           H  
ATOM   3177 HG13 VAL 1 208      50.188  39.669  53.009  0.00  0.00           H  
ATOM   3178 HG21 VAL 1 208      49.281  42.719  52.372  0.00  0.00           H  
ATOM   3179 HG22 VAL 1 208      50.850  43.369  52.964  0.00  0.00           H  
ATOM   3180 HG23 VAL 1 208      50.748  41.819  51.992  0.00  0.00           H  
ATOM   3181  N   ILE 1 209      50.397  43.463  56.854  0.00  0.00           N  
ATOM   3182  CA  ILE 1 209      50.777  44.636  57.611  0.00  0.00           C  
ATOM   3183  C   ILE 1 209      52.233  44.919  57.247  0.00  0.00           C  
ATOM   3184  O   ILE 1 209      53.094  44.114  57.337  0.00  0.00           O  
ATOM   3185  CB  ILE 1 209      50.588  44.373  59.098  0.00  0.00           C  
ATOM   3186  CG1 ILE 1 209      49.134  44.285  59.509  0.00  0.00           C  
ATOM   3187  CG2 ILE 1 209      51.457  45.406  59.941  0.00  0.00           C  
ATOM   3188  CD1 ILE 1 209      48.981  43.897  61.008  0.00  0.00           C  
ATOM   3189  H   ILE 1 209      50.638  42.557  57.230  0.00  0.00           H  
ATOM   3190  HA  ILE 1 209      50.212  45.537  57.374  0.00  0.00           H  
ATOM   3191  HB  ILE 1 209      51.058  43.393  59.179  0.00  0.00           H  
ATOM   3192 HG12 ILE 1 209      48.610  45.228  59.356  0.00  0.00           H  
ATOM   3193 HG13 ILE 1 209      48.697  43.543  58.841  0.00  0.00           H  
ATOM   3194 HG21 ILE 1 209      52.448  45.568  59.517  0.00  0.00           H  
ATOM   3195 HG22 ILE 1 209      50.999  46.395  59.937  0.00  0.00           H  
ATOM   3196 HG23 ILE 1 209      51.560  45.064  60.971  0.00  0.00           H  
ATOM   3197 HD11 ILE 1 209      47.942  43.945  61.335  0.00  0.00           H  
ATOM   3198 HD12 ILE 1 209      49.253  42.865  61.227  0.00  0.00           H  
ATOM   3199 HD13 ILE 1 209      49.587  44.492  61.692  0.00  0.00           H  
ATOM   3200  N   ILE 1 210      52.412  46.135  56.675  0.00  0.00           N  
ATOM   3201  CA  ILE 1 210      53.656  46.820  56.408  0.00  0.00           C  
ATOM   3202  C   ILE 1 210      54.166  47.394  57.785  0.00  0.00           C  
ATOM   3203  O   ILE 1 210      53.454  47.888  58.682  0.00  0.00           O  
ATOM   3204  CB  ILE 1 210      53.253  47.936  55.422  0.00  0.00           C  
ATOM   3205  CG1 ILE 1 210      52.712  47.440  54.070  0.00  0.00           C  
ATOM   3206  CG2 ILE 1 210      54.610  48.637  55.069  0.00  0.00           C  
ATOM   3207  CD1 ILE 1 210      52.258  48.460  53.032  0.00  0.00           C  
ATOM   3208  H   ILE 1 210      51.580  46.698  56.565  0.00  0.00           H  
ATOM   3209  HA  ILE 1 210      54.410  46.226  55.892  0.00  0.00           H  
ATOM   3210  HB  ILE 1 210      52.581  48.651  55.897  0.00  0.00           H  
ATOM   3211 HG12 ILE 1 210      53.426  46.753  53.616  0.00  0.00           H  
ATOM   3212 HG13 ILE 1 210      51.774  46.922  54.268  0.00  0.00           H  
ATOM   3213 HG21 ILE 1 210      55.039  49.156  55.926  0.00  0.00           H  
ATOM   3214 HG22 ILE 1 210      55.362  47.932  54.715  0.00  0.00           H  
ATOM   3215 HG23 ILE 1 210      54.364  49.499  54.448  0.00  0.00           H  
ATOM   3216 HD11 ILE 1 210      51.512  49.188  53.350  0.00  0.00           H  
ATOM   3217 HD12 ILE 1 210      53.132  49.046  52.749  0.00  0.00           H  
ATOM   3218 HD13 ILE 1 210      52.013  47.992  52.078  0.00  0.00           H  
ATOM   3219  N   VAL 1 211      55.461  47.172  58.131  0.00  0.00           N  
ATOM   3220  CA  VAL 1 211      56.078  47.577  59.394  0.00  0.00           C  
ATOM   3221  C   VAL 1 211      57.277  48.557  59.272  0.00  0.00           C  
ATOM   3222  O   VAL 1 211      57.494  49.361  60.187  0.00  0.00           O  
ATOM   3223  CB  VAL 1 211      56.594  46.355  60.135  0.00  0.00           C  
ATOM   3224  CG1 VAL 1 211      55.346  45.437  60.523  0.00  0.00           C  
ATOM   3225  CG2 VAL 1 211      57.579  45.479  59.378  0.00  0.00           C  
ATOM   3226  H   VAL 1 211      55.989  46.624  57.467  0.00  0.00           H  
ATOM   3227  HA  VAL 1 211      55.464  48.055  60.158  0.00  0.00           H  
ATOM   3228  HB  VAL 1 211      57.002  46.639  61.105  0.00  0.00           H  
ATOM   3229 HG11 VAL 1 211      54.788  45.196  59.618  0.00  0.00           H  
ATOM   3230 HG12 VAL 1 211      55.742  44.562  61.038  0.00  0.00           H  
ATOM   3231 HG13 VAL 1 211      54.627  45.932  61.175  0.00  0.00           H  
ATOM   3232 HG21 VAL 1 211      57.899  44.650  60.010  0.00  0.00           H  
ATOM   3233 HG22 VAL 1 211      57.227  45.105  58.416  0.00  0.00           H  
ATOM   3234 HG23 VAL 1 211      58.492  46.051  59.217  0.00  0.00           H  
ATOM   3235  N   ARG 1 212      58.037  48.693  58.123  0.00  0.00           N  
ATOM   3236  CA  ARG 1 212      58.961  49.793  57.905  0.00  0.00           C  
ATOM   3237  C   ARG 1 212      59.037  50.100  56.385  0.00  0.00           C  
ATOM   3238  O   ARG 1 212      58.894  49.212  55.590  0.00  0.00           O  
ATOM   3239  CB  ARG 1 212      60.426  49.391  58.455  0.00  0.00           C  
ATOM   3240  CG  ARG 1 212      61.523  50.285  57.986  0.00  0.00           C  
ATOM   3241  CD  ARG 1 212      62.792  49.860  58.678  0.00  0.00           C  
ATOM   3242  NE  ARG 1 212      63.886  50.757  58.383  0.00  0.00           N  
ATOM   3243  CZ  ARG 1 212      64.287  51.738  59.140  0.00  0.00           C  
ATOM   3244  NH1 ARG 1 212      63.749  52.038  60.247  0.00  0.00           N  
ATOM   3245  NH2 ARG 1 212      65.335  52.390  58.705  0.00  0.00           N  
ATOM   3246  H   ARG 1 212      57.673  48.134  57.366  0.00  0.00           H  
ATOM   3247  HA  ARG 1 212      58.690  50.657  58.512  0.00  0.00           H  
ATOM   3248  HB2 ARG 1 212      60.382  49.428  59.544  0.00  0.00           H  
ATOM   3249  HB3 ARG 1 212      60.694  48.398  58.095  0.00  0.00           H  
ATOM   3250  HG2 ARG 1 212      61.667  50.201  56.909  0.00  0.00           H  
ATOM   3251  HG3 ARG 1 212      61.408  51.358  58.139  0.00  0.00           H  
ATOM   3252  HD2 ARG 1 212      62.593  49.889  59.749  0.00  0.00           H  
ATOM   3253  HD3 ARG 1 212      63.110  48.838  58.475  0.00  0.00           H  
ATOM   3254  HE  ARG 1 212      64.419  50.530  57.556  0.00  0.00           H  
ATOM   3255 HH11 ARG 1 212      64.026  52.907  60.680  0.00  0.00           H  
ATOM   3256 HH12 ARG 1 212      63.008  51.466  60.626  0.00  0.00           H  
ATOM   3257 HH21 ARG 1 212      65.826  53.098  59.233  0.00  0.00           H  
ATOM   3258 HH22 ARG 1 212      65.720  52.081  57.824  0.00  0.00           H  
ATOM   3259  N   VAL 1 213      59.189  51.409  56.037  0.00  0.00           N  
ATOM   3260  CA  VAL 1 213      59.272  51.733  54.612  0.00  0.00           C  
ATOM   3261  C   VAL 1 213      60.563  52.504  54.307  0.00  0.00           C  
ATOM   3262  O   VAL 1 213      61.029  53.380  55.117  0.00  0.00           O  
ATOM   3263  CB  VAL 1 213      57.988  52.531  54.249  0.00  0.00           C  
ATOM   3264  CG1 VAL 1 213      58.124  53.229  52.849  0.00  0.00           C  
ATOM   3265  CG2 VAL 1 213      56.608  51.825  54.288  0.00  0.00           C  
ATOM   3266  H   VAL 1 213      59.480  52.026  56.782  0.00  0.00           H  
ATOM   3267  HA  VAL 1 213      59.346  50.850  53.977  0.00  0.00           H  
ATOM   3268  HB  VAL 1 213      57.974  53.326  54.995  0.00  0.00           H  
ATOM   3269 HG11 VAL 1 213      57.176  53.737  52.672  0.00  0.00           H  
ATOM   3270 HG12 VAL 1 213      58.997  53.873  52.746  0.00  0.00           H  
ATOM   3271 HG13 VAL 1 213      58.379  52.440  52.141  0.00  0.00           H  
ATOM   3272 HG21 VAL 1 213      56.381  51.028  54.996  0.00  0.00           H  
ATOM   3273 HG22 VAL 1 213      55.878  52.624  54.159  0.00  0.00           H  
ATOM   3274 HG23 VAL 1 213      56.600  51.273  53.347  0.00  0.00           H  
ATOM   3275  N   GLU 1 214      61.284  52.167  53.215  0.00  0.00           N  
ATOM   3276  CA  GLU 1 214      62.529  52.827  52.851  0.00  0.00           C  
ATOM   3277  C   GLU 1 214      62.642  53.037  51.306  0.00  0.00           C  
ATOM   3278  O   GLU 1 214      62.167  52.255  50.491  0.00  0.00           O  
ATOM   3279  CB  GLU 1 214      63.767  51.962  53.380  0.00  0.00           C  
ATOM   3280  CG  GLU 1 214      63.905  51.622  54.843  0.00  0.00           C  
ATOM   3281  CD  GLU 1 214      65.369  51.066  55.121  0.00  0.00           C  
ATOM   3282  OE1 GLU 1 214      65.731  51.105  56.299  0.00  0.00           O  
ATOM   3283  OE2 GLU 1 214      66.111  50.547  54.225  0.00  0.00           O  
ATOM   3284  H   GLU 1 214      60.944  51.451  52.589  0.00  0.00           H  
ATOM   3285  HA  GLU 1 214      62.490  53.816  53.309  0.00  0.00           H  
ATOM   3286  HB2 GLU 1 214      63.687  51.055  52.780  0.00  0.00           H  
ATOM   3287  HB3 GLU 1 214      64.622  52.558  53.059  0.00  0.00           H  
ATOM   3288  HG2 GLU 1 214      63.748  52.466  55.515  0.00  0.00           H  
ATOM   3289  HG3 GLU 1 214      63.142  50.894  55.118  0.00  0.00           H  
ATOM   3290  N   ILE 1 215      63.380  54.113  50.949  0.00  0.00           N  
ATOM   3291  CA  ILE 1 215      63.606  54.547  49.533  0.00  0.00           C  
ATOM   3292  C   ILE 1 215      65.082  54.914  49.248  0.00  0.00           C  
ATOM   3293  O   ILE 1 215      65.622  55.736  49.974  0.00  0.00           O  
ATOM   3294  CB  ILE 1 215      62.737  55.791  49.271  0.00  0.00           C  
ATOM   3295  CG1 ILE 1 215      61.281  55.537  49.487  0.00  0.00           C  
ATOM   3296  CG2 ILE 1 215      62.943  56.277  47.814  0.00  0.00           C  
ATOM   3297  CD1 ILE 1 215      60.338  56.681  49.105  0.00  0.00           C  
ATOM   3298  H   ILE 1 215      63.707  54.694  51.707  0.00  0.00           H  
ATOM   3299  HA  ILE 1 215      63.326  53.718  48.883  0.00  0.00           H  
ATOM   3300  HB  ILE 1 215      63.052  56.620  49.905  0.00  0.00           H  
ATOM   3301 HG12 ILE 1 215      60.883  54.603  49.092  0.00  0.00           H  
ATOM   3302 HG13 ILE 1 215      61.157  55.569  50.570  0.00  0.00           H  
ATOM   3303 HG21 ILE 1 215      62.408  55.519  47.243  0.00  0.00           H  
ATOM   3304 HG22 ILE 1 215      62.422  57.230  47.722  0.00  0.00           H  
ATOM   3305 HG23 ILE 1 215      63.992  56.336  47.523  0.00  0.00           H  
ATOM   3306 HD11 ILE 1 215      60.410  56.944  48.049  0.00  0.00           H  
ATOM   3307 HD12 ILE 1 215      59.376  56.299  49.445  0.00  0.00           H  
ATOM   3308 HD13 ILE 1 215      60.612  57.513  49.754  0.00  0.00           H  
ATOM   3309  N   ASN 1 216      65.744  54.272  48.315  0.00  0.00           N  
ATOM   3310  CA  ASN 1 216      67.199  54.046  48.169  0.00  0.00           C  
ATOM   3311  C   ASN 1 216      67.872  53.847  49.536  0.00  0.00           C  
ATOM   3312  O   ASN 1 216      68.978  54.365  49.754  0.00  0.00           O  
ATOM   3313  CB  ASN 1 216      67.786  55.188  47.335  0.00  0.00           C  
ATOM   3314  CG  ASN 1 216      67.944  54.945  45.806  0.00  0.00           C  
ATOM   3315  OD1 ASN 1 216      67.441  53.938  45.236  0.00  0.00           O  
ATOM   3316  ND2 ASN 1 216      68.721  55.744  45.153  0.00  0.00           N  
ATOM   3317  H   ASN 1 216      65.218  53.552  47.842  0.00  0.00           H  
ATOM   3318  HA  ASN 1 216      67.283  53.133  47.580  0.00  0.00           H  
ATOM   3319  HB2 ASN 1 216      67.223  56.117  47.428  0.00  0.00           H  
ATOM   3320  HB3 ASN 1 216      68.828  55.294  47.637  0.00  0.00           H  
ATOM   3321 HD21 ASN 1 216      68.959  55.572  44.187  0.00  0.00           H  
ATOM   3322 HD22 ASN 1 216      69.116  56.539  45.635  0.00  0.00           H  
ATOM   3323  N   GLY 1 217      67.134  53.208  50.474  0.00  0.00           N  
ATOM   3324  CA  GLY 1 217      67.441  52.909  51.833  0.00  0.00           C  
ATOM   3325  C   GLY 1 217      67.303  53.997  52.908  0.00  0.00           C  
ATOM   3326  O   GLY 1 217      67.699  53.790  54.028  0.00  0.00           O  
ATOM   3327  H   GLY 1 217      66.312  52.791  50.062  0.00  0.00           H  
ATOM   3328  HA2 GLY 1 217      66.716  52.155  52.141  0.00  0.00           H  
ATOM   3329  HA3 GLY 1 217      68.467  52.544  51.890  0.00  0.00           H  
ATOM   3330  N   GLN 1 218      66.797  55.148  52.601  0.00  0.00           N  
ATOM   3331  CA  GLN 1 218      66.359  56.138  53.647  0.00  0.00           C  
ATOM   3332  C   GLN 1 218      65.047  55.777  54.362  0.00  0.00           C  
ATOM   3333  O   GLN 1 218      64.062  55.529  53.724  0.00  0.00           O  
ATOM   3334  CB  GLN 1 218      66.376  57.543  52.978  0.00  0.00           C  
ATOM   3335  CG  GLN 1 218      67.700  57.878  52.298  0.00  0.00           C  
ATOM   3336  CD  GLN 1 218      68.896  57.770  53.276  0.00  0.00           C  
ATOM   3337  OE1 GLN 1 218      68.812  58.082  54.476  0.00  0.00           O  
ATOM   3338  NE2 GLN 1 218      69.999  57.434  52.745  0.00  0.00           N  
ATOM   3339  H   GLN 1 218      66.469  55.295  51.658  0.00  0.00           H  
ATOM   3340  HA  GLN 1 218      67.109  56.245  54.431  0.00  0.00           H  
ATOM   3341  HB2 GLN 1 218      65.545  57.749  52.304  0.00  0.00           H  
ATOM   3342  HB3 GLN 1 218      66.309  58.268  53.789  0.00  0.00           H  
ATOM   3343  HG2 GLN 1 218      67.818  57.332  51.362  0.00  0.00           H  
ATOM   3344  HG3 GLN 1 218      67.602  58.951  52.129  0.00  0.00           H  
ATOM   3345 HE21 GLN 1 218      70.808  57.230  53.315  0.00  0.00           H  
ATOM   3346 HE22 GLN 1 218      70.061  57.516  51.741  0.00  0.00           H  
ATOM   3347  N   ASP 1 219      65.104  55.870  55.720  0.00  0.00           N  
ATOM   3348  CA  ASP 1 219      63.933  55.785  56.593  0.00  0.00           C  
ATOM   3349  C   ASP 1 219      62.867  56.825  56.367  0.00  0.00           C  
ATOM   3350  O   ASP 1 219      63.154  58.071  56.505  0.00  0.00           O  
ATOM   3351  CB  ASP 1 219      64.363  55.853  58.093  0.00  0.00           C  
ATOM   3352  CG  ASP 1 219      63.136  55.625  59.008  0.00  0.00           C  
ATOM   3353  OD1 ASP 1 219      62.065  55.174  58.597  0.00  0.00           O  
ATOM   3354  OD2 ASP 1 219      63.266  55.776  60.264  0.00  0.00           O  
ATOM   3355  H   ASP 1 219      66.030  56.072  56.068  0.00  0.00           H  
ATOM   3356  HA  ASP 1 219      63.502  54.797  56.431  0.00  0.00           H  
ATOM   3357  HB2 ASP 1 219      65.152  55.136  58.319  0.00  0.00           H  
ATOM   3358  HB3 ASP 1 219      64.687  56.859  58.361  0.00  0.00           H  
ATOM   3359  N   LEU 1 220      61.542  56.504  56.067  0.00  0.00           N  
ATOM   3360  CA  LEU 1 220      60.534  57.503  55.830  0.00  0.00           C  
ATOM   3361  C   LEU 1 220      59.937  58.217  57.092  0.00  0.00           C  
ATOM   3362  O   LEU 1 220      59.307  59.215  56.956  0.00  0.00           O  
ATOM   3363  CB  LEU 1 220      59.359  56.731  55.070  0.00  0.00           C  
ATOM   3364  CG  LEU 1 220      58.346  57.700  54.472  0.00  0.00           C  
ATOM   3365  CD1 LEU 1 220      58.985  58.616  53.518  0.00  0.00           C  
ATOM   3366  CD2 LEU 1 220      57.347  56.785  53.706  0.00  0.00           C  
ATOM   3367  H   LEU 1 220      61.329  55.528  55.916  0.00  0.00           H  
ATOM   3368  HA  LEU 1 220      60.986  58.246  55.173  0.00  0.00           H  
ATOM   3369  HB2 LEU 1 220      59.828  56.123  54.295  0.00  0.00           H  
ATOM   3370  HB3 LEU 1 220      58.916  56.128  55.862  0.00  0.00           H  
ATOM   3371  HG  LEU 1 220      57.823  58.341  55.182  0.00  0.00           H  
ATOM   3372 HD11 LEU 1 220      58.260  59.311  53.095  0.00  0.00           H  
ATOM   3373 HD12 LEU 1 220      59.649  59.306  54.039  0.00  0.00           H  
ATOM   3374 HD13 LEU 1 220      59.558  58.025  52.803  0.00  0.00           H  
ATOM   3375 HD21 LEU 1 220      56.658  57.457  53.195  0.00  0.00           H  
ATOM   3376 HD22 LEU 1 220      57.890  56.179  52.980  0.00  0.00           H  
ATOM   3377 HD23 LEU 1 220      56.903  56.036  54.360  0.00  0.00           H  
ATOM   3378  N   LYS 1 221      60.375  57.784  58.324  0.00  0.00           N  
ATOM   3379  CA  LYS 1 221      60.210  58.428  59.628  0.00  0.00           C  
ATOM   3380  C   LYS 1 221      58.764  58.674  60.113  0.00  0.00           C  
ATOM   3381  O   LYS 1 221      58.566  59.285  61.172  0.00  0.00           O  
ATOM   3382  CB  LYS 1 221      61.087  59.685  59.728  0.00  0.00           C  
ATOM   3383  CG  LYS 1 221      62.607  59.424  59.771  0.00  0.00           C  
ATOM   3384  CD  LYS 1 221      63.233  60.770  59.429  0.00  0.00           C  
ATOM   3385  CE  LYS 1 221      64.659  60.352  59.145  0.00  0.00           C  
ATOM   3386  NZ  LYS 1 221      65.641  61.444  58.791  0.00  0.00           N  
ATOM   3387  H   LYS 1 221      60.789  56.876  58.475  0.00  0.00           H  
ATOM   3388  HA  LYS 1 221      60.697  57.781  60.357  0.00  0.00           H  
ATOM   3389  HB2 LYS 1 221      60.988  60.213  58.780  0.00  0.00           H  
ATOM   3390  HB3 LYS 1 221      60.815  60.366  60.534  0.00  0.00           H  
ATOM   3391  HG2 LYS 1 221      62.946  59.028  60.729  0.00  0.00           H  
ATOM   3392  HG3 LYS 1 221      62.868  58.726  58.976  0.00  0.00           H  
ATOM   3393  HD2 LYS 1 221      62.806  61.300  58.578  0.00  0.00           H  
ATOM   3394  HD3 LYS 1 221      63.137  61.407  60.308  0.00  0.00           H  
ATOM   3395  HE2 LYS 1 221      65.033  59.869  60.048  0.00  0.00           H  
ATOM   3396  HE3 LYS 1 221      64.624  59.663  58.300  0.00  0.00           H  
ATOM   3397  HZ1 LYS 1 221      65.370  61.930  57.948  0.00  0.00           H  
ATOM   3398  HZ2 LYS 1 221      65.826  62.125  59.513  0.00  0.00           H  
ATOM   3399  HZ3 LYS 1 221      66.540  61.005  58.655  0.00  0.00           H  
ATOM   3400  N   MET 1 222      57.814  57.991  59.568  0.00  0.00           N  
ATOM   3401  CA  MET 1 222      56.519  57.899  60.207  0.00  0.00           C  
ATOM   3402  C   MET 1 222      56.457  56.793  61.293  0.00  0.00           C  
ATOM   3403  O   MET 1 222      57.339  55.912  61.368  0.00  0.00           O  
ATOM   3404  CB  MET 1 222      55.350  57.732  59.252  0.00  0.00           C  
ATOM   3405  CG  MET 1 222      55.507  58.655  58.004  0.00  0.00           C  
ATOM   3406  SD  MET 1 222      54.182  58.675  56.745  0.00  0.00           S  
ATOM   3407  CE  MET 1 222      52.895  59.592  57.337  0.00  0.00           C  
ATOM   3408  H   MET 1 222      57.904  57.389  58.762  0.00  0.00           H  
ATOM   3409  HA  MET 1 222      56.330  58.831  60.740  0.00  0.00           H  
ATOM   3410  HB2 MET 1 222      55.299  56.707  58.883  0.00  0.00           H  
ATOM   3411  HB3 MET 1 222      54.441  57.810  59.849  0.00  0.00           H  
ATOM   3412  HG2 MET 1 222      55.762  59.662  58.332  0.00  0.00           H  
ATOM   3413  HG3 MET 1 222      56.374  58.363  57.412  0.00  0.00           H  
ATOM   3414  HE1 MET 1 222      52.103  59.569  56.588  0.00  0.00           H  
ATOM   3415  HE2 MET 1 222      52.490  59.252  58.290  0.00  0.00           H  
ATOM   3416  HE3 MET 1 222      53.147  60.653  57.336  0.00  0.00           H  
ATOM   3417  N   ASP 1 223      55.433  56.820  62.180  0.00  0.00           N  
ATOM   3418  CA  ASP 1 223      54.939  55.689  62.935  0.00  0.00           C  
ATOM   3419  C   ASP 1 223      54.244  54.583  62.031  0.00  0.00           C  
ATOM   3420  O   ASP 1 223      53.488  54.953  61.068  0.00  0.00           O  
ATOM   3421  CB  ASP 1 223      54.010  56.478  63.910  0.00  0.00           C  
ATOM   3422  CG  ASP 1 223      53.192  55.481  64.853  0.00  0.00           C  
ATOM   3423  OD1 ASP 1 223      53.564  54.274  64.950  0.00  0.00           O  
ATOM   3424  OD2 ASP 1 223      52.220  55.949  65.399  0.00  0.00           O  
ATOM   3425  H   ASP 1 223      54.768  57.579  62.225  0.00  0.00           H  
ATOM   3426  HA  ASP 1 223      55.772  55.306  63.525  0.00  0.00           H  
ATOM   3427  HB2 ASP 1 223      54.602  57.100  64.580  0.00  0.00           H  
ATOM   3428  HB3 ASP 1 223      53.253  56.979  63.307  0.00  0.00           H  
ATOM   3429  N   CYS 1 224      54.616  53.342  62.105  0.00  0.00           N  
ATOM   3430  CA  CYS 1 224      54.246  52.312  61.139  0.00  0.00           C  
ATOM   3431  C   CYS 1 224      52.683  52.012  60.940  0.00  0.00           C  
ATOM   3432  O   CYS 1 224      52.243  51.412  59.941  0.00  0.00           O  
ATOM   3433  CB  CYS 1 224      54.823  51.027  61.512  0.00  0.00           C  
ATOM   3434  SG  CYS 1 224      54.367  50.328  63.175  0.00  0.00           S  
ATOM   3435  H   CYS 1 224      55.327  53.176  62.803  0.00  0.00           H  
ATOM   3436  HA  CYS 1 224      54.564  52.545  60.122  0.00  0.00           H  
ATOM   3437  HB2 CYS 1 224      54.405  50.314  60.801  0.00  0.00           H  
ATOM   3438  HB3 CYS 1 224      55.905  51.009  61.382  0.00  0.00           H  
ATOM   3439  N   LYS 1 225      51.816  52.450  61.810  0.00  0.00           N  
ATOM   3440  CA  LYS 1 225      50.337  52.499  61.666  0.00  0.00           C  
ATOM   3441  C   LYS 1 225      49.900  53.401  60.504  0.00  0.00           C  
ATOM   3442  O   LYS 1 225      48.812  53.073  59.970  0.00  0.00           O  
ATOM   3443  CB  LYS 1 225      49.777  52.956  63.082  0.00  0.00           C  
ATOM   3444  CG  LYS 1 225      49.440  51.820  64.078  0.00  0.00           C  
ATOM   3445  CD  LYS 1 225      48.929  52.255  65.411  0.00  0.00           C  
ATOM   3446  CE  LYS 1 225      48.502  51.120  66.324  0.00  0.00           C  
ATOM   3447  NZ  LYS 1 225      47.199  50.544  65.800  0.00  0.00           N  
ATOM   3448  H   LYS 1 225      52.223  52.896  62.619  0.00  0.00           H  
ATOM   3449  HA  LYS 1 225      50.003  51.494  61.406  0.00  0.00           H  
ATOM   3450  HB2 LYS 1 225      50.496  53.597  63.594  0.00  0.00           H  
ATOM   3451  HB3 LYS 1 225      48.856  53.499  62.872  0.00  0.00           H  
ATOM   3452  HG2 LYS 1 225      48.907  50.986  63.620  0.00  0.00           H  
ATOM   3453  HG3 LYS 1 225      50.445  51.409  64.175  0.00  0.00           H  
ATOM   3454  HD2 LYS 1 225      49.704  52.851  65.894  0.00  0.00           H  
ATOM   3455  HD3 LYS 1 225      48.110  52.969  65.329  0.00  0.00           H  
ATOM   3456  HE2 LYS 1 225      49.283  50.363  66.397  0.00  0.00           H  
ATOM   3457  HE3 LYS 1 225      48.290  51.533  67.310  0.00  0.00           H  
ATOM   3458  HZ1 LYS 1 225      47.440  50.048  64.953  0.00  0.00           H  
ATOM   3459  HZ2 LYS 1 225      46.824  49.815  66.388  0.00  0.00           H  
ATOM   3460  HZ3 LYS 1 225      46.512  51.281  65.727  0.00  0.00           H  
ATOM   3461  N   GLU 1 226      50.649  54.421  60.093  0.00  0.00           N  
ATOM   3462  CA  GLU 1 226      50.319  55.350  59.107  0.00  0.00           C  
ATOM   3463  C   GLU 1 226      50.346  54.778  57.645  0.00  0.00           C  
ATOM   3464  O   GLU 1 226      49.591  55.175  56.737  0.00  0.00           O  
ATOM   3465  CB  GLU 1 226      51.252  56.559  59.179  0.00  0.00           C  
ATOM   3466  CG  GLU 1 226      51.162  57.255  60.555  0.00  0.00           C  
ATOM   3467  CD  GLU 1 226      49.966  58.213  60.593  0.00  0.00           C  
ATOM   3468  OE1 GLU 1 226      48.934  58.042  59.898  0.00  0.00           O  
ATOM   3469  OE2 GLU 1 226      50.149  59.192  61.384  0.00  0.00           O  
ATOM   3470  H   GLU 1 226      51.571  54.349  60.499  0.00  0.00           H  
ATOM   3471  HA  GLU 1 226      49.269  55.642  59.113  0.00  0.00           H  
ATOM   3472  HB2 GLU 1 226      52.248  56.134  59.059  0.00  0.00           H  
ATOM   3473  HB3 GLU 1 226      51.084  57.327  58.423  0.00  0.00           H  
ATOM   3474  HG2 GLU 1 226      51.196  56.690  61.487  0.00  0.00           H  
ATOM   3475  HG3 GLU 1 226      52.052  57.884  60.559  0.00  0.00           H  
ATOM   3476  N   TYR 1 227      51.258  53.841  57.481  0.00  0.00           N  
ATOM   3477  CA  TYR 1 227      51.410  53.087  56.251  0.00  0.00           C  
ATOM   3478  C   TYR 1 227      50.206  52.140  56.012  0.00  0.00           C  
ATOM   3479  O   TYR 1 227      50.074  51.774  54.837  0.00  0.00           O  
ATOM   3480  CB  TYR 1 227      52.706  52.275  56.419  0.00  0.00           C  
ATOM   3481  CG  TYR 1 227      53.987  53.102  56.655  0.00  0.00           C  
ATOM   3482  CD1 TYR 1 227      54.138  54.536  56.401  0.00  0.00           C  
ATOM   3483  CD2 TYR 1 227      55.025  52.454  57.360  0.00  0.00           C  
ATOM   3484  CE1 TYR 1 227      55.285  55.247  56.591  0.00  0.00           C  
ATOM   3485  CE2 TYR 1 227      56.129  53.286  57.725  0.00  0.00           C  
ATOM   3486  CZ  TYR 1 227      56.329  54.643  57.288  0.00  0.00           C  
ATOM   3487  OH  TYR 1 227      57.374  55.300  57.819  0.00  0.00           O  
ATOM   3488  H   TYR 1 227      51.889  53.602  58.233  0.00  0.00           H  
ATOM   3489  HA  TYR 1 227      51.493  53.731  55.375  0.00  0.00           H  
ATOM   3490  HB2 TYR 1 227      52.462  51.596  57.236  0.00  0.00           H  
ATOM   3491  HB3 TYR 1 227      52.947  51.763  55.488  0.00  0.00           H  
ATOM   3492  HD1 TYR 1 227      53.349  55.046  55.868  0.00  0.00           H  
ATOM   3493  HD2 TYR 1 227      54.908  51.412  57.619  0.00  0.00           H  
ATOM   3494  HE1 TYR 1 227      55.377  56.273  56.269  0.00  0.00           H  
ATOM   3495  HE2 TYR 1 227      56.895  52.748  58.264  0.00  0.00           H  
ATOM   3496  HH  TYR 1 227      58.173  54.788  57.966  0.00  0.00           H  
ATOM   3497  N   ASN 1 228      49.484  51.715  57.061  0.00  0.00           N  
ATOM   3498  CA  ASN 1 228      48.393  50.705  57.042  0.00  0.00           C  
ATOM   3499  C   ASN 1 228      46.998  51.285  57.170  0.00  0.00           C  
ATOM   3500  O   ASN 1 228      46.022  50.586  57.190  0.00  0.00           O  
ATOM   3501  CB  ASN 1 228      48.662  49.499  57.961  0.00  0.00           C  
ATOM   3502  CG  ASN 1 228      50.070  48.841  57.774  0.00  0.00           C  
ATOM   3503  OD1 ASN 1 228      50.300  48.078  56.885  0.00  0.00           O  
ATOM   3504  ND2 ASN 1 228      50.889  48.971  58.767  0.00  0.00           N  
ATOM   3505  H   ASN 1 228      49.725  52.079  57.971  0.00  0.00           H  
ATOM   3506  HA  ASN 1 228      48.401  50.321  56.022  0.00  0.00           H  
ATOM   3507  HB2 ASN 1 228      48.490  49.810  58.991  0.00  0.00           H  
ATOM   3508  HB3 ASN 1 228      47.870  48.768  57.799  0.00  0.00           H  
ATOM   3509 HD21 ASN 1 228      51.799  48.574  58.581  0.00  0.00           H  
ATOM   3510 HD22 ASN 1 228      50.757  49.518  59.606  0.00  0.00           H  
ATOM   3511  N   TYR 1 229      46.818  52.654  57.313  0.00  0.00           N  
ATOM   3512  CA  TYR 1 229      45.554  53.359  57.392  0.00  0.00           C  
ATOM   3513  C   TYR 1 229      44.733  53.104  56.062  0.00  0.00           C  
ATOM   3514  O   TYR 1 229      45.143  53.535  55.050  0.00  0.00           O  
ATOM   3515  CB  TYR 1 229      45.772  54.882  57.555  0.00  0.00           C  
ATOM   3516  CG  TYR 1 229      44.529  55.734  57.575  0.00  0.00           C  
ATOM   3517  CD1 TYR 1 229      43.495  55.436  58.488  0.00  0.00           C  
ATOM   3518  CD2 TYR 1 229      44.365  56.739  56.561  0.00  0.00           C  
ATOM   3519  CE1 TYR 1 229      42.318  56.167  58.494  0.00  0.00           C  
ATOM   3520  CE2 TYR 1 229      43.106  57.394  56.448  0.00  0.00           C  
ATOM   3521  CZ  TYR 1 229      42.136  57.142  57.434  0.00  0.00           C  
ATOM   3522  OH  TYR 1 229      40.948  57.830  57.375  0.00  0.00           O  
ATOM   3523  H   TYR 1 229      47.610  53.267  57.183  0.00  0.00           H  
ATOM   3524  HA  TYR 1 229      44.982  52.984  58.241  0.00  0.00           H  
ATOM   3525  HB2 TYR 1 229      46.258  54.949  58.529  0.00  0.00           H  
ATOM   3526  HB3 TYR 1 229      46.550  55.172  56.849  0.00  0.00           H  
ATOM   3527  HD1 TYR 1 229      43.631  54.624  59.187  0.00  0.00           H  
ATOM   3528  HD2 TYR 1 229      45.196  56.984  55.916  0.00  0.00           H  
ATOM   3529  HE1 TYR 1 229      41.558  55.866  59.200  0.00  0.00           H  
ATOM   3530  HE2 TYR 1 229      42.946  58.165  55.709  0.00  0.00           H  
ATOM   3531  HH  TYR 1 229      41.004  58.494  56.684  0.00  0.00           H  
ATOM   3532  N   ASP 1 230      43.533  52.486  56.000  0.00  0.00           N  
ATOM   3533  CA  ASP 1 230      42.859  51.672  57.082  0.00  0.00           C  
ATOM   3534  C   ASP 1 230      42.823  50.095  56.724  0.00  0.00           C  
ATOM   3535  O   ASP 1 230      42.141  49.331  57.352  0.00  0.00           O  
ATOM   3536  CB  ASP 1 230      41.421  52.276  57.411  0.00  0.00           C  
ATOM   3537  CG  ASP 1 230      40.375  52.042  56.358  0.00  0.00           C  
ATOM   3538  OD1 ASP 1 230      39.145  51.818  56.679  0.00  0.00           O  
ATOM   3539  OD2 ASP 1 230      40.700  52.267  55.187  0.00  0.00           O  
ATOM   3540  H   ASP 1 230      43.107  52.379  55.091  0.00  0.00           H  
ATOM   3541  HA  ASP 1 230      43.424  51.824  58.001  0.00  0.00           H  
ATOM   3542  HB2 ASP 1 230      41.258  51.880  58.413  0.00  0.00           H  
ATOM   3543  HB3 ASP 1 230      41.522  53.359  57.473  0.00  0.00           H  
ATOM   3544  N   LYS 1 231      43.676  49.842  55.750  0.00  0.00           N  
ATOM   3545  CA  LYS 1 231      44.161  48.520  55.341  0.00  0.00           C  
ATOM   3546  C   LYS 1 231      45.351  48.629  54.429  0.00  0.00           C  
ATOM   3547  O   LYS 1 231      45.405  49.635  53.701  0.00  0.00           O  
ATOM   3548  CB  LYS 1 231      43.010  47.723  54.711  0.00  0.00           C  
ATOM   3549  CG  LYS 1 231      42.611  48.164  53.335  0.00  0.00           C  
ATOM   3550  CD  LYS 1 231      41.328  47.398  52.942  0.00  0.00           C  
ATOM   3551  CE  LYS 1 231      41.013  47.608  51.447  0.00  0.00           C  
ATOM   3552  NZ  LYS 1 231      40.062  48.753  51.167  0.00  0.00           N  
ATOM   3553  H   LYS 1 231      43.889  50.651  55.184  0.00  0.00           H  
ATOM   3554  HA  LYS 1 231      44.434  48.076  56.299  0.00  0.00           H  
ATOM   3555  HB2 LYS 1 231      43.356  46.690  54.711  0.00  0.00           H  
ATOM   3556  HB3 LYS 1 231      42.158  47.764  55.390  0.00  0.00           H  
ATOM   3557  HG2 LYS 1 231      42.435  49.239  53.363  0.00  0.00           H  
ATOM   3558  HG3 LYS 1 231      43.359  47.899  52.588  0.00  0.00           H  
ATOM   3559  HD2 LYS 1 231      41.417  46.352  53.235  0.00  0.00           H  
ATOM   3560  HD3 LYS 1 231      40.543  47.637  53.660  0.00  0.00           H  
ATOM   3561  HE2 LYS 1 231      41.932  47.902  50.941  0.00  0.00           H  
ATOM   3562  HE3 LYS 1 231      40.626  46.669  51.051  0.00  0.00           H  
ATOM   3563  HZ1 LYS 1 231      40.074  49.080  50.212  0.00  0.00           H  
ATOM   3564  HZ2 LYS 1 231      39.164  48.339  51.373  0.00  0.00           H  
ATOM   3565  HZ3 LYS 1 231      40.268  49.551  51.751  0.00  0.00           H  
ATOM   3566  N   SER 1 232      46.269  47.679  54.468  0.00  0.00           N  
ATOM   3567  CA  SER 1 232      47.262  47.397  53.463  0.00  0.00           C  
ATOM   3568  C   SER 1 232      46.931  46.047  52.840  0.00  0.00           C  
ATOM   3569  O   SER 1 232      46.844  44.960  53.449  0.00  0.00           O  
ATOM   3570  CB  SER 1 232      48.563  47.400  54.165  0.00  0.00           C  
ATOM   3571  OG  SER 1 232      49.634  46.870  53.357  0.00  0.00           O  
ATOM   3572  H   SER 1 232      46.068  46.941  55.127  0.00  0.00           H  
ATOM   3573  HA  SER 1 232      47.268  48.195  52.720  0.00  0.00           H  
ATOM   3574  HB2 SER 1 232      48.876  48.388  54.503  0.00  0.00           H  
ATOM   3575  HB3 SER 1 232      48.545  46.854  55.109  0.00  0.00           H  
ATOM   3576  HG  SER 1 232      49.680  45.972  53.692  0.00  0.00           H  
ATOM   3577  N   ILE 1 233      46.699  46.089  51.506  0.00  0.00           N  
ATOM   3578  CA  ILE 1 233      46.289  44.950  50.702  0.00  0.00           C  
ATOM   3579  C   ILE 1 233      47.095  44.650  49.392  0.00  0.00           C  
ATOM   3580  O   ILE 1 233      47.758  45.624  48.880  0.00  0.00           O  
ATOM   3581  CB  ILE 1 233      44.791  45.061  50.345  0.00  0.00           C  
ATOM   3582  CG1 ILE 1 233      44.309  46.350  49.743  0.00  0.00           C  
ATOM   3583  CG2 ILE 1 233      44.012  44.868  51.675  0.00  0.00           C  
ATOM   3584  CD1 ILE 1 233      42.962  46.291  49.033  0.00  0.00           C  
ATOM   3585  H   ILE 1 233      46.713  46.961  50.998  0.00  0.00           H  
ATOM   3586  HA  ILE 1 233      46.429  44.019  51.251  0.00  0.00           H  
ATOM   3587  HB  ILE 1 233      44.489  44.323  49.602  0.00  0.00           H  
ATOM   3588 HG12 ILE 1 233      44.390  47.191  50.432  0.00  0.00           H  
ATOM   3589 HG13 ILE 1 233      45.093  46.498  48.999  0.00  0.00           H  
ATOM   3590 HG21 ILE 1 233      44.328  45.732  52.259  0.00  0.00           H  
ATOM   3591 HG22 ILE 1 233      42.950  44.976  51.455  0.00  0.00           H  
ATOM   3592 HG23 ILE 1 233      44.309  43.959  52.198  0.00  0.00           H  
ATOM   3593 HD11 ILE 1 233      42.693  47.290  48.690  0.00  0.00           H  
ATOM   3594 HD12 ILE 1 233      42.973  45.769  48.076  0.00  0.00           H  
ATOM   3595 HD13 ILE 1 233      42.159  45.791  49.574  0.00  0.00           H  
ATOM   3596  N   VAL 1 234      47.067  43.469  48.701  0.00  0.00           N  
ATOM   3597  CA  VAL 1 234      47.516  43.174  47.373  0.00  0.00           C  
ATOM   3598  C   VAL 1 234      46.267  42.953  46.444  0.00  0.00           C  
ATOM   3599  O   VAL 1 234      45.343  42.178  46.820  0.00  0.00           O  
ATOM   3600  CB  VAL 1 234      48.589  42.011  47.434  0.00  0.00           C  
ATOM   3601  CG1 VAL 1 234      48.098  40.715  48.203  0.00  0.00           C  
ATOM   3602  CG2 VAL 1 234      49.193  41.539  46.123  0.00  0.00           C  
ATOM   3603  H   VAL 1 234      46.601  42.769  49.261  0.00  0.00           H  
ATOM   3604  HA  VAL 1 234      47.918  44.134  47.050  0.00  0.00           H  
ATOM   3605  HB  VAL 1 234      49.394  42.372  48.074  0.00  0.00           H  
ATOM   3606 HG11 VAL 1 234      47.262  40.200  47.728  0.00  0.00           H  
ATOM   3607 HG12 VAL 1 234      48.969  40.100  48.425  0.00  0.00           H  
ATOM   3608 HG13 VAL 1 234      47.738  41.093  49.160  0.00  0.00           H  
ATOM   3609 HG21 VAL 1 234      49.535  42.438  45.610  0.00  0.00           H  
ATOM   3610 HG22 VAL 1 234      49.976  40.819  46.359  0.00  0.00           H  
ATOM   3611 HG23 VAL 1 234      48.434  41.096  45.477  0.00  0.00           H  
ATOM   3612  N   ASP 1 235      46.303  43.495  45.271  0.00  0.00           N  
ATOM   3613  CA  ASP 1 235      45.146  43.663  44.416  0.00  0.00           C  
ATOM   3614  C   ASP 1 235      45.628  43.525  42.931  0.00  0.00           C  
ATOM   3615  O   ASP 1 235      45.938  44.561  42.276  0.00  0.00           O  
ATOM   3616  CB  ASP 1 235      44.440  44.949  44.793  0.00  0.00           C  
ATOM   3617  CG  ASP 1 235      43.327  45.160  43.822  0.00  0.00           C  
ATOM   3618  OD1 ASP 1 235      42.782  46.303  43.801  0.00  0.00           O  
ATOM   3619  OD2 ASP 1 235      42.906  44.229  43.098  0.00  0.00           O  
ATOM   3620  H   ASP 1 235      47.096  44.098  45.108  0.00  0.00           H  
ATOM   3621  HA  ASP 1 235      44.549  42.784  44.661  0.00  0.00           H  
ATOM   3622  HB2 ASP 1 235      44.079  44.860  45.818  0.00  0.00           H  
ATOM   3623  HB3 ASP 1 235      45.207  45.723  44.842  0.00  0.00           H  
ATOM   3624  N   SER 1 236      45.564  42.357  42.340  0.00  0.00           N  
ATOM   3625  CA  SER 1 236      45.864  42.143  40.934  0.00  0.00           C  
ATOM   3626  C   SER 1 236      44.878  42.846  39.892  0.00  0.00           C  
ATOM   3627  O   SER 1 236      45.287  43.219  38.807  0.00  0.00           O  
ATOM   3628  CB  SER 1 236      46.095  40.691  40.646  0.00  0.00           C  
ATOM   3629  OG  SER 1 236      44.806  40.121  40.422  0.00  0.00           O  
ATOM   3630  H   SER 1 236      45.292  41.561  42.900  0.00  0.00           H  
ATOM   3631  HA  SER 1 236      46.739  42.734  40.661  0.00  0.00           H  
ATOM   3632  HB2 SER 1 236      46.650  40.651  39.709  0.00  0.00           H  
ATOM   3633  HB3 SER 1 236      46.574  40.246  41.518  0.00  0.00           H  
ATOM   3634  HG  SER 1 236      44.557  39.958  39.509  0.00  0.00           H  
ATOM   3635  N   GLY 1 237      43.712  43.368  40.374  0.00  0.00           N  
ATOM   3636  CA  GLY 1 237      42.824  44.298  39.788  0.00  0.00           C  
ATOM   3637  C   GLY 1 237      43.078  45.828  40.077  0.00  0.00           C  
ATOM   3638  O   GLY 1 237      42.264  46.630  39.679  0.00  0.00           O  
ATOM   3639  H   GLY 1 237      43.496  43.147  41.336  0.00  0.00           H  
ATOM   3640  HA2 GLY 1 237      42.998  44.139  38.724  0.00  0.00           H  
ATOM   3641  HA3 GLY 1 237      41.808  43.971  40.008  0.00  0.00           H  
ATOM   3642  N   THR 1 238      44.314  46.227  40.539  0.00  0.00           N  
ATOM   3643  CA  THR 1 238      44.822  47.630  40.540  0.00  0.00           C  
ATOM   3644  C   THR 1 238      46.107  47.810  39.715  0.00  0.00           C  
ATOM   3645  O   THR 1 238      46.932  46.915  39.648  0.00  0.00           O  
ATOM   3646  CB  THR 1 238      44.863  48.110  41.988  0.00  0.00           C  
ATOM   3647  OG1 THR 1 238      43.577  48.433  42.449  0.00  0.00           O  
ATOM   3648  CG2 THR 1 238      45.543  49.445  42.256  0.00  0.00           C  
ATOM   3649  H   THR 1 238      44.920  45.469  40.817  0.00  0.00           H  
ATOM   3650  HA  THR 1 238      44.176  48.289  39.959  0.00  0.00           H  
ATOM   3651  HB  THR 1 238      45.341  47.356  42.613  0.00  0.00           H  
ATOM   3652  HG1 THR 1 238      43.256  47.646  42.895  0.00  0.00           H  
ATOM   3653 HG21 THR 1 238      45.627  49.767  43.294  0.00  0.00           H  
ATOM   3654 HG22 THR 1 238      46.554  49.573  41.868  0.00  0.00           H  
ATOM   3655 HG23 THR 1 238      44.923  50.158  41.712  0.00  0.00           H  
ATOM   3656  N   THR 1 239      46.259  49.036  39.142  0.00  0.00           N  
ATOM   3657  CA  THR 1 239      47.503  49.423  38.433  0.00  0.00           C  
ATOM   3658  C   THR 1 239      48.630  49.850  39.388  0.00  0.00           C  
ATOM   3659  O   THR 1 239      49.731  49.230  39.285  0.00  0.00           O  
ATOM   3660  CB  THR 1 239      47.311  50.603  37.453  0.00  0.00           C  
ATOM   3661  OG1 THR 1 239      46.483  50.288  36.335  0.00  0.00           O  
ATOM   3662  CG2 THR 1 239      48.631  51.108  36.829  0.00  0.00           C  
ATOM   3663  H   THR 1 239      45.687  49.853  39.301  0.00  0.00           H  
ATOM   3664  HA  THR 1 239      47.824  48.517  37.919  0.00  0.00           H  
ATOM   3665  HB  THR 1 239      46.731  51.431  37.860  0.00  0.00           H  
ATOM   3666  HG1 THR 1 239      45.664  49.917  36.669  0.00  0.00           H  
ATOM   3667 HG21 THR 1 239      48.412  51.710  35.947  0.00  0.00           H  
ATOM   3668 HG22 THR 1 239      49.242  51.750  37.464  0.00  0.00           H  
ATOM   3669 HG23 THR 1 239      49.385  50.375  36.544  0.00  0.00           H  
ATOM   3670  N   ASN 1 240      48.372  50.802  40.291  0.00  0.00           N  
ATOM   3671  CA  ASN 1 240      49.428  51.516  40.932  0.00  0.00           C  
ATOM   3672  C   ASN 1 240      49.896  50.875  42.305  0.00  0.00           C  
ATOM   3673  O   ASN 1 240      49.187  50.057  42.855  0.00  0.00           O  
ATOM   3674  CB  ASN 1 240      48.862  52.941  41.158  0.00  0.00           C  
ATOM   3675  CG  ASN 1 240      49.024  53.970  40.035  0.00  0.00           C  
ATOM   3676  OD1 ASN 1 240      49.243  53.607  38.946  0.00  0.00           O  
ATOM   3677  ND2 ASN 1 240      48.722  55.178  40.321  0.00  0.00           N  
ATOM   3678  H   ASN 1 240      47.504  51.259  40.054  0.00  0.00           H  
ATOM   3679  HA  ASN 1 240      50.275  51.473  40.247  0.00  0.00           H  
ATOM   3680  HB2 ASN 1 240      47.782  53.025  41.274  0.00  0.00           H  
ATOM   3681  HB3 ASN 1 240      49.355  53.346  42.042  0.00  0.00           H  
ATOM   3682 HD21 ASN 1 240      48.811  55.834  39.558  0.00  0.00           H  
ATOM   3683 HD22 ASN 1 240      48.530  55.482  41.265  0.00  0.00           H  
ATOM   3684  N   LEU 1 241      50.953  51.404  42.839  0.00  0.00           N  
ATOM   3685  CA  LEU 1 241      51.333  51.217  44.174  0.00  0.00           C  
ATOM   3686  C   LEU 1 241      50.659  52.396  45.003  0.00  0.00           C  
ATOM   3687  O   LEU 1 241      51.180  53.579  44.904  0.00  0.00           O  
ATOM   3688  CB  LEU 1 241      52.799  51.181  44.238  0.00  0.00           C  
ATOM   3689  CG  LEU 1 241      53.499  51.399  45.618  0.00  0.00           C  
ATOM   3690  CD1 LEU 1 241      53.055  50.713  46.868  0.00  0.00           C  
ATOM   3691  CD2 LEU 1 241      55.003  50.999  45.382  0.00  0.00           C  
ATOM   3692  H   LEU 1 241      51.458  52.051  42.250  0.00  0.00           H  
ATOM   3693  HA  LEU 1 241      50.748  50.401  44.599  0.00  0.00           H  
ATOM   3694  HB2 LEU 1 241      53.053  50.158  43.962  0.00  0.00           H  
ATOM   3695  HB3 LEU 1 241      53.301  51.790  43.486  0.00  0.00           H  
ATOM   3696  HG  LEU 1 241      53.683  52.462  45.775  0.00  0.00           H  
ATOM   3697 HD11 LEU 1 241      53.260  49.648  46.983  0.00  0.00           H  
ATOM   3698 HD12 LEU 1 241      53.454  51.292  47.701  0.00  0.00           H  
ATOM   3699 HD13 LEU 1 241      51.997  50.961  46.954  0.00  0.00           H  
ATOM   3700 HD21 LEU 1 241      55.391  51.618  44.573  0.00  0.00           H  
ATOM   3701 HD22 LEU 1 241      55.645  51.079  46.259  0.00  0.00           H  
ATOM   3702 HD23 LEU 1 241      55.100  49.954  45.090  0.00  0.00           H  
ATOM   3703  N   ARG 1 242      49.515  52.173  45.671  0.00  0.00           N  
ATOM   3704  CA  ARG 1 242      48.700  53.349  46.155  0.00  0.00           C  
ATOM   3705  C   ARG 1 242      49.063  53.631  47.637  0.00  0.00           C  
ATOM   3706  O   ARG 1 242      49.465  52.739  48.353  0.00  0.00           O  
ATOM   3707  CB  ARG 1 242      47.191  53.040  45.948  0.00  0.00           C  
ATOM   3708  CG  ARG 1 242      46.780  52.833  44.471  0.00  0.00           C  
ATOM   3709  CD  ARG 1 242      45.249  52.912  44.189  0.00  0.00           C  
ATOM   3710  NE  ARG 1 242      44.783  54.323  44.241  0.00  0.00           N  
ATOM   3711  CZ  ARG 1 242      43.517  54.674  44.354  0.00  0.00           C  
ATOM   3712  NH1 ARG 1 242      42.548  53.763  44.249  0.00  0.00           N  
ATOM   3713  NH2 ARG 1 242      43.189  55.910  44.553  0.00  0.00           N  
ATOM   3714  H   ARG 1 242      49.182  51.227  45.793  0.00  0.00           H  
ATOM   3715  HA  ARG 1 242      48.861  54.301  45.649  0.00  0.00           H  
ATOM   3716  HB2 ARG 1 242      46.904  52.183  46.558  0.00  0.00           H  
ATOM   3717  HB3 ARG 1 242      46.547  53.851  46.286  0.00  0.00           H  
ATOM   3718  HG2 ARG 1 242      47.266  53.641  43.924  0.00  0.00           H  
ATOM   3719  HG3 ARG 1 242      47.222  51.939  44.031  0.00  0.00           H  
ATOM   3720  HD2 ARG 1 242      44.987  52.537  43.200  0.00  0.00           H  
ATOM   3721  HD3 ARG 1 242      44.673  52.456  44.994  0.00  0.00           H  
ATOM   3722  HE  ARG 1 242      45.478  55.053  44.190  0.00  0.00           H  
ATOM   3723 HH11 ARG 1 242      41.591  54.070  44.346  0.00  0.00           H  
ATOM   3724 HH12 ARG 1 242      42.751  52.774  44.230  0.00  0.00           H  
ATOM   3725 HH21 ARG 1 242      42.259  56.087  44.907  0.00  0.00           H  
ATOM   3726 HH22 ARG 1 242      43.852  56.658  44.405  0.00  0.00           H  
ATOM   3727  N   LEU 1 243      48.986  54.926  48.084  0.00  0.00           N  
ATOM   3728  CA  LEU 1 243      49.493  55.336  49.339  0.00  0.00           C  
ATOM   3729  C   LEU 1 243      48.451  56.324  49.914  0.00  0.00           C  
ATOM   3730  O   LEU 1 243      48.079  57.285  49.307  0.00  0.00           O  
ATOM   3731  CB  LEU 1 243      50.906  56.007  49.223  0.00  0.00           C  
ATOM   3732  CG  LEU 1 243      52.082  55.254  48.524  0.00  0.00           C  
ATOM   3733  CD1 LEU 1 243      53.362  56.088  48.557  0.00  0.00           C  
ATOM   3734  CD2 LEU 1 243      52.551  53.981  49.335  0.00  0.00           C  
ATOM   3735  H   LEU 1 243      48.745  55.613  47.383  0.00  0.00           H  
ATOM   3736  HA  LEU 1 243      49.664  54.484  49.998  0.00  0.00           H  
ATOM   3737  HB2 LEU 1 243      50.757  56.936  48.673  0.00  0.00           H  
ATOM   3738  HB3 LEU 1 243      51.303  56.415  50.153  0.00  0.00           H  
ATOM   3739  HG  LEU 1 243      51.892  54.926  47.502  0.00  0.00           H  
ATOM   3740 HD11 LEU 1 243      53.557  56.305  49.607  0.00  0.00           H  
ATOM   3741 HD12 LEU 1 243      54.224  55.629  48.072  0.00  0.00           H  
ATOM   3742 HD13 LEU 1 243      53.273  56.998  47.962  0.00  0.00           H  
ATOM   3743 HD21 LEU 1 243      51.732  53.263  49.291  0.00  0.00           H  
ATOM   3744 HD22 LEU 1 243      53.310  53.481  48.733  0.00  0.00           H  
ATOM   3745 HD23 LEU 1 243      52.903  54.330  50.305  0.00  0.00           H  
ATOM   3746  N   PRO 1 244      47.981  56.115  51.209  0.00  0.00           N  
ATOM   3747  CA  PRO 1 244      47.149  57.071  51.986  0.00  0.00           C  
ATOM   3748  C   PRO 1 244      47.779  58.464  51.959  0.00  0.00           C  
ATOM   3749  O   PRO 1 244      49.029  58.659  51.952  0.00  0.00           O  
ATOM   3750  CB  PRO 1 244      46.985  56.540  53.399  0.00  0.00           C  
ATOM   3751  CG  PRO 1 244      47.130  55.011  53.233  0.00  0.00           C  
ATOM   3752  CD  PRO 1 244      47.960  54.850  51.981  0.00  0.00           C  
ATOM   3753  HA  PRO 1 244      46.175  57.082  51.497  0.00  0.00           H  
ATOM   3754  HB2 PRO 1 244      47.796  56.810  54.076  0.00  0.00           H  
ATOM   3755  HB3 PRO 1 244      46.024  56.855  53.805  0.00  0.00           H  
ATOM   3756  HG2 PRO 1 244      47.580  54.617  54.144  0.00  0.00           H  
ATOM   3757  HG3 PRO 1 244      46.193  54.550  52.919  0.00  0.00           H  
ATOM   3758  HD2 PRO 1 244      47.702  54.012  51.334  0.00  0.00           H  
ATOM   3759  HD3 PRO 1 244      48.991  54.601  52.233  0.00  0.00           H  
ATOM   3760  N   LYS 1 245      46.875  59.506  52.048  0.00  0.00           N  
ATOM   3761  CA  LYS 1 245      47.247  60.923  51.770  0.00  0.00           C  
ATOM   3762  C   LYS 1 245      48.472  61.425  52.567  0.00  0.00           C  
ATOM   3763  O   LYS 1 245      49.255  62.053  51.885  0.00  0.00           O  
ATOM   3764  CB  LYS 1 245      46.005  61.851  51.987  0.00  0.00           C  
ATOM   3765  CG  LYS 1 245      44.873  61.572  50.969  0.00  0.00           C  
ATOM   3766  CD  LYS 1 245      43.734  62.608  51.091  0.00  0.00           C  
ATOM   3767  CE  LYS 1 245      44.037  64.061  50.626  0.00  0.00           C  
ATOM   3768  NZ  LYS 1 245      42.725  64.758  50.268  0.00  0.00           N  
ATOM   3769  H   LYS 1 245      45.948  59.297  52.390  0.00  0.00           H  
ATOM   3770  HA  LYS 1 245      47.495  61.077  50.720  0.00  0.00           H  
ATOM   3771  HB2 LYS 1 245      45.634  61.862  53.012  0.00  0.00           H  
ATOM   3772  HB3 LYS 1 245      46.397  62.852  51.810  0.00  0.00           H  
ATOM   3773  HG2 LYS 1 245      45.259  61.540  49.950  0.00  0.00           H  
ATOM   3774  HG3 LYS 1 245      44.483  60.558  51.048  0.00  0.00           H  
ATOM   3775  HD2 LYS 1 245      42.826  62.175  50.671  0.00  0.00           H  
ATOM   3776  HD3 LYS 1 245      43.399  62.646  52.127  0.00  0.00           H  
ATOM   3777  HE2 LYS 1 245      44.562  64.625  51.397  0.00  0.00           H  
ATOM   3778  HE3 LYS 1 245      44.662  64.012  49.733  0.00  0.00           H  
ATOM   3779  HZ1 LYS 1 245      42.098  64.681  51.056  0.00  0.00           H  
ATOM   3780  HZ2 LYS 1 245      42.889  65.745  50.130  0.00  0.00           H  
ATOM   3781  HZ3 LYS 1 245      42.236  64.390  49.464  0.00  0.00           H  
ATOM   3782  N   LYS 1 246      48.686  61.063  53.836  0.00  0.00           N  
ATOM   3783  CA  LYS 1 246      49.894  61.448  54.538  0.00  0.00           C  
ATOM   3784  C   LYS 1 246      51.202  60.742  54.064  0.00  0.00           C  
ATOM   3785  O   LYS 1 246      52.294  61.349  53.987  0.00  0.00           O  
ATOM   3786  CB  LYS 1 246      49.647  61.302  56.004  0.00  0.00           C  
ATOM   3787  CG  LYS 1 246      48.554  62.245  56.464  0.00  0.00           C  
ATOM   3788  CD  LYS 1 246      48.471  62.395  57.953  0.00  0.00           C  
ATOM   3789  CE  LYS 1 246      48.174  61.153  58.703  0.00  0.00           C  
ATOM   3790  NZ  LYS 1 246      48.611  61.167  60.112  0.00  0.00           N  
ATOM   3791  H   LYS 1 246      48.004  60.517  54.343  0.00  0.00           H  
ATOM   3792  HA  LYS 1 246      50.088  62.508  54.374  0.00  0.00           H  
ATOM   3793  HB2 LYS 1 246      49.486  60.270  56.318  0.00  0.00           H  
ATOM   3794  HB3 LYS 1 246      50.538  61.608  56.552  0.00  0.00           H  
ATOM   3795  HG2 LYS 1 246      48.598  63.215  55.968  0.00  0.00           H  
ATOM   3796  HG3 LYS 1 246      47.592  61.813  56.188  0.00  0.00           H  
ATOM   3797  HD2 LYS 1 246      49.464  62.718  58.265  0.00  0.00           H  
ATOM   3798  HD3 LYS 1 246      47.776  63.231  58.034  0.00  0.00           H  
ATOM   3799  HE2 LYS 1 246      47.098  60.985  58.662  0.00  0.00           H  
ATOM   3800  HE3 LYS 1 246      48.704  60.381  58.145  0.00  0.00           H  
ATOM   3801  HZ1 LYS 1 246      49.163  61.974  60.366  0.00  0.00           H  
ATOM   3802  HZ2 LYS 1 246      47.774  61.295  60.662  0.00  0.00           H  
ATOM   3803  HZ3 LYS 1 246      49.024  60.283  60.374  0.00  0.00           H  
ATOM   3804  N   VAL 1 247      51.149  59.416  53.994  0.00  0.00           N  
ATOM   3805  CA  VAL 1 247      52.305  58.580  53.481  0.00  0.00           C  
ATOM   3806  C   VAL 1 247      52.589  58.880  52.010  0.00  0.00           C  
ATOM   3807  O   VAL 1 247      53.774  58.812  51.661  0.00  0.00           O  
ATOM   3808  CB  VAL 1 247      52.191  57.081  53.872  0.00  0.00           C  
ATOM   3809  CG1 VAL 1 247      50.831  56.464  53.459  0.00  0.00           C  
ATOM   3810  CG2 VAL 1 247      53.283  56.221  53.231  0.00  0.00           C  
ATOM   3811  H   VAL 1 247      50.196  59.083  53.995  0.00  0.00           H  
ATOM   3812  HA  VAL 1 247      53.236  58.888  53.957  0.00  0.00           H  
ATOM   3813  HB  VAL 1 247      52.218  57.050  54.961  0.00  0.00           H  
ATOM   3814 HG11 VAL 1 247      50.858  55.394  53.665  0.00  0.00           H  
ATOM   3815 HG12 VAL 1 247      50.051  56.953  54.042  0.00  0.00           H  
ATOM   3816 HG13 VAL 1 247      50.607  56.631  52.405  0.00  0.00           H  
ATOM   3817 HG21 VAL 1 247      54.271  56.493  53.604  0.00  0.00           H  
ATOM   3818 HG22 VAL 1 247      53.068  55.156  53.312  0.00  0.00           H  
ATOM   3819 HG23 VAL 1 247      53.222  56.295  52.146  0.00  0.00           H  
ATOM   3820  N   PHE 1 248      51.568  59.080  51.121  0.00  0.00           N  
ATOM   3821  CA  PHE 1 248      51.774  59.592  49.776  0.00  0.00           C  
ATOM   3822  C   PHE 1 248      52.681  60.837  49.802  0.00  0.00           C  
ATOM   3823  O   PHE 1 248      53.701  60.801  49.107  0.00  0.00           O  
ATOM   3824  CB  PHE 1 248      50.454  59.849  49.013  0.00  0.00           C  
ATOM   3825  CG  PHE 1 248      50.703  60.368  47.687  0.00  0.00           C  
ATOM   3826  CD1 PHE 1 248      51.054  59.528  46.681  0.00  0.00           C  
ATOM   3827  CD2 PHE 1 248      50.380  61.772  47.450  0.00  0.00           C  
ATOM   3828  CE1 PHE 1 248      51.327  60.106  45.478  0.00  0.00           C  
ATOM   3829  CE2 PHE 1 248      50.628  62.299  46.198  0.00  0.00           C  
ATOM   3830  CZ  PHE 1 248      51.164  61.443  45.199  0.00  0.00           C  
ATOM   3831  H   PHE 1 248      50.645  58.996  51.523  0.00  0.00           H  
ATOM   3832  HA  PHE 1 248      52.254  58.783  49.226  0.00  0.00           H  
ATOM   3833  HB2 PHE 1 248      49.787  59.004  48.839  0.00  0.00           H  
ATOM   3834  HB3 PHE 1 248      49.811  60.575  49.511  0.00  0.00           H  
ATOM   3835  HD1 PHE 1 248      51.147  58.460  46.815  0.00  0.00           H  
ATOM   3836  HD2 PHE 1 248      50.093  62.456  48.235  0.00  0.00           H  
ATOM   3837  HE1 PHE 1 248      51.694  59.491  44.670  0.00  0.00           H  
ATOM   3838  HE2 PHE 1 248      50.502  63.352  45.993  0.00  0.00           H  
ATOM   3839  HZ  PHE 1 248      51.430  61.835  44.229  0.00  0.00           H  
ATOM   3840  N   GLU 1 249      52.404  61.868  50.655  0.00  0.00           N  
ATOM   3841  CA  GLU 1 249      53.149  63.134  50.792  0.00  0.00           C  
ATOM   3842  C   GLU 1 249      54.502  62.914  51.301  0.00  0.00           C  
ATOM   3843  O   GLU 1 249      55.457  63.419  50.626  0.00  0.00           O  
ATOM   3844  CB  GLU 1 249      52.185  64.039  51.541  0.00  0.00           C  
ATOM   3845  CG  GLU 1 249      51.015  64.667  50.853  0.00  0.00           C  
ATOM   3846  CD  GLU 1 249      51.597  65.715  49.893  0.00  0.00           C  
ATOM   3847  OE1 GLU 1 249      52.028  66.781  50.397  0.00  0.00           O  
ATOM   3848  OE2 GLU 1 249      51.572  65.620  48.693  0.00  0.00           O  
ATOM   3849  H   GLU 1 249      51.591  61.792  51.250  0.00  0.00           H  
ATOM   3850  HA  GLU 1 249      53.183  63.577  49.797  0.00  0.00           H  
ATOM   3851  HB2 GLU 1 249      51.846  63.451  52.394  0.00  0.00           H  
ATOM   3852  HB3 GLU 1 249      52.809  64.854  51.908  0.00  0.00           H  
ATOM   3853  HG2 GLU 1 249      50.569  63.900  50.219  0.00  0.00           H  
ATOM   3854  HG3 GLU 1 249      50.286  65.118  51.526  0.00  0.00           H  
ATOM   3855  N   ALA 1 250      54.639  62.096  52.296  0.00  0.00           N  
ATOM   3856  CA  ALA 1 250      55.916  61.728  52.769  0.00  0.00           C  
ATOM   3857  C   ALA 1 250      56.861  61.047  51.767  0.00  0.00           C  
ATOM   3858  O   ALA 1 250      58.055  61.450  51.685  0.00  0.00           O  
ATOM   3859  CB  ALA 1 250      55.623  60.793  54.011  0.00  0.00           C  
ATOM   3860  H   ALA 1 250      53.813  61.776  52.782  0.00  0.00           H  
ATOM   3861  HA  ALA 1 250      56.382  62.638  53.145  0.00  0.00           H  
ATOM   3862  HB1 ALA 1 250      55.006  59.916  53.817  0.00  0.00           H  
ATOM   3863  HB2 ALA 1 250      56.540  60.493  54.519  0.00  0.00           H  
ATOM   3864  HB3 ALA 1 250      54.910  61.312  54.652  0.00  0.00           H  
ATOM   3865  N   ALA 1 251      56.443  60.032  51.071  0.00  0.00           N  
ATOM   3866  CA  ALA 1 251      57.284  59.291  50.152  0.00  0.00           C  
ATOM   3867  C   ALA 1 251      57.575  59.986  48.874  0.00  0.00           C  
ATOM   3868  O   ALA 1 251      58.701  59.993  48.446  0.00  0.00           O  
ATOM   3869  CB  ALA 1 251      56.628  57.957  49.906  0.00  0.00           C  
ATOM   3870  H   ALA 1 251      55.502  59.729  51.276  0.00  0.00           H  
ATOM   3871  HA  ALA 1 251      58.244  59.121  50.640  0.00  0.00           H  
ATOM   3872  HB1 ALA 1 251      56.480  57.340  50.793  0.00  0.00           H  
ATOM   3873  HB2 ALA 1 251      55.717  58.058  49.317  0.00  0.00           H  
ATOM   3874  HB3 ALA 1 251      57.356  57.402  49.315  0.00  0.00           H  
ATOM   3875  N   VAL 1 252      56.546  60.668  48.246  0.00  0.00           N  
ATOM   3876  CA  VAL 1 252      56.858  61.512  47.045  0.00  0.00           C  
ATOM   3877  C   VAL 1 252      57.975  62.547  47.265  0.00  0.00           C  
ATOM   3878  O   VAL 1 252      58.744  62.794  46.369  0.00  0.00           O  
ATOM   3879  CB  VAL 1 252      55.601  62.140  46.468  0.00  0.00           C  
ATOM   3880  CG1 VAL 1 252      55.846  63.232  45.402  0.00  0.00           C  
ATOM   3881  CG2 VAL 1 252      54.909  61.040  45.711  0.00  0.00           C  
ATOM   3882  H   VAL 1 252      55.707  60.816  48.789  0.00  0.00           H  
ATOM   3883  HA  VAL 1 252      57.200  60.871  46.233  0.00  0.00           H  
ATOM   3884  HB  VAL 1 252      54.930  62.587  47.202  0.00  0.00           H  
ATOM   3885 HG11 VAL 1 252      56.631  63.048  44.669  0.00  0.00           H  
ATOM   3886 HG12 VAL 1 252      54.950  63.461  44.824  0.00  0.00           H  
ATOM   3887 HG13 VAL 1 252      56.102  64.121  45.979  0.00  0.00           H  
ATOM   3888 HG21 VAL 1 252      54.095  61.506  45.156  0.00  0.00           H  
ATOM   3889 HG22 VAL 1 252      55.542  60.529  44.986  0.00  0.00           H  
ATOM   3890 HG23 VAL 1 252      54.430  60.298  46.349  0.00  0.00           H  
ATOM   3891  N   LYS 1 253      58.080  63.037  48.486  0.00  0.00           N  
ATOM   3892  CA  LYS 1 253      59.090  64.023  48.801  0.00  0.00           C  
ATOM   3893  C   LYS 1 253      60.517  63.437  48.865  0.00  0.00           C  
ATOM   3894  O   LYS 1 253      61.484  64.091  48.397  0.00  0.00           O  
ATOM   3895  CB  LYS 1 253      58.892  64.541  50.219  0.00  0.00           C  
ATOM   3896  CG  LYS 1 253      57.799  65.576  50.234  0.00  0.00           C  
ATOM   3897  CD  LYS 1 253      57.736  66.183  51.673  0.00  0.00           C  
ATOM   3898  CE  LYS 1 253      58.998  66.655  52.311  0.00  0.00           C  
ATOM   3899  NZ  LYS 1 253      59.368  67.922  51.667  0.00  0.00           N  
ATOM   3900  H   LYS 1 253      57.389  62.873  49.205  0.00  0.00           H  
ATOM   3901  HA  LYS 1 253      59.005  64.807  48.048  0.00  0.00           H  
ATOM   3902  HB2 LYS 1 253      58.778  63.750  50.960  0.00  0.00           H  
ATOM   3903  HB3 LYS 1 253      59.845  64.968  50.532  0.00  0.00           H  
ATOM   3904  HG2 LYS 1 253      57.983  66.426  49.578  0.00  0.00           H  
ATOM   3905  HG3 LYS 1 253      56.845  65.242  49.827  0.00  0.00           H  
ATOM   3906  HD2 LYS 1 253      56.924  66.905  51.763  0.00  0.00           H  
ATOM   3907  HD3 LYS 1 253      57.325  65.418  52.332  0.00  0.00           H  
ATOM   3908  HE2 LYS 1 253      58.960  66.639  53.401  0.00  0.00           H  
ATOM   3909  HE3 LYS 1 253      59.743  65.914  52.023  0.00  0.00           H  
ATOM   3910  HZ1 LYS 1 253      58.706  68.684  51.659  0.00  0.00           H  
ATOM   3911  HZ2 LYS 1 253      60.276  68.221  51.993  0.00  0.00           H  
ATOM   3912  HZ3 LYS 1 253      59.544  67.739  50.689  0.00  0.00           H  
ATOM   3913  N   SER 1 254      60.658  62.182  49.285  0.00  0.00           N  
ATOM   3914  CA  SER 1 254      61.921  61.492  49.287  0.00  0.00           C  
ATOM   3915  C   SER 1 254      62.440  61.229  47.885  0.00  0.00           C  
ATOM   3916  O   SER 1 254      63.638  61.392  47.691  0.00  0.00           O  
ATOM   3917  CB  SER 1 254      61.798  60.128  50.018  0.00  0.00           C  
ATOM   3918  OG  SER 1 254      62.906  59.278  49.922  0.00  0.00           O  
ATOM   3919  H   SER 1 254      59.832  61.785  49.710  0.00  0.00           H  
ATOM   3920  HA  SER 1 254      62.620  62.079  49.883  0.00  0.00           H  
ATOM   3921  HB2 SER 1 254      61.543  60.152  51.077  0.00  0.00           H  
ATOM   3922  HB3 SER 1 254      61.033  59.547  49.503  0.00  0.00           H  
ATOM   3923  HG  SER 1 254      62.878  58.684  50.675  0.00  0.00           H  
ATOM   3924  N   ILE 1 255      61.596  60.930  46.884  0.00  0.00           N  
ATOM   3925  CA  ILE 1 255      61.953  60.512  45.521  0.00  0.00           C  
ATOM   3926  C   ILE 1 255      62.288  61.850  44.687  0.00  0.00           C  
ATOM   3927  O   ILE 1 255      63.261  61.870  43.905  0.00  0.00           O  
ATOM   3928  CB  ILE 1 255      60.770  59.766  44.796  0.00  0.00           C  
ATOM   3929  CG1 ILE 1 255      60.379  58.473  45.519  0.00  0.00           C  
ATOM   3930  CG2 ILE 1 255      61.106  59.392  43.337  0.00  0.00           C  
ATOM   3931  CD1 ILE 1 255      58.944  57.895  45.227  0.00  0.00           C  
ATOM   3932  H   ILE 1 255      60.642  60.701  47.127  0.00  0.00           H  
ATOM   3933  HA  ILE 1 255      62.914  59.997  45.500  0.00  0.00           H  
ATOM   3934  HB  ILE 1 255      59.870  60.381  44.758  0.00  0.00           H  
ATOM   3935 HG12 ILE 1 255      61.141  57.693  45.508  0.00  0.00           H  
ATOM   3936 HG13 ILE 1 255      60.383  58.704  46.584  0.00  0.00           H  
ATOM   3937 HG21 ILE 1 255      61.623  58.438  43.243  0.00  0.00           H  
ATOM   3938 HG22 ILE 1 255      60.143  59.268  42.841  0.00  0.00           H  
ATOM   3939 HG23 ILE 1 255      61.756  60.148  42.896  0.00  0.00           H  
ATOM   3940 HD11 ILE 1 255      58.700  57.118  45.952  0.00  0.00           H  
ATOM   3941 HD12 ILE 1 255      58.146  58.631  45.136  0.00  0.00           H  
ATOM   3942 HD13 ILE 1 255      58.911  57.460  44.228  0.00  0.00           H  
ATOM   3943  N   LYS 1 256      61.534  62.906  44.912  0.00  0.00           N  
ATOM   3944  CA  LYS 1 256      61.946  64.191  44.493  0.00  0.00           C  
ATOM   3945  C   LYS 1 256      63.374  64.468  45.060  0.00  0.00           C  
ATOM   3946  O   LYS 1 256      64.318  64.740  44.284  0.00  0.00           O  
ATOM   3947  CB  LYS 1 256      60.938  65.227  45.016  0.00  0.00           C  
ATOM   3948  CG  LYS 1 256      59.603  65.177  44.282  0.00  0.00           C  
ATOM   3949  CD  LYS 1 256      58.619  66.288  44.663  0.00  0.00           C  
ATOM   3950  CE  LYS 1 256      57.401  66.345  43.753  0.00  0.00           C  
ATOM   3951  NZ  LYS 1 256      56.518  67.498  44.075  0.00  0.00           N  
ATOM   3952  H   LYS 1 256      60.843  62.816  45.643  0.00  0.00           H  
ATOM   3953  HA  LYS 1 256      62.114  64.161  43.417  0.00  0.00           H  
ATOM   3954  HB2 LYS 1 256      60.611  65.019  46.034  0.00  0.00           H  
ATOM   3955  HB3 LYS 1 256      61.406  66.193  44.827  0.00  0.00           H  
ATOM   3956  HG2 LYS 1 256      59.746  65.391  43.223  0.00  0.00           H  
ATOM   3957  HG3 LYS 1 256      59.102  64.210  44.318  0.00  0.00           H  
ATOM   3958  HD2 LYS 1 256      58.209  65.999  45.631  0.00  0.00           H  
ATOM   3959  HD3 LYS 1 256      59.133  67.249  44.668  0.00  0.00           H  
ATOM   3960  HE2 LYS 1 256      57.788  66.565  42.758  0.00  0.00           H  
ATOM   3961  HE3 LYS 1 256      56.869  65.394  43.706  0.00  0.00           H  
ATOM   3962  HZ1 LYS 1 256      57.034  68.362  43.997  0.00  0.00           H  
ATOM   3963  HZ2 LYS 1 256      55.675  67.478  43.518  0.00  0.00           H  
ATOM   3964  HZ3 LYS 1 256      56.204  67.496  45.035  0.00  0.00           H  
ATOM   3965  N   ALA 1 257      63.621  64.405  46.362  0.00  0.00           N  
ATOM   3966  CA  ALA 1 257      64.918  64.607  46.979  0.00  0.00           C  
ATOM   3967  C   ALA 1 257      66.013  63.682  46.524  0.00  0.00           C  
ATOM   3968  O   ALA 1 257      67.086  64.184  46.308  0.00  0.00           O  
ATOM   3969  CB  ALA 1 257      64.752  64.473  48.523  0.00  0.00           C  
ATOM   3970  H   ALA 1 257      62.845  64.182  46.968  0.00  0.00           H  
ATOM   3971  HA  ALA 1 257      65.313  65.591  46.727  0.00  0.00           H  
ATOM   3972  HB1 ALA 1 257      64.117  65.334  48.733  0.00  0.00           H  
ATOM   3973  HB2 ALA 1 257      64.139  63.627  48.833  0.00  0.00           H  
ATOM   3974  HB3 ALA 1 257      65.706  64.563  49.044  0.00  0.00           H  
ATOM   3975  N   ALA 1 258      65.793  62.437  46.348  0.00  0.00           N  
ATOM   3976  CA  ALA 1 258      66.757  61.569  45.667  0.00  0.00           C  
ATOM   3977  C   ALA 1 258      67.084  62.045  44.226  0.00  0.00           C  
ATOM   3978  O   ALA 1 258      68.230  62.264  43.937  0.00  0.00           O  
ATOM   3979  CB  ALA 1 258      66.259  60.194  45.710  0.00  0.00           C  
ATOM   3980  H   ALA 1 258      64.957  62.053  46.765  0.00  0.00           H  
ATOM   3981  HA  ALA 1 258      67.675  61.576  46.256  0.00  0.00           H  
ATOM   3982  HB1 ALA 1 258      66.875  59.442  45.217  0.00  0.00           H  
ATOM   3983  HB2 ALA 1 258      66.171  59.896  46.755  0.00  0.00           H  
ATOM   3984  HB3 ALA 1 258      65.290  60.208  45.211  0.00  0.00           H  
ATOM   3985  N   SER 1 259      66.104  62.204  43.330  0.00  0.00           N  
ATOM   3986  CA  SER 1 259      66.245  62.595  41.900  0.00  0.00           C  
ATOM   3987  C   SER 1 259      66.532  64.155  41.701  0.00  0.00           C  
ATOM   3988  O   SER 1 259      66.448  64.593  40.585  0.00  0.00           O  
ATOM   3989  CB  SER 1 259      64.921  62.221  41.040  0.00  0.00           C  
ATOM   3990  OG  SER 1 259      63.768  62.867  41.480  0.00  0.00           O  
ATOM   3991  H   SER 1 259      65.221  61.910  43.724  0.00  0.00           H  
ATOM   3992  HA  SER 1 259      67.023  62.006  41.415  0.00  0.00           H  
ATOM   3993  HB2 SER 1 259      65.004  62.543  40.002  0.00  0.00           H  
ATOM   3994  HB3 SER 1 259      64.771  61.155  41.210  0.00  0.00           H  
ATOM   3995  HG  SER 1 259      63.694  62.700  42.422  0.00  0.00           H  
ATOM   3996  N   SER 1 260      66.801  64.922  42.785  0.00  0.00           N  
ATOM   3997  CA  SER 1 260      66.730  66.373  42.734  0.00  0.00           C  
ATOM   3998  C   SER 1 260      67.698  67.043  41.755  0.00  0.00           C  
ATOM   3999  O   SER 1 260      67.455  68.246  41.477  0.00  0.00           O  
ATOM   4000  CB  SER 1 260      66.915  66.848  44.215  0.00  0.00           C  
ATOM   4001  OG  SER 1 260      68.133  66.349  44.846  0.00  0.00           O  
ATOM   4002  H   SER 1 260      66.707  64.503  43.699  0.00  0.00           H  
ATOM   4003  HA  SER 1 260      65.733  66.663  42.400  0.00  0.00           H  
ATOM   4004  HB2 SER 1 260      66.923  67.934  44.307  0.00  0.00           H  
ATOM   4005  HB3 SER 1 260      66.041  66.618  44.825  0.00  0.00           H  
ATOM   4006  HG  SER 1 260      68.023  65.518  45.313  0.00  0.00           H  
ATOM   4007  N   THR 1 261      68.746  66.434  41.166  0.00  0.00           N  
ATOM   4008  CA  THR 1 261      69.674  67.091  40.166  0.00  0.00           C  
ATOM   4009  C   THR 1 261      69.138  67.271  38.706  0.00  0.00           C  
ATOM   4010  O   THR 1 261      69.753  68.010  37.930  0.00  0.00           O  
ATOM   4011  CB  THR 1 261      71.001  66.326  39.924  0.00  0.00           C  
ATOM   4012  OG1 THR 1 261      70.694  64.919  39.829  0.00  0.00           O  
ATOM   4013  CG2 THR 1 261      71.913  66.530  41.100  0.00  0.00           C  
ATOM   4014  H   THR 1 261      68.969  65.511  41.511  0.00  0.00           H  
ATOM   4015  HA  THR 1 261      70.034  68.030  40.587  0.00  0.00           H  
ATOM   4016  HB  THR 1 261      71.413  66.592  38.950  0.00  0.00           H  
ATOM   4017  HG1 THR 1 261      70.489  64.512  40.674  0.00  0.00           H  
ATOM   4018 HG21 THR 1 261      72.928  66.162  40.953  0.00  0.00           H  
ATOM   4019 HG22 THR 1 261      71.950  67.613  41.225  0.00  0.00           H  
ATOM   4020 HG23 THR 1 261      71.566  66.091  42.036  0.00  0.00           H  
ATOM   4021  N   GLU 1 262      68.005  66.529  38.414  0.00  0.00           N  
ATOM   4022  CA  GLU 1 262      67.106  66.856  37.367  0.00  0.00           C  
ATOM   4023  C   GLU 1 262      65.703  67.378  37.835  0.00  0.00           C  
ATOM   4024  O   GLU 1 262      65.373  66.952  39.012  0.00  0.00           O  
ATOM   4025  CB  GLU 1 262      66.910  65.683  36.415  0.00  0.00           C  
ATOM   4026  CG  GLU 1 262      68.224  65.154  35.764  0.00  0.00           C  
ATOM   4027  CD  GLU 1 262      69.139  66.193  35.101  0.00  0.00           C  
ATOM   4028  OE1 GLU 1 262      68.592  67.179  34.553  0.00  0.00           O  
ATOM   4029  OE2 GLU 1 262      70.339  66.005  35.107  0.00  0.00           O  
ATOM   4030  H   GLU 1 262      67.635  66.015  39.201  0.00  0.00           H  
ATOM   4031  HA  GLU 1 262      67.491  67.685  36.773  0.00  0.00           H  
ATOM   4032  HB2 GLU 1 262      66.561  64.810  36.966  0.00  0.00           H  
ATOM   4033  HB3 GLU 1 262      66.269  65.994  35.590  0.00  0.00           H  
ATOM   4034  HG2 GLU 1 262      68.832  64.487  36.377  0.00  0.00           H  
ATOM   4035  HG3 GLU 1 262      67.852  64.544  34.941  0.00  0.00           H  
ATOM   4036  N   LYS 1 263      65.021  68.132  37.105  0.00  0.00           N  
ATOM   4037  CA  LYS 1 263      63.716  68.645  37.598  0.00  0.00           C  
ATOM   4038  C   LYS 1 263      62.528  68.373  36.655  0.00  0.00           C  
ATOM   4039  O   LYS 1 263      62.750  68.409  35.471  0.00  0.00           O  
ATOM   4040  CB  LYS 1 263      63.830  70.129  38.070  0.00  0.00           C  
ATOM   4041  CG  LYS 1 263      64.827  70.344  39.104  0.00  0.00           C  
ATOM   4042  CD  LYS 1 263      64.967  71.760  39.607  0.00  0.00           C  
ATOM   4043  CE  LYS 1 263      65.605  72.739  38.611  0.00  0.00           C  
ATOM   4044  NZ  LYS 1 263      67.018  72.370  38.166  0.00  0.00           N  
ATOM   4045  H   LYS 1 263      65.269  68.267  36.136  0.00  0.00           H  
ATOM   4046  HA  LYS 1 263      63.464  68.017  38.452  0.00  0.00           H  
ATOM   4047  HB2 LYS 1 263      64.203  70.638  37.182  0.00  0.00           H  
ATOM   4048  HB3 LYS 1 263      62.851  70.562  38.279  0.00  0.00           H  
ATOM   4049  HG2 LYS 1 263      64.653  69.662  39.937  0.00  0.00           H  
ATOM   4050  HG3 LYS 1 263      65.775  69.896  38.805  0.00  0.00           H  
ATOM   4051  HD2 LYS 1 263      64.084  72.202  40.069  0.00  0.00           H  
ATOM   4052  HD3 LYS 1 263      65.556  71.755  40.524  0.00  0.00           H  
ATOM   4053  HE2 LYS 1 263      64.923  72.846  37.768  0.00  0.00           H  
ATOM   4054  HE3 LYS 1 263      65.751  73.702  39.100  0.00  0.00           H  
ATOM   4055  HZ1 LYS 1 263      67.012  71.846  37.302  0.00  0.00           H  
ATOM   4056  HZ2 LYS 1 263      67.525  73.240  38.083  0.00  0.00           H  
ATOM   4057  HZ3 LYS 1 263      67.505  71.775  38.820  0.00  0.00           H  
ATOM   4058  N   PHE 1 264      61.364  68.208  37.229  0.00  0.00           N  
ATOM   4059  CA  PHE 1 264      60.199  67.808  36.540  0.00  0.00           C  
ATOM   4060  C   PHE 1 264      58.916  68.435  37.192  0.00  0.00           C  
ATOM   4061  O   PHE 1 264      58.900  68.695  38.401  0.00  0.00           O  
ATOM   4062  CB  PHE 1 264      60.109  66.261  36.465  0.00  0.00           C  
ATOM   4063  CG  PHE 1 264      61.269  65.527  35.962  0.00  0.00           C  
ATOM   4064  CD1 PHE 1 264      61.555  65.511  34.586  0.00  0.00           C  
ATOM   4065  CD2 PHE 1 264      62.189  64.969  36.897  0.00  0.00           C  
ATOM   4066  CE1 PHE 1 264      62.651  64.793  34.116  0.00  0.00           C  
ATOM   4067  CE2 PHE 1 264      63.354  64.372  36.481  0.00  0.00           C  
ATOM   4068  CZ  PHE 1 264      63.584  64.354  35.121  0.00  0.00           C  
ATOM   4069  H   PHE 1 264      61.367  68.284  38.236  0.00  0.00           H  
ATOM   4070  HA  PHE 1 264      60.277  68.207  35.529  0.00  0.00           H  
ATOM   4071  HB2 PHE 1 264      59.843  65.744  37.388  0.00  0.00           H  
ATOM   4072  HB3 PHE 1 264      59.271  65.983  35.825  0.00  0.00           H  
ATOM   4073  HD1 PHE 1 264      60.859  65.883  33.849  0.00  0.00           H  
ATOM   4074  HD2 PHE 1 264      61.881  65.191  37.908  0.00  0.00           H  
ATOM   4075  HE1 PHE 1 264      62.914  64.566  33.094  0.00  0.00           H  
ATOM   4076  HE2 PHE 1 264      63.968  63.992  37.284  0.00  0.00           H  
ATOM   4077  HZ  PHE 1 264      64.479  63.881  34.743  0.00  0.00           H  
ATOM   4078  N   PRO 1 265      57.859  68.687  36.375  0.00  0.00           N  
ATOM   4079  CA  PRO 1 265      56.664  69.385  36.934  0.00  0.00           C  
ATOM   4080  C   PRO 1 265      55.852  68.549  37.947  0.00  0.00           C  
ATOM   4081  O   PRO 1 265      55.785  67.338  37.908  0.00  0.00           O  
ATOM   4082  CB  PRO 1 265      55.707  69.613  35.728  0.00  0.00           C  
ATOM   4083  CG  PRO 1 265      56.189  68.788  34.532  0.00  0.00           C  
ATOM   4084  CD  PRO 1 265      57.681  68.504  34.967  0.00  0.00           C  
ATOM   4085  HA  PRO 1 265      56.957  70.378  37.273  0.00  0.00           H  
ATOM   4086  HB2 PRO 1 265      54.683  69.403  36.036  0.00  0.00           H  
ATOM   4087  HB3 PRO 1 265      55.764  70.663  35.442  0.00  0.00           H  
ATOM   4088  HG2 PRO 1 265      55.627  67.864  34.400  0.00  0.00           H  
ATOM   4089  HG3 PRO 1 265      56.047  69.153  33.514  0.00  0.00           H  
ATOM   4090  HD2 PRO 1 265      58.030  67.498  34.733  0.00  0.00           H  
ATOM   4091  HD3 PRO 1 265      58.226  69.327  34.505  0.00  0.00           H  
ATOM   4092  N   ASP 1 266      55.136  69.313  38.805  0.00  0.00           N  
ATOM   4093  CA  ASP 1 266      54.293  68.706  39.857  0.00  0.00           C  
ATOM   4094  C   ASP 1 266      53.144  67.980  39.364  0.00  0.00           C  
ATOM   4095  O   ASP 1 266      52.792  66.951  40.008  0.00  0.00           O  
ATOM   4096  CB  ASP 1 266      53.809  69.842  40.777  0.00  0.00           C  
ATOM   4097  CG  ASP 1 266      54.902  70.390  41.734  0.00  0.00           C  
ATOM   4098  OD1 ASP 1 266      55.245  69.686  42.706  0.00  0.00           O  
ATOM   4099  OD2 ASP 1 266      55.374  71.606  41.519  0.00  0.00           O  
ATOM   4100  H   ASP 1 266      55.070  70.319  38.743  0.00  0.00           H  
ATOM   4101  HA  ASP 1 266      54.884  68.106  40.550  0.00  0.00           H  
ATOM   4102  HB2 ASP 1 266      53.636  70.686  40.110  0.00  0.00           H  
ATOM   4103  HB3 ASP 1 266      52.950  69.604  41.405  0.00  0.00           H  
ATOM   4104  N   GLY 1 267      52.586  68.291  38.158  0.00  0.00           N  
ATOM   4105  CA  GLY 1 267      51.564  67.519  37.517  0.00  0.00           C  
ATOM   4106  C   GLY 1 267      52.021  66.185  36.886  0.00  0.00           C  
ATOM   4107  O   GLY 1 267      51.229  65.230  36.877  0.00  0.00           O  
ATOM   4108  H   GLY 1 267      52.801  69.203  37.781  0.00  0.00           H  
ATOM   4109  HA2 GLY 1 267      50.747  67.349  38.218  0.00  0.00           H  
ATOM   4110  HA3 GLY 1 267      51.139  68.150  36.735  0.00  0.00           H  
ATOM   4111  N   PHE 1 268      53.326  66.027  36.675  0.00  0.00           N  
ATOM   4112  CA  PHE 1 268      53.917  64.754  36.412  0.00  0.00           C  
ATOM   4113  C   PHE 1 268      54.040  63.831  37.687  0.00  0.00           C  
ATOM   4114  O   PHE 1 268      53.547  62.680  37.731  0.00  0.00           O  
ATOM   4115  CB  PHE 1 268      55.274  64.921  35.565  0.00  0.00           C  
ATOM   4116  CG  PHE 1 268      56.196  63.795  35.930  0.00  0.00           C  
ATOM   4117  CD1 PHE 1 268      56.053  62.483  35.447  0.00  0.00           C  
ATOM   4118  CD2 PHE 1 268      57.166  64.097  36.807  0.00  0.00           C  
ATOM   4119  CE1 PHE 1 268      56.900  61.471  35.911  0.00  0.00           C  
ATOM   4120  CE2 PHE 1 268      58.117  63.053  37.257  0.00  0.00           C  
ATOM   4121  CZ  PHE 1 268      57.968  61.802  36.796  0.00  0.00           C  
ATOM   4122  H   PHE 1 268      53.986  66.786  36.767  0.00  0.00           H  
ATOM   4123  HA  PHE 1 268      53.224  64.207  35.773  0.00  0.00           H  
ATOM   4124  HB2 PHE 1 268      54.990  64.837  34.516  0.00  0.00           H  
ATOM   4125  HB3 PHE 1 268      55.751  65.845  35.892  0.00  0.00           H  
ATOM   4126  HD1 PHE 1 268      55.222  62.240  34.802  0.00  0.00           H  
ATOM   4127  HD2 PHE 1 268      57.249  65.123  37.133  0.00  0.00           H  
ATOM   4128  HE1 PHE 1 268      56.742  60.457  35.575  0.00  0.00           H  
ATOM   4129  HE2 PHE 1 268      58.902  63.316  37.950  0.00  0.00           H  
ATOM   4130  HZ  PHE 1 268      58.701  61.037  37.006  0.00  0.00           H  
ATOM   4131  N   TRP 1 269      54.405  64.457  38.812  0.00  0.00           N  
ATOM   4132  CA  TRP 1 269      54.368  63.758  40.123  0.00  0.00           C  
ATOM   4133  C   TRP 1 269      52.985  63.327  40.543  0.00  0.00           C  
ATOM   4134  O   TRP 1 269      52.853  62.358  41.343  0.00  0.00           O  
ATOM   4135  CB  TRP 1 269      55.094  64.664  41.090  0.00  0.00           C  
ATOM   4136  CG  TRP 1 269      56.556  64.800  40.875  0.00  0.00           C  
ATOM   4137  CD1 TRP 1 269      57.169  65.936  40.452  0.00  0.00           C  
ATOM   4138  CD2 TRP 1 269      57.714  63.924  41.134  0.00  0.00           C  
ATOM   4139  NE1 TRP 1 269      58.501  65.930  40.496  0.00  0.00           N  
ATOM   4140  CE2 TRP 1 269      58.871  64.622  40.721  0.00  0.00           C  
ATOM   4141  CE3 TRP 1 269      57.846  62.545  41.448  0.00  0.00           C  
ATOM   4142  CZ2 TRP 1 269      60.128  64.003  40.623  0.00  0.00           C  
ATOM   4143  CZ3 TRP 1 269      59.102  61.949  41.446  0.00  0.00           C  
ATOM   4144  CH2 TRP 1 269      60.230  62.649  41.073  0.00  0.00           C  
ATOM   4145  H   TRP 1 269      54.856  65.358  38.745  0.00  0.00           H  
ATOM   4146  HA  TRP 1 269      54.970  62.850  40.078  0.00  0.00           H  
ATOM   4147  HB2 TRP 1 269      54.612  65.641  41.035  0.00  0.00           H  
ATOM   4148  HB3 TRP 1 269      54.979  64.302  42.111  0.00  0.00           H  
ATOM   4149  HD1 TRP 1 269      56.525  66.762  40.192  0.00  0.00           H  
ATOM   4150  HE1 TRP 1 269      59.110  66.701  40.261  0.00  0.00           H  
ATOM   4151  HE3 TRP 1 269      56.890  62.103  41.686  0.00  0.00           H  
ATOM   4152  HZ2 TRP 1 269      60.975  64.453  40.127  0.00  0.00           H  
ATOM   4153  HZ3 TRP 1 269      59.242  60.904  41.684  0.00  0.00           H  
ATOM   4154  HH2 TRP 1 269      61.219  62.216  41.116  0.00  0.00           H  
ATOM   4155  N   LEU 1 270      51.928  63.990  40.020  0.00  0.00           N  
ATOM   4156  CA  LEU 1 270      50.496  63.708  40.253  0.00  0.00           C  
ATOM   4157  C   LEU 1 270      49.887  62.609  39.335  0.00  0.00           C  
ATOM   4158  O   LEU 1 270      48.874  62.037  39.660  0.00  0.00           O  
ATOM   4159  CB  LEU 1 270      49.657  65.038  40.250  0.00  0.00           C  
ATOM   4160  CG  LEU 1 270      49.869  65.987  41.474  0.00  0.00           C  
ATOM   4161  CD1 LEU 1 270      49.171  67.322  41.320  0.00  0.00           C  
ATOM   4162  CD2 LEU 1 270      49.365  65.336  42.798  0.00  0.00           C  
ATOM   4163  H   LEU 1 270      52.247  64.869  39.639  0.00  0.00           H  
ATOM   4164  HA  LEU 1 270      50.402  63.337  41.274  0.00  0.00           H  
ATOM   4165  HB2 LEU 1 270      49.943  65.495  39.303  0.00  0.00           H  
ATOM   4166  HB3 LEU 1 270      48.573  64.945  40.317  0.00  0.00           H  
ATOM   4167  HG  LEU 1 270      50.948  66.143  41.494  0.00  0.00           H  
ATOM   4168 HD11 LEU 1 270      49.192  67.723  40.306  0.00  0.00           H  
ATOM   4169 HD12 LEU 1 270      48.100  67.279  41.518  0.00  0.00           H  
ATOM   4170 HD13 LEU 1 270      49.712  68.034  41.944  0.00  0.00           H  
ATOM   4171 HD21 LEU 1 270      50.010  64.528  43.142  0.00  0.00           H  
ATOM   4172 HD22 LEU 1 270      49.350  66.106  43.569  0.00  0.00           H  
ATOM   4173 HD23 LEU 1 270      48.358  64.927  42.716  0.00  0.00           H  
ATOM   4174  N   GLY 1 271      50.602  62.279  38.224  0.00  0.00           N  
ATOM   4175  CA  GLY 1 271      50.074  61.363  37.299  0.00  0.00           C  
ATOM   4176  C   GLY 1 271      49.145  61.965  36.256  0.00  0.00           C  
ATOM   4177  O   GLY 1 271      48.592  61.242  35.418  0.00  0.00           O  
ATOM   4178  H   GLY 1 271      51.449  62.806  38.068  0.00  0.00           H  
ATOM   4179  HA2 GLY 1 271      50.912  60.948  36.738  0.00  0.00           H  
ATOM   4180  HA3 GLY 1 271      49.426  60.642  37.798  0.00  0.00           H  
ATOM   4181  N   GLU 1 272      48.914  63.319  36.378  0.00  0.00           N  
ATOM   4182  CA  GLU 1 272      48.042  64.040  35.524  0.00  0.00           C  
ATOM   4183  C   GLU 1 272      48.745  64.555  34.236  0.00  0.00           C  
ATOM   4184  O   GLU 1 272      48.049  64.737  33.171  0.00  0.00           O  
ATOM   4185  CB  GLU 1 272      47.613  65.227  36.312  0.00  0.00           C  
ATOM   4186  CG  GLU 1 272      46.527  64.941  37.252  0.00  0.00           C  
ATOM   4187  CD  GLU 1 272      45.391  64.007  36.705  0.00  0.00           C  
ATOM   4188  OE1 GLU 1 272      45.169  62.980  37.338  0.00  0.00           O  
ATOM   4189  OE2 GLU 1 272      44.682  64.304  35.716  0.00  0.00           O  
ATOM   4190  H   GLU 1 272      49.359  63.836  37.122  0.00  0.00           H  
ATOM   4191  HA  GLU 1 272      47.216  63.431  35.155  0.00  0.00           H  
ATOM   4192  HB2 GLU 1 272      48.515  65.645  36.758  0.00  0.00           H  
ATOM   4193  HB3 GLU 1 272      47.253  65.922  35.553  0.00  0.00           H  
ATOM   4194  HG2 GLU 1 272      46.858  64.575  38.224  0.00  0.00           H  
ATOM   4195  HG3 GLU 1 272      46.071  65.918  37.409  0.00  0.00           H  
ATOM   4196  N   GLN 1 273      50.049  64.717  34.287  0.00  0.00           N  
ATOM   4197  CA  GLN 1 273      50.934  64.869  33.130  0.00  0.00           C  
ATOM   4198  C   GLN 1 273      51.853  63.600  32.977  0.00  0.00           C  
ATOM   4199  O   GLN 1 273      52.206  62.936  33.927  0.00  0.00           O  
ATOM   4200  CB  GLN 1 273      51.633  66.198  32.954  0.00  0.00           C  
ATOM   4201  CG  GLN 1 273      50.706  67.450  33.070  0.00  0.00           C  
ATOM   4202  CD  GLN 1 273      49.436  67.469  32.213  0.00  0.00           C  
ATOM   4203  OE1 GLN 1 273      49.380  67.007  31.087  0.00  0.00           O  
ATOM   4204  NE2 GLN 1 273      48.413  67.904  32.784  0.00  0.00           N  
ATOM   4205  H   GLN 1 273      50.536  64.640  35.168  0.00  0.00           H  
ATOM   4206  HA  GLN 1 273      50.268  64.867  32.267  0.00  0.00           H  
ATOM   4207  HB2 GLN 1 273      52.349  66.307  33.769  0.00  0.00           H  
ATOM   4208  HB3 GLN 1 273      52.176  66.175  32.009  0.00  0.00           H  
ATOM   4209  HG2 GLN 1 273      50.366  67.505  34.104  0.00  0.00           H  
ATOM   4210  HG3 GLN 1 273      51.300  68.346  32.889  0.00  0.00           H  
ATOM   4211 HE21 GLN 1 273      47.520  67.640  32.393  0.00  0.00           H  
ATOM   4212 HE22 GLN 1 273      48.238  68.284  33.703  0.00  0.00           H  
ATOM   4213  N   LEU 1 274      52.361  63.239  31.736  0.00  0.00           N  
ATOM   4214  CA  LEU 1 274      53.436  62.242  31.544  0.00  0.00           C  
ATOM   4215  C   LEU 1 274      54.826  62.888  31.742  0.00  0.00           C  
ATOM   4216  O   LEU 1 274      55.028  64.099  31.795  0.00  0.00           O  
ATOM   4217  CB  LEU 1 274      53.409  61.694  30.087  0.00  0.00           C  
ATOM   4218  CG  LEU 1 274      51.921  61.100  29.733  0.00  0.00           C  
ATOM   4219  CD1 LEU 1 274      52.073  60.475  28.287  0.00  0.00           C  
ATOM   4220  CD2 LEU 1 274      51.594  59.996  30.697  0.00  0.00           C  
ATOM   4221  H   LEU 1 274      52.075  63.791  30.940  0.00  0.00           H  
ATOM   4222  HA  LEU 1 274      53.329  61.405  32.235  0.00  0.00           H  
ATOM   4223  HB2 LEU 1 274      53.688  62.453  29.357  0.00  0.00           H  
ATOM   4224  HB3 LEU 1 274      54.106  60.860  30.011  0.00  0.00           H  
ATOM   4225  HG  LEU 1 274      51.170  61.888  29.679  0.00  0.00           H  
ATOM   4226 HD11 LEU 1 274      52.797  59.660  28.282  0.00  0.00           H  
ATOM   4227 HD12 LEU 1 274      51.117  60.109  27.911  0.00  0.00           H  
ATOM   4228 HD13 LEU 1 274      52.422  61.381  27.792  0.00  0.00           H  
ATOM   4229 HD21 LEU 1 274      52.465  59.354  30.824  0.00  0.00           H  
ATOM   4230 HD22 LEU 1 274      51.250  60.460  31.621  0.00  0.00           H  
ATOM   4231 HD23 LEU 1 274      50.836  59.390  30.201  0.00  0.00           H  
ATOM   4232  N   VAL 1 275      55.848  62.072  31.848  0.00  0.00           N  
ATOM   4233  CA  VAL 1 275      57.268  62.431  31.442  0.00  0.00           C  
ATOM   4234  C   VAL 1 275      57.812  61.636  30.224  0.00  0.00           C  
ATOM   4235  O   VAL 1 275      57.245  60.472  30.038  0.00  0.00           O  
ATOM   4236  CB  VAL 1 275      58.168  62.266  32.698  0.00  0.00           C  
ATOM   4237  CG1 VAL 1 275      58.478  60.787  32.984  0.00  0.00           C  
ATOM   4238  CG2 VAL 1 275      59.432  63.000  32.619  0.00  0.00           C  
ATOM   4239  H   VAL 1 275      55.681  61.088  32.005  0.00  0.00           H  
ATOM   4240  HA  VAL 1 275      57.122  63.499  31.283  0.00  0.00           H  
ATOM   4241  HB  VAL 1 275      57.698  62.703  33.579  0.00  0.00           H  
ATOM   4242 HG11 VAL 1 275      59.195  60.466  32.229  0.00  0.00           H  
ATOM   4243 HG12 VAL 1 275      58.990  60.841  33.944  0.00  0.00           H  
ATOM   4244 HG13 VAL 1 275      57.533  60.243  32.981  0.00  0.00           H  
ATOM   4245 HG21 VAL 1 275      60.091  62.517  31.898  0.00  0.00           H  
ATOM   4246 HG22 VAL 1 275      59.283  63.996  32.203  0.00  0.00           H  
ATOM   4247 HG23 VAL 1 275      59.936  62.990  33.586  0.00  0.00           H  
ATOM   4248  N   CYS 1 276      58.756  62.111  29.405  0.00  0.00           N  
ATOM   4249  CA  CYS 1 276      59.181  61.565  28.162  0.00  0.00           C  
ATOM   4250  C   CYS 1 276      60.665  61.683  27.948  0.00  0.00           C  
ATOM   4251  O   CYS 1 276      61.199  62.675  28.344  0.00  0.00           O  
ATOM   4252  CB  CYS 1 276      58.450  62.275  26.965  0.00  0.00           C  
ATOM   4253  SG  CYS 1 276      56.702  61.885  26.754  0.00  0.00           S  
ATOM   4254  H   CYS 1 276      59.095  63.021  29.682  0.00  0.00           H  
ATOM   4255  HA  CYS 1 276      59.060  60.493  28.003  0.00  0.00           H  
ATOM   4256  HB2 CYS 1 276      58.625  63.351  26.970  0.00  0.00           H  
ATOM   4257  HB3 CYS 1 276      58.919  61.963  26.032  0.00  0.00           H  
ATOM   4258  N   TRP 1 277      61.375  60.776  27.337  0.00  0.00           N  
ATOM   4259  CA  TRP 1 277      62.720  60.798  26.918  0.00  0.00           C  
ATOM   4260  C   TRP 1 277      62.949  60.156  25.566  0.00  0.00           C  
ATOM   4261  O   TRP 1 277      62.171  59.261  25.207  0.00  0.00           O  
ATOM   4262  CB  TRP 1 277      63.585  60.115  27.997  0.00  0.00           C  
ATOM   4263  CG  TRP 1 277      63.571  60.855  29.298  0.00  0.00           C  
ATOM   4264  CD1 TRP 1 277      64.054  62.121  29.593  0.00  0.00           C  
ATOM   4265  CD2 TRP 1 277      62.970  60.462  30.570  0.00  0.00           C  
ATOM   4266  NE1 TRP 1 277      63.993  62.313  30.936  0.00  0.00           N  
ATOM   4267  CE2 TRP 1 277      63.163  61.449  31.600  0.00  0.00           C  
ATOM   4268  CE3 TRP 1 277      62.156  59.403  30.999  0.00  0.00           C  
ATOM   4269  CZ2 TRP 1 277      62.751  61.382  32.905  0.00  0.00           C  
ATOM   4270  CZ3 TRP 1 277      61.703  59.252  32.376  0.00  0.00           C  
ATOM   4271  CH2 TRP 1 277      62.014  60.257  33.247  0.00  0.00           C  
ATOM   4272  H   TRP 1 277      60.887  59.947  27.030  0.00  0.00           H  
ATOM   4273  HA  TRP 1 277      63.082  61.823  26.841  0.00  0.00           H  
ATOM   4274  HB2 TRP 1 277      63.229  59.113  28.237  0.00  0.00           H  
ATOM   4275  HB3 TRP 1 277      64.602  60.070  27.609  0.00  0.00           H  
ATOM   4276  HD1 TRP 1 277      64.496  62.812  28.891  0.00  0.00           H  
ATOM   4277  HE1 TRP 1 277      64.616  62.988  31.354  0.00  0.00           H  
ATOM   4278  HE3 TRP 1 277      61.866  58.745  30.193  0.00  0.00           H  
ATOM   4279  HZ2 TRP 1 277      62.827  62.175  33.633  0.00  0.00           H  
ATOM   4280  HZ3 TRP 1 277      61.191  58.338  32.640  0.00  0.00           H  
ATOM   4281  HH2 TRP 1 277      61.755  60.183  34.293  0.00  0.00           H  
ATOM   4282  N   GLN 1 278      63.941  60.538  24.748  0.00  0.00           N  
ATOM   4283  CA  GLN 1 278      64.311  59.935  23.413  0.00  0.00           C  
ATOM   4284  C   GLN 1 278      64.819  58.491  23.416  0.00  0.00           C  
ATOM   4285  O   GLN 1 278      65.053  57.972  24.521  0.00  0.00           O  
ATOM   4286  CB  GLN 1 278      65.465  60.707  22.692  0.00  0.00           C  
ATOM   4287  CG  GLN 1 278      64.931  62.087  22.304  0.00  0.00           C  
ATOM   4288  CD  GLN 1 278      65.792  62.994  21.431  0.00  0.00           C  
ATOM   4289  OE1 GLN 1 278      65.854  64.192  21.691  0.00  0.00           O  
ATOM   4290  NE2 GLN 1 278      66.547  62.447  20.460  0.00  0.00           N  
ATOM   4291  H   GLN 1 278      64.563  61.244  25.116  0.00  0.00           H  
ATOM   4292  HA  GLN 1 278      63.467  59.884  22.726  0.00  0.00           H  
ATOM   4293  HB2 GLN 1 278      66.339  60.842  23.330  0.00  0.00           H  
ATOM   4294  HB3 GLN 1 278      65.857  60.161  21.834  0.00  0.00           H  
ATOM   4295  HG2 GLN 1 278      63.997  61.907  21.772  0.00  0.00           H  
ATOM   4296  HG3 GLN 1 278      64.777  62.725  23.174  0.00  0.00           H  
ATOM   4297 HE21 GLN 1 278      67.027  63.052  19.810  0.00  0.00           H  
ATOM   4298 HE22 GLN 1 278      66.455  61.519  20.072  0.00  0.00           H  
ATOM   4299  N   ALA 1 279      64.827  57.673  22.389  0.00  0.00           N  
ATOM   4300  CA  ALA 1 279      64.841  56.216  22.396  0.00  0.00           C  
ATOM   4301  C   ALA 1 279      65.997  55.699  23.335  0.00  0.00           C  
ATOM   4302  O   ALA 1 279      67.246  55.714  22.965  0.00  0.00           O  
ATOM   4303  CB  ALA 1 279      64.859  55.725  20.895  0.00  0.00           C  
ATOM   4304  H   ALA 1 279      64.647  58.221  21.559  0.00  0.00           H  
ATOM   4305  HA  ALA 1 279      63.846  55.963  22.763  0.00  0.00           H  
ATOM   4306  HB1 ALA 1 279      63.939  55.899  20.339  0.00  0.00           H  
ATOM   4307  HB2 ALA 1 279      65.635  56.321  20.416  0.00  0.00           H  
ATOM   4308  HB3 ALA 1 279      65.175  54.681  20.911  0.00  0.00           H  
ATOM   4309  N   GLY 1 280      65.617  55.123  24.447  0.00  0.00           N  
ATOM   4310  CA  GLY 1 280      66.561  54.565  25.393  0.00  0.00           C  
ATOM   4311  C   GLY 1 280      67.295  55.567  26.306  0.00  0.00           C  
ATOM   4312  O   GLY 1 280      68.250  55.159  26.892  0.00  0.00           O  
ATOM   4313  H   GLY 1 280      64.635  54.936  24.589  0.00  0.00           H  
ATOM   4314  HA2 GLY 1 280      66.087  53.876  26.093  0.00  0.00           H  
ATOM   4315  HA3 GLY 1 280      67.269  53.951  24.837  0.00  0.00           H  
ATOM   4316  N   THR 1 281      67.059  56.860  26.275  0.00  0.00           N  
ATOM   4317  CA  THR 1 281      67.895  57.865  27.015  0.00  0.00           C  
ATOM   4318  C   THR 1 281      67.459  58.159  28.480  0.00  0.00           C  
ATOM   4319  O   THR 1 281      68.016  58.911  29.198  0.00  0.00           O  
ATOM   4320  CB  THR 1 281      68.023  59.163  26.165  0.00  0.00           C  
ATOM   4321  OG1 THR 1 281      66.701  59.757  26.122  0.00  0.00           O  
ATOM   4322  CG2 THR 1 281      68.545  58.895  24.813  0.00  0.00           C  
ATOM   4323  H   THR 1 281      66.255  57.147  25.735  0.00  0.00           H  
ATOM   4324  HA  THR 1 281      68.893  57.477  27.219  0.00  0.00           H  
ATOM   4325  HB  THR 1 281      68.706  59.781  26.748  0.00  0.00           H  
ATOM   4326  HG1 THR 1 281      66.201  59.161  25.560  0.00  0.00           H  
ATOM   4327 HG21 THR 1 281      68.944  59.797  24.350  0.00  0.00           H  
ATOM   4328 HG22 THR 1 281      69.496  58.366  24.884  0.00  0.00           H  
ATOM   4329 HG23 THR 1 281      67.786  58.351  24.252  0.00  0.00           H  
ATOM   4330  N   THR 1 282      66.363  57.476  28.835  0.00  0.00           N  
ATOM   4331  CA  THR 1 282      65.690  57.606  30.235  0.00  0.00           C  
ATOM   4332  C   THR 1 282      66.734  57.607  31.441  0.00  0.00           C  
ATOM   4333  O   THR 1 282      67.500  56.571  31.461  0.00  0.00           O  
ATOM   4334  CB  THR 1 282      64.559  56.583  30.588  0.00  0.00           C  
ATOM   4335  OG1 THR 1 282      63.556  56.739  29.718  0.00  0.00           O  
ATOM   4336  CG2 THR 1 282      64.122  56.566  31.990  0.00  0.00           C  
ATOM   4337  H   THR 1 282      65.936  56.929  28.101  0.00  0.00           H  
ATOM   4338  HA  THR 1 282      65.205  58.581  30.186  0.00  0.00           H  
ATOM   4339  HB  THR 1 282      64.991  55.595  30.429  0.00  0.00           H  
ATOM   4340  HG1 THR 1 282      63.922  56.631  28.837  0.00  0.00           H  
ATOM   4341 HG21 THR 1 282      64.827  55.976  32.576  0.00  0.00           H  
ATOM   4342 HG22 THR 1 282      63.987  57.551  32.436  0.00  0.00           H  
ATOM   4343 HG23 THR 1 282      63.205  55.995  32.139  0.00  0.00           H  
ATOM   4344  N   PRO 1 283      66.852  58.540  32.286  0.00  0.00           N  
ATOM   4345  CA  PRO 1 283      67.765  58.498  33.415  0.00  0.00           C  
ATOM   4346  C   PRO 1 283      67.247  57.577  34.525  0.00  0.00           C  
ATOM   4347  O   PRO 1 283      66.962  58.026  35.632  0.00  0.00           O  
ATOM   4348  CB  PRO 1 283      67.816  59.968  33.830  0.00  0.00           C  
ATOM   4349  CG  PRO 1 283      66.334  60.489  33.648  0.00  0.00           C  
ATOM   4350  CD  PRO 1 283      65.872  59.667  32.407  0.00  0.00           C  
ATOM   4351  HA  PRO 1 283      68.789  58.241  33.143  0.00  0.00           H  
ATOM   4352  HB2 PRO 1 283      68.200  60.051  34.847  0.00  0.00           H  
ATOM   4353  HB3 PRO 1 283      68.434  60.474  33.088  0.00  0.00           H  
ATOM   4354  HG2 PRO 1 283      65.695  60.146  34.461  0.00  0.00           H  
ATOM   4355  HG3 PRO 1 283      66.244  61.567  33.514  0.00  0.00           H  
ATOM   4356  HD2 PRO 1 283      64.881  59.297  32.671  0.00  0.00           H  
ATOM   4357  HD3 PRO 1 283      65.927  60.301  31.522  0.00  0.00           H  
ATOM   4358  N   TRP 1 284      67.244  56.281  34.302  0.00  0.00           N  
ATOM   4359  CA  TRP 1 284      66.783  55.372  35.349  0.00  0.00           C  
ATOM   4360  C   TRP 1 284      67.597  55.401  36.563  0.00  0.00           C  
ATOM   4361  O   TRP 1 284      67.144  55.173  37.706  0.00  0.00           O  
ATOM   4362  CB  TRP 1 284      66.837  53.951  34.804  0.00  0.00           C  
ATOM   4363  CG  TRP 1 284      66.000  53.618  33.627  0.00  0.00           C  
ATOM   4364  CD1 TRP 1 284      66.416  53.490  32.361  0.00  0.00           C  
ATOM   4365  CD2 TRP 1 284      64.515  53.489  33.510  0.00  0.00           C  
ATOM   4366  NE1 TRP 1 284      65.345  53.255  31.537  0.00  0.00           N  
ATOM   4367  CE2 TRP 1 284      64.151  53.162  32.196  0.00  0.00           C  
ATOM   4368  CE3 TRP 1 284      63.436  53.587  34.482  0.00  0.00           C  
ATOM   4369  CZ2 TRP 1 284      62.739  53.042  31.875  0.00  0.00           C  
ATOM   4370  CZ3 TRP 1 284      62.135  53.237  34.195  0.00  0.00           C  
ATOM   4371  CH2 TRP 1 284      61.798  53.020  32.801  0.00  0.00           C  
ATOM   4372  H   TRP 1 284      67.540  55.941  33.398  0.00  0.00           H  
ATOM   4373  HA  TRP 1 284      65.770  55.580  35.693  0.00  0.00           H  
ATOM   4374  HB2 TRP 1 284      67.875  53.690  34.596  0.00  0.00           H  
ATOM   4375  HB3 TRP 1 284      66.616  53.225  35.586  0.00  0.00           H  
ATOM   4376  HD1 TRP 1 284      67.444  53.516  32.032  0.00  0.00           H  
ATOM   4377  HE1 TRP 1 284      65.495  53.035  30.563  0.00  0.00           H  
ATOM   4378  HE3 TRP 1 284      63.679  53.853  35.500  0.00  0.00           H  
ATOM   4379  HZ2 TRP 1 284      62.546  52.905  30.821  0.00  0.00           H  
ATOM   4380  HZ3 TRP 1 284      61.384  53.087  34.956  0.00  0.00           H  
ATOM   4381  HH2 TRP 1 284      60.801  52.822  32.436  0.00  0.00           H  
ATOM   4382  N   ASN 1 285      68.896  55.691  36.370  0.00  0.00           N  
ATOM   4383  CA  ASN 1 285      69.783  55.742  37.544  0.00  0.00           C  
ATOM   4384  C   ASN 1 285      69.417  56.692  38.631  0.00  0.00           C  
ATOM   4385  O   ASN 1 285      69.823  56.484  39.804  0.00  0.00           O  
ATOM   4386  CB  ASN 1 285      71.232  56.001  37.021  0.00  0.00           C  
ATOM   4387  CG  ASN 1 285      71.205  57.335  36.204  0.00  0.00           C  
ATOM   4388  OD1 ASN 1 285      70.580  57.524  35.181  0.00  0.00           O  
ATOM   4389  ND2 ASN 1 285      71.886  58.352  36.719  0.00  0.00           N  
ATOM   4390  H   ASN 1 285      69.267  55.673  35.431  0.00  0.00           H  
ATOM   4391  HA  ASN 1 285      69.766  54.710  37.895  0.00  0.00           H  
ATOM   4392  HB2 ASN 1 285      71.921  56.120  37.857  0.00  0.00           H  
ATOM   4393  HB3 ASN 1 285      71.562  55.173  36.394  0.00  0.00           H  
ATOM   4394 HD21 ASN 1 285      71.900  59.281  36.322  0.00  0.00           H  
ATOM   4395 HD22 ASN 1 285      72.238  58.271  37.662  0.00  0.00           H  
ATOM   4396  N   ILE 1 286      68.672  57.813  38.257  0.00  0.00           N  
ATOM   4397  CA  ILE 1 286      68.259  58.885  39.191  0.00  0.00           C  
ATOM   4398  C   ILE 1 286      66.991  58.580  39.996  0.00  0.00           C  
ATOM   4399  O   ILE 1 286      66.617  59.190  40.974  0.00  0.00           O  
ATOM   4400  CB  ILE 1 286      68.255  60.375  38.578  0.00  0.00           C  
ATOM   4401  CG1 ILE 1 286      66.940  60.780  37.900  0.00  0.00           C  
ATOM   4402  CG2 ILE 1 286      69.418  60.540  37.546  0.00  0.00           C  
ATOM   4403  CD1 ILE 1 286      66.886  62.238  37.499  0.00  0.00           C  
ATOM   4404  H   ILE 1 286      68.361  57.842  37.297  0.00  0.00           H  
ATOM   4405  HA  ILE 1 286      69.032  58.890  39.960  0.00  0.00           H  
ATOM   4406  HB  ILE 1 286      68.496  61.117  39.339  0.00  0.00           H  
ATOM   4407 HG12 ILE 1 286      66.699  60.112  37.074  0.00  0.00           H  
ATOM   4408 HG13 ILE 1 286      66.206  60.514  38.660  0.00  0.00           H  
ATOM   4409 HG21 ILE 1 286      70.337  60.141  37.977  0.00  0.00           H  
ATOM   4410 HG22 ILE 1 286      69.224  59.906  36.680  0.00  0.00           H  
ATOM   4411 HG23 ILE 1 286      69.766  61.543  37.298  0.00  0.00           H  
ATOM   4412 HD11 ILE 1 286      67.140  62.853  38.363  0.00  0.00           H  
ATOM   4413 HD12 ILE 1 286      67.618  62.510  36.739  0.00  0.00           H  
ATOM   4414 HD13 ILE 1 286      65.880  62.633  37.358  0.00  0.00           H  
ATOM   4415  N   PHE 1 287      66.283  57.541  39.573  0.00  0.00           N  
ATOM   4416  CA  PHE 1 287      65.064  57.166  40.214  0.00  0.00           C  
ATOM   4417  C   PHE 1 287      65.331  56.033  41.230  0.00  0.00           C  
ATOM   4418  O   PHE 1 287      65.965  54.998  40.907  0.00  0.00           O  
ATOM   4419  CB  PHE 1 287      63.962  56.794  39.200  0.00  0.00           C  
ATOM   4420  CG  PHE 1 287      63.162  58.120  38.760  0.00  0.00           C  
ATOM   4421  CD1 PHE 1 287      62.058  58.524  39.504  0.00  0.00           C  
ATOM   4422  CD2 PHE 1 287      63.622  58.874  37.672  0.00  0.00           C  
ATOM   4423  CE1 PHE 1 287      61.348  59.662  39.132  0.00  0.00           C  
ATOM   4424  CE2 PHE 1 287      62.874  60.028  37.324  0.00  0.00           C  
ATOM   4425  CZ  PHE 1 287      61.783  60.417  38.033  0.00  0.00           C  
ATOM   4426  H   PHE 1 287      66.663  56.970  38.831  0.00  0.00           H  
ATOM   4427  HA  PHE 1 287      64.642  58.009  40.760  0.00  0.00           H  
ATOM   4428  HB2 PHE 1 287      64.532  56.300  38.413  0.00  0.00           H  
ATOM   4429  HB3 PHE 1 287      63.188  56.154  39.622  0.00  0.00           H  
ATOM   4430  HD1 PHE 1 287      61.766  57.970  40.384  0.00  0.00           H  
ATOM   4431  HD2 PHE 1 287      64.374  58.588  36.950  0.00  0.00           H  
ATOM   4432  HE1 PHE 1 287      60.508  60.182  39.569  0.00  0.00           H  
ATOM   4433  HE2 PHE 1 287      63.096  60.579  36.422  0.00  0.00           H  
ATOM   4434  HZ  PHE 1 287      61.356  61.379  37.792  0.00  0.00           H  
ATOM   4435  N   PRO 1 288      64.919  56.169  42.473  0.00  0.00           N  
ATOM   4436  CA  PRO 1 288      65.303  55.220  43.526  0.00  0.00           C  
ATOM   4437  C   PRO 1 288      64.462  53.910  43.456  0.00  0.00           C  
ATOM   4438  O   PRO 1 288      63.372  53.857  42.952  0.00  0.00           O  
ATOM   4439  CB  PRO 1 288      64.913  55.892  44.881  0.00  0.00           C  
ATOM   4440  CG  PRO 1 288      63.854  56.943  44.500  0.00  0.00           C  
ATOM   4441  CD  PRO 1 288      64.322  57.339  43.127  0.00  0.00           C  
ATOM   4442  HA  PRO 1 288      66.379  55.086  43.411  0.00  0.00           H  
ATOM   4443  HB2 PRO 1 288      64.633  55.220  45.691  0.00  0.00           H  
ATOM   4444  HB3 PRO 1 288      65.811  56.410  45.218  0.00  0.00           H  
ATOM   4445  HG2 PRO 1 288      62.898  56.421  44.497  0.00  0.00           H  
ATOM   4446  HG3 PRO 1 288      63.811  57.812  45.158  0.00  0.00           H  
ATOM   4447  HD2 PRO 1 288      64.938  58.237  43.163  0.00  0.00           H  
ATOM   4448  HD3 PRO 1 288      63.515  57.745  42.518  0.00  0.00           H  
ATOM   4449  N   VAL 1 289      65.069  52.905  44.092  0.00  0.00           N  
ATOM   4450  CA  VAL 1 289      64.432  51.717  44.559  0.00  0.00           C  
ATOM   4451  C   VAL 1 289      63.584  51.934  45.810  0.00  0.00           C  
ATOM   4452  O   VAL 1 289      63.804  52.880  46.537  0.00  0.00           O  
ATOM   4453  CB  VAL 1 289      65.384  50.565  44.734  0.00  0.00           C  
ATOM   4454  CG1 VAL 1 289      66.256  50.298  43.469  0.00  0.00           C  
ATOM   4455  CG2 VAL 1 289      66.319  50.657  45.979  0.00  0.00           C  
ATOM   4456  H   VAL 1 289      66.040  52.994  44.354  0.00  0.00           H  
ATOM   4457  HA  VAL 1 289      63.776  51.362  43.764  0.00  0.00           H  
ATOM   4458  HB  VAL 1 289      64.792  49.652  44.800  0.00  0.00           H  
ATOM   4459 HG11 VAL 1 289      66.873  49.418  43.649  0.00  0.00           H  
ATOM   4460 HG12 VAL 1 289      65.563  50.195  42.634  0.00  0.00           H  
ATOM   4461 HG13 VAL 1 289      66.901  51.175  43.403  0.00  0.00           H  
ATOM   4462 HG21 VAL 1 289      65.882  50.932  46.939  0.00  0.00           H  
ATOM   4463 HG22 VAL 1 289      66.777  49.720  46.296  0.00  0.00           H  
ATOM   4464 HG23 VAL 1 289      67.118  51.390  45.867  0.00  0.00           H  
ATOM   4465  N   ILE 1 290      62.516  51.143  46.044  0.00  0.00           N  
ATOM   4466  CA  ILE 1 290      61.523  51.160  46.973  0.00  0.00           C  
ATOM   4467  C   ILE 1 290      61.448  49.807  47.658  0.00  0.00           C  
ATOM   4468  O   ILE 1 290      61.366  48.772  47.057  0.00  0.00           O  
ATOM   4469  CB  ILE 1 290      60.139  51.590  46.420  0.00  0.00           C  
ATOM   4470  CG1 ILE 1 290      60.237  52.941  45.710  0.00  0.00           C  
ATOM   4471  CG2 ILE 1 290      59.009  51.555  47.396  0.00  0.00           C  
ATOM   4472  CD1 ILE 1 290      59.128  53.345  44.744  0.00  0.00           C  
ATOM   4473  H   ILE 1 290      62.460  50.395  45.368  0.00  0.00           H  
ATOM   4474  HA  ILE 1 290      61.773  51.925  47.708  0.00  0.00           H  
ATOM   4475  HB  ILE 1 290      59.991  50.816  45.668  0.00  0.00           H  
ATOM   4476 HG12 ILE 1 290      60.392  53.709  46.468  0.00  0.00           H  
ATOM   4477 HG13 ILE 1 290      61.096  52.881  45.042  0.00  0.00           H  
ATOM   4478 HG21 ILE 1 290      58.112  52.048  47.022  0.00  0.00           H  
ATOM   4479 HG22 ILE 1 290      58.835  50.498  47.597  0.00  0.00           H  
ATOM   4480 HG23 ILE 1 290      59.259  51.971  48.373  0.00  0.00           H  
ATOM   4481 HD11 ILE 1 290      58.256  53.740  45.265  0.00  0.00           H  
ATOM   4482 HD12 ILE 1 290      59.594  54.086  44.094  0.00  0.00           H  
ATOM   4483 HD13 ILE 1 290      58.834  52.471  44.163  0.00  0.00           H  
ATOM   4484  N   SER 1 291      61.429  49.820  48.970  0.00  0.00           N  
ATOM   4485  CA  SER 1 291      61.472  48.654  49.923  0.00  0.00           C  
ATOM   4486  C   SER 1 291      60.353  48.733  51.036  0.00  0.00           C  
ATOM   4487  O   SER 1 291      60.479  49.557  51.918  0.00  0.00           O  
ATOM   4488  CB  SER 1 291      62.819  48.439  50.658  0.00  0.00           C  
ATOM   4489  OG  SER 1 291      63.842  48.473  49.615  0.00  0.00           O  
ATOM   4490  H   SER 1 291      61.604  50.732  49.366  0.00  0.00           H  
ATOM   4491  HA  SER 1 291      61.415  47.737  49.337  0.00  0.00           H  
ATOM   4492  HB2 SER 1 291      62.933  49.187  51.442  0.00  0.00           H  
ATOM   4493  HB3 SER 1 291      62.826  47.441  51.097  0.00  0.00           H  
ATOM   4494  HG  SER 1 291      63.875  47.590  49.239  0.00  0.00           H  
ATOM   4495  N   LEU 1 292      59.365  47.859  50.907  0.00  0.00           N  
ATOM   4496  CA  LEU 1 292      58.301  47.616  51.833  0.00  0.00           C  
ATOM   4497  C   LEU 1 292      58.662  46.429  52.736  0.00  0.00           C  
ATOM   4498  O   LEU 1 292      58.566  45.287  52.315  0.00  0.00           O  
ATOM   4499  CB  LEU 1 292      56.952  47.515  51.155  0.00  0.00           C  
ATOM   4500  CG  LEU 1 292      56.304  48.818  50.692  0.00  0.00           C  
ATOM   4501  CD1 LEU 1 292      56.980  49.634  49.689  0.00  0.00           C  
ATOM   4502  CD2 LEU 1 292      54.838  48.470  50.250  0.00  0.00           C  
ATOM   4503  H   LEU 1 292      59.294  47.363  50.029  0.00  0.00           H  
ATOM   4504  HA  LEU 1 292      58.208  48.466  52.508  0.00  0.00           H  
ATOM   4505  HB2 LEU 1 292      56.982  46.767  50.363  0.00  0.00           H  
ATOM   4506  HB3 LEU 1 292      56.252  47.106  51.884  0.00  0.00           H  
ATOM   4507  HG  LEU 1 292      56.217  49.424  51.594  0.00  0.00           H  
ATOM   4508 HD11 LEU 1 292      57.743  50.185  50.239  0.00  0.00           H  
ATOM   4509 HD12 LEU 1 292      57.537  49.039  48.966  0.00  0.00           H  
ATOM   4510 HD13 LEU 1 292      56.247  50.274  49.198  0.00  0.00           H  
ATOM   4511 HD21 LEU 1 292      54.297  47.868  50.981  0.00  0.00           H  
ATOM   4512 HD22 LEU 1 292      54.194  49.348  50.193  0.00  0.00           H  
ATOM   4513 HD23 LEU 1 292      54.955  48.063  49.246  0.00  0.00           H  
ATOM   4514  N   TYR 1 293      59.066  46.701  53.974  0.00  0.00           N  
ATOM   4515  CA  TYR 1 293      59.260  45.663  54.979  0.00  0.00           C  
ATOM   4516  C   TYR 1 293      57.942  45.292  55.581  0.00  0.00           C  
ATOM   4517  O   TYR 1 293      57.189  46.065  56.131  0.00  0.00           O  
ATOM   4518  CB  TYR 1 293      60.293  46.211  56.030  0.00  0.00           C  
ATOM   4519  CG  TYR 1 293      61.708  46.629  55.612  0.00  0.00           C  
ATOM   4520  CD1 TYR 1 293      61.883  47.734  54.752  0.00  0.00           C  
ATOM   4521  CD2 TYR 1 293      62.784  46.011  56.188  0.00  0.00           C  
ATOM   4522  CE1 TYR 1 293      63.183  48.101  54.474  0.00  0.00           C  
ATOM   4523  CE2 TYR 1 293      64.116  46.388  55.871  0.00  0.00           C  
ATOM   4524  CZ  TYR 1 293      64.342  47.461  55.039  0.00  0.00           C  
ATOM   4525  OH  TYR 1 293      65.549  47.833  54.775  0.00  0.00           O  
ATOM   4526  H   TYR 1 293      58.883  47.647  54.274  0.00  0.00           H  
ATOM   4527  HA  TYR 1 293      59.616  44.728  54.548  0.00  0.00           H  
ATOM   4528  HB2 TYR 1 293      59.838  47.091  56.483  0.00  0.00           H  
ATOM   4529  HB3 TYR 1 293      60.270  45.576  56.916  0.00  0.00           H  
ATOM   4530  HD1 TYR 1 293      61.110  48.360  54.332  0.00  0.00           H  
ATOM   4531  HD2 TYR 1 293      62.750  45.182  56.880  0.00  0.00           H  
ATOM   4532  HE1 TYR 1 293      63.372  48.890  53.761  0.00  0.00           H  
ATOM   4533  HE2 TYR 1 293      64.891  45.749  56.266  0.00  0.00           H  
ATOM   4534  HH  TYR 1 293      65.705  48.766  54.611  0.00  0.00           H  
ATOM   4535  N   LEU 1 294      57.568  44.034  55.421  0.00  0.00           N  
ATOM   4536  CA  LEU 1 294      56.316  43.531  55.919  0.00  0.00           C  
ATOM   4537  C   LEU 1 294      56.546  42.771  57.234  0.00  0.00           C  
ATOM   4538  O   LEU 1 294      57.576  42.187  57.552  0.00  0.00           O  
ATOM   4539  CB  LEU 1 294      55.712  42.548  54.865  0.00  0.00           C  
ATOM   4540  CG  LEU 1 294      55.228  43.106  53.529  0.00  0.00           C  
ATOM   4541  CD1 LEU 1 294      55.261  42.050  52.437  0.00  0.00           C  
ATOM   4542  CD2 LEU 1 294      53.721  43.411  53.678  0.00  0.00           C  
ATOM   4543  H   LEU 1 294      58.121  43.340  54.939  0.00  0.00           H  
ATOM   4544  HA  LEU 1 294      55.623  44.336  56.163  0.00  0.00           H  
ATOM   4545  HB2 LEU 1 294      56.468  41.791  54.660  0.00  0.00           H  
ATOM   4546  HB3 LEU 1 294      55.009  41.904  55.394  0.00  0.00           H  
ATOM   4547  HG  LEU 1 294      55.718  44.038  53.251  0.00  0.00           H  
ATOM   4548 HD11 LEU 1 294      54.919  41.046  52.688  0.00  0.00           H  
ATOM   4549 HD12 LEU 1 294      54.826  42.418  51.508  0.00  0.00           H  
ATOM   4550 HD13 LEU 1 294      56.331  42.072  52.233  0.00  0.00           H  
ATOM   4551 HD21 LEU 1 294      53.339  44.018  52.857  0.00  0.00           H  
ATOM   4552 HD22 LEU 1 294      53.158  42.504  53.898  0.00  0.00           H  
ATOM   4553 HD23 LEU 1 294      53.614  44.085  54.528  0.00  0.00           H  
ATOM   4554  N   MET 1 295      55.487  42.657  58.071  0.00  0.00           N  
ATOM   4555  CA  MET 1 295      55.346  41.713  59.209  0.00  0.00           C  
ATOM   4556  C   MET 1 295      55.616  40.243  58.667  0.00  0.00           C  
ATOM   4557  O   MET 1 295      54.761  39.662  58.035  0.00  0.00           O  
ATOM   4558  CB  MET 1 295      53.954  41.744  59.812  0.00  0.00           C  
ATOM   4559  CG  MET 1 295      53.696  40.691  60.954  0.00  0.00           C  
ATOM   4560  SD  MET 1 295      52.300  41.082  62.025  0.00  0.00           S  
ATOM   4561  CE  MET 1 295      50.831  40.634  61.081  0.00  0.00           C  
ATOM   4562  H   MET 1 295      54.628  43.049  57.712  0.00  0.00           H  
ATOM   4563  HA  MET 1 295      56.132  41.861  59.950  0.00  0.00           H  
ATOM   4564  HB2 MET 1 295      53.682  42.717  60.220  0.00  0.00           H  
ATOM   4565  HB3 MET 1 295      53.179  41.566  59.066  0.00  0.00           H  
ATOM   4566  HG2 MET 1 295      53.665  39.703  60.495  0.00  0.00           H  
ATOM   4567  HG3 MET 1 295      54.598  40.765  61.562  0.00  0.00           H  
ATOM   4568  HE1 MET 1 295      49.966  40.629  61.744  0.00  0.00           H  
ATOM   4569  HE2 MET 1 295      50.655  41.336  60.265  0.00  0.00           H  
ATOM   4570  HE3 MET 1 295      51.085  39.668  60.645  0.00  0.00           H  
ATOM   4571  N   GLY 1 296      56.809  39.724  58.974  0.00  0.00           N  
ATOM   4572  CA  GLY 1 296      57.182  38.336  58.551  0.00  0.00           C  
ATOM   4573  C   GLY 1 296      56.443  37.243  59.420  0.00  0.00           C  
ATOM   4574  O   GLY 1 296      56.005  37.591  60.516  0.00  0.00           O  
ATOM   4575  H   GLY 1 296      57.468  40.173  59.593  0.00  0.00           H  
ATOM   4576  HA2 GLY 1 296      56.829  38.237  57.524  0.00  0.00           H  
ATOM   4577  HA3 GLY 1 296      58.263  38.214  58.481  0.00  0.00           H  
ATOM   4578  N   GLU 1 297      56.235  35.995  58.909  0.00  0.00           N  
ATOM   4579  CA  GLU 1 297      55.592  34.805  59.501  0.00  0.00           C  
ATOM   4580  C   GLU 1 297      56.537  34.320  60.608  0.00  0.00           C  
ATOM   4581  O   GLU 1 297      56.048  33.565  61.512  0.00  0.00           O  
ATOM   4582  CB  GLU 1 297      55.123  33.708  58.514  0.00  0.00           C  
ATOM   4583  CG  GLU 1 297      54.255  32.568  59.078  0.00  0.00           C  
ATOM   4584  CD  GLU 1 297      53.924  31.458  58.127  0.00  0.00           C  
ATOM   4585  OE1 GLU 1 297      54.649  31.139  57.165  0.00  0.00           O  
ATOM   4586  OE2 GLU 1 297      52.884  30.811  58.433  0.00  0.00           O  
ATOM   4587  H   GLU 1 297      56.575  35.819  57.975  0.00  0.00           H  
ATOM   4588  HA  GLU 1 297      54.748  35.120  60.113  0.00  0.00           H  
ATOM   4589  HB2 GLU 1 297      54.544  34.145  57.700  0.00  0.00           H  
ATOM   4590  HB3 GLU 1 297      56.032  33.330  58.045  0.00  0.00           H  
ATOM   4591  HG2 GLU 1 297      54.797  32.106  59.903  0.00  0.00           H  
ATOM   4592  HG3 GLU 1 297      53.332  33.099  59.313  0.00  0.00           H  
ATOM   4593  N   VAL 1 298      57.869  34.701  60.701  0.00  0.00           N  
ATOM   4594  CA  VAL 1 298      58.842  34.061  61.577  0.00  0.00           C  
ATOM   4595  C   VAL 1 298      58.866  34.733  62.865  0.00  0.00           C  
ATOM   4596  O   VAL 1 298      58.653  35.935  62.916  0.00  0.00           O  
ATOM   4597  CB  VAL 1 298      60.177  33.941  60.799  0.00  0.00           C  
ATOM   4598  CG1 VAL 1 298      61.440  33.620  61.713  0.00  0.00           C  
ATOM   4599  CG2 VAL 1 298      60.096  32.727  59.851  0.00  0.00           C  
ATOM   4600  H   VAL 1 298      58.150  35.409  60.038  0.00  0.00           H  
ATOM   4601  HA  VAL 1 298      58.547  33.018  61.688  0.00  0.00           H  
ATOM   4602  HB  VAL 1 298      60.457  34.824  60.225  0.00  0.00           H  
ATOM   4603 HG11 VAL 1 298      61.585  34.580  62.209  0.00  0.00           H  
ATOM   4604 HG12 VAL 1 298      61.243  32.779  62.377  0.00  0.00           H  
ATOM   4605 HG13 VAL 1 298      62.278  33.490  61.029  0.00  0.00           H  
ATOM   4606 HG21 VAL 1 298      59.799  31.859  60.439  0.00  0.00           H  
ATOM   4607 HG22 VAL 1 298      59.290  32.980  59.163  0.00  0.00           H  
ATOM   4608 HG23 VAL 1 298      61.115  32.631  59.477  0.00  0.00           H  
ATOM   4609  N   THR 1 299      59.253  34.079  63.954  0.00  0.00           N  
ATOM   4610  CA  THR 1 299      59.419  34.766  65.241  0.00  0.00           C  
ATOM   4611  C   THR 1 299      60.307  35.979  65.332  0.00  0.00           C  
ATOM   4612  O   THR 1 299      61.530  35.817  65.296  0.00  0.00           O  
ATOM   4613  CB  THR 1 299      59.775  33.776  66.374  0.00  0.00           C  
ATOM   4614  OG1 THR 1 299      58.899  32.724  66.314  0.00  0.00           O  
ATOM   4615  CG2 THR 1 299      59.696  34.360  67.746  0.00  0.00           C  
ATOM   4616  H   THR 1 299      59.444  33.089  63.891  0.00  0.00           H  
ATOM   4617  HA  THR 1 299      58.383  35.088  65.342  0.00  0.00           H  
ATOM   4618  HB  THR 1 299      60.789  33.436  66.166  0.00  0.00           H  
ATOM   4619  HG1 THR 1 299      59.207  32.166  67.031  0.00  0.00           H  
ATOM   4620 HG21 THR 1 299      60.413  35.175  67.845  0.00  0.00           H  
ATOM   4621 HG22 THR 1 299      58.664  34.656  67.934  0.00  0.00           H  
ATOM   4622 HG23 THR 1 299      59.865  33.582  68.490  0.00  0.00           H  
ATOM   4623  N   ASN 1 300      59.643  37.132  65.428  0.00  0.00           N  
ATOM   4624  CA  ASN 1 300      60.288  38.390  65.604  0.00  0.00           C  
ATOM   4625  C   ASN 1 300      61.244  38.740  64.424  0.00  0.00           C  
ATOM   4626  O   ASN 1 300      62.295  39.301  64.771  0.00  0.00           O  
ATOM   4627  CB  ASN 1 300      60.838  38.439  67.088  0.00  0.00           C  
ATOM   4628  CG  ASN 1 300      59.925  38.202  68.185  0.00  0.00           C  
ATOM   4629  OD1 ASN 1 300      58.699  38.174  68.056  0.00  0.00           O  
ATOM   4630  ND2 ASN 1 300      60.385  38.081  69.355  0.00  0.00           N  
ATOM   4631  H   ASN 1 300      58.638  37.083  65.514  0.00  0.00           H  
ATOM   4632  HA  ASN 1 300      59.427  39.046  65.478  0.00  0.00           H  
ATOM   4633  HB2 ASN 1 300      61.586  37.649  67.162  0.00  0.00           H  
ATOM   4634  HB3 ASN 1 300      61.240  39.437  67.260  0.00  0.00           H  
ATOM   4635 HD21 ASN 1 300      59.795  37.957  70.165  0.00  0.00           H  
ATOM   4636 HD22 ASN 1 300      61.386  38.122  69.486  0.00  0.00           H  
ATOM   4637  N   GLN 1 301      60.760  38.421  63.254  0.00  0.00           N  
ATOM   4638  CA  GLN 1 301      61.536  38.627  62.070  0.00  0.00           C  
ATOM   4639  C   GLN 1 301      60.704  39.238  60.885  0.00  0.00           C  
ATOM   4640  O   GLN 1 301      59.729  38.659  60.458  0.00  0.00           O  
ATOM   4641  CB  GLN 1 301      62.194  37.354  61.425  0.00  0.00           C  
ATOM   4642  CG  GLN 1 301      63.174  36.778  62.385  0.00  0.00           C  
ATOM   4643  CD  GLN 1 301      64.490  37.474  62.783  0.00  0.00           C  
ATOM   4644  OE1 GLN 1 301      64.884  38.455  62.158  0.00  0.00           O  
ATOM   4645  NE2 GLN 1 301      65.288  36.800  63.584  0.00  0.00           N  
ATOM   4646  H   GLN 1 301      59.881  37.929  63.175  0.00  0.00           H  
ATOM   4647  HA  GLN 1 301      62.376  39.243  62.388  0.00  0.00           H  
ATOM   4648  HB2 GLN 1 301      61.424  36.597  61.279  0.00  0.00           H  
ATOM   4649  HB3 GLN 1 301      62.662  37.601  60.473  0.00  0.00           H  
ATOM   4650  HG2 GLN 1 301      62.684  36.443  63.299  0.00  0.00           H  
ATOM   4651  HG3 GLN 1 301      63.479  35.818  61.969  0.00  0.00           H  
ATOM   4652 HE21 GLN 1 301      66.226  37.129  63.765  0.00  0.00           H  
ATOM   4653 HE22 GLN 1 301      64.880  35.985  64.019  0.00  0.00           H  
ATOM   4654  N   SER 1 302      61.111  40.348  60.332  0.00  0.00           N  
ATOM   4655  CA  SER 1 302      60.545  41.008  59.120  0.00  0.00           C  
ATOM   4656  C   SER 1 302      61.455  40.742  57.842  0.00  0.00           C  
ATOM   4657  O   SER 1 302      62.482  40.111  57.959  0.00  0.00           O  
ATOM   4658  CB  SER 1 302      60.707  42.541  59.531  0.00  0.00           C  
ATOM   4659  OG  SER 1 302      60.282  43.453  58.451  0.00  0.00           O  
ATOM   4660  H   SER 1 302      61.920  40.845  60.676  0.00  0.00           H  
ATOM   4661  HA  SER 1 302      59.516  40.780  58.842  0.00  0.00           H  
ATOM   4662  HB2 SER 1 302      60.122  42.858  60.394  0.00  0.00           H  
ATOM   4663  HB3 SER 1 302      61.731  42.769  59.827  0.00  0.00           H  
ATOM   4664  HG  SER 1 302      59.335  43.587  58.535  0.00  0.00           H  
ATOM   4665  N   PHE 1 303      61.057  41.158  56.637  0.00  0.00           N  
ATOM   4666  CA  PHE 1 303      61.774  40.962  55.394  0.00  0.00           C  
ATOM   4667  C   PHE 1 303      61.294  42.040  54.409  0.00  0.00           C  
ATOM   4668  O   PHE 1 303      60.176  42.535  54.674  0.00  0.00           O  
ATOM   4669  CB  PHE 1 303      61.591  39.528  54.844  0.00  0.00           C  
ATOM   4670  CG  PHE 1 303      60.222  39.242  54.306  0.00  0.00           C  
ATOM   4671  CD1 PHE 1 303      59.116  38.992  55.175  0.00  0.00           C  
ATOM   4672  CD2 PHE 1 303      59.980  39.306  52.965  0.00  0.00           C  
ATOM   4673  CE1 PHE 1 303      57.842  38.780  54.659  0.00  0.00           C  
ATOM   4674  CE2 PHE 1 303      58.698  39.051  52.398  0.00  0.00           C  
ATOM   4675  CZ  PHE 1 303      57.684  38.739  53.322  0.00  0.00           C  
ATOM   4676  H   PHE 1 303      60.227  41.711  56.481  0.00  0.00           H  
ATOM   4677  HA  PHE 1 303      62.833  41.095  55.613  0.00  0.00           H  
ATOM   4678  HB2 PHE 1 303      62.241  39.331  53.991  0.00  0.00           H  
ATOM   4679  HB3 PHE 1 303      61.835  38.855  55.666  0.00  0.00           H  
ATOM   4680  HD1 PHE 1 303      59.285  39.029  56.241  0.00  0.00           H  
ATOM   4681  HD2 PHE 1 303      60.792  39.431  52.265  0.00  0.00           H  
ATOM   4682  HE1 PHE 1 303      56.954  38.664  55.263  0.00  0.00           H  
ATOM   4683  HE2 PHE 1 303      58.444  39.115  51.350  0.00  0.00           H  
ATOM   4684  HZ  PHE 1 303      56.673  38.561  52.986  0.00  0.00           H  
ATOM   4685  N   ARG 1 304      62.113  42.394  53.389  0.00  0.00           N  
ATOM   4686  CA  ARG 1 304      61.721  43.486  52.480  0.00  0.00           C  
ATOM   4687  C   ARG 1 304      61.421  42.996  51.031  0.00  0.00           C  
ATOM   4688  O   ARG 1 304      62.164  42.163  50.559  0.00  0.00           O  
ATOM   4689  CB  ARG 1 304      62.822  44.585  52.426  0.00  0.00           C  
ATOM   4690  CG  ARG 1 304      64.284  44.304  52.082  0.00  0.00           C  
ATOM   4691  CD  ARG 1 304      65.242  45.422  52.350  0.00  0.00           C  
ATOM   4692  NE  ARG 1 304      66.656  45.037  52.060  0.00  0.00           N  
ATOM   4693  CZ  ARG 1 304      67.792  45.411  52.545  0.00  0.00           C  
ATOM   4694  NH1 ARG 1 304      67.887  46.208  53.538  0.00  0.00           N  
ATOM   4695  NH2 ARG 1 304      68.869  45.056  51.960  0.00  0.00           N  
ATOM   4696  H   ARG 1 304      62.996  41.948  53.186  0.00  0.00           H  
ATOM   4697  HA  ARG 1 304      60.792  43.926  52.844  0.00  0.00           H  
ATOM   4698  HB2 ARG 1 304      62.493  45.328  51.700  0.00  0.00           H  
ATOM   4699  HB3 ARG 1 304      62.968  44.988  53.429  0.00  0.00           H  
ATOM   4700  HG2 ARG 1 304      64.680  43.427  52.596  0.00  0.00           H  
ATOM   4701  HG3 ARG 1 304      64.446  43.918  51.076  0.00  0.00           H  
ATOM   4702  HD2 ARG 1 304      64.944  46.317  51.805  0.00  0.00           H  
ATOM   4703  HD3 ARG 1 304      65.091  45.747  53.380  0.00  0.00           H  
ATOM   4704  HE  ARG 1 304      66.884  44.569  51.195  0.00  0.00           H  
ATOM   4705 HH11 ARG 1 304      68.774  46.559  53.871  0.00  0.00           H  
ATOM   4706 HH12 ARG 1 304      67.029  46.636  53.857  0.00  0.00           H  
ATOM   4707 HH21 ARG 1 304      69.735  45.538  52.153  0.00  0.00           H  
ATOM   4708 HH22 ARG 1 304      68.787  44.355  51.238  0.00  0.00           H  
ATOM   4709  N   ILE 1 305      60.310  43.520  50.524  0.00  0.00           N  
ATOM   4710  CA  ILE 1 305      59.994  43.426  49.073  0.00  0.00           C  
ATOM   4711  C   ILE 1 305      60.454  44.668  48.387  0.00  0.00           C  
ATOM   4712  O   ILE 1 305      59.943  45.745  48.660  0.00  0.00           O  
ATOM   4713  CB  ILE 1 305      58.526  42.988  48.832  0.00  0.00           C  
ATOM   4714  CG1 ILE 1 305      57.479  44.100  49.098  0.00  0.00           C  
ATOM   4715  CG2 ILE 1 305      58.217  41.745  49.706  0.00  0.00           C  
ATOM   4716  CD1 ILE 1 305      56.063  43.868  48.647  0.00  0.00           C  
ATOM   4717  H   ILE 1 305      59.731  44.063  51.147  0.00  0.00           H  
ATOM   4718  HA  ILE 1 305      60.635  42.642  48.670  0.00  0.00           H  
ATOM   4719  HB  ILE 1 305      58.405  42.700  47.788  0.00  0.00           H  
ATOM   4720 HG12 ILE 1 305      57.412  44.237  50.177  0.00  0.00           H  
ATOM   4721 HG13 ILE 1 305      57.816  45.033  48.647  0.00  0.00           H  
ATOM   4722 HG21 ILE 1 305      58.208  42.040  50.755  0.00  0.00           H  
ATOM   4723 HG22 ILE 1 305      57.219  41.347  49.522  0.00  0.00           H  
ATOM   4724 HG23 ILE 1 305      58.930  40.939  49.534  0.00  0.00           H  
ATOM   4725 HD11 ILE 1 305      55.591  42.967  49.040  0.00  0.00           H  
ATOM   4726 HD12 ILE 1 305      55.451  44.767  48.718  0.00  0.00           H  
ATOM   4727 HD13 ILE 1 305      56.114  43.739  47.566  0.00  0.00           H  
ATOM   4728  N   THR 1 306      61.390  44.589  47.484  0.00  0.00           N  
ATOM   4729  CA  THR 1 306      62.087  45.769  46.880  0.00  0.00           C  
ATOM   4730  C   THR 1 306      61.885  45.882  45.269  0.00  0.00           C  
ATOM   4731  O   THR 1 306      62.320  45.075  44.462  0.00  0.00           O  
ATOM   4732  CB  THR 1 306      63.607  45.809  47.263  0.00  0.00           C  
ATOM   4733  OG1 THR 1 306      63.731  45.921  48.642  0.00  0.00           O  
ATOM   4734  CG2 THR 1 306      64.327  46.974  46.674  0.00  0.00           C  
ATOM   4735  H   THR 1 306      61.825  43.704  47.265  0.00  0.00           H  
ATOM   4736  HA  THR 1 306      61.693  46.681  47.328  0.00  0.00           H  
ATOM   4737  HB  THR 1 306      64.071  44.848  47.038  0.00  0.00           H  
ATOM   4738  HG1 THR 1 306      64.562  45.475  48.821  0.00  0.00           H  
ATOM   4739 HG21 THR 1 306      63.812  47.928  46.784  0.00  0.00           H  
ATOM   4740 HG22 THR 1 306      65.357  47.092  47.011  0.00  0.00           H  
ATOM   4741 HG23 THR 1 306      64.330  46.886  45.588  0.00  0.00           H  
ATOM   4742  N   ILE 1 307      61.227  46.931  44.729  0.00  0.00           N  
ATOM   4743  CA  ILE 1 307      61.017  47.259  43.295  0.00  0.00           C  
ATOM   4744  C   ILE 1 307      61.937  48.263  42.728  0.00  0.00           C  
ATOM   4745  O   ILE 1 307      62.447  49.170  43.442  0.00  0.00           O  
ATOM   4746  CB  ILE 1 307      59.535  47.746  43.004  0.00  0.00           C  
ATOM   4747  CG1 ILE 1 307      59.164  49.057  43.786  0.00  0.00           C  
ATOM   4748  CG2 ILE 1 307      58.513  46.522  43.392  0.00  0.00           C  
ATOM   4749  CD1 ILE 1 307      57.748  49.656  43.601  0.00  0.00           C  
ATOM   4750  H   ILE 1 307      61.067  47.656  45.414  0.00  0.00           H  
ATOM   4751  HA  ILE 1 307      61.154  46.396  42.643  0.00  0.00           H  
ATOM   4752  HB  ILE 1 307      59.452  47.813  41.919  0.00  0.00           H  
ATOM   4753 HG12 ILE 1 307      59.291  48.916  44.860  0.00  0.00           H  
ATOM   4754 HG13 ILE 1 307      59.895  49.827  43.542  0.00  0.00           H  
ATOM   4755 HG21 ILE 1 307      57.552  46.760  42.936  0.00  0.00           H  
ATOM   4756 HG22 ILE 1 307      58.905  45.580  43.007  0.00  0.00           H  
ATOM   4757 HG23 ILE 1 307      58.515  46.419  44.477  0.00  0.00           H  
ATOM   4758 HD11 ILE 1 307      57.618  50.505  44.271  0.00  0.00           H  
ATOM   4759 HD12 ILE 1 307      57.654  50.017  42.577  0.00  0.00           H  
ATOM   4760 HD13 ILE 1 307      56.907  49.055  43.946  0.00  0.00           H  
ATOM   4761  N   LEU 1 308      62.198  48.298  41.404  0.00  0.00           N  
ATOM   4762  CA  LEU 1 308      62.812  49.325  40.614  0.00  0.00           C  
ATOM   4763  C   LEU 1 308      61.854  50.387  40.169  0.00  0.00           C  
ATOM   4764  O   LEU 1 308      60.686  50.126  39.987  0.00  0.00           O  
ATOM   4765  CB  LEU 1 308      63.587  48.701  39.429  0.00  0.00           C  
ATOM   4766  CG  LEU 1 308      64.457  47.439  39.570  0.00  0.00           C  
ATOM   4767  CD1 LEU 1 308      65.046  47.077  38.178  0.00  0.00           C  
ATOM   4768  CD2 LEU 1 308      65.624  47.679  40.473  0.00  0.00           C  
ATOM   4769  H   LEU 1 308      61.757  47.556  40.879  0.00  0.00           H  
ATOM   4770  HA  LEU 1 308      63.625  49.781  41.180  0.00  0.00           H  
ATOM   4771  HB2 LEU 1 308      62.771  48.399  38.772  0.00  0.00           H  
ATOM   4772  HB3 LEU 1 308      64.230  49.473  39.004  0.00  0.00           H  
ATOM   4773  HG  LEU 1 308      63.911  46.613  40.025  0.00  0.00           H  
ATOM   4774 HD11 LEU 1 308      64.184  46.886  37.539  0.00  0.00           H  
ATOM   4775 HD12 LEU 1 308      65.604  47.944  37.823  0.00  0.00           H  
ATOM   4776 HD13 LEU 1 308      65.672  46.187  38.235  0.00  0.00           H  
ATOM   4777 HD21 LEU 1 308      65.295  48.008  41.459  0.00  0.00           H  
ATOM   4778 HD22 LEU 1 308      66.295  46.827  40.582  0.00  0.00           H  
ATOM   4779 HD23 LEU 1 308      66.100  48.577  40.078  0.00  0.00           H  
ATOM   4780  N   PRO 1 309      62.342  51.525  39.682  0.00  0.00           N  
ATOM   4781  CA  PRO 1 309      61.630  52.591  38.829  0.00  0.00           C  
ATOM   4782  C   PRO 1 309      61.036  51.930  37.610  0.00  0.00           C  
ATOM   4783  O   PRO 1 309      59.931  52.394  37.162  0.00  0.00           O  
ATOM   4784  CB  PRO 1 309      62.677  53.591  38.481  0.00  0.00           C  
ATOM   4785  CG  PRO 1 309      63.711  53.438  39.502  0.00  0.00           C  
ATOM   4786  CD  PRO 1 309      63.692  52.054  39.869  0.00  0.00           C  
ATOM   4787  HA  PRO 1 309      60.857  53.054  39.442  0.00  0.00           H  
ATOM   4788  HB2 PRO 1 309      63.140  53.341  37.527  0.00  0.00           H  
ATOM   4789  HB3 PRO 1 309      62.355  54.632  38.446  0.00  0.00           H  
ATOM   4790  HG2 PRO 1 309      64.660  53.862  39.174  0.00  0.00           H  
ATOM   4791  HG3 PRO 1 309      63.425  53.983  40.402  0.00  0.00           H  
ATOM   4792  HD2 PRO 1 309      64.204  51.788  40.793  0.00  0.00           H  
ATOM   4793  HD3 PRO 1 309      64.349  51.539  39.169  0.00  0.00           H  
ATOM   4794  N   GLN 1 310      61.696  50.958  37.054  0.00  0.00           N  
ATOM   4795  CA  GLN 1 310      61.067  50.221  35.925  0.00  0.00           C  
ATOM   4796  C   GLN 1 310      59.615  49.701  36.174  0.00  0.00           C  
ATOM   4797  O   GLN 1 310      58.728  49.624  35.341  0.00  0.00           O  
ATOM   4798  CB  GLN 1 310      62.002  49.051  35.384  0.00  0.00           C  
ATOM   4799  CG  GLN 1 310      63.171  49.473  34.515  0.00  0.00           C  
ATOM   4800  CD  GLN 1 310      64.531  49.653  35.255  0.00  0.00           C  
ATOM   4801  OE1 GLN 1 310      64.469  50.156  36.396  0.00  0.00           O  
ATOM   4802  NE2 GLN 1 310      65.680  49.326  34.679  0.00  0.00           N  
ATOM   4803  H   GLN 1 310      62.553  50.558  37.406  0.00  0.00           H  
ATOM   4804  HA  GLN 1 310      61.000  50.965  35.132  0.00  0.00           H  
ATOM   4805  HB2 GLN 1 310      62.252  48.384  36.209  0.00  0.00           H  
ATOM   4806  HB3 GLN 1 310      61.415  48.363  34.776  0.00  0.00           H  
ATOM   4807  HG2 GLN 1 310      63.229  48.745  33.706  0.00  0.00           H  
ATOM   4808  HG3 GLN 1 310      62.995  50.429  34.023  0.00  0.00           H  
ATOM   4809 HE21 GLN 1 310      66.511  49.416  35.246  0.00  0.00           H  
ATOM   4810 HE22 GLN 1 310      65.593  49.052  33.711  0.00  0.00           H  
ATOM   4811  N   GLN 1 311      59.297  49.299  37.408  0.00  0.00           N  
ATOM   4812  CA  GLN 1 311      57.889  48.873  37.710  0.00  0.00           C  
ATOM   4813  C   GLN 1 311      57.026  50.144  37.975  0.00  0.00           C  
ATOM   4814  O   GLN 1 311      55.810  50.012  37.659  0.00  0.00           O  
ATOM   4815  CB  GLN 1 311      57.732  47.959  38.913  0.00  0.00           C  
ATOM   4816  CG  GLN 1 311      58.191  46.500  38.766  0.00  0.00           C  
ATOM   4817  CD  GLN 1 311      59.720  46.397  38.651  0.00  0.00           C  
ATOM   4818  OE1 GLN 1 311      60.425  46.863  39.502  0.00  0.00           O  
ATOM   4819  NE2 GLN 1 311      60.283  45.778  37.623  0.00  0.00           N  
ATOM   4820  H   GLN 1 311      59.926  49.535  38.162  0.00  0.00           H  
ATOM   4821  HA  GLN 1 311      57.557  48.290  36.850  0.00  0.00           H  
ATOM   4822  HB2 GLN 1 311      58.239  48.347  39.796  0.00  0.00           H  
ATOM   4823  HB3 GLN 1 311      56.657  47.936  39.087  0.00  0.00           H  
ATOM   4824  HG2 GLN 1 311      57.917  45.886  39.624  0.00  0.00           H  
ATOM   4825  HG3 GLN 1 311      57.713  46.020  37.912  0.00  0.00           H  
ATOM   4826 HE21 GLN 1 311      61.292  45.743  37.583  0.00  0.00           H  
ATOM   4827 HE22 GLN 1 311      59.698  45.330  36.932  0.00  0.00           H  
ATOM   4828  N   TYR 1 312      57.559  51.269  38.290  0.00  0.00           N  
ATOM   4829  CA  TYR 1 312      56.693  52.472  38.617  0.00  0.00           C  
ATOM   4830  C   TYR 1 312      56.675  53.622  37.639  0.00  0.00           C  
ATOM   4831  O   TYR 1 312      55.775  54.462  37.666  0.00  0.00           O  
ATOM   4832  CB  TYR 1 312      56.949  52.865  39.979  0.00  0.00           C  
ATOM   4833  CG  TYR 1 312      58.248  53.531  40.376  0.00  0.00           C  
ATOM   4834  CD1 TYR 1 312      58.408  54.953  40.029  0.00  0.00           C  
ATOM   4835  CD2 TYR 1 312      59.117  52.984  41.278  0.00  0.00           C  
ATOM   4836  CE1 TYR 1 312      59.510  55.662  40.417  0.00  0.00           C  
ATOM   4837  CE2 TYR 1 312      60.241  53.772  41.765  0.00  0.00           C  
ATOM   4838  CZ  TYR 1 312      60.403  55.078  41.374  0.00  0.00           C  
ATOM   4839  OH  TYR 1 312      61.557  55.731  41.678  0.00  0.00           O  
ATOM   4840  H   TYR 1 312      58.567  51.301  38.353  0.00  0.00           H  
ATOM   4841  HA  TYR 1 312      55.658  52.132  38.590  0.00  0.00           H  
ATOM   4842  HB2 TYR 1 312      56.171  53.515  40.379  0.00  0.00           H  
ATOM   4843  HB3 TYR 1 312      56.854  52.013  40.652  0.00  0.00           H  
ATOM   4844  HD1 TYR 1 312      57.616  55.459  39.498  0.00  0.00           H  
ATOM   4845  HD2 TYR 1 312      58.979  51.948  41.548  0.00  0.00           H  
ATOM   4846  HE1 TYR 1 312      59.778  56.654  40.086  0.00  0.00           H  
ATOM   4847  HE2 TYR 1 312      60.988  53.273  42.364  0.00  0.00           H  
ATOM   4848  HH  TYR 1 312      62.102  55.065  42.104  0.00  0.00           H  
ATOM   4849  N   LEU 1 313      57.624  53.686  36.751  0.00  0.00           N  
ATOM   4850  CA  LEU 1 313      57.547  54.566  35.518  0.00  0.00           C  
ATOM   4851  C   LEU 1 313      57.195  53.711  34.304  0.00  0.00           C  
ATOM   4852  O   LEU 1 313      58.012  52.933  33.763  0.00  0.00           O  
ATOM   4853  CB  LEU 1 313      58.891  55.333  35.314  0.00  0.00           C  
ATOM   4854  CG  LEU 1 313      59.230  56.467  36.313  0.00  0.00           C  
ATOM   4855  CD1 LEU 1 313      60.558  57.031  36.104  0.00  0.00           C  
ATOM   4856  CD2 LEU 1 313      58.117  57.575  36.309  0.00  0.00           C  
ATOM   4857  H   LEU 1 313      58.413  53.059  36.820  0.00  0.00           H  
ATOM   4858  HA  LEU 1 313      56.740  55.271  35.712  0.00  0.00           H  
ATOM   4859  HB2 LEU 1 313      59.694  54.600  35.386  0.00  0.00           H  
ATOM   4860  HB3 LEU 1 313      58.760  55.786  34.331  0.00  0.00           H  
ATOM   4861  HG  LEU 1 313      59.204  55.927  37.260  0.00  0.00           H  
ATOM   4862 HD11 LEU 1 313      61.302  56.253  36.280  0.00  0.00           H  
ATOM   4863 HD12 LEU 1 313      60.669  57.382  35.078  0.00  0.00           H  
ATOM   4864 HD13 LEU 1 313      60.887  57.809  36.793  0.00  0.00           H  
ATOM   4865 HD21 LEU 1 313      58.595  58.469  36.710  0.00  0.00           H  
ATOM   4866 HD22 LEU 1 313      57.829  57.774  35.277  0.00  0.00           H  
ATOM   4867 HD23 LEU 1 313      57.265  57.158  36.848  0.00  0.00           H  
ATOM   4868  N   ARG 1 314      55.875  53.775  33.952  0.00  0.00           N  
ATOM   4869  CA  ARG 1 314      55.177  52.748  33.128  0.00  0.00           C  
ATOM   4870  C   ARG 1 314      54.933  53.224  31.749  0.00  0.00           C  
ATOM   4871  O   ARG 1 314      54.392  54.391  31.620  0.00  0.00           O  
ATOM   4872  CB  ARG 1 314      53.849  52.307  33.744  0.00  0.00           C  
ATOM   4873  CG  ARG 1 314      54.027  52.039  35.235  0.00  0.00           C  
ATOM   4874  CD  ARG 1 314      52.843  51.462  36.082  0.00  0.00           C  
ATOM   4875  NE  ARG 1 314      52.376  50.222  35.473  0.00  0.00           N  
ATOM   4876  CZ  ARG 1 314      52.782  49.002  35.562  0.00  0.00           C  
ATOM   4877  NH1 ARG 1 314      51.962  48.078  35.071  0.00  0.00           N  
ATOM   4878  NH2 ARG 1 314      53.837  48.534  36.220  0.00  0.00           N  
ATOM   4879  H   ARG 1 314      55.264  54.459  34.375  0.00  0.00           H  
ATOM   4880  HA  ARG 1 314      55.835  51.880  33.152  0.00  0.00           H  
ATOM   4881  HB2 ARG 1 314      53.190  53.175  33.765  0.00  0.00           H  
ATOM   4882  HB3 ARG 1 314      53.488  51.466  33.153  0.00  0.00           H  
ATOM   4883  HG2 ARG 1 314      54.910  51.409  35.336  0.00  0.00           H  
ATOM   4884  HG3 ARG 1 314      54.346  52.991  35.659  0.00  0.00           H  
ATOM   4885  HD2 ARG 1 314      53.235  51.274  37.081  0.00  0.00           H  
ATOM   4886  HD3 ARG 1 314      52.033  52.189  36.137  0.00  0.00           H  
ATOM   4887  HE  ARG 1 314      51.391  50.219  35.247  0.00  0.00           H  
ATOM   4888 HH11 ARG 1 314      52.255  47.118  35.182  0.00  0.00           H  
ATOM   4889 HH12 ARG 1 314      51.146  48.411  34.578  0.00  0.00           H  
ATOM   4890 HH21 ARG 1 314      54.083  47.556  36.155  0.00  0.00           H  
ATOM   4891 HH22 ARG 1 314      54.431  49.189  36.708  0.00  0.00           H  
ATOM   4892  N   PRO 1 315      55.052  52.426  30.699  0.00  0.00           N  
ATOM   4893  CA  PRO 1 315      55.088  52.982  29.355  0.00  0.00           C  
ATOM   4894  C   PRO 1 315      53.765  53.451  28.792  0.00  0.00           C  
ATOM   4895  O   PRO 1 315      52.815  52.690  28.902  0.00  0.00           O  
ATOM   4896  CB  PRO 1 315      55.603  51.811  28.501  0.00  0.00           C  
ATOM   4897  CG  PRO 1 315      55.300  50.553  29.249  0.00  0.00           C  
ATOM   4898  CD  PRO 1 315      55.353  51.026  30.663  0.00  0.00           C  
ATOM   4899  HA  PRO 1 315      55.897  53.707  29.263  0.00  0.00           H  
ATOM   4900  HB2 PRO 1 315      55.113  51.790  27.528  0.00  0.00           H  
ATOM   4901  HB3 PRO 1 315      56.691  51.877  28.483  0.00  0.00           H  
ATOM   4902  HG2 PRO 1 315      54.266  50.217  29.169  0.00  0.00           H  
ATOM   4903  HG3 PRO 1 315      56.042  49.787  29.022  0.00  0.00           H  
ATOM   4904  HD2 PRO 1 315      54.581  50.439  31.160  0.00  0.00           H  
ATOM   4905  HD3 PRO 1 315      56.286  50.709  31.130  0.00  0.00           H  
ATOM   4906  N   VAL 1 316      53.761  54.565  28.033  0.00  0.00           N  
ATOM   4907  CA  VAL 1 316      52.558  55.208  27.408  0.00  0.00           C  
ATOM   4908  C   VAL 1 316      52.822  55.517  25.901  0.00  0.00           C  
ATOM   4909  O   VAL 1 316      53.923  55.986  25.521  0.00  0.00           O  
ATOM   4910  CB  VAL 1 316      52.133  56.475  28.234  0.00  0.00           C  
ATOM   4911  CG1 VAL 1 316      51.582  56.131  29.560  0.00  0.00           C  
ATOM   4912  CG2 VAL 1 316      51.040  57.169  27.357  0.00  0.00           C  
ATOM   4913  H   VAL 1 316      54.521  55.205  28.211  0.00  0.00           H  
ATOM   4914  HA  VAL 1 316      51.771  54.457  27.476  0.00  0.00           H  
ATOM   4915  HB  VAL 1 316      52.888  57.254  28.342  0.00  0.00           H  
ATOM   4916 HG11 VAL 1 316      50.988  56.950  29.967  0.00  0.00           H  
ATOM   4917 HG12 VAL 1 316      50.905  55.291  29.409  0.00  0.00           H  
ATOM   4918 HG13 VAL 1 316      52.392  55.792  30.205  0.00  0.00           H  
ATOM   4919 HG21 VAL 1 316      51.476  57.602  26.457  0.00  0.00           H  
ATOM   4920 HG22 VAL 1 316      50.157  56.533  27.290  0.00  0.00           H  
ATOM   4921 HG23 VAL 1 316      50.641  58.048  27.864  0.00  0.00           H  
ATOM   4922  N   GLU 1 317      51.796  55.217  25.096  0.00  0.00           N  
ATOM   4923  CA  GLU 1 317      51.753  55.296  23.614  0.00  0.00           C  
ATOM   4924  C   GLU 1 317      50.849  56.411  23.153  0.00  0.00           C  
ATOM   4925  O   GLU 1 317      50.549  56.556  21.973  0.00  0.00           O  
ATOM   4926  CB  GLU 1 317      51.350  53.954  23.044  0.00  0.00           C  
ATOM   4927  CG  GLU 1 317      52.368  52.888  23.278  0.00  0.00           C  
ATOM   4928  CD  GLU 1 317      51.869  51.506  22.731  0.00  0.00           C  
ATOM   4929  OE1 GLU 1 317      50.970  50.899  23.349  0.00  0.00           O  
ATOM   4930  OE2 GLU 1 317      52.439  51.051  21.701  0.00  0.00           O  
ATOM   4931  H   GLU 1 317      50.972  54.760  25.459  0.00  0.00           H  
ATOM   4932  HA  GLU 1 317      52.789  55.487  23.334  0.00  0.00           H  
ATOM   4933  HB2 GLU 1 317      50.377  53.616  23.399  0.00  0.00           H  
ATOM   4934  HB3 GLU 1 317      51.187  54.145  21.984  0.00  0.00           H  
ATOM   4935  HG2 GLU 1 317      53.296  53.201  22.798  0.00  0.00           H  
ATOM   4936  HG3 GLU 1 317      52.709  52.789  24.308  0.00  0.00           H  
ATOM   4937  N   ASP 1 318      50.414  57.356  24.059  0.00  0.00           N
[truncated: 4,736,341 more chars]
