# Supplementary material for: Broadening the Scope of Binding Free Energy Calculations Using a Separated Topologies Approach
Source: J Chem Theory Comput. 2023 Jul 24;19(15):5058–76. doi: 10.1021/acs.jctc.3c00282 (PMC10413862; doi:10.1021/acs.jctc.3c00282)
Supplement: Supplementary file 2 — ct3c00282_si_002.zip [file ct3c00282_si_002.zip › SI_paper/BACE1/input/amide_series/lig_67/complex.gro]

GROningen MAchine for Chemical Simulation
63409
    1ACE      C    1   5.494   2.516   4.971  0.1934 -0.9733  0.1788
    1ACE      O    2   5.608   2.564   4.959 -0.1145 -0.2704  0.2260
    1ACE    CH3    3   5.380   2.598   5.041 -0.5971  0.5442 -0.2709
    1ACE   HH31    4   5.390   2.573   5.146  0.2724  0.2956 -0.4015
    1ACE   HH32    5   5.391   2.703   5.016  0.3350  0.4515 -0.3240
    1ACE   HH33    6   5.283   2.566   5.002 -0.8234  0.4120  0.3712
    2THR      N    7   5.460   2.397   4.919 -0.3188 -0.3935 -0.5374
    2THR     CA    8   5.543   2.296   4.876  0.5200 -0.7070  0.3630
    2THR      C    9   5.593   2.339   4.739  0.0782 -0.4332  0.3517
    2THR      O   10   5.507   2.360   4.649 -0.0619 -0.6692 -0.5901
    2THR     CB   11   5.458   2.173   4.873  0.5253  0.5176 -0.5164
    2THR    OG1   12   5.411   2.125   5.000  0.5717 -0.4586  0.7689
    2THR    CG2   13   5.536   2.057   4.816 -0.8383  0.6900 -0.3319
    2THR      H   14   5.362   2.377   4.930 -0.5261 -0.0460 -1.5286
    2THR     HA   15   5.627   2.273   4.941 -0.1924 -0.2114  1.5171
    2THR     HB   16   5.370   2.179   4.809 -1.0623 -0.2232  1.3880
    2THR    HG1   17   5.488   2.130   5.056  0.9155 -0.0035  0.2743
    2THR   HG21   18   5.623   2.041   4.880 -1.1431  0.8487  0.1375
    2THR   HG22   19   5.470   1.972   4.804 -0.9458  0.6134  0.6322
    2THR   HG23   20   5.569   2.093   4.719 -0.4720  2.6142  0.4143
    3THR      N   21   5.725   2.361   4.715 -0.4639  0.1056  0.7702
    3THR     CA   22   5.777   2.387   4.574 -0.3996 -0.5476  0.0730
    3THR      C   23   5.771   2.271   4.476 -0.7478 -0.6593 -0.3567
    3THR      O   24   5.782   2.160   4.519 -0.2693  0.6224  0.3922
    3THR     CB   25   5.919   2.449   4.572 -0.4406  0.0629 -0.0065
    3THR    OG1   26   6.006   2.364   4.632  0.0860 -0.4401 -0.2642
    3THR    CG2   27   5.945   2.581   4.649  0.4627  0.2517 -0.1549
    3THR      H   28   5.787   2.346   4.793 -1.0498 -0.3086  1.1807
    3THR     HA   29   5.729   2.471   4.525  0.0890  0.3059  0.9960
    3THR     HB   30   5.955   2.458   4.469 -0.6806  0.0402 -0.0957
    3THR    HG1   31   6.021   2.288   4.575  0.6931 -0.0350 -0.6754
    3THR   HG21   32   5.915   2.572   4.753  1.2997 -0.6532  0.0429
    3THR   HG22   33   6.048   2.618   4.651  0.4124  0.3792  0.2531
    3THR   HG23   34   5.880   2.655   4.602 -0.4551 -1.0609 -1.0902
    4GLY      N   35   5.749   2.300   4.345  0.0846  0.0402  0.2399
    4GLY     CA   36   5.746   2.198   4.240  0.8820  0.1341 -0.3465
    4GLY      C   37   5.755   2.254   4.097 -0.6519  0.6354 -0.3396
    4GLY      O   38   5.824   2.358   4.082  0.2725  0.0442  0.3964
    4GLY      H   39   5.718   2.391   4.313 -0.7776 -0.1419  0.5083
    4GLY    HA2   40   5.829   2.132   4.263  1.2825  1.2341  1.9104
    4GLY    HA3   41   5.654   2.140   4.231  1.1172 -0.1032 -1.8552
    5SER      N   42   5.695   2.177   4.006 -0.1035  0.0604  0.1731
    5SER     CA   43   5.672   2.221   3.866 -0.0058  0.8017 -0.2038
    5SER      C   44   5.527   2.211   3.821  0.9765  0.7270 -0.3897
    5SER      O   45   5.458   2.112   3.859 -0.6133  0.0609 -0.3165
    5SER     CB   46   5.769   2.158   3.766 -0.1238  0.1489  0.0058
    5SER     OG   47   5.747   2.230   3.648 -0.1918 -0.5004  0.0767
    5SER      H   48   5.643   2.095   4.035  0.3752 -0.5157 -0.5161
    5SER     HA   49   5.698   2.326   3.854  0.3178  0.9155  1.1770
    5SER    HB2   50   5.867   2.173   3.812  0.0668 -1.2356  0.1402
    5SER    HB3   51   5.748   2.051   3.768  1.1438 -0.1633  1.5152
    5SER     HG   52   5.794   2.313   3.662  0.8539 -1.0924  0.2060
    6PHE      N   53   5.468   2.305   3.745 -0.5982  0.7479  0.3128
    6PHE     CA   54   5.329   2.306   3.703 -0.2634  0.2319 -0.3775
    6PHE      C   55   5.314   2.366   3.566 -0.5533 -0.9949 -0.1027
    6PHE      O   56   5.251   2.469   3.537 -0.2262  0.2961 -0.0655
    6PHE     CB   57   5.250   2.383   3.809 -0.1048  0.0550  0.3002
    6PHE     CG   58   5.240   2.315   3.949 -0.1396  0.0557  0.3714
    6PHE    CD1   59   5.342   2.334   4.050  0.9467  0.2472  1.0654
    6PHE    CD2   60   5.131   2.236   3.975  0.9092  0.3189 -0.9341
    6PHE    CE1   61   5.328   2.260   4.168 -1.0771  0.0208  0.1141
    6PHE    CE2   62   5.120   2.164   4.102  0.1131 -0.6318 -0.3012
    6PHE     CZ   63   5.220   2.179   4.194 -0.1358 -0.0380 -0.2363
    6PHE      H   64   5.526   2.380   3.709  0.5388  0.1731  0.8324
    6PHE     HA   65   5.284   2.206   3.703 -2.3667  1.0102  1.4105
    6PHE    HB2   66   5.310   2.473   3.817  1.3125 -0.8351  0.4879
    6PHE    HB3   67   5.150   2.399   3.770  0.2499 -0.1192 -0.7405
    6PHE    HD1   68   5.429   2.398   4.044  0.5232  0.9168  1.7335
    6PHE    HD2   69   5.050   2.217   3.906 -0.5798  0.0672  0.7312
    6PHE    HE1   70   5.400   2.270   4.248 -0.9487  1.8898 -0.1374
    6PHE    HE2   71   5.039   2.096   4.125  0.2932 -0.5352  0.7060
    6PHE     HZ   72   5.217   2.120   4.285 -0.7813  0.3168 -0.0094
    7VAL      N   73   5.382   2.296   3.470 -0.5237 -0.8396 -0.4748
    7VAL     CA   74   5.414   2.347   3.333 -0.3102  0.5132  0.0164
    7VAL      C   75   5.286   2.384   3.261  1.5855  0.5957  0.1470
    7VAL      O   76   5.294   2.465   3.174  0.4897 -0.0829  0.4917
    7VAL     CB   77   5.512   2.255   3.256  0.4851 -0.3622 -0.0342
    7VAL    CG1   78   5.641   2.227   3.331  0.0557 -0.9865  0.4704
    7VAL    CG2   79   5.441   2.125   3.214 -1.1595 -0.0664 -0.8225
    7VAL      H   80   5.426   2.211   3.501  1.3361  0.3602  0.5759
    7VAL     HA   81   5.472   2.436   3.356  0.9947 -0.4689  0.7782
    7VAL     HB   82   5.537   2.300   3.160 -0.6760 -1.5974 -0.9990
    7VAL   HG11   83   5.711   2.169   3.271  0.0273  0.3415 -0.9699
    7VAL   HG12   84   5.685   2.323   3.359 -0.2563 -0.5874 -0.3635
    7VAL   HG13   85   5.630   2.181   3.429 -1.2943 -1.2484  0.2257
    7VAL   HG21   86   5.416   2.060   3.297 -0.5060  1.0329  0.2983
    7VAL   HG22   87   5.345   2.150   3.168 -1.4255 -1.4127 -1.0726
    7VAL   HG23   88   5.511   2.079   3.144 -1.3702 -0.3335 -0.8595
    8GLU      N   89   5.168   2.327   3.289 -0.5083  0.0147 -0.1748
    8GLU     CA   90   5.034   2.341   3.228 -0.2493 -0.6180 -0.7999
    8GLU      C   91   4.983   2.489   3.249  0.1482  0.0851 -0.1148
    8GLU      O   92   4.913   2.546   3.168  0.0815  0.1230 -0.1250
    8GLU     CB   93   4.939   2.242   3.288  0.6132 -0.2166 -0.5331
    8GLU     CG   94   4.970   2.098   3.253 -0.3279  0.8585  0.2266
    8GLU     CD   95   5.083   2.029   3.337  0.4059  0.7525  0.6426
    8GLU    OE1   96   5.155   1.938   3.279  0.0801 -0.6228 -0.0041
    8GLU    OE2   97   5.116   2.071   3.446  0.4544 -0.3437 -0.3670
    8GLU      H   98   5.185   2.261   3.364  0.8484  0.8199  0.2912
    8GLU     HA   99   5.039   2.320   3.121 -0.8887 -0.5484 -0.8525
    8GLU    HB2  100   4.941   2.251   3.396 -0.3827 -0.9731 -0.4140
    8GLU    HB3  101   4.837   2.258   3.251 -0.3261 -1.2786  1.2817
    8GLU    HG2  102   4.876   2.049   3.276 -0.6652  1.4291  0.1075
    8GLU    HG3  103   4.984   2.098   3.144 -0.4490  1.1859  0.2077
    9MET      N  104   5.037   2.563   3.354  0.2523  1.0061  0.7139
    9MET     CA  105   4.982   2.693   3.404 -0.0793 -0.5822 -1.2815
    9MET      C  106   5.093   2.800   3.412 -0.0427 -0.1622  0.9333
    9MET      O  107   5.071   2.913   3.454 -0.1147 -0.0435 -0.0866
    9MET     CB  108   4.933   2.664   3.553  0.4902 -0.4949  0.6150
    9MET     CG  109   4.793   2.610   3.553  0.0066  0.5130  1.0563
    9MET     SD  110   4.748   2.514   3.697  0.2833  0.3575  0.0058
    9MET     CE  111   4.835   2.355   3.661 -0.3333 -0.4939 -0.4618
    9MET      H  112   5.095   2.504   3.411 -0.0063 -0.5956 -0.5488
    9MET     HA  113   4.904   2.735   3.342 -0.5381  1.2075  0.3493
    9MET    HB2  114   4.999   2.595   3.605 -0.2566 -1.9466 -0.2563
    9MET    HB3  115   4.926   2.758   3.609  0.5546  0.1078 -0.3459
    9MET    HG2  116   4.714   2.683   3.530 -0.6016 -0.2682  0.5674
    9MET    HG3  117   4.775   2.547   3.466 -0.3528  1.3663  0.4873
    9MET    HE1  118   4.853   2.356   3.553  1.8525 -1.3923 -0.2011
    9MET    HE2  119   4.929   2.343   3.714 -1.4171  1.6671  2.4788
    9MET    HE3  120   4.778   2.270   3.697 -0.1347 -0.1019  0.8658
   10VAL      N  121   5.212   2.773   3.353  0.3890 -0.6040 -0.0555
   10VAL     CA  122   5.305   2.874   3.312  0.4033  0.9541 -0.7340
   10VAL      C  123   5.251   2.947   3.192 -0.2101  0.2836  0.1509
   10VAL      O  124   5.185   2.890   3.101 -0.2700  0.0174 -0.2661
   10VAL     CB  125   5.448   2.810   3.289  0.6980 -0.4309 -0.4132
   10VAL    CG1  126   5.555   2.895   3.239 -0.5828 -0.3348  0.5596
   10VAL    CG2  127   5.486   2.762   3.428 -0.7192  0.2234  0.1622
   10VAL      H  128   5.206   2.684   3.305 -2.1945 -0.1583 -0.8702
   10VAL     HA  129   5.311   2.948   3.391  1.7183  1.1140 -0.9340
   10VAL     HB  130   5.437   2.725   3.221 -1.6549 -0.6343  0.0434
   10VAL   HG11  131   5.558   2.989   3.294  0.0348  0.3403 -0.5739
   10VAL   HG12  132   5.652   2.848   3.253  0.4731  1.6482  0.5136
   10VAL   HG13  133   5.546   2.934   3.138  0.3180  0.8338  0.8900
   10VAL   HG21  134   5.589   2.727   3.426 -0.6584  0.3549  0.7408
   10VAL   HG22  135   5.482   2.848   3.495  0.1452  0.3771  0.0403
   10VAL   HG23  136   5.419   2.681   3.456 -1.9048  1.2095  0.3680
   11ASP      N  137   5.275   3.075   3.181  0.3573 -0.1345  0.3944
   11ASP     CA  138   5.241   3.158   3.059  0.2351 -0.4592 -0.5286
   11ASP      C  139   5.094   3.177   3.026  0.2002  0.0541  0.1320
   11ASP      O  140   5.068   3.238   2.921  0.1089  0.5194  0.0683
   11ASP     CB  141   5.313   3.106   2.939  0.1718  0.7497  0.5302
   11ASP     CG  142   5.346   3.205   2.833 -0.4345 -0.6394  0.1112
   11ASP    OD1  143   5.347   3.327   2.863  0.0392 -0.7423  0.1768
   11ASP    OD2  144   5.360   3.170   2.713 -0.1176  0.1595 -0.0416
   11ASP      H  145   5.344   3.111   3.245  1.3956  0.0668 -0.7800
   11ASP     HA  146   5.281   3.257   3.077 -0.7051 -0.1288 -0.1216
   11ASP    HB2  147   5.406   3.056   2.965 -0.3484 -0.2684  0.5433
   11ASP    HB3  148   5.255   3.030   2.886  1.0413  0.3227  0.1458
   12ASN      N  149   4.999   3.124   3.104  0.5560  0.0909 -0.8313
   12ASN     CA  150   4.849   3.127   3.069 -1.2159  0.7074 -0.3411
   12ASN      C  151   4.785   3.268   3.069  0.6750 -0.1923  1.0703
   12ASN      O  152   4.679   3.281   3.014  0.4111  0.8149 -0.1381
   12ASN     CB  153   4.770   3.035   3.169 -0.3234 -0.2786  0.4743
   12ASN     CG  154   4.796   3.043   3.312  0.2241  0.5569 -1.3537
   12ASN    OD1  155   4.854   3.131   3.365 -0.4454 -0.4641  0.4384
   12ASN    ND2  156   4.766   2.939   3.397 -0.1991 -0.4144  0.3475
   12ASN      H  157   5.033   3.078   3.187  0.0042  0.1747 -0.5510
   12ASN     HA  158   4.841   3.087   2.968 -0.2457 -2.3180  0.5669
   12ASN    HB2  159   4.667   3.050   3.137  0.1220  1.3165 -0.4358
   12ASN    HB3  160   4.795   2.935   3.132  0.1375  0.2748 -0.8144
   12ASN   HD21  161   4.784   2.939   3.496  0.6579 -1.3836  0.2256
   12ASN   HD22  162   4.718   2.856   3.367 -0.1294 -0.6653  0.9124
   13LEU      N  163   4.852   3.373   3.112 -0.1783  0.0782 -0.5086
   13LEU     CA  164   4.799   3.511   3.118 -0.1893 -0.0859  0.2460
   13LEU      C  165   4.849   3.601   3.002  0.2682 -0.2761  0.1123
   13LEU      O  166   4.962   3.596   2.954  0.9232  0.4963 -0.5131
   13LEU     CB  167   4.839   3.575   3.249 -0.2823  0.1045 -0.0082
   13LEU     CG  168   4.792   3.517   3.381 -1.2333  0.0233  1.4110
   13LEU    CD1  169   4.800   3.605   3.504 -0.5592 -0.3437 -0.0961
   13LEU    CD2  170   4.648   3.475   3.366 -0.1740  0.4792  0.1107
   13LEU      H  171   4.941   3.358   3.158 -0.3665  0.4986  0.0203
   13LEU     HA  172   4.691   3.502   3.119 -0.2263  0.2774 -0.0201
   13LEU    HB2  173   4.947   3.581   3.258 -0.2369  1.7973 -0.8968
   13LEU    HB3  174   4.800   3.676   3.239 -0.5737 -0.0988 -1.3546
   13LEU     HG  175   4.854   3.429   3.399 -1.0257 -0.1693 -0.0099
   13LEU   HD11  176   4.773   3.709   3.491  0.3951 -0.1593 -0.8017
   13LEU   HD12  177   4.753   3.567   3.594 -0.0695 -1.6983 -0.3604
   13LEU   HD13  178   4.904   3.604   3.536 -0.8909  0.0485  1.0920
   13LEU   HD21  179   4.603   3.464   3.464  0.6296 -0.8799  0.3610
   13LEU   HD22  180   4.597   3.559   3.317  0.4560  0.7470 -0.1106
   13LEU   HD23  181   4.636   3.388   3.302 -0.1340  0.5504  0.0045
   14ARG      N  182   4.757   3.688   2.955  0.1613 -0.0669  0.3704
   14ARG     CA  183   4.781   3.784   2.852 -0.4315 -0.6102 -0.1110
   14ARG      C  184   4.711   3.918   2.880  0.6407 -0.3003 -0.6135
   14ARG      O  185   4.633   3.924   2.975 -0.0963 -0.2701  0.1061
   14ARG     CB  186   4.730   3.735   2.714 -0.3080  0.2643 -0.2967
   14ARG     CG  187   4.818   3.614   2.664  1.4077  0.0507 -0.5138
   14ARG     CD  188   4.961   3.662   2.627 -0.6084  1.2627 -0.1638
   14ARG     NE  189   5.053   3.555   2.566 -0.3053 -0.7673  0.5215
   14ARG     CZ  190   5.129   3.475   2.638  0.1533  0.4667 -0.8807
   14ARG    NH1  191   5.220   3.396   2.585  0.5783  0.3500  0.0741
   14ARG    NH2  192   5.125   3.473   2.771  0.1554 -0.3340  0.0237
   14ARG      H  193   4.667   3.698   3.000  0.7687  0.4219  1.5620
   14ARG     HA  194   4.888   3.804   2.856 -0.5439 -0.0602  0.7242
   14ARG    HB2  195   4.627   3.700   2.723 -0.0894 -0.3497 -0.0236
   14ARG    HB3  196   4.738   3.812   2.638  0.2610  0.9129  0.3828
   14ARG    HG2  197   4.810   3.539   2.743  0.4458  0.6430 -0.0109
   14ARG    HG3  198   4.762   3.566   2.584  1.0103 -0.3006 -0.0387
   14ARG    HD2  199   4.959   3.749   2.561 -0.5499  2.0584  0.8398
   14ARG    HD3  200   5.000   3.693   2.724 -0.6273  0.2657  0.1806
   14ARG     HE  201   5.078   3.568   2.469 -1.1549  1.2616  0.4655
   14ARG   HH11  202   5.276   3.328   2.635 -0.1579 -0.9001 -0.6765
   14ARG   HH12  203   5.218   3.387   2.484  0.3953  0.4444  0.0693
   14ARG   HH21  204   5.175   3.397   2.814 -0.2224 -0.2377  0.6545
   14ARG   HH22  205   5.062   3.529   2.827  0.6732 -0.7093  1.0301
   15GLY      N  206   4.738   4.018   2.801 -0.9486 -0.2794 -0.0478
   15GLY     CA  207   4.666   4.147   2.816  0.1210  0.6455 -0.0183
   15GLY      C  208   4.725   4.255   2.723  0.6051  0.1149 -0.1762
   15GLY      O  209   4.818   4.228   2.653  0.2645 -0.0176 -0.2710
   15GLY      H  210   4.812   4.017   2.732 -1.3288  1.4089 -0.5686
   15GLY    HA2  211   4.568   4.121   2.777  0.4011  0.0980 -0.3729
   15GLY    HA3  212   4.666   4.177   2.921 -1.3068 -0.4610  0.3573
   16LYS      N  213   4.666   4.374   2.732  0.1223 -0.6306 -0.3766
   16LYS     CA  214   4.724   4.494   2.673  0.2908  0.0841  0.2929
   16LYS      C  215   4.780   4.580   2.783  0.3701 -0.6853  0.0532
   16LYS      O  216   4.731   4.578   2.894  0.6915  0.2427  0.3349
   16LYS     CB  217   4.619   4.575   2.589 -0.7565  0.6843 -0.5018
   16LYS     CG  218   4.618   4.501   2.451 -0.3970 -0.2435  0.2436
   16LYS     CD  219   4.532   4.569   2.351  0.3913  0.1757  0.4077
   16LYS     CE  220   4.512   4.491   2.225 -0.4768 -0.2187 -1.2788
   16LYS     NZ  221   4.405   4.549   2.139 -0.2464 -0.8619  0.9278
   16LYS      H  222   4.581   4.378   2.787 -0.2226 -0.0559 -0.9224
   16LYS     HA  223   4.808   4.468   2.608 -0.3432  0.3977 -0.7071
   16LYS    HB2  224   4.519   4.571   2.630 -0.5984  0.7737 -0.0940
   16LYS    HB3  225   4.654   4.678   2.578 -0.1679  0.5435 -0.0646
   16LYS    HG2  226   4.715   4.507   2.403 -0.4936 -0.6593 -0.0163
   16LYS    HG3  227   4.580   4.399   2.461 -0.6683 -0.0648  1.2992
   16LYS    HD2  228   4.435   4.597   2.393  0.8344  0.9869  0.9419
   16LYS    HD3  229   4.577   4.667   2.334 -1.6518  1.3924  1.1434
   16LYS    HE2  230   4.604   4.483   2.168  0.5876  0.6547  0.2022
   16LYS    HE3  231   4.472   4.398   2.267 -0.0001  0.2714  0.3976
   16LYS    HZ1  232   4.321   4.562   2.193 -0.0740 -1.3759  1.3403
   16LYS    HZ2  233   4.423   4.642   2.105 -1.0583 -0.7564  0.7592
   16LYS    HZ3  234   4.392   4.490   2.058  0.9841 -0.1181  0.1253
   17SER      N  235   4.886   4.656   2.758  0.3119  0.0903 -0.7208
   17SER     CA  236   4.960   4.738   2.850 -0.0317 -0.0150  0.0803
   17SER      C  237   4.889   4.852   2.929  0.3680  0.2347  0.0811
   17SER      O  238   4.842   4.952   2.877  0.5735 -0.3380 -0.3601
   17SER     CB  239   5.074   4.796   2.769  0.2031  0.4460  0.1877
   17SER     OG  240   5.160   4.874   2.844 -0.5049 -0.2474 -0.2670
   17SER      H  241   4.923   4.639   2.665 -0.4141  0.3043 -1.0673
   17SER     HA  242   4.999   4.660   2.915 -0.0831 -0.7531 -0.7377
   17SER    HB2  243   5.119   4.716   2.710  1.6600  0.5927  1.0257
   17SER    HB3  244   5.044   4.867   2.692  1.8242  0.6746 -0.2958
   17SER     HG  245   5.153   4.952   2.788 -0.4327 -0.3944 -0.4825
   18GLY      N  246   4.870   4.831   3.061  0.2441 -0.1429  0.4847
   18GLY     CA  247   4.779   4.907   3.144  0.5266 -0.4505 -0.8713
   18GLY      C  248   4.628   4.879   3.137 -0.1446  0.4370  1.4212
   18GLY      O  249   4.548   4.948   3.201 -0.0948 -0.4145 -0.0239
   18GLY      H  250   4.919   4.750   3.096  0.2437 -0.1632  0.4389
   18GLY    HA2  251   4.801   4.903   3.250 -1.3077  0.8037 -0.3475
   18GLY    HA3  252   4.801   5.013   3.129  0.9332 -0.5100 -0.7240
   19GLN      N  253   4.588   4.783   3.045  1.1058  0.7187  0.4736
   19GLN     CA  254   4.444   4.740   3.028 -0.2170  0.2298  0.4508
   19GLN      C  255   4.405   4.612   3.097 -0.2611  0.5230 -0.7457
   19GLN      O  256   4.283   4.578   3.104 -0.1344  0.6037  0.3120
   19GLN     CB  257   4.394   4.723   2.881  0.3165  0.2805  0.4166
   19GLN     CG  258   4.445   4.836   2.792 -0.1954  0.1279 -0.4357
   19GLN     CD  259   4.419   4.841   2.643 -1.1267 -0.2507 -0.4779
   19GLN    OE1  260   4.354   4.760   2.591 -0.9747  0.3791  0.3159
   19GLN    NE2  261   4.477   4.925   2.561 -0.2790 -0.5612  0.3968
   19GLN      H  262   4.647   4.717   2.997  0.3869  0.2775  0.1610
   19GLN     HA  263   4.390   4.824   3.071 -0.0685  0.3597  0.3866
   19GLN    HB2  264   4.420   4.625   2.841 -0.4790  0.4014 -0.4770
   19GLN    HB3  265   4.285   4.724   2.877  0.3142  0.2064  0.4617
   19GLN    HG2  266   4.410   4.931   2.830 -0.5836 -0.5406  1.0063
   19GLN    HG3  267   4.553   4.849   2.788 -0.0969 -0.4499  0.0403
   19GLN   HE21  268   4.481   4.889   2.467 -1.0619  0.5216 -0.0972
   19GLN   HE22  269   4.550   4.985   2.598 -0.0815 -1.3096  1.2877
   20GLY      N  270   4.500   4.561   3.174 -0.5123 -0.0361 -0.4978
   20GLY     CA  271   4.471   4.456   3.275 -0.1665 -0.1476 -1.0419
   20GLY      C  272   4.474   4.313   3.231 -0.3281  0.5102 -0.2089
   20GLY      O  273   4.449   4.282   3.117 -0.1999 -0.3426 -0.0807
   20GLY      H  274   4.592   4.603   3.173 -0.8140  0.6683 -0.3671
   20GLY    HA2  275   4.536   4.455   3.363 -0.9741 -0.6641 -0.4166
   20GLY    HA3  276   4.375   4.470   3.324 -0.0403  0.9801 -1.0710
   21TYR      N  277   4.497   4.215   3.325  0.0179  0.1595  0.0476
   21TYR     CA  278   4.544   4.080   3.288 -0.7504  0.6126 -0.2775
   21TYR      C  279   4.436   3.976   3.280 -0.0049  0.0800 -0.1986
   21TYR      O  280   4.365   3.950   3.380  0.1535  0.6828 -0.0221
   21TYR     CB  281   4.659   4.035   3.375 -0.3958 -0.0324  0.0215
   21TYR     CG  282   4.796   4.108   3.358  0.4781  0.3008 -0.0601
   21TYR    CD1  283   4.827   4.225   3.429  0.1500  0.3052  0.0742
   21TYR    CD2  284   4.878   4.051   3.264  0.3572  0.2828  0.1993
   21TYR    CE1  285   4.952   4.283   3.413 -0.3455 -0.4068  0.1010
   21TYR    CE2  286   4.997   4.111   3.245 -1.1072 -1.0802 -0.0263
   21TYR     CZ  287   5.039   4.228   3.317  0.3909  0.1191  0.0349
   21TYR     OH  288   5.159   4.282   3.298 -0.1966 -0.1230  0.7543
   21TYR      H  289   4.498   4.237   3.423 -1.2710 -1.3517  0.4719
   21TYR     HA  290   4.598   4.083   3.194 -0.3737  0.9629 -0.0525
   21TYR    HB2  291   4.633   4.043   3.480  0.0238 -0.5714  0.1765
   21TYR    HB3  292   4.686   3.929   3.377  0.7061  0.2025  1.7799
   21TYR    HD1  293   4.756   4.276   3.492 -0.4409  0.1730 -0.4667
   21TYR    HD2  294   4.854   3.960   3.212 -0.0436  0.0551  0.7653
   21TYR    HE1  295   4.989   4.360   3.478 -0.0627 -0.8455  0.4754
   21TYR    HE2  296   5.062   4.066   3.170 -0.2279  0.4240 -0.2388
   21TYR     HH  297   5.182   4.350   3.361  0.8640  0.1692  0.1184
   22TYR      N  298   4.427   3.904   3.166 -0.2695  0.8222 -0.0205
   22TYR     CA  299   4.317   3.809   3.142 -0.8882  0.6930  0.0409
   22TYR      C  300   4.365   3.666   3.113  0.7760 -0.1242  0.5569
   22TYR      O  301   4.466   3.642   3.048  0.1379  0.9457  0.0235
   22TYR     CB  302   4.216   3.876   3.044 -0.2029  0.6454  0.2311
   22TYR     CG  303   4.274   3.882   2.900  0.0425  0.7804  0.7116
   22TYR    CD1  304   4.289   3.762   2.830 -0.5439  0.4103 -0.2292
   22TYR    CD2  305   4.293   4.005   2.835 -0.6263 -0.2717  0.1366
   22TYR    CE1  306   4.331   3.761   2.699 -0.7428  0.0662  0.0345
   22TYR    CE2  307   4.356   4.003   2.703  1.0076 -0.5824 -0.8050
   22TYR     CZ  308   4.374   3.883   2.637 -0.2025  1.0363  1.2128
   22TYR     OH  309   4.405   3.878   2.505  0.1016 -0.1769  0.0453
   22TYR      H  310   4.498   3.921   3.097 -0.2188  1.0581  0.0886
   22TYR     HA  311   4.261   3.805   3.236 -1.6768 -1.6171 -0.3868
   22TYR    HB2  312   4.122   3.822   3.045  0.6360 -0.9354  0.2269
   22TYR    HB3  313   4.188   3.976   3.077 -1.0305  0.3621  0.4426
   22TYR    HD1  314   4.261   3.668   2.876  0.5159 -0.1657 -0.7086
   22TYR    HD2  315   4.286   4.095   2.894  0.0579 -0.5430  0.6580
   22TYR    HE1  316   4.322   3.669   2.643 -2.2950 -0.2717  0.7245
   22TYR    HE2  317   4.368   4.096   2.650 -0.3907  0.2614  0.2325
   22TYR     HH  318   4.387   3.791   2.469  0.4401 -0.4761  0.5731
   23VAL      N  319   4.291   3.571   3.167  0.2306  0.0004 -0.9184
   23VAL     CA  320   4.294   3.428   3.126 -0.3324 -0.8476 -0.5090
   23VAL      C  321   4.182   3.397   3.029 -0.7134 -0.3408  0.1465
   23VAL      O  322   4.083   3.466   3.025  0.1574 -0.0460 -0.1680
   23VAL     CB  323   4.304   3.345   3.254 -0.1038  0.1007 -0.3916
   23VAL    CG1  324   4.173   3.323   3.318  1.0739  0.6922  0.5405
   23VAL    CG2  325   4.366   3.206   3.250 -0.2379 -0.3147  0.0368
   23VAL      H  326   4.218   3.599   3.230  1.1081 -1.1156  0.7238
   23VAL     HA  327   4.391   3.406   3.081 -0.1347 -1.9568  0.3608
   23VAL     HB  328   4.359   3.411   3.322  0.4991  0.4682 -1.1912
   23VAL   HG11  329   4.108   3.260   3.256 -0.7030  2.5866  0.2331
   23VAL   HG12  330   4.185   3.283   3.419  0.4471 -0.0905  0.3278
   23VAL   HG13  331   4.107   3.409   3.330 -1.1469 -0.8202  0.3307
   23VAL   HG21  332   4.305   3.141   3.188  0.2664  0.0844 -0.9245
   23VAL   HG22  333   4.463   3.222   3.203 -0.2278  0.6582  0.3448
   23VAL   HG23  334   4.376   3.169   3.352 -0.8213  0.3344  0.3530
   24GLU      N  335   4.192   3.289   2.962  0.2169  0.7558  0.1473
   24GLU     CA  336   4.085   3.230   2.884 -0.1747  0.2077  0.8992
   24GLU      C  337   3.997   3.139   2.970 -0.1463  0.1606  0.6496
   24GLU      O  338   4.055   3.054   3.039 -0.6609  1.3692  0.1992
   24GLU     CB  339   4.129   3.150   2.762  0.3350 -0.3622  0.4758
   24GLU     CG  340   4.004   3.108   2.681 -0.3458  0.5364  0.4922
   24GLU     CD  341   4.046   3.066   2.536  0.3017  0.2541 -0.4166
   24GLU    OE1  342   4.111   2.956   2.529  0.3928 -0.4447 -0.2402
   24GLU    OE2  343   4.030   3.136   2.435  0.0555 -0.4360 -0.6498
   24GLU      H  344   4.269   3.223   2.964 -0.2756 -0.1330 -2.4285
   24GLU     HA  345   4.028   3.316   2.850 -0.4648 -0.2979  0.0188
   24GLU    HB2  346   4.203   3.196   2.697 -0.1284  0.3729  0.4523
   24GLU    HB3  347   4.183   3.058   2.788  0.4796 -0.1112  1.1167
   24GLU    HG2  348   3.951   3.028   2.734  0.8813 -0.6108  0.1066
   24GLU    HG3  349   3.946   3.199   2.664  0.1300  0.8160  0.3339
   25MET      N  350   3.865   3.154   2.964  0.2161 -0.0582 -0.8045
   25MET     CA  351   3.771   3.077   3.043  0.5328  0.8668 -0.3610
   25MET      C  352   3.653   3.019   2.959 -0.3311  0.3287  0.9194
   25MET      O  353   3.634   3.046   2.839  0.2793 -0.0086  0.5043
   25MET     CB  354   3.720   3.146   3.168  0.4289 -0.4687 -0.0392
   25MET     CG  355   3.834   3.180   3.266 -0.0496 -0.0328  1.3041
   25MET     SD  356   3.788   3.237   3.430  0.6964 -0.1053  0.4869
   25MET     CE  357   3.724   3.078   3.508 -0.6216 -0.2813  0.2786
   25MET      H  358   3.828   3.211   2.889 -1.1150 -0.2886 -0.3617
   25MET     HA  359   3.840   3.000   3.077 -0.1160  0.4884  0.1480
   25MET    HB2  360   3.664   3.233   3.134 -1.6557 -2.1013 -1.3404
   25MET    HB3  361   3.652   3.077   3.218  0.7396  0.3220  1.5723
   25MET    HG2  362   3.893   3.091   3.282  0.1101 -0.0376  0.7314
   25MET    HG3  363   3.896   3.258   3.221 -0.3768 -0.7124 -0.4850
   25MET    HE1  364   3.628   3.054   3.463 -0.2531 -0.4525 -0.4392
   25MET    HE2  365   3.786   2.998   3.469 -0.8645 -0.0604 -0.6021
   25MET    HE3  366   3.716   3.085   3.617 -0.2960 -0.4228  0.3140
   26THR      N  367   3.585   2.924   3.017  0.2195 -0.0636  0.4183
   26THR     CA  368   3.481   2.854   2.950  1.6424 -0.0077 -0.1465
   26THR      C  369   3.360   2.837   3.039 -0.9956 -0.1332 -0.1888
   26THR      O  370   3.384   2.795   3.158 -0.3195  0.3025  0.4766
   26THR     CB  371   3.510   2.721   2.884 -0.7206 -0.1523  0.0870
   26THR    OG1  372   3.591   2.647   2.977 -0.9737  0.2403 -0.5740
   26THR    CG2  373   3.597   2.738   2.757 -0.3630 -0.1067 -1.0054
   26THR      H  374   3.605   2.908   3.115 -0.0007  1.5168  0.7734
   26THR     HA  375   3.434   2.915   2.873  1.0825  0.1045  0.2692
   26THR     HB  376   3.421   2.662   2.861 -0.8418  0.1766 -0.3176
   26THR    HG1  377   3.594   2.695   3.060 -1.0374  0.3166 -0.6157
   26THR   HG21  378   3.648   2.645   2.733  0.0123 -0.1313 -0.1953
   26THR   HG22  379   3.533   2.777   2.678 -0.3653  0.4495 -0.7409
   26THR   HG23  380   3.667   2.818   2.782 -2.9175  1.6106  2.3877
   27VAL      N  381   3.240   2.875   2.999  0.5843  0.5041 -0.0733
   27VAL     CA  382   3.121   2.885   3.082 -0.3688  0.7256  0.4524
   27VAL      C  383   2.993   2.825   3.017 -2.0273  0.5873  0.1924
   27VAL      O  384   2.975   2.848   2.896 -0.3987  0.1365  0.8342
   27VAL     CB  385   3.095   3.032   3.126 -0.0319 -0.7433  0.3664
   27VAL    CG1  386   3.224   3.106   3.172  0.0289  0.3366 -0.1083
   27VAL    CG2  387   3.036   3.117   3.011  0.4594  0.4234 -0.1836
   27VAL      H  388   3.224   2.909   2.905  0.3243 -0.6539 -0.4790
   27VAL     HA  389   3.152   2.830   3.171 -0.9605  0.0770  0.2778
   27VAL     HB  390   3.019   3.040   3.204 -0.2430  1.4928  0.0812
   27VAL   HG11  391   3.201   3.202   3.218  0.0316  0.1140  0.3691
   27VAL   HG12  392   3.271   3.050   3.253  0.5044  0.2147 -0.4557
   27VAL   HG13  393   3.278   3.134   3.081 -1.6207 -0.7386 -1.5727
   27VAL   HG21  394   3.020   3.218   3.049  0.4509  0.4180 -0.1726
   27VAL   HG22  395   3.104   3.117   2.926 -0.0181 -1.1749 -0.6435
   27VAL   HG23  396   2.933   3.090   2.988  0.5429 -0.4942  0.4123
   28GLY      N  397   2.915   2.758   3.092  0.6414  0.4937  0.0231
   28GLY     CA  398   2.790   2.693   3.047  0.0680  0.5959 -0.0163
   28GLY      C  399   2.808   2.545   2.990 -0.5591 -0.0164 -0.4240
   28GLY      O  400   2.915   2.496   2.982 -0.1406  0.1781 -0.0043
   28GLY      H  401   2.944   2.745   3.188 -0.2853  0.1784  0.2816
   28GLY    HA2  402   2.726   2.680   3.134 -0.9730 -0.6398 -0.8850
   28GLY    HA3  403   2.728   2.751   2.979  0.1106 -0.7625 -1.3210
   29SER      N  404   2.698   2.500   2.924 -0.4073  0.0454 -0.6441
   29SER     CA  405   2.695   2.369   2.852 -0.0319  0.2925  1.1450
   29SER      C  406   2.613   2.365   2.722 -0.6144 -0.4160  0.6873
   29SER      O  407   2.500   2.401   2.726  0.4632 -0.0002 -0.6915
   29SER     CB  408   2.643   2.259   2.940 -0.1877 -0.4899 -0.5844
   29SER     OG  409   2.733   2.248   3.051 -0.2046  0.0859  0.1662
   29SER      H  410   2.612   2.548   2.942  0.3836  1.0032  1.1087
   29SER     HA  411   2.796   2.330   2.835 -0.2458 -0.5369  1.6530
   29SER    HB2  412   2.546   2.282   2.984  0.9612  2.6912  0.8568
   29SER    HB3  413   2.634   2.160   2.894  1.2103 -1.5230  1.0915
   29SER     HG  414   2.684   2.243   3.133  0.2468 -1.9969  0.4165
   30PRO      N  415   2.670   2.327   2.607 -0.3292  0.0944  0.4588
   30PRO     CA  416   2.817   2.332   2.578 -0.1726 -0.7830  0.1676
   30PRO      C  417   2.887   2.469   2.610  0.9931  0.1324  0.2208
   30PRO      O  418   2.818   2.570   2.623 -0.3064  0.4271  0.9401
   30PRO     CB  419   2.825   2.300   2.427 -0.1264  0.4095  0.3358
   30PRO     CG  420   2.705   2.214   2.398  0.0620 -0.1898  1.1675
   30PRO     CD  421   2.603   2.276   2.492  0.7535  0.4053 -0.1918
   30PRO     HA  422   2.862   2.256   2.642 -0.4366 -0.4701  0.7421
   30PRO    HB2  423   2.827   2.398   2.379  0.9789  1.0038  1.4768
   30PRO    HB3  424   2.916   2.247   2.399 -0.8853 -0.3872 -0.7957
   30PRO    HG2  425   2.678   2.236   2.294 -0.1081  1.1855  1.4575
   30PRO    HG3  426   2.712   2.107   2.416  0.5749 -0.4355 -0.2252
   30PRO    HD2  427   2.527   2.203   2.521  0.2555  0.4665 -1.2574
   30PRO    HD3  428   2.558   2.357   2.436  1.9098 -0.0708 -2.0135
   31PRO      N  429   3.014   2.467   2.637  0.0740 -0.6084 -0.4321
   31PRO     CA  430   3.088   2.581   2.686  0.9003  0.1684  0.5329
   31PRO      C  431   3.105   2.696   2.584  0.0386  0.6436 -0.2594
   31PRO      O  432   3.153   2.672   2.477 -0.2484 -0.1170  0.6792
   31PRO     CB  433   3.220   2.516   2.746  0.3982 -0.6574  0.5947
   31PRO     CG  434   3.245   2.406   2.654 -0.9494  0.0516  0.3815
   31PRO     CD  435   3.110   2.357   2.614  1.3863  1.0111  0.0250
   31PRO     HA  436   3.021   2.622   2.762  1.4569  0.0875  1.0813
   31PRO    HB2  437   3.295   2.594   2.733  0.6037 -0.9755 -0.2049
   31PRO    HB3  438   3.208   2.485   2.850  0.4786  1.1152  1.2109
   31PRO    HG2  439   3.296   2.440   2.564 -0.7025  1.7108  1.0783
   31PRO    HG3  440   3.310   2.330   2.697 -0.1296  0.1974 -0.5260
   31PRO    HD2  441   3.105   2.306   2.518  1.1355 -0.2391  0.6477
   31PRO    HD3  442   3.086   2.277   2.685  0.0567  0.6923 -0.7136
   32GLN      N  443   3.093   2.815   2.635 -0.1779 -0.2505 -0.1372
   32GLN     CA  444   3.126   2.939   2.563 -0.5408 -0.1067 -0.6843
   32GLN      C  445   3.262   3.001   2.611 -0.3336  0.2014 -0.4192
   32GLN      O  446   3.282   3.002   2.732  0.4548  0.2320  0.6227
   32GLN     CB  447   3.019   3.041   2.591  0.6121  0.3391  0.0073
   32GLN     CG  448   2.875   2.985   2.587 -0.0246  0.2041 -0.6088
   32GLN     CD  449   2.768   3.076   2.637 -0.1088 -0.6872 -0.1794
   32GLN    OE1  450   2.793   3.199   2.660 -0.1275  0.2084 -0.3736
   32GLN    NE2  451   2.647   3.023   2.647 -0.8669 -0.3538  0.2322
   32GLN      H  452   3.057   2.823   2.729 -1.2504  0.9240 -0.5941
   32GLN     HA  453   3.141   2.929   2.456  1.1182 -0.2183 -0.4959
   32GLN    HB2  454   3.033   3.090   2.687 -0.3162  0.3747  0.1396
   32GLN    HB3  455   3.034   3.111   2.508 -1.3486  0.3058 -0.4707
   32GLN    HG2  456   2.846   2.957   2.485 -0.1365 -0.0146 -0.5170
   32GLN    HG3  457   2.876   2.894   2.646 -0.1820 -0.4747 -1.5941
   32GLN   HE21  458   2.572   3.087   2.669  0.7559  2.1041 -0.4761
   32GLN   HE22  459   2.645   2.923   2.633 -0.0016 -0.3646  0.0995
   33THR      N  460   3.351   3.038   2.523  0.0321  0.4011  0.5383
   33THR     CA  461   3.479   3.098   2.562  0.1022 -0.8658  0.3220
   33THR      C  462   3.454   3.245   2.586 -0.0369  0.6044  0.0551
   33THR      O  463   3.396   3.316   2.501  0.2947 -0.4447  0.1607
   33THR     CB  464   3.572   3.067   2.452 -0.6087  0.8690 -0.2396
   33THR    OG1  465   3.626   2.934   2.455  0.3778 -0.3254  0.2973
   33THR    CG2  466   3.697   3.153   2.452 -0.4454  0.1572 -0.3552
   33THR      H  467   3.334   3.032   2.424  0.2261 -0.8190  0.5533
   33THR     HA  468   3.513   3.042   2.650 -0.3157 -0.1252  0.9819
   33THR     HB  469   3.520   3.088   2.358 -0.7688  0.4749 -0.2447
   33THR    HG1  470   3.557   2.868   2.450  1.5665 -1.7141  0.8994
   33THR   HG21  471   3.757   3.155   2.543 -0.0597  0.3301 -0.6068
   33THR   HG22  472   3.773   3.113   2.385 -0.2907  1.4103 -0.9819
   33THR   HG23  473   3.676   3.251   2.410  1.2335  0.3223 -0.9739
   34LEU      N  474   3.504   3.301   2.694 -0.2659  0.1235  0.0671
   34LEU     CA  475   3.533   3.446   2.728  0.5674 -0.1254 -0.6655
   34LEU      C  476   3.668   3.463   2.791 -0.3433  0.9290 -0.1017
   34LEU      O  477   3.734   3.362   2.827  0.2787  0.1472 -0.8787
   34LEU     CB  478   3.412   3.496   2.817 -1.6378  0.2411 -0.1295
   34LEU     CG  479   3.277   3.479   2.762  1.1648 -0.5152  1.0984
   34LEU    CD1  480   3.173   3.502   2.874  0.3267  0.3909 -0.6063
   34LEU    CD2  481   3.233   3.584   2.656 -0.1294  0.2828  0.1529
   34LEU      H  482   3.538   3.235   2.763  0.2925  0.4808  0.1483
   34LEU     HA  483   3.534   3.503   2.635  1.6478  0.6415 -0.2134
   34LEU    HB2  484   3.417   3.437   2.909 -0.1616 -0.5290 -0.6313
   34LEU    HB3  485   3.430   3.599   2.849 -1.0241 -0.2872  1.4125
   34LEU     HG  486   3.264   3.378   2.723  0.2339  0.1723 -0.5668
   34LEU   HD11  487   3.074   3.514   2.831 -0.2904 -1.2206  0.2108
   34LEU   HD12  488   3.155   3.411   2.930 -1.8029  0.8919 -0.2838
   34LEU   HD13  489   3.204   3.584   2.939 -0.2964 -0.0133  0.2473
   34LEU   HD21  490   3.132   3.571   2.618  0.0425 -0.4786 -0.0979
   34LEU   HD22  491   3.245   3.682   2.701  0.2969  0.0713  0.5215
   34LEU   HD23  492   3.290   3.588   2.562 -0.6756  0.6084 -0.1726
   35ASN      N  493   3.726   3.582   2.786  0.2254  0.9768  1.3941
   35ASN     CA  494   3.851   3.622   2.843  1.3703 -0.4044  0.4485
   35ASN      C  495   3.821   3.702   2.971 -0.6348  0.5747 -0.1267
   35ASN      O  496   3.749   3.798   2.981  0.3626  0.0368 -0.2529
   35ASN     CB  497   3.932   3.703   2.748 -0.7339 -0.2706 -0.3743
   35ASN     CG  498   3.994   3.623   2.637 -0.1709  0.6274  0.2413
   35ASN    OD1  499   4.015   3.501   2.637  0.2634  0.0126  0.6878
   35ASN    ND2  500   4.040   3.684   2.535 -0.2260 -0.2855 -0.1464
   35ASN      H  501   3.665   3.647   2.740 -0.5715 -0.8453 -0.3897
   35ASN     HA  502   3.906   3.533   2.872  0.6377 -0.6344  1.2308
   35ASN    HB2  503   3.870   3.778   2.698 -0.9177 -0.3488 -0.2670
   35ASN    HB3  504   4.020   3.751   2.791  0.0424 -1.3056 -0.7361
   35ASN   HD21  505   4.092   3.642   2.459 -0.2034  0.3552 -0.5020
   35ASN   HD22  506   4.037   3.785   2.533  0.0673 -0.1887  1.5482
   36ILE      N  507   3.884   3.649   3.080 -0.5756  0.1704  0.0498
   36ILE     CA  508   3.843   3.679   3.212  0.2717 -0.1318 -0.3403
   36ILE      C  509   3.959   3.740   3.291 -0.2654 -0.3397 -0.3219
   36ILE      O  510   4.060   3.676   3.307  0.0469  0.1314 -0.0098
   36ILE     CB  511   3.774   3.565   3.283  0.2353 -0.1794  0.4439
   36ILE    CG1  512   3.655   3.505   3.200 -0.0044 -0.8378  0.6515
   36ILE    CG2  513   3.722   3.619   3.415 -0.3440  0.7276  0.1722
   36ILE    CD1  514   3.531   3.596   3.186  0.2982 -1.8486  0.6391
   36ILE      H  515   3.952   3.575   3.071 -0.0399  0.4012  1.6270
   36ILE     HA  516   3.762   3.751   3.208 -0.2161 -0.6634 -0.2497
   36ILE     HB  517   3.845   3.485   3.306  0.2563 -0.9107 -1.6968
   36ILE   HG12  518   3.693   3.477   3.102 -0.7236  0.3959 -0.0337
   36ILE   HG13  519   3.619   3.415   3.250 -0.6524 -1.7146 -1.2337
   36ILE   HG21  520   3.666   3.544   3.471 -0.2954 -0.4240 -1.2122
   36ILE   HG22  521   3.811   3.639   3.474  0.3052 -0.7812 -0.1934
   36ILE   HG23  522   3.666   3.711   3.398 -0.9760  0.3559  0.1933
   36ILE   HD11  523   3.495   3.626   3.284 -1.2047 -0.3169 -0.2603
   36ILE   HD12  524   3.542   3.691   3.135 -0.5086 -1.3817  1.2885
   36ILE   HD13  525   3.459   3.527   3.141  0.0429 -1.4466  0.4219
   37LEU      N  526   3.951   3.873   3.331  0.8255  0.2455  0.5367
   37LEU     CA  527   4.053   3.948   3.401 -0.1194 -0.3959 -0.2874
   37LEU      C  528   4.060   3.884   3.542 -0.1462  0.4095 -0.6365
   37LEU      O  529   3.961   3.867   3.606 -0.5994  0.7914 -0.2927
   37LEU     CB  530   4.018   4.095   3.398  0.2843  0.2341 -0.3143
   37LEU     CG  531   4.114   4.177   3.489 -0.2188  0.8491  0.1548
   37LEU    CD1  532   4.175   4.297   3.413  0.2826  0.3782  0.2160
   37LEU    CD2  533   4.053   4.222   3.617  0.5275  0.8774 -0.5725
   37LEU      H  534   3.863   3.922   3.329  0.6962  0.0999 -1.6768
   37LEU     HA  535   4.154   3.938   3.361  0.3837 -0.1911  0.8434
   37LEU    HB2  536   4.023   4.118   3.291 -0.0641 -1.0317 -0.6471
   37LEU    HB3  537   3.916   4.111   3.434 -0.0228  1.3486 -1.5401
   37LEU     HG  538   4.198   4.117   3.523 -0.2442  0.2882 -0.7051
   37LEU   HD11  539   4.254   4.349   3.468 -0.4941  1.1133  0.6896
   37LEU   HD12  540   4.229   4.265   3.324  0.8409  0.8839  0.3599
   37LEU   HD13  541   4.096   4.366   3.383 -0.8960 -0.2640  1.6041
   37LEU   HD21  542   3.999   4.134   3.653  0.1499  0.0892 -2.7363
   37LEU   HD22  543   4.126   4.270   3.682  0.5969 -0.0255  0.0569
   37LEU   HD23  544   3.973   4.291   3.589  0.8390  1.1867 -0.7119
   38VAL      N  545   4.179   3.853   3.594 -0.1193  0.1917  0.7108
   38VAL     CA  546   4.203   3.800   3.729 -0.6656  0.4352  0.0606
   38VAL      C  547   4.247   3.908   3.831 -0.5873 -0.3738  1.0578
   38VAL      O  548   4.341   3.994   3.809  0.4229  0.1176 -0.5216
   38VAL     CB  549   4.318   3.696   3.712 -0.3449 -0.6031  0.1061
   38VAL    CG1  550   4.340   3.640   3.851 -0.8088  0.9912 -0.1182
   38VAL    CG2  551   4.290   3.591   3.617 -0.2783  0.6150  0.3279
   38VAL      H  552   4.256   3.867   3.530 -1.8643  0.3537 -1.5962
   38VAL     HA  553   4.117   3.741   3.761 -0.6242 -0.0467 -0.6742
   38VAL     HB  554   4.408   3.746   3.678 -0.5675 -0.9131 -1.0173
   38VAL   HG11  555   4.368   3.716   3.925  1.4614  0.0865  0.1191
   38VAL   HG12  556   4.261   3.581   3.898 -0.2451  0.4726  0.2054
   38VAL   HG13  557   4.426   3.573   3.852 -1.2500  0.3988  0.7100
   38VAL   HG21  558   4.346   3.501   3.642 -0.0110  1.0491  1.3752
   38VAL   HG22  559   4.183   3.568   3.615  0.0010 -0.8704  0.0259
   38VAL   HG23  560   4.323   3.613   3.515  0.1358 -0.1671  0.2798
   39ASP      N  561   4.171   3.911   3.938 -0.3587  0.9348 -0.1683
   39ASP     CA  562   4.158   4.021   4.035 -0.6126  0.9214  0.3073
   39ASP      C  563   4.158   3.974   4.181 -0.4865  0.2332 -0.4489
   39ASP      O  564   4.064   3.915   4.237 -0.1185  0.2676 -0.0764
   39ASP     CB  565   4.020   4.087   4.011 -0.8149  0.8227 -0.1173
   39ASP     CG  566   3.993   4.212   4.101  0.0479 -0.4128  0.0292
   39ASP    OD1  567   3.879   4.268   4.097  0.3041 -0.1382 -0.3704
   39ASP    OD2  568   4.082   4.253   4.184  0.2775  0.0761  0.0464
   39ASP      H  569   4.099   3.840   3.936  0.4081  0.1259 -0.8455
   39ASP     HA  570   4.244   4.087   4.024 -0.7649  1.1603  0.5266
   39ASP    HB2  571   4.020   4.122   3.908  0.5021  0.1722 -0.3768
   39ASP    HB3  572   3.944   4.011   4.029  0.4271 -0.2364  1.0904
   40THR      N  573   4.267   3.995   4.258  0.8951  0.0477  0.7877
   40THR     CA  574   4.265   3.952   4.397 -1.2054 -0.0265 -0.8894
   40THR      C  575   4.205   4.063   4.491  0.8352  0.5561 -0.7229
   40THR      O  576   4.198   4.035   4.614  0.1829 -0.3941 -0.2875
   40THR     CB  577   4.410   3.925   4.443  0.4086 -0.2982 -0.1429
   40THR    OG1  578   4.492   4.041   4.433 -0.6303  0.0203 -0.0582
   40THR    CG2  579   4.485   3.817   4.382 -0.1725  0.7241 -0.1450
   40THR      H  580   4.346   4.042   4.216 -0.0353  0.9495 -0.0670
   40THR     HA  581   4.217   3.854   4.406 -0.2007 -0.5376 -0.8052
   40THR     HB  582   4.398   3.911   4.550 -0.2380  0.6503 -0.0707
   40THR    HG1  583   4.519   4.065   4.522 -0.2543 -0.2210 -0.1022
   40THR   HG21  584   4.492   3.727   4.444  1.7662  0.5436 -0.5145
   40THR   HG22  585   4.438   3.788   4.288 -0.4389 -0.6929  0.3603
   40THR   HG23  586   4.584   3.851   4.353 -0.4890  2.1034  0.2325
   41GLY      N  587   4.140   4.167   4.437 -0.3705 -0.5384  0.1978
   41GLY     CA  588   4.068   4.282   4.500 -0.4526 -0.0517 -0.6379
   41GLY      C  589   3.909   4.271   4.503 -0.4190  0.0943 -0.5780
   41GLY      O  590   3.849   4.347   4.580  0.3167 -0.3258 -0.0286
   41GLY      H  591   4.130   4.170   4.336 -1.1441  0.2878  0.2778
   41GLY    HA2  592   4.111   4.298   4.599  0.6681 -0.4868 -1.0227
   41GLY    HA3  593   4.079   4.381   4.455 -0.3262  0.3969  0.3154
   42SER      N  594   3.853   4.164   4.439 -0.2902 -0.5636  0.2700
   42SER     CA  595   3.711   4.125   4.453 -0.5906  0.4564  0.1913
   42SER      C  596   3.687   3.974   4.469 -0.0886  0.7364  0.1656
   42SER      O  597   3.773   3.890   4.440  0.6452 -0.2000  0.4404
   42SER     CB  598   3.629   4.176   4.341 -0.6295  0.0614 -0.1910
   42SER     OG  599   3.666   4.116   4.219 -0.1063 -0.1232 -0.1503
   42SER      H  600   3.915   4.103   4.387 -1.1656 -0.1413 -1.3928
   42SER     HA  601   3.672   4.185   4.535 -0.1078  0.9312  0.0879
   42SER    HB2  602   3.522   4.154   4.352 -0.5118 -0.7037 -0.4330
   42SER    HB3  603   3.647   4.281   4.321  0.4762 -0.2657 -1.1925
   42SER     HG  604   3.746   4.156   4.185 -0.3364 -0.7301 -1.5191
   43SER      N  605   3.557   3.934   4.493 -1.0196 -0.0503 -0.1983
   43SER     CA  606   3.502   3.801   4.515 -1.1969  0.2092  0.5271
   43SER      C  607   3.379   3.773   4.433  0.6352  0.7408 -0.3291
   43SER      O  608   3.322   3.663   4.441  0.3114  0.7150 -0.0608
   43SER     CB  609   3.484   3.779   4.663 -0.3651  0.8064 -0.0825
   43SER     OG  610   3.391   3.864   4.718 -0.0999  0.4211 -0.2659
   43SER      H  611   3.492   4.010   4.504 -0.5506  0.3282  0.0750
   43SER     HA  612   3.574   3.729   4.477  0.8311  2.2588  0.0132
   43SER    HB2  613   3.468   3.677   4.698 -0.4813  0.8424 -0.0324
   43SER    HB3  614   3.577   3.798   4.718 -0.4556  0.3602  0.2400
   43SER     HG  615   3.385   3.843   4.812 -1.8218 -0.4781 -0.4893
   44ASN      N  616   3.332   3.869   4.351 -0.2117  0.1257 -0.2407
   44ASN     CA  617   3.232   3.859   4.249 -0.0043  0.3739  0.3522
   44ASN      C  618   3.288   3.807   4.112  0.5151  0.2575  0.6206
   44ASN      O  619   3.351   3.888   4.045  0.4087 -0.5478  0.7128
   44ASN     CB  620   3.171   3.996   4.228  0.6861  0.4634  0.3924
   44ASN     CG  621   3.071   4.024   4.341  0.2607 -0.9525  0.2238
   44ASN    OD1  622   3.105   4.076   4.447  0.3396 -0.5740  0.7618
   44ASN    ND2  623   2.941   4.005   4.313 -0.4295 -0.3175  0.6263
   44ASN      H  624   3.375   3.959   4.365  0.3513 -0.2477  0.5782
   44ASN     HA  625   3.155   3.789   4.283 -0.1103  0.3065 -0.0230
   44ASN    HB2  626   3.254   4.066   4.215  0.9815 -0.0477 -0.6799
   44ASN    HB3  627   3.107   4.003   4.139 -2.0247  0.4767  2.0994
   44ASN   HD21  628   2.871   4.036   4.379 -0.6559  0.6573 -0.0224
   44ASN   HD22  629   2.918   3.963   4.224 -0.1370 -0.4309  0.6016
   45PHE      N  630   3.273   3.678   4.072  0.5239 -0.5385 -0.0581
   45PHE     CA  631   3.290   3.636   3.933 -0.6173  0.3988  0.1636
   45PHE      C  632   3.182   3.682   3.845  0.9448 -0.1842  0.7568
   45PHE      O  633   3.055   3.679   3.875 -0.9000  0.4248 -0.0374
   45PHE     CB  634   3.295   3.481   3.937 -0.6652 -0.5768 -0.1508
   45PHE     CG  635   3.316   3.423   3.801  0.3586 -0.5635  0.0977
   45PHE    CD1  636   3.431   3.417   3.730 -0.8525  1.5596 -0.2954
   45PHE    CD2  637   3.201   3.370   3.735  0.1231 -0.4058  0.1146
   45PHE    CE1  638   3.444   3.372   3.597  0.3178 -0.4524 -0.0990
   45PHE    CE2  639   3.213   3.326   3.599  0.0063 -0.0496  0.0934
   45PHE     CZ  640   3.331   3.324   3.526 -1.2225 -0.4956 -0.2352
   45PHE      H  641   3.208   3.627   4.131 -0.3796  0.2725 -0.3018
   45PHE     HA  642   3.388   3.671   3.903 -0.2105 -0.7232  0.0605
   45PHE    HB2  643   3.380   3.436   3.988 -0.4911 -1.4422 -1.1323
   45PHE    HB3  644   3.208   3.446   3.993 -0.6361  0.2024  0.4254
   45PHE    HD1  645   3.520   3.450   3.781 -0.4846 -0.3664  0.4880
   45PHE    HD2  646   3.100   3.383   3.772  0.1203  2.2200 -0.3768
   45PHE    HE1  647   3.542   3.371   3.551  0.4717  1.0119  0.0885
   45PHE    HE2  648   3.126   3.296   3.542  0.6195 -0.8651 -0.4561
   45PHE     HZ  649   3.342   3.281   3.428  1.6077  0.6236 -0.5893
   46ALA      N  650   3.218   3.745   3.724 -0.2316 -0.3130 -0.6640
   46ALA     CA  651   3.127   3.835   3.646  0.8948 -0.1416 -0.1808
   46ALA      C  652   3.155   3.832   3.497  0.1848  0.2466 -0.2786
   46ALA      O  653   3.279   3.817   3.465  0.4764  0.0772 -0.0326
   46ALA     CB  654   3.133   3.969   3.717 -1.0346  0.3013 -0.4810
   46ALA      H  655   3.313   3.727   3.696  0.3031 -0.5334  1.0499
   46ALA     HA  656   3.022   3.804   3.654  0.3842  1.5759  0.9316
   46ALA    HB1  657   3.115   4.059   3.657  1.1638  1.5304  0.4634
   46ALA    HB2  658   3.075   3.969   3.809  0.4405  0.4527  0.5076
   46ALA    HB3  659   3.238   3.971   3.747 -1.0995 -0.7485 -0.1208
   47VAL      N  660   3.057   3.847   3.407  0.0616 -0.1096 -0.4579
   47VAL     CA  661   3.086   3.846   3.266  0.6312  0.2252 -0.0461
   47VAL      C  662   2.986   3.939   3.199  0.5026 -0.0799  1.6791
   47VAL      O  663   2.868   3.956   3.231 -0.0823  0.0887  0.1945
   47VAL     CB  664   3.073   3.699   3.212 -0.6612  0.3244 -0.6975
   47VAL    CG1  665   3.203   3.625   3.246  0.2916 -1.1428  0.0987
   47VAL    CG2  666   2.942   3.623   3.258 -0.2738  0.2285 -0.1794
   47VAL      H  667   2.968   3.855   3.454  0.5523  0.4099  0.4426
   47VAL     HA  668   3.188   3.883   3.252  0.6784  0.3183  0.5060
   47VAL     HB  669   3.062   3.709   3.104  2.0854 -0.2288 -1.1658
   47VAL   HG11  670   3.196   3.585   3.347  0.0471  0.4872  0.7947
   47VAL   HG12  671   3.199   3.542   3.176  0.5187  0.4237 -1.9614
   47VAL   HG13  672   3.286   3.693   3.227 -1.5317  1.0328 -1.0422
   47VAL   HG21  673   2.934   3.600   3.364 -0.6626 -0.0826 -0.2737
   47VAL   HG22  674   2.856   3.673   3.215 -0.4419  0.1405  0.0537
   47VAL   HG23  675   2.953   3.527   3.208 -2.1003  0.4765 -1.2202
   48GLY      N  676   3.028   4.004   3.086  0.5586  0.2996 -0.4669
   48GLY     CA  677   2.939   4.067   2.992  1.0522 -0.0405  0.0730
   48GLY      C  678   2.833   3.973   2.935  0.2267  0.8848 -0.9246
   48GLY      O  679   2.862   3.860   2.895 -0.2027  0.2515 -0.6637
   48GLY      H  680   3.123   3.986   3.056  1.0446  1.2128  0.3757
   48GLY    HA2  681   2.888   4.153   3.037  0.3735 -0.4827  0.1862
   48GLY    HA3  682   2.995   4.107   2.907  0.0215  0.3151 -0.4817
   49ALA      N  683   2.704   4.009   2.940 -0.1748 -0.3845 -0.0028
   49ALA     CA  684   2.586   3.930   2.914 -0.2984  0.9714 -0.6921
   49ALA      C  685   2.481   4.001   2.837  0.0639  0.1926 -0.1027
   49ALA      O  686   2.363   3.962   2.842 -0.0525 -0.3938 -0.9075
   49ALA     CB  687   2.545   3.859   3.045  0.6167 -0.0027  0.6575
   49ALA      H  688   2.685   4.095   2.989  0.4118 -0.1680 -0.1363
   49ALA     HA  689   2.611   3.843   2.853  0.5036  1.5541 -1.2417
   49ALA    HB1  690   2.477   3.778   3.016  0.4909  0.3542 -0.0996
   49ALA    HB2  691   2.633   3.822   3.097 -0.2788 -0.5668  1.8633
   49ALA    HB3  692   2.496   3.942   3.096  1.4462  1.3443 -0.5698
   50ALA      N  693   2.520   4.092   2.753 -0.6164 -0.2694  0.3137
   50ALA     CA  694   2.439   4.181   2.673  0.9168 -0.1056  0.4103
   50ALA      C  695   2.529   4.249   2.569 -0.1721 -0.2745  0.3111
   50ALA      O  696   2.650   4.266   2.584  0.3335 -0.2952 -0.4811
   50ALA     CB  697   2.369   4.296   2.754 -0.4291  0.3713  0.2914
   50ALA      H  698   2.618   4.110   2.739 -0.5559 -1.0397 -0.4855
   50ALA     HA  699   2.367   4.116   2.624  0.3595 -0.5246  1.6901
   50ALA    HB1  700   2.302   4.347   2.685  1.2531  0.6463 -1.2597
   50ALA    HB2  701   2.327   4.260   2.848 -1.3284 -0.4710 -0.3849
   50ALA    HB3  702   2.442   4.374   2.774 -0.0031 -0.0592  0.4528
   51PRO      N  703   2.467   4.305   2.456 -0.5559  0.5742 -1.3830
   51PRO     CA  704   2.544   4.377   2.359 -0.3860 -0.3673  0.3397
   51PRO      C  705   2.618   4.507   2.404  0.4473 -1.1970  0.2462
   51PRO      O  706   2.555   4.606   2.456  0.3784  0.8648  0.4538
   51PRO     CB  707   2.455   4.407   2.243  0.2026  0.4438 -0.0155
   51PRO     CG  708   2.319   4.335   2.272 -0.1036  0.2279 -0.0251
   51PRO     CD  709   2.320   4.311   2.423 -1.2405 -0.3332  0.1124
   51PRO     HA  710   2.626   4.311   2.329  0.8597  1.2764 -0.1782
   51PRO    HB2  711   2.426   4.512   2.233 -0.5520  0.3226  0.6409
   51PRO    HB3  712   2.509   4.384   2.151 -0.3684 -0.3768 -0.1694
   51PRO    HG2  713   2.231   4.392   2.240 -0.9715 -0.5400  0.8463
   51PRO    HG3  714   2.319   4.241   2.216  0.5792 -0.1161  0.5213
   51PRO    HD2  715   2.290   4.408   2.463  0.3044  0.1681  0.1936
   51PRO    HD3  716   2.264   4.227   2.464 -0.2928 -0.8009  0.5067
   52HIS      N  717   2.748   4.517   2.370 -0.1675 -0.4664  0.3151
   52HIS     CA  718   2.831   4.627   2.410  0.1163 -0.3102  0.0754
   52HIS      C  719   2.933   4.663   2.302 -0.3826  0.0300 -0.3771
   52HIS      O  720   2.997   4.573   2.248 -0.7464 -0.0150 -0.1701
   52HIS     CB  721   2.906   4.576   2.536 -0.0868  0.2545 -0.5033
   52HIS     CG  722   2.966   4.688   2.613 -1.0856  0.0857  0.9009
   52HIS    ND1  723   3.075   4.764   2.562 -0.2689  0.1277  0.3216
   52HIS    CD2  724   2.920   4.745   2.726 -0.1503  0.9341 -0.3957
   52HIS    CE1  725   3.090   4.868   2.648  0.1465 -0.0386  0.3296
   52HIS    NE2  726   2.994   4.860   2.736  0.2296  0.3343 -0.4449
   52HIS      H  727   2.780   4.449   2.302 -0.4017 -0.8202  0.5479
   52HIS     HA  728   2.769   4.712   2.438  0.0165 -0.2270 -0.3702
   52HIS    HB2  729   2.837   4.524   2.601  0.8132 -0.9202 -0.4038
   52HIS    HB3  730   2.976   4.500   2.500  0.0838  0.2089 -0.0898
   52HIS    HD2  731   2.826   4.717   2.771  0.1949 -0.4229 -0.4381
   52HIS    HE1  732   3.151   4.956   2.634  0.0789 -0.0913 -0.3543
   52HIS    HE2  733   2.962   4.933   2.798 -0.6380 -0.4624  0.1085
   53PRO      N  734   2.943   4.788   2.258  0.1449 -0.5311 -0.6904
   53PRO     CA  735   3.032   4.834   2.153  0.3042 -0.5000  0.1230
   53PRO      C  736   3.180   4.796   2.171  0.3622 -0.5997  0.5154
   53PRO      O  737   3.255   4.795   2.077 -0.1055 -0.2058  0.0196
   53PRO     CB  738   3.026   4.984   2.138  0.2631  0.1579 -0.5434
   53PRO     CG  739   2.961   5.027   2.271  0.8343 -0.0516  0.7114
   53PRO     CD  740   2.873   4.909   2.301  0.0964  0.7871 -0.2423
   53PRO     HA  741   2.999   4.796   2.056 -0.5213 -0.3131  0.3106
   53PRO    HB2  742   3.121   5.036   2.127  0.2133  0.1696 -0.9297
   53PRO    HB3  743   2.962   5.014   2.055  0.3798 -1.1208 -1.1321
   53PRO    HG2  744   3.029   5.035   2.355  0.5388 -1.2268  1.0948
   53PRO    HG3  745   2.900   5.118   2.273 -0.2166 -0.6965  0.0030
   53PRO    HD2  746   2.841   4.915   2.405  0.3989  0.8656 -0.1521
   53PRO    HD3  747   2.783   4.919   2.240  0.4927 -0.7686 -1.1867
   54PHE      N  748   3.226   4.761   2.290  0.3147 -0.1060 -0.3960
   54PHE     CA  749   3.369   4.725   2.323  0.3042  0.3398  0.9956
   54PHE      C  750   3.398   4.576   2.317  0.1189  0.4232  0.0405
   54PHE      O  751   3.511   4.537   2.332  0.0509 -0.0302 -0.0174
   54PHE     CB  752   3.412   4.775   2.461 -0.8325  0.3796 -0.4939
   54PHE     CG  753   3.416   4.923   2.487 -1.3981 -0.2156  0.4862
   54PHE    CD1  754   3.386   5.020   2.391  0.1209  0.6000 -0.8616
   54PHE    CD2  755   3.446   4.964   2.617  0.0251 -0.7094 -0.6095
   54PHE    CE1  756   3.390   5.158   2.417 -0.5420 -0.1023  0.2957
   54PHE    CE2  757   3.468   5.106   2.639  0.3356  0.7016 -0.5786
   54PHE     CZ  758   3.439   5.200   2.539  0.2845 -0.5290 -0.3279
   54PHE      H  759   3.160   4.764   2.366 -0.7308 -0.5246 -1.2285
   54PHE     HA  760   3.426   4.770   2.241  0.0771  1.2770  1.3345
   54PHE    HB2  761   3.350   4.728   2.536  0.9107 -0.9195  0.2754
   54PHE    HB3  762   3.512   4.743   2.491 -0.9709  0.9331  0.6757
   54PHE    HD1  763   3.354   4.986   2.294  1.8977 -2.5685 -0.6176
   54PHE    HD2  764   3.459   4.893   2.698 -0.1388 -0.5365 -0.4324
   54PHE    HE1  765   3.372   5.222   2.332  0.0059  0.3164  0.4815
   54PHE    HE2  766   3.499   5.135   2.738  1.7421  0.8479 -1.0210
   54PHE     HZ  767   3.456   5.306   2.555 -0.2308 -0.4836 -0.0504
   55LEU      N  768   3.300   4.486   2.298  0.4555 -0.9334 -1.1830
   55LEU     CA  769   3.309   4.346   2.303  0.3832  0.2623  0.6981
   55LEU      C  770   3.276   4.288   2.160 -0.4350  0.6062 -0.2412
   55LEU      O  771   3.184   4.333   2.098  0.9581  0.1798  0.3652
   55LEU     CB  772   3.205   4.285   2.399  0.3469  0.2304 -0.2981
   55LEU     CG  773   3.217   4.345   2.540  0.0802  0.8215 -1.0561
   55LEU    CD1  774   3.117   4.268   2.637 -0.7613  0.0860 -0.3627
   55LEU    CD2  775   3.359   4.330   2.604  0.2522 -0.1303  0.0568
   55LEU      H  776   3.212   4.534   2.308  1.6091  1.1593  0.8104
   55LEU     HA  777   3.409   4.310   2.326  0.6686  0.5451 -0.0377
   55LEU    HB2  778   3.102   4.287   2.363 -0.0394  0.9578  0.7601
   55LEU    HB3  779   3.226   4.178   2.407  0.1090  0.2224  0.2614
   55LEU     HG  780   3.188   4.450   2.535 -0.4627  0.8727  1.0743
   55LEU   HD11  781   3.019   4.274   2.590 -0.5090  2.6085 -0.8450
   55LEU   HD12  782   3.140   4.162   2.651 -1.0535  0.1571  0.9443
   55LEU   HD13  783   3.108   4.312   2.736 -0.3150 -1.8651  0.6374
   55LEU   HD21  784   3.376   4.226   2.633 -0.2434 -0.3341 -0.3392
   55LEU   HD22  785   3.435   4.372   2.539  0.1346 -1.3972 -0.9751
   55LEU   HD23  786   3.361   4.399   2.688  0.0692 -0.3909  0.2793
   56HIS      N  787   3.345   4.176   2.124  0.2465 -0.8697 -0.5133
   56HIS     CA  788   3.312   4.084   2.016 -1.2755  0.2026  0.0979
   56HIS      C  789   3.212   3.973   2.035  0.2756 -0.5733 -1.5365
   56HIS      O  790   3.172   3.904   1.943  0.8441  0.4261  0.3594
   56HIS     CB  791   3.445   4.016   1.992 -0.3856 -0.1792 -0.3155
   56HIS     CG  792   3.551   4.112   1.934  0.1772 -0.2769 -0.3451
   56HIS    ND1  793   3.534   4.190   1.823 -0.0131 -0.6354  0.1569
   56HIS    CD2  794   3.671   4.138   1.984  0.5893  0.6203  0.0389
   56HIS    CE1  795   3.648   4.253   1.794 -0.9467  0.5248 -0.5771
   56HIS    NE2  796   3.736   4.222   1.895  0.7311  0.0390 -0.1515
   56HIS      H  797   3.417   4.150   2.190  0.2848  1.4020  0.5295
   56HIS     HA  798   3.284   4.128   1.921  1.5967  0.9489 -0.6011
   56HIS    HB2  799   3.484   3.967   2.082 -0.9121  0.4318  0.2705
   56HIS    HB3  800   3.444   3.940   1.915 -0.0377  0.2864 -0.7905
   56HIS    HD1  801   3.451   4.192   1.766  0.3040 -0.0307 -0.2934
   56HIS    HD2  802   3.707   4.085   2.071 -1.3234 -0.9179  0.0344
   56HIS    HE1  803   3.665   4.324   1.715 -0.9819  0.6845 -0.4431
   57ARG      N  804   3.192   3.936   2.166  0.1645 -0.7580 -0.9340
   57ARG     CA  805   3.122   3.823   2.226 -0.3920  0.6299  0.5604
   57ARG      C  806   3.072   3.849   2.363 -0.3315  0.9483 -1.1375
   57ARG      O  807   3.137   3.927   2.429  0.0599 -0.4481 -0.0423
   57ARG     CB  808   3.221   3.705   2.215  0.6775 -0.1743  0.4052
   57ARG     CG  809   3.348   3.735   2.289  0.3510 -0.0457  0.6432
   57ARG     CD  810   3.435   3.604   2.277  0.5643  0.3278 -0.1174
   57ARG     NE  811   3.555   3.624   2.356  0.2128  0.4058 -0.3581
   57ARG     CZ  812   3.669   3.554   2.347 -0.2057  0.0051 -0.2773
   57ARG    NH1  813   3.700   3.466   2.250  0.3951 -0.5065 -1.1668
   57ARG    NH2  814   3.755   3.586   2.440  0.1258  0.4722  0.1472
   57ARG      H  815   3.239   3.999   2.229 -0.8941 -0.1945 -0.6577
   57ARG     HA  816   3.030   3.804   2.170 -0.9690  1.4502  1.1826
   57ARG    HB2  817   3.176   3.611   2.246  1.1853 -0.5553  0.0242
   57ARG    HB3  818   3.246   3.699   2.109  0.9091  0.6521  0.3993
   57ARG    HG2  819   3.399   3.820   2.245  0.9266 -0.6929  0.0132
   57ARG    HG3  820   3.315   3.755   2.391  0.9329 -1.1083  1.0741
   57ARG    HD2  821   3.383   3.525   2.330 -0.6509  0.4991 -0.9639
   57ARG    HD3  822   3.460   3.583   2.173 -2.2072 -0.5912 -0.7412
   57ARG     HE  823   3.544   3.681   2.439  0.4627 -0.2115  0.1208
   57ARG   HH11  824   3.778   3.404   2.267  0.9335  0.6903  2.3799
   57ARG   HH12  825   3.615   3.450   2.197 -0.8729  0.0060  0.5275
   57ARG   HH21  826   3.850   3.553   2.428  0.5099  1.3615  0.5931
   57ARG   HH22  827   3.733   3.663   2.501 -1.5420  0.7255 -0.6592
   58TYR      N  828   2.970   3.783   2.412  0.0822  0.0142 -0.0945
   58TYR     CA  829   2.915   3.799   2.548  0.1522 -0.1256 -0.5330
   58TYR      C  830   2.850   3.663   2.591  0.0826 -0.1599 -0.3892
   58TYR      O  831   2.833   3.576   2.503 -0.0601 -0.2047 -0.0899
   58TYR     CB  832   2.820   3.930   2.562 -0.6880  0.8282  0.1365
   58TYR     CG  833   2.692   3.916   2.481 -0.2219 -0.1772 -0.5641
   58TYR    CD1  834   2.579   3.849   2.532  0.7404  0.6571  0.5946
   58TYR    CD2  835   2.680   4.002   2.363 -0.6365 -0.0002  0.5042
   58TYR    CE1  836   2.460   3.852   2.457 -0.5407 -0.3845 -0.9841
   58TYR    CE2  837   2.560   3.998   2.286  0.1303  0.2621 -0.2339
   58TYR     CZ  838   2.451   3.924   2.338  0.0293 -0.2470  0.3663
   58TYR     OH  839   2.333   3.932   2.274  0.2398  0.2700 -0.3543
   58TYR      H  840   2.916   3.738   2.340  0.2668 -0.5672  0.1164
   58TYR     HA  841   2.989   3.809   2.627 -1.1920 -0.0345  0.8121
   58TYR    HB2  842   2.795   3.936   2.668  0.5460  0.7775  0.4694
   58TYR    HB3  843   2.877   4.020   2.539  0.4636  0.4622  1.2915
   58TYR    HD1  844   2.585   3.816   2.635 -0.5897  1.4603  0.9931
   58TYR    HD2  845   2.763   4.061   2.326 -0.4980 -0.3701  0.2122
   58TYR    HE1  846   2.371   3.807   2.497 -0.3263  0.0716  0.0694
   58TYR    HE2  847   2.553   4.043   2.188 -0.7079  1.1001  0.1789
   58TYR     HH  848   2.260   3.938   2.336 -0.3900 -0.7092 -0.9364
   59TYR      N  849   2.818   3.643   2.721  0.2239  0.2421 -0.4592
   59TYR     CA  850   2.768   3.516   2.782  0.2907 -0.4354  0.7879
   59TYR      C  851   2.625   3.497   2.748  0.9606 -0.1845  0.7667
   59TYR      O  852   2.532   3.570   2.791 -1.0993 -0.6432  0.3720
   59TYR     CB  853   2.789   3.531   2.935  0.9488  0.7869 -0.3278
   59TYR     CG  854   2.726   3.418   3.025 -0.6636 -0.4397 -0.1674
   59TYR    CD1  855   2.723   3.286   2.980 -0.5985 -0.2853  0.6883
   59TYR    CD2  856   2.676   3.455   3.150  0.2148 -0.0026 -0.2929
   59TYR    CE1  857   2.659   3.190   3.055 -0.5617  0.7869  0.4868
   59TYR    CE2  858   2.619   3.355   3.229  0.6540  0.6237  0.2070
   59TYR     CZ  859   2.616   3.221   3.187 -0.4490 -0.0448 -0.1626
   59TYR     OH  860   2.571   3.126   3.272  0.1892 -0.0951  0.4259
   59TYR      H  861   2.835   3.719   2.785 -0.4082  0.6803 -0.7883
   59TYR     HA  862   2.822   3.427   2.750 -0.1162 -0.6966  0.8107
   59TYR    HB2  863   2.897   3.536   2.951  1.1897 -0.5193 -1.2027
   59TYR    HB3  864   2.743   3.626   2.963 -0.9215  0.2546 -1.2597
   59TYR    HD1  865   2.770   3.263   2.885  0.3753  0.3193  0.9926
   59TYR    HD2  866   2.699   3.551   3.194  0.1942 -0.8921  1.8893
   59TYR    HE1  867   2.658   3.089   3.015 -0.1170  1.4470 -1.4122
   59TYR    HE2  868   2.585   3.372   3.331 -1.5245 -0.9980 -0.1006
   59TYR     HH  869   2.597   3.040   3.237  1.1661  0.2299  0.2792
   60GLN      N  870   2.592   3.415   2.653  0.2010 -0.1384 -0.1602
   60GLN     CA  871   2.457   3.377   2.600 -0.3723 -0.3688 -0.2480
   60GLN      C  872   2.402   3.268   2.700 -0.3417 -1.1864 -0.3908
   60GLN      O  873   2.406   3.151   2.680  0.0882 -0.2226  0.4126
   60GLN     CB  874   2.469   3.302   2.468  0.4637 -0.9384 -0.5172
   60GLN     CG  875   2.517   3.396   2.355 -0.5874  0.1080 -0.2348
   60GLN     CD  876   2.433   3.502   2.307  0.2318  0.1663  0.4572
   60GLN    OE1  877   2.314   3.498   2.322 -0.2256  0.2837 -0.5313
   60GLN    NE2  878   2.486   3.592   2.237 -0.4635 -0.6663 -0.0038
   60GLN      H  879   2.672   3.361   2.623  0.1051 -0.7130  0.5391
   60GLN     HA  880   2.392   3.464   2.595 -0.3451 -0.3571 -0.4415
   60GLN    HB2  881   2.538   3.218   2.477 -0.0765 -1.3152  0.3734
   60GLN    HB3  882   2.371   3.273   2.430  0.5186  1.2561 -2.8903
   60GLN    HG2  883   2.607   3.448   2.388  0.0468 -0.2364 -1.3351
   60GLN    HG3  884   2.548   3.332   2.273 -1.3982 -0.5711 -0.0392
   60GLN   HE21  885   2.425   3.654   2.184 -0.8560 -0.5268  0.5956
   60GLN   HE22  886   2.586   3.588   2.228 -0.3320  0.3099  0.6691
   61ARG      N  887   2.346   3.322   2.816  0.1425  0.0570 -0.0888
   61ARG     CA  888   2.280   3.240   2.919  0.2240  0.2926  0.3890
   61ARG      C  889   2.179   3.141   2.851  0.4327 -0.0573 -1.2738
   61ARG      O  890   2.189   3.024   2.887  0.1118  0.9374 -0.4805
   61ARG     CB  891   2.213   3.326   3.022 -0.0058  0.5967 -0.5969
   61ARG     CG  892   2.313   3.388   3.117  0.3735  0.3301 -0.1179
   61ARG     CD  893   2.263   3.485   3.218 -0.0597 -0.6099  0.5610
   61ARG     NE  894   2.220   3.614   3.163  0.2519 -0.4425  0.4395
   61ARG     CZ  895   2.127   3.696   3.209 -0.3556 -0.5962 -0.3510
   61ARG    NH1  896   2.085   3.687   3.326 -0.6024 -0.9025  0.5616
   61ARG    NH2  897   2.070   3.786   3.134 -0.3399  0.2744 -0.4175
   61ARG      H  898   2.372   3.414   2.848  0.5776  0.4763 -1.5119
   61ARG     HA  899   2.352   3.178   2.971  0.0290  0.5997  1.0553
   61ARG    HB2  900   2.167   3.413   2.975 -0.1688  0.4975 -0.6227
   61ARG    HB3  901   2.136   3.273   3.078 -0.5404  0.7104 -1.2059
   61ARG    HG2  902   2.351   3.311   3.184  0.7075  0.9781  0.4626
   61ARG    HG3  903   2.399   3.420   3.058  0.8184 -0.9114 -0.2017
   61ARG    HD2  904   2.186   3.435   3.276 -0.2221 -1.1158 -0.0787
   61ARG    HD3  905   2.337   3.510   3.294 -1.2349 -0.4632  1.7314
   61ARG     HE  906   2.260   3.647   3.077  0.3928  0.7073  0.9090
   61ARG   HH11  907   1.998   3.733   3.351 -0.3603  0.3669 -0.6646
   61ARG   HH12  908   2.114   3.612   3.388  1.0194  0.4525  1.6299
   61ARG   HH21  909   1.987   3.836   3.162 -0.4759  0.6301 -1.3882
   61ARG   HH22  910   2.101   3.818   3.044  0.1698 -0.4267 -0.5045
   62GLN      N  911   2.097   3.178   2.758 -0.5556 -0.4828 -0.1918
   62GLN     CA  912   1.989   3.096   2.697  0.4867  0.0236  0.2635
   62GLN      C  913   2.043   2.972   2.613  0.7012 -0.4048 -0.0649
   62GLN      O  914   1.967   2.879   2.585  0.5782 -0.7555  0.1632
   62GLN     CB  915   1.888   3.185   2.609 -0.3525  0.5749 -0.4021
   62GLN     CG  916   1.927   3.222   2.465 -0.5857  0.5156 -0.4653
   62GLN     CD  917   2.058   3.301   2.454 -0.1223  0.1478  1.1354
   62GLN    OE1  918   2.120   3.345   2.548 -0.2984 -0.1709 -0.3233
   62GLN    NE2  919   2.108   3.314   2.325 -0.2675  0.6554 -0.9520
   62GLN      H  920   2.113   3.263   2.706 -0.0849  0.0769  0.8113
   62GLN     HA  921   1.923   3.049   2.770 -0.7235  0.0678 -0.7245
   62GLN    HB2  922   1.796   3.126   2.605 -0.2877  0.4717 -0.3654
   62GLN    HB3  923   1.854   3.274   2.663 -1.8555  0.1655 -0.5953
   62GLN    HG2  924   1.932   3.123   2.418 -0.5134  0.2106  0.1635
   62GLN    HG3  925   1.854   3.285   2.413  0.0277  1.3100 -0.3970
   62GLN   HE21  926   2.196   3.361   2.308  0.3338 -0.1878 -0.3477
   62GLN   HE22  927   2.051   3.269   2.255 -0.0901  0.7819 -1.1809
   63LEU      N  928   2.168   2.978   2.573 -0.6733  0.5921 -0.3972
   63LEU     CA  929   2.237   2.873   2.505 -0.1238  0.3168  0.3215
   63LEU      C  930   2.302   2.771   2.598 -0.1113 -0.1570  0.5583
   63LEU      O  931   2.325   2.666   2.550  0.5037  0.8991  0.1415
   63LEU     CB  932   2.348   2.921   2.411  0.6350 -0.1908 -0.0865
   63LEU     CG  933   2.296   3.016   2.294 -0.0015  0.6541 -0.8261
   63LEU    CD1  934   2.412   3.039   2.192  0.6547  0.2038 -0.0208
   63LEU    CD2  935   2.182   2.951   2.213 -0.1418 -0.5875 -0.1141
   63LEU      H  936   2.222   3.060   2.598  0.7625 -0.4168  0.0299
   63LEU     HA  937   2.166   2.814   2.446 -0.0912  0.9709 -0.3945
   63LEU    HB2  938   2.424   2.969   2.472 -0.3981 -0.0698  1.2129
   63LEU    HB3  939   2.399   2.831   2.378  0.3761 -0.0965 -0.7891
   63LEU     HG  940   2.271   3.111   2.340  1.1834  0.1661  1.0544
   63LEU   HD11  941   2.434   2.948   2.137 -1.3210 -0.2932 -0.1329
   63LEU   HD12  942   2.362   3.105   2.121  0.5561 -0.7581 -0.8894
   63LEU   HD13  943   2.505   3.065   2.242  0.7568  0.4928 -0.3524
   63LEU   HD21  944   2.138   3.017   2.138 -0.4820  0.2660  0.7875
   63LEU   HD22  945   2.215   2.864   2.156 -0.7764 -0.8019 -0.1658
   63LEU   HD23  946   2.095   2.934   2.276 -0.3910  0.0776 -0.2622
   64SER      N  947   2.316   2.799   2.728 -0.2409  0.0256 -0.7907
   64SER     CA  948   2.354   2.697   2.825  0.1292  0.1665 -0.6849
   64SER      C  949   2.241   2.609   2.876  0.6715  0.2109 -0.4216
   64SER      O  950   2.137   2.657   2.922 -0.5084  0.1163  0.4919
   64SER     CB  951   2.422   2.764   2.951  0.7663  0.5793  0.4644
   64SER     OG  952   2.462   2.670   3.052  0.5001  0.1033 -0.2718
   64SER      H  953   2.290   2.886   2.772  0.4296 -0.1871  0.0948
   64SER     HA  954   2.426   2.627   2.782 -0.7092  0.2040 -2.3007
   64SER    HB2  955   2.510   2.827   2.938  0.0166  1.9341  1.3815
   64SER    HB3  956   2.347   2.834   2.990 -0.2203  0.0184 -0.3275
   64SER     HG  957   2.509   2.717   3.121  1.6780  0.6446 -1.3683
   65SER      N  958   2.258   2.475   2.882  0.4914 -0.4100 -0.2500
   65SER     CA  959   2.162   2.389   2.956 -0.5310  0.4704 -0.3648
   65SER      C  960   2.189   2.362   3.106  0.4653  0.1966 -0.0834
   65SER      O  961   2.103   2.295   3.171 -0.8991 -0.0242  0.2476
   65SER     CB  962   2.133   2.262   2.874 -0.6935 -0.3074  0.2555
   65SER     OG  963   2.252   2.195   2.829  0.1943 -0.0334  0.3058
   65SER      H  964   2.346   2.432   2.854  1.4848  0.4800  1.2032
   65SER     HA  965   2.065   2.438   2.957 -0.0412  1.5792  1.1591
   65SER    HB2  966   2.067   2.187   2.919 -1.2122  0.6579  1.2117
   65SER    HB3  967   2.072   2.294   2.789 -0.0766 -0.9422 -0.4503
   65SER     HG  968   2.274   2.142   2.906 -1.6066 -0.0681  0.8870
   66THR      N  969   2.296   2.426   3.158  0.4404 -0.0042  0.4289
   66THR     CA  970   2.328   2.428   3.298 -0.0643  0.9646  0.3751
   66THR      C  971   2.322   2.553   3.376 -0.1953 -0.2553 -0.2856
   66THR      O  972   2.323   2.549   3.497  0.0456  0.0696  0.0978
   66THR     CB  973   2.462   2.353   3.332 -0.0104 -0.5863  0.2407
   66THR    OG1  974   2.564   2.416   3.251 -0.2005  0.2766  0.1400
   66THR    CG2  975   2.467   2.209   3.287  0.3436  0.6603  0.0844
   66THR      H  976   2.363   2.470   3.097  0.2921 -0.2856  0.0555
   66THR     HA  977   2.248   2.369   3.342  0.1655  0.9569  0.7974
   66THR     HB  978   2.471   2.361   3.441 -0.4038  0.4106  0.2266
   66THR    HG1  979   2.590   2.500   3.289 -0.3931  0.3708  0.0661
   66THR   HG21  980   2.456   2.191   3.180 -0.0701 -0.8736  0.3388
   66THR   HG22  981   2.554   2.151   3.319 -1.7745 -2.6789  0.8111
   66THR   HG23  982   2.381   2.158   3.329  0.6625 -0.0095 -0.0392
   67TYR      N  983   2.295   2.668   3.303  0.3191  1.1366 -0.2128
   67TYR     CA  984   2.240   2.790   3.364  0.5787  0.4336  1.0481
   67TYR      C  985   2.119   2.765   3.453  0.1126 -0.0148  0.1391
   67TYR      O  986   2.012   2.721   3.412 -0.4935  0.8382  0.6195
   67TYR     CB  987   2.225   2.901   3.246  0.0878 -0.0619 -0.1900
   67TYR     CG  988   2.164   3.030   3.298  0.4033 -0.0980  0.1289
   67TYR    CD1  989   2.241   3.116   3.379 -0.0481 -0.1347  0.1198
   67TYR    CD2  990   2.022   3.059   3.279 -1.1327  0.6488 -0.0592
   67TYR    CE1  991   2.181   3.223   3.450  0.4660 -0.5982  0.8666
   67TYR    CE2  992   1.969   3.168   3.336 -0.2643 -0.4320  0.1921
   67TYR     CZ  993   2.042   3.253   3.423  0.1706 -0.1010 -0.7370
   67TYR     OH  994   1.985   3.359   3.490  0.1431 -0.3330 -0.4453
   67TYR      H  995   2.286   2.658   3.202 -0.5628  0.0377 -0.0638
   67TYR     HA  996   2.305   2.837   3.439  0.3331  0.5835  1.1689
   67TYR    HB2  997   2.326   2.934   3.221  0.0668  0.2072  0.0659
   67TYR    HB3  998   2.163   2.858   3.167 -0.0516 -1.5551  0.6558
   67TYR    HD1  999   2.343   3.093   3.406 -0.1220  1.3171  2.0555
   67TYR    HD2 1000   1.973   2.993   3.209  0.2832 -0.8256  0.2409
   67TYR    HE1 1001   2.228   3.296   3.514 -1.0236  1.0492  0.2482
   67TYR    HE2 1002   1.864   3.191   3.328 -0.2946 -0.4689  0.4485
   67TYR     HH 1003   2.056   3.411   3.529  0.2509 -0.9147  0.1546
   68ARG      N 1004   2.131   2.802   3.579 -0.3473 -0.6737  0.0778
   68ARG     CA 1005   2.023   2.814   3.674 -0.3981  0.6334  0.5575
   68ARG      C 1006   2.013   2.956   3.725  0.0627 -0.3684 -1.3305
   68ARG      O 1007   2.118   3.015   3.762  0.2864  0.0090  0.3240
   68ARG     CB 1008   2.037   2.716   3.784 -0.4818  0.4668  0.0812
   68ARG     CG 1009   2.023   2.565   3.738 -0.0902  0.1303 -1.4209
   68ARG     CD 1010   2.029   2.484   3.865  1.0173  0.4541  0.3751
   68ARG     NE 1011   2.008   2.339   3.826 -0.0257 -0.2213 -0.1681
   68ARG     CZ 1012   2.021   2.229   3.887  0.6248  0.7355 -0.1824
   68ARG    NH1 1013   2.060   2.213   4.009 -0.3986 -0.5653 -0.0412
   68ARG    NH2 1014   1.988   2.115   3.833  0.8827  0.2725  0.4706
   68ARG      H 1015   2.222   2.835   3.610  0.0379 -0.1950 -1.3966
   68ARG     HA 1016   1.931   2.791   3.621  0.0911 -0.1583  0.0028
   68ARG    HB2 1017   2.141   2.728   3.816 -0.0414  1.0715 -1.3857
   68ARG    HB3 1018   1.966   2.738   3.864  0.1805 -2.2515  1.6655
   68ARG    HG2 1019   1.926   2.564   3.688 -0.5418  0.7005 -0.5982
   68ARG    HG3 1020   2.110   2.528   3.683  0.8699 -0.7298  0.4784
   68ARG    HD2 1021   2.111   2.493   3.937 -0.3315 -1.4499  2.4509
   68ARG    HD3 1022   1.936   2.500   3.919  0.6731 -2.0920  0.7855
   68ARG     HE 1023   1.973   2.334   3.732 -0.1440  0.3175 -0.1608
   68ARG   HH11 1024   2.055   2.124   4.056 -0.4611 -0.1725  0.7275
   68ARG   HH12 1025   2.109   2.290   4.053 -0.0589 -1.4015  1.1452
   68ARG   HH21 1026   1.976   2.038   3.897 -0.9303  1.0296  1.1834
   68ARG   HH22 1027   1.909   2.119   3.770  0.4725  0.5928  0.9851
   69ASP      N 1028   1.894   3.013   3.723  0.4790  0.3949  1.1836
   69ASP     CA 1029   1.853   3.147   3.758  0.7023 -0.0517  0.0381
   69ASP      C 1030   1.843   3.152   3.917 -0.3032 -0.0821 -0.1382
   69ASP      O 1031   1.779   3.064   3.974  0.3648  0.7120  0.4258
   69ASP     CB 1032   1.712   3.176   3.710 -0.4759  0.4015 -0.9732
   69ASP     CG 1033   1.654   3.318   3.730 -0.0640  0.4159 -0.1994
   69ASP    OD1 1034   1.726   3.406   3.778 -0.2438  0.3074  0.0296
   69ASP    OD2 1035   1.538   3.342   3.693  0.8559 -0.0327 -0.9437
   69ASP      H 1036   1.821   2.945   3.710  0.3128  0.8167 -0.6762
   69ASP     HA 1037   1.917   3.224   3.714 -0.5084  0.1011 -1.6407
   69ASP    HB2 1038   1.710   3.147   3.605 -0.2769  0.4733 -0.9978
   69ASP    HB3 1039   1.654   3.105   3.769  0.9596  0.7668  1.0999
   70LEU      N 1040   1.904   3.254   3.979 -0.4422 -0.0010  0.2409
   70LEU     CA 1041   1.883   3.276   4.118 -0.4052 -0.2657 -1.0218
   70LEU      C 1042   1.752   3.353   4.158 -0.2666  0.0469 -0.3379
   70LEU      O 1043   1.714   3.355   4.273 -0.0113 -0.0708 -0.2063
   70LEU     CB 1044   2.005   3.338   4.187  0.4349 -0.2331  1.1628
   70LEU     CG 1045   2.001   3.369   4.336  0.0184  0.2182  0.8013
   70LEU    CD1 1046   1.988   3.236   4.421 -0.2451 -1.2601  0.7390
   70LEU    CD2 1047   2.129   3.447   4.367 -0.2139  0.3899 -0.3864
   70LEU      H 1048   1.956   3.317   3.919 -0.7610  0.3970  0.3732
   70LEU     HA 1049   1.889   3.178   4.165 -0.3598 -0.3265 -1.1537
   70LEU    HB2 1050   2.088   3.276   4.154  0.1324 -0.7746  1.3929
   70LEU    HB3 1051   2.024   3.433   4.135 -0.5703 -0.4768  0.2797
   70LEU     HG 1052   1.922   3.440   4.359 -0.2286 -0.0441  0.7815
   70LEU   HD11 1053   2.075   3.182   4.382 -0.4507 -0.9868 -0.1381
   70LEU   HD12 1054   1.989   3.276   4.522 -0.8277  0.9409 -0.0249
   70LEU   HD13 1055   1.889   3.205   4.389 -0.4492 -0.0939  0.1333
   70LEU   HD21 1056   2.221   3.406   4.326 -0.2635 -0.5038  0.3194
   70LEU   HD22 1057   2.121   3.546   4.323 -0.4105 -0.3862 -2.2929
   70LEU   HD23 1058   2.131   3.453   4.476  0.3625 -1.0079 -0.2754
   71ARG      N 1059   1.693   3.418   4.060 -0.2093 -0.4635  0.6839
   71ARG     CA 1060   1.579   3.512   4.065 -0.1176  0.4448 -0.4239
   71ARG      C 1061   1.619   3.628   4.158 -0.1846 -0.5158 -0.5685
   71ARG      O 1062   1.534   3.674   4.237  0.1922 -1.2458  0.9641
   71ARG     CB 1063   1.450   3.438   4.116  0.1006  0.5505 -0.0846
   71ARG     CG 1064   1.396   3.335   4.021 -0.3542 -0.5614  0.3405
   71ARG     CD 1065   1.260   3.270   4.051  0.2026 -0.0495 -0.6418
   71ARG     NE 1066   1.153   3.370   4.044  0.6997  0.5071 -0.2788
   71ARG     CZ 1067   1.088   3.423   3.942 -0.0245  1.0159  0.3493
   71ARG    NH1 1068   1.003   3.517   3.954  0.3446 -0.1851 -0.6632
   71ARG    NH2 1069   1.099   3.376   3.819 -0.5580 -0.2978  0.0388
   71ARG      H 1070   1.730   3.402   3.968 -0.3652 -0.8193  0.6780
   71ARG     HA 1071   1.563   3.560   3.968  0.2167  1.7486  0.1247
   71ARG    HB2 1072   1.472   3.388   4.210  1.1565 -0.7971 -0.9682
   71ARG    HB3 1073   1.369   3.510   4.124 -0.3199  0.1936 -0.8546
   71ARG    HG2 1074   1.386   3.378   3.921  0.2515 -0.1606  0.4411
   71ARG    HG3 1075   1.471   3.256   4.014 -0.5396 -0.6838 -0.4889
   71ARG    HD2 1076   1.233   3.189   3.983  0.8394 -0.4593 -0.4239
   71ARG    HD3 1077   1.260   3.225   4.151  0.9407  0.0136 -0.6081
   71ARG     HE 1078   1.115   3.410   4.129 -0.1509 -0.1434 -0.3223
   71ARG   HH11 1079   0.962   3.572   3.880 -1.0847  0.6239  0.6015
   71ARG   HH12 1080   0.981   3.549   4.047  2.0722  0.5402 -0.4376
   71ARG   HH21 1081   1.025   3.386   3.751 -0.8870 -0.8685  0.2960
   71ARG   HH22 1082   1.155   3.294   3.798 -0.5996 -0.4454  0.4883
   72LYS      N 1083   1.737   3.678   4.145 -0.3770  0.0876  0.8354
   72LYS     CA 1084   1.796   3.794   4.218  0.3423 -0.4469  0.2958
   72LYS      C 1085   1.893   3.874   4.129  0.6743  0.4440 -0.5873
   72LYS      O 1086   1.989   3.822   4.072 -0.1921  0.2526  0.4522
   72LYS     CB 1087   1.863   3.749   4.348  0.2228  0.0076  0.0386
   72LYS     CG 1088   1.929   3.854   4.443  0.3904 -0.9914 -0.2015
   72LYS     CD 1089   1.832   3.958   4.517 -0.1649  1.4967  1.2186
   72LYS     CE 1090   1.731   3.892   4.609 -0.3516  1.0038  0.0319
   72LYS     NZ 1091   1.619   3.976   4.644 -0.1960 -0.1208  0.1793
   72LYS      H 1092   1.784   3.642   4.063 -0.2148 -0.1696  1.0390
   72LYS     HA 1093   1.715   3.866   4.231 -0.3319 -0.7277 -1.7227
   72LYS    HB2 1094   1.798   3.689   4.413  1.4186 -0.9289  0.4396
   72LYS    HB3 1095   1.944   3.680   4.328  0.3390 -0.5691  2.0366
   72LYS    HG2 1096   1.994   3.804   4.515 -0.3258 -0.7771  0.6247
   72LYS    HG3 1097   1.986   3.925   4.383 -1.0726  0.1209 -0.3847
   72LYS    HD2 1098   1.882   4.040   4.568 -0.5441  1.5450  1.5198
   72LYS    HD3 1099   1.781   4.002   4.431 -0.1297  0.0888  0.4167
   72LYS    HE2 1100   1.697   3.801   4.560  1.0667  0.0952  0.5996
   72LYS    HE3 1101   1.786   3.862   4.698 -0.2322 -0.4754 -0.4986
   72LYS    HZ1 1102   1.577   3.943   4.730 -0.5031  0.0386  0.0939
   72LYS    HZ2 1103   1.650   4.069   4.668 -0.2890 -0.3707  1.4054
   72LYS    HZ3 1104   1.551   3.982   4.570 -0.6941 -0.9318  0.5399
   73GLY      N 1105   1.875   4.007   4.126 -1.3670  1.0615 -0.3207
   73GLY     CA 1106   1.977   4.101   4.073  1.2766  0.3417  0.4278
   73GLY      C 1107   2.068   4.153   4.182 -0.2184  1.1023  1.1477
   73GLY      O 1108   2.053   4.135   4.303 -0.4170  0.3998 -0.1138
   73GLY      H 1109   1.815   4.040   4.200 -0.4046  1.9202  0.1355
   73GLY    HA2 1110   2.032   4.062   3.987  0.5379 -0.5671  0.3331
   73GLY    HA3 1111   1.918   4.186   4.039  0.5510  0.2283  1.3450
   74VAL      N 1112   2.154   4.242   4.132 -0.4837  0.2262  0.0188
   74VAL     CA 1113   2.244   4.330   4.213 -0.3892 -0.0685  0.0527
   74VAL      C 1114   2.303   4.445   4.129 -0.0036 -0.1665  0.1435
   74VAL      O 1115   2.331   4.442   4.008  0.0813  0.5299 -0.2378
   74VAL     CB 1116   2.360   4.242   4.276  1.4613 -0.1225  0.1708
   74VAL    CG1 1117   2.462   4.200   4.179 -0.6903  0.4062  0.0466
   74VAL    CG2 1118   2.423   4.321   4.389 -0.1935  0.8530  0.1914
   74VAL      H 1119   2.158   4.240   4.031 -0.8425 -0.5648  0.0013
   74VAL     HA 1120   2.171   4.371   4.283 -2.0508  1.3677 -2.1985
   74VAL     HB 1121   2.308   4.160   4.324 -0.5119  0.9799  0.1599
   74VAL   HG11 1122   2.519   4.284   4.140 -0.3045  0.1921  0.1373
   74VAL   HG12 1123   2.535   4.144   4.237 -0.7393  0.4928  0.1910
   74VAL   HG13 1124   2.426   4.133   4.100  0.1980  1.0024 -0.9214
   74VAL   HG21 1125   2.355   4.332   4.473  0.5680 -0.7004  1.1205
   74VAL   HG22 1126   2.504   4.260   4.431 -0.6351 -0.6739 -0.9719
   74VAL   HG23 1127   2.458   4.420   4.360  0.1994  0.7943  0.4451
   75TYR      N 1128   2.320   4.562   4.189  0.3282  0.2369  0.0580
   75TYR     CA 1129   2.393   4.679   4.139 -0.5367  0.0572  0.0546
   75TYR      C 1130   2.518   4.700   4.228  0.2849 -0.5566 -0.1492
   75TYR      O 1131   2.510   4.689   4.348  0.2480  0.4628 -0.2424
   75TYR     CB 1132   2.297   4.793   4.132  0.8054 -1.0137  0.1179
   75TYR     CG 1133   2.363   4.924   4.103  0.9685  0.4522  0.3071
   75TYR    CD1 1134   2.412   4.947   3.977  0.8720  0.4485 -0.4843
   75TYR    CD2 1135   2.390   5.010   4.211  0.4633  0.2569 -0.0373
   75TYR    CE1 1136   2.491   5.055   3.956  0.2359 -1.1885  0.3717
   75TYR    CE2 1137   2.455   5.135   4.183 -0.5148  0.1001 -0.0602
   75TYR     CZ 1138   2.504   5.154   4.049 -0.3275  0.0381 -0.2663
   75TYR     OH 1139   2.578   5.260   4.018 -0.3851  0.2775 -0.4439
   75TYR      H 1140   2.283   4.573   4.282  0.7055  0.2456  0.2117
   75TYR     HA 1141   2.431   4.658   4.038 -0.5566  1.0573 -0.1868
   75TYR    HB2 1142   2.230   4.786   4.045  1.1832  1.1513 -0.4507
   75TYR    HB3 1143   2.231   4.785   4.218  0.0300 -0.2359 -0.3648
   75TYR    HD1 1144   2.404   4.880   3.892 -1.2000  0.1976 -0.2126
   75TYR    HD2 1145   2.348   4.991   4.308  0.6944 -0.9733 -0.1488
   75TYR    HE1 1146   2.541   5.068   3.861 -0.1373 -0.4209  0.2613
   75TYR    HE2 1147   2.463   5.210   4.261  0.3454  0.4540 -0.4599
   75TYR     HH 1148   2.607   5.322   4.085  0.4141  0.1298 -0.6388
   76VAL      N 1149   2.629   4.730   4.163  0.4912  0.2885 -0.2998
   76VAL     CA 1150   2.760   4.729   4.226  0.4259  0.3013  0.1788
   76VAL      C 1151   2.836   4.852   4.184  0.0986 -0.4692  0.0106
   76VAL      O 1152   2.895   4.874   4.079 -0.5983  0.7440  0.7097
   76VAL     CB 1153   2.833   4.603   4.192  0.1220  0.3932  0.3483
   76VAL    CG1 1154   2.964   4.597   4.269 -0.6240 -0.5019  0.3943
   76VAL    CG2 1155   2.766   4.468   4.221 -0.4855  0.4938 -0.0187
   76VAL      H 1156   2.626   4.742   4.063  1.1196 -0.2468 -0.3941
   76VAL     HA 1157   2.751   4.727   4.334 -1.3840 -0.3169  0.0782
   76VAL     HB 1158   2.849   4.614   4.085  0.0902 -1.4491  0.0853
   76VAL   HG11 1159   2.957   4.595   4.377 -0.4740 -0.1563  0.4140
   76VAL   HG12 1160   3.008   4.503   4.235 -1.2794 -0.7817  0.2824
   76VAL   HG13 1161   3.029   4.675   4.231 -0.7985 -0.8421 -0.6836
   76VAL   HG21 1162   2.818   4.387   4.170  0.1878 -0.5628  2.1016
   76VAL   HG22 1163   2.778   4.438   4.325  0.4247 -0.8617 -0.4580
   76VAL   HG23 1164   2.662   4.478   4.192 -0.3320  0.5007 -0.5958
   77PRO      N 1165   2.817   4.960   4.263  0.1827 -0.0406 -0.1833
   77PRO     CA 1166   2.878   5.100   4.239  0.2107 -0.0852  0.2405
   77PRO      C 1167   3.027   5.100   4.287  0.2598 -0.2023  0.1979
   77PRO      O 1168   3.056   5.056   4.396 -0.4113 -0.3899 -0.0692
   77PRO     CB 1169   2.784   5.194   4.321  0.3988  0.0846 -0.4870
   77PRO     CG 1170   2.725   5.106   4.438 -1.1030 -0.1163  0.4089
   77PRO     CD 1171   2.724   4.967   4.378  1.0164 -0.8326 -0.5478
   77PRO     HA 1172   2.887   5.126   4.133  0.7360 -0.3529  0.2137
   77PRO    HB2 1173   2.829   5.285   4.361  0.6078 -0.5701  0.8592
   77PRO    HB3 1174   2.699   5.227   4.260 -0.3515  0.8525  0.8711
   77PRO    HG2 1175   2.804   5.098   4.513 -0.0897 -0.1970 -0.6166
   77PRO    HG3 1176   2.626   5.134   4.474 -0.9246  0.7937  0.2375
   77PRO    HD2 1177   2.736   4.899   4.462 -1.8145  1.0805  1.8106
   77PRO    HD3 1178   2.630   4.938   4.332  1.6464 -1.7721 -1.3247
   78TYR      N 1179   3.116   5.160   4.201  0.0125  0.0756 -0.0843
   78TYR     CA 1180   3.253   5.172   4.213 -0.7454  0.6064 -0.1774
   78TYR      C 1181   3.296   5.322   4.206  0.2889 -0.4597  0.1697
   78TYR      O 1182   3.207   5.408   4.185 -0.1742  0.2033 -0.1253
   78TYR     CB 1183   3.329   5.079   4.108  1.2993 -1.3659 -0.5320
   78TYR     CG 1184   3.318   4.934   4.136 -0.1905  0.9335 -0.8376
   78TYR    CD1 1185   3.400   4.867   4.246 -0.0902 -0.1270  0.9617
   78TYR    CD2 1186   3.232   4.856   4.058 -0.5066 -0.5721 -0.2916
   78TYR    CE1 1187   3.397   4.724   4.262 -0.2763 -0.8939  0.3548
   78TYR    CE2 1188   3.227   4.714   4.085  0.6907 -0.4840 -0.0853
   78TYR     CZ 1189   3.315   4.650   4.175 -0.0930 -0.7335 -0.2184
   78TYR     OH 1190   3.308   4.517   4.198  0.0662  0.0192 -0.2987
   78TYR      H 1191   3.084   5.189   4.110 -0.5012 -0.3184 -0.0384
   78TYR     HA 1192   3.287   5.145   4.313  0.1855 -0.5763 -0.7546
   78TYR    HB2 1193   3.284   5.098   4.010 -1.0363 -0.7748  0.4949
   78TYR    HB3 1194   3.430   5.117   4.112  1.0057 -0.6146  0.5580
   78TYR    HD1 1195   3.472   4.927   4.300  0.5752  0.5772 -0.5703
   78TYR    HD2 1196   3.175   4.896   3.975 -0.0821 -0.5499 -0.5820
   78TYR    HE1 1197   3.462   4.676   4.333 -0.4547 -0.0877  1.1000
   78TYR    HE2 1198   3.161   4.657   4.021  0.2031 -0.4949  0.4228
   78TYR     HH 1199   3.315   4.501   4.292  0.7839  0.0962 -0.3290
   79THR      N 1200   3.420   5.357   4.235 -0.2318  0.0035  0.4813
   79THR     CA 1201   3.462   5.495   4.265  0.5451 -0.1607  0.3623
   79THR      C 1202   3.459   5.581   4.146 -0.2979  0.4313  0.1082
   79THR      O 1203   3.426   5.698   4.163 -0.0491 -0.0076 -0.6066
   79THR     CB 1204   3.593   5.497   4.336 -0.8507  0.5267 -0.2401
   79THR    OG1 1205   3.564   5.444   4.464  0.2104 -0.6435  0.0631
   79THR    CG2 1206   3.665   5.628   4.360 -0.0698  0.1801 -0.3244
   79THR      H 1207   3.492   5.287   4.243  0.3372  0.4891 -0.2102
   79THR     HA 1208   3.389   5.532   4.338 -0.0461 -1.6249  0.5833
   79THR     HB 1209   3.663   5.435   4.280  0.3687  2.0052 -0.5011
   79THR    HG1 1210   3.525   5.358   4.451 -1.2261 -0.0670  0.2497
   79THR   HG21 1211   3.689   5.688   4.272  1.8024 -1.2385 -0.9199
   79THR   HG22 1212   3.605   5.686   4.430  0.8826  0.2465  0.4812
   79THR   HG23 1213   3.760   5.620   4.413 -0.9890 -0.3774  1.4043
   80GLN      N 1214   3.498   5.522   4.031  0.1478 -0.4313  0.5725
   80GLN     CA 1215   3.492   5.592   3.899  1.0993  0.4678 -0.0625
   80GLN      C 1216   3.409   5.524   3.785 -0.1789  0.8039  0.1889
   80GLN      O 1217   3.403   5.569   3.668 -0.4419 -0.5228 -0.1342
   80GLN     CB 1218   3.635   5.597   3.836 -0.5930 -0.3672 -0.5186
   80GLN     CG 1219   3.731   5.668   3.925 -0.0117 -0.5347  0.3757
   80GLN     CD 1220   3.860   5.707   3.851  0.1081  0.4256 -0.4177
   80GLN    OE1 1221   3.920   5.632   3.780 -0.3161  0.2222  0.1386
   80GLN    NE2 1222   3.906   5.824   3.874  0.3939  0.6832 -0.0249
   80GLN      H 1223   3.539   5.430   4.036 -0.0168 -0.5185  0.3382
   80GLN     HA 1224   3.442   5.688   3.912 -0.5554 -0.4179  0.8012
   80GLN    HB2 1225   3.677   5.499   3.813  0.3996 -0.0643 -0.1005
   80GLN    HB3 1226   3.630   5.653   3.742 -0.6443 -1.3270 -1.1077
   80GLN    HG2 1227   3.687   5.759   3.966  1.6655  0.4213  0.2574
   80GLN    HG3 1228   3.758   5.599   4.005 -0.6066 -1.1881  0.0369
   80GLN   HE21 1229   3.998   5.839   3.836  1.0108 -0.9647  0.6414
   80GLN   HE22 1230   3.871   5.886   3.946  0.6999  0.3923  0.3855
   81GLY      N 1231   3.348   5.406   3.815 -0.1863 -0.3685 -0.5595
   81GLY     CA 1232   3.259   5.313   3.739  0.3010 -0.3425  0.0967
   81GLY      C 1233   3.145   5.253   3.814 -0.0611 -0.2945  0.6336
   81GLY      O 1234   3.126   5.267   3.929  0.1357 -0.0959 -0.3724
   81GLY      H 1235   3.364   5.374   3.909 -1.1185 -0.3602 -0.3773
   81GLY    HA2 1236   3.229   5.370   3.651  2.4531 -0.8610 -1.1208
   81GLY    HA3 1237   3.321   5.228   3.711  1.8717  0.6711  0.2701
   82LYS      N 1238   3.062   5.187   3.739  0.1207 -0.6372  0.6242
   82LYS     CA 1239   2.940   5.107   3.786 -1.1874 -0.1313  0.6943
   82LYS      C 1240   2.893   4.992   3.691 -0.4709  0.1988 -0.1895
   82LYS      O 1241   2.893   5.010   3.568 -0.7108 -0.3590 -0.0696
   82LYS     CB 1242   2.830   5.205   3.811  0.2959 -0.4188 -0.1776
   82LYS     CG 1243   2.783   5.289   3.691 -0.1241  0.3754  0.5803
   82LYS     CD 1244   2.668   5.385   3.712  0.0107 -0.2988 -0.4180
   82LYS     CE 1245   2.684   5.488   3.833  0.7263  0.5170  0.2077
   82LYS     NZ 1246   2.565   5.582   3.834 -0.5875  0.2180 -0.3500
   82LYS      H 1247   3.074   5.179   3.639 -0.2014 -2.2055  0.6570
   82LYS     HA 1248   2.969   5.056   3.878  0.3152 -1.6761 -0.5109
   82LYS    HB2 1249   2.744   5.157   3.857  0.2295  0.0141  0.1682
   82LYS    HB3 1250   2.862   5.271   3.891 -0.9128  0.0722 -0.0557
   82LYS    HG2 1251   2.864   5.357   3.665  1.0399 -0.5086  1.6795
   82LYS    HG3 1252   2.760   5.231   3.602  1.3548  1.0361 -0.3118
   82LYS    HD2 1253   2.658   5.454   3.628 -0.4681  0.4515  0.2213
   82LYS    HD3 1254   2.582   5.322   3.731  0.0229  0.0918  1.2397
   82LYS    HE2 1255   2.675   5.434   3.927  0.1590 -0.4204 -0.3462
   82LYS    HE3 1256   2.777   5.545   3.827  0.3517  1.0739 -1.4972
   82LYS    HZ1 1257   2.567   5.648   3.910 -0.9592 -1.1218  0.9362
   82LYS    HZ2 1258   2.563   5.627   3.744  0.5149 -0.4786 -0.7723
   82LYS    HZ3 1259   2.473   5.540   3.839 -0.3316 -0.4011 -0.5973
   83TRP      N 1260   2.844   4.887   3.748 -0.1634  1.0481 -0.5051
   83TRP     CA 1261   2.770   4.786   3.677  0.6920  0.0375 -0.0914
   83TRP      C 1262   2.642   4.739   3.748  0.8027  0.6170  0.0582
   83TRP      O 1263   2.636   4.744   3.868  0.2609  0.1577  0.7102
   83TRP     CB 1264   2.860   4.663   3.636  0.1013 -0.3502 -0.2815
   83TRP     CG 1265   2.899   4.563   3.738 -0.1704 -0.1723  0.2109
   83TRP    CD1 1266   3.033   4.543   3.768 -0.2272 -0.6501  0.8921
   83TRP    CD2 1267   2.829   4.464   3.812 -0.3862  0.5981 -0.5896
   83TRP    NE1 1268   3.043   4.433   3.856  0.0920 -1.1974  0.2495
   83TRP    CE2 1269   2.925   4.383   3.881  0.4770  0.4450  0.4969
   83TRP    CE3 1270   2.700   4.408   3.817 -0.7440 -0.4019  0.4120
   83TRP    CZ2 1271   2.886   4.266   3.949 -0.2831  0.1651 -0.8927
   83TRP    CZ3 1272   2.655   4.295   3.879 -0.3632  0.9823 -0.3345
   83TRP    CH2 1273   2.757   4.217   3.942  0.7853  0.0175  0.5724
   83TRP      H 1274   2.832   4.888   3.848  0.3883 -0.0072 -0.4040
   83TRP     HA 1275   2.733   4.833   3.586 -0.2227  0.4941  0.4767
   83TRP    HB2 1276   2.797   4.614   3.562 -0.5092  0.2003 -0.1397
   83TRP    HB3 1277   2.954   4.696   3.591  0.2604  0.5479  0.6275
   83TRP    HD1 1278   3.114   4.608   3.741 -1.0955  0.5779  1.0973
   83TRP    HE1 1279   3.132   4.409   3.898  0.3439  0.5716  0.9380
   83TRP    HE3 1280   2.633   4.464   3.753 -0.8058  0.0126  0.8292
   83TRP    HZ2 1281   2.959   4.205   4.000 -0.7498  0.2775 -0.0500
   83TRP    HZ3 1282   2.553   4.262   3.872  0.2843 -1.2946 -0.6272
   83TRP    HH2 1283   2.728   4.118   3.975 -0.8167  0.0016 -0.6325
   84GLU      N 1284   2.543   4.686   3.667 -1.0400  0.2598  0.0579
   84GLU     CA 1285   2.428   4.614   3.716  0.2711  0.2308  0.1288
   84GLU      C 1286   2.416   4.481   3.631 -0.5558 -0.6596 -0.5564
   84GLU      O 1287   2.452   4.483   3.514  0.2233 -0.4327 -0.1303
   84GLU     CB 1288   2.294   4.697   3.694  0.7171  0.0440 -0.5858
   84GLU     CG 1289   2.164   4.630   3.740  0.6139 -0.2584  0.7757
   84GLU     CD 1290   2.050   4.742   3.756  0.4500  0.9065 -0.8759
   84GLU    OE1 1291   1.965   4.723   3.854 -0.5619 -0.3556  0.8605
   84GLU    OE2 1292   2.058   4.840   3.682 -0.5457  0.1426  0.5037
   84GLU      H 1293   2.558   4.690   3.568 -0.1167  1.7986  0.1952
   84GLU     HA 1294   2.443   4.587   3.821 -0.8105  1.9036  0.7911
   84GLU    HB2 1295   2.305   4.790   3.750  0.7059  0.0922 -0.6634
   84GLU    HB3 1296   2.280   4.726   3.590  1.2908 -0.5767 -0.8542
   84GLU    HG2 1297   2.139   4.556   3.664  0.4231  0.3782  0.1966
   84GLU    HG3 1298   2.169   4.571   3.831  0.1519 -0.7682  0.4802
   85GLY      N 1299   2.369   4.374   3.694 -0.2013  0.3857  0.2859
   85GLY     CA 1300   2.341   4.253   3.621  0.5030  0.3516  0.0914
   85GLY      C 1301   2.256   4.147   3.701 -0.4393 -0.3252  0.3999
   85GLY      O 1302   2.215   4.176   3.814  0.3332 -0.7590 -0.2507
   85GLY      H 1303   2.347   4.378   3.792  0.1726 -0.6974  0.4417
   85GLY    HA2 1304   2.296   4.270   3.523  0.4386  0.1729  0.0894
   85GLY    HA3 1305   2.429   4.192   3.600 -0.9427 -1.5161 -1.4029
   86GLU      N 1306   2.235   4.025   3.645  0.1854  0.0100  0.2493
   86GLU     CA 1307   2.146   3.929   3.705  0.1203  0.5657 -0.2044
   86GLU      C 1308   2.234   3.813   3.763 -0.9423  0.4383  1.0630
   86GLU      O 1309   2.334   3.776   3.700  0.3353  0.1748 -0.4560
   86GLU     CB 1310   2.041   3.876   3.605 -0.2129  0.6653  0.1952
   86GLU     CG 1311   1.975   3.995   3.525 -1.1606  1.0171 -0.7805
   86GLU     CD 1312   1.861   3.947   3.439 -0.8537  0.2933 -0.0388
   86GLU    OE1 1313   1.764   4.022   3.443  0.2293 -0.7456  0.2027
   86GLU    OE2 1314   1.856   3.827   3.398 -0.3925 -0.3155  0.4674
   86GLU      H 1315   2.269   3.995   3.554 -1.5895 -0.5778 -0.3005
   86GLU     HA 1316   2.090   3.969   3.789 -0.6293  0.3127 -0.5669
   86GLU    HB2 1317   2.091   3.809   3.535 -1.5628 -0.0884 -0.1122
   86GLU    HB3 1318   1.972   3.813   3.661 -0.5240  0.8945  0.0752
   86GLU    HG2 1319   1.945   4.076   3.591 -1.4349  0.5088 -0.2753
   86GLU    HG3 1320   2.057   4.029   3.462  0.7326 -1.3067  0.1253
   87LEU      N 1321   2.203   3.752   3.874  1.1486  0.6503  0.3433
   87LEU     CA 1322   2.277   3.648   3.950 -0.8686 -0.2560  0.5331
   87LEU      C 1323   2.225   3.507   3.915  0.3440 -0.0555 -0.7927
   87LEU      O 1324   2.102   3.491   3.890 -0.7541 -0.4114 -0.2788
   87LEU     CB 1325   2.274   3.671   4.100  0.4300 -0.7342 -0.2897
   87LEU     CG 1326   2.324   3.815   4.143 -0.1132 -0.3663  0.1630
   87LEU    CD1 1327   2.342   3.806   4.295  0.7311  0.1746  0.6605
   87LEU    CD2 1328   2.466   3.838   4.095 -0.4887 -0.0367  0.8268
   87LEU      H 1329   2.114   3.778   3.914  0.8749  0.2817 -0.0061
   87LEU     HA 1330   2.378   3.650   3.911 -0.9549  0.2632  0.3264
   87LEU    HB2 1331   2.173   3.661   4.140 -0.4551  1.0349 -1.7953
   87LEU    HB3 1332   2.344   3.598   4.140  1.7065  0.5902  0.0603
   87LEU     HG 1333   2.261   3.897   4.109  0.6330  0.7706  1.3796
   87LEU   HD11 1334   2.420   3.735   4.323  1.5689 -0.2702 -2.1902
   87LEU   HD12 1335   2.370   3.907   4.326  0.0626  0.7265 -0.4062
   87LEU   HD13 1336   2.252   3.767   4.344  0.2587  0.2163 -0.1467
   87LEU   HD21 1337   2.496   3.933   4.138 -0.6178  0.3852  0.0352
   87LEU   HD22 1338   2.532   3.754   4.114 -0.0342 -0.0216 -0.4823
   87LEU   HD23 1339   2.460   3.856   3.987 -1.0968 -1.3220  0.6080
   88GLY      N 1340   2.318   3.411   3.905  0.0743  0.3470 -0.2638
   88GLY     CA 1341   2.277   3.266   3.893 -1.1279  0.3732 -0.2054
   88GLY      C 1342   2.402   3.179   3.907  0.2817  0.8682  0.5340
   88GLY      O 1343   2.511   3.223   3.931 -0.4387 -0.3490 -0.0364
   88GLY      H 1344   2.417   3.431   3.908  0.0152  0.7132 -0.6130
   88GLY    HA2 1345   2.214   3.238   3.978  0.7239 -0.8269  0.9030
   88GLY    HA3 1346   2.230   3.250   3.796  0.7081 -0.4124 -1.0461
   89THR      N 1347   2.378   3.051   3.888  0.5079  0.5117  0.5200
   89THR     CA 1348   2.481   2.945   3.887 -0.3496  1.0050 -1.1929
   89THR      C 1349   2.505   2.873   3.747  0.3928 -0.4271 -1.1300
   89THR      O 1350   2.409   2.851   3.673 -0.2683 -0.0305 -0.2666
   89THR     CB 1351   2.463   2.842   4.012  0.1655 -0.4296  0.4103
   89THR    OG1 1352   2.354   2.748   3.987  0.0378 -0.0951  0.0661
   89THR    CG2 1353   2.433   2.907   4.146  0.4855 -0.6001  0.2070
   89THR      H 1354   2.284   3.033   3.854  0.9357  1.2672 -1.3372
   89THR     HA 1355   2.581   2.982   3.911  0.3032 -1.3621  0.5097
   89THR     HB 1356   2.554   2.781   4.009  0.0234 -0.6494 -0.9589
   89THR    HG1 1357   2.322   2.721   4.074 -1.3987  0.1818 -0.3287
   89THR   HG21 1358   2.453   2.838   4.227 -0.7873  0.2548  1.3377
   89THR   HG22 1359   2.492   2.999   4.147 -0.1793 -0.1531  0.2607
   89THR   HG23 1360   2.330   2.944   4.142  0.4735 -0.6743 -0.6624
   90ASP      N 1361   2.625   2.845   3.715 -0.2939  0.1723  0.0316
   90ASP     CA 1362   2.654   2.771   3.588 -0.0310  0.6811 -0.5818
   90ASP      C 1363   2.791   2.698   3.602 -0.0352 -1.1431  0.0467
   90ASP      O 1364   2.874   2.741   3.685  0.3620 -0.5371  0.3488
   90ASP     CB 1365   2.636   2.858   3.461 -0.1036 -0.3925  0.0532
   90ASP     CG 1366   2.600   2.787   3.328  0.3788  0.2620 -0.8514
   90ASP    OD1 1367   2.586   2.661   3.326 -0.2190  0.4028  0.3922
   90ASP    OD2 1368   2.590   2.856   3.228 -0.5995 -0.2487  0.2293
   90ASP      H 1369   2.698   2.880   3.776 -0.6414  0.7470  0.1274
   90ASP     HA 1370   2.585   2.689   3.567  1.1874 -0.2545 -1.2425
   90ASP    HB2 1371   2.561   2.936   3.474  0.0616 -0.1824 -0.2506
   90ASP    HB3 1372   2.735   2.900   3.447 -0.5309  0.5078 -0.4600
   91LEU      N 1373   2.811   2.596   3.519 -0.1045  0.6343  0.0435
   91LEU     CA 1374   2.929   2.520   3.515 -1.6204 -0.3257  0.3130
   91LEU      C 1375   3.045   2.606   3.454 -0.3362 -0.7055  0.3088
   91LEU      O 1376   3.027   2.664   3.348  0.1194 -0.0155  0.6284
   91LEU     CB 1377   2.914   2.386   3.442 -0.5327  0.1857 -0.3257
   91LEU     CG 1378   2.829   2.278   3.506 -0.2240 -0.1812  0.3727
   91LEU    CD1 1379   2.832   2.157   3.415  0.7125  0.0361  0.4782
   91LEU    CD2 1380   2.882   2.230   3.645 -0.8990  0.4154 -1.0146
   91LEU      H 1381   2.739   2.586   3.448  0.8639 -0.8227 -0.8383
   91LEU     HA 1382   2.951   2.492   3.619  1.1888 -0.1646 -0.0606
   91LEU    HB2 1383   2.878   2.396   3.339 -2.3814 -1.1261  0.0989
   91LEU    HB3 1384   3.016   2.348   3.435 -0.5594  0.1685 -0.6937
   91LEU     HG 1385   2.727   2.316   3.508  0.0975  0.8242 -0.5162
   91LEU   HD11 1386   2.930   2.112   3.399  0.7909  0.3131  0.1497
   91LEU   HD12 1387   2.764   2.082   3.455  0.4659 -0.3768 -0.6358
   91LEU   HD13 1388   2.799   2.187   3.315  0.4549 -1.4662  0.0633
   91LEU   HD21 1389   2.935   2.313   3.692 -1.7170  0.5885 -0.3347
   91LEU   HD22 1390   2.812   2.194   3.720  0.0304 -0.6729 -0.6196
   91LEU   HD23 1391   2.951   2.147   3.630 -1.4748 -0.1309 -0.7332
   92VAL      N 1392   3.161   2.608   3.515  0.6392 -0.6346 -1.1195
   92VAL     CA 1393   3.275   2.695   3.474 -0.3525 -0.7596 -0.0655
   92VAL      C 1394   3.416   2.632   3.491 -0.1973  0.1057 -0.3772
   92VAL      O 1395   3.441   2.563   3.595 -0.5436  0.1396  0.7381
   92VAL     CB 1396   3.259   2.836   3.538 -0.2444 -0.1332 -0.1742
   92VAL    CG1 1397   3.387   2.923   3.521  0.2768 -0.0408 -0.1924
   92VAL    CG2 1398   3.145   2.920   3.492  0.8467 -0.0633 -0.0220
   92VAL      H 1399   3.168   2.559   3.604  0.7632  0.6576 -0.3726
   92VAL     HA 1400   3.276   2.713   3.366  1.2635 -1.3011 -0.1991
   92VAL     HB 1401   3.254   2.833   3.646  0.3944  1.9889  0.0152
   92VAL   HG11 1402   3.407   2.933   3.414  0.1402 -0.0691 -0.2213
   92VAL   HG12 1403   3.378   3.023   3.561 -1.2472 -0.5316  0.8317
   92VAL   HG13 1404   3.474   2.876   3.567  0.0577  0.9813  1.4030
   92VAL   HG21 1405   3.052   2.871   3.521  1.8134 -1.0350  1.8420
   92VAL   HG22 1406   3.149   3.024   3.525 -1.7616  0.4259 -0.7512
   92VAL   HG23 1407   3.144   2.927   3.384 -0.2237  1.0313  0.0068
   93SER      N 1408   3.508   2.660   3.390 -0.6390  0.1290 -0.2262
   93SER     CA 1409   3.649   2.603   3.382  0.7001 -0.8319 -0.2294
   93SER      C 1410   3.744   2.697   3.308 -0.7541  1.3335 -0.3720
   93SER      O 1411   3.706   2.784   3.231 -0.1040  0.4860  0.2747
   93SER     CB 1412   3.639   2.466   3.314  0.1347 -0.3596 -0.2326
   93SER     OG 1413   3.767   2.404   3.309  0.3954  0.2898 -0.3623
   93SER      H 1414   3.488   2.737   3.328  0.0435  0.6949  0.2281
   93SER     HA 1415   3.680   2.590   3.485  0.7287  0.3142 -0.0628
   93SER    HB2 1416   3.566   2.399   3.360 -1.4171  0.5231 -1.2023
   93SER    HB3 1417   3.601   2.473   3.212  0.5047  0.1723 -0.3446
   93SER     HG 1418   3.793   2.363   3.227  0.9785 -0.5470  0.2049
   94ILE      N 1419   3.875   2.667   3.326  0.8264 -0.6700  0.0323
   94ILE     CA 1420   3.991   2.730   3.272  0.0180 -0.5211 -0.1437
   94ILE      C 1421   4.065   2.622   3.186 -0.5235  0.0312  0.0246
   94ILE      O 1422   4.112   2.520   3.247 -0.0748 -0.7513 -0.0804
   94ILE     CB 1423   4.091   2.787   3.381  0.3550  0.1172 -0.2209
   94ILE    CG1 1424   4.024   2.889   3.482 -0.3053 -0.3768 -0.1572
   94ILE    CG2 1425   4.200   2.860   3.304  0.1672 -0.1208  0.1141
   94ILE    CD1 1426   4.097   2.928   3.615 -0.3189  0.5076  0.6089
   94ILE      H 1427   3.884   2.582   3.380 -1.8328 -0.0243  1.9170
   94ILE     HA 1428   3.959   2.815   3.212  0.3690  0.3525  0.8308
   94ILE     HB 1429   4.120   2.699   3.438 -0.9367 -0.1835  0.0378
   94ILE   HG12 1430   3.982   2.979   3.437 -0.5916 -0.5737 -0.2869
   94ILE   HG13 1431   3.931   2.846   3.519 -0.6860  0.8398  0.4013
   94ILE   HG21 1432   4.261   2.794   3.242  0.2860  1.1799 -1.2531
   94ILE   HG22 1433   4.147   2.936   3.247 -0.6555 -0.3215  0.5690
   94ILE   HG23 1434   4.265   2.915   3.373  0.1113 -0.3890  0.3871
   94ILE   HD11 1435   4.179   2.994   3.587  0.1201 -0.6701 -1.2661
   94ILE   HD12 1436   4.027   2.972   3.686 -0.9401  0.6780 -0.0804
   94ILE   HD13 1437   4.152   2.844   3.658  0.2060  0.7607  0.4412
   95PRO      N 1438   4.074   2.632   3.051 -0.2791 -0.8121 -0.3699
   95PRO     CA 1439   4.142   2.538   2.958  0.0109 -0.1466  0.2333
   95PRO      C 1440   4.303   2.528   2.963  0.8722 -0.6210 -0.7231
   95PRO      O 1441   4.359   2.432   2.912 -0.2038  0.5454 -0.0294
   95PRO     CB 1442   4.086   2.583   2.819  0.0715 -0.3683 -1.0129
   95PRO     CG 1443   3.950   2.651   2.849 -0.5759 -0.0972  0.5156
   95PRO     CD 1444   3.992   2.730   2.968 -0.4885  0.3634 -0.2531
   95PRO     HA 1445   4.100   2.440   2.981 -0.0711 -0.2256 -0.2237
   95PRO    HB2 1446   4.144   2.662   2.773 -1.2725  1.5036  0.1960
   95PRO    HB3 1447   4.081   2.495   2.755 -0.3534 -0.8516 -0.3490
   95PRO    HG2 1448   3.922   2.719   2.768 -0.8020 -1.7453 -0.9077
   95PRO    HG3 1449   3.873   2.579   2.876 -0.7579  0.3284  1.1874
   95PRO    HD2 1450   4.057   2.814   2.943  1.0499 -0.3561  0.9822
   95PRO    HD3 1451   3.900   2.758   3.020 -0.4907 -0.4833  0.2442
   96HIS      N 1452   4.366   2.638   3.015  0.3604  0.8970 -0.2734
   96HIS     CA 1453   4.507   2.643   3.053  0.2600 -0.1080 -0.1751
   96HIS      C 1454   4.523   2.655   3.210  0.4578 -0.1656 -0.2682
   96HIS      O 1455   4.594   2.740   3.261 -0.2263  0.8312  0.6390
   96HIS     CB 1456   4.583   2.744   2.970 -0.0062  0.0657 -0.1014
   96HIS     CG 1457   4.571   2.708   2.823  0.7649 -0.4234  0.6595
   96HIS    ND1 1458   4.632   2.605   2.753 -0.6219 -0.2212  0.4002
   96HIS    CD2 1459   4.476   2.768   2.739  0.0204  0.8050 -0.2191
   96HIS    CE1 1460   4.585   2.615   2.621  0.3412  0.5032 -0.2288
   96HIS    NE2 1461   4.487   2.707   2.616  0.3133  0.1146  0.8546
   96HIS      H 1462   4.303   2.713   3.041 -0.7285  0.1298 -0.5479
   96HIS     HA 1463   4.546   2.549   3.015  0.9421  0.2386 -0.3555
   96HIS    HB2 1464   4.537   2.840   2.992  0.3451  0.3258 -0.4875
   96HIS    HB3 1465   4.686   2.737   3.005 -0.0675 -0.8420 -0.0555
   96HIS    HD1 1466   4.678   2.523   2.788 -0.5367 -0.6597 -0.6628
   96HIS    HD2 1467   4.397   2.835   2.767 -0.3704 -0.0916  0.9973
   96HIS    HE1 1468   4.608   2.539   2.548  0.5159  0.2466  0.0890
   96HIS    HE2 1469   4.424   2.718   2.539  1.2053  0.3922  0.1294
   97GLY      N 1470   4.437   2.585   3.284 -0.4171  0.7996  0.1027
   97GLY     CA 1471   4.422   2.586   3.431  0.0576  0.6254 -1.0998
   97GLY      C 1472   4.435   2.436   3.498 -0.0856 -1.3462  0.4581
   97GLY      O 1473   4.498   2.349   3.435 -0.8105 -0.2920 -0.0285
   97GLY      H 1474   4.391   2.515   3.228  0.6823  0.6006 -0.6212
   97GLY    HA2 1475   4.497   2.645   3.484 -0.7736  0.2376  0.6591
   97GLY    HA3 1476   4.321   2.626   3.442 -0.0349  0.0991  0.2613
   98PRO      N 1477   4.369   2.414   3.603  0.6508  0.9283 -1.0670
   98PRO     CA 1478   4.372   2.285   3.677  0.2583  0.2472  1.2700
   98PRO      C 1479   4.307   2.167   3.602 -0.5495 -0.1928 -0.0606
   98PRO      O 1480   4.330   2.054   3.649  0.2486  0.1022 -0.2064
   98PRO     CB 1481   4.295   2.315   3.803  0.7300 -0.0571 -0.7974
   98PRO     CG 1482   4.179   2.420   3.778  0.1365 -1.0279  0.0386
   98PRO     CD 1483   4.267   2.498   3.670 -0.5795 -0.1398  0.6191
   98PRO     HA 1484   4.474   2.257   3.703  0.9457  0.3660 -0.9314
   98PRO    HB2 1485   4.244   2.226   3.841 -0.3835  0.6784 -0.4922
   98PRO    HB3 1486   4.362   2.358   3.876  0.8968 -0.6008 -0.6167
   98PRO    HG2 1487   4.088   2.379   3.734 -0.8132 -0.1266  1.0473
   98PRO    HG3 1488   4.168   2.487   3.863 -0.5869  0.1387 -0.9012
   98PRO    HD2 1489   4.201   2.535   3.591 -0.2554  0.1393  0.4748
   98PRO    HD3 1490   4.324   2.585   3.704  0.7150 -0.0138 -1.5516
   99ASN      N 1491   4.251   2.177   3.482 -0.1904 -0.5031  0.4916
   99ASN     CA 1492   4.172   2.088   3.398 -0.9551  0.0637  0.7189
   99ASN      C 1493   4.067   2.004   3.472 -0.0530  0.4959  0.3913
   99ASN      O 1494   4.070   1.881   3.470  0.0658 -0.5395  0.0789
   99ASN     CB 1495   4.255   2.003   3.302 -0.7560 -0.6033  0.0097
   99ASN     CG 1496   4.343   2.069   3.199  0.1640  0.3663  0.8992
   99ASN    OD1 1497   4.307   2.160   3.126 -0.1353  0.5737  0.2520
   99ASN    ND2 1498   4.466   2.028   3.186 -0.9704 -0.3793 -0.1981
   99ASN      H 1499   4.240   2.272   3.450 -1.5419 -0.3887  1.1278
   99ASN     HA 1500   4.111   2.153   3.334 -0.5126  0.6800  0.9058
   99ASN    HB2 1501   4.329   1.962   3.370 -0.8024 -1.6048 -0.5139
   99ASN    HB3 1502   4.201   1.917   3.264  0.7994 -1.5707 -0.1830
   99ASN   HD21 1503   4.512   2.058   3.101  0.0191  0.1397  0.4763
   99ASN   HD22 1504   4.500   1.956   3.248 -0.0126  0.0828 -0.1446
  100VAL      N 1505   3.977   2.075   3.538  0.1709 -0.1453  0.8713
  100VAL     CA 1506   3.866   2.019   3.614 -0.3729  0.0492 -0.1332
  100VAL      C 1507   3.757   2.123   3.613  0.3161 -0.8077 -0.4745
  100VAL      O 1508   3.770   2.228   3.682 -0.7373  0.1798 -0.0062
  100VAL     CB 1509   3.916   1.973   3.759  0.5635 -0.2225 -1.6061
  100VAL    CG1 1510   3.972   2.089   3.851  0.1794 -0.4776  0.2310
  100VAL    CG2 1511   3.811   1.887   3.844 -0.3396 -0.5777  1.3407
  100VAL      H 1512   3.985   2.176   3.537 -0.6734 -0.0539 -0.1842
  100VAL     HA 1513   3.831   1.933   3.556  0.5349 -0.4279 -0.0187
  100VAL     HB 1514   3.996   1.899   3.750  0.1940 -0.8549 -0.2639
  100VAL   HG11 1515   3.889   2.155   3.878  0.5572 -0.2709  0.9476
  100VAL   HG12 1516   4.011   2.049   3.945 -0.0497 -0.2148  0.4436
  100VAL   HG13 1517   4.048   2.141   3.793  0.1974 -0.6086  0.1365
  100VAL   HG21 1518   3.742   1.967   3.872  1.3061  1.7961 -0.4808
  100VAL   HG22 1519   3.759   1.813   3.784  0.6089 -0.1255 -0.1555
  100VAL   HG23 1520   3.865   1.841   3.927  1.6238 -1.4138 -0.2359
  101THR      N 1521   3.637   2.103   3.557  0.0855 -0.6287 -0.6779
  101THR     CA 1522   3.515   2.189   3.562  0.3694  0.3009 -0.0058
  101THR      C 1523   3.440   2.177   3.703 -0.5248  0.2189  0.3327
  101THR      O 1524   3.438   2.066   3.754 -0.2924 -0.2071 -0.1228
  101THR     CB 1525   3.418   2.157   3.442 -0.5903 -0.7242  0.1339
  101THR    OG1 1526   3.488   2.170   3.322  0.0451 -0.0597  0.0521
  101THR    CG2 1527   3.312   2.269   3.437  0.4390  0.2629 -0.1252
  101THR      H 1528   3.635   2.012   3.514  0.3812 -0.6167 -0.7189
  101THR     HA 1529   3.557   2.288   3.546  1.1240  0.0222  0.1920
  101THR     HB 1530   3.374   2.058   3.443 -1.3974 -0.3886 -0.2185
  101THR    HG1 1531   3.545   2.093   3.319 -0.6430 -0.6024  0.2836
  101THR   HG21 1532   3.241   2.252   3.356  0.6915 -1.0911 -0.1051
  101THR   HG22 1533   3.249   2.257   3.525  0.3792 -0.2707 -0.2342
  101THR   HG23 1534   3.356   2.369   3.434 -0.0008  0.4507 -0.5883
  102VAL      N 1535   3.377   2.286   3.755 -0.5444  0.5140  0.3264
  102VAL     CA 1536   3.307   2.295   3.886 -0.4506  0.0413  0.0993
  102VAL      C 1537   3.184   2.390   3.865 -0.5824  0.4963 -0.5192
  102VAL      O 1538   3.177   2.461   3.763  0.1973  0.0936  0.3609
  102VAL     CB 1539   3.388   2.345   4.005  0.3424  0.1181 -0.3234
  102VAL    CG1 1540   3.480   2.232   4.046 -0.6383 -0.8846 -0.6268
  102VAL    CG2 1541   3.456   2.474   3.974  0.1922 -0.0188  0.4785
  102VAL      H 1542   3.377   2.366   3.693 -0.1321 -0.7906 -1.5277
  102VAL     HA 1543   3.269   2.194   3.901  0.4769 -0.3258  0.1003
  102VAL     HB 1544   3.320   2.361   4.089 -0.1984 -0.5711 -0.6149
  102VAL   HG11 1545   3.428   2.139   4.071 -0.5204 -1.0996 -1.1642
  102VAL   HG12 1546   3.540   2.202   3.960 -1.4102 -0.9967 -1.1353
  102VAL   HG13 1547   3.541   2.265   4.131 -0.8763  0.2482 -0.8656
  102VAL   HG21 1548   3.523   2.467   3.889 -0.7315  0.2537 -0.3222
  102VAL   HG22 1549   3.379   2.547   3.947 -0.1973 -0.7541 -0.5545
  102VAL   HG23 1550   3.502   2.509   4.066  0.3657 -0.9578  0.7613
  103ARG      N 1551   3.086   2.400   3.956  0.7248 -0.4029 -0.2538
  103ARG     CA 1552   2.974   2.495   3.946 -0.5147  1.1977 -0.9332
  103ARG      C 1553   3.006   2.620   4.021 -0.0925 -1.2091 -0.0929
  103ARG      O 1554   3.034   2.622   4.139 -0.6360  0.0404  0.1116
  103ARG     CB 1555   2.842   2.435   3.991 -0.1199 -0.3405  0.4203
  103ARG     CG 1556   2.731   2.513   3.914 -0.3520 -0.2364 -0.1190
  103ARG     CD 1557   2.595   2.446   3.921  0.5951 -0.5529  0.0295
  103ARG     NE 1558   2.589   2.301   3.893  0.2893  0.1854  0.9962
  103ARG     CZ 1559   2.535   2.241   3.785  0.6789 -1.2082  0.6327
  103ARG    NH1 1560   2.446   2.308   3.705 -0.1827  0.3624  0.4001
  103ARG    NH2 1561   2.549   2.117   3.758  0.0867 -0.7672 -0.2800
  103ARG      H 1562   3.100   2.347   4.041  0.1836 -1.0659 -0.5545
  103ARG     HA 1563   2.964   2.508   3.838  0.1614  0.1771 -1.1467
  103ARG    HB2 1564   2.843   2.333   3.951 -0.6802 -0.5825  0.9996
  103ARG    HB3 1565   2.828   2.424   4.098 -1.2869  0.7226  0.4121
  103ARG    HG2 1566   2.720   2.612   3.959 -1.6886 -0.3232 -0.1615
  103ARG    HG3 1567   2.753   2.523   3.808  0.8248 -0.9267  0.0245
  103ARG    HD2 1568   2.563   2.447   4.025  0.4170  1.0256  0.0028
  103ARG    HD3 1569   2.523   2.500   3.859 -0.1054 -2.3382 -0.8916
  103ARG     HE 1570   2.646   2.239   3.948 -1.1250 -1.3731  0.8774
  103ARG   HH11 1571   2.384   2.260   3.642 -0.0453  0.0954  0.4643
  103ARG   HH12 1572   2.427   2.403   3.736  2.4379  1.1557  0.1244
  103ARG   HH21 1573   2.492   2.067   3.692 -0.4779 -0.3221 -0.1457
  103ARG   HH22 1574   2.600   2.062   3.826 -0.2594  0.2361  0.8728
  104ALA      N 1575   2.991   2.735   3.947 -0.8654 -0.3075 -0.7256
  104ALA     CA 1576   3.023   2.867   3.995  0.5285 -0.6248  0.1418
  104ALA      C 1577   2.898   2.946   4.025  0.5708 -0.8484  0.2609
  104ALA      O 1578   2.791   2.918   3.967  0.0659 -0.4379 -0.1528
  104ALA     CB 1579   3.112   2.941   3.893  0.5073  0.3366  0.2554
  104ALA      H 1580   2.963   2.736   3.850  0.8229  0.0529 -1.2783
  104ALA     HA 1581   3.074   2.854   4.090  0.6541 -0.5702  0.0818
  104ALA    HB1 1582   3.044   2.974   3.814 -0.5677  0.0161  1.0071
  104ALA    HB2 1583   3.167   3.027   3.932 -0.7111  0.7585  1.1889
  104ALA    HB3 1584   3.190   2.872   3.862 -0.5188 -0.5162 -0.5811
  105ASN      N 1585   2.906   3.053   4.109 -0.1305  0.0155  0.1696
  105ASN     CA 1586   2.811   3.169   4.101 -0.3344  0.1710  0.1571
  105ASN      C 1587   2.860   3.273   4.004  0.3510  0.7664  1.1272
  105ASN      O 1588   2.978   3.298   3.991 -0.6115 -0.8090  0.2477
  105ASN     CB 1589   2.793   3.239   4.230 -0.2373 -0.5929 -1.1046
  105ASN     CG 1590   2.711   3.157   4.332  0.4118 -0.0480  0.5179
  105ASN    OD1 1591   2.590   3.141   4.333  0.6954  0.3219 -0.3846
  105ASN    ND2 1592   2.778   3.113   4.427  0.0280 -0.6785 -0.1156
  105ASN      H 1593   2.990   3.058   4.164  0.2110  0.2180 -0.3596
  105ASN     HA 1594   2.717   3.125   4.069  0.2902 -1.1874  0.0686
  105ASN    HB2 1595   2.885   3.265   4.281 -0.5681 -0.7466 -0.3981
  105ASN    HB3 1596   2.731   3.326   4.211 -0.2722 -0.2409  0.3931
  105ASN   HD21 1597   2.726   3.049   4.486 -0.5737 -0.3136 -0.2319
  105ASN   HD22 1598   2.879   3.116   4.425  0.1209  0.2109  1.7717
  106ILE      N 1599   2.775   3.331   3.917  0.5103 -0.5758 -0.1738
  106ILE     CA 1600   2.800   3.424   3.809 -0.6471  0.0209 -0.3615
  106ILE      C 1601   2.705   3.540   3.810 -0.0833  0.3356  0.0462
  106ILE      O 1602   2.580   3.517   3.807 -0.2852 -0.2638 -0.2036
  106ILE     CB 1603   2.796   3.352   3.676 -0.3683  0.7200 -0.8701
  106ILE    CG1 1604   2.850   3.208   3.682  0.7133  0.5260  0.4217
  106ILE    CG2 1605   2.861   3.444   3.569  0.3651 -0.9858 -0.0798
  106ILE    CD1 1606   2.846   3.140   3.539  0.1580 -0.3736 -1.3632
  106ILE      H 1607   2.681   3.295   3.924  0.2673  0.1645  0.8656
  106ILE     HA 1608   2.899   3.469   3.814 -0.4191 -0.5394  0.8643
  106ILE     HB 1609   2.690   3.343   3.650 -0.5126  0.3207 -0.1998
  106ILE   HG12 1610   2.954   3.207   3.715  1.0352 -0.1190 -0.5120
  106ILE   HG13 1611   2.782   3.147   3.741  0.0081  0.7693 -0.1046
  106ILE   HG21 1612   2.802   3.535   3.567  1.0890 -0.4902  0.3275
  106ILE   HG22 1613   2.965   3.472   3.587  0.0173  0.3566  0.0108
  106ILE   HG23 1614   2.847   3.400   3.470 -1.7882  0.7265 -0.6837
  106ILE   HD11 1615   2.854   3.033   3.554 -0.1755 -0.3186 -0.7317
  106ILE   HD12 1616   2.750   3.167   3.496 -1.0699 -1.6604  0.3252
  106ILE   HD13 1617   2.940   3.162   3.487  1.1014 -0.1511  0.2923
  107ALA      N 1618   2.758   3.661   3.799  0.0039  0.3977  0.0101
  107ALA     CA 1619   2.691   3.779   3.758 -0.3889 -0.4303 -0.3174
  107ALA      C 1620   2.699   3.800   3.603  0.4211 -0.9358  0.0048
  107ALA      O 1621   2.805   3.811   3.540 -0.3349 -0.1494 -0.0849
  107ALA     CB 1622   2.768   3.891   3.818 -0.6798  1.2119  0.1391
  107ALA      H 1623   2.854   3.678   3.823 -0.2554  0.8854  0.8084
  107ALA     HA 1624   2.592   3.775   3.803  0.1895 -0.8466  1.0280
  107ALA    HB1 1625   2.716   3.986   3.808 -1.9075  0.5964  0.2768
  107ALA    HB2 1626   2.790   3.859   3.920  1.7041  0.3951 -0.5097
  107ALA    HB3 1627   2.862   3.911   3.767 -0.7612  0.9348 -0.1273
  108ALA      N 1628   2.579   3.807   3.548 -0.9013 -0.0530 -0.1472
  108ALA     CA 1629   2.555   3.834   3.406 -0.1584 -0.1174 -0.5785
  108ALA      C 1630   2.527   3.990   3.392  0.2651  0.4268 -0.4525
  108ALA      O 1631   2.410   4.035   3.405 -0.2725  0.4537  0.1013
  108ALA     CB 1632   2.433   3.742   3.369  0.2684 -0.0547 -0.2121
  108ALA      H 1633   2.495   3.793   3.603 -0.0425 -0.6732  1.0739
  108ALA     HA 1634   2.641   3.809   3.344  0.8469 -0.5408  0.8752
  108ALA    HB1 1635   2.470   3.644   3.339 -0.2638 -0.5413  0.6565
  108ALA    HB2 1636   2.359   3.728   3.448 -1.1223 -0.8054 -1.5227
  108ALA    HB3 1637   2.370   3.794   3.296 -0.0763  0.0688  0.1654
  109ILE      N 1638   2.629   4.072   3.379 -0.1781 -0.4044  0.3752
  109ILE     CA 1639   2.617   4.221   3.365 -0.3806  0.0070 -0.3609
  109ILE      C 1640   2.536   4.253   3.241  0.4713 -0.6041  0.1275
  109ILE      O 1641   2.569   4.218   3.127  0.3130  0.5252 -0.7281
  109ILE     CB 1642   2.768   4.284   3.363  0.3085 -0.1516 -0.7080
  109ILE    CG1 1643   2.839   4.267   3.503 -0.4795 -0.3703  0.1028
  109ILE    CG2 1644   2.752   4.440   3.338 -0.1454 -0.1343 -0.6403
  109ILE    CD1 1645   2.982   4.328   3.511  0.9380 -0.1896  0.6086
  109ILE      H 1646   2.722   4.033   3.374  0.1902  0.0600  2.2256
  109ILE     HA 1647   2.562   4.260   3.450  1.0190  0.0013  0.6240
  109ILE     HB 1648   2.822   4.236   3.281 -0.6785 -1.1594 -0.8157
  109ILE   HG12 1649   2.785   4.313   3.586  0.9097  0.2482  0.7249
  109ILE   HG13 1650   2.855   4.164   3.536  0.6004  0.2821  1.9168
  109ILE   HG21 1651   2.846   4.481   3.301 -0.7595  0.7257 -1.3514
  109ILE   HG22 1652   2.687   4.465   3.254 -0.4788 -0.5055 -0.4999
  109ILE   HG23 1653   2.705   4.480   3.428 -1.7523 -1.5096 -0.7667
  109ILE   HD11 1654   3.036   4.297   3.421 -1.0644 -1.2269 -0.3638
  109ILE   HD12 1655   2.974   4.436   3.520 -0.9787 -0.2078 -0.0644
  109ILE   HD13 1656   3.034   4.282   3.595 -0.5268 -1.9638  0.6713
  110THR      N 1657   2.426   4.331   3.262 -0.4073 -0.5902 -0.5544
  110THR     CA 1658   2.329   4.380   3.159 -1.6445  0.5401  0.2341
  110THR      C 1659   2.334   4.528   3.141  1.2851 -1.2004 -0.5472
  110THR      O 1660   2.270   4.578   3.048 -0.2585  0.0807 -0.3192
  110THR     CB 1661   2.188   4.319   3.173 -0.2504  0.0230  0.4063
  110THR    OG1 1662   2.119   4.344   3.295  0.0417 -0.2377  0.1175
  110THR    CG2 1663   2.185   4.161   3.174 -0.5140 -0.1504 -0.7591
  110THR      H 1664   2.411   4.351   3.359  0.8951 -1.1266 -0.2059
  110THR     HA 1665   2.374   4.348   3.065  0.7983  0.5374  1.2678
  110THR     HB 1666   2.131   4.349   3.085  0.3516 -0.6092 -0.2236
  110THR    HG1 1667   2.091   4.435   3.285  0.6708 -0.0745 -0.3316
  110THR   HG21 1668   2.272   4.124   3.120  0.6677 -0.1252  0.9826
  110THR   HG22 1669   2.188   4.131   3.279 -1.4689  0.2761 -0.5797
  110THR   HG23 1670   2.097   4.126   3.119 -0.8773  0.3264 -0.5001
  111GLU      N 1671   2.402   4.607   3.228 -0.2744  0.4652 -0.3645
  111GLU     CA 1672   2.420   4.743   3.210 -0.4133 -0.7773  0.3414
  111GLU      C 1673   2.538   4.802   3.289  0.4616 -0.1417  1.6182
  111GLU      O 1674   2.553   4.779   3.407 -0.4913 -0.1621 -0.0205
  111GLU     CB 1675   2.301   4.830   3.251 -0.4763  0.6636 -0.9243
  111GLU     CG 1676   2.313   4.980   3.218  0.5496  0.1597  0.4776
  111GLU     CD 1677   2.172   5.040   3.227  0.0149  0.2079 -0.3882
  111GLU    OE1 1678   2.132   5.108   3.129  0.0139 -0.3701  0.2509
  111GLU    OE2 1679   2.102   5.012   3.328 -0.4583  0.5713 -0.3243
  111GLU      H 1680   2.448   4.563   3.306  0.6532  0.8320 -0.6776
  111GLU     HA 1681   2.438   4.764   3.104  0.0890 -0.5131  0.4715
  111GLU    HB2 1682   2.212   4.790   3.202 -0.2413 -1.2814  0.0362
  111GLU    HB3 1683   2.287   4.820   3.359  0.9649 -2.2009 -0.8176
  111GLU    HG2 1684   2.381   5.029   3.287 -0.1063  0.5561  0.8615
  111GLU    HG3 1685   2.345   4.984   3.114 -1.0518 -0.4760 -0.1136
  112SER      N 1686   2.627   4.882   3.225 -0.1810  0.3866 -0.2523
  112SER     CA 1687   2.746   4.928   3.291 -0.4828  0.2813 -0.3091
  112SER      C 1688   2.790   5.055   3.233 -0.4985 -0.9299  0.6938
  112SER      O 1689   2.763   5.088   3.114  0.2172  0.1204  0.2169
  112SER     CB 1690   2.846   4.818   3.296 -0.7193 -0.2891  0.0178
  112SER     OG 1691   2.906   4.797   3.174  0.2006 -0.2022 -0.1357
  112SER      H 1692   2.609   4.906   3.128 -0.4752  0.0224 -0.2952
  112SER     HA 1693   2.723   4.945   3.396  0.5606  0.1098 -0.0384
  112SER    HB2 1694   2.930   4.845   3.361 -0.5476  0.1552 -0.3804
  112SER    HB3 1695   2.802   4.728   3.338  0.1702 -0.0423  1.6927
  112SER     HG 1696   2.839   4.753   3.122  0.0598 -2.3715  1.6037
  113ASP      N 1697   2.881   5.120   3.304  0.0991  0.0778  0.2672
  113ASP     CA 1698   2.956   5.245   3.256  0.7319  0.7286 -0.2990
  113ASP      C 1699   3.098   5.246   3.323  0.8468 -0.4379  0.0469
  113ASP      O 1700   3.116   5.208   3.440  0.0797 -0.5495 -0.7549
  113ASP     CB 1701   2.872   5.364   3.304  0.0717 -0.8075 -0.0497
  113ASP     CG 1702   2.921   5.498   3.247  0.1403  0.4873 -0.1257
  113ASP    OD1 1703   3.010   5.498   3.155 -0.2099 -0.0542  0.5745
  113ASP    OD2 1704   2.871   5.604   3.286  0.3062 -0.5688 -0.0531
  113ASP      H 1705   2.899   5.082   3.395 -0.3025 -1.3565 -0.1847
  113ASP     HA 1706   2.959   5.246   3.147 -0.0003  1.4220 -0.3299
  113ASP    HB2 1707   2.767   5.353   3.275 -0.2435 -0.4473  0.8930
  113ASP    HB3 1708   2.852   5.374   3.410  0.5046 -0.5352  0.0112
  114LYS      N 1709   3.195   5.295   3.248 -0.2084 -0.0307  0.5358
  114LYS     CA 1710   3.337   5.299   3.282 -0.1634 -0.4046 -0.9302
  114LYS      C 1711   3.386   5.179   3.364  0.1999 -0.7610  0.2221
  114LYS      O 1712   3.491   5.183   3.429  0.0302 -0.0078  0.1471
  114LYS     CB 1713   3.381   5.433   3.341 -0.2419  1.0573 -0.7249
  114LYS     CG 1714   3.384   5.555   3.251 -0.0491  1.2142 -0.5886
  114LYS     CD 1715   3.393   5.688   3.317  0.0709 -0.3412 -0.5988
  114LYS     CE 1716   3.530   5.704   3.397 -0.3994 -0.4846 -0.4402
  114LYS     NZ 1717   3.536   5.838   3.459 -0.0573  0.2621 -0.2308
  114LYS      H 1718   3.174   5.327   3.155  0.0750 -1.9044 -0.2469
  114LYS     HA 1719   3.390   5.293   3.188  0.5710  0.1026 -0.5651
  114LYS    HB2 1720   3.308   5.466   3.414  0.7151 -0.3253  1.0280
  114LYS    HB3 1721   3.478   5.423   3.391 -0.2919  0.6714 -0.6939
  114LYS    HG2 1722   3.469   5.541   3.184  0.3084  0.7724 -0.0683
  114LYS    HG3 1723   3.291   5.553   3.195 -0.7426  0.7511  0.5009
  114LYS    HD2 1724   3.379   5.772   3.249 -1.4823  0.6146  0.7434
  114LYS    HD3 1725   3.312   5.699   3.389  1.3772 -0.8711  1.0750
  114LYS    HE2 1726   3.531   5.632   3.479 -1.1276 -0.7494 -0.6491
  114LYS    HE3 1727   3.614   5.690   3.330 -0.0322  0.4405 -0.1958
  114LYS    HZ1 1728   3.626   5.854   3.502 -0.5718  0.9100  0.6677
  114LYS    HZ2 1729   3.521   5.912   3.391  0.2704 -0.3355 -0.9966
  114LYS    HZ3 1730   3.474   5.845   3.538  0.8053  0.5100  0.4528
  115PHE      N 1731   3.342   5.059   3.319  0.3297 -0.1590  0.1427
  115PHE     CA 1732   3.379   4.932   3.377 -0.3303 -0.3255  0.5107
  115PHE      C 1733   3.460   4.845   3.274  0.2036 -0.1066  0.1796
  115PHE      O 1734   3.569   4.796   3.313 -0.4698 -0.1140 -0.1607
  115PHE     CB 1735   3.244   4.865   3.406 -0.1892  0.5397 -0.0310
  115PHE     CG 1736   3.272   4.732   3.470  0.5344  0.2968  0.5463
  115PHE    CD1 1737   3.322   4.705   3.596  0.5633 -0.7271 -0.6329
  115PHE    CD2 1738   3.264   4.629   3.382  0.3998  0.3267 -0.0319
  115PHE    CE1 1739   3.352   4.579   3.643 -0.5946  1.0027  0.4492
  115PHE    CE2 1740   3.280   4.501   3.434 -0.7076  0.3158  0.6993
  115PHE     CZ 1741   3.330   4.472   3.557 -0.3513  0.0355 -0.4384
  115PHE      H 1742   3.264   5.065   3.255 -0.7942  1.7092  1.4703
  115PHE     HA 1743   3.435   4.935   3.470  0.1391 -1.1227  0.2720
  115PHE    HB2 1744   3.188   4.924   3.479 -0.3345  0.2736  0.0771
  115PHE    HB3 1745   3.184   4.855   3.316 -0.3487  0.3938  0.0919
  115PHE    HD1 1746   3.328   4.793   3.659 -1.6791 -0.6918 -0.2854
  115PHE    HD2 1747   3.226   4.638   3.281 -1.0041 -0.2148  0.4086
  115PHE    HE1 1748   3.389   4.559   3.742 -0.6730 -0.1841  0.2625
  115PHE    HE2 1749   3.259   4.416   3.371 -0.7853  1.2038 -0.5355
  115PHE     HZ 1750   3.350   4.372   3.594 -0.4376 -0.3947 -1.5098
  116PHE      N 1751   3.405   4.825   3.153  0.3537  0.0330 -0.7454
  116PHE     CA 1752   3.472   4.757   3.048  0.0570  1.1176 -0.2870
  116PHE      C 1753   3.565   4.850   2.967 -0.0096 -0.4757 -0.1833
  116PHE      O 1754   3.532   4.967   2.944  0.1346 -0.1838 -0.5803
  116PHE     CB 1755   3.373   4.688   2.945  0.0798 -0.1176 -0.2377
  116PHE     CG 1756   3.291   4.580   3.011  0.8834  0.7988  0.1268
  116PHE    CD1 1757   3.329   4.444   3.015  0.3290  0.0568  0.1560
  116PHE    CD2 1758   3.155   4.609   3.050 -0.8195 -0.7300 -0.3879
  116PHE    CE1 1759   3.244   4.341   3.069  0.0513  0.4769 -0.7106
  116PHE    CE2 1760   3.073   4.506   3.095 -0.3117 -0.0131  0.0594
  116PHE     CZ 1761   3.114   4.373   3.108 -0.1266  0.5805  0.0669
  116PHE      H 1762   3.316   4.866   3.128  0.4305  1.4945  0.9994
  116PHE     HA 1763   3.534   4.677   3.089 -0.8325  0.7573  0.4224
  116PHE    HB2 1764   3.317   4.769   2.898  0.5063  1.4972  1.7654
  116PHE    HB3 1765   3.438   4.646   2.868  1.2135 -0.6425  0.9366
  116PHE    HD1 1766   3.413   4.403   2.961 -1.4065 -1.8014 -1.4993
  116PHE    HD2 1767   3.119   4.708   3.027 -1.5419 -0.8946  0.0099
  116PHE    HE1 1768   3.280   4.240   3.076  0.6887  0.6467 -1.3057
  116PHE    HE2 1769   2.974   4.524   3.136 -0.0597  0.3778  0.5254
  116PHE     HZ 1770   3.051   4.299   3.155  0.2499 -0.4949 -1.0014
  117ILE      N 1771   3.682   4.809   2.923  0.0006 -0.3632  0.4930
  117ILE     CA 1772   3.789   4.880   2.856 -0.4499 -0.7478 -0.1631
  117ILE      C 1773   3.794   4.857   2.704  0.1362  0.2441 -0.1754
  117ILE      O 1774   3.801   4.743   2.648  0.1998 -0.3410  0.7247
  117ILE     CB 1775   3.924   4.832   2.921 -0.2521 -0.3536  0.1814
  117ILE    CG1 1776   3.914   4.849   3.075 -0.2860  0.0021 -0.9254
  117ILE    CG2 1777   4.045   4.917   2.868  0.1984  0.3291  0.2586
  117ILE    CD1 1778   4.057   4.848   3.140  0.6155 -0.7098 -0.7550
  117ILE      H 1779   3.709   4.713   2.940  0.2881 -0.4232 -0.2197
  117ILE     HA 1780   3.780   4.987   2.872 -2.1871 -0.9791  0.9490
  117ILE     HB 1781   3.943   4.726   2.907  0.7506 -0.0724 -0.9371
  117ILE   HG12 1782   3.875   4.949   3.098  0.3839 -0.1224  1.1319
  117ILE   HG13 1783   3.854   4.766   3.112  0.8207 -0.5020 -0.1533
  117ILE   HG21 1784   4.023   5.023   2.875  0.9622  0.5829 -0.7615
  117ILE   HG22 1785   4.136   4.891   2.922  0.0733 -0.3374  0.1728
  117ILE   HG23 1786   4.075   4.889   2.767 -0.7394  1.5048 -0.3954
  117ILE   HD11 1787   4.113   4.939   3.118 -0.7493  0.3629 -0.0953
  117ILE   HD12 1788   4.029   4.846   3.246 -0.9752  0.6214 -1.0727
  117ILE   HD13 1789   4.101   4.749   3.122  0.0403 -0.9612 -0.8261
  118ASN      N 1790   3.801   4.963   2.617  0.3952 -0.3244  0.0763
  118ASN     CA 1791   3.794   4.958   2.465  0.3240  0.5523  0.2738
  118ASN      C 1792   3.908   4.877   2.404 -1.1529  0.1939  0.2097
  118ASN      O 1793   4.024   4.928   2.414 -0.0447  0.1561 -0.2249
  118ASN     CB 1794   3.787   5.096   2.414  0.0511 -0.1839  0.1556
  118ASN     CG 1795   3.728   5.116   2.274  0.0575 -0.5289  0.0194
  118ASN    OD1 1796   3.699   5.025   2.202 -0.9205  0.2767  0.8219
  118ASN    ND2 1797   3.705   5.236   2.234  0.7854 -1.0346  0.1305
  118ASN      H 1798   3.807   5.058   2.650  0.8616 -0.4020  0.2270
  118ASN     HA 1799   3.705   4.900   2.439  0.7563 -0.2710  0.5394
  118ASN    HB2 1800   3.733   5.161   2.483 -0.2676  0.2582 -0.4949
  118ASN    HB3 1801   3.891   5.128   2.405  0.0131 -0.1565 -0.2266
  118ASN   HD21 1802   3.655   5.252   2.148  0.6436 -1.1134  0.1964
  118ASN   HD22 1803   3.712   5.317   2.295  0.4892 -0.2195 -0.8663
  119GLY      N 1804   3.882   4.751   2.363  0.2185  0.2792  0.1148
  119GLY     CA 1805   3.982   4.669   2.292  0.3726  0.2040  0.2929
  119GLY      C 1806   4.091   4.586   2.369 -0.1681  0.4237  0.5649
  119GLY      O 1807   4.187   4.539   2.302  0.6771 -0.0585 -0.2419
  119GLY      H 1808   3.785   4.728   2.349  0.4305  0.1157 -1.4176
  119GLY    HA2 1809   3.927   4.592   2.238  2.2819 -1.0331 -0.0726
  119GLY    HA3 1810   4.026   4.727   2.211  0.8091 -1.6714 -0.9315
  120SER      N 1811   4.079   4.587   2.507 -0.3168 -0.5505  0.2440
  120SER     CA 1812   4.147   4.513   2.602 -1.0479 -0.1586 -0.5041
  120SER      C 1813   4.133   4.359   2.582  0.1070  0.1405 -0.2527
  120SER      O 1814   4.208   4.283   2.645 -0.0851 -0.4038  0.6152
  120SER     CB 1815   4.101   4.548   2.747  0.1533 -0.1544 -0.0183
  120SER     OG 1816   3.980   4.488   2.774 -0.0932 -0.0750  0.0067
  120SER      H 1817   4.001   4.643   2.536  0.6900  1.3579 -0.3521
  120SER     HA 1818   4.256   4.523   2.595 -0.8434 -1.6619 -0.2237
  120SER    HB2 1819   4.176   4.514   2.817 -0.1883 -1.8624 -0.3847
  120SER    HB3 1820   4.094   4.656   2.750  0.0512 -0.1688  0.3800
  120SER     HG 1821   3.981   4.466   2.868 -0.5030 -0.8179 -0.1440
  121ASN      N 1822   4.032   4.314   2.506  0.1414 -0.5224 -0.1191
  121ASN     CA 1823   4.018   4.174   2.475  0.5227 -0.1373  0.1914
  121ASN      C 1824   3.984   4.086   2.599  1.0173  0.3931 -0.8350
  121ASN      O 1825   4.011   3.967   2.589  0.5957 -0.0560 -1.0891
  121ASN     CB 1826   4.131   4.123   2.385 -0.2273  0.7410  0.4536
  121ASN     CG 1827   4.138   4.193   2.249 -0.1370  0.4801 -0.3299
  121ASN    OD1 1828   4.036   4.233   2.188 -1.1695  0.5285  0.3131
  121ASN    ND2 1829   4.258   4.215   2.195  0.4330 -0.5522 -0.1481
  121ASN      H 1830   3.967   4.381   2.467  0.1674 -0.1549  0.4492
  121ASN     HA 1831   3.935   4.168   2.405  0.7207  1.0780 -0.1926
  121ASN    HB2 1832   4.224   4.125   2.443 -0.7017 -1.1526  1.4437
  121ASN    HB3 1833   4.122   4.018   2.359 -1.5938  0.5684  1.4257
  121ASN   HD21 1834   4.259   4.257   2.104 -0.2647 -1.1958 -0.4751
  121ASN   HD22 1835   4.345   4.191   2.242  0.4040 -0.3500  0.0118
  122TRP      N 1836   3.927   4.146   2.704  0.0500 -0.1918 -0.3937
  122TRP     CA 1837   3.865   4.074   2.817 -0.4848 -0.2123  1.6068
  122TRP      C 1838   3.717   4.109   2.826  0.4289 -0.2994 -0.2269
  122TRP      O 1839   3.668   4.228   2.808  0.4529  0.5259  0.1023
  122TRP     CB 1840   3.948   4.081   2.935 -0.7124 -0.4170 -0.8295
  122TRP     CG 1841   3.974   4.212   3.008  1.0030 -0.3335  0.2123
  122TRP    CD1 1842   4.083   4.283   2.998 -0.7583  0.2716  0.3301
  122TRP    CD2 1843   3.882   4.280   3.102 -0.4472 -0.2456  0.4227
  122TRP    NE1 1844   4.073   4.388   3.085 -0.0578 -0.0591  0.9369
  122TRP    CE2 1845   3.944   4.399   3.131 -1.1269 -0.1280 -0.1733
  122TRP    CE3 1846   3.748   4.265   3.153  0.0312 -0.6855  0.9555
  122TRP    CZ2 1847   3.888   4.501   3.223 -1.0045  1.7767  0.6036
  122TRP    CZ3 1848   3.680   4.370   3.222 -0.3526  0.2135  0.0372
  122TRP    CH2 1849   3.753   4.481   3.254 -0.0508  0.2010 -0.4277
  122TRP      H 1850   3.933   4.247   2.710  0.3069 -0.2360  0.2547
  122TRP     HA 1851   3.870   3.970   2.785  0.9839  0.4064 -0.5846
  122TRP    HB2 1852   3.914   4.011   3.011 -0.8181  0.7743  0.2881
  122TRP    HB3 1853   4.050   4.056   2.907 -0.1821 -0.3253  0.8375
  122TRP    HD1 1854   4.165   4.253   2.934 -1.7505 -0.0795 -0.8411
  122TRP    HE1 1855   4.141   4.461   3.098  0.9519 -0.5051 -1.0588
  122TRP    HE3 1856   3.682   4.186   3.120 -1.0351  0.8356 -0.9244
  122TRP    HZ2 1857   3.949   4.582   3.261  0.6822  0.4995  0.8426
  122TRP    HZ3 1858   3.574   4.366   3.244 -0.5789  2.1803 -0.3532
  122TRP    HH2 1859   3.713   4.565   3.311  1.1863  0.0973  0.7049
  123GLU      N 1860   3.634   4.007   2.861  0.9069  0.2608  0.3759
  123GLU     CA 1861   3.484   4.018   2.871 -0.6447 -0.0897 -0.2464
  123GLU      C 1862   3.425   4.000   3.009 -0.0282 -0.0212 -0.0067
  123GLU      O 1863   3.301   3.978   3.021 -0.7741 -0.2237 -0.2911
  123GLU     CB 1864   3.422   3.906   2.783 -0.3122 -0.5181  0.9205
  123GLU     CG 1865   3.438   3.915   2.630 -0.9518 -0.4935  0.4290
  123GLU     CD 1866   3.581   3.892   2.585  0.0849 -0.0060 -0.8280
  123GLU    OE1 1867   3.629   3.775   2.596  1.1655 -0.0912 -0.4144
  123GLU    OE2 1868   3.651   3.986   2.544 -0.2768 -0.4193  0.3039
  123GLU      H 1869   3.674   3.917   2.881  0.2060 -0.2250 -0.3043
  123GLU     HA 1870   3.457   4.120   2.842  0.0953 -0.0976 -1.0410
  123GLU    HB2 1871   3.461   3.813   2.824  1.2977  0.2472  1.2747
  123GLU    HB3 1872   3.313   3.907   2.789 -0.3778 -0.0001  0.0086
  123GLU    HG2 1873   3.371   3.840   2.589 -1.8216  0.1529  0.6190
  123GLU    HG3 1874   3.397   4.008   2.591  0.0736 -0.1933  0.0026
  124GLY      N 1875   3.498   3.996   3.118 -0.0789 -0.0864  0.1717
  124GLY     CA 1876   3.454   3.969   3.254 -0.7846 -0.1238 -1.3158
  124GLY      C 1877   3.573   3.959   3.361 -0.4693 -0.3687 -0.0430
  124GLY      O 1878   3.692   3.961   3.325 -0.0673 -0.1919 -0.2902
  124GLY      H 1879   3.594   3.977   3.096 -0.6835 -1.7924 -1.5608
  124GLY    HA2 1880   3.389   4.052   3.281 -1.1667 -0.9177  0.5208
  124GLY    HA3 1881   3.393   3.879   3.266 -0.1211 -0.3917  0.5940
  125ILE      N 1882   3.541   3.930   3.486  0.6653  0.0332  0.4769
  125ILE     CA 1883   3.631   3.930   3.602  0.5724 -0.1292 -0.3010
  125ILE      C 1884   3.626   3.797   3.681 -0.0165 -0.4759  0.3387
  125ILE      O 1885   3.520   3.741   3.712  0.1297 -0.1630 -0.5427
  125ILE     CB 1886   3.617   4.041   3.707  0.3159 -0.3880  0.1407
  125ILE    CG1 1887   3.625   4.176   3.626  0.1972 -1.0879  0.2744
  125ILE    CG2 1888   3.717   4.036   3.824 -0.8077 -1.0500  0.5374
  125ILE    CD1 1889   3.616   4.314   3.716  0.2766  0.7745  0.5683
  125ILE      H 1890   3.443   3.913   3.501  0.4038  0.8085 -0.2324
  125ILE     HA 1891   3.729   3.946   3.556 -0.0698  0.4262 -1.5867
  125ILE     HB 1892   3.515   4.040   3.746  0.0989  1.7213 -0.1226
  125ILE   HG12 1893   3.720   4.178   3.574  0.1681 -0.4196  0.2222
  125ILE   HG13 1894   3.547   4.176   3.550 -0.3385  0.8721  0.7180
  125ILE   HG21 1895   3.818   4.034   3.784 -1.3370 -0.4250 -0.9529
  125ILE   HG22 1896   3.726   4.131   3.877  0.5742 -0.4607 -0.6229
  125ILE   HG23 1897   3.699   3.965   3.905 -2.0747 -0.6813  0.6256
  125ILE   HD11 1898   3.707   4.327   3.774  0.2253 -0.0797  0.8703
  125ILE   HD12 1899   3.614   4.396   3.645  0.7056 -0.3015 -0.7722
  125ILE   HD13 1900   3.534   4.319   3.788  0.5286  0.2375  0.9022
  126LEU      N 1901   3.746   3.749   3.712 -0.4934  0.7891 -0.5872
  126LEU     CA 1902   3.780   3.634   3.800 -0.1055  0.4956 -0.2703
  126LEU      C 1903   3.849   3.690   3.923  0.4758 -0.7463 -0.2091
  126LEU      O 1904   3.967   3.688   3.939  0.0420 -0.0777 -0.0509
  126LEU     CB 1905   3.868   3.532   3.726  0.0311  0.1156 -0.4125
  126LEU     CG 1906   3.924   3.404   3.795 -0.4422 -0.4677  0.1885
  126LEU    CD1 1907   3.803   3.311   3.828 -0.9717  0.0796  1.0883
  126LEU    CD2 1908   4.022   3.330   3.703  0.0654 -0.7531 -0.2043
  126LEU      H 1909   3.826   3.800   3.677  1.7452 -1.4284  0.6537
  126LEU     HA 1910   3.688   3.580   3.820  0.0226 -0.3156 -1.6204
  126LEU    HB2 1911   3.808   3.503   3.640 -0.0986  0.4634 -0.4392
  126LEU    HB3 1912   3.950   3.582   3.673  0.9841 -0.3879  0.4960
  126LEU     HG 1913   3.975   3.427   3.889  0.5378  0.1318 -0.4451
  126LEU   HD11 1914   3.735   3.358   3.898  0.1671  0.7811  1.7927
  126LEU   HD12 1915   3.755   3.297   3.731 -0.1973  0.5787  0.6065
  126LEU   HD13 1916   3.843   3.215   3.863  1.2408 -0.6517 -2.4010
  126LEU   HD21 1917   4.015   3.222   3.710  0.0282 -0.7007  2.0042
  126LEU   HD22 1918   4.016   3.364   3.599  0.4637 -0.0778 -0.0191
  126LEU   HD23 1919   4.121   3.369   3.724 -0.5215  0.7660  0.0263
  127GLY      N 1920   3.757   3.723   4.022 -0.2723  0.3596  0.7374
  127GLY     CA 1921   3.783   3.765   4.155 -0.4673 -0.3363 -0.2303
  127GLY      C 1922   3.815   3.652   4.254 -0.3626  0.5177 -0.1006
  127GLY      O 1923   3.731   3.576   4.303 -0.9971 -0.0708  0.0948
  127GLY      H 1924   3.660   3.720   3.997  0.2230 -0.6960 -1.5616
  127GLY    HA2 1925   3.857   3.846   4.149  0.2832 -0.9824 -0.1051
  127GLY    HA3 1926   3.686   3.806   4.180  0.5340  1.4949  1.2009
  128LEU      N 1927   3.940   3.645   4.304  0.3431 -0.2651  0.3744
  128LEU     CA 1928   3.989   3.547   4.392  0.1933  0.5784 -0.5210
  128LEU      C 1929   3.980   3.574   4.547 -0.2192  0.3923  0.3421
  128LEU      O 1930   4.032   3.495   4.629  0.4688  0.3551  0.5013
  128LEU     CB 1931   4.126   3.490   4.351 -0.8187  1.4632  0.1679
  128LEU     CG 1932   4.115   3.430   4.199  0.5941 -0.3736 -0.8935
  128LEU    CD1 1933   4.257   3.411   4.145  0.0640  0.0310 -0.6745
  128LEU    CD2 1934   4.049   3.297   4.186  0.3469  0.3398 -0.0851
  128LEU      H 1935   3.997   3.724   4.276 -0.8709  0.8606  0.8563
  128LEU     HA 1936   3.924   3.459   4.391  0.1760  0.5624  0.4351
  128LEU    HB2 1937   4.202   3.567   4.341 -0.4755  1.2100  0.7635
  128LEU    HB3 1938   4.163   3.414   4.419 -0.2262  0.9357 -0.7042
  128LEU     HG 1939   4.070   3.504   4.133 -0.4236  0.5970  0.7393
  128LEU   HD11 1940   4.315   3.503   4.147 -0.5120  0.4338  1.0534
  128LEU   HD12 1941   4.309   3.338   4.207 -1.5869 -1.1695 -0.5527
  128LEU   HD13 1942   4.260   3.373   4.043 -0.4127 -0.4524 -0.5222
  128LEU   HD21 1943   4.087   3.222   4.255  0.3117  0.1975 -0.2205
  128LEU   HD22 1944   3.940   3.299   4.182  0.3278 -0.3213 -0.0270
  128LEU   HD23 1945   4.074   3.265   4.085  0.8564 -0.2243  0.2118
  129ALA      N 1946   3.922   3.681   4.587  0.3839 -0.1775 -0.2513
  129ALA     CA 1947   3.909   3.727   4.723 -0.4947 -0.4850  0.0953
  129ALA      C 1948   3.799   3.651   4.797 -0.5358 -0.0201  0.0774
  129ALA      O 1949   3.724   3.567   4.745  0.2343 -0.5147  0.4551
  129ALA     CB 1950   3.889   3.879   4.728  0.5658  1.1255  0.1919
  129ALA      H 1951   3.862   3.725   4.518  0.4909 -0.7041 -0.6935
  129ALA     HA 1952   4.001   3.705   4.778 -0.5089  0.0556  0.3497
  129ALA    HB1 1953   3.955   3.927   4.656  1.2892 -0.6937 -0.4730
  129ALA    HB2 1954   3.786   3.906   4.706  0.0376 -0.1710  0.8580
  129ALA    HB3 1955   3.921   3.922   4.824 -1.5963  0.9599  1.0975
  130TYR      N 1956   3.790   3.680   4.926 -0.0767 -0.9027 -0.7317
  130TYR     CA 1957   3.702   3.607   5.019  0.5817 -1.0584  0.6918
  130TYR      C 1958   3.558   3.671   5.009  0.0688  1.5299  0.3576
  130TYR      O 1959   3.538   3.784   4.982  0.8070  0.1417  0.0460
  130TYR     CB 1960   3.762   3.615   5.159 -0.7078  1.1532  0.6589
  130TYR     CG 1961   3.901   3.558   5.180  0.0586  0.2892 -0.3552
  130TYR    CD1 1962   3.914   3.412   5.197 -0.3031 -0.1055 -0.5071
  130TYR    CD2 1963   4.023   3.633   5.174  0.5894  0.1751  0.9327
  130TYR    CE1 1964   4.036   3.354   5.226  0.2599 -0.1173 -0.0090
  130TYR    CE2 1965   4.147   3.568   5.192  0.3188 -0.6081 -0.7488
  130TYR     CZ 1966   4.151   3.432   5.239 -0.5734 -0.8043  0.4403
  130TYR     OH 1967   4.277   3.374   5.254  0.5933 -0.0048 -0.4146
  130TYR      H 1968   3.839   3.759   4.964 -1.5245 -0.5495  0.5889
  130TYR     HA 1969   3.689   3.504   4.983 -1.7162 -0.8926  0.7771
  130TYR    HB2 1970   3.760   3.719   5.192  0.6018  0.7475  2.2657
  130TYR    HB3 1971   3.696   3.551   5.218  0.1672 -0.9446 -0.4298
  130TYR    HD1 1972   3.824   3.354   5.207 -0.2679 -0.0580  0.1417
  130TYR    HD2 1973   4.021   3.736   5.140  1.1406  0.3681  1.4289
  130TYR    HE1 1974   4.031   3.251   5.257  0.2078 -0.2910 -0.5729
  130TYR    HE2 1975   4.241   3.622   5.193 -0.1875  0.3282  0.2437
  130TYR     HH 1976   4.278   3.283   5.286  1.6025  0.7204  2.1098
  131ALA      N 1977   3.455   3.585   5.037 -0.4441  0.7103  0.2383
  131ALA     CA 1978   3.312   3.623   5.042 -0.3680  0.9894 -0.4130
  131ALA      C 1979   3.276   3.747   5.132 -0.2140 -0.0650 -0.2097
  131ALA      O 1980   3.181   3.816   5.105  0.8308  0.4929  0.5058
  131ALA     CB 1981   3.237   3.495   5.087 -0.0236  0.3522 -0.2368
  131ALA      H 1982   3.481   3.491   5.062 -0.7284  0.1044 -1.4778
  131ALA     HA 1983   3.284   3.645   4.939 -1.5259  0.9820 -0.1339
  131ALA    HB1 1984   3.130   3.511   5.078 -0.5038 -1.2562  1.3248
  131ALA    HB2 1985   3.270   3.406   5.033  0.2789  0.0811  0.3685
  131ALA    HB3 1986   3.265   3.476   5.191  0.8812 -0.8332 -0.6468
  132GLU      N 1987   3.353   3.794   5.228  0.0709  0.7141  0.2307
  132GLU     CA 1988   3.314   3.914   5.307  0.4190 -0.2613 -0.4158
  132GLU      C 1989   3.294   4.045   5.222 -0.7786 -0.1351  0.2660
  132GLU      O 1990   3.225   4.140   5.256  0.2157 -0.2550 -0.2903
  132GLU     CB 1991   3.431   3.926   5.415  1.1611 -1.0083  1.3575
  132GLU     CG 1992   3.425   4.050   5.508  0.8207 -0.2084  0.0344
  132GLU     CD 1993   3.293   4.055   5.592  0.1917 -0.5925  0.4920
  132GLU    OE1 1994   3.245   4.170   5.630 -0.3800  0.2558  1.0007
  132GLU    OE2 1995   3.237   3.948   5.623 -0.4670  0.3555 -0.0095
  132GLU      H 1996   3.417   3.726   5.266  0.3296  0.4678 -0.5927
  132GLU     HA 1997   3.221   3.878   5.351  0.6447 -0.3591 -0.0048
  132GLU    HB2 1998   3.435   3.839   5.481 -0.8345 -1.1618  1.3934
  132GLU    HB3 1999   3.525   3.935   5.361  1.2119  0.4530  1.5960
  132GLU    HG2 2000   3.500   4.028   5.584  1.2415  0.2449 -0.2366
  132GLU    HG3 2001   3.440   4.142   5.450  0.7683  1.1285  1.9440
  133ILE      N 2002   3.372   4.057   5.112  0.2922  0.3474 -0.3015
  133ILE     CA 2003   3.358   4.162   5.013 -0.0343 -0.0623  0.5306
  133ILE      C 2004   3.273   4.114   4.894 -0.1481  0.1551  0.7988
  133ILE      O 2005   3.282   4.169   4.781  0.2582  0.0863 -0.1950
  133ILE     CB 2006   3.492   4.225   4.975 -0.0885 -0.4857  0.5972
  133ILE    CG1 2007   3.582   4.112   4.912  0.4038 -0.4875  0.6235
  133ILE    CG2 2008   3.553   4.296   5.097  0.2248 -0.2844 -0.8713
  133ILE    CD1 2009   3.695   4.189   4.843  0.1524  0.4283 -0.6826
  133ILE      H 2010   3.417   3.970   5.083 -1.0900 -0.8487  0.8377
  133ILE     HA 2011   3.291   4.239   5.049 -0.6800 -0.0936 -0.5060
  133ILE     HB 2012   3.476   4.302   4.900  0.1148  0.1798  1.2135
  133ILE   HG12 2013   3.614   4.054   5.000  0.5716 -1.2200  0.0992
  133ILE   HG13 2014   3.533   4.067   4.827 -0.0524  0.8147  0.1524
  133ILE   HG21 2015   3.497   4.367   5.158  1.0067  0.1791 -0.6608
  133ILE   HG22 2016   3.591   4.221   5.166 -0.4272 -0.0823 -0.2743
  133ILE   HG23 2017   3.639   4.351   5.058  0.5388 -0.1145  0.0197
  133ILE   HD11 2018   3.769   4.231   4.910 -0.0905  1.2862 -0.9300
  133ILE   HD12 2019   3.755   4.121   4.782  0.1562 -0.1333 -0.0753
  133ILE   HD13 2020   3.649   4.268   4.783 -1.1693  0.6162  0.4823
  134ALA      N 2021   3.196   4.007   4.901  0.2906  0.3948 -0.4003
  134ALA     CA 2022   3.093   3.978   4.798 -0.5731  0.0740 -0.9751
  134ALA      C 2023   2.977   4.071   4.815  0.5532  0.0692  0.7871
  134ALA      O 2024   2.947   4.117   4.927  0.5805 -0.3261  0.0350
  134ALA     CB 2025   3.059   3.829   4.799 -0.4751 -0.7052 -0.7665
  134ALA      H 2026   3.175   3.963   4.990 -0.3312  1.2026 -0.1112
  134ALA     HA 2027   3.133   3.986   4.697 -0.0363  0.4197 -0.7467
  134ALA    HB1 2028   3.017   3.805   4.896 -0.2010 -0.2074 -0.5166
  134ALA    HB2 2029   2.996   3.799   4.715 -0.3795 -0.9076 -0.7673
  134ALA    HB3 2030   3.150   3.771   4.780  0.4734  0.4921 -0.1536
  135ARG      N 2031   2.899   4.079   4.707 -0.8840 -1.0941 -0.1580
  135ARG     CA 2032   2.787   4.171   4.687  0.2546 -0.5559  0.0507
  135ARG      C 2033   2.672   4.095   4.616  0.1315  0.1950 -0.2171
  135ARG      O 2034   2.710   4.033   4.516 -0.2976  0.2628  0.0568
  135ARG     CB 2035   2.819   4.302   4.610 -0.3205 -0.0187 -0.4339
  135ARG     CG 2036   2.910   4.408   4.675 -0.3066  0.5334 -0.0465
  135ARG     CD 2037   2.870   4.435   4.817  0.5314 -0.5612 -0.4199
  135ARG     NE 2038   2.746   4.514   4.837 -0.0613  0.3271 -0.0882
  135ARG     CZ 2039   2.685   4.546   4.948  0.0227  1.0139  0.5826
  135ARG    NH1 2040   2.567   4.599   4.936 -0.3176 -0.3174  0.1241
  135ARG    NH2 2041   2.736   4.519   5.064 -0.2288  0.2913 -0.0287
  135ARG      H 2042   2.936   4.027   4.628  0.1510  0.0894 -0.5302
  135ARG     HA 2043   2.753   4.204   4.786  0.0161 -0.4297 -0.0730
  135ARG    HB2 2044   2.865   4.271   4.516 -1.0912  0.7011 -1.0763
  135ARG    HB3 2045   2.725   4.347   4.581 -0.0466  0.8461 -0.0593
  135ARG    HG2 2046   3.014   4.374   4.674 -0.4123  0.0954  0.9833
  135ARG    HG3 2047   2.887   4.502   4.626 -0.9170 -0.0136 -0.8675
  135ARG    HD2 2048   2.858   4.350   4.885 -3.1537 -1.1028 -1.3286
  135ARG    HD3 2049   2.952   4.501   4.846 -0.2247  1.0219 -1.6160
  135ARG     HE 2050   2.691   4.543   4.758 -0.6630  0.3660  0.3350
  135ARG   HH11 2051   2.529   4.644   5.018 -0.4849 -0.5020  0.1493
  135ARG   HH12 2052   2.515   4.597   4.850 -0.0973  0.2022 -0.0278
  135ARG   HH21 2053   2.693   4.552   5.149 -0.7876 -0.7997  0.1581
  135ARG   HH22 2054   2.821   4.466   5.067  0.5206  1.4382  0.1636
  136PRO      N 2055   2.549   4.094   4.668  0.1737  0.9647  0.0217
  136PRO     CA 2056   2.491   4.184   4.761  0.3953 -0.5772  0.3890
  136PRO      C 2057   2.531   4.160   4.905 -0.0496  1.1963 -0.0471
  136PRO      O 2058   2.531   4.248   4.987 -0.4726 -0.1061  0.8622
  136PRO     CB 2059   2.338   4.182   4.747  0.5485  0.4478  0.2654
  136PRO     CG 2060   2.316   4.047   4.667 -0.7889  0.3457  0.0795
  136PRO     CD 2061   2.444   4.016   4.598 -0.3688  0.7341 -0.4034
  136PRO     HA 2062   2.527   4.283   4.733  0.7920 -0.3283  1.6343
  136PRO    HB2 2063   2.289   4.185   4.845  0.0605  0.8888  0.0216
  136PRO    HB3 2064   2.299   4.257   4.677  1.3498 -0.6979 -1.5598
  136PRO    HG2 2065   2.281   3.966   4.732 -0.9729 -0.1548 -0.6254
  136PRO    HG3 2066   2.233   4.055   4.597 -0.8917  0.8978  0.2528
  136PRO    HD2 2067   2.470   3.911   4.615 -0.8003  0.8719  1.4225
  136PRO    HD3 2068   2.448   4.046   4.493  0.7532  1.8096 -0.1101
  137ASP      N 2069   2.568   4.035   4.935  0.3739  0.0427 -0.5688
  137ASP     CA 2070   2.607   3.984   5.070  0.6761 -0.5242 -0.5323
  137ASP      C 2071   2.676   3.858   5.064 -0.5531 -0.2639  0.1196
  137ASP      O 2072   2.679   3.794   4.951 -0.2837  0.1175 -0.0874
  137ASP     CB 2073   2.484   3.976   5.163 -0.5669 -0.9582  0.2544
  137ASP     CG 2074   2.384   3.871   5.112  1.0102 -0.5528 -0.6106
  137ASP    OD1 2075   2.282   3.909   5.050  0.5084 -0.4761  0.4596
  137ASP    OD2 2076   2.398   3.750   5.138  0.3209 -0.2481  0.5659
  137ASP      H 2077   2.563   3.963   4.865 -0.4766  0.7512 -1.2879
  137ASP     HA 2078   2.680   4.053   5.113 -0.2275  0.0180  0.2119
  137ASP    HB2 2079   2.520   3.950   5.262  1.0993  0.0563 -0.0066
  137ASP    HB3 2080   2.436   4.074   5.159 -2.3002 -1.7526 -0.8748
  138ASP      N 2081   2.745   3.821   5.172  0.2683  0.1168  0.3370
  138ASP     CA 2082   2.836   3.710   5.167  0.4501  1.0003 -0.8639
  138ASP      C 2083   2.756   3.576   5.160 -0.2928  0.5859  1.0260
  138ASP      O 2084   2.813   3.472   5.191 -0.2847  0.1419  0.1296
  138ASP     CB 2085   2.917   3.715   5.291 -0.7364  0.1899 -1.5001
  138ASP     CG 2086   2.838   3.698   5.432  0.3046  0.0103 -0.3342
  138ASP    OD1 2087   2.909   3.721   5.535  0.2940 -0.4576  0.2062
  138ASP    OD2 2088   2.715   3.676   5.446 -1.0931  0.6674 -0.1487
  138ASP      H 2089   2.740   3.884   5.251 -1.9287  0.9417 -0.3134
  138ASP     HA 2090   2.905   3.712   5.083  1.0065  1.1348 -0.4224
  138ASP    HB2 2091   3.001   3.645   5.282 -0.6746 -0.2367  0.9483
  138ASP    HB3 2092   2.970   3.810   5.292  0.1335 -0.2578 -0.0719
  139SER      N 2093   2.625   3.567   5.123 -0.0217 -0.0753 -0.0400
  139SER     CA 2094   2.573   3.434   5.076  0.4474 -0.2400 -0.4541
  139SER      C 2095   2.623   3.393   4.939 -0.4308 -0.6620  0.4205
  139SER      O 2096   2.605   3.272   4.901 -0.3259 -0.7480 -0.0322
  139SER     CB 2097   2.422   3.419   5.085 -0.5471  0.0316  0.0080
  139SER     OG 2098   2.367   3.521   5.006  0.4238 -0.2868  0.0901
  139SER      H 2099   2.567   3.649   5.114  0.6656  0.4176 -0.1512
  139SER     HA 2100   2.608   3.360   5.148  0.4433 -0.0068 -0.2099
  139SER    HB2 2101   2.391   3.322   5.046  0.9343 -0.1240 -0.9286
  139SER    HB3 2102   2.388   3.435   5.188 -1.3025  0.9482 -0.3495
  139SER     HG 2103   2.351   3.595   5.065  0.9122  0.5316 -0.7650
  140LEU      N 2104   2.679   3.487   4.856 -0.1958 -0.2204  0.1259
  140LEU     CA 2105   2.716   3.458   4.718  0.1655 -0.0061  0.5815
  140LEU      C 2106   2.860   3.397   4.713  0.8352 -0.2192 -0.1490
  140LEU      O 2107   2.958   3.469   4.749  0.1462 -0.0137  0.1921
  140LEU     CB 2108   2.692   3.578   4.629 -1.4458 -1.2767  0.0400
  140LEU     CG 2109   2.751   3.590   4.485  0.5609  0.8468 -0.6285
  140LEU    CD1 2110   2.647   3.517   4.399  0.3746  1.0590  0.0173
  140LEU    CD2 2111   2.773   3.721   4.416  0.4353 -0.0442  0.4587
  140LEU      H 2112   2.689   3.580   4.892 -1.7218  0.0297  0.0179
  140LEU     HA 2113   2.650   3.384   4.672 -0.3381  0.9173 -0.2474
  140LEU    HB2 2114   2.587   3.608   4.635 -1.1981 -0.5029  1.3669
  140LEU    HB3 2115   2.744   3.660   4.679 -1.7432 -0.3277 -1.1148
  140LEU     HG 2116   2.834   3.521   4.474 -0.6483 -0.6882 -0.9669
  140LEU   HD11 2117   2.668   3.500   4.293 -0.5084 -3.0542  0.1288
  140LEU   HD12 2118   2.619   3.419   4.439  0.1685  0.9079 -0.4777
  140LEU   HD13 2119   2.557   3.577   4.412  0.4874  1.4793 -0.9856
  140LEU   HD21 2120   2.799   3.699   4.312  0.0315 -0.1222  0.3707
  140LEU   HD22 2121   2.677   3.772   4.417  0.4860  0.0550  1.4636
  140LEU   HD23 2122   2.846   3.778   4.473 -0.0003  1.0350 -0.0054
  141GLU      N 2123   2.877   3.267   4.701  0.7550 -0.1210 -0.5970
  141GLU     CA 2124   3.001   3.198   4.710 -0.7413 -1.2912  0.4590
  141GLU      C 2125   3.105   3.226   4.593  0.5817  0.1386 -0.5115
  141GLU      O 2126   3.076   3.198   4.474  0.7089 -0.3066  0.2473
  141GLU     CB 2127   2.973   3.043   4.719 -0.2737 -0.2595  0.2212
  141GLU     CG 2128   3.102   2.961   4.721 -0.4783 -0.0128 -0.5983
  141GLU     CD 2129   3.089   2.815   4.778 -0.6808 -0.6266  0.3925
  141GLU    OE1 2130   3.110   2.806   4.897 -0.4903  0.5801  0.4918
  141GLU    OE2 2131   3.052   2.718   4.709  0.7450  0.6193  0.0193
  141GLU      H 2132   2.789   3.220   4.684 -0.6018  1.9016  0.1369
  141GLU     HA 2133   3.045   3.222   4.807 -0.5679  1.1856 -0.1090
  141GLU    HB2 2134   2.931   3.028   4.818  0.1588 -0.2413  0.4087
  141GLU    HB3 2135   2.905   3.005   4.642  0.2524 -0.0730 -0.3503
  141GLU    HG2 2136   3.155   2.977   4.627 -0.5264  0.7657 -0.5033
  141GLU    HG3 2137   3.179   3.003   4.784 -0.4033  0.0739 -0.7462
  142PRO      N 2138   3.232   3.258   4.628 -0.1983 -0.4418  0.0497
  142PRO     CA 2139   3.342   3.280   4.534  0.1230 -0.4836  0.4561
  142PRO      C 2140   3.386   3.159   4.452 -0.0530 -0.5502 -0.1979
  142PRO      O 2141   3.359   3.048   4.499  0.5729  0.1499  0.0923
  142PRO     CB 2142   3.461   3.332   4.618 -0.0183  0.6924 -0.5124
  142PRO     CG 2143   3.395   3.386   4.749 -0.3126 -0.3853  0.0472
  142PRO     CD 2144   3.275   3.288   4.763  0.2274 -0.1533 -0.1704
  142PRO     HA 2145   3.321   3.358   4.461  0.3754 -0.7644  0.0759
  142PRO    HB2 2146   3.535   3.253   4.630 -0.3637  0.3351 -0.6703
  142PRO    HB3 2147   3.514   3.408   4.561 -0.0330  0.2951 -1.0754
  142PRO    HG2 2148   3.470   3.374   4.827 -0.0738  0.3361 -0.0580
  142PRO    HG3 2149   3.372   3.492   4.744  1.2372 -0.0052  0.0180
  142PRO    HD2 2150   3.201   3.345   4.819  0.4667  0.1555 -0.1630
  142PRO    HD3 2151   3.309   3.194   4.807  0.9829  0.1230 -0.1332
  143PHE      N 2152   3.449   3.179   4.338 -0.1639  0.7407 -0.4064
  143PHE     CA 2153   3.488   3.074   4.245 -0.7878 -0.2021  0.5161
  143PHE      C 2154   3.589   2.975   4.303 -0.7548  0.4176  0.3654
  143PHE      O 2155   3.575   2.852   4.282 -0.2404 -0.2137 -0.1219
  143PHE     CB 2156   3.555   3.144   4.123 -0.0382  0.4958 -0.0262
  143PHE     CG 2157   3.618   3.048   4.027 -0.1967 -0.2881  0.6038
  143PHE    CD1 2158   3.539   2.983   3.932 -0.7522 -0.4904  0.2492
  143PHE    CD2 2159   3.755   3.035   4.027  0.2989  0.6469  0.1876
  143PHE    CE1 2160   3.604   2.894   3.847 -0.1679 -0.3499 -0.0795
  143PHE    CE2 2161   3.821   2.945   3.942 -0.2172  0.9175 -0.2250
  143PHE     CZ 2162   3.741   2.868   3.853 -0.1128  0.3538 -0.5756
  143PHE      H 2163   3.466   3.275   4.311  0.8644  0.7586  0.1968
  143PHE     HA 2164   3.397   3.019   4.222 -1.2097  0.5211  0.4054
  143PHE    HB2 2165   3.477   3.201   4.072 -0.7752 -1.1123 -0.8617
  143PHE    HB3 2166   3.623   3.222   4.156 -0.1472  0.5917 -0.0259
  143PHE    HD1 2167   3.431   2.988   3.938 -0.7472 -0.1707  0.0913
  143PHE    HD2 2168   3.805   3.088   4.107 -0.3649  0.6528  0.6160
  143PHE    HE1 2169   3.542   2.839   3.778  0.0226  0.3072 -0.8060
  143PHE    HE2 2170   3.928   2.937   3.951 -0.2550  0.6116 -0.0042
  143PHE     HZ 2171   3.788   2.790   3.795  1.6336  0.4641  0.5571
  144PHE      N 2172   3.696   3.018   4.370  0.1357  0.5959 -0.3111
  144PHE     CA 2173   3.803   2.931   4.424 -0.0698 -0.5907  0.8120
  144PHE      C 2174   3.765   2.847   4.544 -0.7367 -0.3992 -0.0461
  144PHE      O 2175   3.779   2.726   4.537 -0.2115 -0.3103  0.1171
  144PHE     CB 2176   3.927   3.028   4.451  0.2607  0.3275  0.5469
  144PHE     CG 2177   4.061   2.963   4.460 -1.0464  0.0559 -0.3540
  144PHE    CD1 2178   4.159   2.967   4.361 -0.7006  0.7870  0.4450
  144PHE    CD2 2179   4.095   2.897   4.585 -0.2236  1.4558  0.4816
  144PHE    CE1 2180   4.278   2.888   4.375 -0.3898 -0.4239  0.1327
  144PHE    CE2 2181   4.219   2.829   4.596 -0.3083  0.1881  0.6347
  144PHE     CZ 2182   4.307   2.811   4.488 -0.5160 -0.5063  0.1793
  144PHE      H 2183   3.712   3.117   4.372 -0.3871  0.6886 -0.4845
  144PHE     HA 2184   3.838   2.875   4.338 -0.2100  0.3691  0.0932
  144PHE    HB2 2185   3.935   3.101   4.371  0.3683 -0.9714 -0.7034
  144PHE    HB3 2186   3.902   3.084   4.541  0.9512  0.0743  0.9137
  144PHE    HD1 2187   4.137   3.016   4.267 -0.9983  0.5051  0.3662
  144PHE    HD2 2188   4.024   2.891   4.666 -1.3743 -1.4436 -0.4708
  144PHE    HE1 2189   4.352   2.888   4.296 -0.0020 -0.0293  0.4907
  144PHE    HE2 2190   4.247   2.786   4.691 -0.0989 -0.4639  0.2848
  144PHE     HZ 2191   4.402   2.760   4.498 -0.0918 -0.1205 -1.3280
  145ASP      N 2192   3.685   2.899   4.640 -0.3192  0.0868  0.1807
  145ASP     CA 2193   3.608   2.836   4.739 -0.2242 -0.8592 -0.0892
  145ASP      C 2194   3.536   2.719   4.682 -0.1207  0.0448  0.8935
  145ASP      O 2195   3.545   2.610   4.726 -0.2041  0.0951 -0.0703
  145ASP     CB 2196   3.512   2.936   4.813 -0.5593  0.0341  0.4905
  145ASP     CG 2197   3.588   3.040   4.898  0.3570 -0.8068  0.2882
  145ASP    OD1 2198   3.539   3.082   5.004  0.4789  0.7579 -0.4682
  145ASP    OD2 2199   3.696   3.080   4.849  0.1042  0.7103 -0.0511
  145ASP      H 2200   3.691   3.000   4.648 -0.6155  0.1379 -0.2078
  145ASP     HA 2201   3.676   2.785   4.808 -0.7066 -2.2501 -0.5656
  145ASP    HB2 2202   3.441   2.985   4.747 -0.8457  0.9653  1.4340
  145ASP    HB3 2203   3.458   2.873   4.885 -0.2411  0.2205  0.8958
  146SER      N 2204   3.456   2.751   4.573 -0.4444 -0.0860  0.3238
  146SER     CA 2205   3.381   2.655   4.496  0.3833  1.1378  0.0062
  146SER      C 2206   3.465   2.548   4.423  0.1218  0.3015  0.4232
  146SER      O 2207   3.415   2.431   4.410  0.0475 -0.5757 -0.5920
  146SER     CB 2208   3.288   2.723   4.394 -0.7850  0.6973 -0.2558
  146SER     OG 2209   3.199   2.805   4.461 -0.1161 -0.0362 -0.1568
  146SER      H 2210   3.455   2.851   4.559  0.7329  0.1188  1.2907
  146SER     HA 2211   3.318   2.596   4.562  0.5894 -0.1989 -0.9129
  146SER    HB2 2212   3.353   2.788   4.335  1.0923  0.4668  1.3709
  146SER    HB3 2213   3.232   2.653   4.331 -1.1142  0.0206  0.7478
  146SER     HG 2214   3.254   2.881   4.482 -0.8674  0.1646  1.3054
  147LEU      N 2215   3.583   2.590   4.372  0.1084  0.4024  0.4731
  147LEU     CA 2216   3.683   2.494   4.307 -0.7540 -0.8344  0.1961
  147LEU      C 2217   3.737   2.403   4.419 -0.5515  0.0833  0.0057
  147LEU      O 2218   3.727   2.281   4.396 -0.5885 -0.2889 -0.3509
  147LEU     CB 2219   3.786   2.579   4.221  0.0785  0.7850 -0.1639
  147LEU     CG 2220   3.912   2.501   4.175 -0.0223  0.4841  0.3753
  147LEU    CD1 2221   3.875   2.399   4.063  0.0538  0.7238 -0.2078
  147LEU    CD2 2222   4.026   2.587   4.124 -0.3911 -0.7648  0.3107
  147LEU      H 2223   3.610   2.686   4.389  0.6784  0.3638 -0.1290
  147LEU     HA 2224   3.637   2.435   4.228  0.7028  0.9358 -2.2338
  147LEU    HB2 2225   3.739   2.636   4.141  0.6555 -0.1262 -1.1972
  147LEU    HB3 2226   3.828   2.657   4.285  0.3855 -0.6477  1.5467
  147LEU     HG 2227   3.942   2.446   4.264  1.6890  0.2555 -0.2706
  147LEU   HD11 2228   3.963   2.352   4.019  0.2668  0.8513  0.0748
  147LEU   HD12 2229   3.804   2.326   4.101  0.5246  0.5049  0.2825
  147LEU   HD13 2230   3.825   2.447   3.979 -0.8774 -0.8262 -0.6174
  147LEU   HD21 2231   4.115   2.528   4.103  0.7526  1.1062 -0.6703
  147LEU   HD22 2232   4.000   2.638   4.031  0.6879 -0.2804  0.2449
  147LEU   HD23 2233   4.057   2.661   4.198  0.5070  0.4622 -1.1654
  148VAL      N 2234   3.789   2.450   4.530 -0.0506  0.2183 -0.8437
  148VAL     CA 2235   3.856   2.372   4.635  1.3914  0.9695  0.1216
  148VAL      C 2236   3.751   2.288   4.710 -0.1920 -0.1915 -0.3583
  148VAL      O 2237   3.769   2.177   4.754 -0.6790 -0.3801 -0.2785
  148VAL     CB 2238   3.933   2.463   4.724 -0.1173 -0.5603  0.6189
  148VAL    CG1 2239   3.998   2.400   4.842 -0.0885 -0.7520  0.0912
  148VAL    CG2 2240   4.048   2.517   4.630  0.7598 -0.2237 -0.4543
  148VAL      H 2241   3.793   2.550   4.543  0.5124  0.0382  1.0994
  148VAL     HA 2242   3.912   2.295   4.582 -1.2015 -1.7871  0.8435
  148VAL     HB 2243   3.864   2.540   4.760  0.0130 -0.8479  1.5257
  148VAL   HG11 2244   4.035   2.484   4.901  0.6670  0.1844 -1.5808
  148VAL   HG12 2245   3.923   2.342   4.896  1.0290 -0.7330  1.8088
  148VAL   HG13 2246   4.075   2.331   4.807  0.7463  0.5484 -0.8319
  148VAL   HG21 2247   4.137   2.545   4.684  0.4314 -0.3836  0.1890
  148VAL   HG22 2248   4.082   2.445   4.556  0.7131 -0.0678 -0.6303
  148VAL   HG23 2249   4.014   2.598   4.565  0.7005 -0.7094 -1.0497
  149LYS      N 2250   3.627   2.340   4.726 -0.3445  0.7966 -0.1531
  149LYS     CA 2251   3.511   2.269   4.788 -0.7843  1.2863  0.1838
  149LYS      C 2252   3.456   2.149   4.706  0.5706 -0.1375 -0.3920
  149LYS      O 2253   3.427   2.051   4.771  0.1804 -0.1986  0.2078
  149LYS     CB 2254   3.400   2.370   4.818 -0.5051 -0.7409  0.4919
  149LYS     CG 2255   3.277   2.305   4.882 -0.1410 -0.6367 -0.2750
  149LYS     CD 2256   3.154   2.408   4.899 -0.3181  1.7150 -0.1392
  149LYS     CE 2257   3.176   2.533   4.982  0.4336  0.5190  0.0217
  149LYS     NZ 2258   3.227   2.506   5.119  0.0893  0.0873  0.1431
  149LYS      H 2259   3.622   2.438   4.703  1.6730  0.7003 -1.5981
  149LYS     HA 2260   3.554   2.226   4.879 -0.8361  0.1637 -0.2943
  149LYS    HB2 2261   3.434   2.451   4.884  1.6519 -0.0275 -1.2401
  149LYS    HB3 2262   3.378   2.417   4.723  0.1773  1.7940  1.4245
  149LYS    HG2 2263   3.240   2.222   4.822 -1.5826 -1.2392  1.3107
  149LYS    HG3 2264   3.303   2.271   4.982 -1.3467  0.6245  0.5349
  149LYS    HD2 2265   3.113   2.432   4.801 -0.2804  0.9296 -0.3649
  149LYS    HD3 2266   3.075   2.347   4.942  1.1331  0.0689  0.4494
  149LYS    HE2 2267   3.246   2.595   4.927  0.9934 -1.2476 -1.4583
  149LYS    HE3 2268   3.078   2.580   4.983  0.0655 -0.2053 -0.3086
  149LYS    HZ1 2269   3.316   2.460   5.107  0.1006  0.1188  0.1049
  149LYS    HZ2 2270   3.243   2.595   5.163  2.3495  0.2990 -0.8312
  149LYS    HZ3 2271   3.156   2.467   5.179  0.3597  0.2966  0.6066
  150GLN      N 2272   3.451   2.166   4.574  0.4171  0.2803 -0.5361
  150GLN     CA 2273   3.402   2.064   4.488 -0.5351 -0.0820 -0.1923
  150GLN      C 2274   3.506   1.964   4.439  0.1416  0.2557 -0.9057
  150GLN      O 2275   3.466   1.876   4.362  0.3269 -0.1723 -0.3986
  150GLN     CB 2276   3.320   2.121   4.370  0.6599 -0.0107 -0.6626
  150GLN     CG 2277   3.187   2.200   4.410 -0.6313  0.3324  0.0671
  150GLN     CD 2278   3.144   2.297   4.298 -0.6843 -0.1532  0.8442
  150GLN    OE1 2279   3.141   2.254   4.183 -0.1101  0.6303 -0.3509
  150GLN    NE2 2280   3.112   2.421   4.319  0.3829  0.5098  0.6280
  150GLN      H 2281   3.499   2.247   4.537  0.1434  0.5419 -0.3375
  150GLN     HA 2282   3.333   1.998   4.542  0.7889 -1.5011 -0.0994
  150GLN    HB2 2283   3.388   2.181   4.309  0.2966 -0.0813 -1.1462
  150GLN    HB3 2284   3.291   2.039   4.304  0.1671 -0.9782  0.6555
  150GLN    HG2 2285   3.109   2.126   4.424  0.7239 -1.2642 -0.1375
  150GLN    HG3 2286   3.202   2.242   4.510  0.2901 -0.6052  0.3574
  150GLN   HE21 2287   3.080   2.479   4.243  1.2826  0.7283  0.3992
  150GLN   HE22 2288   3.111   2.452   4.415 -0.0065  0.7800  0.5413
  151THR      N 2289   3.633   1.969   4.476 -0.1904 -0.3926 -0.2648
  151THR     CA 2290   3.740   1.891   4.413 -0.1486  0.4834  0.7869
  151THR      C 2291   3.863   1.864   4.506  1.0653  0.2037 -0.1967
  151THR      O 2292   3.854   1.901   4.622 -0.0786 -0.3096  0.0168
  151THR     CB 2293   3.781   1.954   4.282 -0.6816  0.5058  0.3480
  151THR    OG1 2294   3.873   2.068   4.315  0.0161  0.4417 -0.0719
  151THR    CG2 2295   3.679   2.007   4.179  1.2659 -0.2448 -0.3550
  151THR      H 2296   3.659   2.033   4.550  0.2670 -0.5172 -0.3130
  151THR     HA 2297   3.698   1.794   4.385  1.9391  0.0250 -1.4568
  151THR     HB 2298   3.840   1.876   4.235 -1.4412 -0.5974  1.1266
  151THR    HG1 2299   3.817   2.143   4.337 -0.0375  0.7782 -1.2620
  151THR   HG21 2300   3.625   1.929   4.124  0.1339  0.7148 -0.6993
  151THR   HG22 2301   3.608   2.078   4.223  0.2788 -1.0539 -0.5591
  151THR   HG23 2302   3.738   2.062   4.106  0.2046 -0.0346 -1.1102
  152HIS      N 2303   3.961   1.796   4.453  0.3563 -0.1968 -0.2924
  152HIS     CA 2304   4.090   1.760   4.510  0.5119 -0.4972  0.7121
  152HIS      C 2305   4.185   1.872   4.518 -0.8780  0.1602  1.0490
  152HIS      O 2306   4.293   1.871   4.581  0.0065  0.1951 -0.0885
  152HIS     CB 2307   4.147   1.636   4.446  0.1181 -1.3409  0.1533
  152HIS     CG 2308   4.061   1.508   4.451 -1.2027 -0.6687  0.4478
  152HIS    ND1 2309   4.002   1.449   4.346 -0.0571  0.6070  0.2978
  152HIS    CD2 2310   4.064   1.417   4.556 -0.1818 -0.2060  0.5520
  152HIS    CE1 2311   3.977   1.322   4.376 -0.6022 -0.6839  0.1368
  152HIS    NE2 2312   4.017   1.298   4.500 -0.0665 -0.1090 -0.7520
  152HIS      H 2313   3.950   1.758   4.360  1.6853  1.1469 -1.0823
  152HIS     HA 2314   4.073   1.725   4.612  0.1279 -0.1685  0.7646
  152HIS    HB2 2315   4.170   1.666   4.343  0.7630 -0.6356  0.4863
  152HIS    HB3 2316   4.243   1.619   4.496 -0.1398  0.1326  1.2858
  152HIS    HD1 2317   3.976   1.486   4.256 -0.3797 -1.1468 -0.4019
  152HIS    HD2 2318   4.098   1.439   4.656 -1.4623  1.0805  0.7725
  152HIS    HE1 2319   3.927   1.254   4.308 -1.0547  0.5665 -0.8695
  153VAL      N 2320   4.155   1.976   4.435 -0.3239  0.7441 -1.3031
  153VAL     CA 2321   4.239   2.090   4.413 -0.1388 -1.1127 -0.1656
  153VAL      C 2322   4.283   2.158   4.549  0.4101  0.4181  0.5989
  153VAL      O 2323   4.189   2.196   4.620 -0.2350 -0.6413  0.1904
  153VAL     CB 2324   4.179   2.201   4.326 -0.2148  0.9491  0.0281
  153VAL    CG1 2325   4.275   2.320   4.302 -0.1257  0.6159  0.3130
  153VAL    CG2 2326   4.171   2.131   4.187 -0.3689  0.1028 -0.3199
  153VAL      H 2327   4.069   1.973   4.382 -1.6282 -0.5354  0.6019
  153VAL     HA 2328   4.333   2.068   4.364  0.3928 -0.7625  0.6466
  153VAL     HB 2329   4.083   2.239   4.361 -0.4774 -0.0709  0.4878
  153VAL   HG11 2330   4.240   2.387   4.224  0.1627  0.1117 -0.2718
  153VAL   HG12 2331   4.281   2.375   4.396 -1.1525  0.8391  0.2710
  153VAL   HG13 2332   4.372   2.289   4.262 -0.2613  0.4553  0.1081
  153VAL   HG21 2333   4.261   2.093   4.139 -1.0162 -0.8749 -0.8368
  153VAL   HG22 2334   4.103   2.046   4.189 -0.2223 -0.0318 -0.8401
  153VAL   HG23 2335   4.127   2.207   4.123  0.7229  1.1224  0.0655
  154PRO      N 2336   4.415   2.157   4.583 -0.2117  0.2476  0.1596
  154PRO     CA 2337   4.464   2.223   4.706  1.1106  0.1659  0.4195
  154PRO      C 2338   4.420   2.366   4.720 -1.0434  0.5137  0.1024
  154PRO      O 2339   4.418   2.443   4.627  0.3417 -0.0139 -0.1421
  154PRO     CB 2340   4.616   2.229   4.684  0.0076  0.5427  0.2173
  154PRO     CG 2341   4.647   2.097   4.608 -0.1939  0.0958 -0.4743
  154PRO     CD 2342   4.525   2.097   4.510 -0.5186  0.5581 -0.4110
  154PRO     HA 2343   4.445   2.161   4.794 -0.0228  1.0074  0.8062
  154PRO    HB2 2344   4.658   2.316   4.634  0.6333  0.6604  0.9212
  154PRO    HB3 2345   4.658   2.240   4.784  1.0702  1.3384 -0.2796
  154PRO    HG2 2346   4.740   2.087   4.552 -0.5573 -0.2412 -1.0389
  154PRO    HG3 2347   4.641   2.010   4.674 -0.1216  0.5662  0.1735
  154PRO    HD2 2348   4.504   1.991   4.492  0.7398  0.3289 -0.7321
  154PRO    HD3 2349   4.544   2.144   4.413  0.0913 -0.1164 -0.6436
  155ASN      N 2350   4.406   2.413   4.843  0.0764 -0.2966  0.1046
  155ASN     CA 2351   4.383   2.556   4.875 -0.0124  0.6752  0.5643
  155ASN      C 2352   4.517   2.633   4.873 -0.1138 -0.2541 -0.7296
  155ASN      O 2353   4.575   2.669   4.982  0.7738 -0.1313 -0.0732
  155ASN     CB 2354   4.309   2.553   5.010 -0.5587  0.3863 -0.2416
  155ASN     CG 2355   4.234   2.677   5.051  0.1185 -0.1626  0.2232
  155ASN    OD1 2356   4.194   2.747   4.961  0.0430 -0.3628  0.2795
  155ASN    ND2 2357   4.183   2.699   5.169 -0.3741 -0.4238 -0.0853
  155ASN      H 2358   4.403   2.347   4.919 -0.3071  0.6383  0.9495
  155ASN     HA 2359   4.324   2.601   4.796 -1.1228 -1.0284  0.3307
  155ASN    HB2 2360   4.231   2.477   5.014 -0.3000  0.1370  1.2316
  155ASN    HB3 2361   4.377   2.533   5.093 -0.8778 -0.8106 -0.2314
  155ASN   HD21 2362   4.114   2.773   5.170 -0.1059 -0.1586 -0.5583
  155ASN   HD22 2363   4.197   2.641   5.250  0.6075 -0.2788 -0.1343
  156LEU      N 2364   4.567   2.663   4.757 -0.3371 -0.8687  0.2367
  156LEU     CA 2365   4.700   2.733   4.731  0.2179 -0.4103  0.0789
  156LEU      C 2366   4.706   2.791   4.590  0.3281  0.2397  0.2019
  156LEU      O 2367   4.670   2.714   4.500 -0.0096  0.1441 -0.2229
  156LEU     CB 2368   4.809   2.631   4.744  0.5299  0.2903  0.1073
  156LEU     CG 2369   4.947   2.678   4.708 -0.5707  1.1732  0.4350
  156LEU    CD1 2370   4.999   2.787   4.791 -0.6916 -1.2524 -0.9686
  156LEU    CD2 2371   5.049   2.553   4.727  0.2282 -0.7861 -0.4245
  156LEU      H 2372   4.529   2.611   4.679  0.0116 -1.2871  0.3398
  156LEU     HA 2373   4.714   2.811   4.805 -0.3351  0.1470 -0.3772
  156LEU    HB2 2374   4.806   2.610   4.851  0.6483  0.5462  0.1625
  156LEU    HB3 2375   4.788   2.543   4.684 -0.3011  0.6980 -0.2424
  156LEU     HG 2376   4.967   2.709   4.605  1.0849 -0.1263  0.2883
  156LEU   HD11 2377   4.994   2.744   4.891  0.1656  0.2342 -0.2242
  156LEU   HD12 2378   5.100   2.821   4.769 -1.0230  0.9982  0.3228
  156LEU   HD13 2379   4.946   2.883   4.791  0.3253 -0.5302  1.4131
  156LEU   HD21 2380   5.083   2.540   4.830 -0.4825 -0.1482 -0.0840
  156LEU   HD22 2381   4.992   2.466   4.695 -0.5622 -0.9720  1.2512
  156LEU   HD23 2382   5.140   2.566   4.670  0.6147  1.0542  0.4536
  157PHE      N 2383   4.755   2.912   4.561 -0.0489  0.0645 -0.2434
  157PHE     CA 2384   4.766   2.959   4.428  0.0574 -1.3453  0.5536
  157PHE      C 2385   4.884   3.064   4.423  0.0537  0.2318 -0.8744
  157PHE      O 2386   4.942   3.100   4.532  0.3232  0.2744  0.0316
  157PHE     CB 2387   4.637   3.010   4.361  0.2904 -0.4295  0.0111
  157PHE     CG 2388   4.579   3.137   4.417  0.1777 -0.0681 -0.5512
  157PHE    CD1 2389   4.468   3.139   4.504  0.2201 -0.2522 -0.2242
  157PHE    CD2 2390   4.631   3.261   4.378 -0.3489  0.1856  0.0045
  157PHE    CE1 2391   4.416   3.258   4.559  0.1442  0.1385 -0.2948
  157PHE    CE2 2392   4.570   3.382   4.421  0.3999 -0.0346 -0.4679
  157PHE     CZ 2393   4.459   3.381   4.516 -0.5645 -0.4718  0.4435
  157PHE      H 2394   4.781   2.969   4.640 -0.2487 -0.7274  0.4242
  157PHE     HA 2395   4.809   2.880   4.367  0.4141 -1.3202  0.7650
  157PHE    HB2 2396   4.638   3.004   4.252 -0.6133 -1.6599  0.0284
  157PHE    HB3 2397   4.567   2.930   4.384  0.6246 -0.5684  0.5726
  157PHE    HD1 2398   4.408   3.051   4.525 -0.3808  0.3781  0.9070
  157PHE    HD2 2399   4.703   3.255   4.297  0.5067  0.2175  0.7348
  157PHE    HE1 2400   4.324   3.240   4.614  0.2195 -0.0966 -0.2427
  157PHE    HE2 2401   4.612   3.474   4.385 -0.4659  0.7856  0.4882
  157PHE     HZ 2402   4.418   3.476   4.549 -1.1977 -0.1551 -1.0641
  158SER      N 2403   4.926   3.100   4.303  0.0218 -1.0753  0.2786
  158SER     CA 2404   5.043   3.188   4.287 -0.1250  0.4438  0.0458
  158SER      C 2405   5.048   3.251   4.145  0.3501  0.2787  0.7563
  158SER      O 2406   4.995   3.199   4.047 -0.1316  0.1436  0.3600
  158SER     CB 2407   5.167   3.100   4.319  0.9738 -0.5274  0.4361
  158SER     OG 2408   5.180   2.981   4.251  0.0680 -0.4330  0.1271
  158SER      H 2409   4.887   3.056   4.221  0.0074 -0.4582 -0.0554
  158SER     HA 2410   5.034   3.271   4.358  1.0751  0.5651  0.0929
  158SER    HB2 2411   5.252   3.168   4.310 -0.2361  1.2250  1.1175
  158SER    HB3 2412   5.157   3.069   4.423  1.2993 -1.2971  0.2484
  158SER     HG 2413   5.124   2.916   4.293  0.4465 -0.4695  0.5936
  159LEU      N 2414   5.100   3.378   4.130  0.3239  0.8011 -0.2965
  159LEU     CA 2415   5.073   3.463   4.017  0.0840 -0.2364  0.0239
  159LEU      C 2416   5.203   3.543   3.988 -0.1391 -0.5435  0.0410
  159LEU      O 2417   5.271   3.582   4.083  0.2688  0.2233  0.0700
  159LEU     CB 2418   4.966   3.565   4.060  1.5354  0.1220  1.0193
  159LEU     CG 2419   4.813   3.523   4.060  0.5285 -0.3770 -0.5688
  159LEU    CD1 2420   4.725   3.612   4.145  0.7278 -0.5156 -0.6091
  159LEU    CD2 2421   4.768   3.541   3.911  0.4029 -0.3946 -0.1885
  159LEU      H 2422   5.144   3.406   4.217 -1.0372 -0.3850  0.8750
  159LEU     HA 2423   5.038   3.405   3.932  0.1511  0.6740 -0.6552
  159LEU    HB2 2424   5.004   3.610   4.152  1.6396 -0.0351  1.0556
  159LEU    HB3 2425   4.972   3.651   3.994 -0.5138 -0.4927 -0.1358
  159LEU     HG 2426   4.804   3.419   4.092  0.4348 -0.1001  0.3708
  159LEU   HD11 2427   4.625   3.570   4.150  0.6485 -0.4957 -1.6113
  159LEU   HD12 2428   4.770   3.624   4.244 -0.9466 -1.0430  0.2886
  159LEU   HD13 2429   4.717   3.709   4.096 -0.5905 -0.7846 -0.9984
  159LEU   HD21 2430   4.799   3.635   3.865  0.2194  0.0432  0.5453
  159LEU   HD22 2431   4.815   3.458   3.857  0.2517 -0.9898  0.5590
  159LEU   HD23 2432   4.661   3.521   3.902  0.5122 -0.4814 -2.0106
  160GLN      N 2433   5.223   3.571   3.861  0.0095  0.1869  0.7769
  160GLN     CA 2434   5.340   3.636   3.809 -1.2048  0.4167 -0.0526
  160GLN      C 2435   5.287   3.721   3.688 -0.5274  0.2734 -1.5900
  160GLN      O 2436   5.203   3.682   3.620 -0.4000 -0.2845  0.4068
  160GLN     CB 2437   5.442   3.526   3.750 -0.2261  0.7674  0.0352
  160GLN     CG 2438   5.570   3.579   3.688 -0.9309 -0.3438  1.0000
  160GLN     CD 2439   5.608   3.494   3.560  1.0556 -0.5270 -0.3155
  160GLN    OE1 2440   5.516   3.445   3.492 -0.2003  0.1183  0.4018
  160GLN    NE2 2441   5.734   3.474   3.535 -0.4485 -0.2276 -0.4173
  160GLN      H 2442   5.155   3.536   3.795  0.9878 -0.7249  0.1885
  160GLN     HA 2443   5.381   3.703   3.885 -0.6354 -0.0392  0.0491
  160GLN    HB2 2444   5.465   3.459   3.833  0.8053  1.1666  0.1039
  160GLN    HB3 2445   5.389   3.460   3.681  0.0330 -0.7469  1.1701
  160GLN    HG2 2446   5.563   3.683   3.657  2.2691 -0.2855 -0.3038
  160GLN    HG3 2447   5.650   3.592   3.760  1.1643 -0.3723 -1.0787
  160GLN   HE21 2448   5.759   3.406   3.465  1.3070 -0.6193  0.4753
  160GLN   HE22 2449   5.796   3.493   3.613 -0.6107 -0.0715 -0.3253
  161LEU      N 2450   5.348   3.837   3.661  0.3985 -0.1336 -0.4705
  161LEU     CA 2451   5.306   3.928   3.555  0.1363  0.2780  0.5218
  161LEU      C 2452   5.435   4.001   3.501  0.4071  0.5276  0.3651
  161LEU      O 2453   5.519   4.040   3.581  0.1508  0.2495  0.2556
  161LEU     CB 2454   5.219   4.035   3.614 -0.1377 -0.7264 -0.1609
  161LEU     CG 2455   5.083   4.002   3.684 -0.5048 -0.1324  0.1034
  161LEU    CD1 2456   5.028   4.142   3.750  0.0297  0.5396  0.8283
  161LEU    CD2 2457   4.984   3.952   3.590 -0.1801  1.2231  0.2296
  161LEU      H 2458   5.429   3.855   3.718 -0.1570  0.2058  0.2551
  161LEU     HA 2459   5.248   3.887   3.472 -0.1770 -1.1735  1.3964
  161LEU    HB2 2460   5.282   4.083   3.690 -0.0869  0.0480 -0.6682
  161LEU    HB3 2461   5.192   4.099   3.530 -2.1991 -0.6961  0.4087
  161LEU     HG 2462   5.107   3.925   3.758  0.0418 -0.0839 -0.0114
  161LEU   HD11 2463   5.100   4.212   3.790  0.1943  1.4978 -0.9429
  161LEU   HD12 2464   4.983   4.198   3.668 -0.7507 -0.6210  0.3915
  161LEU   HD13 2465   4.955   4.114   3.827  0.3497  0.5667  1.1466
  161LEU   HD21 2466   4.982   4.025   3.508  0.2295  0.6822 -0.2782
  161LEU   HD22 2467   5.007   3.849   3.561  0.4633  1.1559  0.9329
  161LEU   HD23 2468   4.888   3.955   3.641 -0.4896 -0.1838 -0.1805
  162CYS      N 2469   5.452   4.010   3.371  0.3635 -0.4001  0.7694
  162CYS     CA 2470   5.579   4.036   3.303  0.1566 -0.4468  0.8195
  162CYS      C 2471   5.592   4.185   3.243 -1.2139  0.7757  0.1152
  162CYS      O 2472   5.700   4.208   3.177  0.7911 -0.0609 -0.1618
  162CYS     CB 2473   5.620   3.925   3.208 -0.3484 -0.1943 -0.3486
  162CYS     SG 2474   5.634   3.758   3.286  0.0930  0.5539  0.2203
  162CYS      H 2475   5.381   3.984   3.304 -0.6742  2.2772  0.5892
  162CYS     HA 2476   5.659   4.030   3.377 -0.4978  0.6881  1.6891
  162CYS    HB2 2477   5.554   3.913   3.122  0.5210  0.2607 -1.1179
  162CYS    HB3 2478   5.719   3.952   3.171 -0.2530  0.4650  0.3460
  163GLY      N 2479   5.490   4.271   3.261 -0.4734 -0.4049 -0.3559
  163GLY     CA 2480   5.492   4.415   3.235 -0.5043 -0.4242 -0.1462
  163GLY      C 2481   5.507   4.459   3.089  0.5160  0.2702 -0.4648
  163GLY      O 2482   5.498   4.383   2.994 -0.3021 -0.3864 -0.5289
  163GLY      H 2483   5.419   4.228   3.319  0.3544 -0.0930  0.9651
  163GLY    HA2 2484   5.396   4.459   3.262 -0.0480  0.6755 -0.1843
  163GLY    HA3 2485   5.572   4.465   3.289  0.1254 -0.8932 -0.6099
  164ALA      N 2486   5.554   4.586   3.080  0.6646  0.3440  0.2550
  164ALA     CA 2487   5.593   4.652   2.953 -0.7080  0.1946 -0.7050
  164ALA      C 2488   5.709   4.757   2.978  0.6442  0.4149 -0.3007
  164ALA      O 2489   5.722   4.804   3.090  0.2267  0.2753 -0.2668
  164ALA     CB 2490   5.473   4.721   2.896 -0.3102  0.2333  0.0254
  164ALA      H 2491   5.582   4.638   3.162  1.6656 -0.0579  0.1959
  164ALA     HA 2492   5.635   4.571   2.893 -0.4516  0.8897 -1.5204
  164ALA    HB1 2493   5.499   4.767   2.801 -0.1845 -0.2419 -0.1790
  164ALA    HB2 2494   5.391   4.654   2.869 -0.7866  0.5476  0.6331
  164ALA    HB3 2495   5.438   4.801   2.961  1.2470  0.8772  0.1741
  165GLY      N 2496   5.791   4.790   2.880  0.2893 -0.2276  0.5784
  165GLY     CA 2497   5.895   4.887   2.893 -1.1493  0.5888  0.5165
  165GLY      C 2498   5.972   4.905   2.757  0.0001  0.3348  0.1890
  165GLY      O 2499   5.985   4.801   2.695 -0.1789  0.7880  0.1887
  165GLY      H 2500   5.790   4.740   2.792 -0.8235  0.4273  0.1909
  165GLY    HA2 2501   5.868   4.986   2.928  1.0050  0.7337  2.2050
  165GLY    HA3 2502   5.973   4.864   2.967  0.0234  1.5310 -0.3445
  166PHE      N 2503   6.009   5.027   2.710  0.0758  0.6360 -0.1271
  166PHE     CA 2504   6.051   5.051   2.570 -0.8730  0.1730  1.0585
  166PHE      C 2505   6.186   4.987   2.544 -1.4435 -0.0063 -0.3106
  166PHE      O 2506   6.270   4.983   2.639  0.5256 -0.3105  0.7290
  166PHE     CB 2507   6.058   5.201   2.554  0.4597  0.2264 -0.0989
  166PHE     CG 2508   5.922   5.274   2.585 -0.0581  0.1534  0.2148
  166PHE    CD1 2509   5.812   5.287   2.496 -0.5353 -0.2080  0.1207
  166PHE    CD2 2510   5.910   5.328   2.713 -0.1867  0.0058  0.2588
  166PHE    CE1 2511   5.705   5.379   2.525  0.0243  0.6679 -0.2313
  166PHE    CE2 2512   5.800   5.406   2.741 -0.0158 -0.5740 -0.0892
  166PHE     CZ 2513   5.700   5.436   2.652 -0.4485 -0.1145  0.6571
  166PHE      H 2514   6.003   5.106   2.772  1.1486  0.8303 -0.2327
  166PHE     HA 2515   5.976   5.020   2.498 -0.3675  0.7271  0.2542
  166PHE    HB2 2516   6.140   5.236   2.616  1.4840 -0.9882 -0.6742
  166PHE    HB3 2517   6.089   5.237   2.455  1.4030 -1.5483 -0.5267
  166PHE    HD1 2518   5.824   5.242   2.399 -0.1623 -0.0271  0.0789
  166PHE    HD2 2519   5.990   5.310   2.783  0.0109  0.1753  0.0801
  166PHE    HE1 2520   5.625   5.396   2.455 -0.3663 -0.7093 -0.1723
  166PHE    HE2 2521   5.786   5.446   2.840 -1.1919 -1.1579  0.0159
  166PHE     HZ 2522   5.619   5.502   2.676  0.4713  1.2793  0.2075
  167PRO      N 2523   6.211   4.924   2.421  0.2325 -0.9918 -0.0438
  167PRO     CA 2524   6.117   4.923   2.307 -0.8330 -0.0349  0.7428
  167PRO      C 2525   6.006   4.815   2.322 -0.1510 -0.2990  0.2548
  167PRO      O 2526   6.026   4.703   2.352  0.2402  0.4957 -0.0157
  167PRO     CB 2527   6.210   4.900   2.180 -0.2577  0.2620 -0.5080
  167PRO     CG 2528   6.355   4.919   2.234  0.4556 -1.0184 -0.3679
  167PRO     CD 2529   6.341   4.884   2.378 -0.0849  0.2877  0.4953
  167PRO     HA 2530   6.060   5.016   2.299 -0.1011  0.5131  1.5133
  167PRO    HB2 2531   6.202   4.800   2.136  0.2419 -0.5670  1.0944
  167PRO    HB3 2532   6.173   4.972   2.107 -0.5468 -0.1531 -0.7808
  167PRO    HG2 2533   6.428   4.853   2.186  0.1236 -1.7488  0.0946
  167PRO    HG3 2534   6.377   5.025   2.229 -1.6660 -0.5195 -0.7867
  167PRO    HD2 2535   6.423   4.937   2.426  0.5342  0.3491 -0.5725
  167PRO    HD3 2536   6.359   4.777   2.392 -0.4240 -0.0203 -1.0310
  168LEU      N 2537   5.887   4.857   2.277  0.7651  0.7933 -0.1273
  168LEU     CA 2538   5.763   4.776   2.270 -0.5890 -0.2675 -0.8906
  168LEU      C 2539   5.742   4.702   2.139 -0.5453 -0.6776  0.6973
  168LEU      O 2540   5.715   4.765   2.041 -0.2314 -0.2068 -0.1162
  168LEU     CB 2541   5.648   4.873   2.305  0.2792  0.0102 -0.2673
  168LEU     CG 2542   5.657   4.955   2.438  0.1965  0.2681 -0.7168
  168LEU    CD1 2543   5.538   5.051   2.440  0.5588 -0.0671 -0.6877
  168LEU    CD2 2544   5.663   4.872   2.570 -0.6233 -0.0807 -0.1432
  168LEU      H 2545   5.877   4.947   2.232 -0.7480  0.4578 -0.5492
  168LEU     HA 2546   5.771   4.696   2.344  0.7767 -0.1238 -0.8185
  168LEU    HB2 2547   5.649   4.938   2.217  1.2871  0.3932  0.0002
  168LEU    HB3 2548   5.560   4.810   2.304  0.6213 -0.5547  1.0469
  168LEU     HG 2549   5.752   5.008   2.435  0.1797  0.5054  0.8640
  168LEU   HD11 2550   5.542   5.128   2.517  1.7830  0.0014 -0.7886
  168LEU   HD12 2551   5.542   5.104   2.345  3.1163  0.6511 -0.3249
  168LEU   HD13 2552   5.449   4.991   2.460  0.8510 -0.9999 -1.9161
  168LEU   HD21 2553   5.757   4.819   2.579 -1.2303 -1.2059 -0.1656
  168LEU   HD22 2554   5.650   4.940   2.655  0.0684  1.0640 -0.8961
  168LEU   HD23 2555   5.576   4.806   2.565 -1.0564  0.4982 -0.5306
  169ASN      N 2556   5.738   4.573   2.138  0.2427 -0.6693  0.3738
  169ASN     CA 2557   5.716   4.487   2.019  0.5490  0.0149  0.5254
  169ASN      C 2558   5.594   4.522   1.923 -0.4381  0.0444 -0.4428
  169ASN      O 2559   5.615   4.520   1.804  0.0905 -0.4256 -0.3939
  169ASN     CB 2560   5.712   4.343   2.074 -1.0454  0.6509  0.2691
  169ASN     CG 2561   5.726   4.246   1.957 -0.4448 -0.1463 -0.8285
  169ASN    OD1 2562   5.630   4.192   1.907  0.2534 -0.2847  0.6873
  169ASN    ND2 2563   5.849   4.214   1.920 -0.5293 -0.9053  0.9459
  169ASN      H 2564   5.760   4.528   2.225 -0.0458 -0.3163  0.6381
  169ASN     HA 2565   5.809   4.500   1.964  0.4519  0.8335  0.5341
  169ASN    HB2 2566   5.800   4.318   2.132 -1.2867 -1.4141 -0.1128
  169ASN    HB3 2567   5.620   4.329   2.131 -1.3591  1.7274  0.0887
  169ASN   HD21 2568   5.853   4.154   1.838 -1.1877  0.5174 -0.2326
  169ASN   HD22 2569   5.934   4.250   1.962 -0.3128  0.6472 -0.5587
  170GLN      N 2570   5.471   4.546   1.970 -0.2475 -0.6194  0.4387
  170GLN     CA 2571   5.360   4.552   1.877  0.2012 -0.4599  0.3273
  170GLN      C 2572   5.350   4.699   1.819  0.9622  0.3025  0.3920
  170GLN      O 2573   5.395   4.792   1.879  0.5910 -0.0739 -0.4570
  170GLN     CB 2574   5.234   4.511   1.960  0.6971  0.4920 -0.1516
  170GLN     CG 2575   5.224   4.353   1.965  0.2782 -0.7984 -0.6109
  170GLN     CD 2576   5.206   4.278   1.833 -0.2152 -0.0638  0.3424
  170GLN    OE1 2577   5.198   4.342   1.728  0.1543 -0.3574 -0.1828
  170GLN    NE2 2578   5.208   4.152   1.835  0.2988  0.5357  0.4237
  170GLN      H 2579   5.467   4.552   2.071  0.2951  0.6228  0.4207
  170GLN     HA 2580   5.379   4.480   1.797 -0.2709 -1.7361  1.2876
  170GLN    HB2 2581   5.236   4.540   2.065 -0.3192 -0.3211  0.1244
  170GLN    HB3 2582   5.148   4.547   1.905 -0.4356 -1.3032  0.2884
  170GLN    HG2 2583   5.313   4.317   2.016  0.7507  0.0488 -0.7914
  170GLN    HG3 2584   5.136   4.324   2.022 -0.8759 -0.4177 -2.0660
  170GLN   HE21 2585   5.199   4.097   1.750  0.4056  0.4725  0.4532
  170GLN   HE22 2586   5.228   4.109   1.924  1.5603  0.4312  0.1168
  171SER      N 2587   5.278   4.716   1.705 -0.5309 -0.4295  0.7058
  171SER     CA 2588   5.270   4.851   1.629 -0.2593 -0.0917 -0.6039
  171SER      C 2589   5.129   4.888   1.588  0.5531  1.5300 -0.1561
  171SER      O 2590   5.077   4.988   1.629 -0.0322  0.0801 -0.4815
  171SER     CB 2591   5.352   4.861   1.502  0.2685  0.4586  0.0671
  171SER     OG 2592   5.491   4.859   1.535  0.4899  0.1616  0.6280
  171SER      H 2593   5.253   4.634   1.650 -0.3423 -0.0849  0.0899
  171SER     HA 2594   5.316   4.924   1.695 -0.4444 -0.8509  0.4071
  171SER    HB2 2595   5.325   4.771   1.448 -0.3106  0.5300  0.2311
  171SER    HB3 2596   5.311   4.948   1.450 -1.2340 -0.6362 -0.7114
  171SER     HG 2597   5.538   4.882   1.454  0.6274 -0.2551  0.5856
  172GLU      N 2598   5.063   4.799   1.516 -0.0582 -0.2797  0.1603
  172GLU     CA 2599   4.923   4.789   1.476 -0.0784 -0.2274 -0.2278
  172GLU      C 2600   4.824   4.774   1.595  0.1861 -0.0253  0.3527
  172GLU      O 2601   4.702   4.775   1.564 -0.6418  0.3568 -0.4476
  172GLU     CB 2602   4.881   4.901   1.380  0.4009 -0.2610 -0.2136
  172GLU     CG 2603   4.955   4.893   1.246  0.3415  0.0943  0.5121
  172GLU     CD 2604   4.927   4.763   1.163 -0.0754  0.0220 -0.0194
  172GLU    OE1 2605   4.810   4.714   1.159  0.2775  0.5176 -0.6044
  172GLU    OE2 2606   5.023   4.712   1.096  1.3649  0.3320  0.5545
  172GLU      H 2607   5.114   4.714   1.494  1.1425  0.6064 -0.7724
  172GLU     HA 2608   4.915   4.692   1.426  1.1070 -0.1742 -0.5670
  172GLU    HB2 2609   4.775   4.896   1.354  0.0766  0.0370  0.9514
  172GLU    HB3 2610   4.907   4.993   1.433 -0.3969  0.0859 -0.3893
  172GLU    HG2 2611   4.913   4.967   1.178 -0.6019  0.9590  1.9365
  172GLU    HG3 2612   5.062   4.912   1.259  0.5344 -0.7343  0.2940
  173VAL      N 2613   4.858   4.759   1.721  0.0614  0.0365  0.4952
  173VAL     CA 2614   4.769   4.740   1.838 -0.3378 -0.7701 -0.2778
  173VAL      C 2615   4.858   4.784   1.960  1.0032  0.5842  1.1439
  173VAL      O 2616   4.982   4.773   1.965 -0.2169 -0.0769  0.1439
  173VAL     CB 2617   4.749   4.588   1.862 -0.1884 -0.6275  0.2631
  173VAL    CG1 2618   4.672   4.520   1.740 -0.2582  0.0008 -0.2124
  173VAL    CG2 2619   4.864   4.491   1.896 -0.5650  0.5628  0.5992
  173VAL      H 2620   4.951   4.728   1.745 -0.2909 -0.8178  0.8606
  173VAL     HA 2621   4.679   4.799   1.824  0.8222  1.1444 -0.4221
  173VAL     HB 2622   4.678   4.582   1.944  0.6248  1.0891  1.2056
  173VAL   HG11 2623   4.587   4.583   1.712  0.0125  0.9338  0.9294
  173VAL   HG12 2624   4.734   4.493   1.655 -0.1126 -0.1059 -0.0735
  173VAL   HG13 2625   4.625   4.423   1.760 -0.9442  0.5339  1.0093
  173VAL   HG21 2626   4.837   4.392   1.933  0.1327  0.4236  0.7675
  173VAL   HG22 2627   4.933   4.472   1.814 -1.1949 -1.0448  0.3643
  173VAL   HG23 2628   4.924   4.535   1.976  0.1012  1.4656 -0.3416
  174LEU      N 2629   4.794   4.832   2.060  0.6413  0.4442 -1.0325
  174LEU     CA 2630   4.868   4.870   2.185 -0.3362  0.4262  0.0574
  174LEU      C 2631   4.940   4.753   2.265  0.2722 -0.4195  0.0355
  174LEU      O 2632   4.908   4.638   2.252 -0.3997 -0.0878  0.1121
  174LEU     CB 2633   4.773   4.954   2.268  0.1175  0.0470 -0.1056
  174LEU     CG 2634   4.704   5.074   2.198  0.2501  0.5436 -0.0662
  174LEU    CD1 2635   4.606   5.133   2.291 -0.1789 -0.0148  0.1714
  174LEU    CD2 2636   4.800   5.171   2.142  0.5381 -0.8454  0.5986
  174LEU      H 2637   4.693   4.828   2.064  0.5846  1.1053  1.2960
  174LEU     HA 2638   4.958   4.922   2.153  0.5645 -0.9071  0.2318
  174LEU    HB2 2639   4.690   4.898   2.312 -1.0652  0.9148 -1.0657
  174LEU    HB3 2640   4.840   5.001   2.340 -0.3859  0.8440 -0.1298
  174LEU     HG 2641   4.644   5.034   2.116  0.0150 -0.9727  0.7672
  174LEU   HD11 2642   4.658   5.172   2.378 -0.9917  0.5188  0.4402
  174LEU   HD12 2643   4.555   5.213   2.237 -0.8024  0.1349  0.9501
  174LEU   HD13 2644   4.531   5.062   2.325 -0.3259 -0.1642 -0.4376
  174LEU   HD21 2645   4.758   5.246   2.075 -0.2093 -1.3665  0.4558
  174LEU   HD22 2646   4.865   5.215   2.217  0.1706 -0.5557  0.7550
  174LEU   HD23 2647   4.863   5.121   2.069  0.8757 -0.1809  0.4271
  175ALA      N 2648   5.039   4.790   2.349  1.0118 -1.4242  0.2689
  175ALA     CA 2649   5.152   4.710   2.406  0.3658  0.2053  0.8286
  175ALA      C 2650   5.115   4.569   2.455 -0.2174 -0.1941  0.6046
  175ALA      O 2651   5.036   4.550   2.548  0.2197 -0.3167  0.1528
  175ALA     CB 2652   5.268   4.714   2.295 -0.6635 -0.0891  0.4795
  175ALA      H 2653   5.060   4.888   2.337  0.4526 -1.3266  0.0414
  175ALA     HA 2654   5.186   4.760   2.497 -2.2341  0.8321  1.6086
  175ALA    HB1 2655   5.357   4.654   2.315 -0.4626  0.3095  0.8198
  175ALA    HB2 2656   5.226   4.697   2.196 -0.0417 -0.2894  0.2410
  175ALA    HB3 2657   5.312   4.814   2.289  0.5139 -0.5812  0.3244
  176SER      N 2658   5.167   4.466   2.381  0.3981 -0.4489  0.7868
  176SER     CA 2659   5.133   4.329   2.410  0.1601  0.9802 -0.5452
  176SER      C 2660   5.191   4.271   2.545  0.0013  0.1510  0.0132
  176SER      O 2661   5.315   4.257   2.560  0.0761  0.3751 -0.2976
  176SER     CB 2662   4.983   4.299   2.381  0.4930 -0.1842  0.2896
  176SER     OG 2663   4.949   4.342   2.245  0.2724  0.0887 -0.0850
  176SER      H 2664   5.238   4.494   2.314 -0.5028  0.3644  0.1095
  176SER     HA 2665   5.192   4.274   2.336 -0.2787  0.3627 -0.4516
  176SER    HB2 2666   4.979   4.191   2.392  0.0275 -0.3326 -0.9846
  176SER    HB3 2667   4.919   4.349   2.455 -0.4219  0.3309 -0.7754
  176SER     HG 2668   4.950   4.438   2.240  0.7223  0.0659 -0.7648
  177VAL      N 2669   5.106   4.242   2.652 -0.0185 -0.4847 -0.8646
  177VAL     CA 2670   5.156   4.198   2.791  0.4367  0.5861  0.1816
  177VAL      C 2671   5.111   4.053   2.825 -0.2026  0.0531  0.3207
  177VAL      O 2672   5.015   4.003   2.764 -0.2591  0.0504  0.1797
  177VAL     CB 2673   5.128   4.304   2.904 -1.0192  1.0952  0.7702
  177VAL    CG1 2674   5.189   4.436   2.859 -0.2730 -0.1945  0.1371
  177VAL    CG2 2675   4.987   4.325   2.939  0.7371 -0.6297  0.9910
  177VAL      H 2676   5.006   4.253   2.643 -0.1147  0.9029  0.8885
  177VAL     HA 2677   5.265   4.197   2.780  0.4013  1.4184 -0.5433
  177VAL     HB 2678   5.183   4.265   2.990  1.1537  0.4990 -0.7209
  177VAL   HG11 2679   5.297   4.436   2.845 -0.2979  2.1353 -1.0278
  177VAL   HG12 2680   5.138   4.466   2.767  0.1069 -1.6816 -0.6208
  177VAL   HG13 2681   5.165   4.514   2.931  1.0895  0.3883  0.0139
  177VAL   HG21 2682   4.985   4.400   3.018  1.2801  0.2172  0.2496
  177VAL   HG22 2683   4.942   4.362   2.847  1.5501 -1.2303  0.3167
  177VAL   HG23 2684   4.943   4.229   2.965  0.5426 -0.7830  0.1718
  178GLY      N 2685   5.178   3.984   2.919  0.1917 -0.4075  0.0120
  178GLY     CA 2686   5.150   3.846   2.968  0.0342 -0.5633 -0.0042
  178GLY      C 2687   5.207   3.807   3.108 -0.3071  0.1769 -0.3151
  178GLY      O 2688   5.294   3.868   3.166  0.3155  0.1199 -0.3428
  178GLY      H 2689   5.265   4.021   2.955 -0.3740 -0.5716  1.7039
  178GLY    HA2 2690   5.042   3.830   2.960 -0.0860  0.3633 -0.5529
  178GLY    HA3 2691   5.204   3.788   2.894  0.9715  1.0697 -0.7204
  179GLY      N 2692   5.161   3.696   3.164  0.9759 -1.1187 -0.8285
  179GLY     CA 2693   5.204   3.627   3.289  0.3139 -1.1890 -0.3006
  179GLY      C 2694   5.170   3.482   3.321  0.0256  0.3951  0.1385
  179GLY      O 2695   5.135   3.401   3.234  0.1295  0.0274 -0.3791
  179GLY      H 2696   5.094   3.647   3.106 -1.0071 -0.1936  0.4773
  179GLY    HA2 2697   5.311   3.632   3.275  0.4098  1.6877  0.2506
  179GLY    HA3 2698   5.176   3.684   3.378 -0.5611  0.7170 -1.6804
  180SER      N 2699   5.159   3.441   3.450 -0.0561 -0.3999  0.5308
  180SER     CA 2700   5.121   3.302   3.488 -0.4480 -0.8310  0.7627
  180SER      C 2701   5.032   3.311   3.612  0.2505  0.3472  0.2402
  180SER      O 2702   5.033   3.410   3.685 -0.0625 -0.3362 -0.0631
  180SER     CB 2703   5.245   3.208   3.515  0.0018 -0.2238 -0.0999
  180SER     OG 2704   5.352   3.216   3.417 -0.1206  0.3178 -0.4795
  180SER      H 2705   5.193   3.510   3.515  1.4044  0.7636 -1.2578
  180SER     HA 2706   5.055   3.270   3.407 -0.2785  0.0017  0.2782
  180SER    HB2 2707   5.282   3.251   3.607 -0.1515 -1.3681  0.5299
  180SER    HB3 2708   5.215   3.108   3.545  0.2436  0.0799  1.2877
  180SER     HG 2709   5.410   3.285   3.452  1.1224 -0.4387 -0.9155
  181MET      N 2710   4.951   3.203   3.631 -0.0622 -0.6034  0.5677
  181MET     CA 2711   4.855   3.177   3.737 -0.4664  0.4330 -0.4398
  181MET      C 2712   4.863   3.026   3.773 -0.1591 -0.1443  0.6111
  181MET      O 2713   4.783   2.955   3.717  0.4866 -0.2370  0.7350
  181MET     CB 2714   4.712   3.223   3.696 -0.0558 -0.1381 -0.1372
  181MET     CG 2715   4.606   3.201   3.800  0.3972  0.0542  0.3927
  181MET     SD 2716   4.446   3.291   3.765 -0.5371 -0.2636 -0.5797
  181MET     CE 2717   4.406   3.243   3.603 -0.3250 -0.1359 -0.4866
  181MET      H 2718   4.948   3.142   3.550  1.5386 -0.5480  0.4090
  181MET     HA 2719   4.891   3.234   3.823  1.7711 -0.1236 -0.8801
  181MET    HB2 2720   4.718   3.330   3.677  0.1811  0.1691  1.3770
  181MET    HB3 2721   4.687   3.183   3.598  0.3381 -0.5277 -0.0858
  181MET    HG2 2722   4.584   3.095   3.792  1.3007 -0.1547  0.5053
  181MET    HG3 2723   4.644   3.235   3.896  0.2869  0.3496  0.3331
  181MET    HE1 2724   4.416   3.135   3.591 -1.4023 -0.4220  0.7127
  181MET    HE2 2725   4.302   3.272   3.587 -0.0524  0.6777 -0.8966
  181MET    HE3 2726   4.473   3.297   3.536  0.0638  0.6304  0.4737
  182ILE      N 2727   4.946   2.979   3.864  0.1802 -0.1268  0.1709
  182ILE     CA 2728   4.952   2.839   3.909  0.4378 -0.3284  0.6491
  182ILE      C 2729   4.840   2.811   4.009  0.3866  0.3265 -0.0338
  182ILE      O 2730   4.839   2.864   4.119  0.0017 -0.3627 -0.3807
  182ILE     CB 2731   5.095   2.799   3.953  0.1655  0.2682 -0.2015
  182ILE    CG1 2732   5.223   2.844   3.873  0.7837 -0.3012 -0.2118
  182ILE    CG2 2733   5.087   2.644   3.974  0.5447 -0.6852  0.0250
  182ILE    CD1 2734   5.249   2.785   3.737  0.2643  0.3120  0.3235
  182ILE      H 2735   4.982   3.054   3.921  0.3191  0.2742 -0.4281
  182ILE     HA 2736   4.934   2.780   3.819 -0.1447  1.4966 -0.5575
  182ILE     HB 2737   5.104   2.835   4.056 -0.3413 -0.9455  0.3090
  182ILE   HG12 2738   5.202   2.950   3.857  0.2602  0.0479  2.0685
  182ILE   HG13 2739   5.308   2.829   3.939  0.4032 -0.3472  0.2815
  182ILE   HG21 2740   5.023   2.622   4.060  0.4154 -0.4455 -0.0092
  182ILE   HG22 2741   5.038   2.601   3.887 -0.9248  1.6455 -0.4595
  182ILE   HG23 2742   5.185   2.600   3.993  1.2263  1.0838  1.1740
  182ILE   HD11 2743   5.315   2.850   3.681 -0.2359 -0.0166 -0.7082
  182ILE   HD12 2744   5.292   2.685   3.745  1.0067  0.6742  1.1714
  182ILE   HD13 2745   5.156   2.779   3.680  0.1969  0.7624  0.3829
  183ILE      N 2746   4.752   2.726   3.973  0.3927  0.9889  0.9030
  183ILE     CA 2747   4.631   2.693   4.054 -1.4371 -0.0477 -0.1514
  183ILE      C 2748   4.662   2.559   4.128  0.1055 -0.3762 -0.4717
  183ILE      O 2749   4.706   2.458   4.064  0.3234  0.1604  0.5388
  183ILE     CB 2750   4.507   2.679   3.968  0.7708 -0.3596  0.3694
  183ILE    CG1 2751   4.475   2.816   3.890  0.1330  0.5556 -1.5870
  183ILE    CG2 2752   4.392   2.639   4.059  0.0912  0.0846 -0.1778
  183ILE    CD1 2753   4.451   2.937   3.985 -0.6429  0.1698  0.1269
  183ILE      H 2754   4.765   2.668   3.891 -1.1723  0.0953  1.2059
  183ILE     HA 2755   4.621   2.763   4.136  0.6510  0.7061 -0.4158
  183ILE     HB 2756   4.520   2.592   3.904 -0.0216 -1.0881  1.1527
  183ILE   HG12 2757   4.559   2.842   3.825  0.9980  0.0363 -0.7243
  183ILE   HG13 2758   4.382   2.805   3.834 -0.8128  0.9251 -0.1879
  183ILE   HG21 2759   4.388   2.713   4.140 -0.4044  1.5425 -1.4434
  183ILE   HG22 2760   4.302   2.656   4.001  0.7827  1.1383 -1.0182
  183ILE   HG23 2761   4.399   2.540   4.105 -0.0409  0.8678  1.7170
  183ILE   HD11 2762   4.544   2.987   4.012 -1.1031  0.3432  1.6098
  183ILE   HD12 2763   4.386   3.002   3.927 -0.0045  0.1789 -0.5984
  183ILE   HD13 2764   4.410   2.901   4.079  0.9540 -0.2966  0.7194
  184GLY      N 2765   4.645   2.553   4.260 -0.1978 -0.6526 -0.3210
  184GLY     CA 2766   4.674   2.436   4.340  0.0160 -0.1025  0.7182
  184GLY      C 2767   4.823   2.414   4.362 -0.2426  0.2491 -0.2863
  184GLY      O 2768   4.862   2.305   4.399 -0.2794  0.3904 -0.1225
  184GLY      H 2769   4.623   2.639   4.309 -0.5206 -0.3624 -0.9482
  184GLY    HA2 2770   4.622   2.444   4.436 -0.4784  0.9123  0.3998
  184GLY    HA3 2771   4.625   2.351   4.294 -0.3204  0.0423  0.7962
  185GLY      N 2772   4.913   2.507   4.334  0.4781 -0.0919 -0.2630
  185GLY     CA 2773   5.049   2.484   4.368 -1.2444 -1.2483  0.1869
  185GLY      C 2774   5.148   2.607   4.350  0.6529  0.4176 -0.1505
  185GLY      O 2775   5.112   2.723   4.338 -0.0077 -0.6804  0.1588
  185GLY      H 2776   4.874   2.590   4.292 -0.3559 -0.2602  0.1294
  185GLY    HA2 2777   5.065   2.454   4.471  0.8404 -0.8558  0.0739
  185GLY    HA3 2778   5.082   2.410   4.295 -0.0352  0.1852 -0.8664
  186ILE      N 2779   5.279   2.576   4.348  0.1120  0.3105  0.4211
  186ILE     CA 2780   5.399   2.669   4.331 -0.6572  0.5308 -0.3522
  186ILE      C 2781   5.509   2.608   4.232 -0.4095  0.0394  0.3636
  186ILE      O 2782   5.562   2.501   4.252 -0.6769  0.4807 -0.3962
  186ILE     CB 2783   5.473   2.683   4.470 -0.2629 -0.9711 -0.3896
  186ILE    CG1 2784   5.370   2.752   4.567 -0.8420 -0.5369 -0.1308
  186ILE    CG2 2785   5.608   2.759   4.458 -0.7306 -0.6637 -0.7363
  186ILE    CD1 2786   5.407   2.723   4.716  0.5236 -0.5499 -0.1829
  186ILE      H 2787   5.312   2.483   4.371  2.1932  1.1481  1.3263
  186ILE     HA 2788   5.365   2.761   4.283 -0.0925  0.2390 -1.3825
  186ILE     HB 2789   5.498   2.582   4.502  1.0536 -0.6936 -0.4485
  186ILE   HG12 2790   5.379   2.860   4.552 -0.4822 -0.3741  1.0494
  186ILE   HG13 2791   5.266   2.720   4.561 -1.0020  0.0767 -1.1388
  186ILE   HG21 2792   5.675   2.724   4.380 -1.0944 -0.6438 -1.0667
  186ILE   HG22 2793   5.583   2.864   4.446 -0.0126 -0.3103  0.6122
  186ILE   HG23 2794   5.660   2.764   4.553 -2.0651  0.9111 -0.0034
  186ILE   HD11 2795   5.499   2.776   4.743  1.0289 -1.1985 -0.5682
  186ILE   HD12 2796   5.339   2.781   4.778 -0.7828  0.7488 -2.5468
  186ILE   HD13 2797   5.412   2.615   4.729  1.1415 -0.6354 -1.0208
  187ASP      N 2798   5.547   2.676   4.126 -0.1658  0.0977  0.2920
  187ASP     CA 2799   5.645   2.648   4.019 -0.1510 -0.4992  1.3589
  187ASP      C 2800   5.774   2.730   4.029  0.3002 -0.7857  0.0396
  187ASP      O 2801   5.763   2.854   4.018 -0.3094  0.0651 -0.5244
  187ASP     CB 2802   5.579   2.665   3.877 -0.3234 -0.2424  0.7347
  187ASP     CG 2803   5.674   2.611   3.767  0.4694  0.4154  0.7593
  187ASP    OD1 2804   5.624   2.533   3.685 -0.4640  0.4907 -0.2734
  187ASP    OD2 2805   5.793   2.644   3.760  0.1002 -0.2202 -0.0617
  187ASP      H 2806   5.514   2.771   4.117  0.8577  0.3880 -0.7990
  187ASP     HA 2807   5.679   2.544   4.012 -0.1378 -0.4354 -0.4446
  187ASP    HB2 2808   5.480   2.622   3.869 -0.6546  0.6283 -0.7973
  187ASP    HB3 2809   5.554   2.769   3.854 -0.6128 -0.4855 -0.1237
  188HIS      N 2810   5.885   2.661   4.054 -0.2247 -0.2385  0.3272
  188HIS     CA 2811   6.022   2.713   4.058  0.4373  0.8871 -0.8840
  188HIS      C 2812   6.077   2.806   3.951  0.0896  0.8496  0.5556
  188HIS      O 2813   6.179   2.875   3.966 -0.4427 -0.4713  0.5332
  188HIS     CB 2814   6.114   2.590   4.073  0.4587  0.5946  0.3064
  188HIS     CG 2815   6.259   2.604   4.113 -0.7332 -0.3500 -0.3161
  188HIS    ND1 2816   6.310   2.640   4.233 -0.8548 -0.3717 -0.2223
  188HIS    CD2 2817   6.366   2.596   4.026 -0.1669 -0.2841 -1.1482
  188HIS    CE1 2818   6.447   2.644   4.221  0.0750  0.2782 -0.7544
  188HIS    NE2 2819   6.486   2.619   4.102  0.4939  0.9013  0.4167
  188HIS      H 2820   5.874   2.561   4.058  0.0190 -0.3592 -1.0391
  188HIS     HA 2821   6.031   2.764   4.154 -0.1335  0.1796 -0.4325
  188HIS    HB2 2822   6.070   2.533   4.155 -0.4600 -0.5599 -0.9070
  188HIS    HB3 2823   6.107   2.526   3.985  1.3214  1.4941 -0.4653
  188HIS    HD1 2824   6.262   2.650   4.321  0.0754 -1.7967  0.5244
  188HIS    HD2 2825   6.363   2.576   3.920  2.0537 -1.7761 -1.0678
  188HIS    HE1 2826   6.505   2.662   4.311 -0.3211  0.0564 -0.4481
  189SER      N 2827   6.029   2.777   3.829 -0.1839 -0.6237 -0.6943
  189SER     CA 2828   6.088   2.846   3.718  0.4963 -0.5246 -0.2154
  189SER      C 2829   6.044   2.997   3.697 -0.1898 -0.3459 -0.0098
  189SER      O 2830   6.109   3.069   3.621  0.3454 -0.6355 -0.5835
  189SER     CB 2831   6.037   2.778   3.589 -1.0006 -0.3062 -0.3637
  189SER     OG 2832   5.902   2.775   3.563  0.1718 -0.3198 -0.2112
  189SER      H 2833   5.943   2.729   3.807  0.0986 -0.9314 -1.1732
  189SER     HA 2834   6.197   2.847   3.721  0.5126  0.9108  0.2691
  189SER    HB2 2835   6.081   2.841   3.512 -0.9442  1.4543  0.9977
  189SER    HB3 2836   6.079   2.678   3.578  1.1169  0.5324 -0.9129
  189SER     HG 2837   5.855   2.725   3.630 -1.1614 -0.5421 -1.2252
  190LEU      N 2838   5.942   3.043   3.777 -0.7768 -0.2587 -0.6408
  190LEU     CA 2839   5.885   3.180   3.774 -0.0123  0.3528  0.0302
  190LEU      C 2840   5.958   3.290   3.851 -0.0795 -0.4659  0.7380
  190LEU      O 2841   5.934   3.407   3.825 -0.5343  0.0355 -0.5431
  190LEU     CB 2842   5.726   3.186   3.808  0.1292 -0.8049  0.1335
  190LEU     CG 2843   5.639   3.090   3.736  0.2112  0.4110 -1.1173
  190LEU    CD1 2844   5.488   3.101   3.766  0.4527 -0.3824  0.3648
  190LEU    CD2 2845   5.655   3.094   3.584  0.3780 -0.5497 -0.0053
  190LEU      H 2846   5.897   2.972   3.833  0.0117 -0.0628  0.2916
  190LEU     HA 2847   5.888   3.212   3.670  0.1464 -0.8339 -0.3640
  190LEU    HB2 2848   5.697   3.185   3.913 -1.2819  1.5482 -0.1005
  190LEU    HB3 2849   5.690   3.285   3.780  0.2362 -0.5271  0.9519
  190LEU     HG 2850   5.669   2.989   3.762  0.5019  0.6780 -0.3486
  190LEU   HD11 2851   5.438   3.026   3.704  0.9890 -1.3086  1.0072
  190LEU   HD12 2852   5.469   3.078   3.871  1.7273 -0.1551  0.6713
  190LEU   HD13 2853   5.450   3.202   3.754 -0.3262 -0.5505  1.2056
  190LEU   HD21 2854   5.578   3.035   3.535  1.4340 -1.2019 -0.9740
  190LEU   HD22 2855   5.660   3.197   3.549 -0.3815 -0.3965  0.2870
  190LEU   HD23 2856   5.751   3.048   3.560  0.3195 -0.2657 -0.8583
  191TYR      N 2857   6.051   3.243   3.929 -0.2476 -0.1828 -0.3835
  191TYR     CA 2858   6.121   3.329   4.025 -0.2334  0.0268  0.2565
  191TYR      C 2859   6.273   3.284   4.051  2.1219  1.0316  0.2215
  191TYR      O 2860   6.315   3.178   4.009  0.1242  0.4835  0.0063
  191TYR     CB 2861   6.040   3.328   4.157 -0.3147  0.7075 -0.6275
  191TYR     CG 2862   6.040   3.189   4.224 -0.1745 -0.0318  0.2371
  191TYR    CD1 2863   5.939   3.095   4.187 -0.5425  0.4941  0.0679
  191TYR    CD2 2864   6.127   3.158   4.327 -0.1046 -0.6652  0.4789
  191TYR    CE1 2865   5.924   2.974   4.267  0.8651 -0.6601  0.7296
  191TYR    CE2 2866   6.126   3.035   4.385 -0.7049 -0.3332  0.1167
  191TYR     CZ 2867   6.022   2.943   4.358 -0.4778  0.4752  0.1879
  191TYR     OH 2868   6.017   2.821   4.426  0.6392 -0.3986  1.1605
  191TYR      H 2869   6.050   3.145   3.953  0.5555 -0.3280 -0.8661
  191TYR     HA 2870   6.127   3.429   3.982  0.8843 -0.2292 -0.2758
  191TYR    HB2 2871   6.063   3.401   4.234  0.5863 -1.1838  1.0982
  191TYR    HB3 2872   5.936   3.357   4.138 -0.5057  1.1380  0.7968
  191TYR    HD1 2873   5.864   3.128   4.117 -0.4667 -0.1539 -0.3406
  191TYR    HD2 2874   6.200   3.230   4.359 -1.2496  0.8228 -0.0370
  191TYR    HE1 2875   5.841   2.908   4.247  0.6375 -0.3700  0.6874
  191TYR    HE2 2876   6.202   3.017   4.459 -0.1024 -1.1137 -0.6493
  191TYR     HH 2877   6.096   2.794   4.474  0.6483 -1.6751  0.5175
  192THR      N 2878   6.343   3.362   4.118 -0.5585 -1.1049 -0.8966
  192THR     CA 2879   6.486   3.341   4.155  0.1355  0.0754  0.6800
  192THR      C 2880   6.518   3.371   4.300 -0.0038 -1.3268  0.2750
  192THR      O 2881   6.453   3.454   4.358  0.2038 -0.1900  0.3285
  192THR     CB 2882   6.574   3.409   4.051 -0.2340  0.0890 -0.4731
  192THR    OG1 2883   6.569   3.549   4.061 -1.0361  0.2063 -0.0771
  192THR    CG2 2884   6.557   3.375   3.902  0.3881 -0.4667 -0.2061
  192THR      H 2885   6.300   3.453   4.129  0.1267 -0.8516 -0.1019
  192THR     HA 2886   6.516   3.237   4.145 -0.2631  0.0087  0.0890
  192THR     HB 2887   6.680   3.397   4.074 -0.5055  0.8105  1.5493
  192THR    HG1 2888   6.618   3.572   4.141  0.0233 -1.0952 -0.2834
  192THR   HG21 2889   6.583   3.270   3.889  0.1562 -0.5656  0.0981
  192THR   HG22 2890   6.454   3.404   3.884 -0.2750 -1.2663  1.7134
  192THR   HG23 2891   6.625   3.445   3.853  1.0495  0.2024  1.5030
  193GLY      N 2892   6.613   3.296   4.357  0.7480 -0.0236  0.1936
  193GLY     CA 2893   6.637   3.291   4.504  0.4833  0.4769 -0.4800
  193GLY      C 2894   6.519   3.233   4.588 -0.5434 -0.3588 -0.3606
  193GLY      O 2895   6.425   3.176   4.526 -0.1347  0.0609 -0.0021
  193GLY      H 2896   6.640   3.217   4.300  0.2838 -0.5679  0.6959
  193GLY    HA2 2897   6.725   3.230   4.525  0.1112 -0.4763 -1.4964
  193GLY    HA3 2898   6.653   3.394   4.534  1.3968 -0.1254  1.3923
  194SER      N 2899   6.520   3.258   4.721  0.1901  0.3151  0.1525
  194SER     CA 2900   6.408   3.201   4.803  0.0114  0.8315  0.2901
  194SER      C 2901   6.278   3.282   4.793 -0.1390 -0.1020  0.7967
  194SER      O 2902   6.280   3.401   4.740  0.3979  0.0259 -0.1375
  194SER     CB 2903   6.452   3.187   4.946  0.4359  0.2061 -0.0356
  194SER     OG 2904   6.577   3.113   4.950 -0.2110  0.0944  0.2093
  194SER      H 2905   6.592   3.318   4.758  0.2990  0.4016 -0.1894
  194SER     HA 2906   6.381   3.099   4.775 -1.6268  1.3315 -0.2044
  194SER    HB2 2907   6.470   3.289   4.980  1.3118  0.2665 -0.6131
  194SER    HB3 2908   6.373   3.135   5.000 -0.5457  0.4464 -1.1475
  194SER     HG 2909   6.599   3.108   5.044  2.4525 -1.6412 -0.2933
  195LEU      N 2910   6.162   3.215   4.827  0.1994 -0.0426 -0.2672
  195LEU     CA 2911   6.041   3.273   4.887 -0.4357  0.8004  1.1132
  195LEU      C 2912   6.062   3.329   5.022 -0.1036 -1.1048 -0.1186
  195LEU      O 2913   6.166   3.307   5.075  0.0142  0.6408 -0.1837
  195LEU     CB 2914   5.917   3.187   4.872  0.3588  0.2590 -0.1194
  195LEU     CG 2915   5.905   3.098   4.743 -0.7220 -1.0111 -0.2938
  195LEU    CD1 2916   5.919   2.951   4.771  0.3249 -0.4032 -1.1845
  195LEU    CD2 2917   5.774   3.129   4.674 -0.3666 -0.4173 -0.5676
  195LEU      H 2918   6.172   3.117   4.849 -0.8172 -0.2236 -0.5245
  195LEU     HA 2919   6.028   3.359   4.822  1.1938  0.3683  0.0849
  195LEU    HB2 2920   5.910   3.121   4.959  1.2745  0.1883 -0.0797
  195LEU    HB3 2921   5.832   3.256   4.878  0.1664  0.0313 -0.1684
  195LEU     HG 2922   5.995   3.118   4.684  0.4387 -0.5847  1.4604
  195LEU   HD11 2923   6.014   2.941   4.823  0.2064 -0.8653 -1.0530
  195LEU   HD12 2924   5.846   2.919   4.845  2.0256 -0.9579  0.4032
  195LEU   HD13 2925   5.904   2.887   4.684  1.2845 -1.4135 -0.6512
  195LEU   HD21 2926   5.785   3.232   4.639  0.9827  0.1178  1.0892
  195LEU   HD22 2927   5.760   3.055   4.596  0.0990  0.8576 -1.9515
  195LEU   HD23 2928   5.699   3.124   4.753 -0.4225  0.1770 -0.5730
  196TRP      N 2929   5.964   3.404   5.077 -0.4973 -0.2003 -0.3407
  196TRP     CA 2930   5.963   3.478   5.206  0.2074  0.1585 -0.7212
  196TRP      C 2931   5.817   3.507   5.240  0.4347  0.6215 -0.0565
  196TRP      O 2932   5.744   3.530   5.146  0.3789  0.1649  0.7763
  196TRP     CB 2933   6.029   3.614   5.186 -0.3612  0.9095  0.1701
  196TRP     CG 2934   6.183   3.612   5.179  0.2587 -1.1167  0.8193
  196TRP    CD1 2935   6.253   3.615   5.056  0.4682 -0.2101 -0.0887
  196TRP    CD2 2936   6.281   3.621   5.283 -1.0271 -0.1403  0.4430
  196TRP    NE1 2937   6.387   3.630   5.088  0.3185  0.1216 -0.2485
  196TRP    CE2 2938   6.410   3.634   5.223  0.2555  0.1468 -0.2273
  196TRP    CE3 2939   6.281   3.627   5.426  0.0403 -0.1092  0.5314
  196TRP    CZ2 2940   6.529   3.624   5.298 -0.2977  0.2066 -0.4580
  196TRP    CZ3 2941   6.394   3.620   5.507  0.1877 -0.3339  0.2733
  196TRP    CH2 2942   6.517   3.618   5.440  0.3071  0.6412 -0.0089
  196TRP      H 2943   5.900   3.444   5.010 -0.4818  0.2843 -0.0824
  196TRP     HA 2944   6.016   3.423   5.284  0.0326 -0.4477 -1.0181
  196TRP    HB2 2945   5.978   3.663   5.103  0.4648  0.5361 -0.5872
  196TRP    HB3 2946   6.002   3.671   5.275 -0.3072 -0.1707  0.9160
  196TRP    HD1 2947   6.215   3.599   4.956  0.9480 -1.5396 -0.0951
  196TRP    HE1 2948   6.464   3.637   5.023  0.7051  0.2633  0.2120
  196TRP    HE3 2949   6.190   3.645   5.481 -0.0243  0.4630  0.2479
  196TRP    HZ2 2950   6.624   3.636   5.249  0.1526  0.2909  0.3967
  196TRP    HZ3 2951   6.395   3.608   5.614  0.4058  1.0658  0.4673
  196TRP    HH2 2952   6.610   3.610   5.496  1.2465 -1.1334 -1.6002
  197TYR      N 2953   5.770   3.496   5.364 -0.1552  0.4027 -0.1404
  197TYR     CA 2954   5.619   3.506   5.386 -0.4438 -0.3143 -0.0038
  197TYR      C 2955   5.576   3.603   5.499  0.6357 -0.3278 -0.3836
  197TYR      O 2956   5.651   3.620   5.595  0.1130 -0.3623  0.5288
  197TYR     CB 2957   5.561   3.362   5.417 -0.4402 -1.3888  0.3663
  197TYR     CG 2958   5.571   3.263   5.300 -0.5205 -0.4283 -0.8429
  197TYR    CD1 2959   5.462   3.258   5.213 -0.2465  0.3523 -1.1156
  197TYR    CD2 2960   5.688   3.186   5.279  0.7921  0.3827  0.0067
  197TYR    CE1 2961   5.469   3.159   5.109  0.2721 -0.7905 -0.4978
  197TYR    CE2 2962   5.688   3.080   5.186  0.8800 -0.5554 -0.3097
  197TYR     CZ 2963   5.575   3.065   5.103  0.6853 -0.2130  0.3427
  197TYR     OH 2964   5.581   2.976   5.001  0.2072  0.7213 -0.5751
  197TYR      H 2965   5.836   3.464   5.434  0.3438 -0.8753 -1.1221
  197TYR     HA 2966   5.581   3.545   5.291  2.9766 -0.7585 -1.8835
  197TYR    HB2 2967   5.625   3.316   5.492  1.8112  0.0885 -0.4358
  197TYR    HB3 2968   5.456   3.373   5.441 -0.4529  1.5862 -0.2863
  197TYR    HD1 2969   5.378   3.324   5.227  0.3539  1.2899 -1.6751
  197TYR    HD2 2970   5.774   3.201   5.342  0.6206  0.8513  0.1379
  197TYR    HE1 2971   5.383   3.144   5.045  0.2343 -0.1614 -0.6075
  197TYR    HE2 2972   5.770   3.009   5.189  1.1111 -0.2832  1.0891
  197TYR     HH 2973   5.632   2.897   5.020  1.2812  1.6745  1.0127
  198THR      N 2974   5.453   3.658   5.488  0.2185 -0.0781 -0.7859
  198THR     CA 2975   5.369   3.736   5.576  0.7165  0.1766 -0.4233
  198THR      C 2976   5.229   3.665   5.593  0.0130 -0.1094  0.1659
  198THR      O 2977   5.167   3.627   5.494 -0.1537  0.0127 -0.1144
  198THR     CB 2978   5.357   3.881   5.520  0.3700  0.7077  0.5628
  198THR    OG1 2979   5.292   3.962   5.612 -0.3544 -0.1694 -0.0830
  198THR    CG2 2980   5.280   3.885   5.385  0.3406 -0.5368 -0.0111
  198THR      H 2981   5.413   3.639   5.397 -1.0066 -0.3387 -0.2442
  198THR     HA 2982   5.420   3.738   5.673  1.5380  1.6247 -0.8259
  198THR     HB 2983   5.462   3.909   5.506  0.4071  0.8133  1.0152
  198THR    HG1 2984   5.345   3.968   5.691  0.6481 -0.6911 -0.6780
  198THR   HG21 2985   5.285   3.990   5.357  0.6675 -0.2419  1.0388
  198THR   HG22 2986   5.334   3.830   5.308 -0.8049 -0.0803 -1.2197
  198THR   HG23 2987   5.175   3.864   5.406  0.1589 -1.2382 -1.3934
  199PRO      N 2988   5.181   3.654   5.717  0.1202 -0.1779 -0.2444
  199PRO     CA 2989   5.049   3.610   5.746 -0.0306  0.0432  0.3573
  199PRO      C 2990   4.943   3.713   5.705  0.1203  0.9608  0.9166
  199PRO      O 2991   4.961   3.830   5.718  0.2428 -0.5320  0.4043
  199PRO     CB 2992   5.043   3.580   5.894 -0.2310 -1.6043 -1.5755
  199PRO     CG 2993   5.148   3.685   5.949  0.6752  1.0536  0.2256
  199PRO     CD 2994   5.254   3.679   5.839 -0.0538  0.0656 -0.1694
  199PRO     HA 2995   5.025   3.518   5.694  2.0399 -0.8579  0.7943
  199PRO    HB2 2996   4.950   3.590   5.951  1.5095 -1.5661  1.8033
  199PRO    HB3 2997   5.088   3.484   5.921  0.2429 -1.0389 -0.1353
  199PRO    HG2 2998   5.097   3.780   5.958 -1.8078 -0.1173  0.3161
  199PRO    HG3 2999   5.192   3.654   6.044  0.3039 -2.1189 -0.3854
  199PRO    HD2 3000   5.335   3.608   5.855  0.9077  1.3087  0.8616
  199PRO    HD3 3001   5.300   3.777   5.841  0.7187 -0.2852  0.0626
  200ILE      N 3002   4.818   3.660   5.670 -0.0347  0.5397 -0.3485
  200ILE     CA 3003   4.689   3.735   5.654  0.6622 -0.1215 -0.1446
  200ILE      C 3004   4.640   3.785   5.793 -0.4767 -0.3382 -0.5319
  200ILE      O 3005   4.660   3.719   5.900 -0.2860 -0.4566 -0.1365
  200ILE     CB 3006   4.578   3.645   5.590  0.0972 -0.3156 -0.1260
  200ILE    CG1 3007   4.611   3.605   5.441 -0.4184 -0.9692  0.2883
  200ILE    CG2 3008   4.439   3.717   5.582 -1.4462  0.6573  0.5487
  200ILE    CD1 3009   4.526   3.492   5.387  0.5965 -0.2956 -0.4937
  200ILE      H 3010   4.809   3.564   5.640  0.3200  0.6582 -0.8590
  200ILE     HA 3011   4.709   3.819   5.587  0.7000 -0.2705 -0.3225
  200ILE     HB 3012   4.571   3.560   5.658 -0.9100  0.7284  1.1971
  200ILE   HG12 3013   4.603   3.690   5.373  0.5864 -0.4199  0.8218
  200ILE   HG13 3014   4.717   3.581   5.433  0.2891  1.6173 -0.1227
  200ILE   HG21 3015   4.394   3.727   5.681  1.2950  0.9795  1.9500
  200ILE   HG22 3016   4.462   3.810   5.530  1.2991 -0.1236  0.0349
  200ILE   HG23 3017   4.370   3.653   5.527 -0.7891 -0.0078  0.4603
  200ILE   HD11 3018   4.572   3.471   5.290  0.2749  0.0035 -0.7168
  200ILE   HD12 3019   4.546   3.405   5.448  1.1171  0.4699  0.4854
  200ILE   HD13 3020   4.420   3.515   5.390  0.4241 -1.1112  0.0049
  201ARG      N 3021   4.594   3.912   5.789 -0.3893  0.5706  0.0784
  201ARG     CA 3022   4.532   3.981   5.903 -0.8536 -0.8764 -0.4386
  201ARG      C 3023   4.395   3.915   5.938  0.3766  0.1121 -0.5265
  201ARG      O 3024   4.372   3.876   6.054  0.3663 -0.2305  0.1597
  201ARG     CB 3025   4.535   4.132   5.873  0.0184 -0.5281 -0.8469
  201ARG     CG 3026   4.525   4.209   6.011  0.7347  1.8270  0.7283
  201ARG     CD 3027   4.516   4.356   5.994  0.6059  0.0743  0.4388
  201ARG     NE 3028   4.470   4.414   6.119  0.4279  0.3013 -0.4261
  201ARG     CZ 3029   4.443   4.543   6.136 -0.3680 -0.0374  0.2956
  201ARG    NH1 3030   4.423   4.631   6.036 -0.0919  0.6506 -0.6790
  201ARG    NH2 3031   4.439   4.602   6.254 -0.6739  0.4078  0.5776
  201ARG      H 3032   4.617   3.962   5.705  1.3696 -0.2181 -0.0125
  201ARG     HA 3033   4.603   3.955   5.981  0.8976 -0.2403 -1.6828
  201ARG    HB2 3034   4.633   4.160   5.836 -0.0151  0.4857 -0.2350
  201ARG    HB3 3035   4.454   4.165   5.808 -1.3317  1.0156  1.3417
  201ARG    HG2 3036   4.433   4.173   6.056  0.4250  0.0728 -1.0249
  201ARG    HG3 3037   4.606   4.182   6.079  0.4383 -1.0576  0.1786
  201ARG    HD2 3038   4.610   4.406   5.968  0.0289  0.9157 -0.0999
  201ARG    HD3 3039   4.450   4.378   5.911  0.4191 -1.2987  0.1819
  201ARG     HE 3040   4.471   4.365   6.208 -0.9040  0.1248 -0.4703
  201ARG   HH11 3041   4.376   4.718   6.057  1.2804  1.2547  0.1428
  201ARG   HH12 3042   4.435   4.588   5.945  1.3494 -0.6101  0.0328
  201ARG   HH21 3043   4.421   4.702   6.258 -0.3468  0.4760  0.4234
  201ARG   HH22 3044   4.480   4.545   6.326  1.2047  0.5002 -0.2811
  202ARG      N 3045   4.303   3.903   5.845 -0.6421 -0.7461 -0.1149
  202ARG     CA 3046   4.165   3.842   5.850 -0.3717  0.1847 -0.2373
  202ARG      C 3047   4.116   3.816   5.703  0.4729 -0.4273  0.3415
  202ARG      O 3048   4.173   3.874   5.610 -0.1792  0.6659  0.6489
  202ARG     CB 3049   4.071   3.930   5.943  0.6729 -0.5322  0.5118
  202ARG     CG 3050   4.028   4.065   5.874 -0.7310  0.9610  0.2368
  202ARG     CD 3051   3.925   4.129   5.970  0.3666 -0.6764  0.6123
  202ARG     NE 3052   3.886   4.259   5.899  0.5787  0.4074 -0.0124
  202ARG     CZ 3053   3.758   4.289   5.864 -0.5335 -0.0998  0.6438
  202ARG    NH1 3054   3.730   4.406   5.819  0.5667 -1.0512  0.3526
  202ARG    NH2 3055   3.657   4.209   5.869  0.6470 -0.1934  0.8926
  202ARG      H 3056   4.330   3.929   5.751 -0.9644 -0.9506 -0.2703
  202ARG     HA 3057   4.168   3.745   5.901  0.4959  0.5032  0.3596
  202ARG    HB2 3058   3.975   3.880   5.958  0.3296 -0.2064 -0.4410
  202ARG    HB3 3059   4.127   3.948   6.035 -0.8032  0.0327  1.3589
  202ARG    HG2 3060   4.117   4.126   5.856 -0.5471  0.6005 -0.1055
  202ARG    HG3 3061   3.974   4.036   5.784 -1.6767 -1.2966  1.3586
  202ARG    HD2 3062   3.841   4.061   5.980  0.0763 -0.2916  0.8148
  202ARG    HD3 3063   3.981   4.148   6.061  1.0566  1.5626 -0.1297
  202ARG     HE 3064   3.948   4.337   5.880  0.2061  0.7968  0.3225
  202ARG   HH11 3065   3.634   4.427   5.796  0.9661 -0.9035 -1.3954
  202ARG   HH12 3066   3.797   4.481   5.816 -0.1933 -0.3576 -0.2739
  202ARG   HH21 3067   3.572   4.248   5.829  1.1304 -0.1312 -0.1452
  202ARG   HH22 3068   3.669   4.111   5.890  1.6574 -0.5146 -0.8001
  203GLU      N 3069   4.008   3.742   5.684 -0.5264  0.1436 -0.2401
  203GLU     CA 3070   3.953   3.695   5.558  0.4735 -0.6783  0.1946
  203GLU      C 3071   3.850   3.801   5.514  0.3947  0.7392 -0.4292
  203GLU      O 3072   3.740   3.808   5.568 -0.4431 -0.0350 -0.2658
  203GLU     CB 3073   3.886   3.566   5.570  0.5231  0.2262  0.4396
  203GLU     CG 3074   3.979   3.455   5.625 -0.4826  0.8211 -0.1973
  203GLU     CD 3075   4.000   3.450   5.781 -1.0010  0.4861  0.2956
  203GLU    OE1 3076   4.078   3.366   5.832 -0.2749 -0.0208 -0.2463
  203GLU    OE2 3077   3.944   3.527   5.851  0.3691 -0.4425 -0.3738
  203GLU      H 3078   3.955   3.704   5.762 -0.2196 -0.3886 -0.2788
  203GLU     HA 3079   4.044   3.690   5.498  0.7888  0.5176  0.5103
  203GLU    HB2 3080   3.804   3.582   5.641  0.2134  1.2496 -0.1136
  203GLU    HB3 3081   3.840   3.544   5.474 -0.9390  1.1719  0.8570
  203GLU    HG2 3082   3.932   3.362   5.594 -0.1725  0.3815  0.6058
  203GLU    HG3 3083   4.073   3.475   5.574 -0.4578 -0.5679 -0.7692
  204TRP      N 3084   3.898   3.881   5.419  0.0300 -0.3129  0.4257
  204TRP     CA 3085   3.822   3.969   5.341  0.3075 -0.1611  0.5390
  204TRP      C 3086   3.900   4.012   5.207 -0.2158  1.5197  0.3059
  204TRP      O 3087   3.882   3.935   5.109 -0.1441 -0.1479 -0.2409
  204TRP     CB 3088   3.768   4.092   5.417 -0.1412  0.5171 -0.8382
  204TRP     CG 3089   3.866   4.194   5.472 -0.5408  0.5385 -0.0459
  204TRP    CD1 3090   3.998   4.180   5.507 -0.2201 -0.7619  0.0831
  204TRP    CD2 3091   3.839   4.331   5.485 -0.2646 -0.1276  0.5790
  204TRP    NE1 3092   4.049   4.305   5.542  0.0753 -0.7273 -0.6310
  204TRP    CE2 3093   3.954   4.403   5.534  0.3378  0.6294 -0.1200
  204TRP    CE3 3094   3.724   4.418   5.460 -0.4512  1.1675  0.0972
  204TRP    CZ2 3095   3.958   4.532   5.566 -0.3950 -1.2490  0.2137
  204TRP    CZ3 3096   3.725   4.551   5.498 -0.2705  0.1858  0.3441
  204TRP    CH2 3097   3.842   4.614   5.544 -1.1001 -0.2237  0.3108
  204TRP      H 3098   3.999   3.889   5.414  0.0307 -0.5112  0.0438
  204TRP     HA 3099   3.738   3.907   5.311  0.5549 -0.1224 -0.2962
  204TRP    HB2 3100   3.716   4.145   5.338 -0.5634 -0.5952 -1.3419
  204TRP    HB3 3101   3.704   4.074   5.504  0.5144  1.6793 -0.0518
  204TRP    HD1 3102   4.051   4.086   5.516 -1.0405 -1.2605 -0.0950
  204TRP    HE1 3103   4.138   4.316   5.589 -0.6485  0.9122  0.5232
  204TRP    HE3 3104   3.631   4.369   5.436 -0.1627  0.3591  0.5399
  204TRP    HZ2 3105   4.046   4.575   5.613 -0.6645 -0.4649  0.0233
  204TRP    HZ3 3106   3.634   4.608   5.492 -0.2388  0.1927 -1.9842
  204TRP    HH2 3107   3.849   4.720   5.566 -0.4991 -0.3621  0.8497
  205TYR      N 3108   3.978   4.115   5.203  0.9772 -0.3315  0.7406
  205TYR     CA 3109   4.087   4.126   5.110 -0.3599 -0.3530  0.4150
  205TYR      C 3110   4.208   4.054   5.164  0.5029  0.2947 -0.3038
  205TYR      O 3111   4.208   4.023   5.281  0.4065 -0.0536 -0.6039
  205TYR     CB 3112   4.114   4.275   5.098  0.4157  0.7454 -0.2041
  205TYR     CG 3113   4.001   4.374   5.067 -0.1990  1.3246  0.0082
  205TYR    CD1 3114   3.961   4.391   4.934  0.7709 -0.1285 -0.5065
  205TYR    CD2 3115   3.944   4.448   5.168 -0.1509 -0.6849 -0.0454
  205TYR    CE1 3116   3.856   4.480   4.904  0.6139 -0.7282 -0.1167
  205TYR    CE2 3117   3.838   4.536   5.138 -0.2653 -0.2572 -0.8135
  205TYR     CZ 3118   3.787   4.551   5.009 -0.2059  0.6523  1.0821
  205TYR     OH 3119   3.694   4.640   4.987  0.6331  0.5356 -0.2329
  205TYR      H 3120   3.977   4.169   5.288 -0.7252 -0.3225  0.7701
  205TYR     HA 3121   4.059   4.080   5.016 -1.6774 -0.1406  0.6614
  205TYR    HB2 3122   4.166   4.310   5.187  2.4866  0.9620 -1.3586
  205TYR    HB3 3123   4.192   4.280   5.022  0.0470  0.7108 -0.5882
  205TYR    HD1 3124   4.020   4.344   4.857  1.5006  0.8629 -0.5907
  205TYR    HD2 3125   3.979   4.435   5.269 -0.9023 -0.0563  0.3073
  205TYR    HE1 3126   3.826   4.510   4.804 -0.3526  1.3105  0.6753
  205TYR    HE2 3127   3.791   4.598   5.214  0.5960  0.3637 -0.7611
  205TYR     HH 3128   3.653   4.612   4.904  1.9343 -0.6505 -0.5518
  206TYR      N 3129   4.304   4.029   5.085 -0.8009  0.0055  0.1040
  206TYR     CA 3130   4.435   3.976   5.130 -1.0814  0.4052 -0.4351
  206TYR      C 3131   4.518   4.075   5.210  0.7292 -0.0822  0.7862
  206TYR      O 3132   4.612   4.136   5.153  0.0797  0.4396 -0.2753
  206TYR     CB 3133   4.516   3.925   5.009 -0.1982 -0.3316 -0.9146
  206TYR     CG 3134   4.446   3.805   4.945 -0.2883 -0.2572  0.1370
  206TYR    CD1 3135   4.442   3.687   5.020  0.0464 -0.5501 -0.4047
  206TYR    CD2 3136   4.378   3.819   4.820  0.5146 -0.2443 -1.5191
  206TYR    CE1 3137   4.383   3.579   4.953  0.5005  0.9930  0.2729
  206TYR    CE2 3138   4.302   3.713   4.775  1.1386 -1.3705 -0.3066
  206TYR     CZ 3139   4.311   3.585   4.829 -0.1363  0.1396 -1.0751
  206TYR     OH 3140   4.263   3.476   4.775 -0.1148  0.6490  0.3877
  206TYR      H 3141   4.309   4.059   4.988  0.0163 -0.9785 -0.2003
  206TYR     HA 3142   4.418   3.895   5.201  2.7022 -0.9289 -0.6073
  206TYR    HB2 3143   4.523   3.999   4.928  1.4326 -1.2602 -1.7347
  206TYR    HB3 3144   4.615   3.906   5.050 -0.0693  1.7079 -0.0446
  206TYR    HD1 3145   4.488   3.678   5.118 -0.9098  1.8395  0.4038
  206TYR    HD2 3146   4.365   3.913   4.769 -0.4524  0.2943 -0.3586
  206TYR    HE1 3147   4.404   3.479   4.988  0.2444 -0.1320 -2.3239
  206TYR    HE2 3148   4.261   3.724   4.675  0.3615 -0.4083  0.0847
  206TYR     HH 3149   4.196   3.501   4.711  0.2219  0.8650  0.1142
  207GLU      N 3150   4.475   4.103   5.336 -0.5519  0.4192  0.0767
  207GLU     CA 3151   4.529   4.218   5.414  0.3109  0.0504  0.3405
  207GLU      C 3152   4.661   4.177   5.478 -0.4153 -0.4837  0.0660
  207GLU      O 3153   4.655   4.076   5.541 -0.4969 -0.4738 -0.2324
  207GLU     CB 3154   4.421   4.283   5.514 -1.0175  0.7277  0.8025
  207GLU     CG 3155   4.482   4.398   5.600  0.7094 -0.5588  0.0356
  207GLU     CD 3156   4.374   4.471   5.679 -0.7163 -0.6711  0.5729
  207GLU    OE1 3157   4.262   4.428   5.675 -0.0857 -0.1546 -0.1339
  207GLU    OE2 3158   4.413   4.561   5.759 -0.0917 -0.3844 -0.2274
  207GLU      H 3159   4.394   4.059   5.379  0.4393 -0.8059  0.8212
  207GLU     HA 3160   4.551   4.295   5.341 -0.0743  0.2644  0.4392
  207GLU    HB2 3161   4.335   4.309   5.451 -0.5290  0.3867 -0.0439
  207GLU    HB3 3162   4.386   4.204   5.580  0.6094 -0.0453  0.8486
  207GLU    HG2 3163   4.566   4.378   5.666  0.1286  0.8604  1.2980
  207GLU    HG3 3164   4.515   4.469   5.525  0.2347 -0.8739 -0.4934
  208VAL      N 3165   4.776   4.256   5.461 -0.2336  0.2188  0.1449
  208VAL     CA 3166   4.919   4.218   5.505  0.4191  0.3109 -0.1435
  208VAL      C 3167   4.986   4.348   5.560  0.0643 -0.5041  0.0023
  208VAL      O 3168   4.972   4.444   5.496 -0.2044 -0.8296 -0.1833
  208VAL     CB 3169   5.012   4.158   5.401 -0.3010  0.0224  1.0686
  208VAL    CG1 3170   4.954   4.020   5.371  1.2750  0.7387 -0.0189
  208VAL    CG2 3171   5.028   4.247   5.273  0.2599  0.9222 -0.9757
  208VAL      H 3172   4.772   4.345   5.413  1.4894 -0.2046 -0.9660
  208VAL     HA 3173   4.905   4.153   5.592  0.5599  1.0758  0.4778
  208VAL     HB 3174   5.110   4.141   5.445  0.7112 -0.4875 -1.1452
  208VAL   HG11 3175   4.976   3.966   5.463  0.5254  0.9624  0.3094
  208VAL   HG12 3176   4.845   4.018   5.361  0.9004 -1.1588  2.4160
  208VAL   HG13 3177   5.019   3.967   5.301  1.0281 -0.8033  0.8284
  208VAL   HG21 3178   4.928   4.272   5.237 -0.3716  0.1694  0.1406
  208VAL   HG22 3179   5.085   4.337   5.296  0.8159  0.3354  0.0712
  208VAL   HG23 3180   5.075   4.182   5.199  0.6131 -0.4243  0.3380
  209ILE      N 3181   5.040   4.346   5.685  0.1005 -0.1543  0.9916
  209ILE     CA 3182   5.078   4.464   5.761  0.7690 -0.6486 -0.0922
  209ILE      C 3183   5.223   4.492   5.725  0.2563 -0.8352  0.2580
  209ILE      O 3184   5.309   4.411   5.734 -0.4219  0.1291  0.1573
  209ILE     CB 3185   5.059   4.437   5.910 -1.4225 -0.2538  0.2125
  209ILE    CG1 3186   4.913   4.428   5.951  0.0063  0.3615  0.4064
  209ILE    CG2 3187   5.146   4.541   5.994  0.2105 -0.0267 -0.3139
  209ILE    CD1 3188   4.898   4.390   6.101 -0.4965  0.2954 -0.3379
  209ILE      H 3189   5.064   4.256   5.723  0.5047 -0.0958  0.8830
  209ILE     HA 3190   5.021   4.554   5.737  0.9037 -0.2762  0.9051
  209ILE     HB 3191   5.106   4.339   5.918  0.7913  0.5071 -1.4145
  209ILE   HG12 3192   4.861   4.523   5.936  0.0829  0.4861  0.8802
  209ILE   HG13 3193   4.870   4.354   5.884 -0.5449  1.0991 -0.0851
  209ILE   HG21 3194   5.245   4.557   5.952  0.4275 -1.6425 -0.5486
  209ILE   HG22 3195   5.100   4.640   5.994 -0.0521 -0.1429  0.0096
  209ILE   HG23 3196   5.156   4.506   6.097 -0.2694 -1.4129 -0.6821
  209ILE   HD11 3197   4.794   4.395   6.133 -0.3333 -0.2123  0.2995
  209ILE   HD12 3198   4.925   4.286   6.123 -0.1128  0.5618  0.5302
  209ILE   HD13 3199   4.959   4.449   6.169 -0.5848  0.1551 -0.1356
  210ILE      N 3200   5.241   4.614   5.668  0.7342  1.2467 -0.0293
  210ILE     CA 3201   5.366   4.682   5.641  0.2400 -0.7947  0.2792
  210ILE      C 3202   5.417   4.739   5.778  0.1152 -0.1044 -0.0026
  210ILE      O 3203   5.345   4.789   5.868  0.0776 -0.3442 -0.1422
  210ILE     CB 3204   5.325   4.794   5.542  0.1960  0.0708  0.1801
  210ILE    CG1 3205   5.271   4.744   5.407 -0.1560  0.2645  0.1716
  210ILE    CG2 3206   5.461   4.864   5.507 -0.3777  0.0680  0.3372
  210ILE    CD1 3207   5.226   4.846   5.303 -0.3284  0.8343 -0.7004
  210ILE      H 3208   5.158   4.670   5.656  0.4792  0.8026 -0.4538
  210ILE     HA 3209   5.441   4.623   5.589  1.9044  0.9410  0.4870
  210ILE     HB 3210   5.258   4.865   5.590 -0.2185  0.1370 -0.4809
  210ILE   HG12 3211   5.343   4.675   5.362 -1.8118 -0.7611 -1.1232
  210ILE   HG13 3212   5.177   4.692   5.427 -0.1926  0.3573  0.2430
  210ILE   HG21 3213   5.504   4.916   5.593  0.1634 -1.4610  1.0672
  210ILE   HG22 3214   5.536   4.793   5.472  0.4607  0.7921  0.6021
  210ILE   HG23 3215   5.436   4.950   5.445 -0.8154  0.5843  1.1890
  210ILE   HD11 3216   5.151   4.919   5.335 -0.2575  0.3473  0.7204
  210ILE   HD12 3217   5.313   4.905   5.275  0.7807 -0.1899  0.3611
  210ILE   HD13 3218   5.201   4.799   5.208 -1.0778 -0.1166 -0.0795
  211VAL      N 3219   5.546   4.717   5.813 -0.4020 -0.6289 -0.2727
  211VAL     CA 3220   5.608   4.758   5.939 -1.1699  0.6051  0.1449
  211VAL      C 3221   5.728   4.856   5.927 -0.1414 -0.5254  0.0172
  211VAL      O 3222   5.749   4.936   6.019  0.0538  0.0115  0.0936
  211VAL     CB 3223   5.659   4.636   6.014  0.2632  0.0658 -1.0093
  211VAL    CG1 3224   5.535   4.544   6.052 -0.0990 -0.3856  0.5311
  211VAL    CG2 3225   5.758   4.548   5.938 -0.2622 -0.5367 -0.8089
  211VAL      H 3226   5.599   4.662   5.747 -0.5597 -0.2719 -0.7026
  211VAL     HA 3227   5.546   4.805   6.016  0.5182  0.2872  1.8553
  211VAL     HB 3228   5.700   4.664   6.111  0.0463  0.8473 -1.1329
  211VAL   HG11 3229   5.479   4.520   5.962 -0.6861  1.3311  0.3629
  211VAL   HG12 3230   5.574   4.456   6.104  0.2363 -0.1717  0.6444
  211VAL   HG13 3231   5.463   4.593   6.118 -0.6943 -0.5081 -0.0117
  211VAL   HG21 3232   5.790   4.465   6.001  0.9001 -0.5566 -1.3720
  211VAL   HG22 3233   5.723   4.511   5.842 -0.2239 -0.4931 -0.8399
  211VAL   HG23 3234   5.849   4.605   5.922 -0.8759  1.0994  0.8181
  212ARG      N 3235   5.804   4.869   5.812  0.4558 -0.0591  0.4030
  212ARG     CA 3236   5.896   4.979   5.790  0.5572 -0.1022 -0.1759
  212ARG      C 3237   5.904   5.010   5.639  0.3324 -0.6367 -0.5161
  212ARG      O 3238   5.889   4.921   5.559  0.1534 -0.2027  0.0598
  212ARG     CB 3239   6.043   4.939   5.846  0.2890  0.4010 -0.3453
  212ARG     CG 3240   6.152   5.029   5.799  0.1106  0.0335  0.8388
  212ARG     CD 3241   6.279   4.986   5.868  0.2011 -0.3202 -0.6751
  212ARG     NE 3242   6.389   5.076   5.838  0.6459 -0.1058  0.4497
  212ARG     CZ 3243   6.429   5.174   5.914 -0.5600 -0.0258  1.3065
  212ARG    NH1 3244   6.375   5.204   6.025  0.1540 -0.2166 -0.1106
  212ARG    NH2 3245   6.534   5.239   5.870 -0.3524 -0.7822  0.4388
  212ARG      H 3246   5.767   4.813   5.737 -0.7118  1.4321 -0.2414
  212ARG     HA 3247   5.869   5.066   5.851 -0.9580 -1.3718  1.1406
  212ARG    HB2 3248   6.038   4.943   5.954 -0.5742 -0.1050 -0.3445
  212ARG    HB3 3249   6.069   4.840   5.810 -0.2583 -0.6148  1.7354
  212ARG    HG2 3250   6.167   5.020   5.691 -0.8305 -0.5091  0.7332
  212ARG    HG3 3251   6.141   5.136   5.814 -0.7162  0.1971 -0.5776
  212ARG    HD2 3252   6.259   4.989   5.975  0.2627 -0.3927 -0.6615
  212ARG    HD3 3253   6.311   4.884   5.847  1.0160 -0.2910  0.2931
  212ARG     HE 3254   6.442   5.053   5.756  0.3500  0.0698  0.2063
  212ARG   HH11 3255   6.403   5.291   6.068  0.7658  0.2469 -1.3345
  212ARG   HH12 3256   6.301   5.147   6.063  0.1442  0.0204  0.2362
  212ARG   HH21 3257   6.583   5.310   5.923  0.4935 -0.7598 -0.3272
  212ARG   HH22 3258   6.572   5.208   5.782 -0.0488 -0.8226  0.5830
  213VAL      N 3259   5.919   5.141   5.604 -0.2900  0.4987  0.1470
  213VAL     CA 3260   5.927   5.173   5.461 -0.3279 -0.5555 -0.2453
  213VAL      C 3261   6.056   5.250   5.431 -0.9921 -1.0672 -0.2573
  213VAL      O 3262   6.103   5.338   5.512  0.0379  0.8025 -0.6958
  213VAL     CB 3263   5.799   5.253   5.425 -0.5197 -0.1474 -0.0647
  213VAL    CG1 3264   5.812   5.323   5.285 -0.5999  1.0413 -0.1589
  213VAL    CG2 3265   5.661   5.182   5.429  0.2199  0.8545  0.7454
  213VAL      H 3266   5.948   5.203   5.678 -1.1691  1.0343  0.0752
  213VAL     HA 3267   5.935   5.085   5.398  0.0356  0.4419 -1.6914
  213VAL     HB 3268   5.797   5.333   5.499  0.4686 -0.3273  0.1744
  213VAL   HG11 3269   5.718   5.374   5.267 -1.1497  0.2703  0.4312
  213VAL   HG12 3270   5.900   5.387   5.275  0.8234 -0.8115 -0.8128
  213VAL   HG13 3271   5.838   5.244   5.214 -1.0178  0.8009 -0.0482
  213VAL   HG21 3272   5.638   5.103   5.500 -0.6025  0.0111 -0.3920
  213VAL   HG22 3273   5.588   5.262   5.416 -0.2839  0.1860 -1.3414
  213VAL   HG23 3274   5.660   5.127   5.335 -0.6279  0.0489  1.1922
  214GLU      N 3275   6.128   5.217   5.322  0.4695  0.5935 -0.6606
  214GLU     CA 3276   6.253   5.283   5.285 -0.1163 -0.1154  0.5772
  214GLU      C 3277   6.264   5.304   5.131  0.0029 -0.1481 -0.2656
  214GLU      O 3278   6.217   5.226   5.049 -0.0166 -0.2646 -0.3051
  214GLU     CB 3279   6.377   5.196   5.338  0.2109 -0.8917  1.1766
  214GLU     CG 3280   6.391   5.162   5.484  0.0521  0.4370 -0.4026
  214GLU     CD 3281   6.537   5.107   5.512 -0.2760  0.1718 -1.0211
  214GLU    OE1 3282   6.573   5.110   5.630  0.3993  0.2584  0.2461
  214GLU    OE2 3283   6.611   5.055   5.422  0.1442 -0.6347 -0.1098
  214GLU      H 3284   6.094   5.145   5.259  1.1413 -0.1952 -0.1667
  214GLU     HA 3285   6.249   5.382   5.331 -0.1436 -0.0095  0.3488
  214GLU    HB2 3286   6.369   5.106   5.278 -0.4161  0.0564 -0.2876
  214GLU    HB3 3287   6.462   5.256   5.306 -1.0656 -0.3450 -1.9357
  214GLU    HG2 3288   6.375   5.247   5.552 -1.6629 -0.3980  0.3715
  214GLU    HG3 3289   6.314   5.089   5.512 -0.9271  0.8991 -1.6915
  215ILE      N 3290   6.338   5.411   5.095 -1.2103  0.1124  0.3578
  215ILE     CA 3291   6.361   5.455   4.953 -0.4423  0.0383 -0.9632
  215ILE      C 3292   6.508   5.491   4.925 -0.5318 -0.1104 -0.5050
  215ILE      O 3293   6.562   5.574   4.997 -0.2108  0.4252  0.3507
  215ILE     CB 3294   6.274   5.579   4.927 -0.1246 -0.1246  0.2810
  215ILE    CG1 3295   6.128   5.554   4.949  0.2057 -1.1772  0.3129
  215ILE    CG2 3296   6.294   5.628   4.781 -0.3841 -0.7043  0.0922
  215ILE    CD1 3297   6.034   5.668   4.910  0.1311  0.1140 -0.6644
  215ILE      H 3298   6.371   5.469   5.171  0.2978 -0.2816  0.0762
  215ILE     HA 3299   6.333   5.372   4.888 -2.2302 -0.8711  0.7527
  215ILE     HB 3300   6.305   5.662   4.991  1.2869 -0.7869  0.5253
  215ILE   HG12 3301   6.088   5.460   4.909 -1.4745 -0.7397  0.8062
  215ILE   HG13 3302   6.116   5.557   5.057  1.2079 -0.3783  0.4350
  215ILE   HG21 3303   6.241   5.552   4.724 -1.2259 -0.5626  0.6567
  215ILE   HG22 3304   6.242   5.723   4.772  0.4610 -0.2003  0.3049
  215ILE   HG23 3305   6.399   5.634   4.752 -0.4243 -0.2097  0.0296
  215ILE   HD11 3306   6.041   5.694   4.805 -1.6079 -0.5163 -1.0076
  215ILE   HD12 3307   5.938   5.630   4.945  0.0980  0.7240 -0.0264
  215ILE   HD13 3308   6.061   5.751   4.975 -0.5103 -0.2793  0.1480
  216ASN      N 3309   6.574   5.427   4.832 -0.6163 -0.4309 -0.1708
  216ASN     CA 3310   6.720   5.405   4.817  0.1123  0.0845 -0.3830
  216ASN      C 3311   6.787   5.385   4.954 -0.0928 -0.3358 -0.0819
  216ASN      O 3312   6.898   5.436   4.975 -0.6258 -0.8469 -0.1105
  216ASN     CB 3313   6.779   5.519   4.733 -0.5569 -0.2894  0.6043
  216ASN     CG 3314   6.794   5.494   4.581 -0.7378  0.3003  0.9175
  216ASN    OD1 3315   6.744   5.394   4.524 -0.1088 -0.2640 -0.7785
  216ASN    ND2 3316   6.872   5.574   4.515 -0.1456 -0.3426  0.6303
  216ASN      H 3317   6.522   5.355   4.784 -1.0295 -0.4554  0.3091
  216ASN     HA 3318   6.728   5.313   4.758 -0.5136 -0.3316  0.1449
  216ASN    HB2 3319   6.722   5.612   4.743  0.2619  0.1464  1.6194
  216ASN    HB3 3320   6.883   5.529   4.764 -0.2546 -0.6891 -0.2332
  216ASN   HD21 3321   6.896   5.557   4.419  0.1881  0.9316  0.4493
  216ASN   HD22 3322   6.912   5.654   4.563 -0.4107 -0.3481  0.8621
  217GLY      N 3323   6.713   5.321   5.047 -0.1145  1.0699 -0.3462
  217GLY     CA 3324   6.744   5.291   5.183 -0.5325  0.1562 -0.4334
  217GLY      C 3325   6.730   5.400   5.291 -0.4994 -0.6992  1.3557
  217GLY      O 3326   6.770   5.379   5.403  0.1172 -0.4249 -0.4984
  217GLY      H 3327   6.631   5.279   5.006  0.3613  0.1360 -0.4016
  217GLY    HA2 3328   6.672   5.216   5.214 -0.9888  0.3906 -0.9031
  217GLY    HA3 3329   6.847   5.254   5.189 -0.7687 -0.4201  1.2679
  218GLN      N 3330   6.680   5.515   5.260 -0.4240 -0.3037 -0.0100
  218GLN     CA 3331   6.636   5.614   5.365 -0.3218  0.7067  0.6172
  218GLN      C 3332   6.505   5.578   5.436 -0.0539 -0.7060 -0.8461
  218GLN      O 3333   6.406   5.553   5.372  0.1300  0.5659 -0.5038
  218GLN     CB 3334   6.638   5.754   5.298  0.0897 -0.2511 -0.2666
  218GLN     CG 3335   6.770   5.788   5.230 -0.2174  0.1624 -0.3736
  218GLN     CD 3336   6.890   5.777   5.328 -0.3258 -0.2624  0.2172
  218GLN    OE1 3337   6.881   5.808   5.448  0.2070  0.0514  0.3974
  218GLN    NE2 3338   7.000   5.743   5.275 -0.1649 -0.9263  0.4220
  218GLN      H 3339   6.647   5.530   5.166  0.4696 -0.3213 -0.3430
  218GLN     HA 3340   6.711   5.624   5.443 -0.3107  0.0241  0.7113
  218GLN    HB2 3341   6.555   5.775   5.230  0.5134  0.8832 -0.4865
  218GLN    HB3 3342   6.631   5.827   5.379 -0.1496 -0.1494 -0.3755
  218GLN    HG2 3343   6.782   5.733   5.136 -0.4842  0.4692 -0.5911
  218GLN    HG3 3344   6.760   5.895   5.213 -0.1635  0.4369  1.0779
  218GLN   HE21 3345   7.081   5.723   5.332  0.0724 -1.5478 -0.1111
  218GLN   HE22 3346   7.006   5.752   5.174 -0.2243  0.0058  0.4776
  219ASP      N 3347   6.510   5.587   5.572  0.4715 -0.3442  1.0155
  219ASP     CA 3348   6.393   5.578   5.659  0.4732  0.0111 -0.5748
  219ASP      C 3349   6.287   5.682   5.637 -0.2393 -0.5146  0.0601
  219ASP      O 3350   6.315   5.807   5.650 -0.2214  0.5181 -0.3366
  219ASP     CB 3351   6.436   5.585   5.809 -0.3178  0.1947  1.3292
  219ASP     CG 3352   6.314   5.563   5.901 -0.5885 -0.3301 -0.0034
  219ASP    OD1 3353   6.206   5.517   5.860  0.3344  0.2737  0.9041
  219ASP    OD2 3354   6.327   5.578   6.026 -0.1964  0.5807 -0.3338
  219ASP      H 3355   6.603   5.607   5.607  1.7297 -1.5428 -1.1866
  219ASP     HA 3356   6.350   5.480   5.643 -0.6925  0.3034  0.4377
  219ASP    HB2 3357   6.515   5.514   5.832  1.4380  1.2913 -0.6111
  219ASP    HB3 3358   6.469   5.686   5.836  1.4450  0.5570 -1.3753
  220LEU      N 3359   6.154   5.650   5.607 -0.5960  0.1944  0.5948
  220LEU     CA 3360   6.053   5.750   5.583  0.0056  0.2165  0.4406
  220LEU      C 3361   5.994   5.822   5.709 -0.8544  0.8244  0.5645
  220LEU      O 3362   5.931   5.922   5.696  0.8946  0.0996 -0.8413
  220LEU     CB 3363   5.936   5.673   5.507 -1.0289  0.1303 -1.2261
  220LEU     CG 3364   5.835   5.770   5.447 -0.5479  0.2978  0.0498
  220LEU    CD1 3365   5.899   5.862   5.352  0.5587 -1.0875  0.1564
  220LEU    CD2 3366   5.735   5.679   5.371 -0.4980 -0.1719 -0.0937
  220LEU      H 3367   6.133   5.553   5.592 -0.4372  0.0699  1.1302
  220LEU     HA 3368   6.099   5.825   5.517 -0.6394  0.2792  0.0498
  220LEU    HB2 3369   5.983   5.612   5.430 -0.5452 -0.1362 -0.7380
  220LEU    HB3 3370   5.892   5.613   5.586  1.9568  0.1226  0.7634
  220LEU     HG 3371   5.782   5.834   5.518 -1.6805 -0.4602 -0.0488
  220LEU   HD11 3372   5.826   5.931   5.310  1.1858  0.0976  0.9149
  220LEU   HD12 3373   5.965   5.931   5.404 -1.0980  0.1415  0.8200
  220LEU   HD13 3374   5.956   5.802   5.280 -0.6708 -0.2912 -1.6354
  220LEU   HD21 3375   5.666   5.746   5.320  0.5123  0.3996 -0.7768
  220LEU   HD22 3376   5.789   5.618   5.298 -0.3384  0.0162 -0.1333
  220LEU   HD23 3377   5.690   5.604   5.436  1.6901 -0.9308  0.7074
  221LYS      N 3378   6.037   5.778   5.832  0.8228 -0.2823  0.5135
  221LYS     CA 3379   6.021   5.843   5.963 -0.7754 -1.1945  0.2880
  221LYS      C 3380   5.876   5.867   6.011 -0.8720  0.7415 -0.6274
  221LYS      O 3381   5.857   5.929   6.117  0.4563  0.0961  0.5133
  221LYS     CB 3382   6.109   5.968   5.973 -0.8063 -0.2992 -1.0350
  221LYS     CG 3383   6.261   5.942   5.977  0.8536 -0.2507  0.5166
  221LYS     CD 3384   6.323   6.077   5.943 -0.9448 -0.2886  0.1413
  221LYS     CE 3385   6.466   6.035   5.914  0.1871 -0.2309  0.1623
  221LYS     NZ 3386   6.564   6.144   5.879  0.7146  0.0107  1.0388
  221LYS      H 3387   6.079   5.688   5.848 -0.4943 -0.8587  0.9597
  221LYS     HA 3388   6.070   5.778   6.036  2.1752  0.2059 -0.1424
  221LYS    HB2 3389   6.099   6.021   5.878 -0.5485  1.1412 -0.3155
  221LYS    HB3 3390   6.081   6.037   6.053  0.7397 -0.4901 -0.2782
  221LYS    HG2 3391   6.295   5.903   6.073 -0.1264  0.0123  0.9978
  221LYS    HG3 3392   6.287   5.873   5.898 -0.6989  0.2231 -0.4999
  221LYS    HD2 3393   6.281   6.130   5.858 -0.5779  0.1307  0.2110
  221LYS    HD3 3394   6.314   6.141   6.031 -1.0646  0.2414 -0.2452
  221LYS    HE2 3395   6.503   5.987   6.005  1.0646  0.2033  0.0529
  221LYS    HE3 3396   6.462   5.966   5.830  0.0501  1.1386 -1.0279
  221LYS    HZ1 3397   6.537   6.193   5.795 -0.0697 -0.5232  0.9614
  221LYS    HZ2 3398   6.583   6.212   5.951  0.1780  0.1948  1.0117
  221LYS    HZ3 3399   6.654   6.101   5.865  0.6913  0.3141 -0.4293
  222MET      N 3400   5.781   5.799   5.957  0.7475  0.6055  0.2839
  222MET     CA 3401   5.652   5.790   6.021 -0.3197 -0.2446 -0.0497
  222MET      C 3402   5.646   5.679   6.129 -0.2389 -0.3649 -0.6743
  222MET      O 3403   5.734   5.591   6.137 -0.2613  0.1562  0.3928
  222MET     CB 3404   5.535   5.773   5.925 -0.3889 -0.4502  0.3500
  222MET     CG 3405   5.551   5.865   5.800  0.3907 -0.2105  0.2758
  222MET     SD 3406   5.418   5.868   5.674  0.0155  0.4036  0.0967
  222MET     CE 3407   5.289   5.959   5.734  0.8685 -1.4277  0.3669
  222MET      H 3408   5.790   5.739   5.876 -2.0623 -0.3112  0.4377
  222MET     HA 3409   5.633   5.883   6.074 -0.3858 -0.5734  0.5186
  222MET    HB2 3410   5.530   5.671   5.888  0.2040  0.2664 -2.0981
  222MET    HB3 3411   5.444   5.781   5.985  0.2299 -0.5720  1.3542
  222MET    HG2 3412   5.576   5.966   5.833 -0.3509  0.3933 -0.8672
  222MET    HG3 3413   5.637   5.836   5.741 -0.3969 -0.9349 -0.5852
  222MET    HE1 3414   5.210   5.957   5.659 -0.1860 -1.4242  1.4221
  222MET    HE2 3415   5.249   5.925   5.829 -0.5696 -1.5534 -0.2380
  222MET    HE3 3416   5.315   6.065   5.734 -1.1792 -0.8495  0.8873
  223ASP      N 3417   5.543   5.682   6.218 -0.0663 -0.0729 -0.2012
  223ASP     CA 3418   5.494   5.569   6.293  0.6497 -1.0459 -0.0973
  223ASP      C 3419   5.424   5.458   6.203  0.0799 -1.1886  0.5377
  223ASP      O 3420   5.349   5.495   6.107 -0.1579  0.1621 -0.2325
  223ASP     CB 3421   5.401   5.648   6.391 -0.1321  1.3666  0.4057
  223ASP     CG 3422   5.319   5.548   6.485 -0.4043  0.2382  0.9048
  223ASP    OD1 3423   5.356   5.427   6.495 -0.1563 -0.2452  0.0675
  223ASP    OD2 3424   5.222   5.595   6.540  0.8757 -0.7612 -0.6153
  223ASP      H 3425   5.477   5.758   6.223 -0.2977 -0.2363 -0.7054
  223ASP     HA 3426   5.577   5.531   6.352  1.6472  0.9301 -0.0527
  223ASP    HB2 3427   5.460   5.710   6.458  1.6175 -0.3357  0.6192
  223ASP    HB3 3428   5.325   5.698   6.331 -1.4186 -1.3259 -0.5463
  224CYS      N 3429   5.462   5.334   6.210  0.0406  0.0090  0.1084
  224CYS     CA 3430   5.425   5.231   6.114  0.5296 -0.3977  0.1720
  224CYS      C 3431   5.268   5.201   6.094 -0.0731  0.0865  1.0278
  224CYS      O 3432   5.224   5.141   5.994  0.1562 -0.0676  0.0662
  224CYS     CB 3433   5.482   5.103   6.151  0.1151 -0.7731  0.6806
  224CYS     SG 3434   5.437   5.033   6.318  0.0853 -0.0152 -0.1399
  224CYS      H 3435   5.533   5.318   6.280 -0.0747  0.4014  0.3258
  224CYS     HA 3436   5.456   5.254   6.012 -1.1695  0.0806 -0.3159
  224CYS    HB2 3437   5.441   5.031   6.080 -0.0674  0.3377 -0.3917
  224CYS    HB3 3438   5.590   5.101   6.138  0.2014 -0.8688  1.3409
  225LYS      N 3439   5.182   5.245   6.181 -0.3547 -0.2557 -0.6560
  225LYS     CA 3440   5.034   5.250   6.167 -0.8777  0.0882 -0.2850
  225LYS      C 3441   4.990   5.340   6.050  0.4128  0.5637  0.6338
  225LYS      O 3442   4.881   5.307   5.997  0.0716 -0.8990  0.0330
  225LYS     CB 3443   4.978   5.296   6.308  0.4481  0.8877  0.4455
  225LYS     CG 3444   4.944   5.182   6.408 -0.6583  0.1976 -0.1748
  225LYS     CD 3445   4.893   5.225   6.541  0.4069 -0.1510  0.1233
  225LYS     CE 3446   4.850   5.112   6.632  0.9675  0.6314  0.4980
  225LYS     NZ 3447   4.720   5.054   6.580 -1.5019 -0.7605 -0.9665
  225LYS      H 3448   5.222   5.290   6.262 -0.3596  0.0253 -0.8058
  225LYS     HA 3449   5.000   5.149   6.141  0.3478 -0.6549  0.7705
  225LYS    HB2 3450   5.050   5.360   6.359  2.1163 -0.2016 -0.3518
  225LYS    HB3 3451   4.886   5.350   6.287  0.2712  0.2664 -0.5119
  225LYS    HG2 3452   4.891   5.099   6.362  1.0155 -0.6606 -0.7302
  225LYS    HG3 3453   5.045   5.141   6.417 -0.5555  0.3576 -0.5297
  225LYS    HD2 3454   4.970   5.285   6.589 -0.0382  1.8424 -1.3587
  225LYS    HD3 3455   4.811   5.297   6.533  0.5803  0.0399  0.0372
  225LYS    HE2 3456   4.928   5.036   6.640 -0.1158 -0.5246  0.8072
  225LYS    HE3 3457   4.829   5.153   6.731  0.9705  1.9430 -0.0106
  225LYS    HZ1 3458   4.744   5.005   6.495 -0.5000 -0.1790 -1.0537
  225LYS    HZ2 3459   4.682   4.981   6.639  0.0227 -0.5674  0.3864
  225LYS    HZ3 3460   4.651   5.128   6.573  0.0928  0.9497 -0.3378
  226GLU      N 3461   5.065   5.442   6.009 -0.7263  0.6450 -0.3605
  226GLU     CA 3462   5.032   5.535   5.911  0.1682 -0.8782  0.4949
  226GLU      C 3463   5.035   5.478   5.765  0.0701 -0.0515 -0.4231
  226GLU      O 3464   4.959   5.517   5.674  0.2747 -0.4853 -0.7782
  226GLU     CB 3465   5.125   5.656   5.918  0.1655 -0.5980 -0.5021
  226GLU     CG 3466   5.116   5.725   6.056 -0.9526  0.0555 -0.0766
  226GLU     CD 3467   4.997   5.821   6.059 -0.8995 -0.4675  1.1339
  226GLU    OE1 3468   4.893   5.804   5.990  0.8009 -0.1002 -0.0244
  226GLU    OE2 3469   5.015   5.919   6.138 -0.0546 -0.4326  0.3312
  226GLU      H 3470   5.157   5.435   6.050 -0.7286 -0.6137 -0.5000
  226GLU     HA 3471   4.927   5.564   5.911  0.1207 -0.9965 -0.2324
  226GLU    HB2 3472   5.225   5.613   5.906  0.0449 -0.9627 -0.2464
  226GLU    HB3 3473   5.108   5.733   5.842  0.6420  0.2077  0.1748
  226GLU    HG2 3474   5.120   5.669   6.149  0.1916  1.4121  0.7887
  226GLU    HG3 3475   5.205   5.788   6.056 -0.4780 -0.5946 -0.1463
  227TYR      N 3476   5.126   5.384   5.748  0.0592 -0.5339  0.4797
  227TYR     CA 3477   5.141   5.309   5.625  0.8007 -0.0100 -0.2175
  227TYR      C 3478   5.021   5.214   5.601 -0.6308  0.2868 -0.1643
  227TYR      O 3479   5.007   5.177   5.484  0.4638  0.0419 -0.5425
  227TYR     CB 3480   5.271   5.228   5.642 -0.0012  0.0500 -0.0619
  227TYR     CG 3481   5.399   5.310   5.666  0.8240 -1.0403  0.1694
  227TYR    CD1 3482   5.414   5.454   5.640  0.5217  0.3390 -0.3574
  227TYR    CD2 3483   5.503   5.245   5.736  0.0129 -0.5936  0.0220
  227TYR    CE1 3484   5.528   5.525   5.659 -0.1785  0.3824 -0.8454
  227TYR    CE2 3485   5.613   5.329   5.772  0.4626  1.1319 -0.9218
  227TYR     CZ 3486   5.633   5.464   5.729  0.3345  0.4644 -0.3287
  227TYR     OH 3487   5.737   5.530   5.782 -0.2530 -0.1890  0.2320
  227TYR      H 3488   5.189   5.360   5.823  0.1290 -0.5835  0.4057
  227TYR     HA 3489   5.149   5.373   5.538  0.1853 -0.2614 -0.4723
  227TYR    HB2 3490   5.246   5.160   5.724 -1.6824  0.2566 -0.3213
  227TYR    HB3 3491   5.295   5.176   5.549  0.9659 -0.2010  0.3024
  227TYR    HD1 3492   5.335   5.505   5.587 -0.1460  0.4208  0.6549
  227TYR    HD2 3493   5.491   5.141   5.762 -0.8882 -0.4921  0.0858
  227TYR    HE1 3494   5.538   5.627   5.627 -1.3057  0.9252  0.3724
  227TYR    HE2 3495   5.689   5.275   5.826 -0.4203  0.7227 -0.0102
  227TYR     HH 3496   5.817   5.479   5.797  0.2782  0.5956  0.1953
  228ASN      N 3497   4.948   5.172   5.706 -0.0217 -0.3270  0.2699
  228ASN     CA 3498   4.839   5.070   5.704  0.0904  0.5364 -0.9461
  228ASN      C 3499   4.700   5.129   5.717  0.3729 -0.4806  0.4417
  228ASN      O 3500   4.602   5.059   5.719  0.4464  0.0988  0.0441
  228ASN     CB 3501   4.866   4.950   5.796  0.0377  0.2247 -0.0106
  228ASN     CG 3502   5.007   4.884   5.777 -0.0460  0.2051 -0.4169
  228ASN    OD1 3503   5.030   4.808   5.688  0.0333  0.0236  0.2566
  228ASN    ND2 3504   5.089   4.897   5.877  0.0171  1.1065 -0.5544
  228ASN      H 3505   4.972   5.208   5.797  0.8949  0.6254 -0.3079
  228ASN     HA 3506   4.840   5.032   5.602 -1.8256 -0.8963 -0.5377
  228ASN    HB2 3507   4.849   4.981   5.899  0.9191  1.4094 -0.1790
  228ASN    HB3 3508   4.787   4.877   5.780 -0.4818  0.4252  1.3544
  228ASN   HD21 3509   5.180   4.857   5.858  0.2707  1.7390 -0.7168
  228ASN   HD22 3510   5.076   4.952   5.961 -0.1382 -0.6636  0.6869
  229TYR      N 3511   4.682   5.265   5.731 -0.7148 -0.1760  0.2709
  229TYR     CA 3512   4.555   5.336   5.739  0.3928  0.1514 -1.6001
  229TYR      C 3513   4.473   5.310   5.606 -0.2679  0.7669 -0.3697
  229TYR      O 3514   4.514   5.353   5.505  0.5275  0.1317  0.0075
  229TYR     CB 3515   4.577   5.488   5.756 -0.5151 -0.3808 -0.5178
  229TYR     CG 3516   4.453   5.573   5.757 -0.1019  0.1106  0.4103
  229TYR    CD1 3517   4.349   5.544   5.849 -0.5181 -0.7171  0.3071
  229TYR    CD2 3518   4.436   5.674   5.656  0.0053  0.2277 -0.5561
  229TYR    CE1 3519   4.232   5.617   5.849 -0.5146 -0.0451  0.7288
  229TYR    CE2 3520   4.311   5.739   5.645 -0.4702 -0.4719 -0.1852
  229TYR     CZ 3521   4.214   5.714   5.743  0.2351  0.3692 -0.5860
  229TYR     OH 3522   4.095   5.783   5.737  0.8677  0.5230  0.1026
  229TYR      H 3523   4.761   5.327   5.718 -0.9646 -0.0723 -1.0399
  229TYR     HA 3524   4.498   5.298   5.824  0.4983  1.9478 -0.6385
  229TYR    HB2 3525   4.626   5.495   5.853  0.0842  0.3876 -0.8482
  229TYR    HB3 3526   4.655   5.517   5.685 -0.3924  0.5169 -0.0439
  229TYR    HD1 3527   4.363   5.462   5.919  0.6166  0.4482  1.5595
  229TYR    HD2 3528   4.520   5.698   5.592  1.5193  0.1670  1.2035
  229TYR    HE1 3529   4.156   5.587   5.920 -0.2520 -1.3090  0.5225
  229TYR    HE2 3530   4.295   5.816   5.571 -0.0206 -0.7520 -0.5861
  229TYR     HH 3531   4.100   5.849   5.668 -1.0304  0.2877 -0.3917
  230ASP      N 3532   4.353   5.249   5.600  0.3294  0.4846  0.0222
  230ASP     CA 3533   4.286   5.167   5.708  0.5003 -0.7861 -0.4664
  230ASP      C 3534   4.282   5.010   5.672 -0.2470 -0.1589  0.2430
  230ASP      O 3535   4.214   4.933   5.735 -0.1485  0.6118  0.5907
  230ASP     CB 3536   4.142   5.228   5.741 -0.1808  0.8124 -0.8332
  230ASP     CG 3537   4.037   5.204   5.636  0.3417  0.4683 -0.1130
  230ASP    OD1 3538   3.915   5.182   5.668  0.2386 -0.5620  0.3521
  230ASP    OD2 3539   4.070   5.227   5.519 -0.2047  0.2069 -0.3591
  230ASP      H 3540   4.311   5.238   5.509 -1.1121 -2.3011  0.7966
  230ASP     HA 3541   4.342   5.182   5.800  0.9719 -0.7737 -0.7516
  230ASP    HB2 3542   4.126   5.188   5.841 -2.1654  0.8785 -1.0500
  230ASP    HB3 3543   4.152   5.336   5.747  0.4992  0.7179  0.1921
  231LYS      N 3544   4.368   4.984   5.575  0.4617  0.0529 -0.1770
  231LYS     CA 3545   4.416   4.852   5.534  0.1226 -0.0216  0.0084
  231LYS      C 3546   4.535   4.863   5.443  0.2732 -0.1328  0.5291
  231LYS      O 3547   4.540   4.964   5.370 -0.6289  0.9610  0.2451
  231LYS     CB 3548   4.301   4.772   5.471  0.4097  0.4091  0.0923
  231LYS     CG 3549   4.261   4.816   5.333  0.2545  0.5440  0.6564
  231LYS     CD 3550   4.133   4.740   5.294  0.3240  0.2604 -0.9205
  231LYS     CE 3551   4.101   4.761   5.145  0.4306  0.2684 -0.0004
  231LYS     NZ 3552   4.006   4.875   5.117  0.7466 -0.6478  0.7278
  231LYS      H 3553   4.389   5.065   5.518 -1.4786  0.6491 -0.1984
  231LYS     HA 3554   4.443   4.808   5.630 -0.2247  0.7043  0.4621
  231LYS    HB2 3555   4.336   4.669   5.471  0.1140  0.3063  0.4054
  231LYS    HB3 3556   4.216   4.776   5.539 -0.3832  0.7278 -0.8718
  231LYS    HG2 3557   4.243   4.924   5.336  2.0471  0.9090  0.3664
  231LYS    HG3 3558   4.336   4.790   5.259 -0.9089  0.4744 -0.5606
  231LYS    HD2 3559   4.142   4.635   5.324 -0.0577  0.3365 -0.5106
  231LYS    HD3 3560   4.054   4.764   5.366  0.4715  1.1657 -1.0363
  231LYS    HE2 3561   4.193   4.790   5.094  0.3692  0.5285  0.0360
  231LYS    HE3 3562   4.063   4.667   5.105 -1.0159  1.0924 -0.7066
  231LYS    HZ1 3563   4.007   4.908   5.021 -2.7286 -1.0485  0.2884
  231LYS    HZ2 3564   3.916   4.834   5.137  1.1766 -2.6299 -0.7651
  231LYS    HZ3 3565   4.027   4.955   5.175  1.0039 -0.7477  0.7764
  232SER      N 3566   4.627   4.768   5.447  0.3108  0.1822  0.1163
  232SER     CA 3567   4.726   4.740   5.346 -0.1815  0.3181  0.4044
  232SER      C 3568   4.693   4.605   5.284 -0.1938 -0.1539  0.6724
  232SER      O 3569   4.684   4.496   5.345 -0.0757  0.2036 -0.2114
  232SER     CB 3570   4.856   4.740   5.417  0.1713 -0.2466 -0.3002
  232SER     OG 3571   4.963   4.687   5.336 -0.4472  0.6027 -0.0055
  232SER      H 3572   4.607   4.694   5.513 -0.2781 -0.4185 -0.6947
  232SER     HA 3573   4.727   4.820   5.272 -1.7828 -0.9333 -1.1304
  232SER    HB2 3574   4.888   4.839   5.450  0.5023 -0.8345  1.2897
  232SER    HB3 3575   4.855   4.685   5.511 -1.9149 -0.6304 -0.4649
  232SER     HG 3576   4.968   4.597   5.369 -1.4254  0.7798  0.6934
  233ILE      N 3577   4.670   4.609   5.151  0.0267 -0.4912  0.7868
  233ILE     CA 3578   4.629   4.495   5.070  0.3848  0.7553  0.1941
  233ILE      C 3579   4.710   4.465   4.939 -0.6606 -0.1562 -0.1190
  233ILE      O 3580   4.776   4.562   4.888  0.1573  0.3157  0.1151
  233ILE     CB 3581   4.479   4.506   5.034  0.3108 -0.1318 -0.5614
  233ILE    CG1 3582   4.431   4.635   4.974  0.5775  1.0236 -0.1827
  233ILE    CG2 3583   4.401   4.487   5.167 -0.1629 -0.5279  0.1854
  233ILE    CD1 3584   4.296   4.629   4.903 -0.0032 -0.4841  0.9947
  233ILE      H 3585   4.671   4.696   5.100 -0.4071 -1.5325 -1.2199
  233ILE     HA 3586   4.643   4.402   5.125  0.4751  0.3707 -0.4610
  233ILE     HB 3587   4.449   4.432   4.960 -0.4390 -0.3494 -0.0634
  233ILE   HG12 3588   4.439   4.719   5.043 -0.0268  0.3562  0.7505
  233ILE   HG13 3589   4.509   4.650   4.900  1.3616 -0.1571  0.3469
  233ILE   HG21 3590   4.433   4.573   5.226  0.9344 -0.7092 -0.0941
  233ILE   HG22 3591   4.295   4.498   5.145  0.0201 -0.3279 -0.6733
  233ILE   HG23 3592   4.431   4.396   5.220 -1.4754 -0.1009  1.8502
  233ILE   HD11 3593   4.269   4.729   4.869 -1.0585 -0.9461  0.3759
  233ILE   HD12 3594   4.297   4.577   4.808 -0.2794  1.7497 -0.3694
  233ILE   HD13 3595   4.216   4.579   4.957 -1.1611 -0.0379 -0.2012
  234VAL      N 3596   4.707   4.347   4.870  0.3480 -0.4326 -0.8027
  234VAL     CA 3597   4.752   4.317   4.737  0.5151  0.3142  1.2195
  234VAL      C 3598   4.627   4.295   4.644 -0.5664  1.2330 -0.6757
  234VAL      O 3599   4.534   4.218   4.682  0.3448 -0.7775 -0.2289
  234VAL     CB 3600   4.859   4.201   4.743  0.0898  0.0616  0.8502
  234VAL    CG1 3601   4.810   4.072   4.820 -0.6093 -1.4340  0.7512
  234VAL    CG2 3602   4.919   4.154   4.612  0.2070  0.1785  0.7378
  234VAL      H 3603   4.660   4.277   4.926 -0.6681  1.1619  0.5324
  234VAL     HA 3604   4.792   4.413   4.705 -2.2460  1.0705 -0.7119
  234VAL     HB 3605   4.939   4.237   4.807  0.8368 -1.4740  0.8680
  234VAL   HG11 3606   4.726   4.020   4.773 -1.2810  1.3120 -1.6189
  234VAL   HG12 3607   4.897   4.010   4.843  1.1560  0.8665  0.9549
  234VAL   HG13 3608   4.774   4.109   4.916 -1.1384 -0.1872  0.1070
  234VAL   HG21 3609   4.953   4.244   4.561 -1.4455  0.5892  0.2315
  234VAL   HG22 3610   4.998   4.082   4.636 -1.0634 -1.7353 -0.3359
  234VAL   HG23 3611   4.843   4.110   4.548  0.2004  0.5333  0.4967
  235ASP      N 3612   4.630   4.350   4.527  0.2019 -0.6567  0.0669
  235ASP     CA 3613   4.515   4.366   4.442 -0.2763  0.4452 -0.3305
  235ASP      C 3614   4.563   4.352   4.293 -1.2006 -0.4867  0.3602
  235ASP      O 3615   4.594   4.456   4.228  0.1772  0.0869  0.0048
  235ASP     CB 3616   4.444   4.495   4.479  0.2307  0.1233 -0.0440
  235ASP     CG 3617   4.333   4.516   4.382  0.1301 -0.0034  0.8307
  235ASP    OD1 3618   4.278   4.630   4.380  0.2348  0.1921 -0.0819
  235ASP    OD2 3619   4.291   4.423   4.310 -0.4156  0.0302  0.2053
  235ASP      H 3620   4.710   4.410   4.511 -0.6285  0.6922  0.6649
  235ASP     HA 3621   4.455   4.278   4.466  0.2590 -0.3669 -1.7043
  235ASP    HB2 3622   4.408   4.486   4.582  0.6122 -0.4183  0.0521
  235ASP    HB3 3623   4.521   4.572   4.484  0.5814 -0.2397  1.9641
  236SER      N 3624   4.556   4.236   4.234  0.3607  0.0733  0.7185
  236SER     CA 3625   4.586   4.214   4.093 -0.4396 -0.6859  0.4988
  236SER      C 3626   4.488   4.285   3.989 -0.4230 -0.3209  0.3068
  236SER      O 3627   4.529   4.322   3.881 -0.2983 -0.3381  0.1370
  236SER     CB 3628   4.609   4.069   4.065  0.3388 -0.8038  0.5433
  236SER     OG 3629   4.481   4.012   4.042 -0.5518 -0.1636  0.0889
  236SER      H 3630   4.529   4.156   4.290 -1.1990  0.3040  0.3829
  236SER     HA 3631   4.674   4.273   4.066 -1.1986  0.3344  0.1482
  236SER    HB2 3632   4.665   4.065   3.971 -0.1809  0.5841  0.1257
  236SER    HB3 3633   4.657   4.025   4.152  0.5573 -0.1346  0.7771
  236SER     HG 3634   4.456   3.996   3.951 -0.3667  0.5449 -0.1010
  237GLY      N 3635   4.371   4.337   4.037  0.0120  0.7399 -0.6779
  237GLY     CA 3636   4.282   4.430   3.979 -0.4945 -0.6027  0.3218
  237GLY      C 3637   4.308   4.583   4.008 -0.1460  0.7722  0.5249
  237GLY      O 3638   4.226   4.663   3.968  0.1822  0.5345  0.1790
  237GLY      H 3639   4.350   4.315   4.134  0.8711  0.5854 -0.5043
  237GLY    HA2 3640   4.300   4.414   3.872  1.1115 -0.9686  0.5872
  237GLY    HA3 3641   4.181   4.397   4.001 -0.4357 -0.8860  0.1820
  238THR      N 3642   4.431   4.623   4.054  0.3142 -0.0017  0.0674
  238THR     CA 3643   4.482   4.763   4.054 -0.2798  0.6502 -0.0371
  238THR      C 3644   4.611   4.781   3.971  0.6476 -0.1674 -0.9478
  238THR      O 3645   4.693   4.692   3.965  0.4980  0.3653 -0.1815
  238THR     CB 3646   4.486   4.811   4.199 -0.4762 -0.1943 -0.4699
  238THR    OG1 3647   4.358   4.843   4.245 -0.4010 -0.3268 -0.0859
  238THR    CG2 3648   4.554   4.945   4.226 -0.3607  0.0160 -0.2231
  238THR      H 3649   4.492   4.547   4.082 -0.9285 -0.7865  0.8383
  238THR     HA 3650   4.418   4.829   3.996  1.0556  1.2781 -0.9104
  238THR     HB 3651   4.534   4.736   4.261  0.5144  0.6252 -0.1830
  238THR    HG1 3652   4.326   4.765   4.290 -0.7517  0.0447  0.3370
  238THR   HG21 3653   4.563   4.977   4.329  0.7404  0.5222 -0.4396
  238THR   HG22 3654   4.655   4.957   4.187 -0.0556  1.4979  0.8817
  238THR   HG23 3655   4.492   5.016   4.171 -0.5140 -0.7755 -1.1421
  239THR      N 3656   4.626   4.904   3.914 -1.0834 -0.0144  0.1368
  239THR     CA 3657   4.750   4.942   3.843  0.8180 -0.0838 -0.9278
  239THR      C 3658   4.863   4.985   3.939  0.8727 -0.6916 -0.1589
  239THR      O 3659   4.973   4.923   3.928  0.2853  0.5310 -0.2215
  239THR     CB 3660   4.731   5.060   3.745  0.0896  0.0799  0.1026
  239THR    OG1 3661   4.648   5.029   3.634 -0.7330  0.1614 -0.3680
  239THR    CG2 3662   4.863   5.111   3.683 -0.8685  0.4226  1.1008
  239THR      H 3663   4.569   4.985   3.930  0.4686  0.9948  1.0781
  239THR     HA 3664   4.782   4.852   3.792 -0.2339 -0.0650 -1.6820
  239THR     HB 3665   4.673   5.143   3.786  1.9698  2.1984 -1.0675
  239THR    HG1 3666   4.566   4.992   3.667 -0.0620 -1.4816 -0.3565
  239THR   HG21 3667   4.841   5.171   3.595  1.1759 -1.0505 -0.6218
  239THR   HG22 3668   4.924   5.175   3.746  0.9141  0.8100 -0.7889
  239THR   HG23 3669   4.939   5.038   3.654 -0.0757  1.4915  0.2802
  240ASN      N 3670   4.837   5.080   4.029  1.3835  0.5872  0.2637
  240ASN     CA 3671   4.943   5.152   4.093  0.4521  0.5969 -0.4219
  240ASN      C 3672   4.990   5.088   4.230  0.4450 -0.1610  0.5159
  240ASN      O 3673   4.919   5.006   4.285  0.1832  0.4031  0.3541
  240ASN     CB 3674   4.886   5.294   4.116  0.2292 -0.4868 -0.4517
  240ASN     CG 3675   4.902   5.397   4.004  0.8448  1.0059 -0.4144
  240ASN    OD1 3676   4.924   5.361   3.895 -0.0782 -0.1657  0.3343
  240ASN    ND2 3677   4.872   5.518   4.032 -0.0902 -0.5500 -0.6477
  240ASN      H 3678   4.750   5.126   4.005  0.9548  0.0556  0.7501
  240ASN     HA 3679   5.027   5.147   4.025  1.6008  0.3776  0.9198
  240ASN    HB2 3680   4.778   5.302   4.127  0.1942  0.4458 -1.2053
  240ASN    HB3 3681   4.936   5.335   4.204 -0.4645 -1.3829  0.3907
  240ASN   HD21 3682   4.881   5.583   3.956 -0.6797 -1.1885 -1.2960
  240ASN   HD22 3683   4.853   5.548   4.126 -1.2197 -0.5943 -0.8358
  241LEU      N 3684   5.095   5.140   4.284 -0.8433  0.9824  0.1269
  241LEU     CA 3685   5.133   5.122   4.417  1.1550 -0.5081 -0.3873
  241LEU      C 3686   5.066   5.240   4.500 -0.3657 -0.1258 -0.2408
  241LEU      O 3687   5.118   5.358   4.490 -0.0676  1.1564  0.5287
  241LEU     CB 3688   5.280   5.118   4.424 -0.3358 -0.3686  0.1333
  241LEU     CG 3689   5.350   5.140   4.562 -1.3787  0.0524  0.5366
  241LEU    CD1 3690   5.306   5.071   4.687 -0.3933 -0.7160 -0.0738
  241LEU    CD2 3691   5.500   5.100   4.538  0.6809  0.0686 -0.2770
  241LEU      H 3692   5.146   5.205   4.225  0.5183 -0.6784 -0.7081
  241LEU     HA 3693   5.075   5.040   4.460 -0.4230  0.8206  0.2062
  241LEU    HB2 3694   5.305   5.016   4.396 -0.1383 -0.6107  1.1331
  241LEU    HB3 3695   5.330   5.179   4.349  0.0462  0.9768  1.3828
  241LEU     HG 3696   5.368   5.246   4.578 -0.0877  0.0719 -0.6992
  241LEU   HD11 3697   5.326   4.965   4.698  0.3802 -0.5624  0.0804
  241LEU   HD12 3698   5.345   5.129   4.770 -0.7591 -0.4879 -0.0529
  241LEU   HD13 3699   5.200   5.096   4.695 -0.3532 -0.8379  1.0894
  241LEU   HD21 3700   5.539   5.162   4.457  0.4472  0.5161 -0.0545
  241LEU   HD22 3701   5.565   5.108   4.626 -0.5007 -0.8787  0.7508
  241LEU   HD23 3702   5.510   4.995   4.509 -0.3562 -0.3017  0.5694
  242ARG      N 3703   4.951   5.217   4.567 -0.1612 -0.4763 -0.5240
  242ARG     CA 3704   4.870   5.335   4.616  0.8147  0.4383 -0.3344
  242ARG      C 3705   4.906   5.363   4.764 -0.1934 -0.2275 -0.0198
  242ARG      O 3706   4.946   5.274   4.835  0.0870 -0.5782  0.6091
  242ARG     CB 3707   4.719   5.304   4.595  0.7617 -0.3360  0.2132
  242ARG     CG 3708   4.678   5.283   4.447 -0.8115  0.2534 -0.6282
  242ARG     CD 3709   4.525   5.291   4.419 -0.1908  0.0127 -0.2007
  242ARG     NE 3710   4.478   5.432   4.424  0.6855  0.5077 -0.7267
  242ARG     CZ 3711   4.352   5.467   4.435  0.8276 -0.5272 -0.1234
  242ARG    NH1 3712   4.255   5.376   4.425 -0.7634 -0.2089 -0.7538
  242ARG    NH2 3713   4.319   5.591   4.455  0.0190  0.2846 -0.1849
  242ARG      H 3714   4.918   5.123   4.579  0.0345 -0.5482 -0.5413
  242ARG     HA 3715   4.886   5.430   4.565  1.1956  1.1207  0.9784
  242ARG    HB2 3716   4.690   5.218   4.656  0.4134 -0.5714 -0.2682
  242ARG    HB3 3717   4.655   5.385   4.629  0.0380 -0.1533 -1.4160
  242ARG    HG2 3718   4.727   5.364   4.392  1.7379 -1.5130 -1.3462
  242ARG    HG3 3719   4.722   5.194   4.403 -0.1902 -0.2479  0.8801
  242ARG    HD2 3720   4.499   5.254   4.320 -0.5989  0.9590 -0.4748
  242ARG    HD3 3721   4.467   5.246   4.499 -1.2258  0.2015 -0.7986
  242ARG     HE 3722   4.548   5.505   4.419  1.2780  0.1496  0.9436
  242ARG   HH11 3723   4.159   5.407   4.435 -0.1040  1.7854  0.9287
  242ARG   HH12 3724   4.275   5.277   4.423 -1.1688 -0.4098  1.1781
  242ARG   HH21 3725   4.226   5.609   4.491  0.0101  1.0546 -0.5526
  242ARG   HH22 3726   4.385   5.666   4.440  0.7474 -0.4491 -0.8290
  243LEU      N 3727   4.899   5.493   4.808 -0.5416  1.6847  0.5236
  243LEU     CA 3728   4.949   5.534   4.934  0.0171 -0.2205 -0.0310
  243LEU      C 3729   4.845   5.632   4.991  0.0815  0.5670 -0.9460
  243LEU      O 3730   4.808   5.728   4.931  0.3533 -0.1044  0.0818
  243LEU     CB 3731   5.091   5.601   4.922 -0.0655 -0.1706  0.0507
  243LEU     CG 3732   5.208   5.525   4.852  0.3261  1.2806  0.3115
  243LEU    CD1 3733   5.336   5.609   4.856  0.3520  0.8476  0.2772
  243LEU    CD2 3734   5.255   5.398   4.933  0.6219 -1.0238  0.9137
  243LEU      H 3735   4.875   5.561   4.738  1.3744  2.1492  0.2052
  243LEU     HA 3736   4.966   5.448   5.000  0.1602  0.7074  1.2041
  243LEU    HB2 3737   5.076   5.694   4.867 -0.0104 -0.5745 -0.6714
  243LEU    HB3 3738   5.130   5.641   5.015 -0.7424  1.0923 -0.1697
  243LEU     HG 3739   5.189   5.493   4.750  1.0095 -1.6091  0.9299
  243LEU   HD11 3740   5.356   5.631   4.961  1.1723  0.8470  0.1378
  243LEU   HD12 3741   5.422   5.563   4.807  0.7862  1.8743  0.0232
  243LEU   HD13 3742   5.327   5.700   4.796  0.2465  0.6249 -0.0537
  243LEU   HD21 3743   5.173   5.326   4.929 -0.0587 -0.2551 -0.7655
  243LEU   HD22 3744   5.331   5.348   4.873 -0.2850 -0.7945 -0.5202
  243LEU   HD23 3745   5.290   5.433   5.031 -0.1230  0.5354  0.6858
  244PRO      N 3746   4.798   5.612   5.121  0.0373 -0.8122  0.5210
  244PRO     CA 3747   4.715   5.707   5.199 -0.3401 -0.0250  0.4607
  244PRO      C 3748   4.778   5.846   5.196 -1.2453 -0.5186 -0.3517
  244PRO      O 3749   4.903   5.866   5.195  0.8081 -0.0129  0.4744
  244PRO     CB 3750   4.699   5.654   5.340 -0.4853 -0.0041  0.1133
  244PRO     CG 3751   4.713   5.501   5.323  0.3047  0.3960 -0.2009
  244PRO     CD 3752   4.796   5.485   5.198 -0.2922  0.1664 -0.0461
  244PRO     HA 3753   4.618   5.708   5.150  0.4720 -0.2123 -1.3182
  244PRO    HB2 3754   4.780   5.681   5.408 -1.5136 -0.1204  1.4772
  244PRO    HB3 3755   4.602   5.686   5.381 -0.8784 -0.2213 -0.6128
  244PRO    HG2 3756   4.758   5.462   5.414  1.4894  0.8750 -0.5409
  244PRO    HG3 3757   4.619   5.455   5.292  0.3665  0.4337 -0.4445
  244PRO    HD2 3758   4.770   5.401   5.133  0.2389 -0.0098 -0.0392
  244PRO    HD3 3759   4.899   5.460   5.223  0.0996  0.9796 -0.7451
  245LYS      N 3760   4.688   5.951   5.205 -0.7191 -0.4681  0.1309
  245LYS     CA 3761   4.725   6.092   5.177  0.7260 -0.2413  0.8387
  245LYS      C 3762   4.847   6.143   5.257 -0.1447  0.4466 -0.1152
  245LYS      O 3763   4.925   6.205   5.189 -1.1442 -0.2625 -0.1005
  245LYS     CB 3764   4.600   6.185   5.199  0.5358 -0.3979  0.3934
  245LYS     CG 3765   4.487   6.157   5.097  0.0173  0.3251  0.3860
  245LYS     CD 3766   4.373   6.261   5.109  0.8909  0.0875  0.1300
  245LYS     CE 3767   4.404   6.406   5.063  0.5110 -0.0105 -0.4614
  245LYS     NZ 3768   4.273   6.476   5.027 -0.3468 -1.0042 -0.3876
  245LYS      H 3769   4.595   5.930   5.239 -0.4036  0.0942  1.4549
  245LYS     HA 3770   4.749   6.108   5.072  1.5728 -0.1770  1.0331
  245LYS    HB2 3771   4.563   6.186   5.301  0.4443 -1.4448  0.3930
  245LYS    HB3 3772   4.640   6.285   5.181 -0.6223  0.0260  0.0382
  245LYS    HG2 3773   4.526   6.154   4.995 -0.8487  0.0230  0.0486
  245LYS    HG3 3774   4.448   6.056   5.105  1.5585 -0.3031  0.6493
  245LYS    HD2 3775   4.283   6.218   5.067  0.0253  1.2089  0.7329
  245LYS    HD3 3776   4.340   6.265   5.213 -0.3992  0.5818 -0.2657
  245LYS    HE2 3777   4.456   6.462   5.140  0.6577 -0.7396 -0.0090
  245LYS    HE3 3778   4.466   6.401   4.973 -0.8346 -0.9233 -1.4328
  245LYS    HZ1 3779   4.210   6.468   5.106  0.8369 -2.0329  0.5390
  245LYS    HZ2 3780   4.289   6.574   5.013 -0.0034 -0.8363  0.9421
  245LYS    HZ3 3781   4.224   6.439   4.946 -1.0158  0.6254 -0.8069
  246LYS      N 3782   4.869   6.106   5.384 -0.3946  0.6522 -0.9791
  246LYS     CA 3783   4.989   6.145   5.454  0.0909 -0.3059  0.0622
  246LYS      C 3784   5.120   6.074   5.406  0.4149 -0.4120  0.4532
  246LYS      O 3785   5.229   6.135   5.399  0.6851  0.1933  0.3071
  246LYS     CB 3786   4.965   6.130   5.600 -0.5006 -0.0188 -0.0223
  246LYS     CG 3787   4.855   6.225   5.646  0.8844  0.5737  1.2077
  246LYS     CD 3788   4.847   6.240   5.795  0.2035  0.3924  0.3820
  246LYS     CE 3789   4.817   6.115   5.870 -0.0201  0.5885  0.2531
  246LYS     NZ 3790   4.861   6.117   6.011 -0.1062  0.0923  0.1336
  246LYS      H 3791   4.800   6.052   5.434  0.9784  0.8216  1.3413
  246LYS     HA 3792   5.009   6.251   5.437  0.1638 -0.1011  1.2848
  246LYS    HB2 3793   4.949   6.027   5.632  0.1534 -0.0532  0.2326
  246LYS    HB3 3794   5.054   6.161   5.655 -0.2872 -1.2408  0.3770
  246LYS    HG2 3795   4.860   6.322   5.597 -0.7499  0.0534 -0.1503
  246LYS    HG3 3796   4.759   6.181   5.619  1.5679  0.3214 -1.2608
  246LYS    HD2 3797   4.946   6.272   5.826 -0.1606  0.6825  1.3116
  246LYS    HD3 3798   4.778   6.323   5.803  0.7343  0.8692  0.1507
  246LYS    HE2 3799   4.710   6.099   5.866  0.0708 -0.0536  0.2937
  246LYS    HE3 3800   4.870   6.038   5.815  1.2546  2.0762 -0.7698
  246LYS    HZ1 3801   4.916   6.197   6.037  0.9906 -0.2994 -0.8272
  246LYS    HZ2 3802   4.777   6.129   6.066 -0.3504 -0.4203 -0.1048
  246LYS    HZ3 3803   4.902   6.028   6.037 -1.1485 -0.4686 -0.0095
  247VAL      N 3804   5.115   5.942   5.399 -0.2654 -0.3317  0.0533
  247VAL     CA 3805   5.231   5.858   5.348 -0.9124 -0.6941 -0.7878
  247VAL      C 3806   5.259   5.888   5.201  0.4403 -0.6206 -0.0382
  247VAL      O 3807   5.377   5.881   5.166  0.5272 -0.0252 -0.3313
  247VAL     CB 3808   5.219   5.708   5.387  0.5356  0.2327 -0.0769
  247VAL    CG1 3809   5.083   5.646   5.346 -0.4934 -0.0220  0.6613
  247VAL    CG2 3810   5.328   5.622   5.323  0.1353  0.3136 -0.2657
  247VAL      H 3811   5.020   5.908   5.400 -0.6279  0.6403  0.3094
  247VAL     HA 3812   5.324   5.889   5.396 -1.6233 -0.7368  0.7524
  247VAL     HB 3813   5.222   5.705   5.496 -1.7210 -0.2828  0.0633
  247VAL   HG11 3814   5.086   5.539   5.366 -0.1168 -0.6473 -1.9336
  247VAL   HG12 3815   5.005   5.695   5.404  0.5159  0.7258  1.4625
  247VAL   HG13 3816   5.061   5.663   5.241  1.5587  1.6357  0.3517
  247VAL   HG21 3817   5.427   5.649   5.360 -0.0328  1.3163 -0.4932
  247VAL   HG22 3818   5.307   5.516   5.331  0.4682  0.2867  0.4094
  247VAL   HG23 3819   5.322   5.629   5.215  0.8589 -0.9275 -0.4295
  248PHE      N 3820   5.157   5.908   5.112 -0.1454 -0.9386 -0.3378
  248PHE     CA 3821   5.177   5.959   4.978 -0.0101 -0.2280  1.1378
  248PHE      C 3822   5.268   6.084   4.980 -0.5547 -0.6505  0.0717
  248PHE      O 3823   5.370   6.080   4.911 -0.3864 -0.5037 -0.1348
  248PHE     CB 3824   5.045   5.985   4.901  0.6535 -0.5168  0.0284
  248PHE     CG 3825   5.070   6.037   4.769  0.5742  0.0307 -0.5695
  248PHE    CD1 3826   5.105   5.953   4.668 -0.0135  0.7357  0.0000
  248PHE    CD2 3827   5.038   6.177   4.745 -0.4474 -0.5500  0.2572
  248PHE    CE1 3828   5.133   6.011   4.548  0.0891  0.6751  0.4985
  248PHE    CE2 3829   5.063   6.230   4.620  0.3130  0.1530  0.1174
  248PHE     CZ 3830   5.116   6.144   4.520 -0.1064 -0.8832  0.3467
  248PHE      H 3831   5.065   5.900   5.152  0.4594  1.0373  1.9314
  248PHE     HA 3832   5.225   5.878   4.923 -0.2407  0.3955 -0.0458
  248PHE    HB2 3833   4.979   5.900   4.884 -0.6698  0.1957  1.2175
  248PHE    HB3 3834   4.981   6.057   4.951 -0.4653 -0.5637 -1.2330
  248PHE    HD1 3835   5.115   5.846   4.682  0.1424  0.8851  1.3561
  248PHE    HD2 3836   5.009   6.246   4.823  0.9510  0.1245  0.2428
  248PHE    HE1 3837   5.169   5.949   4.467 -0.1942  0.5917  0.4310
  248PHE    HE2 3838   5.050   6.335   4.599 -0.7579  0.0782  0.2778
  248PHE     HZ 3839   5.143   6.184   4.423  0.3399 -0.1839  0.7347
  249GLU      N 3840   5.240   6.187   5.066  0.2833 -0.1688 -0.3188
  249GLU     CA 3841   5.315   6.313   5.079  0.4344  0.3803  0.1654
  249GLU      C 3842   5.450   6.291   5.130 -0.3169 -0.1956 -0.2538
  249GLU      O 3843   5.546   6.342   5.063 -0.2204  0.5167 -0.2879
  249GLU     CB 3844   5.218   6.404   5.154  0.0047  0.0304 -0.8696
  249GLU     CG 3845   5.101   6.467   5.085 -0.5499  0.1887  0.6047
  249GLU     CD 3846   5.160   6.572   4.989  0.4729 -0.5119 -0.7355
  249GLU    OE1 3847   5.203   6.678   5.040  0.2066  0.1796  0.0624
  249GLU    OE2 3848   5.157   6.562   4.869  0.3800 -0.2849  0.1214
  249GLU      H 3849   5.159   6.179   5.125  0.1631  1.1709 -0.2507
  249GLU     HA 3850   5.318   6.358   4.980 -0.4982 -1.3519 -0.7312
  249GLU    HB2 3851   5.185   6.345   5.239  0.5064 -0.3340 -0.9123
  249GLU    HB3 3852   5.281   6.485   5.191 -0.1714  0.2366 -1.0230
  249GLU    HG2 3853   5.057   6.390   5.022 -0.7134 -0.5141  1.5265
  249GLU    HG3 3854   5.029   6.512   5.153 -0.3809  0.7210  0.4413
  250ALA      N 3855   5.464   6.210   5.230  0.4367  1.1455  0.0312
  250ALA     CA 3856   5.592   6.173   5.277  0.1614 -0.4259 -1.1865
  250ALA      C 3857   5.686   6.105   5.177  0.0007 -0.4160 -0.3147
  250ALA      O 3858   5.806   6.145   5.168  0.7044  0.5111 -0.2506
  250ALA     CB 3859   5.562   6.079   5.401  0.7929 -1.0853  0.4824
  250ALA      H 3860   5.381   6.178   5.278  0.6405 -0.6282 -0.6409
  250ALA     HA 3861   5.638   6.264   5.315  0.3469 -0.5386 -1.1411
  250ALA    HB1 3862   5.501   5.992   5.382 -0.1439 -0.2464 -0.6107
  250ALA    HB2 3863   5.654   6.049   5.452  1.3950 -0.4634 -0.1902
  250ALA    HB3 3864   5.491   6.131   5.465 -0.3358 -0.8498 -0.8667
  251ALA      N 3865   5.644   6.003   5.107  0.4330  0.4370  0.0059
  251ALA     CA 3866   5.728   5.929   5.015  0.1901  0.3781 -0.5373
  251ALA      C 3867   5.757   5.999   4.887 -0.3067 -0.2264  0.4497
  251ALA      O 3868   5.870   5.999   4.845 -0.1977 -0.3530  0.3354
  251ALA     CB 3869   5.663   5.796   4.991  0.1060  1.0606  0.2931
  251ALA      H 3870   5.550   5.973   5.128  0.6718 -0.1475  0.2830
  251ALA     HA 3871   5.824   5.912   5.064  0.1303  0.2115 -0.4760
  251ALA    HB1 3872   5.648   5.734   5.079 -0.5068 -0.7816 -0.9692
  251ALA    HB2 3873   5.572   5.806   4.932  0.3030 -0.2086 -0.2960
  251ALA    HB3 3874   5.736   5.740   4.931 -1.7397 -0.8976 -0.4023
  252VAL      N 3875   5.655   6.067   4.825 -0.5519 -0.3262 -0.9418
  252VAL     CA 3876   5.686   6.151   4.705  0.3888  0.2005  0.1310
  252VAL      C 3877   5.797   6.255   4.727 -0.0166  0.7891 -0.2403
  252VAL      O 3878   5.874   6.279   4.637  0.7232  0.0714 -0.3109
  252VAL     CB 3879   5.560   6.214   4.647  0.4758 -0.5451  0.9269
  252VAL    CG1 3880   5.585   6.323   4.540 -0.2618 -0.5612 -0.1182
  252VAL    CG2 3881   5.491   6.104   4.571  0.2618  0.0959  1.1310
  252VAL      H 3882   5.571   6.082   4.879  0.1280 -0.0139  0.0823
  252VAL     HA 3883   5.720   6.087   4.623 -0.5968  0.5752 -0.6208
  252VAL     HB 3884   5.493   6.259   4.720 -0.5386  0.1243 -0.3261
  252VAL   HG11 3885   5.663   6.305   4.467  0.8200 -0.3676  0.9307
  252VAL   HG12 3886   5.495   6.346   4.482 -0.2114 -0.1978 -0.0569
  252VAL   HG13 3887   5.610   6.412   4.598 -0.4738 -1.0190  0.7132
  252VAL   HG21 3888   5.410   6.151   4.516  0.3792 -0.3432  0.5708
  252VAL   HG22 3889   5.554   6.053   4.499 -0.4427  1.4613 -0.5942
  252VAL   HG23 3890   5.443   6.030   4.635 -0.6296 -1.0879 -0.7359
  253LYS      N 3891   5.808   6.304   4.849 -0.1352 -0.9219 -0.2945
  253LYS     CA 3892   5.909   6.402   4.880  0.8340  0.6093  0.3732
  253LYS      C 3893   6.052   6.344   4.887 -0.3380  0.6824  0.5425
  253LYS      O 3894   6.148   6.409   4.840  0.2929  0.7224  0.1945
  253LYS     CB 3895   5.889   6.454   5.022  0.2215 -0.4340  0.5948
  253LYS     CG 3896   5.780   6.558   5.023 -0.0469 -0.2936  0.6570
  253LYS     CD 3897   5.774   6.618   5.167  1.7482 -0.1021  0.4271
  253LYS     CE 3898   5.900   6.666   5.231  0.8728  1.2872  0.4109
  253LYS     NZ 3899   5.937   6.792   5.167  0.4002  0.1627 -0.0152
  253LYS      H 3900   5.739   6.287   4.920  0.3567 -0.8307  0.2132
  253LYS     HA 3901   5.900   6.481   4.805  0.5800  0.6687  0.4618
  253LYS    HB2 3902   5.878   6.375   5.096  0.5232 -1.1912 -0.1350
  253LYS    HB3 3903   5.985   6.497   5.053  0.9681 -0.8711 -0.8940
  253LYS    HG2 3904   5.798   6.643   4.958  1.0938  0.1494  1.4846
  253LYS    HG3 3905   5.685   6.524   4.983 -0.2336  0.6960  0.2238
  253LYS    HD2 3906   5.692   6.690   5.176  0.2959 -1.6392  0.6492
  253LYS    HD3 3907   5.732   6.542   5.233 -0.7236  1.0688  0.4719
  253LYS    HE2 3908   5.896   6.664   5.340 -0.3071 -0.5229  0.4280
  253LYS    HE3 3909   5.974   6.591   5.202 -0.2843  0.2309 -0.0522
  253LYS    HZ1 3910   5.871   6.868   5.166 -0.6951 -0.7375 -0.4035
  253LYS    HZ2 3911   6.028   6.822   5.199  0.3469  0.4525 -0.1266
  253LYS    HZ3 3912   5.954   6.774   5.069 -0.3813  0.0594 -0.1496
  254SER      N 3913   6.066   6.218   4.929 -0.6527 -0.7174  0.1662
  254SER     CA 3914   6.192   6.149   4.929 -0.1227  0.5719 -0.9283
  254SER      C 3915   6.244   6.123   4.789 -0.1652  0.6406  0.1310
  254SER      O 3916   6.364   6.139   4.769 -0.0280 -0.2875  0.4267
  254SER     CB 3917   6.180   6.013   5.002 -0.2141  0.1458 -0.2409
  254SER     OG 3918   6.291   5.928   4.992 -0.4347 -0.3312 -0.2458
  254SER      H 3919   5.983   6.179   4.971 -1.5823  0.8726  0.0063
  254SER     HA 3920   6.262   6.208   4.988 -0.9242  0.0833  0.6024
  254SER    HB2 3921   6.154   6.015   5.108  0.3120 -0.8068 -0.0699
  254SER    HB3 3922   6.103   5.955   4.950  0.6046 -0.2788 -1.0369
  254SER     HG 3923   6.288   5.868   5.068  1.2645 -0.6101 -0.3230
  255ILE      N 3924   6.160   6.093   4.688 -0.4522  1.0422  0.2198
  255ILE     CA 3925   6.195   6.051   4.552 -0.2385 -0.2141  0.5244
  255ILE      C 3926   6.229   6.185   4.469  0.4772  1.2060  1.5244
  255ILE      O 3927   6.326   6.187   4.391 -0.6081  0.5334 -0.0097
  255ILE     CB 3928   6.077   5.977   4.480 -0.3491 -0.2089 -0.9303
  255ILE    CG1 3929   6.038   5.847   4.552  0.1336 -0.0039 -0.7927
  255ILE    CG2 3930   6.111   5.939   4.334  0.5297  0.5255  0.3775
  255ILE    CD1 3931   5.894   5.789   4.523  0.7515 -0.2015  1.2135
  255ILE      H 3932   6.064   6.070   4.713 -0.2105  0.4369  0.6487
  255ILE     HA 3933   6.291   6.000   4.550  0.1767  0.3032 -2.5358
  255ILE     HB 3934   5.987   6.038   4.476 -0.6163 -0.2793  1.3907
  255ILE   HG12 3935   6.114   5.769   4.551  0.2135  0.0099  0.5284
  255ILE   HG13 3936   6.038   5.870   4.658 -0.0656 -0.8359 -0.5969
  255ILE   HG21 3937   6.162   5.844   4.324  0.3480  0.4716 -0.1399
  255ILE   HG22 3938   6.014   5.927   4.284  0.6874  0.4185  0.0938
  255ILE   HG23 3939   6.176   6.015   4.290  0.4507  0.2515 -0.2281
  255ILE   HD11 3940   5.870   5.712   4.595 -1.3465 -0.5584  0.2741
  255ILE   HD12 3941   5.815   5.863   4.514  0.3343 -0.6802  0.8907
  255ILE   HD13 3942   5.891   5.746   4.423 -0.7615  0.6608  0.8257
  256LYS      N 3943   6.153   6.291   4.491 -0.3893  0.5166 -0.4684
  256LYS     CA 3944   6.195   6.419   4.449 -0.0673 -0.3963 -0.1032
  256LYS      C 3945   6.337   6.447   4.506 -0.3968 -0.3997 -0.4866
  256LYS      O 3946   6.432   6.474   4.428 -0.0008  0.1910 -0.3492
  256LYS     CB 3947   6.094   6.523   4.502  0.8010 -0.5189  0.3491
  256LYS     CG 3948   5.960   6.518   4.428 -0.2913  0.1100  0.6210
  256LYS     CD 3949   5.862   6.629   4.466  0.2744  0.1983 -0.1666
  256LYS     CE 3950   5.740   6.634   4.375  1.2334 -0.4918  0.9237
  256LYS     NZ 3951   5.652   6.750   4.407  0.1497  0.4421 -0.3140
  256LYS      H 3952   6.084   6.282   4.564 -0.3387 -0.5254 -0.5199
  256LYS     HA 3953   6.211   6.416   4.342  0.5047 -0.4708 -0.0186
  256LYS    HB2 3954   6.061   6.502   4.603  0.6300 -0.2934  0.3418
  256LYS    HB3 3955   6.141   6.619   4.483  0.4345 -0.4659 -0.3564
  256LYS    HG2 3956   5.975   6.539   4.322 -1.1394  0.5545  0.5793
  256LYS    HG3 3957   5.910   6.421   4.432 -0.2503  0.0049 -0.6875
  256LYS    HD2 3958   5.821   6.600   4.563 -0.1563 -0.2626 -0.4765
  256LYS    HD3 3959   5.913   6.725   4.467  1.8316 -0.5710 -0.2564
  256LYS    HE2 3960   5.779   6.657   4.276 -1.0044  0.8074  0.1972
  256LYS    HE3 3961   5.687   6.539   4.371  0.1809  0.0794 -1.1392
  256LYS    HZ1 3962   5.703   6.836   4.400  1.5889 -0.1508  1.3326
  256LYS    HZ2 3963   5.568   6.748   4.352  0.5008 -1.3694 -0.9172
  256LYS    HZ3 3964   5.620   6.750   4.503  0.2677 -0.9862 -0.2345
  257ALA      N 3965   6.362   6.441   4.636  0.5901 -0.2419  0.5388
  257ALA     CA 3966   6.492   6.461   4.698  0.1639 -0.0698 -0.8316
  257ALA      C 3967   6.601   6.368   4.652  0.4335  0.3914 -0.4050
  257ALA      O 3968   6.709   6.418   4.631  0.1320  0.0882 -0.5244
  257ALA     CB 3969   6.475   6.447   4.852  0.5231 -0.4378  0.5673
  257ALA      H 3970   6.284   6.418   4.697 -1.5614  1.7006 -1.1323
  257ALA     HA 3971   6.531   6.559   4.673  2.7787 -1.1220 -1.5094
  257ALA    HB1 3972   6.412   6.533   4.873  0.0145 -0.8450  0.7434
  257ALA    HB2 3973   6.414   6.363   4.883 -1.5334  1.3207  1.8839
  257ALA    HB3 3974   6.571   6.456   4.904  0.3906 -0.2068  0.7747
  258ALA      N 3975   6.579   6.244   4.635  0.1185  0.1309  0.3683
  258ALA     CA 3976   6.676   6.157   4.567 -0.6622 -0.4236 -0.0518
  258ALA      C 3977   6.708   6.204   4.423 -0.1471 -0.0132  0.2341
  258ALA      O 3978   6.823   6.226   4.394 -0.6307 -0.2777  0.0230
  258ALA     CB 3979   6.626   6.019   4.571  0.0751  1.1133 -0.5949
  258ALA      H 3980   6.496   6.205   4.677 -0.5110  0.8323 -0.1904
  258ALA     HA 3981   6.767   6.158   4.626 -1.7110 -0.0452  1.7279
  258ALA    HB1 3982   6.688   5.944   4.522 -0.3249  0.5544 -0.2666
  258ALA    HB2 3983   6.617   5.990   4.675  0.2496  0.0816 -0.8529
  258ALA    HB3 3984   6.529   6.021   4.521  0.1118  2.0688 -0.6764
  259SER      N 3985   6.610   6.220   4.333 -0.0226  0.4886  0.0827
  259SER     CA 3986   6.625   6.260   4.190 -0.2009 -0.5336  0.9153
  259SER      C 3987   6.653   6.416   4.170  0.5021  0.5883 -0.5108
  259SER      O 3988   6.645   6.459   4.058 -0.5366 -0.8055  0.5888
  259SER     CB 3989   6.492   6.222   4.104 -1.3626 -0.6968 -1.5160
  259SER     OG 3990   6.377   6.287   4.148  0.2107 -0.4517 -0.0998
  259SER      H 3991   6.522   6.191   4.372  0.6539 -2.2024 -0.0176
  259SER     HA 3992   6.702   6.201   4.141  0.0036  0.9009 -0.6893
  259SER    HB2 3993   6.500   6.254   4.000 -1.8676  0.5424 -1.2086
  259SER    HB3 3994   6.477   6.115   4.121 -1.9139 -0.4613 -0.3135
  259SER     HG 3995   6.369   6.270   4.242 -0.1006  0.5807  0.0839
  260SER      N 3996   6.680   6.492   4.278 -0.3550  0.0341 -0.3659
  260SER     CA 3997   6.673   6.637   4.273  0.0489 -0.4169  0.2619
  260SER      C 3998   6.770   6.704   4.176  0.4101 -0.2059  0.2162
  260SER      O 3999   6.746   6.825   4.148  0.7642 -0.8780  0.8372
  260SER     CB 4000   6.691   6.685   4.421  0.0046  0.2686 -0.1515
  260SER     OG 4001   6.813   6.635   4.485  0.9659 -1.0787 -0.1742
  260SER      H 4002   6.671   6.450   4.370  0.9154  1.3083  0.4334
  260SER     HA 4003   6.573   6.666   4.240  0.7250  0.9430 -0.7791
  260SER    HB2 4004   6.692   6.793   4.431 -1.5155  0.2898  0.2659
  260SER    HB3 4005   6.604   6.662   4.482 -0.9128  0.3530 -1.3582
  260SER     HG 4006   6.802   6.552   4.531  0.1908 -1.0983 -0.3640
  261THR      N 4007   6.875   6.643   4.117 -0.0101  0.0092 -0.5939
  261THR     CA 4008   6.967   6.709   4.017  0.4386  0.0972  0.7077
  261THR      C 4009   6.914   6.727   3.871 -0.3712  0.6491 -0.9502
  261THR      O 4010   6.975   6.801   3.793  0.7089 -0.4571 -0.1423
  261THR     CB 4011   7.100   6.633   3.992  0.2454  0.8043  0.3244
  261THR    OG1 4012   7.069   6.492   3.983 -0.4860 -0.7025 -0.2605
  261THR    CG2 4013   7.191   6.653   4.110 -0.8471  0.1553  0.2478
  261THR      H 4014   6.897   6.551   4.151  0.8209  0.3922 -0.0417
  261THR     HA 4015   7.003   6.803   4.059  0.2380  0.3245  0.3815
  261THR     HB 4016   7.141   6.659   3.895 -0.6187 -0.2974 -0.3933
  261THR    HG1 4017   7.049   6.451   4.067 -0.2495  0.1478  0.2300
  261THR   HG21 4018   7.293   6.616   4.095 -1.0700 -0.9029  1.1038
  261THR   HG22 4019   7.195   6.761   4.122  0.2608  0.0698  0.9355
  261THR   HG23 4020   7.157   6.609   4.204  0.5330  0.2958  0.8758
  262GLU      N 4021   6.801   6.653   3.841 -0.2206 -0.1868 -0.1365
  262GLU     CA 4022   6.711   6.686   3.737  0.0317 -0.4516  0.5641
  262GLU      C 4023   6.570   6.738   3.784 -0.6836  0.8523 -1.2284
  262GLU      O 4024   6.537   6.695   3.901  0.4910  0.0513  0.1264
  262GLU     CB 4025   6.691   6.568   3.641 -0.1894  0.8017 -0.8420
  262GLU     CG 4026   6.822   6.515   3.576  0.1777 -0.1214  0.6371
  262GLU     CD 4027   6.914   6.619   3.510  0.8960 -0.1867 -0.4140
  262GLU    OE1 4028   6.859   6.718   3.455 -0.1418 -0.2514  0.9517
  262GLU    OE2 4029   7.034   6.600   3.511 -0.3727 -0.3379 -0.6803
  262GLU      H 4030   6.764   6.602   3.920 -0.8084  0.2216 -0.1329
  262GLU     HA 4031   6.749   6.769   3.677  0.3035 -0.8536  0.1656
  262GLU    HB2 4032   6.656   6.481   3.697  0.0949  0.1573 -1.6410
  262GLU    HB3 4033   6.627   6.599   3.559 -0.4516  1.4707 -0.4033
  262GLU    HG2 4034   6.883   6.449   3.638  1.0607 -0.6316 -0.7008
  262GLU    HG3 4035   6.785   6.454   3.494 -1.0808  0.8846  0.3966
  263LYS      N 4036   6.502   6.813   3.711 -0.4443 -0.5280  0.1739
  263LYS     CA 4037   6.372   6.864   3.760 -0.2459 -0.7820 -0.3522
  263LYS      C 4038   6.253   6.837   3.666 -1.0306 -0.3759  0.2418
  263LYS      O 4039   6.275   6.841   3.547  0.3268  0.1360  0.2567
  263LYS     CB 4040   6.383   7.013   3.807 -0.3326  0.3541  0.5098
  263LYS     CG 4041   6.483   7.034   3.910 -0.0062 -0.4223  0.0085
  263LYS     CD 4042   6.497   7.176   3.961 -0.1198  0.3080 -1.1852
  263LYS     CE 4043   6.561   7.274   3.861 -0.8809  0.4385  0.1572
  263LYS     NZ 4044   6.702   7.237   3.817  0.1209  0.1149 -0.1240
  263LYS      H 4045   6.527   6.827   3.614 -1.3253  0.9976  0.0979
  263LYS     HA 4046   6.346   6.802   3.845 -0.8744 -0.3092 -0.1758
  263LYS    HB2 4047   6.420   7.064   3.718  0.3449 -0.3212  0.3860
  263LYS    HB3 4048   6.285   7.056   3.828 -0.6717  0.6876 -1.4001
  263LYS    HG2 4049   6.465   6.966   3.994 -0.3344  0.2004  0.4668
  263LYS    HG3 4050   6.577   6.990   3.881  0.2835 -0.0706  0.3761
  263LYS    HD2 4051   6.408   7.220   4.007  0.3792 -1.0398  1.4473
  263LYS    HD3 4052   6.556   7.175   4.052 -1.1567 -0.0037 -0.4844
  263LYS    HE2 4053   6.492   7.285   3.777  0.3677 -1.1866 -1.2056
  263LYS    HE3 4054   6.575   7.370   3.910  0.2539  0.8568 -0.8993
  263LYS    HZ1 4055   6.701   7.185   3.730 -1.1918 -0.5579  0.2404
  263LYS    HZ2 4056   6.752   7.324   3.808 -0.8342  0.6728 -0.4368
  263LYS    HZ3 4057   6.751   7.177   3.882 -0.0221 -0.6668 -0.6996
  264PHE      N 4058   6.136   6.821   3.723 -0.2669  0.1631 -0.0000
  264PHE     CA 4059   6.020   6.781   3.654 -0.4575  0.1941  0.3591
  264PHE      C 4060   5.892   6.844   3.719  0.2556  1.3286  1.2235
  264PHE      O 4061   5.890   6.869   3.840 -0.5633 -0.2660 -0.2526
  264PHE     CB 4062   6.011   6.626   3.647  0.1826  0.4506  0.8066
  264PHE     CG 4063   6.127   6.553   3.596 -0.5088 -0.3577  0.5699
  264PHE    CD1 4064   6.156   6.551   3.459  0.8213  0.0159  0.0266
  264PHE    CD2 4065   6.219   6.497   3.690  0.4748 -0.5316 -0.6466
  264PHE    CE1 4066   6.265   6.479   3.412  0.0844 -0.2022  0.0922
  264PHE    CE2 4067   6.335   6.437   3.648  0.8345 -0.3031 -0.5999
  264PHE     CZ 4068   6.358   6.435   3.512 -0.3876  0.7358  0.5033
  264PHE      H 4069   6.137   6.828   3.824  2.2155  0.4769  0.0918
  264PHE     HA 4070   6.028   6.821   3.553  0.9770  0.8999  0.6959
  264PHE    HB2 4071   5.984   6.574   3.739 -0.3014 -1.3135 -0.2240
  264PHE    HB3 4072   5.927   6.598   3.583  0.2443  1.0294  0.4609
  264PHE    HD1 4073   6.086   6.588   3.385  1.0160  0.4694  0.0652
  264PHE    HD2 4074   6.188   6.519   3.791  0.1161  1.8564 -1.1605
  264PHE    HE1 4075   6.291   6.457   3.309  0.1074 -0.2266  0.1035
  264PHE    HE2 4076   6.397   6.399   3.728 -0.0272 -0.2232  0.1282
  264PHE     HZ 4077   6.448   6.388   3.474 -0.0832  0.6044  1.3453
  265PRO      N 4078   5.786   6.869   3.637  0.2155 -0.3661 -0.3365
  265PRO     CA 4079   5.666   6.938   3.693  0.4744 -0.4795 -0.6069
  265PRO      C 4080   5.585   6.855   3.795  0.2994 -0.6582  0.1268
  265PRO      O 4081   5.578   6.734   3.791  0.2226  0.7257 -0.2339
  265PRO     CB 4082   5.571   6.961   3.573  0.0007  0.2335 -0.2211
  265PRO     CG 4083   5.619   6.879   3.453  0.7920  0.5532  0.1998
  265PRO     CD 4084   5.768   6.850   3.497  1.0859  0.2162  0.6564
  265PRO     HA 4085   5.696   7.038   3.727 -0.7020  0.0114 -0.9245
  265PRO    HB2 4086   5.468   6.940   3.604  0.4816  0.5501  1.9159
  265PRO    HB3 4087   5.576   7.066   3.544 -0.2563  0.4249  0.3957
  265PRO    HG2 4088   5.563   6.786   3.440  1.1777  0.2884  0.3747
  265PRO    HG3 4089   5.605   6.915   3.351 -0.5467  0.4221  0.3043
  265PRO    HD2 4090   5.803   6.750   3.473 -0.1528  0.1641 -1.4821
  265PRO    HD3 4091   5.823   6.933   3.450  0.8364  0.7241  1.2369
  266ASP      N 4092   5.514   6.931   3.880  0.3539  0.7232 -0.7739
  266ASP     CA 4093   5.429   6.871   3.986  0.1397 -1.1201 -1.1204
  266ASP      C 4094   5.314   6.798   3.936 -0.0490 -0.0373  0.3373
  266ASP      O 4095   5.279   6.695   4.001  0.3654 -0.1729 -0.2760
  266ASP     CB 4096   5.381   6.984   4.078 -0.5172 -0.0515  0.0487
  266ASP     CG 4097   5.490   7.039   4.173 -0.6931 -0.3920  0.2115
  266ASP    OD1 4098   5.525   6.969   4.271  0.3357 -0.4376  0.1566
  266ASP    OD2 4099   5.537   7.161   4.152 -0.0017  0.0340 -0.1131
  266ASP      H 4100   5.507   7.032   3.874 -1.2049  0.8334  0.9442
  266ASP     HA 4101   5.488   6.811   4.055  0.3427  0.8986  0.6642
  266ASP    HB2 4102   5.364   7.069   4.011  1.3306  0.6059  0.2857
  266ASP    HB3 4103   5.295   6.960   4.140  0.1978 -1.2369  0.6511
  267GLY      N 4104   5.259   6.829   3.816  0.3540  0.3102  0.2621
  267GLY     CA 4105   5.156   6.752   3.752  0.6681  0.7128  0.5839
  267GLY      C 4106   5.202   6.619   3.689 -0.1487  0.3259 -0.7013
  267GLY      O 4107   5.123   6.523   3.688  0.3364  0.5036 -0.0309
  267GLY      H 4108   5.280   6.920   3.778  0.9249 -0.2552 -0.8846
  267GLY    HA2 4109   5.075   6.735   3.822 -1.0780  0.1857 -1.3730
  267GLY    HA3 4110   5.114   6.815   3.674  0.8282 -0.4037 -0.4638
  268PHE      N 4111   5.333   6.603   3.667 -0.0855  0.2217  0.6624
  268PHE     CA 4112   5.392   6.475   3.641 -0.1457  1.1681  0.1221
  268PHE      C 4113   5.404   6.383   3.769 -0.6865  0.4134 -0.4857
  268PHE      O 4114   5.355   6.268   3.773  0.1006 -0.2461  0.2668
  268PHE     CB 4115   5.527   6.492   3.556 -0.0158  0.1355 -0.7143
  268PHE     CG 4116   5.620   6.379   3.593  0.4891 -0.4765  0.3165
  268PHE    CD1 4117   5.605   6.248   3.545 -0.3897 -0.3223 -0.4400
  268PHE    CD2 4118   5.717   6.410   3.681 -0.6088  1.1320 -0.3933
  268PHE    CE1 4119   5.690   6.147   3.591  0.2922 -0.2357  0.1681
  268PHE    CE2 4120   5.812   6.305   3.726  0.6210 -1.5310  0.6186
  268PHE     CZ 4121   5.797   6.180   3.680  0.1199  0.6988  0.2198
  268PHE      H 4122   5.399   6.679   3.677  0.1611  0.1073 -0.0390
  268PHE     HA 4123   5.322   6.421   3.577  0.4364  0.1666  0.3052
  268PHE    HB2 4124   5.499   6.484   3.452 -0.3546 -1.0518 -0.5559
  268PHE    HB3 4125   5.575   6.585   3.589 -1.1075 -0.0539  1.9088
  268PHE    HD1 4126   5.522   6.224   3.480 -0.5770 -0.7232 -0.0584
  268PHE    HD2 4127   5.725   6.512   3.713 -0.6178  1.3504 -1.0491
  268PHE    HE1 4128   5.674   6.046   3.557 -0.7002 -0.1757  0.3920
  268PHE    HE2 4129   5.890   6.332   3.795 -0.3493  1.2409  0.9175
  268PHE     HZ 4130   5.870   6.104   3.701 -0.2686 -0.0916 -1.0737
  269TRP      N 4131   5.441   6.446   3.881  0.1975  0.1915 -0.0066
  269TRP     CA 4132   5.437   6.376   4.012 -0.8245 -0.4623  0.2586
  269TRP      C 4133   5.298   6.333   4.054 -0.1777 -0.6167 -1.0909
  269TRP      O 4134   5.285   6.236   4.134 -0.3911  0.2788  0.1471
  269TRP     CB 4135   5.509   6.466   4.109 -0.4111 -0.2131 -0.4155
  269TRP     CG 4136   5.656   6.480   4.087  0.2254 -0.6473 -0.0321
  269TRP    CD1 4137   5.717   6.594   4.045  0.2582 -0.7289 -0.7273
  269TRP    CD2 4138   5.771   6.392   4.113  0.5048  0.1094  0.3393
  269TRP    NE1 4139   5.850   6.593   4.050 -1.1758  1.3458  0.1836
  269TRP    CE2 4140   5.887   6.462   4.072 -0.8215 -0.2642 -0.2810
  269TRP    CE3 4141   5.785   6.255   4.145 -0.2618  0.0203 -0.5176
  269TRP    CZ2 4142   6.013   6.400   4.062 -0.4048  0.5758  0.9007
  269TRP    CZ3 4143   5.910   6.195   4.145 -1.0804 -0.0073 -0.3302
  269TRP    CH2 4144   6.023   6.265   4.107  0.3669  0.1045  0.5127
  269TRP      H 4145   5.486   6.536   3.875  1.1607 -0.2646  0.0029
  269TRP     HA 4146   5.497   6.285   4.008  1.6553  0.9573  0.9438
  269TRP    HB2 4147   5.461   6.564   4.103  1.0962  0.5528 -2.1245
  269TRP    HB3 4148   5.498   6.430   4.211  0.1960  0.9287  0.0960
  269TRP    HD1 4149   5.652   6.676   4.019  0.7557 -0.1331 -0.1393
  269TRP    HE1 4150   5.911   6.670   4.026  0.5880  0.1384  0.4065
  269TRP    HE3 4151   5.689   6.210   4.169 -0.7252  1.0217 -0.4139
  269TRP    HZ2 4152   6.097   6.445   4.013 -1.5334  0.4235 -1.4411
  269TRP    HZ3 4153   5.924   6.090   4.168  1.3476  0.3890  0.5595
  269TRP    HH2 4154   6.122   6.222   4.112  0.3732 -0.0023 -0.3517
  270LEU      N 4155   5.193   6.399   4.002 -0.9387 -0.4104 -0.1886
  270LEU     CA 4156   5.050   6.371   4.025 -0.4027  0.4273  0.1560
  270LEU      C 4157   4.989   6.261   3.933 -0.1924 -0.1858  0.4366
  270LEU      O 4158   4.887   6.204   3.966 -0.2533 -0.4829 -0.6935
  270LEU     CB 4159   4.966   6.504   4.025 -0.3856  0.7388  0.0371
  270LEU     CG 4160   4.987   6.599   4.147 -0.5012  0.2252 -0.3628
  270LEU    CD1 4161   4.917   6.732   4.132  0.1556  0.0155 -0.2037
  270LEU    CD2 4162   4.936   6.534   4.280 -0.6994 -0.5885  0.5523
  270LEU      H 4163   5.225   6.487   3.964 -0.2670 -1.1122 -1.3662
  270LEU     HA 4164   5.040   6.334   4.127  0.9370 -1.2045 -0.2249
  270LEU    HB2 4165   4.994   6.550   3.930 -0.6490  1.8574  0.4663
  270LEU    HB3 4166   4.857   6.495   4.032 -0.4005  1.2439  0.6874
  270LEU     HG 4167   5.095   6.614   4.149 -0.3910 -0.4796  0.5772
  270LEU   HD11 4168   4.919   6.772   4.031 -0.1373 -1.2860 -0.7652
  270LEU   HD12 4169   4.810   6.728   4.152 -0.1529  2.0700 -0.9289
  270LEU   HD13 4170   4.971   6.803   4.194  0.4723  0.4084 -0.9026
  270LEU   HD21 4171   5.001   6.453   4.314 -0.8144 -0.6530  0.6175
  270LEU   HD22 4172   4.935   6.611   4.357  1.1336  0.4572 -0.3213
  270LEU   HD23 4173   4.836   6.493   4.272 -0.5037 -1.1439  0.8197
  271GLY      N 4174   5.060   6.228   3.822  0.1500  0.3320 -0.6526
  271GLY     CA 4175   5.007   6.136   3.730 -0.0715 -0.0274  0.5614
  271GLY      C 4176   4.914   6.196   3.626 -0.1078  0.2377  0.9251
  271GLY      O 4177   4.859   6.124   3.542 -0.4083  0.5311 -0.1089
  271GLY      H 4178   5.145   6.281   3.807 -0.4189  1.8203  0.7163
  271GLY    HA2 4179   5.091   6.095   3.674 -0.5530 -0.1295 -0.1072
  271GLY    HA3 4180   4.943   6.064   3.780 -0.0147 -0.9272 -0.5809
  272GLU      N 4181   4.891   6.332   3.638  0.2268 -0.0662 -0.1933
  272GLU     CA 4182   4.804   6.404   3.552 -0.2452  1.1352  1.9735
  272GLU      C 4183   4.874   6.455   3.424  0.5203  0.0720 -0.1837
  272GLU      O 4184   4.805   6.474   3.317 -0.8285  0.1864  0.4248
  272GLU     CB 4185   4.761   6.523   3.631 -0.2600  0.0724  0.2267
  272GLU     CG 4186   4.653   6.494   3.725  1.0298 -0.1761 -0.6776
  272GLU     CD 4187   4.539   6.401   3.670  0.2739 -0.8080 -0.4131
  272GLU    OE1 4188   4.517   6.298   3.734  0.7514  0.4830  0.1027
  272GLU    OE2 4189   4.468   6.430   3.572  0.2188 -0.2336  0.4468
  272GLU      H 4190   4.936   6.384   3.712 -1.1797 -0.0749  0.7311
  272GLU     HA 4191   4.722   6.343   3.515  0.3302  0.6136  1.5033
  272GLU    HB2 4192   4.852   6.565   3.676  0.5063 -0.8995 -0.3304
  272GLU    HB3 4193   4.725   6.592   3.555 -1.7385  0.3802  1.1280
  272GLU    HG2 4194   4.686   6.458   3.822  0.2311 -0.2371 -0.4138
  272GLU    HG3 4195   4.607   6.592   3.741 -0.1870 -0.8034 -0.0244
  273GLN      N 4196   5.005   6.472   3.429 -0.1008  0.5555  0.2019
  273GLN     CA 4197   5.093   6.487   3.313 -0.2102  0.2092  0.4505
  273GLN      C 4198   5.185   6.360   3.298 -0.2189  0.0056 -0.2119
  273GLN      O 4199   5.221   6.294   3.393  0.2487 -0.2625  0.2204
  273GLN     CB 4200   5.163   6.620   3.295 -0.7627 -0.6925 -0.0822
  273GLN     CG 4201   5.071   6.745   3.307  0.0932  0.6341  0.8998
  273GLN     CD 4202   4.944   6.747   3.221 -0.9877  0.4192  0.0025
  273GLN    OE1 4203   4.938   6.701   3.109 -0.2645  0.3513 -0.1949
  273GLN    NE2 4204   4.841   6.790   3.278  0.9229  0.1583 -0.3027
  273GLN      H 4205   5.054   6.464   3.517  0.6143 -0.5573 -0.2459
  273GLN     HA 4206   5.027   6.487   3.227 -0.5382  1.3783  0.6662
  273GLN    HB2 4207   5.235   6.631   3.377 -0.2559  0.5325 -0.6402
  273GLN    HB3 4208   5.218   6.617   3.201 -0.5189  0.6900 -0.0185
  273GLN    HG2 4209   5.037   6.750   3.410 -0.7463 -0.4201  0.7147
  273GLN    HG3 4210   5.130   6.835   3.289  1.0813 -0.2071 -0.3834
  273GLN   HE21 4211   4.752   6.764   3.239  0.4892 -0.0228  0.7435
  273GLN   HE22 4212   4.824   6.828   3.370 -0.3643 -0.1059 -0.4004
  274LEU      N 4213   5.236   6.324   3.174  0.7452 -0.8528 -0.4248
  274LEU     CA 4214   5.344   6.224   3.154  1.1694 -0.1286 -0.4023
  274LEU      C 4215   5.483   6.289   3.174  0.5550 -0.1742  0.3855
  274LEU      O 4216   5.503   6.410   3.179 -0.3575  0.1428 -0.0859
  274LEU     CB 4217   5.341   6.169   3.009 -0.0787  0.7882 -0.7171
  274LEU     CG 4218   5.192   6.110   2.973 -1.0022 -0.0618  0.7794
  274LEU    CD1 4219   5.207   6.048   2.829  0.0818 -0.4940 -1.4508
  274LEU    CD2 4220   5.159   6.000   3.070 -0.1357 -0.1626  0.0531
  274LEU      H 4221   5.208   6.379   3.094 -0.2432  0.5763  0.8069
  274LEU     HA 4222   5.333   6.141   3.223 -0.5303 -0.1063 -0.5541
  274LEU    HB2 4223   5.369   6.245   2.936 -0.7537  0.8377 -0.9375
  274LEU    HB3 4224   5.411   6.086   3.001 -0.2555  0.5182  0.3133
  274LEU     HG 4225   5.117   6.189   2.968 -1.4568 -0.4149  1.5886
  274LEU   HD11 4226   5.280   5.966   2.828 -1.1683 -1.6892 -0.8705
  274LEU   HD12 4227   5.112   6.011   2.791 -1.0798  0.5991  0.1636
  274LEU   HD13 4228   5.242   6.138   2.779  0.2293  0.8638  0.8509
  274LEU   HD21 4229   5.247   5.935   3.082  0.4021  0.3721 -0.7417
  274LEU   HD22 4230   5.125   6.046   3.162 -0.5143  0.0397 -0.1843
  274LEU   HD23 4231   5.084   5.939   3.020  0.1049  0.3308 -0.9718
  275VAL      N 4232   5.585   6.207   3.185 -0.5016 -0.6990  0.1203
  275VAL     CA 4233   5.727   6.243   3.144  0.3807 -0.5656 -0.1529
  275VAL      C 4234   5.781   6.164   3.022  0.0177  0.5139  0.4136
  275VAL      O 4235   5.725   6.047   3.004  0.4457 -1.6871  0.3185
  275VAL     CB 4236   5.817   6.227   3.270  0.3282  0.3806 -0.1349
  275VAL    CG1 4237   5.848   6.079   3.298  0.3051 -0.6149 -0.3371
  275VAL    CG2 4238   5.943   6.300   3.262 -0.6882 -1.2653  0.2999
  275VAL      H 4239   5.568   6.109   3.201  2.4022 -1.2470  0.9750
  275VAL     HA 4240   5.712   6.350   3.128 -0.4439 -0.6257  0.1040
  275VAL     HB 4241   5.770   6.270   3.358  0.7415 -0.3089  0.4515
  275VAL   HG11 4242   5.920   6.047   3.223  0.1438  0.0222 -0.7787
  275VAL   HG12 4243   5.899   6.084   3.394 -0.3069 -0.2749 -0.0176
  275VAL   HG13 4244   5.753   6.024   3.298 -0.5539  0.7555  0.4363
  275VAL   HG21 4245   6.009   6.252   3.190  0.4941  0.1120  0.3667
  275VAL   HG22 4246   5.928   6.400   3.220  0.5756 -0.5754  1.3474
  275VAL   HG23 4247   5.994   6.299   3.359  0.5010 -1.2278 -0.2844
  276CYS      N 4248   5.876   6.211   2.941  0.2601  0.0836 -0.0971
  276CYS     CA 4249   5.918   6.156   2.816  0.6098  0.2430  0.2242
  276CYS      C 4250   6.066   6.168   2.795 -0.2129  0.1835 -0.4930
  276CYS      O 4251   6.120   6.268   2.834  0.0886  0.1641 -0.2308
  276CYS     CB 4252   5.845   6.227   2.697  0.6914  1.2385 -0.2369
  276CYS     SG 4253   5.670   6.189   2.675 -0.3161  0.0501  0.2745
  276CYS      H 4254   5.910   6.302   2.968  0.4402 -0.1497  0.4798
  276CYS     HA 4255   5.906   6.049   2.800  1.1698  0.1024  0.6772
  276CYS    HB2 4256   5.863   6.335   2.697  0.4918  1.2922  0.9418
  276CYS    HB3 4257   5.892   6.196   2.603 -0.3610 -0.6867 -0.2250
  277TRP      N 4258   6.138   6.078   2.734 -0.0503 -0.0103  0.5973
  277TRP     CA 4259   6.272   6.080   2.692 -0.1857  0.1782 -0.1216
  277TRP      C 4260   6.295   6.016   2.557 -0.2033 -0.3537  0.8641
  277TRP      O 4261   6.217   5.926   2.521 -0.3886 -0.0708  0.5908
  277TRP     CB 4262   6.359   6.012   2.800  0.0019  0.4459  0.4280
  277TRP     CG 4263   6.357   6.086   2.930 -0.0133 -0.1000 -0.2967
  277TRP    CD1 4264   6.405   6.212   2.959  1.1062  0.2403  0.4538
  277TRP    CD2 4265   6.297   6.046   3.057 -0.3427  0.1591 -0.4810
  277TRP    NE1 4266   6.399   6.231   3.094  0.0743 -0.8221 -0.8698
  277TRP    CE2 4267   6.316   6.145   3.160 -0.5010  0.2674  1.3056
  277TRP    CE3 4268   6.216   5.940   3.100 -0.1407  0.0801  1.0137
  277TRP    CZ2 4269   6.275   6.138   3.290  0.8523  0.4699 -0.3214
  277TRP    CZ3 4270   6.170   5.925   3.238 -0.3033  0.2901  0.2101
  277TRP    CH2 4271   6.201   6.026   3.325 -0.0757 -0.2134 -0.4069
  277TRP      H 4272   6.089   5.995   2.703  0.4948 -0.2678  0.4006
  277TRP     HA 4273   6.308   6.182   2.684  0.2244  0.0005 -0.6917
  277TRP    HB2 4274   6.323   5.911   2.824 -0.6132  0.5446 -0.0241
  277TRP    HB3 4275   6.460   6.007   2.761 -0.2882 -0.4801 -0.2991
  277TRP    HD1 4276   6.450   6.281   2.889 -0.4056 -0.0847 -0.9435
  277TRP    HE1 4277   6.462   6.299   3.135 -0.1856  0.1614 -1.9631
  277TRP    HE3 4278   6.187   5.875   3.019  0.8716  0.8965 -0.0882
  277TRP    HZ2 4279   6.283   6.218   3.363  0.1382  0.3165 -0.0637
  277TRP    HZ3 4280   6.119   5.834   3.264  1.5947 -0.9067  0.1322
  277TRP    HH2 4281   6.175   6.018   3.429  0.0996  1.2342 -0.2200
  278GLN      N 4282   6.394   6.054   2.475 -0.6828 -0.3192 -0.2244
  278GLN     CA 4283   6.431   5.994   2.341  0.6186  0.3793  0.6733
  278GLN      C 4284   6.482   5.849   2.342  0.0126 -0.5018 -0.3441
  278GLN      O 4285   6.505   5.797   2.452  0.1417 -0.4965  0.0776
  278GLN     CB 4286   6.547   6.071   2.269 -0.5648  0.6629  0.2355
  278GLN     CG 4287   6.493   6.209   2.230  0.2724  0.9065 -0.9340
  278GLN     CD 4288   6.579   6.299   2.143  0.3144  1.0569 -0.6389
  278GLN    OE1 4289   6.585   6.419   2.169 -0.3313 -0.3388  0.3916
  278GLN    NE2 4290   6.655   6.245   2.046 -0.9196  0.6092  0.6415
  278GLN      H 4291   6.456   6.124   2.512 -0.4707 -1.5488  2.1685
  278GLN     HA 4292   6.347   5.988   2.273  1.1434 -1.1730  0.0561
  278GLN    HB2 4293   6.634   6.084   2.333 -1.6553  0.8016  1.8169
  278GLN    HB3 4294   6.586   6.016   2.183 -0.2288  0.8019  0.2975
  278GLN    HG2 4295   6.400   6.191   2.177 -0.3694 -0.5205  0.5078
  278GLN    HG3 4296   6.478   6.272   2.317  0.5990  0.9692 -0.9195
  278GLN   HE21 4297   6.703   6.305   1.981  0.2332 -0.2766  0.6041
  278GLN   HE22 4298   6.645   6.152   2.007 -1.1379  1.4682 -1.6790
  279ALA      N 4299   6.483   5.767   2.239  0.5642 -0.8078 -0.5044
  279ALA     CA 4300   6.484   5.622   2.240 -0.0587  0.4972  0.2216
  279ALA      C 4301   6.600   5.570   2.333 -0.5069  0.8435  0.3156
  279ALA      O 4302   6.725   5.571   2.296  0.4381  0.4597  0.0812
  279ALA     CB 4303   6.486   5.572   2.090 -0.6190 -0.6031 -1.0098
  279ALA      H 4304   6.465   5.822   2.156  1.1598  0.3503  0.0813
  279ALA     HA 4305   6.385   5.596   2.276 -0.3819  1.1482 -0.1673
  279ALA    HB1 4306   6.394   5.590   2.034 -0.7824 -0.8165 -0.8109
  279ALA    HB2 4307   6.564   5.632   2.042 -0.0504  0.0959  0.6347
  279ALA    HB3 4308   6.517   5.468   2.091 -0.0245 -0.4281 -0.7714
  280GLY      N 4309   6.562   5.512   2.445  0.1729  0.2627 -0.1341
  280GLY     CA 4310   6.656   5.456   2.539 -0.1891 -0.4255 -1.4428
  280GLY      C 4311   6.730   5.557   2.631  0.1663  0.2392  0.1479
  280GLY      O 4312   6.825   5.516   2.689 -0.2536 -0.1980  0.0306
  280GLY      H 4313   6.463   5.494   2.459  0.3870 -1.0007 -0.0841
  280GLY    HA2 4314   6.609   5.388   2.609  1.0948 -0.7753 -0.8566
  280GLY    HA3 4315   6.727   5.395   2.484 -0.7235 -0.9716 -1.5421
  281THR      N 4316   6.706   5.686   2.627  0.3930 -0.3828 -0.6617
  281THR     CA 4317   6.790   5.786   2.701  0.1516  0.0799 -0.2656
  281THR      C 4318   6.746   5.816   2.848 -0.0042  0.5281  0.0066
  281THR      O 4319   6.802   5.891   2.920 -0.2213 -0.2537  0.6347
  281THR     CB 4320   6.802   5.916   2.617  0.1620 -0.1467 -1.0357
  281THR    OG1 4321   6.670   5.976   2.612 -0.0717  0.1903  0.0064
  281THR    CG2 4322   6.855   5.889   2.481 -0.2353  0.3310 -0.0092
  281THR      H 4323   6.625   5.715   2.573 -0.5603 -1.3024  0.1777
  281THR     HA 4324   6.889   5.748   2.722 -0.3271 -1.5604 -0.7348
  281THR     HB 4325   6.871   5.978   2.675  1.1380  0.0008 -2.2514
  281THR    HG1 4326   6.620   5.916   2.556 -0.2481 -1.0614  1.3658
  281THR   HG21 4327   6.894   5.980   2.435 -1.1721  0.5996 -0.3378
  281THR   HG22 4328   6.950   5.837   2.488 -0.8700 -0.7709  1.0620
  281THR   HG23 4329   6.779   5.835   2.425  0.2399 -0.7324  0.3261
  282THR      N 4330   6.636   5.748   2.884  0.1074 -0.1814  0.2678
  282THR     CA 4331   6.569   5.761   3.024  0.2855 -0.9630  0.5325
  282THR      C 4332   6.673   5.761   3.144 -0.3459  0.4913  1.6695
  282THR      O 4333   6.750   5.657   3.146 -0.0220  0.4544 -0.0087
  282THR     CB 4334   6.456   5.658   3.059  0.1732 -0.1551  0.8559
  282THR    OG1 4335   6.356   5.674   2.972  0.5580 -0.8443  0.0631
  282THR    CG2 4336   6.412   5.657   3.199  0.4917  0.4837 -1.0778
  282THR      H 4337   6.594   5.693   2.810  0.5301  1.5622 -1.4462
  282THR     HA 4338   6.520   5.858   3.019  1.5906 -0.2731 -1.8071
  282THR     HB 4339   6.499   5.560   3.043 -0.4061 -0.1874 -0.9886
  282THR    HG1 4340   6.392   5.663   2.884 -1.4562  0.0359 -1.0151
  282THR   HG21 4341   6.483   5.598   3.258 -0.6543 -0.9305 -1.0101
  282THR   HG22 4342   6.399   5.755   3.244 -0.2824 -0.2786  0.5453
  282THR   HG23 4343   6.320   5.600   3.214  0.4585  0.9143  0.9249
  283PRO      N 4344   6.685   5.854   3.229 -0.2629 -0.7932 -0.0633
  283PRO     CA 4345   6.776   5.850   3.342  0.3755 -0.6572  0.5000
  283PRO      C 4346   6.725   5.758   3.452  1.1491  0.2906  0.1185
  283PRO      O 4347   6.696   5.803   3.563  0.2249 -0.3913  0.4416
  283PRO     CB 4348   6.782   5.997   3.383  0.7872  0.1171  0.0177
  283PRO     CG 4349   6.633   6.049   3.365  0.4938  0.0270  0.2854
  283PRO     CD 4350   6.587   5.967   3.241 -1.1009  0.3064 -0.6605
  283PRO     HA 4351   6.879   5.824   3.314  0.0422 -0.4090 -1.2214
  283PRO    HB2 4352   6.820   6.005   3.485  0.7086  0.1291  0.0465
  283PRO    HB3 4353   6.843   6.047   3.309 -0.6073 -0.3795 -1.6124
  283PRO    HG2 4354   6.569   6.015   3.446 -0.6748 -0.1529 -0.6531
  283PRO    HG3 4355   6.624   6.157   3.351 -1.5818 -0.1925 -0.9630
  283PRO    HD2 4356   6.488   5.930   3.267 -0.7734  0.8966  1.9590
  283PRO    HD3 4357   6.593   6.030   3.152  2.5671 -0.4527 -1.3066
  284TRP      N 4358   6.724   5.628   3.430  0.0600  0.1931  0.4441
  284TRP     CA 4359   6.678   5.537   3.535  0.7513  0.6577  0.1132
  284TRP      C 4360   6.760   5.540   3.656 -0.8052  0.1032  0.5227
  284TRP      O 4361   6.714   5.517   3.771  0.1829 -0.4330 -0.0272
  284TRP     CB 4362   6.684   5.395   3.480  0.7530  0.0904 -0.0691
  284TRP     CG 4363   6.600   5.362   3.363  0.0609 -0.0103  0.1441
  284TRP    CD1 4364   6.642   5.349   3.236 -0.8007 -0.0776 -0.7297
  284TRP    CD2 4365   6.452   5.349   3.351 -1.0125 -0.1165 -0.9916
  284TRP    NE1 4366   6.534   5.326   3.154  0.1044 -0.6072 -0.3016
  284TRP    CE2 4367   6.415   5.316   3.220  0.4286 -0.3373 -0.2502
  284TRP    CE3 4368   6.344   5.359   3.448 -0.6797  0.5717 -0.5704
  284TRP    CZ2 4369   6.274   5.304   3.188 -1.4848 -1.2776  0.5093
  284TRP    CZ3 4370   6.214   5.324   3.419 -0.2835  0.4190 -0.1853
  284TRP    CH2 4371   6.180   5.302   3.280  0.1220  0.2630 -0.7871
  284TRP      H 4372   6.754   5.594   3.340 -1.0847 -1.7006  0.6712
  284TRP     HA 4373   6.577   5.558   3.569  0.5403 -0.0436 -0.0523
  284TRP    HB2 4374   6.787   5.369   3.460  0.8217 -0.0417  0.4154
  284TRP    HB3 4375   6.662   5.322   3.559 -0.5926  0.1940 -0.3051
  284TRP    HD1 4376   6.744   5.352   3.203 -0.0602 -1.6210  1.0850
  284TRP    HE1 4377   6.549   5.303   3.056  1.0486  0.4299 -0.4312
  284TRP    HE3 4378   6.368   5.385   3.550 -0.4523  0.8486 -0.6942
  284TRP    HZ2 4379   6.255   5.290   3.082  1.9987  1.0427 -0.7965
  284TRP    HZ3 4380   6.138   5.309   3.496 -0.0432 -1.4339 -0.2224
  284TRP    HH2 4381   6.080   5.282   3.244 -0.3811 -0.6962  0.8906
  285ASN      N 4382   6.890   5.569   3.637 -0.5147  0.0286 -0.4125
  285ASN     CA 4383   6.978   5.574   3.754 -0.7635  0.4621  0.6135
  285ASN      C 4384   6.942   5.669   3.863 -0.3916 -0.2341 -0.2452
  285ASN      O 4385   6.982   5.648   3.980  0.6490 -0.3190 -0.1979
  285ASN     CB 4386   7.123   5.600   3.702  0.7549  0.2134  0.0923
  285ASN     CG 4387   7.121   5.733   3.620 -1.1412 -0.7097 -0.6804
  285ASN    OD1 4388   7.058   5.752   3.518  0.6357 -0.3483  0.7385
  285ASN    ND2 4389   7.189   5.835   3.672 -0.2597  0.3006 -0.2555
  285ASN      H 4390   6.927   5.567   3.543  0.7269  0.6547  0.0210
  285ASN     HA 4391   6.977   5.471   3.789  0.5942 -0.5919 -1.8959
  285ASN    HB2 4392   7.192   5.612   3.786  0.4832  0.6678  0.2592
  285ASN    HB3 4393   7.156   5.517   3.639 -0.0487 -1.1371  1.3244
  285ASN   HD21 4394   7.190   5.928   3.632  0.8166  0.2713 -0.3439
  285ASN   HD22 4395   7.224   5.827   3.766 -0.1221  2.5725  0.0004
  286ILE      N 4396   6.867   5.781   3.826  0.3597  0.4914 -0.0559
  286ILE     CA 4397   6.826   5.889   3.919 -0.5161  0.1754 -0.0976
  286ILE      C 4398   6.699   5.858   4.000  0.4249  0.6339  0.8312
  286ILE      O 4399   6.662   5.919   4.097 -0.3671  0.4216 -0.2351
  286ILE     CB 4400   6.825   6.038   3.858 -0.0509 -0.1250 -0.1045
  286ILE    CG1 4401   6.694   6.078   3.790  0.1824  0.2433 -0.4292
  286ILE    CG2 4402   6.942   6.054   3.755  0.2927 -0.4984  0.4679
  286ILE    CD1 4403   6.689   6.224   3.750 -0.6612  0.0842  0.2746
  286ILE      H 4404   6.836   5.784   3.730  0.6649  0.1498 -0.1700
  286ILE     HA 4405   6.903   5.889   3.996 -1.1158 -0.2326  0.5318
  286ILE     HB 4406   6.850   6.112   3.934  2.3940  0.1586 -0.9757
  286ILE   HG12 4407   6.670   6.011   3.707 -0.9717  0.2830 -0.1589
  286ILE   HG13 4408   6.621   6.051   3.866  0.3163  0.1197 -0.3422
  286ILE   HG21 4409   7.034   6.014   3.798  0.6452 -0.8553 -0.5538
  286ILE   HG22 4410   6.922   5.991   3.668  0.5960 -0.1941  0.1707
  286ILE   HG23 4411   6.977   6.154   3.730  0.4110 -0.9362 -1.4558
  286ILE   HD11 4412   6.714   6.285   3.836  0.5395 -0.1813  0.1458
  286ILE   HD12 4413   6.762   6.251   3.674  0.9824 -0.2677  1.6120
  286ILE   HD13 4414   6.588   6.263   3.736 -1.0049 -0.4189  1.1522
  287PHE      N 4415   6.628   5.754   3.957  0.2210  0.1469 -0.2639
  287PHE     CA 4416   6.506   5.717   4.021  0.6722  1.0410 -0.9142
  287PHE      C 4417   6.533   5.603   4.123 -0.0199  0.3504  0.0544
  287PHE      O 4418   6.596   5.500   4.091  0.2468 -0.5050 -0.1419
  287PHE     CB 4419   6.396   5.679   3.920  0.6693 -0.0356  0.6140
  287PHE     CG 4420   6.316   5.812   3.876 -0.8458  0.5151 -0.3720
  287PHE    CD1 4421   6.206   5.852   3.950  0.0433 -0.3585 -0.1808
  287PHE    CD2 4422   6.362   5.887   3.767  0.1819  0.0085  0.0059
  287PHE    CE1 4423   6.135   5.966   3.913 -0.0566 -0.7079  0.1969
  287PHE    CE2 4424   6.287   6.003   3.732 -0.0487  0.4587 -0.1318
  287PHE     CZ 4425   6.178   6.042   3.803  0.3626 -0.6787 -0.7730
  287PHE      H 4426   6.666   5.697   3.883  1.2095  0.4370 -0.0112
  287PHE     HA 4427   6.464   5.801   4.076  0.6259  0.3075  0.2536
  287PHE    HB2 4428   6.453   5.630   3.841  0.8426  1.2269 -0.1073
  287PHE    HB3 4429   6.319   5.615   3.962 -0.5667  0.5120 -0.6612
  287PHE    HD1 4430   6.177   5.797   4.038 -0.3845  1.5785  1.0164
  287PHE    HD2 4431   6.437   5.859   3.695 -0.7704  1.3721 -1.6825
  287PHE    HE1 4432   6.051   6.018   3.957  0.7876  1.8361 -0.8304
  287PHE    HE2 4433   6.310   6.058   3.642 -0.2827  0.4737 -0.1816
  287PHE     HZ 4434   6.136   6.138   3.779 -0.0291 -0.7165 -0.2639
  288PRO      N 4435   6.492   5.617   4.247  0.4108 -1.0463 -0.2556
  288PRO     CA 4436   6.530   5.522   4.353  0.0289  0.1787 -0.5983
  288PRO      C 4437   6.446   5.391   4.346 -1.0199  0.0790  0.4299
  288PRO      O 4438   6.337   5.386   4.295 -0.1074  0.5663  0.2342
  288PRO     CB 4439   6.491   5.589   4.488 -1.1335  0.1368  0.2772
  288PRO     CG 4440   6.385   5.694   4.450  0.5419  0.7480  0.1710
  288PRO     CD 4441   6.432   5.734   4.313 -0.2095  0.3543  0.1158
  288PRO     HA 4442   6.638   5.509   4.341  0.0515  0.2734 -0.5013
  288PRO    HB2 4443   6.463   5.522   4.569 -0.2611 -0.4772  0.0978
  288PRO    HB3 4444   6.581   5.641   4.522 -1.6343  1.1400  0.1481
  288PRO    HG2 4445   6.290   5.642   4.450  0.8282  0.2062 -0.2014
  288PRO    HG3 4446   6.381   5.781   4.516  0.5641  0.3939  0.6514
  288PRO    HD2 4447   6.494   5.824   4.316 -0.9962  0.9931 -1.0412
  288PRO    HD3 4448   6.351   5.775   4.252 -0.2306 -0.3456 -0.3468
  289VAL      N 4449   6.507   5.290   4.409  0.1009  0.4019 -0.2572
  289VAL     CA 4450   6.443   5.172   4.456  0.5570  0.6462 -0.2535
  289VAL      C 4451   6.358   5.193   4.581  0.1370 -0.0819 -0.2053
  289VAL      O 4452   6.380   5.288   4.654 -0.4910 -0.5872 -0.2183
  289VAL     CB 4453   6.538   5.057   4.473  0.5505 -0.3133 -0.0306
  289VAL    CG1 4454   6.626   5.030   4.347 -0.3500 -1.1993 -0.7299
  289VAL    CG2 4455   6.632   5.066   4.598 -0.2597 -0.1440 -0.2675
  289VAL      H 4456   6.604   5.299   4.435  0.5178 -1.2122 -0.9984
  289VAL     HA 4457   6.378   5.136   4.376  1.2202 -0.0396 -0.5191
  289VAL     HB 4458   6.479   4.965   4.480  0.0306  0.0056 -0.1635
  289VAL   HG11 4459   6.687   4.942   4.365  0.3842 -0.4995  0.4355
  289VAL   HG12 4460   6.556   5.020   4.263 -2.1007 -0.9664  0.5790
  289VAL   HG13 4461   6.690   5.117   4.340 -0.4890 -0.8973  0.9939
  289VAL   HG21 4462   6.588   5.093   4.694  1.4954 -1.1717  0.9426
  289VAL   HG22 4463   6.678   4.972   4.630 -0.2226  0.3684  1.3812
  289VAL   HG23 4464   6.712   5.139   4.587 -0.1478 -0.1964  0.1523
  290ILE      N 4465   6.252   5.114   4.604 -0.8813  0.5483 -0.5998
  290ILE     CA 4466   6.152   5.116   4.697  0.4747 -0.4236 -0.4568
  290ILE      C 4467   6.145   4.981   4.766 -0.0016  0.3907 -0.7440
  290ILE      O 4468   6.137   4.877   4.706  0.0644  0.5018 -0.1680
  290ILE     CB 4469   6.014   5.159   4.642 -0.2832  0.1571 -0.4458
  290ILE    CG1 4470   6.024   5.294   4.571  0.9011 -0.0256  0.7000
  290ILE    CG2 4471   5.901   5.155   4.740  0.7702  0.4281  0.6166
  290ILE    CD1 4472   5.913   5.335   4.474  0.0939 -1.0262  1.0161
  290ILE      H 4473   6.246   5.040   4.537  1.2721 -0.2159 -0.0961
  290ILE     HA 4474   6.177   5.192   4.771 -0.6032 -0.9099  0.4769
  290ILE     HB 4475   5.999   5.082   4.567 -0.7836 -0.7652  0.5468
  290ILE   HG12 4476   6.039   5.371   4.647 -0.0638  0.0858  0.8094
  290ILE   HG13 4477   6.110   5.288   4.504  1.1946  0.2243  1.0467
  290ILE   HG21 4478   5.811   5.205   4.702  0.7477 -0.1708 -0.1708
  290ILE   HG22 4479   5.884   5.050   4.760  0.9830  0.4084  0.7006
  290ILE   HG23 4480   5.926   5.197   4.837  1.4991  0.2979  0.4966
  290ILE   HD11 4481   5.826   5.374   4.526 -0.3329 -0.8060  0.1701
  290ILE   HD12 4482   5.959   5.409   4.409  0.8221 -2.4994 -0.2741
  290ILE   HD13 4483   5.883   5.247   4.416  0.1540 -0.8508  0.7175
  291SER      N 4484   6.143   4.982   4.897 -0.3319  0.1641  0.0018
  291SER     CA 4485   6.147   4.865   4.992 -1.0475  0.7623 -0.3348
  291SER      C 4486   6.035   4.873   5.104 -0.5159  0.4419  0.0346
  291SER      O 4487   6.048   4.956   5.192  0.1975  0.2575 -0.6451
  291SER     CB 4488   6.282   4.844   5.066 -1.1350 -0.6181  0.0844
  291SER     OG 4489   6.384   4.847   4.961 -0.5097 -0.2333 -0.3299
  291SER      H 4490   6.160   5.073   4.937  0.0344  0.5018 -0.8851
  291SER     HA 4491   6.142   4.774   4.934  1.9138  0.1524  0.0169
  291SER    HB2 4492   6.293   4.919   5.144 -1.0311 -1.5736  1.0277
  291SER    HB3 4493   6.283   4.744   5.110  0.1542 -0.7069 -0.0600
  291SER     HG 4494   6.387   4.759   4.924 -1.6971  0.0598 -1.2470
  292LEU      N 4495   5.936   4.786   5.091 -0.4474 -0.4316 -0.1425
  292LEU     CA 4496   5.830   4.762   5.183  0.1460  0.4268  0.0354
  292LEU      C 4497   5.866   4.643   5.274  0.0247  0.2207 -0.3323
  292LEU      O 4498   5.857   4.529   5.232  0.0464 -0.1805 -0.0630
  292LEU     CB 4499   5.695   4.752   5.116  0.2419  0.2658  0.1253
  292LEU     CG 4500   5.630   4.882   5.069  0.7394  0.3208 -0.0892
  292LEU    CD1 4501   5.698   4.963   4.969 -0.4092 -0.2407  1.0667
  292LEU    CD2 4502   5.484   4.847   5.025  0.0198 -0.5432  0.2529
  292LEU      H 4503   5.929   4.736   5.003 -0.1330  1.7760 -1.5742
  292LEU     HA 4504   5.821   4.847   5.251 -0.0538 -0.6047  1.3933
  292LEU    HB2 4505   5.698   4.677   5.036 -0.3584 -0.6940  0.9584
  292LEU    HB3 4506   5.625   4.711   5.188  0.1509 -0.2812 -0.2569
  292LEU     HG 4507   5.622   4.942   5.159  0.8054  1.4366 -0.7944
  292LEU   HD11 4508   5.774   5.018   5.024  0.9143 -0.7791 -0.1075
  292LEU   HD12 4509   5.754   4.904   4.897 -1.3041 -1.0193  0.9779
  292LEU   HD13 4510   5.625   5.027   4.920  0.7573 -0.3762 -1.0958
  292LEU   HD21 4511   5.430   4.787   5.098 -1.0418 -0.0591 -0.0929
  292LEU   HD22 4512   5.419   4.935   5.019 -0.0582 -0.6463 -0.9572
  292LEU   HD23 4513   5.496   4.806   4.925  0.3518  0.5141 -0.1645
  293TYR      N 4514   5.907   4.670   5.397 -0.3164 -0.0641  0.4031
  293TYR     CA 4515   5.926   4.566   5.498 -1.0477 -0.1241  0.3815
  293TYR      C 4516   5.794   4.529   5.558  0.4011 -0.1767  0.0408
  293TYR      O 4517   5.719   4.607   5.613  0.3981 -0.3605 -0.4620
  293TYR     CB 4518   6.029   4.621   5.603 -0.3135 -1.0945 -0.0007
  293TYR     CG 4519   6.171   4.663   5.561  0.2908  0.5346  0.0408
  293TYR    CD1 4520   6.188   4.773   5.475  0.0557 -0.1305 -1.0007
  293TYR    CD2 4521   6.278   4.601   5.619 -0.3713  0.8536 -0.7872
  293TYR    CE1 4522   6.318   4.810   5.447  0.0438 -0.6965 -0.0084
  293TYR    CE2 4523   6.412   4.639   5.587  0.0959  0.9413  0.3161
  293TYR     CZ 4524   6.434   4.746   5.504  0.3739 -0.3132  0.4651
  293TYR     OH 4525   6.555   4.783   5.478 -0.0166  0.1717  0.0093
  293TYR      H 4526   5.888   4.765   5.427  0.2258 -0.3902  1.9521
  293TYR     HA 4527   5.962   4.473   5.455 -0.0841  0.2261  0.3689
  293TYR    HB2 4528   5.984   4.709   5.648 -0.0499 -0.5647 -0.7274
  293TYR    HB3 4529   6.027   4.558   5.692 -1.6858  0.1338  0.9387
  293TYR    HD1 4530   6.111   4.836   5.433  0.7826  1.1573 -0.5336
  293TYR    HD2 4531   6.275   4.518   5.688  0.0736  1.5843  0.1573
  293TYR    HE1 4532   6.337   4.889   5.376 -0.9290 -0.4201  0.0111
  293TYR    HE2 4533   6.489   4.575   5.627 -0.6645 -0.0567  0.2736
  293TYR     HH 4534   6.571   4.877   5.461  0.3749  0.1217  0.0786
  294LEU      N 4535   5.757   4.403   5.542  0.1468  0.3596 -0.4165
  294LEU     CA 4536   5.632   4.353   5.592  0.6768  0.3087  0.7023
  294LEU      C 4537   5.655   4.277   5.723 -0.2361  0.2503 -1.3235
  294LEU      O 4538   5.758   4.219   5.755 -0.2007 -0.2674  0.3318
  294LEU     CB 4539   5.571   4.255   5.487 -0.1782  0.4230 -0.7460
  294LEU     CG 4540   5.523   4.311   5.353  0.1071  0.1016  0.4454
  294LEU    CD1 4541   5.526   4.205   5.244 -0.2974 -0.0666  0.9894
  294LEU    CD2 4542   5.372   4.341   5.368  0.0365 -0.1859  0.1268
  294LEU      H 4543   5.812   4.334   5.494 -0.5831  0.0235 -0.8052
  294LEU     HA 4544   5.562   4.434   5.616  0.7210  0.1556  1.3724
  294LEU    HB2 4545   5.647   4.179   5.466 -0.5281 -0.2145  0.1785
  294LEU    HB3 4546   5.501   4.190   5.539  0.8934  0.9195  1.5354
  294LEU     HG 4547   5.572   4.404   5.325  0.5366 -0.1163  0.4550
  294LEU   HD11 4548   5.492   4.105   5.269 -0.0029 -0.0633  1.4264
  294LEU   HD12 4549   5.483   4.242   5.151  0.9825 -0.1348  0.3182
  294LEU   HD13 4550   5.633   4.207   5.223 -0.5444  1.9132 -0.7914
  294LEU   HD21 4551   5.334   4.402   5.286  0.5996  1.2845  0.8776
  294LEU   HD22 4552   5.316   4.250   5.390 -0.0972  0.1209  1.1565
  294LEU   HD23 4553   5.361   4.408   5.453  0.9832  0.6514 -0.3742
  295MET      N 4554   5.549   4.266   5.807 -0.0485 -0.0535 -0.3986
  295MET     CA 4555   5.535   4.171   5.921 -0.2996  0.0181  0.0620
  295MET      C 4556   5.562   4.024   5.867 -0.7651 -0.3742 -0.2282
  295MET      O 4557   5.476   3.966   5.803  0.5792  0.6227 -0.1061
  295MET     CB 4558   5.395   4.174   5.981  0.1817  0.4248 -0.1838
  295MET     CG 4559   5.370   4.069   6.095 -0.6097 -0.1827  0.3514
  295MET     SD 4560   5.230   4.108   6.202 -0.2949 -0.3950  0.1850
  295MET     CE 4561   5.083   4.063   6.108 -0.1774 -0.2229 -0.0402
  295MET      H 4562   5.463   4.305   5.771 -0.3105 -0.9433 -0.8008
  295MET     HA 4563   5.613   4.186   5.995  0.1800  0.8262 -0.5747
  295MET    HB2 4564   5.368   4.272   6.022 -1.1024  0.4584 -1.0053
  295MET    HB3 4565   5.318   4.157   5.907 -1.4670  1.1191  1.2257
  295MET    HG2 4566   5.366   3.970   6.049 -1.0415  0.2709 -0.6546
  295MET    HG3 4567   5.460   4.076   6.156  0.4052 -0.4442 -1.0246
  295MET    HE1 4568   4.997   4.063   6.174 -0.0203  0.0938  0.1723
  295MET    HE2 4569   5.066   4.134   6.027 -0.4948  1.0822  1.0761
  295MET    HE3 4570   5.108   3.967   6.064  0.0587 -0.7153  1.1144
  296GLY      N 4571   5.681   3.972   5.897 -0.5753 -0.0645  0.5090
  296GLY     CA 4572   5.718   3.834   5.855  0.9154 -0.6486  0.7475
  296GLY      C 4573   5.644   3.724   5.942  0.0676  0.1952 -0.0959
  296GLY      O 4574   5.601   3.759   6.052  0.4565 -0.7637 -0.1622
  296GLY      H 4575   5.747   4.017   5.959 -0.1244 -1.5087  1.1621
  296GLY    HA2 4576   5.683   3.824   5.752  0.1881 -0.2957  0.9502
  296GLY    HA3 4577   5.826   3.821   5.848  0.8757 -0.6492 -0.0500
  297GLU      N 4578   5.623   3.600   5.891  0.6483 -0.1273  0.3453
  297GLU     CA 4579   5.559   3.480   5.950 -0.3062 -0.8079 -0.0113
  297GLU      C 4580   5.654   3.432   6.061 -0.3679  0.2895 -0.9539
  297GLU      O 4581   5.605   3.356   6.151 -0.1704  0.2006  0.6756
  297GLU     CB 4582   5.512   3.371   5.851 -0.3747 -0.6272  0.1307
  297GLU     CG 4583   5.425   3.257   5.908 -0.8045 -0.4941  0.2740
  297GLU     CD 4584   5.392   3.146   5.813  0.5053 -0.1253  0.4080
  297GLU    OE1 4585   5.465   3.114   5.716  0.2287 -0.0496 -0.3666
  297GLU    OE2 4586   5.288   3.081   5.843 -0.0861 -0.2584  0.3298
  297GLU      H 4587   5.657   3.582   5.797  0.9102  0.0103  0.4128
  297GLU     HA 4588   5.475   3.512   6.011 -1.5557  0.5909 -2.1830
  297GLU    HB2 4589   5.454   3.415   5.770  0.4497  1.9429  0.7389
  297GLU    HB3 4590   5.603   3.333   5.805  0.3190 -0.5688  1.3451
  297GLU    HG2 4591   5.480   3.211   5.990  0.7582 -0.8741 -0.8703
  297GLU    HG3 4592   5.333   3.310   5.931 -0.1085  0.9302  0.0045
  298VAL      N 4593   5.787   3.470   6.070 -0.3376  0.2399  0.1460
  298VAL     CA 4594   5.884   3.406   6.158  0.5603  0.9659  0.8561
  298VAL      C 4595   5.887   3.473   6.286 -0.4456  0.9024 -1.3735
  298VAL      O 4596   5.865   3.594   6.292 -0.4693  0.0939 -0.4027
  298VAL     CB 4597   6.018   3.394   6.080 -0.3649 -0.2571 -0.5771
  298VAL    CG1 4598   6.144   3.362   6.171  0.6693  0.2557  0.2475
  298VAL    CG2 4599   6.010   3.273   5.985  0.6861 -0.1312 -0.6467
  298VAL      H 4600   5.815   3.541   6.004  0.1954 -0.3681 -0.3031
  298VAL     HA 4601   5.855   3.302   6.169  0.4013  0.7051 -1.2255
  298VAL     HB 4602   6.046   3.482   6.022 -0.7168  0.8367  0.8196
  298VAL   HG11 4603   6.158   3.458   6.221 -1.2086  1.1438 -0.7104
  298VAL   HG12 4604   6.124   3.278   6.238  0.3009  0.1874  0.0576
  298VAL   HG13 4605   6.228   3.349   6.103 -0.8872 -0.8436 -1.6662
  298VAL   HG21 4606   5.980   3.186   6.044 -0.9892 -0.2251 -1.5111
  298VAL   HG22 4607   5.929   3.298   5.916 -0.3387  0.2960  0.6279
  298VAL   HG23 4608   6.112   3.263   5.948  1.9428  0.0641  2.2032
  299THR      N 4609   5.925   3.408   6.395  0.1892  0.0160 -0.0877
  299THR     CA 4610   5.942   3.477   6.524  0.5295  0.7449 -0.2872
  299THR      C 4611   6.031   3.598   6.533  0.6439  0.0315  0.5151
  299THR      O 4612   6.153   3.582   6.530 -0.9564 -0.3308 -0.1917
  299THR     CB 4613   5.977   3.378   6.637  0.2003  0.7509  0.2164
  299THR    OG1 4614   5.890   3.272   6.631  0.0275  0.5271  0.2030
  299THR    CG2 4615   5.970   3.436   6.775 -0.0013 -0.4542  0.2420
  299THR      H 4616   5.944   3.309   6.389 -0.6713 -0.2046  0.4235
  299THR     HA 4617   5.838   3.509   6.534  0.5373  0.9175 -0.7153
  299THR     HB 4618   6.079   3.344   6.617  0.3516 -0.0801  1.9487
  299THR    HG1 4619   5.921   3.217   6.703  0.5167 -0.3186 -0.6195
  299THR   HG21 4620   6.041   3.517   6.784 -1.1257  0.8012 -1.0452
  299THR   HG22 4621   5.866   3.466   6.793 -0.3079 -1.2887 -0.0357
  299THR   HG23 4622   5.987   3.358   6.849  0.8144  0.0327  0.5928
  300ASN      N 4623   5.964   3.713   6.543 -0.0471 -0.0900  0.0254
  300ASN     CA 4624   6.029   3.839   6.560 -0.1106  0.9396  0.0771
  300ASN      C 4625   6.124   3.874   6.442  0.2421 -0.3415 -2.1742
  300ASN      O 4626   6.229   3.930   6.477 -0.3005  0.5557  0.5487
  300ASN     CB 4627   6.084   3.844   6.709 -0.6267  0.6402  0.6448
  300ASN     CG 4628   5.992   3.820   6.819  0.1467 -0.1300  0.1946
  300ASN    OD1 4629   5.870   3.817   6.806 -0.4470 -0.4114  0.1426
  300ASN    ND2 4630   6.039   3.808   6.935 -0.4069 -0.6017 -0.9641
  300ASN      H 4631   5.864   3.708   6.551 -0.1279  1.2263  0.2522
  300ASN     HA 4632   5.943   3.905   6.548 -0.4299  0.8510  1.4670
  300ASN    HB2 4633   6.159   3.765   6.716  0.0366  1.2054  0.2309
  300ASN    HB3 4634   6.124   3.944   6.726 -0.7456  0.7428  0.3420
  300ASN   HD21 4635   5.979   3.796   7.016 -0.8022  0.2998 -1.0899
  300ASN   HD22 4636   6.139   3.812   6.949 -0.4974 -1.9464  1.0165
  301GLN      N 4637   6.076   3.842   6.325 -0.6323  0.1424 -0.1093
  301GLN     CA 4638   6.154   3.863   6.207  0.2096  0.8200  0.9791
  301GLN      C 4639   6.070   3.924   6.088 -0.8148  0.2176 -0.0528
  301GLN      O 4640   5.973   3.866   6.046 -0.0355  0.5455  0.1264
  301GLN     CB 4641   6.219   3.735   6.143 -0.0309 -0.8254 -0.5511
  301GLN     CG 4642   6.317   3.678   6.238 -0.9335  0.1715 -0.8952
  301GLN     CD 4643   6.449   3.747   6.278  0.0400 -0.5894 -0.7694
  301GLN    OE1 4644   6.488   3.846   6.216  0.1091  0.0513  0.4996
  301GLN    NE2 4645   6.529   3.680   6.358  0.2284 -0.2178  0.0700
  301GLN      H 4646   5.988   3.793   6.318 -0.5778 -0.1124  0.6913
  301GLN     HA 4647   6.238   3.924   6.239  0.4152  0.2544  1.5779
  301GLN    HB2 4648   6.142   3.660   6.128 -0.9719 -0.1058  0.3707
  301GLN    HB3 4649   6.266   3.760   6.047 -0.9180  0.9116 -0.6163
  301GLN    HG2 4650   6.268   3.644   6.330 -0.7473 -0.6739 -1.0887
  301GLN    HG3 4651   6.348   3.582   6.197 -0.9841  0.7618 -2.4227
  301GLN   HE21 4652   6.623   3.713   6.377 -0.2193  0.5283  1.2734
  301GLN   HE22 4653   6.488   3.599   6.402 -1.2884 -0.0200 -0.8379
  302SER      N 4654   6.111   4.035   6.033  0.2372 -0.0735 -0.0832
  302SER     CA 4655   6.055   4.101   5.912 -0.0997 -0.3803  0.5044
  302SER      C 4656   6.145   4.074   5.784 -0.0732  0.6961  0.4320
  302SER      O 4657   6.248   4.011   5.796 -0.0638  0.1947 -0.0325
  302SER     CB 4658   6.071   4.254   5.953 -0.4611  0.7250 -0.2249
  302SER     OG 4659   6.028   4.345   5.845 -0.8263 -0.0250 -0.0371
  302SER      H 4660   6.192   4.084   6.068  0.0470  0.3712 -0.2626
  302SER     HA 4661   5.952   4.078   5.884 -0.0743  0.0936 -0.0136
  302SER    HB2 4662   6.012   4.286   6.039 -0.3947  1.1125 -0.3184
  302SER    HB3 4663   6.173   4.277   5.983 -0.2506 -1.0714  0.7104
  302SER     HG 4664   5.933   4.359   5.854 -0.5936  1.5043  0.9477
  303PHE      N 4665   6.106   4.116   5.664  0.1204  0.7453 -0.8830
  303PHE     CA 4666   6.177   4.096   5.539  0.1358 -0.0566  0.8191
  303PHE      C 4667   6.129   4.204   5.441 -0.6081  0.8518 -0.2479
  303PHE      O 4668   6.018   4.254   5.467  0.2819  0.4584 -0.2465
  303PHE     CB 4669   6.159   3.953   5.484 -0.5097  0.2961 -0.2717
  303PHE     CG 4670   6.022   3.924   5.431  0.5986  0.1633 -0.3373
  303PHE    CD1 4671   5.912   3.899   5.517  0.3620 -0.4391 -0.2340
  303PHE    CD2 4672   5.998   3.931   5.297  0.2862 -0.3260  1.2697
  303PHE    CE1 4673   5.784   3.878   5.466 -0.3815  1.8209  0.2682
  303PHE    CE2 4674   5.870   3.905   5.240  0.2453  0.0357  0.1200
  303PHE     CZ 4675   5.768   3.874   5.332  0.4633 -0.8094  0.3585
  303PHE      H 4676   6.023   4.171   5.648 -0.3286  0.4518  0.2603
  303PHE     HA 4677   6.283   4.110   5.561  0.0962  0.0217  0.9657
  303PHE    HB2 4678   6.224   3.933   5.399 -2.0100  1.7637 -1.9204
  303PHE    HB3 4679   6.183   3.886   5.567  0.3957  2.0312  1.0143
  303PHE    HD1 4680   5.928   3.903   5.624 -0.8117  0.4700 -0.0371
  303PHE    HD2 4681   6.079   3.943   5.226 -0.0644 -3.1110  0.1000
  303PHE    HE1 4682   5.695   3.866   5.526 -1.0172  0.7939 -0.7793
  303PHE    HE2 4683   5.844   3.911   5.135 -1.0896 -0.7791  0.3464
  303PHE     HZ 4684   5.667   3.856   5.299  0.0442 -0.2066  1.2230
  304ARG      N 4685   6.211   4.239   5.339 -0.1713 -0.3105  0.1257
  304ARG     CA 4686   6.172   4.349   5.248 -0.5328 -0.0989 -0.0472
  304ARG      C 4687   6.142   4.300   5.103  0.1717 -0.1178 -0.7514
  304ARG      O 4688   6.216   4.216   5.056 -0.4358  0.2643  0.1913
  304ARG     CB 4689   6.282   4.459   5.243 -1.5919 -0.7993 -0.3896
  304ARG     CG 4690   6.428   4.430   5.208  0.2657  0.1235 -0.2827
  304ARG     CD 4691   6.524   4.542   5.235 -0.5204  0.3478  0.2047
  304ARG     NE 4692   6.666   4.504   5.206  0.3152  0.2204  0.9598
  304ARG     CZ 4693   6.779   4.541   5.254  0.2621 -0.1379 -0.1758
  304ARG    NH1 4694   6.789   4.621   5.354  0.0195 -1.1193  0.1755
  304ARG    NH2 4695   6.887   4.506   5.196  0.4748 -0.1661  0.3724
  304ARG      H 4696   6.300   4.195   5.319  0.7859  1.4541  0.0223
  304ARG     HA 4697   6.079   4.393   5.284  0.3334  1.0799  0.9045
  304ARG    HB2 4698   6.249   4.533   5.170  0.9632  0.7285 -0.2310
  304ARG    HB3 4699   6.297   4.499   5.343  1.0587 -1.8708 -0.1808
  304ARG    HG2 4700   6.468   4.343   5.260  0.2957 -0.3657 -1.1057
  304ARG    HG3 4701   6.445   4.392   5.108 -0.1233 -0.8982  0.0204
  304ARG    HD2 4702   6.494   4.632   5.180 -0.9589 -0.6144 -1.2535
  304ARG    HD3 4703   6.509   4.575   5.338 -0.8174  0.2379  0.1978
  304ARG     HE 4704   6.688   4.457   5.119  0.2745 -0.2277  1.1855
  304ARG   HH11 4705   6.877   4.656   5.387  0.1126 -1.5552  0.4019
  304ARG   HH12 4706   6.703   4.664   5.386  0.2840  0.7413 -1.2562
  304ARG   HH21 4707   6.973   4.554   5.215 -0.1250  1.7116 -1.0241
  304ARG   HH22 4708   6.879   4.435   5.124  0.5290 -0.5070  0.6907
  305ILE      N 4709   6.031   4.352   5.052 -0.6505  0.3908  0.2091
  305ILE     CA 4710   5.999   4.343   4.907 -0.4372 -0.0170 -0.3967
  305ILE      C 4711   6.045   4.467   4.839  0.2573 -0.2355  0.1258
  305ILE      O 4712   5.994   4.574   4.866 -0.7503  0.0330 -0.1160
  305ILE     CB 4713   5.853   4.299   4.883 -0.0665 -0.9192  0.7078
  305ILE    CG1 4714   5.748   4.410   4.910 -0.1858  0.5323  0.3442
  305ILE    CG2 4715   5.822   4.175   4.971 -0.1937 -0.4793  0.1866
  305ILE    CD1 4716   5.606   4.387   4.865  0.1036  0.1926  0.3541
  305ILE      H 4717   5.973   4.406   5.115  0.4724  1.2353  0.5851
  305ILE     HA 4718   6.064   4.264   4.867 -0.5851 -0.4364  0.1590
  305ILE     HB 4719   5.840   4.270   4.779 -1.4878  0.0756  0.5400
  305ILE   HG12 4720   5.741   4.424   5.018 -0.9671 -0.8997  0.5276
  305ILE   HG13 4721   5.782   4.503   4.865  0.0820  0.1807 -0.2052
  305ILE   HG21 4722   5.821   4.204   5.075 -0.6317  1.3664 -0.2634
  305ILE   HG22 4723   5.722   4.135   4.952  0.2624 -1.2653 -0.7787
  305ILE   HG23 4724   5.893   4.094   4.953 -0.7164 -1.0095  0.4342
  305ILE   HD11 4725   5.559   4.297   4.904 -0.8289  0.2755 -0.4960
  305ILE   HD12 4726   5.545   4.477   4.872 -0.1959  0.0852 -0.5925
  305ILE   HD13 4727   5.611   4.374   4.757 -0.0591  2.4988 -0.0311
  306THR      N 4728   6.139   4.459   4.748 -0.5938  0.1533  0.5187
  306THR     CA 4729   6.209   4.577   4.688  0.0520  0.5022  0.0025
  306THR      C 4730   6.189   4.588   4.527  0.0418 -0.3808 -0.1664
  306THR      O 4731   6.232   4.507   4.446 -0.6042  1.1824  0.3767
  306THR     CB 4732   6.361   4.581   4.726 -0.3649 -0.3804 -1.3385
  306THR    OG1 4733   6.373   4.592   4.864 -0.2265 -0.5316 -0.0099
  306THR    CG2 4734   6.433   4.697   4.667  0.6385  0.3881 -0.0690
  306THR      H 4735   6.182   4.370   4.727 -0.2437  0.6303 -0.9411
  306THR     HA 4736   6.169   4.668   4.733  0.9983  1.2047 -0.5217
  306THR     HB 4737   6.407   4.485   4.704  0.8035 -0.2830  0.2961
  306THR    HG1 4738   6.456   4.548   4.882  0.5578  0.9240  0.2934
  306THR   HG21 4739   6.381   4.793   4.678 -0.1530 -0.0197 -0.0976
  306THR   HG22 4740   6.536   4.709   4.701  0.9869 -0.4063 -0.7821
  306THR   HG23 4741   6.433   4.689   4.559  0.4283 -0.3932 -0.0183
  307ILE      N 4742   6.123   4.693   4.473 -0.1978  0.4378 -0.3613
  307ILE     CA 4743   6.102   4.726   4.330  0.4756 -0.1028  0.9159
  307ILE      C 4744   6.194   4.826   4.273 -0.0140 -1.0029  0.1679
  307ILE      O 4745   6.245   4.917   4.344 -0.0409  0.0583 -0.4914
  307ILE     CB 4746   5.953   4.775   4.300  1.0995  0.8547 -0.5924
  307ILE    CG1 4747   5.916   4.906   4.379 -0.3712 -0.8657  0.3537
  307ILE    CG2 4748   5.851   4.652   4.339 -0.6045 -0.4275  0.2882
  307ILE    CD1 4749   5.775   4.966   4.360 -0.1734  0.0343  0.5356
  307ILE      H 4750   6.107   4.766   4.541 -0.9904 -0.2365  0.2100
  307ILE     HA 4751   6.115   4.640   4.264  0.1524 -0.1050  0.8477
  307ILE     HB 4752   5.945   4.781   4.192  1.0607  0.9320 -0.5848
  307ILE   HG12 4753   5.929   4.892   4.486 -1.4727  0.5238  0.7275
  307ILE   HG13 4754   5.990   4.983   4.354  0.2737 -2.0131 -1.8874
  307ILE   HG21 4755   5.755   4.676   4.294  0.2116 -0.3462 -1.5711
  307ILE   HG22 4756   5.890   4.558   4.301 -1.6048 -1.0368  0.6810
  307ILE   HG23 4757   5.852   4.642   4.448 -0.8711  1.4909  0.5414
  307ILE   HD11 4758   5.762   5.050   4.427 -0.7084  1.1523 -0.8784
  307ILE   HD12 4759   5.765   5.002   4.258  1.2618 -0.5596  0.1434
  307ILE   HD13 4760   5.691   4.906   4.395 -1.0842  1.2518  0.5668
  308LEU      N 4761   6.220   4.830   4.140  0.2510  0.6276 -0.4354
  308LEU     CA 4762   6.281   4.932   4.061 -0.5266  1.0225 -0.5507
  308LEU      C 4763   6.185   5.039   4.017 -0.2580  0.2110  0.2577
  308LEU      O 4764   6.069   5.013   3.999 -0.5511 -0.3516  0.4153
  308LEU     CB 4765   6.359   4.870   3.943  0.4703 -0.2304  0.4707
  308LEU     CG 4766   6.446   4.744   3.957  0.6815  0.0326  0.3729
  308LEU    CD1 4767   6.505   4.708   3.818  0.7481 -1.1734 -1.3025
  308LEU    CD2 4768   6.562   4.768   4.047 -0.8224 -1.0426 -0.0124
  308LEU      H 4769   6.176   4.756   4.088 -0.1874  0.6460 -0.1039
  308LEU     HA 4770   6.362   4.978   4.118 -0.1464  0.9036 -0.9883
  308LEU    HB2 4771   6.277   4.840   3.877  0.6753 -0.5929  0.3773
  308LEU    HB3 4772   6.423   4.947   3.900 -0.1045 -0.1965 -0.3881
  308LEU     HG 4773   6.391   4.661   4.002  0.3368 -0.0724 -0.2116
  308LEU   HD11 4774   6.418   4.689   3.754 -1.8241  0.9617  1.0103
  308LEU   HD12 4775   6.560   4.794   3.782  1.0770 -0.6886  0.2444
  308LEU   HD13 4776   6.567   4.619   3.823  0.8265 -1.0801  0.6710
  308LEU   HD21 4777   6.530   4.801   4.146 -0.4708  0.1284 -0.2543
  308LEU   HD22 4778   6.629   4.683   4.058 -0.8093 -0.8728  1.9358
  308LEU   HD23 4779   6.610   4.858   4.008  0.3257 -0.9923  1.3281
  309PRO      N 4780   6.234   5.152   3.968  0.0595 -0.9359  0.6303
  309PRO     CA 4781   6.163   5.259   3.883 -0.0533  1.5901 -0.1640
  309PRO      C 4782   6.104   5.193   3.761  0.9220 -0.2895 -0.3477
  309PRO      O 4783   5.993   5.239   3.716 -0.3896 -0.3560  0.3517
  309PRO     CB 4784   6.268   5.359   3.848  0.1271 -0.0549  0.1280
  309PRO     CG 4785   6.371   5.344   3.950 -0.4992 -0.4866  0.2060
  309PRO     CD 4786   6.369   5.205   3.987  0.3282  1.2642 -0.0642
  309PRO     HA 4787   6.086   5.305   3.944 -0.1386 -0.5659  1.6100
  309PRO    HB2 4788   6.314   5.334   3.753  0.8010 -0.3416  0.5155
  309PRO    HB3 4789   6.236   5.463   3.845  1.0098  0.2657  0.7882
  309PRO    HG2 4790   6.466   5.386   3.917 -1.0150  0.2029 -0.4648
  309PRO    HG3 4791   6.343   5.398   4.040 -1.0050 -0.3839 -0.0100
  309PRO    HD2 4792   6.420   5.179   4.079 -1.5088 -1.1895  0.4555
  309PRO    HD3 4793   6.435   5.154   3.917  0.7661 -0.7509  1.6294
  310GLN      N 4794   6.170   5.096   3.705 -0.7220  1.0031  1.0674
  310GLN     CA 4795   6.107   5.022   3.593  0.2349  0.7276  0.0781
  310GLN      C 4796   5.961   4.970   3.617  0.2966  0.0940 -0.3518
  310GLN      O 4797   5.873   4.962   3.534 -0.3655 -0.4824  0.4739
  310GLN     CB 4798   6.200   4.905   3.538  0.2209 -0.1606 -1.3401
  310GLN     CG 4799   6.317   4.947   3.451  0.2720  0.2569 -0.2430
  310GLN     CD 4800   6.453   4.965   3.526 -0.4294 -0.3699 -0.3033
  310GLN    OE1 4801   6.447   5.016   3.640  0.1575  0.5169 -0.6569
  310GLN    NE2 4802   6.568   4.933   3.468  0.6026  0.5018 -0.5330
  310GLN      H 4803   6.255   5.056   3.741 -1.2038 -0.5284  0.6536
  310GLN     HA 4804   6.100   5.096   3.513 -0.7842  0.6053  0.0236
  310GLN    HB2 4805   6.225   4.838   3.621  0.1373  0.6319 -0.6470
  310GLN    HB3 4806   6.141   4.836   3.478 -0.2954 -1.0900  0.1051
  310GLN    HG2 4807   6.323   4.874   3.371 -0.2246 -0.9849  0.7688
  310GLN    HG3 4808   6.299   5.043   3.402 -0.3636  0.5493  0.5109
  310GLN   HE21 4809   6.651   4.942   3.525  0.1238 -0.4093  0.3813
  310GLN   HE22 4810   6.559   4.905   3.371 -0.1498 -1.3400 -0.0314
  311GLN      N 4811   5.930   4.930   3.741 -0.2150 -0.0952 -0.5286
  311GLN     CA 4812   5.789   4.887   3.771 -0.4257  0.2320 -0.0373
  311GLN      C 4813   5.703   5.014   3.797  0.8050  0.5094  0.7346
  311GLN      O 4814   5.581   5.001   3.766 -0.2918 -0.4339 -0.3363
  311GLN     CB 4815   5.773   4.796   3.891  0.0631 -0.4010  0.1666
  311GLN     CG 4816   5.819   4.650   3.877 -0.9444 -0.3030  0.6890
  311GLN     CD 4817   5.972   4.640   3.865  0.5064 -0.1126  0.7677
  311GLN    OE1 4818   6.042   4.686   3.950  0.3579 -0.6184 -0.1430
  311GLN    NE2 4819   6.028   4.578   3.762 -0.2056  0.2873  0.0976
  311GLN      H 4820   5.993   4.954   3.816 -0.0119 -0.5206 -0.5589
  311GLN     HA 4821   5.756   4.829   3.685  2.5275 -1.5424 -0.2495
  311GLN    HB2 4822   5.824   4.835   3.980  0.0232 -0.6335  0.2932
  311GLN    HB3 4823   5.666   4.794   3.909  0.0169  0.8144  0.2139
  311GLN    HG2 4824   5.792   4.589   3.962 -1.8110 -1.0401 -0.0715
  311GLN    HG3 4825   5.771   4.602   3.791  1.1985 -0.6333 -0.4656
  311GLN   HE21 4826   6.129   4.574   3.758 -0.2069 -1.6114 -0.1265
  311GLN   HE22 4827   5.970   4.533   3.693  0.1122  1.3840 -0.9516
  312TYR      N 4828   5.756   5.127   3.829 -0.3816 -0.8261 -0.5552
  312TYR     CA 4829   5.669   5.247   3.862 -0.0860  1.3857  0.2455
  312TYR      C 4830   5.667   5.362   3.764  0.2758 -0.3413  0.3601
  312TYR      O 4831   5.577   5.446   3.767 -0.0365  0.4735  0.4394
  312TYR     CB 4832   5.695   5.287   3.998 -0.4049  0.2306 -1.0122
  312TYR     CG 4833   5.825   5.353   4.038 -0.3749 -0.8732 -0.0985
  312TYR    CD1 4834   5.841   5.495   4.003 -0.2035 -0.1144  0.7372
  312TYR    CD2 4835   5.912   5.298   4.128 -0.9355  0.2273 -0.4363
  312TYR    CE1 4836   5.951   5.566   4.042 -0.5821  0.0040 -0.0034
  312TYR    CE2 4837   6.024   5.377   4.176  0.4868  0.0270 -0.1588
  312TYR     CZ 4838   6.040   5.508   4.137 -0.7924 -0.7065  0.7175
  312TYR     OH 4839   6.156   5.573   4.168  0.4420 -0.0152  0.7503
  312TYR      H 4840   5.857   5.130   3.835 -0.4271 -0.3429  0.1589
  312TYR     HA 4841   5.566   5.213   3.859  0.5108 -0.8167 -1.7803
  312TYR    HB2 4842   5.617   5.351   4.038  0.3631 -0.3472  1.8794
  312TYR    HB3 4843   5.685   5.201   4.065  0.7265 -0.0011 -1.1060
  312TYR    HD1 4844   5.762   5.546   3.950 -0.0818  0.6642  1.2636
  312TYR    HD2 4845   5.898   5.195   4.155  1.2149 -0.2239 -0.7069
  312TYR    HE1 4846   5.978   5.665   4.009  0.0208 -0.3496 -0.6276
  312TYR    HE2 4847   6.099   5.327   4.236 -0.7864 -0.7687  0.8775
  312TYR     HH 4848   6.210   5.507   4.210  1.3920 -0.4045 -0.8949
  313LEU      N 4849   5.762   5.369   3.675  0.0704  0.4245  0.2365
  313LEU     CA 4850   5.755   5.457   3.552  0.1337 -0.1296 -0.2903
  313LEU      C 4851   5.719   5.371   3.430 -0.6294 -0.5001 -0.6570
  313LEU      O 4852   5.801   5.293   3.376 -0.9171  0.0815 -0.1449
  313LEU     CB 4853   5.889   5.533   3.531  0.0410  0.7776  0.4662
  313LEU     CG 4854   5.923   5.647   3.631  0.4531  0.1697  0.2062
  313LEU    CD1 4855   6.056   5.703   3.610 -0.7854 -0.3269 -0.3546
  313LEU    CD2 4856   5.812   5.757   3.631 -0.7736  0.3997  0.5215
  313LEU      H 4857   5.841   5.306   3.682  1.5422  2.0565 -0.2786
  313LEU     HA 4858   5.674   5.527   3.571  0.4438  0.0850  0.2662
  313LEU    HB2 4859   5.969   5.460   3.539  0.3498  1.1212  0.5853
  313LEU    HB3 4860   5.876   5.579   3.433 -0.0189  0.7948  0.4819
  313LEU     HG 4861   5.920   5.593   3.726 -0.6259 -0.0744  0.0633
  313LEU   HD11 4862   6.130   5.625   3.628 -0.2440  0.5386  1.8551
  313LEU   HD12 4863   6.067   5.738   3.508  0.3524  1.2823  0.2366
  313LEU   HD13 4864   6.089   5.781   3.679  1.0664 -0.1123 -1.3505
  313LEU   HD21 4865   5.859   5.847   3.671  1.7002  0.2637 -1.5987
  313LEU   HD22 4866   5.783   5.777   3.528 -0.9132 -0.7939  0.3006
  313LEU   HD23 4867   5.727   5.716   3.685 -0.7851 -0.1407  0.1031
  314ARG      N 4868   5.587   5.378   3.395 -0.5910  0.0329  0.2283
  314ARG     CA 4869   5.518   5.275   3.313 -0.4608 -0.1373  0.5076
  314ARG      C 4870   5.493   5.322   3.175 -0.0874 -0.6384  0.0991
  314ARG      O 4871   5.439   5.439   3.162  0.4496  1.1176  0.3851
  314ARG     CB 4872   5.385   5.231   3.374  0.1734  0.3471 -0.2497
  314ARG     CG 4873   5.403   5.204   3.523  0.2612  0.2567 -0.3631
  314ARG     CD 4874   5.284   5.146   3.608 -0.5295 -0.1182  0.1423
  314ARG     NE 4875   5.238   5.022   3.547  0.5702  0.5832 -0.5868
  314ARG     CZ 4876   5.278   4.900   3.556  0.1786  0.7721  0.1683
  314ARG    NH1 4877   5.196   4.808   3.507 -0.4833 -0.4589 -0.3832
  314ARG    NH2 4878   5.384   4.853   3.622 -1.0092 -0.5426  0.1440
  314ARG      H 4879   5.526   5.446   3.437  0.3399  0.3503  1.1466
  314ARG     HA 4880   5.584   5.188   3.315  0.4397  0.3464 -1.7260
  314ARG    HB2 4881   5.319   5.318   3.377 -0.0991  0.1859 -1.1919
  314ARG    HB3 4882   5.349   5.147   3.315  0.7212  0.5931 -0.9632
  314ARG    HG2 4883   5.491   5.141   3.534  0.5213  0.7227  0.4590
  314ARG    HG3 4884   5.435   5.299   3.566  0.4395 -0.6739  1.8645
  314ARG    HD2 4885   5.323   5.127   3.708  0.1585 -0.1091 -0.1147
  314ARG    HD3 4886   5.203   5.219   3.614 -0.8709 -0.4264 -0.5534
  314ARG     HE 4887   5.139   5.022   3.525  0.2843  0.3821  0.5411
  314ARG   HH11 4888   5.226   4.712   3.518  0.0695 -0.2808 -0.2408
  314ARG   HH12 4889   5.115   4.841   3.458  0.3674  1.6255 -0.5893
  314ARG   HH21 4890   5.408   4.756   3.615 -0.5153 -0.3727 -1.0697
  314ARG   HH22 4891   5.443   4.919   3.671 -0.8397  0.2418 -1.0341
  315PRO      N 4892   5.505   5.243   3.070 -0.4194 -0.3847 -0.1352
  315PRO     CA 4893   5.509   5.298   2.936  0.2738  0.0639 -0.2874
  315PRO      C 4894   5.377   5.345   2.879 -0.0737 -0.7596  0.1913
  315PRO      O 4895   5.282   5.269   2.890 -0.5761 -0.0550  0.1169
  315PRO     CB 4896   5.560   5.181   2.850  0.9648 -0.4286 -0.1624
  315PRO     CG 4897   5.530   5.055   2.925  0.7626  0.5135  0.1701
  315PRO     CD 4898   5.535   5.103   3.066  0.6644  0.0412 -0.2815
  315PRO     HA 4899   5.590   5.371   2.926  0.2749  0.2050  0.6456
  315PRO    HB2 4900   5.511   5.179   2.753 -0.2326  0.2355  0.3826
  315PRO    HB3 4901   5.669   5.188   2.848  0.9919 -0.8599 -0.8147
  315PRO    HG2 4902   5.427   5.022   2.917  1.3397 -1.5461  0.2106
  315PRO    HG3 4903   5.604   4.979   2.902  0.3884 -0.3343  1.5640
  315PRO    HD2 4904   5.458   5.044   3.116 -0.2054  0.9558 -0.4882
  315PRO    HD3 4905   5.629   5.071   3.113  0.7952  0.8446  0.0342
  316VAL      N 4906   5.376   5.456   2.803  0.8311 -0.2321  0.3288
  316VAL     CA 4907   5.256   5.521   2.741  0.1523  0.0254 -0.2145
  316VAL      C 4908   5.282   5.552   2.590 -0.3066  0.1268 -0.5429
  316VAL      O 4909   5.392   5.599   2.552 -0.1274 -0.7760 -1.0212
  316VAL     CB 4910   5.213   5.648   2.823  0.2641 -0.3209  0.1550
  316VAL    CG1 4911   5.158   5.613   2.956  0.7685  0.7755 -1.3570
  316VAL    CG2 4912   5.104   5.717   2.736 -0.0691 -0.5114  0.0551
  316VAL      H 4913   5.452   5.521   2.821  1.2250 -0.7633  0.6173
  316VAL     HA 4914   5.177   5.446   2.748  0.3520 -0.4236 -1.9212
  316VAL     HB 4915   5.289   5.725   2.834 -1.1209  1.0261  0.8949
  316VAL   HG11 4916   5.099   5.695   2.997  0.0879 -0.5112  0.5179
  316VAL   HG12 4917   5.090   5.529   2.941  0.1983  0.8800  0.2337
  316VAL   HG13 4918   5.239   5.579   3.021  0.0493 -0.1264 -0.8790
  316VAL   HG21 4919   5.148   5.760   2.646  1.3956 -1.0916  0.4274
  316VAL   HG22 4920   5.016   5.653   2.729 -0.0677 -0.5509  0.3795
  316VAL   HG23 4921   5.064   5.805   2.786  1.0282  0.0035  0.0833
  317GLU      N 4922   5.180   5.522   2.510 -0.3190 -0.3943  0.6544
  317GLU     CA 4923   5.175   5.530   2.361 -0.2521  0.4385 -0.9168
  317GLU      C 4924   5.085   5.641   2.315  0.6849 -0.7724 -0.1475
  317GLU      O 4925   5.055   5.656   2.197  0.9156  0.0814 -0.0844
  317GLU     CB 4926   5.135   5.395   2.304 -0.2661 -0.4186 -0.0953
  317GLU     CG 4927   5.237   5.289   2.328 -0.0410 -0.2077  0.4177
  317GLU     CD 4928   5.187   5.151   2.273 -0.5722 -0.4130  0.4061
  317GLU    OE1 4929   5.097   5.090   2.335 -0.2108  0.7316 -0.1395
  317GLU    OE2 4930   5.244   5.105   2.170  0.2442 -0.4346  0.1581
  317GLU      H 4931   5.097   5.476   2.546 -0.7601  0.4790  0.8058
  317GLU     HA 4932   5.279   5.549   2.333  0.6128 -1.7881  0.2574
  317GLU    HB2 4933   5.038   5.362   2.340 -0.7056  1.0284  0.2122
  317GLU    HB3 4934   5.119   5.414   2.198 -1.1988  0.3485  0.1576
  317GLU    HG2 4935   5.330   5.320   2.280 -0.3224 -0.6049 -0.4258
  317GLU    HG3 4936   5.271   5.279   2.431  0.8710  0.7536  0.2429
  318ASP      N 4937   5.041   5.736   2.406  0.1084 -0.1927 -0.4913
  318ASP     CA 4938   4.968   5.856   2.374 -0.8849 -0.0665  1.0505
  318ASP      C 4939   5.024   5.935   2.256 -0.5509 -0.6224 -0.2070
  318ASP      O 4940   5.137   5.984   2.262  0.1580 -0.1911 -0.6066
  318ASP     CB 4941   4.954   5.936   2.497  0.3492 -1.3156 -0.8980
  318ASP     CG 4942   4.874   6.064   2.487 -0.2419  0.2822 -0.0549
  318ASP    OD1 4943   4.865   6.137   2.592  0.0669  0.1076 -0.1987
  318ASP    OD2 4944   4.812   6.087   2.382  0.3267 -0.8004 -0.4597
  318ASP      H 4945   5.061   5.713   2.502  0.5371  1.1460 -0.2288
  318ASP     HA 4946   4.879   5.813   2.328  0.6492 -1.0151 -1.4681
  318ASP    HB2 4947   4.902   5.873   2.569  0.1822 -1.8243 -1.4435
  318ASP    HB3 4948   5.049   5.969   2.540 -0.8209 -0.1010  1.0663
  319VAL      N 4949   4.941   5.949   2.152 -0.0859 -0.3264 -0.1393
  319VAL     CA 4950   4.977   6.011   2.018  0.6895  0.0301  0.7851
  319VAL      C 4951   5.025   6.156   2.024  0.5602  0.2272  0.6822
  319VAL      O 4952   5.103   6.201   1.940 -0.0260 -0.0546 -0.8341
  319VAL     CB 4953   4.866   5.998   1.919  0.1380  0.7174  0.7788
  319VAL    CG1 4954   4.907   6.022   1.774 -0.0735  0.1576  0.1758
  319VAL    CG2 4955   4.810   5.855   1.925 -0.1205  1.2356 -0.2367
  319VAL      H 4956   4.854   5.900   2.162 -0.1146 -0.8060 -2.0461
  319VAL     HA 4957   5.061   5.952   1.980  0.3415  0.0749 -0.1013
  319VAL     HB 4958   4.785   6.065   1.947 -0.4670  0.4946 -0.2841
  319VAL   HG11 4959   4.828   5.990   1.706 -0.5055 -0.5953  0.9890
  319VAL   HG12 4960   4.932   6.126   1.757 -0.0935  0.0982 -0.2360
  319VAL   HG13 4961   5.000   5.968   1.758  0.7856  1.4839  0.3919
  319VAL   HG21 4962   4.884   5.781   1.897 -1.6244 -0.3230 -0.4608
  319VAL   HG22 4963   4.762   5.824   2.018 -0.0789 -0.7396 -0.7939
  319VAL   HG23 4964   4.728   5.845   1.854 -0.2169 -0.4644  0.0529
  320ALA      N 4965   4.996   6.224   2.139 -0.4553  0.4303  0.2834
  320ALA     CA 4966   5.049   6.346   2.186  0.0099  0.4677  0.5056
  320ALA      C 4967   5.198   6.343   2.206 -0.7973 -0.4946  0.1703
  320ALA      O 4968   5.268   6.447   2.189  0.1229 -0.2403  0.8357
  320ALA     CB 4969   4.978   6.384   2.318 -0.0929  0.0621  0.2067
  320ALA      H 4970   4.931   6.176   2.200 -0.1634 -0.7219 -0.2574
  320ALA     HA 4971   5.036   6.427   2.114  1.4216 -0.0838 -0.4792
  320ALA    HB1 4972   4.980   6.296   2.381 -0.1484 -0.3758 -0.3890
  320ALA    HB2 4973   5.034   6.462   2.370  0.3844 -0.7360  0.9350
  320ALA    HB3 4974   4.877   6.419   2.296 -0.2654 -0.8286 -0.5226
  321THR      N 4975   5.261   6.225   2.238  0.3878 -0.8130  0.0955
  321THR     CA 4976   5.405   6.218   2.262 -0.0866  0.0836 -0.3445
  321THR      C 4977   5.477   6.090   2.222  0.2465 -0.7930 -0.0454
  321THR      O 4978   5.592   6.081   2.246 -0.2063 -0.2082  1.0181
  321THR     CB 4979   5.432   6.263   2.412  0.3093  0.8651 -0.5238
  321THR    OG1 4980   5.339   6.204   2.505 -0.4568 -0.3137 -0.5354
  321THR    CG2 4981   5.425   6.409   2.448 -0.5877  0.4635  0.7370
  321THR      H 4982   5.210   6.140   2.256  0.0135 -1.1387 -1.9377
  321THR     HA 4983   5.454   6.298   2.206 -0.4001  0.0280 -0.6981
  321THR     HB 4984   5.536   6.243   2.440 -0.1245  0.9365  1.4913
  321THR    HG1 4985   5.358   6.110   2.496  1.1894 -0.0478 -0.4209
  321THR   HG21 4986   5.328   6.452   2.428 -0.4737  0.7066  0.6993
  321THR   HG22 4987   5.463   6.424   2.549  0.3413  1.0991  0.3278
  321THR   HG23 4988   5.491   6.463   2.379  1.1732 -0.7536  1.3274
  322SER      N 4989   5.414   5.998   2.159  0.2788  0.5625 -0.2248
  322SER     CA 4990   5.447   5.854   2.114 -0.0387 -0.9132 -0.3341
  322SER      C 4991   5.559   5.852   2.012  0.1979  0.7419  0.9058
  322SER      O 4992   5.575   5.743   1.946 -0.6660 -0.4415 -0.0209
  322SER     CB 4993   5.323   5.786   2.069  0.7689  0.7511 -0.0251
  322SER     OG 4994   5.282   5.837   1.945 -0.0284  0.2219 -0.3084
  322SER      H 4995   5.315   6.012   2.148  0.0776 -1.0219 -1.0708
  322SER     HA 4996   5.484   5.794   2.197  0.6453 -0.6436 -0.4367
  322SER    HB2 4997   5.334   5.678   2.061  0.4605  0.7710 -0.8572
  322SER    HB3 4998   5.240   5.809   2.135 -0.3172  0.2746 -1.1506
  322SER     HG 4999   5.210   5.780   1.917 -0.4195  0.6361 -0.1744
  323GLN      N 5000   5.623   5.964   1.981 -0.4189  0.0091  0.0998
  323GLN     CA 5001   5.751   5.964   1.909 -0.2995 -0.1493 -0.1695
  323GLN      C 5002   5.872   5.930   2.002  0.3858 -0.6023  0.9946
  323GLN      O 5003   5.973   5.878   1.954 -0.5690 -0.2197  0.3248
  323GLN     CB 5004   5.775   6.105   1.832  0.7045  1.0527  0.0135
  323GLN     CG 5005   5.668   6.152   1.734  0.4682  0.5896  0.1666
  323GLN     CD 5006   5.722   6.128   1.594  0.0247  0.2387  0.5291
  323GLN    OE1 5007   5.776   6.217   1.528  0.3796  0.1083 -0.2363
  323GLN    NE2 5008   5.704   6.013   1.535  0.3596 -0.3323  0.1497
  323GLN      H 5009   5.610   6.046   2.039  0.2259  0.5733 -0.5067
  323GLN     HA 5010   5.756   5.882   1.838  0.8747  0.6197 -1.0573
  323GLN    HB2 5011   5.788   6.180   1.910  1.3284 -0.5713  1.6179
  323GLN    HB3 5012   5.871   6.095   1.781  0.3992  0.2329 -0.4514
  323GLN    HG2 5013   5.574   6.098   1.747  0.8359 -0.2857 -0.6446
  323GLN    HG3 5014   5.643   6.257   1.748  0.1158  0.5198  0.0881
  323GLN   HE21 5015   5.728   6.014   1.437  1.7813 -0.5997  0.4432
  323GLN   HE22 5016   5.637   5.951   1.578 -0.9093  0.7699 -0.1326
  324ASP      N 5017   5.861   5.953   2.131 -0.7803 -0.0642 -0.3485
  324ASP     CA 5018   5.962   5.929   2.236  0.3449  0.4855  0.3449
  324ASP      C 5019   5.915   5.811   2.319  0.1777 -0.9010  0.1945
  324ASP      O 5020   5.807   5.759   2.301  0.0782  0.4467 -0.7400
  324ASP     CB 5021   5.998   6.056   2.308  0.6411 -0.3818  0.1154
  324ASP     CG 5022   6.042   6.161   2.209 -0.0732 -0.8767  0.5002
  324ASP    OD1 5023   5.999   6.277   2.209  0.0118  0.1262 -0.4042
  324ASP    OD2 5024   6.135   6.134   2.132 -0.0794  0.3372  0.4907
  324ASP      H 5025   5.774   5.984   2.170 -0.2325  0.9439  0.1510
  324ASP     HA 5026   6.055   5.895   2.190 -0.3656  0.3460 -1.1039
  324ASP    HB2 5027   5.912   6.089   2.367  0.2780  0.1327 -0.6677
  324ASP    HB3 5028   6.082   6.037   2.375  1.0716  1.0301  0.0401
  325ASP      N 5029   6.003   5.769   2.410  0.2138  0.6133 -1.1550
  325ASP     CA 5030   5.960   5.681   2.527 -0.8574 -0.0394  0.8724
  325ASP      C 5031   5.889   5.769   2.631  0.1684 -0.1420 -0.4763
  325ASP      O 5032   5.951   5.868   2.673 -0.2536 -0.0665 -0.4113
  325ASP     CB 5033   6.082   5.618   2.592 -0.6363  0.4051  0.1479
  325ASP     CG 5034   6.161   5.534   2.491 -0.1130  0.2168 -0.9994
  325ASP    OD1 5035   6.114   5.507   2.380 -0.4648  0.5607  0.1911
  325ASP    OD2 5036   6.262   5.478   2.537  0.8716 -0.1572  0.0588
  325ASP      H 5037   6.087   5.822   2.430  0.3157  0.0775 -0.0287
  325ASP     HA 5038   5.894   5.603   2.489  0.1920 -0.2936 -0.5943
  325ASP    HB2 5039   6.154   5.684   2.640  0.5111 -1.5408  1.3707
  325ASP    HB3 5040   6.051   5.546   2.668  0.1327 -0.1395 -0.0271
  326CYS      N 5041   5.767   5.734   2.679 -0.0406 -0.3751  0.2273
  326CYS     CA 5042   5.683   5.822   2.767 -0.0567 -0.3147  1.1982
  326CYS      C 5043   5.625   5.745   2.886 -0.3956  0.6204 -0.2414
  326CYS      O 5044   5.600   5.622   2.871  0.4048  0.0257 -0.2479
  326CYS     CB 5045   5.580   5.899   2.686  0.1399  0.8165 -0.5830
  326CYS     SG 5046   5.652   6.009   2.563 -0.0389  0.0908 -0.1344
  326CYS      H 5047   5.741   5.637   2.672  0.6398 -0.6220  0.8067
  326CYS     HA 5048   5.744   5.905   2.802  0.1247  0.2396 -0.2725
  326CYS    HB2 5049   5.512   5.829   2.638  1.4033 -0.4816 -0.6206
  326CYS    HB3 5050   5.530   5.959   2.762  0.8780  0.3330  0.3188
  327TYR      N 5051   5.607   5.801   3.009  0.0388  0.0281  0.8077
  327TYR     CA 5052   5.569   5.728   3.128  1.1408 -0.3397 -0.5205
  327TYR      C 5053   5.471   5.799   3.227  0.2839 -0.3526  0.4236
  327TYR      O 5054   5.474   5.921   3.240 -0.9486  0.0889  0.3956
  327TYR     CB 5055   5.694   5.701   3.206 -0.0612 -0.2228  0.4365
  327TYR     CG 5056   5.813   5.640   3.133  0.7142  0.0401 -0.0780
  327TYR    CD1 5057   5.896   5.727   3.057  0.1221  0.7809 -0.0711
  327TYR    CD2 5058   5.832   5.504   3.133  0.5792  0.4196  0.1336
  327TYR    CE1 5059   6.008   5.665   2.990 -0.0224 -0.7025 -0.0845
  327TYR    CE2 5060   5.937   5.445   3.065 -0.5455  0.4277 -0.6817
  327TYR     CZ 5061   6.032   5.526   2.996  0.6146  0.1731  0.3586
  327TYR     OH 5062   6.148   5.477   2.939  1.0026  0.4467 -0.1461
  327TYR      H 5063   5.649   5.893   3.017 -0.2559  0.1091  1.6231
  327TYR     HA 5064   5.533   5.629   3.102  1.6813 -0.9361  0.8102
  327TYR    HB2 5065   5.724   5.791   3.259 -0.3188 -0.1919  0.5324
  327TYR    HB3 5066   5.671   5.630   3.285  1.4601  0.6197  1.7587
  327TYR    HD1 5067   5.879   5.834   3.062 -0.0988  0.7280  0.3327
  327TYR    HD2 5068   5.772   5.428   3.181  0.7048 -0.4456 -0.9995
  327TYR    HE1 5069   6.084   5.726   2.943 -0.3791 -0.6501 -0.6104
  327TYR    HE2 5070   5.953   5.338   3.062 -0.8390  0.3731 -0.3393
  327TYR     HH 5071   6.219   5.523   2.982 -0.4835  1.8399  1.0357
  328LYS      N 5072   5.378   5.722   3.287 -0.4972 -0.6277  0.4963
  328LYS     CA 5073   5.303   5.775   3.400 -0.5933  0.0627 -0.3384
  328LYS      C 5074   5.368   5.739   3.535  0.1147  0.2355 -0.0256
  328LYS      O 5075   5.397   5.621   3.557 -0.4844 -0.2548  0.0136
  328LYS     CB 5076   5.161   5.721   3.399 -0.2970 -0.1323  0.6944
  328LYS     CG 5077   5.056   5.784   3.483  0.1442 -0.2305 -0.2439
  328LYS     CD 5078   4.913   5.765   3.428  0.3079 -0.4487  0.0043
  328LYS     CE 5079   4.882   5.884   3.340  0.2196  0.2382 -0.6482
  328LYS     NZ 5080   4.735   5.883   3.310 -0.7023  0.3102  0.3919
  328LYS      H 5081   5.371   5.624   3.266  0.2666 -0.4640 -0.7334
  328LYS     HA 5082   5.292   5.883   3.394 -0.3530  0.2239  1.1550
  328LYS    HB2 5083   5.128   5.723   3.295  0.3497  2.1013  0.4295
  328LYS    HB3 5084   5.166   5.618   3.436  0.4470 -0.8345 -1.1016
  328LYS    HG2 5085   5.053   5.738   3.581  0.0165 -0.6384 -0.4375
  328LYS    HG3 5086   5.065   5.892   3.500 -0.7710 -0.2695  0.6240
  328LYS    HD2 5087   4.894   5.675   3.370  1.0357 -0.1627 -0.7143
  328LYS    HD3 5088   4.844   5.783   3.511 -0.4769 -2.1117 -0.2126
  328LYS    HE2 5089   4.909   5.979   3.385  0.9504  0.0939 -0.7584
  328LYS    HE3 5090   4.938   5.871   3.248  0.6856 -1.8357 -0.1733
  328LYS    HZ1 5091   4.700   5.788   3.306  0.8423 -0.2925 -0.8631
  328LYS    HZ2 5092   4.688   5.919   3.392 -0.2108  2.0412 -0.0017
  328LYS    HZ3 5093   4.705   5.945   3.237 -0.2527  0.6226  0.4651
  329PHE      N 5094   5.390   5.835   3.628 -0.5225 -0.3088  0.1319
  329PHE     CA 5095   5.436   5.812   3.765 -0.2596  0.1950  0.2897
  329PHE      C 5096   5.321   5.745   3.843  0.2960 -0.3624 -0.3311
  329PHE      O 5097   5.233   5.812   3.899 -0.7630 -0.4163 -0.1321
  329PHE     CB 5098   5.492   5.944   3.827 -0.2007 -0.7689  0.1057
  329PHE     CG 5099   5.535   5.927   3.970  0.1663 -0.5934  0.0208
  329PHE    CD1 5100   5.662   5.875   4.003 -0.4821  0.4982 -0.0828
  329PHE    CD2 5101   5.446   5.958   4.073 -0.2736 -0.3334  0.4405
  329PHE    CE1 5102   5.701   5.861   4.134 -0.1514  0.5464 -0.4405
  329PHE    CE2 5103   5.483   5.935   4.202 -1.2721  0.4096 -0.2741
  329PHE     CZ 5104   5.610   5.886   4.240 -0.7987  0.0569  1.0188
  329PHE      H 5105   5.358   5.926   3.598  0.4461 -0.3520 -1.2145
  329PHE     HA 5106   5.523   5.746   3.762 -0.2154  0.2471  0.3996
  329PHE    HB2 5107   5.581   5.980   3.776 -0.9300 -0.0327 -0.7342
  329PHE    HB3 5108   5.407   6.012   3.822  0.9403  0.7511 -0.0289
  329PHE    HD1 5109   5.737   5.865   3.926  0.2781  0.5288  0.6287
  329PHE    HD2 5110   5.347   5.986   4.042  0.3536 -0.3391 -2.0272
  329PHE    HE1 5111   5.802   5.828   4.152 -0.3065 -0.0243 -0.5647
  329PHE    HE2 5112   5.401   5.944   4.271 -1.1694  0.3842 -0.1484
  329PHE     HZ 5113   5.632   5.868   4.344  0.8842  2.1821  1.1709
  330ALA      N 5114   5.329   5.615   3.852 -0.1945  0.4375  0.5018
  330ALA     CA 5115   5.222   5.522   3.889 -0.8481  0.1554 -0.8109
  330ALA      C 5116   5.214   5.491   4.033  0.3520  0.3529 -0.5518
  330ALA      O 5117   5.177   5.385   4.078 -1.3002  1.0018  0.0512
  330ALA     CB 5118   5.255   5.397   3.808 -0.1433 -0.6499  0.5519
  330ALA      H 5119   5.415   5.575   3.819 -0.0824  0.3125  0.9285
  330ALA     HA 5120   5.125   5.559   3.856 -2.0102 -1.5057  0.4101
  330ALA    HB1 5121   5.297   5.425   3.711  0.1282  1.0515  1.1051
  330ALA    HB2 5122   5.318   5.324   3.859  0.3456 -1.1374 -0.6669
  330ALA    HB3 5123   5.164   5.342   3.785  0.1592 -0.5468 -1.1806
  331ILE      N 5124   5.238   5.595   4.116  0.1741  0.0621 -0.7085
  331ILE     CA 5125   5.215   5.595   4.266  0.3032 -0.3395 -0.4527
  331ILE      C 5126   5.123   5.719   4.293 -0.0011  0.4203 -0.2713
  331ILE      O 5127   5.153   5.825   4.243  0.5232 -0.3318  0.1720
  331ILE     CB 5128   5.356   5.615   4.330  0.0160 -0.0892 -1.0256
  331ILE    CG1 5129   5.439   5.485   4.321 -0.3557 -0.0203 -0.1565
  331ILE    CG2 5130   5.336   5.649   4.477 -1.0083  0.4356  0.6874
  331ILE    CD1 5131   5.595   5.493   4.328 -0.1286 -0.5361  0.0329
  331ILE      H 5132   5.258   5.683   4.071  0.8495  0.2455 -0.0924
  331ILE     HA 5133   5.174   5.506   4.314 -0.5268 -0.3563 -1.1383
  331ILE     HB 5134   5.412   5.694   4.279  1.2264 -0.4147 -0.2852
  331ILE   HG12 5135   5.405   5.418   4.401  0.4814  0.4296  0.6172
  331ILE   HG13 5136   5.416   5.439   4.226 -0.3542 -0.3131 -0.0180
  331ILE   HG21 5137   5.425   5.621   4.533 -0.7615  0.4299  0.3056
  331ILE   HG22 5138   5.332   5.757   4.492  1.1130  0.8542 -0.7607
  331ILE   HG23 5139   5.250   5.598   4.519 -0.6812 -0.6044  0.1688
  331ILE   HD11 5140   5.641   5.399   4.357  0.6921 -0.2931 -0.4152
  331ILE   HD12 5141   5.638   5.531   4.235  1.5587 -1.8714  0.1850
  331ILE   HD13 5142   5.619   5.562   4.409 -1.1967 -0.2474  0.1346
  332SER      N 5143   5.012   5.695   4.360 -0.0798 -0.4169 -0.8793
  332SER     CA 5144   4.900   5.797   4.376 -0.7923 -0.0250  0.0951
  332SER      C 5145   4.846   5.806   4.524 -0.2909  1.1764  0.3025
  332SER      O 5146   4.880   5.714   4.601 -0.2715  0.4319  0.3582
  332SER     CB 5147   4.797   5.780   4.262 -0.1173  0.5466  0.9120
  332SER     OG 5148   4.758   5.643   4.265  0.5989 -0.4569  0.7645
  332SER      H 5149   5.003   5.602   4.399 -1.8142 -0.0619 -0.2248
  332SER     HA 5150   4.945   5.893   4.351  0.0869 -0.0207  1.5080
  332SER    HB2 5151   4.710   5.842   4.281 -0.1424  0.4376  1.1647
  332SER    HB3 5152   4.839   5.808   4.166  0.9077 -0.0811  1.1467
  332SER     HG 5153   4.669   5.647   4.230  0.7893 -0.0415  0.2989
  333GLN      N 5154   4.779   5.913   4.559 -0.3606 -0.2363  0.0247
  333GLN     CA 5155   4.700   5.926   4.680 -0.9098 -0.0963  0.0014
  333GLN      C 5156   4.597   5.817   4.691  0.6561  0.5874  0.3373
  333GLN      O 5157   4.559   5.742   4.592 -0.0640 -0.1788 -0.3862
  333GLN     CB 5158   4.622   6.059   4.678  0.4218  0.4885 -0.1727
  333GLN     CG 5159   4.711   6.186   4.692  0.8254  0.0049  0.0001
  333GLN     CD 5160   4.642   6.312   4.729 -0.1033 -0.7905 -0.5816
  333GLN    OE1 5161   4.705   6.403   4.785 -0.0705  0.4427  0.3229
  333GLN    NE2 5162   4.517   6.334   4.721  1.0630  0.5057 -0.1279
  333GLN      H 5163   4.773   5.981   4.485  1.5046  0.4333  0.3792
  333GLN     HA 5164   4.761   5.918   4.770 -0.5452 -0.8654 -0.2994
  333GLN    HB2 5165   4.568   6.058   4.583  0.5896  1.2580 -0.2851
  333GLN    HB3 5166   4.545   6.061   4.755 -0.3649 -0.8331 -0.8371
  333GLN    HG2 5167   4.791   6.157   4.761  0.6070 -0.9504 -0.1114
  333GLN    HG3 5168   4.752   6.208   4.593 -1.2139 -0.9992 -1.1884
  333GLN   HE21 5169   4.480   6.423   4.752 -0.7518 -0.2428  0.0887
  333GLN   HE22 5170   4.454   6.262   4.691 -0.3954  1.1932  0.9750
  334SER      N 5171   4.554   5.781   4.813  0.6759  0.2180  0.1770
  334SER     CA 5172   4.448   5.682   4.833  0.0932  1.2456 -0.4047
  334SER      C 5173   4.347   5.723   4.936  0.1839  0.1675 -0.0460
  334SER      O 5174   4.382   5.769   5.042  0.5063 -0.1590 -0.3795
  334SER     CB 5175   4.511   5.552   4.877 -1.0069  0.2426 -0.1619
  334SER     OG 5176   4.423   5.441   4.865  0.1932  0.5408 -0.2422
  334SER      H 5177   4.595   5.816   4.899  0.3965  1.5666 -0.1936
  334SER     HA 5178   4.390   5.662   4.743  0.5258  0.2532 -0.4998
  334SER    HB2 5179   4.592   5.533   4.807  0.4073  0.8085  1.2085
  334SER    HB3 5180   4.542   5.565   4.981  0.7476  0.3141 -0.6456
  334SER     HG 5181   4.446   5.366   4.920 -1.7589 -0.8329 -1.0781
  335SER      N 5182   4.216   5.696   4.915 -0.1752 -0.1655 -0.2393
  335SER     CA 5183   4.115   5.694   5.018  0.5890 -0.0935  0.1289
  335SER      C 5184   4.076   5.565   5.086 -0.5274  0.2085 -0.3126
  335SER      O 5185   4.006   5.556   5.183  0.5979 -0.2943 -0.4292
  335SER     CB 5186   3.986   5.749   4.969  0.1086 -0.9474  0.6590
  335SER     OG 5187   4.011   5.876   4.915 -0.4276  0.0076 -0.3082
  335SER      H 5188   4.186   5.647   4.832 -0.5477 -1.8155  0.7747
  335SER     HA 5189   4.136   5.761   5.101 -0.7988  1.0062 -0.3100
  335SER    HB2 5190   3.948   5.679   4.895  0.2397 -0.5715  0.2259
  335SER    HB3 5191   3.913   5.757   5.049  0.3743 -0.4632  0.8658
  335SER     HG 5192   4.037   5.933   4.988 -0.8627  0.0750 -0.1999
  336THR      N 5193   4.124   5.457   5.028  0.1358  0.7192 -0.6797
  336THR     CA 5194   4.100   5.310   5.056  0.4593 -0.3700  0.3682
  336THR      C 5195   4.223   5.222   5.090 -0.2935  0.1796 -0.2877
  336THR      O 5196   4.241   5.113   5.036 -0.0754  0.1013 -0.1585
  336THR     CB 5197   4.008   5.254   4.947  0.3476  0.4781 -0.0766
  336THR    OG1 5198   4.062   5.253   4.815 -0.4199 -0.1397  0.0171
  336THR    CG2 5199   3.872   5.324   4.946 -0.7247  0.7049 -0.7919
  336THR      H 5200   4.187   5.472   4.951  0.2565 -0.3075 -0.8133
  336THR     HA 5201   4.033   5.300   5.141  0.1278  0.2548  0.1947
  336THR     HB 5202   3.982   5.153   4.979  0.7213  0.0777 -0.9672
  336THR    HG1 5203   4.110   5.170   4.811 -0.6005 -0.2304 -0.8913
  336THR   HG21 5204   3.825   5.295   5.040 -0.2714  0.4159 -0.6452
  336THR   HG22 5205   3.882   5.432   4.944 -0.3253  0.6723 -0.7859
  336THR   HG23 5206   3.809   5.306   4.859  0.2320  0.0013 -1.3807
  337GLY      N 5207   4.320   5.274   5.171 -0.2824 -0.0838  0.6999
  337GLY     CA 5208   4.439   5.195   5.220  0.9699 -0.6160  0.5803
  337GLY      C 5209   4.554   5.197   5.124 -0.5483 -0.0370 -0.6333
  337GLY      O 5210   4.545   5.240   5.008  0.5082  1.1775 -0.1069
  337GLY      H 5211   4.309   5.362   5.219  2.3799 -0.1259  1.7223
  337GLY    HA2 5212   4.475   5.228   5.317  1.4634  0.5694  0.0414
  337GLY    HA3 5213   4.412   5.092   5.239 -0.2484 -0.3477  0.4920
  338THR      N 5214   4.668   5.154   5.175 -0.2285  0.3613 -0.1267
  338THR     CA 5215   4.777   5.120   5.080 -0.7536 -1.2802 -0.5541
  338THR      C 5216   4.730   5.005   5.002  0.5314  1.1472 -0.7315
  338THR      O 5217   4.685   4.895   5.056 -0.5389 -0.2892 -0.2861
  338THR     CB 5218   4.921   5.083   5.140 -0.0658 -0.5123  0.2311
  338THR    OG1 5219   4.976   5.196   5.194 -0.8727 -0.3301  0.2249
  338THR    CG2 5220   5.027   5.014   5.046 -0.2045  0.8532  0.1345
  338THR      H 5221   4.676   5.120   5.269  0.7775  0.2609 -0.2305
  338THR     HA 5222   4.801   5.196   5.005  0.2674 -0.8951  0.1233
  338THR     HB 5223   4.896   5.010   5.217 -0.5899 -0.1843  0.3886
  338THR    HG1 5224   5.002   5.176   5.285  0.3978  0.2208  0.0302
  338THR   HG21 5225   4.992   4.913   5.027 -0.0030  0.3950  1.8690
  338THR   HG22 5226   5.044   5.073   4.956  1.8815  0.0369 -0.1364
  338THR   HG23 5227   5.117   4.993   5.105 -0.1292 -0.8206 -0.4882
  339VAL      N 5228   4.743   5.001   4.869  0.7426 -0.6127  0.2734
  339VAL     CA 5229   4.698   4.892   4.781 -0.2687 -0.5286  0.6330
  339VAL      C 5230   4.809   4.865   4.678  0.5402  0.4052 -0.0861
  339VAL      O 5231   4.859   4.950   4.608  0.4103 -0.4445  1.1356
  339VAL     CB 5232   4.566   4.932   4.712  0.0620 -1.0292  0.1829
  339VAL    CG1 5233   4.513   4.834   4.616  0.2767  1.4226  0.1385
  339VAL    CG2 5234   4.460   4.962   4.805  1.1956  0.0403 -0.2702
  339VAL      H 5235   4.777   5.087   4.828 -0.0268 -0.7831 -0.8077
  339VAL     HA 5236   4.676   4.800   4.835  0.5647 -0.9292  0.3296
  339VAL     HB 5237   4.583   5.016   4.645  2.0666 -1.2558  0.2865
  339VAL   HG11 5238   4.593   4.804   4.548  0.1340  0.0460  0.5190
  339VAL   HG12 5239   4.494   4.747   4.679  0.6062  0.5630 -0.8933
  339VAL   HG13 5240   4.431   4.862   4.551  0.1711 -0.3484 -0.6217
  339VAL   HG21 5241   4.476   5.052   4.865 -0.1509 -0.3847  0.8234
  339VAL   HG22 5242   4.374   4.981   4.741  0.6328  0.8917  0.6677
  339VAL   HG23 5243   4.436   4.881   4.874 -1.3494  0.6569 -0.2552
  340MET      N 5244   4.859   4.739   4.681  0.0443 -0.3474 -0.5938
  340MET     CA 5245   4.972   4.685   4.603  0.7454  0.9430 -0.4416
  340MET      C 5246   4.921   4.617   4.470  0.4451 -0.8785 -0.2054
  340MET      O 5247   4.891   4.500   4.473 -0.9392 -0.1478 -0.1164
  340MET     CB 5248   5.057   4.587   4.694  1.7277 -0.4067  0.8146
  340MET     CG 5249   5.122   4.651   4.810 -0.0877 -0.0176 -0.3353
  340MET     SD 5250   5.234   4.539   4.909 -0.2858  0.1451  0.3828
  340MET     CE 5251   5.147   4.501   5.057 -0.6437  0.1299  0.8436
  340MET      H 5252   4.820   4.675   4.748  1.4348 -1.0290 -0.3673
  340MET     HA 5253   5.030   4.773   4.575  2.8387 -0.2855 -0.4480
  340MET    HB2 5254   4.990   4.513   4.736  0.7011 -0.3833 -0.6436
  340MET    HB3 5255   5.113   4.518   4.632  0.6067 -0.8872  0.2926
  340MET    HG2 5256   5.179   4.732   4.766  0.4062 -0.3965 -0.4175
  340MET    HG3 5257   5.048   4.695   4.877  0.8365 -0.5263  1.1269
  340MET    HE1 5258   5.215   4.443   5.120 -0.6313 -0.5783  0.2077
  340MET    HE2 5259   5.117   4.587   5.117  0.8708  0.7349  0.8099
  340MET    HE3 5260   5.070   4.429   5.031  0.7590 -1.1045 -0.2494
  341GLY      N 5261   4.910   4.699   4.370  0.0301 -0.4152  0.7636
  341GLY     CA 5262   4.867   4.651   4.235 -0.4746 -0.7851 -1.2909
  341GLY      C 5263   4.983   4.595   4.146  0.4004  0.5527 -0.3161
  341GLY      O 5264   5.085   4.537   4.194  0.2531 -0.0247 -0.1776
  341GLY      H 5265   4.923   4.799   4.373 -0.9151  0.0194 -2.2680
  341GLY    HA2 5266   4.794   4.570   4.238 -1.2829 -0.1015 -1.6238
  341GLY    HA3 5267   4.826   4.745   4.198 -0.7822 -0.4845 -0.2472
  342ALA      N 5268   4.964   4.593   4.015  0.3264 -0.3878 -0.6880
  342ALA     CA 5269   5.054   4.545   3.915 -1.2737  0.0459  0.0129
  342ALA      C 5270   5.198   4.599   3.925 -0.6113  1.5848  0.2332
  342ALA      O 5271   5.288   4.516   3.911  0.0532 -0.3167  0.0832
  342ALA     CB 5272   5.000   4.577   3.774  0.1168  0.1353  0.4675
  342ALA      H 5273   4.874   4.622   3.982 -0.0141 -0.4857  0.1125
  342ALA     HA 5274   5.060   4.436   3.923 -0.5534  0.0882  0.1603
  342ALA    HB1 5275   4.913   4.515   3.753  1.0887 -0.7149 -1.6579
  342ALA    HB2 5276   4.976   4.682   3.757  0.0522  0.1275  0.5091
  342ALA    HB3 5277   5.070   4.551   3.694 -0.4700 -1.0133  0.2761
  343VAL      N 5278   5.225   4.716   3.975 -0.3979 -0.6482  0.1048
  343VAL     CA 5279   5.361   4.771   4.004 -0.4342  0.2790 -0.9804
  343VAL      C 5280   5.443   4.665   4.090  0.1535 -0.8528 -0.0919
  343VAL      O 5281   5.540   4.609   4.043 -0.1709 -0.6622 -0.2498
  343VAL     CB 5282   5.362   4.910   4.077  0.2197 -0.0255  0.5775
  343VAL    CG1 5283   5.501   4.955   4.109 -0.5814  0.0006 -0.4793
  343VAL    CG2 5284   5.287   5.025   4.000 -0.2803  0.0644 -0.0655
  343VAL      H 5285   5.145   4.777   3.983  0.6192  0.7592  0.3904
  343VAL     HA 5286   5.405   4.775   3.904  0.8639 -1.5824 -0.5876
  343VAL     HB 5287   5.300   4.900   4.166 -1.0411 -0.7772 -0.3177
  343VAL   HG11 5288   5.568   4.959   4.022  1.1800  0.2049  0.7755
  343VAL   HG12 5289   5.491   5.049   4.162 -0.9409 -0.2018 -0.1843
  343VAL   HG13 5290   5.557   4.880   4.166  0.4806  0.0244 -1.4024
  343VAL   HG21 5291   5.256   5.104   4.069 -0.0413  0.7549 -0.7182
  343VAL   HG22 5292   5.353   5.056   3.919  0.6856  0.3002  0.7685
  343VAL   HG23 5293   5.203   4.975   3.951  0.0311 -1.4835  0.8539
  344ILE      N 5294   5.387   4.628   4.206  0.1200  0.6347  0.6547
  344ILE     CA 5295   5.434   4.521   4.292 -0.8547 -0.2652  0.1588
  344ILE      C 5296   5.440   4.380   4.228  0.6126 -0.0229 -0.8205
  344ILE      O 5297   5.547   4.315   4.230  0.3968  0.1300  0.2840
  344ILE     CB 5298   5.364   4.533   4.425  0.2703 -0.2701 -0.2645
  344ILE    CG1 5299   5.392   4.661   4.503  0.3025 -0.5773  0.2601
  344ILE    CG2 5300   5.394   4.418   4.509  0.1567  0.9924  0.7860
  344ILE    CD1 5301   5.538   4.676   4.544 -0.1572 -0.1093 -0.6832
  344ILE      H 5302   5.293   4.663   4.215 -0.5522 -0.7987 -0.1308
  344ILE     HA 5303   5.541   4.538   4.305 -0.7902 -0.1608 -0.4765
  344ILE     HB 5304   5.257   4.520   4.409  0.0577  0.0614  0.7222
  344ILE   HG12 5305   5.373   4.753   4.448  2.0095 -0.2652  0.0919
  344ILE   HG13 5306   5.328   4.668   4.591  1.0531  0.8726  0.7575
  344ILE   HG21 5307   5.502   4.406   4.516  0.3037  1.6523 -0.0010
  344ILE   HG22 5308   5.336   4.421   4.601  0.2388  0.1760  0.8796
  344ILE   HG23 5309   5.358   4.332   4.453 -0.5352  0.8553  1.4067
  344ILE   HD11 5310   5.615   4.651   4.471 -0.6890  0.1647 -1.3653
  344ILE   HD12 5311   5.553   4.779   4.575 -1.1767 -0.0362 -0.3680
  344ILE   HD13 5312   5.549   4.622   4.638 -0.9031 -0.0989 -0.5784
  345MET      N 5313   5.320   4.342   4.180  0.2161  0.4634  0.2783
  345MET     CA 5314   5.295   4.217   4.114 -0.7405  0.3884 -0.3433
  345MET      C 5315   5.387   4.196   3.988  0.3139 -0.1715  0.1626
  345MET      O 5316   5.403   4.083   3.942  0.0918  0.4732  0.4252
  345MET     CB 5317   5.148   4.190   4.114  0.6455 -0.5388 -0.8061
  345MET     CG 5318   5.112   4.045   4.075  0.2146 -1.2188 -0.0980
  345MET     SD 5319   4.931   4.006   4.087 -0.5199 -0.0572 -0.2241
  345MET     CE 5320   4.912   3.992   4.269 -0.5215  0.4921  0.0513
  345MET      H 5321   5.239   4.403   4.187 -0.5499 -0.5153  0.3086
  345MET     HA 5322   5.343   4.145   4.180  0.2963  0.6081 -0.8204
  345MET    HB2 5323   5.114   4.206   4.216  0.7653 -2.4742 -0.3878
  345MET    HB3 5324   5.100   4.260   4.046  1.1406 -0.3755 -0.9999
  345MET    HG2 5325   5.147   4.026   3.974  0.6738  0.4894 -0.3214
  345MET    HG3 5326   5.164   3.973   4.137  1.0188 -0.8612 -0.3300
  345MET    HE1 5327   4.938   4.090   4.308  0.2143  0.0377  0.7520
  345MET    HE2 5328   4.810   3.958   4.288 -0.1717  0.0860  1.4195
  345MET    HE3 5329   4.984   3.920   4.308 -0.2888  0.3595 -0.5897
  346GLU      N 5330   5.446   4.300   3.930  0.3730 -0.1278  0.2866
  346GLU     CA 5331   5.546   4.297   3.818  1.2493 -0.1311  0.6058
  346GLU      C 5332   5.684   4.302   3.869  0.3586  0.0145  1.1557
  346GLU      O 5333   5.777   4.292   3.783  0.8993  0.7018 -0.1420
  346GLU     CB 5334   5.512   4.409   3.713 -0.0159 -0.2055  0.0920
  346GLU     CG 5335   5.384   4.380   3.635 -0.1235  0.5183  0.8390
  346GLU     CD 5336   5.338   4.498   3.537 -0.2903 -0.1071  0.1113
  346GLU    OE1 5337   5.398   4.606   3.527  0.1126  0.5449 -0.0329
  346GLU    OE2 5338   5.242   4.466   3.459 -0.3526 -0.3287  0.2305
  346GLU      H 5339   5.407   4.387   3.963 -0.8621 -1.4707  2.9937
  346GLU     HA 5340   5.530   4.204   3.762  0.0641  0.2472  0.2564
  346GLU    HB2 5341   5.488   4.503   3.763 -0.7704 -0.0736 -0.4733
  346GLU    HB3 5342   5.589   4.420   3.637 -0.1847 -0.0641 -0.0604
  346GLU    HG2 5343   5.403   4.298   3.566 -1.0055  1.0753 -0.1159
  346GLU    HG3 5344   5.304   4.364   3.707 -0.3621  0.8575  0.6540
  347GLY      N 5345   5.711   4.314   3.998 -0.1562  0.2447  0.6188
  347GLY     CA 5346   5.850   4.289   4.042  0.5821  0.9306 -0.8669
  347GLY      C 5347   5.862   4.141   4.096  0.8256 -0.4566  0.1166
  347GLY      O 5348   5.956   4.071   4.075 -0.0910 -0.2453  0.6471
  347GLY      H 5349   5.632   4.329   4.059 -0.1593  1.0552  0.4417
  347GLY    HA2 5350   5.926   4.321   3.971  0.3132  0.0184 -1.6109
  347GLY    HA3 5351   5.861   4.353   4.130 -0.2342  0.7421 -0.6034
  348PHE      N 5352   5.762   4.093   4.169  0.1411 -0.0467 -0.4449
  348PHE     CA 5353   5.761   3.964   4.239 -0.2560 -0.8743 -1.1103
  348PHE      C 5354   5.668   3.858   4.183 -0.2329 -1.0701 -0.7868
  348PHE      O 5355   5.563   3.894   4.130 -0.2846  0.2813 -0.3103
  348PHE     CB 5356   5.749   3.990   4.389  0.2198 -0.8866 -0.1110
  348PHE     CG 5357   5.814   4.120   4.439 -0.1398  0.5681  0.5514
  348PHE    CD1 5358   5.953   4.117   4.460 -0.4981  0.4220  1.2957
  348PHE    CD2 5359   5.734   4.224   4.481  0.4167  0.1735 -0.9629
  348PHE    CE1 5360   6.010   4.235   4.510  0.4338  0.3878  0.7722
  348PHE    CE2 5361   5.791   4.337   4.540  0.6382 -1.2134 -0.5199
  348PHE     CZ 5362   5.927   4.344   4.544 -0.8952  0.4522  0.0951
  348PHE      H 5363   5.688   4.160   4.186  0.2299  0.2155 -1.0251
  348PHE     HA 5364   5.861   3.928   4.216 -0.2455 -1.2048 -0.5763
  348PHE    HB2 5365   5.646   4.011   4.418  0.5731 -0.0997  0.6762
  348PHE    HB3 5366   5.781   3.906   4.450 -1.0402 -0.9275  0.5711
  348PHE    HD1 5367   6.015   4.034   4.429 -0.0604  1.0366  0.4452
  348PHE    HD2 5368   5.627   4.209   4.479  0.5405 -1.4781  0.1704
  348PHE    HE1 5369   6.114   4.263   4.513  0.1845  1.6079 -0.2648
  348PHE    HE2 5370   5.737   4.427   4.566  1.1153 -0.9137 -0.5279
  348PHE     HZ 5371   5.977   4.438   4.562 -0.9903  0.9654 -1.7973
  349TYR      N 5372   5.718   3.739   4.187 -0.0144  0.3122 -0.3821
  349TYR     CA 5373   5.631   3.628   4.193 -0.1608  0.3031  0.6494
  349TYR      C 5374   5.565   3.626   4.334 -0.1474  0.0113  0.2249
  349TYR      O 5375   5.637   3.641   4.430 -0.2156  0.0775  0.3543
  349TYR     CB 5376   5.708   3.494   4.157 -0.3827 -1.2100 -0.5347
  349TYR     CG 5377   5.622   3.374   4.182 -0.4202  1.0505  0.1950
  349TYR    CD1 5378   5.499   3.352   4.122  0.8659  0.6244  1.1852
  349TYR    CD2 5379   5.674   3.266   4.263 -0.2271 -1.1420 -0.4515
  349TYR    CE1 5380   5.437   3.220   4.128 -0.0776  0.4606 -0.1450
  349TYR    CE2 5381   5.621   3.140   4.273  0.3748  0.9913  0.6451
  349TYR     CZ 5382   5.500   3.110   4.196 -0.4701 -1.2059  0.0754
  349TYR     OH 5383   5.452   2.983   4.195 -0.1904 -0.3519  0.2181
  349TYR      H 5384   5.805   3.718   4.233 -0.1867  0.3152 -0.0450
  349TYR     HA 5385   5.548   3.642   4.123  0.6670  1.0825 -0.2218
  349TYR    HB2 5386   5.750   3.499   4.056  0.7742  0.3890 -0.0548
  349TYR    HB3 5387   5.792   3.493   4.226 -0.7577 -0.8357 -0.0589
  349TYR    HD1 5388   5.448   3.426   4.063  0.0097 -0.2246  0.8249
  349TYR    HD2 5389   5.760   3.298   4.319  0.0022 -0.6844 -1.0402
  349TYR    HE1 5390   5.349   3.195   4.070 -0.3322  0.3828  0.2620
  349TYR    HE2 5391   5.665   3.057   4.326 -0.9410  0.0822  0.4187
  349TYR     HH 5392   5.357   2.984   4.186 -0.1444  0.1121 -0.3828
  350VAL      N 5393   5.431   3.614   4.323 -1.0478  0.4829 -0.1181
  350VAL     CA 5394   5.358   3.619   4.445  0.8581 -0.6912 -0.0050
  350VAL      C 5395   5.284   3.485   4.467 -0.4473  0.6890 -0.0465
  350VAL      O 5396   5.247   3.411   4.374 -0.9803 -0.1991 -0.3237
  350VAL     CB 5397   5.256   3.734   4.438 -0.6890  1.4898  0.5068
  350VAL    CG1 5398   5.186   3.755   4.570  0.2648 -0.6544 -0.6426
  350VAL    CG2 5399   5.303   3.861   4.369 -0.3295 -0.6938  0.5182
  350VAL      H 5400   5.387   3.601   4.234 -0.2431 -0.4600 -0.4150
  350VAL     HA 5401   5.428   3.634   4.527 -0.4930  0.9061  0.9855
  350VAL     HB 5402   5.175   3.701   4.371 -0.3446  0.8833  0.3728
  350VAL   HG11 5403   5.133   3.669   4.611  0.1089  0.1315  0.9259
  350VAL   HG12 5404   5.259   3.784   4.645 -1.2695  1.4883  0.2125
  350VAL   HG13 5405   5.114   3.835   4.555  1.3577  0.5051 -0.1165
  350VAL   HG21 5406   5.329   3.843   4.265  0.2910  0.9684  0.3241
  350VAL   HG22 5407   5.222   3.934   4.367  0.3251  0.0504 -0.0300
  350VAL   HG23 5408   5.394   3.908   4.406 -0.3386 -0.1119 -0.1610
  351VAL      N 5409   5.278   3.439   4.593 -0.5290 -0.1465 -0.1948
  351VAL     CA 5410   5.215   3.310   4.638 -0.4942  0.8765 -0.1373
  351VAL      C 5411   5.097   3.338   4.735 -0.7604 -0.6681 -0.2134
  351VAL      O 5412   5.122   3.428   4.819  0.8964  0.3485  0.2132
  351VAL     CB 5413   5.324   3.216   4.696  0.2796  0.6086 -0.6046
  351VAL    CG1 5414   5.262   3.096   4.773 -0.6734 -0.3096  0.9861
  351VAL    CG2 5415   5.429   3.170   4.597  0.9635  0.2890  0.2550
  351VAL      H 5416   5.311   3.506   4.660 -1.2104  0.2741 -0.2592
  351VAL     HA 5417   5.170   3.266   4.548  0.2369  1.1006 -0.6320
  351VAL     HB 5418   5.369   3.270   4.779  0.0703  1.2527 -0.8982
  351VAL   HG11 5419   5.343   3.034   4.812  0.1819 -0.0763 -0.3003
  351VAL   HG12 5420   5.208   3.133   4.860 -0.1740  2.1338  0.3950
  351VAL   HG13 5421   5.204   3.036   4.703  0.0876  0.0608 -0.0098
  351VAL   HG21 5422   5.509   3.115   4.646  1.9690 -0.5268 -2.0489
  351VAL   HG22 5423   5.370   3.113   4.526  0.2412  1.4122 -0.0933
  351VAL   HG23 5424   5.469   3.248   4.533 -0.2357 -0.3322 -1.3793
  352PHE      N 5425   4.993   3.257   4.742  0.7603  0.5021 -0.2834
  352PHE     CA 5426   4.876   3.270   4.828  0.4371  0.3216 -0.5545
  352PHE      C 5427   4.837   3.134   4.893  0.3244 -0.5367 -0.1784
  352PHE      O 5428   4.746   3.062   4.858 -0.1562  0.1361  0.9131
  352PHE     CB 5429   4.770   3.320   4.738 -0.3561  0.0648 -0.0574
  352PHE     CG 5430   4.792   3.456   4.679  0.1913 -0.8498 -0.2930
  352PHE    CD1 5431   4.875   3.477   4.566 -0.6565 -1.3140  0.5281
  352PHE    CD2 5432   4.724   3.565   4.732 -0.0705  0.3136  0.1821
  352PHE    CE1 5433   4.883   3.607   4.511 -1.1726 -0.0163 -0.5487
  352PHE    CE2 5434   4.726   3.692   4.681  0.2111  0.1807  0.4737
  352PHE     CZ 5435   4.815   3.714   4.574  0.3593  0.1020  0.6064
  352PHE      H 5436   4.972   3.195   4.665 -2.0174  1.2640 -0.3561
  352PHE     HA 5437   4.887   3.344   4.907 -0.2473 -0.2005  0.0722
  352PHE    HB2 5438   4.755   3.255   4.652  0.5514  0.5162 -0.5868
  352PHE    HB3 5439   4.672   3.306   4.783 -0.2150 -0.4139  0.1157
  352PHE    HD1 5440   4.909   3.388   4.515 -1.2420 -1.2508  0.0015
  352PHE    HD2 5441   4.661   3.550   4.818 -1.2170  0.3303 -0.6084
  352PHE    HE1 5442   4.951   3.630   4.430  0.1553  0.3697  0.6018
  352PHE    HE2 5443   4.680   3.776   4.730  0.1967 -0.1275  0.9946
  352PHE     HZ 5444   4.826   3.815   4.538 -0.3534  0.1293  0.4307
  353ASP      N 5445   4.917   3.097   4.996  0.7714  0.5717 -0.1066
  353ASP     CA 5446   4.897   2.972   5.060 -1.0811  0.9349  0.4020
  353ASP      C 5447   4.777   2.987   5.154  0.1805  0.2403  0.3942
  353ASP      O 5448   4.786   3.031   5.266 -0.4727  0.1555 -0.1435
  353ASP     CB 5449   5.034   2.923   5.126  0.2116 -0.3089  0.2926
  353ASP     CG 5450   5.040   2.798   5.207  0.2857  1.4071  0.3001
  353ASP    OD1 5451   4.936   2.727   5.221 -0.7947  0.2130  0.6014
  353ASP    OD2 5452   5.150   2.769   5.253 -0.4336  0.4315 -0.8676
  353ASP      H 5453   5.001   3.149   5.015  1.4776 -0.6463  0.3361
  353ASP     HA 5454   4.875   2.889   4.992  0.2932  0.4953  0.4268
  353ASP    HB2 5455   5.109   2.919   5.046  0.2952  0.0837  0.3466
  353ASP    HB3 5456   5.056   3.003   5.197 -0.9914  0.3536 -0.0153
  354ARG      N 5457   4.659   2.947   5.113  0.3170 -0.6998  0.2702
  354ARG     CA 5458   4.530   2.968   5.175  0.0604 -1.0845  0.2902
  354ARG      C 5459   4.497   2.872   5.287 -0.2379  0.1623 -0.7305
  354ARG      O 5460   4.428   2.899   5.388  0.5874 -0.5963  0.1253
  354ARG     CB 5461   4.420   2.976   5.074  0.0036  0.0759  0.5757
  354ARG     CG 5462   4.418   3.100   4.986  0.3041  1.0968  0.5818
  354ARG     CD 5463   4.307   3.094   4.878  0.0768  0.5487  0.0462
  354ARG     NE 5464   4.189   3.029   4.928  0.5059 -0.2744 -0.1380
  354ARG     CZ 5465   4.066   3.072   4.889 -0.4879  0.7070 -0.3732
  354ARG    NH1 5466   4.044   3.178   4.823  0.1821 -0.0214  0.2138
  354ARG    NH2 5467   3.964   3.003   4.928 -0.0440 -0.1065 -0.4641
  354ARG      H 5468   4.656   2.925   5.014 -0.3880 -0.9444  0.3304
  354ARG     HA 5469   4.539   3.068   5.220  0.9968 -0.4476 -1.1892
  354ARG    HB2 5470   4.421   2.890   5.007 -1.6988  1.4923 -1.5960
  354ARG    HB3 5471   4.325   2.980   5.127  0.0093 -0.9791  0.7120
  354ARG    HG2 5472   4.389   3.175   5.061 -0.4534  0.5022  0.9078
  354ARG    HG3 5473   4.510   3.105   4.929 -0.1553 -0.6374 -0.4565
  354ARG    HD2 5474   4.286   3.195   4.843 -0.1131  0.0625 -1.3984
  354ARG    HD3 5475   4.340   3.037   4.791 -1.9199  0.3554 -0.6888
  354ARG     HE 5476   4.200   2.947   4.986  0.1438 -0.3566 -0.1849
  354ARG   HH11 5477   3.948   3.207   4.812  0.1420 -0.5896 -1.8620
  354ARG   HH12 5478   4.111   3.231   4.769  0.1940 -1.0593 -0.8660
  354ARG   HH21 5479   3.873   3.047   4.924  0.6527  1.3974 -0.8699
  354ARG   HH22 5480   3.976   2.915   4.977  2.0042  0.0210 -0.5899
  355ALA      N 5481   4.548   2.754   5.273  0.1350  0.0896 -0.1284
  355ALA     CA 5482   4.555   2.652   5.376  0.1292  0.2029 -1.2526
  355ALA      C 5483   4.634   2.701   5.505  0.6509  0.0847 -0.1598
  355ALA      O 5484   4.578   2.696   5.614  0.1770  0.0310  0.6471
  355ALA     CB 5485   4.594   2.518   5.309 -0.3936 -1.0045  0.5796
  355ALA      H 5486   4.590   2.733   5.184  2.6100  0.6198  0.7618
  355ALA     HA 5487   4.456   2.633   5.418  1.0533 -1.3211  0.5349
  355ALA    HB1 5488   4.694   2.525   5.266 -1.0495  1.0138 -0.9426
  355ALA    HB2 5489   4.579   2.446   5.390  0.0604 -0.1773  1.4412
  355ALA    HB3 5490   4.524   2.485   5.232  0.7960  0.2235 -1.1953
  356ARG      N 5491   4.748   2.762   5.485  0.1559 -0.5315  0.2836
  356ARG     CA 5492   4.826   2.822   5.593  0.9271 -0.8267  0.2210
  356ARG      C 5493   4.789   2.977   5.620 -0.3271  0.5298 -0.7516
  356ARG      O 5494   4.849   3.037   5.714  0.1644  0.6343  0.4333
  356ARG     CB 5495   4.970   2.802   5.568 -1.0635  0.6517  0.2021
  356ARG     CG 5496   4.999   2.652   5.578 -0.0252  0.0725  0.4725
  356ARG     CD 5497   5.147   2.621   5.562 -1.3076  1.0175  0.0621
  356ARG     NE 5498   5.177   2.481   5.528  0.8420 -0.0227 -0.0185
  356ARG     CZ 5499   5.152   2.429   5.408  0.3948 -0.1806 -0.6359
  356ARG    NH1 5500   5.118   2.495   5.303 -1.1643  0.5738  0.2913
  356ARG    NH2 5501   5.156   2.301   5.410 -0.5001  0.3578 -0.4525
  356ARG      H 5502   4.786   2.756   5.391 -0.6187  0.6294 -0.1456
  356ARG     HA 5503   4.802   2.764   5.682 -0.7568  0.8486  0.9747
  356ARG    HB2 5504   5.006   2.831   5.469  1.0099 -0.1028  0.6211
  356ARG    HB3 5505   5.019   2.851   5.652 -0.7838 -0.1211  0.5098
  356ARG    HG2 5506   4.966   2.604   5.670  1.2210 -0.1109  0.8690
  356ARG    HG3 5507   4.951   2.605   5.492 -0.7939  0.8166  0.4737
  356ARG    HD2 5508   5.199   2.684   5.490  1.5128 -1.4562 -0.4724
  356ARG    HD3 5509   5.193   2.638   5.659  0.3530 -0.4679 -0.3462
  356ARG     HE 5510   5.213   2.417   5.598 -0.6858 -1.1754 -0.1928
  356ARG   HH11 5511   5.113   2.443   5.217 -1.0746  0.9487  0.0566
  356ARG   HH12 5512   5.094   2.593   5.297 -1.3822  0.6370  1.5683
  356ARG   HH21 5513   5.125   2.240   5.336 -0.6210 -0.1640  0.0190
  356ARG   HH22 5514   5.182   2.263   5.500 -0.1044  2.3422  0.3721
  357LYS      N 5515   4.693   3.041   5.552  0.2802 -0.2588  0.8607
  357LYS     CA 5516   4.656   3.184   5.565 -0.4524 -0.4461  0.3448
  357LYS      C 5517   4.776   3.279   5.543 -0.2543 -0.3191 -1.0235
  357LYS      O 5518   4.793   3.376   5.623  0.5959  0.0923 -0.2784
  357LYS     CB 5519   4.588   3.203   5.702  1.9761  0.3470  0.0239
  357LYS     CG 5520   4.458   3.118   5.703 -0.3326 -0.2982  0.0684
  357LYS     CD 5521   4.359   3.170   5.803 -0.2895 -0.8462  0.4439
  357LYS     CE 5522   4.258   3.061   5.848  0.0445  0.0508  0.7294
  357LYS     NZ 5523   4.161   3.128   5.938  0.2708 -0.1593  1.2599
  357LYS      H 5524   4.666   3.001   5.463 -0.0932  0.1006  0.8077
  357LYS     HA 5525   4.586   3.208   5.485 -0.0946 -1.2902 -0.2545
  357LYS    HB2 5526   4.647   3.179   5.791  1.8358 -0.1073 -0.0041
  357LYS    HB3 5527   4.557   3.307   5.714 -1.2563 -0.3798 -0.2104
  357LYS    HG2 5528   4.412   3.116   5.604  0.2650  0.8795 -0.2760
  357LYS    HG3 5529   4.482   3.015   5.729 -0.8288 -0.3625  0.2930
  357LYS    HD2 5530   4.420   3.197   5.889  0.6420 -1.3730 -0.0101
  357LYS    HD3 5531   4.314   3.261   5.763 -0.2541 -0.8712  0.3466
  357LYS    HE2 5532   4.209   3.021   5.759 -1.7530  0.8442  1.2503
  357LYS    HE3 5533   4.303   2.980   5.904 -0.5029 -1.3322 -0.6851
  357LYS    HZ1 5534   4.213   3.172   6.013 -0.2208 -0.2602  1.6725
  357LYS    HZ2 5535   4.108   3.195   5.884  0.0423 -1.8910 -0.9277
  357LYS    HZ3 5536   4.094   3.071   5.987 -1.5093  1.2446  0.7062
  358ARG      N 5537   4.863   3.265   5.445 -0.2109  0.4766  0.3541
  358ARG     CA 5538   4.986   3.349   5.419 -0.7675 -0.1104  0.2142
  358ARG      C 5539   5.005   3.388   5.270  0.1455  0.0195 -1.0507
  358ARG      O 5540   4.941   3.330   5.188  0.3783  0.7329  0.0715
  358ARG     CB 5541   5.113   3.274   5.474  0.9854 -0.6702  0.4690
  358ARG     CG 5542   5.128   3.137   5.417 -0.6849 -0.2871 -0.6639
  358ARG     CD 5543   5.256   3.091   5.493  1.0209  0.4909  0.3915
  358ARG     NE 5544   5.287   2.961   5.436  0.1448  0.3666 -0.3173
  358ARG     CZ 5545   5.401   2.898   5.436  0.2246 -0.6643 -0.0660
  358ARG    NH1 5546   5.506   2.932   5.503 -0.0337  0.1376 -0.3898
  358ARG    NH2 5547   5.411   2.796   5.358 -0.3984  0.5568  0.6593
  358ARG      H 5548   4.843   3.192   5.378  0.9408 -0.5288  1.0271
  358ARG     HA 5549   4.981   3.446   5.468 -0.9492 -0.0114  0.0011
  358ARG    HB2 5550   5.204   3.332   5.462  0.5875 -0.1191  0.0179
  358ARG    HB3 5551   5.090   3.267   5.580  1.4560  0.8581  0.7199
  358ARG    HG2 5552   5.046   3.069   5.438 -0.8504 -0.0364 -0.4857
  358ARG    HG3 5553   5.160   3.144   5.313  1.1916  0.6968 -0.1159
  358ARG    HD2 5554   5.349   3.148   5.485  1.6237 -0.5295 -0.2214
  358ARG    HD3 5555   5.235   3.084   5.600 -2.0739  0.6156 -0.0339
  358ARG     HE 5556   5.220   2.917   5.376 -0.1004 -0.2061  0.3449
  358ARG   HH11 5557   5.590   2.877   5.495 -0.5018 -0.8035  0.5772
  358ARG   HH12 5558   5.493   3.013   5.563 -0.4723 -0.2891  0.1047
  358ARG   HH21 5559   5.500   2.752   5.340 -1.1098 -0.8983  0.3790
  358ARG   HH22 5560   5.336   2.769   5.295  0.6648 -0.5251 -0.2415
  359ILE      N 5561   5.079   3.497   5.254  0.2940 -0.2771  0.3633
  359ILE     CA 5562   5.115   3.535   5.118 -0.5184 -0.0216 -0.9019
  359ILE      C 5563   5.265   3.530   5.114  0.0957  0.1161 -0.1194
  359ILE      O 5564   5.327   3.562   5.217 -0.4017 -0.4169 -0.5669
  359ILE     CB 5565   5.059   3.674   5.093  0.8612 -0.1589 -0.8647
  359ILE    CG1 5566   4.904   3.652   5.085 -0.3087 -0.6591 -0.3267
  359ILE    CG2 5567   5.116   3.726   4.962 -0.6034  0.3588  1.4308
  359ILE    CD1 5568   4.826   3.732   5.191  0.0740 -0.4219  0.6594
  359ILE      H 5569   5.119   3.549   5.331 -0.0197  0.6149 -0.0489
  359ILE     HA 5570   5.080   3.459   5.048 -0.6052  0.0392 -0.9250
  359ILE     HB 5571   5.088   3.737   5.178 -0.8448  0.4552 -0.6603
  359ILE   HG12 5572   4.886   3.688   4.984  2.1434  2.2280 -0.0046
  359ILE   HG13 5573   4.869   3.549   5.087  0.5583 -0.9729 -0.3870
  359ILE   HG21 5574   5.094   3.663   4.875  1.0309 -0.8731  1.8086
  359ILE   HG22 5575   5.059   3.818   4.948 -1.3253 -0.2823 -0.6635
  359ILE   HG23 5576   5.222   3.752   4.960 -0.5542  0.9321 -2.1980
  359ILE   HD11 5577   4.864   3.701   5.288 -0.0306  0.5227  1.0283
  359ILE   HD12 5578   4.854   3.837   5.178  0.9820 -0.8168 -1.2316
  359ILE   HD13 5579   4.718   3.722   5.179  0.2655 -0.9005 -1.3202
  360GLY      N 5580   5.324   3.483   5.001 -0.1405 -1.7728 -0.6371
  360GLY     CA 5581   5.466   3.466   4.981  0.4750 -0.7601  0.5951
  360GLY      C 5582   5.509   3.558   4.859 -0.2548 -0.4816 -1.0414
  360GLY      O 5583   5.435   3.594   4.771  0.4373  0.4064  0.2128
  360GLY      H 5584   5.258   3.482   4.924 -0.9529 -0.5715 -0.0194
  360GLY    HA2 5585   5.524   3.489   5.070 -0.2098 -1.0300  1.1272
  360GLY    HA3 5586   5.483   3.363   4.951 -0.5067 -0.6041 -0.6960
  361PHE      N 5587   5.637   3.596   4.874  0.3965 -0.2110  0.8447
  361PHE     CA 5588   5.713   3.663   4.766 -0.5635  0.6001 -0.5585
  361PHE      C 5589   5.851   3.593   4.738  1.6261  0.4009  0.7467
  361PHE      O 5590   5.929   3.562   4.824  0.1795  0.0272  0.1944
  361PHE     CB 5591   5.746   3.808   4.807  1.2131 -0.6310  0.1212
  361PHE     CG 5592   5.616   3.892   4.831  0.1654  0.1057 -0.3418
  361PHE    CD1 5593   5.578   3.916   4.965  0.1139 -0.0890 -0.0298
  361PHE    CD2 5594   5.526   3.930   4.727 -0.0663  0.1006 -0.8453
  361PHE    CE1 5595   5.453   3.975   4.997 -0.3599  0.2440  0.5478
  361PHE    CE2 5596   5.400   3.985   4.763 -0.9496 -0.6413  0.9586
  361PHE     CZ 5597   5.369   4.009   4.897  0.5461  0.1286 -0.2025
  361PHE      H 5598   5.681   3.583   4.964  0.8678  1.2516  0.8617
  361PHE     HA 5599   5.658   3.651   4.672  1.4407 -1.4354 -1.6601
  361PHE    HB2 5600   5.803   3.812   4.899  0.1603 -0.8837  0.8271
  361PHE    HB3 5601   5.805   3.852   4.727  0.4914  0.4678  0.1484
  361PHE    HD1 5602   5.654   3.898   5.040  0.6950 -0.3282 -0.6489
  361PHE    HD2 5603   5.546   3.889   4.629  0.1638 -0.9403 -0.3928
  361PHE    HE1 5604   5.425   3.974   5.102  0.0808 -0.8370  0.6823
  361PHE    HE2 5605   5.333   4.013   4.683 -0.0300  2.0487  0.9372
  361PHE     HZ 5606   5.271   4.052   4.914 -0.2545 -1.1466 -1.2222
  362ALA      N 5607   5.886   3.594   4.609 -0.0237  0.3646 -1.2589
  362ALA     CA 5608   6.017   3.576   4.554 -1.0309 -0.4327  0.1139
  362ALA      C 5609   6.035   3.669   4.423  0.2128 -0.1900 -1.0418
  362ALA      O 5610   5.942   3.700   4.348  0.4191 -0.0832 -0.0563
  362ALA     CB 5611   6.039   3.431   4.520 -0.6113  0.4578  0.4094
  362ALA      H 5612   5.819   3.635   4.545 -0.2367  1.7442 -0.2462
  362ALA     HA 5613   6.103   3.606   4.613  0.9948  0.5562 -2.8427
  362ALA    HB1 5614   5.973   3.401   4.438 -0.3356  1.1016 -0.0698
  362ALA    HB2 5615   6.139   3.414   4.482 -0.7939  1.1591 -0.4568
  362ALA    HB3 5616   6.009   3.361   4.598 -0.6626 -0.6989 -0.5846
  363VAL      N 5617   6.156   3.712   4.393  0.1249  0.0317 -0.1035
  363VAL     CA 5618   6.191   3.802   4.281  0.6516  0.3075  0.3126
  363VAL      C 5619   6.159   3.730   4.147  0.4243  0.1826  0.0651
  363VAL      O 5620   6.210   3.613   4.129  0.6960 -0.1335 -0.2868
  363VAL     CB 5621   6.340   3.849   4.273 -0.7933 -0.0360  0.2486
  363VAL    CG1 5622   6.377   3.931   4.152  0.2844  0.5358 -0.0105
  363VAL    CG2 5623   6.394   3.925   4.396 -0.2711 -0.4212 -0.7488
  363VAL      H 5624   6.232   3.686   4.455  1.0326  0.0151 -1.1618
  363VAL     HA 5625   6.130   3.892   4.289  0.6798  0.3705 -0.1605
  363VAL     HB 5626   6.400   3.758   4.269 -1.8053 -0.8038  1.2526
  363VAL   HG11 5627   6.364   3.866   4.066 -0.6096 -0.1511  0.6073
  363VAL   HG12 5628   6.312   4.019   4.150 -0.4592  0.0233  0.5970
  363VAL   HG13 5629   6.483   3.954   4.142  0.4691  0.0379  0.7007
  363VAL   HG21 5630   6.359   3.880   4.489  0.3507  0.8144  0.1296
  363VAL   HG22 5631   6.502   3.918   4.404 -0.0272  1.6233 -1.1947
  363VAL   HG23 5632   6.363   4.028   4.380 -0.3463 -0.3010  0.1296
  364SER      N 5633   6.082   3.789   4.053 -0.6122  0.2126 -0.3055
  364SER     CA 5634   6.036   3.734   3.923 -0.1870  0.4929  0.4426
  364SER      C 5635   6.150   3.708   3.815  0.7060 -0.5029 -0.7029
  364SER      O 5636   6.243   3.784   3.796 -0.6259  0.2150 -0.5734
  364SER     CB 5637   5.917   3.820   3.860  0.2605 -0.0983  0.1713
  364SER     OG 5638   5.863   3.764   3.739 -0.2241 -0.5348 -0.9743
  364SER      H 5639   6.042   3.877   4.085  1.3591  0.9067  0.5798
  364SER     HA 5640   5.997   3.635   3.947 -0.2065  0.0393 -1.2523
  364SER    HB2 5641   5.842   3.820   3.940 -0.2244  0.7108 -0.2601
  364SER    HB3 5642   5.952   3.918   3.829 -0.5871 -0.0203 -0.5952
  364SER     HG 5643   5.799   3.826   3.704 -0.1867  0.1824  0.1331
  365ALA      N 5644   6.120   3.606   3.738  0.0108  0.4535  0.4750
  365ALA     CA 5645   6.200   3.570   3.621  0.0021 -0.5039 -0.1572
  365ALA      C 5646   6.185   3.663   3.501 -0.4509 -0.2261 -0.4166
  365ALA      O 5647   6.245   3.644   3.394 -0.0215 -0.0987 -0.2676
  365ALA     CB 5648   6.162   3.428   3.582 -0.3200 -0.4151  0.2287
  365ALA      H 5649   6.038   3.550   3.757 -0.1392  0.7984  0.8826
  365ALA     HA 5650   6.304   3.573   3.652  0.1237 -0.0836 -0.5905
  365ALA    HB1 5651   6.177   3.365   3.670  0.3373 -0.4124  0.1280
  365ALA    HB2 5652   6.058   3.416   3.554 -0.7196 -0.8007  1.6750
  365ALA    HB3 5653   6.239   3.403   3.509  0.0726 -0.3620  0.6094
  366CYS      N 5654   6.099   3.763   3.504 -0.3343  0.0970  0.1319
  366CYS     CA 5655   6.056   3.846   3.388 -0.2759 -0.5040 -0.6039
  366CYS      C 5656   6.028   3.990   3.430  0.4360 -0.1515  0.4756
  366CYS      O 5657   5.979   4.068   3.351 -0.7932  0.0780 -0.4700
  366CYS     CB 5658   5.941   3.785   3.311 -0.5195  0.0422 -0.7220
  366CYS     SG 5659   5.790   3.784   3.409  0.2704 -0.3804 -0.2322
  366CYS      H 5660   6.035   3.765   3.582 -0.8106  0.1932 -0.2493
  366CYS     HA 5661   6.143   3.854   3.322  0.6127 -0.2164  0.5485
  366CYS    HB2 5662   5.919   3.839   3.219 -1.1264  0.4889 -0.3342
  366CYS    HB3 5663   5.974   3.686   3.282  2.2287  0.6581 -0.2141
  367HIS      N 5664   6.059   4.035   3.551 -0.2142  0.8609  0.0510
  367HIS     CA 5665   6.071   4.177   3.594  1.2204  0.6486 -0.3729
  367HIS      C 5666   6.148   4.255   3.486 -0.9796  0.0773  0.3686
  367HIS      O 5667   6.257   4.218   3.440  0.4260  0.2735 -0.1031
  367HIS     CB 5668   6.115   4.188   3.736 -0.5101  0.8448 -0.3492
  367HIS     CG 5669   6.265   4.177   3.776  1.0050  0.0299  0.3022
  367HIS    ND1 5670   6.337   4.067   3.803 -0.2100  0.4389  0.4195
  367HIS    CD2 5671   6.352   4.286   3.779  0.4673  0.0851 -0.1046
  367HIS    CE1 5672   6.464   4.108   3.832 -0.1546  0.3051 -0.5278
  367HIS    NE2 5673   6.478   4.242   3.821 -0.7521 -0.2226  0.6750
  367HIS      H 5674   6.096   3.960   3.609  0.2225  0.0033 -1.2323
  367HIS     HA 5675   5.969   4.214   3.596  1.2315  0.9312  2.2469
  367HIS    HB2 5676   6.084   4.281   3.784 -0.0201  0.8911 -0.1139
  367HIS    HB3 5677   6.065   4.108   3.791 -0.0132  0.1949 -0.8023
  367HIS    HD1 5678   6.296   3.977   3.825  0.1397  0.0641 -0.3824
  367HIS    HD2 5679   6.316   4.386   3.761 -0.6845 -0.4896 -1.3641
  367HIS    HE1 5680   6.539   4.047   3.880 -0.2744  0.2068 -0.4657
  368VAL      N 5681   6.092   4.374   3.450 -0.0087  0.0879  0.1377
  368VAL     CA 5682   6.164   4.467   3.365 -0.7807  0.3181 -0.8308
  368VAL      C 5683   6.288   4.530   3.443  0.8433 -0.0298 -0.1558
  368VAL      O 5684   6.258   4.567   3.557 -0.1579  0.8282 -0.1071
  368VAL     CB 5685   6.071   4.575   3.318 -0.2384 -0.1136  0.0979
  368VAL    CG1 5686   6.142   4.664   3.217 -0.5334  0.6844 -0.1903
  368VAL    CG2 5687   5.943   4.529   3.245  0.3311  0.1610 -0.2680
  368VAL      H 5688   6.001   4.390   3.491 -0.0647 -1.0826  0.5567
  368VAL     HA 5689   6.202   4.400   3.288 -0.3087 -1.3535  0.7236
  368VAL     HB 5690   6.033   4.631   3.403 -0.3672  0.1135 -0.1068
  368VAL   HG11 5691   6.190   4.600   3.143  0.6084  1.3527 -0.0715
  368VAL   HG12 5692   6.063   4.730   3.182 -1.4572 -0.6137 -0.7560
  368VAL   HG13 5693   6.223   4.727   3.253 -0.7630  1.6884 -1.3119
  368VAL   HG21 5694   5.963   4.449   3.174  0.3347  0.1798 -0.2880
  368VAL   HG22 5695   5.877   4.464   3.303 -0.7402  0.1875 -1.3986
  368VAL   HG23 5696   5.881   4.605   3.198 -0.5189  0.3164  1.0095
  369HIS      N 5697   6.408   4.535   3.389  0.4291  0.3465 -0.4896
  369HIS     CA 5698   6.532   4.573   3.460  0.3678 -0.6552 -0.9230
  369HIS      C 5699   6.647   4.607   3.370 -0.3804 -0.1605  0.1954
  369HIS      O 5700   6.639   4.620   3.247  0.7697 -0.4329 -0.7454
  369HIS     CB 5701   6.573   4.464   3.562  0.5546  0.1440  0.4294
  369HIS     CG 5702   6.616   4.340   3.499 -0.5309  0.7641 -0.8793
  369HIS    ND1 5703   6.534   4.248   3.440  0.3341 -1.2242  0.2673
  369HIS    CD2 5704   6.747   4.299   3.485  0.2426 -0.2615  0.0723
  369HIS    CE1 5705   6.612   4.150   3.393  1.0141  0.6015  0.1444
  369HIS    NE2 5706   6.738   4.176   3.423 -0.1919 -0.1220  0.1532
  369HIS      H 5707   6.418   4.497   3.296  0.6439 -0.7978 -0.0354
  369HIS     HA 5708   6.504   4.658   3.521 -0.1838 -0.5060 -1.3704
  369HIS    HB2 5709   6.651   4.498   3.630 -0.7084  1.1744  1.4718
  369HIS    HB3 5710   6.494   4.439   3.632  0.5354 -0.8917  0.0823
  369HIS    HD1 5711   6.434   4.258   3.426  0.5008  0.1515 -0.1408
  369HIS    HD2 5712   6.829   4.347   3.535  0.3645 -0.5782  0.1855
  369HIS    HE1 5713   6.579   4.075   3.323  0.9408  1.1488 -0.4313
  370ASP      N 5714   6.768   4.630   3.425 -0.1943  0.3466  0.1468
  370ASP     CA 5715   6.891   4.683   3.352  1.3153 -0.1413 -0.5855
  370ASP      C 5716   7.023   4.623   3.392 -0.7190 -0.2257 -0.2746
  370ASP      O 5717   7.047   4.545   3.487  0.6169  0.4452  0.0841
  370ASP     CB 5718   6.882   4.837   3.354 -0.8243  1.3277 -0.6545
  370ASP     CG 5719   6.927   4.899   3.485  0.3135  0.5218 -0.4003
  370ASP    OD1 5720   6.837   4.945   3.556  0.0539  0.6209 -0.2322
  370ASP    OD2 5721   7.049   4.901   3.505 -0.2964  0.5202 -0.6870
  370ASP      H 5722   6.786   4.610   3.522  0.6526 -0.2560 -0.1148
  370ASP     HA 5723   6.884   4.659   3.246  1.4831 -1.6496 -0.3002
  370ASP    HB2 5724   6.961   4.869   3.286  0.2089 -1.3527 -0.9573
  370ASP    HB3 5725   6.781   4.864   3.321 -1.3517 -0.1299 -0.3773
  371GLU      N 5726   7.127   4.670   3.321 -0.1631  0.1635 -0.3086
  371GLU     CA 5727   7.267   4.638   3.336  0.6686  1.2172  0.2887
  371GLU      C 5728   7.332   4.670   3.478  0.3945  0.5491 -0.1769
  371GLU      O 5729   7.445   4.640   3.497 -1.0456  0.0893  0.0285
  371GLU     CB 5730   7.340   4.718   3.228  0.3211 -0.2193 -0.4711
  371GLU     CG 5731   7.475   4.689   3.185 -1.0600  0.3703  0.9175
  371GLU     CD 5732   7.525   4.537   3.172  1.2123  0.0170 -0.3362
  371GLU    OE1 5733   7.437   4.447   3.166  0.3117  0.3557  0.4090
  371GLU    OE2 5734   7.641   4.506   3.165 -0.4072  0.5444  0.6091
  371GLU      H 5735   7.105   4.740   3.251  1.0744  0.0154 -0.8984
  371GLU     HA 5736   7.276   4.531   3.315 -1.2865  1.0157  0.1030
  371GLU    HB2 5737   7.274   4.726   3.141  0.1336  0.0758 -0.3085
  371GLU    HB3 5738   7.344   4.820   3.266 -0.5129 -0.4494  0.2880
  371GLU    HG2 5739   7.492   4.741   3.090  0.2556  1.0993  1.5015
  371GLU    HG3 5740   7.542   4.749   3.247 -0.0992 -1.2915  1.5998
  372PHE      N 5741   7.264   4.737   3.572  0.0039 -0.2224 -0.2159
  372PHE     CA 5742   7.317   4.787   3.705  0.1258  0.1614 -0.1874
  372PHE      C 5743   7.221   4.760   3.823  0.4587 -0.2778  0.8709
  372PHE      O 5744   7.270   4.736   3.932 -0.1937 -0.1789 -0.3925
  372PHE     CB 5745   7.350   4.936   3.700 -0.0903  1.1882 -0.3224
  372PHE     CG 5746   7.489   4.978   3.646  0.3738  0.9706  0.4763
  372PHE    CD1 5747   7.610   4.963   3.721  0.5205 -0.1579  0.4894
  372PHE    CD2 5748   7.495   5.022   3.509  0.2680  0.0452  0.2831
  372PHE    CE1 5749   7.724   5.014   3.664 -0.9179  0.4052 -0.9772
  372PHE    CE2 5750   7.619   5.058   3.453 -0.4758 -0.3591 -0.1348
  372PHE     CZ 5751   7.735   5.058   3.536  0.8938  0.3587  0.3720
  372PHE      H 5752   7.168   4.761   3.550 -0.5115 -0.6249  1.3275
  372PHE     HA 5753   7.412   4.740   3.732  0.2455  0.2922 -0.3757
  372PHE    HB2 5754   7.270   4.999   3.661 -0.9072  0.2809 -0.1860
  372PHE    HB3 5755   7.348   4.965   3.805 -2.7825 -1.5421  0.6900
  372PHE    HD1 5756   7.614   4.935   3.826  0.6222  0.8249  0.7664
  372PHE    HD2 5757   7.409   5.019   3.444  0.9187  2.2835 -0.8766
  372PHE    HE1 5758   7.814   5.010   3.722 -0.9074 -0.7747 -1.0132
  372PHE    HE2 5759   7.627   5.082   3.348  1.2580 -1.9920 -0.4848
  372PHE     HZ 5760   7.827   5.093   3.490  0.4748  1.1975  0.1457
  373ARG      N 5761   7.087   4.753   3.796 -0.2375 -0.7647 -0.5140
  373ARG     CA 5762   6.992   4.715   3.900  0.3686  0.9463 -0.5275
  373ARG      C 5763   6.885   4.603   3.858 -0.4879 -0.7714  0.1588
  373ARG      O 5764   6.846   4.590   3.739  0.5294  0.6138 -0.4076
  373ARG     CB 5765   6.910   4.826   3.962 -0.4652 -0.5682 -0.4205
  373ARG     CG 5766   7.002   4.931   4.028 -0.2994 -0.5328 -0.1686
  373ARG     CD 5767   6.924   5.045   4.096 -0.6361  0.1475 -0.4002
  373ARG     NE 5768   6.829   5.120   4.010  0.3597  0.8220  0.3917
  373ARG     CZ 5769   6.779   5.236   4.035 -0.2139 -0.1258 -0.6137
  373ARG    NH1 5770   6.814   5.299   4.137  0.0819 -0.2708 -1.0725
  373ARG    NH2 5771   6.694   5.289   3.959 -0.4448  0.8816 -0.3880
  373ARG      H 5772   7.053   4.780   3.704 -0.0043  1.4063 -0.0723
  373ARG     HA 5773   7.051   4.672   3.981 -0.1406 -0.7373 -0.9643
  373ARG    HB2 5774   6.850   4.879   3.887 -0.9021  2.3955  1.6501
  373ARG    HB3 5775   6.837   4.796   4.037 -0.1232  0.5003  0.3955
  373ARG    HG2 5776   7.071   4.881   4.096  1.1205  0.4100 -0.8080
  373ARG    HG3 5777   7.065   4.980   3.953 -1.1711  0.7586 -0.1254
  373ARG    HD2 5778   6.870   5.003   4.181  0.0832 -0.6186 -0.2855
  373ARG    HD3 5779   7.001   5.111   4.135  0.2677 -0.7121 -0.6361
  373ARG     HE 5780   6.783   5.083   3.928  0.7951  0.7711  0.1677
  373ARG   HH11 5781   6.786   5.394   4.154  1.0685 -0.1743  0.2705
  373ARG   HH12 5782   6.894   5.275   4.193 -0.1555  1.3695  0.1015
  373ARG   HH21 5783   6.650   5.377   3.981 -0.1041  1.1343 -0.6885
  373ARG   HH22 5784   6.684   5.235   3.874 -1.0134 -1.6806  1.0969
  374THR      N 5785   6.852   4.517   3.954 -0.7031  0.3298  0.3440
  374THR     CA 5786   6.747   4.421   3.959 -0.0700 -0.1551  0.5953
  374THR      C 5787   6.654   4.429   4.081  0.4562  0.0322  0.5868
  374THR      O 5788   6.695   4.480   4.182  0.1967 -0.0255 -0.0105
  374THR     CB 5789   6.794   4.273   3.946  0.2647  0.0414 -0.6667
  374THR    OG1 5790   6.899   4.239   4.025  0.3789 -0.5998 -0.4800
  374THR    CG2 5791   6.838   4.232   3.807  0.6412 -0.2126 -0.2442
  374THR      H 5792   6.904   4.525   4.040  0.4345  1.8308 -0.3965
  374THR     HA 5793   6.690   4.434   3.868 -0.0060  0.1914  0.6040
  374THR     HB 5794   6.707   4.212   3.970  0.2635  0.1077 -0.4963
  374THR    HG1 5795   6.969   4.294   3.989 -0.4898 -0.1160 -1.5404
  374THR   HG21 5796   6.857   4.125   3.813 -0.8622 -0.4874  0.3846
[truncated: 3,975,329 more chars]
