# Supplementary material for: Broadening the Scope of Binding Free Energy Calculations Using a Separated Topologies Approach
Source: J Chem Theory Comput. 2023 Jul 24;19(15):5058–76. doi: 10.1021/acs.jctc.3c00282 (PMC10413862; doi:10.1021/acs.jctc.3c00282)
Supplement: Supplementary file 2 — ct3c00282_si_002.zip [file ct3c00282_si_002.zip › SI_paper/BACE1/input/amide_series/lig_45/complex.gro]

GROningen MAchine for Chemical Simulation
63410
    1ACE      C    1   5.107   2.130   4.575  0.3866 -0.2660  1.1255
    1ACE      O    2   5.117   2.101   4.457  0.3248  0.0103 -0.0444
    1ACE    CH3    3   5.108   2.029   4.683 -0.6506 -0.4299 -0.0969
    1ACE   HH31    4   5.165   2.072   4.765  0.5350  1.9917 -1.9214
    1ACE   HH32    5   5.011   2.014   4.729  0.4349 -0.5681  2.4910
    1ACE   HH33    6   5.163   1.941   4.649  0.2385  0.2069 -0.3843
    2THR      N    7   5.084   2.254   4.615  0.4603  0.3550 -0.2651
    2THR     CA    8   5.056   2.363   4.532  0.7250  0.4600  0.0564
    2THR      C    9   5.171   2.440   4.469  0.5379  0.3473  0.7755
    2THR      O   10   5.143   2.499   4.363 -0.3061  0.1769 -0.5903
    2THR     CB   11   4.956   2.447   4.602 -0.1780  0.0248 -0.1186
    2THR    OG1   12   5.002   2.484   4.728  0.1568 -0.0149 -0.1754
    2THR    CG2   13   4.819   2.387   4.614  0.0985  0.5284  0.1246
    2THR      H   14   5.104   2.272   4.712 -1.0765 -0.2037  0.2120
    2THR     HA   15   5.003   2.324   4.445 -1.0218  0.8832  0.8324
    2THR     HB   16   4.936   2.537   4.544 -1.5932 -0.0837  0.1267
    2THR    HG1   17   4.924   2.504   4.781  0.0194 -0.0230 -0.3695
    2THR   HG21   18   4.827   2.289   4.662  3.1089  0.3543 -0.3445
    2THR   HG22   19   4.750   2.454   4.666 -0.5199  0.5352 -0.6633
    2THR   HG23   20   4.778   2.372   4.514 -0.3917 -0.1035  0.4090
    3THR      N   21   5.296   2.408   4.502 -0.7813  0.7726  0.0717
    3THR     CA   22   5.418   2.458   4.436 -0.0567 -0.3309  0.1895
    3THR      C   23   5.465   2.355   4.341 -0.1030 -1.0887 -1.0459
    3THR      O   24   5.505   2.253   4.384  0.0647  0.5569  0.2627
    3THR     CB   25   5.532   2.492   4.541  0.3263 -0.3274  0.5134
    3THR    OG1   26   5.490   2.578   4.648 -0.3205 -0.4016  0.6404
    3THR    CG2   27   5.649   2.562   4.471  0.0616 -0.6669 -0.6137
    3THR      H   28   5.309   2.347   4.581  0.9541  0.8464 -0.0649
    3THR     HA   29   5.390   2.541   4.371  0.5041 -1.0018 -0.9743
    3THR     HB   30   5.571   2.395   4.571  1.4913 -0.2451 -0.5640
    3THR    HG1   31   5.417   2.534   4.691 -1.0069  0.0312 -0.0406
    3THR   HG21   32   5.709   2.612   4.546  0.4326  0.3990 -1.5645
    3THR   HG22   33   5.724   2.495   4.429  0.5582 -1.0518  0.7790
    3THR   HG23   34   5.610   2.628   4.394 -0.8815 -0.7171 -0.2061
    4GLY      N   35   5.494   2.397   4.217 -0.3044 -0.2464 -0.1794
    4GLY     CA   36   5.533   2.297   4.114 -0.5542  0.0487 -0.4254
    4GLY      C   37   5.543   2.362   3.973  0.2105  0.2544  0.6137
    4GLY      O   38   5.618   2.457   3.954  0.3303  0.1013  0.5863
    4GLY      H   39   5.465   2.486   4.179  1.1880 -0.2995 -1.7244
    4GLY    HA2   40   5.632   2.259   4.137 -0.2829  0.4018 -0.9841
    4GLY    HA3   41   5.457   2.219   4.128 -0.4680  0.0567  0.1663
    5SER      N   42   5.464   2.300   3.880 -0.6664  0.2787 -0.0343
    5SER     CA   43   5.451   2.338   3.739  0.0882  0.0137  0.0391
    5SER      C   44   5.304   2.341   3.695 -0.0803  0.6312 -0.2659
    5SER      O   45   5.231   2.243   3.703  0.1650  0.4815  0.2151
    5SER     CB   46   5.533   2.261   3.640  0.3763  0.2150 -0.1934
    5SER     OG   47   5.513   2.308   3.508 -0.1096 -0.3760 -0.6490
    5SER      H   48   5.427   2.210   3.905  0.8636 -0.0281  1.5280
    5SER     HA   49   5.483   2.441   3.730 -1.1614  0.5092  0.8040
    5SER    HB2   50   5.640   2.260   3.664  0.5064  1.1762 -0.6350
    5SER    HB3   51   5.500   2.158   3.650 -0.0751  0.3172 -0.5828
    5SER     HG   52   5.438   2.266   3.466 -0.2635 -0.0812 -0.6721
    6PHE      N   53   5.266   2.457   3.643  0.4027  1.5855  0.4520
    6PHE     CA   54   5.125   2.483   3.595 -0.2773 -0.7367  0.8709
    6PHE      C   55   5.127   2.557   3.455 -0.0713  0.1828  1.2121
    6PHE      O   56   5.079   2.671   3.434 -0.3872  0.0519  0.6986
    6PHE     CB   57   5.059   2.571   3.702  1.3379 -0.1191 -0.3502
    6PHE     CG   58   5.034   2.507   3.836  0.5470  0.3361 -0.3336
    6PHE    CD1   59   5.137   2.494   3.933  0.3954 -0.0300 -0.0762
    6PHE    CD2   60   4.908   2.439   3.854 -0.3957 -0.2868 -0.5145
    6PHE    CE1   61   5.109   2.420   4.050 -0.6634  0.4860 -0.6662
    6PHE    CE2   62   4.892   2.360   3.969  0.4721  0.4275 -0.4026
    6PHE     CZ   63   4.993   2.348   4.068 -0.5732  0.3013 -0.0617
    6PHE      H   64   5.334   2.530   3.627  0.8192  1.1325  0.1081
    6PHE     HA   65   5.067   2.391   3.585 -0.1731 -0.7020 -0.2392
    6PHE    HB2   66   5.115   2.663   3.718  0.9374  0.1331 -0.3638
    6PHE    HB3   67   4.961   2.600   3.664  0.9343 -0.7415  0.1772
    6PHE    HD1   68   5.228   2.552   3.923  1.0232 -1.0451 -0.5050
    6PHE    HD2   69   4.841   2.437   3.770 -0.1825 -0.5512 -0.6785
    6PHE    HE1   70   5.183   2.404   4.127 -1.5995  0.6116  0.3078
    6PHE    HE2   71   4.801   2.303   3.971  1.1509 -0.7110  0.7460
    6PHE     HZ   72   4.990   2.271   4.145  0.3675  0.3460  0.0508
    7VAL      N   73   5.188   2.496   3.355 -0.6318  0.1469  0.3474
    7VAL     CA   74   5.228   2.559   3.220 -0.2526  0.6025  0.3020
    7VAL      C   75   5.106   2.617   3.140  0.2455  0.5633  0.1781
    7VAL      O   76   5.113   2.698   3.049  0.2314 -0.3507 -0.1587
    7VAL     CB   77   5.330   2.472   3.132  0.4086 -0.4120 -0.0847
    7VAL    CG1   78   5.251   2.359   3.070  0.2955  0.4701 -0.0781
    7VAL    CG2   79   5.396   2.554   3.019 -0.1220  0.0921  0.5726
    7VAL      H   80   5.226   2.407   3.383  1.4036  0.6229 -0.5350
    7VAL     HA   81   5.287   2.648   3.245  0.9968 -0.1966  0.3887
    7VAL     HB   82   5.405   2.426   3.197 -0.0435  0.7178  1.3561
    7VAL   HG11   83   5.207   2.295   3.147 -1.6836  0.9062 -0.7218
    7VAL   HG12   84   5.173   2.395   3.003  1.0317  0.1516 -1.1458
    7VAL   HG13   85   5.322   2.299   3.013 -0.3229 -0.0353 -0.3337
    7VAL   HG21   86   5.323   2.582   2.943  0.4831 -0.3526 -0.1993
    7VAL   HG22   87   5.450   2.637   3.066  0.2545 -0.4211  1.0740
    7VAL   HG23   88   5.473   2.494   2.970  0.2560  1.6345 -0.9234
    8GLU      N   89   4.987   2.558   3.163  0.5881  0.2897  0.3819
    8GLU     CA   90   4.862   2.612   3.093 -0.7197  0.6164 -0.0301
    8GLU      C   91   4.824   2.749   3.150 -0.5880  0.1457  1.0537
    8GLU      O   92   4.779   2.829   3.068  0.2850 -0.6783 -0.4188
    8GLU     CB   93   4.746   2.512   3.130 -0.7046  0.1248 -0.1724
    8GLU     CG   94   4.613   2.532   3.065  0.0464 -0.3822  0.2551
    8GLU     CD   95   4.633   2.533   2.909 -0.3938 -0.1553 -0.2574
    8GLU    OE1   96   4.624   2.640   2.847 -0.1902 -0.2512 -0.0821
    8GLU    OE2   97   4.669   2.428   2.849  0.2390 -0.3452  0.1309
    8GLU      H   98   4.978   2.480   3.227  0.2323 -1.1788 -1.2824
    8GLU     HA   99   4.883   2.606   2.987  0.1661  0.0795  0.1571
    8GLU    HB2  100   4.776   2.410   3.106 -0.5498  0.3166 -0.8225
    8GLU    HB3  101   4.729   2.515   3.238  1.9047 -0.5332  0.3794
    8GLU    HG2  102   4.539   2.458   3.094  0.0979 -0.2065  0.8637
    8GLU    HG3  103   4.581   2.635   3.085  0.3669 -0.0616 -0.7842
    9MET      N  104   4.865   2.780   3.265 -0.7906 -0.2765  0.1301
    9MET     CA  105   4.842   2.911   3.323 -0.6610  0.1347  0.2152
    9MET      C  106   4.952   3.019   3.304 -1.1833  0.2093  0.3272
    9MET      O  107   4.935   3.141   3.323  0.2510  0.3608 -0.0515
    9MET     CB  108   4.794   2.897   3.467  0.8025 -0.2262 -0.7643
    9MET     CG  109   4.654   2.833   3.483 -0.9596  0.5365  0.3324
    9MET     SD  110   4.594   2.809   3.652 -0.1160  0.8544  0.2689
    9MET     CE  111   4.677   2.653   3.696 -0.0053  0.2846  0.3547
    9MET      H  112   4.935   2.721   3.307 -0.3132 -0.2404 -0.5738
    9MET     HA  113   4.757   2.949   3.267  0.3265  1.0255 -0.7720
    9MET    HB2  114   4.864   2.849   3.536 -0.2464 -0.1104  0.4640
    9MET    HB3  115   4.780   3.003   3.488  1.1988 -0.0299 -1.4339
    9MET    HG2  116   4.580   2.896   3.434 -0.9106 -0.1568 -0.7011
    9MET    HG3  117   4.655   2.737   3.430 -1.3186 -0.0297  1.2912
    9MET    HE1  118   4.611   2.569   3.674  0.4490 -0.2111  0.8266
    9MET    HE2  119   4.766   2.656   3.633 -0.2485  0.4040  0.0104
    9MET    HE3  120   4.712   2.661   3.799  0.5981  0.2144  0.1682
   10VAL      N  121   5.073   2.972   3.261  0.1782  0.3433  0.1038
   10VAL     CA  122   5.180   3.064   3.225 -0.5774 -0.4989 -0.6719
   10VAL      C  123   5.145   3.141   3.099  0.1168  0.8732  0.1009
   10VAL      O  124   5.093   3.076   3.006  0.3454 -0.0275  0.3677
   10VAL     CB  125   5.317   2.994   3.217 -0.0764 -0.2356 -0.0942
   10VAL    CG1  126   5.442   3.088   3.191 -0.0096 -0.0894 -0.2400
   10VAL    CG2  127   5.342   2.913   3.353  0.8265 -0.1708  0.7728
   10VAL      H  128   5.082   2.872   3.248 -0.4041  0.3991 -1.0251
   10VAL     HA  129   5.183   3.136   3.307 -0.3274 -1.3242  0.0742
   10VAL     HB  130   5.319   2.921   3.136  0.3672 -0.6157  0.2462
   10VAL   HG11  131   5.536   3.034   3.179 -0.1808 -0.2809 -0.7583
   10VAL   HG12  132   5.442   3.143   3.097  0.5355  0.8967  0.2992
   10VAL   HG13  133   5.449   3.172   3.261  1.6707  0.7150 -1.2392
   10VAL   HG21  134   5.444   2.877   3.357  1.0277 -0.1241 -1.3631
   10VAL   HG22  135   5.312   2.969   3.442 -1.5682  0.6458 -0.3582
   10VAL   HG23  136   5.273   2.828   3.347  0.9737 -0.2450 -0.5032
   11ASP      N  137   5.183   3.265   3.099  0.1367 -0.6535  0.4389
   11ASP     CA  138   5.174   3.357   2.984  0.7871 -0.3653  0.3647
   11ASP      C  139   5.021   3.383   2.949 -0.3236  0.8707 -0.1536
   11ASP      O  140   4.994   3.401   2.829 -0.6253 -0.1139 -0.5292
   11ASP     CB  141   5.255   3.299   2.866 -0.7459  0.6083  0.4555
   11ASP     CG  142   5.306   3.389   2.765  0.3285 -0.5132  0.3449
   11ASP    OD1  143   5.307   3.513   2.792 -0.1644 -0.3065  0.3522
   11ASP    OD2  144   5.333   3.348   2.653  0.0121 -0.0782  0.2764
   11ASP      H  145   5.232   3.309   3.176 -0.8688  0.1066  0.6779
   11ASP     HA  146   5.210   3.458   3.004 -1.5585  1.2288 -2.0208
   11ASP    HB2  147   5.340   3.244   2.907 -0.7357  0.0445 -0.2840
   11ASP    HB3  148   5.206   3.210   2.827  1.6379 -0.5224 -0.3436
   12ASN      N  149   4.931   3.361   3.045 -0.0003 -0.1729  0.4676
   12ASN     CA  150   4.789   3.373   3.015 -0.3208 -0.0208  0.7186
   12ASN      C  151   4.732   3.516   3.013 -0.0912 -0.4522 -0.1456
   12ASN      O  152   4.608   3.537   2.996  0.2065 -0.2985 -0.0317
   12ASN     CB  153   4.721   3.273   3.107  0.1939 -0.3953  1.2123
   12ASN     CG  154   4.696   3.312   3.244 -0.3080  0.2094 -0.0543
   12ASN    OD1  155   4.741   3.412   3.289  0.7135 -0.1388  0.2752
   12ASN    ND2  156   4.620   3.232   3.322  0.2609 -0.5403 -0.8597
   12ASN      H  157   4.955   3.331   3.138  0.5090  0.3491  0.5141
   12ASN     HA  158   4.782   3.348   2.909 -0.6066  0.8624  0.5106
   12ASN    HB2  159   4.629   3.243   3.056  1.2721 -1.2515 -0.4138
   12ASN    HB3  160   4.772   3.176   3.100 -0.7199 -0.8534 -1.1877
   12ASN   HD21  161   4.644   3.246   3.419  1.0122  1.4214 -1.2373
   12ASN   HD22  162   4.577   3.147   3.289 -0.4203 -0.1811 -0.9283
   13LEU      N  163   4.809   3.619   3.061 -0.2373  0.1299  0.5506
   13LEU     CA  164   4.764   3.758   3.066 -0.2605 -1.0043  0.2523
   13LEU      C  165   4.813   3.833   2.940  0.4766 -0.6116 -1.1901
   13LEU      O  166   4.931   3.827   2.905  0.4489  0.4054  0.5892
   13LEU     CB  167   4.808   3.821   3.198 -0.1662  0.4242  0.2457
   13LEU     CG  168   4.768   3.755   3.328  0.1092  0.6478  0.4222
   13LEU    CD1  169   4.838   3.826   3.454  0.0788  0.7213  0.1824
   13LEU    CD2  170   4.621   3.750   3.352  0.6653 -0.0504  0.2065
   13LEU      H  171   4.905   3.596   3.086 -0.0269  0.4746  0.0850
   13LEU     HA  172   4.656   3.755   3.051 -0.1402 -0.8796 -0.8529
   13LEU    HB2  173   4.916   3.819   3.183 -0.2907  0.1449 -0.7242
   13LEU    HB3  174   4.778   3.925   3.210  0.9140  0.9230 -0.9302
   13LEU     HG  175   4.800   3.650   3.329  0.1377  0.5259 -1.9795
   13LEU   HD11  176   4.795   3.925   3.468 -0.7899  0.2839  0.7679
   13LEU   HD12  177   4.811   3.771   3.544  0.4130  0.7825  0.3249
   13LEU   HD13  178   4.946   3.836   3.440  0.3303 -1.0302  0.4342
   13LEU   HD21  179   4.572   3.843   3.322  1.4603  0.2856 -0.1089
   13LEU   HD22  180   4.583   3.668   3.290 -1.1223  0.2688  0.7592
   13LEU   HD23  181   4.600   3.710   3.451  0.7857 -1.3768 -0.2659
   14ARG      N  182   4.730   3.926   2.896  0.6744 -0.1285 -0.1642
   14ARG     CA  183   4.750   4.025   2.785 -1.0399  0.2206 -0.3764
   14ARG      C  184   4.703   4.165   2.817  0.6496 -0.0733 -0.2280
   14ARG      O  185   4.634   4.181   2.914  0.4530  0.1846 -0.5692
   14ARG     CB  186   4.694   3.977   2.655 -1.2208  0.5238  0.5009
   14ARG     CG  187   4.770   3.849   2.600 -0.6764  0.1841  0.3937
   14ARG     CD  188   4.921   3.871   2.577 -0.7937 -0.6912 -0.2326
   14ARG     NE  189   4.984   3.752   2.531  0.1214  0.1000 -0.1659
   14ARG     CZ  190   5.073   3.670   2.598  0.4547 -0.4237 -0.0206
   14ARG    NH1  191   5.130   3.564   2.549  0.0864 -0.0028 -0.5696
   14ARG    NH2  192   5.100   3.704   2.721 -0.3290 -0.0818  0.4677
   14ARG      H  193   4.645   3.944   2.947  0.6035 -0.7169 -0.0646
   14ARG     HA  194   4.858   4.034   2.771 -1.0609 -0.8428 -1.6291
   14ARG    HB2  195   4.586   3.961   2.663 -1.1931  0.5862  1.0074
   14ARG    HB3  196   4.722   4.054   2.582  0.8920  0.6664  1.3136
   14ARG    HG2  197   4.762   3.771   2.676  0.3379 -0.0410  0.2972
   14ARG    HG3  198   4.729   3.825   2.501  0.5847  1.5670 -0.5605
   14ARG    HD2  199   4.933   3.940   2.493  1.3022  0.8275  1.1010
   14ARG    HD3  200   4.965   3.909   2.669  0.5308  1.2580 -1.5242
   14ARG     HE  201   4.967   3.718   2.437  1.1691 -0.2310 -0.2615
   14ARG   HH11  202   5.191   3.515   2.613  0.5896  1.7337  0.4122
   14ARG   HH12  203   5.108   3.527   2.458 -1.3194  0.3655 -0.4188
   14ARG   HH21  204   5.173   3.643   2.757  0.3478 -0.6364 -1.5856
   14ARG   HH22  205   5.056   3.784   2.765  1.8985  0.8418  1.2931
   15GLY      N  206   4.739   4.270   2.739  0.1617 -0.3103  0.0693
   15GLY     CA  207   4.690   4.411   2.768 -0.2676 -0.0141  0.3003
   15GLY      C  208   4.773   4.516   2.690  0.4001  0.0748  0.2758
   15GLY      O  209   4.870   4.478   2.622 -0.4575  0.2955  0.2329
   15GLY      H  210   4.787   4.254   2.652  0.0847 -0.3204  0.0282
   15GLY    HA2  211   4.584   4.418   2.746 -0.0158 -1.1870 -1.8067
   15GLY    HA3  212   4.703   4.413   2.877  0.0297 -1.4432  0.3408
   16LYS      N  213   4.748   4.648   2.711  0.6037 -0.0885 -0.8113
   16LYS     CA  214   4.834   4.763   2.674  1.4057  0.1887 -0.1733
   16LYS      C  215   4.883   4.832   2.798  0.5180 -0.4078 -0.2761
   16LYS      O  216   4.819   4.827   2.904  0.0700 -0.1278  0.2571
   16LYS     CB  217   4.749   4.849   2.577 -0.3797 -0.4626  0.4729
   16LYS     CG  218   4.777   4.807   2.433 -0.1119  0.4421  0.2227
   16LYS     CD  219   4.713   4.889   2.320  0.2047 -0.2605 -0.0691
   16LYS     CE  220   4.562   4.908   2.320  0.8678  0.4392  0.5012
   16LYS     NZ  221   4.495   4.777   2.274 -0.5109 -1.0027 -0.2673
   16LYS      H  222   4.665   4.662   2.767  0.8737 -0.4804 -0.3095
   16LYS     HA  223   4.914   4.712   2.620  0.2598 -2.2855  0.1930
   16LYS    HB2  224   4.641   4.834   2.585 -0.5169  0.2659  0.2232
   16LYS    HB3  225   4.767   4.956   2.586 -0.1501 -0.4763  0.2044
   16LYS    HG2  226   4.885   4.809   2.418 -0.2562  0.1207 -1.1867
   16LYS    HG3  227   4.757   4.700   2.425 -0.6483  0.4817  0.9208
   16LYS    HD2  228   4.757   4.988   2.313 -0.2250 -0.0239  0.4528
   16LYS    HD3  229   4.730   4.836   2.226 -0.6286 -0.1967 -0.2714
   16LYS    HE2  230   4.515   4.938   2.413  0.0009 -1.5163  0.7985
   16LYS    HE3  231   4.532   4.983   2.247  0.4409 -0.9652 -0.8766
   16LYS    HZ1  232   4.520   4.717   2.351  1.3708  2.1611  2.0667
   16LYS    HZ2  233   4.400   4.807   2.264 -0.0314  0.7058 -0.3071
   16LYS    HZ3  234   4.526   4.752   2.181  2.2869  1.0789 -0.1662
   17SER      N  235   4.993   4.901   2.790 -0.3153  0.3120 -0.2003
   17SER     CA  236   5.052   4.968   2.900  0.1116 -0.3825 -0.3663
   17SER      C  237   4.960   5.075   2.966  0.3274 -0.0419  0.4807
   17SER      O  238   4.907   5.160   2.893  0.0429 -0.6461  0.3004
   17SER     CB  239   5.182   5.039   2.845  1.1308  0.0374 -0.0402
   17SER     OG  240   5.218   5.153   2.923  0.5758 -0.0139 -0.6911
   17SER      H  241   5.052   4.902   2.709  0.3922 -0.8989  0.2395
   17SER     HA  242   5.081   4.902   2.982  0.9343  1.0543  0.5969
   17SER    HB2  243   5.257   4.960   2.845  0.4356 -0.6674  0.5776
   17SER    HB3  244   5.160   5.081   2.747 -0.2717  0.0778  0.2515
   17SER     HG  245   5.250   5.230   2.877 -0.7411  1.4827  0.6746
   18GLY      N  246   4.944   5.066   3.099 -0.1296 -0.1809  0.7802
   18GLY     CA  247   4.853   5.162   3.166 -0.5277 -0.1882  0.8701
   18GLY      C  248   4.701   5.141   3.128 -0.5705 -0.4534  0.3551
   18GLY      O  249   4.616   5.225   3.170 -0.4745  0.6971  0.6825
   18GLY      H  250   4.986   4.989   3.150  0.8809 -1.4262 -1.5968
   18GLY    HA2  251   4.870   5.138   3.271  0.5682  0.1101  0.7915
   18GLY    HA3  252   4.889   5.262   3.142 -1.7079  0.2325  0.7285
   19GLN      N  253   4.663   5.042   3.052  0.4397 -0.3067 -0.4321
   19GLN     CA  254   4.522   5.007   3.019 -0.0826 -0.5700 -0.7536
   19GLN      C  255   4.473   4.870   3.084 -0.7175 -0.7717  0.1446
   19GLN      O  256   4.355   4.858   3.096  0.4341 -0.2579  0.3821
   19GLN     CB  257   4.502   5.009   2.865  0.7906  0.2762 -0.9547
   19GLN     CG  258   4.536   5.141   2.802  0.9120 -0.6509  0.5047
   19GLN     CD  259   4.444   5.162   2.680 -0.1055 -1.0775  0.3250
   19GLN    OE1  260   4.409   5.071   2.602 -0.1885  0.3126 -0.3252
   19GLN    NE2  261   4.389   5.284   2.668  0.8415  0.0221  0.5715
   19GLN      H  262   4.732   4.983   3.008  0.5039 -0.3140 -0.3218
   19GLN     HA  263   4.456   5.086   3.056  1.4682  0.5377 -0.1797
   19GLN    HB2  264   4.557   4.923   2.826 -0.6630 -1.2701  0.1245
   19GLN    HB3  265   4.399   4.977   2.850  0.7887 -0.9240  0.8363
   19GLN    HG2  266   4.509   5.224   2.867  0.8993  0.3982 -0.7538
   19GLN    HG3  267   4.642   5.146   2.779  0.6580  0.8041 -0.6010
   19GLN   HE21  268   4.325   5.289   2.589  0.5814 -1.2069  0.6701
   19GLN   HE22  269   4.411   5.355   2.736  0.1025  1.4643 -0.5856
   20GLY      N  270   4.565   4.791   3.136 -0.2498  0.4073 -0.2479
   20GLY     CA  271   4.543   4.677   3.222 -0.3006 -0.2695 -0.1070
   20GLY      C  272   4.547   4.536   3.166  0.1278  0.0303  0.4231
   20GLY      O  273   4.501   4.507   3.053 -0.0587 -0.1350  0.0122
   20GLY      H  274   4.661   4.822   3.129  0.3161 -0.6459  1.5366
   20GLY    HA2  275   4.618   4.680   3.301  0.7648  0.2986 -1.0859
   20GLY    HA3  276   4.451   4.683   3.281 -0.3949 -1.2380 -0.1312
   21TYR      N  277   4.600   4.453   3.252  0.0597  0.3776 -0.6267
   21TYR     CA  278   4.610   4.306   3.235  0.3830 -1.1759  0.6399
   21TYR      C  279   4.478   4.234   3.248  1.0299 -0.5822  0.5020
   21TYR      O  280   4.420   4.211   3.351 -0.4930 -0.2822 -0.1157
   21TYR     CB  281   4.722   4.247   3.332 -0.3032  0.9320 -0.3094
   21TYR     CG  282   4.858   4.319   3.333  0.6674 -0.0807  0.4548
   21TYR    CD1  283   4.882   4.429   3.412 -0.1700  0.5798  0.2478
   21TYR    CD2  284   4.949   4.272   3.232  0.5998 -0.3305 -0.6888
   21TYR    CE1  285   5.007   4.493   3.401  0.0753 -0.2733  1.0094
   21TYR    CE2  286   5.066   4.340   3.224 -0.9934  0.4311  0.1918
   21TYR     CZ  287   5.103   4.447   3.310  0.4408 -0.1278 -0.3170
   21TYR     OH  288   5.221   4.507   3.299  0.0948 -0.3391  0.0490
   21TYR      H  289   4.641   4.474   3.342  0.1435 -1.7599 -0.0432
   21TYR     HA  290   4.641   4.286   3.132  1.4648 -0.1548  0.7213
   21TYR    HB2  291   4.685   4.259   3.434 -0.1881 -0.4884 -0.0596
   21TYR    HB3  292   4.739   4.139   3.322 -0.2996  0.9377 -0.3669
   21TYR    HD1  293   4.812   4.472   3.483 -0.6069  0.5886 -0.1735
   21TYR    HD2  294   4.923   4.193   3.163 -1.4730 -0.1069 -0.2951
   21TYR    HE1  295   5.020   4.588   3.451 -1.5829  0.7170 -0.1952
   21TYR    HE2  296   5.144   4.295   3.164 -1.0092 -0.4140  0.7703
   21TYR     HH  297   5.242   4.562   3.375  1.5296  1.5205 -1.5057
   22TYR      N  298   4.436   4.187   3.130 -0.1849  0.7315 -0.1803
   22TYR     CA  299   4.323   4.093   3.125  0.0359 -0.2389 -0.5131
   22TYR      C  300   4.360   3.942   3.098 -0.0674 -0.3433  0.0645
   22TYR      O  301   4.464   3.905   3.046 -0.5314  0.3970  0.4142
   22TYR     CB  302   4.213   4.140   3.030 -0.2242 -0.2735 -0.4569
   22TYR     CG  303   4.253   4.153   2.888  0.4617  0.1706  0.2376
   22TYR    CD1  304   4.258   4.035   2.811 -0.0543 -0.3659 -0.1222
   22TYR    CD2  305   4.297   4.275   2.838 -0.7059  1.0098 -0.1537
   22TYR    CE1  306   4.308   4.049   2.680  0.1359  0.3808  1.2114
   22TYR    CE2  307   4.351   4.285   2.713  0.6640 -0.4142  0.6186
   22TYR     CZ  308   4.352   4.174   2.624 -0.6463  0.7940  0.2120
   22TYR     OH  309   4.389   4.188   2.491  0.2215  0.9465 -0.1362
   22TYR      H  310   4.481   4.217   3.045 -1.2858  1.0070 -0.6980
   22TYR     HA  311   4.271   4.091   3.221  2.2979  1.0001  0.8979
   22TYR    HB2  312   4.132   4.068   3.035  0.4798 -1.0556  0.7474
   22TYR    HB3  313   4.175   4.237   3.064 -1.3683 -0.9641  0.3529
   22TYR    HD1  314   4.214   3.943   2.847 -1.0036 -0.0827 -0.4859
   22TYR    HD2  315   4.299   4.363   2.900 -0.6367 -0.3019  1.8881
   22TYR    HE1  316   4.316   3.967   2.609  1.3097  1.0648  0.4829
   22TYR    HE2  317   4.376   4.381   2.671 -1.1952  0.0284  0.3630
   22TYR     HH  318   4.386   4.106   2.442 -0.0940  0.9596 -0.1377
   23VAL      N  319   4.260   3.853   3.133 -0.5092 -0.4772  0.7965
   23VAL     CA  320   4.251   3.714   3.088 -0.5733 -0.2171  0.3420
   23VAL      C  321   4.133   3.687   2.994  1.0876 -0.3253 -0.4425
   23VAL      O  322   4.034   3.762   2.997  0.6198  0.2258 -0.2531
   23VAL     CB  323   4.242   3.636   3.214  0.6869  0.4493 -0.2671
   23VAL    CG1  324   4.111   3.650   3.295 -1.2164 -0.4066 -0.1211
   23VAL    CG2  325   4.252   3.482   3.185 -1.0631 -1.0050 -0.7692
   23VAL      H  326   4.177   3.891   3.178 -0.8726  0.7619 -0.7488
   23VAL     HA  327   4.339   3.681   3.032 -0.3000  0.3977  0.3892
   23VAL     HB  328   4.316   3.655   3.292 -0.4384 -1.0178  1.2921
   23VAL   HG11  329   4.123   3.602   3.392  1.0418  0.9685  0.4409
   23VAL   HG12  330   4.099   3.754   3.326 -0.6649 -0.2510 -0.4042
   23VAL   HG13  331   4.021   3.627   3.238 -1.0995 -0.0458 -0.4623
   23VAL   HG21  332   4.242   3.429   3.279 -1.4096  1.2290  0.6105
   23VAL   HG22  333   4.188   3.446   3.105 -0.7776  1.1825 -2.1517
   23VAL   HG23  334   4.355   3.467   3.151 -0.5675  0.0540  0.1134
   24GLU      N  335   4.130   3.584   2.906 -1.0467 -0.0472 -0.0100
   24GLU     CA  336   4.015   3.549   2.828  0.4166 -0.7884 -0.3298
   24GLU      C  337   3.924   3.471   2.919  0.2795  0.7621  0.0221
   24GLU      O  338   3.977   3.397   3.009  0.3755 -0.3115  0.5737
   24GLU     CB  339   4.063   3.492   2.698  0.5536 -0.3321  0.1840
   24GLU     CG  340   3.964   3.426   2.611 -0.1099  0.6704 -0.0791
   24GLU     CD  341   3.991   3.429   2.459  0.4310  1.0173  0.0663
   24GLU    OE1  342   3.979   3.317   2.397 -0.6009 -0.0938  0.2651
   24GLU    OE2  343   4.019   3.529   2.397 -0.6609  0.0653 -0.0918
   24GLU      H  344   4.207   3.520   2.902 -0.8878  0.1636 -0.9808
   24GLU     HA  345   3.957   3.638   2.799 -0.0941 -1.2490 -0.7847
   24GLU    HB2  346   4.108   3.582   2.656  0.5721 -0.2374  0.4032
   24GLU    HB3  347   4.137   3.416   2.724  1.1626  0.4766  0.9432
   24GLU    HG2  348   3.933   3.327   2.643 -0.3803  0.3721 -1.1833
   24GLU    HG3  349   3.874   3.487   2.625 -0.5898 -0.1346  0.5027
   25MET      N  350   3.793   3.469   2.892  0.2758  0.3232 -0.1978
   25MET     CA  351   3.700   3.394   2.972  0.0012  0.7401  0.6045
   25MET      C  352   3.580   3.362   2.881  1.0745 -0.7741 -0.6567
   25MET      O  353   3.532   3.441   2.803  0.7824  0.6477  0.3153
   25MET     CB  354   3.673   3.482   3.094  0.6651  0.0824  0.1468
   25MET     CG  355   3.603   3.396   3.192  1.2829  0.5659 -0.2566
   25MET     SD  356   3.564   3.461   3.357  0.4108 -0.0259  0.0898
   25MET     CE  357   3.705   3.552   3.419  0.7436  0.4482 -0.0766
   25MET      H  358   3.766   3.538   2.823  0.0925  0.5112  0.0569
   25MET     HA  359   3.744   3.296   2.991 -1.3978 -0.1994 -0.5592
   25MET    HB2  360   3.765   3.518   3.139  0.5972  1.0155 -0.3922
   25MET    HB3  361   3.623   3.574   3.063  0.2518 -0.0354  0.4444
   25MET    HG2  362   3.500   3.373   3.166  1.1439 -0.0109  0.6967
   25MET    HG3  363   3.663   3.307   3.208 -0.5706 -0.5972  0.9777
   25MET    HE1  364   3.702   3.657   3.390  0.2282  0.6547  0.6839
   25MET    HE2  365   3.697   3.555   3.527  0.5091 -1.4642  0.0286
   25MET    HE3  366   3.804   3.512   3.395  0.5420 -0.3537  0.3559
   26THR      N  367   3.518   3.247   2.897 -0.4931  0.2219 -0.2732
   26THR     CA  368   3.398   3.204   2.825  0.4521  0.1103  0.0612
   26THR      C  369   3.275   3.200   2.924  0.2712 -0.3929  0.6417
   26THR      O  370   3.278   3.135   3.023  0.4506 -1.3108 -0.3552
   26THR     CB  371   3.411   3.066   2.761  0.0321 -0.1945  0.7766
   26THR    OG1  372   3.475   2.975   2.844  0.0886  0.2889  0.4770
   26THR    CG2  373   3.480   3.068   2.623 -0.3233 -0.2508  0.1365
   26THR      H  374   3.560   3.182   2.962  0.5606  0.1355 -0.9897
   26THR     HA  375   3.372   3.276   2.748 -1.8319 -0.3227  0.2847
   26THR     HB  376   3.309   3.031   2.744 -0.1175  0.4788  0.2163
   26THR    HG1  377   3.411   2.908   2.867  1.1473 -1.0336 -0.1662
   26THR   HG21  378   3.454   2.972   2.580 -1.6727 -0.3509  1.0602
   26THR   HG22  379   3.444   3.143   2.552  1.1535 -0.2196 -0.6780
   26THR   HG23  380   3.585   3.097   2.631 -0.3189 -0.4005  0.6779
   27VAL      N  381   3.164   3.267   2.884  0.5937 -0.1171  0.3389
   27VAL     CA  382   3.036   3.283   2.961 -0.4164  0.2070  0.4631
   27VAL      C  383   2.924   3.224   2.878  1.2330 -0.3601 -0.0520
   27VAL      O  384   2.920   3.229   2.756  0.1556 -0.0708 -0.0344
   27VAL     CB  385   3.016   3.436   2.993  0.4202  0.7254  0.1100
   27VAL    CG1  386   3.148   3.492   3.053  1.0091  0.6514  0.9266
   27VAL    CG2  387   2.972   3.536   2.884  1.4337 -0.6368 -0.0151
   27VAL      H  388   3.171   3.316   2.796  0.6991 -1.3677 -0.3993
   27VAL     HA  389   3.044   3.235   3.058  0.3096  0.5643  0.6002
   27VAL     HB  390   2.947   3.435   3.077 -0.9653 -0.4975 -0.9272
   27VAL   HG11  391   3.189   3.417   3.121  1.0559 -0.0371  0.1617
   27VAL   HG12  392   3.223   3.510   2.976  0.7120 -1.1579  0.1153
   27VAL   HG13  393   3.130   3.584   3.109 -0.7866  1.2741 -0.4895
   27VAL   HG21  394   2.979   3.637   2.923  0.3140 -0.5703  0.0778
   27VAL   HG22  395   3.033   3.513   2.796  1.8910 -0.3448  0.2155
   27VAL   HG23  396   2.867   3.524   2.858  1.6372  0.3898 -1.6279
   28GLY      N  397   2.814   3.176   2.944 -0.3842 -0.2634 -1.0817
   28GLY     CA  398   2.693   3.128   2.892  0.8630 -0.5453  0.1524
   28GLY      C  399   2.694   2.996   2.812  0.7431  0.1085 -0.2633
   28GLY      O  400   2.786   2.914   2.824 -0.2542  0.1895  0.0805
   28GLY      H  401   2.822   3.156   3.042 -2.5823  1.4182 -0.3911
   28GLY    HA2  402   2.626   3.117   2.977  1.0892  1.2577  0.6506
   28GLY    HA3  403   2.639   3.207   2.838 -0.3829 -1.1344  0.4542
   29SER      N  404   2.582   2.965   2.739  0.1080  0.0603  0.0577
   29SER     CA  405   2.574   2.849   2.649 -0.2485  0.4422 -0.5182
   29SER      C  406   2.503   2.869   2.517  0.2750  0.0325  0.2331
   29SER      O  407   2.383   2.907   2.513  0.3787  0.4001 -0.1741
   29SER     CB  408   2.499   2.737   2.721 -0.8102  0.0439 -0.2619
   29SER     OG  409   2.551   2.710   2.849 -0.5620 -0.0726 -0.0483
   29SER      H  410   2.506   3.032   2.735  0.1203  0.0685 -0.0438
   29SER     HA  411   2.677   2.816   2.638 -0.0821  0.6013  0.4399
   29SER    HB2  412   2.395   2.763   2.738 -1.0725 -0.1291 -1.4245
   29SER    HB3  413   2.509   2.647   2.659 -0.1954 -0.2816  0.2769
   29SER     HG  414   2.491   2.762   2.905 -0.3627 -0.8522  0.9472
   30PRO      N  415   2.563   2.830   2.401  0.4334  0.0804  0.0002
   30PRO     CA  416   2.706   2.795   2.379  0.0704 -0.0241 -0.4105
   30PRO      C  417   2.800   2.917   2.420 -0.4226 -0.1448  0.6329
   30PRO      O  418   2.754   3.032   2.418 -1.0102  0.3437  0.0454
   30PRO     CB  419   2.729   2.761   2.235 -0.5454  0.5497 -0.3540
   30PRO     CG  420   2.615   2.844   2.171  1.0752 -0.1314 -0.5207
   30PRO     CD  421   2.496   2.828   2.277 -1.2396 -0.3367  1.4002
   30PRO     HA  422   2.732   2.714   2.447 -1.2939 -0.6344 -0.5531
   30PRO    HB2  423   2.825   2.803   2.205 -0.2419  0.3925  0.3675
   30PRO    HB3  424   2.714   2.654   2.221  1.0870  0.1497  0.4606
   30PRO    HG2  425   2.646   2.947   2.156  0.2591  0.5140  1.5811
   30PRO    HG3  426   2.588   2.809   2.071  1.1708  0.3089 -0.7049
   30PRO    HD2  427   2.457   2.726   2.274  0.6725 -1.2227 -1.6303
   30PRO    HD3  428   2.416   2.898   2.253 -0.8373 -0.1963  0.3933
   31PRO      N  429   2.921   2.894   2.464 -0.3066 -0.1206 -0.3399
   31PRO     CA  430   2.994   2.996   2.541 -0.0779 -0.2570  0.2260
   31PRO      C  431   3.051   3.111   2.456  0.1306  0.4518  0.5885
   31PRO      O  432   3.120   3.098   2.354  0.1119 -0.0491 -0.5554
   31PRO     CB  433   3.103   2.923   2.620  0.2598 -0.2409  1.3984
   31PRO     CG  434   3.057   2.771   2.608 -0.3936 -0.2220  0.8614
   31PRO     CD  435   2.997   2.767   2.470 -0.1177 -0.1140  0.7276
   31PRO     HA  436   2.926   3.040   2.614 -0.1908  0.3255 -0.2111
   31PRO    HB2  437   3.199   2.943   2.573 -0.1250 -1.3674 -0.0116
   31PRO    HB3  438   3.104   2.945   2.727  0.5506 -0.1244  1.3724
   31PRO    HG2  439   3.141   2.703   2.622  0.1470  0.2055 -0.0945
   31PRO    HG3  440   2.974   2.755   2.677  0.1536 -1.2728  1.3271
   31PRO    HD2  441   3.072   2.772   2.391 -0.6019  0.2442  0.2747
   31PRO    HD3  442   2.942   2.674   2.460  0.1497 -0.3640  1.4695
   32GLN      N  443   3.004   3.229   2.490  0.0053  0.0796 -0.1316
   32GLN     CA  444   3.040   3.369   2.446 -0.0172  0.0822  0.0421
   32GLN      C  445   3.175   3.404   2.507  0.7825  0.4060  0.0414
   32GLN      O  446   3.186   3.391   2.632 -0.3793 -0.0126  1.0041
   32GLN     CB  447   2.935   3.474   2.486 -0.6641  0.1657  0.1339
   32GLN     CG  448   2.795   3.433   2.443 -0.4459  0.5884 -0.0207
   32GLN     CD  449   2.689   3.524   2.508 -0.9402 -0.2399  0.9424
   32GLN    OE1  450   2.682   3.645   2.487 -0.7544  0.0136 -1.0558
   32GLN    NE2  451   2.585   3.472   2.556  0.3661  0.1735  0.5086
   32GLN      H  452   2.955   3.226   2.578 -0.6120  1.1777 -0.3983
   32GLN     HA  453   3.046   3.370   2.337  0.3649 -0.3063  0.0516
   32GLN    HB2  454   2.938   3.496   2.592  1.3006  1.8864 -0.1379
   32GLN    HB3  455   2.967   3.561   2.429 -0.7358  0.5739  0.7022
   32GLN    HG2  456   2.785   3.443   2.335 -0.3644  0.7692 -0.0110
   32GLN    HG3  457   2.766   3.334   2.480 -1.2741  0.8262  0.0186
   32GLN   HE21  458   2.501   3.529   2.555  0.4420  0.2824  0.0427
   32GLN   HE22  459   2.584   3.372   2.562  0.4071  0.1254 -0.1808
   33THR      N  460   3.278   3.429   2.425  0.5410 -0.9581 -0.1091
   33THR     CA  461   3.414   3.464   2.477  0.0729  0.4872 -0.6814
   33THR      C  462   3.433   3.611   2.498  0.2850  0.3418 -0.1610
   33THR      O  463   3.402   3.683   2.404  0.6943 -0.7041 -0.5476
   33THR     CB  464   3.522   3.402   2.389  0.6896  0.7582 -0.1775
   33THR    OG1  465   3.486   3.284   2.332  0.4691  0.5543 -0.2448
   33THR    CG2  466   3.651   3.381   2.474 -0.4377 -0.6144  0.9050
   33THR      H  467   3.264   3.443   2.326 -0.9479  0.4421  0.2154
   33THR     HA  468   3.431   3.422   2.576  0.1860  0.9653 -0.4902
   33THR     HB  469   3.535   3.468   2.304  0.0436  0.1699 -0.7633
   33THR    HG1  470   3.423   3.305   2.263  0.3194  1.5769  0.1684
   33THR   HG21  471   3.723   3.332   2.408  0.0187 -0.5119  1.3159
   33THR   HG22  472   3.693   3.478   2.500  1.3104 -0.8953 -0.4583
   33THR   HG23  473   3.638   3.327   2.567 -0.2752 -0.4609  1.0183
   34LEU      N  474   3.483   3.660   2.609 -0.1642  0.1956 -0.2916
   34LEU     CA  475   3.520   3.794   2.643  0.1098  0.2910  0.2158
   34LEU      C  476   3.671   3.807   2.682  0.1383  0.7767  0.2707
   34LEU      O  477   3.738   3.702   2.714  0.0939 -0.5054  0.3171
   34LEU     CB  478   3.426   3.839   2.753 -0.2442 -0.4949  0.4399
   34LEU     CG  479   3.271   3.843   2.726 -0.8557 -1.0473  0.9211
   34LEU    CD1  480   3.191   3.891   2.845  0.5929 -0.2463 -0.2283
   34LEU    CD2  481   3.237   3.923   2.601  0.1784  0.0918 -0.0584
   34LEU      H  482   3.515   3.592   2.677  0.2875  1.3624  0.7470
   34LEU     HA  483   3.494   3.854   2.556 -0.4402 -0.8012 -0.4160
   34LEU    HB2  484   3.441   3.780   2.843 -0.4788 -0.0589  0.7751
   34LEU    HB3  485   3.462   3.940   2.775  0.9969 -0.6946 -0.4641
   34LEU     HG  486   3.247   3.738   2.706 -1.1408 -1.0268  1.1398
   34LEU   HD11  487   3.228   3.849   2.939  1.2908  0.0645 -0.3535
   34LEU   HD12  488   3.190   4.000   2.855  1.0222 -0.2868  0.3745
   34LEU   HD13  489   3.087   3.865   2.826  0.0782  1.5870 -0.2867
   34LEU   HD21  490   3.309   4.002   2.578  0.4969 -0.0964  0.2853
   34LEU   HD22  491   3.262   3.859   2.517  1.4260  0.0169  0.3299
   34LEU   HD23  492   3.132   3.952   2.593  0.0051 -0.5958 -0.4704
   35ASN      N  493   3.729   3.919   2.694  0.2037 -0.4007  0.3416
   35ASN     CA  494   3.850   3.955   2.767 -0.0513 -0.0933  0.4570
   35ASN      C  495   3.817   4.024   2.901  0.5898 -0.7608 -0.1600
   35ASN      O  496   3.758   4.133   2.895 -0.2949  0.0139 -0.1064
   35ASN     CB  497   3.927   4.060   2.677  0.1413  0.2847 -0.2787
   35ASN     CG  498   3.990   4.000   2.548 -0.0822  0.0379 -0.0931
   35ASN    OD1  499   3.987   3.886   2.521  0.3478 -0.3553  0.2741
   35ASN    ND2  500   4.029   4.087   2.458 -0.3945  0.3414 -0.5877
   35ASN      H  501   3.687   4.002   2.657  0.0232  0.1229  1.5961
   35ASN     HA  502   3.915   3.868   2.782  0.8233  0.4313 -0.0655
   35ASN    HB2  503   3.853   4.135   2.648  0.4392  0.7821  0.2177
   35ASN    HB3  504   4.012   4.097   2.734  1.2805 -0.4464 -1.3902
   35ASN   HD21  505   4.085   4.051   2.381  0.2439 -0.3331  0.1541
   35ASN   HD22  506   4.042   4.181   2.494 -1.5502  0.0847  0.6499
   36ILE      N  507   3.861   3.975   3.019  0.3063 -0.1820  0.5904
   36ILE     CA  508   3.820   4.028   3.151 -0.6114 -0.3636  0.5486
   36ILE      C  509   3.944   4.080   3.236  0.5265  0.2971  1.0758
   36ILE      O  510   4.037   4.005   3.248  0.4512 -0.2112  0.3461
   36ILE     CB  511   3.745   3.915   3.217  0.3675  0.3735 -0.1189
   36ILE    CG1  512   3.629   3.856   3.136 -0.1369 -0.4147  0.5700
   36ILE    CG2  513   3.691   3.944   3.356 -0.6597  0.2066 -0.6300
   36ILE    CD1  514   3.519   3.962   3.106  0.1491 -0.1169  0.6661
   36ILE      H  515   3.912   3.888   3.017  0.5980 -0.0107  0.1986
   36ILE     HA  516   3.758   4.117   3.143 -0.3135 -0.1469  0.5919
   36ILE     HB  517   3.818   3.835   3.229  1.6663  1.5962  0.8869
   36ILE   HG12  518   3.666   3.810   3.044  0.3125  0.7543  0.1335
   36ILE   HG13  519   3.583   3.782   3.201 -0.8303  0.2433  0.8517
   36ILE   HG21  520   3.622   4.028   3.359 -0.2310  0.5520 -0.0023
   36ILE   HG22  521   3.648   3.856   3.403  0.6091  0.0657  0.3867
   36ILE   HG23  522   3.774   3.968   3.423  0.2392 -1.2710 -1.0946
   36ILE   HD11  523   3.555   4.042   3.042  0.3793  0.2473  1.2314
   36ILE   HD12  524   3.426   3.911   3.079  0.5324 -0.0034 -1.0538
   36ILE   HD13  525   3.497   4.015   3.199  0.7641  0.5301  0.4549
   37LEU      N  526   3.940   4.202   3.284  0.0208  0.0918 -0.1546
   37LEU     CA  527   4.045   4.266   3.362  0.0616  0.4950  0.1009
   37LEU      C  528   4.067   4.198   3.496 -0.5778 -0.9797 -0.9906
   37LEU      O  529   3.970   4.178   3.570 -0.6568  0.0014  0.3741
   37LEU     CB  530   4.016   4.413   3.376  1.0133  0.1981 -0.0016
   37LEU     CG  531   4.140   4.500   3.405  0.5446  0.7973 -0.3572
   37LEU    CD1  532   4.236   4.509   3.291 -0.8522  0.0818  0.2166
   37LEU    CD2  533   4.103   4.638   3.454  0.4595  0.9156 -0.2378
   37LEU      H  534   3.857   4.257   3.263  0.1576  0.3447 -0.0460
   37LEU     HA  535   4.137   4.251   3.304 -1.2017  1.2522 -2.3685
   37LEU    HB2  536   3.979   4.451   3.280  1.5819 -0.3316 -0.4471
   37LEU    HB3  537   3.939   4.424   3.452  0.4435 -0.4305 -0.4645
   37LEU     HG  538   4.189   4.447   3.487 -0.8498 -0.3133 -0.1541
   37LEU   HD11  539   4.240   4.414   3.238  0.3632 -0.0791  0.5396
   37LEU   HD12  540   4.198   4.577   3.214 -0.9584 -0.7835 -0.5266
   37LEU   HD13  541   4.334   4.540   3.325 -0.3472 -0.3348 -0.7684
   37LEU   HD21  542   4.019   4.640   3.523  0.3342  0.1371 -0.3467
   37LEU   HD22  543   4.190   4.677   3.508  0.9820 -1.3582  0.8066
   37LEU   HD23  544   4.072   4.689   3.364  0.3077  0.2446 -0.5733
   38VAL      N  545   4.189   4.169   3.546  0.5016 -0.0643  0.4941
   38VAL     CA  546   4.228   4.098   3.671 -0.4367 -0.5386 -0.2109
   38VAL      C  547   4.255   4.197   3.787 -0.2531  1.0894 -0.3596
   38VAL      O  548   4.351   4.268   3.779 -0.0377 -0.6167  0.0787
   38VAL     CB  549   4.342   3.999   3.641 -0.3060 -0.7151  0.0380
   38VAL    CG1  550   4.404   3.946   3.764  0.1304  0.5433 -0.2222
   38VAL    CG2  551   4.305   3.888   3.547 -0.1045 -0.2412  0.0355
   38VAL      H  552   4.259   4.209   3.485 -0.7255 -0.5058 -1.3621
   38VAL     HA  553   4.144   4.032   3.693 -0.0898 -1.2503 -0.9379
   38VAL     HB  554   4.426   4.053   3.597 -0.5118  0.0055  0.4800
   38VAL   HG11  555   4.479   3.870   3.743 -0.6643 -1.0108  1.8944
   38VAL   HG12  556   4.450   4.026   3.822  1.0426  0.3060 -0.5914
   38VAL   HG13  557   4.326   3.896   3.821  0.3813 -0.4544 -0.7123
   38VAL   HG21  558   4.266   3.934   3.456 -0.0938 -0.5046 -0.1065
   38VAL   HG22  559   4.392   3.826   3.524 -0.9165 -1.6040  0.3683
   38VAL   HG23  560   4.230   3.826   3.597  0.3304  0.7107  2.0631
   39ASP      N  561   4.167   4.199   3.892 -0.4799  0.4723 -0.0934
   39ASP     CA  562   4.163   4.305   3.987  0.4743 -0.3718 -0.0749
   39ASP      C  563   4.159   4.254   4.131  0.4907  0.9550  0.4167
   39ASP      O  564   4.058   4.200   4.169  0.3835  0.6634 -0.1907
   39ASP     CB  565   4.044   4.391   3.957 -0.4094 -0.1627  0.7763
   39ASP     CG  566   4.018   4.511   4.048  0.5758 -0.2230 -1.0095
   39ASP    OD1  567   3.908   4.568   4.050 -0.1711  0.5175  0.3681
   39ASP    OD2  568   4.108   4.549   4.129  0.1907  1.3852  0.4934
   39ASP      H  569   4.086   4.138   3.893 -0.1578 -0.0322  1.5712
   39ASP     HA  570   4.253   4.366   3.983  0.4397 -0.3515 -1.0605
   39ASP    HB2  571   4.055   4.415   3.851  0.3647 -0.8286  0.6789
   39ASP    HB3  572   3.951   4.334   3.959 -0.8690  0.4981 -0.2332
   40THR      N  573   4.268   4.264   4.202 -0.0479 -0.2902 -0.1742
   40THR     CA  574   4.276   4.239   4.345 -0.3143 -0.2224 -0.5461
   40THR      C  575   4.208   4.343   4.441  0.3229 -0.3119  0.0812
   40THR      O  576   4.199   4.324   4.563 -0.1266  0.1893  0.5481
   40THR     CB  577   4.421   4.211   4.406  0.7047  0.0297  0.1714
   40THR    OG1  578   4.512   4.306   4.382 -0.0558 -0.6587  0.1706
   40THR    CG2  579   4.475   4.083   4.340 -0.1378  0.4024  0.3921
   40THR      H  580   4.354   4.272   4.148  0.5743 -0.1224  0.7829
   40THR     HA  581   4.207   4.158   4.369 -0.8748  0.3502 -0.1388
   40THR     HB  582   4.406   4.199   4.513 -0.6369 -0.1521  0.0017
   40THR    HG1  583   4.554   4.317   4.467  1.2213  0.5480 -0.5267
   40THR   HG21  584   4.497   4.098   4.234 -1.0414 -0.6915  0.0122
   40THR   HG22  585   4.569   4.057   4.389  0.5943  1.2006 -0.4959
   40THR   HG23  586   4.401   4.003   4.342  0.2332  0.0182 -0.3113
   41GLY      N  587   4.166   4.452   4.379  1.1781  0.7715 -0.2869
   41GLY     CA  588   4.088   4.561   4.439  0.1231  0.4550 -0.1384
   41GLY      C  589   3.932   4.553   4.432 -0.5582  0.3832  0.5195
   41GLY      O  590   3.865   4.654   4.458  0.2054 -0.2123  0.3638
   41GLY      H  591   4.183   4.463   4.280 -0.2235  0.7625 -0.5834
   41GLY    HA2  592   4.117   4.578   4.542 -1.6218 -0.8358  0.6760
   41GLY    HA3  593   4.123   4.654   4.393 -0.1483  0.4924 -0.2749
   42SER      N  594   3.874   4.443   4.388  0.0339 -0.0890 -0.6485
   42SER     CA  595   3.734   4.431   4.388  0.5618  0.0591  0.2331
   42SER      C  596   3.691   4.283   4.399  0.0430  0.3074 -0.9420
   42SER      O  597   3.772   4.194   4.391  0.0330  0.0105  0.5138
   42SER     CB  598   3.671   4.481   4.254 -0.5995 -0.5482 -1.1522
   42SER     OG  599   3.702   4.410   4.139  0.3185  0.0428  0.3237
   42SER      H  600   3.932   4.367   4.354  0.2704 -0.3453  0.2612
   42SER     HA  601   3.695   4.496   4.466 -1.0007 -0.2897 -0.1870
   42SER    HB2  602   3.564   4.475   4.270 -0.4222 -1.0744  0.0329
   42SER    HB3  603   3.717   4.580   4.256  1.0160 -1.2298  0.0579
   42SER     HG  604   3.764   4.455   4.080  0.0455 -0.1335 -0.1100
   43SER      N  605   3.564   4.249   4.432 -0.4149 -0.2787 -0.0784
   43SER     CA  606   3.514   4.115   4.441  0.3543 -0.3175 -0.1559
   43SER      C  607   3.393   4.086   4.351  1.0415  0.6814  0.0303
   43SER      O  608   3.350   3.970   4.334  0.0316 -0.3745 -0.2051
   43SER     CB  609   3.496   4.079   4.588  0.6174 -0.1246  0.5838
   43SER     OG  610   3.385   4.155   4.634 -0.4237  0.3493  0.2713
   43SER      H  611   3.503   4.328   4.445 -0.6808 -0.3607 -0.7328
   43SER     HA  612   3.597   4.054   4.406  0.9720  0.5527 -0.2697
   43SER    HB2  613   3.483   3.971   4.587 -0.0837 -0.0578 -0.1087
   43SER    HB3  614   3.585   4.107   4.643  1.2695 -1.5474  0.3316
   43SER     HG  615   3.375   4.158   4.729 -0.4872  0.8230  0.2579
   44ASN      N  616   3.331   4.185   4.283 -0.6409  0.5643  0.0085
   44ASN     CA  617   3.242   4.153   4.176  1.5983 -0.3993  1.0208
   44ASN      C  618   3.300   4.108   4.045 -0.0840  0.1553  1.1885
   44ASN      O  619   3.414   4.143   4.012 -0.4140 -0.3961 -0.4180
   44ASN     CB  620   3.160   4.288   4.144 -0.6004 -0.0660 -0.2907
   44ASN     CG  621   3.058   4.322   4.247  0.1803 -0.0743  0.0949
   44ASN    OD1  622   3.083   4.411   4.332  0.9709  0.0856  0.3637
   44ASN    ND2  623   2.932   4.271   4.227 -0.4636 -0.3450 -0.1187
   44ASN      H  624   3.368   4.279   4.287 -0.6095  0.5711 -0.3645
   44ASN     HA  625   3.165   4.085   4.213 -0.0419  1.1166  0.6714
   44ASN    HB2  626   3.223   4.376   4.137  1.1115 -1.2034 -0.4477
   44ASN    HB3  627   3.105   4.289   4.050  0.2237  0.9567 -0.7958
   44ASN   HD21  628   2.865   4.315   4.288  0.1930  0.5839 -0.0188
   44ASN   HD22  629   2.906   4.218   4.145 -0.7377 -0.4807  0.0543
   45PHE      N  630   3.221   4.026   3.966 -0.3139 -0.1327 -1.0324
   45PHE     CA  631   3.218   4.005   3.823  0.1481 -0.2242 -0.3119
   45PHE      C  632   3.112   4.089   3.747 -0.2322  0.4113 -0.5330
   45PHE      O  633   2.997   4.073   3.762  0.5171  0.2055 -0.7670
   45PHE     CB  634   3.201   3.855   3.805 -0.5377  0.9231 -0.3358
   45PHE     CG  635   3.222   3.806   3.663 -0.2204  0.1139  0.1192
   45PHE    CD1  636   3.313   3.868   3.576  0.2344 -0.0095 -0.4885
   45PHE    CD2  637   3.156   3.694   3.613  1.3193 -0.2385  0.2928
   45PHE    CE1  638   3.327   3.824   3.449 -0.4714  0.4926  0.2656
   45PHE    CE2  639   3.178   3.642   3.484 -0.8676 -0.2104  0.6079
   45PHE     CZ  640   3.256   3.716   3.397 -0.1774 -0.8716 -0.2667
   45PHE      H  641   3.143   3.992   4.020  0.1404  1.4096  0.8520
   45PHE     HA  642   3.321   4.024   3.793 -0.1316  2.1374 -0.1743
   45PHE    HB2  643   3.282   3.810   3.862 -0.4464 -0.6717 -1.5702
   45PHE    HB3  644   3.105   3.820   3.845  0.5557 -0.7894  1.1133
   45PHE    HD1  645   3.371   3.946   3.622 -0.4370 -0.2355  0.8695
   45PHE    HD2  646   3.082   3.648   3.677  0.5618  1.3487  0.6401
   45PHE    HE1  647   3.405   3.868   3.388 -0.0387  0.0207  0.4650
   45PHE    HE2  648   3.125   3.551   3.458  0.5666 -0.8503 -0.2829
   45PHE     HZ  649   3.265   3.686   3.293 -0.0508 -0.0045 -0.5294
   46ALA      N  650   3.164   4.183   3.665 -0.2455  0.2242  0.5263
   46ALA     CA  651   3.091   4.277   3.585  0.1929  0.4143 -0.3013
   46ALA      C  652   3.142   4.270   3.445  0.0729  0.4004  0.0240
   46ALA      O  653   3.259   4.276   3.413 -0.1015 -0.7458 -0.2699
   46ALA     CB  654   3.097   4.413   3.656 -0.7561 -0.1308  0.7743
   46ALA      H  655   3.263   4.175   3.648 -0.1408 -0.2576  1.2766
   46ALA     HA  656   2.988   4.242   3.574  0.7030 -1.2565 -0.2092
   46ALA    HB1  657   3.037   4.495   3.615 -0.0325  0.6995  1.3012
   46ALA    HB2  658   3.080   4.399   3.762  2.6471  0.3291  1.6135
   46ALA    HB3  659   3.202   4.443   3.647 -0.7095 -0.4634  0.0616
   47VAL      N  660   3.043   4.269   3.355 -0.8419  0.1511  0.1638
   47VAL     CA  661   3.073   4.262   3.207 -0.0121 -1.2515 -1.4493
   47VAL      C  662   2.967   4.356   3.143 -1.2085 -0.2070  0.1690
   47VAL      O  663   2.857   4.369   3.184  0.3258 -0.5620  0.0968
   47VAL     CB  664   3.088   4.129   3.142 -0.4920 -0.0353 -0.3252
   47VAL    CG1  665   3.190   4.031   3.216  0.4556  0.0484  0.5062
   47VAL    CG2  666   2.953   4.048   3.129 -0.4113 -0.3955  0.1279
   47VAL      H  667   2.946   4.265   3.382 -1.1282  1.1391 -0.6095
   47VAL     HA  668   3.165   4.319   3.192 -0.1941 -0.8576 -1.1063
   47VAL     HB  669   3.129   4.155   3.045 -0.3812 -0.8877 -0.5226
   47VAL   HG11  670   3.282   4.082   3.242 -0.3908  1.3611  1.1694
   47VAL   HG12  671   3.152   3.994   3.311  0.8875 -1.3317  0.1932
   47VAL   HG13  672   3.209   3.947   3.149  0.1037  0.1369  0.2847
   47VAL   HG21  673   2.883   4.103   3.065  0.2905  0.0406 -0.2959
   47VAL   HG22  674   2.960   3.959   3.066 -0.9574 -0.2809 -0.1167
   47VAL   HG23  675   2.902   4.047   3.225  1.0191  0.6701  0.9717
   48GLY      N  676   3.007   4.414   3.026 -0.6263  1.0299 -1.7992
   48GLY     CA  677   2.920   4.485   2.940  0.1293 -0.1080  0.1881
   48GLY      C  678   2.813   4.395   2.884 -0.7426 -0.3618  0.1468
   48GLY      O  679   2.844   4.285   2.836 -0.5124 -0.1846  0.0053
   48GLY      H  680   3.096   4.385   2.990 -0.7048 -0.8977 -0.7059
   48GLY    HA2  681   2.873   4.568   2.993 -1.3177  0.0003 -1.1182
   48GLY    HA3  682   2.968   4.530   2.853 -1.0641 -0.3021 -0.6273
   49ALA      N  683   2.683   4.430   2.891  0.5145  0.7528  0.2298
   49ALA     CA  684   2.573   4.343   2.831  0.0415  0.2937 -0.9070
   49ALA      C  685   2.488   4.417   2.719 -0.2373  0.3212 -0.5068
   49ALA      O  686   2.387   4.378   2.673  0.4565  0.4446  0.2607
   49ALA     CB  687   2.480   4.298   2.943  0.2023  0.1062 -0.6364
   49ALA      H  688   2.653   4.515   2.937 -1.0919 -0.3499  1.4192
   49ALA     HA  689   2.621   4.251   2.799  0.1250 -0.3361  0.7950
   49ALA    HB1  690   2.398   4.240   2.900  0.3948 -1.0846  0.4576
   49ALA    HB2  691   2.535   4.238   3.016  0.0402  0.3646 -0.3006
   49ALA    HB3  692   2.435   4.381   2.997  0.7902 -0.9489  1.7887
   50ALA      N  693   2.539   4.538   2.690  0.4139 -0.2388  0.4136
   50ALA     CA  694   2.474   4.638   2.600  0.5138 -0.0401 -0.3806
   50ALA      C  695   2.584   4.720   2.525  0.3133  0.8886 -1.4194
   50ALA      O  696   2.695   4.733   2.587 -0.5464 -0.3026 -0.3736
   50ALA     CB  697   2.369   4.729   2.662 -1.3896  1.8204 -0.5819
   50ALA      H  698   2.623   4.565   2.739  0.4185 -0.2100  0.3901
   50ALA     HA  699   2.411   4.589   2.526 -0.2196 -0.3761  0.4226
   50ALA    HB1  700   2.421   4.792   2.734  1.6898  1.0986 -1.8499
   50ALA    HB2  701   2.327   4.791   2.583  0.4965  2.2699 -1.3433
   50ALA    HB3  702   2.295   4.674   2.720  0.3704 -0.3119 -0.0729
   51PRO      N  703   2.561   4.760   2.402  0.3325 -0.1593 -0.0085
   51PRO     CA  704   2.643   4.850   2.323  0.2190 -0.0944  0.5534
   51PRO      C  705   2.702   4.975   2.397  0.0278  0.1501  0.5030
   51PRO      O  706   2.639   5.045   2.474 -0.2087  0.1914 -0.0872
   51PRO     CB  707   2.559   4.900   2.203 -0.4295 -0.2719 -0.6920
   51PRO     CG  708   2.448   4.794   2.187 -0.2181 -0.5109 -0.3823
   51PRO     CD  709   2.440   4.720   2.323  0.4982 -0.2753  1.0767
   51PRO     HA  710   2.725   4.793   2.279  0.7089  0.4487  0.7461
   51PRO    HB2  711   2.508   4.995   2.218 -0.8087 -0.4745 -0.6668
   51PRO    HB3  712   2.630   4.890   2.120  0.0027 -2.0956 -0.1955
   51PRO    HG2  713   2.360   4.852   2.163 -0.0659 -0.0266  0.1775
   51PRO    HG3  714   2.472   4.728   2.104 -0.0696  0.2475 -0.9605
   51PRO    HD2  715   2.348   4.744   2.376 -0.9613 -0.7977 -0.9686
   51PRO    HD3  716   2.438   4.613   2.303 -0.5293 -0.1084  0.0538
   52HIS      N  717   2.837   4.985   2.370  0.2590 -0.1791 -0.0922
   52HIS     CA  718   2.924   5.087   2.426 -0.4288  0.0464 -0.8076
   52HIS      C  719   3.028   5.139   2.319  0.7332 -0.1559  1.2322
   52HIS      O  720   3.087   5.063   2.247  0.1230 -0.8025 -0.0586
   52HIS     CB  721   2.995   5.031   2.549  0.3479 -0.0501 -0.8547
   52HIS     CG  722   3.077   5.137   2.623  0.3069 -0.8829 -0.0081
   52HIS    ND1  723   3.211   5.179   2.586  0.5193  0.2229 -0.0748
   52HIS    CD2  724   3.035   5.219   2.722  0.1369  0.1390 -0.1861
   52HIS    CE1  725   3.234   5.284   2.663 -0.5501 -0.4183  0.2787
   52HIS    NE2  726   3.135   5.319   2.742  0.4870  0.3165 -0.0079
   52HIS      H  727   2.871   4.908   2.313 -0.9939 -0.6788 -0.2393
   52HIS     HA  728   2.865   5.169   2.467 -1.1482 -0.8091 -0.0466
   52HIS    HB2  729   2.922   5.002   2.625  1.1516  0.4074  0.1376
   52HIS    HB3  730   3.052   4.940   2.529  0.6838  0.0055 -0.2110
   52HIS    HD2  731   2.934   5.223   2.761  0.4448  0.3712  0.6356
   52HIS    HE1  732   3.329   5.336   2.664 -0.7134 -0.0867 -0.2664
   52HIS    HE2  733   3.122   5.394   2.808 -0.7590  0.0594  0.0884
   53PRO      N  734   3.048   5.271   2.303  0.8427 -0.5123 -0.3283
   53PRO     CA  735   3.130   5.328   2.201 -1.3223  0.3133 -1.4472
   53PRO      C  736   3.278   5.274   2.206 -0.5172 -0.0084  0.3733
   53PRO      O  737   3.353   5.292   2.105  0.1513  0.1245 -0.3856
   53PRO     CB  738   3.120   5.479   2.210  0.9433 -1.1137  0.3469
   53PRO     CG  739   3.064   5.499   2.354  0.1997  0.5555 -0.4141
   53PRO     CD  740   2.976   5.378   2.376 -2.0700  0.3287  0.9027
   53PRO     HA  741   3.097   5.305   2.100  0.7853 -0.0116 -2.1695
   53PRO    HB2  742   3.215   5.524   2.185  0.2404 -0.2414 -0.9675
   53PRO    HB3  743   3.044   5.521   2.144  0.8042  1.2463  1.7645
   53PRO    HG2  744   3.143   5.490   2.428  0.9543 -1.0895 -1.3183
   53PRO    HG3  745   3.009   5.593   2.366  0.8910  0.9896 -0.5481
   53PRO    HD2  746   2.960   5.344   2.478 -0.9085  0.3264  1.1081
   53PRO    HD3  747   2.877   5.393   2.332 -1.5595  1.2347 -0.0199
   54PHE      N  748   3.334   5.221   2.314  0.4584  0.0046  0.5474
   54PHE     CA  749   3.462   5.154   2.322  0.7410  0.1096 -0.5481
   54PHE      C  750   3.454   5.004   2.277 -0.2691  0.0012  0.5815
   54PHE      O  751   3.562   4.945   2.252  0.0388  0.0234 -0.0314
   54PHE     CB  752   3.530   5.170   2.460  0.2055  0.2445 -0.5657
   54PHE     CG  753   3.544   5.313   2.522 -0.2994  0.8382  0.2514
   54PHE    CD1  754   3.509   5.426   2.445 -1.0234 -0.1214 -0.2211
   54PHE    CD2  755   3.568   5.334   2.656 -0.1190  0.4186 -0.9644
   54PHE    CE1  756   3.507   5.555   2.498 -0.1792 -0.9062 -0.8824
   54PHE    CE2  757   3.565   5.459   2.723 -0.5006 -0.5531  0.6457
   54PHE     CZ  758   3.543   5.574   2.636 -0.3484  0.7215 -0.1737
   54PHE      H  759   3.278   5.213   2.397  0.2954 -0.2507  0.4158
   54PHE     HA  760   3.527   5.204   2.250 -0.4617  0.1972 -1.6538
   54PHE    HB2  761   3.471   5.112   2.532 -0.0081 -0.1591 -1.0485
   54PHE    HB3  762   3.630   5.129   2.444 -0.0625 -1.0391  0.6755
   54PHE    HD1  763   3.485   5.420   2.339 -1.5481  1.9127 -0.3026
   54PHE    HD2  764   3.581   5.247   2.719 -2.0260  0.6329 -0.1248
   54PHE    HE1  765   3.494   5.643   2.436  0.2466  0.1048  0.3725
   54PHE    HE2  766   3.584   5.474   2.828  0.2523  1.0469  0.3339
   54PHE     HZ  767   3.550   5.673   2.679  0.0375  0.8612 -0.5402
   55LEU      N  768   3.333   4.944   2.274 -0.0576  1.0020 -0.4070
   55LEU     CA  769   3.315   4.798   2.274 -0.8588 -0.7020  0.5135
   55LEU      C  770   3.269   4.748   2.134  0.4849  0.1754 -0.3643
   55LEU      O  771   3.185   4.813   2.069 -0.8587  0.2582 -0.0141
   55LEU     CB  772   3.222   4.752   2.383  1.1313  0.1593 -0.8030
   55LEU     CG  773   3.264   4.775   2.530  0.3870  0.0585  0.1852
   55LEU    CD1  774   3.169   4.706   2.631 -0.2577 -0.2366  0.5045
   55LEU    CD2  775   3.401   4.728   2.580  0.5050 -0.5059  0.6991
   55LEU      H  776   3.249   5.001   2.272 -0.4064  0.4960 -0.8581
   55LEU     HA  777   3.415   4.755   2.285 -0.6928 -0.3073  0.5670
   55LEU    HB2  778   3.128   4.806   2.367 -0.1629 -1.6918 -0.1750
   55LEU    HB3  779   3.196   4.646   2.370 -1.0080  0.4725 -0.0105
   55LEU     HG  780   3.258   4.878   2.563  2.0669  0.5301 -0.7580
   55LEU   HD11  781   3.072   4.707   2.581  0.0605  0.7758 -0.1329
   55LEU   HD12  782   3.198   4.602   2.650 -1.3801 -0.6292  0.2560
   55LEU   HD13  783   3.160   4.760   2.725  0.3630 -0.2943  0.6083
   55LEU   HD21  784   3.485   4.773   2.527  0.1682 -1.0257 -0.3265
   55LEU   HD22  785   3.416   4.753   2.685  2.3762 -2.0406  0.9110
   55LEU   HD23  786   3.399   4.620   2.573  0.9329 -0.4664 -1.2962
   56HIS      N  787   3.327   4.634   2.087 -0.3207 -1.0911 -0.5351
   56HIS     CA  788   3.282   4.561   1.970 -0.5723 -0.7427  0.4227
   56HIS      C  789   3.211   4.431   1.989 -0.4067 -0.4927 -0.2724
   56HIS      O  790   3.169   4.366   1.897  0.2839 -0.0111  0.1539
   56HIS     CB  791   3.415   4.543   1.881  0.6607  0.3128 -0.7515
   56HIS     CG  792   3.483   4.671   1.851 -0.8163  0.7469 -0.3024
   56HIS    ND1  793   3.585   4.719   1.922  0.2399 -0.3189  0.1838
   56HIS    CD2  794   3.462   4.760   1.751 -0.1231 -0.6939  0.6829
   56HIS    CE1  795   3.623   4.838   1.868 -0.0321 -0.8131  0.8099
   56HIS    NE2  796   3.550   4.865   1.759  0.2379 -0.4403  0.0174
   56HIS      H  797   3.395   4.597   2.151 -0.5073  0.3534  0.5810
   56HIS     HA  798   3.221   4.623   1.905  1.0680  0.6428  0.0518
   56HIS    HB2  799   3.480   4.480   1.942  0.5187  0.2166 -0.7006
   56HIS    HB3  800   3.392   4.493   1.787  1.4276 -0.4621 -0.5532
   56HIS    HD1  801   3.623   4.683   2.008 -0.9733  0.4443  1.1003
   56HIS    HD2  802   3.387   4.755   1.673 -0.7445  1.2580  1.0337
   56HIS    HE1  803   3.705   4.896   1.907  0.4173 -1.1802  0.4374
   57ARG      N  804   3.198   4.388   2.114  0.0720  0.5050  0.0387
   57ARG     CA  805   3.126   4.273   2.170 -0.2367  0.3535  0.5025
   57ARG      C  806   3.082   4.290   2.312 -0.2394  0.1149 -0.1496
   57ARG      O  807   3.143   4.366   2.388 -0.9450  0.4513 -0.1091
   57ARG     CB  808   3.219   4.144   2.161 -0.4652  0.3515 -0.4132
   57ARG     CG  809   3.336   4.124   2.264  0.3966  0.4161  1.1500
   57ARG     CD  810   3.442   4.023   2.210  0.3953 -0.8145  0.4925
   57ARG     NE  811   3.553   4.002   2.303  0.4639 -0.4997 -0.2223
   57ARG     CZ  812   3.633   3.902   2.294  0.2528  0.7692 -0.3179
   57ARG    NH1  813   3.627   3.807   2.205 -0.4092 -0.3008 -0.4865
   57ARG    NH2  814   3.721   3.892   2.390  0.2822  0.0867 -0.6605
   57ARG      H  815   3.268   4.423   2.178  1.0845  0.7418 -1.1351
   57ARG     HA  816   3.038   4.260   2.107  0.1200 -1.1618  0.2229
   57ARG    HB2  817   3.151   4.060   2.180 -1.3912  0.8666 -1.2389
   57ARG    HB3  818   3.263   4.130   2.062  0.2809  0.1304 -0.0700
   57ARG    HG2  819   3.390   4.218   2.275  0.2165  0.7759 -0.5779
   57ARG    HG3  820   3.291   4.084   2.356 -0.9715 -0.3743  0.2105
   57ARG    HD2  821   3.391   3.933   2.176 -1.8422  0.5724 -0.3168
   57ARG    HD3  822   3.489   4.062   2.120 -0.0169 -1.0818  0.1522
   57ARG     HE  823   3.563   4.059   2.387  0.7445 -1.1195  0.1814
   57ARG   HH11  824   3.701   3.738   2.210  2.0836  2.0477  0.0310
   57ARG   HH12  825   3.565   3.797   2.126  0.2481  0.5719 -1.1514
   57ARG   HH21  826   3.786   3.815   2.388  0.6520  0.2967  0.9040
   57ARG   HH22  827   3.718   3.964   2.461 -1.0165 -0.4777 -0.0733
   58TYR      N  828   2.974   4.222   2.346 -0.2515 -0.8225  0.8343
   58TYR     CA  829   2.910   4.236   2.477 -0.3452 -0.0511 -0.2099
   58TYR      C  830   2.827   4.106   2.512 -0.3412  0.9714  0.3886
   58TYR      O  831   2.778   4.034   2.423  0.0536  0.0083  0.5510
   58TYR     CB  832   2.828   4.360   2.484  1.5398 -0.0917 -0.0966
   58TYR     CG  833   2.719   4.375   2.385  0.6478 -0.2989 -0.0178
   58TYR    CD1  834   2.592   4.303   2.384  0.1485  0.5288 -0.4375
   58TYR    CD2  835   2.733   4.469   2.279  0.0341 -0.5143 -0.1821
   58TYR    CE1  836   2.488   4.324   2.291 -0.6081 -0.2523 -1.0820
   58TYR    CE2  837   2.633   4.477   2.177  0.0583 -0.7410 -0.3492
   58TYR     CZ  838   2.513   4.415   2.183  0.6397  1.3478  0.3484
   58TYR     OH  839   2.419   4.442   2.089  0.2149  0.8086 -0.6303
   58TYR      H  840   2.922   4.177   2.271 -0.5213 -0.1180  0.5774
   58TYR     HA  841   2.987   4.235   2.555 -0.5664 -1.5603  0.0476
   58TYR    HB2  842   2.793   4.358   2.587  1.4218 -1.1796 -0.1369
   58TYR    HB3  843   2.891   4.449   2.480  0.6340  0.7106  1.3625
   58TYR    HD1  844   2.584   4.233   2.466  1.0684  0.9101  0.0046
   58TYR    HD2  845   2.821   4.531   2.282  0.4536 -1.0422  1.9770
   58TYR    HE1  846   2.397   4.271   2.313 -0.9287  0.8622  0.7377
   58TYR    HE2  847   2.634   4.550   2.097  0.9518  0.2260  0.4919
   58TYR     HH  848   2.336   4.395   2.101 -0.0006  0.9801 -1.3269
   59TYR      N  849   2.810   4.073   2.637  0.3486 -0.2174 -0.1519
   59TYR     CA  850   2.735   3.958   2.679  0.6190  0.2857  0.5530
   59TYR      C  851   2.581   3.966   2.640 -0.0046 -0.0871  0.7109
   59TYR      O  852   2.513   4.059   2.692 -0.5076 -0.0006 -0.0330
   59TYR     CB  853   2.741   3.936   2.829 -1.0075  0.2861  0.5681
   59TYR     CG  854   2.662   3.834   2.906  0.1897  0.0976 -0.3147
   59TYR    CD1  855   2.639   3.704   2.848 -0.1000  0.3845  0.6766
   59TYR    CD2  856   2.623   3.857   3.040 -0.0831 -0.6635  0.2786
   59TYR    CE1  857   2.580   3.604   2.925  0.2004 -0.2664  0.3606
   59TYR    CE2  858   2.558   3.760   3.115 -1.0123  0.5677  1.0208
   59TYR     CZ  859   2.542   3.628   3.058  0.0793 -0.2855 -0.0119
   59TYR     OH  860   2.487   3.524   3.130  0.2188 -0.3351  0.4423
   59TYR      H  861   2.825   4.140   2.712 -2.6488  0.2701  0.2511
   59TYR     HA  862   2.786   3.873   2.633 -1.3937 -0.1673 -1.1239
   59TYR    HB2  863   2.846   3.913   2.848 -0.8755  0.0581 -0.3576
   59TYR    HB3  864   2.730   4.033   2.879 -0.7870  0.0885  1.0103
   59TYR    HD1  865   2.657   3.692   2.742  0.7767 -0.7108  0.9105
   59TYR    HD2  866   2.650   3.953   3.082 -0.2042 -0.5685  0.1397
   59TYR    HE1  867   2.553   3.509   2.882  0.4700 -0.1612 -0.0590
   59TYR    HE2  868   2.543   3.765   3.222  0.0818 -0.7191  1.2951
   59TYR     HH  869   2.500   3.433   3.100  1.4069 -0.4277  1.1071
   60GLN      N  870   2.527   3.874   2.556 -0.7915 -0.2648 -1.1114
   60GLN     CA  871   2.391   3.864   2.519  0.1635 -0.3009  0.1699
   60GLN      C  872   2.328   3.738   2.595 -0.4977 -0.3408 -0.2276
   60GLN      O  873   2.346   3.623   2.564  0.3432  0.1064  0.5610
   60GLN     CB  874   2.382   3.843   2.367 -0.5809  0.4167 -0.1469
   60GLN     CG  875   2.412   3.972   2.297 -1.2203  0.1857  0.7312
   60GLN     CD  876   2.387   3.963   2.148  0.0634  0.9057  0.2629
   60GLN    OE1  877   2.337   4.051   2.082  0.3265  0.0289 -0.0336
   60GLN    NE2  878   2.427   3.854   2.081 -0.0324  0.6339 -0.1411
   60GLN      H  879   2.596   3.804   2.533 -0.5560 -0.7886  0.8324
   60GLN     HA  880   2.328   3.948   2.547 -0.6166 -0.0990 -1.8948
   60GLN    HB2  881   2.464   3.774   2.348 -0.1371  0.9340 -0.1530
   60GLN    HB3  882   2.279   3.812   2.346 -0.5077 -0.3630  0.5110
   60GLN    HG2  883   2.360   4.061   2.334 -0.9546  0.5617  0.2267
   60GLN    HG3  884   2.519   3.994   2.303 -1.2260  0.6350 -0.4256
   60GLN   HE21  885   2.407   3.841   1.983 -1.4276 -0.3027  0.2139
   60GLN   HE22  886   2.485   3.781   2.120  0.1988  0.5505 -0.6303
   61ARG      N  887   2.275   3.772   2.716  0.4685  0.2966  0.1758
   61ARG     CA  888   2.188   3.691   2.798  0.7755  0.3678  1.2084
   61ARG      C  889   2.080   3.609   2.718 -0.2734 -0.1959 -0.3769
   61ARG      O  890   2.057   3.491   2.740  0.2264  0.3657 -0.3000
   61ARG     CB  891   2.123   3.785   2.901 -0.3546 -0.1656  0.4393
   61ARG     CG  892   2.221   3.839   3.001 -0.6332  0.3424  0.6008
   61ARG     CD  893   2.156   3.939   3.097 -0.0577  0.4363 -0.2141
   61ARG     NE  894   2.139   4.071   3.033 -0.6753  0.0324 -0.4521
   61ARG     CZ  895   2.060   4.162   3.079  0.0167  0.9509 -0.9957
   61ARG    NH1  896   2.013   4.160   3.203  0.4325  0.1521 -0.6248
   61ARG    NH2  897   2.024   4.254   2.998  0.4312  0.2276  1.0063
   61ARG      H  898   2.282   3.869   2.745  1.4553  0.4171 -0.3672
   61ARG     HA  899   2.231   3.603   2.845  0.7846 -0.7503 -0.6931
   61ARG    HB2  900   2.074   3.866   2.846  0.2888  0.3310  0.5787
   61ARG    HB3  901   2.048   3.731   2.958 -0.6161  0.8873  1.1541
   61ARG    HG2  902   2.261   3.749   3.048  1.0056 -0.0181 -1.2217
   61ARG    HG3  903   2.307   3.891   2.958 -0.0712 -0.0514  1.1940
   61ARG    HD2  904   2.066   3.909   3.150  0.7360 -0.9890  0.4652
   61ARG    HD3  905   2.217   3.953   3.186 -0.0197  0.3377 -0.2242
   61ARG     HE  906   2.163   4.074   2.935  1.5291  0.0461 -0.0290
   61ARG   HH11  907   1.934   4.215   3.236 -0.3408 -1.5743  0.7318
   61ARG   HH12  908   2.048   4.088   3.265  0.7197 -0.6398 -1.6571
   61ARG   HH21  909   1.946   4.318   3.005 -0.1309 -0.0746 -1.1999
   61ARG   HH22  910   2.075   4.283   2.916 -0.9501  1.3397  0.4581
   62GLN      N  911   2.023   3.676   2.622  1.1669  0.1299  0.5556
   62GLN     CA  912   1.922   3.621   2.523 -0.2562 -0.5181  0.6440
   62GLN      C  913   1.963   3.512   2.420 -0.0987 -0.0689 -0.1796
   62GLN      O  914   1.879   3.448   2.356  1.0152  0.7073  0.0733
   62GLN     CB  915   1.854   3.743   2.459 -0.1454 -0.1595  0.2989
   62GLN     CG  916   1.926   3.809   2.338 -0.0632  0.0191  0.3207
   62GLN     CD  917   2.030   3.915   2.387  0.1367  0.6845  0.2989
   62GLN    OE1  918   2.065   3.917   2.504 -0.5068  0.0368 -0.1479
   62GLN    NE2  919   2.086   3.991   2.297  0.4901  0.3565 -0.4328
   62GLN      H  920   2.046   3.774   2.614  0.2440  0.3405  0.1965
   62GLN     HA  921   1.845   3.564   2.574 -0.0774 -1.7044 -0.3354
   62GLN    HB2  922   1.759   3.696   2.433  0.1455 -0.6630  0.1229
   62GLN    HB3  923   1.827   3.817   2.535  0.1203  1.1554 -0.8073
   62GLN    HG2  924   1.980   3.742   2.271  1.3984  1.7259 -0.3686
   62GLN    HG3  925   1.845   3.870   2.299 -0.3941 -0.0736  0.8461
   62GLN   HE21  926   2.140   4.070   2.330  0.7356  0.5829 -1.3297
   62GLN   HE22  927   2.050   3.983   2.203  0.1960 -1.0494 -0.2389
   63LEU      N  928   2.096   3.491   2.399  0.4407  0.7471 -0.1604
   63LEU     CA  929   2.155   3.368   2.330  0.9426 -0.9500 -0.6247
   63LEU      C  930   2.184   3.249   2.421  0.3287  0.4197 -0.6671
   63LEU      O  931   2.181   3.130   2.387 -0.0788 -0.2270 -0.2636
   63LEU     CB  932   2.294   3.408   2.277  0.2426  0.4186 -0.2149
   63LEU     CG  933   2.306   3.513   2.170 -0.6775 -0.3774  0.9227
   63LEU    CD1  934   2.456   3.512   2.121 -0.2685  0.2757  0.1753
   63LEU    CD2  935   2.225   3.490   2.037  0.6793 -0.6337  0.3538
   63LEU      H  936   2.167   3.554   2.434  1.0514 -0.2613  0.5478
   63LEU     HA  937   2.088   3.353   2.245 -1.3518 -1.5804  1.1098
   63LEU    HB2  938   2.359   3.440   2.359  0.4870  0.5284 -0.4476
   63LEU    HB3  939   2.335   3.314   2.241 -0.2480  0.0118  0.2510
   63LEU     HG  940   2.276   3.611   2.205 -0.5330 -0.4538  1.2685
   63LEU   HD11  941   2.518   3.531   2.208 -0.0531 -0.0393  0.0922
   63LEU   HD12  942   2.476   3.414   2.077 -1.1387 -0.1511  0.6677
   63LEU   HD13  943   2.486   3.590   2.051 -0.0982 -0.9052 -1.1557
   63LEU   HD21  944   2.121   3.496   2.067  0.4410  1.2197 -0.5659
   63LEU   HD22  945   2.242   3.582   1.981 -0.1323  0.4959  1.8149
   63LEU   HD23  946   2.255   3.402   1.980  1.1865  0.1812 -0.7058
   64SER      N  947   2.205   3.272   2.555 -0.0593 -0.1268  0.8059
   64SER     CA  948   2.247   3.170   2.648 -0.2150  1.3293 -0.2546
   64SER      C  949   2.132   3.081   2.700 -0.7078  0.2558  0.1907
   64SER      O  950   2.038   3.133   2.752 -0.2479  0.1392  0.1911
   64SER     CB  951   2.312   3.239   2.770  0.3602 -0.2674  0.2432
   64SER     OG  952   2.365   3.148   2.857  0.2530  0.1178 -0.2223
   64SER      H  953   2.194   3.364   2.595  0.1579  0.0075  0.5580
   64SER     HA  954   2.322   3.106   2.601 -0.6338  0.2159  0.5165
   64SER    HB2  955   2.385   3.318   2.751 -0.2303  0.6517  1.4999
   64SER    HB3  956   2.228   3.291   2.815  0.1254 -0.0269 -0.4614
   64SER     HG  957   2.388   3.194   2.938 -0.1938  0.3706 -0.2312
   65SER      N  958   2.141   2.949   2.686 -0.1201 -0.0572 -0.7823
   65SER     CA  959   2.037   2.860   2.736  0.1882 -0.2392  0.9374
   65SER      C  960   2.041   2.842   2.884 -0.6903 -0.2812 -0.4981
   65SER      O  961   1.965   2.763   2.941 -0.3265  0.0815  0.4807
   65SER     CB  962   2.039   2.733   2.652 -1.2259  1.4397  0.1997
   65SER     OG  963   2.169   2.676   2.633  0.1360 -0.4879 -0.0297
   65SER      H  964   2.233   2.916   2.659  0.1897 -0.6422  0.7671
   65SER     HA  965   1.942   2.909   2.713  0.0961 -0.4642  0.8365
   65SER    HB2  966   1.982   2.656   2.704 -0.1903 -0.0837 -0.7470
   65SER    HB3  967   2.011   2.754   2.549 -0.4674 -1.6862 -0.8749
   65SER     HG  968   2.187   2.708   2.544  0.4851 -0.5223  0.0245
   66THR      N  969   2.136   2.914   2.953 -0.0544  0.1198 -0.2461
   66THR     CA  970   2.169   2.891   3.092  0.3942 -0.6345 -0.0599
   66THR      C  971   2.178   3.020   3.183  0.6923  0.8793 -0.5414
   66THR      O  972   2.174   3.006   3.304 -0.8867  0.1967 -0.0213
   66THR     CB  973   2.299   2.801   3.104 -0.1233 -1.4991 -1.0260
   66THR    OG1  974   2.394   2.860   3.018  0.7331 -0.1326 -0.0934
   66THR    CG2  975   2.283   2.663   3.054  0.4088 -0.4586  0.0750
   66THR      H  976   2.195   2.963   2.887  0.1620 -0.2339 -0.3198
   66THR     HA  977   2.102   2.818   3.137  0.3283 -0.6489 -0.1798
   66THR     HB  978   2.334   2.801   3.206 -1.3592  0.7096 -0.4555
   66THR    HG1  979   2.421   2.944   3.056  0.6977 -0.2790  0.2599
   66THR   HG21  980   2.199   2.617   3.107  0.1336  0.1793  0.2134
   66THR   HG22  981   2.269   2.664   2.946  2.9028  0.0510 -0.3586
   66THR   HG23  982   2.373   2.605   3.073  0.6958 -0.7208 -1.7208
   67TYR      N  983   2.153   3.136   3.130 -0.5110  0.1514 -0.7814
   67TYR     CA  984   2.117   3.253   3.213  0.3682  0.8426 -0.2646
   67TYR      C  985   1.987   3.224   3.296 -0.2481 -0.5906 -1.7378
   67TYR      O  986   1.894   3.172   3.246 -0.2710 -0.2453  0.4198
   67TYR     CB  987   2.084   3.368   3.121  0.2743 -0.4861 -0.1754
   67TYR     CG  988   2.029   3.496   3.182  0.2442 -0.3398  0.4035
   67TYR    CD1  989   2.109   3.576   3.265 -0.0878  0.0205  0.5628
   67TYR    CD2  990   1.887   3.512   3.178 -0.9492  0.0212  0.2175
   67TYR    CE1  991   2.051   3.671   3.340  0.5275 -0.2013 -0.1565
   67TYR    CE2  992   1.831   3.617   3.255  0.5563  0.4665 -0.6418
   67TYR     CZ  993   1.911   3.692   3.337  0.2602 -0.6130  0.1419
   67TYR     OH  994   1.853   3.789   3.415 -0.3660  0.0771 -0.3033
   67TYR      H  995   2.155   3.153   3.030 -1.1135  1.6763 -0.5771
   67TYR     HA  996   2.192   3.282   3.287  0.5319  0.1508 -0.1509
   67TYR    HB2  997   2.176   3.401   3.073 -0.6323  1.1952 -0.9109
   67TYR    HB3  998   2.021   3.335   3.038  0.7004  0.8281 -1.0835
   67TYR    HD1  999   2.217   3.574   3.268  0.1506  2.0308 -1.4485
   67TYR    HD2 1000   1.826   3.446   3.118 -0.4709 -0.5664  0.3586
   67TYR    HE1 1001   2.116   3.727   3.406  0.3430 -1.0770  0.8253
   67TYR    HE2 1002   1.723   3.613   3.263  0.5589  0.7823 -0.3928
   67TYR     HH 1003   1.768   3.812   3.376  0.1684  0.9061 -1.0728
   68ARG      N 1004   1.994   3.258   3.434 -0.6153 -0.7738  2.0073
   68ARG     CA 1005   1.883   3.268   3.524 -0.6691 -0.3758  0.6615
   68ARG      C 1006   1.889   3.392   3.610 -0.1283 -1.0841 -0.2283
   68ARG      O 1007   1.993   3.456   3.639 -0.0060 -0.0995 -0.0299
   68ARG     CB 1008   1.885   3.151   3.619 -0.0225  0.2079 -0.3246
   68ARG     CG 1009   1.852   3.020   3.540  0.2654 -0.3160 -0.4956
   68ARG     CD 1010   1.859   2.896   3.626 -0.4990  0.5745 -0.1297
   68ARG     NE 1011   1.768   2.899   3.746  0.2206  0.0823 -0.1695
   68ARG     CZ 1012   1.784   2.837   3.862 -0.6810  0.0258  0.0766
   68ARG    NH1 1013   1.880   2.751   3.893  0.3967  0.0950 -0.2014
   68ARG    NH2 1014   1.700   2.860   3.954  0.4350 -0.0569 -0.5421
   68ARG      H 1015   2.087   3.275   3.472 -0.1508  0.2284  0.6045
   68ARG     HA 1016   1.789   3.278   3.470 -0.7658  1.8368  1.0463
   68ARG    HB2 1017   1.982   3.145   3.669  0.0430 -0.2684 -0.4894
   68ARG    HB3 1018   1.797   3.160   3.682 -0.9856  0.7013 -1.6504
   68ARG    HG2 1019   1.749   3.016   3.506  0.3141 -0.9440 -0.5781
   68ARG    HG3 1020   1.910   3.009   3.449 -0.2037  0.9017 -0.9919
   68ARG    HD2 1021   1.827   2.804   3.576 -0.6268  0.7182 -0.3136
   68ARG    HD3 1022   1.965   2.888   3.650 -0.3475 -0.6878 -0.9815
   68ARG     HE 1023   1.679   2.947   3.739  0.5121  0.8802  1.0215
   68ARG   HH11 1024   1.880   2.725   3.990 -0.7904  1.4371  0.2286
   68ARG   HH12 1025   1.956   2.724   3.832 -0.2208 -0.6366 -0.6820
   68ARG   HH21 1026   1.700   2.803   4.037 -0.2270  0.2709 -0.3051
   68ARG   HH22 1027   1.627   2.928   3.937 -0.0579  0.2892  2.1554
   69ASP      N 1028   1.775   3.449   3.639 -0.4806  0.0469 -0.1070
   69ASP     CA 1029   1.754   3.585   3.694  0.2384  0.3416 -0.0980
   69ASP      C 1030   1.745   3.564   3.844 -0.7725 -0.2239 -0.5590
   69ASP      O 1031   1.696   3.468   3.900  0.1881 -0.0515  0.1063
   69ASP     CB 1032   1.619   3.632   3.642 -0.6732  0.4046  0.0365
   69ASP     CG 1033   1.593   3.774   3.654 -0.5783 -0.1992 -0.7589
   69ASP    OD1 1034   1.681   3.850   3.698 -0.0614 -0.1681  0.0985
   69ASP    OD2 1035   1.487   3.811   3.617  0.2182 -0.2291  0.1121
   69ASP      H 1036   1.694   3.388   3.632 -0.4485 -0.0926  0.5735
   69ASP     HA 1037   1.835   3.652   3.665 -0.7352  1.2185 -0.9690
   69ASP    HB2 1038   1.605   3.602   3.538 -0.7300 -1.2815  0.4870
   69ASP    HB3 1039   1.533   3.582   3.685 -0.4060 -0.5582 -0.5022
   70LEU      N 1040   1.832   3.649   3.910  0.2969 -0.7814 -0.1523
   70LEU     CA 1041   1.834   3.679   4.052 -0.1813 -0.2904  0.2392
   70LEU      C 1042   1.742   3.803   4.084 -1.1799  0.0295  1.2203
   70LEU      O 1043   1.743   3.837   4.199  0.1544 -0.0709  0.1667
   70LEU     CB 1044   1.983   3.710   4.092  0.5729  0.4399 -0.0373
   70LEU     CG 1045   2.075   3.581   4.094 -0.7313 -1.0330 -0.6879
   70LEU    CD1 1046   2.222   3.642   4.109  1.0334  0.5097  0.4807
   70LEU    CD2 1047   2.035   3.490   4.213  0.1932  0.2561 -0.9656
   70LEU      H 1048   1.890   3.702   3.847  1.1488 -0.0526  1.1404
   70LEU     HA 1049   1.805   3.588   4.105  0.9212 -0.9212 -0.1768
   70LEU    HB2 1050   2.018   3.788   4.025  1.7641  0.4874  0.5775
   70LEU    HB3 1051   1.981   3.757   4.191 -1.3347  1.4784 -0.4793
   70LEU     HG 1052   2.057   3.521   4.005 -0.4430 -1.2221 -0.6227
   70LEU   HD11 1053   2.238   3.689   4.206 -1.4293 -0.7190  1.6628
   70LEU   HD12 1054   2.293   3.560   4.115 -0.0101 -0.4032  0.9050
   70LEU   HD13 1055   2.258   3.712   4.034  0.0899  0.6587  0.1395
   70LEU   HD21 1056   1.936   3.448   4.191  0.1472 -0.6463  0.6722
   70LEU   HD22 1057   2.113   3.418   4.234 -0.9486 -0.5733  1.0070
   70LEU   HD23 1058   2.021   3.549   4.304 -0.2474 -0.4330 -0.5653
   71ARG      N 1059   1.676   3.863   3.986 -0.0372 -0.4686 -0.3382
   71ARG     CA 1060   1.569   3.963   4.012  0.0996  0.7556  0.6163
   71ARG      C 1061   1.607   4.075   4.099  0.1940 -0.6382 -0.3771
   71ARG      O 1062   1.532   4.113   4.189 -0.3841  0.5734  0.1511
   71ARG     CB 1063   1.441   3.893   4.068 -0.1691 -0.6789  0.1984
   71ARG     CG 1064   1.391   3.776   3.991  0.1786  0.0489  0.1044
   71ARG     CD 1065   1.251   3.721   4.021 -0.1440  0.4827  1.1113
   71ARG     NE 1066   1.241   3.589   3.959 -0.6332 -0.5013 -0.2228
   71ARG     CZ 1067   1.218   3.567   3.830 -0.9741  0.0856  0.4506
   71ARG    NH1 1068   1.226   3.446   3.789 -1.3091  0.4167  0.0323
   71ARG    NH2 1069   1.204   3.640   3.729 -0.2065 -0.7062  0.4349
   71ARG      H 1070   1.686   3.836   3.889  0.2190 -1.7268  0.0012
   71ARG     HA 1071   1.556   4.007   3.913  0.2456  0.2585  0.3647
   71ARG    HB2 1072   1.450   3.862   4.172 -0.6785 -1.5138  0.0119
   71ARG    HB3 1073   1.360   3.965   4.056 -0.1354 -0.8467 -1.7136
   71ARG    HG2 1074   1.405   3.792   3.884 -1.1207  2.3293  0.1297
   71ARG    HG3 1075   1.452   3.689   4.010 -1.8064 -1.6272 -0.4404
   71ARG    HD2 1076   1.249   3.708   4.129 -0.7194  0.1006  1.0632
   71ARG    HD3 1077   1.161   3.771   3.987 -1.0667 -1.7694 -0.1633
   71ARG     HE 1078   1.219   3.509   4.015  0.6466 -0.3202  0.6218
   71ARG   HH11 1079   1.237   3.435   3.689 -1.8514 -0.5551  0.0540
   71ARG   HH12 1080   1.252   3.377   3.858  0.8183  0.3655 -0.6771
   71ARG   HH21 1081   1.180   3.612   3.635 -1.1867 -0.0400  0.4528
   71ARG   HH22 1082   1.221   3.738   3.748 -1.3262 -0.4112  0.0591
   72LYS      N 1083   1.721   4.140   4.066  0.3238 -0.1608  0.4381
   72LYS     CA 1084   1.770   4.247   4.146 -0.4106  0.0157 -0.3091
   72LYS      C 1085   1.859   4.341   4.065 -0.0865  0.1103  0.2447
   72LYS      O 1086   1.945   4.284   3.984 -0.0336 -0.7944  0.3112
   72LYS     CB 1087   1.849   4.180   4.267  0.2796 -0.5471  0.0274
   72LYS     CG 1088   1.901   4.280   4.374 -0.0263 -0.3403  0.4004
   72LYS     CD 1089   1.935   4.209   4.498 -0.8816 -0.0642 -1.3945
   72LYS     CE 1090   1.801   4.189   4.584 -1.0472  0.3677  0.6743
   72LYS     NZ 1091   1.818   4.102   4.706  0.3026  0.0582  0.9287
   72LYS      H 1092   1.752   4.120   3.972 -1.6242  0.3315 -0.4161
   72LYS     HA 1093   1.688   4.314   4.172 -0.0815  0.5573 -0.6248
   72LYS    HB2 1094   1.785   4.103   4.310 -0.4462 -1.0167 -1.7007
   72LYS    HB3 1095   1.926   4.115   4.226  0.9733 -0.1243  0.6347
   72LYS    HG2 1096   1.990   4.328   4.332  0.4679 -1.0833  0.5595
   72LYS    HG3 1097   1.823   4.352   4.396 -0.1946 -0.4320  0.1134
   72LYS    HD2 1098   1.990   4.119   4.474  0.0058  0.4430 -1.3406
   72LYS    HD3 1099   1.995   4.274   4.562 -1.0771 -1.1045 -0.0644
   72LYS    HE2 1100   1.752   4.278   4.622 -1.1809  0.6585 -0.1412
   72LYS    HE3 1101   1.737   4.128   4.520  0.4986 -0.7564  0.0858
   72LYS    HZ1 1102   1.867   4.018   4.678 -1.1535 -0.7683  0.6229
   72LYS    HZ2 1103   1.865   4.165   4.769  0.1232  1.0966  0.0819
   72LYS    HZ3 1104   1.731   4.067   4.745 -0.1401 -0.1091 -0.1303
   73GLY      N 1105   1.846   4.469   4.075  0.4725 -0.4017  0.1855
   73GLY     CA 1106   1.923   4.566   4.004 -0.4335  0.2127 -1.0029
   73GLY      C 1107   2.031   4.625   4.093  0.3029  0.2307 -0.1546
   73GLY      O 1108   2.026   4.618   4.217 -0.1550 -0.2179 -0.5450
   73GLY      H 1109   1.768   4.507   4.125  1.0894 -0.2568  1.0970
   73GLY    HA2 1110   1.976   4.531   3.916  1.9484  0.3636  0.2075
   73GLY    HA3 1111   1.861   4.649   3.970 -0.2156  1.1449  0.6582
   74VAL      N 1112   2.125   4.690   4.034  0.1231 -1.0953  0.2843
   74VAL     CA 1113   2.251   4.723   4.096 -1.1676 -0.2591 -0.3337
   74VAL      C 1114   2.322   4.844   4.033  0.0430 -0.0190  0.5594
   74VAL      O 1115   2.314   4.864   3.910 -0.3948  0.5289  0.7039
   74VAL     CB 1116   2.346   4.600   4.115  0.4624 -0.2331  0.7078
   74VAL    CG1 1117   2.363   4.519   3.987 -0.6521 -0.2061  1.1228
   74VAL    CG2 1118   2.484   4.648   4.175 -0.1065  0.0156 -0.1064
   74VAL      H 1119   2.123   4.702   3.934  0.4749  0.7373  0.4285
   74VAL     HA 1120   2.224   4.750   4.198  1.0269  0.4775  0.1495
   74VAL     HB 1121   2.303   4.530   4.186  0.5066 -0.7003  0.2831
   74VAL   HG11 1122   2.426   4.432   4.007 -0.1579 -0.4644 -1.0467
   74VAL   HG12 1123   2.264   4.493   3.949 -0.4186  0.4815 -0.0403
   74VAL   HG13 1124   2.413   4.577   3.910 -1.6830  0.1514  0.6842
   74VAL   HG21 1125   2.531   4.713   4.100  1.8909 -0.1931  0.8411
   74VAL   HG22 1126   2.474   4.700   4.270  0.1083 -0.5731  0.2490
   74VAL   HG23 1127   2.553   4.568   4.199 -0.4277 -0.0779  0.5397
   75TYR      N 1128   2.391   4.926   4.117 -0.0355 -0.6437 -0.4839
   75TYR     CA 1129   2.467   5.046   4.077  0.2205  0.7588 -0.3082
   75TYR      C 1130   2.588   5.074   4.166  0.7276 -1.0131 -0.6120
   75TYR      O 1131   2.578   5.070   4.292  0.3891  0.0568  0.2085
   75TYR     CB 1132   2.370   5.159   4.073 -0.1370 -1.0176  0.3229
   75TYR     CG 1133   2.442   5.299   4.068  0.9006  0.6256  0.3849
   75TYR    CD1 1134   2.499   5.355   3.949 -0.6054  0.4788 -0.2722
   75TYR    CD2 1135   2.446   5.373   4.185  0.1642 -0.9993 -0.2685
   75TYR    CE1 1136   2.553   5.481   3.944  0.4263  0.4237 -0.5568
   75TYR    CE2 1137   2.507   5.501   4.187 -0.7328 -1.1147  0.2684
   75TYR     CZ 1138   2.560   5.556   4.062 -0.0803 -0.6123 -0.3704
   75TYR     OH 1139   2.618   5.685   4.062  0.0744 -0.1753 -0.0081
   75TYR      H 1140   2.391   4.902   4.215  0.6839 -0.6431 -0.4723
   75TYR     HA 1141   2.502   5.027   3.976 -0.5191 -0.5826 -0.3609
   75TYR    HB2 1142   2.314   5.137   3.982  0.1650  0.3088 -0.2287
   75TYR    HB3 1143   2.306   5.160   4.161 -0.6038 -0.8039 -0.0100
   75TYR    HD1 1144   2.511   5.298   3.858  0.0316 -0.4325  0.3507
   75TYR    HD2 1145   2.412   5.337   4.281  1.4939  1.3805  1.3197
   75TYR    HE1 1146   2.587   5.516   3.847  0.0924  0.5130 -0.6475
   75TYR    HE2 1147   2.501   5.565   4.274  0.3390 -0.0894 -0.3439
   75TYR     HH 1148   2.596   5.731   4.143 -0.4635 -1.3773  0.5871
   76VAL      N 1149   2.704   5.093   4.098 -0.5378  0.0732 -0.2412
   76VAL     CA 1150   2.841   5.103   4.160 -0.6835 -1.1242  0.4381
   76VAL      C 1151   2.924   5.227   4.107 -0.4930 -0.1806  0.2764
   76VAL      O 1152   2.961   5.239   3.988 -0.0611  0.2176 -0.5609
   76VAL     CB 1153   2.928   4.976   4.141 -0.2288  0.5039 -0.2737
   76VAL    CG1 1154   3.065   4.979   4.206 -1.0390  0.0100  0.3558
   76VAL    CG2 1155   2.861   4.847   4.189 -0.1907  0.5806 -1.1969
   76VAL      H 1156   2.697   5.103   3.998 -0.6553  0.0812 -0.2321
   76VAL     HA 1157   2.829   5.111   4.269  0.6713  0.9708  0.5448
   76VAL     HB 1158   2.939   4.967   4.033 -1.2450 -0.3600 -0.3405
   76VAL   HG11 1159   3.122   4.886   4.203  0.7987  1.0560 -0.0411
   76VAL   HG12 1160   3.126   5.044   4.143  0.2881  0.0268  1.5530
   76VAL   HG13 1161   3.067   5.024   4.305  0.3071  1.7507 -0.3472
   76VAL   HG21 1162   2.848   4.854   4.297  1.2425 -1.2007 -0.8136
   76VAL   HG22 1163   2.766   4.832   4.136 -0.2177 -0.8074 -0.8347
   76VAL   HG23 1164   2.928   4.763   4.172  0.6079  0.6406  1.0201
   77PRO      N 1165   2.944   5.328   4.195 -0.5291  0.3619  0.2467
   77PRO     CA 1166   3.028   5.446   4.166  0.1057 -0.3154 -0.7388
   77PRO      C 1167   3.180   5.445   4.216 -0.2115  0.8808 -0.6296
   77PRO      O 1168   3.199   5.384   4.326  0.0679 -0.1534 -0.4288
   77PRO     CB 1169   2.947   5.564   4.236  0.0991 -0.0220  0.1428
   77PRO     CG 1170   2.897   5.496   4.359  0.4248 -0.3797  0.3720
   77PRO     CD 1171   2.857   5.356   4.308 -0.0550 -0.8193 -0.1546
   77PRO     HA 1172   3.033   5.473   4.061  0.4076  0.9473 -0.4265
   77PRO    HB2 1173   3.015   5.642   4.270 -1.1226  1.2823 -0.1895
   77PRO    HB3 1174   2.879   5.605   4.162  0.2237  0.2668  0.1842
   77PRO    HG2 1175   2.975   5.490   4.436  0.3163  0.2724  0.5466
   77PRO    HG3 1176   2.806   5.549   4.388  0.3981  0.4329 -1.0052
   77PRO    HD2 1177   2.869   5.283   4.388  0.3812 -0.3367  0.2331
   77PRO    HD3 1178   2.752   5.364   4.280 -0.3161 -0.2485  0.8804
   78TYR      N 1179   3.281   5.504   4.155 -0.7670  0.2275 -0.6829
   78TYR     CA 1180   3.430   5.507   4.189  0.5073  0.3212  0.3732
   78TYR      C 1181   3.497   5.646   4.154  0.8741  0.3357 -0.2730
   78TYR      O 1182   3.431   5.728   4.090 -0.5798 -0.0614 -0.4139
   78TYR     CB 1183   3.505   5.399   4.105  0.9149 -0.1040 -1.3524
   78TYR     CG 1184   3.468   5.254   4.145 -0.1888 -0.4937 -0.7625
   78TYR    CD1 1185   3.526   5.193   4.257  0.0229  0.3036 -0.3596
   78TYR    CD2 1186   3.394   5.187   4.062  1.5888  0.4716  0.1311
   78TYR    CE1 1187   3.491   5.058   4.280  0.1958 -0.9400 -0.9185
   78TYR    CE2 1188   3.372   5.048   4.074 -0.1811 -0.0933  0.3763
   78TYR     CZ 1189   3.420   4.989   4.188  0.0422  1.6105  0.1578
   78TYR     OH 1190   3.394   4.848   4.209 -0.5844 -1.2055 -0.2273
   78TYR      H 1191   3.245   5.563   4.081 -0.8997  1.3101  0.1835
   78TYR     HA 1192   3.446   5.484   4.294 -0.6333  0.1292  0.5330
   78TYR    HB2 1193   3.481   5.420   4.001 -0.4672  0.3301 -0.9913
   78TYR    HB3 1194   3.611   5.412   4.125  0.8985 -0.7978 -0.6843
   78TYR    HD1 1195   3.583   5.248   4.330  0.0216  1.4422 -1.1735
   78TYR    HD2 1196   3.349   5.238   3.977  0.5530 -1.6452 -0.7581
   78TYR    HE1 1197   3.515   5.015   4.376 -0.5389 -0.0992 -0.3173
   78TYR    HE2 1198   3.321   4.990   3.998  0.9952 -0.2674 -0.3213
   78TYR     HH 1199   3.421   4.821   4.296  0.1975  0.4393  0.1160
   79THR      N 1200   3.615   5.671   4.197  0.2528 -0.0879  0.7240
   79THR     CA 1201   3.702   5.780   4.138  0.2914 -0.6630 -0.8548
   79THR      C 1202   3.721   5.770   3.980 -0.6442 -0.2233 -0.0074
   79THR      O 1203   3.716   5.868   3.908  0.3469 -0.4397  0.6321
   79THR     CB 1204   3.841   5.789   4.207 -0.5700  0.0199  0.4312
   79THR    OG1 1205   3.889   5.656   4.223  0.7700  0.0723 -0.3461
   79THR    CG2 1206   3.829   5.863   4.343 -0.4901 -0.0132  0.1496
   79THR      H 1207   3.659   5.600   4.253 -1.0334 -0.4080  1.4048
   79THR     HA 1208   3.647   5.872   4.157 -0.8634 -1.0499 -2.0518
   79THR     HB 1209   3.912   5.840   4.142 -1.2479 -1.5340 -1.7815
   79THR    HG1 1210   3.847   5.621   4.302 -0.1146 -0.3143 -0.9669
   79THR   HG21 1211   3.723   5.871   4.368 -0.4988  0.1207  0.0724
   79THR   HG22 1212   3.872   5.809   4.427 -0.6367 -0.3257  0.0254
   79THR   HG23 1213   3.875   5.961   4.327  0.0171 -0.1771  0.5577
   80GLN      N 1214   3.747   5.648   3.927  0.1639  0.0975  0.0984
   80GLN     CA 1215   3.768   5.625   3.784 -0.2202  0.7356 -0.7358
   80GLN      C 1216   3.645   5.635   3.701  1.0779 -0.4460  1.3131
   80GLN      O 1217   3.649   5.703   3.589  0.6559  0.0125 -0.4963
   80GLN     CB 1218   3.847   5.493   3.772  1.3302 -0.2233  0.2645
   80GLN     CG 1219   3.884   5.436   3.632 -0.0798 -0.1107 -0.4866
   80GLN     CD 1220   4.006   5.493   3.568 -0.1004 -0.4925 -0.1961
   80GLN    OE1 1221   4.094   5.558   3.622 -0.0620  0.4232 -0.3941
   80GLN    NE2 1222   4.020   5.484   3.439 -0.0801  0.5690 -0.0234
   80GLN      H 1223   3.753   5.571   3.992 -1.7826 -0.5967 -0.3910
   80GLN     HA 1224   3.846   5.697   3.761  0.4402  0.4932  0.5679
   80GLN    HB2 1225   3.931   5.494   3.840  0.1933  0.5251  1.7666
   80GLN    HB3 1226   3.792   5.409   3.814  0.3352  0.9415  1.4606
   80GLN    HG2 1227   3.907   5.331   3.649  0.7710  0.2808  1.1373
   80GLN    HG3 1228   3.796   5.440   3.568 -0.2555  0.4268 -0.2217
   80GLN   HE21 1229   4.109   5.520   3.407  0.7942 -1.0138  0.3863
   80GLN   HE22 1230   3.967   5.416   3.386  1.1047 -0.8095  0.4076
   81GLY      N 1231   3.528   5.588   3.749 -0.0246  0.7772 -0.5454
   81GLY     CA 1232   3.401   5.587   3.672  0.1624 -0.1984 -0.4357
   81GLY      C 1233   3.284   5.517   3.746 -0.3964  0.5729  0.2140
   81GLY      O 1234   3.294   5.497   3.871  0.1601 -1.1688  0.3643
   81GLY      H 1235   3.530   5.544   3.840  0.0008 -0.2940 -1.0351
   81GLY    HA2 1236   3.363   5.686   3.645 -0.6553 -0.8354 -1.8824
   81GLY    HA3 1237   3.425   5.534   3.580  0.6873 -0.2140 -0.2942
   82LYS      N 1238   3.175   5.479   3.676 -0.5354 -0.4644 -0.0591
   82LYS     CA 1239   3.058   5.412   3.732  0.0333 -0.1641 -1.1162
   82LYS      C 1240   2.975   5.326   3.637  0.0835 -0.4148  0.0150
   82LYS      O 1241   2.970   5.356   3.514 -0.4627  0.4688 -0.4808
   82LYS     CB 1242   2.964   5.521   3.797  0.3588  0.2293  0.6155
   82LYS     CG 1243   2.909   5.617   3.684 -0.4305 -0.0201  0.3742
   82LYS     CD 1244   2.857   5.750   3.733  0.5554 -0.2446  0.0533
   82LYS     CE 1245   2.783   5.819   3.614 -0.6138  0.7290  0.4727
   82LYS     NZ 1246   2.700   5.932   3.654 -0.0210 -0.5510 -0.6894
   82LYS      H 1247   3.177   5.493   3.576  1.4308  1.2029  0.0989
   82LYS     HA 1248   3.092   5.340   3.806  0.8452  1.1274 -0.1500
   82LYS    HB2 1249   2.876   5.481   3.848 -0.2898 -0.5176 -0.9684
   82LYS    HB3 1250   3.016   5.583   3.870 -1.3048  2.5521  0.0826
   82LYS    HG2 1251   2.989   5.637   3.612 -0.3654  1.2268  0.7527
   82LYS    HG3 1252   2.834   5.559   3.631 -0.8560 -0.5517  1.5054
   82LYS    HD2 1253   2.791   5.738   3.819  0.5139  0.7172  0.1750
   82LYS    HD3 1254   2.947   5.799   3.768  0.0796 -0.4175  1.7017
   82LYS    HE2 1255   2.853   5.833   3.532 -0.3120 -0.2420  0.5340
   82LYS    HE3 1256   2.707   5.746   3.583 -0.6426  0.1703  1.7131
   82LYS    HZ1 1257   2.758   6.002   3.698 -0.4336  0.3120 -1.4432
   82LYS    HZ2 1258   2.665   5.970   3.567  0.0827 -0.8129 -0.8485
   82LYS    HZ3 1259   2.624   5.908   3.715 -0.4921  0.4182 -0.8463
   83TRP      N 1260   2.894   5.233   3.690 -0.6060 -0.2694 -0.1937
   83TRP     CA 1261   2.803   5.148   3.614 -0.6535  0.4918 -0.2544
   83TRP      C 1262   2.679   5.110   3.689 -0.1719  0.3727 -0.4295
   83TRP      O 1263   2.684   5.102   3.817  0.4906  0.5162  0.2719
   83TRP     CB 1264   2.888   5.031   3.569 -0.4894  0.5861 -0.1941
   83TRP     CG 1265   2.934   4.928   3.669 -0.9420  0.7171  0.5664
   83TRP    CD1 1266   3.064   4.915   3.706  0.5819 -1.2401 -0.3912
   83TRP    CD2 1267   2.868   4.820   3.742  0.1784  0.0903 -0.8763
   83TRP    NE1 1268   3.083   4.814   3.796 -0.2824 -0.1403  0.8450
   83TRP    CE2 1269   2.966   4.749   3.819  0.1196 -0.7359  0.1770
   83TRP    CE3 1270   2.734   4.772   3.752  0.1054  0.3764 -0.0843
   83TRP    CZ2 1271   2.934   4.657   3.907  0.7600  0.9636 -0.6962
   83TRP    CZ3 1272   2.697   4.666   3.836  0.4707  0.3032 -0.3387
   83TRP    CH2 1273   2.799   4.609   3.914  0.7972  0.4300 -0.0916
   83TRP      H 1274   2.893   5.226   3.791  0.6276 -0.4462 -0.1615
   83TRP     HA 1275   2.767   5.201   3.526 -0.6945  0.9327  0.0194
   83TRP    HB2 1276   2.837   4.966   3.498  0.4595 -2.2386  1.3525
   83TRP    HB3 1277   2.974   5.065   3.512  0.1433  0.4059  0.6026
   83TRP    HD1 1278   3.130   4.992   3.668  0.6253 -0.9451  0.2550
   83TRP    HE1 1279   3.173   4.791   3.836 -0.0204  1.0073  0.9701
   83TRP    HE3 1280   2.658   4.822   3.694 -1.1472 -1.3904 -0.1271
   83TRP    HZ2 1281   3.006   4.626   3.981 -0.9647  0.0495  0.7599
   83TRP    HZ3 1282   2.594   4.636   3.844  0.4037  0.7256  0.7513
   83TRP    HH2 1283   2.775   4.537   3.991  0.1258  0.7932  0.0639
   84GLU      N 1284   2.577   5.078   3.612  0.0714  0.2089 -0.2586
   84GLU     CA 1285   2.459   5.003   3.662 -0.4538 -0.2635 -0.2122
   84GLU      C 1286   2.431   4.877   3.576  0.4726 -0.1721 -0.1385
   84GLU      O 1287   2.466   4.867   3.459  0.0130  0.4047  0.0531
   84GLU     CB 1288   2.336   5.092   3.685  0.4689 -0.6561 -0.0789
   84GLU     CG 1289   2.302   5.191   3.574  0.0411 -0.5591  0.3136
   84GLU     CD 1290   2.181   5.280   3.599  0.1913  0.2735  0.4654
   84GLU    OE1 1291   2.100   5.304   3.504 -0.3230  0.7708  0.1824
   84GLU    OE2 1292   2.164   5.349   3.699 -0.0399 -0.6440 -0.1642
   84GLU      H 1293   2.592   5.075   3.512 -0.6657  0.1387 -0.3818
   84GLU     HA 1294   2.498   4.959   3.754  1.6333 -0.4862 -1.0990
   84GLU    HB2 1295   2.256   5.018   3.692 -0.1686  0.0098 -0.1030
   84GLU    HB3 1296   2.354   5.146   3.778 -0.1976 -0.7985  0.1480
   84GLU    HG2 1297   2.392   5.248   3.549  0.0529 -1.0887 -0.9972
   84GLU    HG3 1298   2.272   5.127   3.491  0.1632 -0.0152 -0.1600
   85GLY      N 1299   2.358   4.780   3.631  0.8056  0.3048  0.3169
   85GLY     CA 1300   2.332   4.652   3.561 -0.3325 -0.0487 -0.8197
   85GLY      C 1301   2.218   4.575   3.631 -0.3609 -0.2595  0.4766
   85GLY      O 1302   2.135   4.627   3.707 -0.2153 -0.0788 -0.0743
   85GLY      H 1303   2.324   4.801   3.724  1.1441 -0.2476  0.5783
   85GLY    HA2 1304   2.300   4.673   3.459 -0.3261 -0.3982 -0.8926
   85GLY    HA3 1305   2.416   4.584   3.573  0.4890  1.1156  0.8564
   86GLU      N 1306   2.205   4.449   3.589  0.0190  0.3303  0.2716
   86GLU     CA 1307   2.107   4.347   3.633 -0.0227  0.7017 -0.8956
   86GLU      C 1308   2.181   4.223   3.686  1.0111  0.3933 -0.2586
   86GLU      O 1309   2.269   4.175   3.617 -0.4329 -0.0295 -0.4094
   86GLU     CB 1310   2.016   4.315   3.522  0.7801 -0.0239  0.9837
   86GLU     CG 1311   1.942   4.441   3.463 -0.7438  0.8212 -0.5693
   86GLU     CD 1312   1.857   4.407   3.343  0.5441 -0.5097 -0.2436
   86GLU    OE1 1313   1.831   4.506   3.271  0.6677 -0.1476 -0.3494
   86GLU    OE2 1314   1.808   4.295   3.317  0.0151  0.2497 -0.7154
   86GLU      H 1315   2.272   4.419   3.519  0.5859  0.5570  0.7004
   86GLU     HA 1316   2.049   4.374   3.721  0.0245 -1.5557 -0.0463
   86GLU    HB2 1317   2.074   4.273   3.439  0.6884  1.1137  0.3033
   86GLU    HB3 1318   1.936   4.249   3.557 -1.0926  1.8385  0.6385
   86GLU    HG2 1319   1.883   4.475   3.548  1.3711 -0.1338  1.5062
   86GLU    HG3 1320   2.016   4.513   3.427 -0.4744  0.3646 -0.9559
   87LEU      N 1321   2.139   4.167   3.796  0.5028  0.3713 -0.1814
   87LEU     CA 1322   2.213   4.044   3.864  0.0355 -1.2452  0.7050
   87LEU      C 1323   2.148   3.918   3.811  0.1242  0.9366 -0.3677
   87LEU      O 1324   2.029   3.906   3.798  0.5820 -0.0855  0.2337
   87LEU     CB 1325   2.190   4.050   4.018  0.1263  0.8451  0.3277
   87LEU     CG 1326   2.272   4.144   4.102  0.4888 -0.2588  0.0653
   87LEU    CD1 1327   2.234   4.126   4.250  0.1705 -0.9364 -0.1137
   87LEU    CD2 1328   2.418   4.133   4.069 -0.5693  0.3744  0.2519
   87LEU      H 1329   2.054   4.199   3.841  0.5380  0.2363 -0.0167
   87LEU     HA 1330   2.317   4.054   3.832  0.1629  0.9044  1.4792
   87LEU    HB2 1331   2.082   4.059   4.029 -0.1777 -1.4666  0.1856
   87LEU    HB3 1332   2.217   3.951   4.056 -0.0660  0.8131  0.3801
   87LEU     HG 1333   2.237   4.241   4.068 -1.2683 -0.1763  1.7419
   87LEU   HD11 1334   2.185   4.030   4.259 -0.2531 -0.8562 -1.1872
   87LEU   HD12 1335   2.319   4.158   4.311  1.1690  0.3499 -1.9621
   87LEU   HD13 1336   2.160   4.205   4.260  0.3789 -0.5746 -1.1213
   87LEU   HD21 1337   2.453   4.037   4.108 -1.0524  0.6144  1.3407
   87LEU   HD22 1338   2.427   4.147   3.961  0.0088  0.2883  0.2841
   87LEU   HD23 1339   2.464   4.218   4.119 -1.8963  1.4556 -0.2432
   88GLY      N 1340   2.231   3.822   3.789 -0.5310 -0.1782 -0.1828
   88GLY     CA 1341   2.193   3.688   3.741  0.2841  0.2222 -0.2248
   88GLY      C 1342   2.303   3.582   3.772  0.4894 -0.6401  0.3107
   88GLY      O 1343   2.414   3.622   3.813  0.1761  0.4077  0.2003
   88GLY      H 1344   2.332   3.829   3.798 -0.4290 -0.9992 -0.4800
   88GLY    HA2 1345   2.101   3.641   3.776 -0.0089 -0.4236 -1.6959
   88GLY    HA3 1346   2.183   3.688   3.632  1.0569  0.5498 -0.3075
   89THR      N 1347   2.272   3.464   3.721 -1.2505 -0.0867  0.3495
   89THR     CA 1348   2.366   3.350   3.735  0.0163 -0.0700  0.1140
   89THR      C 1349   2.366   3.275   3.607 -0.2284 -0.0492 -1.2590
   89THR      O 1350   2.263   3.233   3.549 -0.2092 -0.5127 -0.1124
   89THR     CB 1351   2.316   3.248   3.839  0.7433 -0.2476 -0.0446
   89THR    OG1 1352   2.274   3.305   3.963  0.4909  0.1732  0.0403
   89THR    CG2 1353   2.411   3.131   3.871 -0.2868  0.8172 -0.3901
   89THR      H 1354   2.178   3.442   3.690 -1.1977 -0.9905  0.7588
   89THR     HA 1355   2.468   3.381   3.757  0.6721 -0.7647 -1.5903
   89THR     HB 1356   2.221   3.224   3.791  0.2729  1.6985 -0.2599
   89THR    HG1 1357   2.353   3.354   3.986  1.9488 -0.8400 -2.0828
   89THR   HG21 1358   2.373   3.048   3.930 -0.7602  0.1306 -1.5848
   89THR   HG22 1359   2.433   3.093   3.771 -0.1243  1.3931 -0.5823
   89THR   HG23 1360   2.503   3.169   3.915 -0.3928  0.0353  0.5504
   90ASP      N 1361   2.482   3.246   3.551  0.3603  0.3110  0.4779
   90ASP     CA 1362   2.510   3.164   3.431 -0.1867  0.7232 -0.5809
   90ASP      C 1363   2.643   3.072   3.439  0.1006 -0.8223 -0.1806
   90ASP      O 1364   2.716   3.071   3.536  0.3549 -0.3146 -0.0855
   90ASP     CB 1365   2.517   3.256   3.309  0.1368 -0.1337 -0.3072
   90ASP     CG 1366   2.464   3.186   3.180  0.3506 -0.8032 -0.3930
   90ASP    OD1 1367   2.475   3.070   3.157 -0.0409  1.0265 -0.2921
   90ASP    OD2 1368   2.429   3.269   3.089  0.4920  0.3029  0.5461
   90ASP      H 1369   2.572   3.257   3.597  1.0689  0.5450 -0.8442
   90ASP     HA 1370   2.424   3.103   3.403 -0.5120  1.3580 -1.0009
   90ASP    HB2 1371   2.444   3.334   3.328 -0.3450 -0.1297 -1.8854
   90ASP    HB3 1372   2.615   3.298   3.288  0.3272  0.0240  0.8201
   91LEU      N 1373   2.675   2.993   3.348  0.3599 -0.0255  1.0040
   91LEU     CA 1374   2.795   2.915   3.330  0.1033  0.2548 -0.1012
   91LEU      C 1375   2.920   2.985   3.268  0.2986 -0.2102  0.4508
   91LEU      O 1376   2.905   3.037   3.157 -0.6207  0.3751  0.2548
   91LEU     CB 1377   2.755   2.786   3.247 -0.0567 -0.2261  0.7359
   91LEU     CG 1378   2.639   2.703   3.299 -0.2413  0.6232  0.7986
   91LEU    CD1 1379   2.633   2.568   3.226 -0.2946 -0.1401 -0.8043
   91LEU    CD2 1380   2.642   2.662   3.446 -0.9876 -0.5454 -0.0341
   91LEU      H 1381   2.618   3.006   3.265  1.0287 -0.1311  0.5143
   91LEU     HA 1382   2.821   2.894   3.434 -0.4950  0.6669  0.1437
   91LEU    HB2 1383   2.732   2.809   3.143  0.8556  0.0080  0.5708
   91LEU    HB3 1384   2.838   2.716   3.237 -0.3653 -0.6482  1.0469
   91LEU     HG 1385   2.544   2.751   3.276 -1.1748 -1.3603  0.0494
   91LEU   HD11 1386   2.647   2.584   3.119  0.3671 -0.5328 -0.7898
   91LEU   HD12 1387   2.710   2.500   3.262 -0.0523  0.9641  1.0750
   91LEU   HD13 1388   2.536   2.521   3.237 -0.7326  0.6769 -1.0276
   91LEU   HD21 1389   2.627   2.762   3.488  1.8816  0.4022 -0.8090
   91LEU   HD22 1390   2.552   2.608   3.475 -0.4222 -0.8746  1.2368
   91LEU   HD23 1391   2.738   2.624   3.481 -1.3160 -0.7634  0.6701
   92VAL      N 1392   3.034   2.981   3.341  0.4265  0.1865 -1.0153
   92VAL     CA 1393   3.153   3.060   3.322 -0.6278 -0.5469 -0.8425
   92VAL      C 1394   3.287   2.985   3.322 -0.0565  1.2122 -0.3707
   92VAL      O 1395   3.299   2.897   3.407  0.3669  0.9406  0.2684
   92VAL     CB 1396   3.155   3.183   3.423  0.5186  0.5104  1.5907
   92VAL    CG1 1397   3.283   3.268   3.420 -0.5999 -0.4480 -0.4468
   92VAL    CG2 1398   3.040   3.279   3.391  1.1050  0.1135  0.6771
   92VAL      H 1399   3.036   2.928   3.427 -0.7415 -0.3815 -1.2997
   92VAL     HA 1400   3.143   3.109   3.225  0.6190 -0.0630 -0.7639
   92VAL     HB 1401   3.146   3.139   3.523  0.8118 -1.3021  0.9116
   92VAL   HG11 1402   3.375   3.215   3.444 -0.1586  0.8856  1.1651
   92VAL   HG12 1403   3.288   3.311   3.320 -0.6995  0.9104  0.0827
   92VAL   HG13 1404   3.264   3.353   3.485 -0.4395 -0.6714 -0.1036
   92VAL   HG21 1405   3.039   3.363   3.460  0.3574  1.2863 -0.6523
   92VAL   HG22 1406   3.048   3.314   3.288  0.6759  0.1028  0.6350
   92VAL   HG23 1407   2.948   3.223   3.407  0.5741  0.7130 -0.1154
   93SER      N 1408   3.388   3.005   3.232  1.5659  0.0080 -1.2101
   93SER     CA 1409   3.516   2.938   3.250 -0.1579 -0.3756 -0.2040
   93SER      C 1410   3.638   3.015   3.201 -0.9039  0.4425 -0.9633
   93SER      O 1411   3.640   3.075   3.098  0.2316 -0.4392  0.2720
   93SER     CB 1412   3.514   2.797   3.193  1.1143 -1.5496  0.0986
   93SER     OG 1413   3.618   2.717   3.232 -0.0142  0.2324  0.1004
   93SER      H 1414   3.372   3.075   3.161 -1.5526  0.1835 -0.6362
   93SER     HA 1415   3.533   2.925   3.357 -0.4927 -0.6157 -0.1769
   93SER    HB2 1416   3.418   2.756   3.225  0.1828 -0.7845 -1.4642
   93SER    HB3 1417   3.523   2.801   3.084  0.7768 -0.2048  0.0847
   93SER     HG 1418   3.663   2.700   3.149  0.6470 -1.0573  0.6779
   94ILE      N 1419   3.750   3.011   3.278  0.5310  0.6200 -0.2398
   94ILE     CA 1420   3.888   3.043   3.239  0.5671  0.9302 -0.4794
   94ILE      C 1421   3.964   2.927   3.166  0.0471 -0.7636  0.4248
   94ILE      O 1422   4.023   2.843   3.233  0.0905  0.3562 -0.4126
   94ILE     CB 1423   3.961   3.112   3.356  0.6328 -0.0242 -0.4603
   94ILE    CG1 1424   3.888   3.232   3.427  0.2517 -0.8092  0.0011
   94ILE    CG2 1425   4.095   3.165   3.309 -0.2583  0.1906 -0.0003
   94ILE    CD1 1426   3.934   3.259   3.565 -0.4457 -0.1683 -0.3048
   94ILE      H 1427   3.740   2.964   3.367  0.2488 -0.4811 -0.8071
   94ILE     HA 1428   3.890   3.115   3.157 -1.1917  0.0552 -1.4261
   94ILE     HB 1429   3.981   3.033   3.427  0.4159  0.3476  0.0244
   94ILE   HG12 1430   3.902   3.324   3.372 -1.2467 -0.4634  0.1288
   94ILE   HG13 1431   3.783   3.205   3.429  0.2381 -0.7506  0.0657
   94ILE   HG21 1432   4.143   3.084   3.253  0.1027  0.4710 -0.0986
   94ILE   HG22 1433   4.081   3.250   3.242  0.6730 -0.2364 -0.7841
   94ILE   HG23 1434   4.165   3.199   3.385  0.5880  0.3907 -0.8346
   94ILE   HD11 1435   3.908   3.164   3.610  0.3572 -1.0105 -1.4982
   94ILE   HD12 1436   4.039   3.290   3.572 -0.5387  0.1256 -0.1775
   94ILE   HD13 1437   3.886   3.344   3.613 -0.6962 -0.7330  0.4750
   95PRO      N 1438   3.975   2.927   3.028 -0.1841  0.9673  0.1223
   95PRO     CA 1439   4.038   2.816   2.956 -0.6661 -0.2250  0.2995
   95PRO      C 1440   4.193   2.797   2.969  0.4306 -0.7228 -0.3719
   95PRO      O 1441   4.234   2.679   2.981 -0.2635 -0.9331  0.8670
   95PRO     CB 1442   4.014   2.833   2.810  0.4227 -0.3437 -0.1421
   95PRO     CG 1443   3.974   2.985   2.794  0.3516 -0.2859 -0.1258
   95PRO     CD 1444   3.918   3.016   2.933 -0.0453 -0.5270  0.0694
   95PRO     HA 1445   3.986   2.729   2.998 -1.5473  0.4808  0.7445
   95PRO    HB2 1446   4.103   2.805   2.753  1.0002  1.6146 -0.3564
   95PRO    HB3 1447   3.926   2.770   2.796 -0.1909  0.0730  1.4603
   95PRO    HG2 1448   4.069   3.033   2.769  0.7790 -1.0254  0.0054
   95PRO    HG3 1449   3.904   2.994   2.712  0.2516 -0.6026 -0.0785
   95PRO    HD2 1450   3.951   3.118   2.953  2.1975 -0.8270 -1.3110
   95PRO    HD3 1451   3.811   3.000   2.933 -0.0370 -0.7234 -0.8073
   96HIS      N 1452   4.272   2.905   2.993  0.2331  0.5778 -0.4107
   96HIS     CA 1453   4.414   2.899   3.029 -0.9780 -0.5242 -0.1328
   96HIS      C 1454   4.430   2.916   3.183  0.5284  0.4084  1.4563
   96HIS      O 1455   4.470   3.021   3.226 -0.2168  0.2999  0.1360
   96HIS     CB 1456   4.495   2.999   2.945  0.3752 -0.5783  0.2793
   96HIS     CG 1457   4.467   2.976   2.799  0.4407 -0.7685  0.8613
   96HIS    ND1 1458   4.502   2.867   2.725 -0.7842 -0.2991 -0.3559
   96HIS    CD2 1459   4.392   3.055   2.715  0.1582  0.1045 -0.1255
   96HIS    CE1 1460   4.456   2.887   2.600 -1.0976  1.0180  0.2553
   96HIS    NE2 1461   4.386   2.999   2.586  0.6650 -0.2094  0.1927
   96HIS      H 1462   4.227   2.995   2.988 -0.1354  0.4093 -0.2724
   96HIS     HA 1463   4.451   2.800   3.001  1.4340 -0.1018  1.0772
   96HIS    HB2 1464   4.467   3.103   2.961 -0.4993 -0.4860 -1.3565
   96HIS    HB3 1465   4.603   2.988   2.957  0.6496  0.7682 -0.5173
   96HIS    HD1 1466   4.553   2.795   2.775  0.2980  1.0721  0.6707
   96HIS    HD2 1467   4.329   3.134   2.752  0.0208 -0.4447  0.8712
   96HIS    HE1 1468   4.447   2.816   2.519 -0.3725  0.6720  0.4673
   96HIS    HE2 1469   4.330   3.027   2.506  2.3271 -0.3456 -1.1222
   97GLY      N 1470   4.375   2.822   3.259  0.1499 -0.2270 -0.4121
   97GLY     CA 1471   4.307   2.831   3.386 -0.2707 -0.6468  0.7200
   97GLY      C 1472   4.298   2.693   3.440  0.5953  1.5030  0.6935
   97GLY      O 1473   4.363   2.591   3.395 -0.8337  0.1517 -0.7815
   97GLY      H 1474   4.350   2.736   3.212 -2.9417  0.2891 -0.1090
   97GLY    HA2 1475   4.373   2.887   3.453  0.7742 -0.5540 -0.3041
   97GLY    HA3 1476   4.211   2.882   3.374  0.1582 -0.0152 -0.5106
   98PRO      N 1477   4.201   2.669   3.534  0.4194  0.2040 -0.0397
   98PRO     CA 1478   4.165   2.537   3.577  0.4728  0.3031 -0.1639
   98PRO      C 1479   4.088   2.454   3.467 -0.0123  0.1479  0.2705
   98PRO      O 1480   4.076   2.332   3.480 -0.2537 -0.2481  0.6136
   98PRO     CB 1481   4.076   2.554   3.701 -0.1016  0.4522 -0.6953
   98PRO     CG 1482   4.006   2.685   3.674  0.7767  0.0894 -0.4358
   98PRO     CD 1483   4.109   2.767   3.596 -0.4930  0.3743  0.0731
   98PRO     HA 1484   4.251   2.478   3.608  1.7977  1.9338 -0.4529
   98PRO    HB2 1485   4.006   2.474   3.721  0.3965 -0.0418 -0.8928
   98PRO    HB3 1486   4.132   2.572   3.793 -1.2458  0.6601  0.0059
   98PRO    HG2 1487   3.913   2.671   3.617 -0.5861  1.2260  1.2835
   98PRO    HG3 1488   3.975   2.730   3.768 -0.6458 -2.0095  0.2414
   98PRO    HD2 1489   4.050   2.830   3.530 -1.2619 -0.4313 -0.0410
   98PRO    HD3 1490   4.172   2.818   3.669 -0.3950 -0.4101  0.5562
   99ASN      N 1491   4.047   2.516   3.363 -0.4708 -0.1426  0.8526
   99ASN     CA 1492   3.965   2.466   3.254  0.2255  0.3177  0.5020
   99ASN      C 1493   3.825   2.415   3.294 -0.3219  0.7781  1.3017
   99ASN      O 1494   3.732   2.419   3.209  0.6556 -0.7600 -0.2389
   99ASN     CB 1495   4.041   2.379   3.160 -0.5913  0.2076 -0.7187
   99ASN     CG 1496   3.967   2.355   3.029 -0.0311  0.1075 -0.2905
   99ASN    OD1 1497   3.929   2.437   2.956 -0.2019  0.0144  0.0515
   99ASN    ND2 1498   3.946   2.229   3.002 -0.2847 -0.4640 -0.8350
   99ASN      H 1499   4.062   2.616   3.357 -1.3658 -0.0282 -0.1457
   99ASN     HA 1500   3.945   2.557   3.196  0.0732  0.1284  0.2526
   99ASN    HB2 1501   4.134   2.430   3.134  0.1627 -0.4049  0.5979
   99ASN    HB3 1502   4.077   2.287   3.206  1.1892  1.7641  1.5401
   99ASN   HD21 1503   3.881   2.217   2.925 -1.3999  0.3636 -0.0805
   99ASN   HD22 1504   3.993   2.153   3.050 -0.1711  0.5409  0.7751
  100VAL      N 1505   3.800   2.363   3.411 -1.3119  0.4114  0.2622
  100VAL     CA 1506   3.681   2.322   3.477  0.2255 -0.2964  0.0131
  100VAL      C 1507   3.575   2.438   3.467 -0.7688  0.2326 -0.7146
  100VAL      O 1508   3.593   2.535   3.543  0.4596  0.0396  0.4461
  100VAL     CB 1509   3.713   2.287   3.631  0.6407 -0.0527 -0.5561
  100VAL    CG1 1510   3.580   2.256   3.706 -0.1861  0.6575  0.3714
  100VAL    CG2 1511   3.814   2.174   3.654  0.0258  0.6481  0.2359
  100VAL      H 1512   3.887   2.358   3.462 -0.1843 -0.0964 -1.5175
  100VAL     HA 1513   3.638   2.238   3.424  1.0523  0.2212 -1.6424
  100VAL     HB 1514   3.755   2.375   3.681 -0.2964 -0.2672  0.7067
  100VAL   HG11 1515   3.508   2.337   3.703 -0.4409  0.4226 -0.3073
  100VAL   HG12 1516   3.520   2.181   3.655  1.6561 -1.0502  0.4464
  100VAL   HG13 1517   3.603   2.226   3.808 -1.0581 -0.7074  0.2043
  100VAL   HG21 1518   3.837   2.164   3.760 -0.7569  0.3611  0.3894
  100VAL   HG22 1519   3.779   2.083   3.605  0.6851  0.4786  0.0566
  100VAL   HG23 1520   3.912   2.203   3.614  0.5243  0.0828  0.9978
  101THR      N 1521   3.469   2.422   3.390 -1.0690 -0.3320  0.5126
  101THR     CA 1522   3.362   2.524   3.386 -0.1646  0.7487  1.0774
  101THR      C 1523   3.281   2.521   3.513  0.9027 -0.3904 -0.5902
  101THR      O 1524   3.248   2.420   3.569 -0.4538  0.5971  0.2881
  101THR     CB 1525   3.268   2.500   3.260  0.3999  0.1117  0.3470
  101THR    OG1 1526   3.347   2.502   3.143  0.4110  1.2537 -0.1872
  101THR    CG2 1527   3.164   2.613   3.241 -0.1478 -0.9421  0.6559
  101THR      H 1528   3.470   2.339   3.332  0.7726 -0.4732  0.6331
  101THR     HA 1529   3.418   2.616   3.369  0.1119  0.4672  0.3501
  101THR     HB 1530   3.227   2.403   3.287  0.2004  0.2804  0.6565
  101THR    HG1 1531   3.426   2.457   3.174 -0.2928 -0.1645 -0.2682
  101THR   HG21 1532   3.220   2.706   3.233  0.5063 -1.3825 -0.3082
  101THR   HG22 1533   3.099   2.607   3.153  0.4311 -0.1282  0.1311
  101THR   HG23 1534   3.098   2.633   3.326 -0.5630  1.5891 -0.0767
  102VAL      N 1535   3.226   2.643   3.558 -0.1116 -0.2338 -0.1813
  102VAL     CA 1536   3.150   2.651   3.685  0.5395 -0.4178  0.0034
  102VAL      C 1537   3.018   2.730   3.661 -0.4432 -0.0587 -0.5771
  102VAL      O 1538   3.018   2.817   3.577 -0.2094 -0.3189  0.1036
  102VAL     CB 1539   3.230   2.696   3.807  0.1288  0.3098 -0.5409
  102VAL    CG1 1540   3.349   2.600   3.831  0.8311 -0.1240 -0.1532
  102VAL    CG2 1541   3.270   2.841   3.797 -0.2005 -0.2657 -0.1233
  102VAL      H 1542   3.257   2.731   3.520 -0.7424  0.2049  0.3023
  102VAL     HA 1543   3.120   2.549   3.707  0.8495 -0.7114 -0.8817
  102VAL     HB 1544   3.168   2.688   3.896  0.7780  0.7076 -0.0348
  102VAL   HG11 1545   3.409   2.611   3.741 -0.1653  0.3984 -0.7873
  102VAL   HG12 1546   3.396   2.637   3.922 -0.3932 -0.6614  0.7645
  102VAL   HG13 1547   3.323   2.494   3.841  0.5889 -0.1838 -1.2134
  102VAL   HG21 1548   3.335   2.858   3.711 -1.5920  0.3483 -1.1334
  102VAL   HG22 1549   3.179   2.900   3.787 -0.0307 -0.1439 -1.1266
  102VAL   HG23 1550   3.318   2.876   3.888 -0.4945  1.0732 -0.4398
  103ARG      N 1551   2.920   2.708   3.747 -0.5544  0.5438  0.9646
  103ARG     CA 1552   2.826   2.815   3.754  0.1803 -0.0153 -0.6727
  103ARG      C 1553   2.885   2.931   3.825  0.9596 -0.5143  0.2687
  103ARG      O 1554   2.954   2.919   3.923 -0.0351  0.6827  0.0455
  103ARG     CB 1555   2.705   2.757   3.829 -0.1702  0.1390 -0.2887
  103ARG     CG 1556   2.583   2.839   3.856  0.7018 -0.5255  0.6584
  103ARG     CD 1557   2.474   2.755   3.923  0.1293 -0.0127 -0.4286
  103ARG     NE 1558   2.530   2.696   4.052  0.0876  0.5977 -0.2462
  103ARG     CZ 1559   2.541   2.574   4.093  0.1263  0.0765 -0.2079
  103ARG    NH1 1560   2.516   2.475   4.011 -0.2143 -0.2497 -0.1005
  103ARG    NH2 1561   2.583   2.554   4.218 -0.1751 -0.1047  0.6542
  103ARG      H 1562   2.933   2.636   3.817 -0.9546 -1.4535 -0.7956
  103ARG     HA 1563   2.788   2.858   3.661 -0.4782  0.0598 -0.3799
  103ARG    HB2 1564   2.672   2.675   3.765 -0.4762 -0.6429  0.8152
  103ARG    HB3 1565   2.739   2.721   3.926 -0.1542  0.8457 -0.0152
  103ARG    HG2 1566   2.601   2.919   3.929 -0.3542 -0.6093  1.0575
  103ARG    HG3 1567   2.551   2.887   3.763  1.7764  1.2884  1.1114
  103ARG    HD2 1568   2.391   2.822   3.947  1.1112  1.1552 -0.1088
  103ARG    HD3 1569   2.426   2.684   3.855  0.6779 -0.6625 -0.1602
  103ARG     HE 1570   2.556   2.765   4.121 -1.1518  2.2577 -1.2668
  103ARG   HH11 1571   2.509   2.380   4.045 -0.2460 -0.0552  0.4521
  103ARG   HH12 1572   2.469   2.503   3.926 -0.6983  1.0911  0.5476
  103ARG   HH21 1573   2.588   2.458   4.249 -0.5045 -0.1758  0.4917
  103ARG   HH22 1574   2.603   2.631   4.280  0.7523 -0.3666  0.7091
  104ALA      N 1575   2.842   3.051   3.792  0.0828  0.3785  0.4151
  104ALA     CA 1576   2.891   3.181   3.840  0.1260 -0.7798 -0.0451
  104ALA      C 1577   2.786   3.292   3.825 -0.1158  0.5138 -0.5632
  104ALA      O 1578   2.698   3.286   3.739  0.0800 -0.4389  0.1415
  104ALA     CB 1579   3.023   3.223   3.769  0.3500  0.6382  0.4485
  104ALA      H 1580   2.785   3.058   3.708 -0.7261 -0.4330  0.8584
  104ALA     HA 1581   2.923   3.179   3.945  1.5424  0.0717 -0.4023
  104ALA    HB1 1582   2.992   3.251   3.668  0.0981 -0.8181  0.0720
  104ALA    HB2 1583   3.070   3.309   3.818  0.2587  0.3460  1.0722
  104ALA    HB3 1584   3.088   3.136   3.771  0.4952  0.7390  0.2040
  105ASN      N 1585   2.792   3.389   3.913 -0.8489 -0.1320 -0.2585
  105ASN     CA 1586   2.718   3.503   3.915  0.0719  0.2090  0.1011
  105ASN      C 1587   2.779   3.616   3.829  0.1214  0.3725 -0.2855
  105ASN      O 1588   2.903   3.625   3.826 -0.3798  0.0808  0.6844
  105ASN     CB 1589   2.698   3.551   4.059 -0.4394  0.1133  0.8196
  105ASN     CG 1590   2.631   3.449   4.148  0.6237  0.4655  0.0299
  105ASN    OD1 1591   2.536   3.378   4.096  0.1791  0.3845 -0.5674
  105ASN    ND2 1592   2.673   3.442   4.274  0.0041  0.2080 -0.1252
  105ASN      H 1593   2.868   3.383   3.979 -0.2630 -1.1739 -0.9829
  105ASN     HA 1594   2.619   3.491   3.870  0.0012  0.9550  0.0331
  105ASN    HB2 1595   2.798   3.560   4.103  0.0553 -1.1614  0.0524
  105ASN    HB3 1596   2.639   3.643   4.061 -1.9813 -0.7539 -0.3539
  105ASN   HD21 1597   2.627   3.380   4.339  0.5015  1.0679  1.1278
  105ASN   HD22 1598   2.742   3.507   4.310 -0.3336  0.5054 -0.0080
  106ILE      N 1599   2.694   3.705   3.780 -0.5775  0.0237  0.3144
  106ILE     CA 1600   2.735   3.826   3.702  0.1847 -0.0906  0.3997
  106ILE      C 1601   2.644   3.943   3.707  0.9052 -0.0019 -0.1890
  106ILE      O 1602   2.519   3.924   3.686 -0.5958  0.0865 -0.3971
  106ILE     CB 1603   2.756   3.781   3.551  0.3688 -0.3394 -0.7171
  106ILE    CG1 1604   2.796   3.633   3.530  0.4476  0.1882 -0.4819
  106ILE    CG2 1605   2.862   3.888   3.494  0.2949 -0.4441 -0.2945
  106ILE    CD1 1606   2.776   3.571   3.389  0.0250  0.0197  0.0440
  106ILE      H 1607   2.595   3.682   3.780 -0.4624 -0.9203 -1.5421
  106ILE     HA 1608   2.835   3.855   3.734  0.6227 -1.2474  0.1538
  106ILE     HB 1609   2.664   3.799   3.495 -0.0894  0.1467  0.1567
  106ILE   HG12 1610   2.890   3.602   3.576  0.7729 -2.3586 -2.4058
  106ILE   HG13 1611   2.731   3.565   3.585  2.5532 -2.0566 -0.4362
  106ILE   HG21 1612   2.850   3.990   3.531  0.9999 -0.6424  0.5319
  106ILE   HG22 1613   2.956   3.846   3.530  0.5617  0.1291 -0.3064
  106ILE   HG23 1614   2.869   3.894   3.386  0.2022  0.4987 -0.2614
  106ILE   HD11 1615   2.828   3.477   3.374 -0.1445 -0.0431 -0.1681
  106ILE   HD12 1616   2.671   3.551   3.365  0.2525 -0.1542 -0.8886
  106ILE   HD13 1617   2.809   3.637   3.309 -0.4567 -0.1208 -0.2792
  107ALA      N 1618   2.698   4.066   3.722  0.2569 -0.3127 -0.4686
  107ALA     CA 1619   2.638   4.196   3.689 -0.0088  0.5305 -0.0863
  107ALA      C 1620   2.652   4.221   3.536  0.3686 -0.7221  0.0365
  107ALA      O 1621   2.761   4.256   3.485  0.5368 -0.5123  0.0078
  107ALA     CB 1622   2.725   4.301   3.773  1.1276  0.8852  1.2564
  107ALA      H 1623   2.799   4.068   3.717  0.4111  1.5415  1.1603
  107ALA     HA 1624   2.534   4.191   3.721  0.3159 -2.0011  1.0656
  107ALA    HB1 1625   2.831   4.290   3.753  1.1632  0.0240  1.8062
  107ALA    HB2 1626   2.703   4.405   3.750 -0.4678  0.4352  0.4692
  107ALA    HB3 1627   2.700   4.282   3.878 -0.7563 -1.7455  0.5337
  108ALA      N 1628   2.540   4.207   3.463 -0.0106 -0.1702 -0.8888
  108ALA     CA 1629   2.514   4.256   3.327 -0.2832 -0.3239 -0.9476
  108ALA      C 1630   2.506   4.410   3.326 -0.3087 -0.5610  0.2682
  108ALA      O 1631   2.406   4.460   3.373  0.3195  0.2914  0.2927
  108ALA     CB 1632   2.387   4.188   3.264 -0.3792 -0.4419 -0.2782
  108ALA      H 1633   2.459   4.205   3.524  1.0970  1.9656  1.0161
  108ALA     HA 1634   2.597   4.219   3.266 -0.7642 -1.6816 -0.8347
  108ALA    HB1 1635   2.417   4.090   3.227  0.6572 -0.4492  0.4806
  108ALA    HB2 1636   2.305   4.198   3.336 -0.3354  0.0731 -0.2950
  108ALA    HB3 1637   2.358   4.237   3.172 -0.8648 -0.1404  0.0253
  109ILE      N 1638   2.612   4.485   3.283 -0.1062 -0.1325 -0.2275
  109ILE     CA 1639   2.624   4.631   3.285 -0.0477  0.0730  0.1531
  109ILE      C 1640   2.536   4.677   3.170  0.6310  0.1695  0.0980
  109ILE      O 1641   2.571   4.661   3.050 -0.2249 -0.0133  0.2098
  109ILE     CB 1642   2.766   4.687   3.264 -0.0916 -0.5226  0.2252
  109ILE    CG1 1643   2.848   4.669   3.400 -0.5341 -0.1196  0.9323
  109ILE    CG2 1644   2.777   4.840   3.217  0.7427 -0.1186 -0.8502
  109ILE    CD1 1645   3.003   4.669   3.380  0.5910 -0.5799 -0.0503
  109ILE      H 1646   2.695   4.437   3.251  0.9125  1.5476 -0.3109
  109ILE     HA 1647   2.592   4.684   3.374  0.5082 -0.2272  0.5428
  109ILE     HB 1648   2.820   4.650   3.177  1.6532  0.5712  0.7192
  109ILE   HG12 1649   2.819   4.746   3.472  0.9633  0.2964  1.1557
  109ILE   HG13 1650   2.829   4.567   3.432  0.0303 -0.3864  0.4482
  109ILE   HG21 1651   2.717   4.891   3.293  0.0943 -1.0689 -0.6924
  109ILE   HG22 1652   2.885   4.859   3.222  0.7212 -0.0972  0.9725
  109ILE   HG23 1653   2.739   4.866   3.119 -0.2573 -1.3545 -0.8467
  109ILE   HD11 1654   3.041   4.665   3.482  1.7640  0.4572 -0.4095
  109ILE   HD12 1655   3.028   4.581   3.321 -0.7103 -0.7339 -0.4365
  109ILE   HD13 1656   3.042   4.759   3.333  0.2673  0.0695  0.8560
  110THR      N 1657   2.413   4.724   3.205  0.4483  0.5795 -0.1069
  110THR     CA 1658   2.326   4.791   3.109 -0.2631  0.9411  0.9420
  110THR      C 1659   2.382   4.914   3.054 -0.6012 -0.3654 -0.4344
  110THR      O 1660   2.339   4.957   2.948 -0.2603 -0.2619 -0.5065
  110THR     CB 1661   2.178   4.800   3.145  0.0838  0.5055 -0.2826
  110THR    OG1 1662   2.158   4.871   3.264 -0.5011 -0.1578 -0.2777
  110THR    CG2 1663   2.129   4.661   3.168 -0.1584  0.1735 -0.0016
  110THR      H 1664   2.399   4.752   3.301  0.0912 -0.2680  0.1035
  110THR     HA 1665   2.325   4.725   3.021 -0.2137 -0.1980  1.7452
  110THR     HB 1666   2.116   4.833   3.061  0.4569 -0.0877 -0.8089
  110THR    HG1 1667   2.205   4.954   3.257 -0.4738 -0.1821 -0.3796
  110THR   HG21 1668   2.024   4.652   3.136  0.1480  0.4378 -1.1956
  110THR   HG22 1669   2.188   4.592   3.108  0.6791  1.5651 -0.8809
  110THR   HG23 1670   2.138   4.634   3.273 -0.8881  1.1793  0.3507
  111GLU      N 1671   2.460   4.987   3.134 -0.4456 -0.0431 -0.0794
  111GLU     CA 1672   2.494   5.125   3.127  0.6905 -0.4557  0.0700
  111GLU      C 1673   2.616   5.155   3.208  0.6717 -0.0477 -0.1016
  111GLU      O 1674   2.626   5.112   3.321 -0.2016 -0.0491  0.0303
  111GLU     CB 1675   2.372   5.211   3.192 -0.6873  0.7392  0.3723
  111GLU     CG 1676   2.399   5.354   3.237 -0.1849 -0.6934  0.7410
  111GLU     CD 1677   2.442   5.458   3.138 -0.4461  0.8161 -0.1687
  111GLU    OE1 1678   2.440   5.576   3.178 -0.0355 -0.1563  0.2310
  111GLU    OE2 1679   2.490   5.424   3.027  0.1691 -0.1088  0.1195
  111GLU      H 1680   2.500   4.950   3.219 -0.0390 -0.3676 -0.4014
  111GLU     HA 1681   2.510   5.154   3.023  0.3306  1.0582  0.3846
  111GLU    HB2 1682   2.293   5.213   3.117  0.3783  0.1365 -0.8637
  111GLU    HB3 1683   2.339   5.151   3.277 -0.1455  1.2532  0.9659
  111GLU    HG2 1684   2.314   5.399   3.289 -0.1835  0.6885 -0.3227
  111GLU    HG3 1685   2.478   5.354   3.312  0.2653  0.2225  0.3070
  112SER      N 1686   2.703   5.244   3.156 -0.0479 -0.0301 -0.2677
  112SER     CA 1687   2.819   5.295   3.231  0.0958 -0.6923 -0.1412
  112SER      C 1688   2.858   5.434   3.183 -0.0416 -0.5880  0.0243
  112SER      O 1689   2.821   5.483   3.078  0.2784  0.0475 -0.0444
  112SER     CB 1690   2.936   5.198   3.224 -1.0273  0.0302  0.8557
  112SER     OG 1691   2.973   5.186   3.082  0.2313  0.2493 -1.0334
  112SER      H 1692   2.671   5.293   3.073  0.2879  0.5687 -0.0580
  112SER     HA 1693   2.800   5.311   3.338  0.8046 -1.4625  0.1193
  112SER    HB2 1694   3.024   5.234   3.277 -0.7909 -0.0719  0.5399
  112SER    HB3 1695   2.903   5.103   3.267 -1.2773 -0.0935  0.3991
  112SER     HG 1696   2.903   5.136   3.040 -0.4439 -0.2027  0.5230
  113ASP      N 1697   2.941   5.500   3.266  0.7378  0.9006  0.7425
  113ASP     CA 1698   3.020   5.612   3.225 -0.4481  0.5078  0.0209
  113ASP      C 1699   3.160   5.605   3.287  0.1073  0.3881  0.0355
  113ASP      O 1700   3.173   5.579   3.411 -0.3207 -0.0922  0.8180
  113ASP     CB 1701   2.952   5.739   3.262  0.6011 -0.4422 -0.3305
  113ASP     CG 1702   3.042   5.871   3.229  0.2859  0.5579 -0.6730
  113ASP    OD1 1703   3.112   5.875   3.129 -0.0006  0.7494  0.3408
  113ASP    OD2 1704   3.032   5.968   3.310  0.2956  0.7046  0.0954
  113ASP      H 1705   2.959   5.458   3.356  1.0073 -0.0041  0.2829
  113ASP     HA 1706   3.029   5.607   3.116  0.3285 -1.1929  0.0987
  113ASP    HB2 1707   2.853   5.755   3.220  0.7903  1.4849 -0.2325
  113ASP    HB3 1708   2.949   5.742   3.371 -0.2689 -0.2349 -0.3474
  114LYS      N 1709   3.264   5.617   3.199 -0.7861 -1.1113 -0.0113
  114LYS     CA 1710   3.413   5.609   3.216  0.7215 -0.7091 -0.1598
  114LYS      C 1711   3.465   5.500   3.309 -0.9333  0.4303  0.8963
  114LYS      O 1712   3.578   5.502   3.361  0.0122  0.5002  0.1422
  114LYS     CB 1713   3.461   5.757   3.231 -0.4288  0.0654  0.1992
  114LYS     CG 1714   3.415   5.823   3.360 -0.5064 -0.4918 -0.2712
  114LYS     CD 1715   3.496   5.949   3.397  0.7594 -0.4386  0.8343
  114LYS     CE 1716   3.464   6.002   3.536 -0.0029  0.5799  0.9402
  114LYS     NZ 1717   3.533   6.126   3.580 -0.2913  0.0282  0.2666
  114LYS      H 1718   3.247   5.661   3.110 -0.9570  0.9286  0.9196
  114LYS     HA 1719   3.438   5.567   3.118  0.6395  1.0963 -1.0427
  114LYS    HB2 1720   3.568   5.771   3.216 -0.6247 -0.1974 -2.1078
  114LYS    HB3 1721   3.422   5.820   3.152 -1.6172  1.3725  1.6916
  114LYS    HG2 1722   3.311   5.851   3.344 -0.2205  0.7237 -0.2050
  114LYS    HG3 1723   3.427   5.761   3.449  1.5321  1.0893  0.7377
  114LYS    HD2 1724   3.602   5.934   3.379  0.7815 -0.1164  0.6700
  114LYS    HD3 1725   3.466   6.015   3.315  0.0791 -1.4666  0.2112
  114LYS    HE2 1726   3.359   6.032   3.546 -0.1253  0.4685  0.0942
  114LYS    HE3 1727   3.479   5.917   3.603 -0.3865 -0.6049 -0.3764
  114LYS    HZ1 1728   3.622   6.113   3.625 -0.4724 -1.6227  0.2800
  114LYS    HZ2 1729   3.535   6.178   3.493 -0.8810 -0.4463 -0.0528
  114LYS    HZ3 1730   3.473   6.191   3.629 -0.5017  0.2392 -0.2493
  115PHE      N 1731   3.387   5.395   3.317  0.4304  0.2375  0.3434
  115PHE     CA 1732   3.428   5.266   3.382  0.1589 -0.3925  0.2728
  115PHE      C 1733   3.518   5.173   3.302  0.8817 -0.5548  0.2871
  115PHE      O 1734   3.624   5.139   3.351 -0.9348  0.0389 -0.6097
  115PHE     CB 1735   3.307   5.196   3.432  0.3882 -0.1059  0.5057
  115PHE     CG 1736   3.331   5.059   3.481  0.0798 -0.2817  0.0780
  115PHE    CD1 1737   3.372   5.042   3.617  0.0724  0.2954 -0.4269
  115PHE    CD2 1738   3.295   4.949   3.394 -1.1052  0.7306 -0.5279
  115PHE    CE1 1739   3.381   4.901   3.660 -0.3999 -0.8805 -0.7879
  115PHE    CE2 1740   3.320   4.816   3.447  0.2406 -0.3607  0.2325
  115PHE     CZ 1741   3.352   4.797   3.579  0.3641  0.6611  0.2936
  115PHE      H 1742   3.290   5.404   3.290  0.3848 -0.4118  0.2416
  115PHE     HA 1743   3.477   5.283   3.478  0.3075  0.9967 -0.0025
  115PHE    HB2 1744   3.259   5.265   3.502  0.4454  1.0853 -0.5653
  115PHE    HB3 1745   3.240   5.185   3.347 -1.1845  0.5390  1.5612
  115PHE    HD1 1746   3.372   5.130   3.680 -1.5117  0.0982 -0.0667
  115PHE    HD2 1747   3.279   4.957   3.288  1.7050 -0.0877 -1.1952
  115PHE    HE1 1748   3.412   4.873   3.759 -0.1091  0.1213 -0.5664
  115PHE    HE2 1749   3.310   4.734   3.377  0.2105  0.0931 -0.3051
  115PHE     HZ 1750   3.365   4.693   3.606 -0.1649  0.3045 -0.7293
  116PHE      N 1751   3.479   5.159   3.173 -0.4116  0.2014 -0.6845
  116PHE     CA 1752   3.582   5.113   3.074  0.0533 -0.7087  0.5243
  116PHE      C 1753   3.693   5.216   3.034  0.1048 -0.1040  0.0941
  116PHE      O 1754   3.693   5.326   3.092  0.0202  0.3040 -0.0103
  116PHE     CB 1755   3.502   5.061   2.948 -0.9796 -1.0089  0.1875
  116PHE     CG 1756   3.406   4.948   2.976  0.4864  0.4873 -0.0604
  116PHE    CD1 1757   3.456   4.820   2.990 -0.6087 -0.2256 -0.8813
  116PHE    CD2 1758   3.270   4.972   2.986  0.1843 -0.5942 -0.1288
  116PHE    CE1 1759   3.370   4.716   3.036 -0.5981 -0.1658 -0.9186
  116PHE    CE2 1760   3.184   4.861   3.010  0.3321 -0.8237 -0.2742
  116PHE     CZ 1761   3.236   4.739   3.041 -0.1968 -0.4369 -0.1304
  116PHE      H 1762   3.401   5.217   3.145 -0.8253  0.6678  1.1497
  116PHE     HA 1763   3.640   5.028   3.108  1.0244 -1.6264 -2.7463
  116PHE    HB2 1764   3.453   5.145   2.899  1.0246  1.0676  1.3535
  116PHE    HB3 1765   3.577   5.026   2.878 -1.0973  0.6871 -0.9005
  116PHE    HD1 1766   3.563   4.807   2.983 -0.3576  0.3033  0.9995
  116PHE    HD2 1767   3.228   5.069   2.962 -0.6332 -1.0878 -0.8263
  116PHE    HE1 1768   3.409   4.618   3.056  0.0754  0.4116  1.0717
  116PHE    HE2 1769   3.077   4.874   3.003  0.4506  0.0044 -0.9578
  116PHE     HZ 1770   3.171   4.655   3.061  0.0006 -0.6033 -0.1739
  117ILE      N 1771   3.787   5.174   2.948 -0.8130 -0.7256 -0.0697
  117ILE     CA 1772   3.886   5.260   2.873 -0.2819  0.5791 -0.3096
  117ILE      C 1773   3.891   5.237   2.715  0.9632 -0.3459  0.3601
  117ILE      O 1774   3.879   5.121   2.667 -0.0350 -0.7521  0.1526
  117ILE     CB 1775   4.028   5.248   2.938  0.4286  0.1365 -0.3693
  117ILE    CG1 1776   4.020   5.264   3.094 -0.6298 -0.3173  0.8574
  117ILE    CG2 1777   4.129   5.353   2.874 -0.1316  0.9232 -0.5395
  117ILE    CD1 1778   4.149   5.246   3.173  0.7321 -0.3960  0.1760
  117ILE      H 1779   3.770   5.077   2.926 -0.2150 -1.1265  1.0708
  117ILE     HA 1780   3.853   5.364   2.876  0.3665  0.7862 -0.1089
  117ILE     HB 1781   4.058   5.147   2.909  0.0629 -0.7456  1.8986
  117ILE   HG12 1782   4.001   5.371   3.103  0.6274  0.1281 -0.7180
  117ILE   HG13 1783   3.944   5.196   3.133 -0.7340  0.0015  1.2244
  117ILE   HG21 1784   4.230   5.339   2.912  0.3781  1.9644 -1.3998
  117ILE   HG22 1785   4.135   5.356   2.765  1.4142  0.7345 -0.5109
  117ILE   HG23 1786   4.106   5.456   2.901  0.0528  0.8342 -0.0254
  117ILE   HD11 1787   4.224   5.325   3.173  0.6988 -0.3464  1.0789
  117ILE   HD12 1788   4.115   5.228   3.275 -0.6352  0.9070  0.0301
  117ILE   HD13 1789   4.207   5.162   3.134  0.5306 -0.6670  0.4511
  118ASN      N 1790   3.898   5.346   2.636 -0.4961  0.3024  0.3010
  118ASN     CA 1791   3.903   5.340   2.493  0.1224  0.2984  1.0637
  118ASN      C 1792   4.020   5.256   2.432  0.5103  0.1153  0.3998
  118ASN      O 1793   4.135   5.276   2.474 -0.9241 -0.0102 -0.1485
  118ASN     CB 1794   3.899   5.485   2.449 -0.2026 -0.4804  0.2061
  118ASN     CG 1795   3.922   5.525   2.304 -1.0908 -0.1234 -0.0850
  118ASN    OD1 1796   3.855   5.496   2.207 -0.1569 -0.5642  0.4595
  118ASN    ND2 1797   4.016   5.617   2.288  0.1464  0.2408  0.6293
  118ASN      H 1798   3.889   5.438   2.677  0.8436  0.7021 -0.2092
  118ASN     HA 1799   3.811   5.295   2.457  0.7688 -0.3251  0.0900
  118ASN    HB2 1800   3.800   5.522   2.477  0.2307  0.7018  0.2862
  118ASN    HB3 1801   3.970   5.539   2.511 -0.5818  2.1407 -1.3542
  118ASN   HD21 1802   4.040   5.648   2.194 -1.3612  0.8443  0.3844
  118ASN   HD22 1803   4.089   5.634   2.356 -0.5646 -0.9473  1.7683
  119GLY      N 1804   3.991   5.171   2.327 -1.5885  0.0138  0.1511
  119GLY     CA 1805   4.103   5.085   2.269  0.0149  0.0414 -0.0103
  119GLY      C 1806   4.162   4.977   2.359  0.5238 -0.2867  0.0954
  119GLY      O 1807   4.264   4.927   2.319  0.5330  0.0610 -0.6635
  119GLY      H 1808   3.899   5.149   2.291 -1.2337  0.4378 -1.1400
  119GLY    HA2 1809   4.053   5.025   2.193  0.6325 -1.1221  0.4574
  119GLY    HA3 1810   4.181   5.149   2.228  0.5419 -0.6657 -0.1403
  120SER      N 1811   4.113   4.955   2.480  0.4420  0.1158 -0.3818
  120SER     CA 1812   4.176   4.877   2.590  0.0541  0.2269  0.8957
  120SER      C 1813   4.137   4.726   2.592 -0.0471  0.4656 -1.0407
  120SER      O 1814   4.203   4.650   2.673  0.2271 -0.0779  0.0941
  120SER     CB 1815   4.167   4.942   2.726  0.1818 -0.2847  0.5603
  120SER     OG 1816   4.037   4.939   2.766  0.1110  0.4426 -0.8204
  120SER      H 1817   4.024   4.995   2.504  0.1409 -0.9382  0.3652
  120SER     HA 1818   4.281   4.868   2.562 -0.2907 -0.2804 -0.3843
  120SER    HB2 1819   4.227   4.879   2.792  0.4228  0.3198  0.9313
  120SER    HB3 1820   4.205   5.043   2.715  0.6875 -0.5712 -0.5383
  120SER     HG 1821   3.987   5.013   2.731 -1.6406 -0.8740 -1.4332
  121ASN      N 1822   4.049   4.683   2.495 -0.4252 -0.0610 -0.4823
  121ASN     CA 1823   4.019   4.545   2.458 -0.1699  1.1810 -0.3376
  121ASN      C 1824   3.991   4.456   2.577 -0.3500  0.8199  0.5002
  121ASN      O 1825   4.014   4.333   2.569 -0.4283  0.5800 -0.1179
  121ASN     CB 1826   4.123   4.485   2.358  0.2947 -0.4669  0.3814
  121ASN     CG 1827   4.157   4.578   2.239  0.3460  0.2291  0.2054
  121ASN    OD1 1828   4.084   4.675   2.210 -0.0240 -0.1465  0.2445
  121ASN    ND2 1829   4.262   4.533   2.169  0.4045 -0.1565  0.4070
  121ASN      H 1830   4.002   4.757   2.444 -0.7928 -0.0321 -0.1174
  121ASN     HA 1831   3.925   4.537   2.404 -0.3677  0.0092  0.1178
  121ASN    HB2 1832   4.219   4.461   2.406  0.1846 -0.4084  0.6357
  121ASN    HB3 1833   4.077   4.394   2.321  1.7605 -1.0374 -0.1887
  121ASN   HD21 1834   4.289   4.577   2.082  1.1582 -2.1614 -0.5049
  121ASN   HD22 1835   4.326   4.463   2.205  0.8039 -0.0203 -0.0179
  122TRP      N 1836   3.944   4.502   2.690  0.5053  0.1790  0.4357
  122TRP     CA 1837   3.870   4.423   2.790 -0.1384  0.8929 -0.0059
  122TRP      C 1838   3.723   4.464   2.794  0.2912  0.0349  0.2430
  122TRP      O 1839   3.695   4.586   2.796 -0.2354  0.1040  0.1753
  122TRP     CB 1840   3.935   4.421   2.927  0.4398 -0.2217 -0.3281
  122TRP     CG 1841   3.973   4.559   2.981  0.8170 -0.2990 -0.4472
  122TRP    CD1 1842   4.091   4.618   2.966 -0.5377 -0.1970  0.9166
  122TRP    CD2 1843   3.903   4.650   3.080  0.0959 -0.1281 -0.2444
  122TRP    NE1 1844   4.098   4.737   3.033  0.2042  0.1118 -0.8837
  122TRP    CE2 1845   3.984   4.767   3.099 -0.0987  0.5504  0.6610
  122TRP    CE3 1846   3.776   4.654   3.143 -0.6052 -0.4974 -0.4394
  122TRP    CZ2 1847   3.946   4.875   3.174  0.4973  0.3482 -0.7085
  122TRP    CZ3 1848   3.738   4.769   3.218 -0.6886  0.2652  0.1790
  122TRP    CH2 1849   3.816   4.882   3.230 -1.6333  0.3656  1.0623
  122TRP      H 1850   3.951   4.602   2.703  0.7647  0.0670  1.2460
  122TRP     HA 1851   3.875   4.323   2.748  0.7122  1.2840 -0.9183
  122TRP    HB2 1852   3.862   4.383   2.998 -0.3848 -0.7444 -1.3884
  122TRP    HB3 1853   4.021   4.355   2.925  0.2705 -0.4474 -1.1346
  122TRP    HD1 1854   4.170   4.570   2.910 -0.9458  0.3064 -0.1519
  122TRP    HE1 1855   4.189   4.778   3.052 -0.2277  0.9309 -0.4647
  122TRP    HE3 1856   3.719   4.563   3.137 -0.2663 -0.7541  0.1564
  122TRP    HZ2 1857   4.010   4.958   3.201 -0.9577  1.1681  0.5185
  122TRP    HZ3 1858   3.644   4.766   3.270 -1.2497 -1.1428 -0.8058
  122TRP    HH2 1859   3.793   4.964   3.296 -0.2859  1.7933 -0.0840
  123GLU      N 1860   3.636   4.369   2.817  0.8539  0.3855  0.0555
  123GLU     CA 1861   3.490   4.387   2.815 -0.3053  0.0013 -0.5883
  123GLU      C 1862   3.426   4.371   2.956 -0.3034 -0.0340  0.4425
  123GLU      O 1863   3.298   4.376   2.968  0.1046  0.0693 -0.5923
  123GLU     CB 1864   3.430   4.271   2.726 -0.0478 -0.0287 -1.4415
  123GLU     CG 1865   3.459   4.295   2.579 -1.3656  0.1490  0.0107
  123GLU     CD 1866   3.599   4.237   2.546  0.0727  0.3145  0.4326
  123GLU    OE1 1867   3.604   4.116   2.558 -0.4980 -0.3081 -0.2337
  123GLU    OE2 1868   3.693   4.315   2.505  0.6626  0.1999  0.1848
  123GLU      H 1869   3.676   4.276   2.817  1.0866  0.4808  0.4120
  123GLU     HA 1870   3.453   4.485   2.784 -0.2561 -0.1723 -1.2421
  123GLU    HB2 1871   3.465   4.177   2.769 -1.7387  0.1516  0.7099
  123GLU    HB3 1872   3.322   4.265   2.741  0.0870 -0.7901 -0.5698
  123GLU    HG2 1873   3.379   4.254   2.518 -0.5322 -0.3114 -0.8271
  123GLU    HG3 1874   3.472   4.402   2.560  0.1474 -0.0422 -0.3143
  124GLY      N 1875   3.508   4.347   3.056  0.2511  0.2486 -0.6817
  124GLY     CA 1876   3.458   4.345   3.200 -0.5247  0.1550  1.1472
  124GLY      C 1877   3.576   4.316   3.292  0.0049  0.4588 -0.4597
  124GLY      O 1878   3.690   4.331   3.250 -0.5643  0.3449 -1.2993
  124GLY      H 1879   3.607   4.334   3.047  0.4542 -1.0883  1.7478
  124GLY    HA2 1880   3.402   4.435   3.226 -0.7458  0.5938 -0.5921
  124GLY    HA3 1881   3.389   4.261   3.207  1.2874 -1.4740  1.1686
  125ILE      N 1882   3.544   4.302   3.422  0.4606  0.2480  0.4553
  125ILE     CA 1883   3.641   4.289   3.525  0.1984 -0.1550 -0.3872
  125ILE      C 1884   3.604   4.172   3.614 -0.7762 -0.2494 -0.6003
  125ILE      O 1885   3.487   4.142   3.645 -0.1635 -0.4586  0.4276
  125ILE     CB 1886   3.636   4.426   3.605 -0.9616  0.3822 -0.2751
  125ILE    CG1 1887   3.670   4.549   3.525  0.1786 -0.2423  0.2541
  125ILE    CG2 1888   3.703   4.416   3.744  0.3047  0.0827  1.6674
  125ILE    CD1 1889   3.714   4.674   3.603 -0.1361 -0.3501  0.5298
  125ILE      H 1890   3.448   4.314   3.452  0.4765  1.0693  0.2285
  125ILE     HA 1891   3.739   4.272   3.481  0.9933  0.4188  1.0374
  125ILE     HB 1892   3.533   4.450   3.632 -0.9509 -0.2595  0.3714
  125ILE   HG12 1893   3.744   4.524   3.449  0.9864  0.1484  0.8754
  125ILE   HG13 1894   3.583   4.581   3.469 -0.7626 -1.4779  0.8957
  125ILE   HG21 1895   3.650   4.337   3.797 -2.3831  0.6376  0.1238
  125ILE   HG22 1896   3.812   4.413   3.739  0.2696 -1.5853 -0.2281
  125ILE   HG23 1897   3.664   4.504   3.795 -1.6164  0.0079  0.4979
  125ILE   HD11 1898   3.805   4.656   3.660  0.0158  1.4160  0.9416
  125ILE   HD12 1899   3.749   4.750   3.533  0.7859 -1.2937 -0.1002
  125ILE   HD13 1900   3.642   4.713   3.675  0.0923 -0.6966  0.9593
  126LEU      N 1901   3.708   4.094   3.648  0.0083 -0.2931  0.4325
  126LEU     CA 1902   3.708   3.989   3.745 -0.4346  0.0500 -0.7756
  126LEU      C 1903   3.779   4.033   3.872 -0.9864  0.3407 -1.0142
  126LEU      O 1904   3.902   4.036   3.893 -0.2911  0.5015  0.8072
  126LEU     CB 1905   3.784   3.866   3.692  0.6172  0.1520 -0.0110
  126LEU     CG 1906   3.805   3.747   3.783 -0.1261 -0.0107 -0.2410
  126LEU    CD1 1907   3.692   3.655   3.806  0.5256  0.2936  0.8096
  126LEU    CD2 1908   3.930   3.653   3.748  1.0900 -1.2639  0.1187
  126LEU      H 1909   3.798   4.123   3.612  0.0066 -0.8365 -0.0396
  126LEU     HA 1910   3.609   3.963   3.783 -0.1272 -0.8102 -0.5085
  126LEU    HB2 1911   3.716   3.821   3.620  0.3372 -0.3878  0.5720
  126LEU    HB3 1912   3.883   3.893   3.656  1.1843 -0.9953  0.5805
  126LEU     HG 1913   3.833   3.775   3.884  0.2192  0.9368 -0.5749
  126LEU   HD11 1914   3.718   3.597   3.895 -0.0432 -0.9494  0.2197
  126LEU   HD12 1915   3.598   3.708   3.818 -0.3733 -1.3061  1.5199
  126LEU   HD13 1916   3.684   3.584   3.723 -0.8531 -0.0954  1.2269
  126LEU   HD21 1917   4.013   3.724   3.750 -0.5182  0.9167 -1.1998
  126LEU   HD22 1918   3.941   3.568   3.815 -0.6626 -1.0646  0.7507
  126LEU   HD23 1919   3.916   3.615   3.646 -0.7437 -0.5706  0.0488
  127GLY      N 1920   3.697   4.064   3.970 -0.0493 -0.7073 -0.6227
  127GLY     CA 1921   3.744   4.089   4.107  0.7933  0.4770 -1.6397
  127GLY      C 1922   3.779   3.970   4.192  0.1635  0.5179  1.2388
  127GLY      O 1923   3.701   3.876   4.197  0.2059  0.3730 -0.4015
  127GLY      H 1924   3.598   4.073   3.953 -0.4114  0.1481  1.3168
  127GLY    HA2 1925   3.835   4.148   4.102  0.8689  0.3787 -1.4410
  127GLY    HA3 1926   3.672   4.146   4.165 -0.0590 -0.2759 -1.9125
  128LEU      N 1927   3.901   3.963   4.246 -0.0800  0.0929 -0.8239
  128LEU     CA 1928   3.958   3.846   4.320  0.0320 -0.1645  0.1952
  128LEU      C 1929   3.958   3.863   4.475  0.3466  0.3524  0.4707
  128LEU      O 1930   3.994   3.766   4.537 -0.3382  0.0498 -0.5758
  128LEU     CB 1931   4.103   3.823   4.256  0.4106  0.5612  0.4399
  128LEU     CG 1932   4.092   3.760   4.117  0.3773 -0.2412 -0.1710
  128LEU    CD1 1933   4.236   3.723   4.067  0.0062 -0.3973  0.3817
  128LEU    CD2 1934   4.009   3.628   4.109 -0.9735  0.0651  0.3945
  128LEU      H 1935   3.965   4.041   4.238  1.2854 -0.8651  0.0175
  128LEU     HA 1936   3.895   3.760   4.299 -0.5297  0.4908 -0.9949
  128LEU    HB2 1937   4.163   3.912   4.238  0.9380 -0.0432 -1.1519
  128LEU    HB3 1938   4.159   3.754   4.319 -0.8900  0.2902  1.3835
  128LEU     HG 1939   4.052   3.833   4.047  0.2831 -1.1768 -1.1487
  128LEU   HD11 1940   4.305   3.806   4.081 -0.4970 -0.1068  1.3247
  128LEU   HD12 1941   4.282   3.633   4.110  2.1714  0.6238  0.5040
  128LEU   HD13 1942   4.233   3.713   3.959 -0.2922  1.6538  0.1275
  128LEU   HD21 1943   4.029   3.569   4.198  0.0167 -0.3411 -0.0669
  128LEU   HD22 1944   3.902   3.645   4.106 -1.2618 -1.4624 -1.5303
  128LEU   HD23 1945   4.030   3.570   4.019 -1.1934  0.7299 -0.1069
  129ALA      N 1946   3.927   3.982   4.530  1.5226  0.1118  0.4184
  129ALA     CA 1947   3.906   3.997   4.676 -0.2640  0.8589  1.0053
  129ALA      C 1948   3.782   3.923   4.733  0.2917  0.3265  0.3585
  129ALA      O 1949   3.710   3.853   4.661 -0.6074  0.4495  0.0717
  129ALA     CB 1950   3.897   4.143   4.698  0.1523 -0.7652 -0.1095
  129ALA      H 1951   3.884   4.052   4.471  0.9138  0.3102  1.0725
  129ALA     HA 1952   3.994   3.954   4.723 -0.1834 -0.5341 -0.2682
  129ALA    HB1 1953   3.971   4.196   4.638 -0.1875  0.0365  0.1577
  129ALA    HB2 1954   3.793   4.172   4.685  0.7425  1.1430 -1.3475
  129ALA    HB3 1955   3.924   4.159   4.803  1.2036  0.9404 -0.5625
  130TYR      N 1956   3.753   3.946   4.861 -0.1044 -0.9455  0.5967
  130TYR     CA 1957   3.645   3.880   4.943 -1.0163 -0.3282 -1.0490
  130TYR      C 1958   3.512   3.948   4.933  0.3030  0.0915  0.4900
  130TYR      O 1959   3.506   4.059   4.877 -0.0911  0.0227  0.2198
  130TYR     CB 1960   3.696   3.902   5.097 -0.3921  0.4324  1.4210
  130TYR     CG 1961   3.835   3.841   5.130  0.4016  0.3604  0.3590
  130TYR    CD1 1962   3.842   3.703   5.160  0.4337  0.6258  0.2975
  130TYR    CD2 1963   3.951   3.910   5.114  0.1771 -0.6848 -0.2452
  130TYR    CE1 1964   3.965   3.645   5.205  0.6391 -0.1970  1.0870
  130TYR    CE2 1965   4.079   3.850   5.128 -0.1450 -0.5347 -0.3243
  130TYR     CZ 1966   4.082   3.719   5.182  0.1424 -0.9263  0.6734
  130TYR     OH 1967   4.207   3.659   5.199  0.6154  0.0539  0.0378
  130TYR      H 1968   3.801   4.022   4.907 -1.4429 -0.0092  0.5452
  130TYR     HA 1969   3.654   3.773   4.925  1.4681 -0.3025 -0.6259
  130TYR    HB2 1970   3.699   4.008   5.122 -0.0043  0.7781  0.0683
  130TYR    HB3 1971   3.622   3.838   5.145 -1.0357 -0.1990 -0.2606
  130TYR    HD1 1972   3.757   3.638   5.174  1.1798 -0.9721 -1.5572
  130TYR    HD2 1973   3.940   4.012   5.081 -0.4362 -0.7804 -0.3515
  130TYR    HE1 1974   3.972   3.545   5.246 -0.5024 -1.2185 -0.9218
  130TYR    HE2 1975   4.166   3.908   5.102 -0.6592  0.8402  0.7531
  130TYR     HH 1976   4.182   3.575   5.238 -0.2425  0.1752 -0.2081
  131ALA      N 1977   3.399   3.889   4.982 -0.6350 -0.7280  0.0709
  131ALA     CA 1978   3.272   3.938   4.937  1.1694 -0.8554 -0.4595
  131ALA      C 1979   3.220   4.056   5.014  0.5355 -0.2143  0.2301
  131ALA      O 1980   3.130   4.123   4.967  0.3414 -0.1177  0.0177
  131ALA     CB 1981   3.171   3.828   4.947  0.3627 -0.5766  1.0689
  131ALA      H 1982   3.398   3.795   5.020  0.3907 -1.2221 -0.9840
  131ALA     HA 1983   3.282   3.970   4.833  0.3663  0.2202 -0.2389
  131ALA    HB1 1984   3.121   3.818   5.043 -0.0911  0.4841  0.9765
  131ALA    HB2 1985   3.093   3.848   4.873  0.2988 -0.0500  1.2658
  131ALA    HB3 1986   3.202   3.730   4.911 -1.2228 -0.3424 -1.4165
  132GLU      N 1987   3.283   4.097   5.127  0.1161  0.3098  0.1083
  132GLU     CA 1988   3.256   4.221   5.205 -0.8321 -0.0648  0.5445
  132GLU      C 1989   3.263   4.362   5.126  0.4838  0.5194 -1.1403
  132GLU      O 1990   3.198   4.457   5.160  0.9203  0.4205  0.2063
  132GLU     CB 1991   3.348   4.213   5.328 -0.0569  0.2359  0.5030
  132GLU     CG 1992   3.324   4.329   5.427  0.1150 -0.5032 -0.4105
  132GLU     CD 1993   3.416   4.325   5.552  0.1224 -0.1520 -0.2213
  132GLU    OE1 1994   3.450   4.218   5.605 -0.0388  0.2939  0.0068
  132GLU    OE2 1995   3.460   4.432   5.594  0.5559 -0.3598  0.1860
  132GLU      H 1996   3.360   4.036   5.150 -0.2286 -0.5096 -0.7534
  132GLU     HA 1997   3.154   4.208   5.241 -0.9599 -0.2592  0.1191
  132GLU    HB2 1998   3.308   4.123   5.374  0.3320 -0.0789  0.2377
  132GLU    HB3 1999   3.452   4.204   5.296  0.1641 -0.7512  1.4056
  132GLU    HG2 2000   3.343   4.420   5.369 -0.0728 -0.6390 -0.6874
  132GLU    HG3 2001   3.218   4.327   5.451 -0.7375  1.9254 -2.9234
  133ILE      N 2002   3.327   4.362   5.012 -0.2811  1.0350 -0.5527
  133ILE     CA 2003   3.328   4.467   4.908 -0.5151 -0.1439 -0.1863
  133ILE      C 2004   3.242   4.441   4.781  0.2767  0.2193  0.3696
  133ILE      O 2005   3.242   4.523   4.690 -0.3975  0.2328  0.3254
  133ILE     CB 2006   3.474   4.507   4.867  0.3935 -0.9405 -0.7857
  133ILE    CG1 2007   3.561   4.409   4.800 -0.3297  0.8512  1.2452
  133ILE    CG2 2008   3.542   4.558   4.993  0.9130 -0.3192  0.7861
  133ILE    CD1 2009   3.696   4.473   4.749  0.3979  0.1570  0.0485
  133ILE      H 2010   3.376   4.277   4.987  0.5051  1.2537  0.1386
  133ILE     HA 2011   3.281   4.551   4.960  0.7167  0.8685 -0.6093
  133ILE     HB 2012   3.463   4.598   4.808  0.4683 -0.5845 -0.2571
  133ILE   HG12 2013   3.576   4.314   4.851 -1.4495  0.1640  0.3716
  133ILE   HG13 2014   3.498   4.396   4.712 -0.1980  0.2443  1.2354
  133ILE   HG21 2015   3.613   4.629   4.952 -0.9203  1.3964  0.2685
  133ILE   HG22 2016   3.470   4.611   5.055  0.7416  1.6072 -0.8740
  133ILE   HG23 2017   3.586   4.475   5.049  2.6635 -1.6940 -2.1863
  133ILE   HD11 2018   3.676   4.567   4.697  0.8954 -0.0413 -0.5363
  133ILE   HD12 2019   3.761   4.501   4.831  0.6195  1.0512 -0.4078
  133ILE   HD13 2020   3.759   4.408   4.688  0.2148  0.2990 -0.2993
  134ALA      N 2021   3.172   4.328   4.767  0.1316 -0.3942  0.0249
  134ALA     CA 2022   3.069   4.308   4.670  0.7241  0.3455  0.2733
  134ALA      C 2023   2.957   4.406   4.677 -0.9471  0.3019  0.1416
  134ALA      O 2024   2.940   4.468   4.781 -0.2883  0.0056 -0.8172
  134ALA     CB 2025   3.003   4.168   4.681  0.4495 -0.1253 -0.6416
  134ALA      H 2026   3.158   4.262   4.842 -0.5312 -0.1473  0.1363
  134ALA     HA 2027   3.129   4.313   4.579  1.2611  0.5328  0.6254
  134ALA    HB1 2028   2.933   4.169   4.765  0.9449 -0.1838 -0.2157
  134ALA    HB2 2029   2.950   4.141   4.590  1.4745 -1.6348 -0.8558
  134ALA    HB3 2030   3.078   4.091   4.697  1.6863  1.0515 -0.3764
  135ARG      N 2031   2.891   4.430   4.565 -0.6053 -0.5296  0.4001
  135ARG     CA 2032   2.766   4.510   4.560 -2.0108 -0.5050 -0.6245
  135ARG      C 2033   2.663   4.442   4.473 -0.1395  0.7851  0.3342
  135ARG      O 2034   2.710   4.372   4.381  0.2156 -0.3641  0.2550
  135ARG     CB 2035   2.797   4.650   4.502  0.0763  0.6494 -0.5602
  135ARG     CG 2036   2.889   4.736   4.591 -0.0023 -0.3540  0.2454
  135ARG     CD 2037   2.844   4.794   4.730  1.0045  0.5235  0.0984
  135ARG     NE 2038   2.725   4.881   4.726 -0.0118 -0.5454 -0.5407
  135ARG     CZ 2039   2.646   4.901   4.827 -0.0815  0.1876  0.2186
  135ARG    NH1 2040   2.534   4.948   4.817  0.1501 -0.1609  0.3988
  135ARG    NH2 2041   2.692   4.896   4.951  0.5172  0.4004 -0.0612
  135ARG      H 2042   2.932   4.395   4.479  1.1158  1.1054  0.4152
  135ARG     HA 2043   2.731   4.528   4.661 -0.8999 -0.0793 -0.2913
  135ARG    HB2 2044   2.841   4.636   4.403 -1.0179 -0.5866 -0.9261
  135ARG    HB3 2045   2.708   4.712   4.491  0.4670  1.2719 -0.3274
  135ARG    HG2 2046   2.978   4.675   4.603 -0.1950 -0.8332 -0.6070
  135ARG    HG3 2047   2.915   4.821   4.528  0.0408 -0.9408 -0.5696
  135ARG    HD2 2048   2.815   4.713   4.797 -0.1315  0.8618  0.0610
  135ARG    HD3 2049   2.930   4.848   4.769  1.4271  0.1362 -0.2764
  135ARG     HE 2050   2.698   4.924   4.638 -0.7585  0.1581 -0.0085
  135ARG   HH11 2051   2.484   4.981   4.898 -0.4239 -0.5458  0.2115
  135ARG   HH12 2052   2.503   4.965   4.722 -0.8667 -0.9628  0.5502
  135ARG   HH21 2053   2.629   4.914   5.028  0.2795 -1.3676  0.2384
  135ARG   HH22 2054   2.790   4.880   4.966  0.6202  0.8715 -0.2067
  136PRO      N 2055   2.535   4.445   4.502  0.1047 -0.4104  0.0495
  136PRO     CA 2056   2.473   4.546   4.587  0.4231  0.5464 -0.1493
  136PRO      C 2057   2.502   4.527   4.736 -0.0793 -0.5405  0.3805
  136PRO      O 2058   2.515   4.626   4.807  0.5757  0.0356 -0.0716
  136PRO     CB 2059   2.325   4.537   4.549  0.9239 -0.0698 -0.2418
  136PRO     CG 2060   2.301   4.403   4.475  0.4673  0.0206 -0.8895
  136PRO     CD 2061   2.435   4.375   4.423  0.1030 -0.3109 -0.5892
  136PRO     HA 2062   2.509   4.646   4.560  0.1273  0.7101  0.0554
  136PRO    HB2 2063   2.253   4.551   4.629  0.6541 -0.8684 -0.3227
  136PRO    HB3 2064   2.319   4.618   4.476  0.0895  0.7089  0.6428
  136PRO    HG2 2065   2.273   4.323   4.543  1.0680  0.4307 -0.1300
  136PRO    HG3 2066   2.231   4.416   4.393 -1.2734 -0.1116  0.4689
  136PRO    HD2 2067   2.457   4.269   4.435 -1.2876 -0.4814  1.3253
  136PRO    HD3 2068   2.440   4.399   4.317  2.4079  1.0235 -0.3206
  137ASP      N 2069   2.526   4.395   4.775 -0.0571 -0.5664  0.1507
  137ASP     CA 2070   2.576   4.365   4.911  0.0696  0.1025 -0.4602
  137ASP      C 2071   2.656   4.234   4.893 -0.0185 -0.0519 -0.2867
  137ASP      O 2072   2.643   4.152   4.803 -0.6592  0.0975 -0.8633
  137ASP     CB 2073   2.463   4.360   5.019  0.5576  0.7467 -0.5430
  137ASP     CG 2074   2.368   4.242   4.993 -0.8003 -0.8242  0.0009
  137ASP    OD1 2075   2.280   4.255   4.906  0.3991 -0.1237  0.4068
  137ASP    OD2 2076   2.367   4.143   5.065  0.2068  0.0275 -0.1108
  137ASP      H 2077   2.534   4.322   4.705 -0.3276 -1.2458  0.7991
  137ASP     HA 2078   2.641   4.448   4.937 -1.1461  0.7806  0.7095
  137ASP    HB2 2079   2.507   4.348   5.118 -0.4174  0.6942 -0.0895
  137ASP    HB3 2080   2.406   4.453   5.016 -0.4041  0.1872 -1.9145
  138ASP      N 2081   2.722   4.206   5.009  0.6079 -0.0898  1.0821
  138ASP     CA 2082   2.795   4.088   5.031  0.0661 -0.3857  0.3279
  138ASP      C 2083   2.722   3.957   5.019 -0.7386  1.2304 -0.0194
  138ASP      O 2084   2.784   3.840   5.017  0.3948 -0.8902 -0.5805
  138ASP     CB 2085   2.868   4.105   5.164  0.1482 -0.0590  0.6720
  138ASP     CG 2086   2.791   4.114   5.290  0.2019  0.8984  0.2124
  138ASP    OD1 2087   2.814   4.215   5.354 -0.1943 -0.1290 -0.0682
  138ASP    OD2 2088   2.713   4.022   5.333  0.1294 -0.1954  0.1567
  138ASP      H 2089   2.716   4.276   5.081  0.3658  0.2986  0.6973
  138ASP     HA 2090   2.871   4.097   4.953 -0.7549  0.9986 -0.3845
  138ASP    HB2 2091   2.948   4.031   5.168 -0.3068 -0.5944  0.1615
  138ASP    HB3 2092   2.923   4.199   5.158  0.2940 -0.1005  1.2218
  139SER      N 2093   2.588   3.950   5.011 -0.3981 -0.4996  0.0404
  139SER     CA 2094   2.520   3.824   4.989  0.0881  0.2976 -0.3038
  139SER      C 2095   2.534   3.777   4.846 -0.5817  0.2921 -0.0544
  139SER      O 2096   2.513   3.660   4.817 -0.1953  0.5301 -0.3565
  139SER     CB 2097   2.371   3.828   5.036 -0.9317  0.9741 -1.2863
  139SER     OG 2098   2.277   3.899   4.956  0.2652 -0.2290  0.1350
  139SER      H 2099   2.530   4.032   5.022 -2.4708 -1.6678 -0.9329
  139SER     HA 2100   2.565   3.750   5.055  0.8800  1.1770  0.1917
  139SER    HB2 2101   2.339   3.724   5.039  0.0632  0.6279 -1.8974
  139SER    HB3 2102   2.376   3.858   5.141  0.3472 -1.6264 -0.4506
  139SER     HG 2103   2.279   3.992   4.978 -0.7772  0.0772 -0.8471
  140LEU      N 2104   2.578   3.861   4.754  0.0079 -0.5206  0.7403
  140LEU     CA 2105   2.614   3.828   4.614  0.3487  0.1317  0.0174
  140LEU      C 2106   2.753   3.758   4.604 -0.4109  0.4128  0.5372
  140LEU      O 2107   2.855   3.812   4.643 -0.0907  0.0441 -1.1069
  140LEU     CB 2108   2.600   3.958   4.527 -0.1679 -0.0317  0.5156
  140LEU     CG 2109   2.637   3.919   4.382  0.4180  0.1305  0.1394
  140LEU    CD1 2110   2.520   3.839   4.317 -0.4141  0.5126 -0.6959
  140LEU    CD2 2111   2.655   4.050   4.301 -0.6186  0.8250 -0.0989
  140LEU      H 2112   2.601   3.955   4.783  0.0820  0.4660 -1.9203
  140LEU     HA 2113   2.534   3.758   4.591 -0.8600  0.7158  1.9373
  140LEU    HB2 2114   2.498   3.996   4.526  0.0049  0.4613  0.9524
  140LEU    HB3 2115   2.668   4.033   4.565  0.5453  0.2012 -1.0401
  140LEU     HG 2116   2.728   3.859   4.376  0.4351  0.1110  0.5489
  140LEU   HD11 2117   2.497   3.747   4.370 -0.6894  0.5554 -0.7387
  140LEU   HD12 2118   2.429   3.898   4.330 -0.5420  0.3602 -0.8884
  140LEU   HD13 2119   2.542   3.817   4.212  0.7879 -0.6926 -0.2545
  140LEU   HD21 2120   2.673   4.019   4.198  0.9061 -0.6475  0.5223
  140LEU   HD22 2121   2.574   4.122   4.312 -1.4050  0.0935 -0.8023
  140LEU   HD23 2122   2.745   4.101   4.335  0.3996 -0.0096 -1.3535
  141GLU      N 2123   2.758   3.630   4.563 -0.1238  0.6673  0.4653
  141GLU     CA 2124   2.876   3.542   4.587  0.2125 -0.6724 -0.1043
  141GLU      C 2125   2.981   3.563   4.476  0.3933 -0.6585 -0.2470
  141GLU      O 2126   2.943   3.550   4.356 -0.6353 -0.4055 -0.3933
  141GLU     CB 2127   2.844   3.393   4.606  0.4129  0.2742  0.5404
  141GLU     CG 2128   2.973   3.308   4.637  0.3740 -0.1761  0.3858
  141GLU     CD 2129   2.942   3.181   4.719 -0.7203 -0.0450 -0.3433
  141GLU    OE1 2130   3.007   3.156   4.825 -0.1162  0.8018  0.2269
  141GLU    OE2 2131   2.855   3.108   4.669  0.4695  0.3828 -0.2426
  141GLU      H 2132   2.677   3.574   4.537  1.1908 -1.4712  0.5082
  141GLU     HA 2133   2.921   3.569   4.683 -0.3683 -0.9189  0.2534
  141GLU    HB2 2134   2.765   3.381   4.680 -0.8634  1.4481 -0.5120
  141GLU    HB3 2135   2.791   3.368   4.514 -0.2852 -0.7049  1.1628
  141GLU    HG2 2136   3.025   3.286   4.544 -0.5366 -0.5001 -0.0654
  141GLU    HG3 2137   3.035   3.366   4.705 -0.1092  0.7888  0.0338
  142PRO      N 2138   3.111   3.595   4.512  0.2746 -0.3689 -0.1042
  142PRO     CA 2139   3.220   3.608   4.411  0.5275  0.3311 -1.6397
  142PRO      C 2140   3.261   3.479   4.340  0.2693 -0.3085 -0.3362
  142PRO      O 2141   3.237   3.367   4.393  0.0724 -0.1403  0.0477
  142PRO     CB 2142   3.331   3.659   4.485 -1.0056  0.1766  0.2818
  142PRO     CG 2143   3.278   3.725   4.613  0.6869 -0.7271 -0.1905
  142PRO     CD 2144   3.164   3.634   4.645  0.3178 -0.4131  0.8633
  142PRO     HA 2145   3.178   3.677   4.337 -1.5910  1.2331  0.1681
  142PRO    HB2 2146   3.404   3.589   4.526 -0.2304  0.7667 -0.0476
  142PRO    HB3 2147   3.386   3.738   4.434 -1.5301  0.3114 -0.0952
  142PRO    HG2 2148   3.353   3.739   4.691  1.1830 -0.9736 -0.6073
  142PRO    HG3 2149   3.246   3.826   4.586  0.4150 -0.8698 -0.4145
  142PRO    HD2 2150   3.091   3.700   4.693 -0.3901  0.3397 -1.0292
  142PRO    HD3 2151   3.196   3.552   4.709  0.7386 -0.7645  0.2214
  143PHE      N 2152   3.336   3.495   4.229 -0.2825 -0.0100  0.4909
  143PHE     CA 2153   3.380   3.384   4.133  0.8060  0.2534 -0.8742
  143PHE      C 2154   3.473   3.273   4.200  0.5377 -0.3879  0.0547
  143PHE      O 2155   3.456   3.153   4.177 -0.5421  0.5645  0.2453
  143PHE     CB 2156   3.450   3.434   4.012 -0.0275 -0.3496  0.1865
  143PHE     CG 2157   3.492   3.329   3.910  0.1619  0.4437  0.3530
  143PHE    CD1 2158   3.392   3.263   3.831 -0.8979  0.1839  0.4058
  143PHE    CD2 2159   3.620   3.278   3.910 -0.5972 -0.3461 -0.6552
  143PHE    CE1 2160   3.434   3.166   3.740 -0.4019 -0.2907  0.4713
  143PHE    CE2 2161   3.657   3.182   3.819 -0.1481  0.8586  0.5491
  143PHE     CZ 2162   3.569   3.126   3.725  0.2144  0.0742 -0.6238
  143PHE      H 2163   3.370   3.586   4.202 -1.4492  0.5687  0.8343
  143PHE     HA 2164   3.290   3.331   4.104  0.7570 -0.9942  1.1609
  143PHE    HB2 2165   3.386   3.504   3.957  0.3641  0.4089  0.6584
  143PHE    HB3 2166   3.537   3.491   4.045  0.5004 -0.5333 -0.8026
  143PHE    HD1 2167   3.290   3.298   3.823 -1.1099 -0.3789  0.5197
  143PHE    HD2 2168   3.695   3.313   3.979 -1.2451  0.3638 -0.2849
  143PHE    HE1 2169   3.364   3.122   3.670 -0.0275 -0.9963  0.5219
  143PHE    HE2 2170   3.756   3.138   3.824 -0.4179  0.2674  0.8337
  143PHE     HZ 2171   3.597   3.044   3.661  0.3260  0.2555 -0.8098
  144PHE      N 2172   3.565   3.322   4.279 -0.8518 -0.0664 -0.3511
  144PHE     CA 2173   3.661   3.232   4.346 -0.0347 -0.2214  0.0578
  144PHE      C 2174   3.590   3.169   4.474 -0.7805  0.4738  0.8096
  144PHE      O 2175   3.602   3.052   4.503 -0.2269 -0.1645  0.3918
  144PHE     CB 2176   3.791   3.309   4.366  0.1762 -0.4106 -0.1208
  144PHE     CG 2177   3.907   3.213   4.400  0.4497 -0.0358 -0.7617
  144PHE    CD1 2178   3.980   3.152   4.301 -0.3634  0.5405  0.0169
  144PHE    CD2 2179   3.934   3.183   4.539  1.0252  0.2641  0.2802
  144PHE    CE1 2180   4.081   3.060   4.333 -0.6556 -0.2328 -0.7344
  144PHE    CE2 2181   4.014   3.079   4.567  0.0107  0.8147 -0.2644
  144PHE     CZ 2182   4.097   3.025   4.464 -0.6773  0.8494 -0.2354
  144PHE      H 2183   3.582   3.421   4.291  0.3202 -0.3804  1.3769
  144PHE     HA 2184   3.675   3.153   4.272 -0.8262 -0.5076  0.1978
  144PHE    HB2 2185   3.807   3.366   4.274 -1.6796  0.6234  0.1030
  144PHE    HB3 2186   3.788   3.380   4.448 -1.1008  0.3574 -0.7696
  144PHE    HD1 2187   3.972   3.174   4.195 -0.3947 -1.5237 -0.4842
  144PHE    HD2 2188   3.861   3.208   4.615 -0.2783 -3.1565  0.5634
  144PHE    HE1 2189   4.147   3.020   4.257  0.8983 -0.1980  0.4901
  144PHE    HE2 2190   4.028   3.052   4.670  0.0943  1.2115 -0.1678
  144PHE     HZ 2191   4.166   2.945   4.486 -1.6298 -0.2349 -0.9645
  145ASP      N 2192   3.502   3.244   4.542 -0.1517 -0.1745  0.2784
  145ASP     CA 2193   3.422   3.186   4.648 -0.0673 -0.5682 -0.0872
  145ASP      C 2194   3.316   3.087   4.598 -1.0045 -0.2537 -0.2966
  145ASP      O 2195   3.285   2.995   4.668  0.2792  0.3205 -0.4063
  145ASP     CB 2196   3.355   3.308   4.721  0.7342  1.0597 -0.6442
  145ASP     CG 2197   3.430   3.422   4.789  0.1920 -0.1137 -0.1367
  145ASP    OD1 2198   3.538   3.458   4.746 -0.2226 -0.0241 -0.1544
  145ASP    OD2 2199   3.370   3.481   4.881 -0.0641  0.3841  0.1464
  145ASP      H 2200   3.492   3.341   4.514  1.1268 -0.3991 -1.2255
  145ASP     HA 2201   3.483   3.126   4.714  1.5814  0.2163 -0.7838
  145ASP    HB2 2202   3.286   3.348   4.646 -1.4794  0.6644  0.9717
  145ASP    HB3 2203   3.295   3.260   4.797 -0.1751  1.3385 -1.1545
  146SER      N 2204   3.282   3.093   4.472  0.4348  0.1720  0.7007
  146SER     CA 2205   3.214   2.999   4.390 -0.3491  0.1236  0.1083
  146SER      C 2206   3.297   2.879   4.344  0.6141  0.0971  0.3354
  146SER      O 2207   3.252   2.761   4.357 -0.6235 -0.6064 -0.0458
  146SER     CB 2208   3.138   3.054   4.269 -0.2833  0.0682  0.3708
  146SER     OG 2209   3.060   3.167   4.305  0.4738 -0.4882  0.3523
  146SER      H 2210   3.315   3.171   4.417  0.7334 -0.6048 -0.3109
  146SER     HA 2211   3.137   2.954   4.453 -1.3040  0.8055 -0.5215
  146SER    HB2 2212   3.213   3.070   4.191  0.4267  0.2947  1.0764
  146SER    HB3 2213   3.075   2.974   4.231  0.0655  0.1416 -0.4056
  146SER     HG 2214   3.123   3.226   4.347 -0.8777  1.1043  0.3226
  147LEU      N 2215   3.415   2.897   4.281  0.3003 -0.8822  0.2698
  147LEU     CA 2216   3.502   2.788   4.230 -0.2118  0.7039 -0.3754
  147LEU      C 2217   3.542   2.689   4.336 -0.1300  0.4803  0.1266
  147LEU      O 2218   3.535   2.566   4.316  0.3379  0.1091  0.2312
  147LEU     CB 2219   3.627   2.848   4.158  0.2548 -0.1506  0.0734
  147LEU     CG 2220   3.739   2.756   4.100  0.3952  0.8465  0.5682
  147LEU    CD1 2221   3.706   2.690   3.962  0.8268 -0.2617  0.2093
  147LEU    CD2 2222   3.866   2.833   4.067  0.1510 -0.9177 -0.2879
  147LEU      H 2223   3.450   2.989   4.258 -0.3205 -0.4585  0.9363
  147LEU     HA 2224   3.456   2.722   4.156  0.8247  0.8876 -1.2264
  147LEU    HB2 2225   3.589   2.907   4.075  0.5950  0.4734  0.3446
  147LEU    HB3 2226   3.667   2.915   4.235 -0.7112  0.4739  0.0576
  147LEU     HG 2227   3.758   2.675   4.171  0.8799 -1.0555 -1.5140
  147LEU   HD11 2228   3.788   2.634   3.917  0.9588 -0.4065  0.6310
  147LEU   HD12 2229   3.622   2.622   3.979  0.0979  0.4290 -0.4355
  147LEU   HD13 2230   3.673   2.770   3.895 -1.1824 -0.7438  0.4825
  147LEU   HD21 2231   3.941   2.774   4.014  2.0559  0.5128  0.6133
  147LEU   HD22 2232   3.844   2.926   4.014  0.0587 -0.8624 -0.1532
  147LEU   HD23 2233   3.908   2.856   4.165 -1.1099 -1.0922  0.3316
  148VAL      N 2234   3.603   2.731   4.448 -0.3213  0.2786 -0.2997
  148VAL     CA 2235   3.646   2.640   4.556  0.5285  0.2256  0.5290
  148VAL      C 2236   3.521   2.553   4.593  0.2774 -0.1320  0.3257
  148VAL      O 2237   3.534   2.433   4.602 -0.0120  0.3626 -0.1318
  148VAL     CB 2238   3.692   2.725   4.671 -0.6328 -0.5803  0.0291
  148VAL    CG1 2239   3.722   2.645   4.801 -0.4127  0.1449  0.1335
  148VAL    CG2 2240   3.840   2.791   4.640  0.3836 -0.7072  0.1184
  148VAL      H 2241   3.616   2.831   4.459  0.7862  0.1426 -0.1176
  148VAL     HA 2242   3.723   2.579   4.510  0.0679  0.1182 -0.1199
  148VAL     HB 2243   3.629   2.808   4.703 -0.0666 -0.1043 -0.0423
  148VAL   HG11 2244   3.634   2.586   4.828 -0.1043 -0.5650 -0.3271
  148VAL   HG12 2245   3.801   2.575   4.774 -0.0414  0.4519  0.4015
  148VAL   HG13 2246   3.753   2.712   4.881  0.0280  0.6425 -0.4332
  148VAL   HG21 2247   3.832   2.854   4.552  0.7955  0.0298  0.5872
  148VAL   HG22 2248   3.866   2.850   4.728  1.7404 -1.1949  0.0849
  148VAL   HG23 2249   3.918   2.717   4.625  0.2727 -0.8663  0.3042
  149LYS      N 2250   3.393   2.602   4.615 -0.2513  0.2112  0.6406
  149LYS     CA 2251   3.280   2.518   4.650  1.1103 -0.7512  0.7133
  149LYS      C 2252   3.240   2.415   4.543 -0.5756 -0.5089  1.2304
  149LYS      O 2253   3.208   2.305   4.576  0.2033 -0.2008 -0.3820
  149LYS     CB 2254   3.158   2.615   4.681  0.3557  0.4701  0.2754
  149LYS     CG 2255   3.177   2.698   4.808  0.2757 -0.1945 -0.1367
  149LYS     CD 2256   3.070   2.813   4.829 -0.3515  1.1372  0.2273
  149LYS     CE 2257   3.111   2.871   4.960  0.8898 -1.0555 -0.8576
  149LYS     NZ 2258   3.179   2.997   4.944  0.9080  0.4459  1.1874
  149LYS      H 2259   3.385   2.702   4.624  0.1605  0.2434  0.6896
  149LYS     HA 2260   3.287   2.468   4.746 -0.0028 -1.3420  0.5210
  149LYS    HB2 2261   3.135   2.678   4.595 -0.8177 -0.9373 -0.5422
  149LYS    HB3 2262   3.071   2.550   4.685  1.1336 -0.6811 -0.3666
  149LYS    HG2 2263   3.175   2.641   4.900  0.6354  0.7580  0.4948
  149LYS    HG3 2264   3.281   2.731   4.815  0.0702  0.5753 -0.4669
  149LYS    HD2 2265   3.088   2.886   4.750  1.5749  0.8080  0.2544
  149LYS    HD3 2266   2.973   2.765   4.838 -0.4617  1.3790  0.3212
  149LYS    HE2 2267   3.029   2.882   5.031 -0.4251 -1.1412 -2.2575
  149LYS    HE3 2268   3.171   2.795   5.010 -0.6274 -1.6650  0.2040
  149LYS    HZ1 2269   3.107   3.058   4.910  0.4947 -0.4478  0.3394
  149LYS    HZ2 2270   3.238   3.028   5.020  2.9606  0.4495 -0.2565
  149LYS    HZ3 2271   3.245   2.978   4.870  0.2393  0.2010  0.6228
  150GLN      N 2272   3.258   2.453   4.412 -0.2070  0.2881 -1.0585
  150GLN     CA 2273   3.223   2.367   4.302  0.2637 -0.2066 -0.0156
  150GLN      C 2274   3.330   2.271   4.252 -0.1747  0.3645 -0.3063
  150GLN      O 2275   3.299   2.187   4.166  0.0969 -0.4626  0.1017
  150GLN     CB 2276   3.165   2.455   4.191 -0.4287  0.9428 -0.4480
  150GLN     CG 2277   3.025   2.500   4.217  0.4566 -0.3414 -1.0872
  150GLN     CD 2278   2.983   2.591   4.099 -0.3042  0.1489 -0.4498
  150GLN    OE1 2279   2.986   2.549   3.986 -0.5879  0.1404  0.4753
  150GLN    NE2 2280   2.949   2.716   4.122 -0.3802 -0.1823 -0.3465
  150GLN      H 2281   3.276   2.552   4.402  0.0738  0.4736  0.6591
  150GLN     HA 2282   3.141   2.303   4.335 -0.5856  0.6168 -0.4284
  150GLN    HB2 2283   3.235   2.536   4.169 -0.2804  0.7420 -0.7240
  150GLN    HB3 2284   3.168   2.394   4.101  2.1412  0.1758 -0.0016
  150GLN    HG2 2285   2.959   2.413   4.226 -1.0051  0.7891  1.7135
  150GLN    HG3 2286   3.029   2.544   4.316 -2.0133 -1.7418 -0.1686
  150GLN   HE21 2287   2.939   2.778   4.043 -1.1800  0.5793  0.3135
  150GLN   HE22 2288   2.933   2.762   4.211  0.0333  0.0838 -0.4052
  151THR      N 2289   3.457   2.285   4.299  0.1435  0.5675  0.2153
  151THR     CA 2290   3.562   2.215   4.228 -0.1601 -0.8991 -0.7145
  151THR      C 2291   3.665   2.161   4.327 -0.3889  0.4879  1.4911
  151THR      O 2292   3.654   2.188   4.440 -0.1509 -0.1476 -0.7887
  151THR     CB 2293   3.634   2.313   4.128 -0.0683  0.2294  0.4239
  151THR    OG1 2294   3.705   2.404   4.202 -0.3118 -0.3589 -0.1704
  151THR    CG2 2295   3.540   2.385   4.035  1.0195  0.0260 -0.1227
  151THR      H 2296   3.482   2.374   4.341  0.5245  0.8665 -0.5865
  151THR     HA 2297   3.515   2.141   4.163 -0.9114 -1.3925  0.3230
  151THR     HB 2298   3.707   2.258   4.070 -0.5245 -0.4538  0.4794
  151THR    HG1 2299   3.651   2.479   4.227  0.2662  0.4524 -1.2097
  151THR   HG21 2300   3.484   2.467   4.079  0.7293  0.4499 -1.2182
  151THR   HG22 2301   3.587   2.423   3.944 -1.4650  1.4245 -0.9949
  151THR   HG23 2302   3.475   2.306   3.998 -0.2560  1.0913 -0.3063
  152HIS      N 2303   3.764   2.081   4.281 -0.0181 -0.8017  1.2158
  152HIS     CA 2304   3.876   2.032   4.361 -0.3136 -0.2337  0.4764
  152HIS      C 2305   3.995   2.133   4.376 -0.7422  0.5913 -0.5095
  152HIS      O 2306   4.097   2.088   4.437 -0.5593 -0.5805 -0.2704
  152HIS     CB 2307   3.936   1.898   4.301  1.1204 -0.2771  0.1114
  152HIS     CG 2308   3.826   1.801   4.256 -0.2373 -0.4878 -1.0573
  152HIS    ND1 2309   3.724   1.756   4.330  0.7159  0.5634 -0.1649
  152HIS    CD2 2310   3.801   1.758   4.132 -0.0615 -0.5043  1.3266
  152HIS    CE1 2311   3.635   1.685   4.252 -0.6502 -0.2960 -0.0976
  152HIS    NE2 2312   3.679   1.689   4.124 -0.4785  0.5733  0.4362
  152HIS      H 2313   3.774   2.067   4.182 -0.0970  1.2462  0.8204
  152HIS     HA 2314   3.839   2.004   4.460  1.0701 -1.2841  0.7624
  152HIS    HB2 2315   4.012   1.908   4.223 -0.4665 -0.5688 -1.6306
  152HIS    HB3 2316   3.989   1.850   4.383  0.7480 -0.2909  0.3490
  152HIS    HD1 2317   3.717   1.758   4.431  0.6114 -0.8915 -0.0998
  152HIS    HD2 2318   3.870   1.787   4.054  0.4164 -1.1386  1.4923
  152HIS    HE1 2319   3.542   1.638   4.277 -0.6604 -0.0409  0.3721
  153VAL      N 2320   3.983   2.259   4.330 -0.1579  0.2684 -0.0872
  153VAL     CA 2321   4.089   2.359   4.337 -0.8818 -0.3023 -0.2837
  153VAL      C 2322   4.118   2.396   4.490  0.1053 -0.3202  1.0712
  153VAL      O 2323   4.029   2.423   4.567 -0.0505 -0.1146 -0.1507
  153VAL     CB 2324   4.038   2.484   4.257 -0.2609 -0.8284  0.2242
  153VAL    CG1 2325   4.125   2.608   4.288 -0.8000 -0.4410 -0.0689
  153VAL    CG2 2326   4.038   2.462   4.101  1.3106  0.5439 -0.6202
  153VAL      H 2327   3.890   2.271   4.292 -0.7260 -1.6446  0.4843
  153VAL     HA 2328   4.179   2.324   4.286 -0.4245  0.2564  0.1155
  153VAL     HB 2329   3.939   2.513   4.292 -0.5320 -0.1001 -1.0238
  153VAL   HG11 2330   4.091   2.655   4.381 -0.9582 -1.8022  0.6190
  153VAL   HG12 2331   4.230   2.590   4.264 -0.5940  1.0713 -0.5364
  153VAL   HG13 2332   4.105   2.689   4.219 -0.4314 -0.8871 -0.7232
  153VAL   HG21 2333   4.135   2.436   4.058  0.9495 -0.6319 -0.7906
  153VAL   HG22 2334   3.975   2.376   4.082 -0.9743  2.1246 -0.9566
  153VAL   HG23 2335   3.986   2.541   4.046 -0.7652  0.3749  0.8615
  154PRO      N 2336   4.245   2.416   4.527  0.2072  0.3551 -0.0725
  154PRO     CA 2337   4.289   2.470   4.658 -0.5560 -0.8481 -0.7452
  154PRO      C 2338   4.248   2.620   4.687 -0.2901  0.0088  0.2259
  154PRO      O 2339   4.231   2.693   4.586 -0.5761  0.1125  0.7863
  154PRO     CB 2340   4.443   2.459   4.672  0.9624  0.2014  0.8743
  154PRO     CG 2341   4.463   2.335   4.582  0.3403 -0.7130  0.6011
  154PRO     CD 2342   4.363   2.357   4.464 -1.0816  0.3793 -0.0942
  154PRO     HA 2343   4.247   2.423   4.747 -1.2694  1.1711  0.1103
  154PRO    HB2 2344   4.487   2.554   4.642 -0.4979  0.7007  0.1529
  154PRO    HB3 2345   4.459   2.447   4.780 -0.6088 -0.7168  1.0745
  154PRO    HG2 2346   4.563   2.310   4.547 -0.1143 -0.2613 -1.1788
  154PRO    HG3 2347   4.423   2.244   4.629 -1.1339 -0.6902 -0.4506
  154PRO    HD2 2348   4.339   2.262   4.418  0.3083 -0.0172 -0.1076
  154PRO    HD3 2349   4.397   2.433   4.394 -1.3292 -0.8822 -1.6902
  155ASN      N 2350   4.244   2.665   4.809  0.1709  0.3973 -0.1135
  155ASN     CA 2351   4.213   2.804   4.844 -0.3434  0.9286  0.8785
  155ASN      C 2352   4.327   2.905   4.825  0.3635  0.2276 -0.4648
  155ASN      O 2353   4.403   2.932   4.919 -0.4556 -0.2207  0.5354
  155ASN     CB 2354   4.132   2.817   4.972  0.3726  0.9532 -0.1421
  155ASN     CG 2355   4.080   2.957   4.998 -0.4979  1.0135 -0.0888
  155ASN    OD1 2356   4.050   3.032   4.908  0.2902 -0.5010 -0.1732
  155ASN    ND2 2357   4.042   2.993   5.121  0.0681  0.2341  1.2356
  155ASN      H 2358   4.245   2.602   4.887  0.0902  0.6068  0.0569
  155ASN     HA 2359   4.140   2.829   4.767  0.4787 -0.3251 -0.4041
  155ASN    HB2 2360   4.049   2.747   4.971  0.6390  0.6008  0.5918
  155ASN    HB3 2361   4.178   2.773   5.061 -0.5873  0.7681  0.2918
  155ASN   HD21 2362   3.995   3.082   5.116  0.7376  0.5537 -0.6875
  155ASN   HD22 2363   4.060   2.936   5.203 -0.0537 -0.6116  0.7002
  156LEU      N 2364   4.347   2.937   4.701  0.1683 -0.1925 -0.4313
  156LEU     CA 2365   4.474   2.989   4.646  0.0872  0.3239 -0.0699
  156LEU      C 2366   4.468   3.043   4.498  0.5579 -0.6102 -0.1778
  156LEU      O 2367   4.406   2.986   4.405 -0.5269  0.0071 -0.2159
  156LEU     CB 2368   4.569   2.867   4.643 -0.0992 -1.0388 -0.9994
  156LEU     CG 2369   4.713   2.899   4.602 -0.5353  0.5853 -0.9916
  156LEU    CD1 2370   4.784   2.997   4.701 -0.0132 -0.1162  0.2193
  156LEU    CD2 2371   4.798   2.771   4.611 -0.3071 -0.2570 -0.6519
  156LEU      H 2372   4.272   2.905   4.641 -0.6284 -0.2282  0.5453
  156LEU     HA 2373   4.515   3.072   4.704 -0.6369  0.5753  0.1099
  156LEU    HB2 2374   4.577   2.820   4.741  0.7067  1.1345  0.1182
  156LEU    HB3 2375   4.526   2.789   4.580  0.4007 -1.4331 -0.8650
  156LEU     HG 2376   4.716   2.933   4.498 -0.7206  1.3788 -0.7506
  156LEU   HD11 2377   4.882   3.022   4.660  0.6550 -0.7102  1.3302
  156LEU   HD12 2378   4.728   3.090   4.705 -0.2296 -0.2476  0.3426
  156LEU   HD13 2379   4.782   2.945   4.798  0.9208 -0.9480 -0.1741
  156LEU   HD21 2380   4.784   2.725   4.709 -0.8747 -0.1155 -0.6594
  156LEU   HD22 2381   4.754   2.696   4.545  0.8858 -1.5243 -0.1021
  156LEU   HD23 2382   4.901   2.788   4.581 -0.2288 -1.6214 -1.2979
  157PHE      N 2383   4.547   3.142   4.478 -0.0885 -0.1969 -0.4237
  157PHE     CA 2384   4.592   3.180   4.345 -0.2728  0.3151  0.1555
  157PHE      C 2385   4.732   3.245   4.358  0.2194 -0.1508  0.7478
  157PHE      O 2386   4.775   3.282   4.460 -0.4265 -0.0068  0.4320
  157PHE     CB 2387   4.495   3.271   4.261  0.1109  0.6669  0.2082
  157PHE     CG 2388   4.470   3.408   4.322 -0.4317 -0.0183 -0.2223
  157PHE    CD1 2389   4.387   3.433   4.435 -0.1221  0.2602  0.4288
  157PHE    CD2 2390   4.523   3.523   4.254 -0.4061  0.0068  0.6328
  157PHE    CE1 2391   4.339   3.561   4.467  0.0291  0.5741  0.4401
  157PHE    CE2 2392   4.494   3.652   4.309 -0.8726 -0.0573 -0.9637
  157PHE     CZ 2393   4.400   3.670   4.415 -0.0127 -0.0335  0.0386
  157PHE      H 2394   4.601   3.171   4.558 -0.0821 -1.6017  0.1342
  157PHE     HA 2395   4.619   3.088   4.293 -0.2521  0.2757  0.2371
  157PHE    HB2 2396   4.541   3.275   4.163 -1.5370 -1.0038 -0.7676
  157PHE    HB3 2397   4.399   3.222   4.245  0.2499  0.4674 -0.0238
  157PHE    HD1 2398   4.333   3.352   4.480 -1.6905  0.6949 -0.5242
  157PHE    HD2 2399   4.583   3.512   4.165 -1.0111 -2.6746  0.3683
  157PHE    HE1 2400   4.256   3.565   4.536 -0.7480  0.2969 -0.4427
  157PHE    HE2 2401   4.538   3.742   4.269  0.2775  0.1581  0.6051
  157PHE     HZ 2402   4.370   3.773   4.428  1.4426  0.3319  1.0004
  158SER      N 2403   4.797   3.255   4.239 -0.1724 -0.6154 -0.4641
  158SER     CA 2404   4.907   3.355   4.229 -0.3969 -0.6535 -0.4507
  158SER      C 2405   4.902   3.433   4.102 -0.1119  0.3258  1.5153
  158SER      O 2406   4.821   3.404   4.008 -0.3477  0.0416 -0.7919
  158SER     CB 2407   5.040   3.285   4.256 -0.3722  0.4025 -0.6475
  158SER     OG 2408   5.047   3.166   4.175  0.1830  0.2141  0.2408
  158SER      H 2409   4.743   3.243   4.155 -0.9957 -1.0314  0.0948
  158SER     HA 2410   4.897   3.433   4.304  0.2641 -0.5388 -0.4696
  158SER    HB2 2411   5.127   3.346   4.232 -0.5462  1.1617  0.4717
  158SER    HB3 2412   5.039   3.251   4.360 -1.6356  0.5898 -0.5582
  158SER     HG 2413   4.993   3.095   4.211  0.7047  0.0903  0.8150
  159LEU      N 2414   4.975   3.545   4.095 -0.0337  0.3467  0.2000
  159LEU     CA 2415   4.985   3.644   3.991  0.2612  0.1250  0.1424
  159LEU      C 2416   5.136   3.679   3.961  0.5234 -0.4857  1.4181
  159LEU      O 2417   5.203   3.711   4.055 -0.5995 -0.0924  0.1225
  159LEU     CB 2418   4.916   3.772   4.032  0.5124 -0.2560 -0.3676
  159LEU     CG 2419   4.903   3.881   3.920  0.6610 -0.2767  0.8675
  159LEU    CD1 2420   4.790   3.848   3.821  0.2942 -0.3318  0.3635
  159LEU    CD2 2421   4.856   4.012   3.986 -0.3521 -0.8470 -0.2485
  159LEU      H 2422   5.034   3.560   4.176 -1.0998  1.4120  0.8464
  159LEU     HA 2423   4.929   3.606   3.905 -0.6716  0.5063  0.5568
  159LEU    HB2 2424   4.816   3.752   4.071  0.5464  1.0552  0.5266
  159LEU    HB3 2425   4.965   3.820   4.116 -0.3844  0.4172 -0.1925
  159LEU     HG 2426   4.995   3.901   3.866 -0.1441  1.7452  0.0364
  159LEU   HD11 2427   4.813   3.749   3.782 -0.2683 -0.1401 -0.5102
  159LEU   HD12 2428   4.690   3.851   3.865 -0.0007  0.2972 -0.3111
  159LEU   HD13 2429   4.797   3.910   3.732  0.5799  0.3588  0.8407
  159LEU   HD21 2430   4.944   4.063   4.024 -1.9960  0.8160  1.8524
  159LEU   HD22 2431   4.807   4.085   3.921  0.5731  0.2549  0.2355
  159LEU   HD23 2432   4.787   4.002   4.070 -0.2205  0.6639  0.0974
  160GLN      N 2433   5.171   3.689   3.831  0.3087  1.2950 -1.3904
  160GLN     CA 2434   5.300   3.741   3.786 -0.1632 -0.0701  0.5659
  160GLN      C 2435   5.264   3.849   3.690 -0.3310 -0.3031  0.8819
  160GLN      O 2436   5.193   3.820   3.592 -0.5065  0.0967  0.1670
  160GLN     CB 2437   5.376   3.634   3.712  0.0723  0.6301  0.2464
  160GLN     CG 2438   5.497   3.681   3.629 -0.2356  0.0510  0.3545
  160GLN     CD 2439   5.560   3.563   3.548 -0.2844 -0.6299 -0.5792
  160GLN    OE1 2440   5.511   3.513   3.448 -0.1871  0.1541 -0.7803
  160GLN    NE2 2441   5.679   3.529   3.575 -0.9319 -0.5842 -0.0972
  160GLN      H 2442   5.109   3.654   3.759  0.9453 -0.0673 -1.3397
  160GLN     HA 2443   5.354   3.788   3.868 -0.3070 -0.1578  0.7135
  160GLN    HB2 2444   5.421   3.564   3.782  1.6019 -0.3082 -1.5014
  160GLN    HB3 2445   5.314   3.566   3.653  1.0636  0.2860 -0.4398
  160GLN    HG2 2446   5.485   3.768   3.565  0.0164 -0.2642 -0.1309
  160GLN    HG3 2447   5.572   3.708   3.704  0.0168 -0.2547  0.2191
  160GLN   HE21 2448   5.744   3.490   3.508  0.7076 -0.2062  1.1429
  160GLN   HE22 2449   5.717   3.578   3.655 -0.9389 -0.1757 -0.3331
  161LEU      N 2450   5.321   3.975   3.695  0.5618  0.4094 -0.2184
  161LEU     CA 2451   5.325   4.071   3.581  0.2781 -0.5717  0.1911
  161LEU      C 2452   5.470   4.090   3.522 -0.4330  0.3152 -0.5713
  161LEU      O 2453   5.565   4.093   3.603  0.6103  0.4509  0.3347
  161LEU     CB 2454   5.265   4.201   3.632 -0.6715 -0.4233  0.5109
  161LEU     CG 2455   5.131   4.205   3.712  0.4423 -0.6656 -0.2910
  161LEU    CD1 2456   5.084   4.349   3.733 -0.0359  0.0300  0.0625
  161LEU    CD2 2457   5.022   4.136   3.632  0.0175  0.8089 -0.0627
  161LEU      H 2458   5.352   4.016   3.783 -0.5162  0.7952  0.0075
  161LEU     HA 2459   5.266   4.030   3.499  0.6678  0.3426 -0.5790
  161LEU    HB2 2460   5.331   4.259   3.697 -0.1671  1.1367 -1.1909
  161LEU    HB3 2461   5.254   4.260   3.540  0.0298 -1.3110 -0.1811
  161LEU     HG 2462   5.137   4.159   3.810  0.3919  0.4987  0.2974
  161LEU   HD11 2463   5.158   4.401   3.793  0.9383  0.5937 -1.5087
  161LEU   HD12 2464   5.088   4.397   3.636 -1.8799  0.1524 -0.0187
  161LEU   HD13 2465   4.985   4.365   3.776 -0.0505  0.3314 -0.0828
  161LEU   HD21 2466   5.040   4.029   3.636  0.8214  0.8627 -1.1479
  161LEU   HD22 2467   4.923   4.163   3.670 -0.1159  1.0687 -0.5768
  161LEU   HD23 2468   5.018   4.169   3.528 -2.0413 -0.6126 -0.5661
  162CYS      N 2469   5.481   4.090   3.391  0.3302 -0.5773 -0.0910
  162CYS     CA 2470   5.610   4.105   3.326  0.2450 -0.5057  0.9905
  162CYS      C 2471   5.621   4.256   3.269 -1.3097  0.0162  0.7746
  162CYS      O 2472   5.727   4.292   3.221 -0.8010 -0.2669  0.1336
  162CYS     CB 2473   5.628   3.996   3.216  0.5375  0.5622  0.0683
  162CYS     SG 2474   5.625   3.821   3.271  0.0853 -0.2261  0.1322
  162CYS      H 2475   5.402   4.105   3.331  0.7361  2.6703 -0.1579
  162CYS     HA 2476   5.689   4.094   3.399 -0.3220 -0.2048  1.6727
  162CYS    HB2 2477   5.558   4.005   3.133 -0.7376 -0.5757  0.9227
  162CYS    HB3 2478   5.725   4.012   3.168  0.2060  0.2201 -0.7500
  163GLY      N 2479   5.530   4.345   3.294  0.5642 -0.3213  0.1066
  163GLY     CA 2480   5.549   4.496   3.278  0.9844  0.6870 -0.7132
  163GLY      C 2481   5.563   4.538   3.131  0.2915  1.1187 -1.2515
  163GLY      O 2482   5.516   4.469   3.040  0.0219  0.4036 -0.4408
  163GLY      H 2483   5.443   4.313   3.335  0.4184 -0.4071 -0.2652
  163GLY    HA2 2484   5.458   4.543   3.314  0.2917 -1.1705  0.1940
  163GLY    HA3 2485   5.621   4.537   3.348  0.8743 -0.8541  0.4051
  164ALA      N 2486   5.625   4.653   3.107 -0.1583  0.0284 -0.1764
  164ALA     CA 2487   5.655   4.710   2.974  0.6139  0.0660  0.3486
  164ALA      C 2488   5.726   4.604   2.891  0.5939 -0.5783 -0.2890
  164ALA      O 2489   5.834   4.553   2.917  0.1894 -0.4649 -1.0008
  164ALA     CB 2490   5.739   4.846   2.980  0.9533 -0.0358 -1.1630
  164ALA      H 2491   5.655   4.712   3.184 -0.7777  0.3195 -0.1447
  164ALA     HA 2492   5.559   4.720   2.924  0.0506 -0.5724  1.2295
  164ALA    HB1 2493   5.737   4.885   2.879 -0.4448  0.3955 -1.0143
  164ALA    HB2 2494   5.696   4.904   3.062  0.7362 -1.9527  0.2215
  164ALA    HB3 2495   5.839   4.818   3.014  0.5273  0.6435  1.0187
  165GLY      N 2496   5.660   4.581   2.777  0.0267  0.7332  0.2941
  165GLY     CA 2497   5.717   4.477   2.684  0.1885 -0.3065 -0.7523
  165GLY      C 2498   5.828   4.535   2.598 -0.7325  0.1952 -0.0199
  165GLY      O 2499   5.813   4.547   2.474  0.5374  0.2207 -0.3432
  165GLY      H 2500   5.574   4.619   2.741  0.1442 -0.6576 -1.7590
  165GLY    HA2 2501   5.743   4.391   2.745  0.3944 -0.3487 -0.8970
  165GLY    HA3 2502   5.639   4.452   2.612 -0.1659  1.4209 -1.0506
  166PHE      N 2503   5.946   4.582   2.651  0.1445 -0.0763  0.0071
  166PHE     CA 2504   6.062   4.633   2.578 -0.2256  0.1385  0.1129
  166PHE      C 2505   6.134   4.525   2.495 -0.4387  0.1868  0.0081
  166PHE      O 2506   6.142   4.411   2.541 -0.4165  0.0726 -0.1932
  166PHE     CB 2507   6.162   4.700   2.672 -0.4097  0.4317 -0.1535
  166PHE     CG 2508   6.103   4.809   2.757 -0.0473  0.5282 -0.0603
  166PHE    CD1 2509   6.072   4.930   2.695 -0.1296 -0.7757  0.4266
  166PHE    CD2 2510   6.111   4.801   2.897  0.5615 -0.5015  0.1025
  166PHE    CE1 2511   6.047   5.046   2.773 -0.3970  0.2313  0.5053
  166PHE    CE2 2512   6.072   4.916   2.975 -0.5695  1.1033  0.1180
  166PHE     CZ 2513   6.036   5.032   2.912  0.4628  0.3652  0.0551
  166PHE      H 2514   5.953   4.563   2.750 -2.3018  0.4792  0.4413
  166PHE     HA 2515   6.023   4.705   2.506  0.6344  0.5697  0.0545
  166PHE    HB2 2516   6.217   4.626   2.730 -0.3411  1.0696  0.6331
  166PHE    HB3 2517   6.233   4.746   2.603  0.2194 -0.0584  0.1382
  166PHE    HD1 2518   6.103   4.945   2.592 -0.0629  1.4715  0.6778
  166PHE    HD2 2519   6.139   4.707   2.943 -0.7758 -0.8341  0.3285
  166PHE    HE1 2520   6.013   5.134   2.721 -0.5216 -0.3015 -0.3650
  166PHE    HE2 2521   6.072   4.915   3.083  1.2821 -0.0047  0.2118
  166PHE     HZ 2522   5.995   5.120   2.958  1.0147  1.3776 -1.2426
  167PRO      N 2523   6.191   4.565   2.380  0.3252  0.3883  0.0571
  167PRO     CA 2524   6.195   4.689   2.307  0.3421 -0.6447 -0.4772
  167PRO      C 2525   6.053   4.729   2.262 -0.1732  0.3532  0.6972
  167PRO      O 2526   5.980   4.638   2.222  0.5757 -0.5822 -0.7429
  167PRO     CB 2527   6.296   4.677   2.193 -0.1071 -0.2929 -0.4269
  167PRO     CG 2528   6.297   4.530   2.169  0.0725  0.4043 -0.3786
  167PRO     CD 2529   6.276   4.476   2.307 -1.0753  0.2713  0.1337
  167PRO     HA 2530   6.233   4.769   2.371 -0.6204  0.2275 -0.9350
  167PRO    HB2 2531   6.271   4.744   2.111 -0.3600 -0.1800 -0.2599
  167PRO    HB3 2532   6.396   4.709   2.221 -0.4340 -0.0415  0.5274
  167PRO    HG2 2533   6.208   4.510   2.109  0.3025  0.3578 -0.7076
  167PRO    HG3 2534   6.390   4.496   2.125  0.5623  0.3672  0.6416
  167PRO    HD2 2535   6.368   4.466   2.363 -1.6782 -1.4016  0.9721
  167PRO    HD3 2536   6.225   4.380   2.313  1.3234 -1.1279  0.4052
  168LEU      N 2537   6.008   4.856   2.256 -1.0013  0.4226  0.5449
  168LEU     CA 2538   5.876   4.901   2.211 -0.3188 -0.6357 -0.4099
  168LEU      C 2539   5.857   4.893   2.063  0.7771 -0.1775 -0.3240
  168LEU      O 2540   5.932   4.954   1.992 -0.2337 -0.6931  0.1345
  168LEU     CB 2541   5.852   5.049   2.252  0.2578 -0.9998 -0.3888
  168LEU     CG 2542   5.867   5.096   2.402  0.5879 -0.6854 -0.0412
  168LEU    CD1 2543   5.815   5.241   2.420  0.7044  0.8607  0.3259
  168LEU    CD2 2544   5.795   5.000   2.492  0.7396  0.1850  0.0410
  168LEU      H 2545   6.076   4.924   2.289 -0.0824 -0.4414  0.5572
  168LEU     HA 2546   5.802   4.843   2.266  0.3056 -0.1682  1.0132
  168LEU    HB2 2547   5.919   5.103   2.186  0.2187 -1.7006 -1.0267
  168LEU    HB3 2548   5.754   5.081   2.215  0.0791  0.0336  0.8124
  168LEU     HG 2549   5.972   5.090   2.431  0.7298 -0.2378 -0.4385
  168LEU   HD11 2550   5.708   5.236   2.397  0.8217 -0.1672 -0.1077
  168LEU   HD12 2551   5.831   5.272   2.523 -0.1368  1.5101  0.2844
  168LEU   HD13 2552   5.865   5.311   2.353 -0.1131  0.5908 -0.6153
  168LEU   HD21 2553   5.777   5.033   2.595  0.0131  0.1125 -0.0512
  168LEU   HD22 2554   5.695   5.000   2.450  0.9306  1.7806 -0.5785
  168LEU   HD23 2555   5.842   4.902   2.498  1.5729  0.4750 -1.0514
  169ASN      N 2556   5.757   4.816   2.018 -0.2282 -0.5948 -0.5419
  169ASN     CA 2557   5.735   4.814   1.872 -0.1933  0.7273 -0.2530
  169ASN      C 2558   5.644   4.923   1.820 -0.2061 -0.3563  0.3964
  169ASN      O 2559   5.663   4.966   1.702  0.1737  0.8298 -0.2657
  169ASN     CB 2560   5.678   4.674   1.830  0.3367  0.3385  0.3305
  169ASN     CG 2561   5.765   4.561   1.889  0.1862  0.7764  0.3186
  169ASN    OD1 2562   5.725   4.493   1.987 -0.1360  0.3875 -0.1754
  169ASN    ND2 2563   5.871   4.523   1.823 -0.3080  0.0925  0.1373
  169ASN      H 2564   5.698   4.757   2.074  1.5197 -0.2966  1.9583
  169ASN     HA 2565   5.828   4.821   1.816  0.2416 -1.0002  0.1530
  169ASN    HB2 2566   5.578   4.660   1.871  0.1687 -0.3376 -0.2751
  169ASN    HB3 2567   5.686   4.664   1.722  0.9754  0.9084  0.3097
  169ASN   HD21 2568   5.929   4.445   1.850 -0.8990 -0.4727 -0.1788
  169ASN   HD22 2569   5.890   4.575   1.738 -0.1031 -0.9129 -0.4640
  170GLN      N 2570   5.549   4.974   1.900 -0.6507 -0.4772 -0.6226
  170GLN     CA 2571   5.457   5.087   1.859 -0.6862 -1.1688 -0.2162
  170GLN      C 2572   5.490   5.218   1.932 -0.2380  0.3066  0.0761
  170GLN      O 2573   5.533   5.219   2.053  0.2820 -0.5052  1.1095
  170GLN     CB 2574   5.307   5.047   1.884  0.3215  1.3917  0.1901
  170GLN     CG 2575   5.262   4.900   1.817  0.0783 -0.9737  0.1288
  170GLN     CD 2576   5.295   4.779   1.892 -0.5150 -0.0000  0.2784
  170GLN    OE1 2577   5.379   4.766   1.975  0.2024 -0.5894 -0.5583
  170GLN    NE2 2578   5.239   4.675   1.845  0.3082  0.4204 -0.4208
  170GLN      H 2579   5.522   4.924   1.983  1.1740 -1.0433 -0.2868
  170GLN     HA 2580   5.476   5.113   1.755  0.3129 -0.3417  0.1455
  170GLN    HB2 2581   5.285   5.037   1.990  0.6269 -0.4416  0.1380
  170GLN    HB3 2582   5.234   5.121   1.853  0.1690  1.6140  1.0423
  170GLN    HG2 2583   5.158   4.899   1.784  0.0051 -1.0915  0.3621
  170GLN    HG3 2584   5.309   4.904   1.718 -0.3664 -1.3870 -0.1052
  170GLN   HE21 2585   5.254   4.587   1.892  1.0177  0.5412 -0.4002
  170GLN   HE22 2586   5.165   4.680   1.776 -0.2817 -0.3503  0.1168
  171SER      N 2587   5.443   5.326   1.869  0.1343 -0.9294 -0.0960
  171SER     CA 2588   5.442   5.463   1.921  0.3046 -0.7749 -0.0744
  171SER      C 2589   5.316   5.546   1.877 -0.8238 -0.0738  0.1166
  171SER      O 2590   5.266   5.629   1.951 -0.3449 -0.6099  0.2705
  171SER     CB 2591   5.569   5.534   1.896 -1.0839  0.7831  0.1378
  171SER     OG 2592   5.573   5.591   1.769  0.4600  0.1238 -0.3683
  171SER      H 2593   5.413   5.322   1.773  1.4211  1.1468 -0.7142
  171SER     HA 2594   5.428   5.456   2.029 -1.1998 -0.7013 -0.2193
  171SER    HB2 2595   5.597   5.616   1.962 -2.2462  1.7580 -0.5011
  171SER    HB3 2596   5.645   5.456   1.897 -0.9568  0.9121  0.4917
  171SER     HG 2597   5.591   5.522   1.704  0.4236 -0.5540  0.3148
  172GLU      N 2598   5.272   5.520   1.756  0.0917  0.5677  0.0386
  172GLU     CA 2599   5.136   5.552   1.715 -0.1981 -0.7377 -0.1109
  172GLU      C 2600   5.028   5.498   1.812  0.6838  0.3775  0.2685
  172GLU      O 2601   4.922   5.563   1.826  0.4732 -0.2076  1.0793
  172GLU     CB 2602   5.127   5.704   1.677  0.3602  0.0457 -0.5663
  172GLU     CG 2603   5.237   5.744   1.574  0.6912  0.7064 -0.1865
  172GLU     CD 2604   5.219   5.649   1.453  0.5049 -0.4054  0.2273
  172GLU    OE1 2605   5.105   5.624   1.408 -0.3254 -0.2800 -0.1049
  172GLU    OE2 2606   5.314   5.602   1.398  0.1563  1.0785  0.1195
  172GLU      H 2607   5.309   5.435   1.715 -0.4315 -0.1632  0.9991
  172GLU     HA 2608   5.107   5.501   1.623 -1.6803 -0.0948 -0.0634
  172GLU    HB2 2609   5.029   5.723   1.635  0.0322 -2.0399 -1.0053
  172GLU    HB3 2610   5.132   5.773   1.761  0.3661 -1.1371  0.4668
  172GLU    HG2 2611   5.219   5.846   1.540  0.3713  0.6194 -0.2873
  172GLU    HG3 2612   5.339   5.733   1.609  0.4263  0.6588  0.6191
  173VAL      N 2613   5.050   5.384   1.876  0.4930 -0.8108  0.0835
  173VAL     CA 2614   4.962   5.328   1.978  0.2550 -0.8312 -1.4962
  173VAL      C 2615   5.036   5.273   2.093  0.4199 -0.3032 -0.1972
  173VAL      O 2616   5.155   5.242   2.080  0.1630  0.3168 -0.7586
  173VAL     CB 2617   4.870   5.219   1.921  1.1307  0.1404 -0.0081
  173VAL    CG1 2618   4.771   5.267   1.822 -0.1088 -0.2127  0.7851
  173VAL    CG2 2619   4.955   5.099   1.860  1.4255 -0.0111 -0.3010
  173VAL      H 2620   5.143   5.347   1.861  0.5817 -0.3650 -0.5101
  173VAL     HA 2621   4.903   5.413   2.013  0.7682 -0.3546 -1.7670
  173VAL     HB 2622   4.810   5.170   1.998 -0.1590  0.8092 -0.5309
  173VAL   HG11 2623   4.820   5.288   1.727  0.2991  1.6753  1.3273
  173VAL   HG12 2624   4.687   5.197   1.820  0.5215 -1.0132 -0.5867
  173VAL   HG13 2625   4.722   5.360   1.853 -0.9113  0.3619 -1.7360
  173VAL   HG21 2626   5.028   5.069   1.936  0.5535 -0.4848  0.3896
  173VAL   HG22 2627   4.887   5.020   1.827  0.9039  0.4815 -0.4364
  173VAL   HG23 2628   4.999   5.141   1.770  0.0683  0.5808 -0.7459
  174LEU      N 2629   4.965   5.252   2.205  0.1890  0.0468  0.3245
  174LEU     CA 2630   5.031   5.221   2.333 -0.2634 -0.7743 -0.1324
  174LEU      C 2631   5.100   5.092   2.329  0.2888  0.8073 -0.4520
  174LEU      O 2632   5.043   4.994   2.283  0.1237  0.4850  0.4157
  174LEU     CB 2633   4.938   5.226   2.453 -0.7289 -0.5376  0.4068
  174LEU     CG 2634   4.859   5.353   2.483 -0.2045  0.1568 -0.9533
  174LEU    CD1 2635   4.752   5.319   2.578  0.7297 -0.5648 -0.1101
  174LEU    CD2 2636   4.952   5.466   2.522 -0.8450  0.4404 -0.4021
  174LEU      H 2637   4.866   5.274   2.201  0.2684  0.4671  0.5268
  174LEU     HA 2638   5.106   5.299   2.347 -1.2203  0.1948 -0.1321
  174LEU    HB2 2639   4.870   5.142   2.443 -0.1137 -1.0674  0.5047
  174LEU    HB3 2640   5.003   5.210   2.539 -0.4812 -0.0071  0.3232
  174LEU     HG 2641   4.813   5.385   2.389  0.7267  0.4196 -1.3431
  174LEU   HD11 2642   4.670   5.261   2.536  0.4812 -0.0242 -0.3875
  174LEU   HD12 2643   4.797   5.271   2.665 -1.0389 -0.4508  0.9532
  174LEU   HD13 2644   4.696   5.402   2.620 -0.2011 -0.9812 -0.4797
  174LEU   HD21 2645   4.902   5.553   2.565  0.2737  1.0867 -0.3286
  174LEU   HD22 2646   5.020   5.427   2.597 -1.3990  0.7076  0.2693
  174LEU   HD23 2647   5.007   5.502   2.436  1.6477  0.0498  0.8490
  175ALA      N 2648   5.224   5.086   2.387  0.3348  0.0275 -0.1228
  175ALA     CA 2649   5.306   4.967   2.407 -0.4595 -0.0982 -0.3354
  175ALA      C 2650   5.253   4.843   2.481  0.0930  0.2116  0.7298
  175ALA      O 2651   5.179   4.856   2.575  0.3106 -0.1978  0.1095
  175ALA     CB 2652   5.377   4.944   2.270  0.1359  0.1507 -0.1814
  175ALA      H 2653   5.256   5.168   2.437  0.3644 -0.0823  0.0389
  175ALA     HA 2654   5.381   5.000   2.479 -0.5783 -0.1806 -0.1712
  175ALA    HB1 2655   5.309   4.916   2.189  0.9038 -1.0812 -0.4526
  175ALA    HB2 2656   5.432   5.032   2.237 -0.7047  0.9446  0.4169
  175ALA    HB3 2657   5.444   4.858   2.271 -0.2049 -0.1303 -0.7115
  176SER      N 2658   5.280   4.718   2.428 -0.1437 -0.7363 -0.5611
  176SER     CA 2659   5.233   4.586   2.461 -0.6757  0.8855 -0.9531
  176SER      C 2660   5.286   4.543   2.604  0.2506  0.7349  0.2507
  176SER      O 2661   5.409   4.557   2.622  0.2376  0.1143 -0.2756
  176SER     CB 2662   5.092   4.558   2.428  1.1182  0.3658 -0.0155
  176SER     OG 2663   5.055   4.582   2.291 -0.1742 -0.2379 -0.1849
  176SER      H 2664   5.343   4.729   2.351 -1.0245  1.5444 -1.1128
  176SER     HA 2665   5.294   4.520   2.400  0.1315  0.8516 -0.1507
  176SER    HB2 2666   5.072   4.454   2.454  1.5781  0.1163 -0.5913
  176SER    HB3 2667   5.029   4.623   2.488 -0.6204 -0.9128 -0.3205
  176SER     HG 2668   5.093   4.520   2.228  0.3577  0.3675 -0.4783
  177VAL      N 2669   5.201   4.478   2.688 -0.1282 -0.6578  0.7122
  177VAL     CA 2670   5.231   4.415   2.820 -0.1420  0.4027  0.3377
  177VAL      C 2671   5.174   4.267   2.839  0.0307  0.5673  0.1787
  177VAL      O 2672   5.072   4.234   2.776 -0.4136 -0.0445 -0.1854
  177VAL     CB 2673   5.183   4.509   2.929  0.6547 -0.2988  0.2893
  177VAL    CG1 2674   5.232   4.651   2.928  0.1317  0.1572 -0.2038
  177VAL    CG2 2675   5.023   4.526   2.935 -2.2050 -0.2534  0.8956
  177VAL      H 2676   5.106   4.478   2.655 -0.0725 -1.5864  0.5056
  177VAL     HA 2677   5.340   4.410   2.832 -0.2592 -1.6320  1.3065
  177VAL     HB 2678   5.215   4.466   3.024  0.4173  1.5778  1.3058
  177VAL   HG11 2679   5.189   4.698   3.017  0.4307 -0.2021  0.1353
  177VAL   HG12 2680   5.341   4.660   2.935  0.0585  0.5064  0.8527
  177VAL   HG13 2681   5.196   4.696   2.836  2.2745  0.1390 -1.1792
  177VAL   HG21 2682   4.997   4.581   3.025  1.5774  0.4344  1.9129
  177VAL   HG22 2683   5.006   4.584   2.844  0.3470 -0.0434  0.4187
  177VAL   HG23 2684   4.974   4.429   2.924 -0.4746 -1.1630  0.5596
  178GLY      N 2685   5.238   4.180   2.922 -0.2168  0.2787  1.3911
  178GLY     CA 2686   5.196   4.044   2.953  0.2740  0.3968 -0.1342
  178GLY      C 2687   5.244   3.997   3.100 -0.5009 -0.6108  0.5111
  178GLY      O 2688   5.330   4.060   3.168 -0.5848 -0.0125  0.1310
  178GLY      H 2689   5.325   4.211   2.962  0.0484 -0.2009  1.2002
  178GLY    HA2 2690   5.089   4.033   2.939  0.2722 -1.7757  0.7419
  178GLY    HA3 2691   5.228   3.970   2.879  0.8490  0.5872 -0.0882
  179GLY      N 2692   5.179   3.886   3.137 -0.2609  0.7896 -0.9196
  179GLY     CA 2693   5.206   3.808   3.260 -0.3435 -0.5465 -0.3761
  179GLY      C 2694   5.134   3.669   3.271 -0.7762 -0.3017 -0.4272
  179GLY      O 2695   5.096   3.604   3.172  0.0058  0.3039  0.2121
  179GLY      H 2696   5.091   3.865   3.091 -0.7205 -1.0201  0.5717
  179GLY    HA2 2697   5.313   3.807   3.279 -0.2074 -0.0883 -1.0304
  179GLY    HA3 2698   5.168   3.875   3.337  1.4161 -0.6703  0.6961
  180SER      N 2699   5.113   3.619   3.391 -0.3681  0.3713  0.1680
  180SER     CA 2700   5.056   3.493   3.425 -0.0584  0.8506  0.0438
  180SER      C 2701   4.983   3.490   3.552  0.0554  0.2336 -0.6642
  180SER      O 2702   5.040   3.529   3.659  0.4970  0.2551  0.0780
  180SER     CB 2703   5.170   3.386   3.442  0.4059 -0.3524  0.4663
  180SER     OG 2704   5.268   3.378   3.338  0.1184  0.4345  0.7322
  180SER      H 2705   5.131   3.677   3.472  1.2892  0.2235 -0.0254
  180SER     HA 2706   4.991   3.471   3.340  0.4152  0.8922 -0.3419
  180SER    HB2 2707   5.219   3.399   3.539  0.0024  0.6268  0.5600
  180SER    HB3 2708   5.114   3.294   3.461  0.6113 -0.7258 -0.5616
  180SER     HG 2709   5.339   3.435   3.369  0.1984  0.4931  0.4450
  181MET      N 2710   4.857   3.450   3.546 -0.8089  0.2692 -0.2943
  181MET     CA 2711   4.771   3.419   3.663 -0.4631  0.0740  0.7909
  181MET      C 2712   4.752   3.265   3.685 -0.0062  0.1703  0.6344
  181MET      O 2713   4.706   3.194   3.589  0.2570  0.3273 -1.0997
  181MET     CB 2714   4.638   3.486   3.629  0.7721  0.0561 -0.2801
  181MET     CG 2715   4.522   3.444   3.728 -0.6743  0.1352  0.3271
  181MET     SD 2716   4.371   3.538   3.731 -0.0298 -0.2574  0.6579
  181MET     CE 2717   4.279   3.462   3.589 -0.3022  0.1840 -0.4523
  181MET      H 2718   4.821   3.429   3.455 -0.1919 -0.1408 -0.4587
  181MET     HA 2719   4.814   3.466   3.751 -0.2249  0.5109  0.4442
  181MET    HB2 2720   4.647   3.595   3.635 -0.4283  0.1460  0.7143
  181MET    HB3 2721   4.602   3.467   3.528  0.6476  0.7681 -0.3812
  181MET    HG2 2722   4.503   3.337   3.714  0.6528 -0.4427  2.1392
  181MET    HG3 2723   4.563   3.436   3.829  1.4417  0.7621 -0.3737
  181MET    HE1 2724   4.292   3.355   3.599  0.8091  0.3870  0.9653
  181MET    HE2 2725   4.175   3.482   3.615 -0.0500  0.4495  0.4234
  181MET    HE3 2726   4.310   3.509   3.495  0.3314 -0.1971 -0.4457
  182ILE      N 2727   4.791   3.210   3.801 -0.4716  0.4313 -0.2525
  182ILE     CA 2728   4.802   3.067   3.830 -0.0139 -1.3781 -0.1201
  182ILE      C 2729   4.691   3.035   3.936 -0.7929 -0.2161  0.1817
  182ILE      O 2730   4.724   3.032   4.057 -0.2844  0.1390  0.0560
  182ILE     CB 2731   4.947   3.035   3.875  1.0851  0.3228 -0.1666
  182ILE    CG1 2732   5.069   3.093   3.802 -0.1889 -0.1175  1.0582
  182ILE    CG2 2733   4.964   2.886   3.878  0.6234  0.0756 -0.0186
  182ILE    CD1 2734   5.070   3.072   3.650  1.2187 -0.4585  0.0174
  182ILE      H 2735   4.808   3.270   3.880 -0.4632 -0.8868  0.8068
  182ILE     HA 2736   4.775   3.012   3.740 -2.8907 -0.4698  0.0056
  182ILE     HB 2737   4.967   3.069   3.977 -0.3540  0.3542  0.1408
  182ILE   HG12 2738   5.069   3.201   3.810  0.9318  0.1309 -0.9771
  182ILE   HG13 2739   5.163   3.048   3.834  0.0523  0.2010  0.8109
  182ILE   HG21 2740   4.949   2.841   3.780  2.4859  0.3556 -0.5224
  182ILE   HG22 2741   5.070   2.875   3.902  0.5035  1.9024  2.0376
  182ILE   HG23 2742   4.898   2.837   3.949 -1.2730  1.1009 -0.9206
  182ILE   HD11 2743   5.157   3.127   3.614  0.2118  1.2525 -0.0414
  182ILE   HD12 2744   5.087   2.966   3.632  0.1302 -0.6459 -0.0615
  182ILE   HD13 2745   4.983   3.106   3.594  1.3369  0.5665  0.4132
  183ILE      N 2746   4.568   3.013   3.889 -0.4633  0.0539 -0.8917
  183ILE     CA 2747   4.459   2.966   3.980 -0.9322  0.4716 -0.5111
  183ILE      C 2748   4.493   2.828   4.042  0.3670  0.1418  1.1617
  183ILE      O 2749   4.527   2.733   3.974 -0.0881 -0.2992  0.2348
  183ILE     CB 2750   4.322   2.958   3.904  0.4314  0.2842 -0.1719
  183ILE    CG1 2751   4.285   3.096   3.839  0.4263 -1.2640 -0.7466
  183ILE    CG2 2752   4.199   2.888   3.975 -0.7650 -0.1769 -0.2569
  183ILE    CD1 2753   4.256   3.203   3.945 -0.5477 -0.0280 -0.3473
  183ILE      H 2754   4.558   3.011   3.788  0.5520 -1.2925 -1.0294
  183ILE     HA 2755   4.460   3.042   4.058  0.1722 -0.2113  0.2056
  183ILE     HB 2756   4.351   2.892   3.821  0.5265 -0.5973  0.5342
  183ILE   HG12 2757   4.363   3.140   3.777  0.0829 -1.4734 -1.3495
  183ILE   HG13 2758   4.193   3.101   3.780 -0.0201  1.6955 -0.0984
  183ILE   HG21 2759   4.112   2.930   3.925 -0.7074 -0.8223 -0.9226
  183ILE   HG22 2760   4.190   2.781   3.962 -0.2976 -0.2684  0.1169
  183ILE   HG23 2761   4.202   2.912   4.082  0.1026 -2.4629  0.3376
  183ILE   HD11 2762   4.224   3.300   3.908  0.2129  0.9541  1.3420
  183ILE   HD12 2763   4.173   3.158   4.002 -1.6622 -0.5205 -2.1983
  183ILE   HD13 2764   4.349   3.218   4.000 -0.8796 -0.3677  0.3372
  184GLY      N 2765   4.472   2.811   4.169 -0.0312 -0.2573  0.2870
  184GLY     CA 2766   4.497   2.687   4.241  0.0367 -0.1257  0.3417
  184GLY      C 2767   4.642   2.636   4.258 -0.5617 -0.7797  0.5790
  184GLY      O 2768   4.661   2.523   4.296  0.2193  0.4271  0.4621
  184GLY      H 2769   4.427   2.888   4.216  1.2029  1.3328 -0.9120
  184GLY    HA2 2770   4.448   2.704   4.337 -1.0588  2.5111 -0.5172
  184GLY    HA3 2771   4.455   2.602   4.187 -0.0371 -0.3834  0.7971
  185GLY      N 2772   4.742   2.722   4.216 -0.7394  0.2365  0.2507
  185GLY     CA 2773   4.881   2.673   4.216  1.2579  0.0177 -0.9710
  185GLY      C 2774   4.984   2.788   4.225  0.2783  0.0830  0.3324
  185GLY      O 2775   4.959   2.908   4.222 -0.0796 -0.0517 -0.0482
  185GLY      H 2776   4.732   2.822   4.206  0.8883  0.3341 -2.5903
  185GLY    HA2 2777   4.886   2.612   4.306  0.7155  0.9852 -0.2493
  185GLY    HA3 2778   4.892   2.605   4.131 -0.4388 -0.7791 -0.6408
  186ILE      N 2779   5.104   2.740   4.235 -1.3229  0.5872  0.1510
  186ILE     CA 2780   5.222   2.823   4.238 -0.3571 -0.0069  0.2103
  186ILE      C 2781   5.325   2.778   4.141 -0.3777  0.5258  0.1591
  186ILE      O 2782   5.374   2.667   4.160 -0.4664  0.5449 -0.4148
  186ILE     CB 2783   5.286   2.830   4.381  0.9541 -0.5446  0.2943
  186ILE    CG1 2784   5.187   2.887   4.492  0.3159  1.3702  0.4329
  186ILE    CG2 2785   5.419   2.909   4.387  0.2783 -0.2037 -0.0494
  186ILE    CD1 2786   5.240   2.874   4.639  0.2173  0.5778 -0.3812
  186ILE      H 2787   5.116   2.639   4.232  0.2489  0.7298  0.2324
  186ILE     HA 2788   5.192   2.925   4.211  0.2518  0.3310  0.7492
  186ILE     HB 2789   5.304   2.731   4.423  0.0169 -0.2565  1.5008
  186ILE   HG12 2790   5.156   2.990   4.473  0.1542  1.2415 -0.0509
  186ILE   HG13 2791   5.096   2.827   4.485 -0.3543  2.4263 -1.9157
  186ILE   HG21 2792   5.491   2.853   4.327  0.0514 -0.6640  0.0971
  186ILE   HG22 2793   5.419   3.012   4.352  0.6245 -0.7340 -1.7762
  186ILE   HG23 2794   5.455   2.913   4.490  1.6369  0.4274 -0.4906
  186ILE   HD11 2795   5.274   2.772   4.657 -0.4740  0.2608 -0.7604
  186ILE   HD12 2796   5.324   2.943   4.649 -0.4071  1.3417 -0.1465
  186ILE   HD13 2797   5.157   2.896   4.707 -0.2033  0.1758 -0.7481
  187ASP      N 2798   5.360   2.843   4.027  0.3960 -0.0622 -0.2163
  187ASP     CA 2799   5.444   2.791   3.920 -1.7314 -0.3607 -0.1147
  187ASP      C 2800   5.594   2.826   3.942 -0.2603  0.0677 -0.5929
  187ASP      O 2801   5.634   2.942   3.931 -0.3580 -0.4024 -0.3983
  187ASP     CB 2802   5.397   2.831   3.787  0.5851 -0.5777  1.0734
  187ASP     CG 2803   5.469   2.756   3.677  0.2549  0.2750  0.7910
  187ASP    OD1 2804   5.400   2.686   3.589 -0.8235  0.3326 -0.7962
  187ASP    OD2 2805   5.593   2.746   3.681 -0.3092  0.4910  0.0429
  187ASP      H 2806   5.313   2.929   4.003 -0.9632 -0.6908 -0.0170
  187ASP     HA 2807   5.439   2.683   3.933 -0.9542 -0.2826  1.0946
  187ASP    HB2 2808   5.293   2.800   3.771 -0.0465  1.4226  0.6955
  187ASP    HB3 2809   5.410   2.939   3.781 -0.2542 -0.5087 -0.2792
  188HIS      N 2810   5.681   2.730   3.971  0.1866 -0.6145  0.5475
  188HIS     CA 2811   5.820   2.759   4.013 -0.0384 -0.1725 -0.1759
  188HIS      C 2812   5.905   2.833   3.908  0.0287  0.9157 -0.2137
  188HIS      O 2813   6.008   2.890   3.938 -0.4370  0.4811  0.0396
  188HIS     CB 2814   5.878   2.627   4.064 -0.5954  0.0626 -0.1739
  188HIS     CG 2815   6.014   2.646   4.136 -0.3828 -0.5976  0.0815
  188HIS    ND1 2816   6.033   2.685   4.266  0.1045 -0.1526 -0.7178
  188HIS    CD2 2817   6.134   2.617   4.078 -0.3159  0.0250 -0.5760
  188HIS    CE1 2818   6.160   2.681   4.290  0.1836 -0.6869 -0.0511
  188HIS    NE2 2819   6.222   2.643   4.179 -0.5144 -0.3282 -0.4528
  188HIS      H 2820   5.642   2.637   3.978 -2.5824  0.2885 -0.5054
  188HIS     HA 2821   5.809   2.826   4.098 -1.8687  0.2641 -0.6830
  188HIS    HB2 2822   5.813   2.582   4.139 -1.1566  0.6510 -0.2905
  188HIS    HB3 2823   5.888   2.545   3.993  0.0510 -1.1188  1.1834
  188HIS    HD1 2824   5.967   2.699   4.341 -0.5579  1.0158 -1.4466
  188HIS    HD2 2825   6.157   2.593   3.975 -0.6095  0.2215 -0.6909
  188HIS    HE1 2826   6.199   2.703   4.388 -0.4588 -1.2437  0.3450
  189SER      N 2827   5.870   2.833   3.783  0.2219  0.2812  0.7925
  189SER     CA 2828   5.944   2.891   3.673 -0.3434 -0.2076 -0.4827
  189SER      C 2829   5.942   3.045   3.680  0.0021 -0.3747 -0.7466
  189SER      O 2830   6.019   3.118   3.617 -0.3664  0.1753 -0.7080
  189SER     CB 2831   5.887   2.839   3.540 -0.2518  0.7420 -0.3412
  189SER     OG 2832   5.759   2.881   3.512  0.5846 -0.0965 -0.3009
  189SER      H 2833   5.778   2.800   3.759  0.9663 -1.1960 -0.3583
  189SER     HA 2834   6.049   2.862   3.680  0.0377  1.2407  1.4543
  189SER    HB2 2835   5.948   2.883   3.460  0.9989  0.4587  0.3956
  189SER    HB3 2836   5.909   2.733   3.533  1.1633  0.9470  0.2190
  189SER     HG 2837   5.700   2.817   3.552  0.9632 -0.6141 -0.5444
  190LEU      N 2838   5.841   3.097   3.752  0.4536 -0.1178  0.2690
  190LEU     CA 2839   5.809   3.241   3.749  0.2061 -0.5923  0.3451
  190LEU      C 2840   5.886   3.327   3.844 -0.2662  0.2888  0.6776
  190LEU      O 2841   5.867   3.451   3.839  0.1904 -0.0220 -0.0424
  190LEU     CB 2842   5.658   3.254   3.776  0.9378 -0.6290  0.0066
  190LEU     CG 2843   5.574   3.170   3.677 -0.3922 -0.4421  0.5890
  190LEU    CD1 2844   5.424   3.208   3.690 -0.3817  0.4687  0.9891
  190LEU    CD2 2845   5.596   3.190   3.521  0.9161 -0.0760 -0.6292
  190LEU      H 2846   5.789   3.038   3.815  0.3670 -0.4624 -0.1173
  190LEU     HA 2847   5.842   3.282   3.654  0.2043 -0.6387  0.3245
  190LEU    HB2 2848   5.641   3.221   3.878  0.3230  0.0840  0.1557
  190LEU    HB3 2849   5.628   3.359   3.771  0.9695 -0.4632  1.8795
  190LEU     HG 2850   5.591   3.063   3.692 -0.6986 -0.5206  0.4019
  190LEU   HD11 2851   5.419   3.311   3.655  0.6632  0.2048 -0.0757
  190LEU   HD12 2852   5.366   3.153   3.616 -0.0177  0.7017  0.5208
  190LEU   HD13 2853   5.387   3.204   3.793  0.2100 -0.2463  1.1940
  190LEU   HD21 2854   5.526   3.260   3.476 -1.3179 -1.2753  0.5826
  190LEU   HD22 2855   5.700   3.209   3.498  1.0925 -0.5989 -0.2969
  190LEU   HD23 2856   5.572   3.099   3.465 -0.8873 -0.0284 -0.0711
  191TYR      N 2857   5.967   3.268   3.935  0.5672 -0.4509  0.2373
  191TYR     CA 2858   6.042   3.347   4.032 -0.6704 -0.3547 -0.6618
  191TYR      C 2859   6.187   3.291   4.057  0.2686 -0.5472 -0.6580
  191TYR      O 2860   6.217   3.180   4.019  0.2045  0.2566  0.1630
  191TYR     CB 2861   5.950   3.350   4.152 -0.7386  0.4619 -0.3052
  191TYR     CG 2862   5.939   3.224   4.235  0.2606  0.3123 -0.7641
  191TYR    CD1 2863   5.844   3.123   4.213 -0.3741 -0.6883  0.9178
  191TYR    CD2 2864   6.026   3.197   4.343 -0.4151 -0.0785 -0.0549
  191TYR    CE1 2865   5.823   3.011   4.295 -0.1571 -0.9460  0.1567
  191TYR    CE2 2866   6.014   3.083   4.422  0.2012 -0.0202 -0.6406
  191TYR     CZ 2867   5.908   2.990   4.399 -0.3889 -0.3494 -0.5426
  191TYR     OH 2868   5.894   2.884   4.479 -0.1604  0.0097 -0.1860
  191TYR      H 2869   5.996   3.172   3.923  1.2306 -0.2347 -0.0059
  191TYR     HA 2870   6.063   3.449   3.999  0.5150  0.0695  1.1106
  191TYR    HB2 2871   5.971   3.435   4.217 -0.4847  0.0111  0.2173
  191TYR    HB3 2872   5.849   3.376   4.121 -0.7103 -0.0458 -0.8504
  191TYR    HD1 2873   5.788   3.133   4.121 -0.8995  1.2088  1.3601
  191TYR    HD2 2874   6.093   3.272   4.380  1.4854 -0.9481 -1.4172
  191TYR    HE1 2875   5.746   2.936   4.280 -0.5361 -0.5551  0.1279
  191TYR    HE2 2876   6.070   3.069   4.513  1.1551 -1.5181 -1.3841
  191TYR     HH 2877   5.973   2.864   4.530 -0.3434  1.3452  0.7197
  192THR      N 2878   6.260   3.373   4.134 -0.3707  0.3857  0.0899
  192THR     CA 2879   6.387   3.344   4.183 -1.0589 -0.1417  0.1467
  192THR      C 2880   6.389   3.377   4.333 -0.5524  0.7475  0.4403
  192THR      O 2881   6.301   3.446   4.378  0.1633  0.5928 -0.4498
  192THR     CB 2882   6.500   3.423   4.104  0.4687  0.8349  0.4675
  192THR    OG1 2883   6.499   3.567   4.114  0.8743  0.6673 -0.2966
  192THR    CG2 2884   6.490   3.389   3.948 -1.0222  0.4498 -0.1421
  192THR      H 2885   6.206   3.454   4.163 -0.0443  0.6600 -0.0561
  192THR     HA 2886   6.412   3.239   4.173  1.0489  0.0612  1.7203
  192THR     HB 2887   6.599   3.390   4.133  0.5988  0.1705 -0.6273
  192THR    HG1 2888   6.579   3.582   4.166 -0.3462  0.3056  1.9298
  192THR   HG21 2889   6.463   3.285   3.930 -0.2156  0.0570  0.7672
  192THR   HG22 2890   6.415   3.450   3.898 -0.2485  1.2128 -0.4235
  192THR   HG23 2891   6.588   3.409   3.905 -1.2266  0.5945 -0.5486
  193GLY      N 2892   6.493   3.328   4.405  0.1678 -0.9439  0.6342
  193GLY     CA 2893   6.511   3.351   4.554 -0.7192 -0.4598  0.5602
  193GLY      C 2894   6.405   3.291   4.637  0.3949  0.0020  0.2379
  193GLY      O 2895   6.312   3.224   4.592 -0.6157 -0.3511 -0.2124
  193GLY      H 2896   6.553   3.264   4.357  1.4256  0.3013  0.4362
  193GLY    HA2 2897   6.610   3.316   4.584  0.5169  1.1114 -1.1851
  193GLY    HA3 2898   6.518   3.459   4.562  2.2262 -0.4367 -0.0079
  194SER      N 2899   6.416   3.333   4.758  0.2513  0.9282 -1.4642
  194SER     CA 2900   6.326   3.289   4.870 -0.6491  0.1415 -0.5044
  194SER      C 2901   6.187   3.356   4.874 -0.1557  0.6292  0.5926
  194SER      O 2902   6.175   3.464   4.813  0.3336 -0.1389  0.5869
  194SER     CB 2903   6.384   3.328   5.004 -0.5723  0.2257  0.0234
  194SER     OG 2904   6.406   3.467   5.000 -0.1717 -0.1384 -0.4418
  194SER      H 2905   6.481   3.406   4.783 -1.2179  1.5637  1.4851
  194SER     HA 2906   6.314   3.181   4.877 -0.6508  0.2002  0.9117
  194SER    HB2 2907   6.309   3.308   5.080 -0.7059  1.1845  0.1704
  194SER    HB3 2908   6.477   3.277   5.027  0.3026  1.2188 -1.0286
  194SER     HG 2909   6.487   3.483   4.951  0.3580 -0.8434  0.1643
  195LEU      N 2910   6.086   3.290   4.923 -0.5894 -0.6724  0.1448
  195LEU     CA 2911   5.946   3.336   4.932  0.2456  0.9306  1.0962
  195LEU      C 2912   5.918   3.379   5.076  0.6928 -0.1706 -0.5182
  195LEU      O 2913   5.915   3.311   5.173 -0.4467  0.8628  0.8240
  195LEU     CB 2914   5.857   3.220   4.863  0.3476 -0.4422 -0.7531
  195LEU     CG 2915   5.710   3.245   4.887  0.5429 -0.5220  0.3311
  195LEU    CD1 2916   5.642   3.342   4.793 -0.6978 -0.2009  0.5748
  195LEU    CD2 2917   5.630   3.115   4.874 -0.0316 -0.5283  0.1673
  195LEU      H 2918   6.104   3.197   4.956 -0.3571 -0.2304  1.3642
  195LEU     HA 2919   5.936   3.418   4.862  0.8397 -0.3527 -0.6320
  195LEU    HB2 2920   5.879   3.200   4.758 -0.8451  0.3013 -1.1915
  195LEU    HB3 2921   5.884   3.135   4.926  1.0199 -0.4349 -1.0119
  195LEU     HG 2922   5.683   3.290   4.982 -0.8897 -0.3073 -0.1256
  195LEU   HD11 2923   5.537   3.318   4.774 -0.2780 -0.8213 -1.3998
  195LEU   HD12 2924   5.652   3.450   4.808  0.7013 -0.0445 -0.9552
  195LEU   HD13 2925   5.693   3.320   4.699 -0.6256 -0.5503  0.6935
  195LEU   HD21 2926   5.634   3.080   4.771  0.9823  1.6271 -0.6470
  195LEU   HD22 2927   5.679   3.042   4.939  0.0668 -1.7259 -1.1522
  195LEU   HD23 2928   5.524   3.130   4.893 -0.0440  0.3685 -0.5043
  196TRP      N 2929   5.869   3.506   5.087  0.0075 -0.2349  0.5042
  196TRP     CA 2930   5.839   3.572   5.209  0.2565  0.6014 -0.3036
  196TRP      C 2931   5.688   3.598   5.224  0.5042 -0.4148  0.4227
  196TRP      O 2932   5.630   3.666   5.134  0.1653  0.1939 -0.3710
  196TRP     CB 2933   5.913   3.701   5.234 -1.2168 -0.7590 -0.2057
  196TRP     CG 2934   6.062   3.680   5.267  0.9910  0.1654  0.1299
  196TRP    CD1 2935   6.153   3.648   5.174 -0.3395  0.6753 -0.1017
  196TRP    CD2 2936   6.131   3.655   5.389  0.3417 -0.2389 -1.2844
  196TRP    NE1 2937   6.279   3.625   5.234  0.9004 -0.2702  0.6099
  196TRP    CE2 2938   6.263   3.600   5.365 -0.3227  0.5590 -0.4472
  196TRP    CE3 2939   6.085   3.653   5.529 -0.1320  0.0104  0.2794
  196TRP    CZ2 2940   6.350   3.559   5.467  0.3714  0.9505 -0.6294
  196TRP    CZ3 2941   6.170   3.617   5.630  0.1384 -0.5926 -0.3626
  196TRP    CH2 2942   6.300   3.575   5.601 -0.7027  0.6192  0.8408
  196TRP      H 2943   5.875   3.556   4.999  2.3175 -0.6104  0.3214
  196TRP     HA 2944   5.866   3.506   5.291 -0.3441 -0.2096 -0.7173
  196TRP    HB2 2945   5.914   3.765   5.146  0.7606  1.0376  0.9438
  196TRP    HB3 2946   5.859   3.757   5.310  0.6686 -0.1895  0.8299
  196TRP    HD1 2947   6.137   3.644   5.067  0.1283 -0.4148 -0.1664
  196TRP    HE1 2948   6.360   3.617   5.174  0.5048 -0.4678  0.0856
  196TRP    HE3 2949   5.980   3.671   5.546 -0.4309 -0.6285 -0.7246
  196TRP    HZ2 2950   6.452   3.526   5.451 -0.0341 -1.1963  0.5137
  196TRP    HZ3 2951   6.131   3.608   5.731  0.1565  0.6700 -0.2082
  196TRP    HH2 2952   6.367   3.551   5.682  0.0741  0.9368  0.3255
  197TYR      N 2953   5.628   3.552   5.331  0.3953 -0.0222 -0.4609
  197TYR     CA 2954   5.485   3.579   5.346  0.3942 -0.3795 -0.8432
  197TYR      C 2955   5.464   3.706   5.435  0.8564  0.0972  0.1425
  197TYR      O 2956   5.528   3.733   5.536  0.2298  0.2231  0.1512
  197TYR     CB 2957   5.410   3.456   5.405  0.7827  0.6143  0.2246
  197TYR     CG 2958   5.384   3.338   5.307 -0.5836  0.7562 -0.1664
  197TYR    CD1 2959   5.283   3.349   5.200 -0.4529 -0.3382 -1.3904
  197TYR    CD2 2960   5.480   3.228   5.307 -0.5444 -0.5634  0.1138
  197TYR    CE1 2961   5.272   3.241   5.114 -0.3025  0.2839 -0.1819
  197TYR    CE2 2962   5.475   3.136   5.205  0.2253  0.6780 -0.0615
  197TYR     CZ 2963   5.360   3.132   5.117 -0.1480 -0.6143 -0.1564
  197TYR     OH 2964   5.342   3.040   5.021 -0.0039  0.2021 -0.5739
  197TYR      H 2965   5.672   3.483   5.390 -0.2389 -0.4678 -0.4999
  197TYR     HA 2966   5.447   3.599   5.245 -0.0433 -0.9848 -0.8126
  197TYR    HB2 2967   5.453   3.421   5.499 -0.3222 -0.6306  0.3351
  197TYR    HB3 2968   5.319   3.505   5.439  0.4395 -0.0810  0.3471
  197TYR    HD1 2969   5.212   3.431   5.204 -2.4282 -1.9123 -0.6747
  197TYR    HD2 2970   5.567   3.238   5.370 -0.1755  0.5816 -0.5085
  197TYR    HE1 2971   5.193   3.245   5.040  0.6967 -0.1676 -1.3460
  197TYR    HE2 2972   5.549   3.059   5.191 -0.4598  0.0617 -0.4615
  197TYR     HH 2973   5.403   2.965   5.022 -0.1299  0.0988 -0.3489
  198THR      N 2974   5.357   3.780   5.413 -0.2808  0.3831  0.7455
  198THR     CA 2975   5.301   3.877   5.505  0.2086  1.4371 -0.3963
  198THR      C 2976   5.166   3.838   5.548  0.1743  0.3666 -1.5188
  198THR      O 2977   5.085   3.786   5.470 -0.0821 -0.4629  0.3844
  198THR     CB 2978   5.301   4.018   5.439  0.1786  0.9464 -0.0382
  198THR    OG1 2979   5.275   4.111   5.541  0.1201 -0.0288  0.5048
  198THR    CG2 2980   5.195   4.051   5.327 -0.6155  0.0094 -0.4456
  198THR      H 2981   5.324   3.772   5.318  0.0493  0.9105  0.5773
  198THR     HA 2982   5.350   3.879   5.602 -1.1181  0.3675  0.3606
  198THR     HB 2983   5.398   4.034   5.394  0.3052 -0.8167 -0.5564
  198THR    HG1 2984   5.351   4.114   5.601  1.1103  0.5782 -0.6935
  198THR   HG21 2985   5.096   4.030   5.367  0.0234 -0.7695  0.8746
  198THR   HG22 2986   5.210   4.150   5.284  2.1864 -0.3157 -0.5836
  198THR   HG23 2987   5.212   3.974   5.252  0.8440 -0.3418  0.1649
  199PRO      N 2988   5.118   3.846   5.677  0.3782 -0.4015  0.2378
  199PRO     CA 2989   4.978   3.815   5.715 -0.4668  0.8525  0.1189
  199PRO      C 2990   4.884   3.928   5.664 -0.4873  0.1821 -0.0945
  199PRO      O 2991   4.918   4.048   5.666  0.2453 -0.6467 -0.5333
  199PRO     CB 2992   4.978   3.809   5.867  0.7262 -0.8829 -0.3375
  199PRO     CG 2993   5.083   3.898   5.909 -1.2008 -0.3842 -0.6049
  199PRO     CD 2994   5.190   3.883   5.797  0.2921  0.0835 -0.0836
  199PRO     HA 2995   4.960   3.715   5.677  0.2696  0.5174  0.6011
  199PRO    HB2 2996   4.883   3.846   5.905  1.3298  0.1433  0.2401
  199PRO    HB3 2997   5.000   3.708   5.902  1.1719 -0.5170  0.4823
  199PRO    HG2 2998   5.057   4.003   5.921 -0.3932 -0.1774 -0.5872
  199PRO    HG3 2999   5.117   3.856   6.003  0.2498 -0.2291 -1.0208
  199PRO    HD2 3000   5.264   3.808   5.824  0.3348  0.0934 -0.1729
  199PRO    HD3 3001   5.229   3.983   5.778 -1.1940  0.5421 -1.1207
  200ILE      N 3002   4.759   3.884   5.623 -0.2468 -0.1396 -0.3769
  200ILE     CA 3003   4.644   3.975   5.588 -0.4314  0.2484  0.0818
  200ILE      C 3004   4.591   4.045   5.713 -0.1228 -0.3695 -0.0416
  200ILE      O 3005   4.560   3.976   5.808  0.0179 -0.0083  0.4298
  200ILE     CB 3006   4.537   3.894   5.520 -0.3969  0.1665  0.4810
  200ILE    CG1 3007   4.584   3.853   5.380 -1.1661  0.5071 -0.8506
  200ILE    CG2 3008   4.408   3.978   5.505 -0.0992  0.9947  0.7391
  200ILE    CD1 3009   4.485   3.761   5.302  2.0858 -1.0962 -0.0549
  200ILE      H 3010   4.737   3.785   5.627  0.3954 -0.2762  0.1229
  200ILE     HA 3011   4.677   4.058   5.526 -0.5798  1.0792  1.0793
  200ILE     HB 3012   4.511   3.808   5.582 -0.1725  0.7293  1.3949
  200ILE   HG12 3013   4.594   3.946   5.324  1.1449  1.1651  0.3974
  200ILE   HG13 3014   4.687   3.819   5.373 -0.1655  2.0712  2.3370
  200ILE   HG21 3015   4.371   3.999   5.606 -0.8062  1.3298  0.4274
  200ILE   HG22 3016   4.434   4.075   5.462  0.9480  0.3436 -0.1908
  200ILE   HG23 3017   4.337   3.917   5.448  0.5564  0.4119  0.5232
  200ILE   HD11 3018   4.539   3.712   5.221  1.1646 -0.6958 -0.9629
  200ILE   HD12 3019   4.431   3.698   5.372 -0.3645  0.8170  0.0568
  200ILE   HD13 3020   4.411   3.824   5.253  1.7698  0.5916  2.3000
  201ARG      N 3021   4.581   4.180   5.715 -0.3290 -0.2669  0.1965
  201ARG     CA 3022   4.540   4.260   5.833 -0.3780  0.5170  0.2479
  201ARG      C 3023   4.402   4.226   5.878  0.4899  0.1661 -0.1196
  201ARG      O 3024   4.381   4.189   5.996  0.6217  0.1422 -0.2466
  201ARG     CB 3025   4.555   4.404   5.819 -0.1057 -0.8149 -0.4114
  201ARG     CG 3026   4.590   4.477   5.953  0.0257  0.2971  0.5237
  201ARG     CD 3027   4.463   4.528   6.021  0.0005 -0.3169 -0.4043
  201ARG     NE 3028   4.498   4.620   6.129  0.3267  0.2699 -0.2027
  201ARG     CZ 3029   4.506   4.748   6.119 -0.2247 -0.7741  0.6188
  201ARG    NH1 3030   4.503   4.808   5.999  0.2030 -0.0153 -0.9484
  201ARG    NH2 3031   4.521   4.811   6.228  0.3215 -0.9846 -0.7363
  201ARG      H 3032   4.614   4.233   5.636  0.6516 -0.9532  0.1071
  201ARG     HA 3033   4.604   4.224   5.914  0.7454  1.0447 -0.3452
  201ARG    HB2 3034   4.629   4.433   5.743 -0.7713 -1.0501 -1.1728
  201ARG    HB3 3035   4.466   4.446   5.772  0.2582 -0.7382 -1.0567
  201ARG    HG2 3036   4.638   4.400   6.013  0.3607 -0.3115 -0.4704
  201ARG    HG3 3037   4.663   4.553   5.923  1.1776 -1.1926 -0.8731
  201ARG    HD2 3038   4.404   4.580   5.946  1.0128 -0.5444 -1.3970
  201ARG    HD3 3039   4.413   4.441   6.064 -1.3266 -0.0470 -1.2781
  201ARG     HE 3040   4.501   4.575   6.220 -0.2940  0.0412 -0.2806
  201ARG   HH11 3041   4.516   4.907   5.985 -0.1120  0.1375 -0.2401
  201ARG   HH12 3042   4.492   4.748   5.917  0.1783 -1.4120  0.0039
  201ARG   HH21 3043   4.523   4.912   6.228  1.0451 -0.9850 -0.6207
  201ARG   HH22 3044   4.509   4.765   6.317  0.3584  0.3607  0.0263
  202ARG      N 3045   4.304   4.212   5.779 -0.1445  0.1692  0.7733
  202ARG     CA 3046   4.166   4.154   5.789 -0.4969 -0.0173 -0.3582
  202ARG      C 3047   4.112   4.128   5.643 -0.0146 -0.0941 -0.4879
  202ARG      O 3048   4.151   4.196   5.550  0.4279 -0.1762  0.1626
  202ARG     CB 3049   4.079   4.256   5.853 -0.3093  0.2893 -0.2918
  202ARG     CG 3050   3.961   4.194   5.933  0.6690  0.0930 -0.7156
  202ARG     CD 3051   3.873   4.301   5.994 -0.6307  0.1167  0.3995
  202ARG     NE 3052   3.819   4.392   5.889 -0.5276 -0.5073 -0.5279
  202ARG     CZ 3053   3.716   4.376   5.815 -0.2216  0.1823  0.4304
  202ARG    NH1 3054   3.684   4.467   5.736 -0.3230 -0.1422  0.2377
  202ARG    NH2 3055   3.642   4.269   5.813 -1.1460  0.7011 -0.3957
  202ARG      H 3056   4.336   4.255   5.693  1.2734 -0.6033  0.8618
  202ARG     HA 3057   4.174   4.061   5.845 -0.7011  0.0843 -0.1603
  202ARG    HB2 3058   4.140   4.308   5.927 -0.4763  0.3961 -0.2269
  202ARG    HB3 3059   4.051   4.331   5.779  0.2727 -0.0934 -0.9291
  202ARG    HG2 3060   3.894   4.129   5.876 -0.2093  0.4238 -0.1020
  202ARG    HG3 3061   4.008   4.143   6.017  1.0786 -0.2567 -1.1497
  202ARG    HD2 3062   3.800   4.250   6.058  1.1830 -0.4457  2.2630
  202ARG    HD3 3063   3.939   4.355   6.062  0.1515 -1.3143  0.8606
  202ARG     HE 3064   3.863   4.483   5.879 -0.4043 -0.4168  0.5691
  202ARG   HH11 3065   3.594   4.459   5.689  0.5770  0.0128 -1.7236
  202ARG   HH12 3066   3.744   4.547   5.726  0.5169 -0.8271 -0.6740
  202ARG   HH21 3067   3.570   4.262   5.743 -0.1855  0.1744 -1.3920
  202ARG   HH22 3068   3.658   4.210   5.893  0.2979  1.1700 -0.2743
  203GLU      N 3069   4.016   4.038   5.633  0.1146  0.5528  0.2921
  203GLU     CA 3070   3.958   3.983   5.506 -0.5510  0.0735  0.2460
  203GLU      C 3071   3.847   4.065   5.438  0.2064  0.6690 -0.4023
  203GLU      O 3072   3.735   4.014   5.432 -0.2360  0.4060 -0.8721
  203GLU     CB 3073   3.911   3.839   5.537  0.3741  0.9019 -0.1181
  203GLU     CG 3074   4.025   3.740   5.569 -0.4058 -0.5959 -0.0904
  203GLU     CD 3075   3.980   3.606   5.611 -0.2523 -0.7890 -0.4754
  203GLU    OE1 3076   3.960   3.603   5.738  0.6790  0.4398  0.4205
  203GLU    OE2 3077   3.978   3.506   5.534  0.2082 -0.2932 -0.5234
  203GLU      H 3078   3.987   3.985   5.713 -0.4869 -0.7838 -0.7298
  203GLU     HA 3079   4.033   3.982   5.428  0.1498  0.4923  0.8885
  203GLU    HB2 3080   3.847   3.829   5.625  1.0373 -0.0213  0.2983
  203GLU    HB3 3081   3.859   3.799   5.450 -0.5790  1.0810  0.3432
  203GLU    HG2 3082   4.095   3.727   5.487  0.5620 -0.9699  0.7558
  203GLU    HG3 3083   4.099   3.780   5.638 -0.6772  1.4051 -0.8354
  204TRP      N 3084   3.878   4.190   5.388  0.8182  0.1007 -0.4113
  204TRP     CA 3085   3.780   4.259   5.298  0.5919 -0.1471 -0.0646
  204TRP      C 3086   3.847   4.281   5.166 -0.7843 -0.7434  0.0550
  204TRP      O 3087   3.803   4.229   5.063 -0.0505  0.2246  0.0161
  204TRP     CB 3088   3.736   4.397   5.360 -0.0829  0.2653 -0.6642
  204TRP     CG 3089   3.831   4.502   5.409  0.2092  0.7316 -0.0068
  204TRP    CD1 3090   3.953   4.477   5.457 -1.1258  0.0511 -0.3076
  204TRP    CD2 3091   3.812   4.647   5.431 -0.1996  1.0190  0.4456
  204TRP    NE1 3092   4.011   4.586   5.522  0.0880 -0.5018  0.2899
  204TRP    CE2 3093   3.930   4.695   5.499 -0.9970 -0.0795  0.3471
  204TRP    CE3 3094   3.716   4.736   5.385 -0.1677 -0.2461 -1.0690
  204TRP    CZ2 3095   3.934   4.834   5.538 -0.0637  0.6597 -0.6054
  204TRP    CZ3 3096   3.742   4.874   5.396  0.1857 -0.0151  0.2326
  204TRP    CH2 3097   3.845   4.921   5.483  0.8773  0.0039 -0.2494
  204TRP      H 3098   3.972   4.222   5.405  0.6561  0.7364 -0.6580
  204TRP     HA 3099   3.697   4.189   5.286  0.4849 -0.1188  0.4712
  204TRP    HB2 3100   3.672   4.443   5.286 -1.0947  0.1425  0.0907
  204TRP    HB3 3101   3.674   4.365   5.444  0.1397  0.4344 -0.4299
  204TRP    HD1 3102   4.009   4.384   5.450  0.4674  0.8687  0.5320
  204TRP    HE1 3103   4.098   4.593   5.573  0.2170  2.6703  0.0147
  204TRP    HE3 3104   3.632   4.698   5.329 -1.2295  0.2524  0.0894
  204TRP    HZ2 3105   4.007   4.851   5.616 -0.6601 -0.5212  0.2785
  204TRP    HZ3 3106   3.669   4.941   5.353  0.0036 -0.0048  0.5560
  204TRP    HH2 3107   3.848   5.025   5.513 -0.3332  0.0087 -0.0725
  205TYR      N 3108   3.945   4.370   5.158 -0.1624 -0.2420  0.1186
  205TYR     CA 3109   4.060   4.366   5.066  0.0730  0.2240  0.0971
  205TYR      C 3110   4.167   4.268   5.109  0.1137  0.1191 -0.1658
  205TYR      O 3111   4.148   4.200   5.208 -0.2778  0.6337 -0.3331
  205TYR     CB 3112   4.120   4.505   5.068 -0.1603 -0.7942  0.2584
  205TYR     CG 3113   4.021   4.613   5.015  0.4272 -0.1891  1.1429
  205TYR    CD1 3114   4.009   4.629   4.877 -0.5019 -0.4238  0.5795
  205TYR    CD2 3115   3.952   4.691   5.105  0.0000 -0.7705 -0.6442
  205TYR    CE1 3116   3.928   4.743   4.831 -0.5735  0.8220  0.2127
  205TYR    CE2 3117   3.870   4.793   5.060  0.8560 -0.1168  0.4059
  205TYR     CZ 3118   3.864   4.825   4.920  0.1915 -0.5394 -1.3884
  205TYR     OH 3119   3.786   4.935   4.886  0.1094  0.5451  0.0205
  205TYR      H 3120   3.955   4.427   5.241 -1.5315 -1.7544  1.4735
  205TYR     HA 3121   4.029   4.350   4.963  0.9453  1.5466 -0.4164
  205TYR    HB2 3122   4.135   4.532   5.172 -0.5148  0.6844 -0.0208
  205TYR    HB3 3123   4.206   4.511   5.002 -1.1067  0.3173 -0.9911
  205TYR    HD1 3124   4.058   4.570   4.801  0.0784  0.7486 -0.0227
  205TYR    HD2 3125   3.959   4.679   5.212 -0.8624  0.5855 -0.3888
  205TYR    HE1 3126   3.910   4.751   4.725 -0.0982  0.0250  0.0534
  205TYR    HE2 3127   3.815   4.853   5.130  0.5017  1.2080 -0.9161
  205TYR     HH 3128   3.730   4.979   4.951 -0.2188 -0.3942  0.4006
  206TYR      N 3129   4.272   4.254   5.036 -0.6411 -0.0532  0.0507
  206TYR     CA 3130   4.398   4.200   5.079 -0.5707  0.0834 -0.3845
  206TYR      C 3131   4.481   4.309   5.157  0.3333  0.4215  0.1184
  206TYR      O 3132   4.588   4.351   5.109  0.4741 -0.2447  0.1885
  206TYR     CB 3133   4.472   4.152   4.951  0.8321 -0.3214 -0.1649
  206TYR     CG 3134   4.392   4.041   4.890 -0.3534  0.5660 -0.9152
  206TYR    CD1 3135   4.388   3.915   4.957 -0.1566 -0.2561 -0.0672
  206TYR    CD2 3136   4.335   4.058   4.766  0.2952 -0.0935 -0.2133
  206TYR    CE1 3137   4.320   3.811   4.900  0.3369  0.5173  0.6610
  206TYR    CE2 3138   4.265   3.953   4.708  0.3598 -0.3139 -0.0438
  206TYR     CZ 3139   4.261   3.826   4.773  0.7715 -0.0090 -0.1781
  206TYR     OH 3140   4.190   3.725   4.719 -0.8136 -0.3275  0.2928
  206TYR      H 3141   4.285   4.316   4.958  1.0843  0.9656  1.0158
  206TYR     HA 3142   4.384   4.113   5.143 -1.2471  0.0696 -0.5389
  206TYR    HB2 3143   4.493   4.234   4.882  0.5334  0.1221  0.2523
  206TYR    HB3 3144   4.572   4.119   4.978  0.8752  0.1532  0.3002
  206TYR    HD1 3145   4.428   3.897   5.056  0.4716  0.2887 -0.2044
  206TYR    HD2 3146   4.329   4.157   4.722 -0.4156 -0.0080  0.0382
  206TYR    HE1 3147   4.311   3.714   4.947 -0.5865 -0.2836 -1.0125
  206TYR    HE2 3148   4.226   3.962   4.607  0.6264  0.3754 -0.0971
  206TYR     HH 3149   4.121   3.753   4.659 -0.6054 -0.7546 -0.1585
  207GLU      N 3150   4.424   4.352   5.271  0.0611 -0.8016 -0.1952
  207GLU     CA 3151   4.490   4.459   5.354  0.1989  0.3534 -0.3237
  207GLU      C 3152   4.618   4.409   5.421 -0.8848 -0.2332 -0.4547
  207GLU      O 3153   4.636   4.291   5.470  0.6178  0.0972 -0.3832
  207GLU     CB 3154   4.379   4.506   5.456 -0.3914  0.7966  0.5814
  207GLU     CG 3155   4.425   4.632   5.529  0.2629 -0.2020 -1.3903
  207GLU     CD 3156   4.358   4.666   5.658  0.9436  0.9348 -0.3855
  207GLU    OE1 3157   4.253   4.611   5.697  0.5108  0.8744  0.3106
  207GLU    OE2 3158   4.406   4.755   5.728 -0.1620  0.0621 -0.1574
  207GLU      H 3159   4.340   4.315   5.312 -0.5058  1.0548  0.5299
  207GLU     HA 3160   4.525   4.535   5.284  0.7298 -0.4984 -1.0226
  207GLU    HB2 3161   4.285   4.516   5.402 -0.2202  0.5311  0.2278
  207GLU    HB3 3162   4.368   4.423   5.526 -1.1749  0.8237  0.5013
  207GLU    HG2 3163   4.529   4.631   5.564 -0.3223  1.2149  0.8388
  207GLU    HG3 3164   4.412   4.717   5.463 -1.5210  1.4416  0.7423
  208VAL      N 3165   4.712   4.501   5.444  0.5463  0.5566  0.5472
  208VAL     CA 3166   4.845   4.478   5.487 -0.6257  0.0836  0.7288
  208VAL      C 3167   4.902   4.590   5.569  0.4228  0.1374 -0.4910
  208VAL      O 3168   4.838   4.692   5.579  0.5836 -0.2799 -0.0551
  208VAL     CB 3169   4.936   4.468   5.360 -0.0386  0.2712 -0.1918
  208VAL    CG1 3170   4.925   4.327   5.297 -0.9289  0.4730 -0.0426
  208VAL    CG2 3171   4.916   4.581   5.260  0.5860  0.0629  0.8266
  208VAL      H 3172   4.693   4.589   5.398  1.4487  0.4415 -0.1041
  208VAL     HA 3173   4.856   4.382   5.538  1.6866 -0.4418 -0.4709
  208VAL     HB 3174   5.034   4.493   5.398 -0.4980 -0.4058  1.6762
  208VAL   HG11 3175   4.983   4.328   5.205 -1.3994  1.5132 -0.3613
  208VAL   HG12 3176   4.954   4.242   5.359  1.2703  1.4096  0.3891
  208VAL   HG13 3177   4.825   4.318   5.253 -0.4667  0.1695 -1.0873
  208VAL   HG21 3178   5.001   4.592   5.192  1.2266 -0.0018  1.5905
  208VAL   HG22 3179   4.832   4.559   5.195 -0.1050  0.0471  1.6932
  208VAL   HG23 3180   4.895   4.671   5.318 -0.4815  0.1316  0.3741
  209ILE      N 3181   5.014   4.570   5.642  0.7003  0.3396  0.4279
  209ILE     CA 3182   5.094   4.666   5.716  0.0286  0.1877 -0.7222
  209ILE      C 3183   5.232   4.665   5.658 -0.5592 -0.5424  0.3086
  209ILE      O 3184   5.302   4.567   5.662  0.0404 -0.2460 -0.6269
  209ILE     CB 3185   5.087   4.638   5.871  0.1283 -0.0636  0.5801
  209ILE    CG1 3186   4.939   4.636   5.924 -0.1094 -0.4445  0.2856
  209ILE    CG2 3187   5.182   4.733   5.946 -0.6061 -0.6376  0.1900
  209ILE    CD1 3188   4.930   4.601   6.074  0.0565 -0.3987 -0.1240
  209ILE      H 3189   5.055   4.478   5.635 -0.6811 -0.2902  0.0174
  209ILE     HA 3190   5.053   4.767   5.703 -1.6291 -0.2039  0.6927
  209ILE     HB 3191   5.128   4.538   5.885 -0.2512 -0.3397 -0.1771
  209ILE   HG12 3192   4.887   4.729   5.900  0.3422  0.2177  1.6630
  209ILE   HG13 3193   4.888   4.561   5.863  1.4685 -1.2386 -0.1756
  209ILE   HG21 3194   5.141   4.833   5.935  0.9197 -0.0979 -1.5609
  209ILE   HG22 3195   5.195   4.708   6.052 -0.8888 -0.1606  0.3456
  209ILE   HG23 3196   5.280   4.724   5.899 -0.9960 -0.6918 -0.6316
  209ILE   HD11 3197   4.994   4.663   6.139  0.9396 -1.5290  0.1554
  209ILE   HD12 3198   4.828   4.609   6.110  0.1284 -1.8876  0.5321
  209ILE   HD13 3199   4.961   4.498   6.089  0.6063 -0.1917  0.2442
  210ILE      N 3200   5.269   4.782   5.603 -0.6270 -0.1698 -0.8100
  210ILE     CA 3201   5.409   4.825   5.576  0.4414 -0.2012  0.0889
  210ILE      C 3202   5.460   4.888   5.708  0.0650 -0.5631  0.5165
  210ILE      O 3203   5.402   4.987   5.759 -0.2690  0.3378  0.4751
  210ILE     CB 3204   5.406   4.917   5.451 -0.0889  0.2357  0.4272
  210ILE    CG1 3205   5.359   4.844   5.322  1.4952 -0.0950  0.1729
  210ILE    CG2 3206   5.536   4.994   5.440  0.3905 -0.2435 -0.4856
  210ILE    CD1 3207   5.304   4.934   5.216  0.0072  0.4033  1.1288
  210ILE      H 3208   5.206   4.860   5.612 -0.1377  0.1328  0.2545
  210ILE     HA 3209   5.478   4.745   5.549 -1.2122 -1.7415  0.0691
  210ILE     HB 3210   5.326   4.986   5.478  0.7386  1.0884  0.8063
  210ILE   HG12 3211   5.430   4.779   5.271  1.2212  0.3794 -0.8662
  210ILE   HG13 3212   5.277   4.776   5.348  0.1581  1.2739 -0.1965
  210ILE   HG21 3213   5.619   4.926   5.419  0.2683 -0.4257 -0.3833
  210ILE   HG22 3214   5.535   5.069   5.360  1.2062  0.1245 -0.1691
  210ILE   HG23 3215   5.560   5.048   5.531 -1.0967  0.2639 -0.3448
  210ILE   HD11 3216   5.216   4.990   5.248 -0.8853 -0.1940 -0.0988
  210ILE   HD12 3217   5.378   5.003   5.175 -0.3643  0.3579  0.3449
  210ILE   HD13 3218   5.252   4.875   5.141  1.5853 -0.3990  0.5812
  211VAL      N 3219   5.568   4.832   5.765  0.2030 -0.6027 -0.4977
  211VAL     CA 3220   5.637   4.866   5.895 -0.1115 -0.0317  0.0360
  211VAL      C 3221   5.754   4.965   5.879  0.6799 -0.3113  0.4715
  211VAL      O 3222   5.774   5.055   5.962 -0.3851 -0.2054  0.0540
  211VAL     CB 3223   5.688   4.742   5.977  0.4805  0.2690 -0.5359
  211VAL    CG1 3224   5.566   4.653   6.015  0.3542 -0.1506  0.0936
  211VAL    CG2 3225   5.786   4.649   5.915 -0.2516 -0.1831  0.5932
  211VAL      H 3226   5.617   4.767   5.705 -0.1709 -1.0264 -0.3529
  211VAL     HA 3227   5.566   4.925   5.952  0.2741 -0.2800  0.7999
  211VAL     HB 3228   5.728   4.780   6.071 -0.4240 -0.5395  0.2241
  211VAL   HG11 3229   5.505   4.706   6.088 -0.8620  0.1497 -1.0615
  211VAL   HG12 3230   5.508   4.635   5.924  0.2360  1.6035 -0.2508
  211VAL   HG13 3231   5.607   4.560   6.055  1.2220  0.4249  0.6094
  211VAL   HG21 3232   5.825   4.579   5.989  1.3667  0.4292  0.4226
  211VAL   HG22 3233   5.750   4.596   5.827 -1.4072  0.6901  0.4926
  211VAL   HG23 3234   5.869   4.716   5.889 -0.5861 -0.1739 -0.5671
  212ARG      N 3235   5.822   4.968   5.761  0.9070  0.1397 -0.0640
  212ARG     CA 3236   5.932   5.061   5.733 -0.2632  0.0397 -0.3074
  212ARG      C 3237   5.952   5.084   5.592 -0.0053 -0.2489  0.2824
  212ARG      O 3238   5.932   4.989   5.513 -0.1074  0.1926 -0.2955
  212ARG     CB 3239   6.050   5.014   5.811 -0.2017  0.6828  0.4272
  212ARG     CG 3240   6.187   5.070   5.767 -0.1118  1.0311 -0.3686
  212ARG     CD 3241   6.291   4.992   5.842 -0.5015  0.0708 -0.5411
  212ARG     NE 3242   6.420   5.054   5.830  0.1484 -0.1408 -0.5273
  212ARG     CZ 3243   6.458   5.175   5.886 -0.5375  1.1772 -0.1963
  212ARG    NH1 3244   6.392   5.244   5.972  0.4575 -0.4149  0.4205
  212ARG    NH2 3245   6.560   5.230   5.837 -0.0022 -0.5661 -0.1110
  212ARG      H 3246   5.784   4.900   5.697 -1.4016 -0.2506  1.4779
  212ARG     HA 3247   5.908   5.161   5.769 -0.8998  0.1984 -1.1192
  212ARG    HB2 3248   6.039   5.026   5.919  0.9083 -0.0252  0.6561
  212ARG    HB3 3249   6.047   4.906   5.792  0.7802  0.6918  0.1216
  212ARG    HG2 3250   6.197   5.042   5.662 -1.8190 -0.9243 -0.1415
  212ARG    HG3 3251   6.189   5.178   5.780 -0.9097  1.0273 -0.1083
  212ARG    HD2 3252   6.266   4.973   5.946 -0.4770 -0.8300 -0.6800
  212ARG    HD3 3253   6.302   4.891   5.802  0.7483 -0.0757  0.0693
  212ARG     HE 3254   6.488   5.007   5.772  0.4362 -0.3692 -0.0197
  212ARG   HH11 3255   6.433   5.336   5.986  0.4047 -0.3689  0.2777
  212ARG   HH12 3256   6.291   5.246   5.971  0.4590  0.0166  0.5840
  212ARG   HH21 3257   6.604   5.305   5.889  0.0796 -0.5452 -0.2088
  212ARG   HH22 3258   6.601   5.181   5.758 -0.7043 -0.5245 -0.5182
  213VAL      N 3259   6.007   5.202   5.546  0.4279  0.3620  0.1296
  213VAL     CA 3260   6.036   5.239   5.409 -0.4730 -0.1908  1.1067
  213VAL      C 3261   6.174   5.304   5.394 -0.2763 -0.4156  0.5387
  213VAL      O 3262   6.209   5.382   5.479  0.1415  0.1294 -0.4877
  213VAL     CB 3263   5.923   5.328   5.345 -0.7371 -0.4559 -0.8588
  213VAL    CG1 3264   5.949   5.367   5.203 -0.0779  0.1622 -0.0894
  213VAL    CG2 3265   5.785   5.268   5.353  0.5936  0.7929  0.3630
  213VAL      H 3266   6.040   5.275   5.608 -0.0430  1.3180 -0.6862
  213VAL     HA 3267   6.026   5.159   5.336 -1.1896  1.5198 -0.8542
  213VAL     HB 3268   5.917   5.421   5.401 -1.2627 -0.2898 -1.1739
  213VAL   HG11 3269   5.854   5.405   5.165 -0.0287  0.2958 -0.0817
  213VAL   HG12 3270   6.012   5.456   5.204 -1.9847  1.6453 -0.2651
  213VAL   HG13 3271   5.983   5.282   5.145 -0.9330 -1.1111  1.1313
  213VAL   HG21 3272   5.795   5.166   5.319  0.4535  1.2617 -1.2297
  213VAL   HG22 3273   5.752   5.256   5.456  1.2292  2.2295  0.7931
  213VAL   HG23 3274   5.703   5.308   5.294  0.6225  0.4299  0.0772
  214GLU      N 3275   6.252   5.278   5.285  0.4770  0.9550 -0.2130
  214GLU     CA 3276   6.384   5.335   5.264 -0.2858  0.7847  0.7746
  214GLU      C 3277   6.401   5.365   5.112  0.8462 -0.5417  0.4087
  214GLU      O 3278   6.333   5.297   5.029 -0.6365  0.1756 -0.4588
  214GLU     CB 3279   6.495   5.223   5.299  0.2182  0.1541 -0.8078
  214GLU     CG 3280   6.525   5.213   5.456  0.4323 -0.1383 -0.6954
  214GLU     CD 3281   6.614   5.095   5.507 -0.4975 -0.1538  0.8307
  214GLU    OE1 3282   6.686   5.031   5.425 -0.0772  0.0829  0.2211
  214GLU    OE2 3283   6.611   5.062   5.633  0.2566 -0.4827 -0.0038
  214GLU      H 3284   6.205   5.223   5.214 -0.8002  0.6121  0.8224
  214GLU     HA 3285   6.405   5.425   5.321  1.0590  0.8770  0.2177
  214GLU    HB2 3286   6.459   5.129   5.255  0.7958  0.0913 -1.1652
  214GLU    HB3 3287   6.592   5.251   5.258  0.5670 -0.4616 -0.4473
  214GLU    HG2 3288   6.577   5.303   5.491 -0.0896 -0.5625  1.4455
  214GLU    HG3 3289   6.428   5.203   5.504  0.9240  0.1127  0.4088
  215ILE      N 3290   6.484   5.461   5.081 -0.0082 -0.3463 -0.8934
  215ILE     CA 3291   6.498   5.506   4.943  0.0596  0.1270  0.6636
  215ILE      C 3292   6.642   5.520   4.916 -0.4375 -0.0572  1.0064
  215ILE      O 3293   6.702   5.614   4.966 -0.5834 -0.0513 -0.2536
  215ILE     CB 3294   6.417   5.634   4.903  0.5123  0.4838  0.0330
  215ILE    CG1 3295   6.277   5.619   4.954  0.0773 -0.4037  0.0689
  215ILE    CG2 3296   6.442   5.680   4.755  0.9158 -0.4610 -0.1602
  215ILE    CD1 3297   6.177   5.713   4.905  0.0696 -1.0456  0.8203
  215ILE      H 3298   6.531   5.504   5.160 -0.9016  0.1342 -0.5906
  215ILE     HA 3299   6.470   5.426   4.874  1.4241  0.4254 -0.3285
  215ILE     HB 3300   6.450   5.715   4.968 -0.2075  0.3945  0.5274
  215ILE   HG12 3301   6.239   5.520   4.929  0.0343 -0.7469  1.3421
  215ILE   HG13 3302   6.281   5.639   5.061 -0.4412  1.4374 -0.1885
  215ILE   HG21 3303   6.545   5.714   4.751  0.1480  2.6365  0.7135
  215ILE   HG22 3304   6.415   5.605   4.681 -0.4538 -0.2067  0.0188
  215ILE   HG23 3305   6.383   5.768   4.727  0.1917 -1.1812 -1.0067
  215ILE   HD11 3306   6.086   5.665   4.943 -0.5537  0.0750  0.8302
  215ILE   HD12 3307   6.194   5.814   4.943 -0.6740 -0.1326 -1.0259
  215ILE   HD13 3308   6.175   5.710   4.796  1.4209  0.6620  0.6685
  216ASN      N 3309   6.703   5.434   4.830  0.6435  0.2717 -0.0921
  216ASN     CA 3310   6.845   5.404   4.831  0.3642 -0.9439  0.8676
  216ASN      C 3311   6.901   5.364   4.963 -0.9609  0.4626 -0.4129
  216ASN      O 3312   6.994   5.429   5.016  0.1816  0.7853  0.0004
  216ASN     CB 3313   6.922   5.507   4.754 -0.4009 -0.1033 -0.4866
  216ASN     CG 3314   6.938   5.484   4.601  0.1313 -0.2144 -0.4820
  216ASN    OD1 3315   6.883   5.398   4.537 -0.1426 -0.1017 -0.1481
  216ASN    ND2 3316   7.029   5.559   4.543 -0.0017  0.6712 -0.1159
  216ASN      H 3317   6.641   5.380   4.772 -2.0432  0.8151  1.8597
  216ASN     HA 3318   6.843   5.309   4.777 -0.9402 -0.4676 -0.0125
  216ASN    HB2 3319   6.880   5.605   4.776 -1.2371 -0.8297  1.5489
  216ASN    HB3 3320   7.020   5.506   4.801 -0.7986  1.6192  0.5398
  216ASN   HD21 3321   7.040   5.542   4.444 -0.1397 -3.7521  0.2241
  216ASN   HD22 3322   7.068   5.630   4.604 -0.6240 -0.0034  1.1548
  217GLY      N 3323   6.833   5.283   5.040 -0.0296 -0.0819 -0.5746
  217GLY     CA 3324   6.869   5.243   5.178 -0.0625 -0.0474  0.7805
  217GLY      C 3325   6.859   5.352   5.288  0.2289 -0.0074 -0.4889
  217GLY      O 3326   6.858   5.320   5.409 -0.8887 -0.1871  0.2264
  217GLY      H 3327   6.760   5.229   4.995  0.4117 -0.7325 -0.5278
  217GLY    HA2 3328   6.817   5.153   5.213  1.1298 -0.7522  0.8508
  217GLY    HA3 3329   6.974   5.214   5.175 -0.1074 -0.1887 -0.2229
  218GLN      N 3330   6.838   5.479   5.255  0.3635 -0.2980  0.2710
  218GLN     CA 3331   6.815   5.587   5.348 -0.3675 -0.7831  0.0577
  218GLN      C 3332   6.669   5.582   5.404 -0.5300 -0.6218  0.8878
  218GLN      O 3333   6.574   5.568   5.330  0.1219  0.1594 -0.0497
  218GLN     CB 3334   6.855   5.729   5.283  0.2602  0.9280  0.3638
  218GLN     CG 3335   7.000   5.736   5.255 -0.1358 -1.3492  0.3739
  218GLN     CD 3336   7.042   5.879   5.202 -0.2323  1.1000 -0.6861
  218GLN    OE1 3337   7.156   5.916   5.222  0.5804  0.2469 -0.0089
  218GLN    NE2 3338   6.956   5.959   5.146  0.7451 -0.3048  0.7036
  218GLN      H 3339   6.854   5.505   5.159 -0.2768 -1.3113 -0.1452
  218GLN     HA 3340   6.877   5.578   5.437 -0.3424 -0.9051  0.0289
  218GLN    HB2 3341   6.800   5.738   5.189 -0.6821 -1.6629  0.5172
  218GLN    HB3 3342   6.825   5.812   5.346  1.8291  1.7666  0.1218
  218GLN    HG2 3343   7.053   5.727   5.350  2.1063  0.6825 -0.4697
  218GLN    HG3 3344   7.024   5.664   5.177  0.6130  0.4496 -1.2344
  218GLN   HE21 3345   6.991   6.049   5.117 -1.3601  0.3489 -0.1881
  218GLN   HE22 3346   6.859   5.936   5.130  1.1492 -1.0083 -1.3737
  219ASP      N 3347   6.659   5.607   5.535  0.8941  0.4305  0.1821
  219ASP     CA 3348   6.529   5.623   5.599 -0.4464 -0.2295  0.9869
  219ASP      C 3349   6.447   5.741   5.554 -0.1572 -0.3830  0.8156
  219ASP      O 3350   6.495   5.853   5.574  0.1890 -0.1330 -0.2596
  219ASP     CB 3351   6.557   5.627   5.739  1.1301 -0.1985 -1.1622
  219ASP     CG 3352   6.430   5.581   5.824 -0.4826  0.2321 -0.1316
  219ASP    OD1 3353   6.313   5.588   5.784  0.0766  0.8070 -0.1305
  219ASP    OD2 3354   6.453   5.519   5.930 -0.1368 -0.2224  0.7680
  219ASP      H 3355   6.744   5.630   5.584  0.8522  0.3391  0.2963
  219ASP     HA 3356   6.462   5.541   5.572 -0.0037  0.0263 -1.2746
  219ASP    HB2 3357   6.638   5.560   5.767  2.5978  2.0649  0.8508
  219ASP    HB3 3358   6.580   5.728   5.773 -0.6815  0.1061 -0.6066
  220LEU      N 3359   6.318   5.742   5.517  0.5920  0.2278  0.1749
  220LEU     CA 3360   6.223   5.857   5.517  0.4564  1.0381  0.7612
  220LEU      C 3361   6.208   5.925   5.652  0.3429  0.2869 -0.8807
  220LEU      O 3362   6.160   6.038   5.665  0.2606 -0.1753  0.4462
  220LEU     CB 3363   6.087   5.797   5.463 -0.2246 -0.6771 -0.2680
  220LEU     CG 3364   6.060   5.753   5.318  0.3587 -0.1177 -0.1215
  220LEU    CD1 3365   5.916   5.707   5.302 -0.0425  0.1545  1.2161
  220LEU    CD2 3366   6.072   5.876   5.233  0.5081 -0.3648  0.1329
  220LEU      H 3367   6.279   5.652   5.493  1.4015  0.0332 -0.5153
  220LEU     HA 3368   6.265   5.932   5.449  1.8252 -0.2520  0.0713
  220LEU    HB2 3369   6.065   5.714   5.530  0.3933  0.7148  1.8635
  220LEU    HB3 3370   6.012   5.872   5.488  1.2417  0.7508  0.1841
  220LEU     HG 3371   6.125   5.672   5.285  0.9912  0.1518  0.4110
  220LEU   HD11 3372   5.915   5.690   5.194  0.3656 -0.9871  1.3628
  220LEU   HD12 3373   5.903   5.615   5.359 -0.2167 -0.7149 -0.1359
  220LEU   HD13 3374   5.838   5.774   5.338  0.5957  1.1146  0.8785
  220LEU   HD21 3375   6.170   5.918   5.252  0.1685 -0.3328  2.2866
  220LEU   HD22 3376   6.053   5.862   5.126 -0.4130  0.9295  0.0733
  220LEU   HD23 3377   6.003   5.956   5.261 -0.4937 -0.7082 -1.1374
  221LYS      N 3378   6.243   5.851   5.767 -0.2185  0.1689  0.4613
  221LYS     CA 3379   6.243   5.899   5.905  0.8919  0.1241 -0.7995
  221LYS      C 3380   6.112   5.969   5.944 -0.2389  1.5383  0.0227
  221LYS      O 3381   6.121   6.081   5.989  0.2328  0.6486 -0.4638
  221LYS     CB 3382   6.380   5.966   5.937  0.7757 -0.1984 -0.0957
  221LYS     CG 3383   6.416   5.956   6.089 -0.2164 -0.4418 -0.1497
  221LYS     CD 3384   6.455   5.817   6.147  0.2125  0.2100 -0.3486
  221LYS     CE 3385   6.593   5.768   6.097  1.3760  0.1194 -1.2430
  221LYS     NZ 3386   6.601   5.617   6.121 -0.5294 -0.4056 -0.0968
  221LYS      H 3387   6.257   5.753   5.749 -0.6053  0.0795  0.6336
  221LYS     HA 3388   6.246   5.808   5.966 -0.4723  0.0370 -0.8056
  221LYS    HB2 3389   6.460   5.913   5.885  0.2516 -0.4025 -0.7295
  221LYS    HB3 3390   6.368   6.069   5.902 -2.3110 -0.0871  0.7232
  221LYS    HG2 3391   6.503   6.019   6.106 -0.2526 -0.4721  0.1685
  221LYS    HG3 3392   6.329   5.981   6.150 -0.4364 -1.1405 -0.1567
  221LYS    HD2 3393   6.452   5.836   6.254 -1.2380  0.5415 -0.4024
  221LYS    HD3 3394   6.377   5.742   6.135  0.4283 -0.2771  0.9523
  221LYS    HE2 3395   6.601   5.794   5.991  0.1536  0.9742 -1.1638
  221LYS    HE3 3396   6.666   5.825   6.154  1.0189  0.8984 -1.5332
  221LYS    HZ1 3397   6.680   5.576   6.072 -0.5710 -1.4475  0.6487
  221LYS    HZ2 3398   6.602   5.583   6.216  0.0164 -0.5203 -0.1358
  221LYS    HZ3 3399   6.522   5.578   6.072 -0.1931 -1.0224 -0.1647
  222MET      N 3400   6.004   5.892   5.931 -0.2095 -0.3041 -0.1510
  222MET     CA 3401   5.864   5.936   5.961 -0.5194  0.4355 -0.5336
  222MET      C 3402   5.780   5.819   6.019 -0.1462 -0.5789 -0.0095
  222MET      O 3403   5.812   5.700   5.994 -0.0084  0.0291  0.2080
  222MET     CB 3404   5.797   6.000   5.846 -0.9297  0.0133  0.6714
  222MET     CG 3405   5.764   5.905   5.727 -0.1829 -0.0790  0.2034
  222MET     SD 3406   5.680   5.994   5.593  0.0902 -0.0801  0.2748
  222MET     CE 3407   5.527   6.048   5.680  0.5532 -0.5492 -0.2039
  222MET      H 3408   6.014   5.802   5.886  0.8944 -0.5982  0.6114
  222MET     HA 3409   5.864   6.009   6.042 -0.4181  0.2386 -0.3564
  222MET    HB2 3410   5.700   6.041   5.874 -1.4332 -0.5888 -0.0817
  222MET    HB3 3411   5.855   6.084   5.809 -0.8058  0.4270  1.7352
  222MET    HG2 3412   5.861   5.884   5.682  0.1632  0.1036  0.8307
  222MET    HG3 3413   5.705   5.820   5.761 -0.0517 -0.4230 -0.4053
  222MET    HE1 3414   5.456   6.073   5.602  1.0625 -1.0123 -0.8440
  222MET    HE2 3415   5.487   5.960   5.730  0.9868 -1.0060 -0.6233
  222MET    HE3 3416   5.552   6.132   5.744  0.6415  0.4400 -1.4679
  223ASP      N 3417   5.669   5.842   6.091  0.2858 -0.4530 -0.5869
  223ASP     CA 3418   5.607   5.738   6.169  0.9941  0.0959  0.1439
  223ASP      C 3419   5.544   5.622   6.077 -0.6974 -0.7598  0.5140
  223ASP      O 3420   5.481   5.648   5.979  0.3160 -0.3167  0.6354
  223ASP     CB 3421   5.499   5.811   6.245  1.4962 -0.7188 -1.5451
  223ASP     CG 3422   5.406   5.721   6.331  0.3381  0.5270 -0.0647
  223ASP    OD1 3423   5.284   5.747   6.356 -0.6537  0.3958  0.2548
  223ASP    OD2 3424   5.457   5.614   6.370 -0.3821  0.2369 -0.1645
  223ASP      H 3425   5.633   5.933   6.112 -1.5485 -1.3747  0.8646
  223ASP     HA 3426   5.685   5.700   6.234  1.1986 -1.0354 -0.6987
  223ASP    HB2 3427   5.534   5.881   6.321 -1.8501 -0.3771  0.0126
  223ASP    HB3 3428   5.437   5.874   6.181  1.3558  0.9851  0.1095
  224CYS      N 3429   5.566   5.503   6.120 -0.7800  0.5654  0.0577
  224CYS     CA 3430   5.532   5.381   6.044 -0.1380 -0.5530  0.3095
  224CYS      C 3431   5.387   5.373   6.016  0.2469  0.1394 -0.8339
  224CYS      O 3432   5.341   5.341   5.906 -0.3765  0.3158 -0.2117
  224CYS     CB 3433   5.589   5.256   6.103 -0.1051 -0.2759  0.3321
  224CYS     SG 3434   5.516   5.216   6.256 -0.2603 -0.0622 -0.3545
  224CYS      H 3435   5.618   5.474   6.201 -0.4547 -2.1153 -0.9325
  224CYS     HA 3436   5.581   5.402   5.949  0.3812 -0.2861  0.6268
  224CYS    HB2 3437   5.564   5.174   6.035 -0.3286 -0.0583  0.1473
  224CYS    HB3 3438   5.697   5.269   6.110  0.3345 -1.9879 -1.4552
  225LYS      N 3439   5.306   5.404   6.120  0.0959 -0.5464 -0.6498
  225LYS     CA 3440   5.157   5.416   6.108 -0.2917 -0.3009  0.9021
  225LYS      C 3441   5.112   5.498   5.986  0.2616 -0.3745 -0.5799
  225LYS      O 3442   4.994   5.484   5.947 -0.2523 -0.4523 -0.0094
  225LYS     CB 3443   5.113   5.479   6.240 -0.1095  0.6205 -0.8403
  225LYS     CG 3444   4.965   5.429   6.276 -1.0182  0.2166  0.6511
  225LYS     CD 3445   4.957   5.474   6.425 -0.3371 -0.4934 -0.7758
  225LYS     CE 3446   4.825   5.430   6.492 -0.6370  0.2465 -0.2259
  225LYS     NZ 3447   4.827   5.297   6.548 -0.4166 -1.2214  0.6503
  225LYS      H 3448   5.347   5.434   6.207  0.0607 -1.3183 -0.3491
  225LYS     HA 3449   5.112   5.317   6.099  0.4968 -0.6331  0.2890
  225LYS    HB2 3450   5.182   5.430   6.308 -0.4782 -0.7083 -1.3640
  225LYS    HB3 3451   5.128   5.587   6.238  0.6389  0.5740  0.2616
  225LYS    HG2 3452   4.904   5.483   6.203  0.4673 -0.5722 -1.3534
  225LYS    HG3 3453   4.954   5.321   6.272 -1.3199  0.2544  0.1102
  225LYS    HD2 3454   5.038   5.436   6.487 -0.8911  0.9230  1.0111
  225LYS    HD3 3455   4.959   5.582   6.438  0.0934 -0.4595 -1.0735
  225LYS    HE2 3456   4.814   5.505   6.571  1.3190  0.4350 -0.0216
  225LYS    HE3 3457   4.745   5.437   6.419  0.2104 -0.4411 -1.2671
  225LYS    HZ1 3458   4.740   5.267   6.589 -0.4233 -1.0203  0.7857
  225LYS    HZ2 3459   4.840   5.234   6.470  0.8132  1.0145 -1.1836
  225LYS    HZ3 3460   4.904   5.291   6.613 -0.3102  1.3594  0.9888
  226GLU      N 3461   5.185   5.602   5.934 -0.8393 -0.4150 -0.5180
  226GLU     CA 3462   5.147   5.687   5.824  0.1554 -0.4994 -0.6557
  226GLU      C 3463   5.151   5.614   5.687  0.8067 -0.8276 -0.5565
  226GLU      O 3464   5.074   5.652   5.607  0.5551 -0.5829  0.4019
  226GLU     CB 3465   5.235   5.815   5.810  0.0268  0.5346 -0.1360
  226GLU     CG 3466   5.262   5.902   5.939  0.3365 -0.7008  0.1766
  226GLU     CD 3467   5.144   5.996   5.978  0.7882  0.1531 -0.5955
  226GLU    OE1 3468   5.042   6.007   5.904 -0.0447  0.0967 -0.4657
  226GLU    OE2 3469   5.166   6.068   6.077  0.4333 -0.9396 -1.0488
  226GLU      H 3470   5.277   5.627   5.967 -1.0096 -1.2054  0.6751
  226GLU     HA 3471   5.045   5.716   5.849  0.3550 -0.3036 -0.0129
  226GLU    HB2 3472   5.337   5.780   5.797 -0.1569  0.2330 -0.9333
  226GLU    HB3 3473   5.198   5.869   5.722 -0.1016  1.2192  0.3247
  226GLU    HG2 3474   5.279   5.831   6.020  0.2538 -0.6688  0.2224
  226GLU    HG3 3475   5.345   5.969   5.916 -0.4749  0.4216  0.3407
  227TYR      N 3476   5.229   5.507   5.669  0.5827  0.4731 -0.4429
  227TYR     CA 3477   5.227   5.422   5.544  0.9997  0.0045 -0.1990
  227TYR      C 3478   5.083   5.369   5.515 -0.1954  0.1476 -0.1405
  227TYR      O 3479   5.046   5.349   5.396 -0.3805 -0.9868  0.1085
  227TYR     CB 3480   5.322   5.316   5.544 -0.8725  1.6374 -0.4324
  227TYR     CG 3481   5.464   5.354   5.583 -0.2656  0.2139 -0.0067
  227TYR    CD1 3482   5.533   5.462   5.524  0.0687  0.1280 -0.3981
  227TYR    CD2 3483   5.530   5.278   5.685  0.7288 -0.2087  0.4301
  227TYR    CE1 3484   5.654   5.496   5.573 -0.1327 -0.1217 -0.2401
  227TYR    CE2 3485   5.656   5.306   5.719 -0.9573  0.5203 -0.5588
  227TYR     CZ 3486   5.722   5.415   5.667 -1.0594 -0.7604  0.1162
  227TYR     OH 3487   5.852   5.444   5.706  0.7375 -0.4652 -0.6344
  227TYR      H 3488   5.292   5.484   5.744 -0.7474  0.0002  0.6180
  227TYR     HA 3489   5.245   5.497   5.467 -1.2853  0.9143 -0.0081
  227TYR    HB2 3490   5.293   5.229   5.604  2.1862  0.1134 -0.7515
  227TYR    HB3 3491   5.331   5.283   5.441  0.4264  0.7260 -0.0981
  227TYR    HD1 3492   5.479   5.516   5.447  0.0589 -0.0481 -0.5147
  227TYR    HD2 3493   5.482   5.205   5.748 -1.1267  1.4662  1.1945
  227TYR    HE1 3494   5.703   5.579   5.525  0.1536  0.0656  0.3530
  227TYR    HE2 3495   5.706   5.250   5.797  0.6160  1.0157 -1.1426
  227TYR     HH 3496   5.874   5.403   5.790  0.8861 -0.8184 -0.8434
  228ASN      N 3497   5.013   5.332   5.617 -0.3654  0.2241 -0.7994
  228ASN     CA 3498   4.892   5.253   5.615 -0.1007  0.7149 -0.1258
  228ASN      C 3499   4.772   5.327   5.671 -0.0120 -0.1150 -0.8819
  228ASN      O 3500   4.676   5.270   5.718  0.2260  0.3717  0.1086
  228ASN     CB 3501   4.918   5.116   5.686  0.7826 -0.0136 -0.5072
  228ASN     CG 3502   5.051   5.061   5.664  0.7825 -0.2920  0.2203
  228ASN    OD1 3503   5.088   5.012   5.555  0.4461 -0.1447 -1.0607
  228ASN    ND2 3504   5.131   5.067   5.768 -0.0059  0.1816 -0.0693
  228ASN      H 3505   5.054   5.355   5.706  1.0592 -0.1913 -1.2863
  228ASN     HA 3506   4.859   5.229   5.514 -0.6119  0.6804  0.0395
  228ASN    HB2 3507   4.897   5.134   5.792 -1.3227 -0.4440 -0.7820
  228ASN    HB3 3508   4.838   5.048   5.660  0.2968  0.4144 -0.1720
  228ASN   HD21 3509   5.221   5.022   5.763  0.0974  0.3288  0.3191
  228ASN   HD22 3510   5.100   5.121   5.849 -0.8579  0.1449 -0.3541
  229TYR      N 3511   4.777   5.463   5.682  0.1648  0.7994 -0.5835
  229TYR     CA 3512   4.672   5.554   5.725 -0.9846  0.8038 -0.2514
  229TYR      C 3513   4.576   5.581   5.607 -0.9965 -0.4985  0.7001
  229TYR      O 3514   4.623   5.633   5.504 -0.3231  0.5216 -0.7629
  229TYR     CB 3515   4.727   5.688   5.775 -0.2449 -0.2433  0.5981
  229TYR     CG 3516   4.617   5.791   5.782 -0.4152 -0.0032 -0.1821
  229TYR    CD1 3517   4.501   5.772   5.850  0.2970 -0.2901 -1.0293
  229TYR    CD2 3518   4.637   5.914   5.722 -0.1295  0.2728 -0.2051
  229TYR    CE1 3519   4.403   5.871   5.872  0.2458 -0.1431 -0.0847
  229TYR    CE2 3520   4.536   6.016   5.733 -0.6310  0.4255  1.2249
  229TYR     CZ 3521   4.426   5.994   5.807  0.7657 -0.2945 -0.1466
  229TYR     OH 3522   4.347   6.101   5.828  0.0407  0.3625  0.3663
  229TYR      H 3523   4.864   5.503   5.650  0.4685  0.7463  0.1356
  229TYR     HA 3524   4.622   5.500   5.805  0.4212 -0.3451 -0.0727
  229TYR    HB2 3525   4.782   5.689   5.869  0.4630 -0.9352  0.2114
  229TYR    HB3 3526   4.794   5.718   5.694 -1.6176 -0.0319 -0.5302
  229TYR    HD1 3527   4.470   5.679   5.893 -0.9256  0.4215 -0.2582
  229TYR    HD2 3528   4.725   5.927   5.661 -0.7300  0.6318 -1.0363
  229TYR    HE1 3529   4.316   5.840   5.927 -0.1161 -0.3739 -0.7645
  229TYR    HE2 3530   4.554   6.108   5.679 -0.7050 -0.7243 -0.9634
  229TYR     HH 3531   4.274   6.080   5.887 -0.0457  0.0834  0.1624
  230ASP      N 3532   4.450   5.545   5.604  0.5276  0.1963  0.3494
  230ASP     CA 3533   4.363   5.472   5.701  0.0677  0.0197  0.0784
  230ASP      C 3534   4.358   5.322   5.678  0.9345  0.0829 -1.3518
  230ASP      O 3535   4.337   5.249   5.777 -0.1500  0.1505 -0.0202
  230ASP     CB 3536   4.222   5.511   5.697  0.1938 -0.5146  0.7997
  230ASP     CG 3537   4.157   5.555   5.571 -0.0303 -0.9017  0.7975
  230ASP    OD1 3538   4.062   5.490   5.529  0.8123  0.5207  0.7780
  230ASP    OD2 3539   4.199   5.667   5.514  0.1545  0.3722  0.1445
  230ASP      H 3540   4.392   5.592   5.535  0.5430  0.1192  0.2838
  230ASP     HA 3541   4.394   5.482   5.805 -1.7631 -1.3589  0.8785
  230ASP    HB2 3542   4.160   5.432   5.740  0.6590 -0.9631  0.6705
  230ASP    HB3 3543   4.204   5.593   5.767 -1.5945  0.2511 -0.4012
  231LYS      N 3544   4.393   5.272   5.559  0.7954  0.0177 -0.2547
  231LYS     CA 3545   4.422   5.128   5.521 -0.1431  0.3019 -0.2926
  231LYS      C 3546   4.549   5.120   5.439  0.5296  0.6819 -1.0284
  231LYS      O 3547   4.606   5.216   5.401 -1.0954 -0.3365  0.2963
  231LYS     CB 3548   4.295   5.064   5.474 -0.5179  0.2010  0.1520
  231LYS     CG 3549   4.267   5.099   5.326  0.8839  0.7483  0.1730
  231LYS     CD 3550   4.121   5.056   5.305  0.8901 -0.6537 -0.3146
  231LYS     CE 3551   4.078   5.078   5.160 -0.0090 -0.6825  0.3731
  231LYS     NZ 3552   4.094   5.216   5.108 -0.5632 -0.8865  0.5208
  231LYS      H 3553   4.394   5.339   5.483  0.2521  0.2724 -0.0492
  231LYS     HA 3554   4.449   5.075   5.612 -0.6774  0.9476  0.2599
  231LYS    HB2 3555   4.306   4.957   5.488 -0.2387  0.3366  1.1087
  231LYS    HB3 3556   4.215   5.097   5.541  0.1554  0.6466  0.7618
  231LYS    HG2 3557   4.282   5.205   5.303 -1.9585  1.1907 -0.3469
  231LYS    HG3 3558   4.339   5.053   5.258  0.5100  1.0737 -0.4710
  231LYS    HD2 3559   4.099   4.950   5.321 -0.6663 -0.3598 -0.1795
  231LYS    HD3 3560   4.049   5.106   5.369  0.6777 -0.6526 -0.5482
  231LYS    HE2 3561   4.139   5.013   5.096  1.1306 -0.0551  0.7704
  231LYS    HE3 3562   3.972   5.054   5.160  0.2868 -2.2469  0.2842
  231LYS    HZ1 3563   4.191   5.242   5.093 -0.7564 -0.4035  0.0532
  231LYS    HZ2 3564   4.064   5.224   5.012  0.2713 -0.6586  0.2643
  231LYS    HZ3 3565   4.051   5.291   5.160 -0.1717 -0.0065 -0.3485
  232SER      N 3566   4.584   4.996   5.396  1.0172 -0.3494 -0.8522
  232SER     CA 3567   4.691   4.971   5.295 -0.2418  1.0697  0.7240
  232SER      C 3568   4.653   4.836   5.220  0.1594 -0.8643  0.5927
  232SER      O 3569   4.600   4.741   5.278 -0.2689 -0.1684  0.0441
  232SER     CB 3570   4.827   4.960   5.357 -0.7322 -0.4839  0.5060
  232SER     OG 3571   4.920   4.929   5.255 -0.0642 -0.2080 -0.1505
  232SER      H 3572   4.541   4.918   5.445  1.7560  0.2229  0.8472
  232SER     HA 3573   4.697   5.053   5.224 -0.9654 -0.1870 -0.9274
  232SER    HB2 3574   4.860   5.052   5.406 -0.4934 -0.8447  1.0575
  232SER    HB3 3575   4.833   4.878   5.430  1.3745 -0.8438  0.0628
  232SER     HG 3576   5.003   4.910   5.298 -0.0268 -0.3834 -0.2976
  233ILE      N 3577   4.673   4.835   5.086  0.0659 -0.1244 -0.0331
  233ILE     CA 3578   4.624   4.725   5.003 -0.0660  0.2866  0.8507
  233ILE      C 3579   4.718   4.698   4.884 -0.6722  0.0328  0.4915
  233ILE      O 3580   4.767   4.798   4.823 -0.2889 -0.1093  0.2920
  233ILE     CB 3581   4.481   4.741   4.940  0.2231 -0.1577 -0.6298
  233ILE    CG1 3582   4.458   4.860   4.852  1.2909 -0.1249  1.0537
  233ILE    CG2 3583   4.383   4.739   5.062  0.0594  0.5417  0.6790
  233ILE    CD1 3584   4.308   4.885   4.807 -0.1037 -0.0395 -0.0226
  233ILE      H 3585   4.725   4.912   5.046 -0.1154  0.2017  0.3426
  233ILE     HA 3586   4.619   4.643   5.074  1.3652 -0.8485 -0.2276
  233ILE     HB 3587   4.455   4.656   4.877 -0.3415  0.0997 -0.7625
  233ILE   HG12 3588   4.488   4.948   4.909  1.1647  0.3248  0.4490
  233ILE   HG13 3589   4.507   4.856   4.755 -1.3415 -1.2009 -0.4393
  233ILE   HG21 3590   4.278   4.738   5.031 -0.1591  0.3046  1.3743
  233ILE   HG22 3591   4.393   4.653   5.128 -1.0759  0.2903  0.5698
  233ILE   HG23 3592   4.387   4.829   5.122 -0.9407  0.7461  0.4762
  233ILE   HD11 3593   4.298   4.962   4.731 -2.1602 -0.2184 -0.0379
  233ILE   HD12 3594   4.271   4.790   4.767 -1.1917  0.4588 -0.2625
  233ILE   HD13 3595   4.235   4.905   4.886 -0.3781  0.3555 -0.3687
  234VAL      N 3596   4.730   4.572   4.833  0.2151 -0.6345 -0.2795
  234VAL     CA 3597   4.785   4.548   4.699 -0.4936  0.3516 -0.0825
  234VAL      C 3598   4.668   4.548   4.598  0.1680 -0.5864 -0.0707
  234VAL      O 3599   4.555   4.505   4.637  0.2143 -0.2123  0.1664
  234VAL     CB 3600   4.878   4.427   4.680  0.0102 -0.2499  0.1135
  234VAL    CG1 3601   4.801   4.299   4.720  0.9465  0.1606 -0.1886
  234VAL    CG2 3602   4.958   4.401   4.551 -0.3698 -0.0245  0.7567
  234VAL      H 3603   4.665   4.504   4.871 -0.7115  0.2428 -0.1861
  234VAL     HA 3604   4.854   4.630   4.683  1.7420 -1.3333 -0.0170
  234VAL     HB 3605   4.957   4.441   4.753  0.5385 -0.8773 -0.3172
  234VAL   HG11 3606   4.746   4.323   4.811 -0.5610  1.0170 -1.2435
  234VAL   HG12 3607   4.728   4.285   4.641  0.2298 -0.0662  0.4915
  234VAL   HG13 3608   4.865   4.212   4.733  1.0772  0.1558 -0.7846
  234VAL   HG21 3609   5.009   4.495   4.529  1.1111 -0.9494 -0.0635
  234VAL   HG22 3610   5.029   4.319   4.556  0.5221  0.6137 -0.3777
  234VAL   HG23 3611   4.890   4.378   4.469  0.6671  2.6943 -1.1658
  235ASP      N 3612   4.689   4.603   4.475 -0.1167 -0.3436 -0.7585
  235ASP     CA 3613   4.574   4.618   4.385  0.7117 -1.4696  0.4461
  235ASP      C 3614   4.612   4.601   4.232  0.2818  1.2998 -0.5113
  235ASP      O 3615   4.657   4.694   4.169 -0.4057  0.5391 -0.3881
  235ASP     CB 3616   4.507   4.754   4.411 -0.1016 -0.3862 -1.0791
  235ASP     CG 3617   4.381   4.796   4.338  0.8440 -0.5242 -0.2365
  235ASP    OD1 3618   4.294   4.857   4.413 -0.3222  0.8012 -0.3694
  235ASP    OD2 3619   4.357   4.766   4.218 -0.2058 -0.1775 -0.1807
  235ASP      H 3620   4.772   4.656   4.452 -0.5607  0.1147 -1.3508
  235ASP     HA 3621   4.490   4.556   4.417 -1.8257  1.2358 -0.1520
  235ASP    HB2 3622   4.482   4.758   4.517 -0.1233 -1.6939 -1.0033
  235ASP    HB3 3623   4.587   4.821   4.378  0.8680 -1.2093 -0.5367
  236SER      N 3624   4.584   4.485   4.174 -0.7334  0.0566  0.9430
  236SER     CA 3625   4.624   4.467   4.031  1.0685 -0.3760  0.2181
  236SER      C 3626   4.528   4.550   3.935 -0.1088  0.0897  0.9611
  236SER      O 3627   4.544   4.547   3.814 -0.0025 -0.3174  0.2306
  236SER     CB 3628   4.624   4.314   3.988  0.7237 -0.0873 -0.0014
  236SER     OG 3629   4.502   4.246   4.004  0.2885  0.7987 -0.2859
  236SER      H 3630   4.556   4.407   4.232 -1.0304 -0.9315 -0.4429
  236SER     HA 3631   4.723   4.510   4.026  0.9687 -0.2149 -1.0421
  236SER    HB2 3632   4.657   4.309   3.885 -0.4817  0.3788 -0.4377
  236SER    HB3 3633   4.694   4.261   4.054  0.0522  0.9323  1.6451
  236SER     HG 3634   4.459   4.261   3.920  1.2534 -0.3684 -1.0706
  237GLY      N 3635   4.426   4.600   3.991 -0.4372 -1.9200  0.2284
  237GLY     CA 3636   4.325   4.683   3.926  0.7015  0.0724  0.3873
  237GLY      C 3637   4.358   4.835   3.918 -0.4760 -0.7391  0.8384
  237GLY      O 3638   4.273   4.921   3.883 -0.2082  0.2701 -0.4390
  237GLY      H 3639   4.423   4.598   4.092 -0.9068  0.4921  0.4050
  237GLY    HA2 3640   4.294   4.645   3.829 -0.3253 -0.3695  0.8593
  237GLY    HA3 3641   4.227   4.673   3.973 -0.2003 -0.9165 -1.4997
  238THR      N 3642   4.480   4.870   3.940 -0.7496  0.2726 -0.3343
  238THR     CA 3643   4.536   5.006   3.958 -0.2303 -0.6775 -0.7315
  238THR      C 3644   4.676   5.017   3.914 -1.0690  0.9267  0.0546
  238THR      O 3645   4.763   4.935   3.958 -0.3876  0.5144  0.4584
  238THR     CB 3646   4.533   5.035   4.107 -0.8975  0.2047 -0.1681
  238THR    OG1 3647   4.405   5.029   4.157 -0.0843 -0.4616 -0.8331
  238THR    CG2 3648   4.583   5.178   4.145  0.7232 -0.1124 -0.9068
  238THR      H 3649   4.541   4.794   3.965 -0.7461  0.1874 -0.6014
  238THR     HA 3650   4.479   5.082   3.903  0.8351  0.4227 -0.4138
  238THR     HB 3651   4.592   4.970   4.171 -0.2593 -0.1619 -1.0931
  238THR    HG1 3652   4.387   4.938   4.179  1.2298 -0.6366 -0.2801
  238THR   HG21 3653   4.690   5.190   4.134  0.8776 -0.6985 -0.2124
  238THR   HG22 3654   4.534   5.258   4.090  0.3392 -0.1590 -0.6427
  238THR   HG23 3655   4.568   5.192   4.252  1.0132 -0.2231 -0.8499
  239THR      N 3656   4.723   5.115   3.824  0.5694  1.2710 -0.2192
  239THR     CA 3657   4.865   5.118   3.771  0.5322  0.0537 -0.2251
  239THR      C 3658   4.966   5.173   3.875 -0.2885  0.2465  0.2831
  239THR      O 3659   5.072   5.114   3.889 -0.6879 -0.7759  0.0864
  239THR     CB 3660   4.875   5.209   3.643  0.6770  0.0453 -0.0299
  239THR    OG1 3661   4.784   5.158   3.541 -0.4604 -0.2277  0.0010
  239THR    CG2 3662   5.007   5.218   3.576  0.5131 -0.5694  0.1895
  239THR      H 3663   4.658   5.186   3.791  0.5946  1.5117  0.2287
  239THR     HA 3664   4.896   5.018   3.740 -0.5152 -0.3248 -0.1414
  239THR     HB 3665   4.831   5.309   3.653 -0.9108 -0.6615  0.5821
  239THR    HG1 3666   4.697   5.193   3.560 -0.7826 -0.3931 -1.0227
  239THR   HG21 3667   4.998   5.295   3.499 -0.2525  0.2127  1.0150
  239THR   HG22 3668   5.080   5.266   3.641  1.1116  0.6186 -1.2499
  239THR   HG23 3669   5.037   5.119   3.543 -0.5606 -1.3939  1.4878
  240ASN      N 3670   4.946   5.286   3.940  0.0038 -0.2693 -0.1754
  240ASN     CA 3671   5.051   5.350   4.019  0.1696 -0.4290 -0.5509
  240ASN      C 3672   5.070   5.291   4.159  0.4466  0.3243  0.4358
  240ASN      O 3673   4.969   5.250   4.215 -0.1463  0.0058 -0.5043
  240ASN     CB 3674   5.037   5.502   4.030 -0.3251 -0.1647  0.1155
  240ASN     CG 3675   5.040   5.567   3.893  0.2722 -0.2140  0.2635
  240ASN    OD1 3676   5.069   5.509   3.794  0.2867  0.0878  0.0361
  240ASN    ND2 3677   5.032   5.703   3.899  0.0843  0.8520  0.4994
  240ASN      H 3678   4.853   5.325   3.941  0.6830  1.6526 -1.1285
  240ASN     HA 3679   5.149   5.335   3.974  1.0160  1.2552  0.5334
  240ASN    HB2 3680   4.946   5.543   4.073 -0.1579 -0.0497  0.3658
  240ASN    HB3 3681   5.120   5.543   4.087 -1.3543 -0.5855  2.0764
  240ASN   HD21 3682   5.043   5.760   3.816  0.2607  0.8259  0.5048
  240ASN   HD22 3683   4.996   5.744   3.983  0.9744 -0.9988  1.9242
  241LEU      N 3684   5.188   5.304   4.216 -1.1152 -0.0353 -0.1943
  241LEU     CA 3685   5.207   5.303   4.363  0.9380 -0.1041 -0.1332
  241LEU      C 3686   5.144   5.425   4.433 -0.3343 -0.0510 -0.0460
  241LEU      O 3687   5.204   5.531   4.428 -0.1690  0.0727  0.0110
  241LEU     CB 3688   5.355   5.284   4.387 -0.3282 -0.7128  0.2801
  241LEU     CG 3689   5.407   5.286   4.536 -0.7198  0.1314  0.9079
  241LEU    CD1 3690   5.350   5.183   4.632 -0.6923  0.0806  0.4859
  241LEU    CD2 3691   5.561   5.274   4.532  0.7437  0.8437 -1.6209
  241LEU      H 3692   5.260   5.349   4.162  0.0779 -1.3276  0.2194
  241LEU     HA 3693   5.156   5.220   4.411 -0.3534  0.2397 -0.8212
  241LEU    HB2 3694   5.397   5.204   4.325  1.8644  1.2537 -1.0834
  241LEU    HB3 3695   5.401   5.368   4.335 -0.1927 -0.9213  0.0612
  241LEU     HG 3696   5.389   5.388   4.570 -0.6104  0.1788  0.8239
  241LEU   HD11 3697   5.376   5.222   4.730  0.1813  0.2530  0.1991
  241LEU   HD12 3698   5.242   5.190   4.615 -0.4822  0.1241 -1.1307
  241LEU   HD13 3699   5.377   5.080   4.609 -0.7006  0.1091  0.3439
  241LEU   HD21 3700   5.598   5.333   4.448  1.6120  0.5740 -1.4501
  241LEU   HD22 3701   5.591   5.303   4.632 -0.7759 -1.2865 -0.3857
  241LEU   HD23 3702   5.593   5.172   4.509  0.8987  0.6809 -0.7459
  242ARG      N 3703   5.017   5.419   4.487  0.0916 -0.1987 -0.3737
  242ARG     CA 3704   4.967   5.537   4.569 -0.4701  0.3857 -0.0844
  242ARG      C 3705   5.016   5.519   4.715 -0.6022 -0.0256  0.9832
  242ARG      O 3706   4.986   5.423   4.776 -0.2200  0.3801 -0.6164
  242ARG     CB 3707   4.812   5.552   4.572  0.0764 -0.4159  0.3797
  242ARG     CG 3708   4.757   5.538   4.431  0.0567  0.9622  0.2080
  242ARG     CD 3709   4.607   5.574   4.426  0.7856 -0.8824  0.3337
  242ARG     NE 3710   4.586   5.724   4.439  0.1429  0.4728  0.7319
  242ARG     CZ 3711   4.488   5.798   4.405  1.6967 -0.2079  0.0463
  242ARG    NH1 3712   4.369   5.747   4.360 -1.3547 -0.2389  0.0401
  242ARG    NH2 3713   4.478   5.925   4.420 -0.6131 -0.7196  0.1606
  242ARG      H 3714   4.956   5.338   4.483 -1.4065  0.8536 -0.4109
  242ARG     HA 3715   5.017   5.631   4.547  0.5557  0.3532  1.7173
  242ARG    HB2 3716   4.775   5.471   4.635 -0.4548 -0.3935  0.1049
  242ARG    HB3 3717   4.784   5.640   4.630  1.2534 -0.2371  0.7339
  242ARG    HG2 3718   4.801   5.607   4.358 -0.5029 -0.0595 -1.1823
  242ARG    HG3 3719   4.766   5.434   4.402 -0.5202  0.3523  1.9892
  242ARG    HD2 3720   4.569   5.539   4.330 -0.8103  0.8176  0.2285
  242ARG    HD3 3721   4.543   5.533   4.504 -0.0618 -0.6477 -0.2042
  242ARG     HE 3722   4.658   5.775   4.487  0.1261  2.4247 -1.0245
  242ARG   HH11 3723   4.298   5.810   4.325 -0.7264  0.4260 -0.1057
  242ARG   HH12 3724   4.362   5.649   4.339 -1.1862 -0.0693 -0.9438
  242ARG   HH21 3725   4.397   5.980   4.393 -0.5954 -0.8137 -0.0815
  242ARG   HH22 3726   4.558   5.969   4.463 -0.3224 -0.8798 -0.2090
  243LEU      N 3727   5.087   5.619   4.768 -0.1627 -0.6307  0.7540
  243LEU     CA 3728   5.104   5.632   4.906  1.1443 -0.2567  0.1673
  243LEU      C 3729   5.020   5.750   4.955  0.3582 -0.2972 -0.9467
  243LEU      O 3730   4.991   5.838   4.876 -0.2534 -0.3725 -0.3573
  243LEU     CB 3731   5.247   5.652   4.940 -1.5558 -0.1370 -0.5455
  243LEU     CG 3732   5.353   5.542   4.882  0.6336 -0.5193 -0.7783
  243LEU    CD1 3733   5.486   5.616   4.906 -0.5359  1.5742  0.1451
  243LEU    CD2 3734   5.360   5.405   4.960  0.4938  0.4134 -0.6262
  243LEU      H 3735   5.101   5.703   4.714 -0.2014  0.2915  2.0973
  243LEU     HA 3736   5.072   5.545   4.964 -0.0452  0.8199  1.2426
  243LEU    HB2 3737   5.274   5.755   4.917 -0.4191 -0.3826 -0.4474
  243LEU    HB3 3738   5.262   5.654   5.048  0.0389 -0.0717 -0.7172
  243LEU     HG 3739   5.328   5.531   4.777 -0.7646 -0.5155 -0.4855
  243LEU   HD11 3740   5.494   5.638   5.012  1.0126  0.0329  0.4308
  243LEU   HD12 3741   5.557   5.534   4.891 -1.7052  0.4566  0.3259
  243LEU   HD13 3742   5.503   5.704   4.845  0.7070  1.8243  0.8042
  243LEU   HD21 3743   5.272   5.345   4.933  0.9276 -0.5758  0.0331
  243LEU   HD22 3744   5.452   5.354   4.933  0.3978 -0.2382  0.1853
  243LEU   HD23 3745   5.361   5.413   5.068  0.0981  1.1977 -0.6638
  244PRO      N 3746   4.959   5.746   5.075 -0.9182  0.6767  0.0214
  244PRO     CA 3747   4.890   5.857   5.136 -0.4450  0.0136  1.1357
  244PRO      C 3748   4.977   5.987   5.141  0.1390  0.0928 -0.0944
  244PRO      O 3749   5.100   5.979   5.153  0.1698 -0.1272  0.2587
  244PRO     CB 3750   4.840   5.813   5.271 -0.2376  0.5057 -0.2560
  244PRO     CG 3751   4.931   5.694   5.313 -0.6626  0.3643  0.0409
  244PRO     CD 3752   4.980   5.638   5.176  0.4077 -0.5707  0.1775
  244PRO     HA 3753   4.802   5.884   5.078  0.7115  0.5228 -0.5718
  244PRO    HB2 3754   4.845   5.887   5.351 -0.7542 -0.2657  0.5298
  244PRO    HB3 3755   4.739   5.773   5.265 -0.8174  1.5823  1.1949
  244PRO    HG2 3756   5.013   5.743   5.366 -0.9209 -0.4112  1.2370
  244PRO    HG3 3757   4.874   5.629   5.380 -0.0888  0.8751  1.0719
  244PRO    HD2 3758   4.916   5.554   5.149  0.7109 -0.8201  0.2246
  244PRO    HD3 3759   5.084   5.606   5.189  0.7246  0.7486  1.4870
  245LYS      N 3760   4.910   6.102   5.128 -0.2774 -0.3045  0.2560
  245LYS     CA 3761   4.971   6.233   5.094  0.1296  0.9974 -0.6229
  245LYS      C 3762   5.095   6.268   5.178 -0.1331 -0.0151 -0.2298
  245LYS      O 3763   5.207   6.287   5.122  0.0845 -0.6312 -0.2830
  245LYS     CB 3764   4.875   6.347   5.110 -0.7774 -0.1594  0.4049
  245LYS     CG 3765   4.929   6.479   5.047  0.5546 -0.8533  0.0937
  245LYS     CD 3766   4.802   6.576   5.044  0.3269 -0.8560  0.5946
  245LYS     CE 3767   4.830   6.715   4.989 -1.0715 -0.6904  0.3165
  245LYS     NZ 3768   4.922   6.798   5.076 -0.6663  0.3065  0.2183
  245LYS      H 3769   4.811   6.099   5.110 -0.1755  1.3110 -1.1079
  245LYS     HA 3770   5.004   6.230   4.990 -1.0532 -1.4218 -1.0674
  245LYS    HB2 3771   4.789   6.322   5.049 -0.0241 -0.7166 -0.4817
  245LYS    HB3 3772   4.843   6.348   5.214 -1.0819 -0.8919  0.3326
  245LYS    HG2 3773   5.004   6.530   5.109 -0.4179  0.6609  0.1394
  245LYS    HG3 3774   4.970   6.465   4.947 -1.2176  0.5641 -0.9596
  245LYS    HD2 3775   4.729   6.529   4.978 -0.6136  0.2750  0.7517
  245LYS    HD3 3776   4.753   6.587   5.141 -1.5050  0.1915 -0.3319
  245LYS    HE2 3777   4.866   6.715   4.886 -0.3727 -0.6465  0.5456
  245LYS    HE3 3778   4.737   6.770   4.976 -1.2249 -1.2694 -1.8106
  245LYS    HZ1 3779   4.928   6.897   5.055  1.6588 -0.0313 -1.4559
  245LYS    HZ2 3780   4.897   6.788   5.174 -0.0767 -1.6080  0.2352
  245LYS    HZ3 3781   5.021   6.778   5.076 -0.4923  1.0730  0.7381
  246LYS      N 3782   5.084   6.267   5.317  0.2607  0.4838  0.4407
  246LYS     CA 3783   5.200   6.295   5.394 -1.0479 -0.1226  0.6745
  246LYS      C 3784   5.324   6.214   5.355  0.5582  0.4287 -0.5330
  246LYS      O 3785   5.437   6.263   5.363  0.2526  0.1914  0.0687
  246LYS     CB 3786   5.172   6.274   5.541 -0.6390 -0.0353 -1.0304
  246LYS     CG 3787   5.271   6.315   5.647 -0.4917 -0.1606 -0.0743
  246LYS     CD 3788   5.243   6.279   5.795 -0.2119  0.3053  0.3351
  246LYS     CE 3789   5.103   6.324   5.843 -0.0098  0.2934 -0.7653
  246LYS     NZ 3790   5.076   6.303   5.983  0.2538  0.5245  0.1922
  246LYS      H 3791   4.998   6.253   5.368 -0.4177  0.0175 -0.7451
  246LYS     HA 3792   5.226   6.400   5.381  0.1475 -0.4343  0.3292
  246LYS    HB2 3793   5.075   6.321   5.555 -0.5889 -0.1678 -0.1091
  246LYS    HB3 3794   5.144   6.173   5.571 -0.2517  0.1713  0.1416
  246LYS    HG2 3795   5.371   6.282   5.618  0.1257  1.1059  0.4748
  246LYS    HG3 3796   5.269   6.423   5.655  1.0997 -0.1279  0.5133
  246LYS    HD2 3797   5.267   6.173   5.803  1.7794  0.6955  0.7408
  246LYS    HD3 3798   5.320   6.319   5.861  0.6622 -0.4835 -0.1544
  246LYS    HE2 3799   5.096   6.428   5.811  1.3672  0.3469 -1.0086
  246LYS    HE3 3800   5.016   6.281   5.793 -0.9583 -0.6134  1.4350
  246LYS    HZ1 3801   5.104   6.207   6.001 -0.0194  0.4516  0.2501
  246LYS    HZ2 3802   5.117   6.375   6.041  0.8839  0.4555 -0.1517
  246LYS    HZ3 3803   4.977   6.301   6.006  0.1050  1.8679 -0.1595
  247VAL      N 3804   5.312   6.085   5.325 -0.3656 -0.2736 -0.1922
  247VAL     CA 3805   5.424   5.989   5.292  1.3759 -1.0343  0.4110
  247VAL      C 3806   5.462   6.014   5.145 -0.8095  0.2351 -0.4171
  247VAL      O 3807   5.586   6.015   5.126  0.1789 -0.1891  0.3984
  247VAL     CB 3808   5.365   5.847   5.310  0.1042 -0.7695  0.1610
  247VAL    CG1 3809   5.475   5.744   5.302 -0.0646 -0.1546 -0.2901
  247VAL    CG2 3810   5.296   5.817   5.442 -0.3240 -1.8014 -0.3113
  247VAL      H 3811   5.217   6.050   5.317 -0.3151 -0.2045 -1.6240
  247VAL     HA 3812   5.506   6.020   5.357  0.5504  1.4676  0.4628
  247VAL     HB 3813   5.292   5.832   5.231  1.0048 -1.2089 -0.6352
  247VAL   HG11 3814   5.438   5.649   5.263  0.9294 -0.1198 -1.4365
  247VAL   HG12 3815   5.533   5.764   5.212  0.1692 -0.4127 -0.2020
  247VAL   HG13 3816   5.536   5.738   5.393  0.3167  0.1786 -0.5182
  247VAL   HG21 3817   5.359   5.837   5.529 -1.7676 -0.3499  0.5100
  247VAL   HG22 3818   5.217   5.888   5.468  0.3537 -1.1237 -0.0128
  247VAL   HG23 3819   5.244   5.722   5.451 -0.8309 -1.4579  0.7682
  248PHE      N 3820   5.369   6.044   5.052 -0.8505 -0.6316 -0.4999
  248PHE     CA 3821   5.409   6.095   4.920  0.1182  0.0825 -0.1310
  248PHE      C 3822   5.500   6.214   4.918 -0.1486  0.0216  0.3794
  248PHE      O 3823   5.606   6.211   4.858  0.0498 -0.0771 -0.2938
  248PHE     CB 3824   5.283   6.122   4.844 -0.6866 -0.9241  0.9418
  248PHE     CG 3825   5.295   6.173   4.696 -0.1950  0.1772 -0.9433
  248PHE    CD1 3826   5.340   6.096   4.594 -0.2930  1.3494  0.5914
  248PHE    CD2 3827   5.286   6.311   4.682  1.2223  0.2758  0.5992
  248PHE    CE1 3828   5.360   6.138   4.462  0.0410 -0.0170  0.0951
  248PHE    CE2 3829   5.308   6.361   4.549 -0.4874  0.3823 -1.6144
  248PHE     CZ 3830   5.341   6.279   4.443  0.1632 -0.1527  0.4891
  248PHE      H 3831   5.275   6.056   5.087 -0.1302  0.7659  1.2319
  248PHE     HA 3832   5.450   6.006   4.872 -1.4522 -0.6219 -0.2945
  248PHE    HB2 3833   5.237   6.023   4.837 -0.5032 -0.9713  0.2325
  248PHE    HB3 3834   5.223   6.193   4.901  0.8687  0.4356  1.0263
  248PHE    HD1 3835   5.346   5.990   4.612 -0.8076  1.2700  0.3363
  248PHE    HD2 3836   5.265   6.383   4.760  0.9646  1.2538 -0.3240
  248PHE    HE1 3837   5.392   6.065   4.389  0.2054 -0.1376  0.2842
  248PHE    HE2 3838   5.297   6.467   4.532 -1.0449  0.6908  0.2289
  248PHE     HZ 3839   5.366   6.327   4.349 -0.0562 -0.2270  0.3926
  249GLU      N 3840   5.462   6.325   4.986  0.0248  0.2511  0.1953
  249GLU     CA 3841   5.547   6.437   4.990 -0.0571 -1.1865 -0.1962
  249GLU      C 3842   5.692   6.405   5.043  0.1383  0.5547  0.2564
  249GLU      O 3843   5.796   6.458   4.987  0.3159  0.5775  0.0916
  249GLU     CB 3844   5.476   6.541   5.077  0.3027 -0.7454 -0.7555
  249GLU     CG 3845   5.366   6.626   5.004 -0.4213 -0.1494 -0.1730
  249GLU     CD 3846   5.314   6.748   5.079 -0.2728  0.4324 -0.5317
  249GLU    OE1 3847   5.399   6.812   5.149  0.3840 -0.2129  0.3201
  249GLU    OE2 3848   5.193   6.775   5.081 -0.5875 -0.2793 -0.2847
  249GLU      H 3849   5.373   6.320   5.033 -0.1445 -0.0341 -0.1474
  249GLU     HA 3850   5.546   6.484   4.892 -2.0254  0.8177  0.6150
  249GLU    HB2 3851   5.432   6.500   5.169 -0.6051 -0.0119 -0.8318
  249GLU    HB3 3852   5.554   6.606   5.117  0.3162 -1.5799  0.7447
  249GLU    HG2 3853   5.407   6.665   4.911  0.5045  1.7924  0.9156
  249GLU    HG3 3854   5.286   6.557   4.976  0.0671 -0.7053 -0.2367
  250ALA      N 3855   5.706   6.318   5.144 -0.4432  0.5128  0.1087
  250ALA     CA 3856   5.839   6.270   5.189 -0.0533  0.2217 -0.3517
  250ALA      C 3857   5.911   6.174   5.089  0.4137  0.9364 -1.0608
  250ALA      O 3858   6.032   6.186   5.068  0.4590  0.1556 -0.7543
  250ALA     CB 3859   5.832   6.214   5.332 -0.4248 -1.2357 -1.2313
  250ALA      H 3860   5.626   6.289   5.198 -0.8723 -1.1125 -1.2474
  250ALA     HA 3861   5.897   6.362   5.196  0.0587  0.1251  0.0398
  250ALA    HB1 3862   5.936   6.188   5.354 -0.2574 -0.6312 -1.2723
  250ALA    HB2 3863   5.798   6.291   5.401  0.3942 -0.7487 -1.3426
  250ALA    HB3 3864   5.765   6.130   5.348 -0.8096 -0.6523  0.8008
  251ALA      N 3865   5.845   6.087   5.008  0.5400  0.2523 -0.6050
  251ALA     CA 3866   5.913   6.015   4.897 -0.1413 -0.8509  0.2846
  251ALA      C 3867   5.954   6.111   4.782 -0.2184  0.0883  0.5216
  251ALA      O 3868   6.062   6.090   4.732 -0.0345  0.0844 -0.2479
  251ALA     CB 3869   5.819   5.907   4.842 -0.2388 -0.4737  0.5299
  251ALA      H 3870   5.746   6.077   5.022  0.4714  0.1149 -1.1556
  251ALA     HA 3871   6.006   5.976   4.939 -0.1004  0.0763  1.1454
  251ALA    HB1 3872   5.878   5.862   4.762  0.9517 -0.4013  1.3170
  251ALA    HB2 3873   5.796   5.833   4.919 -1.1783  0.3527  1.0909
  251ALA    HB3 3874   5.727   5.955   4.810  0.5492  1.0159  0.3281
  252VAL      N 3875   5.875   6.217   4.739 -0.4018  0.6003 -0.7118
  252VAL     CA 3876   5.915   6.315   4.633  0.3988  0.2443 -0.0292
  252VAL      C 3877   6.042   6.387   4.679  0.1922 -0.1985  0.9082
  252VAL      O 3878   6.132   6.389   4.594  0.0819 -0.0990 -0.3340
  252VAL     CB 3879   5.799   6.410   4.597 -0.4107 -0.4419  0.1626
  252VAL    CG1 3880   5.850   6.532   4.519  0.5128 -0.5015  0.9130
  252VAL    CG2 3881   5.697   6.319   4.505 -0.9783 -0.2421 -0.5622
  252VAL      H 3882   5.780   6.224   4.773 -1.0065  0.1645 -2.1535
  252VAL     HA 3883   5.943   6.255   4.546  0.3987 -1.6223  1.1612
  252VAL     HB 3884   5.745   6.445   4.685 -0.9067 -0.7196 -0.0181
  252VAL   HG11 3885   5.770   6.579   4.461  0.0889 -0.9071  1.1517
  252VAL   HG12 3886   5.888   6.614   4.580  1.0436  0.8621 -1.0600
  252VAL   HG13 3887   5.929   6.504   4.449  0.2857 -1.3732  0.9879
  252VAL   HG21 3888   5.606   6.375   4.485 -1.1484 -0.1142  0.4363
  252VAL   HG22 3889   5.758   6.304   4.416  0.1381  0.8358 -0.0277
  252VAL   HG23 3890   5.685   6.225   4.559 -2.3078 -0.2008 -0.7341
  253LYS      N 3891   6.046   6.437   4.806  0.1580 -0.0221  0.3749
  253LYS     CA 3892   6.167   6.492   4.867  0.3479  0.0511  0.6788
  253LYS      C 3893   6.288   6.409   4.856  0.1658  0.6080  0.4215
  253LYS      O 3894   6.399   6.455   4.847 -0.3710  0.1108  0.2506
  253LYS     CB 3895   6.147   6.525   5.015  0.2885  1.7399  0.1499
  253LYS     CG 3896   6.089   6.666   5.042  0.1114  0.3508  0.6258
  253LYS     CD 3897   6.043   6.694   5.183  0.1724  0.0940 -0.2068
  253LYS     CE 3898   6.009   6.846   5.204 -1.3214 -0.0517  0.2494
  253LYS     NZ 3899   5.968   6.881   5.340 -0.6554  0.4757 -0.1038
  253LYS      H 3900   5.965   6.423   4.864  0.7725  0.7742  1.5130
  253LYS     HA 3901   6.199   6.582   4.816  0.3052 -0.4849 -0.3432
  253LYS    HB2 3902   6.076   6.452   5.053  0.2509  1.2684 -0.7608
  253LYS    HB3 3903   6.235   6.504   5.076 -0.3285  0.2576  0.6187
  253LYS    HG2 3904   6.153   6.744   5.002  0.0003 -0.2276 -0.7779
  253LYS    HG3 3905   5.997   6.668   4.984  0.8360  0.5317 -0.5635
  253LYS    HD2 3906   5.956   6.629   5.195  0.4938 -0.2389  0.4682
  253LYS    HD3 3907   6.108   6.648   5.257 -0.8199 -0.0552  0.6328
  253LYS    HE2 3908   6.103   6.896   5.183 -1.2201 -0.3922 -0.1165
  253LYS    HE3 3909   5.937   6.880   5.129 -1.1393  0.7222  0.4066
  253LYS    HZ1 3910   6.045   6.860   5.402 -0.2958  0.2604 -0.6109
  253LYS    HZ2 3911   5.939   6.977   5.346 -1.7766  0.1241  0.9930
  253LYS    HZ3 3912   5.888   6.830   5.374 -0.5174  0.6468  0.5131
  254SER      N 3913   6.269   6.280   4.888 -0.2695  0.3642 -0.4131
  254SER     CA 3914   6.373   6.186   4.893  0.0107  0.0674 -0.2500
  254SER      C 3915   6.436   6.166   4.753 -0.0312  0.1138 -0.4656
  254SER      O 3916   6.556   6.162   4.748  0.1973  0.3072 -0.2811
  254SER     CB 3917   6.318   6.065   4.959  0.4178  0.9593 -0.7905
  254SER     OG 3918   6.413   5.964   4.979  0.1826 -0.8383  0.1528
  254SER      H 3919   6.178   6.242   4.912  0.3626 -1.3826 -0.4932
  254SER     HA 3920   6.456   6.221   4.954  1.1593 -0.1552 -1.6002
  254SER    HB2 3921   6.271   6.085   5.055 -0.8754  1.7452 -1.5266
  254SER    HB3 3922   6.236   6.024   4.899 -0.0853 -0.1690  0.5595
  254SER     HG 3923   6.378   5.908   5.049 -0.1525 -0.2012  0.5075
  255ILE      N 3924   6.350   6.146   4.652  0.2159  0.0101 -0.1135
  255ILE     CA 3925   6.377   6.123   4.511  0.2983  0.0767 -0.8018
  255ILE      C 3926   6.433   6.250   4.451 -0.6444 -0.3725 -0.3520
  255ILE      O 3927   6.540   6.235   4.388 -0.1294 -0.6476 -0.5676
  255ILE     CB 3928   6.248   6.073   4.438  0.1759  0.9744 -0.1509
  255ILE    CG1 3929   6.229   5.926   4.492 -0.8759  0.5491 -0.7849
  255ILE    CG2 3930   6.255   6.070   4.283 -0.0783 -0.2113 -0.7459
  255ILE    CD1 3931   6.133   5.832   4.429  0.7625 -0.0767 -0.3972
  255ILE      H 3932   6.255   6.128   4.682  0.3295 -1.1255 -0.3564
  255ILE     HA 3933   6.448   6.040   4.506 -0.2650 -0.6048  1.0248
  255ILE     HB 3934   6.170   6.133   4.483  0.2306  0.4577  0.6694
  255ILE   HG12 3935   6.325   5.876   4.492 -0.0621  1.8480  1.4536
  255ILE   HG13 3936   6.194   5.940   4.594 -0.7278 -1.4966 -0.3691
  255ILE   HG21 3937   6.280   6.169   4.245  0.4143  0.8738  1.9601
  255ILE   HG22 3938   6.345   6.015   4.258  0.1135 -0.1527 -0.1940
  255ILE   HG23 3939   6.161   6.031   4.243 -0.9251 -0.0965  0.9500
  255ILE   HD11 3940   6.176   5.793   4.337  0.4491  0.4234 -0.7657
  255ILE   HD12 3941   6.120   5.746   4.494  0.3476  1.2605  1.4703
  255ILE   HD13 3942   6.049   5.899   4.409  1.0048  0.7431  1.0288
  256LYS      N 3943   6.375   6.369   4.475  0.2067  0.6077 -0.3308
  256LYS     CA 3944   6.432   6.494   4.426  0.6219 -0.7284 -0.3283
  256LYS      C 3945   6.577   6.523   4.485  0.1101  0.8760  1.1468
  256LYS      O 3946   6.666   6.576   4.410  0.2477 -0.3490 -0.2483
  256LYS     CB 3947   6.341   6.608   4.478 -0.4653  0.1736  0.6724
  256LYS     CG 3948   6.378   6.748   4.428  0.0630 -0.6867 -0.6453
  256LYS     CD 3949   6.257   6.843   4.438 -0.1717  0.1739  0.0239
  256LYS     CE 3950   6.309   6.983   4.388  0.3846  0.3260 -0.3241
  256LYS     NZ 3951   6.204   7.087   4.386  0.3092 -0.6377  0.1585
  256LYS      H 3952   6.294   6.376   4.535 -0.0549 -1.5029 -0.2548
  256LYS     HA 3953   6.434   6.492   4.317  0.6331  1.6483 -0.4821
  256LYS    HB2 3954   6.244   6.588   4.431 -0.6397  1.9711  0.1240
  256LYS    HB3 3955   6.311   6.604   4.583 -0.9340 -0.1874  0.5349
  256LYS    HG2 3956   6.464   6.786   4.482 -0.9216  0.4080  0.2661
  256LYS    HG3 3957   6.410   6.737   4.324 -0.1433 -0.2702 -0.7581
  256LYS    HD2 3958   6.166   6.806   4.391 -0.7118 -0.4209  1.4409
  256LYS    HD3 3959   6.229   6.840   4.543 -0.8348 -0.0060 -0.1524
  256LYS    HE2 3960   6.398   7.019   4.439  0.3868  0.2216 -0.2541
  256LYS    HE3 3961   6.345   6.977   4.285  1.0430  0.3670 -0.1084
  256LYS    HZ1 3962   6.168   7.106   4.479  0.9486  1.0208  0.1248
  256LYS    HZ2 3963   6.226   7.177   4.346 -1.2193 -0.5609 -0.6730
  256LYS    HZ3 3964   6.129   7.061   4.323  0.1386  0.9114 -0.3486
  257ALA      N 3965   6.609   6.486   4.609  0.3613  0.1648  0.8281
  257ALA     CA 3966   6.751   6.489   4.648 -0.1441  0.4227  0.3815
  257ALA      C 3967   6.837   6.379   4.592  0.2618  0.9558  0.7849
  257ALA      O 3968   6.957   6.396   4.558  0.6547  0.1303  0.6602
  257ALA     CB 3969   6.755   6.489   4.800  0.2454 -0.5625 -0.1775
  257ALA      H 3970   6.535   6.447   4.666  0.2978 -0.1287  0.5487
  257ALA     HA 3971   6.799   6.580   4.613  1.4930 -0.4539  0.1420
  257ALA    HB1 3972   6.691   6.415   4.849 -1.1859  1.7565  1.9567
  257ALA    HB2 3973   6.859   6.489   4.831  0.1854  0.7500  0.1375
  257ALA    HB3 3974   6.715   6.587   4.827 -0.2337 -0.7093 -0.3273
  258ALA      N 3975   6.787   6.258   4.581  0.8041 -0.6296  0.0290
  258ALA     CA 3976   6.857   6.150   4.521  0.0278  1.2169  0.5209
  258ALA      C 3977   6.907   6.173   4.376 -0.4097  0.2192 -0.3877
  258ALA      O 3978   7.012   6.125   4.332 -1.1369 -0.2143 -0.0585
  258ALA     CB 3979   6.766   6.018   4.511  0.2180 -0.8842  0.3858
  258ALA      H 3980   6.701   6.241   4.630  0.6098 -0.1242 -0.1230
  258ALA     HA 3981   6.948   6.124   4.575  0.5391  1.1294 -0.3350
  258ALA    HB1 3982   6.699   6.034   4.427  0.7548  0.5483  0.1670
  258ALA    HB2 3983   6.831   5.935   4.485  1.2820  0.2230 -0.7610
  258ALA    HB3 3984   6.725   6.004   4.611  0.5423 -0.0637  0.6501
  259SER      N 3985   6.835   6.253   4.305  0.3283  0.0475 -0.1533
  259SER     CA 3986   6.844   6.280   4.164 -0.2108 -0.2814  0.2587
  259SER      C 3987   6.905   6.418   4.141 -0.1832 -0.4448 -0.2213
  259SER      O 3988   6.887   6.486   4.040 -0.1966 -0.3179  0.1059
  259SER     CB 3989   6.709   6.263   4.092  0.0268 -1.0863 -0.7867
  259SER     OG 3990   6.620   6.357   4.166  0.4452 -0.6378  0.5474
  259SER      H 3991   6.746   6.284   4.341  0.2323 -0.4029  0.0106
  259SER     HA 3992   6.919   6.213   4.122 -0.1765 -1.0624  1.4412
  259SER    HB2 3993   6.700   6.285   3.986 -2.0324 -0.2876 -0.5488
  259SER    HB3 3994   6.674   6.160   4.107 -0.9823 -0.7904 -0.9153
  259SER     HG 3995   6.599   6.310   4.247  1.3782 -0.8686  0.6848
  260SER      N 3996   6.975   6.476   4.237 -0.1441 -0.3554 -0.1202
  260SER     CA 3997   7.012   6.616   4.237 -0.9266 -0.7131  0.0071
  260SER      C 3998   7.116   6.669   4.139  0.1620 -0.4043  0.2934
  260SER      O 3999   7.139   6.788   4.125  0.0823 -0.5318  0.6672
  260SER     CB 4000   7.048   6.659   4.384 -0.1729 -0.9068  0.5691
  260SER     OG 4001   7.178   6.631   4.429 -0.0613  0.5079 -0.4125
  260SER      H 4002   6.999   6.420   4.318 -0.6011  1.2151  1.1933
  260SER     HA 4003   6.914   6.663   4.226 -0.6168 -0.0887 -0.1736
  260SER    HB2 4004   7.057   6.768   4.386 -0.4905 -0.8703  1.8601
  260SER    HB3 4005   6.972   6.621   4.452 -1.0356 -0.9672 -0.3908
  260SER     HG 4006   7.171   6.654   4.522 -0.3334 -0.9830 -0.0163
  261THR      N 4007   7.184   6.578   4.068 -0.7903 -0.5820  0.4013
  261THR     CA 4008   7.281   6.601   3.953  1.3575 -0.9751 -1.0076
  261THR      C 4009   7.199   6.635   3.829 -0.2680 -0.2613  0.4527
  261THR      O 4010   7.257   6.673   3.729  0.2303  0.0981  0.0781
  261THR     CB 4011   7.381   6.486   3.932 -0.3263 -0.4718  0.1589
  261THR    OG1 4012   7.312   6.374   3.889 -0.0126  0.2054  0.4635
  261THR    CG2 4013   7.454   6.445   4.060  0.0519 -0.0087 -0.2541
  261THR      H 4014   7.156   6.484   4.088 -1.3398 -0.2142  1.5148
  261THR     HA 4015   7.349   6.683   3.974 -0.4448  0.4691 -0.2432
  261THR     HB 4016   7.448   6.512   3.851 -0.8398  0.2701 -0.0432
  261THR    HG1 4017   7.270   6.339   3.968 -0.1893  0.6107  0.5553
  261THR   HG21 4018   7.455   6.337   4.067 -0.3492  0.0239  0.6053
  261THR   HG22 4019   7.559   6.469   4.042 -0.0336  1.6615  0.9340
  261THR   HG23 4020   7.404   6.485   4.149  0.2449 -0.5123  0.0918
  262GLU      N 4021   7.063   6.620   3.825  0.1272 -0.1038 -0.7294
  262GLU     CA 4022   6.967   6.654   3.722  0.6559  0.0585  0.4869
  262GLU      C 4023   6.870   6.766   3.767  0.0102 -0.0775  0.4779
  262GLU      O 4024   6.866   6.813   3.881 -0.3483  0.2007 -0.7694
  262GLU     CB 4025   6.885   6.529   3.693 -0.4892 -0.2034 -0.2890
  262GLU     CG 4026   6.944   6.458   3.570 -0.4125 -0.2101 -0.2644
  262GLU     CD 4027   6.963   6.549   3.445 -0.1440 -0.1562  0.8669
  262GLU    OE1 4028   7.063   6.532   3.370 -0.3923  0.1753 -0.0818
  262GLU    OE2 4029   6.885   6.642   3.417  0.7105  0.0874 -0.2454
  262GLU      H 4030   7.019   6.608   3.915  0.5256 -2.4554 -0.7201
  262GLU     HA 4031   7.021   6.686   3.633 -0.0840  0.1989  0.0706
  262GLU    HB2 4032   6.894   6.463   3.780  3.1816 -0.2404 -0.3768
  262GLU    HB3 4033   6.781   6.552   3.672 -0.0524  0.4618 -1.9863
  262GLU    HG2 4034   7.034   6.404   3.598 -0.1731  0.3936  0.1601
  262GLU    HG3 4035   6.874   6.377   3.544 -0.6944 -0.1481  0.2666
  263LYS      N 4036   6.798   6.831   3.666 -0.4918  0.7312  0.4249
  263LYS     CA 4037   6.703   6.939   3.680 -0.4116  0.3895 -0.5365
  263LYS      C 4038   6.574   6.891   3.620 -0.0657  0.0822 -0.4428
  263LYS      O 4039   6.566   6.878   3.499  0.4790 -0.3650  0.5172
  263LYS     CB 4040   6.757   7.069   3.615 -0.9736 -0.6156  0.2727
  263LYS     CG 4041   6.881   7.125   3.691  0.7207 -0.4046 -0.5729
  263LYS     CD 4042   6.909   7.268   3.644  0.8308  0.1487  1.6047
  263LYS     CE 4043   7.015   7.339   3.713 -1.1639 -0.6733 -0.6988
  263LYS     NZ 4044   6.970   7.386   3.848 -0.0024  0.0002 -0.6451
  263LYS      H 4045   6.820   6.790   3.577 -0.2310 -0.1329  0.8690
  263LYS     HA 4046   6.703   6.952   3.788  1.4067 -0.4379 -0.3632
  263LYS    HB2 4047   6.774   7.051   3.508 -0.7753  0.6763  0.0613
  263LYS    HB3 4048   6.672   7.135   3.631 -1.8004 -1.5421 -0.0832
  263LYS    HG2 4049   6.861   7.133   3.798  0.8791  0.8036 -0.6045
  263LYS    HG3 4050   6.966   7.063   3.662  1.5067  0.3643 -0.0115
  263LYS    HD2 4051   6.949   7.254   3.544 -1.1367 -1.5587  0.9147
  263LYS    HD3 4052   6.821   7.331   3.629  1.5645  0.8833 -0.1273
  263LYS    HE2 4053   7.103   7.275   3.721 -0.8665 -0.1987  0.1266
  263LYS    HE3 4054   7.049   7.420   3.649  0.0417 -0.6666 -0.1109
  263LYS    HZ1 4055   6.941   7.315   3.914  1.3814 -1.2360 -1.2538
  263LYS    HZ2 4056   7.040   7.433   3.904 -0.6519  0.0482  0.1637
  263LYS    HZ3 4057   6.900   7.457   3.833 -0.3315 -0.4548 -1.3814
  264PHE      N 4058   6.471   6.886   3.705  0.2117  0.0052 -0.2997
  264PHE     CA 4059   6.334   6.850   3.663  0.5290  0.1962 -0.1472
  264PHE      C 4060   6.224   6.950   3.725  0.2451 -0.0683  0.0276
  264PHE      O 4061   6.249   6.992   3.836 -0.2742 -0.0760 -0.1860
  264PHE     CB 4062   6.302   6.701   3.709 -0.7876  0.1177  0.6229
  264PHE     CG 4063   6.396   6.595   3.660 -0.2685  0.4434 -0.6268
  264PHE    CD1 4064   6.433   6.587   3.525  0.3097 -0.0797 -0.2066
  264PHE    CD2 4065   6.427   6.483   3.750 -0.5520 -0.3159  0.3665
  264PHE    CE1 4066   6.522   6.484   3.484 -0.8888 -1.3362 -0.2882
  264PHE    CE2 4067   6.504   6.380   3.704 -0.4429  0.4108  0.3860
  264PHE     CZ 4068   6.552   6.379   3.571  0.0026 -0.5185 -0.4953
  264PHE      H 4069   6.488   6.899   3.804 -1.6976  0.8614 -0.0044
  264PHE     HA 4070   6.322   6.851   3.555  0.6736 -0.5623 -0.1833
  264PHE    HB2 4071   6.301   6.699   3.818  0.3097 -0.3791  0.6459
  264PHE    HB3 4072   6.203   6.661   3.683 -0.7064 -0.5034  1.2168
  264PHE    HD1 4073   6.400   6.667   3.460 -2.4907 -0.2581  0.7549
  264PHE    HD2 4074   6.389   6.475   3.851 -0.3615  1.5240  0.6410
  264PHE    HE1 4075   6.562   6.488   3.384 -1.0224  2.2881 -0.4668
  264PHE    HE2 4076   6.536   6.297   3.765  0.5445 -0.1222 -0.7722
  264PHE     HZ 4077   6.620   6.304   3.536 -0.0836 -0.9106  0.1445
  265PRO      N 4078   6.117   6.984   3.655 -0.0708  0.0398  0.5124
  265PRO     CA 4079   5.997   7.047   3.718  0.0897  0.3614 -0.4615
  265PRO      C 4080   5.920   6.950   3.809  0.2495  0.7771 -0.0209
  265PRO      O 4081   5.900   6.832   3.779  0.4851 -0.1783 -0.3267
  265PRO     CB 4082   5.913   7.091   3.596  0.5412  1.0503 -0.0795
  265PRO     CG 4083   5.950   6.992   3.488  1.0480  0.4224  0.6739
  265PRO     CD 4084   6.089   6.947   3.506 -0.2031 -0.4328 -0.8296
  265PRO     HA 4085   6.036   7.133   3.773  0.7453 -0.0275 -0.2942
  265PRO    HB2 4086   5.809   7.081   3.627  0.1147 -1.3227 -1.7530
  265PRO    HB3 4087   5.945   7.191   3.568  0.5261  1.0423 -0.1258
  265PRO    HG2 4088   5.884   6.905   3.493  0.5655  0.6943 -0.4037
  265PRO    HG3 4089   5.932   7.031   3.388 -0.4128 -0.7032  0.4329
  265PRO    HD2 4090   6.118   6.844   3.489  1.1664 -0.2709  0.1661
  265PRO    HD3 4091   6.158   7.006   3.445  0.5909  0.5012  0.8395
  266ASP      N 4092   5.876   7.000   3.923  1.1881  0.0373  0.0678
  266ASP     CA 4093   5.812   6.924   4.023 -0.1451 -0.2036 -0.1234
  266ASP      C 4094   5.681   6.867   3.981 -0.3800  0.6337  0.0187
  266ASP      O 4095   5.646   6.755   4.024  0.4967 -0.4820 -0.0880
  266ASP     CB 4096   5.795   6.994   4.152  0.0796  0.2136 -0.0253
  266ASP     CG 4097   5.930   7.036   4.219  0.6698  0.5763 -0.4415
  266ASP    OD1 4098   5.933   7.124   4.308  0.0952 -0.3814 -0.4625
  266ASP    OD2 4099   6.027   6.953   4.209  0.6553 -0.0419 -0.3075
  266ASP      H 4100   5.896   7.098   3.942  1.1273  0.1478 -0.4182
  266ASP     HA 4101   5.879   6.839   4.038 -0.5730 -0.9294 -1.8114
  266ASP    HB2 4102   5.737   7.084   4.131 -0.1597 -0.2610 -1.7451
  266ASP    HB3 4103   5.727   6.935   4.213 -1.4757  0.3204 -1.4816
  267GLY      N 4104   5.611   6.936   3.887  0.0132 -0.6720  0.1326
  267GLY     CA 4105   5.484   6.884   3.833  0.3670  0.3774  0.2512
  267GLY      C 4106   5.502   6.748   3.761  0.2405 -0.3020 -0.2802
  267GLY      O 4107   5.402   6.675   3.745 -0.6403  0.1519 -0.2532
  267GLY      H 4108   5.639   7.029   3.858 -0.5603 -0.3040  0.7219
  267GLY    HA2 4109   5.403   6.873   3.906 -0.8009 -0.8391 -1.1006
  267GLY    HA3 4110   5.440   6.948   3.757 -0.5220 -0.5954 -0.1067
  268PHE      N 4111   5.627   6.705   3.732  0.5459  0.0693  0.3381
  268PHE     CA 4112   5.661   6.580   3.669  0.2892 -0.0632  0.1558
  268PHE      C 4113   5.662   6.468   3.781  0.0506 -0.4516  0.2405
  268PHE      O 4114   5.599   6.363   3.753  0.2614 -0.0185  0.3844
  268PHE     CB 4115   5.789   6.592   3.591 -1.5820  1.2769  0.2175
  268PHE     CG 4116   5.862   6.455   3.586  0.2653 -0.3426  0.3263
  268PHE    CD1 4117   5.816   6.368   3.487 -0.8798 -0.0206  0.2039
  268PHE    CD2 4118   5.972   6.432   3.671 -0.2262 -0.2953 -0.0746
  268PHE    CE1 4119   5.878   6.245   3.484  0.0502  0.6423 -0.3654
  268PHE    CE2 4120   6.037   6.306   3.658 -0.5693 -0.5543  0.0392
  268PHE     CZ 4121   5.985   6.213   3.567 -0.2576 -0.5452  0.4781
  268PHE      H 4122   5.700   6.765   3.766  0.5407  0.1635  0.1852
  268PHE     HA 4123   5.581   6.554   3.601 -0.0918  1.6734 -0.1372
  268PHE    HB2 4124   5.772   6.636   3.493 -0.5431  1.2234 -0.0084
  268PHE    HB3 4125   5.857   6.668   3.630 -0.7928  1.6728 -1.7175
  268PHE    HD1 4126   5.734   6.394   3.421  0.1826 -0.8389 -1.5978
  268PHE    HD2 4127   6.000   6.502   3.748 -1.3072 -0.0043  0.0862
  268PHE    HE1 4128   5.840   6.161   3.428 -1.5999  0.1949  1.1921
  268PHE    HE2 4129   6.119   6.271   3.718  0.6074 -1.7099 -1.9995
  268PHE     HZ 4130   6.041   6.122   3.557  1.4932  0.2848  1.7088
  269TRP      N 4131   5.710   6.495   3.903  0.2724  0.2755 -0.7781
  269TRP     CA 4132   5.689   6.403   4.014 -0.9728 -0.1470  0.1252
  269TRP      C 4133   5.548   6.395   4.051  0.5035  0.5298  0.3477
  269TRP      O 4134   5.504   6.287   4.090  0.4932  0.2351  0.5542
  269TRP     CB 4135   5.780   6.450   4.131 -0.0499  0.1616 -0.4024
  269TRP     CG 4136   5.922   6.488   4.108  0.1053 -0.0505 -0.2975
  269TRP    CD1 4137   5.979   6.611   4.150 -0.0028  0.7842 -0.3226
  269TRP    CD2 4138   6.029   6.405   4.067 -0.0824 -0.0344 -0.2831
  269TRP    NE1 4139   6.112   6.598   4.133 -0.2057  0.4157  0.3574
  269TRP    CE2 4140   6.151   6.474   4.095 -0.4714 -0.4850  0.3784
  269TRP    CE3 4141   6.041   6.274   4.026 -0.6590  0.4302 -0.0485
  269TRP    CZ2 4142   6.275   6.421   4.077 -1.1501 -0.2982  0.0348
  269TRP    CZ3 4143   6.168   6.209   4.018  1.1583 -0.4360 -0.2503
  269TRP    CH2 4144   6.279   6.292   4.024  0.3120  0.3537 -0.6953
  269TRP      H 4145   5.757   6.583   3.919  0.0280  0.7999 -2.5445
  269TRP     HA 4146   5.729   6.307   3.984 -0.0451  0.1018  0.4872
  269TRP    HB2 4147   5.738   6.538   4.179  0.3185 -0.0879  0.4257
  269TRP    HB3 4148   5.788   6.370   4.205  1.1220  0.4826 -0.1410
  269TRP    HD1 4149   5.925   6.697   4.185 -1.3692 -0.2383  0.2778
  269TRP    HE1 4150   6.177   6.673   4.152 -0.0903  0.1026  1.3171
  269TRP    HE3 4151   5.950   6.221   4.000 -0.3456  0.0591 -0.4297
  269TRP    HZ2 4152   6.369   6.472   4.093 -0.8831 -0.5621 -0.6641
  269TRP    HZ3 4153   6.171   6.106   3.988 -0.9516 -0.8084  0.5297
  269TRP    HH2 4154   6.372   6.245   3.996 -0.7837 -2.0636 -0.7593
  270LEU      N 4155   5.470   6.502   4.040  0.0643 -0.7618 -0.4789
  270LEU     CA 4156   5.319   6.498   4.057  0.5100 -1.0432 -0.5165
  270LEU      C 4157   5.243   6.417   3.952 -0.9914  0.4460 -0.1858
  270LEU      O 4158   5.120   6.394   3.963 -0.1995 -0.1098 -0.5653
  270LEU     CB 4159   5.268   6.646   4.081  0.4610  0.4651  0.4885
  270LEU     CG 4160   5.338   6.726   4.192  0.2876  0.5169 -1.0089
  270LEU    CD1 4161   5.285   6.870   4.210 -0.7167 -0.1602  0.0334
  270LEU    CD2 4162   5.328   6.668   4.332  0.3103  0.0014  0.8792
  270LEU      H 4163   5.517   6.589   4.018  0.7754 -1.0770 -0.2666
  270LEU     HA 4164   5.299   6.452   4.154 -0.5465  1.2267  0.4764
  270LEU    HB2 4165   5.282   6.692   3.983 -0.3560  0.3274  0.2886
  270LEU    HB3 4166   5.161   6.655   4.101  0.4772  0.2066  0.6881
  270LEU     HG 4167   5.442   6.718   4.163  1.1261  2.5303  0.9149
  270LEU   HD11 4168   5.339   6.925   4.287  0.7142 -1.7530  0.2776
  270LEU   HD12 4169   5.293   6.926   4.117  1.4907  0.2118  0.3306
  270LEU   HD13 4170   5.188   6.861   4.258 -0.0034 -1.3392  1.3986
  270LEU   HD21 4171   5.365   6.738   4.407 -0.5302  2.3014 -0.6370
  270LEU   HD22 4172   5.222   6.648   4.341  0.4540 -1.6073 -0.2010
  270LEU   HD23 4173   5.391   6.578   4.336  1.5899  0.8365  0.7655
  271GLY      N 4174   5.313   6.362   3.849  0.0276 -0.5163  0.6888
  271GLY     CA 4175   5.255   6.294   3.734  1.0059 -0.1405  0.7717
  271GLY      C 4176   5.176   6.384   3.631  0.5790  0.0108 -0.3904
  271GLY      O 4177   5.145   6.341   3.522  0.3049 -0.8884  0.1974
  271GLY      H 4178   5.412   6.377   3.852  0.0654  0.2316 -1.1498
  271GLY    HA2 4179   5.331   6.256   3.667  0.5944  0.5944 -0.1679
  271GLY    HA3 4180   5.184   6.215   3.757  0.2209  0.1324 -0.5207
  272GLU      N 4181   5.156   6.512   3.670 -0.2854  0.3300  0.0234
  272GLU     CA 4182   5.085   6.621   3.589 -0.4259 -0.7317 -0.0576
  272GLU      C 4183   5.174   6.677   3.475  0.4859 -0.8194  0.4193
  272GLU      O 4184   5.120   6.750   3.390  0.1113 -0.0483 -0.3954
  272GLU     CB 4185   5.056   6.748   3.677  0.1023 -0.2376 -0.2314
  272GLU     CG 4186   4.964   6.711   3.797  0.0116  0.2237  0.4034
  272GLU     CD 4187   4.830   6.640   3.753 -0.2044 -0.5797  0.6674
  272GLU    OE1 4188   4.752   6.704   3.673 -0.7321  0.0001  0.2247
  272GLU    OE2 4189   4.806   6.527   3.787  0.1795  0.2775 -0.2913
  272GLU      H 4190   5.194   6.529   3.762 -1.7215 -0.6506  0.8739
  272GLU     HA 4191   4.994   6.586   3.541 -1.2349  0.6614  0.3549
  272GLU    HB2 4192   5.147   6.789   3.721 -0.0663  0.5536 -0.5868
  272GLU    HB3 4193   5.003   6.826   3.622 -1.2570 -0.3619  0.7985
  272GLU    HG2 4194   5.022   6.648   3.864  1.8374 -0.3678 -1.5259
  272GLU    HG3 4195   4.927   6.800   3.848 -0.6225  0.7617 -0.9104
  273GLN      N 4196   5.294   6.632   3.451 -0.0833 -0.2168 -0.1926
  273GLN     CA 4197   5.382   6.660   3.336 -0.4146 -0.1340  0.1510
  273GLN      C 4198   5.461   6.531   3.296  0.7117  0.9800  0.1077
  273GLN      O 4199   5.468   6.434   3.374  0.4417  0.3085 -0.3474
  273GLN     CB 4200   5.488   6.777   3.367  0.2630  0.5392 -0.2350
  273GLN     CG 4201   5.417   6.913   3.348 -0.4007 -1.1259 -0.6010
  273GLN     CD 4202   5.519   7.038   3.353 -0.0330  1.2893  0.4997
  273GLN    OE1 4203   5.610   7.041   3.270  0.4364  0.4925 -0.2120
  273GLN    NE2 4204   5.505   7.121   3.450 -0.2313 -0.0026  0.0038
  273GLN      H 4205   5.327   6.554   3.506  0.3169 -1.7679 -2.3867
  273GLN     HA 4206   5.319   6.698   3.256 -0.4820 -0.2594  0.1447
  273GLN    HB2 4207   5.518   6.780   3.471  0.9076  0.0673 -0.3903
  273GLN    HB3 4208   5.572   6.771   3.298  0.2564  0.6616 -0.2540
  273GLN    HG2 4209   5.359   6.918   3.256 -1.0500 -0.9844 -0.1917
  273GLN    HG3 4210   5.343   6.932   3.425 -0.0604 -0.8875 -0.3275
  273GLN   HE21 4211   5.575   7.192   3.462 -0.3072  0.1155 -0.2275
  273GLN   HE22 4212   5.428   7.122   3.515  0.3819 -0.3100  0.7511
  274LEU      N 4213   5.523   6.534   3.176  0.0441 -0.4120 -0.4043
  274LEU     CA 4214   5.616   6.427   3.127  0.0688 -0.0238  0.5249
  274LEU      C 4215   5.765   6.472   3.144  0.7760  0.1543  0.1226
  274LEU      O 4216   5.793   6.581   3.182  0.0865 -1.2276 -0.6397
  274LEU     CB 4217   5.593   6.405   2.972 -0.1363  0.4559 -0.2853
  274LEU     CG 4218   5.450   6.353   2.939 -0.6829 -0.1237  1.0567
  274LEU    CD1 4219   5.430   6.341   2.779  0.2020 -0.2289 -0.5563
  274LEU    CD2 4220   5.420   6.218   2.993  0.2169  0.7376 -0.4680
  274LEU      H 4221   5.514   6.619   3.124 -1.0442  0.4704  1.0530
  274LEU     HA 4222   5.605   6.335   3.183 -0.0971 -1.1402 -1.1975
  274LEU    HB2 4223   5.612   6.500   2.921  0.4639  0.1065 -0.7365
  274LEU    HB3 4224   5.663   6.338   2.922  0.2009 -0.3648  1.1673
  274LEU     HG 4225   5.381   6.420   2.990 -0.5288 -0.2748  1.4715
  274LEU   HD11 4226   5.332   6.298   2.756  0.3151  0.0561 -1.6616
  274LEU   HD12 4227   5.425   6.441   2.736 -0.4722  0.0603  0.1507
  274LEU   HD13 4228   5.515   6.292   2.732 -0.0540  0.7524 -2.1852
  274LEU   HD21 4229   5.336   6.174   2.939  0.6257  0.4272 -0.8616
  274LEU   HD22 4230   5.496   6.141   2.980 -0.8042 -0.7668  1.3777
  274LEU   HD23 4231   5.394   6.230   3.099 -0.0948  1.3469 -0.6027
  275VAL      N 4232   5.850   6.380   3.105  0.1087 -0.0480 -1.1890
  275VAL     CA 4233   5.996   6.394   3.086  0.0001 -0.6537 -0.5255
  275VAL      C 4234   6.033   6.333   2.959  0.3041  0.6601 -0.0715
  275VAL      O 4235   5.977   6.227   2.927 -0.0763  0.4051  0.6831
  275VAL     CB 4236   6.077   6.344   3.207  0.1689 -1.3101 -1.0571
  275VAL    CG1 4237   6.085   6.196   3.215 -0.0505 -0.3046  0.6813
  275VAL    CG2 4238   6.219   6.410   3.227 -0.4018 -0.0751 -0.4714
  275VAL      H 4239   5.804   6.295   3.077 -0.3130 -0.9153  1.5444
  275VAL     HA 4240   6.028   6.498   3.081 -2.0469  0.1396  0.3571
  275VAL     HB 4241   6.023   6.379   3.295  1.5170  0.6186 -0.8518
  275VAL   HG11 4242   6.138   6.170   3.307  1.2038 -0.4848 -0.0529
  275VAL   HG12 4243   5.984   6.157   3.226 -0.0481 -0.1987  1.1553
  275VAL   HG13 4244   6.144   6.157   3.133  0.2545  0.1020  0.6985
  275VAL   HG21 4245   6.261   6.404   3.328  0.7479  1.3754 -0.7800
  275VAL   HG22 4246   6.285   6.364   3.153  2.7657  1.8997  0.6683
  275VAL   HG23 4247   6.225   6.516   3.201 -0.5768  0.0752  0.0750
  276CYS      N 4248   6.133   6.385   2.886  0.3714  0.0008 -0.3745
  276CYS     CA 4249   6.176   6.336   2.758  0.5773 -0.1148  0.0205
  276CYS      C 4250   6.330   6.341   2.738  0.5135  0.9237 -0.0750
  276CYS      O 4251   6.405   6.433   2.778 -0.4279  0.0147 -0.5507
  276CYS     CB 4252   6.103   6.404   2.642 -0.0002 -0.2323  0.1367
  276CYS     SG 4253   5.929   6.386   2.625  0.4003 -0.0354  0.0916
  276CYS      H 4254   6.180   6.468   2.919 -0.7772  0.5315  0.0279
  276CYS     HA 4255   6.143   6.232   2.751 -1.9786  0.5819 -0.5719
  276CYS    HB2 4256   6.112   6.512   2.658 -0.7787  0.1381 -1.4759
  276CYS    HB3 4257   6.153   6.375   2.550 -0.9038 -0.8336 -0.2024
  277TRP      N 4258   6.383   6.246   2.662  0.4943 -0.2060  0.2787
  277TRP     CA 4259   6.523   6.234   2.614 -0.1356  0.3246 -0.7534
  277TRP      C 4260   6.531   6.170   2.468 -0.6247 -0.3152 -0.6354
  277TRP      O 4261   6.439   6.109   2.427  0.4742  1.0301 -0.2078
  277TRP     CB 4262   6.595   6.146   2.705  0.7033 -0.1802 -0.7175
  277TRP     CG 4263   6.627   6.189   2.841 -0.6090  0.2618 -0.7379
  277TRP    CD1 4264   6.733   6.273   2.869  0.6712  0.0123 -0.1185
  277TRP    CD2 4265   6.562   6.168   2.969 -0.6175 -0.1025 -0.1262
  277TRP    NE1 4266   6.732   6.302   3.008 -0.0964  0.4549  0.0448
  277TRP    CE2 4267   6.632   6.245   3.071 -0.1775  0.8130 -0.5236
  277TRP    CE3 4268   6.447   6.091   3.007 -0.4440  0.7779 -0.8985
  277TRP    CZ2 4269   6.597   6.242   3.205 -0.3251  0.4502  0.3702
  277TRP    CZ3 4270   6.430   6.073   3.148  0.5396 -0.2488 -0.0960
  277TRP    CH2 4271   6.496   6.149   3.242  0.4037 -0.6751 -0.0024
  277TRP      H 4272   6.316   6.179   2.628 -0.0347  0.0392  0.7893
  277TRP     HA 4273   6.578   6.328   2.620  1.2578 -0.4908  0.7235
  277TRP    HB2 4274   6.540   6.053   2.713 -1.1312  0.7741 -1.1076
  277TRP    HB3 4275   6.691   6.126   2.658  0.6060  1.4091 -1.7745
  277TRP    HD1 4276   6.805   6.316   2.800  1.1835  0.8690  0.9029
  277TRP    HE1 4277   6.805   6.349   3.059 -0.4941  0.3125  0.7904
  277TRP    HE3 4278   6.372   6.045   2.945 -0.8837 -0.7221  0.5986
  277TRP    HZ2 4279   6.659   6.305   3.267 -0.0411  0.6230 -0.0861
  277TRP    HZ3 4280   6.350   6.012   3.188 -0.1603  0.8405  0.2533
  277TRP    HH2 4281   6.460   6.154   3.344  0.2004  0.5439 -0.0949
  278GLN      N 4282   6.648   6.192   2.400 -0.0319  0.7112 -0.0970
  278GLN     CA 4283   6.701   6.119   2.287 -0.4687  0.1052  0.2590
  278GLN      C 4284   6.696   5.963   2.297 -0.1502 -0.1262 -0.7022
  278GLN      O 4285   6.703   5.916   2.413  0.0179  0.6711  0.3431
  278GLN     CB 4286   6.847   6.173   2.270 -0.0453  0.5557  0.2742
  278GLN     CG 4287   6.926   6.120   2.149 -0.2054 -0.9365 -0.0437
  278GLN     CD 4288   7.071   6.184   2.139 -0.3794  0.4560  0.4612
  278GLN    OE1 4289   7.132   6.246   2.229  0.7079  0.3685  0.5141
  278GLN    NE2 4290   7.140   6.154   2.025  0.4312 -0.4735 -1.1476
  278GLN      H 4291   6.713   6.253   2.447 -1.0387  1.5051  0.3392
  278GLN     HA 4292   6.640   6.149   2.201  0.6854  1.1850 -0.2560
  278GLN    HB2 4293   6.831   6.279   2.250 -1.2558  0.4387  0.4511
  278GLN    HB3 4294   6.906   6.162   2.360  0.4054 -0.8671 -0.1334
  278GLN    HG2 4295   6.935   6.012   2.166 -1.2719 -0.8723  1.1495
  278GLN    HG3 4296   6.869   6.145   2.060 -0.7164  1.1834  0.7722
  278GLN   HE21 4297   7.236   6.184   2.019  0.3309  0.0317 -0.4641
  278GLN   HE22 4298   7.099   6.089   1.959  0.1988 -1.7430  0.1369
  279ALA      N 4299   6.689   5.888   2.184  0.0939  0.5392  0.1017
  279ALA     CA 4300   6.672   5.738   2.193  0.3678 -1.1415  0.6418
  279ALA      C 4301   6.781   5.661   2.257 -0.4522  1.2553 -0.4601
  279ALA      O 4302   6.896   5.672   2.220 -1.0122 -0.7297  0.1744
  279ALA     CB 4303   6.646   5.694   2.050  0.0221  0.1904  0.7911
  279ALA      H 4304   6.657   5.934   2.099 -0.1517 -0.5255 -0.4112
  279ALA     HA 4305   6.586   5.728   2.259 -0.0040 -0.4956  0.2825
  279ALA    HB1 4306   6.547   5.731   2.022 -0.0170 -0.1907  0.4192
  279ALA    HB2 4307   6.724   5.734   1.986  0.2605 -0.7308  0.4759
  279ALA    HB3 4308   6.646   5.585   2.047 -0.4200  0.1938  0.4689
  280GLY      N 4309   6.748   5.558   2.347 -0.4827 -0.2807  0.9688
  280GLY     CA 4310   6.848   5.483   2.425 -0.3848 -0.1604  0.2916
  280GLY      C 4311   6.947   5.572   2.504  0.4679 -0.6781 -0.1741
  280GLY      O 4312   7.066   5.540   2.495 -0.5946 -0.1626 -0.2181
  280GLY      H 4313   6.657   5.565   2.389 -0.9719  0.3126 -0.1038
  280GLY    HA2 4314   6.798   5.422   2.500 -1.1085  0.1340  0.0568
  280GLY    HA3 4315   6.913   5.422   2.363  0.2984  1.4080 -0.6602
  281THR      N 4316   6.907   5.684   2.570  0.0274  0.7303 -0.5354
  281THR     CA 4317   6.990   5.781   2.646  0.8926  0.2598 -0.1133
  281THR      C 4318   6.941   5.819   2.784  0.1418 -0.5498 -0.2503
  281THR      O 4319   6.989   5.915   2.843 -0.5427 -0.0545 -0.0667
  281THR     CB 4320   7.035   5.903   2.571 -0.0812 -1.0441  1.0300
  281THR    OG1 4321   6.931   5.997   2.548 -0.1151  0.1520  0.6678
  281THR    CG2 4322   7.088   5.871   2.425 -0.8211  0.0271 -0.4379
  281THR      H 4323   6.808   5.704   2.564  0.1997  1.9911  0.1404
  281THR     HA 4324   7.084   5.731   2.667  1.1259  1.2797  1.6252
  281THR     HB 4325   7.109   5.952   2.634  0.0246  1.8108 -0.9427
  281THR    HG1 4326   6.879   5.965   2.474 -0.4083  0.4892  0.7229
  281THR   HG21 4327   7.151   5.782   2.431 -1.1472 -0.1916 -0.1820
  281THR   HG22 4328   6.997   5.849   2.370 -1.2786 -0.3573  0.4320
  281THR   HG23 4329   7.134   5.964   2.391 -1.2089 -0.0175 -1.1176
  282THR      N 4330   6.836   5.757   2.833 -0.1409 -0.2975 -0.7137
  282THR     CA 4331   6.785   5.794   2.964  0.9267  0.0819 -1.2269
  282THR      C 4332   6.882   5.751   3.077  0.3846 -0.0960  0.3629
  282THR      O 4333   6.920   5.638   3.082 -0.1919  0.1589  0.4933
  282THR     CB 4334   6.646   5.722   2.992 -0.5174 -0.0453  0.0802
  282THR    OG1 4335   6.566   5.779   2.896  0.4594 -0.2343  1.4373
  282THR    CG2 4336   6.591   5.732   3.130  0.1950 -1.0330  0.4241
  282THR      H 4337   6.793   5.684   2.776  1.5246 -0.4366 -1.9580
  282THR     HA 4338   6.768   5.900   2.982 -0.5736 -0.4280  1.7560
  282THR     HB 4339   6.664   5.617   2.969  0.3800 -0.2995  1.7005
  282THR    HG1 4340   6.600   5.766   2.807 -0.3070  0.0752  1.0842
  282THR   HG21 4341   6.565   5.837   3.142 -0.5896 -0.9302 -1.4519
  282THR   HG22 4342   6.495   5.681   3.143 -0.1346 -0.3404  0.8424
  282THR   HG23 4343   6.668   5.719   3.206  0.9138  1.0217  0.1840
  283PRO      N 4344   6.920   5.836   3.177 -1.0550  0.3818  0.0949
  283PRO     CA 4345   7.021   5.798   3.271 -0.3672 -0.5319 -0.2894
  283PRO      C 4346   6.947   5.724   3.391 -0.3242  0.1423  0.2165
  283PRO      O 4347   6.914   5.783   3.493 -0.4032 -0.2109  1.0781
  283PRO     CB 4348   7.093   5.924   3.317 -0.6967  1.2703  0.2241
  283PRO     CG 4349   6.988   6.026   3.302 -0.3965 -0.7309  0.0357
  283PRO     CD 4350   6.883   5.973   3.196 -0.5204  0.1929 -0.1331
  283PRO     HA 4351   7.089   5.729   3.221  0.1769 -0.4654  0.3254
  283PRO    HB2 4352   7.135   5.906   3.416  0.0138 -0.8437 -0.3527
  283PRO    HB3 4353   7.177   5.949   3.251 -0.3124  0.7563  0.4993
  283PRO    HG2 4354   6.948   6.048   3.401 -0.3661  1.2749 -0.3147
  283PRO    HG3 4355   7.030   6.118   3.262 -0.4866 -0.4251  0.6183
  283PRO    HD2 4356   6.785   5.970   3.244 -0.3653  0.4579  0.2111
  283PRO    HD3 4357   6.897   6.031   3.105  1.1727 -0.1629 -0.1663
  284TRP      N 4358   6.909   5.599   3.368 -0.3709  0.1057 -0.0357
  284TRP     CA 4359   6.847   5.511   3.474  0.0411  0.3027  0.2916
  284TRP      C 4360   6.915   5.503   3.608  0.3546 -0.2810 -0.6292
  284TRP      O 4361   6.853   5.498   3.711  0.0771  0.2863  0.0057
  284TRP     CB 4362   6.834   5.364   3.419 -0.6305 -0.3475  0.8123
  284TRP     CG 4363   6.758   5.338   3.286 -0.5794 -0.0349 -0.0884
  284TRP    CD1 4364   6.809   5.310   3.165  0.7073 -0.2092  0.1768
  284TRP    CD2 4365   6.616   5.350   3.270 -0.2121 -0.5400 -0.1250
  284TRP    NE1 4366   6.702   5.303   3.074 -0.3339  0.1909 -0.0886
  284TRP    CE2 4367   6.582   5.325   3.133  0.4905  0.1239 -0.7416
  284TRP    CE3 4368   6.507   5.377   3.355  0.6544  0.4609  0.0958
  284TRP    CZ2 4369   6.451   5.326   3.081  0.5259  0.1852  0.1235
  284TRP    CZ3 4370   6.379   5.395   3.309  0.6487  1.1073  0.8883
  284TRP    CH2 4371   6.347   5.379   3.169 -0.3195  0.2850 -0.4701
  284TRP      H 4372   6.929   5.548   3.283 -0.0763  0.7272 -0.3535
  284TRP     HA 4373   6.744   5.545   3.490 -0.1611  0.1493 -0.5610
  284TRP    HB2 4374   6.929   5.318   3.393 -1.8546 -1.7721 -1.9859
  284TRP    HB3 4375   6.796   5.299   3.497 -0.1756 -1.2518  0.3081
  284TRP    HD1 4376   6.911   5.281   3.146  0.4677 -1.0279  0.0835
  284TRP    HE1 4377   6.710   5.289   2.974  0.0729  1.0644 -0.2002
  284TRP    HE3 4378   6.519   5.385   3.462  0.8459  0.2716  0.0885
  284TRP    HZ2 4379   6.425   5.296   2.981 -0.7297 -0.0915  0.4922
  284TRP    HZ3 4380   6.293   5.417   3.371 -0.3403  0.2269 -0.0805
  284TRP    HH2 4381   6.244   5.401   3.144 -0.5465  0.1721  0.3302
  285ASN      N 4382   7.046   5.529   3.612 -0.4883 -0.1195  0.2839
  285ASN     CA 4383   7.123   5.529   3.731 -0.2251 -0.1675  0.2171
  285ASN      C 4384   7.128   5.649   3.830  0.3717  0.7616  0.9458
  285ASN      O 4385   7.139   5.628   3.949  0.1865  0.3328 -0.2000
  285ASN     CB 4386   7.259   5.493   3.687 -0.2846  1.1560  0.4780
  285ASN     CG 4387   7.334   5.604   3.605 -0.2204  0.9446 -0.3343
  285ASN    OD1 4388   7.285   5.668   3.507  0.7193  0.1166 -0.2514
  285ASN    ND2 4389   7.465   5.602   3.630  0.0986 -0.5617 -0.0740
  285ASN      H 4390   7.085   5.548   3.520 -0.4109 -0.8102  0.1647
  285ASN     HA 4391   7.092   5.446   3.795 -0.4509  0.5539  1.0822
  285ASN    HB2 4392   7.326   5.475   3.771 -1.0106 -0.3559  0.8014
  285ASN    HB3 4393   7.261   5.395   3.640 -0.4184  1.0945  0.5979
  285ASN   HD21 4394   7.515   5.668   3.573  0.1524 -1.0041 -0.5516
  285ASN   HD22 4395   7.504   5.555   3.710 -0.0158 -0.1432  0.2365
  286ILE      N 4396   7.088   5.766   3.776 -0.2750 -0.0187 -0.4211
  286ILE     CA 4397   7.057   5.885   3.856 -0.3385  0.1152 -0.0304
  286ILE      C 4398   6.926   5.871   3.938 -1.0522  1.0837  0.5492
  286ILE      O 4399   6.915   5.936   4.040 -0.3367 -0.1798 -0.4783
  286ILE     CB 4400   7.087   6.011   3.777  0.8005 -0.5636 -0.0810
  286ILE    CG1 4401   6.961   6.061   3.687 -0.5635 -0.5804 -0.8800
  286ILE    CG2 4402   7.210   5.994   3.693  0.2478 -0.5352  0.2963
  286ILE    CD1 4403   6.854   6.152   3.747  0.2450  0.4968 -0.5375
  286ILE      H 4404   7.063   5.779   3.679 -0.9036  1.6193 -0.1081
  286ILE     HA 4405   7.128   5.875   3.938 -0.1998 -0.2020 -0.1871
  286ILE     HB 4406   7.100   6.089   3.852  0.2288  0.1657 -0.7112
  286ILE   HG12 4407   6.995   6.117   3.600 -1.7607 -0.7376 -1.4972
  286ILE   HG13 4408   6.912   5.972   3.646 -0.5911 -0.1554 -1.8063
  286ILE   HG21 4409   7.290   5.957   3.756  0.0008 -1.5842  0.0455
  286ILE   HG22 4410   7.188   5.924   3.612 -0.8053 -0.4349  0.4656
  286ILE   HG23 4411   7.233   6.084   3.636 -0.2144 -0.6378 -0.0685
  286ILE   HD11 4412   6.897   6.238   3.799 -0.7936  0.9082 -0.3267
  286ILE   HD12 4413   6.778   6.187   3.677  0.0953  0.8789 -0.1952
  286ILE   HD13 4414   6.805   6.085   3.817  0.0176 -0.5359 -1.6202
  287PHE      N 4415   6.838   5.780   3.893 -0.1793  0.4668 -0.9738
  287PHE     CA 4416   6.714   5.756   3.971  0.7712 -0.1469  0.5447
  287PHE      C 4417   6.732   5.654   4.086 -0.5505  0.4795  0.0644
  287PHE      O 4418   6.804   5.552   4.065 -0.2207 -0.2081 -0.2453
  287PHE     CB 4419   6.601   5.710   3.875  0.9677 -0.2781 -0.1430
  287PHE     CG 4420   6.536   5.821   3.795 -0.2213  0.7349 -0.3404
  287PHE    CD1 4421   6.410   5.864   3.829 -0.2122  0.1307  0.6570
  287PHE    CD2 4422   6.606   5.877   3.687  0.4916 -0.6121  0.1872
  287PHE    CE1 4423   6.367   5.982   3.775 -0.8351  0.3637  0.5921
  287PHE    CE2 4424   6.562   5.992   3.622 -0.0815 -0.0579  0.1904
  287PHE     CZ 4425   6.441   6.043   3.672 -0.0826 -0.1757  1.1576
  287PHE      H 4426   6.856   5.728   3.808 -0.7418  0.0121 -0.8245
  287PHE     HA 4427   6.677   5.850   4.011 -0.1545 -0.5081  0.5933
  287PHE    HB2 4428   6.640   5.629   3.814  0.9947 -0.4770  0.1322
  287PHE    HB3 4429   6.519   5.665   3.931  0.5374  0.0888 -0.4664
  287PHE    HD1 4430   6.351   5.819   3.908 -1.3457  0.9567  0.3143
  287PHE    HD2 4431   6.696   5.833   3.647 -0.2041 -0.0929 -2.2363
  287PHE    HE1 4432   6.275   6.019   3.816 -0.9948 -0.7505  1.3392
  287PHE    HE2 4433   6.620   6.040   3.545 -0.4675 -0.0107 -0.0751
  287PHE     HZ 4434   6.393   6.129   3.629 -1.1861 -0.9655  0.7135
  288PRO      N 4435   6.677   5.674   4.206  0.5166 -0.2462  0.0258
  288PRO     CA 4436   6.702   5.581   4.315  0.1257 -0.1845  0.4018
  288PRO      C 4437   6.610   5.458   4.308  0.2205  0.9258 -0.2261
  288PRO      O 4438   6.501   5.451   4.251 -0.2969 -0.1388  0.0823
  288PRO     CB 4439   6.672   5.666   4.438  0.3219 -0.1756  0.1196
  288PRO     CG 4440   6.558   5.758   4.391  0.4892  0.3809  1.2381
  288PRO     CD 4441   6.602   5.793   4.243  0.0317  0.2091 -0.7223
  288PRO     HA 4442   6.808   5.557   4.306  0.1876  0.3747 -0.7573
  288PRO    HB2 4443   6.648   5.601   4.522  0.5416  0.2988  0.5699
  288PRO    HB3 4444   6.754   5.737   4.456  0.5482 -0.0441 -1.2622
  288PRO    HG2 4445   6.466   5.700   4.390  0.0546  0.9907 -0.3906
  288PRO    HG3 4446   6.549   5.850   4.449 -1.1080  0.4783  0.9386
  288PRO    HD2 4447   6.665   5.882   4.245 -0.2058  0.3831  0.3606
  288PRO    HD3 4448   6.511   5.820   4.189 -0.1840  0.8852 -0.0688
  289VAL      N 4449   6.640   5.351   4.388 -0.4039 -0.2772  0.3616
  289VAL     CA 4450   6.543   5.248   4.429 -0.4839 -0.5878  0.1825
  289VAL      C 4451   6.460   5.276   4.554 -0.4367  0.4373  0.0154
  289VAL      O 4452   6.510   5.343   4.642 -0.9246 -0.4339  0.3928
  289VAL     CB 4453   6.610   5.111   4.436  0.0928  0.0938  0.7134
  289VAL    CG1 4454   6.695   5.081   4.304  0.4946 -0.0540 -0.5575
  289VAL    CG2 4455   6.705   5.079   4.556  0.3608  0.4795  0.2749
  289VAL      H 4456   6.720   5.354   4.449 -1.7273 -0.1735  2.2742
  289VAL     HA 4457   6.475   5.233   4.344 -1.0610 -1.8274  0.8059
  289VAL     HB 4458   6.520   5.052   4.449 -1.5249  2.2223  0.3756
  289VAL   HG11 4459   6.637   5.096   4.213 -1.1976  1.0233  0.5866
  289VAL   HG12 4460   6.789   5.134   4.309 -0.2452  1.3298  1.8966
  289VAL   HG13 4461   6.709   4.972   4.301 -0.5292 -0.2260  0.0091
  289VAL   HG21 4462   6.660   5.104   4.652 -1.4376  1.6223 -0.7438
  289VAL   HG22 4463   6.733   4.974   4.560  0.7057  0.5172 -0.6687
  289VAL   HG23 4464   6.789   5.147   4.546 -0.6357  1.7483 -0.0404
  290ILE      N 4465   6.340   5.218   4.577 -0.0002  0.0639 -0.4223
  290ILE     CA 4466   6.258   5.225   4.695  0.6578  0.2890 -0.2522
  290ILE      C 4467   6.235   5.078   4.751 -0.3957 -0.5391  0.8992
  290ILE      O 4468   6.199   4.990   4.673 -0.8217  0.1202 -0.2214
  290ILE     CB 4469   6.125   5.297   4.644 -0.6233 -0.3231 -0.2980
  290ILE    CG1 4470   6.150   5.420   4.548  0.0414  0.4031 -0.1831
  290ILE    CG2 4471   6.042   5.339   4.766 -0.0459  0.0997 -0.1731
  290ILE    CD1 4472   6.023   5.482   4.511  0.2789  0.1363  0.6299
  290ILE      H 4473   6.309   5.147   4.512 -0.0272 -0.2856 -0.0395
  290ILE     HA 4474   6.293   5.291   4.774 -1.2246  0.0486  0.9172
  290ILE     HB 4475   6.065   5.224   4.590 -0.0539 -1.0633  0.0457
  290ILE   HG12 4476   6.210   5.498   4.595 -1.5737  0.7063  1.6375
  290ILE   HG13 4477   6.189   5.375   4.457 -1.1781 -0.9392 -0.1087
  290ILE   HG21 4478   6.079   5.433   4.806  0.6838  0.3601 -1.3535
  290ILE   HG22 4479   5.934   5.343   4.749 -0.1553 -0.4384  0.3238
  290ILE   HG23 4480   6.067   5.265   4.841  0.7549  0.4531 -0.0766
  290ILE   HD11 4481   6.034   5.536   4.417  1.1311  0.0081  0.6373
  290ILE   HD12 4482   5.956   5.397   4.500  0.3608  0.1376  0.0110
  290ILE   HD13 4483   5.996   5.551   4.591  0.5848  0.6408  0.3082
  291SER      N 4484   6.252   5.063   4.877 -0.0343  0.0067  0.2191
  291SER     CA 4485   6.241   4.930   4.952 -0.2003 -0.7362 -0.3021
  291SER      C 4486   6.139   4.943   5.064  0.3450  0.1205 -0.1845
  291SER      O 4487   6.145   5.027   5.159 -0.3373 -0.0479  0.7195
  291SER     CB 4488   6.383   4.900   5.010  0.4328 -0.0479  0.6768
  291SER     OG 4489   6.476   4.896   4.904 -0.1854  0.8634  0.3003
  291SER      H 4490   6.239   5.144   4.936 -0.8884 -0.4862  0.7461
  291SER     HA 4491   6.220   4.857   4.875  0.9160  0.2544 -1.6533
  291SER    HB2 4492   6.410   4.976   5.083 -0.7008 -0.7142  1.8799
  291SER    HB3 4493   6.388   4.797   5.044  0.0664 -0.2865  0.0485
  291SER     HG 4494   6.469   4.827   4.838  0.6435  0.7395  0.3264
  292LEU      N 4495   6.032   4.867   5.049  0.6246  0.4471 -1.0812
  292LEU     CA 4496   5.920   4.856   5.150 -0.4839 -0.9603 -0.0423
  292LEU      C 4497   5.931   4.734   5.236  0.9693  0.4754  0.0043
  292LEU      O 4498   5.933   4.626   5.184 -0.2188 -0.3211  0.4083
  292LEU     CB 4499   5.790   4.863   5.077 -0.4544  0.0742  0.1912
  292LEU     CG 4500   5.782   4.981   4.982 -0.3627  0.3681  0.0560
  292LEU    CD1 4501   5.802   4.945   4.836  0.5400 -0.2708  0.6134
  292LEU    CD2 4502   5.637   5.035   4.996  0.1337  0.9016  0.4314
  292LEU      H 4503   6.025   4.796   4.977 -0.8907 -1.9280  1.0186
  292LEU     HA 4504   5.919   4.950   5.206  1.2961 -0.9899  0.1451
  292LEU    HB2 4505   5.775   4.768   5.026 -0.8171 -0.7286  1.7044
  292LEU    HB3 4506   5.707   4.861   5.147 -0.0919  0.0736  0.6283
  292LEU     HG 4507   5.851   5.061   5.010 -0.0420  0.0337  0.2431
  292LEU   HD11 4508   5.905   4.913   4.818  0.9514  0.9308  0.6413
  292LEU   HD12 4509   5.729   4.869   4.809 -0.2871  0.1818  1.4408
  292LEU   HD13 4510   5.785   5.034   4.775  0.5074 -0.3604  0.4916
  292LEU   HD21 4511   5.614   5.073   5.095 -0.2763 -0.9590  1.1303
  292LEU   HD22 4512   5.618   5.108   4.917  0.1917  0.0173 -0.4333
  292LEU   HD23 4513   5.568   4.952   4.981  0.5129  0.7383 -0.5617
  293TYR      N 4514   5.949   4.750   5.365 -0.9644  0.5018 -0.3050
  293TYR     CA 4515   5.951   4.637   5.463  0.0039 -0.2476 -0.9141
  293TYR      C 4516   5.804   4.607   5.504 -0.2052  0.3204 -0.7551
  293TYR      O 4517   5.738   4.695   5.561 -0.3441 -0.1992  0.0483
  293TYR     CB 4518   6.046   4.683   5.585  1.4183  0.5757  0.5742
  293TYR     CG 4519   6.189   4.710   5.565  0.6886 -0.4671 -0.3582
  293TYR    CD1 4520   6.228   4.821   5.485 -0.1902 -0.1718 -0.1761
  293TYR    CD2 4521   6.285   4.647   5.640 -0.3385 -0.3757 -0.0215
  293TYR    CE1 4522   6.367   4.849   5.468  0.0241 -0.4903  0.0883
  293TYR    CE2 4523   6.420   4.688   5.632  0.0502  0.6917 -0.0627
  293TYR     CZ 4524   6.468   4.781   5.540  0.4171  0.3988 -0.0646
  293TYR     OH 4525   6.598   4.791   5.509 -0.0823 -0.3438  0.2244
  293TYR      H 4526   5.956   4.845   5.400  0.1983  0.2899  0.1343
  293TYR     HA 4527   6.001   4.549   5.424 -1.4895 -1.4531 -0.3120
  293TYR    HB2 4528   6.000   4.768   5.635 -1.1577 -0.4755  0.3198
  293TYR    HB3 4529   6.025   4.601   5.653  0.9624 -0.6606 -0.9394
  293TYR    HD1 4530   6.157   4.886   5.436 -1.7548  0.2432  2.2840
  293TYR    HD2 4531   6.259   4.565   5.705 -2.1816  0.3524  0.2624
  293TYR    HE1 4532   6.397   4.924   5.396 -0.9021 -0.7862 -0.6550
  293TYR    HE2 4533   6.499   4.644   5.692 -0.0227  1.9160  1.0223
  293TYR     HH 4534   6.621   4.882   5.488 -0.6572 -0.5034 -1.4331
  294LEU      N 4535   5.758   4.483   5.493 -0.1965 -0.2094  0.3044
  294LEU     CA 4536   5.624   4.437   5.534 -0.3650 -0.9308 -0.2680
  294LEU      C 4537   5.636   4.377   5.674  0.3242 -0.2153 -0.2022
  294LEU      O 4538   5.724   4.310   5.708 -0.9945  0.2520 -0.6078
  294LEU     CB 4539   5.564   4.348   5.424  0.8717  0.2707  0.5540
  294LEU     CG 4540   5.515   4.435   5.299  0.0736 -0.1875 -0.8911
  294LEU    CD1 4541   5.505   4.345   5.171  0.0565 -0.2815 -0.3790
  294LEU    CD2 4542   5.379   4.500   5.332  1.4360  0.2185  0.1621
  294LEU      H 4543   5.821   4.411   5.460 -0.4617 -0.3078  0.0039
  294LEU     HA 4544   5.567   4.530   5.540 -0.4301 -0.9704 -0.2687
  294LEU    HB2 4545   5.644   4.278   5.401  0.6888 -0.2420  1.3832
  294LEU    HB3 4546   5.470   4.296   5.445  0.5158  0.6814  0.0633
  294LEU     HG 4547   5.589   4.513   5.282 -0.3603  0.3664 -0.3449
  294LEU   HD11 4548   5.429   4.269   5.191 -0.0724  0.1831  1.2662
  294LEU   HD12 4549   5.481   4.400   5.080 -0.1172 -1.3124 -0.9859
  294LEU   HD13 4550   5.608   4.312   5.158  0.7104  1.2135  0.5043
  294LEU   HD21 4551   5.300   4.425   5.338  0.3436  1.1702 -1.1839
  294LEU   HD22 4552   5.388   4.554   5.426 -0.0135  0.1439  0.3853
  294LEU   HD23 4553   5.345   4.559   5.247 -1.3989 -0.7271  0.4244
  295MET      N 4554   5.528   4.394   5.747  0.7538  0.5659 -0.9261
  295MET     CA 4555   5.501   4.304   5.868 -1.2761 -0.4487 -0.0401
  295MET      C 4556   5.520   4.153   5.831 -0.2936 -0.7738 -0.0567
  295MET      O 4557   5.461   4.107   5.738 -0.4915  0.2117  0.6138
  295MET     CB 4558   5.365   4.332   5.930 -0.6043 -0.5908  0.5940
  295MET     CG 4559   5.340   4.260   6.064 -0.6294  0.3494  0.3972
  295MET     SD 4560   5.179   4.318   6.130  0.2009 -0.6174 -0.3078
  295MET     CE 4561   5.175   4.198   6.266  0.1927 -1.6239  0.5666
  295MET      H 4562   5.448   4.448   5.718 -0.5059 -0.8768 -0.4176
  295MET     HA 4563   5.579   4.325   5.941 -0.6351  0.3326 -0.9063
  295MET    HB2 4564   5.367   4.441   5.936  0.2696 -0.3826 -1.5857
  295MET    HB3 4565   5.282   4.306   5.864 -0.7482  0.0799  0.5019
  295MET    HG2 4566   5.352   4.155   6.038  0.9890  0.7092 -0.6317
  295MET    HG3 4567   5.415   4.295   6.134  0.3850  0.1330 -0.5203
  295MET    HE1 4568   5.252   4.232   6.336 -1.0674  1.9014  0.6359
  295MET    HE2 4569   5.081   4.200   6.320  0.3025 -1.3039  0.7504
  295MET    HE3 4570   5.183   4.098   6.222 -2.1662 -1.0521 -1.6100
  296GLY      N 4571   5.605   4.082   5.895 -0.4741 -0.1369 -0.5636
  296GLY     CA 4572   5.631   3.939   5.878  0.8328  0.4689  0.2207
  296GLY      C 4573   5.504   3.853   5.926  0.2150 -0.4481  0.3600
  296GLY      O 4574   5.420   3.900   6.006  0.1977  0.5176  0.1421
  296GLY      H 4575   5.654   4.120   5.974 -1.6099 -0.3678  0.2921
  296GLY    HA2 4576   5.644   3.928   5.771  1.7414 -1.1646  0.4392
  296GLY    HA3 4577   5.722   3.903   5.925  0.6354  0.6157  0.7347
  297GLU      N 4578   5.505   3.723   5.888 -0.2513  0.8030  0.1867
  297GLU     CA 4579   5.401   3.615   5.919  0.5489 -1.0602  0.1049
  297GLU      C 4580   5.450   3.529   6.037  0.5435  0.2287  0.6390
  297GLU      O 4581   5.390   3.424   6.067 -0.1720 -0.6522  0.2378
  297GLU     CB 4582   5.369   3.537   5.786 -0.3931 -0.5849 -0.3066
  297GLU     CG 4583   5.230   3.474   5.777  0.5595  0.3743 -0.1389
  297GLU     CD 4584   5.222   3.326   5.822  0.7638  0.4834  0.1893
  297GLU    OE1 4585   5.114   3.294   5.885 -0.0643 -0.7397  0.2417
  297GLU    OE2 4586   5.310   3.244   5.785 -0.1704  0.4253  0.3269
  297GLU      H 4587   5.569   3.694   5.816 -0.1240  0.0806  0.5733
  297GLU     HA 4588   5.316   3.673   5.955  0.6449 -1.1120  0.4178
  297GLU    HB2 4589   5.390   3.598   5.698  1.4946 -1.4998 -0.5765
  297GLU    HB3 4590   5.448   3.463   5.788  0.6430  0.4590 -0.5730
  297GLU    HG2 4591   5.160   3.541   5.827  1.2643  1.1281 -0.1242
  297GLU    HG3 4592   5.203   3.477   5.671 -0.7190 -0.8737  0.0930
  298VAL      N 4593   5.557   3.579   6.098 -0.2725 -0.0320 -0.1510
  298VAL     CA 4594   5.635   3.519   6.202  0.1528  0.7388  0.0915
  298VAL      C 4595   5.652   3.626   6.304  0.4221 -0.8650  0.8184
  298VAL      O 4596   5.641   3.747   6.273 -0.6600  0.7600 -0.3108
  298VAL     CB 4597   5.769   3.469   6.144 -0.2135  0.0430 -0.1470
  298VAL    CG1 4598   5.864   3.418   6.259 -0.6791 -0.2687  0.3936
  298VAL    CG2 4599   5.747   3.357   6.039 -0.2544  0.0845 -0.0153
  298VAL      H 4600   5.579   3.676   6.084  1.0879 -0.3137 -0.2134
  298VAL     HA 4601   5.570   3.438   6.238  0.2125  0.9354  0.6672
  298VAL     HB 4602   5.817   3.558   6.104  0.3170  0.3814  1.1470
  298VAL   HG11 4603   5.818   3.333   6.309 -1.4998  0.6647  1.3349
  298VAL   HG12 4604   5.963   3.389   6.225 -1.1142 -0.8604 -0.4399
  298VAL   HG13 4605   5.878   3.491   6.338  0.3859 -0.1114  0.0907
  298VAL   HG21 4606   5.684   3.281   6.084  1.3050 -0.8704  0.7611
  298VAL   HG22 4607   5.705   3.398   5.947  1.1726  0.3165 -0.6219
  298VAL   HG23 4608   5.846   3.315   6.021 -0.1420 -0.2512  1.2225
  299THR      N 4609   5.677   3.590   6.427 -0.3972  0.2691 -0.2876
  299THR     CA 4610   5.656   3.685   6.536  0.1449  0.2008 -0.5289
  299THR      C 4611   5.776   3.778   6.552 -0.8083  0.0545  0.4730
  299THR      O 4612   5.888   3.725   6.555 -0.1710 -0.3647 -0.0157
  299THR     CB 4613   5.640   3.622   6.673  0.1759  0.8952 -0.1742
  299THR    OG1 4614   5.543   3.524   6.674 -0.2989 -0.5317  0.6139
  299THR    CG2 4615   5.587   3.709   6.779 -0.3037 -0.1993 -1.0477
  299THR      H 4616   5.681   3.493   6.453 -0.4296  0.3500  0.0365
  299THR     HA 4617   5.565   3.735   6.502 -0.5272 -0.5101  0.1310
  299THR     HB 4618   5.734   3.567   6.685 -0.8122 -0.9032  0.0494
  299THR    HG1 4619   5.577   3.451   6.622 -0.0748  0.2899 -0.4910
  299THR   HG21 4620   5.482   3.732   6.764 -0.6382  0.1802  1.2610
  299THR   HG22 4621   5.590   3.644   6.866  0.2301 -0.6344 -1.3699
  299THR   HG23 4622   5.652   3.795   6.794  1.4234 -1.1853 -2.1311
  300ASN      N 4623   5.756   3.904   6.565 -0.2195 -0.4544 -0.6497
  300ASN     CA 4624   5.853   4.014   6.566 -0.6736 -0.5415  0.6301
  300ASN      C 4625   5.953   4.016   6.456 -0.9378  0.6597  0.3428
  300ASN      O 4626   6.072   4.046   6.476 -0.1086 -0.2514  0.1482
  300ASN     CB 4627   5.916   4.026   6.703 -0.2169  0.5049 -0.4477
  300ASN     CG 4628   5.818   4.063   6.811 -0.3544  0.6221  0.4928
  300ASN    OD1 4629   5.728   4.144   6.794 -0.0893  0.4689 -0.9339
  300ASN    ND2 4630   5.823   3.994   6.922 -0.3292 -0.6040 -0.1098
  300ASN      H 4631   5.657   3.924   6.569 -0.7677 -2.7098  0.7143
  300ASN     HA 4632   5.799   4.107   6.551  0.9186  0.2648 -0.8603
  300ASN    HB2 4633   5.957   3.929   6.731 -0.9424  0.4760  0.6322
  300ASN    HB3 4634   5.993   4.102   6.713 -0.7588  0.9664  0.4971
  300ASN   HD21 4635   5.761   4.039   6.987 -0.6105  1.2057 -1.4896
  300ASN   HD22 4636   5.903   3.933   6.936  0.1351  0.1201  0.5118
  301GLN      N 4637   5.919   3.983   6.333  0.2724 -1.0097 -1.0316
  301GLN     CA 4638   6.012   3.995   6.225 -0.1048  1.2272  0.6731
  301GLN      C 4639   5.949   4.068   6.103  0.5845 -0.4440 -0.1446
  301GLN      O 4640   5.827   4.056   6.078 -0.2919 -0.0740  0.5365
  301GLN     CB 4641   6.060   3.856   6.182 -0.6243 -0.0997  0.1787
  301GLN     CG 4642   6.138   3.784   6.291  0.5864  0.0122  0.6394
  301GLN     CD 4643   6.195   3.641   6.255  0.0517 -0.3735 -0.3190
  301GLN    OE1 4644   6.241   3.609   6.151  0.2014 -0.4412  0.3940
  301GLN    NE2 4645   6.171   3.546   6.345  0.3000 -0.1730 -0.1535
  301GLN      H 4646   5.826   3.948   6.314  0.0368 -0.2537 -1.3408
  301GLN     HA 4647   6.106   4.046   6.244  0.6524  0.1424  0.0410
  301GLN    HB2 4648   5.977   3.800   6.138 -0.2842 -1.2891  0.9461
  301GLN    HB3 4649   6.133   3.870   6.102 -0.3750 -0.8428  0.2579
  301GLN    HG2 4650   6.222   3.849   6.313  0.1180  0.8488  0.0815
  301GLN    HG3 4651   6.068   3.784   6.375 -1.8850  1.0144 -1.1594
  301GLN   HE21 4652   6.206   3.453   6.329  0.4343 -0.0946 -0.3268
  301GLN   HE22 4653   6.138   3.570   6.438  0.9500  0.1923 -0.0020
  302SER      N 4654   6.032   4.142   6.024  0.0468  0.1436  0.0349
  302SER     CA 4655   5.990   4.201   5.900 -0.2431 -0.5188  0.7076
  302SER      C 4656   6.064   4.136   5.779 -0.0852  0.2472  0.8540
  302SER      O 4657   6.147   4.048   5.782  0.3643 -0.4809 -0.6879
  302SER     CB 4658   6.014   4.355   5.893  0.7429  0.2177 -0.1974
  302SER     OG 4659   6.147   4.377   5.878 -0.1465 -0.3124  0.3704
  302SER      H 4660   6.129   4.159   6.047 -0.0433  0.5618  0.1156
  302SER     HA 4661   5.883   4.191   5.882 -0.2952 -1.0265  1.2444
  302SER    HB2 4662   5.959   4.391   5.807 -0.8176 -0.9302  0.2204
  302SER    HB3 4663   5.969   4.402   5.981 -0.8227 -1.0416 -0.2115
  302SER     HG 4664   6.158   4.470   5.901  0.4375  0.1254 -1.3406
  303PHE      N 4665   6.021   4.176   5.655 -0.2770 -0.3020 -0.7213
  303PHE     CA 4666   6.083   4.142   5.523 -0.2114 -0.5409 -0.3165
  303PHE      C 4667   6.059   4.253   5.424 -0.1386 -0.8850  0.8408
  303PHE      O 4668   5.964   4.317   5.427 -0.0662 -0.6486  0.0058
  303PHE     CB 4669   6.032   4.006   5.476 -0.3381 -0.1802 -0.0735
  303PHE     CG 4670   5.900   4.016   5.398 -0.9940 -0.1599 -0.3353
  303PHE    CD1 4671   5.784   3.993   5.473  0.6740 -0.4623 -0.5137
  303PHE    CD2 4672   5.899   4.030   5.258  1.2567 -0.4251  1.0068
  303PHE    CE1 4673   5.661   4.004   5.417  0.2758  1.0719 -0.2104
  303PHE    CE2 4674   5.774   4.027   5.193  0.7652 -0.2926  0.2740
  303PHE     CZ 4675   5.653   4.012   5.272 -0.8403 -0.1449 -0.1170
  303PHE      H 4676   5.953   4.251   5.662  0.2600  0.1366  0.2920
  303PHE     HA 4677   6.189   4.130   5.544  0.1141  0.3486 -1.2452
  303PHE    HB2 4678   6.107   3.966   5.408  0.6340  1.7345 -0.2505
  303PHE    HB3 4679   6.019   3.943   5.564  1.0860 -0.3196  0.0829
  303PHE    HD1 4680   5.795   3.976   5.579 -0.3402 -0.2681 -0.3598
  303PHE    HD2 4681   5.993   4.040   5.206  0.8042  0.4971  0.3055
  303PHE    HE1 4682   5.574   3.988   5.478 -0.3788  1.4386 -1.0044
  303PHE    HE2 4683   5.762   4.030   5.085 -0.8473  1.6185  0.3882
  303PHE     HZ 4684   5.566   4.025   5.209  0.0359  2.4543 -1.0871
  304ARG      N 4685   6.151   4.280   5.325 -0.2378 -0.0778  0.6658
  304ARG     CA 4686   6.150   4.397   5.244 -0.7958 -0.4671 -0.0222
  304ARG      C 4687   6.164   4.368   5.098  0.5216 -0.5546 -0.3500
  304ARG      O 4688   6.236   4.285   5.054 -0.0370  0.2300  0.3158
  304ARG     CB 4689   6.254   4.502   5.300  0.2128  0.3672  0.4065
  304ARG     CG 4690   6.399   4.462   5.256  1.4024 -0.0578 -0.4918
  304ARG     CD 4691   6.508   4.545   5.305  0.1566 -0.2641  0.5136
  304ARG     NE 4692   6.640   4.506   5.245 -0.2284 -0.3175  0.5124
  304ARG     CZ 4693   6.758   4.536   5.291 -0.2720 -0.0812  0.3417
  304ARG    NH1 4694   6.775   4.605   5.400 -0.1303  0.2828 -0.0227
  304ARG    NH2 4695   6.865   4.474   5.247 -0.0954 -0.5445 -0.1974
  304ARG      H 4696   6.221   4.211   5.301  0.2923  0.4321  0.6928
  304ARG     HA 4697   6.055   4.450   5.255  0.2899  1.4684  0.8137
  304ARG    HB2 4698   6.236   4.603   5.262 -0.1625 -0.1509 -0.9021
  304ARG    HB3 4699   6.252   4.498   5.409  0.0652  0.4740  0.4089
  304ARG    HG2 4700   6.418   4.361   5.292  0.7772  0.0263  0.1140
  304ARG    HG3 4701   6.415   4.458   5.148  0.5943  1.4692 -0.7290
  304ARG    HD2 4702   6.484   4.649   5.284 -1.5144 -0.6067  0.4867
  304ARG    HD3 4703   6.509   4.527   5.413 -0.7607 -0.1995  0.5426
  304ARG     HE 4704   6.632   4.448   5.163  0.4369 -0.0327  0.2306
  304ARG   HH11 4705   6.866   4.640   5.426 -0.0282 -0.2297  0.3544
  304ARG   HH12 4706   6.690   4.643   5.439 -0.2324 -0.2362  0.2814
  304ARG   HH21 4707   6.945   4.472   5.308  0.0605 -0.7914 -0.4059
  304ARG   HH22 4708   6.871   4.422   5.161  0.0134 -1.7338  0.4939
  305ILE      N 4709   6.091   4.442   5.023 -0.0160  0.0349  1.0286
  305ILE     CA 4710   6.082   4.426   4.874 -0.1147 -0.6740  0.1280
  305ILE      C 4711   6.123   4.556   4.796 -1.0616  0.3934  0.0808
  305ILE      O 4712   6.083   4.666   4.823 -0.2808  0.4265 -0.5029
  305ILE     CB 4713   5.947   4.376   4.836  0.2380  0.1986  0.0806
  305ILE    CG1 4714   5.836   4.482   4.834  0.2748  0.0296 -0.3282
  305ILE    CG2 4715   5.890   4.262   4.930 -0.5192 -0.1753 -0.3542
  305ILE    CD1 4716   5.692   4.430   4.795  0.4160  0.5433 -0.2877
  305ILE      H 4717   6.029   4.510   5.064 -1.2958  0.0431 -0.6727
  305ILE     HA 4718   6.153   4.349   4.844  0.4378 -0.2817  0.3847
  305ILE     HB 4719   5.961   4.339   4.735 -0.9724  0.0650 -0.0771
  305ILE   HG12 4720   5.829   4.542   4.925 -0.3736  0.8864 -0.9056
  305ILE   HG13 4721   5.857   4.558   4.758 -0.4478  0.3824 -0.1905
  305ILE   HG21 4722   5.969   4.188   4.922  0.0065  0.2358  0.6734
  305ILE   HG22 4723   5.873   4.294   5.033 -0.7463  0.6472 -0.6364
  305ILE   HG23 4724   5.798   4.213   4.900 -0.5076 -0.6670  0.3572
  305ILE   HD11 4725   5.629   4.518   4.808  0.1410  0.4411 -0.8611
  305ILE   HD12 4726   5.692   4.375   4.701  1.1048  0.5168 -0.2859
  305ILE   HD13 4727   5.656   4.350   4.859 -0.2287 -0.2665 -1.5812
  306THR      N 4728   6.219   4.541   4.703 -0.0390  0.1947 -0.8083
  306THR     CA 4729   6.284   4.651   4.631 -0.1901  0.2757 -0.0397
  306THR      C 4730   6.239   4.664   4.487 -0.7257 -0.3560  0.0002
  306THR      O 4731   6.269   4.578   4.405  0.7139 -0.2135  0.2863
  306THR     CB 4732   6.435   4.642   4.624 -0.6681  0.1291 -0.1179
  306THR    OG1 4733   6.486   4.673   4.757 -0.0910  0.2022  0.4949
  306THR    CG2 4734   6.508   4.749   4.536  1.0137 -1.0306 -0.8322
  306THR      H 4735   6.266   4.452   4.698  0.4716  0.2658  1.0605
  306THR     HA 4736   6.250   4.743   4.679 -0.6693  0.1272 -0.0764
  306THR     HB 4737   6.465   4.538   4.610  1.7179  0.6188  0.3728
  306THR    HG1 4738   6.459   4.598   4.810 -0.4508 -0.3447 -0.4078
  306THR   HG21 4739   6.616   4.735   4.529  1.3485  0.7558 -0.3295
  306THR   HG22 4740   6.462   4.759   4.437 -0.8272  1.2004  0.0496
  306THR   HG23 4741   6.503   4.850   4.577 -0.6984 -1.4957  0.3193
  307ILE      N 4742   6.181   4.780   4.460  0.2291  0.3973  0.0501
  307ILE     CA 4743   6.155   4.832   4.321  0.4706 -0.3526 -0.2006
  307ILE      C 4744   6.262   4.923   4.260  0.9810 -0.3459 -0.6560
  307ILE      O 4745   6.326   5.008   4.330 -0.0968  0.3500  0.8954
  307ILE     CB 4746   6.016   4.903   4.315 -0.4802 -0.7678  0.2625
  307ILE    CG1 4747   6.003   5.017   4.430 -0.6226  1.3160  0.7119
  307ILE    CG2 4748   5.895   4.810   4.324 -0.1440 -0.2330  0.4649
  307ILE    CD1 4749   5.880   5.108   4.412 -0.8965 -1.4657  0.0674
  307ILE      H 4750   6.145   4.832   4.539 -0.1407  0.2660 -0.0257
  307ILE     HA 4751   6.136   4.745   4.258 -0.4905 -0.8153  0.6734
  307ILE     HB 4752   6.009   4.956   4.220  0.3673  0.1428  0.6735
  307ILE   HG12 4753   6.002   4.971   4.528  1.0030  0.9598  0.6295
  307ILE   HG13 4754   6.099   5.070   4.431 -0.1628  0.5482  1.9784
  307ILE   HG21 4755   5.805   4.856   4.283 -0.2636  0.3281  1.3029
  307ILE   HG22 4756   5.910   4.716   4.270  0.5256  0.4142 -0.5408
  307ILE   HG23 4757   5.883   4.783   4.429 -0.6750  0.2690  0.5419
  307ILE   HD11 4758   5.789   5.050   4.415 -1.2164 -1.0804 -1.0859
  307ILE   HD12 4759   5.885   5.184   4.490  0.3868 -1.3651 -0.0584
  307ILE   HD13 4760   5.880   5.163   4.317  1.7517 -1.1277  0.1076
  308LEU      N 4761   6.289   4.910   4.132 -0.3822  0.3062  1.1152
  308LEU     CA 4762   6.384   4.993   4.055 -0.6934  0.2206  0.0621
  308LEU      C 4763   6.315   5.109   3.987 -0.1807 -0.8040  0.2171
  308LEU      O 4764   6.196   5.112   3.973 -0.3464 -0.2572 -0.1305
  308LEU     CB 4765   6.450   4.892   3.949  0.1231  0.2049 -0.9442
  308LEU     CG 4766   6.498   4.758   4.001 -0.3634 -0.2823 -0.4828
  308LEU    CD1 4767   6.546   4.684   3.879 -0.0179  0.3483 -0.2812
  308LEU    CD2 4768   6.622   4.781   4.097  0.2958 -0.5378 -0.2116
  308LEU      H 4769   6.238   4.838   4.082 -0.2777  0.9864 -0.0386
  308LEU     HA 4770   6.468   5.024   4.119 -0.5225 -1.1024  0.5316
  308LEU    HB2 4771   6.373   4.879   3.874  0.1384 -1.2632 -0.7660
  308LEU    HB3 4772   6.535   4.943   3.904  0.3047  0.7273 -0.0586
  308LEU     HG 4773   6.421   4.692   4.040  0.2873 -0.9924 -0.3532
  308LEU   HD11 4774   6.475   4.701   3.797  0.0472 -0.6391 -0.5632
  308LEU   HD12 4775   6.640   4.706   3.827  0.2727  0.1627  0.1581
  308LEU   HD13 4776   6.549   4.577   3.896 -0.3034  0.3092 -0.4570
  308LEU   HD21 4777   6.688   4.695   4.099  0.6239 -0.3025 -0.6439
  308LEU   HD22 4778   6.689   4.859   4.061 -0.2653 -0.0660 -0.2636
  308LEU   HD23 4779   6.588   4.811   4.196 -0.5731 -0.3652 -0.5373
  309PRO      N 4780   6.384   5.208   3.924 -0.1563 -0.7316 -0.2695
  309PRO     CA 4781   6.328   5.309   3.827  0.0498 -0.1659  0.5735
  309PRO      C 4782   6.246   5.239   3.716 -0.5604  0.5243 -0.5096
  309PRO      O 4783   6.138   5.287   3.688 -0.0200 -0.6912 -0.1212
  309PRO     CB 4784   6.450   5.394   3.790  0.2406 -0.8307  0.6011
  309PRO     CG 4785   6.536   5.389   3.910 -0.1314  0.7934 -0.3463
  309PRO     CD 4786   6.517   5.244   3.961  1.0981 -0.3357 -0.2128
  309PRO     HA 4787   6.261   5.374   3.883  1.3010  0.7160  1.1415
  309PRO    HB2 4788   6.501   5.356   3.701  0.4037  0.8288 -0.0782
  309PRO    HB3 4789   6.419   5.494   3.761 -0.3511 -1.0893  0.2804
  309PRO    HG2 4790   6.641   5.406   3.884 -0.5946  1.5389 -2.0184
  309PRO    HG3 4791   6.493   5.456   3.984  0.8871  1.7324 -0.5453
  309PRO    HD2 4792   6.533   5.236   4.069 -0.5908 -0.4432  0.0762
  309PRO    HD3 4793   6.588   5.177   3.912  0.0516 -0.7343 -1.2870
  310GLN      N 4794   6.303   5.127   3.661 -0.3388 -0.4686  0.2845
  310GLN     CA 4795   6.241   5.046   3.563  0.2761  0.0233  0.4647
  310GLN      C 4796   6.104   4.979   3.603 -0.0114  0.0398  0.3469
  310GLN      O 4797   6.034   4.940   3.513  0.3866  0.1562  0.0902
  310GLN     CB 4798   6.342   4.933   3.519  0.3206  0.1877 -0.3361
  310GLN     CG 4799   6.468   4.988   3.452 -0.3742 -0.1239  0.4850
  310GLN     CD 4800   6.588   5.008   3.541 -0.0604 -0.1838 -0.6963
  310GLN    OE1 4801   6.579   5.030   3.662 -0.6834  0.4536  0.1675
  310GLN    NE2 4802   6.703   5.015   3.485  0.4400 -0.4168  0.3905
  310GLN      H 4803   6.387   5.091   3.705  0.0057  0.1997  0.2058
  310GLN     HA 4804   6.223   5.107   3.474  0.6007 -1.1025 -0.4231
  310GLN    HB2 4805   6.372   4.863   3.597 -0.6751  0.2549  0.1426
  310GLN    HB3 4806   6.290   4.864   3.452 -0.9790  1.3030 -0.5598
  310GLN    HG2 4807   6.498   4.918   3.373 -0.6053  0.3892 -0.0722
  310GLN    HG3 4808   6.445   5.081   3.400  0.9944  0.2540  0.4716
  310GLN   HE21 4809   6.781   5.045   3.543  0.5547 -0.2532  0.1549
  310GLN   HE22 4810   6.704   4.998   3.386 -0.0518  0.0401  0.2984
  311GLN      N 4811   6.055   4.993   3.729 -0.2768  0.8273  1.0553
  311GLN     CA 4812   5.919   4.962   3.763 -0.0271  0.2317 -0.7096
  311GLN      C 4813   5.834   5.094   3.770 -0.7281 -0.5190 -0.0880
  311GLN      O 4814   5.718   5.086   3.751  0.3435 -0.1678 -0.1057
  311GLN     CB 4815   5.909   4.897   3.904  0.1699  0.3045 -0.6316
  311GLN     CG 4816   5.941   4.743   3.893  0.5014  0.0934  0.3659
  311GLN     CD 4817   6.088   4.720   3.868 -0.1041  0.6607 -0.8243
  311GLN    OE1 4818   6.172   4.733   3.960 -0.8163  0.7103  0.0153
  311GLN    NE2 4819   6.125   4.686   3.741  0.0007 -0.2799 -0.5568
  311GLN      H 4820   6.122   5.030   3.795  1.3447 -0.6589  0.4130
  311GLN     HA 4821   5.871   4.898   3.689  0.2421 -2.0243  0.8659
  311GLN    HB2 4822   5.986   4.941   3.967 -0.0729  0.9924 -0.7919
  311GLN    HB3 4823   5.810   4.924   3.940  0.2021 -0.1081 -0.2239
  311GLN    HG2 4824   5.916   4.686   3.983  0.4437 -0.3956  0.0465
  311GLN    HG3 4825   5.881   4.689   3.819 -0.0218  1.7483 -0.5268
  311GLN   HE21 4826   6.221   4.674   3.713  0.1382  1.2706 -0.9516
  311GLN   HE22 4827   6.051   4.655   3.679 -0.6673 -0.1563  0.1349
  312TYR      N 4828   5.900   5.211   3.807  0.4832  0.0382  0.2071
  312TYR     CA 4829   5.821   5.330   3.852 -0.2556 -0.4548  0.4456
  312TYR      C 4830   5.843   5.450   3.757  0.5698 -0.1140 -0.5219
  312TYR      O 4831   5.759   5.540   3.772 -0.2498  0.0959 -0.3346
  312TYR     CB 4832   5.845   5.367   3.996  0.7289  0.0433  0.2091
  312TYR     CG 4833   5.970   5.432   4.037 -0.4248 -0.3361 -0.2968
  312TYR    CD1 4834   5.999   5.571   4.007  0.0815  1.6080 -0.2877
  312TYR    CD2 4835   6.071   5.366   4.113 -0.3530 -0.2350 -0.0892
  312TYR    CE1 4836   6.108   5.636   4.050 -1.2705 -0.2915  0.6098
  312TYR    CE2 4837   6.179   5.442   4.175 -0.2677  0.3173  0.0570
  312TYR     CZ 4838   6.203   5.577   4.138 -0.2670  0.8480  0.7049
  312TYR     OH 4839   6.327   5.634   4.157  0.0621 -0.3565 -1.4120
  312TYR      H 4840   5.998   5.211   3.829  0.5374 -1.0138  0.0473
  312TYR     HA 4841   5.714   5.310   3.849 -0.0748 -1.7481  1.1297
  312TYR    HB2 4842   5.762   5.427   4.034  0.3222 -1.0719  1.2172
  312TYR    HB3 4843   5.833   5.273   4.051 -0.7574  0.1604  0.1588
  312TYR    HD1 4844   5.931   5.622   3.940 -1.0091  0.6133 -0.0090
  312TYR    HD2 4845   6.060   5.259   4.126  0.9478 -0.3267  0.6738
  312TYR    HE1 4846   6.113   5.739   4.019 -2.0754 -0.7592 -1.4556
  312TYR    HE2 4847   6.246   5.397   4.248  0.6567  1.6158  0.0776
  312TYR     HH 4848   6.388   5.569   4.192 -0.4990 -0.2878 -0.2353
  313LEU      N 4849   5.931   5.452   3.661 -0.6225 -0.2884  0.5316
  313LEU     CA 4850   5.952   5.561   3.566  0.5692 -0.8777  0.4508
  313LEU      C 4851   5.918   5.499   3.430  0.0104 -0.8480 -0.2333
  313LEU      O 4852   6.002   5.443   3.356  0.1173 -0.2489  0.2946
  313LEU     CB 4853   6.093   5.601   3.576  0.1839  0.0234  0.4489
  313LEU     CG 4854   6.147   5.703   3.478  0.2936 -0.7973  0.4110
  313LEU    CD1 4855   6.084   5.850   3.484 -0.3309  0.2484 -0.4229
  313LEU    CD2 4856   6.301   5.720   3.482  1.6408  0.5075 -0.7276
  313LEU      H 4857   5.990   5.372   3.642  0.3324  0.6931 -1.0483
  313LEU     HA 4858   5.884   5.642   3.593 -1.5314 -2.0932 -0.6650
  313LEU    HB2 4859   6.112   5.630   3.679 -1.7736  1.1676  0.5865
  313LEU    HB3 4860   6.150   5.512   3.549  0.3235  0.0284  0.7165
  313LEU     HG 4861   6.118   5.660   3.382 -0.0387  0.1076  0.0811
  313LEU   HD11 4862   6.112   5.885   3.584 -1.2803 -1.3866  0.4938
  313LEU   HD12 4863   6.125   5.914   3.406  0.3249  0.4688  0.0834
  313LEU   HD13 4864   5.976   5.851   3.471 -0.2350  0.6603 -1.3301
  313LEU   HD21 4865   6.323   5.754   3.584 -0.5720  2.3896 -0.7051
  313LEU   HD22 4866   6.350   5.626   3.460  0.6229 -0.4075  0.6183
  313LEU   HD23 4867   6.328   5.800   3.413  0.2741  2.2492  0.5722
  314ARG      N 4868   5.791   5.514   3.405  0.2926 -0.1382 -0.0810
  314ARG     CA 4869   5.721   5.432   3.309  0.2203  0.6168 -0.5712
  314ARG      C 4870   5.713   5.495   3.173  0.1098  0.6645 -0.3645
  314ARG      O 4871   5.691   5.618   3.157  0.8513  0.3893  0.2326
  314ARG     CB 4872   5.584   5.395   3.378  0.7168 -0.0526  1.5004
  314ARG     CG 4873   5.599   5.322   3.509  0.5790 -0.6896  1.0824
  314ARG     CD 4874   5.469   5.275   3.573  0.7168  0.5603  0.4189
  314ARG     NE 4875   5.397   5.169   3.496 -0.5401 -0.7917 -0.1568
  314ARG     CZ 4876   5.394   5.044   3.533 -0.1964  0.5874 -0.5472
  314ARG    NH1 4877   5.305   4.963   3.475  0.5397 -0.1241 -0.6835
  314ARG    NH2 4878   5.474   4.992   3.621 -0.3873  0.4270  0.6460
  314ARG      H 4879   5.732   5.572   3.463  0.8878 -0.0323  0.4424
  314ARG     HA 4880   5.767   5.334   3.300 -0.6425  0.1044  0.2069
  314ARG    HB2 4881   5.518   5.482   3.380 -1.3529 -1.3960  0.1019
  314ARG    HB3 4882   5.532   5.328   3.308  0.3865  2.2932 -0.8260
  314ARG    HG2 4883   5.664   5.236   3.491  1.0153  0.0154 -1.5246
  314ARG    HG3 4884   5.640   5.393   3.581 -0.3722  1.2297 -0.1251
  314ARG    HD2 4885   5.488   5.241   3.674 -0.2885 -1.1984  0.0916
  314ARG    HD3 4886   5.403   5.362   3.577  0.0216  0.0714  0.0122
  314ARG     HE 4887   5.334   5.202   3.425  0.5361  0.0514 -0.7594
  314ARG   HH11 4888   5.302   4.862   3.483  0.9530 -0.1275 -0.5317
  314ARG   HH12 4889   5.238   4.991   3.405 -0.2339  0.0444  0.0990
  314ARG   HH21 4890   5.478   4.891   3.613 -0.6361  0.4641 -0.1555
  314ARG   HH22 4891   5.553   5.038   3.663 -0.6049  0.6881  0.7811
  315PRO      N 4892   5.705   5.411   3.063 -0.1902  0.2347 -0.9250
  315PRO     CA 4893   5.705   5.461   2.925  0.7600  0.4013  0.6159
  315PRO      C 4894   5.571   5.517   2.880  0.2372  0.6724 -0.0557
  315PRO      O 4895   5.466   5.459   2.909 -0.0524  0.1105  0.3892
  315PRO     CB 4896   5.755   5.342   2.844  0.6366  0.4385  0.1113
  315PRO     CG 4897   5.696   5.222   2.916 -0.0604  0.2988 -0.0061
  315PRO     CD 4898   5.705   5.264   3.061  0.0776 -1.1397 -1.0834
  315PRO     HA 4899   5.776   5.543   2.915 -0.9072  1.9007  0.1724
  315PRO    HB2 4900   5.705   5.348   2.747 -0.5279  0.5132  0.6809
  315PRO    HB3 4901   5.862   5.329   2.860  0.4532  0.5683  1.7140
  315PRO    HG2 4902   5.591   5.217   2.886  0.1754  0.6109 -0.9351
  315PRO    HG3 4903   5.748   5.128   2.897 -1.9752 -0.6478 -1.3629
  315PRO    HD2 4904   5.618   5.228   3.115  0.3976  0.1726  0.4484
  315PRO    HD3 4905   5.800   5.229   3.102 -0.6234 -0.6621  1.2243
  316VAL      N 4906   5.573   5.625   2.805 -0.4936 -0.8070  0.4561
  316VAL     CA 4907   5.449   5.693   2.756  0.4059 -0.1123 -0.9875
  316VAL      C 4908   5.455   5.710   2.607 -0.9065 -0.2309 -0.2947
  316VAL      O 4909   5.554   5.769   2.561  0.3415  0.5685  0.0031
  316VAL     CB 4910   5.436   5.835   2.826 -0.4055  0.6120  0.0249
  316VAL    CG1 4911   5.411   5.825   2.975  0.8460 -0.1205 -0.1585
  316VAL    CG2 4912   5.319   5.915   2.768 -0.8627 -0.0372 -0.2164
  316VAL      H 4913   5.656   5.665   2.762 -0.5253  0.6235  1.5644
  316VAL     HA 4914   5.362   5.631   2.773  0.8606 -0.5495 -0.1188
  316VAL     HB 4915   5.525   5.895   2.808  0.1877 -0.5403 -1.3206
  316VAL   HG11 4916   5.423   5.921   3.023 -2.1883  0.5146 -0.2319
  316VAL   HG12 4917   5.309   5.790   2.990  0.5590  0.8346  0.2450
  316VAL   HG13 4918   5.477   5.749   3.016 -0.5658 -1.0826  0.4837
  316VAL   HG21 4919   5.353   5.945   2.669 -0.8909  0.3437 -0.1107
  316VAL   HG22 4920   5.227   5.857   2.768 -0.0773 -1.3964  0.2870
  316VAL   HG23 4921   5.307   6.004   2.829 -0.1826 -0.9051  1.3263
  317GLU      N 4922   5.354   5.680   2.531  0.4967  0.3859 -0.0445
  317GLU     CA 4923   5.350   5.688   2.381 -0.1774  0.6134 -0.2225
  317GLU      C 4924   5.242   5.785   2.345  0.5082 -0.8482 -0.1145
  317GLU      O 4925   5.126   5.756   2.376  0.2061  0.2019 -0.6933
  317GLU     CB 4926   5.336   5.543   2.317  0.3001 -0.9120 -0.6814
  317GLU     CG 4927   5.451   5.447   2.352  0.5652  0.1872  0.1336
  317GLU     CD 4928   5.432   5.380   2.485  0.3782  0.6492 -0.8080
  317GLU    OE1 4929   5.319   5.321   2.520 -0.2731 -0.7158  0.9126
  317GLU    OE2 4930   5.524   5.388   2.573  0.5287 -0.3674  0.4617
  317GLU      H 4931   5.271   5.638   2.571 -0.0631  0.1075 -1.3832
  317GLU     HA 4932   5.444   5.724   2.340  0.1934  0.7163  0.6799
  317GLU    HB2 4933   5.234   5.509   2.338 -0.1520 -0.1264 -1.4563
  317GLU    HB3 4934   5.330   5.546   2.208  0.2883  0.8221 -0.6924
  317GLU    HG2 4935   5.468   5.368   2.278  1.1159 -0.6107  1.0582
  317GLU    HG3 4936   5.539   5.511   2.363 -0.2476  1.3142  0.3809
  318ASP      N 4937   5.282   5.894   2.282 -0.0472 -0.7860 -0.1884
  318ASP     CA 4938   5.188   6.010   2.250 -0.3168 -0.0873 -0.3095
  318ASP      C 4939   5.233   6.091   2.126 -0.8199 -0.4398 -0.3563
  318ASP      O 4940   5.351   6.112   2.093  0.1839 -0.2584 -1.4092
  318ASP     CB 4941   5.176   6.110   2.371 -0.3874  0.1851 -0.3682
  318ASP     CG 4942   5.055   6.204   2.357 -0.2950 -0.8686  0.0075
  318ASP    OD1 4943   4.954   6.154   2.313  0.0663 -0.0547  0.1915
  318ASP    OD2 4944   5.071   6.328   2.383 -0.3733  0.2416 -0.1118
  318ASP      H 4945   5.381   5.907   2.262 -0.2658  1.4372 -0.2739
  318ASP     HA 4946   5.090   5.969   2.229 -0.3351  0.4716 -1.4325
  318ASP    HB2 4947   5.183   6.049   2.461  0.0929 -0.0699 -0.5698
  318ASP    HB3 4948   5.264   6.174   2.385 -1.4192  1.4613  0.9713
  319VAL      N 4949   5.142   6.139   2.040  0.2097  0.1518  0.0554
  319VAL     CA 4950   5.179   6.178   1.901  1.0320  0.7072  0.7531
  319VAL      C 4951   5.277   6.286   1.886  0.5132 -0.6598 -0.0415
  319VAL      O 4952   5.364   6.289   1.798 -0.7995  0.1341 -0.3329
  319VAL     CB 4953   5.048   6.213   1.822  0.3778  0.2518 -0.2142
  319VAL    CG1 4954   5.065   6.270   1.681  0.3601 -0.2450 -0.9178
  319VAL    CG2 4955   4.964   6.089   1.788  0.1110  0.0070 -0.0963
  319VAL      H 4956   5.045   6.122   2.066  0.0706  1.2622  0.3410
  319VAL     HA 4957   5.230   6.099   1.844  0.0581  1.4395 -1.3440
  319VAL     HB 4958   4.983   6.279   1.880 -1.2009 -2.0898  0.9929
  319VAL   HG11 4959   5.122   6.362   1.692  0.1779 -0.3155  2.2445
  319VAL   HG12 4960   5.116   6.191   1.626 -0.9011 -2.0405  0.2886
  319VAL   HG13 4961   4.966   6.297   1.643  0.2408  0.8718  0.0897
  319VAL   HG21 4962   4.872   6.127   1.745  0.3824 -0.5900 -1.2839
  319VAL   HG22 4963   5.007   6.028   1.709  0.2860 -0.0742  0.0588
  319VAL   HG23 4964   4.945   6.025   1.874 -0.7275  0.1570 -0.1593
  320ALA      N 4965   5.263   6.392   1.967 -0.2480  0.2393  0.6591
  320ALA     CA 4966   5.356   6.498   1.983 -0.6626 -1.0384 -0.3739
  320ALA      C 4967   5.506   6.460   2.006 -0.0495  0.4135 -0.3733
  320ALA      O 4968   5.594   6.547   1.980  0.4147  0.0762  0.1013
  320ALA     CB 4969   5.297   6.584   2.096 -0.5404 -0.7952  0.0332
  320ALA      H 4970   5.189   6.382   2.035 -1.1986 -0.5911 -0.4194
  320ALA     HA 4971   5.348   6.571   1.902 -0.3569  0.4300  0.8222
  320ALA    HB1 4972   5.210   6.637   2.057 -1.2895 -1.2618  0.9955
  320ALA    HB2 4973   5.269   6.528   2.185 -0.8557  0.2642  0.6297
  320ALA    HB3 4974   5.373   6.655   2.129 -1.6100  0.1439  0.6119
  321THR      N 4975   5.532   6.342   2.063 -0.2083 -1.1556  0.0754
  321THR     CA 4976   5.664   6.312   2.125  0.2342  0.0929 -0.5746
  321THR      C 4977   5.712   6.176   2.086 -0.0926  1.0464 -0.1588
  321THR      O 4978   5.818   6.133   2.128  0.3495  0.8378 -0.7858
  321THR     CB 4979   5.643   6.319   2.276  0.6970  1.3375 -0.0953
  321THR    OG1 4980   5.524   6.248   2.306 -0.1047 -0.6054 -0.0928
  321THR    CG2 4981   5.626   6.461   2.324 -0.4967 -0.6942 -0.5849
  321THR      H 4982   5.447   6.290   2.082 -2.2020  1.5329 -0.3855
  321THR     HA 4983   5.736   6.391   2.105  0.3079  0.6642  1.4525
  321THR     HB 4984   5.714   6.261   2.335 -0.5547 -0.3028 -0.0558
  321THR    HG1 4985   5.553   6.158   2.325  1.6458  0.0115  0.5309
  321THR   HG21 4986   5.622   6.457   2.433  2.3803 -0.8532 -0.3411
  321THR   HG22 4987   5.712   6.527   2.315 -0.7713 -0.0424  0.8899
  321THR   HG23 4988   5.544   6.517   2.279 -1.2938 -1.0111  0.4130
  322SER      N 4989   5.630   6.098   2.014  0.3904 -0.3957 -0.2950
  322SER     CA 4990   5.644   5.963   1.958  0.2052  0.2568 -0.3009
  322SER      C 4991   5.785   5.924   1.908 -0.7501  0.1689 -0.1709
  322SER      O 4992   5.812   5.808   1.890  0.0522  0.3543 -0.1399
  322SER     CB 4993   5.537   5.927   1.851  0.5764  0.8762  0.5681
  322SER     OG 4994   5.567   6.007   1.726 -0.1960  0.3820 -0.2571
  322SER      H 4995   5.547   6.148   1.986  0.1908 -0.7186 -0.2883
  322SER     HA 4996   5.635   5.898   2.045  3.2212 -0.2630 -0.1768
  322SER    HB2 4997   5.542   5.821   1.827 -0.0409  0.8866  0.3548
  322SER    HB3 4998   5.443   5.959   1.894 -1.1228 -1.1619 -1.1782
  322SER     HG 4999   5.557   5.961   1.642  0.9254  0.4699 -0.4688
  323GLN      N 5000   5.880   6.017   1.883 -0.1283 -0.7183  0.0310
  323GLN     CA 5001   6.018   5.988   1.839  0.4827 -0.0209 -0.9074
  323GLN      C 5002   6.124   6.017   1.952  0.1399  0.5182  0.0114
  323GLN      O 5003   6.236   5.962   1.931  0.0595 -0.0326  0.1416
  323GLN     CB 5004   6.052   6.048   1.709  0.4704 -0.8097 -0.5341
  323GLN     CG 5005   5.937   6.023   1.604 -0.0460  0.2954 -1.0901
  323GLN     CD 5006   5.977   6.053   1.456  0.2856 -1.2199 -0.0205
  323GLN    OE1 5007   5.967   5.967   1.371  0.4694  0.4149 -0.0540
  323GLN    NE2 5008   6.016   6.176   1.420 -0.3731 -0.0142  0.0182
  323GLN      H 5009   5.859   6.111   1.914  1.3496 -0.0011 -0.9297
  323GLN     HA 5010   6.030   5.880   1.832  0.6595 -0.2554  1.3041
  323GLN    HB2 5011   6.057   6.156   1.724  1.5528 -0.9139  0.0757
  323GLN    HB3 5012   6.148   6.019   1.665  0.9856  0.9472 -0.7294
  323GLN    HG2 5013   5.914   5.916   1.604 -0.7656  0.4431 -0.9166
  323GLN    HG3 5014   5.854   6.084   1.638  1.0757  0.9080  0.8847
  323GLN   HE21 5015   6.027   6.184   1.320 -0.8774  0.6228  0.0050
  323GLN   HE22 5016   6.015   6.252   1.485 -0.5865 -0.3020  0.3552
  324ASP      N 5017   6.098   6.089   2.055  0.5510 -0.2460  0.1822
  324ASP     CA 5018   6.179   6.085   2.182 -0.1688 -0.2697  0.7283
  324ASP      C 5019   6.141   5.969   2.276  0.4853  0.3248 -0.1323
  324ASP      O 5020   6.029   5.914   2.269 -0.0973 -0.2025  0.6231
  324ASP     CB 5021   6.175   6.211   2.262 -0.6934 -0.4333 -0.2402
  324ASP     CG 5022   6.249   6.338   2.206 -0.2091  0.2109  1.1772
  324ASP    OD1 5023   6.303   6.344   2.090 -0.0865  0.5068 -0.6705
  324ASP    OD2 5024   6.254   6.444   2.268  0.3532 -0.2601 -0.4599
  324ASP      H 5025   6.011   6.139   2.062  0.0462 -1.1497  0.9409
  324ASP     HA 5026   6.286   6.077   2.159 -0.4343 -0.1110 -0.6892
  324ASP    HB2 5027   6.074   6.240   2.290 -0.3659  0.2742  0.2698
  324ASP    HB3 5028   6.231   6.195   2.354  1.3692  2.8607 -0.5837
  325ASP      N 5029   6.229   5.919   2.361 -0.1635 -0.4475  0.0931
  325ASP     CA 5030   6.191   5.850   2.484 -0.5194  0.1866  0.3074
  325ASP      C 5031   6.136   5.947   2.588  0.3737  0.1712  0.2695
  325ASP      O 5032   6.201   6.042   2.625  0.3152 -0.0289 -0.1720
  325ASP     CB 5033   6.316   5.776   2.538  0.8891  0.2568  0.5749
  325ASP     CG 5034   6.354   5.646   2.456 -0.6235 -0.3146 -0.2349
  325ASP    OD1 5035   6.265   5.578   2.404 -0.2280 -0.2639  0.7853
  325ASP    OD2 5036   6.476   5.611   2.450 -0.0585 -0.7534 -0.3480
  325ASP      H 5037   6.313   5.974   2.375 -0.8165  0.3336  1.2488
  325ASP     HA 5038   6.114   5.775   2.464  0.4141 -0.7945  0.2554
  325ASP    HB2 5039   6.396   5.849   2.535  0.0899  1.1684 -1.1933
  325ASP    HB3 5040   6.303   5.733   2.638  0.5790 -0.1583  0.3636
  326CYS      N 5041   6.006   5.915   2.621 -0.3161  0.4786  0.8471
  326CYS     CA 5042   5.928   5.998   2.708  0.7314 -0.1415 -0.1809
  326CYS      C 5043   5.849   5.911   2.809 -0.3306  0.2350 -0.3564
  326CYS      O 5044   5.800   5.804   2.780 -0.1445  0.3793  0.0669
  326CYS     CB 5045   5.831   6.086   2.635  0.8715  0.6663 -0.1166
  326CYS     SG 5046   5.900   6.210   2.534  0.2106 -0.4441  0.1300
  326CYS      H 5047   5.962   5.841   2.568 -0.3252  1.0330  0.0366
  326CYS     HA 5048   5.996   6.063   2.765 -0.0927  0.9737 -0.3974
  326CYS    HB2 5049   5.765   6.020   2.578  0.2612  0.4678  0.7687
  326CYS    HB3 5050   5.759   6.126   2.707 -0.1454 -0.7475 -0.2479
  327TYR      N 5051   5.856   5.953   2.933  0.1879 -0.3806 -0.8937
  327TYR     CA 5052   5.804   5.881   3.052 -0.3623  0.5340  0.0215
  327TYR      C 5053   5.716   5.965   3.139  0.7872  0.5593 -1.0196
  327TYR      O 5054   5.716   6.089   3.131 -0.1876  0.3028 -0.3905
  327TYR     CB 5055   5.927   5.825   3.126 -0.9211 -0.4999 -0.6661
  327TYR     CG 5056   6.024   5.746   3.046 -0.6014 -0.4978  0.6045
  327TYR    CD1 5057   6.135   5.827   2.985  0.9995  0.2067 -0.7329
  327TYR    CD2 5058   6.029   5.606   3.041  0.8050 -0.0527  1.0340
  327TYR    CE1 5059   6.233   5.757   2.916 -0.7446 -0.2389 -0.3789
  327TYR    CE2 5060   6.124   5.546   2.961 -0.0204  0.1806  0.1320
  327TYR     CZ 5061   6.232   5.616   2.909 -0.2149 -0.3672  0.9637
  327TYR     OH 5062   6.339   5.560   2.846  0.3961  0.4181 -0.3449
  327TYR      H 5063   5.892   6.045   2.952 -1.1828  0.0814 -0.2369
  327TYR     HA 5064   5.755   5.794   3.010  0.6840  0.5129 -1.2854
  327TYR    HB2 5065   5.981   5.902   3.181  0.0135 -1.1344 -0.6450
  327TYR    HB3 5066   5.898   5.760   3.209  0.4197 -0.0487  0.2419
  327TYR    HD1 5067   6.131   5.934   2.996 -0.7809  0.0980  0.3458
  327TYR    HD2 5068   5.962   5.545   3.101  0.6282 -0.3752  0.5177
  327TYR    HE1 5069   6.311   5.814   2.868  1.1118  0.5312  2.9337
  327TYR    HE2 5070   6.116   5.439   2.947 -1.8365  0.3147 -0.4550
  327TYR     HH 5071   6.404   5.628   2.829  0.5533  0.4410  0.2849
  328LYS      N 5072   5.650   5.896   3.234 -0.9270 -0.4022  0.6147
  328LYS     CA 5073   5.580   5.965   3.341 -0.0555 -0.5904 -0.1958
  328LYS      C 5074   5.595   5.886   3.479  0.2850 -0.2819  0.3786
  328LYS      O 5075   5.616   5.764   3.482  0.3393  0.2082  0.0215
  328LYS     CB 5076   5.434   5.973   3.304 -0.3105 -0.5306  0.1474
  328LYS     CG 5077   5.356   5.845   3.309  1.8248  0.4282  0.5293
  328LYS     CD 5078   5.205   5.846   3.254 -0.4622  0.2384  0.1486
  328LYS     CE 5079   5.112   5.920   3.353 -0.6541 -0.6658  0.4053
  328LYS     NZ 5080   4.976   5.930   3.301  0.2430  1.1019  0.2085
  328LYS      H 5081   5.644   5.795   3.233  0.7149 -0.5546  0.0055
  328LYS     HA 5082   5.628   6.063   3.351 -0.5482 -0.3607 -0.0346
  328LYS    HB2 5083   5.392   6.044   3.375  0.4324  0.0169  0.0723
  328LYS    HB3 5084   5.434   6.006   3.200 -1.4881 -0.5793  0.1037
  328LYS    HG2 5085   5.411   5.775   3.246 -0.0853  0.2845 -1.2285
  328LYS    HG3 5086   5.359   5.795   3.405  1.9914  0.2710  0.4438
  328LYS    HD2 5087   5.206   5.901   3.160 -0.6789  0.7213  0.4237
  328LYS    HD3 5088   5.173   5.745   3.230  0.4988 -0.0365 -0.0741
  328LYS    HE2 5089   5.111   5.877   3.453 -0.5242  1.0730  1.2311
  328LYS    HE3 5090   5.149   6.022   3.367 -0.1198 -0.8586  0.4639
  328LYS    HZ1 5091   4.978   5.990   3.220 -0.3811  1.8214  0.6896
  328LYS    HZ2 5092   4.949   5.842   3.261  0.3428  0.6299  1.1421
  328LYS    HZ3 5093   4.902   5.964   3.362 -1.0333 -0.9246 -0.0063
  329PHE      N 5094   5.603   5.951   3.591 -0.6392  0.3127  0.1647
  329PHE     CA 5095   5.649   5.893   3.716 -0.4590 -0.7986 -0.6950
  329PHE      C 5096   5.529   5.826   3.796 -0.2444 -0.3267  0.2664
  329PHE      O 5097   5.419   5.886   3.806 -0.2250  0.8282  0.3289
  329PHE     CB 5098   5.700   6.006   3.799  0.5525 -0.1693 -0.3398
  329PHE     CG 5099   5.748   5.973   3.938 -0.5264 -0.4157  0.4606
  329PHE    CD1 5100   5.881   5.926   3.963  0.1573  0.2465  0.6426
  329PHE    CD2 5101   5.666   6.000   4.043  0.0711 -0.3439 -0.9955
  329PHE    CE1 5102   5.942   5.940   4.087  0.2367  0.4062  0.4739
  329PHE    CE2 5103   5.724   6.010   4.173  0.1989 -0.7405 -0.0680
  329PHE     CZ 5104   5.860   5.981   4.194  0.2193 -0.5058  1.4084
  329PHE      H 5105   5.600   6.051   3.581 -0.6384  0.2060 -1.4379
  329PHE     HA 5106   5.726   5.816   3.713  0.2418 -0.1135 -0.7700
  329PHE    HB2 5107   5.786   6.043   3.742  0.0329  1.2316 -0.3070
  329PHE    HB3 5108   5.622   6.082   3.808 -0.1278 -0.9565  0.8658
  329PHE    HD1 5109   5.940   5.909   3.875 -0.1343 -0.9305  0.6457
  329PHE    HD2 5110   5.558   6.000   4.041  0.0375  0.0466 -0.1541
  329PHE    HE1 5111   6.048   5.927   4.102  0.4180  0.2810 -0.7063
  329PHE    HE2 5112   5.667   6.040   4.259  1.5589  0.0213  0.6358
  329PHE     HZ 5113   5.915   5.988   4.287  1.4775  0.6694  0.6358
  330ALA      N 5114   5.541   5.709   3.859 -0.1681  0.1699 -0.0100
  330ALA     CA 5115   5.431   5.627   3.907  0.1107 -0.0751  0.0548
  330ALA      C 5116   5.434   5.587   4.057  0.2050 -0.4594 -0.2644
  330ALA      O 5117   5.385   5.485   4.106 -0.1949  0.5826  0.0020
  330ALA     CB 5118   5.411   5.517   3.812  0.0229  1.2009  0.2147
  330ALA      H 5119   5.632   5.666   3.848 -0.1572  0.2321 -0.1581
  330ALA     HA 5120   5.338   5.683   3.907 -0.4972 -1.0329  0.5400
  330ALA    HB1 5121   5.491   5.443   3.808 -1.3447 -0.3573 -0.4426
  330ALA    HB2 5122   5.333   5.458   3.860  0.2487  1.0327  0.3779
  330ALA    HB3 5123   5.374   5.560   3.719 -0.9589 -0.2886 -0.1440
  331ILE      N 5124   5.500   5.674   4.133  0.0689  0.0386  0.2275
  331ILE     CA 5125   5.470   5.699   4.277 -0.0550 -0.3706  0.1333
  331ILE      C 5126   5.370   5.808   4.274 -0.2829 -0.3669  0.0983
  331ILE      O 5127   5.390   5.899   4.189  0.1286 -0.0673 -0.2394
  331ILE     CB 5128   5.595   5.740   4.363 -0.6471  0.0038  0.4991
  331ILE    CG1 5129   5.679   5.614   4.411  0.0523 -0.2616  0.1714
  331ILE    CG2 5130   5.557   5.811   4.488 -0.9525  0.6654  0.0519
  331ILE    CD1 5131   5.733   5.534   4.291  0.6402  0.4714  0.2541
  331ILE      H 5132   5.549   5.740   4.074 -0.9525 -0.1824 -0.9227
  331ILE     HA 5133   5.417   5.616   4.324 -0.1912 -1.0950 -1.1959
  331ILE     HB 5134   5.662   5.810   4.314  0.6502 -0.7516  1.0812
  331ILE   HG12 5135   5.761   5.659   4.467  0.0648  1.2340 -0.9208
  331ILE   HG13 5136   5.620   5.563   4.487  0.2904 -0.1942  0.4032
  331ILE   HG21 5137   5.642   5.822   4.555 -0.7853  1.3374 -0.2596
  331ILE   HG22 5138   5.535   5.915   4.463 -0.8072  0.5891 -0.4020
  331ILE   HG23 5139   5.469   5.765   4.533 -0.1443 -0.3366  0.6816
  331ILE   HD11 5140   5.761   5.608   4.216  0.3835 -0.4975 -0.8714
  331ILE   HD12 5141   5.802   5.456   4.324  0.2650 -0.1886 -0.4302
  331ILE   HD13 5142   5.654   5.473   4.246  0.8810  0.5247 -0.2646
  332SER      N 5143   5.267   5.802   4.356 -0.1662  0.0266 -0.3745
  332SER     CA 5144   5.142   5.885   4.344  0.8256 -0.2791  0.1232
  332SER      C 5145   5.083   5.917   4.478  0.1115  0.3318  0.1290
  332SER      O 5146   5.111   5.837   4.579  0.1246 -0.1519  0.6526
  332SER     CB 5147   5.045   5.823   4.245 -0.1787  0.1602  0.2561
  332SER     OG 5148   4.934   5.897   4.251 -0.6041  0.0701  0.0179
  332SER      H 5149   5.253   5.711   4.397  0.8244  0.1114  0.2372
  332SER     HA 5150   5.175   5.979   4.300 -0.5771  0.4856  0.5854
  332SER    HB2 5151   5.094   5.835   4.149  0.4500 -0.6103  0.4585
  332SER    HB3 5152   5.022   5.719   4.270 -0.1362 -0.3508 -1.5627
  332SER     HG 5153   4.856   5.849   4.222 -0.8070 -0.6704  1.5801
  333GLN      N 5154   5.010   6.024   4.506 -0.3038  1.1937  0.6189
  333GLN     CA 5155   4.942   6.067   4.630 -0.6687 -0.6842  0.6553
  333GLN      C 5156   4.815   5.989   4.661 -0.0924  0.5600 -0.2056
  333GLN      O 5157   4.753   5.928   4.569 -0.4122 -0.6022  0.3158
  333GLN     CB 5158   4.922   6.217   4.614 -0.9295  0.0836 -0.6236
  333GLN     CG 5159   4.828   6.286   4.716 -0.4728  0.2621 -0.3944
  333GLN     CD 5160   4.821   6.435   4.684  1.0884 -0.1516 -0.3563
  333GLN    OE1 5161   4.911   6.518   4.665  0.2164 -0.5562  0.4097
  333GLN    NE2 5162   4.704   6.499   4.689 -0.9803 -0.0193 -0.5866
  333GLN      H 5163   4.972   6.060   4.419  0.2162 -0.5905 -0.4551
  333GLN     HA 5164   5.012   6.050   4.712 -1.1529  0.3273  1.3148
  333GLN    HB2 5165   5.018   6.268   4.614 -1.2843  0.8371 -1.6312
  333GLN    HB3 5166   4.887   6.240   4.513  1.6475  1.9887 -1.2859
  333GLN    HG2 5167   4.731   6.236   4.708 -0.1947 -0.3013 -0.3495
  333GLN    HG3 5168   4.867   6.272   4.817  0.6723 -0.3884 -0.8892
  333GLN   HE21 5169   4.714   6.597   4.671  1.4449 -0.2192 -1.0192
  333GLN   HE22 5170   4.621   6.445   4.710  0.0163 -0.9647  1.5206
  334SER      N 5171   4.768   5.997   4.786 -0.5381 -0.1050 -0.2633
  334SER     CA 5172   4.642   5.945   4.822  1.0074 -0.6092  0.2875
  334SER      C 5173   4.576   6.001   4.948 -0.0356 -0.2675  0.6009
  334SER      O 5174   4.644   6.054   5.037 -0.2020  0.0607  0.0013
  334SER     CB 5175   4.648   5.789   4.832  0.0592 -0.3059  0.0614
  334SER     OG 5176   4.532   5.723   4.879 -0.4056  0.3085  0.0830
  334SER      H 5177   4.829   6.026   4.861  1.1059  0.9414 -1.8230
  334SER     HA 5178   4.570   5.973   4.745 -0.0564  0.0021  1.4426
  334SER    HB2 5179   4.664   5.759   4.729  1.3108  0.0516  0.1198
  334SER    HB3 5180   4.734   5.755   4.889  0.3491 -0.7600 -0.6237
  334SER     HG 5181   4.554   5.630   4.893  0.2794 -0.1166 -2.6957
  335SER      N 5182   4.441   5.993   4.960 -0.0165 -0.5135  0.2041
  335SER     CA 5183   4.371   6.014   5.096 -0.6323  0.5098  0.0870
  335SER      C 5184   4.284   5.887   5.139 -0.2980 -0.4032 -0.1291
  335SER      O 5185   4.198   5.908   5.224 -0.1006  0.6746  0.1962
  335SER     CB 5186   4.289   6.138   5.084  0.4983 -0.6286  0.2970
  335SER     OG 5187   4.173   6.109   5.006 -0.2896 -0.0281 -0.2133
  335SER      H 5188   4.390   5.958   4.880 -1.2751  0.7997  0.3668
  335SER     HA 5189   4.457   6.027   5.160  0.4217 -0.8794 -0.9281
  335SER    HB2 5190   4.254   6.170   5.183  1.2307  1.0705  0.0860
  335SER    HB3 5191   4.353   6.214   5.039 -0.1048 -0.0004  0.4540
  335SER     HG 5192   4.112   6.057   5.058  0.3496  0.2582  0.8713
  336THR      N 5193   4.312   5.767   5.087 -0.8068  0.0174  0.2771
  336THR     CA 5194   4.235   5.645   5.124 -0.3777  1.2096  0.2090
  336THR      C 5195   4.330   5.528   5.161 -0.2867 -0.6518  0.0417
  336THR      O 5196   4.299   5.412   5.130  0.3393  0.3245  0.0127
  336THR     CB 5197   4.139   5.605   5.008  0.6578 -0.5050 -0.0660
  336THR    OG1 5198   4.200   5.594   4.884  0.5660  0.1261 -0.3436
  336THR    CG2 5199   4.025   5.708   5.006 -0.3575 -0.6118 -0.8191
  336THR      H 5200   4.388   5.759   5.021 -0.6024 -1.0254  0.6012
  336THR     HA 5201   4.174   5.664   5.213 -0.6198 -0.5944  0.4926
  336THR     HB 5202   4.096   5.509   5.038  1.6214 -1.0118 -0.2346
  336THR    HG1 5203   4.219   5.500   4.875  0.7267  0.1848 -0.6745
  336THR   HG21 5204   3.950   5.681   4.931  0.1510 -1.1310 -1.1545
  336THR   HG22 5205   3.972   5.699   5.100 -0.3240  0.0818 -0.7235
  336THR   HG23 5206   4.056   5.812   4.993  0.3426 -0.7839 -0.6041
  337GLY      N 5207   4.436   5.563   5.227 -0.6964 -0.0040 -0.3213
  337GLY     CA 5208   4.543   5.469   5.253 -0.8195  0.0206  0.2798
  337GLY      C 5209   4.638   5.444   5.130 -0.8800  0.1227  0.5345
  337GLY      O 5210   4.616   5.485   5.015  0.1056 -0.6876 -0.5822
  337GLY      H 5211   4.459   5.661   5.235  0.3065 -0.1193 -1.2858
  337GLY    HA2 5212   4.608   5.493   5.337  0.3451  0.2791 -0.6384
  337GLY    HA3 5213   4.490   5.376   5.275 -0.8415  0.0868  0.5146
  338THR      N 5214   4.744   5.361   5.152 -0.0679 -0.1950 -0.4289
  338THR     CA 5215   4.835   5.307   5.052  0.9371 -0.1668 -0.1876
  338THR      C 5216   4.770   5.198   4.956 -1.1733 -0.6909 -0.0764
  338THR      O 5217   4.707   5.105   4.998 -0.0437  0.0826  0.3261
  338THR     CB 5218   4.964   5.251   5.110 -0.1993  1.0124 -0.1309
  338THR    OG1 5219   5.052   5.353   5.142  0.0497  0.7508  0.0534
  338THR    CG2 5220   5.046   5.171   5.006  0.1957  0.3625 -0.4632
  338THR      H 5221   4.748   5.327   5.247 -0.6068  0.0423 -0.3137
  338THR     HA 5222   4.867   5.393   4.993  2.3415 -0.2532  0.3702
  338THR     HB 5223   4.946   5.184   5.195  0.0412 -0.8300 -1.4194
  338THR    HG1 5224   5.051   5.349   5.238 -0.9826  0.5406  0.0551
  338THR   HG21 5225   5.057   5.235   4.918 -2.1695  1.0833 -0.3821
  338THR   HG22 5226   5.143   5.149   5.051 -0.3061 -1.3946 -0.1070
  338THR   HG23 5227   4.999   5.075   4.990  0.5077  0.1536 -0.1563
  339VAL      N 5228   4.794   5.223   4.823  0.5659  0.1108 -0.3903
  339VAL     CA 5229   4.763   5.125   4.722 -0.2315 -0.5159 -0.1901
  339VAL      C 5230   4.893   5.086   4.654  0.8665 -0.3297  0.8751
  339VAL      O 5231   4.939   5.157   4.568 -0.0904 -0.0350  0.0099
  339VAL     CB 5232   4.662   5.167   4.621  0.2207  0.9582  1.0157
  339VAL    CG1 5233   4.640   5.045   4.517 -0.4037 -0.6179  0.7316
  339VAL    CG2 5234   4.532   5.226   4.663  1.2730  0.1150 -0.3306
  339VAL      H 5235   4.848   5.305   4.803  0.5943 -0.0840 -1.2032
  339VAL     HA 5236   4.721   5.034   4.764 -0.6143 -0.3250 -0.1489
  339VAL     HB 5237   4.702   5.254   4.570  0.4264  0.4566  0.2849
  339VAL   HG11 5238   4.562   5.073   4.446  1.3047 -0.6116 -1.3514
  339VAL   HG12 5239   4.722   5.025   4.448 -0.4325  0.6840  0.2531
  339VAL   HG13 5240   4.602   4.959   4.571 -0.2670 -0.9449  0.3149
  339VAL   HG21 5241   4.477   5.251   4.572  0.7983 -0.9089 -0.3539
  339VAL   HG22 5242   4.479   5.154   4.725  0.3179 -0.0325 -1.2619
  339VAL   HG23 5243   4.544   5.311   4.729  0.2984 -0.3465  0.4941
  340MET      N 5244   4.951   4.967   4.683  0.0780 -0.4708  1.3148
  340MET     CA 5245   5.046   4.911   4.590 -0.2090  0.7423  0.1959
  340MET      C 5246   4.985   4.863   4.456 -0.3540 -0.1761 -0.0192
  340MET      O 5247   4.945   4.751   4.448  0.3327 -0.2870  0.5927
  340MET     CB 5248   5.098   4.790   4.667 -0.4183 -0.2245  0.2316
  340MET     CG 5249   5.194   4.832   4.784 -0.0442  0.0248 -0.2790
  340MET     SD 5250   5.268   4.687   4.858 -0.0712 -0.3710 -0.6105
  340MET     CE 5251   5.135   4.616   4.958 -0.4059  0.8787  0.3251
  340MET      H 5252   4.904   4.911   4.753 -2.4554  0.6504  0.7752
  340MET     HA 5253   5.123   4.982   4.560  0.1088  0.1441 -0.4744
  340MET    HB2 5254   5.021   4.719   4.697 -0.5923 -0.6605 -1.1127
  340MET    HB3 5255   5.162   4.734   4.598  0.0506  0.5696 -0.0005
  340MET    HG2 5256   5.271   4.899   4.747  1.0791 -0.4058  1.0934
  340MET    HG3 5257   5.145   4.883   4.867  0.2830 -1.2009  0.7227
  340MET    HE1 5258   5.162   4.601   5.063  0.2171 -0.0325  0.0567
  340MET    HE2 5259   5.049   4.684   4.957 -0.7011  0.5185  0.6069
  340MET    HE3 5260   5.112   4.518   4.916  0.0999  0.8790  0.0364
  341GLY      N 5261   4.987   4.948   4.350 -0.3936  0.1292  0.1312
  341GLY     CA 5262   4.953   4.915   4.215 -0.1540  0.8650  1.8432
  341GLY      C 5263   5.045   4.817   4.151  0.1540 -0.0593  0.0454
  341GLY      O 5264   5.142   4.768   4.207  0.0101 -0.4337 -0.3560
  341GLY      H 5265   5.018   5.042   4.369  1.0059 -0.2181 -0.1748
  341GLY    HA2 5266   4.854   4.870   4.214 -0.1872  0.5632 -1.2920
  341GLY    HA3 5267   4.943   5.003   4.151  1.3346  0.1987  0.5661
  342ALA      N 5268   5.029   4.812   4.016 -0.1003 -0.3526  0.3851
  342ALA     CA 5269   5.103   4.728   3.913  0.7271 -0.5814 -1.5198
  342ALA      C 5270   5.252   4.753   3.917  0.1408 -0.5347  0.4442
  342ALA      O 5271   5.334   4.667   3.892  0.1796 -0.0269 -0.3108
  342ALA     CB 5272   5.037   4.761   3.781 -0.9317  1.0783 -0.2167
  342ALA      H 5273   4.943   4.853   3.983 -0.1516 -1.0203 -0.3675
  342ALA     HA 5274   5.096   4.621   3.934  0.4991 -0.4354 -0.7970
  342ALA    HB1 5275   5.079   4.698   3.702  0.6335 -0.4218  1.6250
  342ALA    HB2 5276   4.929   4.755   3.791 -0.9289 -1.2980 -0.5103
  342ALA    HB3 5277   5.065   4.866   3.769 -2.0842  1.5076  0.5346
  343VAL      N 5278   5.292   4.873   3.955 -0.3926 -0.5246  0.1251
  343VAL     CA 5279   5.431   4.917   3.982  0.0653  0.0861  0.2000
  343VAL      C 5280   5.496   4.815   4.074 -0.8642  0.3410  0.7707
  343VAL      O 5281   5.604   4.771   4.029  0.1048 -0.1203 -0.3053
  343VAL     CB 5282   5.429   5.059   4.041 -0.6158  0.0971 -0.9458
  343VAL    CG1 5283   5.556   5.103   4.118  0.2797 -0.0287  0.5883
  343VAL    CG2 5284   5.404   5.157   3.932  0.4071  1.1511 -0.2103
  343VAL      H 5285   5.226   4.949   3.949  0.0072 -0.2358 -2.3093
  343VAL     HA 5286   5.487   4.934   3.889 -0.8762  0.3375 -0.3407
  343VAL     HB 5287   5.349   5.064   4.115  0.0807  0.9956 -0.2081
  343VAL   HG11 5288   5.642   5.107   4.051 -0.6361  0.2628 -0.6230
  343VAL   HG12 5289   5.541   5.202   4.160  1.1454  0.5143 -0.3026
  343VAL   HG13 5290   5.579   5.036   4.202  0.3483 -0.8236 -0.0397
  343VAL   HG21 5291   5.495   5.170   3.873 -0.0922 -0.8494 -1.6331
  343VAL   HG22 5292   5.324   5.121   3.868  1.1312 -0.0127 -0.5303
  343VAL   HG23 5293   5.377   5.253   3.976 -1.4610  0.5279  0.1875
  344ILE      N 5294   5.433   4.767   4.181 -0.4061 -0.7093  0.1727
  344ILE     CA 5295   5.491   4.678   4.276  0.5851  1.1185 -0.2855
  344ILE      C 5296   5.488   4.535   4.214 -0.0997  0.2661 -0.2007
  344ILE      O 5297   5.589   4.470   4.206  0.4972 -0.3989 -0.0778
  344ILE     CB 5298   5.430   4.702   4.417 -0.3891  0.2077  0.5116
  344ILE    CG1 5299   5.464   4.833   4.487 -0.2267 -0.7353 -0.1797
  344ILE    CG2 5300   5.458   4.577   4.509 -0.4564 -0.9317  0.8889
  344ILE    CD1 5301   5.604   4.834   4.560  1.2199 -1.0027  0.4146
  344ILE      H 5302   5.337   4.794   4.199 -0.2371  0.2699 -0.2452
  344ILE     HA 5303   5.597   4.701   4.290  0.8526  0.7314 -1.4272
  344ILE     HB 5304   5.322   4.693   4.402 -0.1857 -0.6550 -0.7480
  344ILE   HG12 5305   5.457   4.924   4.428 -0.4510  0.3703  1.4033
  344ILE   HG13 5306   5.377   4.846   4.552 -0.7383  0.5265 -1.0281
  344ILE   HG21 5307   5.565   4.557   4.506  0.2787  2.1112  0.2812
  344ILE   HG22 5308   5.429   4.605   4.610  0.0029  0.1028  0.7504
  344ILE   HG23 5309   5.401   4.497   4.460 -0.1436 -0.7112  0.1261
  344ILE   HD11 5310   5.618   4.938   4.590 -0.5589 -0.7060  0.4370
  344ILE   HD12 5311   5.597   4.766   4.645 -0.1920 -0.8804  0.4453
  344ILE   HD13 5312   5.682   4.816   4.487  1.9910  0.5098  0.7854
  345MET      N 5313   5.370   4.485   4.163  0.5096 -1.2972 -0.1205
  345MET     CA 5314   5.352   4.353   4.113  0.4618  0.3827  0.3263
  345MET      C 5315   5.441   4.323   3.984 -0.0346 -0.9674  0.2910
  345MET      O 5316   5.485   4.218   3.965  0.4134  0.5325 -0.3762
  345MET     CB 5317   5.204   4.314   4.090 -0.6329  0.3018  0.8094
  345MET     CG 5318   5.134   4.293   4.215  0.5594 -0.5029  0.1450
  345MET     SD 5319   4.956   4.335   4.187  0.1178 -0.0874 -0.6105
  345MET     CE 5320   4.953   4.516   4.217 -0.1140 -0.0180  0.0587
  345MET      H 5321   5.289   4.544   4.152  1.6933  0.4834  0.0075
  345MET     HA 5322   5.398   4.288   4.187  0.5059 -0.3696 -0.3253
  345MET    HB2 5323   5.160   4.397   4.034 -0.6433  0.2174  0.6908
  345MET    HB3 5324   5.203   4.229   4.021  0.9670  0.4970  0.4822
  345MET    HG2 5325   5.147   4.188   4.242  0.8916 -0.5599 -0.2249
  345MET    HG3 5326   5.183   4.356   4.289 -1.3742  0.9521  0.3539
  345MET    HE1 5327   5.043   4.537   4.275  0.1886  0.0005 -0.4023
  345MET    HE2 5328   4.941   4.579   4.129 -1.3107  0.7455  0.7126
  345MET    HE3 5329   4.865   4.531   4.278 -0.3647 -0.2784 -0.2314
  346GLU      N 5330   5.475   4.427   3.898 -0.1878  0.9292 -0.6378
  346GLU     CA 5331   5.573   4.402   3.794 -0.8703  0.6540 -0.2490
  346GLU      C 5332   5.726   4.391   3.844 -0.1205 -0.1771 -0.0745
  346GLU      O 5333   5.804   4.340   3.763  0.0085  1.1744  0.5092
  346GLU     CB 5334   5.566   4.520   3.693  0.0798  0.6054 -0.2029
  346GLU     CG 5335   5.435   4.523   3.611  0.3301 -1.1888  0.6992
  346GLU     CD 5336   5.415   4.660   3.542  0.5492  0.1374  0.0137
  346GLU    OE1 5337   5.514   4.734   3.531  0.0939 -0.5955 -0.3427
  346GLU    OE2 5338   5.300   4.685   3.489 -0.4885 -0.0602 -0.4658
  346GLU      H 5339   5.437   4.520   3.906 -1.3779  0.4283 -0.0081
  346GLU     HA 5340   5.549   4.306   3.748  0.2239 -1.0353  2.2669
  346GLU    HB2 5341   5.577   4.609   3.754 -0.9788 -0.0482  1.0360
  346GLU    HB3 5342   5.649   4.524   3.623  0.7767 -0.6442  0.4851
  346GLU    HG2 5343   5.421   4.445   3.536 -0.0586 -0.3600 -0.1272
  346GLU    HG3 5344   5.347   4.506   3.673  0.0430 -0.6568  0.4493
  347GLY      N 5345   5.757   4.423   3.974  0.2140  0.2946 -0.2629
  347GLY     CA 5346   5.879   4.381   4.041 -1.0423  0.7402 -0.1574
  347GLY      C 5347   5.883   4.235   4.096  1.1502 -0.1572 -0.0966
  347GLY      O 5348   5.983   4.169   4.099  0.2905  0.0685  0.1646
  347GLY      H 5349   5.685   4.467   4.030 -0.3666 -0.7688 -0.0981
  347GLY    HA2 5350   5.971   4.393   3.984 -1.3129  0.1267 -0.7504
  347GLY    HA3 5351   5.898   4.445   4.126 -0.5154 -0.4073  0.6430
  348PHE      N 5352   5.770   4.178   4.134  0.4472  0.2163 -0.5175
  348PHE     CA 5353   5.755   4.056   4.216 -0.0424  0.3617 -0.5537
  348PHE      C 5354   5.635   3.961   4.183  0.1184 -0.9239 -0.2313
  348PHE      O 5355   5.520   4.009   4.167 -0.6687  0.1014 -0.3597
  348PHE     CB 5356   5.749   4.099   4.362  0.5995 -0.2790  0.2002
  348PHE     CG 5357   5.817   4.225   4.408 -1.0649  0.2013  1.1580
  348PHE    CD1 5358   5.965   4.232   4.416 -0.2324  0.6449 -0.1103
  348PHE    CD2 5359   5.745   4.347   4.414 -0.4265  0.7497  0.3081
  348PHE    CE1 5360   6.030   4.353   4.431  0.6825  0.3639  0.2278
  348PHE    CE2 5361   5.811   4.467   4.439  0.1867  0.0533  0.2366
  348PHE     CZ 5362   5.953   4.472   4.452 -0.5161 -0.7596 -0.2403
  348PHE      H 5363   5.685   4.232   4.124  0.6193  0.5957  0.0004
  348PHE     HA 5364   5.843   3.992   4.207 -0.3360 -0.4873  1.5349
  348PHE    HB2 5365   5.646   4.121   4.390  0.6775  0.9589 -0.3790
  348PHE    HB3 5366   5.777   4.012   4.422  0.2507 -0.5539 -0.0307
  348PHE    HD1 5367   6.021   4.142   4.393  1.5153  1.8523 -1.0294
  348PHE    HD2 5368   5.638   4.349   4.400 -0.3655  0.6272 -0.2226
  348PHE    HE1 5369   6.138   4.358   4.434  0.7006  0.4595 -0.3354
  348PHE    HE2 5370   5.747   4.554   4.441 -1.1840 -0.9113  1.0733
  348PHE     HZ 5371   6.003   4.562   4.485 -1.1530 -0.3027 -0.4728
  349TYR      N 5372   5.669   3.827   4.180  0.7669 -0.6732 -0.6574
  349TYR     CA 5373   5.558   3.732   4.183  0.3271 -0.2169  0.1197
  349TYR      C 5374   5.480   3.739   4.310 -0.7739 -1.0429 -0.8673
  349TYR      O 5375   5.549   3.752   4.416  0.0688 -0.1934  0.4064
  349TYR     CB 5376   5.623   3.591   4.183 -0.3700 -0.4336 -0.1309
  349TYR     CG 5377   5.539   3.466   4.153 -0.3528 -0.4898 -0.2746
  349TYR    CD1 5378   5.432   3.477   4.061 -0.0399 -0.4195 -0.1008
  349TYR    CD2 5379   5.572   3.347   4.210 -1.4109  0.3282  0.4154
  349TYR    CE1 5380   5.352   3.360   4.042 -0.3042 -1.4195  0.1905
  349TYR    CE2 5381   5.503   3.231   4.179  0.2238  0.4640  1.4743
  349TYR     CZ 5382   5.386   3.237   4.098  0.3712 -0.1172  0.1467
  349TYR     OH 5383   5.303   3.129   4.087 -0.1430 -0.5761 -0.3921
  349TYR      H 5384   5.758   3.787   4.207  0.8123  0.3988  1.1227
  349TYR     HA 5385   5.486   3.745   4.102 -0.9876  0.6281  1.3232
  349TYR    HB2 5386   5.696   3.591   4.101 -0.6081 -0.3622 -0.3480
  349TYR    HB3 5387   5.678   3.593   4.277  0.7331  2.9707 -0.5787
  349TYR    HD1 5388   5.395   3.570   4.021 -0.5693 -0.5893 -0.0333
  349TYR    HD2 5389   5.651   3.346   4.282 -0.8460  0.2849 -0.1830
  349TYR    HE1 5390   5.257   3.370   3.991 -0.2700 -2.1565 -0.0512
  349TYR    HE2 5391   5.533   3.138   4.226 -0.5710 -1.2026 -0.9155
  349TYR     HH 5392   5.209   3.143   4.103  0.1258  0.4270  0.5722
  350VAL      N 5393   5.348   3.731   4.303  0.6425 -0.7183  0.1791
  350VAL     CA 5394   5.261   3.743   4.414  0.8646 -0.0085 -0.8630
  350VAL      C 5395   5.172   3.621   4.442 -0.0628 -0.0064 -0.2889
  350VAL      O 5396   5.094   3.577   4.362  0.4103  0.3634  0.2400
  350VAL     CB 5397   5.179   3.878   4.429 -0.8118  0.5621  0.6970
  350VAL    CG1 5398   5.109   3.875   4.565  0.2333 -0.7497  0.7808
  350VAL    CG2 5399   5.280   4.001   4.435 -0.1464  0.2945  0.3394
  350VAL      H 5400   5.299   3.711   4.217 -1.0571 -1.6188  1.2635
  350VAL     HA 5401   5.327   3.748   4.501 -0.1323  1.4643 -0.1129
  350VAL     HB 5402   5.106   3.897   4.351 -0.4587  0.6459  0.3777
  350VAL   HG11 5403   5.074   3.974   4.591 -1.2104 -1.4130  1.6289
  350VAL   HG12 5404   5.032   3.798   4.560 -0.3346 -0.1662  0.0506
  350VAL   HG13 5405   5.187   3.839   4.632 -0.0802 -0.3218  1.3830
  350VAL   HG21 5406   5.357   3.999   4.512  1.0704  3.0556 -0.5778
  350VAL   HG22 5407   5.331   4.011   4.340 -0.0143 -1.1222  0.2125
  350VAL   HG23 5408   5.226   4.093   4.454  1.0145  1.1717 -0.3732
  351VAL      N 5409   5.183   3.560   4.567 -0.3542 -0.1590 -0.1481
  351VAL     CA 5410   5.114   3.433   4.611 -0.2297 -0.2239  0.6010
  351VAL      C 5411   5.001   3.475   4.712  0.2855 -0.1857 -0.2500
  351VAL      O 5412   5.018   3.531   4.820 -0.0107 -0.3527 -0.1572
  351VAL     CB 5413   5.203   3.331   4.673  0.7811  0.6025 -0.6788
  351VAL    CG1 5414   5.128   3.199   4.710 -1.0886 -0.1865 -0.0779
  351VAL    CG2 5415   5.310   3.292   4.581 -0.9494  0.6687 -0.3267
  351VAL      H 5416   5.244   3.600   4.637  0.0893 -1.2001  0.1146
  351VAL     HA 5417   5.071   3.393   4.519  0.3211  0.1493  0.1692
  351VAL     HB 5418   5.243   3.370   4.767  0.3526  1.0714 -0.6829
  351VAL   HG11 5419   5.078   3.156   4.623 -2.5531 -0.1276  0.6865
  351VAL   HG12 5420   5.205   3.132   4.747 -1.0458 -0.4644 -0.6404
  351VAL   HG13 5421   5.053   3.226   4.783 -0.3842  0.5850  0.4042
  351VAL   HG21 5422   5.378   3.225   4.635 -0.7773  0.2486 -1.0324
  351VAL   HG22 5423   5.268   3.261   4.485  0.4202  0.5355 -0.9335
  351VAL   HG23 5424   5.365   3.382   4.555  0.1300  0.0889 -0.1672
  352PHE      N 5425   4.873   3.461   4.661 -0.1774  0.4586 -0.5231
  352PHE     CA 5426   4.754   3.497   4.734  0.5513 -0.8631 -0.1138
  352PHE      C 5427   4.700   3.371   4.809  0.4624 -0.8133 -0.0688
  352PHE      O 5428   4.605   3.305   4.762 -0.0994 -0.4590 -0.2323
  352PHE     CB 5429   4.657   3.564   4.638 -0.3175 -0.6254 -0.1919
  352PHE     CG 5430   4.697   3.701   4.589 -0.2063 -1.0782  0.2359
  352PHE    CD1 5431   4.762   3.719   4.465  0.4579 -0.2492 -0.0552
  352PHE    CD2 5432   4.669   3.813   4.670 -0.3055  0.0450  0.7338
  352PHE    CE1 5433   4.789   3.850   4.422 -0.3958 -0.8392 -0.2853
  352PHE    CE2 5434   4.697   3.945   4.631 -0.4179 -0.7397 -0.7946
  352PHE     CZ 5435   4.766   3.964   4.508  0.6289  0.2626 -0.3690
  352PHE      H 5436   4.856   3.411   4.575 -0.0994  1.2919 -1.0468
  352PHE     HA 5437   4.776   3.570   4.812  0.1668 -0.2387 -0.5699
  352PHE    HB2 5438   4.639   3.496   4.554  0.4681 -0.4342 -0.5422
  352PHE    HB3 5439   4.558   3.570   4.683  0.3292  0.0723  1.2304
  352PHE    HD1 5440   4.800   3.635   4.408  2.5607 -0.0136  0.8204
  352PHE    HD2 5441   4.633   3.790   4.769  0.6755 -3.4559  0.5726
  352PHE    HE1 5442   4.860   3.868   4.343  2.1736 -0.6044  1.8149
  352PHE    HE2 5443   4.689   4.022   4.706  1.8870 -0.4939 -0.6462
  352PHE     HZ 5444   4.777   4.067   4.480 -0.5702  0.5088 -0.0628
  353ASP      N 5445   4.773   3.333   4.912 -0.0328  0.6003 -0.3846
  353ASP     CA 5446   4.741   3.216   4.997 -0.5252  1.2303  0.4657
  353ASP      C 5447   4.624   3.238   5.093 -0.9672  0.2471 -0.8748
  353ASP      O 5448   4.639   3.254   5.214  0.4781  0.7089 -0.2956
  353ASP     CB 5449   4.873   3.159   5.056 -0.5398  0.3462 -0.5343
  353ASP     CG 5450   4.864   3.051   5.170  1.4997 -0.1484  0.2861
  353ASP    OD1 5451   4.762   2.975   5.173 -0.1034 -0.0867  0.7649
  353ASP    OD2 5452   4.966   3.026   5.238  0.0619 -0.0195 -0.0970
  353ASP      H 5453   4.818   3.407   4.964  0.2639 -0.1389  0.4583
  353ASP     HA 5454   4.709   3.136   4.931  0.8248  1.3010 -0.3429
  353ASP    HB2 5455   4.935   3.116   4.979  0.7090 -0.2352  0.7134
  353ASP    HB3 5456   4.931   3.241   5.098  1.2784 -1.0364 -0.0823
  354ARG      N 5457   4.505   3.238   5.039  0.9489 -0.2934  0.0573
  354ARG     CA 5458   4.372   3.254   5.101 -0.5964 -0.4116  0.0121
  354ARG      C 5459   4.346   3.146   5.208 -0.3476 -0.3672 -0.1417
  354ARG      O 5460   4.260   3.167   5.292 -0.4466 -0.3014  0.0911
  354ARG     CB 5461   4.257   3.262   5.001  0.1817  1.0857  0.4823
  354ARG     CG 5462   4.253   3.396   4.930  0.3325 -0.2378  0.1336
  354ARG     CD 5463   4.144   3.399   4.820 -0.0588 -0.6572 -0.8033
  354ARG     NE 5464   4.007   3.395   4.870 -0.1885  0.1578 -0.0642
  354ARG     CZ 5465   3.905   3.453   4.818 -0.3014  0.1147 -0.0173
  354ARG    NH1 5466   3.907   3.525   4.711 -0.5737 -0.0645  0.0359
  354ARG    NH2 5467   3.799   3.437   4.887  0.9492  0.5711 -0.8612
  354ARG      H 5468   4.508   3.231   4.938  1.3697 -0.6534  0.0883
  354ARG     HA 5469   4.365   3.344   5.162 -1.2774  0.6935 -1.5526
  354ARG    HB2 5470   4.255   3.185   4.925  0.4122  0.1098  1.4162
  354ARG    HB3 5471   4.161   3.257   5.051 -0.8225  1.3015 -1.2864
  354ARG    HG2 5472   4.217   3.471   5.000 -0.1941 -0.7022  0.3748
  354ARG    HG3 5473   4.345   3.441   4.892 -0.1496  0.3120 -0.4172
  354ARG    HD2 5474   4.158   3.497   4.774  0.3451 -0.7841 -0.9662
  354ARG    HD3 5475   4.159   3.315   4.752 -1.0267 -1.3379 -0.2162
  354ARG     HE 5476   3.991   3.346   4.957 -0.0559  0.9678  0.4473
  354ARG   HH11 5477   3.831   3.588   4.687  1.0796  2.7102  1.1773
  354ARG   HH12 5478   3.989   3.545   4.655  0.0139 -0.5450  0.6897
  354ARG   HH21 5479   3.711   3.477   4.856  0.0576 -0.1804  0.4837
  354ARG   HH22 5480   3.791   3.374   4.966  0.2220  1.3761 -0.2501
  355ALA      N 5481   4.409   3.028   5.201  0.1934 -0.6819  0.5542
  355ALA     CA 5482   4.381   2.921   5.302 -0.8161 -0.0667  0.6091
  355ALA      C 5483   4.448   2.951   5.441 -0.6431  0.0629  0.3019
  355ALA      O 5484   4.381   2.947   5.539 -0.4103  0.0306 -0.5011
  355ALA     CB 5485   4.433   2.790   5.246 -0.4685 -0.6088 -0.0434
  355ALA      H 5486   4.458   3.003   5.117 -0.4713 -0.0745 -0.0489
  355ALA     HA 5487   4.274   2.908   5.318 -0.8748 -0.7579 -0.2103
  355ALA    HB1 5488   4.378   2.705   5.286  0.1357 -0.9516  0.0681
  355ALA    HB2 5489   4.412   2.801   5.140  0.1670  0.1480 -0.1071
  355ALA    HB3 5490   4.541   2.781   5.257 -0.5190 -0.4146  0.7202
  356ARG      N 5491   4.575   2.997   5.441 -0.2594  0.2292  0.0561
  356ARG     CA 5492   4.647   3.057   5.553 -0.9249 -0.3150 -0.4922
  356ARG      C 5493   4.636   3.204   5.580  0.9481  0.6124 -0.3657
  356ARG      O 5494   4.692   3.251   5.680  0.3313 -0.4637  0.0788
  356ARG     CB 5495   4.796   3.005   5.558  0.3648  0.3906  0.2477
  356ARG     CG 5496   4.802   2.851   5.549  0.5079 -0.0048  0.0355
  356ARG     CD 5497   4.942   2.805   5.568 -0.1578  1.0158 -1.1928
  356ARG     NE 5498   4.990   2.821   5.712  0.3184  0.2807 -0.0375
  356ARG     CZ 5499   4.947   2.752   5.815 -0.1643  0.2440 -0.1837
  356ARG    NH1 5500   4.855   2.665   5.815 -0.1180 -0.0127  0.0864
  356ARG    NH2 5501   4.995   2.764   5.933 -0.4363  0.1809  0.0101
  356ARG      H 5502   4.616   3.006   5.349 -0.3375 -1.5784 -0.2353
  356ARG     HA 5503   4.592   3.019   5.639 -1.5527  0.7244 -0.4014
  356ARG    HB2 5504   4.852   3.050   5.476  0.0952  0.3476  0.0372
  356ARG    HB3 5505   4.839   3.026   5.656  0.0226 -1.2135  0.7945
  356ARG    HG2 5506   4.730   2.819   5.624  1.0282 -0.0037  0.5466
  356ARG    HG3 5507   4.775   2.818   5.448  1.0887  0.0439 -0.1425
  356ARG    HD2 5508   4.950   2.701   5.538  1.5230  0.7939 -0.2354
  356ARG    HD3 5509   5.003   2.868   5.502 -0.1841 -0.1659 -2.4366
  356ARG     HE 5510   5.069   2.880   5.730  0.5912 -0.1856  0.3607
  356ARG   HH11 5511   4.847   2.600   5.891  0.1724 -0.5504 -0.3250
  356ARG   HH12 5512   4.809   2.634   5.730 -0.1724 -2.5587  0.8844
  356ARG   HH21 5513   4.956   2.696   5.997 -0.6361 -0.0900 -0.3902
  356ARG   HH22 5514   5.072   2.828   5.946  0.7688 -1.1435 -0.1480
  357LYS      N 5515   4.549   3.271   5.503 -0.6023 -0.0058 -0.0996
  357LYS     CA 5516   4.516   3.415   5.523 -0.0318 -0.2068  0.3993
  357LYS      C 5517   4.637   3.512   5.506  0.2361 -0.2233 -0.3006
  357LYS      O 5518   4.660   3.595   5.599 -0.6677 -0.3669  0.4466
  357LYS     CB 5519   4.440   3.433   5.660 -0.7052  0.3970  0.3935
  357LYS     CG 5520   4.327   3.329   5.698 -0.8852 -0.6400  0.3427
  357LYS     CD 5521   4.252   3.397   5.809  0.6593  0.2435  0.3344
  357LYS     CE 5522   4.134   3.303   5.856  0.7623 -0.2026  0.5286
  357LYS     NZ 5523   4.019   3.300   5.758 -0.2134  0.2844  0.1475
  357LYS      H 5524   4.513   3.219   5.424  0.2259 -0.2694 -0.3288
  357LYS     HA 5525   4.452   3.451   5.442  2.5451  2.2654 -0.8792
  357LYS    HB2 5526   4.522   3.428   5.731 -0.7687  1.2740  0.5612
  357LYS    HB3 5527   4.409   3.538   5.668 -0.7914  0.5745 -1.4074
  357LYS    HG2 5528   4.264   3.322   5.610  0.6517  0.7853 -0.9967
  357LYS    HG3 5529   4.372   3.237   5.736 -0.0812 -0.0132  0.9933
  357LYS    HD2 5530   4.316   3.423   5.893  0.6171  1.4050  0.0349
  357LYS    HD3 5531   4.224   3.500   5.788  0.2471 -0.2442 -2.0447
  357LYS    HE2 5532   4.172   3.202   5.859  0.0832 -0.4715  0.5388
  357LYS    HE3 5533   4.097   3.342   5.950  0.9924  1.1031  0.1238
  357LYS    HZ1 5534   3.930   3.262   5.789 -0.7355  0.8023 -0.6227
  357LYS    HZ2 5535   4.001   3.394   5.723  0.1711  0.4413  0.3661
  357LYS    HZ3 5536   4.044   3.250   5.674 -1.1677  0.6451 -0.3917
  358ARG      N 5537   4.711   3.489   5.401 -0.1298 -0.0440  0.0864
  358ARG     CA 5538   4.847   3.557   5.386 -0.5316  0.1480  0.5834
  358ARG      C 5539   4.875   3.582   5.239  0.3579 -0.4441  0.5489
  358ARG      O 5540   4.804   3.536   5.150 -0.2221 -0.0449  0.9419
  358ARG     CB 5541   4.956   3.480   5.459  0.3357  0.4624  0.6655
  358ARG     CG 5542   4.973   3.327   5.438 -0.3974 -1.0942 -0.3412
  358ARG     CD 5543   5.098   3.273   5.511  0.2766  2.0018 -0.5604
  358ARG     NE 5544   5.125   3.144   5.447 -0.0858 -0.5859 -0.3652
  358ARG     CZ 5545   5.226   3.063   5.466 -0.0272  0.1164 -0.2614
  358ARG    NH1 5546   5.303   3.076   5.568  0.3726  0.1502 -0.2249
  358ARG    NH2 5547   5.251   2.966   5.380 -0.0412 -0.0458 -0.2756
  358ARG      H 5548   4.683   3.412   5.343 -0.3199 -0.8336  1.1644
  358ARG     HA 5549   4.838   3.656   5.429 -0.4938  0.0252  0.8795
  358ARG    HB2 5550   5.049   3.530   5.432  0.6348  0.0133  0.8449
  358ARG    HB3 5551   4.936   3.478   5.566  0.0609 -0.5506  0.6170
  358ARG    HG2 5552   4.889   3.279   5.487  0.4140 -0.5768  1.8455
  358ARG    HG3 5553   4.982   3.309   5.331  0.6110 -0.3141 -0.4214
  358ARG    HD2 5554   5.189   3.332   5.501  1.9470 -0.1660  0.2589
  358ARG    HD3 5555   5.086   3.257   5.618 -0.4114 -1.3778 -0.9166
  358ARG     HE 5556   5.074   3.122   5.363  0.3256  0.1891 -0.8448
  358ARG   HH11 5557   5.370   3.001   5.582 -0.5827 -0.4649  1.6650
  358ARG   HH12 5558   5.288   3.146   5.639 -1.4168  0.0977 -0.4761
  358ARG   HH21 5559   5.331   2.906   5.385  0.4180  0.4360 -1.2611
  358ARG   HH22 5560   5.194   2.951   5.297  0.7442 -0.5763 -0.7424
  359ILE      N 5561   4.977   3.661   5.211 -0.2699 -0.0096  0.2140
  359ILE     CA 5562   5.031   3.706   5.079 -0.2574 -0.7124  0.0917
  359ILE      C 5563   5.189   3.678   5.075  1.4357 -0.8516  0.1758
  359ILE      O 5564   5.256   3.742   5.150 -0.6533  0.2054  0.0887
  359ILE     CB 5565   4.984   3.855   5.050  0.1558  0.9595 -0.5288
  359ILE    CG1 5566   4.839   3.884   5.097  0.5772  0.1190  0.0776
  359ILE    CG2 5567   5.017   3.894   4.903  0.2413 -0.4759  0.1381
  359ILE    CD1 5568   4.794   4.025   5.104  0.2864 -0.5642 -0.0895
  359ILE      H 5569   5.036   3.687   5.289  0.2244  1.0255 -0.4624
  359ILE     HA 5570   4.976   3.647   5.006 -0.6515  0.6367 -0.7618
  359ILE     HB 5571   5.047   3.927   5.103 -0.1506  1.7229 -1.1627
  359ILE   HG12 5572   4.770   3.821   5.039  0.5610  0.8340 -0.7227
  359ILE   HG13 5573   4.835   3.853   5.201 -0.5340 -0.7009 -0.1628
  359ILE   HG21 5574   4.946   3.853   4.832 -1.1381 -0.0463  1.1728
  359ILE   HG22 5575   5.016   4.001   4.883  1.0910 -0.3638  0.5818
  359ILE   HG23 5576   5.119   3.877   4.868  0.0439 -0.7207 -0.3327
  359ILE   HD11 5577   4.692   4.031   5.142 -0.0515 -0.9619 -0.8921
  359ILE   HD12 5578   4.860   4.079   5.172 -0.2173 -0.1787  0.1025
  359ILE   HD13 5579   4.792   4.069   5.004  1.1970 -0.5573 -0.1280
  360GLY      N 5580   5.234   3.603   4.980 -0.1352  0.8025  0.8906
  360GLY     CA 5581   5.374   3.580   4.948  0.3438 -0.6502  1.2565
  360GLY      C 5582   5.425   3.681   4.842  0.8868  0.4093 -0.2731
  360GLY      O 5583   5.354   3.705   4.746 -0.1736  0.4638 -0.4560
  360GLY      H 5584   5.172   3.556   4.916  1.8105 -1.1889  0.2222
  360GLY    HA2 5585   5.427   3.588   5.043  0.0787  0.2219  1.3504
  360GLY    HA3 5586   5.404   3.480   4.916  0.4369 -0.1886 -0.2767
  361PHE      N 5587   5.546   3.713   4.855 -0.0597  0.9010 -0.2988
  361PHE     CA 5588   5.632   3.785   4.763  0.8599 -0.4349 -0.7539
  361PHE      C 5589   5.761   3.714   4.722  0.1925 -0.0279 -1.0799
  361PHE      O 5590   5.829   3.660   4.813 -0.2431  0.7326 -0.0533
  361PHE     CB 5591   5.651   3.930   4.818  0.5844 -0.4890 -0.0337
  361PHE     CG 5592   5.531   4.027   4.804  0.0255 -0.1308 -0.3240
  361PHE    CD1 5593   5.439   4.023   4.913 -0.4511 -0.7372 -0.0005
  361PHE    CD2 5594   5.514   4.121   4.703 -0.6510 -0.6455  0.6868
  361PHE    CE1 5595   5.339   4.123   4.923  0.1443 -0.3020 -0.1513
  361PHE    CE2 5596   5.402   4.211   4.702 -0.0030 -0.9833 -0.4633
  361PHE     CZ 5597   5.319   4.214   4.814 -0.0166  0.1198 -0.0406
  361PHE      H 5598   5.589   3.677   4.940  0.5248 -0.0419 -0.9462
  361PHE     HA 5599   5.574   3.800   4.672  0.5422 -0.7018 -0.5984
  361PHE    HB2 5600   5.667   3.920   4.925 -1.8877  0.3819  0.5537
  361PHE    HB3 5601   5.744   3.973   4.781  0.5917  0.0615  0.6058
  361PHE    HD1 5602   5.462   3.959   4.996  1.0074  0.8779  0.9959
  361PHE    HD2 5603   5.584   4.127   4.621 -0.0033 -1.1668  1.1785
  361PHE    HE1 5604   5.260   4.114   4.996 -0.3378  0.0311 -0.6188
  361PHE    HE2 5605   5.380   4.282   4.623  0.4511  0.5260  0.6682
  361PHE     HZ 5606   5.233   4.281   4.815  0.4553  0.7720 -0.7243
  362ALA      N 5607   5.793   3.693   4.595 -0.0682  0.1895  0.9663
  362ALA     CA 5608   5.924   3.655   4.540 -0.3998  0.1455 -0.2934
  362ALA      C 5609   5.968   3.741   4.415 -0.2638  0.8150 -0.6562
  362ALA      O 5610   5.884   3.797   4.349  0.3691 -0.2620 -0.0499
  362ALA     CB 5611   5.916   3.510   4.508  0.3005 -0.0945  0.3575
  362ALA      H 5612   5.731   3.720   4.520  0.0940 -1.4908  0.1367
  362ALA     HA 5613   6.003   3.665   4.615  0.2759  1.6846 -1.1180
  362ALA    HB1 5614   5.853   3.495   4.420  1.4402 -0.1749 -0.4940
  362ALA    HB2 5615   6.011   3.476   4.467 -0.1812 -1.1088  0.0225
  362ALA    HB3 5616   5.886   3.442   4.588  0.2256 -0.7642 -0.2198
  363VAL      N 5617   6.096   3.749   4.385  0.4651  0.7338 -0.5047
  363VAL     CA 5618   6.151   3.824   4.276 -0.3699  0.3445  0.2811
  363VAL      C 5619   6.107   3.754   4.150  0.0917  0.2487 -0.2584
  363VAL      O 5620   6.122   3.636   4.133 -0.0413  0.7187  0.3533
  363VAL     CB 5621   6.307   3.824   4.281  0.2643 -0.4447 -0.1649
  363VAL    CG1 5622   6.367   3.890   4.155 -0.1927 -0.3240  0.2653
  363VAL    CG2 5623   6.341   3.912   4.407 -0.1436 -0.6996  0.8787
  363VAL      H 5624   6.164   3.709   4.448 -0.8401  0.0587  0.5868
  363VAL     HA 5625   6.127   3.930   4.275  0.5522  0.5871  0.9301
  363VAL     HB 5626   6.332   3.718   4.283 -2.2560 -1.3030 -2.3363
  363VAL   HG11 5627   6.333   3.847   4.061 -0.2839  0.3986 -0.0445
  363VAL   HG12 5628   6.339   3.995   4.151 -1.7427 -0.7171 -1.3318
  363VAL   HG13 5629   6.476   3.888   4.160 -0.1946  0.3733  1.1578
  363VAL   HG21 5630   6.445   3.901   4.436 -0.1047  0.7585  1.4582
  363VAL   HG22 5631   6.339   4.015   4.373  0.4577 -0.9207  0.1136
  363VAL   HG23 5632   6.270   3.900   4.489 -0.9099 -1.0687  0.1945
  364SER      N 5633   6.042   3.837   4.062 -1.0847 -0.1388 -0.2885
  364SER     CA 5634   5.997   3.794   3.929 -0.8730  0.3598 -0.5281
  364SER      C 5635   6.104   3.734   3.833 -0.7917 -0.0650 -0.2388
  364SER      O 5636   6.217   3.787   3.834 -0.1721  0.5356  0.4465
  364SER     CB 5637   5.927   3.906   3.859 -0.3579  0.1584 -0.4155
  364SER     OG 5638   5.863   3.855   3.742  0.0203 -0.4868  0.3099
  364SER      H 5639   6.039   3.935   4.088  0.8082 -0.2410  0.5885
  364SER     HA 5640   5.935   3.705   3.939  1.1638 -1.4755 -2.0986
  364SER    HB2 5641   5.854   3.946   3.928  0.3494  0.2116  0.3317
  364SER    HB3 5642   6.002   3.977   3.823  1.0948 -1.2145 -0.3144
  364SER     HG 5643   5.783   3.909   3.739 -0.3734 -1.0155 -1.5909
  365ALA      N 5644   6.078   3.637   3.741 -0.4289 -0.1169 -0.7456
  365ALA     CA 5645   6.167   3.599   3.633 -0.4402 -1.0422  0.9810
  365ALA      C 5646   6.166   3.701   3.516  0.3416  0.0367 -0.1038
  365ALA      O 5647   6.238   3.688   3.418 -0.8216 -0.3383 -0.0504
  365ALA     CB 5648   6.150   3.458   3.590  0.7703  0.4114  0.1451
  365ALA      H 5649   5.988   3.592   3.749 -1.0168  1.0266 -0.6692
  365ALA     HA 5650   6.267   3.610   3.674 -0.2049 -0.0210  0.2114
  365ALA    HB1 5651   6.172   3.390   3.673 -0.3295 -0.9967 -0.6280
  365ALA    HB2 5652   6.050   3.424   3.564  0.4148  1.0883  0.5844
  365ALA    HB3 5653   6.216   3.449   3.504 -0.1023  0.1106 -0.5213
  366CYS      N 5654   6.073   3.801   3.520 -0.4869  0.5596  0.5908
  366CYS     CA 5655   6.056   3.888   3.399  0.3826  0.1189  0.4321
  366CYS      C 5656   6.035   4.036   3.437  0.7633  0.7137 -0.1226
  366CYS      O 5657   5.968   4.109   3.361 -0.5698 -0.4201 -0.6150
  366CYS     CB 5658   5.939   3.834   3.319  0.3500  0.9046 -0.3185
  366CYS     SG 5659   5.775   3.816   3.405  0.3299 -0.5331  0.4909
  366CYS      H 5660   6.001   3.796   3.591  0.1779 -0.7756  1.2532
  366CYS     HA 5661   6.145   3.893   3.336  0.2123  0.6284  0.2257
  366CYS    HB2 5662   5.925   3.899   3.232 -0.5266 -0.4947 -1.3185
  366CYS    HB3 5663   5.970   3.739   3.276  0.6114  0.7806  0.1297
  367HIS      N 5664   6.089   4.081   3.553 -0.4167 -0.3688  0.0504
  367HIS     CA 5665   6.093   4.223   3.585 -0.5929 -0.1405 -0.0233
  367HIS      C 5666   6.203   4.300   3.513 -0.2488 -0.2411 -0.0879
  367HIS      O 5667   6.314   4.251   3.499 -0.2977 -0.2983  0.2794
  367HIS     CB 5668   6.110   4.244   3.738  0.1133 -0.3340  1.1620
  367HIS     CG 5669   6.246   4.198   3.786  0.3633  0.0255 -1.1670
  367HIS    ND1 5670   6.284   4.070   3.814 -0.1033 -0.9716 -0.3038
  367HIS    CD2 5671   6.366   4.272   3.794  0.4027  0.1096 -0.1407
  367HIS    CE1 5672   6.417   4.077   3.832 -0.6113  0.9186  1.1325
  367HIS    NE2 5673   6.472   4.196   3.824 -0.4263  0.0828 -0.0477
  367HIS      H 5674   6.130   4.016   3.618  1.3224  0.3563 -0.2026
  367HIS     HA 5675   5.995   4.259   3.555 -0.6227  0.0746  0.3231
  367HIS    HB2 5676   6.087   4.347   3.763  0.6892  0.0616  0.1814
  367HIS    HB3 5677   6.037   4.189   3.798  0.4462 -0.5447  1.3829
  367HIS    HD1 5678   6.231   3.991   3.847 -0.7488 -0.9946 -1.2876
  367HIS    HD2 5679   6.378   4.377   3.771 -0.1386 -0.0497 -1.3453
  367HIS    HE1 5680   6.479   3.997   3.871  0.2180  0.6483 -0.5522
  368VAL      N 5681   6.182   4.426   3.480  0.1326  0.6427 -0.6310
  368VAL     CA 5682   6.274   4.503   3.401  0.2768  1.4245  0.2870
  368VAL      C 5683   6.388   4.550   3.487  0.2022 -0.8400 -0.2870
  368VAL      O 5684   6.360   4.595   3.602 -0.4061  0.2625 -0.4076
  368VAL     CB 5685   6.206   4.608   3.321  0.2951 -0.3904  1.0075
  368VAL    CG1 5686   6.300   4.673   3.219 -0.7172 -0.9884 -0.2050
  368VAL    CG2 5687   6.084   4.550   3.238 -0.0409  0.1083 -1.3812
  368VAL      H 5688   6.092   4.466   3.503 -0.0665 -0.4484  0.7260
  368VAL     HA 5689   6.317   4.434   3.329 -0.4721  0.8214  0.3890
  368VAL     HB 5690   6.167   4.687   3.386 -0.1982  1.0486 -0.8707
  368VAL   HG11 5691   6.334   4.614   3.134  0.7680 -1.0745  0.3966
  368VAL   HG12 5692   6.251   4.763   3.180 -0.0032 -0.2410  0.5375
  368VAL   HG13 5693   6.382   4.705   3.283 -0.7389 -1.6011  0.1381
  368VAL   HG21 5694   6.011   4.548   3.320  0.0391  0.7910 -1.2841
  368VAL   HG22 5695   6.061   4.630   3.168  1.1950  1.6604 -0.1804
  368VAL   HG23 5696   6.097   4.450   3.198 -0.4803 -0.8571  0.6065
  369HIS      N 5697   6.513   4.554   3.434  0.6126  0.1256 -0.1969
  369HIS     CA 5698   6.631   4.590   3.510 -0.0559 -0.2921 -0.8349
  369HIS      C 5699   6.755   4.623   3.420  0.3289 -0.2947 -1.1913
  369HIS      O 5700   6.755   4.604   3.302 -0.1082 -0.0243  0.9183
  369HIS     CB 5701   6.660   4.476   3.613 -0.5002  0.6208 -0.1828
  369HIS     CG 5702   6.702   4.342   3.552 -0.5035 -0.1786  0.1086
  369HIS    ND1 5703   6.667   4.212   3.581  0.6377 -0.0742  0.1200
  369HIS    CD2 5704   6.818   4.328   3.476 -0.4257 -0.4067 -0.6703
  369HIS    CE1 5705   6.739   4.123   3.518  0.6437 -0.2789  0.9829
  369HIS    NE2 5706   6.838   4.189   3.445  0.2084 -0.0939 -0.4345
  369HIS      H 5707   6.527   4.494   3.355 -0.9862 -0.8810  0.2012
  369HIS     HA 5708   6.616   4.675   3.576 -0.5061 -0.6466 -0.4664
  369HIS    HB2 5709   6.737   4.497   3.686  0.9775 -2.2009 -0.6695
  369HIS    HB3 5710   6.574   4.460   3.678  0.5620  1.0155  1.4285
  369HIS    HD1 5711   6.593   4.178   3.642  0.7308 -2.0484 -0.7171
  369HIS    HD2 5712   6.891   4.403   3.452 -0.5266 -0.1386 -0.1736
  369HIS    HE1 5713   6.725   4.017   3.534  0.6257 -0.3727  0.3909
  370ASP      N 5714   6.859   4.673   3.491  0.6022  0.1009 -0.5875
  370ASP     CA 5715   6.984   4.697   3.419  0.3513  0.5989  0.1071
  370ASP      C 5716   7.105   4.616   3.469  0.1483  0.3180 -0.6778
  370ASP      O 5717   7.078   4.524   3.550 -0.6260  0.1424  0.4869
  370ASP     CB 5718   7.013   4.847   3.416  0.3860 -0.3770  0.9383
  370ASP     CG 5719   7.035   4.908   3.551  0.4055  0.1768 -0.0917
  370ASP    OD1 5720   6.977   5.016   3.581 -0.0523 -0.4152  0.2029
  370ASP    OD2 5721   7.124   4.851   3.617  0.6187 -0.1293 -0.3840
  370ASP      H 5722   6.850   4.682   3.591 -0.9197 -0.3900 -0.6260
  370ASP     HA 5723   6.970   4.667   3.315 -0.5780  0.4485  0.2571
  370ASP    HB2 5724   7.101   4.873   3.357 -0.4066  0.0312 -0.1235
  370ASP    HB3 5725   6.922   4.898   3.383  0.7209  0.4668  1.2670
  371GLU      N 5726   7.224   4.642   3.420  0.0890 -0.3851 -0.3319
  371GLU     CA 5727   7.350   4.565   3.448 -0.0724 -0.1062  0.9659
  371GLU      C 5728   7.405   4.587   3.587 -0.8064 -0.1327  0.2986
  371GLU      O 5729   7.518   4.541   3.614  0.1469  0.0488 -0.0954
  371GLU     CB 5730   7.451   4.606   3.336  0.4354  0.1872  0.1406
  371GLU     CG 5731   7.394   4.606   3.184  0.3052  0.7151  0.2547
  371GLU     CD 5732   7.316   4.481   3.149 -0.7414  0.1375  0.0362
  371GLU    OE1 5733   7.359   4.369   3.180 -0.8908 -0.2587 -0.1941
  371GLU    OE2 5734   7.209   4.494   3.093  0.2688  0.0038  0.1079
  371GLU      H 5735   7.231   4.709   3.345  1.7277  0.3008  0.3456
  371GLU     HA 5736   7.319   4.462   3.427 -1.0371  0.1716  0.9300
  371GLU    HB2 5737   7.500   4.702   3.351  0.0084  0.3730  0.3906
  371GLU    HB3 5738   7.532   4.533   3.340  0.2232 -0.0716 -0.2047
  371GLU    HG2 5739   7.327   4.690   3.166 -0.3679  0.0046 -0.7689
  371GLU    HG3 5740   7.480   4.608   3.117 -0.5500  0.2596 -0.9256
  372PHE      N 5741   7.342   4.669   3.672  1.0995  0.1911  0.3203
  372PHE     CA 5742   7.393   4.733   3.791 -0.3034 -0.1288 -0.7704
  372PHE      C 5743   7.296   4.718   3.914 -0.9024  0.3094  0.3195
  372PHE      O 5744   7.348   4.708   4.031  0.1634 -0.4013  0.6236
  372PHE     CB 5745   7.421   4.883   3.762  0.2033 -0.0407 -1.0922
  372PHE     CG 5746   7.509   4.913   3.643 -0.4614 -0.0017  0.2915
  372PHE    CD1 5747   7.640   4.868   3.634 -0.1450 -0.5967 -0.2560
  372PHE    CD2 5748   7.461   4.987   3.534  0.2506  0.6367  0.0228
  372PHE    CE1 5749   7.717   4.902   3.518  0.0052 -0.5182 -0.7885
  372PHE    CE2 5750   7.536   5.025   3.422 -0.4113 -0.9520 -0.0107
  372PHE     CZ 5751   7.670   4.988   3.412 -0.1585  0.2191 -0.0523
  372PHE      H 5752   7.254   4.705   3.637  1.1005 -0.6943 -0.6866
  372PHE     HA 5753   7.483   4.680   3.821 -0.2295  0.4219  0.0624
  372PHE    HB2 5754   7.326   4.936   3.752 -0.5215 -1.1787 -0.6450
  372PHE    HB3 5755   7.469   4.926   3.850  0.0141  0.5764 -1.2780
  372PHE    HD1 5756   7.685   4.815   3.717 -0.2953  0.9414  0.8923
  372PHE    HD2 5757   7.358   5.020   3.538 -0.2949 -0.8745 -0.0340
  372PHE    HE1 5758   7.815   4.858   3.516 -0.2388 -1.4214  1.5281
  372PHE    HE2 5759   7.501   5.095   3.348  0.8015 -0.3954 -0.0940
  372PHE     HZ 5760   7.737   5.014   3.332 -0.5919 -0.3745 -0.6234
  373ARG      N 5761   7.167   4.692   3.891 -0.1849 -1.3097  0.6130
  373ARG     CA 5762   7.058   4.683   3.987 -0.1699 -0.3296 -0.1707
  373ARG      C 5763   6.947   4.587   3.941  0.2440 -0.1072 -0.5110
  373ARG      O 5764   6.913   4.583   3.824 -0.0573 -0.5261 -0.4399
  373ARG     CB 5765   7.003   4.817   4.030  0.3085  0.5516 -0.3922
  373ARG     CG 5766   7.105   4.901   4.111  0.6776  1.3611  0.6844
  373ARG     CD 5767   7.048   5.040   4.168 -0.1707 -0.4108  0.2800
  373ARG     NE 5768   6.967   5.113   4.060 -0.7071  0.7588 -0.6851
  373ARG     CZ 5769   6.935   5.233   4.074  0.4874 -1.3568  0.5991
  373ARG    NH1 5770   6.953   5.315   4.176  0.0298  0.0851 -0.3321
  373ARG    NH2 5771   6.872   5.302   3.968  0.4591  0.2424 -0.9365
  373ARG      H 5772   7.147   4.719   3.796 -0.8030  1.6289  1.3570
  373ARG     HA 5773   7.093   4.625   4.073 -0.1147  0.0481  0.0648
  373ARG    HB2 5774   6.971   4.876   3.944 -0.6548  1.4120  0.4883
  373ARG    HB3 5775   6.926   4.803   4.106  1.3783  0.1620  0.6812
  373ARG    HG2 5776   7.134   4.834   4.192  0.4986  0.0031 -0.3017
  373ARG    HG3 5777   7.188   4.924   4.044 -0.3255  0.2398 -1.1243
  373ARG    HD2 5778   6.985   5.009   4.251 -0.4805 -2.1051 -0.5070
  373ARG    HD3 5779   7.136   5.094   4.203  0.6438 -0.9688 -0.7776
  373ARG     HE 5780   6.965   5.066   3.970  0.4340 -0.1428 -0.2953
  373ARG   HH11 5781   6.919   5.409   4.168 -0.4172 -0.0650 -0.2456
  373ARG   HH12 5782   7.017   5.290   4.250 -0.3180  0.4659  0.0992
  373ARG   HH21 5783   6.862   5.402   3.966  0.6666  0.2949 -0.0594
  373ARG   HH22 5784   6.843   5.254   3.884 -0.4736  0.1882 -0.6040
  374THR      N 5785   6.891   4.520   4.037 -0.7391 -0.1560 -0.8470
  374THR     CA 5786   6.785   4.428   4.011 -0.1596 -0.0555  1.0688
  374THR      C 5787   6.687   4.427   4.120  0.4525 -0.1925 -0.5380
  374THR      O 5788   6.719   4.464   4.233 -0.7896  0.3385 -0.3852
  374THR     CB 5789   6.839   4.284   3.981 -0.6780  1.0726  0.3441
  374THR    OG1 5790   6.937   4.251   4.081  0.9091 -0.3109  0.1824
  374THR    CG2 5791   6.915   4.263   3.843 -0.5567 -0.8772  1.0444
  374THR      H 5792   6.911   4.536   4.135 -1.5340  0.1204 -0.7118
  374THR     HA 5793   6.731   4.463   3.923  2.6950  0.7208 -0.6738
  374THR     HB 5794   6.758   4.212   3.976  0.0503  0.2618 -0.6695
  374THR    HG1 5795   7.022   4.292   4.065  0.3986  0.4257 -0.8238
  374THR   HG21 5796   6.868   4.331   3.772  1.8898 -0.2746 -0.2192
[truncated: 3,975,398 more chars]
