# Supplementary material for: Broadening the Scope of Binding Free Energy Calculations Using a Separated Topologies Approach
Source: J Chem Theory Comput. 2023 Jul 24;19(15):5058–76. doi: 10.1021/acs.jctc.3c00282 (PMC10413862; doi:10.1021/acs.jctc.3c00282)
Supplement: Supplementary file 2 — ct3c00282_si_002.zip [file ct3c00282_si_002.zip › SI_paper/BACE1/input/amide_series/lig_45/solvent.top]

;
;   File lig_45/solvent.top  was generated
;   By user: hannahbaumann (501)
;   On host: dhcp-204152.bio.uci.edu
;   At date: Tue. July  2 16:10:50 2022
;
;   This is a standalone topology file
;
;   Created by:
;   ParmEd:       extract_solvent_orion.py, VERSION 3.2.0
;   Executable:   extract_solvent_orion.py
;   Library dir:  /usr/local/gromacs/share/gromacs/top
;   Command line:
;     extract_solvent_orion.py
;

[ defaults ]
; nbfunc        comb-rule       gen-pairs       fudgeLJ fudgeQQ
1               2               yes             0.5          0.8333      

[ atomtypes ]
; name    at.num    mass    charge ptype  sigma      epsilon
O0            17  35.453200  0.00000000  A      0.4477657     0.14891274
O1            11  22.989769  0.00000000  A     0.24392807     0.36584603
O2             6  12.010780  0.00000000  A     0.34806469     0.36350306
O3             6  12.010780  0.00000000  A     0.34806469     0.36350306
O4             6  12.010780  0.00000000  A     0.34806469     0.36350306
O5             6  12.010780  0.00000000  A     0.34806469     0.36350306
O6             6  12.010780  0.00000000  A     0.34806469     0.36350306
O7             6  12.010780  0.00000000  A     0.34806469     0.36350306
O8             6  12.010780  0.00000000  A     0.34806469     0.36350306
O9             6  12.010780  0.00000000  A     0.34806469     0.36350306
O10            6  12.010780  0.00000000  A     0.34806469     0.36350306
O11            6  12.010780  0.00000000  A     0.34806469     0.36350306
O12            6  12.010780  0.00000000  A     0.34806469     0.36350306
O13            6  12.010780  0.00000000  A     0.34806469     0.36350306
O14            6  12.010780  0.00000000  A     0.34806469     0.36350306
O15            6  12.010780  0.00000000  A     0.33795318     0.45538912
O16            6  12.010780  0.00000000  A     0.33795318     0.45538912
O17            6  12.010780  0.00000000  A     0.33795318     0.45538912
O18            6  12.010780  0.00000000  A     0.33795318     0.45538912
O19            7  14.006720  0.00000000  A      0.3206876      0.7016213
O20            7  14.006720  0.00000000  A      0.3206876      0.7016213
O21            7  14.006720  0.00000000  A      0.3206876      0.7016213
O22            7  14.006720  0.00000000  A      0.3206876      0.7016213
O23            8  15.999430  0.00000000  A     0.30398122     0.87950233
O24            8  15.999430  0.00000000  A     0.30251065     0.70485815
O25            8  15.999430  0.00000000  A     0.30251065     0.70485815
O26            9  18.998403  0.00000000  A     0.31181455       0.255224
O27            9  18.998403  0.00000000  A     0.31181455       0.255224
O28            9  18.998403  0.00000000  A     0.31181455       0.255224
O29            1   1.007947  0.00000000  A     0.25725815     0.06531786
O30            1   1.007947  0.00000000  A     0.25725815     0.06531786
O31            1   1.007947  0.00000000  A     0.25725815     0.06531786
O32            1   1.007947  0.00000000  A     0.24536265    0.054839681
O33            1   1.007947  0.00000000  A     0.25725815     0.06531786
O34            1   1.007947  0.00000000  A     0.26445434    0.066021356
O35            1   1.007947  0.00000000  A     0.26445434    0.066021356
O36            1   1.007947  0.00000000  A     0.26445434    0.066021356
O37            1   1.007947  0.00000000  A     0.25832257    0.068656285
O38            1   1.007947  0.00000000  A     0.25832257    0.068656285
O39            1   1.007947  0.00000000  A     0.25832257    0.068656285
O40            1   1.007947  0.00000000  A     0.25832257    0.068656285
O41            1   1.007947  0.00000000  A     0.11034277    0.058955969
O42            1   1.007947  0.00000000  A     0.11034277    0.058955969
O43            1   1.007947  0.00000000  A     0.11034277    0.058955969
O44            1   1.007947  0.00000000  A     0.11034277    0.058955969
OW             8  15.999430  0.00000000  A     0.31507524       0.635968
HW             1   1.007947  0.00000000  A              1              0


[ moleculetype ]
; Name            nrexcl
Cl-          3

[ atoms ]
;   nr       type  resnr residue  atom   cgnr    charge       mass  typeB    chargeB      massB
; residue    1 Cl- rtp Cl- q -1.0
    1         O0      1    Cl-     CL      1 -1.00000000  35.453200   ; qtot -1.000000


[ moleculetype ]
; Name            nrexcl
Na+          3

[ atoms ]
;   nr       type  resnr residue  atom   cgnr    charge       mass  typeB    chargeB      massB
; residue    1 Na+ rtp Na+ q 1.0
    1         O1      1    Na+     NA      1 1.00000000  22.989769   ; qtot 1.000000


[ moleculetype ]
; Name            nrexcl
UNL          3

[ atoms ]
;   nr       type  resnr residue  atom   cgnr    charge       mass  typeB    chargeB      massB
; residue    1 UNL rtp UNL q 1.0
    1         O2      1    UNL     C1      1 -0.10604000  12.010780   ; qtot -0.106040
    2         O3      1    UNL     C2      2 -0.11574000  12.010780   ; qtot -0.221780
    3         O4      1    UNL     C3      3 -0.15531000  12.010780   ; qtot -0.377090
    4         O5      1    UNL     C4      4 0.20299999  12.010780   ; qtot -0.174090
    5         O6      1    UNL     C5      5 -0.15003000  12.010780   ; qtot -0.324120
    6         O7      1    UNL     C6      6 0.09135000  12.010780   ; qtot -0.232770
    7         O8      1    UNL     C7      7 0.08952000  12.010780   ; qtot -0.143250
    8         O9      1    UNL     C8      8 0.17001000  12.010780   ; qtot 0.026760
    9        O10      1    UNL     C9      9 0.45353001  12.010780   ; qtot 0.480290
   10        O11      1    UNL    C10     10 -0.19702999  12.010780   ; qtot 0.283260
   11        O12      1    UNL    C11     11 0.03378000  12.010780   ; qtot 0.317040
   12        O13      1    UNL    C12     12 0.61852998  12.010780   ; qtot 0.935570
   13        O14      1    UNL    C13     13 0.61834002  12.010780   ; qtot 1.553910
   14        O15      1    UNL    C14     14 0.16424000  12.010780   ; qtot 1.718150
   15        O16      1    UNL    C15     15 -0.10703000  12.010780   ; qtot 1.611120
   16        O17      1    UNL    C16     16 0.14823000  12.010780   ; qtot 1.759350
   17        O18      1    UNL    C17     17 0.22044000  12.010780   ; qtot 1.979790
   18        O19      1    UNL     N1     18 -0.58388001  14.006720   ; qtot 1.395910
   19        O20      1    UNL     N2     19 -0.37485000  14.006720   ; qtot 1.021060
   20        O21      1    UNL     N3     20 -0.45482001  14.006720   ; qtot 0.566240
   21        O22      1    UNL     N4     21 -0.48532999  14.006720   ; qtot 0.080910
   22        O23      1    UNL     O1     22 -0.52373999  15.999430   ; qtot -0.442830
   23        O24      1    UNL     O2     23 -0.35607001  15.999430   ; qtot -0.798900
   24        O25      1    UNL     O3     24 -0.30829000  15.999430   ; qtot -1.107190
   25        O26      1    UNL     F1     25 -0.15848000  18.998403   ; qtot -1.265670
   26        O27      1    UNL     F2     26 -0.21030000  18.998403   ; qtot -1.475970
   27        O28      1    UNL     F3     27 -0.20521000  18.998403   ; qtot -1.681180
   28        O29      1    UNL     H1     28 0.19757000   1.007947   ; qtot -1.483610
   29        O30      1    UNL     H2     29 0.17400999   1.007947   ; qtot -1.309600
   30        O31      1    UNL     H3     30 0.14315000   1.007947   ; qtot -1.166450
   31        O32      1    UNL     H4     31 0.07143000   1.007947   ; qtot -1.095020
   32        O33      1    UNL     H5     32 0.20366000   1.007947   ; qtot -0.891360
   33        O34      1    UNL     H6     33 0.07094000   1.007947   ; qtot -0.820420
   34        O35      1    UNL     H7     34 0.07094000   1.007947   ; qtot -0.749480
   35        O36      1    UNL     H8     35 0.07094000   1.007947   ; qtot -0.678540
   36        O37      1    UNL     H9     36 0.08651000   1.007947   ; qtot -0.592030
   37        O38      1    UNL    H10     37 0.08651000   1.007947   ; qtot -0.505520
   38        O39      1    UNL    H11     38 0.08921000   1.007947   ; qtot -0.416310
   39        O40      1    UNL    H12     39 0.08921000   1.007947   ; qtot -0.327100
   40        O41      1    UNL    H13     40 0.32839999   1.007947   ; qtot 0.001300
   41        O42      1    UNL    H14     41 0.33926001   1.007947   ; qtot 0.340560
   42        O43      1    UNL    H15     42 0.33926001   1.007947   ; qtot 0.679820
   43        O44      1    UNL    H16     43 0.32018000   1.007947   ; qtot 1.000000

[ bonds ]
;    ai     aj funct         c0         c1         c2         c3
      1      2     1   0.13872 301905.092579
      1      6     1   0.13872 301905.092579
      1     28     1   0.10854 332422.631675
      2      7     1   0.13872 301905.092579
      2     29     1   0.10854 332422.631675
      3      5     1   0.13872 301905.092579
      3      6     1   0.13872 301905.092579
      3     30     1   0.10854 332422.631675
      4      8     1   0.13717 334016.498332
      4     23     1   0.13641 309065.974699
      4     31     1   0.10854 332422.631675
      5      7     1   0.13872 301905.092579
      5     14     1   0.14986 242452.869388
      6     21     1   0.13902 326381.745633
      7     25     1   0.13529 338389.787639
      8     13     1   0.14546 233580.248618
      8     18     1   0.13792 320113.670210
      9     16     1   0.14986 242452.869388
      9     18     1   0.13048 422987.308774
      9     23     1   0.13641 309065.974699
     10     11     1   0.13717 334016.498332
     10     14     1   0.14986 242452.869388
     10     32     1   0.10854 332422.631675
     11     17     1   0.14986 242452.869388
     11     24     1   0.13641 309065.974699
     12     19     1   0.13048 422987.308774
     12     20     1   0.13902 326381.745633
     12     24     1   0.13641 309065.974699
     13     21     1   0.13819 412347.817359
     13     22     1   0.12252 487602.327766
     14     15     1   0.15219 221435.259290
     14     19     1   0.14648 306553.707217
     15     33     1   0.10939 309655.084322
     15     34     1   0.10939 309655.084322
     15     35     1   0.10939 309655.084322
     16     26     1   0.13587 284889.572611
     16     36     1   0.10939 309655.084322
     16     37     1   0.10939 309655.084322
     17     27     1   0.13587 284889.572611
     17     38     1   0.10939 309655.084322
     17     39     1   0.10939 309655.084322
     19     40     1   0.10195 422704.914414
     20     41     1   0.10195 422704.914414
     20     42     1   0.10195 422704.914414
     21     43     1   0.10195 422704.914414

[ pairs ]
;    ai     aj funct         c0         c1         c2         c3
      2      3     1
      1      5     1
      6      7     1
      6      8     1
      3     10     1
      7     10     1
      5     11     1
      5     12     1
     10     12     1
      1     13     1
      3     13     1
      9     13     1
      2     14     1
      6     14     1
      3     15     1
      7     15     1
     11     15     1
     12     15     1
      4     16     1
      8     16     1
     12     17     1
     14     17     1
      3     19     1
      7     19     1
     11     19     1
     11     20     1
     14     20     1
      2     21     1
      4     21     1
      5     21     1
     18     21     1
      4     22     1
      6     22     1
     18     22     1
     13     23     1
     14     24     1
      1     25     1
      3     25     1
     14     25     1
     18     26     1
     23     26     1
     10     27     1
     24     27     1
      3     28     1
      7     28     1
     21     28     1
      5     29     1
      6     29     1
     25     29     1
     28     29     1
      1     30     1
      7     30     1
     14     30     1
     21     30     1
      9     31     1
     13     31     1
     18     31     1
      5     32     1
     15     32     1
     17     32     1
     19     32     1
     24     32     1
      5     33     1
     10     33     1
     19     33     1
      5     34     1
     10     34     1
     19     34     1
      5     35     1
     10     35     1
     19     35     1
     18     36     1
     23     36     1
     18     37     1
     23     37     1
     10     38     1
     24     38     1
     10     39     1
     24     39     1
      5     40     1
     10     40     1
     15     40     1
     20     40     1
     24     40     1
     19     41     1
     24     41     1
     19     42     1
     24     42     1
      1     43     1
      3     43     1
      8     43     1
     22     43     1

[ angles ]
;    ai     aj     ak funct         c0         c1         c2         c3
      1      2      7     1   126.8062420 484.492885
      1      2     29     1   129.1835930 285.070775
      1      6      3     1   126.8062420 484.492885
      1      6     21     1   126.8062420 484.492885
      2      1      6     1   126.8062420 484.492885
      2      1     28     1   129.1835930 285.070775
      2      7      5     1   126.8062420 484.492885
      2      7     25     1   126.8062420 484.492885
      3      5      7     1   126.8062420 484.492885
      3      5     14     1   126.8062420 484.492885
      3      6     21     1   126.8062420 484.492885
      4      8     13     1   129.8027305 331.608082
      4      8     18     1   126.8062420 484.492885
      4     23      9     1   112.4630193 662.658089
      5      3      6     1   126.8062420 484.492885
      5      3     30     1   129.1835930 285.070775
      5      7     25     1   126.8062420 484.492885
      5     14     10     1   116.5475863 445.222087
      5     14     15     1   116.5475863 445.222087
      5     14     19     1   116.5475863 445.222087
      6      1     28     1   129.1835930 285.070775
      6      3     30     1   129.1835930 285.070775
      6     21     13     1   117.3465571 463.769802
      6     21     43     1   115.5071328 530.901283
      7      2     29     1   129.1835930 285.070775
      7      5     14     1   126.8062420 484.492885
      8      4     23     1   126.8062420 484.492885
      8      4     31     1   129.8027305 331.608082
      8     13     21     1   126.8062420 484.492885
      8     13     22     1   126.8062420 484.492885
      8     18      9     1   112.8714010 460.899612
      9     16     26     1   116.5475863 445.222087
      9     16     36     1   116.5475863 445.222087
      9     16     37     1   116.5475863 445.222087
     10     11     17     1   126.8062420 484.492885
     10     11     24     1   126.8062420 484.492885
     10     14     15     1   116.5475863 445.222087
     10     14     19     1   116.5475863 445.222087
     11     10     14     1   126.8062420 484.492885
     11     10     32     1   129.1835930 285.070775
     11     17     27     1   116.5475863 445.222087
     11     17     38     1   116.5475863 445.222087
     11     17     39     1   116.5475863 445.222087
     11     24     12     1   112.4630193 662.658089
     12     19     14     1   117.3465571 463.769802
     12     19     40     1   117.3465571 463.769802
     12     20     41     1   115.5071328 530.901283
     12     20     42     1   115.5071328 530.901283
     13      8     18     1   129.8027305 331.608082
     13     21     43     1   115.5071328 530.901283
     14     10     32     1   129.1835930 285.070775
     14     15     33     1   116.5475863 445.222087
     14     15     34     1   116.5475863 445.222087
     14     15     35     1   116.5475863 445.222087
     14     19     40     1   115.5071328 530.901283
     15     14     19     1   116.5475863 445.222087
     16      9     18     1   129.8027305 331.608082
     16      9     23     1   129.8027305 331.608082
     17     11     24     1   126.8062420 484.492885
     18      9     23     1   126.8062420 484.492885
     19     12     20     1   126.8062420 484.492885
     19     12     24     1   126.8062420 484.492885
     20     12     24     1   126.8062420 484.492885
     21     13     22     1   126.8062420 484.492885
     23      4     31     1   129.8027305 331.608082
     26     16     36     1   116.5475863 445.222087
     26     16     37     1   116.5475863 445.222087
     27     17     38     1   116.5475863 445.222087
     27     17     39     1   116.5475863 445.222087
     33     15     34     1   115.6031000 408.161690
     33     15     35     1   115.6031000 408.161690
     34     15     35     1   115.6031000 408.161690
     36     16     37     1   115.6031000 408.161690
     38     17     39     1   115.6031000 408.161690
     41     20     42     1   115.5071328 530.901283

[ dihedrals ]
;    ai     aj     ak     al funct         c0         c1         c2         c3         c4         c5
      1      2      7      5     1  180.0000000  15.3215155  2
      1      2      7     25     1  180.0000000  15.3215155  2
      1      6      3      5     1  180.0000000  15.3215155  2
      1      6      3     30     1  180.0000000  15.3215155  2
      1      6     21     13     1  180.0000000  4.9919027  2
      1      6     21     43     1  180.0000000  4.9919027  2
      2      1      6      3     1  180.0000000  15.3215155  2
      2      1      6     21     1  180.0000000  15.3215155  2
      2      7      5      3     1  180.0000000  15.3215155  2
      2      7      5     14     1  180.0000000  15.3215155  2
      3      5      7     25     1  180.0000000  15.3215155  2
      3      5     14     10     1  0.0000000  0.1115010  3
      3      5     14     15     1  0.0000000  0.1115010  3
      3      5     14     19     1  0.0000000  0.1115010  3
      3      6      1     28     1  180.0000000  15.3215155  2
      3      6     21     13     1  180.0000000  4.9919027  2
      3      6     21     43     1  180.0000000  4.9919027  2
      4      8     13     21     1  180.0000000  4.1731909  2
      4      8     13     22     1  180.0000000  0.9822508  2
      4      8     13     22     1  0.0000000  1.9863411  3
      4      8     18      9     1  180.0000000  6.4873565  2
      4     23      9     16     1  180.0000000  6.9442484  2
      4     23      9     18     1  180.0000000  6.9442484  2
      5      3      6     21     1  180.0000000  15.3215155  2
      5      7      2     29     1  180.0000000  15.3215155  2
      5     14     10     11     1  0.0000000  -0.1536670  3
      5     14     10     11     1  180.0000000  0.7168101  2
      5     14     10     32     1  0.0000000  0.1115010  3
      5     14     15     33     1  0.0000000  0.4834079  3
      5     14     15     34     1  0.0000000  0.4834079  3
      5     14     15     35     1  0.0000000  0.4834079  3
      5     14     19     12     1  0.0000000  3.7641712  1
      5     14     19     40     1  0.0000000  0.7624859  2
      5     14     19     40     1  0.0000000  0.1243628  3
      6      1      2      7     1  180.0000000  15.3215155  2
      6      1      2     29     1  180.0000000  15.3215155  2
      6      3      5      7     1  180.0000000  15.3215155  2
      6      3      5     14     1  180.0000000  15.3215155  2
      6     21     13      8     1  180.0000000  7.5690543  2
      6     21     13      8     1  0.0000000  -0.2015131  1
      6     21     13     22     1  180.0000000  12.9785537  2
      6     21     13     22     1  0.0000000  -1.7791009  1
      7      2      1     28     1  180.0000000  15.3215155  2
      7      5      3     30     1  180.0000000  15.3215155  2
      7      5     14     10     1  0.0000000  0.1115010  3
      7      5     14     15     1  0.0000000  0.1115010  3
      7      5     14     19     1  0.0000000  0.1115010  3
      8      4     23      9     1  180.0000000  6.9442484  2
      8     13     21     43     1  180.0000000  7.5690543  2
      8     13     21     43     1  0.0000000  -0.2015131  1
      8     18      9     16     1  180.0000000  28.1866142  2
      8     18      9     23     1  180.0000000  28.1866142  2
      9     18      8     13     1  180.0000000  7.3756314  2
      9     23      4     31     1  180.0000000  6.9442484  2
     10     11     17     27     1  0.0000000  -1.5494826  2
     10     11     17     38     1  180.0000000  1.2394205  3
     10     11     17     38     1  0.0000000  0.0311081  1
     10     11     17     39     1  180.0000000  1.2394205  3
     10     11     17     39     1  0.0000000  0.0311081  1
     10     11     24     12     1  180.0000000  6.9442484  2
     10     14     15     33     1  0.0000000  0.4834079  3
     10     14     15     34     1  0.0000000  0.4834079  3
     10     14     15     35     1  0.0000000  0.4834079  3
     10     14     19     12     1  0.0000000  3.7641712  1
     10     14     19     40     1  0.0000000  0.7624859  2
     10     14     19     40     1  0.0000000  0.1243628  3
     11     10     14     15     1  0.0000000  -1.5494826  2
     11     10     14     19     1  0.0000000  -1.5494826  2
     11     24     12     19     1  180.0000000  6.9442484  2
     11     24     12     20     1  180.0000000  6.9442484  2
     12     19     14     15     1  0.0000000  3.7641712  1
     12     24     11     17     1  180.0000000  6.9442484  2
     13      8      4     23     1  180.0000000  22.1536231  2
     13      8      4     31     1  180.0000000  22.1536231  2
     14      5      3     30     1  180.0000000  15.3215155  2
     14      5      7     25     1  180.0000000  15.3215155  2
     14     10     11     17     1  180.0000000  21.2640881  2
     14     10     11     17     1  180.0000000  6.9232458  1
     14     10     11     24     1  180.0000000  22.1536231  2
     14     19     12     20     1  180.0000000  13.9633058  2
     14     19     12     24     1  180.0000000  13.9633058  2
     15     14     10     32     1  0.0000000  0.1115010  3
     15     14     19     40     1  0.0000000  0.7624859  2
     15     14     19     40     1  0.0000000  0.1243628  3
     17     11     10     32     1  180.0000000  22.1536231  2
     18      8      4     23     1  180.0000000  22.1536231  2
     18      8      4     31     1  180.0000000  22.1536231  2
     18      8     13     21     1  180.0000000  4.1731909  2
     18      8     13     22     1  180.0000000  4.1731909  2
     18      9     16     26     1  0.0000000  -1.5494826  2
     18      9     16     36     1  0.0000000  -1.5494826  2
     18      9     16     37     1  0.0000000  -1.5494826  2
     19     12     20     41     1  180.0000000  2.0338395  2
     19     12     20     41     1  0.0000000  3.7308670  1
     19     12     20     42     1  180.0000000  2.0338395  2
     19     12     20     42     1  0.0000000  3.7308670  1
     19     14     10     32     1  0.0000000  0.1115010  3
     19     14     15     33     1  0.0000000  0.4834079  3
     19     14     15     34     1  0.0000000  0.4834079  3
     19     14     15     35     1  0.0000000  0.4834079  3
     20     12     19     40     1  180.0000000  13.9633058  2
     21      6      1     28     1  180.0000000  15.3215155  2
     21      6      3     30     1  180.0000000  15.3215155  2
     22     13     21     43     1  180.0000000  9.8256037  2
     22     13     21     43     1  0.0000000  5.2557574  1
     23      9     16     26     1  0.0000000  0.1115010  3
     23      9     16     36     1  0.0000000  0.1115010  3
     23      9     16     37     1  0.0000000  0.1115010  3
     24     11     10     32     1  180.0000000  22.1536231  2
     24     11     17     27     1  0.0000000  0.1115010  3
     24     11     17     38     1  0.0000000  0.1115010  3
     24     11     17     39     1  0.0000000  0.1115010  3
     24     12     19     40     1  180.0000000  13.9633058  2
     24     12     20     41     1  180.0000000  7.5690543  2
     24     12     20     41     1  0.0000000  -0.2015131  1
     24     12     20     42     1  180.0000000  7.5690543  2
     24     12     20     42     1  0.0000000  -0.2015131  1
     25      7      2     29     1  180.0000000  15.3215155  2
     28      1      2     29     1  180.0000000  15.3215155  2
      2      1      7     29     1  180.0000000  1.5341333  2
      2      7     29      1     1  180.0000000  1.5341333  2
      2     29      1      7     1  180.0000000  1.5341333  2
      6      1      3     21     1  180.0000000  1.5341333  2
      6      3     21      1     1  180.0000000  1.5341333  2
      6     21      1      3     1  180.0000000  1.5341333  2
      1      2      6     28     1  180.0000000  1.5341333  2
      1      6     28      2     1  180.0000000  1.5341333  2
      1     28      2      6     1  180.0000000  1.5341333  2
      7      2      5     25     1  180.0000000  1.5341333  2
      7      5     25      2     1  180.0000000  1.5341333  2
      7     25      2      5     1  180.0000000  1.5341333  2
      5      3      7     14     1  180.0000000  1.5341333  2
      5      7     14      3     1  180.0000000  1.5341333  2
      5     14      3      7     1  180.0000000  1.5341333  2
      8      4     13     18     1  180.0000000  1.5341333  2
      8     13     18      4     1  180.0000000  1.5341333  2
      8     18      4     13     1  180.0000000  1.5341333  2
      3      5      6     30     1  180.0000000  1.5341333  2
      3      6     30      5     1  180.0000000  1.5341333  2
      3     30      5      6     1  180.0000000  1.5341333  2
     21      6     13     43     1  180.0000000  1.3946667  2
     21     13     43      6     1  180.0000000  1.3946667  2
     21     43      6     13     1  180.0000000  1.3946667  2
      4      8     23     31     1  180.0000000  1.5341333  2
      4     23     31      8     1  180.0000000  1.5341333  2
      4     31      8     23     1  180.0000000  1.5341333  2
     13      8     21     22     1  180.0000000  1.5341333  2
     13     21     22      8     1  180.0000000  1.5341333  2
     13     22      8     21     1  180.0000000  1.5341333  2
     11     10     17     24     1  180.0000000  1.5341333  2
     11     17     24     10     1  180.0000000  1.5341333  2
     11     24     10     17     1  180.0000000  1.5341333  2
     10     11     14     32     1  180.0000000  1.5341333  2
     10     14     32     11     1  180.0000000  1.5341333  2
     10     32     11     14     1  180.0000000  1.5341333  2
     19     12     14     40     1  180.0000000  1.3946667  2
     19     14     40     12     1  180.0000000  1.3946667  2
     19     40     12     14     1  180.0000000  1.3946667  2
     20     12     41     42     1  180.0000000  1.3946667  2
     20     41     42     12     1  180.0000000  1.3946667  2
     20     42     12     41     1  180.0000000  1.3946667  2
      9     16     18     23     1  180.0000000  1.5341333  2
      9     18     23     16     1  180.0000000  1.5341333  2
      9     23     16     18     1  180.0000000  1.5341333  2
     12     19     20     24     1  180.0000000  14.6440000  2
     12     20     24     19     1  180.0000000  14.6440000  2
     12     24     19     20     1  180.0000000  14.6440000  2


[ moleculetype ]
; Name            nrexcl
HOH          3

[ atoms ]
;   nr       type  resnr residue  atom   cgnr    charge       mass  typeB    chargeB      massB
; residue    1 HOH rtp HOH q 0.0
    1         OW      1    HOH      O      1 -0.83400000  15.999430   ; qtot -0.834000
    2         HW      1    HOH     H1      2 0.41700000   1.007947   ; qtot -0.417000
    3         HW      1    HOH     H2      3 0.41700000   1.007947   ; qtot 0.000000

#ifdef FLEXIBLE

[ bonds ]
;    ai     aj funct         c0         c1         c2         c3
      2      1     1   0.09572 462750.400000
      3      1     1   0.09572 462750.400000

[ angles ]
;    ai     aj     ak funct         c0         c1         c2         c3
      2      1      3     1   104.5200000 836.800000


#else

[ settles ]
; i     funct   doh     dhh
1     1   0.09572000   0.15139007

#endif

[ exclusions ]
1  2  3
2  1  3
3  1  2

[ system ]
; Name
Generic title

[ molecules ]
; Compound       #mols
Cl-                  1
Na+                  6
Cl-                  6
UNL                  1
HOH               2215
