# Supplementary material for: Broadening the Scope of Binding Free Energy Calculations Using a Separated Topologies Approach
Source: J Chem Theory Comput. 2023 Jul 24;19(15):5058–76. doi: 10.1021/acs.jctc.3c00282 (PMC10413862; doi:10.1021/acs.jctc.3c00282)
Supplement: Supplementary file 2 — ct3c00282_si_002.zip [file ct3c00282_si_002.zip › SI_paper/BACE1/input/amide_series/lig_45/solvent.gro]

GROningen MAchine for Chemical Simulation
 6701
    1Cl-     CL    1   1.843   2.458   2.002 -0.3569  0.4358  0.4971
    2Na+     NA    2   1.090   1.989   1.743 -0.0797 -0.3521  0.1175
    3Na+     NA    3   0.277   0.182   0.095  0.0828 -0.2879  0.0628
    4Na+     NA    4   2.391   0.003   2.622  0.4757  0.3129 -0.0162
    5Na+     NA    5   1.162   3.671   3.981  0.0968 -0.2964 -0.7326
    6Na+     NA    6   1.422   2.687   1.724  0.1069  0.1586 -0.5205
    7Na+     NA    7   1.878   2.923   1.175 -0.1025 -0.2801  0.6758
    8Cl-     CL    8   1.587   1.168   0.546  0.1641 -0.3349  0.2218
    9Cl-     CL    9   2.924   1.242   1.152  0.0089  0.1024 -0.3943
   10Cl-     CL   10   2.333   2.927   2.218 -0.0729  0.1413  0.2065
   11Cl-     CL   11   0.679   1.860   0.180  0.0815 -0.0485 -0.0875
   12Cl-     CL   12   1.197   0.270   1.908 -0.1365  0.0596  0.3064
   13Cl-     CL   13   1.368   3.108   0.194  0.3219 -0.0900  0.0514
   14UNL     C1   14   2.068   1.984   0.563  0.2935 -0.3916 -0.4448
   14UNL     C2   15   2.063   1.850   0.587 -0.7843 -0.0912 -0.0798
   14UNL     C3   16   1.972   1.932   0.340  0.4200 -0.2581  0.4035
   14UNL     C4   17   1.995   2.535   0.434 -0.2078  0.2489 -0.4612
   14UNL     C5   18   1.964   1.803   0.374  0.2744  0.0831  0.2662
   14UNL     C6   19   2.021   2.027   0.432 -0.4175 -0.5681 -0.0448
   14UNL     C7   20   2.014   1.756   0.495 -0.1920 -0.6332  0.6406
   14UNL     C8   21   1.992   2.413   0.377 -0.3043  0.0278 -0.4130
   14UNL     C9   22   1.953   2.554   0.226 -0.2677  1.0072  0.2209
   14UNL    C10   23   1.827   1.772   0.160  0.4386 -0.1448 -0.3532
   14UNL    C11   24   1.693   1.759   0.129 -0.4193 -0.0988 -0.3806
   14UNL    C12   25   1.676   1.603   0.313 -0.9204 -0.0691 -1.2754
   14UNL    C13   26   2.020   2.282   0.452  0.2667  0.5732  0.4886
   14UNL    C14   27   1.898   1.707   0.271  0.0879  0.3214 -1.3410
   14UNL    C15   28   2.001   1.609   0.211 -0.8633 -0.3876  0.4022
   14UNL    C16   29   1.910   2.589   0.093 -0.0716 -0.2659  0.0900
   14UNL    C17   30   1.647   1.815  -0.004 -0.0108 -0.3575 -0.3100
   14UNL     N1   31   1.979   2.426   0.247  0.2046  0.2723 -0.3064
   14UNL     N2   32   1.803   1.616   0.347  0.2175 -0.7509  0.2668
   14UNL     N3   33   1.606   1.508   0.396 -0.1018  0.0965  0.8799
   14UNL     N4   34   2.016   2.162   0.381 -0.6137  0.5884 -0.2081
   14UNL     O1   35   2.025   2.280   0.569  0.0277  0.3458  0.7541
   14UNL     O2   36   1.964   2.631   0.340 -0.5585 -0.1707  0.1967
   14UNL     O3   37   1.615   1.670   0.211  0.3698 -0.1499  0.5032
   14UNL     F1   38   1.989   1.629   0.541 -0.5067  0.9056  0.2462
   14UNL     F2   39   1.784   2.539   0.068 -0.1718  0.0081 -0.4808
   14UNL     F3   40   1.662   1.954   0.007  0.3392  0.0422  0.2850
   14UNL     H1   41   2.112   2.056   0.632  0.5202 -0.6016 -0.3702
   14UNL     H2   42   2.093   1.815   0.685 -0.2190  0.4535 -0.0444
   14UNL     H3   43   1.934   1.982   0.251  0.3152  0.9345  1.0722
   14UNL     H4   44   2.007   2.565   0.538  0.1341 -1.1678 -0.0484
   14UNL     H5   45   1.886   1.835   0.094 -0.0334 -0.1303 -0.7708
   14UNL     H6   46   2.046   1.558   0.297 -0.1074 -1.2061 -0.4269
   14UNL     H7   47   2.075   1.666   0.154 -1.2004  0.7879  1.0879
   14UNL     H8   48   1.955   1.534   0.146 -1.0984  0.3207 -0.2888
   14UNL     H9   49   1.977   2.545   0.017  0.1373 -0.4448  0.3726
   14UNL    H10   50   1.909   2.697   0.081 -1.6077 -0.0758  1.3413
   14UNL    H11   51   1.540   1.792  -0.009 -0.1776  0.4813 -1.3499
   14UNL    H12   52   1.698   1.787  -0.096  0.2470  1.0108 -0.6349
   14UNL    H13   53   1.846   1.546   0.408 -0.1993 -0.2819  1.1272
   14UNL    H14   54   1.670   1.450   0.450 -0.5900 -0.7999  0.5345
   14UNL    H15   55   1.507   1.486   0.384 -0.0164  0.3356 -0.6673
   14UNL    H16   56   2.011   2.170   0.280 -0.9423  0.4443 -0.2074
   15HOH      O   57   2.225   0.966   2.955 -0.2339  0.1379 -0.6146
   15HOH     H1   58   2.283   0.981   2.880  0.0991  1.1969 -0.1814
   15HOH     H2   59   2.277   0.915   3.016 -0.4645 -0.6223 -1.0279
   16HOH      O   60   2.050   4.062   1.920  0.6103  0.2454 -0.1917
   16HOH     H1   61   2.027   4.139   1.867 -0.3684  1.3350  1.6038
   16HOH     H2   62   1.971   4.008   1.917 -0.1403  1.1237  1.3131
   17HOH      O   63   0.086   2.209   2.681 -0.0573 -0.1223  0.2019
   17HOH     H1   64   0.160   2.241   2.733 -0.4035  0.7224  0.2057
   17HOH     H2   65   0.011   2.256   2.716 -0.4858 -0.4361 -0.2758
   18HOH      O   66   0.527   2.874   1.033 -0.3378  0.1409  0.0264
   18HOH     H1   67   0.466   2.923   0.977  0.7342  0.2270 -1.1496
   18HOH     H2   68   0.503   2.900   1.122 -1.0640  1.3021 -0.4518
   19HOH      O   69   0.931   2.530   0.297  0.5419 -0.1093 -0.3579
   19HOH     H1   70   0.995   2.478   0.346  0.1966  1.2177  1.7393
   19HOH     H2   71   0.979   2.609   0.272  0.3615 -0.2160 -1.0781
   20HOH      O   72   3.986   1.384   1.925 -0.9342 -0.0904 -0.3911
   20HOH     H1   73   4.040   1.347   1.855 -1.1393 -0.1657 -0.5111
   20HOH     H2   74   4.049   1.426   1.984 -0.7813  0.2234 -0.7687
   21HOH      O   75   3.869   2.791   0.834  0.0976 -0.3674 -0.4139
   21HOH     H1   76   3.859   2.738   0.913  0.8674 -0.4572 -0.3616
   21HOH     H2   77   3.787   2.841   0.828 -0.1712 -0.7176  0.1635
   22HOH      O   78   3.402   2.720   0.491 -0.6441 -0.2897 -0.2639
   22HOH     H1   79   3.467   2.762   0.434 -0.2537 -0.1873  0.2355
   22HOH     H2   80   3.328   2.702   0.434  0.1196 -1.1349 -1.0585
   23HOH      O   81   1.703   3.621   2.210 -0.0223 -0.2591  0.6350
   23HOH     H1   82   1.782   3.568   2.218  0.4426  0.3632  0.3357
   23HOH     H2   83   1.723   3.702   2.256  0.2013  0.6247 -0.8625
   24HOH      O   84   2.938   2.992   0.353  0.4169 -0.6822  0.0749
   24HOH     H1   85   2.961   3.059   0.418 -1.1451 -0.4789  0.4822
   24HOH     H2   86   2.843   2.989   0.353  0.3656 -1.2573 -1.6634
   25HOH      O   87   1.432   1.203   1.002  0.1373  0.1794  0.2779
   25HOH     H1   88   1.349   1.235   1.038  0.1545 -0.0864  0.5561
   25HOH     H2   89   1.455   1.128   1.056  0.1674 -0.2274 -0.2738
   26HOH      O   90   0.655   3.364   2.333 -0.7308  0.1611 -0.1113
   26HOH     H1   91   0.563   3.381   2.311 -0.6008  0.5122 -0.4219
   26HOH     H2   92   0.696   3.451   2.328 -0.1769 -0.1284 -0.9991
   27HOH      O   93   2.796   3.063   0.709 -0.2776  0.5419  0.2630
   27HOH     H1   94   2.848   2.997   0.755  0.0556  0.2183 -0.5235
   27HOH     H2   95   2.740   3.101   0.776 -0.6831 -0.7336  0.7191
   28HOH      O   96   4.062   1.478   2.198  0.5311  0.3548 -0.0939
   28HOH     H1   97   3.975   1.517   2.191  0.1304 -0.4562  0.1316
   28HOH     H2   98   4.085   1.488   2.290  0.8397  0.8578 -0.2123
   29HOH      O   99   0.356   0.688   3.741 -0.6421  0.1010  0.1212
   29HOH     H1  100   0.337   0.626   3.811 -0.8804 -0.2473 -0.2418
   29HOH     H2  101   0.301   0.763   3.760  0.1005  0.4840  0.9092
   30HOH      O  102   2.598   3.037   1.604 -0.3098 -0.4714 -0.4864
   30HOH     H1  103   2.656   3.047   1.528  0.2124 -0.4080 -0.0937
   30HOH     H2  104   2.564   2.948   1.597  0.7412 -0.9384 -0.1336
   31HOH      O  105   2.473   3.581   1.450  0.5240  0.2007 -0.4550
   31HOH     H1  106   2.553   3.634   1.451  0.1641  0.7524 -0.2437
   31HOH     H2  107   2.405   3.640   1.482  0.1834 -0.5153  0.1901
   32HOH      O  108   0.011   2.854   2.509  0.2077 -0.1617 -0.8911
   32HOH     H1  109   0.027   2.806   2.590 -0.6533 -0.5430 -0.9331
   32HOH     H2  110   0.057   2.937   2.521 -0.5152  0.1055  0.3180
   33HOH      O  111   0.462   2.955   3.437  0.2969 -0.6670 -0.2004
   33HOH     H1  112   0.417   2.916   3.361  0.0441  0.0011 -0.4072
   33HOH     H2  113   0.553   2.930   3.426  0.3007 -0.4078 -0.8552
   34HOH      O  114   1.297   1.829   0.764  0.4342  0.2937 -0.1156
   34HOH     H1  115   1.374   1.885   0.771  0.3412  0.4971 -0.6019
   34HOH     H2  116   1.333   1.741   0.753  0.6406  0.4835 -1.2263
   35HOH      O  117   3.254   1.521   2.334  0.0806 -0.2007  0.1994
   35HOH     H1  118   3.310   1.563   2.268  0.4735 -1.1857 -0.1312
   35HOH     H2  119   3.180   1.488   2.284  0.0340 -0.3510  0.3673
   36HOH      O  120   3.458   1.874   0.820 -0.0152 -0.2286 -0.0781
   36HOH     H1  121   3.415   1.935   0.761 -0.3495  0.1011  0.4945
   36HOH     H2  122   3.476   1.925   0.899  0.7848 -0.5523 -0.0329
   37HOH      O  123   2.894   0.963   1.018  0.0009 -0.3120 -0.5605
   37HOH     H1  124   2.898   1.050   1.058 -0.8860 -0.2843 -0.4814
   37HOH     H2  125   2.848   0.909   1.082  0.0918 -0.7073 -0.8190
   38HOH      O  126   0.271   3.382   1.705 -0.8278 -0.3842 -0.2589
   38HOH     H1  127   0.240   3.300   1.668  0.5949 -0.6741 -0.9267
   38HOH     H2  128   0.346   3.358   1.759 -0.3250  0.4645 -0.5408
   39HOH      O  129   3.414   1.586   0.246 -0.2131 -0.3661  0.2306
   39HOH     H1  130   3.468   1.662   0.222 -0.5036  0.0838  0.9519
   39HOH     H2  131   3.419   1.582   0.341 -0.3909 -1.1299  0.2215
   40HOH      O  132   2.879   3.690   1.643  0.2238  0.2600 -0.2718
   40HOH     H1  133   2.957   3.697   1.697  0.3188 -0.9287 -0.1853
   40HOH     H2  134   2.822   3.630   1.691 -0.8416  1.2263 -0.2494
   41HOH      O  135   2.798   2.602   3.212  0.0343  0.4887  0.1341
   41HOH     H1  136   2.770   2.688   3.180 -1.1131 -0.0301 -0.3601
   41HOH     H2  137   2.749   2.540   3.159  1.2688 -0.5174  0.0707
   42HOH      O  138   2.982   0.180   0.657  0.3651  0.3308 -0.4172
   42HOH     H1  139   2.908   0.121   0.644  0.3948 -0.1994  1.3305
   42HOH     H2  140   3.054   0.139   0.611 -0.1100  0.1823 -1.0570
   43HOH      O  141   2.751   3.607   1.068 -0.9588 -0.3721  0.7319
   43HOH     H1  142   2.827   3.616   1.010 -1.0796 -1.0109  0.4634
   43HOH     H2  143   2.754   3.686   1.122 -0.9117  0.3128 -0.2139
   44HOH      O  144   0.139   2.620   2.005  0.1739 -0.1094 -0.1542
   44HOH     H1  145   0.065   2.576   2.045  0.2822 -0.6057 -0.4779
   44HOH     H2  146   0.149   2.578   1.919  0.4721  0.3415 -0.3518
   45HOH      O  147   0.365   0.019   3.053 -0.1942  0.8280  0.0129
   45HOH     H1  148   0.291  -0.030   3.090 -0.1648  0.7716 -0.0018
   45HOH     H2  149   0.390   0.080   3.122  0.9038 -0.3677  0.7630
   46HOH      O  150   2.341   0.003   1.914 -0.1536 -0.2438  0.1202
   46HOH     H1  151   2.388   0.068   1.862 -0.8187 -1.0831 -1.7205
   46HOH     H2  152   2.259   0.045   1.938  0.5072  0.4549  1.4048
   47HOH      O  153   1.970   2.714   3.339  0.7732  0.1334  0.0328
   47HOH     H1  154   2.038   2.742   3.400  1.3587 -0.8321 -0.1461
   47HOH     H2  155   1.897   2.689   3.394  0.6352  0.9248  0.2392
   48HOH      O  156   0.664   0.415  -0.001 -0.3707 -0.3543 -0.6173
   48HOH     H1  157   0.590   0.392   0.056 -0.2261  0.0934 -0.2315
   48HOH     H2  158   0.674   0.509   0.010  0.7401 -0.5023 -0.0494
   49HOH      O  159   1.082   0.640   1.675 -0.2898  0.0491  0.3855
   49HOH     H1  160   1.021   0.594   1.732 -0.2133 -0.0479  0.3884
   49HOH     H2  161   1.085   0.729   1.710 -0.1369 -0.0470  0.6157
   50HOH      O  162   1.633   0.351   3.167 -0.0893 -0.5833  0.0068
   50HOH     H1  163   1.697   0.369   3.235  0.8552 -0.3434 -0.8918
   50HOH     H2  164   1.635   0.255   3.157  0.3452 -0.5564 -0.1991
   51HOH      O  165   3.367   4.038   1.026  0.1640 -0.0234  0.6257
   51HOH     H1  166   3.423   4.114   1.039  0.6291 -0.1599 -0.3728
   51HOH     H2  167   3.427   3.964   1.021 -0.0554 -0.1615 -0.5595
   52HOH      O  168   2.847   4.062   3.757  0.0937 -0.1329 -0.0693
   52HOH     H1  169   2.811   4.069   3.669  0.0425  0.0108 -0.0367
   52HOH     H2  170   2.937   4.093   3.749  0.2771 -0.6635 -0.1891
   53HOH      O  171   1.270   0.218   1.232 -0.3326  0.0656  0.4706
   53HOH     H1  172   1.338   0.153   1.252  0.1097  0.3263 -0.1229
   53HOH     H2  173   1.263   0.216   1.137 -0.6656  0.5385  0.4828
   54HOH      O  174   1.109   2.027   1.981 -0.0016  0.1937  0.3101
   54HOH     H1  175   1.041   2.030   2.048  0.1893  1.1264  0.4855
   54HOH     H2  176   1.151   2.113   1.985  0.4497  0.0362 -0.5577
   55HOH      O  177   2.870   1.301   1.867  0.1552  0.2370  0.5842
   55HOH     H1  178   2.825   1.344   1.794  0.3250  0.6656  0.7224
   55HOH     H2  179   2.963   1.318   1.850  0.2062  0.1641  0.7947
   56HOH      O  180   1.396   1.038   0.111  0.0422  0.0231 -0.3242
   56HOH     H1  181   1.381   1.074   0.024 -0.6490  0.5697  0.0049
   56HOH     H2  182   1.310   1.009   0.141 -0.1548  1.5808  0.9087
   57HOH      O  183   1.715   3.665   3.053 -0.1626 -0.5776  0.1408
   57HOH     H1  184   1.760   3.612   2.987 -1.4420 -0.5442 -0.8165
   57HOH     H2  185   1.730   3.756   3.025  0.9365 -0.4395  1.0509
   58HOH      O  186   0.728   3.729   0.215 -0.4489  0.2822 -0.3942
   58HOH     H1  187   0.738   3.820   0.242  1.2177  0.0946 -0.1588
   58HOH     H2  188   0.661   3.694   0.273  0.9521  0.6398  1.6487
   59HOH      O  189   1.206   2.657   2.892 -0.0785  0.4020 -0.4428
   59HOH     H1  190   1.284   2.709   2.913  0.0614  0.2458 -0.5756
   59HOH     H2  191   1.231   2.567   2.912  0.0237  0.2584 -1.1567
   60HOH      O  192   2.806   0.261   1.839 -0.2652  0.2230 -0.1675
   60HOH     H1  193   2.774   0.345   1.806  0.6015  0.1411 -1.3408
   60HOH     H2  194   2.809   0.205   1.761 -0.0603 -0.6505  0.4425
   61HOH      O  195   2.375   0.661   0.024 -0.0443  0.6998 -0.3212
   61HOH     H1  196   2.340   0.574   0.004  0.5486  0.5264 -0.6286
   61HOH     H2  197   2.297   0.717   0.028 -0.3870  0.2641 -0.6821
   62HOH      O  198   2.959   2.616   2.477 -0.7267 -0.3143  0.1084
   62HOH     H1  199   2.975   2.702   2.517  0.3426 -0.6425  0.4429
   62HOH     H2  200   2.961   2.554   2.549 -0.1654 -0.7625 -0.2718
   63HOH      O  201   3.520   2.915   1.015 -0.4676  0.5553  0.5290
   63HOH     H1  202   3.578   2.873   1.078 -0.8069 -1.2881 -0.2513
   63HOH     H2  203   3.574   2.925   0.936 -0.6764  0.6903  0.4018
   64HOH      O  204   0.447   3.702   3.572 -0.5471  0.4065 -0.2033
   64HOH     H1  205   0.510   3.745   3.514  0.5182 -0.2152  0.4317
   64HOH     H2  206   0.500   3.666   3.643 -1.7052  0.3982  0.7209
   65HOH      O  207   0.423   0.266   2.534  0.1448  0.7842  0.2402
   65HOH     H1  208   0.433   0.267   2.629  0.5014 -0.8409  0.2775
   65HOH     H2  209   0.511   0.279   2.499  0.1989  0.3369  0.1878
   66HOH      O  210   0.240   1.619   3.426  0.2524 -0.0275 -0.0665
   66HOH     H1  211   0.253   1.712   3.446  0.3098 -0.0166 -0.1534
   66HOH     H2  212   0.328   1.586   3.407  0.1997 -0.0411 -0.2894
   67HOH      O  213   0.576   1.141   2.637 -0.4374  0.3837  0.1667
   67HOH     H1  214   0.486   1.159   2.611 -1.2675 -2.1363  0.6789
   67HOH     H2  215   0.617   1.105   2.558 -0.1038  0.8269  0.1324
   68HOH      O  216   3.988   1.847   3.429  0.2542  0.8955  0.4618
   68HOH     H1  217   3.988   1.777   3.364 -0.5397  0.8218  0.5223
   68HOH     H2  218   4.015   1.925   3.381 -0.2646  0.8297  0.0553
   69HOH      O  219   2.944   1.582   1.873  0.1210 -0.1297  0.2318
   69HOH     H1  220   2.977   1.499   1.839  0.0634 -0.0590  0.0004
   69HOH     H2  221   2.852   1.583   1.849  0.0226 -0.1766  0.5871
   70HOH      O  222   3.586   2.118   2.257  0.6300 -0.1588 -0.5334
   70HOH     H1  223   3.552   2.095   2.343  0.4481  0.1444 -0.5235
   70HOH     H2  224   3.632   2.201   2.270  0.3792  0.0213 -0.7787
   71HOH      O  225   1.008   0.414   2.469  0.3400  0.0176 -0.4245
   71HOH     H1  226   1.070   0.481   2.500  0.1834 -0.1084  0.1874
   71HOH     H2  227   1.038   0.393   2.381  0.3849  0.9064 -0.6406
   72HOH      O  228   2.697   1.548   1.412  0.3093  0.0986  0.0628
   72HOH     H1  229   2.690   1.634   1.370 -0.5129 -0.2465 -0.5640
   72HOH     H2  230   2.648   1.489   1.355  0.4503 -0.7020  0.7275
   73HOH      O  231   2.991   0.382   0.879 -0.1150  0.3840  0.2870
   73HOH     H1  232   3.004   0.467   0.838  0.3457  0.5262  0.7027
   73HOH     H2  233   2.993   0.319   0.807  1.5964  0.5255  0.1386
   74HOH      O  234   1.756   3.268   2.391 -0.0792  0.5889  0.3912
   74HOH     H1  235   1.736   3.178   2.415 -0.5878  0.7652  0.6651
   74HOH     H2  236   1.672   3.314   2.401 -0.2000  0.8054 -1.1166
   75HOH      O  237   1.501   0.972   1.877 -0.5565 -0.0042 -0.3446
   75HOH     H1  238   1.477   1.043   1.936 -0.5689  0.3205 -0.7325
   75HOH     H2  239   1.472   0.892   1.922 -1.0817  0.2779 -0.1698
   76HOH      O  240   1.537   3.521   0.286 -0.2747 -0.3487  0.0055
   76HOH     H1  241   1.599   3.505   0.216  0.0210  0.0833  0.1590
   76HOH     H2  242   1.589   3.560   0.356 -0.4493 -1.3050  0.6988
   77HOH      O  243   2.207   1.064   2.293 -0.0153 -0.0714  0.2119
   77HOH     H1  244   2.189   1.095   2.204  0.2966 -0.3902  0.0359
   77HOH     H2  245   2.292   1.021   2.287  0.0131 -0.0897  0.6687
   78HOH      O  246   3.876   1.827   3.115 -0.3026  0.2878  0.3920
   78HOH     H1  247   3.803   1.822   3.175  0.4445  0.5769  1.3688
   78HOH     H2  248   3.840   1.799   3.031 -1.5727  0.6488  0.7799
   79HOH      O  249   3.503   0.852   2.120 -0.2691 -0.3466  0.4394
   79HOH     H1  250   3.455   0.810   2.049 -0.7614 -0.3328  0.7490
   79HOH     H2  251   3.555   0.920   2.077 -1.1558  0.1958  0.1542
   80HOH      O  252   3.793   3.370   1.540 -0.1331  0.1849  0.7101
   80HOH     H1  253   3.872   3.392   1.492 -0.7621 -0.9660 -1.0565
   80HOH     H2  254   3.824   3.322   1.617  0.9218 -0.8360 -0.2826
   81HOH      O  255   0.090   0.011   3.908 -0.2940  0.7357 -0.2291
   81HOH     H1  256   0.135   0.089   3.876  0.3665  0.1143 -0.8709
   81HOH     H2  257   0.157  -0.057   3.911 -1.1259 -0.2080 -1.1259
   82HOH      O  258   0.793   3.643   2.411  0.4488  0.3128  0.3985
   82HOH     H1  259   0.884   3.616   2.425  0.5214  0.9369  1.3217
   82HOH     H2  260   0.778   3.710   2.477 -0.6515  0.3267  0.1676
   83HOH      O  261   3.398   0.427   1.110  0.1429  0.0135 -0.1080
   83HOH     H1  262   3.311   0.452   1.139  0.0188  0.5343 -0.8651
   83HOH     H2  263   3.423   0.355   1.168 -0.9498 -0.4269 -0.1411
   84HOH      O  264   3.172   2.333   0.594 -0.1714  0.2009 -0.1411
   84HOH     H1  265   3.102   2.319   0.657 -0.0935 -1.4812 -0.3474
   84HOH     H2  266   3.127   2.358   0.513 -0.4119  0.4743  0.0731
   85HOH      O  267   2.500   2.118   1.359 -0.1529 -0.6116 -0.0699
   85HOH     H1  268   2.560   2.061   1.407 -0.4066  0.0263  1.0716
   85HOH     H2  269   2.416   2.106   1.402 -0.4547 -0.2031 -0.5296
   86HOH      O  270   3.148   3.113   3.019  0.3194 -0.2606 -0.4759
   86HOH     H1  271   3.186   3.058   2.950  0.4201 -0.0652 -0.5806
   86HOH     H2  272   3.184   3.200   3.002 -0.5187  0.0386 -0.8590
   87HOH      O  273   3.926   1.025   2.998  0.6038  0.0489 -0.2364
   87HOH     H1  274   4.002   1.058   3.046 -0.4598  0.3407  1.4227
   87HOH     H2  275   3.939   0.930   2.994  1.1294  0.1125 -0.1484
   88HOH      O  276   2.458   3.063   0.149  0.8372 -0.0508 -0.2156
   88HOH     H1  277   2.433   3.154   0.135  0.3082 -0.1976 -0.2790
   88HOH     H2  278   2.489   3.033   0.064  0.1644 -0.1773 -0.4281
   89HOH      O  279   2.040   2.503   3.047 -0.4007 -0.2768  0.3922
   89HOH     H1  280   1.951   2.506   3.082 -0.6955 -1.3238 -0.1836
   89HOH     H2  281   2.029   2.492   2.953  0.3764  1.2129  0.0599
   90HOH      O  282   3.299   0.679   1.370  0.1455  0.0727 -0.6862
   90HOH     H1  283   3.384   0.664   1.410  0.1160 -1.2557 -1.0015
   90HOH     H2  284   3.319   0.696   1.278  0.0807 -0.2158 -0.7555
   91HOH      O  285   0.646   3.489   0.421 -0.2820 -0.2692  0.1312
   91HOH     H1  286   0.656   3.404   0.462  2.0237  0.0305  0.4553
   91HOH     H2  287   0.726   3.536   0.443 -0.2676  1.0655 -2.1140
   92HOH      O  288   3.080   0.720   3.241 -0.5850 -0.1010  0.0968
   92HOH     H1  289   3.053   0.793   3.298 -0.3023  0.2274 -0.1839
   92HOH     H2  290   3.055   0.642   3.290  0.4027  0.1445  1.0744
   93HOH      O  291   0.927   2.200   3.056 -0.2047 -0.3947 -0.6135
   93HOH     H1  292   0.895   2.254   3.129  0.1559  0.3070 -0.9496
   93HOH     H2  293   0.935   2.112   3.093 -0.2078 -0.0958  0.1426
   94HOH      O  294   0.922   3.623   3.906 -0.4545 -0.0354  0.0221
   94HOH     H1  295   0.879   3.658   3.828 -0.7245  0.2160  0.2812
   94HOH     H2  296   0.852   3.615   3.970 -0.4054 -1.0398 -0.0151
   95HOH      O  297   2.538   2.474   1.488  0.0546  0.5280  0.1332
   95HOH     H1  298   2.461   2.520   1.521 -0.5237  0.4177 -0.9731
   95HOH     H2  299   2.545   2.395   1.542 -0.8229  0.3645  0.0254
   96HOH      O  300   1.655   2.420   3.542 -0.0086 -0.4407 -0.2577
   96HOH     H1  301   1.703   2.338   3.528 -0.8404 -1.0043  0.0520
   96HOH     H2  302   1.622   2.413   3.632 -0.8942 -0.2063 -0.5468
   97HOH      O  303   1.307   3.883   2.619  0.2542 -0.8869  0.0917
   97HOH     H1  304   1.293   3.804   2.672 -2.2633 -0.6916 -0.0540
   97HOH     H2  305   1.295   3.955   2.681  0.8259 -0.6162 -0.1025
   98HOH      O  306   0.369   2.573   3.281 -0.4604 -0.5144  0.2998
   98HOH     H1  307   0.414   2.554   3.364 -0.2906 -0.8782  0.1296
   98HOH     H2  308   0.427   2.538   3.214 -1.1444 -1.3262  0.0913
   99HOH      O  309   3.444   3.883   2.305  1.0976  0.0640  0.1640
   99HOH     H1  310   3.417   3.893   2.396 -0.3284  0.3578 -0.2302
   99HOH     H2  311   3.361   3.871   2.257  1.8695 -1.8039 -0.9194
  100HOH      O  312   1.182   2.980   3.914  0.7852  0.5136  1.1057
  100HOH     H1  313   1.207   2.925   3.840  1.0068  1.9059  0.0612
  100HOH     H2  314   1.129   2.923   3.969 -1.1850 -0.1786 -1.1375
  101HOH      O  315   1.707   1.890   3.654  0.1356 -0.5270 -0.6276
  101HOH     H1  316   1.798   1.910   3.674 -0.3350 -0.0829  1.6483
  101HOH     H2  317   1.658   1.965   3.688 -1.1381 -1.0949 -1.0865
  102HOH      O  318   1.076   3.260   0.188  0.5763 -0.5222 -0.7211
  102HOH     H1  319   1.020   3.193   0.149  0.7048 -1.0181 -0.0884
  102HOH     H2  320   1.151   3.211   0.223  0.4659 -0.1215  0.1422
  103HOH      O  321   0.597   3.091   2.250 -0.5294  0.2825 -0.5534
  103HOH     H1  322   0.615   3.179   2.283  1.1105  0.1706 -0.9584
  103HOH     H2  323   0.515   3.065   2.292  0.2222  1.0123  1.6010
  104HOH      O  324   0.088   3.796   1.813 -0.2642 -0.1385 -0.4065
  104HOH     H1  325   0.061   3.888   1.820  0.3888  0.0315  0.0717
  104HOH     H2  326   0.099   3.767   1.903  0.3551 -0.4289 -0.5637
  105HOH      O  327   1.786   2.768   1.986  0.5549 -0.0346  0.0173
  105HOH     H1  328   1.803   2.678   2.015  0.2491  0.3408  1.5691
  105HOH     H2  329   1.844   2.822   2.040 -0.1184  0.7577 -0.0064
  106HOH      O  330   2.795   2.489   3.951  0.2272  0.6449  0.3209
  106HOH     H1  331   2.780   2.396   3.967 -1.0609  0.4668 -1.3636
  106HOH     H2  332   2.891   2.498   3.953  0.3785 -0.6346  0.8242
  107HOH      O  333   2.564   2.360   3.791  0.3449 -0.6249  0.6411
  107HOH     H1  334   2.614   2.290   3.833  1.9568 -0.3498 -0.6425
  107HOH     H2  335   2.629   2.417   3.751 -0.9631  0.7349  0.2388
  108HOH      O  336   2.080   0.764   1.532 -0.2208  0.3704  0.8921
  108HOH     H1  337   2.056   0.692   1.473  0.5876  0.4572  0.4298
  108HOH     H2  338   1.996   0.798   1.564 -0.7243  0.5250 -0.4537
  109HOH      O  339   0.955   2.534   0.657  0.0927  0.1446 -0.1632
  109HOH     H1  340   1.003   2.481   0.593 -0.1542  0.0597 -0.2776
  109HOH     H2  341   0.986   2.623   0.643 -0.1605  0.1678 -0.5831
  110HOH      O  342   3.417   3.311   0.236 -0.0717 -0.3090 -0.1484
  110HOH     H1  343   3.379   3.226   0.214 -1.1663  0.1124 -0.0345
  110HOH     H2  344   3.488   3.291   0.297 -0.4494 -1.1372  0.0444
  111HOH      O  345   0.321   2.193   2.820  0.3180  0.0328 -0.4927
  111HOH     H1  346   0.381   2.229   2.885  0.1526 -0.2766 -0.1598
  111HOH     H2  347   0.295   2.108   2.855  0.3190 -0.1993 -1.0229
  112HOH      O  348   2.582   0.196   2.389 -0.6870  0.3710 -0.2627
  112HOH     H1  349   2.570   0.110   2.350 -0.7166  0.2173  0.0741
  112HOH     H2  350   2.550   0.257   2.323 -0.7581  0.1199 -0.4645
  113HOH      O  351   3.867   2.808   0.388  0.4095  0.5865 -0.0365
  113HOH     H1  352   3.886   2.738   0.450  0.2133  0.4837 -0.0903
  113HOH     H2  353   3.935   2.799   0.321 -0.3510 -0.3835 -0.7344
  114HOH      O  354   2.310   1.854   2.674 -0.4087  0.0635 -0.2432
  114HOH     H1  355   2.313   1.863   2.769  2.1868 -2.6454  0.2621
  114HOH     H2  356   2.245   1.786   2.659  0.0472 -0.4031 -0.1744
  115HOH      O  357   1.676   1.231   1.883 -0.0741  0.6192  0.6116
  115HOH     H1  358   1.676   1.326   1.874  1.0526  0.5687 -0.3107
  115HOH     H2  359   1.665   1.198   1.794  0.1198 -0.1119  0.8426
  116HOH      O  360   0.160   2.537   1.707  0.2537  0.1625 -0.1301
  116HOH     H1  361   0.071   2.572   1.698  0.5859  1.0386 -0.2810
  116HOH     H2  362   0.217   2.613   1.691  1.0207 -0.0317  1.3176
  117HOH      O  363   3.098   3.852   0.309  0.4296 -0.5094 -0.1005
  117HOH     H1  364   3.091   3.947   0.301 -0.0069 -0.5792 -0.7505
  117HOH     H2  365   3.186   3.831   0.279  0.9292 -0.2393  1.0598
  118HOH      O  366   3.298   1.614   0.829 -0.4278 -0.0008 -0.4474
  118HOH     H1  367   3.338   1.701   0.820 -0.9275  0.3310  0.3542
  118HOH     H2  368   3.348   1.559   0.769  0.6771  0.5808 -0.1238
  119HOH      O  369   3.448   1.973   0.476 -0.0952  0.4039  1.0794
  119HOH     H1  370   3.511   2.041   0.501  1.0189 -0.2644  0.3005
  119HOH     H2  371   3.395   2.014   0.408  0.6624  0.4893  0.5077
  120HOH      O  372   0.737   3.012   3.662 -0.1655  0.3031  0.3473
  120HOH     H1  373   0.814   3.012   3.720 -0.0858 -0.4851  0.2612
  120HOH     H2  374   0.676   3.073   3.703  0.6483  1.2610  0.2071
  121HOH      O  375   2.928   2.413   0.461 -0.2239 -0.1683 -0.2784
  121HOH     H1  376   2.933   2.508   0.451  0.4276 -0.2171 -0.5109
  121HOH     H2  377   2.836   2.392   0.445 -0.3587  0.4109 -0.3100
  122HOH      O  378   2.547   4.068   0.454  0.1646  0.0108  0.2489
  122HOH     H1  379   2.470   4.011   0.455  0.4217 -0.4021 -0.7777
  122HOH     H2  380   2.515   4.151   0.491 -1.1526  0.2556 -1.1981
  123HOH      O  381   3.084   3.211   1.148  0.9555  0.2021  0.3285
  123HOH     H1  382   3.123   3.217   1.061  0.5352 -1.5157 -0.0561
  123HOH     H2  383   2.989   3.214   1.132  0.8791  0.5175  0.8079
  124HOH      O  384   3.934   3.073   2.999 -0.3467 -0.0216  0.8796
  124HOH     H1  385   4.004   3.034   3.051 -0.4451 -1.1805  0.2131
  124HOH     H2  386   3.951   3.167   3.002  1.6984 -0.2580  0.1609
  125HOH      O  387   3.112   1.361   1.774  0.2320 -0.2134 -0.6559
  125HOH     H1  388   3.141   1.354   1.683  0.9524  0.2479 -0.4772
  125HOH     H2  389   3.180   1.318   1.825  0.1545  0.0771 -0.2932
  126HOH      O  390   4.040   0.828   2.578 -0.0180  0.0354  0.1514
  126HOH     H1  391   4.000   0.757   2.629  0.1214 -0.0490  0.1468
  126HOH     H2  392   3.991   0.906   2.602  1.1537  0.3610  1.8153
  127HOH      O  393   1.175   1.754   2.025  0.0845 -0.0925  0.6900
  127HOH     H1  394   1.111   1.812   1.984  0.4547 -0.4925 -0.5175
  127HOH     H2  395   1.251   1.809   2.041  0.4789 -0.2238 -0.5576
  128HOH      O  396   2.043   3.479   0.203 -0.5573  0.0394  0.3515
  128HOH     H1  397   2.096   3.558   0.208  1.1757 -0.8501 -1.0364
  128HOH     H2  398   1.965   3.505   0.155 -0.2248  0.9790  0.2782
  129HOH      O  399   3.404   2.237   3.743 -0.1852  0.0493  0.3807
  129HOH     H1  400   3.338   2.306   3.741  0.5539  0.8068 -0.8878
  129HOH     H2  401   3.459   2.259   3.818 -0.5190  0.2541  0.5734
  130HOH      O  402   3.228   4.060   0.784 -0.6341 -0.4580  0.2243
  130HOH     H1  403   3.144   4.029   0.820 -0.5082 -0.9193  0.1362
  130HOH     H2  404   3.289   4.051   0.857 -0.3148 -1.6597 -0.1339
  131HOH      O  405   3.883   2.983   1.736  0.0665 -0.3573 -0.8380
  131HOH     H1  406   3.954   2.954   1.794  0.6963  1.2135 -0.7090
  131HOH     H2  407   3.918   3.061   1.693 -1.5907  0.5161 -0.7653
  132HOH      O  408   2.391   1.486   1.403 -0.1249  0.0183  0.5001
  132HOH     H1  409   2.296   1.477   1.402 -0.2903  1.3636  0.0737
  132HOH     H2  410   2.406   1.578   1.422  1.0432  0.2436 -1.0809
  133HOH      O  411   3.438   0.249   1.732 -0.1792 -0.2959  0.4294
  133HOH     H1  412   3.477   0.190   1.668 -0.6674 -0.7161  0.5037
  133HOH     H2  413   3.418   0.329   1.683 -0.2377 -0.4889  0.1348
  134HOH      O  414   3.524   3.664   0.456  0.7531 -0.3636  0.4811
  134HOH     H1  415   3.494   3.628   0.372  1.1338  1.6918 -0.6860
  134HOH     H2  416   3.444   3.687   0.502  0.4885  0.0900 -0.1642
  135HOH      O  417   3.681   2.893   0.142  0.4782 -0.0570 -0.4916
  135HOH     H1  418   3.686   2.968   0.083  0.4006 -0.6069 -1.2197
  135HOH     H2  419   3.718   2.926   0.224 -0.4020  1.0486 -0.4857
  136HOH      O  420   0.217   0.767   2.467  0.2678  1.0083 -0.0309
  136HOH     H1  421   0.142   0.779   2.524 -0.4576 -1.6880 -0.1587
  136HOH     H2  422   0.181   0.766   2.378  0.1309 -1.1106 -0.0599
  137HOH      O  423   0.007   3.541   3.692  0.2402 -0.0504  0.0103
  137HOH     H1  424   0.073   3.582   3.748 -1.0114  1.5328  0.4761
  137HOH     H2  425  -0.065   3.521   3.751 -0.2662 -0.3704 -0.6951
  138HOH      O  426   0.366   2.447   2.581  0.2145 -0.2786  0.2988
  138HOH     H1  427   0.330   2.362   2.609 -0.2417  0.0385  0.7200
  138HOH     H2  428   0.310   2.512   2.624 -0.1527  0.2558 -0.8855
  139HOH      O  429   0.325   1.054   1.300 -0.2650  0.2588 -0.0944
  139HOH     H1  430   0.252   0.996   1.322 -0.2191  0.5389  0.8732
  139HOH     H2  431   0.397   1.026   1.357  0.6609 -0.4588 -1.4892
  140HOH      O  432   2.486   1.380   3.969  1.0491 -0.5946 -0.5013
  140HOH     H1  433   2.539   1.447   4.013 -0.4375 -0.2227  0.9094
  140HOH     H2  434   2.513   1.298   4.009  0.6105 -0.4024  0.2350
  141HOH      O  435   1.916   1.858   1.325  0.0408 -0.5355 -0.4618
  141HOH     H1  436   1.865   1.783   1.296 -0.7391 -0.4252  0.5302
  141HOH     H2  437   1.884   1.931   1.270 -0.2053 -0.6485 -0.4695
  142HOH      O  438   3.755   2.433   1.748 -0.1201  0.5716 -0.2026
  142HOH     H1  439   3.715   2.370   1.808 -0.0492  0.7105 -0.0068
  142HOH     H2  440   3.763   2.386   1.665  0.0874  0.2674 -0.0118
  143HOH      O  441   1.778   2.945   3.427 -0.6414 -0.2730  0.6190
  143HOH     H1  442   1.858   2.971   3.473 -0.1506 -0.7874  0.0944
  143HOH     H2  443   1.714   2.930   3.496 -0.2150 -0.0955  1.0650
  144HOH      O  444   0.396   2.728   2.080 -0.7959  0.5332  0.1299
  144HOH     H1  445   0.411   2.768   1.994 -0.7704 -0.2517 -0.2471
  144HOH     H2  446   0.301   2.712   2.083 -0.9131  1.2336  0.5700
  145HOH      O  447   0.789   0.183   2.793 -0.0657  0.3718  0.0405
  145HOH     H1  448   0.814   0.114   2.854 -0.3700  0.0820 -0.1577
  145HOH     H2  449   0.852   0.176   2.721 -0.6022 -0.2725 -0.3951
  146HOH      O  450   2.772   3.348   2.270  0.3938 -0.4867 -0.5717
  146HOH     H1  451   2.702   3.297   2.230 -0.5168  0.3950 -0.1816
  146HOH     H2  452   2.742   3.438   2.266  0.0064 -0.3050  2.3514
  147HOH      O  453   0.405   2.293   3.542  0.8081  0.2778  0.2653
  147HOH     H1  454   0.461   2.275   3.467  1.0400  0.8176  0.3017
  147HOH     H2  455   0.316   2.291   3.506  0.9146  0.4965 -0.0214
  148HOH      O  456   2.721   0.855   3.790  0.5947 -0.3910  0.0516
  148HOH     H1  457   2.775   0.851   3.869 -0.5887 -1.6526  0.8812
  148HOH     H2  458   2.659   0.783   3.799 -0.8779  0.6082 -1.1023
  149HOH      O  459   2.815   0.126   0.264 -0.0671  0.0628  0.1375
  149HOH     H1  460   2.770   0.043   0.283  0.2037 -0.4920 -1.3580
  149HOH     H2  461   2.782   0.187   0.330 -0.7455 -1.0615  0.9152
  150HOH      O  462   3.253   0.233   2.090  0.3598 -0.0153 -0.1651
  150HOH     H1  463   3.277   0.178   2.016  0.3882 -1.3858  0.7722
  150HOH     H2  464   3.173   0.278   2.062  0.0646 -0.9115 -0.8620
  151HOH      O  465   3.858   2.600   0.607  0.2093 -0.1426  0.3068
  151HOH     H1  466   3.806   2.654   0.667 -0.0127  0.0395 -0.0423
  151HOH     H2  467   3.798   2.530   0.580  0.0840  0.1590 -0.2236
  152HOH      O  468   1.078   0.102   0.391  0.3970 -0.0533  0.5738
  152HOH     H1  469   1.137   0.175   0.373  1.0767 -0.8490 -0.8359
  152HOH     H2  470   1.129   0.044   0.447  0.9428 -0.6195 -0.4370
  153HOH      O  471   2.744   2.224   2.597 -0.4469 -0.1272 -0.2392
  153HOH     H1  472   2.686   2.194   2.667 -0.0778  0.4759  0.3540
  153HOH     H2  473   2.812   2.274   2.643  0.4203 -0.6199 -0.9261
  154HOH      O  474   2.262   1.512   4.069 -0.3563 -0.2598 -0.4900
  154HOH     H1  475   2.178   1.488   4.030 -0.4346 -1.5681  0.3827
  154HOH     H2  476   2.327   1.467   4.014 -0.4622 -2.0282  0.6856
  155HOH      O  477   3.811   3.917   1.054 -0.1052  1.1920 -0.1905
  155HOH     H1  478   3.873   3.858   1.012  0.2080  0.3888  1.2422
  155HOH     H2  479   3.725   3.878   1.038  0.1123  0.1326  0.9159
  156HOH      O  480   2.951   3.499   2.413  0.2871 -0.4857  0.1365
  156HOH     H1  481   3.014   3.460   2.473 -0.5370 -0.6088  0.9590
  156HOH     H2  482   2.922   3.426   2.358  1.3415 -0.2975 -0.7442
  157HOH      O  483   3.321   3.953   1.464  0.0765  0.0560 -0.5544
  157HOH     H1  484   3.292   3.935   1.375  0.1279 -0.4766 -0.4674
  157HOH     H2  485   3.403   4.001   1.453 -0.0757  0.2670 -0.7901
  158HOH      O  486   0.354   2.229   2.156 -0.0472  0.5878  0.2220
  158HOH     H1  487   0.427   2.174   2.130 -0.0090 -0.2525  1.8333
  158HOH     H2  488   0.394   2.300   2.206 -0.2536  0.9317 -0.0896
  159HOH      O  489   3.570   2.230   2.524 -0.0028 -0.6928 -0.4292
  159HOH     H1  490   3.592   2.200   2.612 -1.1077 -0.3865 -0.0227
  159HOH     H2  491   3.500   2.294   2.537  0.2054 -0.2028 -1.4928
  160HOH      O  492   3.757   0.435   3.908  0.9292 -0.3788 -0.1936
  160HOH     H1  493   3.749   0.375   3.834  0.0806  0.3975 -0.7714
  160HOH     H2  494   3.789   0.517   3.869  1.1011 -0.1484  0.4072
  161HOH      O  495   3.873   1.311   2.501  0.2500 -0.6860 -0.1384
  161HOH     H1  496   3.839   1.363   2.574  0.5500 -0.6245 -0.0418
  161HOH     H2  497   3.945   1.363   2.465  0.7213 -1.1419  0.1201
  162HOH      O  498   4.071   0.293   1.081 -0.0513  0.2179 -0.2142
  162HOH     H1  499   3.989   0.315   1.124  0.6816 -0.7030  1.9623
  162HOH     H2  500   4.138   0.309   1.147  1.4015 -0.2705 -1.4370
  163HOH      O  501   0.386   2.467   2.300 -0.0250 -0.0912 -0.0674
  163HOH     H1  502   0.294   2.479   2.277  0.1698  1.3237 -0.2736
  163HOH     H2  503   0.386   2.457   2.395 -0.3431  0.9870  0.0675
  164HOH      O  504   0.551   2.046   2.663 -0.6339  0.3427 -0.4159
  164HOH     H1  505   0.521   1.972   2.611 -0.8702  0.0428  0.1259
  164HOH     H2  506   0.474   2.103   2.669 -0.6210  0.3545 -0.3639
  165HOH      O  507   0.969   3.604   2.078  0.6323 -0.0086 -0.3720
  165HOH     H1  508   0.903   3.673   2.087  0.9481  0.1490  1.3467
  165HOH     H2  509   0.991   3.579   2.168  1.7297 -1.2226 -0.9028
  166HOH      O  510   2.385   2.473   1.745 -0.0191 -0.0378  0.2086
  166HOH     H1  511   2.333   2.459   1.824 -1.0553  0.4848 -0.3364
  166HOH     H2  512   2.429   2.389   1.731 -0.5535 -0.4457  0.8250
  167HOH      O  513   2.109   3.719   0.332 -0.5296 -0.7594  0.3645
  167HOH     H1  514   2.087   3.810   0.354 -0.4017 -0.4007 -0.8508
  167HOH     H2  515   2.203   3.722   0.314 -0.3561 -1.3242  1.0680
  168HOH      O  516   0.149   0.631   3.020  0.1990  0.0145  0.1551
  168HOH     H1  517   0.207   0.606   3.092  0.6090 -0.8347 -0.4379
  168HOH     H2  518   0.208   0.655   2.949 -0.1374 -0.9602 -0.4941
  169HOH      O  519   0.764   0.137   0.029  0.3090 -0.4417  0.2569
  169HOH     H1  520   0.753   0.231   0.019  0.1464 -0.5796 -1.2365
  169HOH     H2  521   0.854   0.127   0.059  0.6841  0.1658 -0.5978
  170HOH      O  522   0.191   2.629   4.021 -0.2894 -0.8018 -0.6518
  170HOH     H1  523   0.228   2.702   4.071  0.7479 -1.5199 -0.2907
  170HOH     H2  524   0.098   2.648   4.015 -0.1482  0.2385 -0.0459
  171HOH      O  525   0.409   1.771   1.595  0.5199 -0.6315  0.0580
  171HOH     H1  526   0.406   1.702   1.661  0.3097 -0.8258 -0.1542
  171HOH     H2  527   0.333   1.755   1.540  0.4467 -0.2069  0.0293
  172HOH      O  528   3.314   1.102   3.730 -0.1653 -0.1416 -0.0515
  172HOH     H1  529   3.363   1.084   3.811  0.9504  0.9841 -0.4218
  172HOH     H2  530   3.222   1.101   3.758  0.1941  0.6496  1.3489
  173HOH      O  531   1.827   0.280   0.011 -0.8691  0.5164 -0.0672
  173HOH     H1  532   1.777   0.263   0.091 -0.4901  0.0269  0.0769
  173HOH     H2  533   1.871   0.197  -0.007  0.0691  0.9895 -0.0542
  174HOH      O  534   0.758   2.554   0.895 -0.3675 -0.0387  0.2909
  174HOH     H1  535   0.683   2.533   0.951 -0.2511  0.3747  0.6139
  174HOH     H2  536   0.758   2.485   0.828 -0.4734 -0.5842  0.8295
  175HOH      O  537   3.935   0.307   2.232 -0.0363 -0.2413  0.3230
  175HOH     H1  538   3.877   0.240   2.268 -0.0384 -0.2809  0.2460
  175HOH     H2  539   3.908   0.316   2.141 -1.1523  1.0334  0.7109
  176HOH      O  540   1.219   4.053   1.778  0.2819 -0.1086 -0.2172
  176HOH     H1  541   1.146   4.041   1.717  0.2432 -0.4389 -0.1134
  176HOH     H2  542   1.201   4.137   1.821  0.2643  0.0827 -0.5943
  177HOH      O  543   0.884   2.247   2.561 -0.0912 -0.4533  0.1193
  177HOH     H1  544   0.901   2.341   2.548  1.4119 -0.6861  0.0555
  177HOH     H2  545   0.821   2.244   2.633 -0.0506  0.6094  0.2341
  178HOH      O  546   1.025   3.804   0.780 -0.0497 -0.3657  0.4308
  178HOH     H1  547   1.103   3.816   0.835  0.5651  0.0732 -0.4862
  178HOH     H2  548   1.018   3.885   0.730 -0.1089 -1.0159 -0.6944
  179HOH      O  549   3.055   1.486   1.290 -0.6668  0.4934 -0.1705
  179HOH     H1  550   2.991   1.417   1.302  0.3428 -0.5613 -0.4417
  179HOH     H2  551   3.081   1.481   1.198 -0.0010  0.6866 -0.0129
  180HOH      O  552   0.781   0.943   1.486 -0.3243  0.7840 -0.5075
  180HOH     H1  553   0.783   0.850   1.509 -1.7918  0.7843 -0.1164
  180HOH     H2  554   0.819   0.947   1.399 -0.4473 -0.2395 -0.6406
  181HOH      O  555   3.039   3.607   1.079  0.2138  0.1949 -0.9796
  181HOH     H1  556   3.080   3.678   1.030  1.8768  0.0414  0.0178
  181HOH     H2  557   3.013   3.647   1.162  0.3132 -0.1632 -0.7714
  182HOH      O  558   2.946   0.912   3.390 -0.2241 -0.5920  0.2531
  182HOH     H1  559   2.990   0.991   3.359 -0.0706 -0.2288  1.3180
  182HOH     H2  560   2.858   0.917   3.351 -0.3239  0.2748  0.5544
  183HOH      O  561   0.639   3.997   1.215  0.5070  0.8422 -0.1075
  183HOH     H1  562   0.672   4.020   1.302  0.2019  2.0586 -0.2688
  183HOH     H2  563   0.708   4.025   1.155 -0.0211  1.7526 -0.3365
  184HOH      O  564   2.811   3.875   2.618 -0.3919  0.3575 -0.1428
  184HOH     H1  565   2.902   3.846   2.606 -0.3536  0.5218 -0.2605
  184HOH     H2  566   2.820   3.966   2.647 -0.5238  0.4344 -0.3420
  185HOH      O  567   0.081   0.794   2.157  0.3462  0.3310  0.3248
  185HOH     H1  568  -0.007   0.831   2.156  0.1160 -0.1940 -0.3577
  185HOH     H2  569   0.067   0.699   2.156  0.8936  0.2240 -0.9868
  186HOH      O  570   2.181   3.390   1.553  0.1566 -0.0089  0.1764
  186HOH     H1  571   2.121   3.320   1.526  0.2943  0.2273 -0.8289
  186HOH     H2  572   2.128   3.469   1.552  0.4001  0.1649 -0.4887
  187HOH      O  573   3.986   2.135   0.888  0.5266 -0.0407  0.4661
  187HOH     H1  574   4.010   2.093   0.806 -0.5246 -1.6663  0.8929
  187HOH     H2  575   4.070   2.155   0.930  1.1070 -0.9436 -0.1899
  188HOH      O  576   1.858   1.244   2.186  0.1775  0.0045 -0.1494
  188HOH     H1  577   1.899   1.313   2.238 -0.0593 -0.3058  0.4787
  188HOH     H2  578   1.863   1.166   2.242 -0.1257 -0.3352 -0.5782
  189HOH      O  579   3.941   1.742   1.970 -0.5863  0.2918  0.0446
  189HOH     H1  580   3.893   1.823   1.954 -0.5561  0.6949  1.6339
  189HOH     H2  581   3.911   1.712   2.056  0.7386 -0.3772  0.3452
  190HOH      O  582   3.935   3.334   2.436  0.1842  0.4395 -0.0564
  190HOH     H1  583   3.858   3.289   2.471  0.8329 -0.1998  0.6161
  190HOH     H2  584   3.920   3.427   2.457 -0.5176  0.3616 -0.1761
  191HOH      O  585   3.610   3.339   2.300 -0.0760  0.1435 -0.5516
  191HOH     H1  586   3.561   3.307   2.224  0.0845  0.1403 -0.6554
  191HOH     H2  587   3.642   3.260   2.343  0.3491  0.1559 -0.8272
  192HOH      O  588   1.720   4.069   3.833 -0.4347 -0.5805  0.3303
  192HOH     H1  589   1.798   4.102   3.789 -0.5390 -0.3194  0.3378
  192HOH     H2  590   1.746   3.983   3.867 -0.3526 -0.7841 -0.2278
  193HOH      O  591   1.074   2.558   0.912  0.3684 -1.1703 -0.0286
  193HOH     H1  592   1.044   2.513   0.991 -0.3365  0.4692  0.7301
  193HOH     H2  593   1.000   2.552   0.852 -0.6277  0.5621  0.8451
  194HOH      O  594   1.505   1.349   1.307  0.4407  0.4246 -0.0027
  194HOH     H1  595   1.434   1.312   1.359 -0.1011  1.5764  0.1328
  194HOH     H2  596   1.583   1.301   1.335 -0.2505 -0.8717 -0.1537
  195HOH      O  597   1.866   0.810   2.164  0.2203  0.7057  0.2541
  195HOH     H1  598   1.885   0.776   2.251  0.3857  0.8708  0.2828
  195HOH     H2  599   1.833   0.899   2.179  0.6613  0.8994  0.1264
  196HOH      O  600   2.797   1.142   2.432  0.1740 -0.0567  0.0328
  196HOH     H1  601   2.816   1.132   2.339  0.0993 -0.3138  0.0421
  196HOH     H2  602   2.854   1.079   2.476 -0.0139 -0.1601  0.1346
  197HOH      O  603   3.897   1.875   0.569 -0.0381  0.2202 -0.0286
  197HOH     H1  604   3.803   1.864   0.586  0.1584  1.0237  2.2250
  197HOH     H2  605   3.940   1.830   0.641  1.3665 -0.1785 -1.0347
  198HOH      O  606   1.517   3.357   2.463  0.7432 -0.3258 -0.4587
  198HOH     H1  607   1.482   3.296   2.527 -0.2203  0.5750 -0.0661
  198HOH     H2  608   1.456   3.353   2.389  0.5799  0.2540 -0.3640
  199HOH      O  609   0.121   2.239   1.015 -0.1483  0.3462  0.4600
  199HOH     H1  610   0.164   2.191   1.086 -0.5626 -0.9041 -0.0681
  199HOH     H2  611   0.180   2.229   0.940 -1.4724 -2.0380 -0.4915
  200HOH      O  612   2.340   0.416   4.008  0.3974 -0.3719 -0.2866
  200HOH     H1  613   2.428   0.379   4.004  0.3988 -0.3458 -0.5354
  200HOH     H2  614   2.309   0.414   3.918 -0.5095 -1.9134 -0.0206
  201HOH      O  615   3.243   4.101   4.009  0.9101 -0.3090  0.2781
  201HOH     H1  616   3.290   4.039   3.953  0.1981 -0.4742 -0.1595
  201HOH     H2  617   3.205   4.047   4.078 -0.4197 -0.5340 -0.5690
  202HOH      O  618   3.615   1.220   2.852  0.1509 -0.4630  0.0909
  202HOH     H1  619   3.682   1.173   2.902  1.2009 -0.1453 -0.9280
  202HOH     H2  620   3.584   1.288   2.912  0.9095 -0.4767  0.5226
  203HOH      O  621   3.028   3.927   2.357  0.1087 -0.3605 -0.4782
  203HOH     H1  622   3.071   3.878   2.287  0.7107  0.4639 -0.7166
  203HOH     H2  623   3.005   4.011   2.317  0.3850  0.0958  0.2806
  204HOH      O  624   2.658   2.655   1.853  0.2990  0.3583  0.0114
  204HOH     H1  625   2.619   2.577   1.813  0.7846  0.2341 -0.2385
  204HOH     H2  626   2.593   2.724   1.840  0.0510  0.0968 -0.1591
  205HOH      O  627   2.168   1.593   3.087  0.1572 -0.2505  0.2288
  205HOH     H1  628   2.176   1.646   3.166  0.5321  0.1968 -0.1058
  205HOH     H2  629   2.080   1.613   3.054  0.4784  0.5744 -0.1754
  206HOH      O  630   2.473   2.462   2.707  0.5679 -0.4585 -0.3979
  206HOH     H1  631   2.472   2.444   2.613 -0.9589  0.5010 -0.6407
  206HOH     H2  632   2.413   2.398   2.745 -0.9171  0.7540 -0.5338
  207HOH      O  633   2.719   3.525   0.558  0.5867 -0.3060  0.6171
  207HOH     H1  634   2.787   3.463   0.532  1.0227 -0.0080  1.0000
  207HOH     H2  635   2.751   3.610   0.525 -0.5309 -0.3905 -0.8933
  208HOH      O  636   3.579   1.801   0.187 -0.3045  0.3707  0.1575
  208HOH     H1  637   3.614   1.812   0.098 -0.2609  0.5119  0.1920
  208HOH     H2  638   3.523   1.877   0.200 -0.9648 -0.0653 -0.0562
  209HOH      O  639   3.284   3.346   2.907 -0.3352  0.3959 -0.3436
  209HOH     H1  640   3.255   3.283   2.841  0.8789 -0.2713 -0.2838
  209HOH     H2  641   3.262   3.432   2.869 -1.1698 -0.0154 -0.8445
  210HOH      O  642   3.597   2.534   1.226 -0.1270  0.4842  0.0895
  210HOH     H1  643   3.675   2.570   1.269  0.2235  0.6420 -0.6557
  210HOH     H2  644   3.543   2.501   1.298  0.5833  0.4562  0.6276
  211HOH      O  645   0.658   1.144   3.368  1.4312 -0.1545 -0.8076
  211HOH     H1  646   0.702   1.158   3.452  0.5953 -0.8392 -0.2200
  211HOH     H2  647   0.639   1.050   3.366 -0.9877  0.2085 -0.4464
  212HOH      O  648   2.720   2.198   3.931 -0.4241  0.5199  0.1581
  212HOH     H1  649   2.778   2.130   3.896  0.6567  1.4382  0.0328
  212HOH     H2  650   2.677   2.156   4.005  0.9942 -0.0397  0.7469
  213HOH      O  651   2.933   3.870  -0.002  0.0951 -0.2001  0.2274
  213HOH     H1  652   2.899   3.958   0.012 -0.3096 -0.2854 -0.1718
  213HOH     H2  653   3.014   3.867   0.048  0.3893  0.5795 -0.1775
  214HOH      O  654   0.559   2.866   2.580 -0.0135  0.8214  0.3197
  214HOH     H1  655   0.511   2.865   2.497 -0.6448  0.3139  0.6711
  214HOH     H2  656   0.597   2.779   2.587 -1.3211  0.2648  1.2874
  215HOH      O  657   1.507   0.381   0.498  0.3747  0.0860 -0.7212
  215HOH     H1  658   1.548   0.312   0.550  0.0363  0.3684 -0.0535
  215HOH     H2  659   1.525   0.461   0.546 -0.3144  0.3024 -0.8014
  216HOH      O  660   4.032   1.933   2.784 -0.9345  0.3620 -0.4521
  216HOH     H1  661   3.941   1.959   2.773 -0.8679  0.5731 -0.5077
  216HOH     H2  662   4.073   1.953   2.700 -0.5959  1.2766 -0.1003
  217HOH      O  663   1.483   0.383   1.676  0.1717  0.4475  0.3265
  217HOH     H1  664   1.464   0.460   1.624  0.3002  0.2857  0.0357
  217HOH     H2  665   1.407   0.373   1.734  0.0158  0.6108  0.1496
  218HOH      O  666   1.511   1.802   1.201 -0.2908 -0.0956  0.2424
  218HOH     H1  667   1.463   1.729   1.162 -0.1400 -0.7175  1.1643
  218HOH     H2  668   1.602   1.785   1.180 -0.2650 -0.1221  0.3728
  219HOH      O  669   2.403   2.108   2.545  0.2245  0.4110 -0.0424
  219HOH     H1  670   2.378   2.085   2.635 -0.0172  1.0668  0.0730
  219HOH     H2  671   2.328   2.158   2.512 -0.0229 -0.4497 -0.8879
  220HOH      O  672   0.538   2.961   0.060  0.1749  0.1364  0.5372
  220HOH     H1  673   0.527   2.866   0.065  1.3413 -0.3734 -2.3465
  220HOH     H2  674   0.627   2.977   0.092 -0.0397  0.3067  1.0715
  221HOH      O  675   1.392   2.825   2.667 -0.0092 -0.1196  0.1617
  221HOH     H1  676   1.321   2.874   2.626 -0.6713 -1.3276 -0.2407
  221HOH     H2  677   1.442   2.789   2.593 -0.2138 -0.9404  0.4047
  222HOH      O  678   3.802   1.972   2.632 -0.5814  0.6304 -0.3000
  222HOH     H1  679   3.849   2.031   2.574 -0.4376  1.0758  0.2467
  222HOH     H2  680   3.739   2.028   2.678  0.5433  0.7236  1.3222
  223HOH      O  681   1.254   1.278   3.374 -0.2472 -0.4324 -0.2190
  223HOH     H1  682   1.231   1.268   3.282 -0.3924 -0.4454 -0.1815
  223HOH     H2  683   1.189   1.339   3.409  0.3664  0.3231 -0.3438
  224HOH      O  684   2.027   1.247   0.063  0.4984  0.2239  0.3284
  224HOH     H1  685   2.012   1.237   0.157  1.1728  1.1205  0.5603
  224HOH     H2  686   2.095   1.183   0.043 -0.0415 -0.3608  0.3192
  225HOH      O  687   2.230   1.979   1.895  0.0954 -0.3058 -0.4973
  225HOH     H1  688   2.198   2.063   1.928  0.5638 -0.2624 -0.1399
  225HOH     H2  689   2.192   1.915   1.955  0.2574 -0.2941 -0.3801
  226HOH      O  690   2.156   1.829   2.112  0.0493 -0.3927 -0.6748
  226HOH     H1  691   2.204   1.892   2.166 -1.0562 -0.3072  0.3009
  226HOH     H2  692   2.183   1.743   2.145 -0.8650 -0.3379  0.3206
  227HOH      O  693   0.054   2.392   3.903 -0.2889  0.1312 -0.3582
  227HOH     H1  694  -0.001   2.448   3.849 -0.2935  0.7751  0.2680
  227HOH     H2  695   0.113   2.454   3.947 -0.1961 -0.3709  0.2469
  228HOH      O  696   2.373   1.035   0.759 -0.5122 -0.1182  0.7765
  228HOH     H1  697   2.374   1.130   0.773 -0.3149 -0.0154  0.1307
  228HOH     H2  698   2.454   1.004   0.798  0.2767  0.2282 -0.4882
  229HOH      O  699   1.939   0.191   1.795  0.7543  0.4983  0.7196
  229HOH     H1  700   1.878   0.224   1.860 -0.6297 -0.2658 -0.0841
  229HOH     H2  701   1.957   0.267   1.739 -0.4885  0.5060  0.2627
  230HOH      O  702   1.204   3.835   0.980 -0.2101  0.8926 -0.0491
  230HOH     H1  703   1.235   3.760   1.030 -1.2851 -0.1921 -0.8694
  230HOH     H2  704   1.265   3.906   1.001  0.8198 -0.1767  0.8296
  231HOH      O  705   0.494   0.838   2.461 -0.2484  0.1864 -0.0967
  231HOH     H1  706   0.536   0.752   2.456  0.8491  0.6472  0.5389
  231HOH     H2  707   0.411   0.822   2.506  0.1247 -0.4752  0.3837
  232HOH      O  708   1.885   0.919   0.147  0.1314  0.0708 -0.3053
  232HOH     H1  709   1.791   0.924   0.132  0.1102  0.7849 -0.0354
  232HOH     H2  710   1.903   0.826   0.160 -0.4853 -0.1065 -0.6444
  233HOH      O  711   1.143   0.698   1.988  0.4165  0.1225 -0.0665
  233HOH     H1  712   1.231   0.694   1.952  0.3655 -1.3043 -0.1472
  233HOH     H2  713   1.156   0.717   2.081  0.8050  0.1433 -0.1216
  234HOH      O  714   2.540   0.642   3.811 -0.2866 -0.3021 -0.1009
  234HOH     H1  715   2.453   0.633   3.774 -0.7937 -0.6633  1.0878
  234HOH     H2  716   2.554   0.561   3.860  0.1951  0.2659  0.7409
  235HOH      O  717   3.158   2.288   0.271 -0.0377 -0.2832 -0.6182
  235HOH     H1  718   3.071   2.258   0.298  0.0600 -0.3659 -0.3953
  235HOH     H2  719   3.194   2.213   0.222  0.3830 -0.7160  0.3156
  236HOH      O  720   1.938   0.791   2.435  0.0457 -0.2017 -0.3454
  236HOH     H1  721   1.910   0.750   2.517  0.2275  0.4263  0.0463
  236HOH     H2  722   2.033   0.776   2.432  0.0910  0.0590 -0.2690
  237HOH      O  723   0.038   2.714   3.078  0.1249 -0.2476  0.9430
  237HOH     H1  724   0.027   2.803   3.111  0.0927  0.5421 -0.9038
  237HOH     H2  725  -0.031   2.663   3.121 -0.7218  0.9516  1.1019
  238HOH      O  726   2.531   3.284   0.789  0.0728  0.5937  0.4079
  238HOH     H1  727   2.515   3.357   0.850  0.9932  0.5848  0.6960
  238HOH     H2  728   2.497   3.207   0.834 -0.4835  0.7716  0.3058
  239HOH      O  729   1.024   3.397   1.260  0.9951 -0.8485 -0.4053
  239HOH     H1  730   1.076   3.432   1.332 -0.9996  0.8507  0.4161
  239HOH     H2  731   0.979   3.321   1.297  0.8691 -0.6852 -0.2175
  240HOH      O  732   2.028   2.751   0.714 -0.1354  0.2450 -0.0753
  240HOH     H1  733   2.116   2.766   0.749  0.5662 -1.0916 -1.1215
  240HOH     H2  734   2.001   2.667   0.750  0.3406 -0.8654 -2.0536
  241HOH      O  735   3.974   2.592   1.687  0.2437  0.3233  0.2242
  241HOH     H1  736   3.897   2.537   1.699 -0.1244  0.9834  1.0600
  241HOH     H2  737   3.948   2.656   1.621 -0.0843  0.8070  0.8129
  242HOH      O  738   3.371   3.383   0.874  0.1368 -0.1166 -0.0457
  242HOH     H1  739   3.278   3.362   0.868  0.1142 -0.0910  0.2156
  242HOH     H2  740   3.401   3.385   0.783 -0.1362 -0.0359 -0.1337
  243HOH      O  741   0.106   3.698   3.264  0.4386 -0.1937 -0.1473
  243HOH     H1  742   0.198   3.689   3.286  0.3833 -0.2161  0.0791
  243HOH     H2  743   0.069   3.749   3.336  0.2816 -0.1558 -0.2536
  244HOH      O  744   2.462   2.398   3.302 -0.1775 -0.1610  0.3391
  244HOH     H1  745   2.414   2.413   3.221  0.9693 -0.2290 -0.4062
  244HOH     H2  746   2.436   2.310   3.329 -0.3873 -0.2377 -0.0926
  245HOH      O  747   1.159   2.520   2.639 -0.7227  0.0821  1.2937
  245HOH     H1  748   1.170   2.542   2.732 -1.0613  0.6328  1.2086
  245HOH     H2  749   1.071   2.548   2.618 -1.1219 -1.1896  1.1084
  246HOH      O  750   2.129   3.618   3.161 -0.1512 -0.4247 -0.0362
  246HOH     H1  751   2.087   3.631   3.076 -0.2398 -1.2048 -0.1206
  246HOH     H2  752   2.090   3.538   3.196  0.4333 -0.5364  0.4009
  247HOH      O  753   0.314   3.277   0.469  0.2352 -0.0131  0.3770
  247HOH     H1  754   0.325   3.182   0.478  0.9036  0.0415  0.2655
  247HOH     H2  755   0.380   3.314   0.528  0.6276  0.3696 -0.2769
  248HOH      O  756   2.803   2.658   0.296 -0.5153  0.2405 -0.3601
  248HOH     H1  757   2.886   2.705   0.305  0.3328 -1.2314  0.2062
  248HOH     H2  758   2.785   2.623   0.384 -0.2445 -1.6886 -0.9657
  249HOH      O  759   2.002   0.636   0.923 -0.2543 -0.1317 -0.7531
  249HOH     H1  760   1.994   0.547   0.890 -0.3815  0.0353 -1.1938
  249HOH     H2  761   2.096   0.654   0.922 -0.2608 -0.0826 -1.1812
  250HOH      O  762   1.097   0.788   0.370  0.1178 -0.4088  0.3026
  250HOH     H1  763   1.039   0.712   0.368 -1.1444  0.5057 -0.3119
  250HOH     H2  764   1.051   0.852   0.425 -0.0154  0.7216 -1.0250
  251HOH      O  765   0.755   1.522   1.519  1.2720 -0.4568  0.2483
  251HOH     H1  766   0.720   1.433   1.524 -0.5602  0.2077  2.4606
  251HOH     H2  767   0.850   1.511   1.524  1.1291 -2.2608  0.2759
  252HOH      O  768   4.016   0.855   3.367  0.3195 -0.3411 -0.0680
  252HOH     H1  769   3.925   0.825   3.370  0.4645 -0.7619  0.3184
  252HOH     H2  770   4.046   0.851   3.457  0.3101  1.1604  0.0373
  253HOH      O  771   0.126   1.511   3.647  0.2600  0.4638 -0.0589
  253HOH     H1  772   0.181   1.537   3.573  0.0349  1.4310  0.0871
  253HOH     H2  773   0.187   1.496   3.719  0.4180  0.3159 -0.2215
  254HOH      O  774   4.006   2.677   4.004  0.2565 -0.0734 -0.1144
  254HOH     H1  775   3.979   2.762   3.970 -0.8025 -0.0027  0.7635
  254HOH     H2  776   3.938   2.655   4.068  0.7046 -1.4054 -0.0368
  255HOH      O  777   1.594   3.840   0.014 -0.1289 -0.3271  1.0260
  255HOH     H1  778   1.598   3.932  -0.011 -0.2247 -0.3486  0.9309
  255HOH     H2  779   1.570   3.843   0.107  0.2387 -0.2493  1.1221
  256HOH      O  780   2.901   0.300   1.560  0.0392 -0.2503  0.0217
  256HOH     H1  781   2.995   0.310   1.542  0.0736 -0.7885 -0.1389
  256HOH     H2  782   2.882   0.369   1.624  0.4107  0.2461 -0.3776
  257HOH      O  783   2.161   2.895   2.504 -0.2717  0.4748 -0.3755
  257HOH     H1  784   2.192   2.971   2.553 -0.5796  0.7843 -0.6451
  257HOH     H2  785   2.203   2.903   2.418  0.1493  0.0174 -0.2232
  258HOH      O  786   0.001   2.311   1.842  0.3583 -0.6642 -0.0300
  258HOH     H1  787   0.070   2.337   1.780  0.4988 -0.6794  0.1189
  258HOH     H2  788   0.040   2.238   1.891  0.4854 -0.2417  0.5095
  259HOH      O  789   1.498   2.044   3.785 -0.1298 -0.1754 -0.5105
  259HOH     H1  790   1.427   1.997   3.828 -0.0703 -0.0494 -0.2726
  259HOH     H2  791   1.467   2.057   3.695 -0.0197 -0.9488 -0.6806
  260HOH      O  792   1.534   3.877   0.291  0.0729  0.1766  0.0319
  260HOH     H1  793   1.495   3.815   0.352  0.4110 -0.2259 -0.1507
  260HOH     H2  794   1.628   3.875   0.313  0.1618  0.2085 -0.3389
  261HOH      O  795   3.562   3.432   1.722 -0.7139 -0.8550 -0.5562
  261HOH     H1  796   3.646   3.467   1.691 -0.6822 -0.8405 -0.4549
  261HOH     H2  797   3.533   3.374   1.652 -0.7491 -0.6534 -0.7129
  262HOH      O  798   0.442   0.410   2.986 -0.0600 -0.0566  0.0697
  262HOH     H1  799   0.484   0.415   3.072  0.1820  1.1737 -0.0776
  262HOH     H2  800   0.514   0.422   2.923 -0.2861 -0.5478 -0.2927
  263HOH      O  801   3.609   3.115   1.773  0.0767  0.0009  0.1928
  263HOH     H1  802   3.576   3.183   1.714 -0.0521  0.3924  0.7025
  263HOH     H2  803   3.664   3.060   1.717  0.9016  1.0222 -0.0510
  264HOH      O  804   0.034   1.693   1.749 -0.0883  0.0678 -0.1164
  264HOH     H1  805   0.022   1.784   1.720 -0.6266 -0.2811 -1.0445
  264HOH     H2  806  -0.011   1.690   1.833  0.5992  0.8359  0.3203
  265HOH      O  807   4.002   0.633   0.408 -0.4304  0.6195 -0.0592
  265HOH     H1  808   4.082   0.684   0.414 -0.7363  1.2728 -1.1425
  265HOH     H2  809   3.943   0.673   0.472 -0.5146  1.3425 -0.5797
  266HOH      O  810   2.915   0.460   2.294  0.1195  0.5314 -0.3563
  266HOH     H1  811   2.927   0.431   2.204  1.1818  0.1011 -0.0983
  266HOH     H2  812   2.992   0.428   2.340 -0.6236  0.3130  0.8218
  267HOH      O  813   1.876   3.365   1.918 -0.2210 -0.1469  0.4644
  267HOH     H1  814   1.971   3.352   1.918 -0.1492  0.3360  0.0690
  267HOH     H2  815   1.851   3.361   1.825 -0.6345 -0.5468  0.5806
  268HOH      O  816   0.984   3.259   0.447  0.0035 -0.0217 -0.0473
  268HOH     H1  817   1.025   3.249   0.361 -0.1259  0.6404 -0.1942
  268HOH     H2  818   1.012   3.345   0.478  0.4987 -0.4747  0.8320
  269HOH      O  819  -0.013   3.550   3.091 -0.2495  0.2003 -0.2988
  269HOH     H1  820   0.003   3.470   3.141 -0.1872  0.4561  0.1005
  269HOH     H2  821   0.027   3.619   3.143 -1.5400  0.6938  0.1152
  270HOH      O  822   2.131   3.225   0.656 -0.9618 -0.2303  0.7211
  270HOH     H1  823   2.224   3.200   0.651 -1.0282 -0.5422  0.9994
  270HOH     H2  824   2.120   3.287   0.584 -0.5694 -0.2955  0.5950
  271HOH      O  825   1.131   1.995   0.420  0.1221 -0.0750  0.1140
  271HOH     H1  826   1.079   1.977   0.341 -0.1088 -0.1257  0.2752
  271HOH     H2  827   1.213   1.947   0.406 -0.0952 -0.4542  0.0978
  272HOH      O  828   0.307   2.427   0.661  0.7805  0.3543  0.6670
  272HOH     H1  829   0.220   2.391   0.676 -0.1266  1.8508 -0.4294
  272HOH     H2  830   0.331   2.469   0.744  0.6484 -0.3640  1.0858
  273HOH      O  831   0.072   3.091   0.237 -0.3450  0.4329 -0.6166
  273HOH     H1  832   0.152   3.122   0.195 -0.1047 -0.4799 -0.8823
  273HOH     H2  833   0.095   3.004   0.269 -1.0993  0.3469 -0.2802
  274HOH      O  834   2.680   1.342   0.299 -0.3323  0.7257  1.1600
  274HOH     H1  835   2.700   1.252   0.326 -0.5361  0.1797 -0.3358
  274HOH     H2  836   2.604   1.366   0.350 -0.3502 -0.0043  1.5056
  275HOH      O  837   3.978   1.612   3.748  0.9501  0.3064 -0.0062
  275HOH     H1  838   3.958   1.532   3.796 -0.3730  0.3497 -0.4076
  275HOH     H2  839   4.070   1.603   3.724  1.2185 -0.4389  1.1395
  276HOH      O  840   0.016   1.188   1.714 -0.1912 -0.6289 -0.5391
  276HOH     H1  841   0.105   1.154   1.709 -0.1055 -0.6143  0.4294
  276HOH     H2  842   0.022   1.276   1.678  0.3038 -0.4519 -0.0592
  277HOH      O  843   1.889   1.724   0.835  0.6908  0.1810 -0.0247
  277HOH     H1  844   1.822   1.670   0.793  1.4221 -0.3033 -0.6211
  277HOH     H2  845   1.937   1.664   0.891  0.9160  0.4207  0.0424
  278HOH      O  846   3.204   3.917   1.211 -0.6486 -0.4727 -0.4083
  278HOH     H1  847   3.263   3.919   1.135 -0.0303 -0.1256  0.0688
  278HOH     H2  848   3.148   3.994   1.199  0.0011  0.0623 -0.0949
  279HOH      O  849   2.474   0.957   0.520  0.7553 -0.5116  0.4577
  279HOH     H1  850   2.419   0.961   0.598  0.6882 -0.4863  0.4083
  279HOH     H2  851   2.563   0.973   0.553  0.5610  1.1116  0.3187
  280HOH      O  852   2.351   0.514   1.177  0.0317 -0.7621  0.1953
  280HOH     H1  853   2.334   0.464   1.256  0.7382 -0.3038  0.6612
  280HOH     H2  854   2.330   0.605   1.201 -0.5106 -0.7149 -0.3964
  281HOH      O  855   0.687   0.334   0.978 -0.2440  0.1396  0.0725
  281HOH     H1  856   0.742   0.325   1.056  0.1615 -0.0241 -0.2217
  281HOH     H2  857   0.722   0.269   0.917 -0.5318  0.2894 -0.2572
  282HOH      O  858   0.064   0.067   0.084  0.2081 -0.7197  0.0607
  282HOH     H1  859   0.063   0.047  -0.009  0.5893 -0.5855  0.0230
  282HOH     H2  860  -0.025   0.049   0.114 -0.3988  0.7509 -0.6514
  283HOH      O  861   0.886   3.314   2.842 -0.1207 -0.4764  0.1620
  283HOH     H1  862   0.847   3.261   2.911 -1.2460 -0.6469 -0.5505
  283HOH     H2  863   0.838   3.397   2.846  0.2859 -0.2278  0.0217
  284HOH      O  864   1.795   0.243   0.892  0.2173  0.2219 -0.0589
  284HOH     H1  865   1.835   0.307   0.834  0.7356 -0.4707 -0.4976
  284HOH     H2  866   1.869   0.197   0.932 -0.1284 -0.4677 -0.1818
  285HOH      O  867   0.590   1.833   2.423  0.0475 -0.1366 -0.0500
  285HOH     H1  868   0.550   1.778   2.355  0.4058 -0.6074  0.1089
  285HOH     H2  869   0.541   1.811   2.502  0.2008 -0.2420  0.0165
  286HOH      O  870   1.169   2.692   0.380 -0.3633 -0.1734  0.0430
  286HOH     H1  871   1.103   2.717   0.444 -0.3129 -0.1156  0.0719
  286HOH     H2  872   1.250   2.734   0.410 -0.1994 -0.6482  0.2865
  287HOH      O  873   3.989   4.008   0.431  0.0086 -0.3229  0.0706
  287HOH     H1  874   3.930   3.964   0.370  0.0770  0.4019 -0.5568
  287HOH     H2  875   3.932   4.040   0.501 -0.1759 -0.5819  0.0413
  288HOH      O  876   0.952   3.065   1.223 -0.6157  0.1922  0.2481
  288HOH     H1  877   0.959   2.985   1.170 -1.2698  0.2825  0.0060
  288HOH     H2  878   0.943   3.135   1.159  0.4253  0.5339  0.4473
  289HOH      O  879   2.235   1.420   1.700 -0.5719 -0.2288  0.1146
  289HOH     H1  880   2.205   1.506   1.730  0.2001  0.0664  0.0701
  289HOH     H2  881   2.323   1.411   1.736 -0.9883 -1.4329  0.9470
  290HOH      O  882   0.164   3.877   2.811 -0.2764 -0.2308  0.3715
  290HOH     H1  883   0.125   3.914   2.890 -0.5869 -1.1711  0.6913
  290HOH     H2  884   0.090   3.868   2.750 -0.3974 -1.1164  0.6248
  291HOH      O  885   2.204   0.572   3.508  0.3762 -0.4562  0.0378
  291HOH     H1  886   2.174   0.504   3.448  0.5593  0.7584 -1.5897
  291HOH     H2  887   2.123   0.608   3.546  0.2261 -0.9715  0.2247
  292HOH      O  888   1.066   3.739   0.421 -0.3685 -0.7833  0.1889
  292HOH     H1  889   0.997   3.687   0.463 -0.7000  0.0192  0.6931
  292HOH     H2  890   1.064   3.822   0.468  1.2109 -0.8558  0.4658
  293HOH      O  891   0.040   1.599   2.700  0.6578  0.0914  0.2127
  293HOH     H1  892  -0.033   1.619   2.642 -0.4711 -0.6421  1.2712
  293HOH     H2  893   0.030   1.659   2.773  1.0314 -0.1261  0.4480
  294HOH      O  894   3.003   2.885   2.601 -0.2094 -0.2314 -0.6220
  294HOH     H1  895   3.078   2.883   2.660  0.2176  0.4207 -1.1220
  294HOH     H2  896   2.931   2.918   2.655  0.2154  0.5285 -0.4850
  295HOH      O  897   0.952   0.687   2.698 -0.3479 -0.3391  1.5239
  295HOH     H1  898   0.968   0.609   2.751 -0.6510 -0.7324  1.0509
  295HOH     H2  899   0.860   0.710   2.714 -0.6750 -0.9124  0.6172
  296HOH      O  900   2.936   1.660   1.489  0.3037  0.5876 -0.7455
  296HOH     H1  901   3.013   1.630   1.440  0.4348 -0.1959 -0.1013
  296HOH     H2  902   2.866   1.600   1.463  0.5036 -0.1971  0.3628
  297HOH      O  903   2.244   0.752   0.945  0.1104 -0.6303  0.3470
  297HOH     H1  904   2.322   0.785   0.901 -0.4760 -0.0668 -0.3154
  297HOH     H2  905   2.272   0.738   1.036  0.9041 -0.1937  0.1878
  298HOH      O  906   0.910   1.057   0.165 -1.0701  0.3639 -0.0846
  298HOH     H1  907   0.925   1.124   0.232 -0.8237  0.5517 -0.3227
  298HOH     H2  908   0.995   1.047   0.122 -1.0012 -0.3902  0.2022
  299HOH      O  909   2.016   2.314   3.669  0.3815  0.4477  0.1114
  299HOH     H1  910   2.069   2.352   3.599 -1.2147  1.1766 -0.8296
  299HOH     H2  911   1.957   2.385   3.695  0.3067 -0.0922  1.5931
  300HOH      O  912   3.398   2.332   0.398  0.0058 -0.0410 -0.2869
  300HOH     H1  913   3.320   2.296   0.355 -0.2927  0.6028 -0.2995
  300HOH     H2  914   3.374   2.337   0.491  0.2844 -0.4717 -0.1842
  301HOH      O  915   0.038   3.552   1.699  0.0626 -0.0733  0.3441
  301HOH     H1  916   0.079   3.635   1.722 -0.8531  0.2302  0.9754
  301HOH     H2  917   0.111   3.490   1.693  0.6552  0.5374  0.9722
  302HOH      O  918   2.510   0.123   3.797 -0.2079 -0.5175  0.2329
  302HOH     H1  919   2.422   0.092   3.820  0.1051 -1.0103  0.8154
  302HOH     H2  920   2.569   0.064   3.843  0.4530 -0.6064 -0.6760
  303HOH      O  921   2.121   3.210   0.954  0.2630  0.0762 -0.3130
  303HOH     H1  922   2.135   3.199   0.860  2.0637 -1.8235  0.0195
  303HOH     H2  923   2.209   3.217   0.991 -0.3397  0.1096  1.2849
  304HOH      O  924   4.095   1.179   2.776 -0.3026  0.5398 -0.1025
  304HOH     H1  925   4.023   1.236   2.802 -1.1761 -0.3786 -0.3977
  304HOH     H2  926   4.110   1.123   2.853 -0.6253  0.0472 -0.3857
  305HOH      O  927   3.761   0.950   3.862  0.1483 -0.1754 -0.1909
  305HOH     H1  928   3.826   0.997   3.913  0.4083 -0.3998 -0.3131
  305HOH     H2  929   3.784   0.969   3.771 -0.8060  0.9149 -0.2506
  306HOH      O  930   0.142   0.216   0.824  0.1548 -0.1991 -0.0807
  306HOH     H1  931   0.134   0.239   0.916  0.0695  0.4772 -0.2481
  306HOH     H2  932   0.055   0.232   0.787  0.6407  1.5288 -0.6842
  307HOH      O  933   0.889   0.409   1.246  0.1300  0.4853 -0.0717
  307HOH     H1  934   0.925   0.445   1.328 -0.2668 -1.0197  0.8409
  307HOH     H2  935   0.797   0.392   1.266  0.0562 -0.0277 -0.7943
  308HOH      O  936   2.710   2.993   3.590  0.1764  0.3109  0.6359
  308HOH     H1  937   2.667   2.909   3.608 -0.4887  0.4215 -0.2692
  308HOH     H2  938   2.701   3.043   3.670  0.3183 -0.3648  1.0933
  309HOH      O  939   3.917   1.885   3.763  0.1614  0.6322 -0.3128
  309HOH     H1  940   3.978   1.879   3.837 -1.1633  0.7589  0.8893
  309HOH     H2  941   3.903   1.794   3.737  0.7604  0.5944 -0.5405
  310HOH      O  942   1.664   2.401   0.423 -0.1867 -0.2043 -0.2033
  310HOH     H1  943   1.612   2.366   0.351 -1.4067 -1.2934  1.0954
  310HOH     H2  944   1.631   2.490   0.436 -0.2737 -0.1655 -0.6709
  311HOH      O  945   0.907   2.149   1.717 -0.9360  0.5358 -0.0833
  311HOH     H1  946   0.882   2.234   1.753 -0.9856  0.7526 -0.6056
  311HOH     H2  947   0.824   2.111   1.688 -0.8381  0.6298 -0.5046
  312HOH      O  948   2.816   1.315   2.794  0.1012  0.8155 -0.7346
  312HOH     H1  949   2.819   1.407   2.821 -0.7466  0.9364 -0.9814
  312HOH     H2  950   2.735   1.308   2.742 -0.1566 -0.1937 -0.2598
  313HOH      O  951   3.362   0.548   2.520 -0.2890  0.1186  0.8255
  313HOH     H1  952   3.274   0.514   2.505  0.1030 -0.8267  0.5704
  313HOH     H2  953   3.363   0.632   2.473 -1.0380  0.1430  0.8285
  314HOH      O  954   0.408   0.986   3.953 -0.2520 -0.3035  0.3788
  314HOH     H1  955   0.465   0.991   3.876  0.0608 -1.7042  0.4624
  314HOH     H2  956   0.468   0.978   4.027 -0.5584  0.4996  0.7352
  315HOH      O  957   1.341   0.560   3.751 -0.2762  0.1077  0.3004
  315HOH     H1  958   1.323   0.649   3.782 -1.0245 -0.2245  0.8944
  315HOH     H2  959   1.263   0.510   3.777  0.2361 -0.7736  0.2019
  316HOH      O  960   3.310   3.795   0.138 -0.2310  0.0922  0.1620
  316HOH     H1  961   3.389   3.818   0.089 -0.1506  0.1091  0.2989
  316HOH     H2  962   3.317   3.701   0.154  0.2205  0.2469  0.9764
  317HOH      O  963   2.659   3.966   1.323  0.2563  0.2966  0.0044
  317HOH     H1  964   2.701   3.929   1.400  0.5733 -0.0417 -0.3209
  317HOH     H2  965   2.637   4.055   1.348  0.0057  0.0761  0.6110
  318HOH      O  966   1.137   1.233   1.092  0.4124 -0.1217 -0.2883
  318HOH     H1  967   1.129   1.144   1.059  0.8143  0.0110 -0.7662
  318HOH     H2  968   1.087   1.287   1.031 -0.0595 -0.0460  0.1544
  319HOH      O  969   1.189   3.053   3.172 -0.2857 -0.6845  0.7269
  319HOH     H1  970   1.208   3.116   3.102 -0.5326 -0.1972  1.0884
  319HOH     H2  971   1.274   3.013   3.191 -0.0463 -0.1896  0.7418
  320HOH      O  972   2.630   0.287   2.113  0.3884  0.6017  0.8230
  320HOH     H1  973   2.716   0.324   2.093 -0.0061  0.9151 -0.5534
  320HOH     H2  974   2.584   0.288   2.029 -0.7535 -0.1265  1.3872
  321HOH      O  975   3.481   2.885   3.957 -0.5129  0.0398  0.7943
  321HOH     H1  976   3.412   2.833   3.998 -0.6672  0.3494  0.9303
  321HOH     H2  977   3.435   2.957   3.914 -0.3430 -0.2172  0.1641
  322HOH      O  978   1.366   1.836   0.401 -0.2410 -0.2632 -0.2978
  322HOH     H1  979   1.446   1.837   0.348  0.6270 -0.7869  0.8960
  322HOH     H2  980   1.354   1.743   0.424 -1.7006 -0.3344 -1.0920
  323HOH      O  981   1.725   3.543   3.908 -0.8230  0.2029  0.4917
  323HOH     H1  982   1.761   3.459   3.879 -0.2910  0.7764 -0.6334
  323HOH     H2  983   1.630   3.531   3.901 -0.8072 -0.5682  1.2157
  324HOH      O  984   3.788   0.156   1.691 -0.4825  0.0541 -0.1062
  324HOH     H1  985   3.862   0.215   1.677 -0.0181 -0.3849  0.4065
  324HOH     H2  986   3.816   0.100   1.763 -1.2627 -0.2177 -0.0042
  325HOH      O  987   1.935   2.929   0.443  0.4022 -0.1807  0.3171
  325HOH     H1  988   1.853   2.927   0.493 -0.2638 -0.6908 -0.7287
  325HOH     H2  989   1.987   2.858   0.481 -0.0977 -0.5730  0.2974
  326HOH      O  990   0.066   3.130   2.550 -0.4175 -0.6172  0.5043
  326HOH     H1  991   0.148   3.180   2.555 -0.3301 -0.6516 -0.3073
  326HOH     H2  992   0.006   3.188   2.503  0.1209 -1.7161 -1.8433
  327HOH      O  993   1.679   0.929   3.846  0.1294  1.1998 -0.2413
  327HOH     H1  994   1.671   0.922   3.941 -0.2460  1.1269 -0.2781
  327HOH     H2  995   1.599   0.891   3.812  0.9841 -0.3954 -0.6645
  328HOH      O  996   0.743   1.352   2.340  0.1136  1.0752 -0.3582
  328HOH     H1  997   0.763   1.443   2.359 -0.0992  0.8839  0.9185
  328HOH     H2  998   0.657   1.337   2.379 -0.1249  0.4637 -1.0552
  329HOH      O  999   2.654   3.779   3.704 -0.0908 -0.3808 -0.1792
  329HOH     H1 1000   2.681   3.780   3.612 -0.3782 -0.5724 -0.2681
  329HOH     H2 1001   2.736   3.769   3.753  0.3253  1.6417 -0.2948
  330HOH      O 1002   3.207   1.110   0.936  0.4195  0.5268 -0.3134
  330HOH     H1 1003   3.164   1.153   1.010  1.3323 -0.4816  0.8935
  330HOH     H2 1004   3.283   1.166   0.917  0.0849  0.8834 -0.6293
  331HOH      O 1005   3.819   1.230   3.513 -0.0580 -0.0340 -0.8881
  331HOH     H1 1006   3.904   1.237   3.555 -0.6038 -0.2760  0.3636
  331HOH     H2 1007   3.799   1.136   3.513 -0.9552  0.1062  0.3165
  332HOH      O 1008   2.386   1.467   2.552  0.0690  0.1805  0.5240
  332HOH     H1 1009   2.398   1.376   2.579  0.5982  0.3136  0.7632
  332HOH     H2 1010   2.294   1.486   2.573  0.2058 -0.0107  1.3944
  333HOH      O 1011   0.784   2.701   3.687 -0.2304  0.2185 -0.3460
  333HOH     H1 1012   0.740   2.783   3.665 -0.0333  0.3019 -0.4339
  333HOH     H2 1013   0.877   2.724   3.689 -0.1943  0.0514 -0.1276
  334HOH      O 1014   2.732   0.336   0.468 -0.2399 -0.3239  0.2605
  334HOH     H1 1015   2.765   0.412   0.420  0.6503 -1.2644 -0.7270
  334HOH     H2 1016   2.736   0.362   0.560  1.1290  0.4466  0.0404
  335HOH      O 1017   0.704   2.422   0.627  0.6734 -0.0165  0.1540
  335HOH     H1 1018   0.682   2.433   0.535  0.6818  0.3251  0.1883
  335HOH     H2 1019   0.796   2.447   0.633  0.6154  0.1727  0.2888
  336HOH      O 1020   1.669   1.679   1.534 -0.4614  0.1886 -0.8857
  336HOH     H1 1021   1.659   1.772   1.552 -1.3718 -0.0088 -0.2444
  336HOH     H2 1022   1.628   1.666   1.449  0.2799  0.4628 -1.3068
  337HOH      O 1023   1.134   0.402   3.568  0.8600 -0.6541  0.9560
  337HOH     H1 1024   1.162   0.322   3.524 -0.1539 -1.1551  1.1745
  337HOH     H2 1025   1.125   0.466   3.498  1.1348 -0.8871  0.7040
  338HOH      O 1026   1.930   1.376   1.949  0.2786 -0.7536 -0.1219
  338HOH     H1 1027   2.021   1.378   1.976  0.2614 -0.4628 -0.0732
  338HOH     H2 1028   1.882   1.352   2.028  0.1531  0.8710  0.3757
  339HOH      O 1029   0.643   2.155   0.211 -0.3376 -0.6410 -0.0293
  339HOH     H1 1030   0.575   2.184   0.150  0.7553  0.2209 -0.9220
  339HOH     H2 1031   0.648   2.060   0.199 -0.7538 -0.5948 -0.6176
  340HOH      O 1032   0.032   0.079   2.649  0.1631  0.2758 -0.8842
  340HOH     H1 1033   0.029   0.021   2.573  0.2728  0.4970 -1.0593
  340HOH     H2 1034  -0.021   0.034   2.715 -0.4452  0.3700 -1.2927
  341HOH      O 1035   3.577   2.185   0.596 -0.3534  0.2619 -0.0122
  341HOH     H1 1036   3.638   2.241   0.549  0.4767  0.0167  0.7262
  341HOH     H2 1037   3.569   2.225   0.683  0.6882 -0.9802  0.7268
  342HOH      O 1038   2.871   0.772   1.729  0.8107 -0.2230 -0.2713
  342HOH     H1 1039   2.812   0.832   1.683 -0.1222 -1.3211 -0.5841
  342HOH     H2 1040   2.933   0.743   1.663  0.7990 -0.1748 -0.3032
  343HOH      O 1041   2.417   3.672   1.147 -0.2285  0.0446 -0.5477
  343HOH     H1 1042   2.462   3.635   1.223 -0.1692  0.3305 -0.4409
  343HOH     H2 1043   2.341   3.718   1.184  0.5039  1.3233 -0.5036
  344HOH      O 1044   2.676   2.523   2.977  0.0732 -0.2305 -0.5282
  344HOH     H1 1045   2.601   2.490   3.025 -0.3424  0.8345 -0.3867
  344HOH     H2 1046   2.640   2.558   2.895  0.3937  0.2690 -0.4714
  345HOH      O 1047   1.700   1.149   3.147  0.2562  0.8903 -0.1287
  345HOH     H1 1048   1.691   1.232   3.194  0.6878  0.8918 -0.0401
  345HOH     H2 1049   1.791   1.123   3.162 -0.2966 -0.5484  1.4379
  346HOH      O 1050   0.693   1.825   2.025 -0.1351 -0.1244  0.1184
  346HOH     H1 1051   0.699   1.803   1.932  0.1410 -0.4741  0.2140
  346HOH     H2 1052   0.693   1.741   2.070  0.7790  0.0389  0.4821
  347HOH      O 1053   1.285   2.255   3.133 -0.4959 -0.2692  0.3816
  347HOH     H1 1054   1.231   2.177   3.123  0.3770 -0.9093  0.5285
  347HOH     H2 1055   1.300   2.287   3.044 -1.1109 -0.0637  0.3388
  348HOH      O 1056   2.166   2.308   2.496 -0.1951  0.1884 -0.2126
  348HOH     H1 1057   2.101   2.377   2.488  0.2093  0.6968  0.6286
  348HOH     H2 1058   2.248   2.350   2.469 -0.0194 -0.1080 -0.1489
  349HOH      O 1059   3.356   1.183   0.032 -0.3050  0.3433 -0.4266
  349HOH     H1 1060   3.414   1.149  -0.036 -1.2796  0.0643 -1.1699
  349HOH     H2 1061   3.414   1.211   0.102  0.6514 -1.3145 -0.4679
  350HOH      O 1062   2.723   1.773   0.371  0.4718  0.3228  0.1062
  350HOH     H1 1063   2.816   1.748   0.367  0.1254 -1.0926 -0.2635
  350HOH     H2 1064   2.709   1.798   0.462  0.8983 -1.0187  0.5841
  351HOH      O 1065   0.901   1.403   0.101  0.0585  0.1849  0.2025
  351HOH     H1 1066   0.920   1.489   0.139  0.5443  0.1787 -0.0145
  351HOH     H2 1067   0.980   1.351   0.117  0.0324 -0.0083 -0.2654
  352HOH      O 1068   3.772   1.671   2.901 -0.5574 -0.4955 -0.0810
  352HOH     H1 1069   3.791   1.699   2.811 -0.2963  0.0540  0.1318
  352HOH     H2 1070   3.686   1.630   2.896 -0.3899 -0.7914 -0.6429
  353HOH      O 1071   0.189   0.527   1.071 -0.2099 -0.5044  0.1374
  353HOH     H1 1072   0.280   0.536   1.045 -0.2398  0.3152  0.2377
  353HOH     H2 1073   0.175   0.433   1.080  0.4678 -0.6749 -0.4103
  354HOH      O 1074   1.596   3.358   1.124 -0.0460 -0.1103 -0.0015
  354HOH     H1 1075   1.624   3.283   1.072 -0.3397 -0.6379  0.5653
  354HOH     H2 1076   1.512   3.331   1.161 -0.7309  0.9535 -0.6812
  355HOH      O 1077   2.673   0.620   3.440  0.2589 -0.2814 -0.0087
  355HOH     H1 1078   2.585   0.645   3.467  0.0580 -0.0369 -0.8333
  355HOH     H2 1079   2.682   0.653   3.351  0.9417 -0.8901 -0.1963
  356HOH      O 1080   1.047   1.826   2.869  0.0198  0.4503  0.1054
  356HOH     H1 1081   1.016   1.901   2.921 -0.2905  0.3614  0.0523
  356HOH     H2 1082   1.061   1.863   2.782  0.6589  0.6273  0.2748
  357HOH      O 1083   0.835   3.613   3.154 -0.4217 -0.3349 -0.3286
  357HOH     H1 1084   0.823   3.527   3.196 -0.7248 -0.8900 -1.4677
  357HOH     H2 1085   0.748   3.637   3.123 -0.4103  0.5801  0.2593
  358HOH      O 1086   1.384   3.945   1.578 -0.7381  0.2167 -0.0429
  358HOH     H1 1087   1.343   4.003   1.642 -0.8332  0.3356 -0.2088
  358HOH     H2 1088   1.407   4.003   1.505 -0.8859  0.0381 -0.2344
  359HOH      O 1089   2.288   2.561   0.487 -0.5823 -0.1466 -0.0723
  359HOH     H1 1090   2.336   2.570   0.405  0.6052  1.1195  0.6854
  359HOH     H2 1091   2.278   2.466   0.498  0.1880 -0.3949 -1.1397
  360HOH      O 1092   3.036   1.362   0.890 -0.3267 -0.4868 -0.3854
  360HOH     H1 1093   3.066   1.443   0.932 -0.1889  0.4072 -2.0548
  360HOH     H2 1094   2.991   1.314   0.960 -0.1088  0.8525  0.7592
  361HOH      O 1095   3.639   1.834   3.229 -0.2378 -0.0514 -0.4673
  361HOH     H1 1096   3.549   1.864   3.216 -0.0909  0.4650 -0.3405
  361HOH     H2 1097   3.630   1.744   3.260 -0.7238  0.1239 -0.0788
  362HOH      O 1098   3.053   2.764   3.016 -0.4576 -0.7207 -0.1512
  362HOH     H1 1099   3.075   2.752   3.109 -0.3664  0.6195  0.0415
  362HOH     H2 1100   2.958   2.776   3.016 -0.6130 -1.7711 -0.3920
  363HOH      O 1101   1.982   2.892   1.408  0.8728 -0.5648 -0.0073
  363HOH     H1 1102   1.940   2.839   1.475 -0.5089 -0.4950 -0.7558
  363HOH     H2 1103   2.071   2.856   1.402  0.1086 -2.7125 -0.3024
  364HOH      O 1104   2.567   0.907   1.721 -0.0692  0.3209  0.4746
  364HOH     H1 1105   2.525   0.983   1.680  0.5128  0.6334  0.4339
  364HOH     H2 1106   2.494   0.854   1.753 -0.4907  1.1321  0.9356
  365HOH      O 1107   0.259   0.705   0.337  0.3493 -0.0370  0.5773
  365HOH     H1 1108   0.190   0.716   0.402 -0.5419  0.6038 -0.4134
  365HOH     H2 1109   0.272   0.792   0.300  1.0580 -0.3169  0.1107
  366HOH      O 1110   2.052   0.217   2.899 -0.4098 -0.0386  0.2095
  366HOH     H1 1111   1.967   0.249   2.927 -0.4670 -0.4189  0.4990
  366HOH     H2 1112   2.116   0.272   2.944 -0.5050 -0.0695  0.3817
  367HOH      O 1113   3.415   1.277   3.095  0.0477 -0.1246  0.4446
  367HOH     H1 1114   3.397   1.329   3.173  0.5694 -0.5538  0.8657
  367HOH     H2 1115   3.341   1.295   3.037  0.1588  0.9993  0.6071
  368HOH      O 1116   1.822   0.394   2.951  0.1277  0.4668 -0.3399
  368HOH     H1 1117   1.742   0.409   3.002 -0.1559 -0.0831 -0.6101
  368HOH     H2 1118   1.790   0.369   2.864  0.5009 -1.7640  0.0521
  369HOH      O 1119   0.824   4.014   1.016 -0.3021  0.0499  0.0189
  369HOH     H1 1120   0.775   4.033   0.935 -0.6559 -0.5662  0.0768
  369HOH     H2 1121   0.883   4.089   1.026 -0.9756  0.6465 -0.2577
  370HOH      O 1122   2.668   3.880   1.906 -0.5275 -0.2334  0.1571
  370HOH     H1 1123   2.730   3.810   1.887 -1.2669 -0.9763  0.4048
  370HOH     H2 1124   2.698   3.917   1.989  0.6411  0.6766 -0.5989
  371HOH      O 1125   1.795   0.043   0.540 -0.2287 -0.4649 -0.3200
  371HOH     H1 1126   1.721   0.057   0.600  0.5523  1.2374  0.3773
  371HOH     H2 1127   1.841  -0.032   0.577 -0.0144  0.2695  1.0592
  372HOH      O 1128   0.537   3.400   0.698  0.4943 -0.1707  0.3988
  372HOH     H1 1129   0.535   3.494   0.681 -1.9400 -0.0170  0.8820
  372HOH     H2 1130   0.596   3.391   0.773  1.2708  0.8414 -0.0486
  373HOH      O 1131   2.646   2.808   1.226  0.4548 -0.5326  0.2571
  373HOH     H1 1132   2.578   2.750   1.192  0.5338 -0.6489  0.2955
  373HOH     H2 1133   2.725   2.753   1.229  1.0320  0.0903 -1.5462
  374HOH      O 1134   2.109   3.942   2.896  0.0164  0.0397 -0.2068
  374HOH     H1 1135   2.140   4.024   2.857  0.7710 -0.2955 -0.3541
  374HOH     H2 1136   2.052   3.903   2.829 -0.0118  0.2472 -0.3039
  375HOH      O 1137   3.836   3.451   1.028 -0.0280  0.1641  0.4169
  375HOH     H1 1138   3.884   3.502   0.962 -0.0925  0.0744  0.2994
  375HOH     H2 1139   3.798   3.517   1.086  0.1883  0.2375  0.4761
  376HOH      O 1140   1.703   1.050   2.661 -0.4413  0.1274 -0.7462
  376HOH     H1 1141   1.682   1.109   2.733  0.4446  1.2510 -1.3422
  376HOH     H2 1142   1.728   0.968   2.704 -1.4861  0.2206  0.1199
  377HOH      O 1143   1.068   2.788   0.619  0.0667  0.3544  0.1536
  377HOH     H1 1144   1.034   2.877   0.622 -0.3185  0.1939  0.8868
  377HOH     H2 1145   1.143   2.788   0.679 -0.0351  0.1471  0.2841
  378HOH      O 1146   3.795   3.014   0.541 -0.2326 -0.2248  0.2947
  378HOH     H1 1147   3.888   3.037   0.542 -0.1467 -0.3280 -1.1521
  378HOH     H2 1148   3.791   2.935   0.487 -1.1483 -0.3136  0.4642
  379HOH      O 1149   3.376   1.468   1.492  0.1685  0.3041 -0.3140
  379HOH     H1 1150   3.310   1.404   1.518  0.0397  0.5175 -0.1121
  379HOH     H2 1151   3.353   1.548   1.540  0.7824  0.2822  0.0409
  380HOH      O 1152   2.924   2.766   1.811  0.2782  0.2799  0.0414
  380HOH     H1 1153   2.840   2.735   1.845 -0.4708  1.7019 -0.3549
  380HOH     H2 1154   2.951   2.698   1.749 -1.0159  0.1554 -0.4389
  381HOH      O 1155   1.963   2.457   2.398 -0.3157 -0.6147 -0.2856
  381HOH     H1 1156   1.888   2.508   2.367  0.1604 -0.4604 -1.2722
  381HOH     H2 1157   2.030   2.524   2.417 -0.3761 -0.7557  0.5043
  382HOH      O 1158   3.088   1.456   0.647  0.1653 -0.7714  0.8443
  382HOH     H1 1159   3.048   1.540   0.624  1.4093  0.1244  1.6264
  382HOH     H2 1160   3.042   1.428   0.725 -0.2084 -0.7896  0.6230
  383HOH      O 1161   2.130   3.081   0.329 -0.0360  0.0364 -0.3364
  383HOH     H1 1162   2.042   3.067   0.366  0.5398  0.0021  1.1668
  383HOH     H2 1163   2.171   2.995   0.334  0.9157  0.4842  1.5613
  384HOH      O 1164   0.899   3.255   1.025 -0.5437 -0.0844 -0.3964
  384HOH     H1 1165   0.925   3.194   0.956 -0.1265  0.1033 -0.4111
  384HOH     H2 1166   0.865   3.331   0.979  1.2055  0.7358 -0.5029
  385HOH      O 1167   0.300   0.033   2.469  0.0856  0.5919  0.0604
  385HOH     H1 1168   0.316   0.122   2.500 -0.4836  0.3085  1.3197
  385HOH     H2 1169   0.228   0.002   2.524 -0.0683 -0.4757 -0.6915
  386HOH      O 1170   4.036   1.534   1.069 -0.3043  0.2847  0.7008
  386HOH     H1 1171   3.990   1.466   1.019 -1.1410  0.3414  1.3564
  386HOH     H2 1172   4.107   1.562   1.011 -0.4743 -0.5291  0.0642
  387HOH      O 1173   2.457   2.568   0.281  0.0783  0.3312 -0.0574
  387HOH     H1 1174   2.491   2.631   0.218  1.2861  0.4374  0.6309
  387HOH     H2 1175   2.533   2.517   0.307 -0.4722 -0.0471  0.9183
  388HOH      O 1176   2.240   3.093   2.697 -0.1667 -0.1371 -0.5379
  388HOH     H1 1177   2.265   3.176   2.657 -0.2948 -0.0205 -0.3782
  388HOH     H2 1178   2.171   3.116   2.759 -0.2461 -0.3710 -0.5369
  389HOH      O 1179   1.558   1.355   0.824 -0.4711 -0.1009 -0.6908
  389HOH     H1 1180   1.545   1.295   0.751 -1.4707  0.0161 -0.6346
  389HOH     H2 1181   1.526   1.307   0.900 -0.4670  0.1810 -0.5067
  390HOH      O 1182   0.753   1.072   3.898 -0.7024 -0.4014  0.7998
  390HOH     H1 1183   0.822   1.007   3.885  0.1523  0.5194  0.4797
  390HOH     H2 1184   0.721   1.091   3.810 -0.9257 -0.3482  0.8896
  391HOH      O 1185   0.924   0.139   2.023  0.1896  0.7748  0.0610
  391HOH     H1 1186   0.855   0.128   1.957  0.7448 -0.2581 -0.4106
  391HOH     H2 1187   0.993   0.187   1.977  0.7874 -0.3801 -0.3425
  392HOH      O 1188   1.047   3.536   0.778  0.3189 -0.2371  0.8393
  392HOH     H1 1189   1.053   3.631   0.774  0.3728 -0.2593 -0.2483
  392HOH     H2 1190   1.086   3.506   0.696 -1.0555 -1.1075  0.4359
  393HOH      O 1191   3.120   2.173   2.730  0.2287  0.4576 -0.1419
  393HOH     H1 1192   3.194   2.198   2.785  0.8754  0.0064 -0.7652
  393HOH     H2 1193   3.160   2.134   2.652 -0.6726  0.0054 -0.4111
  394HOH      O 1194   2.989   2.452   2.683 -0.2995  0.7417 -0.0642
  394HOH     H1 1195   3.029   2.366   2.677 -0.4311  0.6720  0.0514
  394HOH     H2 1196   2.994   2.475   2.776 -0.0411  0.9665 -0.1291
  395HOH      O 1197   2.799   3.746   3.129 -0.2298 -0.2479  0.5354
  395HOH     H1 1198   2.803   3.713   3.039 -0.4126 -0.4895  0.6139
  395HOH     H2 1199   2.718   3.797   3.132  0.1975  0.4841  0.3304
  396HOH      O 1200   2.355   3.279   1.098 -0.3205  0.1199  0.4638
  396HOH     H1 1201   2.406   3.321   1.166  0.4079 -0.0453  0.0395
  396HOH     H2 1202   2.409   3.205   1.069 -0.6996  0.0619 -0.1453
  397HOH      O 1203   1.088   3.104   3.461  0.1622 -0.0409  0.2842
  397HOH     H1 1204   1.130   3.081   3.378  1.7683 -1.2361  1.3191
  397HOH     H2 1205   1.079   3.199   3.458 -0.3751 -0.0658 -1.4375
  398HOH      O 1206   3.161   1.827   2.456 -0.2115  0.2743 -0.3831
  398HOH     H1 1207   3.173   1.892   2.526  0.6446 -0.2266 -0.0243
  398HOH     H2 1208   3.066   1.814   2.451 -0.3193  0.6245  0.4121
  399HOH      O 1209   0.610   2.916   1.346  0.2338 -0.4626  0.1139
  399HOH     H1 1210   0.639   2.946   1.432  1.7469  1.0343 -0.7781
  399HOH     H2 1211   0.653   2.832   1.334 -0.6607 -1.0942  1.0841
  400HOH      O 1212   0.357   0.081   1.520  0.0434 -0.5078 -0.4286
  400HOH     H1 1213   0.424   0.015   1.539  1.5990  0.7662 -1.0555
  400HOH     H2 1214   0.322   0.056   1.435  0.1115 -0.8830 -0.3513
  401HOH      O 1215   1.589   0.744   1.675 -0.2652  0.3818  0.4148
  401HOH     H1 1216   1.596   0.834   1.707 -0.6992  0.0777  1.4790
  401HOH     H2 1217   1.647   0.694   1.734  0.2249 -0.0040 -0.3652
  402HOH      O 1218   1.620   3.580   1.453  0.2509  0.1329  0.0823
  402HOH     H1 1219   1.576   3.503   1.417  0.1938  0.0347  0.3597
  402HOH     H2 1220   1.659   3.550   1.535  0.7500  0.2465 -0.1054
  403HOH      O 1221   0.679   0.769   2.066  0.0683  0.5365  0.1658
  403HOH     H1 1222   0.667   0.858   2.099 -0.7570  0.8598 -0.9120
  403HOH     H2 1223   0.593   0.743   2.033 -0.3713 -1.5592  2.3919
  404HOH      O 1224   0.843   0.794   0.184  0.0178  0.0228 -0.3003
  404HOH     H1 1225   0.864   0.768   0.095  1.7098  1.1132 -0.3278
  404HOH     H2 1226   0.865   0.887   0.187  0.1607 -0.0082  1.2819
  405HOH      O 1227   0.762   3.711   0.842  0.5793 -0.5462 -0.1452
  405HOH     H1 1228   0.857   3.717   0.832  0.6354 -0.4973  0.3565
  405HOH     H2 1229   0.741   3.771   0.914  0.0963 -0.1578 -0.5943
  406HOH      O 1230   0.114   3.748   0.470  0.2382  0.6546 -0.2308
  406HOH     H1 1231   0.148   3.750   0.380 -0.2384  0.8195 -0.4124
  406HOH     H2 1232   0.021   3.727   0.460  0.5535 -1.5227  0.3328
  407HOH      O 1233   3.890   0.606   2.779  0.0837  0.9244  0.5812
  407HOH     H1 1234   3.898   0.565   2.693 -0.1458  0.1265  0.9210
  407HOH     H2 1235   3.796   0.616   2.791  0.1416  1.8990  0.3657
  408HOH      O 1236   0.773   2.059   3.991 -0.1132 -0.1638  0.9843
  408HOH     H1 1237   0.686   2.051   3.950  0.3597 -0.2360 -0.0790
  408HOH     H2 1238   0.755   2.059   4.085 -1.3357  0.6867  0.8044
  409HOH      O 1239   1.159   1.424   0.597 -0.2313 -0.3829  0.7919
  409HOH     H1 1240   1.163   1.329   0.585  0.6660 -0.4164  1.2004
  409HOH     H2 1241   1.105   1.436   0.675 -0.3319 -0.5541  0.7503
  410HOH      O 1242   3.902   2.533   2.735  0.2294 -0.2221  0.6814
  410HOH     H1 1243   3.915   2.471   2.807 -0.2067 -0.0509  0.9161
  410HOH     H2 1244   3.894   2.618   2.778 -1.2278 -0.2446  0.5665
  411HOH      O 1245   2.541   3.009   1.974  0.5227 -0.1400  0.3620
  411HOH     H1 1246   2.538   2.943   1.905  0.8215  0.6444 -0.4307
  411HOH     H2 1247   2.468   2.986   2.032 -1.0959  0.3046 -1.3067
  412HOH      O 1248   0.132   2.109   1.993 -0.2525 -0.3248  0.0901
  412HOH     H1 1249   0.113   2.020   2.024 -0.3813 -0.1454  0.5455
  412HOH     H2 1250   0.207   2.137   2.046 -1.5391  0.6381  1.5642
  413HOH      O 1251   0.830   2.075   3.343 -0.1680 -0.4574  0.4115
  413HOH     H1 1252   0.870   2.055   3.427  0.1165 -0.5754  0.2506
  413HOH     H2 1253   0.873   2.017   3.281  0.9992  0.8734 -0.1498
  414HOH      O 1254   1.576   0.209   2.423 -0.6780  0.2079  0.4192
  414HOH     H1 1255   1.500   0.215   2.365 -0.4163  0.0885  0.0552
  414HOH     H2 1256   1.539   0.202   2.510 -1.0994 -0.5890  0.1913
  415HOH      O 1257   1.879   0.342   3.331 -0.1770 -0.7942  0.0054
  415HOH     H1 1258   1.885   0.256   3.290 -0.6762 -1.0340  0.4017
  415HOH     H2 1259   1.934   0.399   3.278  0.0783 -1.3369 -0.3237
  416HOH      O 1260   3.481   3.085   2.679 -0.1829 -0.1196  0.2353
  416HOH     H1 1261   3.529   3.051   2.603  0.5304  0.0506  0.5898
  416HOH     H2 1262   3.389   3.075   2.656  0.0145 -0.9343 -0.2674
  417HOH      O 1263   1.466   1.249   3.754  0.3161  0.4831  0.0171
  417HOH     H1 1264   1.557   1.277   3.748  0.1884  1.0011  0.3864
  417HOH     H2 1265   1.420   1.301   3.687  0.3248  0.0392 -0.3465
  418HOH      O 1266   2.556   0.492   0.961 -0.4568  0.5285 -0.0788
  418HOH     H1 1267   2.510   0.484   1.045  0.4772  0.1981  0.4208
  418HOH     H2 1268   2.638   0.536   0.981  0.3466 -0.6227 -0.5751
  419HOH      O 1269   1.545   1.528   3.037 -0.4540  0.1205 -0.0417
  419HOH     H1 1270   1.463   1.577   3.027  0.1206  0.9527 -1.2231
  419HOH     H2 1271   1.574   1.512   2.947  0.7168 -0.0796  0.3425
  420HOH      O 1272   0.176   2.008   2.940  0.1845 -0.1777 -0.4230
  420HOH     H1 1273   0.189   1.932   2.997 -0.2067 -0.4011 -0.6251
  420HOH     H2 1274   0.104   1.983   2.882 -0.0419  0.3961 -0.4059
  421HOH      O 1275   1.980   3.020   0.739 -0.5197 -0.1503 -0.0872
  421HOH     H1 1276   2.005   2.936   0.700 -0.9037 -0.3510  0.0841
  421HOH     H2 1277   2.021   3.086   0.683  0.9276 -0.4465  0.5263
  422HOH      O 1278   2.491   1.417   1.794  0.6995 -0.6118 -0.5566
  422HOH     H1 1279   2.582   1.417   1.762  1.3071 -0.8830  1.0123
  422HOH     H2 1280   2.498   1.440   1.887 -0.9702  0.6200 -0.6373
  423HOH      O 1281   2.313   0.010   0.213 -0.3102  0.2260 -0.0297
  423HOH     H1 1282   2.372   0.081   0.237  0.2640 -0.0582 -0.5258
  423HOH     H2 1283   2.370  -0.055   0.170 -1.1630  0.6267 -1.9828
  424HOH      O 1284   1.113   0.077   3.473  0.3522 -0.3771 -0.3282
  424HOH     H1 1285   1.202   0.104   3.495  0.1309  0.7607 -0.6971
  424HOH     H2 1286   1.082   0.028   3.550  1.2260 -0.6649 -0.1400
  425HOH      O 1287   3.439   1.943   3.780 -0.0971 -0.0388 -0.0178
  425HOH     H1 1288   3.426   1.945   3.685  0.0817 -0.1646 -0.0463
  425HOH     H2 1289   3.467   2.032   3.802 -0.6903  0.1535  0.0037
  426HOH      O 1290   0.535   1.288   1.327  0.2910  0.2145 -0.1191
  426HOH     H1 1291   0.593   1.283   1.403  0.6707  1.3857 -0.2813
  426HOH     H2 1292   0.468   1.352   1.352  0.4129  0.6082 -0.7508
  427HOH      O 1293   3.796   3.365   0.146 -0.2387 -0.7976 -0.4345
  427HOH     H1 1294   3.796   3.339   0.239 -0.4298  0.3147 -0.0875
  427HOH     H2 1295   3.885   3.397   0.130 -0.3779 -0.3950 -0.4351
  428HOH      O 1296   3.006   0.409   0.084 -0.0357 -0.2263  0.3185
  428HOH     H1 1297   3.018   0.408   0.179  0.5697 -1.0264  0.2573
  428HOH     H2 1298   3.093   0.428   0.050 -0.1787 -0.2868 -0.0840
  429HOH      O 1299   0.940   0.249   3.854  0.3845  0.4769 -0.3741
  429HOH     H1 1300   0.939   0.173   3.913  1.0004  0.5623 -0.2433
  429HOH     H2 1301   0.933   0.211   3.767  0.5479  0.2728 -0.3022
  430HOH      O 1302   0.293   1.584   1.775  0.2511 -0.0684 -0.6310
  430HOH     H1 1303   0.203   1.615   1.769  0.1072 -0.2681  0.2540
  430HOH     H2 1304   0.297   1.538   1.858  1.0134 -0.6056 -0.9454
  431HOH      O 1305   1.886   1.859   2.446  0.0741  0.7626 -0.1969
  431HOH     H1 1306   1.864   1.937   2.395 -0.2483  0.7518 -0.0775
  431HOH     H2 1307   1.886   1.890   2.537 -0.6346  0.4983 -0.0996
  432HOH      O 1308   2.068   3.141   1.481 -0.6615 -0.5163 -0.6461
  432HOH     H1 1309   2.160   3.129   1.506 -0.3722  1.5541 -0.3921
  432HOH     H2 1310   2.043   3.057   1.443  0.9817 -1.5383  0.2776
  433HOH      O 1311   1.407   1.337   1.727 -0.0922  0.5343 -0.0705
  433HOH     H1 1312   1.493   1.342   1.685  0.6445 -0.7518  1.0962
  433HOH     H2 1313   1.397   1.244   1.747 -1.6870  0.6846  0.0230
  434HOH      O 1314   0.648   0.772   0.355  0.3583 -0.0938  0.0428
  434HOH     H1 1315   0.624   0.863   0.377  0.8568 -0.0534  0.4537
  434HOH     H2 1316   0.705   0.780   0.279 -0.1704 -0.1271 -0.3744
  435HOH      O 1317   0.698   1.572   2.135 -0.2467 -0.3469  0.3146
  435HOH     H1 1318   0.704   1.482   2.105  0.6154  0.1189 -1.0808
  435HOH     H2 1319   0.785   1.591   2.171 -0.8377 -0.4510  2.0215
  436HOH      O 1320   0.539   0.806   1.148 -0.3782 -0.0230 -0.4211
  436HOH     H1 1321   0.465   0.780   1.203 -0.2991  0.0385 -0.2833
  436HOH     H2 1322   0.535   0.901   1.147 -0.6840 -0.0378 -0.9478
  437HOH      O 1323   2.171   2.759   3.521  0.1794  0.4609  0.4679
  437HOH     H1 1324   2.192   2.786   3.610 -0.4735 -0.5358  0.9673
  437HOH     H2 1325   2.256   2.757   3.476  0.5650  0.6645  1.1575
  438HOH      O 1326   0.912   0.804   1.866  0.2108  0.0391  0.2530
  438HOH     H1 1327   0.840   0.789   1.927 -0.5178  1.4377 -0.1598
  438HOH     H2 1328   0.990   0.773   1.912 -0.5472 -0.8032  1.0425
  439HOH      O 1329   3.654   3.246   0.919 -0.1342  0.8054 -0.3332
  439HOH     H1 1330   3.570   3.288   0.935 -0.4213 -0.2145  1.2655
  439HOH     H2 1331   3.719   3.307   0.954 -0.4423  0.5591  0.7390
  440HOH      O 1332   3.614   0.439   1.885 -0.0572  0.5896  0.1279
  440HOH     H1 1333   3.611   0.396   1.970  0.5460 -0.0164 -0.1345
  440HOH     H2 1334   3.572   0.377   1.825  0.7715  0.3468 -0.2444
  441HOH      O 1335   2.383   3.831   0.516  0.4666  0.3331 -0.3694
  441HOH     H1 1336   2.404   3.771   0.445  0.2952  0.8033 -0.8331
  441HOH     H2 1337   2.404   3.782   0.596  0.6153 -0.2246 -0.7362
  442HOH      O 1338   1.158   0.715   2.926 -0.7413  0.3498 -0.1445
  442HOH     H1 1339   1.147   0.620   2.935 -1.2143  0.4503  0.4321
  442HOH     H2 1340   1.210   0.725   2.846 -0.7158 -0.3915 -0.2373
  443HOH      O 1341   3.666   0.948   2.707  0.0149 -0.1757 -0.0236
  443HOH     H1 1342   3.734   1.009   2.678 -0.4762  0.4239  0.0297
  443HOH     H2 1343   3.610   0.936   2.630 -0.0412 -0.3519  0.0440
  444HOH      O 1344   0.764   2.990   0.208  0.2855 -0.3266  0.1565
  444HOH     H1 1345   0.856   2.977   0.182  0.4724 -1.0892  1.1048
  444HOH     H2 1346   0.745   2.917   0.267 -0.5011  0.5859  1.1021
  445HOH      O 1347   1.196   3.486   1.712 -0.0339  0.6029  0.1285
  445HOH     H1 1348   1.286   3.500   1.741  0.3715  0.2046 -0.8405
  445HOH     H2 1349   1.154   3.440   1.784  0.4748  0.9767  0.6775
  446HOH      O 1350   1.385   1.908   2.753  0.8270 -0.3862  0.3133
  446HOH     H1 1351   1.314   1.972   2.759  0.1516 -1.0634 -0.1023
  446HOH     H2 1352   1.464   1.958   2.771  0.1915  0.2274  1.6947
  447HOH      O 1353   1.721   1.206   1.367 -0.6296 -0.5547  0.3278
  447HOH     H1 1354   1.694   1.115   1.383 -0.5085 -0.6512 -0.0074
  447HOH     H2 1355   1.816   1.201   1.361 -0.6431 -0.4495  0.0261
  448HOH      O 1356   1.539   0.150   0.998  0.3144  0.2647 -0.3548
  448HOH     H1 1357   1.494   0.232   1.017  0.1382  0.3273 -0.9797
  448HOH     H2 1358   1.629   0.176   0.975  1.0053  0.0763  1.7334
  449HOH      O 1359   2.585   1.817   2.671 -0.3807 -0.2599 -0.1840
  449HOH     H1 1360   2.620   1.892   2.719 -0.2536 -0.3374 -0.1566
  449HOH     H2 1361   2.496   1.844   2.646  0.1402  0.4777 -1.4331
  450HOH      O 1362   1.007   3.797   0.029  0.1991 -0.7694  0.3279
  450HOH     H1 1363   0.956   3.728   0.072  0.6892 -0.3266  1.7477
  450HOH     H2 1364   0.986   3.876   0.078  0.2502 -0.0375 -0.7586
  451HOH      O 1365   2.681   3.089   1.027 -0.3894  0.3153  0.0854
  451HOH     H1 1366   2.739   3.019   1.055 -0.1021  0.7770  0.6976
  451HOH     H2 1367   2.708   3.165   1.078 -1.4237  0.5981  0.2686
  452HOH      O 1368   0.637   1.596   3.707 -0.4282 -0.1584  0.8338
  452HOH     H1 1369   0.648   1.578   3.614  0.1396 -1.6044  1.1237
  452HOH     H2 1370   0.633   1.692   3.713 -2.4853  0.0176 -0.8436
  453HOH      O 1371   2.639   3.574   2.212 -0.1161  0.2442 -0.4751
  453HOH     H1 1372   2.712   3.636   2.222  0.7930 -0.6441 -1.1376
  453HOH     H2 1373   2.586   3.611   2.142  0.9303 -0.1268 -1.5233
  454HOH      O 1374   1.583   1.701   3.507 -0.2434 -0.2269 -0.0417
  454HOH     H1 1375   1.629   1.767   3.558 -0.7635  0.1912 -0.1074
  454HOH     H2 1376   1.562   1.632   3.570 -0.0832 -0.1338  0.1141
  455HOH      O 1377   3.460   2.488   1.477  0.2714 -0.8793  0.1138
  455HOH     H1 1378   3.484   2.537   1.556  1.2484 -1.5881  0.3084
  455HOH     H2 1379   3.374   2.522   1.452 -0.1984 -0.7820  1.6239
  456HOH      O 1380   0.656   3.357   3.426  0.6210  0.1764  0.5119
  456HOH     H1 1381   0.661   3.262   3.417  0.1466  0.2398 -0.7582
  456HOH     H2 1382   0.708   3.376   3.504  0.7412 -1.1143  0.7912
  457HOH      O 1383   2.349   2.105   3.982 -0.3223 -0.1836  0.3943
  457HOH     H1 1384   2.437   2.124   4.013  0.3767 -0.5660 -1.1298
  457HOH     H2 1385   2.335   2.012   4.003 -0.0661 -0.3034  0.0586
  458HOH      O 1386   1.257   1.578   3.143 -0.4363 -0.0467  0.3625
  458HOH     H1 1387   1.200   1.571   3.066 -0.7184  0.2392  0.5414
  458HOH     H2 1388   1.294   1.666   3.137  0.2392 -0.3389  0.0793
  459HOH      O 1389   1.124   0.845   3.340 -0.4170 -0.2268  0.0728
  459HOH     H1 1390   1.199   0.833   3.397 -0.2116  0.1028 -0.1172
  459HOH     H2 1391   1.161   0.878   3.258 -0.8426  0.9869  0.3230
  460HOH      O 1392   3.552   3.588   3.946 -0.9731  0.0695 -0.4106
  460HOH     H1 1393   3.501   3.509   3.963 -0.6515 -0.5615 -2.0158
  460HOH     H2 1394   3.574   3.584   3.853  0.2615  1.3527 -0.2616
  461HOH      O 1395   2.875   0.298   2.712  0.7259  0.3494  0.0868
  461HOH     H1 1396   2.820   0.338   2.645 -0.7673 -0.2818  0.8510
  461HOH     H2 1397   2.932   0.369   2.742  0.5956  0.9470 -0.9793
  462HOH      O 1398   2.585   2.072   0.073 -0.2228 -0.1224  0.2147
  462HOH     H1 1399   2.663   2.083   0.127 -0.2480 -1.0801  0.4962
  462HOH     H2 1400   2.512   2.085   0.133 -0.2509 -1.3488  0.4987
  463HOH      O 1401   2.343   3.682   4.067 -0.0804  0.3553  0.2275
  463HOH     H1 1402   2.377   3.660   3.980  0.6212 -1.1487  0.8111
  463HOH     H2 1403   2.249   3.695   4.053 -0.1222 -0.6157 -0.6713
  464HOH      O 1404   3.187   1.803   0.417  0.1517 -0.1876 -0.3837
  464HOH     H1 1405   3.240   1.765   0.487 -0.6055  0.1275  0.3946
  464HOH     H2 1406   3.128   1.733   0.389 -0.0569 -0.0944 -0.1773
  465HOH      O 1407   2.702   0.904   3.227  0.8810 -0.4296 -0.0105
  465HOH     H1 1408   2.668   0.828   3.180 -0.4220  0.2439 -0.2483
  465HOH     H2 1409   2.710   0.973   3.161  0.8280 -0.0028  0.4117
  466HOH      O 1410   2.830   3.643   0.093  0.3852 -0.0367  0.7293
  466HOH     H1 1411   2.741   3.658   0.127  0.2057  0.6070  0.0405
  466HOH     H2 1412   2.862   3.731   0.070  0.3596 -0.4030 -0.9992
  467HOH      O 1413   0.429   1.008   0.737 -0.3322  0.0501 -0.1996
  467HOH     H1 1414   0.392   1.079   0.684  0.0289  0.3245 -0.0914
  467HOH     H2 1415   0.423   0.930   0.682 -1.0264  0.0909 -0.2028
  468HOH      O 1416   2.683   2.759   3.941 -0.0620 -0.0650  0.0475
  468HOH     H1 1417   2.701   2.665   3.943 -1.1203 -0.2857  0.1466
  468HOH     H2 1418   2.683   2.781   3.848  0.0744 -0.1847  0.0179
  469HOH      O 1419   0.103   1.322   4.030 -0.5661  0.0496  0.1483
  469HOH     H1 1420   0.029   1.349   3.976  0.7871  1.8088 -1.0372
  469HOH     H2 1421   0.154   1.264   3.973 -0.3590 -0.0751  0.4563
  470HOH      O 1422   3.891   2.391   3.673  0.1892  0.0086  0.0208
  470HOH     H1 1423   3.872   2.309   3.718  0.7246 -0.2810 -0.2737
  470HOH     H2 1424   3.875   2.459   3.740  0.3585 -0.3701  0.4527
  471HOH      O 1425   0.505   3.953   3.930 -0.0145 -0.0086 -1.1612
  471HOH     H1 1426   0.548   3.881   3.976 -0.5784  0.4655  0.2065
  471HOH     H2 1427   0.557   3.965   3.850  1.7544 -0.1537 -0.1316
  472HOH      O 1428   2.522   0.368   1.570  0.5175  0.5206 -0.1526
  472HOH     H1 1429   2.590   0.433   1.558  1.0167 -0.1248 -1.1682
  472HOH     H2 1430   2.563   0.285   1.542 -0.2369 -0.1398  0.5984
  473HOH      O 1431   2.025   1.132   1.783  0.0850 -0.4071  0.3701
  473HOH     H1 1432   2.088   1.167   1.720 -0.3525 -0.6772 -0.2436
  473HOH     H2 1433   1.995   1.208   1.832  0.5909 -0.2217  0.4033
  474HOH      O 1434   2.768   3.017   2.364 -0.2588  0.8125  0.6424
  474HOH     H1 1435   2.803   2.933   2.334 -0.0969  0.6861  1.1746
  474HOH     H2 1436   2.681   2.997   2.397 -0.4817  0.9716  0.1654
  475HOH      O 1437   2.246   1.848   3.957  0.1246 -0.2082  0.0352
  475HOH     H1 1438   2.168   1.795   3.939 -0.9864  1.5981 -1.0689
  475HOH     H2 1439   2.291   1.855   3.873  0.5417  0.1665  0.2770
  476HOH      O 1440   1.045   3.696   3.014  0.2053 -0.1235 -0.0054
  476HOH     H1 1441   0.963   3.672   3.057  0.0141  0.9151  0.2484
  476HOH     H2 1442   1.113   3.676   3.078  0.0177  0.3515  0.3523
  477HOH      O 1443   2.317   2.986   3.574 -0.2889 -0.5651  0.2325
  477HOH     H1 1444   2.292   2.958   3.662  0.2221 -0.8118  0.3018
  477HOH     H2 1445   2.378   2.919   3.543 -0.3663 -0.4173 -0.2652
  478HOH      O 1446   3.918   1.130   4.030  0.0065  1.1827 -0.5480
  478HOH     H1 1447   3.995   1.078   4.051 -0.3014  0.0714 -1.9291
  478HOH     H2 1448   3.870   1.137   4.113 -0.4436 -1.6935 -0.3761
  479HOH      O 1449   3.080   2.571   3.591 -0.3249  0.5735 -0.3181
  479HOH     H1 1450   3.167   2.556   3.627 -0.5033  0.6627  0.1700
  479HOH     H2 1451   3.066   2.665   3.601 -0.5812  0.5204 -0.1289
  480HOH      O 1452   3.490   3.009   3.567 -0.7302  0.1929  0.2211
  480HOH     H1 1453   3.545   3.077   3.527 -1.4590  0.8225  0.2236
  480HOH     H2 1454   3.510   2.930   3.518  0.5336  0.2662  0.5575
  481HOH      O 1455   2.969   3.386   1.867 -0.3524  0.2340 -0.5961
  481HOH     H1 1456   2.932   3.298   1.859  0.8806 -0.3334 -0.5358
  481HOH     H2 1457   3.040   3.388   1.803  0.6832  0.5852  0.4896
  482HOH      O 1458   0.114   1.167   0.186  0.0728 -0.0558 -0.8343
  482HOH     H1 1459   0.129   1.252   0.145  0.2548  0.6238  0.5475
  482HOH     H2 1460   0.046   1.183   0.251  1.1890 -0.5683  0.5458
  483HOH      O 1461   2.305   2.705   0.732  1.1395 -0.3996 -0.0573
  483HOH     H1 1462   2.298   2.645   0.658 -0.3183  0.7704 -1.0015
  483HOH     H2 1463   2.318   2.791   0.692 -2.3358  0.7554  0.6114
  484HOH      O 1464   2.386   2.145   3.065  0.6682  0.2799 -0.1725
  484HOH     H1 1465   2.435   2.096   3.131  0.2603 -0.0517 -0.1059
  484HOH     H2 1466   2.308   2.177   3.111 -0.0556 -0.6628 -0.6524
  485HOH      O 1467   3.947   3.774   1.342 -0.7073  0.7978  0.0835
  485HOH     H1 1468   3.987   3.804   1.260 -1.4964  0.9256 -0.2731
  485HOH     H2 1469   3.994   3.822   1.410  0.3516  0.2761 -0.2264
  486HOH      O 1470   2.898   0.615   0.428  0.0186  0.6921 -0.3722
  486HOH     H1 1471   2.981   0.569   0.432 -0.0977  0.5107  0.1363
  486HOH     H2 1472   2.900   0.663   0.345  0.1481 -0.2123 -0.9109
  487HOH      O 1473   2.727   1.404   1.645 -1.2589 -0.3978  0.4285
  487HOH     H1 1474   2.751   1.328   1.592 -0.5310 -0.0407  0.2116
  487HOH     H2 1475   2.708   1.473   1.581 -1.3069 -0.2280  0.6223
  488HOH      O 1476   2.503   0.249   0.828  0.1552  0.1260 -0.3727
  488HOH     H1 1477   2.562   0.188   0.872  0.4963  0.0285 -0.9475
  488HOH     H2 1478   2.518   0.333   0.870  1.3135  0.2857 -1.0272
  489HOH      O 1479   0.514   1.966   0.795 -0.4123 -0.6568  0.3909
  489HOH     H1 1480   0.607   1.974   0.816 -0.3615 -0.2955  0.0767
  489HOH     H2 1481   0.513   1.934   0.705 -0.5725 -0.1224  0.1902
  490HOH      O 1482   1.059   0.490   0.396 -0.2513 -0.9016 -0.0775
  490HOH     H1 1483   0.996   0.471   0.466 -0.8081  0.4421 -0.1474
  490HOH     H2 1484   1.142   0.456   0.429 -0.6158 -0.8637  0.9603
  491HOH      O 1485   1.751   3.213   0.949 -0.1500  0.0649 -0.4064
  491HOH     H1 1486   1.736   3.235   0.857 -1.0273  0.2641 -0.2318
  491HOH     H2 1487   1.789   3.124   0.946 -0.5349 -0.0913 -0.9430
  492HOH      O 1488   1.295   1.102   0.617 -0.5370  0.3754 -0.1949
  492HOH     H1 1489   1.336   1.055   0.690 -0.5115  0.7165  0.0160
  492HOH     H2 1490   1.369   1.131   0.564 -0.5666 -0.1137 -0.5155
  493HOH      O 1491   1.350   0.907   0.834 -0.0350  0.1950  0.4098
  493HOH     H1 1492   1.344   0.845   0.761 -0.9629  0.6329  0.0779
  493HOH     H2 1493   1.444   0.920   0.847  0.1590 -0.1736 -0.4616
  494HOH      O 1494   0.917   0.495   0.027 -0.2356  0.3814 -1.5239
  494HOH     H1 1495   0.892   0.574  -0.021 -1.4007  1.4573  0.5689
  494HOH     H2 1496   0.841   0.437   0.021 -0.5420  0.6795 -0.7764
  495HOH      O 1497   2.506   1.616   0.332  0.1489 -0.3021 -0.5678
  495HOH     H1 1498   2.586   1.669   0.337  0.6870 -1.1216  0.1158
  495HOH     H2 1499   2.454   1.657   0.263  1.1379  0.2847 -1.0028
  496HOH      O 1500   2.080   0.829   1.822  0.0719  0.0234  0.5896
  496HOH     H1 1501   2.087   0.873   1.737 -0.5824  0.4996  0.7696
  496HOH     H2 1502   1.989   0.801   1.827  0.2090 -0.3675  0.9602
  497HOH      O 1503   1.611   0.900   0.045 -0.3722  0.1808  0.1650
  497HOH     H1 1504   1.545   0.958   0.083 -1.4257 -1.0173  0.3074
  497HOH     H2 1505   1.573   0.812   0.052  1.2528 -0.5962  0.2501
  498HOH      O 1506   2.134   2.482   3.483  0.1797 -0.1616 -1.5940
  498HOH     H1 1507   2.203   2.521   3.536 -1.0593  0.0136  0.0233
  498HOH     H2 1508   2.089   2.556   3.443 -0.1154 -0.1351 -1.2276
  499HOH      O 1509   0.282   3.627   0.636 -0.3206 -0.1208 -0.0918
  499HOH     H1 1510   0.333   3.705   0.655 -0.3476 -0.0878 -0.1573
  499HOH     H2 1511   0.214   3.656   0.575 -1.2626  0.1496  1.0014
  500HOH      O 1512   0.505   0.715   0.125 -0.4082  0.2820 -0.0812
  500HOH     H1 1513   0.449   0.792   0.123  0.5866  1.0415 -1.1546
  500HOH     H2 1514   0.524   0.701   0.218 -0.6778  1.2798  0.1424
  501HOH      O 1515   0.577   3.590   1.946 -0.4883  0.2081 -0.3009
  501HOH     H1 1516   0.650   3.621   1.893  0.5805  0.5905  1.2656
  501HOH     H2 1517   0.579   3.645   2.024 -1.9652 -0.3130  0.1676
  502HOH      O 1518   0.022   2.897   1.886  0.2984  0.0378  0.4437
  502HOH     H1 1519   0.096   2.890   1.826  0.7209 -0.1425  0.9633
  502HOH     H2 1520   0.033   2.822   1.946 -0.7842 -0.4995  0.0303
  503HOH      O 1521   2.023   3.199   0.081  0.0846 -0.4530 -0.0646
  503HOH     H1 1522   1.969   3.188   0.159  0.7683 -0.2579  0.4567
  503HOH     H2 1523   2.074   3.278   0.098  0.4058 -0.5309 -0.6202
  504HOH      O 1524   2.692   3.301   0.152  0.3877  0.9267 -0.4468
  504HOH     H1 1525   2.599   3.296   0.131  0.3514  0.3480 -0.1723
  504HOH     H2 1526   2.698   3.277   0.244  0.8569  0.4030 -0.5976
  505HOH      O 1527   1.453   2.936   3.131 -0.7214  0.9916 -0.7410
  505HOH     H1 1528   1.477   2.897   3.047 -0.9976  1.0804 -0.8617
  505HOH     H2 1529   1.510   2.892   3.195 -1.3070  0.0733 -0.8082
  506HOH      O 1530   2.825   3.391   0.808 -0.2257  0.1328 -0.1357
  506HOH     H1 1531   2.775   3.419   0.731 -0.4278  1.1258  0.3271
  506HOH     H2 1532   2.761   3.347   0.864 -0.5930  1.2431  0.3736
  507HOH      O 1533   3.069   0.423   2.862 -0.3198 -0.5616  0.1586
  507HOH     H1 1534   3.048   0.507   2.903  0.2375  0.3737 -1.3115
  507HOH     H2 1535   3.116   0.374   2.930 -2.2947 -0.5589  1.7236
  508HOH      O 1536   2.511   0.319   0.261  0.1738 -0.0897 -0.1198
  508HOH     H1 1537   2.456   0.368   0.323  0.1504 -1.9131  1.5111
  508HOH     H2 1538   2.585   0.288   0.314  0.6147 -1.0961 -1.2249
  509HOH      O 1539   1.165   3.207   2.893 -0.1196 -0.4974 -0.3834
  509HOH     H1 1540   1.078   3.245   2.883 -0.4812 -1.0234  0.5304
  509HOH     H2 1541   1.150   3.113   2.905  0.5544 -0.5863 -0.1102
  510HOH      O 1542   3.569   0.178   0.188 -0.2368  0.0434 -0.4639
  510HOH     H1 1543   3.495   0.166   0.130 -0.5516 -0.6476  0.0593
  510HOH     H2 1544   3.642   0.199   0.129 -0.8580  0.9199 -0.9730
  511HOH      O 1545   1.517   2.644   0.337  0.1485 -0.1385 -0.3769
  511HOH     H1 1546   1.476   2.721   0.377  0.0655 -0.0369 -0.6574
  511HOH     H2 1547   1.494   2.649   0.245  0.0045 -0.5943 -0.3689
  512HOH      O 1548   3.225   0.917   2.904  0.5032 -0.5178  0.4072
  512HOH     H1 1549   3.271   0.980   2.849 -0.2001 -1.0592 -0.8916
  512HOH     H2 1550   3.268   0.924   2.990  0.9292  1.1708  0.1379
  513HOH      O 1551   0.230   1.639   1.377  0.0276 -0.7861  0.3280
  513HOH     H1 1552   0.224   1.546   1.400  0.2748 -0.8111  0.2916
  513HOH     H2 1553   0.249   1.640   1.284 -0.3618 -0.6919  0.2458
  514HOH      O 1554   2.594   1.550   3.297 -0.3018 -0.3747  0.4308
  514HOH     H1 1555   2.501   1.529   3.295 -0.5347  0.4806  1.0621
  514HOH     H2 1556   2.608   1.588   3.384  0.3125  0.8857 -0.1744
  515HOH      O 1557   4.014   1.199   0.416  0.2601  0.0732  0.3185
  515HOH     H1 1558   4.073   1.244   0.476 -0.8749  0.6398  1.0707
  515HOH     H2 1559   3.959   1.145   0.472 -0.0727 -0.3105 -0.3422
  516HOH      O 1560   3.713   2.359   2.304 -0.2234  0.4882 -0.1934
  516HOH     H1 1561   3.660   2.434   2.277 -1.6248 -0.3744 -0.0744
  516HOH     H2 1562   3.681   2.338   2.392 -0.2936 -0.5676 -0.4436
  517HOH      O 1563   3.415   0.351   2.684 -0.5014 -0.4138  0.1017
  517HOH     H1 1564   3.371   0.289   2.625 -0.0034 -0.2598 -0.4585
  517HOH     H2 1565   3.396   0.437   2.647 -0.8543 -0.2478  0.6464
  518HOH      O 1566   3.334   2.119   0.691 -0.4671 -0.0977 -0.0478
  518HOH     H1 1567   3.421   2.127   0.651  0.4762 -0.2197  1.7685
  518HOH     H2 1568   3.289   2.200   0.667  0.1233 -0.0380 -1.0500
  519HOH      O 1569   1.518   4.004   3.673  0.1394 -0.5086 -0.9886
  519HOH     H1 1570   1.582   4.036   3.736 -0.0706 -0.3402 -0.8598
  519HOH     H2 1571   1.507   3.911   3.695 -1.4482 -0.0512  0.5817
  520HOH      O 1572   1.402   2.623   0.862  0.6905 -0.4972 -0.5977
  520HOH     H1 1573   1.310   2.602   0.875  0.8131 -0.3229  0.8731
  520HOH     H2 1574   1.438   2.546   0.816 -0.1072 -0.6802 -0.9478
  521HOH      O 1575   1.843   0.596   0.488 -0.1217  0.4123 -0.1349
  521HOH     H1 1576   1.903   0.531   0.452 -0.1120  0.0407  0.5130
  521HOH     H2 1577   1.766   0.592   0.431 -0.7366 -1.2340  0.6678
  522HOH      O 1578   1.203   0.155   0.952 -0.2106 -0.0508  0.4699
  522HOH     H1 1579   1.282   0.104   0.970  0.2032  0.4858  0.2301
  522HOH     H2 1580   1.202   0.165   0.857 -0.4206  0.1742  0.4935
  523HOH      O 1581   3.070   1.832   1.002 -0.2772  0.1560  0.2395
  523HOH     H1 1582   3.129   1.760   1.022 -0.7520 -0.3456 -0.1029
  523HOH     H2 1583   3.110   1.875   0.926 -0.2567 -0.0734  0.1181
  524HOH      O 1584   2.972   2.196   0.028  0.1987 -0.3191  0.4640
  524HOH     H1 1585   3.047   2.169  -0.026 -0.1460  0.3129 -0.3798
  524HOH     H2 1586   2.920   2.116   0.037  0.9426 -0.7650  1.0521
  525HOH      O 1587   0.455   0.499   0.987  1.0359  0.0937 -0.0075
  525HOH     H1 1588   0.500   0.414   0.984  0.8173 -0.0059 -1.0396
  525HOH     H2 1589   0.526   0.563   0.985  1.2117 -0.0376  0.9596
  526HOH      O 1590   1.347   3.334   0.396 -0.0634  0.1683 -0.2490
  526HOH     H1 1591   1.402   3.389   0.341  0.6350 -0.2460 -0.0022
  526HOH     H2 1592   1.329   3.257   0.343 -0.1653  0.1751 -0.2256
  527HOH      O 1593   0.344   1.948   0.200  0.1181  0.3688  0.0096
  527HOH     H1 1594   0.437   1.960   0.218  0.5485 -1.4018 -0.6141
  527HOH     H2 1595   0.339   1.943   0.105 -0.7242  0.9298  0.0044
  528HOH      O 1596   0.133   1.895   0.965  0.7590 -0.4756 -0.3950
  528HOH     H1 1597   0.228   1.904   0.969  0.9509 -0.4715 -2.4436
  528HOH     H2 1598   0.114   1.892   0.871 -1.3125 -0.0961 -0.0836
  529HOH      O 1599   2.908   0.920   2.834  0.2294 -0.4963  0.2182
  529HOH     H1 1600   2.833   0.970   2.804  0.7950 -0.1081 -0.6088
  529HOH     H2 1601   2.969   0.985   2.868  0.7539 -0.6578 -0.3822
  530HOH      O 1602   2.421   1.861   3.104 -0.0838 -0.0595 -0.3149
  530HOH     H1 1603   2.502   1.904   3.130 -0.3380  0.6516 -0.6191
  530HOH     H2 1604   2.383   1.829   3.185  0.1792  0.1948 -0.0870
  531HOH      O 1605   2.338   1.160   2.579 -0.4594 -0.5015  0.2977
  531HOH     H1 1606   2.255   1.197   2.549  0.0738  0.2947 -0.2539
  531HOH     H2 1607   2.362   1.097   2.510 -0.8547 -1.1353  0.7234
  532HOH      O 1608   2.804   1.845   3.378  0.2074 -0.0428  0.4419
  532HOH     H1 1609   2.711   1.852   3.354 -0.0026 -1.0322  0.8689
  532HOH     H2 1610   2.847   1.911   3.325 -0.6097 -0.2048 -0.4829
  533HOH      O 1611   2.840   2.474   1.601  0.1949  0.6571  0.2450
  533HOH     H1 1612   2.807   2.445   1.685 -0.3741 -0.3804 -0.2989
  533HOH     H2 1613   2.934   2.460   1.605  0.1200  0.2310  0.5668
  534HOH      O 1614   3.739   1.645   0.386 -0.5346  0.4543  0.2434
  534HOH     H1 1615   3.686   1.702   0.331 -1.5390  0.9482  1.6275
  534HOH     H2 1616   3.722   1.675   0.475  0.3609 -0.8321  0.9055
  535HOH      O 1617   3.816   1.146   2.315  0.3408  0.0671  0.6505
  535HOH     H1 1618   3.754   1.189   2.257 -0.1690  0.1461  1.2291
  535HOH     H2 1619   3.832   1.210   2.385 -0.3763 -0.6144  1.4922
  536HOH      O 1620   3.974   0.066   1.431  0.1831 -0.0962  0.3796
  536HOH     H1 1621   4.054   0.107   1.464  1.0299 -1.2283 -0.1564
  536HOH     H2 1622   3.944   0.125   1.362  0.8788  0.0589  0.2002
  537HOH      O 1623   1.079   2.439   2.280 -0.0473 -0.3145 -0.9127
  537HOH     H1 1624   1.057   2.345   2.283 -0.3958 -0.2319 -0.0151
  537HOH     H2 1625   0.994   2.483   2.280  0.1092  0.0007 -0.4800
  538HOH      O 1626   3.074   1.253   3.103 -0.1316 -0.9102 -0.0634
  538HOH     H1 1627   3.068   1.338   3.061  0.7353 -0.6849  0.2137
  538HOH     H2 1628   3.082   1.191   3.031 -0.4430 -0.7240 -0.2609
  539HOH      O 1629   1.414   1.797   3.057 -0.2517  0.5110  0.2193
  539HOH     H1 1630   1.415   1.826   2.966 -0.5160  0.0852  0.0735
  539HOH     H2 1631   1.501   1.819   3.090  0.1464 -0.0798 -0.3819
  540HOH      O 1632   2.472   0.784   3.008 -0.4562 -0.0505 -0.5022
  540HOH     H1 1633   2.470   0.693   2.978  1.0838 -0.4010  0.2169
  540HOH     H2 1634   2.538   0.826   2.952  0.4390 -0.0047  0.5085
  541HOH      O 1635   2.245   3.400   2.922 -0.0920  0.0694 -0.3197
  541HOH     H1 1636   2.218   3.362   2.838  0.0451 -1.1021  0.1253
  541HOH     H2 1637   2.178   3.369   2.983  0.6114 -0.3620  0.2563
  542HOH      O 1638   2.807   0.046   4.057 -0.8051 -0.1262 -0.8572
  542HOH     H1 1639   2.806   0.120   4.117 -0.4521  0.1193 -1.1533
  542HOH     H2 1640   2.847   0.079   3.977  1.9702 -1.2596 -0.1789
  543HOH      O 1641   2.204   1.283   3.398  0.8245  0.0284 -0.4363
  543HOH     H1 1642   2.245   1.259   3.315  0.0769 -1.8650 -0.3480
  543HOH     H2 1643   2.227   1.212   3.459 -0.8749 -0.1301  0.1555
  544HOH      O 1644   3.321   2.419   1.800 -0.1428 -0.2298 -0.3171
  544HOH     H1 1645   3.370   2.428   1.718 -0.0895 -0.3574 -0.2995
  544HOH     H2 1646   3.348   2.334   1.834 -0.1112 -0.1446 -0.1318
  545HOH      O 1647   0.217   3.132   1.528  0.1157  0.3431  0.0786
  545HOH     H1 1648   0.312   3.141   1.523  0.1265  0.0105 -0.4212
  545HOH     H2 1649   0.193   3.080   1.452 -0.3277 -0.7434  0.9092
  546HOH      O 1650   3.682   4.077   2.992 -0.0071  0.0105  0.2990
  546HOH     H1 1651   3.716   4.116   2.911  0.0958  1.0160  0.7920
  546HOH     H2 1652   3.723   3.990   2.996 -0.7333 -0.4624 -1.1643
  547HOH      O 1653   2.411   3.197   3.401  0.5139  0.5025  0.8846
  547HOH     H1 1654   2.491   3.239   3.433  1.1900 -0.4289  0.4888
  547HOH     H2 1655   2.403   3.118   3.453  0.4474  0.0558  0.2186
  548HOH      O 1656   2.848   3.200   1.576 -0.8158 -0.8926 -0.2586
  548HOH     H1 1657   2.773   3.216   1.633  0.3326  0.9452  0.9758
  548HOH     H2 1658   2.896   3.129   1.620 -0.5433 -0.2886  0.4609
  549HOH      O 1659   1.088   1.163   2.655 -0.0867 -0.6263 -0.3672
  549HOH     H1 1660   1.178   1.138   2.633  0.4370  0.9584 -0.2937
  549HOH     H2 1661   1.048   1.084   2.690  0.7679 -1.8155 -1.8279
  550HOH      O 1662   2.625   2.351   0.138 -0.7987  0.6288  0.3166
  550HOH     H1 1663   2.665   2.282   0.192 -1.1956  0.7453  0.7704
  550HOH     H2 1664   2.559   2.306   0.086 -0.3436  0.4981 -0.1661
  551HOH      O 1665   0.367   3.445   3.497 -0.3672  1.0509 -0.2366
  551HOH     H1 1666   0.452   3.420   3.462  0.2250 -0.0757  1.6861
  551HOH     H2 1667   0.375   3.539   3.516  0.2327  1.0804 -0.6023
  552HOH      O 1668   0.542   1.656   0.621 -0.0272  0.3384  0.3761
  552HOH     H1 1669   0.572   1.665   0.712 -0.1364 -0.2875  0.4804
  552HOH     H2 1670   0.612   1.608   0.578  0.4995  1.4884 -0.1433
  553HOH      O 1671   0.143   1.342   3.002 -0.5712 -0.1662  0.1284
  553HOH     H1 1672   0.119   1.263   3.051 -0.4707 -0.0837  0.3113
  553HOH     H2 1673   0.069   1.401   3.015 -0.7932 -0.3471 -0.2740
  554HOH      O 1674   2.464   1.847   2.077  0.1340 -0.3331 -0.0492
  554HOH     H1 1675   2.528   1.915   2.055  0.7637 -1.0896 -0.6918
  554HOH     H2 1676   2.441   1.864   2.168 -0.8297  1.5782 -0.5526
  555HOH      O 1677   1.279   0.229   3.168  0.4658  0.0819  0.1655
  555HOH     H1 1678   1.274   0.134   3.158  0.4048  0.0231  0.6714
  555HOH     H2 1679   1.310   0.242   3.258 -0.2533  0.5453  0.3636
  556HOH      O 1680   1.440   0.744   2.039 -0.0999  0.7596  0.6907
  556HOH     H1 1681   1.430   0.663   1.990  1.3865  0.0570  1.4474
  556HOH     H2 1682   1.410   0.723   2.127  1.7512  0.4507  1.3314
  557HOH      O 1683   3.272   0.454   4.083  0.0382 -0.6033  0.5547
  557HOH     H1 1684   3.304   0.368   4.057  1.5449  0.1268 -0.2971
  557HOH     H2 1685   3.227   0.488   4.006  1.3364  0.1494  0.0624
  558HOH      O 1686   0.829   3.990   2.860 -0.0523 -0.3486 -0.1656
  558HOH     H1 1687   0.758   4.015   2.919  0.5235 -1.2770  1.0139
  558HOH     H2 1688   0.905   3.978   2.917  0.6439 -0.9763 -1.1483
  559HOH      O 1689   2.899   0.905   4.019  0.2335  0.3341  0.7064
  559HOH     H1 1690   2.877   0.988   4.062  1.1827  0.9609  0.0832
  559HOH     H2 1691   2.994   0.911   4.005  0.1189 -0.2567 -0.5687
  560HOH      O 1692   1.766   2.741   1.540 -0.5655 -0.2671 -0.0721
  560HOH     H1 1693   1.786   2.802   1.611 -0.6391 -1.4216  0.9972
  560HOH     H2 1694   1.671   2.730   1.545 -0.5434 -0.5247 -0.2086
  561HOH      O 1695   2.993   1.864   3.579  0.5572  0.2451 -0.1514
  561HOH     H1 1696   3.055   1.805   3.622 -0.1131  0.5500  1.3769
  561HOH     H2 1697   2.928   1.806   3.540  0.4500 -0.0635  0.4612
  562HOH      O 1698   1.020   2.582   1.414 -0.5301  0.3178  0.2318
  562HOH     H1 1699   1.022   2.653   1.350  1.7678 -1.1977 -1.7497
  562HOH     H2 1700   0.959   2.518   1.377 -0.7840  0.2592  0.7312
  563HOH      O 1701   2.064   1.678   2.377  0.1324  0.3684 -0.1616
  563HOH     H1 1702   1.996   1.745   2.373 -1.1003 -0.8197 -0.9283
  563HOH     H2 1703   2.094   1.679   2.468  0.0160  1.7789 -0.1089
  564HOH      O 1704   1.478   3.543   2.699  0.1729  0.1182 -0.0887
  564HOH     H1 1705   1.508   3.479   2.635 -0.6219  0.1473 -0.5147
  564HOH     H2 1706   1.391   3.511   2.726  0.2481  0.4158  0.5452
  565HOH      O 1707   0.409   1.195   1.691  0.2193  0.2774  0.0073
  565HOH     H1 1708   0.364   1.119   1.728  0.2608 -0.1339 -0.7414
  565HOH     H2 1709   0.487   1.205   1.745  0.8384 -0.9679 -0.5641
  566HOH      O 1710   3.823   1.211   3.179  0.1320  0.3730 -0.0619
  566HOH     H1 1711   3.737   1.180   3.209  0.5479  0.3557  1.2343
  566HOH     H2 1712   3.855   1.140   3.122 -0.6867  0.3816 -0.5667
  567HOH      O 1713   1.392   2.660   1.966 -0.5539  0.0059 -0.2267
  567HOH     H1 1714   1.423   2.713   2.040 -0.4911 -0.5191  0.1310
  567HOH     H2 1715   1.335   2.595   2.006  0.3365 -0.9898 -0.4798
  568HOH      O 1716   1.137   0.693   4.020  0.2915 -0.1812 -0.1058
  568HOH     H1 1717   1.102   0.612   3.982 -0.0639 -0.1780  0.2029
  568HOH     H2 1718   1.134   0.678   4.115 -0.4484  0.4605 -0.0158
  569HOH      O 1719   3.028   1.158   2.836  0.4348  0.1456  0.5525
  569HOH     H1 1720   3.083   1.202   2.771  0.9231  0.7109  1.3075
  569HOH     H2 1721   2.948   1.210   2.840  0.6547  0.4717  0.8233
  570HOH      O 1722   0.714   1.065   3.041  0.1122  0.2352 -0.9454
  570HOH     H1 1723   0.790   1.042   3.094 -1.2830 -0.3607  1.0600
  570HOH     H2 1724   0.690   0.984   2.996  0.1452  0.1648 -0.8361
  571HOH      O 1725   1.244   1.799   1.748 -0.1682 -0.7436 -0.0971
  571HOH     H1 1726   1.249   1.707   1.772  1.0359 -0.8409 -0.6008
  571HOH     H2 1727   1.297   1.807   1.669 -0.6880  0.2916 -0.3835
  572HOH      O 1728   0.659   1.197   1.841 -0.2038  0.3404  0.0705
  572HOH     H1 1729   0.671   1.126   1.904 -2.1159  0.8652  1.1706
  572HOH     H2 1730   0.709   1.270   1.878  0.6284  0.0116 -0.3425
  573HOH      O 1731   0.058   3.818   0.183  0.1936 -0.1081 -0.3312
  573HOH     H1 1732   0.151   3.810   0.202  0.3857 -0.2047 -1.2221
  573HOH     H2 1733   0.039   3.911   0.193 -0.0399 -0.2710  1.5003
  574HOH      O 1734   2.424   1.580   2.279 -0.0724  0.0277 -0.2942
  574HOH     H1 1735   2.410   1.673   2.297 -0.4411 -0.0546 -0.1355
  574HOH     H2 1736   2.420   1.538   2.364  0.6826 -0.0742 -0.2946
  575HOH      O 1737   1.403   3.932   0.719  0.2895 -0.0678  0.0541
  575HOH     H1 1738   1.498   3.920   0.708  0.2998  0.5829 -0.7557
  575HOH     H2 1739   1.391   3.937   0.814  1.1418  0.3385  0.1663
  576HOH      O 1740   3.494   3.765   3.378 -0.1079  0.3234  0.1196
  576HOH     H1 1741   3.433   3.740   3.448 -0.4102  0.3156 -0.1442
  576HOH     H2 1742   3.528   3.850   3.406 -0.8689  0.7271 -0.1231
  577HOH      O 1743   3.441   1.253   0.875  0.3787  0.0791 -0.6784
  577HOH     H1 1744   3.499   1.326   0.895  0.6844 -0.1629 -0.6601
  577HOH     H2 1745   3.491   1.199   0.814  0.2147 -0.1846 -0.5829
  578HOH      O 1746   3.036   3.597   3.635  0.5024 -0.1983  0.3198
  578HOH     H1 1747   2.976   3.597   3.560  0.8141 -0.1752  0.0617
  578HOH     H2 1748   2.993   3.651   3.701  0.5694  0.4529 -0.1403
  579HOH      O 1749   1.785   0.269   3.590  0.1727  0.2847  0.3065
  579HOH     H1 1750   1.775   0.174   3.588 -0.6174  0.3208  1.0663
  579HOH     H2 1751   1.825   0.291   3.506 -0.8006 -0.6007 -0.4398
  580HOH      O 1752   1.944   1.466   1.249 -0.2391  0.4363  0.4311
  580HOH     H1 1753   1.968   1.373   1.251  0.7130  0.6109 -0.5909
  580HOH     H2 1754   1.995   1.505   1.320 -0.2470  0.2545  0.5380
  581HOH      O 1755   1.087   2.375   0.478  0.0129 -0.5044  0.0746
  581HOH     H1 1756   1.046   2.296   0.446 -0.2772 -0.1453 -0.4745
  581HOH     H2 1757   1.180   2.352   0.487 -0.0127 -0.8187 -0.3839
  582HOH      O 1758   3.104   2.898   1.524  0.5032 -0.0416 -0.5354
  582HOH     H1 1759   3.178   2.902   1.584  0.2504  0.7432 -0.2557
  582HOH     H2 1760   3.067   2.811   1.537  0.6236  0.0159  0.2458
  583HOH      O 1761   2.920   2.368   0.782 -0.8261 -0.6627  0.2007
  583HOH     H1 1762   2.864   2.383   0.858 -0.7854  0.8520 -0.0074
  583HOH     H2 1763   2.891   2.432   0.718  1.7615  1.0627  0.4574
  584HOH      O 1764   2.095   0.412   2.343 -0.5809 -0.4810  0.3748
  584HOH     H1 1765   2.164   0.475   2.361  0.1660 -1.2864  0.4537
  584HOH     H2 1766   2.016   0.465   2.334  0.2353  0.6470 -1.0736
  585HOH      O 1767   0.379   1.054   2.295  0.0383 -0.4326 -0.1555
  585HOH     H1 1768   0.290   1.061   2.327 -0.1851 -1.2757 -0.5343
  585HOH     H2 1769   0.419   0.986   2.349 -0.0006 -1.0635 -0.8779
  586HOH      O 1770   3.437   3.983   3.864  0.3828  0.1336  0.1477
  586HOH     H1 1771   3.388   3.902   3.846  0.9857 -0.2934  0.3731
  586HOH     H2 1772   3.516   3.954   3.910  0.7631  0.8250 -0.0388
  587HOH      O 1773   2.598   0.377   3.882  0.2843  0.3287  0.0878
  587HOH     H1 1774   2.680   0.371   3.932 -0.1322  0.1911  0.7805
  587HOH     H2 1775   2.589   0.291   3.841  0.9835  0.6608 -0.8463
  588HOH      O 1776   0.273   0.970   0.329 -0.7508 -0.1325 -0.3448
  588HOH     H1 1777   0.247   1.043   0.273 -0.6255  0.3810  0.2389
  588HOH     H2 1778   0.262   1.003   0.418 -0.1812 -0.6464 -0.0651
  589HOH      O 1779   1.770   1.678   1.205  0.1479  0.1150 -0.1882
  589HOH     H1 1780   1.812   1.599   1.237  0.5743  0.7025  0.7893
  589HOH     H2 1781   1.702   1.647   1.145  0.2922 -0.9813  0.1779
  590HOH      O 1782   2.465   0.905   0.035  0.3662 -0.1471 -0.0932
  590HOH     H1 1783   2.448   0.813   0.015 -0.3757  0.1454 -0.9856
  590HOH     H2 1784   2.514   0.904   0.117 -0.2076 -1.3039  0.2771
  591HOH      O 1785   2.469   1.859   3.383 -0.1283 -0.2281  0.3067
  591HOH     H1 1786   2.441   1.950   3.391  0.2043 -0.1665  0.9134
  591HOH     H2 1787   2.478   1.829   3.474 -0.2351 -0.8669  0.1128
  592HOH      O 1788   2.058   2.019   2.986 -0.0490  0.2228 -0.3230
  592HOH     H1 1789   2.132   1.958   2.980 -0.3298 -0.2719  0.7193
  592HOH     H2 1790   2.095   2.099   3.021  0.1411  0.2948 -0.6793
  593HOH      O 1791   4.062   1.035   1.943  0.3202 -0.3733 -0.0843
  593HOH     H1 1792   4.084   1.095   1.872  1.1737 -0.6625 -0.0949
  593HOH     H2 1793   4.018   0.962   1.900 -0.1301 -0.0652 -0.1594
  594HOH      O 1794   3.770   1.938   1.856  0.2016  0.2726 -0.0082
  594HOH     H1 1795   3.750   2.026   1.824  0.8833  0.0538 -1.1266
  594HOH     H2 1796   3.752   1.880   1.781 -1.1611 -0.7085  0.9619
  595HOH      O 1797   3.883   0.597   2.009 -0.0199 -0.5940 -0.0326
  595HOH     H1 1798   3.952   0.551   2.057 -0.6164 -1.7004 -0.1754
  595HOH     H2 1799   3.824   0.528   1.980 -0.8419  0.2573 -0.4880
  596HOH      O 1800   0.096   1.845   2.081 -0.2607 -0.4196  0.6837
  596HOH     H1 1801   0.070   1.879   2.166 -0.5688  0.0792  0.3972
  596HOH     H2 1802   0.013   1.836   2.033 -0.0015  0.2754  0.0885
  597HOH      O 1803   0.610   0.486   2.181 -0.2237 -0.3803 -0.0951
  597HOH     H1 1804   0.602   0.581   2.170 -1.1829 -0.3473  0.5977
  597HOH     H2 1805   0.666   0.475   2.257 -0.8259 -0.3173  0.3758
  598HOH      O 1806   2.059   1.510   3.443 -0.3530  0.6248  0.1078
  598HOH     H1 1807   2.115   1.587   3.429 -0.4053  0.6104 -0.1857
  598HOH     H2 1808   2.108   1.437   3.406 -0.8371  0.7105 -0.7522
  599HOH      O 1809   3.386   2.566   2.027  0.7942  0.2636 -0.4950
  599HOH     H1 1810   3.385   2.658   2.001 -0.5263  0.4203 -0.0303
  599HOH     H2 1811   3.383   2.517   1.944 -0.0493  0.6887 -0.7354
  600HOH      O 1812   0.110   0.426   3.447 -0.6468  0.3183 -1.0661
  600HOH     H1 1813   0.181   0.491   3.452 -1.5295  1.3098 -0.6769
  600HOH     H2 1814   0.114   0.394   3.357  1.4141 -1.0690 -0.6250
  601HOH      O 1815   2.233   2.885   1.351 -0.4370 -0.0579 -0.6914
  601HOH     H1 1816   2.298   2.936   1.399 -0.2268 -1.2189  0.3758
  601HOH     H2 1817   2.200   2.944   1.284  1.6309  0.6390 -1.2405
  602HOH      O 1818   1.441   0.421   1.067  0.1980  0.2005  1.1947
  602HOH     H1 1819   1.454   0.496   1.010 -0.4855  0.0123  0.7648
  602HOH     H2 1820   1.432   0.459   1.155  0.4091  0.5651  1.0627
  603HOH      O 1821   0.877   0.629   1.049  0.4955 -0.0214  0.0554
  603HOH     H1 1822   0.905   0.568   1.117 -0.1599 -0.1115  0.2575
  603HOH     H2 1823   0.958   0.659   1.008  0.9176  0.1494  0.9785
  604HOH      O 1824   3.788   1.122   1.046  0.2425  0.0486 -0.1490
  604HOH     H1 1825   3.771   1.209   1.011 -0.5519  0.2849  0.7102
  604HOH     H2 1826   3.862   1.134   1.106  0.3816  0.0521 -0.3224
  605HOH      O 1827   1.926   1.305   3.300 -0.1566  0.1465  0.5678
  605HOH     H1 1828   1.994   1.246   3.267 -0.7584  0.2104 -0.9129
  605HOH     H2 1829   1.975   1.371   3.350  1.1041  0.8765 -1.3870
  606HOH      O 1830   3.543   3.316   2.793 -0.1038  1.1143 -1.0884
  606HOH     H1 1831   3.454   3.324   2.829  0.3539  0.0719  0.4787
  606HOH     H2 1832   3.544   3.231   2.750  0.7412 -0.3021  1.3347
  607HOH      O 1833   1.689   3.620   1.169  0.3578 -0.2712  0.0692
  607HOH     H1 1834   1.660   3.537   1.130  0.2708 -0.0798 -0.2842
  607HOH     H2 1835   1.664   3.613   1.261  0.9047 -0.8893  0.1910
  608HOH      O 1836   0.979   1.644   0.497 -0.5907 -0.4007  0.4728
  608HOH     H1 1837   1.039   1.574   0.523 -0.4983 -0.0227  1.3325
  608HOH     H2 1838   0.983   1.708   0.568 -0.3307  0.7143 -0.4686
  609HOH      O 1839   2.949   2.132   3.514 -0.3270  0.2489 -0.4582
  609HOH     H1 1840   2.976   2.169   3.598  0.6675 -0.0354 -0.6274
  609HOH     H2 1841   2.970   2.039   3.520 -0.9083  0.0880 -0.7728
  610HOH      O 1842   2.048   3.634   4.006  0.0196  0.0301 -0.4886
  610HOH     H1 1843   1.993   3.693   4.059 -0.9696 -0.3986 -0.9725
  610HOH     H2 1844   2.016   3.646   3.916  0.1221 -0.8802 -0.6660
  611HOH      O 1845   2.280   3.797   1.483  0.0368  0.3164  0.1466
  611HOH     H1 1846   2.265   3.782   1.577 -0.0619 -0.1248  0.0666
  611HOH     H2 1847   2.313   3.886   1.478  0.5154  0.1790  0.6535
  612HOH      O 1848   2.164   0.132   2.659  0.4949  0.5998  0.1636
  612HOH     H1 1849   2.093   0.132   2.724  0.6217 -0.0707  0.3198
  612HOH     H2 1850   2.120   0.111   2.576  0.6122 -0.9251  0.4329
  613HOH      O 1851   1.799   1.174   4.018  0.2718  0.6753 -0.0446
  613HOH     H1 1852   1.780   1.093   4.064  0.3232  0.6618 -0.0462
  613HOH     H2 1853   1.879   1.207   4.060  0.5420  0.4646 -0.3779
  614HOH      O 1854   1.834   1.907   2.079  0.1847  0.0100 -0.4730
  614HOH     H1 1855   1.799   1.853   2.008 -0.0411 -2.2936  1.1751
  614HOH     H2 1856   1.926   1.883   2.085  0.1340 -0.0599  0.1865
  615HOH      O 1857   1.404   0.238   3.436  0.1728  0.1511  0.6391
  615HOH     H1 1858   1.479   0.178   3.432  0.1036  0.0711  0.5390
  615HOH     H2 1859   1.416   0.285   3.518  0.8463  0.8046  0.1942
  616HOH      O 1860   2.313   2.706   2.925  0.0342  0.2443  0.4020
  616HOH     H1 1861   2.315   2.614   2.951  0.5463  0.3688  0.8313
  616HOH     H2 1862   2.258   2.749   2.991  0.4586  0.3755  0.6823
  617HOH      O 1863   0.346   3.823   1.698 -0.1473  0.8398 -0.0194
  617HOH     H1 1864   0.266   3.799   1.745 -0.1096  0.4870 -0.1315
  617HOH     H2 1865   0.356   3.756   1.631 -0.1183  1.2595 -0.4410
  618HOH      O 1866   2.139   3.613   1.937  0.0795  0.0042  0.5458
  618HOH     H1 1867   2.166   3.522   1.924  0.3985  0.2989 -1.5028
  618HOH     H2 1868   2.089   3.612   2.019  1.1911 -1.7232  1.3111
  619HOH      O 1869   3.750   0.989   3.536  0.5054  0.4782  0.4613
  619HOH     H1 1870   3.728   0.997   3.443  0.9466 -0.8432  0.1977
  619HOH     H2 1871   3.688   0.923   3.569  0.6020  0.6568  1.0260
  620HOH      O 1872   3.859   3.625   0.351 -0.1448  0.3229 -0.0522
  620HOH     H1 1873   3.848   3.539   0.392 -0.2233  0.5905  0.5092
  620HOH     H2 1874   3.879   3.606   0.260 -0.9413 -0.2777 -0.1217
  621HOH      O 1875   0.623   2.515   3.763 -0.5046  0.0826  0.3854
  621HOH     H1 1876   0.687   2.575   3.725 -0.0185 -0.5360  0.1922
  621HOH     H2 1877   0.671   2.434   3.778 -1.2234 -0.3793  0.3243
  622HOH      O 1878   3.614   2.131   3.978  0.0157 -0.8157 -0.2120
  622HOH     H1 1879   3.601   2.152   4.070  0.2679 -0.1747 -0.3169
  622HOH     H2 1880   3.644   2.040   3.978 -0.2758 -0.9175  0.3115
  623HOH      O 1881   0.807   3.880   2.036  0.1214 -0.0600  0.0881
  623HOH     H1 1882   0.725   3.921   2.063  0.1172  0.2727 -0.4005
  623HOH     H2 1883   0.872   3.913   2.098 -0.2521 -1.0452  1.0567
  624HOH      O 1884   1.121   1.022   0.935  0.7736  0.4853 -0.0716
  624HOH     H1 1885   1.050   0.972   0.896  0.3184  1.8258 -1.1030
  624HOH     H2 1886   1.200   0.986   0.896  0.5458 -0.0257 -0.0763
  625HOH      O 1887   1.732   0.492   0.148  0.0928 -0.2960  0.1863
  625HOH     H1 1888   1.815   0.533   0.172 -0.5767  0.7704  0.8414
  625HOH     H2 1889   1.756   0.423   0.087  1.4687 -0.1229  0.4722
  626HOH      O 1890   2.567   3.960   2.516 -0.3712  0.7285  0.8956
  626HOH     H1 1891   2.650   3.937   2.558 -0.5143  0.6256  1.1215
  626HOH     H2 1892   2.587   3.959   2.422 -0.2188  0.3007  0.9304
  627HOH      O 1893   2.418   1.739   1.510  0.3457 -0.0202  0.1307
  627HOH     H1 1894   2.331   1.767   1.480  1.0978  0.9340 -1.4096
  627HOH     H2 1895   2.409   1.733   1.605 -1.2170  0.7280  0.1055
  628HOH      O 1896   0.606   1.021   2.129 -0.2637  0.5487 -1.0259
  628HOH     H1 1897   0.664   1.092   2.158  0.9384 -1.2093  1.7728
  628HOH     H2 1898   0.526   1.033   2.180  0.2960 -0.4138  0.1979
  629HOH      O 1899   0.221   1.581   2.074  0.0297 -0.7722 -0.7239
  629HOH     H1 1900   0.144   1.532   2.106  0.0973  0.2607  1.3230
  629HOH     H2 1901   0.197   1.673   2.085  1.5395 -0.4101  0.1320
  630HOH      O 1902   2.926   2.982   2.116  0.2840  0.2795 -0.0393
  630HOH     H1 1903   2.920   2.891   2.144  0.3746  0.0185 -0.8254
  630HOH     H2 1904   2.855   3.027   2.162 -0.3880 -0.3890 -0.3966
  631HOH      O 1905   2.747   3.275   3.519  0.0065  0.0687 -0.1518
  631HOH     H1 1906   2.719   3.266   3.610 -0.1098 -0.2704 -0.2167
  631HOH     H2 1907   2.792   3.192   3.500  0.5571  0.3730 -0.2217
  632HOH      O 1908   3.302   3.037   2.081 -0.1005 -0.2717 -0.6984
  632HOH     H1 1909   3.244   3.059   2.154 -0.1461  0.4564 -0.9364
  632HOH     H2 1910   3.270   3.090   2.008  0.0842 -0.8166 -1.1902
  633HOH      O 1911   2.396   0.520   1.741  0.7875  0.2017  0.1827
  633HOH     H1 1912   2.458   0.485   1.677 -0.0069  0.5322 -0.8160
  633HOH     H2 1913   2.317   0.467   1.729  0.9434 -0.5086  1.7322
  634HOH      O 1914   3.601   2.188   0.201 -0.4087  0.7534  0.6013
  634HOH     H1 1915   3.691   2.158   0.215 -0.2562  0.8650 -0.0576
  634HOH     H2 1916   3.581   2.240   0.278 -0.2671 -0.0766  1.2298
  635HOH      O 1917   3.026   1.592   0.347  0.0009 -0.1215 -0.4780
  635HOH     H1 1918   3.084   1.517   0.360  0.6943  0.5458  0.5733
  635HOH     H2 1919   2.990   1.580   0.259  1.0590 -1.0213 -0.8257
  636HOH      O 1920   0.980   4.037   0.177  0.0119 -0.5627 -0.3279
  636HOH     H1 1921   1.058   4.069   0.132 -0.0199 -1.0777 -0.7735
  636HOH     H2 1922   1.004   4.033   0.269 -0.0251  0.8497 -0.2132
  637HOH      O 1923   0.591   3.663   2.221  0.0886 -0.0060 -0.3128
  637HOH     H1 1924   0.658   3.661   2.289 -0.0405 -0.0231 -0.1851
  637HOH     H2 1925   0.510   3.685   2.267  0.0586  0.3091 -0.5106
  638HOH      O 1926   1.526   2.202   1.767  0.0595 -0.2228 -0.5344
  638HOH     H1 1927   1.566   2.180   1.851 -1.5715  1.0279  0.6955
  638HOH     H2 1928   1.564   2.287   1.745 -0.1508 -0.1510 -0.6161
  639HOH      O 1929   3.135   2.912   1.081 -0.0736  0.1943  0.2989
  639HOH     H1 1930   3.144   2.987   1.139  0.2786 -0.1154  0.6604
  639HOH     H2 1931   3.207   2.921   1.018  0.2129 -0.0421  0.5855
  640HOH      O 1932   2.139   2.983   1.856  0.4387 -0.1906  0.1424
  640HOH     H1 1933   2.208   3.024   1.803  0.3656 -0.4189 -0.1369
  640HOH     H2 1934   2.160   3.008   1.946 -0.2528  1.4532 -0.0849
  641HOH      O 1935   2.812   3.520   3.412 -0.3094 -0.1742  0.4239
  641HOH     H1 1936   2.800   3.427   3.429 -0.3906 -0.1429  0.5438
  641HOH     H2 1937   2.888   3.524   3.353 -0.6904 -0.3529 -0.0903
  642HOH      O 1938   0.548   3.744   1.138  0.2890  0.1868  0.1903
  642HOH     H1 1939   0.566   3.833   1.169  0.4410 -0.1486  1.1241
  642HOH     H2 1940   0.597   3.687   1.198 -0.2049 -0.5504 -0.0781
  643HOH      O 1941   3.481   2.574   2.280 -0.1099  0.0171 -0.5811
  643HOH     H1 1942   3.556   2.633   2.289  0.2345 -0.5207  0.2447
  643HOH     H2 1943   3.446   2.594   2.193  0.2417  1.1377 -0.4948
  644HOH      O 1944   0.337   1.466   0.850  0.4591  0.4355  0.5067
  644HOH     H1 1945   0.269   1.531   0.831  0.7803  0.6194 -0.0493
  644HOH     H2 1946   0.376   1.446   0.765  0.9672  0.1804  0.7919
  645HOH      O 1947   1.222   4.063   2.829  0.4882  0.1426 -0.3465
  645HOH     H1 1948   1.179   4.046   2.913  1.2716  0.3903  0.1237
  645HOH     H2 1949   1.150   4.086   2.770 -0.0328  0.5593  0.4112
  646HOH      O 1950   3.467   3.161   3.078  0.0481  0.5163  0.1466
  646HOH     H1 1951   3.560   3.181   3.077  0.2403 -0.2464 -1.1650
  646HOH     H2 1952   3.426   3.236   3.033  0.2558  0.0665 -0.8328
  647HOH      O 1953   1.358   1.888   3.469  0.1572 -0.1587 -0.6903
  647HOH     H1 1954   1.412   1.813   3.447 -0.6168 -0.9975  0.1211
  647HOH     H2 1955   1.421   1.958   3.488  0.9134 -0.7636 -0.8818
  648HOH      O 1956   3.451   0.378   3.832  0.2373 -0.2568 -0.3407
  648HOH     H1 1957   3.488   0.417   3.911  1.1261 -0.9072 -0.4101
  648HOH     H2 1958   3.498   0.419   3.760  0.0315 -0.2856 -0.4933
  649HOH      O 1959   4.082   1.715   2.929  0.1443 -0.1568  0.1702
  649HOH     H1 1960   4.064   1.737   3.020 -1.2544 -0.9461  0.1402
  649HOH     H2 1961   4.048   1.789   2.879 -0.1061 -0.2187  0.2484
  650HOH      O 1962   2.427   0.944   2.158 -0.0588  0.1163 -0.0702
  650HOH     H1 1963   2.359   0.887   2.123 -0.0581  0.0947 -0.0363
  650HOH     H2 1964   2.446   1.006   2.087  0.5437 -0.4501 -0.4195
  651HOH      O 1965   1.327   0.739   2.285  0.0573 -0.0414  0.2777
  651HOH     H1 1966   1.271   0.741   2.363  0.4166  0.0546  0.5401
  651HOH     H2 1967   1.362   0.828   2.278  0.5082 -0.2046  0.3673
  652HOH      O 1968   2.535   0.184   2.673  0.7290  0.1585  0.2002
  652HOH     H1 1969   2.588   0.190   2.593  0.1006  0.7558 -0.1960
  652HOH     H2 1970   2.470   0.254   2.664 -0.7028 -1.0729  0.2301
  653HOH      O 1971   3.156   3.875   3.237  0.5073  0.0270  0.0487
  653HOH     H1 1972   3.173   3.898   3.329  0.6974  0.2502 -0.0392
  653HOH     H2 1973   3.190   3.786   3.228 -0.2304 -0.2999  0.3936
  654HOH      O 1974  -0.003   2.152   3.054  0.4429  0.2339 -0.0261
  654HOH     H1 1975   0.081   2.123   3.018  0.3695  0.3187 -0.2710
  654HOH     H2 1976  -0.006   2.115   3.142  0.0290 -1.1278 -0.5615
  655HOH      O 1977   0.221   2.518   3.015  0.2267 -0.2700 -0.5977
  655HOH     H1 1978   0.204   2.449   3.080 -0.0408  0.3206 -0.0136
  655HOH     H2 1979   0.146   2.577   3.025  0.8769  0.5573 -0.4643
  656HOH      O 1980   3.730   3.041   2.508 -0.2027 -0.5727  0.3576
  656HOH     H1 1981   3.817   3.052   2.469 -0.5594 -1.5020 -0.8409
  656HOH     H2 1982   3.675   3.011   2.435 -1.3331 -0.8422  1.2621
  657HOH      O 1983   3.836   0.744   0.596  0.1550  0.2840  0.4011
  657HOH     H1 1984   3.869   0.731   0.685 -0.2224  1.0957  0.6809
  657HOH     H2 1985   3.740   0.739   0.605  0.1140  0.3214  0.0326
  658HOH      O 1986   3.239   3.700   0.511  0.1126  0.3779  0.0886
  658HOH     H1 1987   3.199   3.754   0.443 -0.9229 -0.5671 -0.1140
  658HOH     H2 1988   3.185   3.716   0.589 -0.0513 -0.1533  0.0908
  659HOH      O 1989   1.973   3.652   0.795  0.0927  0.3672  0.0635
  659HOH     H1 1990   2.035   3.620   0.730 -0.0907 -0.7800  0.4247
  659HOH     H2 1991   1.948   3.575   0.846 -1.5915  0.7810 -0.0223
  660HOH      O 1992   3.819   3.312   1.849 -0.3451 -0.7969 -0.2111
  660HOH     H1 1993   3.829   3.267   1.933 -1.2102 -0.7660 -0.0794
  660HOH     H2 1994   3.758   3.257   1.799 -0.3587 -0.4689 -0.5681
  661HOH      O 1995   2.803   0.031   2.023  0.3032 -0.8479 -0.0143
  661HOH     H1 1996   2.756   0.080   1.955  0.2681 -0.8959 -0.0246
  661HOH     H2 1997   2.886   0.006   1.981  0.7001 -0.0617  0.2617
  662HOH      O 1998   2.640   1.386   1.068 -0.2759  0.1982 -0.0750
  662HOH     H1 1999   2.655   1.445   0.994 -0.3655  0.2060 -0.0867
  662HOH     H2 2000   2.727   1.349   1.086 -0.3123 -0.0558 -0.3982
  663HOH      O 2001   0.855   3.553   1.132  0.5418 -0.2020 -0.5136
  663HOH     H1 2002   0.907   3.496   1.188  0.3642  0.1259 -0.0022
  663HOH     H2 2003   0.880   3.642   1.157 -0.8258 -0.0012  0.3514
  664HOH      O 2004   1.330   0.106   3.760  0.1987  0.5421  0.0977
  664HOH     H1 2005   1.390   0.037   3.732 -0.2798 -0.1697  0.7480
  664HOH     H2 2006   1.367   0.186   3.723  0.7782 -0.0524 -0.6754
  665HOH      O 2007   3.487   0.682   1.895  0.2785  0.7999 -0.6425
  665HOH     H1 2008   3.512   0.591   1.884 -1.2150  0.0055  1.3064
  665HOH     H2 2009   3.536   0.729   1.828  1.7751 -1.2904 -1.2060
  666HOH      O 2010   1.292   2.699   3.406  0.3420  0.2022  0.1952
  666HOH     H1 2011   1.198   2.716   3.407  0.4183  0.6694  0.0140
  666HOH     H2 2012   1.300   2.606   3.431 -0.1085  0.3684  1.0489
  667HOH      O 2013   2.285   3.941   0.844 -0.1926 -0.5227 -0.3153
  667HOH     H1 2014   2.293   4.027   0.803  0.0120 -0.7735 -0.8103
  667HOH     H2 2015   2.368   3.928   0.889 -0.9584  0.4530  1.6397
  668HOH      O 2016   0.730   0.063   0.792  0.0824 -0.4088  0.8554
  668HOH     H1 2017   0.635   0.063   0.806 -0.1307 -1.0739 -0.3208
  668HOH     H2 2018   0.741   0.080   0.698  1.1689  0.1780  1.0472
  669HOH      O 2019   1.073   0.492   3.810  1.2006 -0.3076 -0.1482
  669HOH     H1 2020   1.048   0.415   3.862  1.2300 -0.3308 -0.1684
  669HOH     H2 2021   1.071   0.461   3.720 -0.5693  0.1642 -0.3494
  670HOH      O 2022   3.790   1.175   1.432 -0.1961  0.2794 -0.6440
  670HOH     H1 2023   3.803   1.242   1.366  0.1395  0.0907 -0.7746
  670HOH     H2 2024   3.718   1.208   1.486 -0.0775  0.7140 -0.7414
  671HOH      O 2025   3.397   2.259   3.458  0.0915  0.3925  0.0879
  671HOH     H1 2026   3.489   2.284   3.451  0.2727 -0.3647 -0.6884
  671HOH     H2 2027   3.387   2.228   3.548  0.4762  0.8750  0.3040
  672HOH      O 2028   3.318   2.527   3.701 -0.1790 -0.5625  0.8682
  672HOH     H1 2029   3.364   2.525   3.785  1.1747  0.6182  0.2208
  672HOH     H2 2030   3.387   2.522   3.635 -1.1078 -0.2912 -0.1841
  673HOH      O 2031   2.720   1.040   0.631 -0.4279 -0.2475 -0.1796
  673HOH     H1 2032   2.681   1.127   0.623 -0.5030 -0.2881 -0.2559
  673HOH     H2 2033   2.814   1.055   0.622 -0.4214 -0.1439  0.0536
  674HOH      O 2034   1.038   1.171   0.655 -0.5606  0.1375 -0.7379
  674HOH     H1 2035   1.127   1.138   0.642 -0.8567 -0.3644 -1.6721
  674HOH     H2 2036   0.989   1.095   0.686 -0.7647  0.2995 -0.6616
  675HOH      O 2037   3.267   2.126   2.502  0.5602  0.2148 -0.1762
  675HOH     H1 2038   3.278   2.057   2.437  0.9861 -0.6425  0.7729
  675HOH     H2 2039   3.303   2.204   2.459  0.3083 -0.1793 -1.1700
  676HOH      O 2040   0.627   1.056   0.374  0.0631 -0.0038 -0.0590
  676HOH     H1 2041   0.715   1.095   0.374  0.0038  0.1679  0.7628
  676HOH     H2 2042   0.578   1.108   0.438 -0.2801 -0.8503  0.3963
  677HOH      O 2043   3.986   1.571   0.413 -0.1249  0.6480 -0.2161
  677HOH     H1 2044   4.027   1.591   0.328 -1.0206 -0.7715 -1.0680
  677HOH     H2 2045   3.895   1.599   0.403 -0.4216 -0.2010 -0.0145
  678HOH      O 2046   2.331   1.956   0.884 -0.1713 -0.5492 -0.4016
  678HOH     H1 2047   2.389   1.958   0.960 -0.1969 -1.5716 -0.3185
  678HOH     H2 2048   2.243   1.951   0.921 -0.2797  0.1874 -0.5249
  679HOH      O 2049   3.410   1.264   1.242 -0.0728  0.1825 -0.2232
  679HOH     H1 2050   3.442   1.179   1.272  0.5396  0.6416  0.4926
  679HOH     H2 2051   3.400   1.316   1.322 -2.6042  0.1389 -0.3525
  680HOH      O 2052   3.848   2.987   3.309 -0.3859 -0.2941  0.2776
  680HOH     H1 2053   3.822   2.950   3.225 -0.1596 -0.1441  0.1379
  680HOH     H2 2054   3.786   3.059   3.324  0.7638  1.0361 -0.7682
  681HOH      O 2055   2.320   1.503   3.754  0.0876 -0.7869 -0.0042
  681HOH     H1 2056   2.376   1.439   3.799 -0.7903 -1.3866  0.3036
  681HOH     H2 2057   2.233   1.486   3.789 -0.0864  1.1274  0.6774
  682HOH      O 2058   3.021   1.446   2.169 -0.1726 -0.2924 -0.2301
  682HOH     H1 2059   2.946   1.479   2.218 -0.2619 -0.6189 -0.1436
  682HOH     H2 2060   3.018   1.492   2.086 -0.1824  0.0585 -0.0373
  683HOH      O 2061   0.189   2.573   2.738 -0.7465  0.0285  0.0338
  683HOH     H1 2062   0.138   2.653   2.742 -0.9265 -0.0759 -0.1660
  683HOH     H2 2063   0.213   2.555   2.829 -0.7450  0.2798  0.0848
  684HOH      O 2064   1.768   1.974   0.901 -0.5726  0.0764 -0.3777
  684HOH     H1 2065   1.839   1.910   0.899  0.0817  0.6419  1.2886
  684HOH     H2 2066   1.777   2.022   0.818  0.7964 -0.0757 -0.3621
  685HOH      O 2067   2.430   0.022   3.072 -0.2093 -0.3920 -0.1766
  685HOH     H1 2068   2.453   0.115   3.072  0.0341 -0.4517  0.0409
  685HOH     H2 2069   2.337   0.020   3.094 -0.1717 -0.2097  0.0005
  686HOH      O 2070   1.665   1.758   2.235  0.1252 -0.2606  0.2649
  686HOH     H1 2071   1.603   1.764   2.161  0.7489  0.6272 -0.2341
  686HOH     H2 2072   1.719   1.837   2.226  0.4989 -0.3499  1.4415
  687HOH      O 2073   3.902   1.400   2.982 -0.1085 -0.2395  0.0431
  687HOH     H1 2074   3.885   1.386   3.075 -1.6755 -0.9337 -0.2796
  687HOH     H2 2075   3.884   1.492   2.967  0.8031  0.0408  0.4989
  688HOH      O 2076   3.094   0.797   2.680  0.0103  0.2481 -0.0062
  688HOH     H1 2077   3.175   0.838   2.710 -0.3379  0.3969  0.7671
  688HOH     H2 2078   3.024   0.842   2.728 -0.5145 -0.0897 -0.4227
  689HOH      O 2079   0.738   3.546   2.846 -0.4673  0.4509 -0.4410
  689HOH     H1 2080   0.706   3.546   2.755 -0.0074  0.1052 -0.6064
  689HOH     H2 2081   0.703   3.628   2.882 -1.4475  0.1533 -0.6386
  690HOH      O 2082   2.297   0.045   2.395  0.4447  0.2202  0.7404
  690HOH     H1 2083   2.258  -0.042   2.382 -0.1933  0.3611  1.5430
  690HOH     H2 2084   2.273   0.094   2.316 -0.6011  0.1413  0.9767
  691HOH      O 2085   1.483   2.751   2.914  0.4928 -0.1234  0.3577
  691HOH     H1 2086   1.459   2.767   2.823 -1.0673 -1.2764  0.4792
  691HOH     H2 2087   1.510   2.659   2.916  0.4225 -0.1444  1.0568
  692HOH      O 2088   0.878   0.994   2.719  0.1711 -0.0397 -0.0234
  692HOH     H1 2089   0.802   1.050   2.737 -0.5333 -1.1964  0.8772
  692HOH     H2 2090   0.840   0.916   2.679  0.5685 -1.4454  2.0765
  693HOH      O 2091   0.197   2.355   3.316 -0.5381 -0.0003 -0.4316
  693HOH     H1 2092   0.221   2.445   3.336  0.8923 -0.4960  0.3950
  693HOH     H2 2093   0.142   2.328   3.389 -0.2036 -0.0598 -0.1988
  694HOH      O 2094   0.592   0.570   2.565 -0.4110  0.4121  0.0695
  694HOH     H1 2095   0.505   0.534   2.583 -0.0249 -0.7669 -0.2140
  694HOH     H2 2096   0.640   0.555   2.647 -0.1114 -0.1975 -0.2057
  695HOH      O 2097   3.894   2.127   0.246  0.4446  0.4067  0.6653
  695HOH     H1 2098   3.938   2.051   0.284 -0.6230 -0.8348 -0.3511
  695HOH     H2 2099   3.964   2.176   0.203  1.0317 -0.9271 -0.0438
  696HOH      O 2100   1.426   1.426   2.076  0.3403  0.5881 -0.1377
  696HOH     H1 2101   1.476   1.445   1.996  0.2859  0.5312 -0.1852
  696HOH     H2 2102   1.493   1.411   2.143  0.3958 -0.0678 -0.3299
  697HOH      O 2103   1.515   0.990   2.288  0.1961  0.3278  0.5787
  697HOH     H1 2104   1.516   1.051   2.361  0.1089 -0.2878  1.1137
  697HOH     H2 2105   1.584   1.021   2.229  0.3505  0.7619  0.9820
  698HOH      O 2106   3.665   1.433   2.322 -0.1994 -0.1790 -0.5987
  698HOH     H1 2107   3.594   1.371   2.339 -0.0253 -0.4255 -0.7519
  698HOH     H2 2108   3.706   1.446   2.407 -0.5066  0.0668 -0.4847
  699HOH      O 2109   1.746   0.802   1.305 -0.4799  0.3406 -0.4103
  699HOH     H1 2110   1.766   0.862   1.234 -0.0461  0.1794 -0.4259
  699HOH     H2 2111   1.778   0.717   1.276  0.4290  0.4142  0.2914
  700HOH      O 2112   2.109   3.329   2.399  0.9781  0.3378  0.5659
  700HOH     H1 2113   2.167   3.269   2.446  0.5150  0.7871  1.8055
  700HOH     H2 2114   2.113   3.410   2.450 -0.5835  0.4393  0.6137
  701HOH      O 2115   4.029   3.765   0.938 -0.4666 -0.3494  0.2817
  701HOH     H1 2116   4.031   3.683   0.888 -0.3792 -0.0636 -0.1914
  701HOH     H2 2117   4.047   3.833   0.874 -1.3808  0.1275  0.4979
  702HOH      O 2118   3.325   1.385   3.367  0.6378  0.5137  0.5952
  702HOH     H1 2119   3.277   1.399   3.448  0.3034 -0.3833  0.5714
  702HOH     H2 2120   3.292   1.301   3.333 -0.3880  1.5122 -1.2588
  703HOH      O 2121   3.384   0.985   0.378  1.1761 -0.5509  0.2692
  703HOH     H1 2122   3.406   0.941   0.296  1.5216  0.1408 -0.0277
  703HOH     H2 2123   3.295   0.955   0.398  0.7843 -0.1732 -0.7666
  704HOH      O 2124   3.427   3.527   1.112 -0.5690 -0.0243  1.1050
  704HOH     H1 2125   3.374   3.506   1.188  0.3386 -0.8869  1.5480
  704HOH     H2 2126   3.390   3.474   1.041 -0.8591  0.0947  1.1638
  705HOH      O 2127   2.511   2.372   0.687 -0.0625 -0.3360  0.3007
  705HOH     H1 2128   2.459   2.292   0.681 -0.2541 -0.2128  0.3124
  705HOH     H2 2129   2.488   2.410   0.771  0.3940 -0.5183  0.5136
  706HOH      O 2130   1.588   0.623   0.651 -0.3406  0.1008  0.0000
  706HOH     H1 2131   1.676   0.631   0.614  0.4163  0.6187  1.7336
  706HOH     H2 2132   1.552   0.712   0.647 -0.9241 -0.1472 -0.9003
  707HOH      O 2133   1.778   2.503   3.104 -0.1588  0.0665 -0.5379
  707HOH     H1 2134   1.731   2.578   3.067 -0.2046  0.1729 -0.2652
  707HOH     H2 2135   1.776   2.517   3.198  0.9684  0.4126 -0.5308
  708HOH      O 2136   1.374   2.304   2.282 -0.2912 -0.2660 -0.3158
  708HOH     H1 2137   1.330   2.226   2.248 -0.8180  0.0006 -0.2660
  708HOH     H2 2138   1.411   2.346   2.205 -1.0386  0.0632 -0.5097
  709HOH      O 2139   1.176   2.505   2.048  0.5526  0.2985 -0.2396
  709HOH     H1 2140   1.159   2.468   2.135  0.5097  1.4380  0.2624
  709HOH     H2 2141   1.119   2.454   1.990 -1.1128  0.9065  0.7201
  710HOH      O 2142   1.728   2.603   0.976  0.3476 -0.4305  0.2448
  710HOH     H1 2143   1.720   2.654   0.896 -0.2696 -1.3750 -0.3201
  710HOH     H2 2144   1.679   2.523   0.960 -0.6575 -0.2549  1.9179
  711HOH      O 2145   3.044   3.354   2.742  0.4434 -0.3093  0.4977
  711HOH     H1 2146   3.044   3.447   2.765 -0.5198  0.0166 -0.5684
  711HOH     H2 2147   2.951   3.330   2.746  0.6315 -1.0923  0.3019
  712HOH      O 2148   2.976   1.374   3.989  0.0884  0.7056 -0.3037
  712HOH     H1 2149   2.971   1.375   3.893 -0.4660  0.4565 -0.2842
  712HOH     H2 2150   2.897   1.327   4.017  0.2583  0.7493  0.2755
  713HOH      O 2151   2.764   0.677   2.827  0.2951  0.8351 -0.3535
  713HOH     H1 2152   2.845   0.630   2.806  0.3640  0.8006 -0.0122
  713HOH     H2 2153   2.789   0.770   2.826  0.4416  0.8076  0.1650
  714HOH      O 2154   3.536   2.605   1.735 -0.0757 -0.5511  0.4063
  714HOH     H1 2155   3.539   2.666   1.809  0.8111  1.5462 -1.1599
  714HOH     H2 2156   3.618   2.555   1.743 -0.0463 -0.4428  0.8849
  715HOH      O 2157   2.082   1.672   1.820  0.6521  0.1810 -0.3578
  715HOH     H1 2158   1.990   1.690   1.835  0.5365 -0.1488 -0.6396
  715HOH     H2 2159   2.118   1.755   1.789  0.3274  0.1668 -0.7863
  716HOH      O 2160   0.895   0.642   2.185  0.2384  0.6311  0.4635
  716HOH     H1 2161   0.864   0.581   2.252  1.0492  0.1156  0.4094
  716HOH     H2 2162   0.817   0.687   2.154 -0.3776 -0.2805  0.6189
  717HOH      O 2163   1.490   1.269   0.229 -0.5383 -0.5100  0.0484
  717HOH     H1 2164   1.518   1.252   0.319 -0.5550  0.1460  0.1848
  717HOH     H2 2165   1.465   1.183   0.196 -0.3508 -0.7924  0.6074
  718HOH      O 2166   0.048   3.303   0.389 -0.3232 -0.2870 -0.0137
  718HOH     H1 2167   0.039   3.212   0.360 -1.3903 -0.7092  1.4049
  718HOH     H2 2168   0.142   3.313   0.406  0.1161 -0.4751 -1.9121
  719HOH      O 2169   3.121   0.017   3.718 -0.0851 -0.2537 -0.5469
  719HOH     H1 2170   3.136   0.012   3.812 -0.2509 -1.6243 -0.5626
  719HOH     H2 2171   3.186   0.081   3.687 -0.6578  0.9851  0.5771
  720HOH      O 2172   2.902   2.332   2.093 -0.0204 -0.3137 -0.2955
  720HOH     H1 2173   2.884   2.252   2.143  0.1877  0.1302  0.5154
  720HOH     H2 2174   2.985   2.364   2.126 -0.4224  0.6121 -0.0974
  721HOH      O 2175   0.657   0.755   2.990 -0.0821  0.0232 -0.3703
  721HOH     H1 2176   0.745   0.721   3.008  0.2319  1.3713  1.0331
  721HOH     H2 2177   0.606   0.730   3.067 -0.3534  0.9647 -0.2249
  722HOH      O 2178   2.533   1.848   3.840  0.2390 -0.2436  0.3822
  722HOH     H1 2179   2.549   1.754   3.837  0.3786 -0.2109 -0.8262
  722HOH     H2 2180   2.620   1.887   3.849  0.2900 -0.2118 -0.2062
  723HOH      O 2181   0.764   2.718   1.782  0.2256  0.3422  0.2930
  723HOH     H1 2182   0.782   2.705   1.875  0.8231  0.5490  0.2114
  723HOH     H2 2183   0.846   2.696   1.738  0.3645  1.4985 -0.0796
  724HOH      O 2184   2.551   2.792   3.700 -0.0912  0.3380 -0.0020
  724HOH     H1 2185   2.460   2.778   3.727  0.1234  0.4348  0.8446
  724HOH     H2 2186   2.573   2.714   3.650 -0.1986 -0.4131  1.0530
  725HOH      O 2187   1.997   1.184   1.252 -0.1021 -0.4437 -0.2126
  725HOH     H1 2188   1.975   1.164   1.161 -0.2507 -0.5888 -0.1464
  725HOH     H2 2189   2.037   1.103   1.286  1.0897 -0.0093 -0.4947
  726HOH      O 2190   2.915   1.241   0.536  0.7150  0.4349  0.7415
  726HOH     H1 2191   2.970   1.264   0.461  0.8971  0.5638  0.9127
  726HOH     H2 2192   2.861   1.319   0.551 -0.0081  0.0710  0.1502
  727HOH      O 2193   3.759   2.549   3.877 -0.2124 -0.2563  0.7677
  727HOH     H1 2194   3.738   2.638   3.848  0.3904 -0.5485 -0.7278
  727HOH     H2 2195   3.770   2.557   3.972  0.0774  1.3139  0.6556
  728HOH      O 2196   1.877   2.919   1.729 -0.2146 -0.1200  0.4606
  728HOH     H1 2197   1.832   2.869   1.797  0.5610  0.1920  1.2441
  728HOH     H2 2198   1.964   2.935   1.765 -0.1156  0.9421 -0.1666
  729HOH      O 2199   0.154   3.097   2.873 -0.2558  0.4579  0.2846
  729HOH     H1 2200   0.157   3.096   2.969 -0.4281 -0.9088  0.3118
  729HOH     H2 2201   0.060   3.098   2.853 -0.2286  0.1955  0.1431
  730HOH      O 2202   0.030   1.080   3.206 -0.0876 -0.1115 -0.7438
  730HOH     H1 2203   0.095   1.119   3.265 -0.1591 -0.7271 -0.2333
  730HOH     H2 2204  -0.013   1.013   3.260 -1.0928  0.2232 -1.0908
  731HOH      O 2205   1.305   2.875   3.717 -0.0696 -0.2624 -0.0380
  731HOH     H1 2206   1.244   2.829   3.658  0.1257 -0.8901  0.2313
  731HOH     H2 2207   1.377   2.903   3.660 -0.0675 -0.5269 -0.1703
  732HOH      O 2208   1.368   0.626   1.558  0.2804 -0.0136 -0.4532
  732HOH     H1 2209   1.283   0.650   1.595  0.6213 -0.6397  0.8608
  732HOH     H2 2210   1.431   0.668   1.615  0.8512 -1.0488 -0.2832
  733HOH      O 2211   2.507   2.491   0.942 -0.3230 -0.3359 -0.4541
  733HOH     H1 2212   2.433   2.551   0.950  0.4096  0.5531  0.0732
  733HOH     H2 2213   2.493   2.427   1.011 -0.3384  0.1356 -0.0100
  734HOH      O 2214   0.093   2.555   0.982 -0.2952 -0.3454 -0.4331
  734HOH     H1 2215   0.068   2.519   1.068  0.6081 -1.2030 -0.4874
  734HOH     H2 2216   0.037   2.509   0.920  0.0592 -0.8348 -0.4038
  735HOH      O 2217   2.265   1.585   0.633  0.6719  0.8033 -0.1158
  735HOH     H1 2218   2.211   1.537   0.569 -0.2737  2.4039 -0.6310
  735HOH     H2 2219   2.262   1.531   0.711 -0.1891 -0.0640 -0.6921
  736HOH      O 2220   2.414   3.967   2.812 -0.5260  0.3117  0.5845
  736HOH     H1 2221   2.408   3.873   2.828  1.5230  0.0806  0.6086
  736HOH     H2 2222   2.443   4.003   2.896  1.0797  0.5131  0.0213
  737HOH      O 2223   3.909   1.709   0.801  0.2480 -0.2472 -0.3225
  737HOH     H1 2224   3.876   1.635   0.752  0.6710 -0.0167 -0.9891
  737HOH     H2 2225   3.855   1.713   0.880 -0.6950 -0.4219 -0.9299
  738HOH      O 2226   0.668   3.382   1.331  0.4329 -0.0015 -0.3993
  738HOH     H1 2227   0.671   3.478   1.324 -0.0983  0.0046 -0.5976
  738HOH     H2 2228   0.632   3.353   1.247  0.9096 -0.4015 -0.4737
  739HOH      O 2229   3.449   1.285   0.326 -1.0036  0.1486  0.0646
  739HOH     H1 2230   3.387   1.298   0.398 -1.4915 -0.5285 -0.2163
  739HOH     H2 2231   3.452   1.370   0.282 -1.9366  0.1347 -0.0601
  740HOH      O 2232   1.274   0.145   0.685  0.1702 -0.5005  0.5020
  740HOH     H1 2233   1.311   0.059   0.663  0.1412 -0.1774 -1.0231
  740HOH     H2 2234   1.330   0.208   0.638 -0.1542  0.2798  1.1120
  741HOH      O 2235   3.348   1.566   1.967 -0.1636 -0.3198  0.4355
  741HOH     H1 2236   3.332   1.474   1.949 -0.5491 -0.2418  0.3616
  741HOH     H2 2237   3.410   1.565   2.040  0.0016 -0.6347  0.2946
  742HOH      O 2238   3.778   0.097   3.937  0.1728  0.2032 -0.3643
  742HOH     H1 2239   3.798   0.159   4.006  0.9156  0.1321 -0.4974
  742HOH     H2 2240   3.745   0.150   3.865 -0.3383  0.3053 -0.0651
  743HOH      O 2241   3.988   0.368   0.291  0.4838 -0.1044  0.2115
  743HOH     H1 2242   3.994   0.457   0.325  1.1406  0.0345 -0.2232
  743HOH     H2 2243   3.920   0.327   0.343  0.3829  0.5601  0.6278
  744HOH      O 2244   3.781   3.549   3.120 -0.6711 -0.3689 -0.0550
  744HOH     H1 2245   3.874   3.536   3.098 -0.5733  1.0878 -0.6838
  744HOH     H2 2246   3.783   3.596   3.203 -0.8017  0.1920 -0.3592
  745HOH      O 2247   1.119   0.442   3.120  0.6368  0.3678 -0.2011
  745HOH     H1 2248   1.200   0.489   3.140  1.2741 -1.1901  1.4008
  745HOH     H2 2249   1.141   0.350   3.132 -1.4128 -0.1325  0.5267
  746HOH      O 2250   0.776   0.460   2.371 -0.0327  1.0322 -0.0515
  746HOH     H1 2251   0.851   0.424   2.419 -0.2306  0.1415 -0.3687
  746HOH     H2 2252   0.713   0.481   2.440 -0.0192  0.4774  0.1469
  747HOH      O 2253   1.500   1.928   0.911 -0.2380 -0.5865 -0.3017
  747HOH     H1 2254   1.469   1.880   0.988 -0.2222  0.1555  0.1870
  747HOH     H2 2255   1.593   1.942   0.928 -0.2273 -0.4482 -0.4732
  748HOH      O 2256   1.611   3.448   2.028 -0.7280  0.2239 -0.3126
  748HOH     H1 2257   1.640   3.497   2.105  0.1347 -0.6343 -0.0580
  748HOH     H2 2258   1.692   3.421   1.984 -1.1652 -0.7480 -0.5702
  749HOH      O 2259   2.858   1.780   2.528 -0.6778  0.0155 -0.1692
  749HOH     H1 2260   2.810   1.699   2.543 -0.9098  0.0866 -0.4799
  749HOH     H2 2261   2.790   1.847   2.522 -0.4932  0.2232  0.0168
  750HOH      O 2262   1.733   0.820   2.886  0.3991  0.0322  0.3754
  750HOH     H1 2263   1.801   0.864   2.937  0.1794  1.2933 -0.3273
  750HOH     H2 2264   1.674   0.783   2.951  0.6347  0.7620  1.0287
  751HOH      O 2265   3.588   1.284   1.614  0.5840 -0.1211  0.1825
  751HOH     H1 2266   3.517   1.325   1.566 -0.2787  0.7978  2.0090
  751HOH     H2 2267   3.550   1.204   1.651  1.3145 -0.9761 -0.7882
  752HOH      O 2268   1.545   2.225   1.325 -0.2041 -0.2121  0.1627
  752HOH     H1 2269   1.490   2.153   1.355 -0.4841  0.0473  0.2830
  752HOH     H2 2270   1.617   2.229   1.388  0.6578 -1.3395 -0.6624
  753HOH      O 2271   3.341   1.064   3.457 -0.0295  0.4862 -0.5707
  753HOH     H1 2272   3.327   1.096   3.546  0.3239 -1.1494  0.1497
  753HOH     H2 2273   3.253   1.054   3.421 -0.2417  0.0766  0.0357
  754HOH      O 2274   0.014   2.248   0.057 -0.0023  0.3207  0.6112
  754HOH     H1 2275  -0.044   2.313   0.096 -0.2546  0.1869  0.4623
  754HOH     H2 2276   0.039   2.286  -0.027  0.3667  0.5103  0.7998
  755HOH      O 2277   0.046   0.145   0.540 -0.6264 -0.1761 -0.2575
  755HOH     H1 2278   0.000   0.079   0.489 -0.6721 -0.0831 -0.3366
  755HOH     H2 2279   0.096   0.095   0.605 -0.0812 -0.3355 -0.7776
  756HOH      O 2280   3.117   4.058   2.592 -0.0590 -0.0820  0.4228
  756HOH     H1 2281   3.066   4.026   2.518 -0.2278 -0.1475  0.5651
  756HOH     H2 2282   3.052   4.072   2.661  0.1934 -0.7533  0.8094
  757HOH      O 2283   2.945   1.600   0.081  0.8663  0.5311 -0.4752
  757HOH     H1 2284   2.850   1.602   0.084  0.8138  0.2490 -1.4601
  757HOH     H2 2285   2.966   1.545   0.006  1.8063  0.9190 -0.5271
  758HOH      O 2286   3.573   1.496   2.942  0.4071 -0.2910  0.5114
  758HOH     H1 2287   3.500   1.550   2.911 -0.0329 -0.7656  0.7135
  758HOH     H2 2288   3.588   1.525   3.031  0.1989 -0.4691  0.6054
  759HOH      O 2289   0.617   2.469   2.456  0.5181  0.1686  0.3427
  759HOH     H1 2290   0.557   2.495   2.386  1.1540 -0.7442 -0.6009
  759HOH     H2 2291   0.560   2.445   2.529 -0.1938  0.6975 -0.0177
  760HOH      O 2292   0.775   2.701   0.112  0.0650 -0.3489 -0.1157
  760HOH     H1 2293   0.802   2.663   0.196 -2.0336  0.2940  1.0027
  760HOH     H2 2294   0.733   2.629   0.066  0.1661 -0.4355 -0.0731
  761HOH      O 2295   3.416   0.226   4.049  0.4884 -0.5799  0.2731
  761HOH     H1 2296   3.349   0.159   4.043 -0.8105  0.6382  0.1093
  761HOH     H2 2297   3.440   0.244   3.958 -0.4129  0.2820  0.1717
  762HOH      O 2298   1.498   2.427   0.062 -0.3255 -0.1573  0.4615
  762HOH     H1 2299   1.589   2.449   0.082 -0.1357 -0.7478  0.2807
  762HOH     H2 2300   1.503   2.373  -0.017 -0.8575  0.0143  0.3018
  763HOH      O 2301   1.513   1.234   3.450  0.9893 -0.0117  0.0725
  763HOH     H1 2302   1.562   1.306   3.410  0.9285  0.6585  1.1179
  763HOH     H2 2303   1.423   1.248   3.422  1.1028 -0.1708 -0.3851
  764HOH      O 2304   2.313   0.817   1.201 -0.0202  0.3648 -0.1379
  764HOH     H1 2305   2.271   0.896   1.236 -0.3846  0.5459 -0.9421
  764HOH     H2 2306   2.387   0.851   1.150 -0.5270  0.2535 -0.9842
  765HOH      O 2307   1.243   2.291   1.472  0.2516  0.5354  0.9100
  765HOH     H1 2308   1.255   2.336   1.389  0.2683  0.2083  0.7296
  765HOH     H2 2309   1.164   2.238   1.460 -0.1057  0.9505  1.3177
  766HOH      O 2310   3.461   2.487   3.172 -0.8691 -0.1344  0.1495
  766HOH     H1 2311   3.473   2.392   3.170  1.1999  0.0365 -1.1106
  766HOH     H2 2312   3.433   2.509   3.083  0.3582  0.5319 -0.1060
  767HOH      O 2313   0.149   0.973   2.926  0.2613  0.2576  0.0655
  767HOH     H1 2314   0.127   0.937   3.012 -0.0635  0.0338 -0.1025
  767HOH     H2 2315   0.176   0.897   2.874  0.6655  0.4210  0.0300
  768HOH      O 2316   0.727   0.684   1.512  0.4421  0.1416  0.5088
  768HOH     H1 2317   0.810   0.659   1.473 -0.0636  0.0356 -0.5860
  768HOH     H2 2318   0.705   0.612   1.570  0.4677 -0.5177 -0.2629
  769HOH      O 2319   2.939   2.505   2.943 -0.4163 -0.2342  0.2195
  769HOH     H1 2320   2.845   2.499   2.960 -0.4592  0.9157  0.5240
  769HOH     H2 2321   2.965   2.590   2.977  0.4457  0.1578 -1.2273
  770HOH      O 2322   1.854   3.783   3.530 -0.5406 -0.8035 -0.4045
  770HOH     H1 2323   1.934   3.773   3.582 -0.5806 -0.3783 -0.2571
  770HOH     H2 2324   1.801   3.706   3.552 -1.2472  0.0803  1.4071
  771HOH      O 2325   2.137   4.107   3.157  0.1772 -0.2820  0.3503
  771HOH     H1 2326   2.075   4.051   3.202 -0.1175 -0.1728  0.0897
  771HOH     H2 2327   2.159   4.060   3.077  0.6285 -0.4349  0.5602
  772HOH      O 2328   2.369   2.057   0.254 -0.6722 -0.0812 -0.0239
  772HOH     H1 2329   2.395   2.005   0.331  0.7461 -0.5863 -0.7594
  772HOH     H2 2330   2.304   2.003   0.210  0.5752 -1.2365 -0.6268
  773HOH      O 2331   0.329   0.541   2.617 -0.5230 -0.1335 -0.0545
  773HOH     H1 2332   0.282   0.589   2.549 -0.8941 -0.2123  0.1401
  773HOH     H2 2333   0.269   0.472   2.644 -0.3070 -0.2204  0.2217
  774HOH      O 2334   1.794   4.065   2.937  0.1110 -0.1665 -0.0020
  774HOH     H1 2335   1.843   4.082   2.857 -0.2526  0.2129 -0.1540
  774HOH     H2 2336   1.706   4.041   2.906  0.1372 -0.6309  0.2683
  775HOH      O 2337   2.673   2.967   0.318  0.4553  0.8972 -0.2371
  775HOH     H1 2338   2.678   2.875   0.293 -0.3813  0.7334  0.1090
  775HOH     H2 2339   2.605   3.003   0.262 -0.0384  1.0031  0.3991
  776HOH      O 2340   0.649   3.778   3.015  0.2244  0.9127  0.2541
  776HOH     H1 2341   0.554   3.788   3.013  0.2697  1.3438  0.2702
  776HOH     H2 2342   0.684   3.867   3.019  0.6206  0.7467  0.7302
  777HOH      O 2343   0.105   1.931   3.597 -0.4599 -0.4532 -0.2716
  777HOH     H1 2344   0.068   1.986   3.665  0.4775  1.2228 -1.0078
  777HOH     H2 2345   0.028   1.894   3.552 -1.1490  0.4547  0.1107
  778HOH      O 2346   2.285   3.963   3.369  0.5636  0.3334 -0.1578
  778HOH     H1 2347   2.296   3.905   3.294 -0.6793 -0.3259  0.1068
  778HOH     H2 2348   2.372   3.970   3.408  1.0345 -0.1155 -1.0679
  779HOH      O 2349   3.314   1.342   0.548 -0.0560  0.1601 -0.1636
  779HOH     H1 2350   3.296   1.255   0.583 -0.5045 -0.4990 -1.8414
  779HOH     H2 2351   3.261   1.401   0.602  0.5428 -0.5105  1.2459
  780HOH      O 2352   2.730   2.168   0.758  0.3227  0.0204  0.4867
  780HOH     H1 2353   2.734   2.139   0.849  0.5928 -0.8057  0.2237
  780HOH     H2 2354   2.793   2.240   0.754  0.0611  0.2979  1.0177
  781HOH      O 2355   2.405   3.710   2.572  0.2334 -0.0724 -0.0704
  781HOH     H1 2356   2.456   3.789   2.560  0.5974 -0.2610  0.1900
  781HOH     H2 2357   2.430   3.653   2.499  0.0211  0.0277 -0.2212
  782HOH      O 2358   0.365   1.408   1.542 -0.1241 -0.0177 -0.2613
  782HOH     H1 2359   0.316   1.455   1.610  0.0260  1.0833 -0.8671
  782HOH     H2 2360   0.413   1.341   1.590 -0.4354  0.3733  0.6466
  783HOH      O 2361   1.635   3.571   0.761  0.4053  0.2162  0.3927
  783HOH     H1 2362   1.706   3.508   0.773 -0.3514 -0.5659  1.0114
  783HOH     H2 2363   1.557   3.524   0.789 -0.3047  1.1870  0.1214
  784HOH      O 2364   0.079   3.015   2.154  0.1153  0.4915 -0.1217
  784HOH     H1 2365   0.163   2.971   2.164 -0.3276 -0.7495 -1.2019
  784HOH     H2 2366   0.100   3.095   2.105  0.6420 -0.1191 -0.9671
  785HOH      O 2367   1.120   1.096   3.542 -0.1500 -0.2645 -0.1967
  785HOH     H1 2368   1.175   1.018   3.551 -0.1077 -0.1612  0.5489
  785HOH     H2 2369   1.168   1.152   3.481 -0.1291 -0.7584 -0.6605
  786HOH      O 2370   2.120   2.855   0.128 -0.4725 -0.4039 -0.7192
  786HOH     H1 2371   2.091   2.944   0.145 -0.7107 -0.1499 -2.1981
  786HOH     H2 2372   2.132   2.816   0.215 -1.2508  0.7653 -0.0410
  787HOH      O 2373   0.591   1.889   3.366 -0.1843 -0.0469  0.7889
  787HOH     H1 2374   0.597   1.863   3.274  1.5046  0.6789  0.6350
  787HOH     H2 2375   0.497   1.883   3.386 -0.5596 -0.6362 -0.8307
  788HOH      O 2376   1.111   0.356   2.233 -0.4113 -0.0435 -0.1067
  788HOH     H1 2377   1.031   0.306   2.251 -0.4198 -0.0314 -0.1110
  788HOH     H2 2378   1.103   0.382   2.141 -0.0285 -0.7287 -0.3444
  789HOH      O 2379   1.009   2.650   1.681  0.1308 -0.2092 -0.3998
  789HOH     H1 2380   1.102   2.654   1.703  0.0309  0.1420 -0.0325
  789HOH     H2 2381   1.008   2.629   1.587  0.5934  0.5108 -0.5803
  790HOH      O 2382  -0.021   3.199   1.647  0.2753  0.0874  0.3131
  790HOH     H1 2383   0.067   3.164   1.635  0.2663 -0.8010  2.0954
  790HOH     H2 2384  -0.009   3.274   1.706 -0.1175  0.2286  0.2194
  791HOH      O 2385   2.103   0.993   0.970  0.6432  0.2066 -1.2663
  791HOH     H1 2386   2.141   0.908   0.947 -0.1908 -0.5364 -0.1149
  791HOH     H2 2387   2.169   1.034   1.025  0.1381 -0.8375  0.2612
  792HOH      O 2388   3.797   2.349   0.486  0.5549  0.6206  0.5327
  792HOH     H1 2389   3.840   2.388   0.410 -0.3124 -0.1359 -0.3922
  792HOH     H2 2390   3.859   2.282   0.517  0.2927 -0.1787 -0.5378
  793HOH      O 2391   3.577   2.884   1.566 -0.5349  0.6299  0.0982
  793HOH     H1 2392   3.497   2.853   1.608  1.0840 -0.6045  2.7466
  793HOH     H2 2393   3.548   2.910   1.478 -3.4361 -1.7125  0.0315
  794HOH      O 2394   1.939   1.951   2.711  0.2909  0.1797 -0.3428
  794HOH     H1 2395   1.928   2.046   2.712  0.0757  0.1635 -0.8157
  794HOH     H2 2396   2.004   1.934   2.779  0.8550  0.7285 -0.7231
  795HOH      O 2397   0.517   2.585   3.512  0.0542 -0.0756  0.3252
  795HOH     H1 2398   0.455   2.650   3.546  1.2175  0.8583  0.8199
  795HOH     H2 2399   0.545   2.536   3.590 -0.1222 -0.5619  0.0898
  796HOH      O 2400   3.402   0.795   1.101  0.3318 -0.2186 -0.3465
  796HOH     H1 2401   3.402   0.761   1.012  0.4279 -0.2270 -0.3433
  796HOH     H2 2402   3.444   0.881   1.094 -0.7241  0.3230 -0.5143
  797HOH      O 2403   1.880   0.806   0.679  0.3494  0.4133 -0.0121
  797HOH     H1 2404   1.862   0.733   0.620 -0.9734  0.3063  0.4428
  797HOH     H2 2405   1.943   0.772   0.741 -0.8686 -0.7128  0.7168
  798HOH      O 2406   2.469   2.040   1.765 -0.2771 -0.0635  0.3776
  798HOH     H1 2407   2.538   2.002   1.819 -0.9360 -1.3659  0.3649
  798HOH     H2 2408   2.390   2.033   1.819 -0.6295  0.2351 -0.0852
  799HOH      O 2409   0.769   0.430   1.642 -0.3950 -0.2498  0.0463
  799HOH     H1 2410   0.756   0.442   1.736 -0.2766 -0.2133  0.0586
  799HOH     H2 2411   0.863   0.413   1.633 -0.6173 -1.7183  0.0908
  800HOH      O 2412   0.341   3.228   2.522 -0.2082 -0.1655 -0.3786
  800HOH     H1 2413   0.357   3.236   2.616 -0.0578  0.3420 -0.4413
  800HOH     H2 2414   0.417   3.179   2.489  0.0313  0.1547 -0.3161
  801HOH      O 2415   0.326   3.828   2.057 -0.1854  0.4695 -0.0638
  801HOH     H1 2416   0.329   3.903   1.997 -0.1477  0.4660 -0.0662
  801HOH     H2 2417   0.413   3.789   2.050 -0.3365  0.1756 -0.3843
  802HOH      O 2418   2.380   3.328   2.650  0.2098  0.2011 -0.7562
  802HOH     H1 2419   2.467   3.312   2.688 -0.2592 -0.7812 -0.0101
  802HOH     H2 2420   2.382   3.284   2.566  0.1384 -0.7139 -0.3038
  803HOH      O 2421   3.424   2.878   0.241 -0.0419  0.3396  0.2975
  803HOH     H1 2422   3.511   2.885   0.203 -0.4905 -0.6076 -1.0530
  803HOH     H2 2423   3.367   2.855   0.167 -1.1078 -1.0224  1.4302
  804HOH      O 2424   2.627   4.029   2.229 -0.6901 -0.3322 -0.5069
  804HOH     H1 2425   2.691   3.958   2.237 -1.1312 -0.6947 -0.0571
  804HOH     H2 2426   2.667   4.090   2.167  0.4355 -0.1531  0.3356
  805HOH      O 2427   0.765   3.963   1.470  0.1418 -0.4247 -0.0409
  805HOH     H1 2428   0.857   3.958   1.496  0.1219 -0.5247  0.0114
  805HOH     H2 2429   0.720   3.996   1.548  0.3785  1.4909 -0.5985
  806HOH      O 2430   2.622   0.667   2.048 -0.4896  0.3737  0.4963
  806HOH     H1 2431   2.571   0.729   1.995  0.1439  0.9735  0.5605
  806HOH     H2 2432   2.713   0.684   2.023 -0.2809 -0.3477  0.7246
  807HOH      O 2433   0.260   1.969   3.240  0.0956  0.3012 -0.6014
  807HOH     H1 2434   0.334   2.029   3.228 -0.1072  0.5655 -0.5449
  807HOH     H2 2435   0.257   1.918   3.159 -0.6720  1.4096 -1.3217
  808HOH      O 2436   0.482   1.619   0.223 -0.0646  0.1440  0.7376
  808HOH     H1 2437   0.404   1.656   0.264 -0.6553 -0.1507 -0.0712
  808HOH     H2 2438   0.537   1.695   0.204 -0.7466  0.5128  0.1427
  809HOH      O 2439   1.554   3.154   0.487  0.1371 -0.6179  0.2669
  809HOH     H1 2440   1.474   3.205   0.476  1.3467  1.2650 -0.8340
  809HOH     H2 2441   1.596   3.155   0.401  1.9280 -0.3663  1.0487
  810HOH      O 2442   3.277   0.919   0.089 -0.2062  0.1365  0.2057
  810HOH     H1 2443   3.203   0.904   0.147 -0.1241  0.2656  0.3459
  810HOH     H2 2444   3.265   1.009   0.058  0.4239  0.5271  1.0175
  811HOH      O 2445   2.440   0.464   2.009  0.0087  0.0893  0.1331
  811HOH     H1 2446   2.427   0.506   1.925  0.0068  0.1388  0.1585
  811HOH     H2 2447   2.511   0.513   2.050  0.0509  0.0274  0.1350
  812HOH      O 2448   2.003   0.241   0.560  0.0005  0.0287  0.0986
  812HOH     H1 2449   2.077   0.189   0.590  0.0011 -0.1609 -0.2268
  812HOH     H2 2450   1.944   0.179   0.519  0.1391  0.3140 -0.5618
  813HOH      O 2451   2.348   2.857   0.343 -0.2581 -0.3189 -0.3619
  813HOH     H1 2452   2.384   2.769   0.330  0.4030 -0.1644  0.2672
  813HOH     H2 2453   2.400   2.913   0.285  1.5912  0.1172  1.4537
  814HOH      O 2454   1.591   0.888   0.710 -0.1029  0.2035 -0.7484
  814HOH     H1 2455   1.681   0.862   0.695  0.2576  0.6240  0.4234
  814HOH     H2 2456   1.590   0.983   0.694  0.1925  0.5839  1.0578
  815HOH      O 2457   0.169   0.882   3.856 -0.4727  0.2998 -0.1853
  815HOH     H1 2458   0.257   0.920   3.859 -0.3098  0.0033 -0.8350
  815HOH     H2 2459   0.129   0.907   3.939  0.2782  0.3150  0.1857
  816HOH      O 2460   3.317   3.474   3.807 -0.3851  0.7748 -0.0868
  816HOH     H1 2461   3.242   3.467   3.867 -1.1287  0.2161 -1.0257
  816HOH     H2 2462   3.378   3.407   3.838 -0.1887  1.3213  0.7692
  817HOH      O 2463   3.060   1.286   0.287  0.0419 -0.2500 -0.5764
  817HOH     H1 2464   3.155   1.286   0.281  0.0379 -0.1806 -0.6435
  817HOH     H2 2465   3.029   1.286   0.196 -0.0189  0.2820 -0.5611
  818HOH      O 2466   0.748   1.282   2.854  0.6154  0.4212 -0.3659
  818HOH     H1 2467   0.677   1.260   2.794 -0.6530  1.4531  0.6413
  818HOH     H2 2468   0.744   1.215   2.922  1.0852  0.0875 -0.6581
  819HOH      O 2469   2.672   2.082   2.845  0.1553 -0.6941  0.0429
  819HOH     H1 2470   2.765   2.092   2.866 -0.0332  0.5429  0.4401
  819HOH     H2 2471   2.630   2.065   2.929 -0.1385  0.3407  0.1314
  820HOH      O 2472   1.694   3.103   1.983 -0.2994  0.7712  0.5421
  820HOH     H1 2473   1.758   3.040   2.016 -0.2338  0.7565  0.3867
  820HOH     H2 2474   1.745   3.181   1.962 -0.2226  0.5315 -0.2200
  821HOH      O 2475   3.949   3.128   1.365 -0.5531  0.3846  0.4420
  821HOH     H1 2476   4.003   3.196   1.324 -0.0497 -0.0765  0.3197
  821HOH     H2 2477   3.976   3.129   1.457  0.8914 -0.9127  0.1147
  822HOH      O 2478   0.657   1.597   3.437  0.1337 -0.3865 -0.4909
  822HOH     H1 2479   0.712   1.537   3.387 -0.3245 -0.8697 -0.4253
  822HOH     H2 2480   0.615   1.652   3.371  0.7317  0.0364 -0.5391
  823HOH      O 2481   0.933   0.174   2.348 -0.5714  0.2152  1.0048
  823HOH     H1 2482   0.977   0.146   2.428 -0.4393 -0.8293  0.6041
  823HOH     H2 2483   0.943   0.099   2.288  0.0254  1.2412 -0.2717
  824HOH      O 2484   0.475   3.152   3.705 -0.9142 -0.6059 -0.4670
  824HOH     H1 2485   0.437   3.231   3.744 -1.0296 -1.1244  0.5518
  824HOH     H2 2486   0.437   3.148   3.618 -0.9404  0.4308 -0.5309
  825HOH      O 2487   0.739   3.980   0.264 -0.3032  0.3118 -0.0226
  825HOH     H1 2488   0.689   4.061   0.272  0.7284  0.9899 -0.0589
  825HOH     H2 2489   0.818   4.005   0.218 -0.5661 -1.0219 -1.3408
  826HOH      O 2490   1.466   0.663   0.014 -0.0369  0.2541  0.1199
  826HOH     H1 2491   1.411   0.674   0.092 -0.1477  0.0124  0.0754
  826HOH     H2 2492   1.419   0.709  -0.055  0.0672  0.4792  0.1972
  827HOH      O 2493   3.840   0.287   0.061  0.3679 -0.2916 -0.1969
  827HOH     H1 2494   3.818   0.365   0.010 -1.1125 -0.8639 -0.5527
  827HOH     H2 2495   3.901   0.318   0.128  0.7399  0.9152 -1.0261
  828HOH      O 2496   2.097   2.738   2.140  0.1811  0.0225 -0.1930
  828HOH     H1 2497   2.168   2.794   2.172  0.8798 -0.5474 -0.6897
  828HOH     H2 2498   2.018   2.775   2.180  0.6196  1.2927 -0.4135
  829HOH      O 2499   0.368   2.457   3.762  0.4754 -0.5986 -0.1067
  829HOH     H1 2500   0.456   2.494   3.764  0.1055  0.3312 -0.1995
  829HOH     H2 2501   0.365   2.405   3.681  1.1037 -1.1221  0.1900
  830HOH      O 2502   3.036   2.837   3.616 -0.1702 -0.8893 -0.1135
  830HOH     H1 2503   3.120   2.883   3.609 -0.3978 -0.3396  0.5199
  830HOH     H2 2504   2.982   2.873   3.546  0.1145 -1.2480 -0.5255
  831HOH      O 2505   1.668   2.236   2.905  0.9290 -0.4258  0.1943
  831HOH     H1 2506   1.762   2.220   2.892  0.9411  0.0475 -0.4268
  831HOH     H2 2507   1.629   2.224   2.819  0.4136 -0.5883  0.4392
  832HOH      O 2508   1.529   3.110   3.626 -0.5450 -0.2508 -0.1240
  832HOH     H1 2509   1.522   3.032   3.570 -0.6340 -0.4014  0.0960
  832HOH     H2 2510   1.479   3.177   3.579 -0.7587 -0.4213 -0.1464
  833HOH      O 2511   1.992   0.399   0.331 -0.3652 -0.0731  0.4648
  833HOH     H1 2512   2.045   0.369   0.257  0.0624 -0.5989  0.9556
  833HOH     H2 2513   2.012   0.336   0.400 -0.3781  0.6715  1.1763
  834HOH      O 2514   0.363   0.100   3.955  0.2174 -0.6337 -0.1127
  834HOH     H1 2515   0.384   0.116   3.863  0.3214 -0.6888 -0.0996
  834HOH     H2 2516   0.432   0.040   3.985  0.1691 -0.6369 -0.0064
  835HOH      O 2517   1.869   0.950   1.692 -0.5890  0.5085  1.0197
  835HOH     H1 2518   1.845   0.899   1.769  0.4806  0.2385  1.2025
  835HOH     H2 2519   1.934   1.012   1.724  0.5169 -0.1602  0.2121
  836HOH      O 2520   0.917   0.448   0.629  0.5011 -0.4446 -0.3580
  836HOH     H1 2521   0.975   0.426   0.701  0.2754 -0.2523 -0.1148
  836HOH     H2 2522   0.882   0.534   0.651  0.5373 -0.3177 -0.7667
  837HOH      O 2523   2.215   3.462   2.159  0.2882 -0.4340 -0.1986
  837HOH     H1 2524   2.141   3.455   2.220 -0.2621  0.7796 -0.6761
  837HOH     H2 2525   2.281   3.511   2.207  0.1816 -0.1992 -0.2905
  838HOH      O 2526   0.545   0.456   3.254 -0.1669 -0.4526 -0.1352
  838HOH     H1 2527   0.585   0.461   3.341 -0.3856  2.1027 -0.0292
  838HOH     H2 2528   0.474   0.520   3.257 -0.1082 -0.1600 -2.2252
  839HOH      O 2529   0.441   0.769   1.410 -0.2585 -0.0971  0.2830
  839HOH     H1 2530   0.449   0.850   1.461  1.0814 -0.1452  0.2095
  839HOH     H2 2531   0.518   0.718   1.434 -1.1030 -1.4128  0.3798
  840HOH      O 2532   0.103   0.973   0.740  0.3229 -0.4528  0.8060
  840HOH     H1 2533   0.020   1.001   0.777  0.4038  0.0589  0.6195
  840HOH     H2 2534   0.168   0.993   0.808  0.4746  0.5091  0.4182
  841HOH      O 2535   1.057   2.959   0.885 -0.1629 -0.3159 -0.8299
  841HOH     H1 2536   0.969   2.934   0.910 -0.2597  0.6104 -0.1324
  841HOH     H2 2537   1.104   2.969   0.968  0.4074 -0.1678 -1.1584
  842HOH      O 2538   1.295   1.860   2.454  0.6097  0.0875 -0.4102
  842HOH     H1 2539   1.369   1.885   2.510 -0.4854 -0.4396  1.4330
  842HOH     H2 2540   1.297   1.764   2.453  0.5918  0.0722 -1.3658
  843HOH      O 2541   1.067   2.031   3.901 -0.0617  0.4170  0.3730
  843HOH     H1 2542   0.977   2.062   3.893 -0.1788 -0.1274 -0.8891
  843HOH     H2 2543   1.117   2.085   3.840  0.4840  0.6946  1.0412
  844HOH      O 2544   3.380   0.989   2.685  0.6637 -0.3131  0.6115
  844HOH     H1 2545   3.363   1.055   2.618 -1.2891  0.6914  1.8789
  844HOH     H2 2546   3.462   1.018   2.726  0.4523  0.6927  0.3953
  845HOH      O 2547   3.128   3.444   0.543  0.2426 -0.3225 -0.3380
  845HOH     H1 2548   3.183   3.521   0.526 -0.3717  0.0097 -0.9410
  845HOH     H2 2549   3.070   3.439   0.467  0.1544 -1.2950 -0.2290
  846HOH      O 2550   2.533   2.942   2.490 -0.2098 -0.4947  0.5865
  846HOH     H1 2551   2.478   2.937   2.412  0.2115 -0.7508  0.2963
  846HOH     H2 2552   2.515   2.861   2.538  1.3571 -1.6117 -0.5229
  847HOH      O 2553   2.547   3.021   3.937 -0.0556 -0.0544 -0.0564
  847HOH     H1 2554   2.531   2.927   3.930 -0.9657  0.0801  0.0791
  847HOH     H2 2555   2.628   3.027   3.989 -0.1278 -0.7499  0.1586
  848HOH      O 2556   3.341   1.867   4.088  0.8509  0.5183  0.3202
  848HOH     H1 2557   3.322   1.775   4.072 -0.0361  0.9000 -1.2174
  848HOH     H2 2558   3.404   1.891   4.021  0.7103  1.1254  0.3899
  849HOH      O 2559   0.580   3.904   3.416 -0.0777 -0.4839 -0.4556
  849HOH     H1 2560   0.642   3.966   3.379 -1.3373  1.6942  0.6513
  849HOH     H2 2561   0.519   3.884   3.344 -0.8692  1.4054 -0.4124
  850HOH      O 2562   1.993   1.131   0.315  0.2616  0.1903 -0.3373
  850HOH     H1 2563   1.955   1.058   0.265 -0.2283  0.1388  0.0926
  850HOH     H2 2564   2.073   1.095   0.352 -0.1752 -0.2686  0.1954
  851HOH      O 2565   2.681   1.959   0.611 -0.0226 -0.3237  0.3675
  851HOH     H1 2566   2.615   1.904   0.653 -0.2322 -0.4588 -0.1221
  851HOH     H2 2567   2.679   2.041   0.661 -0.3751 -0.4192  0.5193
  852HOH      O 2568   0.897   1.655   0.233  0.3241  0.0763  0.4045
  852HOH     H1 2569   0.915   1.672   0.326 -0.0692 -0.8540  0.6728
  852HOH     H2 2570   0.814   1.699   0.216  0.2331 -0.0226  0.5860
  853HOH      O 2571   2.971   0.493   3.347 -0.6335 -0.1795  0.0134
  853HOH     H1 2572   3.017   0.430   3.291 -1.0200 -0.2445 -0.2434
  853HOH     H2 2573   2.892   0.446   3.376 -0.6821  0.0221  0.2106
  854HOH      O 2574   2.132   1.196   0.763 -0.3726 -0.1171 -0.7302
  854HOH     H1 2575   2.171   1.108   0.763 -0.8417 -0.3322 -0.3975
  854HOH     H2 2576   2.039   1.182   0.749 -0.5841  0.2497  0.1378
  855HOH      O 2577   0.096   3.262   3.895  0.1597  0.5994 -0.1185
  855HOH     H1 2578   0.050   3.197   3.843  0.2443  0.4970 -0.0675
  855HOH     H2 2579   0.036   3.281   3.968  0.8028 -0.6977  0.8347
  856HOH      O 2580   2.011   3.609   2.884 -0.2958  0.3949 -0.7002
  856HOH     H1 2581   1.931   3.557   2.879  0.4502 -0.7970 -1.1130
  856HOH     H2 2582   1.998   3.680   2.821 -0.7956 -0.1270 -1.1986
  857HOH      O 2583   3.212   2.633   0.281 -0.3193  0.3520  0.6787
  857HOH     H1 2584   3.236   2.548   0.319 -0.7489  0.0538  0.2932
  857HOH     H2 2585   3.128   2.654   0.321 -0.9575 -0.1362 -0.3389
  858HOH      O 2586   0.954   2.400   1.088  0.3207  0.0722  0.7721
  858HOH     H1 2587   0.912   2.340   1.026  0.4136  1.0734 -0.3218
  858HOH     H2 2588   1.027   2.350   1.123  0.3303 -0.5090 -0.0123
  859HOH      O 2589   2.941   1.932   1.590  0.1063 -0.4087  0.4252
  859HOH     H1 2590   2.991   1.949   1.510 -1.1257 -1.2217 -0.6024
  859HOH     H2 2591   2.963   1.842   1.614 -0.7211 -0.7443  0.0133
  860HOH      O 2592   1.925   3.861   0.620  0.6479  0.5612 -0.2755
  860HOH     H1 2593   2.012   3.894   0.596  0.2683  0.8627 -1.3918
  860HOH     H2 2594   1.942   3.795   0.687  1.8686 -0.2869 -1.3106
  861HOH      O 2595   0.439   0.681   0.710  0.2962 -0.1202 -0.6678
  861HOH     H1 2596   0.476   0.632   0.636 -0.1687  0.3964 -1.2616
  861HOH     H2 2597   0.504   0.671   0.780  0.8609 -0.4346 -1.2145
  862HOH      O 2598   2.903   3.791   3.819  0.8635 -0.1059 -0.7214
  862HOH     H1 2599   2.910   3.831   3.906 -0.8310 -0.3436 -0.4068
  862HOH     H2 2600   2.916   3.863   3.758 -1.0377  0.8084 -0.1860
  863HOH      O 2601   1.501   2.304   3.287 -0.5298  0.3053  0.6796
  863HOH     H1 2602   1.423   2.292   3.233  0.1668 -0.2276 -0.2422
  863HOH     H2 2603   1.514   2.399   3.289 -0.7954  0.3547  0.2589
  864HOH      O 2604   1.729   1.510   0.680  0.5900  0.7725  0.1558
  864HOH     H1 2605   1.667   1.456   0.729 -0.7855  0.8871 -1.2792
  864HOH     H2 2606   1.800   1.451   0.655 -0.4175 -0.2048 -0.5855
  865HOH      O 2607   1.657   0.660   3.701  0.2498  0.2476 -0.5089
  865HOH     H1 2608   1.646   0.608   3.780 -1.1764 -0.8598 -1.3440
  865HOH     H2 2609   1.751   0.662   3.686  0.5353  0.2545  1.0251
  866HOH      O 2610   3.479   1.033   3.927 -0.2177 -0.8722 -0.6463
  866HOH     H1 2611   3.566   0.999   3.905 -0.3332 -1.6317 -0.0224
  866HOH     H2 2612   3.427   0.955   3.946 -0.4787 -0.3856  0.9325
  867HOH      O 2613   3.090   0.527   2.620  1.0105 -0.2382 -0.3371
  867HOH     H1 2614   3.079   0.621   2.636 -0.2625 -0.3138 -0.5699
  867HOH     H2 2615   3.110   0.491   2.707  1.1414  0.1859 -0.1813
  868HOH      O 2616   1.957   3.636   1.200  0.0177 -0.2293  0.8750
  868HOH     H1 2617   1.864   3.629   1.178  0.0070  1.1680  0.2204
  868HOH     H2 2618   2.000   3.573   1.141 -0.5003 -1.0509  1.3397
  869HOH      O 2619   0.081   1.001   3.608 -0.4606  0.5689 -0.1975
  869HOH     H1 2620   0.096   0.951   3.688  0.3841  1.4039  0.1909
  869HOH     H2 2621   0.054   1.088   3.637 -0.6365  0.7413 -0.8326
  870HOH      O 2622   4.030   1.341   3.311  0.6152 -0.2177 -0.1035
  870HOH     H1 2623   3.940   1.374   3.310  0.7027  0.0233 -0.3896
  870HOH     H2 2624   4.021   1.247   3.292  0.4479 -0.1252 -0.5271
  871HOH      O 2625   3.575   2.571   3.599 -0.0611  0.0882  0.7104
  871HOH     H1 2626   3.635   2.625   3.650 -1.6850  1.5436  1.2564
  871HOH     H2 2627   3.586   2.602   3.509 -0.3659  0.7601  0.8917
  872HOH      O 2628   0.430   2.379   1.852 -0.1827  0.1331 -0.3327
  872HOH     H1 2629   0.355   2.357   1.796  0.7124  0.2113 -1.6602
  872HOH     H2 2630   0.435   2.306   1.914 -0.3883 -0.7336 -1.2833
  873HOH      O 2631   2.423   0.716   3.444 -0.5656 -0.3237  0.1027
  873HOH     H1 2632   2.369   0.650   3.488 -0.5157 -0.9437 -0.7035
  873HOH     H2 2633   2.387   0.800   3.474  0.1625 -0.6292  2.1399
  874HOH      O 2634   2.283   4.020   3.776  0.3140  0.4725  0.6378
  874HOH     H1 2635   2.224   3.976   3.715 -0.6085  0.7295  1.2923
  874HOH     H2 2636   2.370   3.990   3.751 -0.0986 -0.0694 -0.2617
  875HOH      O 2637   3.731   2.257   3.446  0.2750 -0.3470 -0.1748
  875HOH     H1 2638   3.776   2.286   3.525  0.0499  0.8091 -0.4329
  875HOH     H2 2639   3.716   2.163   3.459 -0.4861 -0.0617  1.5165
  876HOH      O 2640   1.989   0.616   0.111 -0.0169 -0.4008  0.2344
  876HOH     H1 2641   1.961   0.625   0.020 -0.2684 -0.8508  0.2638
  876HOH     H2 2642   2.052   0.543   0.110  1.2350  0.5962  0.1605
  877HOH      O 2643   1.193   1.619   3.756 -0.1691  0.5433 -0.2077
  877HOH     H1 2644   1.135   1.648   3.826  1.1783  0.4194  1.0649
  877HOH     H2 2645   1.158   1.661   3.677 -1.9342  0.4629  0.4450
  878HOH      O 2646   2.456   1.382   0.447  0.2280 -0.1260 -0.6053
  878HOH     H1 2647   2.365   1.358   0.467  0.2590 -0.3720 -0.7491
  878HOH     H2 2648   2.450   1.471   0.411  0.1744  0.3292  0.4660
  879HOH      O 2649   0.098   3.856   1.157  0.2390  0.6227  0.1342
  879HOH     H1 2650   0.040   3.862   1.081 -0.6804  0.1206  0.7505
  879HOH     H2 2651   0.174   3.807   1.125 -0.4012 -0.1278 -0.3382
  880HOH      O 2652   0.871   2.493   3.131 -0.2091 -0.0778 -0.4202
  880HOH     H1 2653   0.891   2.527   3.043  0.5479 -0.3742 -0.3697
  880HOH     H2 2654   0.956   2.477   3.171 -0.5286 -1.3772 -0.1787
  881HOH      O 2655   1.130   2.876   2.207  0.4951 -0.3072  0.0234
  881HOH     H1 2656   1.183   2.956   2.208  0.3446 -0.1880 -0.6207
  881HOH     H2 2657   1.194   2.805   2.213  0.6389 -0.1502  0.4574
  882HOH      O 2658   3.884   1.701   2.255 -0.3726  0.1607 -0.2512
  882HOH     H1 2659   3.957   1.746   2.297 -0.5369  0.7789 -0.6014
  882HOH     H2 2660   3.807   1.755   2.277 -1.1324 -1.4881  1.7960
  883HOH      O 2661   3.388   1.693   2.813 -0.0783 -0.1960  0.4196
  883HOH     H1 2662   3.294   1.673   2.812 -0.4414  1.1979 -0.7863
  883HOH     H2 2663   3.392   1.789   2.813  1.3030 -0.1801 -0.7495
  884HOH      O 2664   3.525   3.510   3.283 -0.1536  0.2095  0.1559
  884HOH     H1 2665   3.507   3.600   3.309  0.7812  0.1643  1.1087
  884HOH     H2 2666   3.619   3.510   3.264 -0.1831 -0.5251 -0.0452
  885HOH      O 2667   2.589   0.644   2.325  0.3112  0.6724  0.1688
  885HOH     H1 2668   2.623   0.658   2.236  0.1715 -1.0776 -0.2290
  885HOH     H2 2669   2.494   0.638   2.313  0.1916  1.4657  0.6265
  886HOH      O 2670   0.221   1.010   1.751  0.0098 -0.9258 -0.3908
  886HOH     H1 2671   0.223   1.039   1.842 -1.2174 -1.2297 -0.2233
  886HOH     H2 2672   0.267   0.926   1.752 -0.4183 -1.1676  0.0651
  887HOH      O 2673   0.283   1.171   2.654 -0.0611  0.4189  0.6455
  887HOH     H1 2674   0.288   1.255   2.699 -0.5110  1.1126 -0.5145
  887HOH     H2 2675   0.191   1.147   2.658 -0.1398  0.5661  0.0199
  888HOH      O 2676   3.614   1.610   1.424 -0.1617  0.1435  0.4563
  888HOH     H1 2677   3.576   1.688   1.383 -0.9841 -0.5211 -0.1218
  888HOH     H2 2678   3.538   1.560   1.453  0.1718 -1.4431 -1.0786
  889HOH      O 2679   0.621   2.464   3.203 -0.3501 -0.3959  0.2837
  889HOH     H1 2680   0.711   2.474   3.172 -0.3706 -0.4398  0.2095
  889HOH     H2 2681   0.629   2.411   3.283 -0.3138 -0.4359  0.2541
  890HOH      O 2682   1.443   3.425   0.900  0.2215  0.2176 -0.5883
  890HOH     H1 2683   1.374   3.471   0.949  0.4266  0.2469 -0.3205
  890HOH     H2 2684   1.509   3.403   0.967  0.2061 -0.3163 -0.7429
  891HOH      O 2685   3.378   2.266   0.035  0.4473  0.3316 -0.4722
  891HOH     H1 2686   3.424   2.350   0.024  0.5092  0.3629 -0.0252
  891HOH     H2 2687   3.440   2.211   0.084  0.5208 -0.0772 -1.0139
  892HOH      O 2688   1.507   1.740   1.854 -0.4097  0.2602 -0.1681
  892HOH     H1 2689   1.440   1.686   1.811 -0.6651  1.3308 -1.2211
  892HOH     H2 2690   1.457   1.802   1.907 -0.1705  0.0656  0.2877
  893HOH      O 2691   1.021   3.462   2.631 -0.1877  0.4369  0.2020
  893HOH     H1 2692   0.991   3.413   2.708  1.3775  0.0865  0.6593
  893HOH     H2 2693   1.049   3.547   2.666  0.5824  0.2577  0.0529
  894HOH      O 2694   3.156   1.328   2.625 -0.0601 -0.0496 -0.5019
  894HOH     H1 2695   3.145   1.419   2.655 -0.0391  0.4332 -1.8162
  894HOH     H2 2696   3.241   1.327   2.581 -0.3554 -0.5160 -1.0928
  895HOH      O 2697   2.529   2.733   2.683  0.5068 -0.2411  0.7447
  895HOH     H1 2698   2.522   2.637   2.682 -0.1114 -0.2356 -0.9852
  895HOH     H2 2699   2.478   2.760   2.759  0.7216 -1.2692  1.2877
  896HOH      O 2700   3.026   3.629   2.872  0.6488 -0.0193  1.1903
  896HOH     H1 2701   2.932   3.644   2.864  0.7441  0.2206  0.2762
  896HOH     H2 2702   3.061   3.713   2.902  0.4588 -0.4793  2.8764
  897HOH      O 2703   0.857   0.217   0.522 -0.3363  0.1148 -0.2479
  897HOH     H1 2704   0.873   0.307   0.552 -0.0718  0.0339 -0.1384
  897HOH     H2 2705   0.932   0.197   0.466 -0.6660  0.1511 -0.7183
  898HOH      O 2706   2.723   1.937   1.788 -0.0511  0.2123 -0.3112
  898HOH     H1 2707   2.793   1.989   1.827 -0.3145 -0.1114  0.6437
  898HOH     H2 2708   2.750   1.925   1.697  0.4257  1.2834 -0.3404
  899HOH      O 2709   1.466   0.174   1.948  0.1616 -0.5759  0.3949
  899HOH     H1 2710   1.375   0.203   1.961  0.0845 -0.6748  0.0900
  899HOH     H2 2711   1.461   0.112   1.875  0.2871 -1.5747  1.1907
  900HOH      O 2712   1.461   3.544   1.760  0.0084 -0.2641  0.3558
  900HOH     H1 2713   1.511   3.622   1.736 -0.5634  0.3069  0.9330
  900HOH     H2 2714   1.505   3.511   1.838 -0.2899  0.0252  0.6500
  901HOH      O 2715   3.048   3.297   2.147  0.7718  0.1824 -0.6186
  901HOH     H1 2716   2.954   3.306   2.162  0.7848 -0.5030  0.0031
  901HOH     H2 2717   3.060   3.312   2.054  0.0382  0.2044 -0.7168
  902HOH      O 2718   1.830   0.737   1.887 -0.0128  0.3357  0.1269
  902HOH     H1 2719   1.781   0.654   1.884  0.8554 -0.2368  0.6794
  902HOH     H2 2720   1.797   0.780   1.966 -1.5898  1.3254 -0.9507
  903HOH      O 2721   4.004   2.304   1.398  0.1827 -0.2487  0.5971
  903HOH     H1 2722   4.098   2.292   1.413  0.1069 -1.1178  0.4923
  903HOH     H2 2723   3.965   2.220   1.423 -0.2374 -0.9924 -1.9313
  904HOH      O 2724   2.468   2.808   1.496 -0.4411 -0.0865  0.3233
  904HOH     H1 2725   2.403   2.737   1.486 -0.4117 -0.0600 -0.0956
  904HOH     H2 2726   2.538   2.784   1.436 -0.4030  0.2685  0.2224
  905HOH      O 2727   0.922   0.056   1.693 -0.2843 -0.4423  0.5504
  905HOH     H1 2728   0.944   0.147   1.674  0.2634 -0.7126 -0.2332
  905HOH     H2 2729   0.859   0.061   1.765 -0.8094  0.5851  0.0661
  906HOH      O 2730   0.038   2.135   3.775 -0.2206  0.6980 -0.2204
  906HOH     H1 2731  -0.011   2.079   3.835 -0.1079  0.5487 -0.2687
  906HOH     H2 2732   0.041   2.220   3.819 -0.1349  0.5887 -0.0145
  907HOH      O 2733   3.515   2.092   1.606  0.2272 -0.3287 -0.5802
  907HOH     H1 2734   3.581   2.161   1.595  1.0688 -1.0333 -0.1932
  907HOH     H2 2735   3.452   2.109   1.536 -0.0753  1.3186 -0.0137
  908HOH      O 2736   1.896   1.377   2.860  0.8385  0.1500  0.5574
  908HOH     H1 2737   1.898   1.471   2.841  0.7716 -0.0976 -0.9705
  908HOH     H2 2738   1.987   1.355   2.881  1.0689  0.4032 -0.1216
  909HOH      O 2739   4.018   1.902   1.181  0.1222 -0.0181  0.1312
  909HOH     H1 2740   4.072   1.891   1.102 -0.7464  1.0389 -0.6736
  909HOH     H2 2741   4.081   1.917   1.251  0.9085  0.5086 -0.6398
  910HOH      O 2742   3.814   4.073   0.680  0.7090  0.1451  0.2688
  910HOH     H1 2743   3.758   4.109   0.749  0.0949 -0.6127  0.2079
  910HOH     H2 2744   3.756   4.012   0.633  1.3907 -0.0955 -0.2876
  911HOH      O 2745   2.847   4.001   2.977  0.1844 -0.2890 -0.2097
  911HOH     H1 2746   2.765   3.955   2.990  0.4817 -0.6735  0.3980
  911HOH     H2 2747   2.912   3.932   2.967  0.7190 -0.0632  1.2117
  912HOH      O 2748   0.790   2.295   3.780  0.1078 -0.1546 -0.0645
  912HOH     H1 2749   0.861   2.280   3.843 -0.1735 -0.4280  0.1967
  912HOH     H2 2750   0.736   2.216   3.786  0.2833 -0.3507 -0.9382
  913HOH      O 2751   0.784   3.391   3.661 -0.2973  0.8590 -0.5516
  913HOH     H1 2752   0.873   3.424   3.647  0.3028 -0.2964  0.1740
  913HOH     H2 2753   0.796   3.297   3.676 -1.6797  0.6258 -0.6479
  914HOH      O 2754   0.664   3.394   1.601 -0.9262  0.8312  0.2491
  914HOH     H1 2755   0.673   3.383   1.506  0.0454 -1.3957  0.4844
  914HOH     H2 2756   0.730   3.460   1.623 -0.5041  0.6990 -0.5317
  915HOH      O 2757   2.334   0.712   1.440  0.1897  0.4018 -0.4446
  915HOH     H1 2758   2.248   0.692   1.476  0.7407 -1.3420  0.1423
  915HOH     H2 2759   2.318   0.778   1.373 -1.4514  0.8116  0.2516
  916HOH      O 2760   2.464   0.901   2.672 -0.0109 -0.0556 -0.0470
  916HOH     H1 2761   2.463   0.923   2.579  0.6496  0.8195  0.1246
  916HOH     H2 2762   2.409   0.823   2.679 -1.0379  0.5320 -0.9907
  917HOH      O 2763   3.962   1.858   0.291 -0.0953  0.3461  0.7241
  917HOH     H1 2764   3.915   1.798   0.233  0.0146  0.7219  0.2317
  917HOH     H2 2765   3.928   1.838   0.378 -0.4048 -0.1023  0.5115
  918HOH      O 2766   3.607   1.864   1.201 -0.7260  0.7897 -0.0552
  918HOH     H1 2767   3.654   1.935   1.158 -0.9681  1.4883  0.7755
  918HOH     H2 2768   3.515   1.881   1.182 -0.8065  0.8822  0.3854
  919HOH      O 2769   2.184   2.627   2.456 -0.9126  0.2221  0.2143
  919HOH     H1 2770   2.249   2.627   2.387 -0.3348 -0.3637  0.7306
  919HOH     H2 2771   2.173   2.720   2.479 -0.3254  0.3358  0.0563
  920HOH      O 2772   3.277   0.668   0.220  0.8599  0.4342 -0.3103
  920HOH     H1 2773   3.269   0.602   0.151  0.2474  0.3239 -0.1422
  920HOH     H2 2774   3.273   0.752   0.174  0.7935  0.3572 -0.4454
  921HOH      O 2775   3.401   1.981   1.071  0.3378 -0.0594 -0.0211
  921HOH     H1 2776   3.318   1.963   1.114  0.2804 -0.9792 -0.4674
  921HOH     H2 2777   3.399   2.076   1.053  0.0818  0.2317  1.3388
  922HOH      O 2778   1.899   2.817   2.985  0.4158  0.5992  0.1296
  922HOH     H1 2779   1.970   2.806   3.049  0.0530 -0.0800  0.4370
  922HOH     H2 2780   1.924   2.760   2.912  0.0572  0.1271  0.3653
  923HOH      O 2781   2.752   4.075   0.633  0.2299 -0.4857  0.3043
  923HOH     H1 2782   2.683   4.057   0.570  0.0825 -0.6974  0.5243
  923HOH     H2 2783   2.731   4.020   0.709  0.1451  0.1056  0.7252
  924HOH      O 2784   3.352   3.872   1.871  0.2731 -0.3586  0.2540
  924HOH     H1 2785   3.430   3.835   1.830 -0.2612  0.0248 -1.2625
  924HOH     H2 2786   3.292   3.797   1.879  0.1986 -0.3586 -0.2050
  925HOH      O 2787   1.063   1.154   3.124  0.5941 -0.4887  0.3735
  925HOH     H1 2788   1.146   1.194   3.098  0.4622 -0.6235 -0.2963
  925HOH     H2 2789   1.079   1.060   3.114  0.1783 -0.4911 -0.3705
  926HOH      O 2790   0.930   3.072   3.106 -0.3832 -0.1964 -0.3056
  926HOH     H1 2791   1.019   3.046   3.130  0.0252 -0.0316 -1.4704
  926HOH     H2 2792   0.895   2.998   3.056 -1.3547 -0.7120  1.0257
  927HOH      O 2793   1.423   0.277   4.012  0.3367 -0.2500 -0.0053
  927HOH     H1 2794   1.370   0.239   3.942 -0.5366  0.5834  0.1556
  927HOH     H2 2795   1.359   0.313   4.073  1.0631 -0.9666  1.2596
  928HOH      O 2796   1.329   1.197   3.980  0.0467  0.3129  0.1000
  928HOH     H1 2797   1.394   1.226   3.916  0.4711  0.7343  0.7018
  928HOH     H2 2798   1.245   1.214   3.938  0.3127 -0.0881 -0.6291
  929HOH      O 2799   0.900   1.040   1.695  0.3599  0.3737  0.2154
  929HOH     H1 2800   0.903   0.973   1.763  0.3170  0.0496 -0.0964
  929HOH     H2 2801   0.860   0.996   1.620  0.9423  0.5457 -0.2090
  930HOH      O 2802   1.667   2.788   0.778 -0.4961  0.5384  0.0461
  930HOH     H1 2803   1.574   2.769   0.793 -0.3678 -0.2213 -0.0105
  930HOH     H2 2804   1.672   2.813   0.686 -0.4524 -1.1374 -0.4842
  931HOH      O 2805   3.282   3.548   1.349  0.2407 -0.3815  0.0177
  931HOH     H1 2806   3.205   3.603   1.338 -0.4361 -1.4010 -0.6653
  931HOH     H2 2807   3.302   3.551   1.443 -0.9992 -0.5542  0.3139
  932HOH      O 2808   2.369   0.752   1.857 -0.0866 -0.5872  0.1742
  932HOH     H1 2809   2.361   0.675   1.802  0.7379  0.4476 -1.5753
  932HOH     H2 2810   2.279   0.784   1.867 -0.2379 -0.3890 -1.3506
  933HOH      O 2811   0.363   3.428   2.054  0.0468  0.8265  0.0508
  933HOH     H1 2812   0.385   3.437   2.147 -0.6684  0.6880  0.2471
  933HOH     H2 2813   0.395   3.509   2.014 -0.2459  1.2047  0.5506
  934HOH      O 2814   3.477   3.796   1.056 -0.0226 -0.2011  0.5197
  934HOH     H1 2815   3.530   3.781   0.978  0.8834 -0.0212  1.0634
  934HOH     H2 2816   3.453   3.709   1.086  0.9804 -0.3738  0.8986
  935HOH      O 2817   3.366   0.197   3.627 -0.4157  0.2360 -0.1964
  935HOH     H1 2818   3.379   0.246   3.708  0.9578  0.6789 -0.6302
  935HOH     H2 2819   3.407   0.251   3.559 -0.1561 -0.8291 -0.9350
  936HOH      O 2820   2.019   1.114   2.699 -0.0619  0.6544 -0.0464
  936HOH     H1 2821   1.924   1.123   2.688 -0.0591  0.9709  0.1629
  936HOH     H2 2822   2.037   1.022   2.677 -0.4762  0.4762  0.3230
  937HOH      O 2823   2.164   2.825   3.115 -0.0264 -0.0909  0.1145
  937HOH     H1 2824   2.115   2.816   3.197  1.6501 -1.0296  1.1223
  937HOH     H2 2825   2.208   2.910   3.123 -0.3360  0.0955 -0.1192
  938HOH      O 2826   1.071   0.799   2.462 -0.0143 -0.6943 -0.7719
  938HOH     H1 2827   1.051   0.733   2.529  0.8419  0.0671  0.3020
  938HOH     H2 2828   0.992   0.854   2.459  0.6115  0.5021  1.2245
  939HOH      O 2829   3.524   3.244   2.036  0.8405 -0.0716  0.4014
  939HOH     H1 2830   3.553   3.222   1.947  0.5868 -0.1452  0.3362
  939HOH     H2 2831   3.505   3.160   2.077 -0.0669  0.0050  0.1735
  940HOH      O 2832   0.398   0.344   1.822  0.1956 -0.1822  0.0588
  940HOH     H1 2833   0.488   0.351   1.852 -0.1448  0.2696  1.0613
  940HOH     H2 2834   0.397   0.388   1.737  0.8729 -0.0063  0.1347
  941HOH      O 2835   3.830   0.690   1.100  0.1020 -0.4488  0.0415
  941HOH     H1 2836   3.869   0.735   1.175 -0.0464  1.5250 -0.9206
  941HOH     H2 2837   3.743   0.664   1.130  0.3791 -0.5498  0.7975
  942HOH      O 2838   2.662   1.675   1.880  0.0185  0.1779 -0.3069
  942HOH     H1 2839   2.599   1.678   1.951 -0.9517  0.6644 -1.1322
  942HOH     H2 2840   2.688   1.767   1.866  0.1658  0.0963 -0.6018
  943HOH      O 2841   0.607   2.228   3.361 -0.4685  0.0346  0.3581
  943HOH     H1 2842   0.561   2.179   3.293 -0.4087  0.4708 -0.0000
  943HOH     H2 2843   0.677   2.169   3.389 -0.3940 -0.0893 -0.0709
  944HOH      O 2844   0.922   1.410   0.763  0.0971 -0.4358  0.3301
  944HOH     H1 2845   0.911   1.316   0.752 -1.2668 -0.2835  0.0793
  944HOH     H2 2846   0.842   1.449   0.727  0.2141  0.7648  1.2111
  945HOH      O 2847   2.355   2.209   2.809 -0.0121 -0.8236  0.2931
  945HOH     H1 2848   2.399   2.189   2.892  0.4601  0.4423  0.3940
  945HOH     H2 2849   2.266   2.176   2.821 -0.2212  0.0825  1.6671
  946HOH      O 2850   3.118   1.498   3.023 -0.1336  0.2695  0.3242
  946HOH     H1 2851   3.044   1.526   2.968  0.9859  0.8748 -0.9882
  946HOH     H2 2852   3.117   1.559   3.097 -1.0669  0.0907  0.4975
  947HOH      O 2853   3.770   1.695   1.040 -0.6364 -0.0741  0.0044
  947HOH     H1 2854   3.728   1.767   1.088 -1.0892 -0.6531  0.5172
  947HOH     H2 2855   3.845   1.671   1.095 -1.0874 -0.6604  0.3961
  948HOH      O 2856   3.923   2.909   3.947  0.5456  0.1435 -1.1566
  948HOH     H1 2857   3.971   2.940   3.870 -0.5068 -0.3795 -2.0863
  948HOH     H2 2858   3.836   2.888   3.913  0.2803 -0.8718  0.0297
  949HOH      O 2859   1.230   2.223   3.513 -0.5990 -0.3859  0.3815
  949HOH     H1 2860   1.305   2.173   3.545 -1.0263 -0.4360  1.3696
  949HOH     H2 2861   1.265   2.312   3.500  0.0705 -0.7989 -1.0271
  950HOH      O 2862   0.706   0.751   2.727  0.0090  0.5389 -0.2146
  950HOH     H1 2863   0.629   0.721   2.680  0.6019 -0.7395 -0.4454
  950HOH     H2 2864   0.677   0.760   2.818 -0.3675 -0.1459 -0.2603
  951HOH      O 2865   1.794   1.803   1.833  0.2532 -0.7346 -0.3717
  951HOH     H1 2866   1.701   1.781   1.825  0.0511  0.1827 -0.7675
  951HOH     H2 2867   1.816   1.845   1.750  0.6663  0.2872  0.2223
  952HOH      O 2868   3.536   0.157   1.095 -0.2356  0.2159 -0.2007
  952HOH     H1 2869   3.623   0.129   1.125  0.2526  0.2885 -1.4253
  952HOH     H2 2870   3.553   0.203   1.013 -1.4143  0.5354 -0.2991
  953HOH      O 2871   1.146   2.938   2.839 -0.2408  0.3306 -0.3075
  953HOH     H1 2872   1.133   2.844   2.830 -0.9876  0.2948  0.7648
  953HOH     H2 2873   1.231   2.954   2.799  0.3059 -0.9478  0.2300
  954HOH      O 2874   0.751   1.468   0.571  0.0464  0.3648  0.0420
  954HOH     H1 2875   0.832   1.514   0.549 -0.0764  0.1965 -0.8434
  954HOH     H2 2876   0.720   1.433   0.487 -0.9941  0.5029  0.3423
  955HOH      O 2877   3.340   3.022   0.594  0.2598  0.0720 -0.0496
  955HOH     H1 2878   3.299   3.063   0.518 -0.5339 -1.2171 -0.3834
  955HOH     H2 2879   3.345   2.929   0.571  0.9329 -0.2093  1.0831
  956HOH      O 2880   3.613   3.595   3.675 -0.1841  0.5629 -0.3569
  956HOH     H1 2881   3.663   3.675   3.658 -0.9376  1.0247 -0.4711
  956HOH     H2 2882   3.523   3.617   3.652 -0.3558 -0.4396 -0.7595
  957HOH      O 2883   0.242   0.246   1.191  0.0930 -0.0460  0.6135
  957HOH     H1 2884   0.329   0.282   1.212  0.2923 -1.0730  1.7615
  957HOH     H2 2885   0.255   0.152   1.185 -0.5813 -0.1010 -1.4269
  958HOH      O 2886   0.577   0.762   1.745  0.4535  0.2680  0.3914
  958HOH     H1 2887   0.662   0.753   1.701  0.4471  0.9752  0.2043
  958HOH     H2 2888   0.582   0.702   1.820  0.4067 -1.0867 -0.6231
  959HOH      O 2889   2.889   2.897   0.922 -0.4741  0.0398  0.1072
  959HOH     H1 2890   2.829   2.831   0.958 -0.3795  0.0172  0.2238
  959HOH     H2 2891   2.964   2.896   0.981  0.6929 -1.5143 -1.2059
  960HOH      O 2892   0.979   2.773   3.063  0.4877  0.9140  0.1821
  960HOH     H1 2893   0.924   2.799   2.989  0.0541 -0.5819 -0.0890
  960HOH     H2 2894   1.067   2.764   3.026  0.2243 -0.0884 -0.2665
  961HOH      O 2895   4.089   2.772   0.641  0.2315 -0.4023  0.1861
  961HOH     H1 2896   4.029   2.791   0.713 -0.8198  0.4983 -0.8300
  961HOH     H2 2897   4.066   2.683   0.613  0.0884 -0.4511  0.4578
  962HOH      O 2898   0.812   2.428   1.309 -0.8718 -0.1108 -0.0560
  962HOH     H1 2899   0.856   2.444   1.225  0.0880 -0.4322  0.3518
  962HOH     H2 2900   0.739   2.370   1.286 -0.5738 -0.2722 -0.6631
  963HOH      O 2901   3.002   2.447   0.119 -0.4088  0.2795 -0.1884
  963HOH     H1 2902   3.075   2.410   0.168 -0.3836  0.7144  0.1088
  963HOH     H2 2903   2.953   2.370   0.088 -0.4072 -0.0087  0.4934
  964HOH      O 2904  -0.033   3.090   0.676  0.0912  0.4311  0.0466
  964HOH     H1 2905   0.027   3.154   0.714 -0.9456  0.6945  1.4159
  964HOH     H2 2906   0.010   3.006   0.689  1.2241  0.7361 -1.2733
  965HOH      O 2907   1.615   1.747   0.617 -0.2847 -0.2596  0.1719
  965HOH     H1 2908   1.545   1.698   0.661 -0.5134 -0.3345 -0.2638
  965HOH     H2 2909   1.688   1.685   0.612 -0.0896 -0.1057  0.8413
  966HOH      O 2910   0.174   0.629   0.773  0.3043 -0.4322  0.0544
  966HOH     H1 2911   0.191   0.599   0.863  0.6508 -2.3206 -0.5449
  966HOH     H2 2912   0.261   0.636   0.733  0.1269 -0.2465 -0.3124
  967HOH      O 2913   2.144   3.587   0.559 -0.0972  0.3838  0.1969
  967HOH     H1 2914   2.123   3.633   0.478 -0.3928 -0.1498 -0.0370
  967HOH     H2 2915   2.231   3.549   0.544 -0.2003  0.1905  0.0852
  968HOH      O 2916   1.333   3.243   2.662 -0.0965  0.7329  0.5262
  968HOH     H1 2917   1.267   3.257   2.730 -0.8198 -0.3968  0.1091
  968HOH     H2 2918   1.296   3.176   2.605  1.3407  0.1627  0.1587
  969HOH      O 2919   2.301   1.354   3.115 -0.1928 -0.4108  0.0362
  969HOH     H1 2920   2.236   1.308   3.061 -0.0546 -0.8285  0.2149
  969HOH     H2 2921   2.278   1.446   3.107 -0.1451 -0.4555 -0.7779
  970HOH      O 2922   3.776   1.475   1.692 -0.2074 -0.0216  0.3355
  970HOH     H1 2923   3.843   1.426   1.739  0.6988  0.6851 -0.1572
  970HOH     H2 2924   3.717   1.408   1.657  0.9660 -0.7875 -0.3060
  971HOH      O 2925   3.410   1.978   2.852 -0.3499 -0.1765  0.1421
  971HOH     H1 2926   3.358   2.051   2.887  0.0471  0.3966 -0.4354
  971HOH     H2 2927   3.500   2.001   2.872 -0.2738 -1.0220  0.8626
  972HOH      O 2928   3.771   2.468   0.979 -0.2813 -0.2457  0.5041
  972HOH     H1 2929   3.751   2.556   1.010 -0.5722 -0.3347  0.5808
  972HOH     H2 2930   3.841   2.437   1.037 -0.1486 -0.0493  0.4481
  973HOH      O 2931   1.096   1.534   3.341 -0.4083  0.0298  0.6279
  973HOH     H1 2932   1.164   1.547   3.275 -0.4049  1.2254  0.8182
  973HOH     H2 2933   1.034   1.472   3.301  0.5404 -0.7389  0.2813
  974HOH      O 2934   3.703   3.529   2.680  0.6135 -0.0593  0.2397
  974HOH     H1 2935   3.684   3.457   2.740 -0.0468 -1.0582 -1.0782
  974HOH     H2 2936   3.620   3.577   2.673  1.1888  1.3033  1.5707
  975HOH      O 2937   1.794   3.854   0.348  0.0252 -0.1005  0.4503
  975HOH     H1 2938   1.823   3.943   0.328 -0.4285  0.4172  1.8666
  975HOH     H2 2939   1.843   3.831   0.427 -1.3829 -0.2464  1.3323
  976HOH      O 2940   0.074   3.741   2.065  0.3022 -0.0784  0.1624
  976HOH     H1 2941   0.158   3.787   2.070 -0.0930  0.6359  0.5784
  976HOH     H2 2942   0.070   3.689   2.145  0.2781  0.0115  0.2195
  977HOH      O 2943   2.523   3.649   0.702 -0.7636  0.5531 -0.0599
  977HOH     H1 2944   2.587   3.604   0.647 -0.2800  0.9781  0.1272
  977HOH     H2 2945   2.490   3.582   0.761 -0.6829  0.2670 -0.3379
  978HOH      O 2946   0.395   2.231   0.937  0.1282 -0.1436  0.8416
  978HOH     H1 2947   0.401   2.202   0.846 -0.4973 -0.4865  0.8983
  978HOH     H2 2948   0.450   2.169   0.986 -0.5102 -0.7265  0.8474
  979HOH      O 2949   1.040   3.986   3.018  0.3023  0.7365 -0.6190
  979HOH     H1 2950   1.075   4.029   3.096 -1.2052  1.3036 -0.1792
  979HOH     H2 2951   1.038   3.893   3.041 -0.9726  0.9751  0.4584
  980HOH      O 2952   3.355   0.785   3.809  0.1484  0.2833  0.2558
  980HOH     H1 2953   3.346   0.791   3.713 -0.0652  1.4337  0.3170
  980HOH     H2 2954   3.265   0.775   3.840  0.1746  0.3483  0.3526
  981HOH      O 2955   3.426   2.532   2.905  0.2862  0.6917 -0.3956
  981HOH     H1 2956   3.439   2.626   2.892  0.7421  0.5160 -1.4030
  981HOH     H2 2957   3.506   2.492   2.871 -0.3668 -0.1222 -1.0481
  982HOH      O 2958   1.760   2.131   0.665  0.3883  0.4851  0.2850
  982HOH     H1 2959   1.839   2.162   0.620  0.0787  0.3557 -0.3671
  982HOH     H2 2960   1.703   2.100   0.595 -0.5747  1.3058  0.6593
  983HOH      O 2961   1.505   0.638   0.917  0.7398 -0.8113  0.3101
  983HOH     H1 2962   1.596   0.633   0.946  1.4047  0.5376 -1.2013
  983HOH     H2 2963   1.511   0.646   0.822 -0.9070  0.0443  0.2059
  984HOH      O 2964   3.202   3.608   2.252  0.4955  0.1113 -0.2960
  984HOH     H1 2965   3.223   3.628   2.343  0.3895  0.1626 -0.2831
  984HOH     H2 2966   3.122   3.556   2.256  0.1706  0.5917 -0.3917
  985HOH      O 2967   0.256   1.342   2.426  0.1755  0.2977 -0.0510
  985HOH     H1 2968   0.348   1.342   2.401  0.1928  0.0085 -0.0019
  985HOH     H2 2969   0.246   1.262   2.478 -0.1823  0.1380 -0.3573
  986HOH      O 2970   3.618   1.117   3.309  0.3261  0.2072 -0.0554
  986HOH     H1 2971   3.564   1.038   3.311 -0.3446  0.6089 -1.0022
  986HOH     H2 2972   3.557   1.189   3.324  0.8667  0.5879  0.4313
  987HOH      O 2973   3.778   2.727   1.089  0.0210  0.4335 -0.1365
  987HOH     H1 2974   3.811   2.679   1.165  1.5059  0.6903 -0.5505
  987HOH     H2 2975   3.780   2.819   1.116 -1.3917  0.4148  0.1548
  988HOH      O 2976   0.082   3.652   2.350  0.0365 -0.0754 -1.2302
  988HOH     H1 2977   0.032   3.582   2.308 -0.1168 -0.5061 -0.3668
  988HOH     H2 2978   0.021   3.689   2.414  0.6345 -0.2358 -0.5487
  989HOH      O 2979   0.496   1.247   3.047  0.1263  0.4478  0.3852
  989HOH     H1 2980   0.561   1.192   3.090  0.4662  0.5972  0.0692
  989HOH     H2 2981   0.484   1.206   2.961 -0.0272  0.5538  0.3560
  990HOH      O 2982   2.307   1.937   3.683 -0.0820  0.1899  0.4407
  990HOH     H1 2983   2.328   2.021   3.643  0.0817  0.0227  0.1663
  990HOH     H2 2984   2.385   1.914   3.733 -0.2228  0.3191  0.7185
  991HOH      O 2985   2.477   1.470   2.054  0.0996  0.4041 -0.1623
  991HOH     H1 2986   2.550   1.421   2.091 -0.0784  0.8091  0.7945
  991HOH     H2 2987   2.457   1.536   2.120 -0.6336  0.7950 -0.7472
  992HOH      O 2988   0.096   2.167   0.331 -0.3299  0.1986  0.1159
  992HOH     H1 2989   0.178   2.131   0.367 -0.6436 -0.0253  0.6332
  992HOH     H2 2990   0.105   2.155   0.236 -0.2475 -0.9161  0.2330
  993HOH      O 2991   2.774   1.984   1.250  0.4592 -0.1383 -0.5386
  993HOH     H1 2992   2.810   1.936   1.324  0.9465 -0.2290 -0.8212
  993HOH     H2 2993   2.771   2.075   1.279 -0.3164 -0.3051 -0.0581
  994HOH      O 2994   0.630   1.850   3.830  0.5833  0.6938 -0.3906
  994HOH     H1 2995   0.698   1.870   3.766  0.3005  0.0822 -0.8992
  994HOH     H2 2996   0.672   1.790   3.891  0.2977 -0.3944 -1.1978
  995HOH      O 2997   1.589   3.760   3.295 -0.0593 -0.1699  0.3233
  995HOH     H1 2998   1.646   3.728   3.226 -0.1547  0.6852 -0.1796
  995HOH     H2 2999   1.649   3.792   3.363  0.0450 -0.1556  0.2243
  996HOH      O 3000   0.998   0.944   3.808 -0.3788 -0.2934 -0.1612
  996HOH     H1 3001   1.009   1.026   3.761  1.5075 -0.1990  0.2969
  996HOH     H2 3002   0.993   0.878   3.739  0.5749  0.0085 -0.5476
  997HOH      O 3003   0.953   1.989   2.611 -0.8842  0.4580  0.1584
  997HOH     H1 3004   0.930   1.925   2.543 -0.8381  0.5867  0.0208
  997HOH     H2 3005   0.940   2.074   2.569  1.2397  0.5871 -0.4523
  998HOH      O 3006   0.221   2.564   0.445 -0.4353  0.0212  0.1741
  998HOH     H1 3007   0.261   2.647   0.471 -0.6051  0.3145 -0.4628
  998HOH     H2 3008   0.262   2.499   0.501 -0.2563  0.5283  0.6450
  999HOH      O 3009   3.744   1.475   0.043 -0.7379 -0.2502  0.8233
  999HOH     H1 3010   3.740   1.410   0.113 -0.5999 -1.6135 -0.3424
  999HOH     H2 3011   3.679   1.446  -0.021 -0.0504  0.2224 -0.1491
 1000HOH      O 3012   0.945   1.768   1.783 -0.4664 -0.1821 -0.0380
 1000HOH     H1 3013   0.995   1.694   1.748 -0.4625  0.1415 -0.7498
 1000HOH     H2 3014   0.854   1.749   1.761 -0.5978 -0.4845  0.7315
 1001HOH      O 3015   0.417   3.493   0.288  0.5647  0.1115  0.0991
 1001HOH     H1 3016   0.387   3.406   0.317 -0.4250  0.4038  0.0114
 1001HOH     H2 3017   0.502   3.503   0.331  0.7822 -0.9582 -0.0087
 1002HOH      O 3018   2.155   3.983   0.592 -0.0096  1.2296  0.1726
 1002HOH     H1 3019   2.179   4.061   0.643  1.0721  1.0723 -0.0549
 1002HOH     H2 3020   2.237   3.934   0.583 -0.5011  0.4728 -0.3895
 1003HOH      O 3021   2.149   1.983   0.086 -0.0493 -0.5986 -0.0431
 1003HOH     H1 3022   2.179   1.937   0.007 -0.2489 -1.0815  0.1535
 1003HOH     H2 3023   2.086   2.047   0.053  0.9735  0.2683 -0.4333
 1004HOH      O 3024   0.555   1.896   0.491 -0.6105 -0.5901  0.3416
 1004HOH     H1 3025   0.558   1.806   0.525  1.3327 -0.8112 -0.1856
 1004HOH     H2 3026   0.599   1.891   0.407  0.3008  0.9811  0.6535
 1005HOH      O 3027   3.002   2.742   0.451 -0.1013  0.2355  0.2578
 1005HOH     H1 3028   2.966   2.829   0.432  0.4698  0.5082  0.3652
 1005HOH     H2 3029   3.030   2.748   0.542  0.1140  0.0024  0.2084
 1006HOH      O 3030   1.215   3.036   2.525 -0.0086  0.6141 -0.6043
 1006HOH     H1 3031   1.241   3.064   2.437 -0.5426 -0.2471 -1.0716
 1006HOH     H2 3032   1.128   2.997   2.513  0.0732  0.1100  0.2303
 1007HOH      O 3033   1.830   0.767   3.331  0.3879 -0.0212 -0.3273
 1007HOH     H1 3034   1.883   0.694   3.361  0.4391  0.0367 -0.2765
 1007HOH     H2 3035   1.887   0.816   3.272  0.0650 -0.5294 -1.0961
 1008HOH      O 3036   3.140   3.869   2.113 -0.5341  0.0498  0.5636
 1008HOH     H1 3037   3.141   3.784   2.069  1.2754 -0.3610  1.2099
 1008HOH     H2 3038   3.110   3.930   2.046  0.1538 -0.8228 -0.6185
 1009HOH      O 3039   0.290   0.761   1.708 -0.4881  0.3255  1.2694
 1009HOH     H1 3040   0.261   0.687   1.761  0.7107 -0.0443  1.4874
 1009HOH     H2 3041   0.385   0.747   1.698 -0.5424  0.7765 -0.3732
 1010HOH      O 3042   0.879   1.965   2.190 -0.2295  0.0724  0.4163
 1010HOH     H1 3043   0.879   1.910   2.269  0.3657 -0.9223 -0.2422
 1010HOH     H2 3044   0.816   1.923   2.132  0.7719 -0.3891 -0.3882
 1011HOH      O 3045   2.327   0.627   2.223 -0.3230  0.6144  0.5011
 1011HOH     H1 3046   2.349   0.560   2.159  0.6563  0.1348  1.2845
 1011HOH     H2 3047   2.274   0.691   2.175  0.2496  0.2104 -0.7275
 1012HOH      O 3048   1.316   1.870   3.972 -0.1572 -0.5678 -0.1920
 1012HOH     H1 3049   1.287   1.779   3.960 -1.8443 -0.1802  0.3440
 1012HOH     H2 3050   1.237   1.922   3.953  0.6890  0.7835 -0.2436
 1013HOH      O 3051   2.734   3.013   1.352 -0.1233  0.0523  0.4101
 1013HOH     H1 3052   2.669   2.958   1.307  0.2000  0.4622 -0.6074
 1013HOH     H2 3053   2.796   2.950   1.388 -0.1841 -0.2952 -0.0587
 1014HOH      O 3054   2.777   2.253   1.379 -0.4999  0.7124  0.1447
 1014HOH     H1 3055   2.691   2.243   1.419 -0.4097 -0.1900  0.1510
 1014HOH     H2 3056   2.815   2.329   1.424 -0.6872  0.1813  1.2645
 1015HOH      O 3057   3.573   1.309   3.917 -0.4354  0.0944 -0.3520
 1015HOH     H1 3058   3.605   1.341   3.833  0.9366 -0.2176  0.0037
 1015HOH     H2 3059   3.560   1.215   3.904  1.0013 -0.2211  0.0395
 1016HOH      O 3060   3.175   1.274   1.525  0.7672  0.2960  0.0787
 1016HOH     H1 3061   3.176   1.179   1.516 -0.0253  0.2268  0.4849
 1016HOH     H2 3062   3.125   1.305   1.449  0.6236  0.3443  0.1917
 1017HOH      O 3063   1.199   0.771   1.226 -0.7008 -0.5264  0.1565
 1017HOH     H1 3064   1.286   0.809   1.221 -0.6442 -0.5694  0.6847
 1017HOH     H2 3065   1.157   0.815   1.300 -1.2334 -0.3045 -0.2589
 1018HOH      O 3066   3.771   0.439   0.789 -0.1205 -0.0689  0.8018
 1018HOH     H1 3067   3.815   0.521   0.813  0.8183 -0.1255 -0.4933
 1018HOH     H2 3068   3.831   0.397   0.727 -1.4695 -0.7603 -0.1457
 1019HOH      O 3069   1.270   3.396   2.290  0.1857  0.3785  0.1967
 1019HOH     H1 3070   1.175   3.390   2.296  0.1113 -0.1099 -1.0811
 1019HOH     H2 3071   1.286   3.476   2.239  0.4651  0.3542  0.2407
 1020HOH      O 3072   0.647   1.101   1.166  0.1553  0.3821 -0.0186
 1020HOH     H1 3073   0.593   1.154   1.224 -0.1470  0.0805 -0.0176
 1020HOH     H2 3074   0.648   1.149   1.084  1.5262  1.4048  0.5311
 1021HOH      O 3075   1.487   3.483   3.066  0.7391 -0.1002  0.4993
 1021HOH     H1 3076   1.502   3.437   2.984  0.1798 -0.1369  0.4100
 1021HOH     H2 3077   1.542   3.561   3.060  1.1029 -0.3676  0.3203
 1022HOH      O 3078   0.168   2.769   2.303  0.1181 -0.3348 -0.5128
 1022HOH     H1 3079   0.171   2.675   2.284 -0.5155 -0.3226 -0.7305
 1022HOH     H2 3080   0.101   2.777   2.371  0.0740 -0.0216 -0.5933
 1023HOH      O 3081   0.698   0.460   2.846 -0.4245 -0.7746 -0.2168
 1023HOH     H1 3082   0.756   0.495   2.913 -1.7025 -0.5118  0.8290
 1023HOH     H2 3083   0.731   0.372   2.829  0.8596 -0.2891 -0.4423
 1024HOH      O 3084   3.629   0.861   1.711 -0.1795  0.8970  0.4109
 1024HOH     H1 3085   3.722   0.871   1.732 -0.1772  0.2054  0.7583
 1024HOH     H2 3086   3.624   0.872   1.616  0.4286 -0.1461  0.2313
 1025HOH      O 3087   2.452   2.969   2.791  0.1137  0.5509  0.0010
 1025HOH     H1 3088   2.373   2.968   2.737 -0.1840  1.4419  0.3832
 1025HOH     H2 3089   2.483   3.059   2.787  1.0474  0.2517 -0.0218
 1026HOH      O 3090   1.655   1.044   1.126  0.0161  0.4905 -0.2235
 1026HOH     H1 3091   1.710   1.053   1.049  1.8516  0.2119  0.9100
 1026HOH     H2 3092   1.653   1.131   1.165 -0.2157  0.4611 -0.1655
 1027HOH      O 3093   0.853   1.814   2.415  0.1511  0.1778 -0.2592
 1027HOH     H1 3094   0.758   1.821   2.425  0.2746  1.1499  0.5880
 1027HOH     H2 3095   0.875   1.730   2.454 -0.2529  0.5380  0.8434
 1028HOH      O 3096   0.238   2.972   3.605  0.4559 -0.1125  0.2195
 1028HOH     H1 3097   0.269   2.950   3.693  0.7528  0.0173  0.1520
 1028HOH     H2 3098   0.307   2.938   3.547  0.8894  0.8875  0.1085
 1029HOH      O 3099   1.936   1.751   3.042  0.3608 -0.4726  0.3954
 1029HOH     H1 3100   1.980   1.836   3.040 -0.0366 -0.2655  0.1745
 1029HOH     H2 3101   1.889   1.750   3.125 -0.3213 -0.1040  0.0386
 1030HOH      O 3102   2.384   2.700   1.211  0.1590  0.3437 -0.1050
 1030HOH     H1 3103   2.343   2.753   1.279  1.0145 -0.1952  0.8895
 1030HOH     H2 3104   2.320   2.631   1.191  0.1357  0.1324  0.6450
 1031HOH      O 3105   2.353   0.631   2.629 -0.1131 -0.2941  0.1913
 1031HOH     H1 3106   2.446   0.614   2.644  0.3643  1.7604  0.2036
 1031HOH     H2 3107   2.308   0.556   2.667  1.5069 -1.1118  0.6737
 1032HOH      O 3108   0.511   2.698   0.370  0.2907  0.4885  0.0014
 1032HOH     H1 3109   0.539   2.607   0.370 -0.5506  0.1925  1.0005
 1032HOH     H2 3110   0.591   2.748   0.390  0.9229  0.0826 -1.2837
 1033HOH      O 3111   0.998   0.630   1.410 -0.2122 -0.7234 -0.5686
 1033HOH     H1 3112   1.051   0.637   1.489 -0.6065  0.1767 -0.3599
 1033HOH     H2 3113   1.062   0.632   1.338  0.0790  0.1416 -0.3140
 1034HOH      O 3114   2.054   0.573   2.912  0.6008  0.1871  0.2881
 1034HOH     H1 3115   1.977   0.524   2.939 -0.1218  0.9885 -0.2070
 1034HOH     H2 3116   2.094   0.519   2.844  0.6774 -0.3881  0.7781
 1035HOH      O 3117   3.699   2.878   3.112  0.1696  0.6033 -0.1777
 1035HOH     H1 3118   3.686   2.913   3.023 -1.4221  1.4922  0.3193
 1035HOH     H2 3119   3.611   2.855   3.141  0.7491 -0.4295  0.9125
 1036HOH      O 3120   1.652   2.887   1.217  0.0829  0.4947 -0.1290
 1036HOH     H1 3121   1.576   2.945   1.221 -0.9961 -0.8078 -0.1511
 1036HOH     H2 3122   1.620   2.804   1.252  1.5066 -0.1269 -0.1875
 1037HOH      O 3123   2.086   0.025   3.483  0.8162  0.5987 -1.0907
 1037HOH     H1 3124   2.124   0.098   3.533  2.2346 -1.3598  1.1537
 1037HOH     H2 3125   2.162  -0.019   3.444  0.6441 -1.4279  0.5083
 1038HOH      O 3126   2.280   2.238   3.578  0.1094 -0.0981 -0.1305
 1038HOH     H1 3127   2.264   2.332   3.572  0.1719 -0.1300 -1.3298
 1038HOH     H2 3128   2.211   2.205   3.636 -0.6116  0.5446 -0.5927
 1039HOH      O 3129   2.771   2.136   0.258 -0.0946 -1.0818 -0.4033
 1039HOH     H1 3130   2.765   2.149   0.353 -0.5985  0.8855 -0.6147
 1039HOH     H2 3131   2.860   2.104   0.244  0.3668 -0.3852  0.6729
 1040HOH      O 3132   3.054   0.750   1.494  0.4120  0.7983  0.7484
 1040HOH     H1 3133   3.150   0.752   1.498  0.4346  0.1070  0.7669
 1040HOH     H2 3134   3.030   0.826   1.440  1.0286  0.3573 -0.1794
 1041HOH      O 3135   2.224   1.253   0.512  0.2141  0.0886 -0.2805
 1041HOH     H1 3136   2.165   1.229   0.583  0.4706 -0.2833 -0.1860
 1041HOH     H2 3137   2.228   1.175   0.457  1.6966 -0.4362  0.4569
 1042HOH      O 3138   3.523   0.366   3.510  0.4852 -0.2340 -0.0551
 1042HOH     H1 3139   3.533   0.455   3.545  0.9072  0.0625 -0.8862
 1042HOH     H2 3140   3.567   0.368   3.425 -0.1579 -1.0423 -0.4320
 1043HOH      O 3141   0.684   1.428   0.307 -0.0217  0.2812  0.5491
 1043HOH     H1 3142   0.751   1.422   0.240  0.9999  0.4073  1.4981
 1043HOH     H2 3143   0.620   1.491   0.273 -0.3746 -0.7742 -0.9230
 1044HOH      O 3144   2.176   3.323   0.403  0.2442 -0.0163 -0.8508
 1044HOH     H1 3145   2.117   3.388   0.364  0.4050 -0.0690 -1.1869
 1044HOH     H2 3146   2.155   3.241   0.359 -0.0257 -0.2215 -0.3576
 1045HOH      O 3147   2.691   0.783   0.525  0.1358 -0.2717  0.5423
 1045HOH     H1 3148   2.761   0.724   0.497  0.4167  0.4305 -0.2869
 1045HOH     H2 3149   2.729   0.833   0.597  0.4455  0.0087  0.1887
 1046HOH      O 3150   0.575   0.846   3.399  0.8439 -0.0783  0.4214
 1046HOH     H1 3151   0.653   0.824   3.348  0.0033 -0.9128 -0.5933
 1046HOH     H2 3152   0.602   0.835   3.490  1.9212 -0.2792  0.1015
 1047HOH      O 3153   1.868   1.664   2.767  0.5010 -0.2075  0.0995
 1047HOH     H1 3154   1.877   1.681   2.860  0.2868 -0.5553  0.1913
 1047HOH     H2 3155   1.836   1.746   2.730 -0.2028 -0.2928  0.4711
 1048HOH      O 3156   0.177   1.967   2.578  0.1396 -0.2163 -0.5088
 1048HOH     H1 3157   0.254   1.964   2.521  0.6562  0.5630  0.1177
 1048HOH     H2 3158   0.166   2.059   2.599 -0.1564 -0.4569  0.4910
 1049HOH      O 3159   2.823   2.355   1.844 -0.0117 -0.0445  0.3265
 1049HOH     H1 3160   2.829   2.369   1.939 -0.3619  0.0267  0.3379
 1049HOH     H2 3161   2.902   2.305   1.823  0.5159  0.6589  0.5218
 1050HOH      O 3162   2.186   0.988   1.395  0.1189 -0.6673 -0.0068
 1050HOH     H1 3163   2.162   1.060   1.453  0.1938 -0.2564 -0.4780
 1050HOH     H2 3164   2.162   0.909   1.444 -1.7082 -0.3234 -0.2238
 1051HOH      O 3165   2.034   1.433   2.271 -0.2951  0.0113 -0.6953
 1051HOH     H1 3166   2.101   1.430   2.202  0.6893  0.1607  0.1961
 1051HOH     H2 3167   2.037   1.523   2.302  0.6956 -0.4642  0.7941
 1052HOH      O 3168   1.981   2.980   3.850 -0.0473 -0.6163  0.0511
 1052HOH     H1 3169   1.984   3.075   3.853  1.8262 -0.6185  1.1591
 1052HOH     H2 3170   1.920   2.956   3.920 -0.0095 -0.2370  0.2151
 1053HOH      O 3171   1.934   3.425   3.717 -0.8053 -0.7030 -0.1370
 1053HOH     H1 3172   1.945   3.358   3.784 -2.5305 -0.7052  0.2274
 1053HOH     H2 3173   1.887   3.380   3.646 -0.2568 -0.3384 -0.7613
 1054HOH      O 3174   3.547   3.186   0.456 -0.3199  0.1408 -0.2156
 1054HOH     H1 3175   3.634   3.145   0.454 -0.2296  0.2996  0.2492
 1054HOH     H2 3176   3.492   3.123   0.502 -0.2481  0.4035  0.2431
 1055HOH      O 3177   1.798   2.047   1.150  0.1080  0.6053  0.6764
 1055HOH     H1 3178   1.720   2.101   1.166 -0.5891 -0.3092  0.5928
 1055HOH     H2 3179   1.788   2.019   1.058 -1.3147 -2.1220  1.4334
 1056HOH      O 3180   2.324   2.472   3.055 -0.3522 -0.6342 -0.2652
 1056HOH     H1 3181   2.229   2.484   3.058 -0.5240 -1.7352 -0.3310
 1056HOH     H2 3182   2.336   2.381   3.027  0.7051 -0.9564  1.0085
 1057HOH      O 3183   3.916   0.319   1.297  0.0093 -0.3166 -0.1089
 1057HOH     H1 3184   3.963   0.379   1.356  0.5180  0.2051 -1.0128
 1057HOH     H2 3185   3.824   0.338   1.313  0.1530  0.3468 -0.0085
 1058HOH      O 3186   0.336   2.981   1.255  0.9100 -0.3759  0.1584
 1058HOH     H1 3187   0.252   2.939   1.271  0.5167 -0.0062 -0.8285
 1058HOH     H2 3188   0.396   2.939   1.317  0.0379 -0.7332  0.7946
 1059HOH      O 3189   3.240   3.042   0.327  0.5108 -0.2561  0.4137
 1059HOH     H1 3190   3.311   2.978   0.315  0.1032 -0.5902 -0.3300
 1059HOH     H2 3191   3.160   2.991   0.315  0.1522  0.2517  0.5840
 1060HOH      O 3192   3.285   3.623   3.174  0.9710 -0.1690  1.0776
 1060HOH     H1 3193   3.328   3.557   3.228  1.4618 -0.5000  0.3187
 1060HOH     H2 3194   3.336   3.625   3.093  0.0571  0.0462  0.4777
 1061HOH      O 3195   2.829   1.981   3.840 -0.4035 -0.2034 -0.3048
 1061HOH     H1 3196   2.848   1.935   3.922 -0.4677 -0.8401 -0.6370
 1061HOH     H2 3197   2.893   1.946   3.777 -0.8678 -0.3102 -0.7269
 1062HOH      O 3198   0.003   3.423   0.092 -0.3024 -0.0147 -0.2306
 1062HOH     H1 3199   0.091   3.449   0.064 -0.2603  0.2770  0.1557
 1062HOH     H2 3200   0.018   3.367   0.168 -0.4317 -0.4212 -0.5005
 1063HOH      O 3201   3.457   1.963   3.528  0.0304  0.0240  0.5002
 1063HOH     H1 3202   3.421   2.031   3.470 -0.0934  0.2533  0.8376
 1063HOH     H2 3203   3.551   1.966   3.512 -0.0353 -0.1729  0.0402
 1064HOH      O 3204   0.658   2.718   0.652  0.4083 -0.3739  0.6006
 1064HOH     H1 3205   0.563   2.723   0.643  0.4807 -0.3426 -0.2876
 1064HOH     H2 3206   0.673   2.645   0.711 -0.1666 -0.3576  0.7759
 1065HOH      O 3207   1.885   2.440   1.274 -0.0231  0.5334  0.3997
 1065HOH     H1 3208   1.868   2.482   1.189  0.2310 -0.7701 -0.3492
 1065HOH     H2 3209   1.845   2.499   1.338  0.7963  2.1824 -0.4793
 1066HOH      O 3210   2.474   0.243   1.831  0.3738  0.3904 -0.0711
 1066HOH     H1 3211   2.479   0.266   1.738 -0.7411 -0.5050 -0.4048
 1066HOH     H2 3212   2.428   0.316   1.871 -0.5728  0.1069 -0.5631
 1067HOH      O 3213   0.666   2.770   3.388 -0.5065 -0.3019  0.5688
 1067HOH     H1 3214   0.758   2.742   3.384 -0.6452 -0.7370  0.3101
 1067HOH     H2 3215   0.620   2.697   3.430 -0.8700 -0.4558 -0.0762
 1068HOH      O 3216   2.792   2.004   0.968 -0.2062 -0.1268 -0.7466
 1068HOH     H1 3217   2.747   1.989   1.052 -0.0691  0.8921 -0.4678
 1068HOH     H2 3218   2.874   2.047   0.993 -0.0988  0.0591 -1.4008
 1069HOH      O 3219   4.029   3.225   0.987  0.0526  0.0414 -0.2251
 1069HOH     H1 3220   4.092   3.251   1.054 -1.1719 -0.2225  1.1255
 1069HOH     H2 3221   3.966   3.297   0.983 -0.2658 -0.2448 -0.6008
 1070HOH      O 3222   0.645   2.225   1.208  0.1608  0.0333  0.0531
 1070HOH     H1 3223   0.668   2.202   1.117 -0.0415  0.6952 -0.1745
 1070HOH     H2 3224   0.635   2.140   1.252 -0.4840 -0.3290 -0.7342
 1071HOH      O 3225   1.315   1.563   2.460 -0.5102  0.2663  0.4097
 1071HOH     H1 3226   1.300   1.588   2.369 -1.0719  2.2373  0.9528
 1071HOH     H2 3227   1.247   1.499   2.479  0.7265 -1.6834 -0.9650
 1072HOH      O 3228   3.285   3.764   3.904  0.7632  0.1094  0.3247
 1072HOH     H1 3229   3.214   3.739   3.963  0.7586 -0.0403  0.2576
 1072HOH     H2 3230   3.292   3.691   3.843 -0.3488  0.9309 -0.9179
 1073HOH      O 3231   2.824   1.757   0.846 -0.5561 -0.2544 -0.4308
 1073HOH     H1 3232   2.901   1.737   0.898 -0.0571  0.6024 -0.8019
 1073HOH     H2 3233   2.805   1.849   0.864 -2.0634 -0.6549  0.3494
 1074HOH      O 3234   1.564   2.381   1.113 -0.0801  0.2917  0.0809
 1074HOH     H1 3235   1.546   2.317   1.182 -0.4276  1.0800  0.7579
 1074HOH     H2 3236   1.559   2.331   1.032  0.3199 -0.6611  0.6140
 1075HOH      O 3237   3.258   1.447   1.070 -0.5674 -0.1172 -0.6376
 1075HOH     H1 3238   3.293   1.495   0.995 -1.7118  0.8637 -0.6082
 1075HOH     H2 3239   3.311   1.368   1.075  0.5424  0.5149 -1.5279
 1076HOH      O 3240   1.585   2.226   3.982  0.0690  0.4158  0.3082
 1076HOH     H1 3241   1.658   2.182   4.026 -0.1899 -0.1134  0.2234
 1076HOH     H2 3242   1.568   2.173   3.904 -1.7208 -0.7119  1.3359
 1077HOH      O 3243   3.564   3.811   1.622 -0.3254  0.2101  0.8061
 1077HOH     H1 3244   3.634   3.837   1.682  0.4797 -0.4496  0.2085
 1077HOH     H2 3245   3.596   3.836   1.536 -1.0318  0.2722  0.5473
 1078HOH      O 3246   1.461   0.892   0.404  0.3566 -0.7913  0.0750
 1078HOH     H1 3247   1.508   0.966   0.444  0.9196 -0.9322 -0.3014
 1078HOH     H2 3248   1.422   0.845   0.478 -0.7834  0.3564  0.2875
 1079HOH      O 3249   3.767   2.884   3.555  1.1901  0.1778  0.2138
 1079HOH     H1 3250   3.773   2.931   3.473 -0.7370 -0.1683 -0.2336
 1079HOH     H2 3251   3.817   2.803   3.541  1.1704  0.2796 -0.5056
 1080HOH      O 3252   1.603   0.057   3.377  0.0635 -0.2852  0.0306
 1080HOH     H1 3253   1.683   0.055   3.429  0.6648 -1.1741 -0.8691
 1080HOH     H2 3254   1.628   0.020   3.292 -1.1739 -0.0729 -0.4661
 1081HOH      O 3255   0.745   0.507   0.284  0.0532  0.2796 -0.6741
 1081HOH     H1 3256   0.745   0.596   0.321 -0.0390 -0.1038  0.2940
 1081HOH     H2 3257   0.808   0.511   0.213  0.5298  0.9677 -0.2369
 1082HOH      O 3258   3.145   1.131   0.648  0.4397  0.5246  0.2341
 1082HOH     H1 3259   3.074   1.178   0.604  1.0271  1.2792  0.0543
 1082HOH     H2 3260   3.132   1.148   0.741 -0.4197 -0.5313  0.3567
 1083HOH      O 3261   0.900   2.400  -0.022  0.2610  0.6805 -0.1314
 1083HOH     H1 3262   0.969   2.353   0.024  0.3034  0.3371 -0.5271
 1083HOH     H2 3263   0.819   2.374   0.023  0.3908  1.1852  0.4142
 1084HOH      O 3264   2.571   0.479   2.755  0.2782  0.1330  0.3268
 1084HOH     H1 3265   2.619   0.432   2.686 -0.8025  0.7072 -0.8973
 1084HOH     H2 3266   2.640   0.523   2.805  1.1167  1.2028 -1.5451
 1085HOH      O 3267   2.684   2.267   0.484  0.3030  0.4473  0.0945
 1085HOH     H1 3268   2.664   2.250   0.576 -0.2720  0.0236 -0.0984
 1085HOH     H2 3269   2.605   2.309   0.450  0.2346 -0.0268 -0.3640
 1086HOH      O 3270   1.627   1.404   1.582 -0.1723 -0.2719 -0.8743
 1086HOH     H1 3271   1.663   1.488   1.553 -0.5815  0.1375 -0.2589
 1086HOH     H2 3272   1.665   1.340   1.523 -0.9217  0.4947 -2.3044
 1087HOH      O 3273   1.458   1.549   3.737 -0.6744  0.2387 -0.3782
 1087HOH     H1 3274   1.460   1.545   3.833  0.0614 -0.0613 -0.3984
 1087HOH     H2 3275   1.367   1.574   3.717 -0.7769  0.5699  0.3978
 1088HOH      O 3276   0.295   2.427   0.175  0.5069  0.4372 -0.4775
 1088HOH     H1 3277   0.283   2.468   0.261  0.9167  0.9670 -0.6673
 1088HOH     H2 3278   0.258   2.489   0.113 -0.4690 -0.2703 -0.6518
 1089HOH      O 3279   3.131   3.740   2.583 -0.1431 -0.0364  0.0115
 1089HOH     H1 3280   3.202   3.803   2.595 -0.0041 -0.1859 -0.0299
 1089HOH     H2 3281   3.075   3.780   2.515  0.0196 -0.0233 -0.1152
 1090HOH      O 3282   0.049   3.818   3.524  0.3525  0.1977 -0.6481
 1090HOH     H1 3283  -0.025   3.851   3.574 -0.2519 -0.8538 -0.7701
 1090HOH     H2 3284   0.121   3.810   3.587  0.4982  1.5470 -0.6005
 1091HOH      O 3285   1.309   0.472   0.686  0.7839 -0.0772 -0.2786
 1091HOH     H1 3286   1.377   0.418   0.727  0.7554 -0.5146 -0.7826
 1091HOH     H2 3287   1.232   0.461   0.743  0.7046 -0.7796 -0.5057
 1092HOH      O 3288   1.024   1.765   3.981 -0.6780 -0.0700 -0.2557
 1092HOH     H1 3289   0.938   1.730   3.961 -0.7701  0.2580 -0.4601
 1092HOH     H2 3290   1.016   1.859   3.962  0.0427 -0.2060 -1.3791
 1093HOH      O 3291   3.659   0.439   2.882  0.0765 -0.9103 -0.9649
 1093HOH     H1 3292   3.612   0.367   2.840 -0.2972 -0.4653 -1.3269
 1093HOH     H2 3293   3.625   0.518   2.841 -0.4569 -0.4176  0.3138
 1094HOH      O 3294   3.332   3.607   1.636  0.2925 -0.2200 -0.2715
 1094HOH     H1 3295   3.413   3.562   1.659  0.3190  0.2947  0.7518
 1094HOH     H2 3296   3.359   3.695   1.610  0.0277  0.4163  1.3886
 1095HOH      O 3297   3.818   1.256   0.208  0.6324  0.1983 -0.4886
 1095HOH     H1 3298   3.901   1.292   0.239  1.5456 -0.4686 -1.9129
 1095HOH     H2 3299   3.805   1.177   0.260  0.9445  0.2695 -0.2991
 1096HOH      O 3300   2.123   1.635   2.684  0.2899 -0.3373  0.2265
 1096HOH     H1 3301   2.040   1.681   2.695 -0.1185 -0.6237 -1.2334
 1096HOH     H2 3302   2.100   1.542   2.683  0.6549 -0.4303 -0.0226
 1097HOH      O 3303   2.258   2.319   0.915  0.2912  0.7580 -0.5385
 1097HOH     H1 3304   2.206   2.257   0.967 -0.4945  0.5982 -1.4670
 1097HOH     H2 3305   2.313   2.264   0.860  0.9759  0.9272 -0.0544
 1098HOH      O 3306   3.075   3.723   1.332  0.5211 -0.3041  0.1457
 1098HOH     H1 3307   2.995   3.774   1.350  0.4489 -0.3780  0.0401
 1098HOH     H2 3308   3.130   3.782   1.281 -0.1802 -0.7928 -1.3208
 1099HOH      O 3309   0.778   0.537   3.146 -0.1844  0.2424 -0.3183
 1099HOH     H1 3310   0.838   0.528   3.220  0.7033 -0.3819 -1.0751
 1099HOH     H2 3311   0.695   0.502   3.179  0.0319  0.4762  0.5352
 1100HOH      O 3312   0.017   2.987   3.199 -0.4659  0.4027  0.0372
 1100HOH     H1 3313  -0.061   2.983   3.254  0.1704  0.0131  0.9592
 1100HOH     H2 3314   0.087   3.012   3.259  0.1667  0.5458 -0.7246
 1101HOH      O 3315   2.946   1.905   0.602  0.6008 -0.5308  0.0075
 1101HOH     H1 3316   2.955   1.843   0.674  0.9025 -0.6614 -0.1369
 1101HOH     H2 3317   2.857   1.939   0.609  0.7662 -0.1971  0.7209
 1102HOH      O 3318   1.826   2.935   0.949  0.4235 -0.0886  0.1342
 1102HOH     H1 3319   1.895   2.962   0.888  0.5462  1.3183  0.8054
 1102HOH     H2 3320   1.767   2.881   0.897  0.7751  0.6447 -1.1178
 1103HOH      O 3321   3.408   0.229   1.335 -0.2101 -0.5731  0.2944
 1103HOH     H1 3322   3.489   0.246   1.383 -0.3418  0.0818  0.3051
 1103HOH     H2 3323   3.434   0.169   1.265  0.5584  0.5229 -0.4292
 1104HOH      O 3324   0.233   3.585   3.876 -0.7649 -0.1262 -0.1726
 1104HOH     H1 3325   0.271   3.511   3.830 -0.8053  0.3195 -0.9640
 1104HOH     H2 3326   0.267   3.579   3.965  0.4520 -0.2433 -0.6160
 1105HOH      O 3327   1.812   3.322   0.688  0.2770 -0.4087 -0.1789
 1105HOH     H1 3328   1.896   3.290   0.722  0.0507  0.0038  0.8422
 1105HOH     H2 3329   1.826   3.330   0.594  1.1272 -1.1047 -0.1399
 1106HOH      O 3330   0.628   4.052   2.655 -0.2784 -0.5948  1.0639
 1106HOH     H1 3331   0.653   4.140   2.685 -1.0381 -0.4224  1.2431
 1106HOH     H2 3332   0.542   4.037   2.695 -1.4608 -0.2853 -1.0811
 1107HOH      O 3333   1.174   0.091   0.043  0.5864 -0.0407  0.2082
 1107HOH     H1 3334   1.185   0.184   0.024 -0.1873 -0.0017 -0.1072
 1107HOH     H2 3335   1.261   0.053   0.028  0.8416  0.5751  0.0618
 1108HOH      O 3336   0.149   2.851   1.387 -0.0503  0.7183  0.0157
 1108HOH     H1 3337   0.143   2.759   1.362  0.7015  0.8886 -0.9156
 1108HOH     H2 3338   0.067   2.869   1.432 -1.4495  0.2477 -2.0507
 1109HOH      O 3339   2.861   3.367   3.060  0.3088 -0.1701  0.6253
 1109HOH     H1 3340   2.908   3.433   3.111  0.3037 -0.4713  1.0232
 1109HOH     H2 3341   2.873   3.285   3.109  2.2038 -0.9933 -0.9176
 1110HOH      O 3342   3.001   3.312   3.823  0.1785  0.0021 -0.3570
 1110HOH     H1 3343   2.955   3.352   3.896  0.1445  0.1689 -0.4680
 1110HOH     H2 3344   3.019   3.385   3.763  0.2260 -0.1279 -0.5025
 1111HOH      O 3345   1.833   1.324   0.457  0.3624 -0.4815  0.4113
 1111HOH     H1 3346   1.885   1.269   0.397 -0.5873 -0.6554 -0.3067
 1111HOH     H2 3347   1.771   1.263   0.497 -0.2564 -0.0653  0.1192
 1112HOH      O 3348   0.070   0.970   1.040 -0.0592 -0.5431 -0.6096
 1112HOH     H1 3349  -0.003   0.926   0.996  1.1637 -1.6024 -1.7751
 1112HOH     H2 3350   0.035   1.056   1.063 -1.2887 -0.4456 -2.3805
 1113HOH      O 3351   2.821   3.339   1.092  0.3718  0.7775  0.1317
 1113HOH     H1 3352   2.866   3.423   1.081  1.7538  0.2005  0.9744
 1113HOH     H2 3353   2.806   3.332   1.186 -0.3849  0.3682  0.0011
 1114HOH      O 3354   0.706   2.082   2.402 -0.1467 -0.1830  0.6654
 1114HOH     H1 3355   0.717   2.108   2.494 -0.2895 -0.8217  0.8718
 1114HOH     H2 3356   0.667   1.994   2.406 -0.3436 -0.1387 -0.0087
 1115HOH      O 3357   2.367   1.708   0.128  0.3009  0.2228 -0.1583
 1115HOH     H1 3358   2.351   1.781   0.068 -0.7819  1.1310  1.1253
 1115HOH     H2 3359   2.333   1.632   0.082 -0.6407  0.9031 -0.6661
 1116HOH      O 3360   3.991   0.762   2.987 -0.2914 -0.2219 -0.0112
 1116HOH     H1 3361   4.076   0.721   3.003 -0.4576 -0.7938 -0.5006
 1116HOH     H2 3362   3.966   0.730   2.900 -0.4308  0.9412 -0.4358
 1117HOH      O 3363   2.387  -0.003   1.514 -0.3040  0.1236 -0.3022
 1117HOH     H1 3364   2.473  -0.010   1.555 -0.5052 -0.5979  0.0130
 1117HOH     H2 3365   2.402   0.054   1.438  0.3441  0.4042  0.0194
 1118HOH      O 3366   3.827   0.831   0.115 -0.3340  0.3753 -0.5667
 1118HOH     H1 3367   3.863   0.749   0.148 -0.8288  0.0841 -0.7357
 1118HOH     H2 3368   3.782   0.869   0.190  0.1000  0.6188 -0.4224
 1119HOH      O 3369   3.338   1.271   1.910  0.9249  0.1683 -0.1987
 1119HOH     H1 3370   3.330   1.266   2.005  0.3290  0.1760 -0.2451
 1119HOH     H2 3371   3.401   1.202   1.888 -1.0502 -1.8898 -0.0602
 1120HOH      O 3372   0.253   0.974   2.042  0.1707 -0.0030 -0.7034
 1120HOH     H1 3373   0.304   0.981   2.123 -0.3083  0.4600 -0.4266
 1120HOH     H2 3374   0.170   0.935   2.069 -0.6748  1.6823 -0.6148
 1121HOH      O 3375   2.415   3.069   0.934  0.5162 -0.2663 -0.1076
 1121HOH     H1 3376   2.350   2.999   0.935  0.1780  0.0143 -0.6253
 1121HOH     H2 3377   2.497   3.028   0.960  0.2855 -0.8078 -0.2096
 1122HOH      O 3378   2.515   3.503   0.943  0.0162  0.0794 -0.5816
 1122HOH     H1 3379   2.441   3.547   0.984 -0.5924 -0.3103 -1.2168
 1122HOH     H2 3380   2.592   3.545   0.981 -0.4776 -0.3324  1.0447
 1123HOH      O 3381   0.005  -0.005   1.829 -0.2188  0.7067  0.5035
 1123HOH     H1 3382   0.015   0.062   1.761 -1.0335  0.4793  0.1307
 1123HOH     H2 3383   0.085   0.002   1.881  0.5484  0.7506 -0.5963
 1124HOH      O 3384   1.219   3.271   0.825  0.7611 -0.6920  0.3122
 1124HOH     H1 3385   1.192   3.281   0.916  0.1073  0.7636  0.0207
 1124HOH     H2 3386   1.313   3.285   0.825  0.6038  0.5584  0.6607
 1125HOH      O 3387   1.863   0.507   3.889 -0.6940 -0.3122  0.1950
 1125HOH     H1 3388   1.769   0.520   3.894 -0.7338 -0.5260  0.0152
 1125HOH     H2 3389   1.881   0.433   3.947 -0.4154  0.7157  1.5295
 1126HOH      O 3390   1.735   2.258   0.154 -0.0109  0.5373 -0.1644
 1126HOH     H1 3391   1.665   2.223   0.210  0.2393  1.5677  0.8825
 1126HOH     H2 3392   1.792   2.305   0.215  0.7333  1.0590 -1.2090
 1127HOH      O 3393   3.503   1.609   2.188  0.0380  0.6681  0.7131
 1127HOH     H1 3394   3.568   1.574   2.248  0.2678 -0.0715  0.0736
 1127HOH     H2 3395   3.538   1.693   2.159  0.7549  0.2665  0.3502
 1128HOH      O 3396   1.211   3.066   0.608  0.4342  0.1670 -0.5648
 1128HOH     H1 3397   1.142   3.039   0.547 -0.8533 -0.6354  1.1047
 1128HOH     H2 3398   1.186   3.153   0.637 -0.1063 -0.2566  0.2927
 1129HOH      O 3399   1.426   2.887   0.427 -0.3790  0.1901  0.1427
 1129HOH     H1 3400   1.410   2.922   0.340  0.0627  0.4712  0.1666
 1129HOH     H2 3401   1.378   2.945   0.486  0.7360  1.0863  0.2235
 1130HOH      O 3402   1.437   3.010   0.761 -0.2276 -0.4459 -0.0813
 1130HOH     H1 3403   1.480   3.005   0.676 -0.8370 -0.6360 -0.3904
 1130HOH     H2 3404   1.346   3.033   0.741 -0.2129  0.2536  0.5689
 1131HOH      O 3405   0.345   1.264   3.576 -0.3126 -0.1605 -0.2732
 1131HOH     H1 3406   0.368   1.318   3.651  0.0408  0.8779 -1.0929
 1131HOH     H2 3407   0.367   1.317   3.499 -0.9211 -1.0614 -1.1253
 1132HOH      O 3408   2.439   1.863   2.348 -0.1623  0.4135 -0.0891
 1132HOH     H1 3409   2.370   1.902   2.401 -0.2339 -0.8332  0.8238
 1132HOH     H2 3410   2.516   1.863   2.404 -0.3294 -1.2515  0.2626
 1133HOH      O 3411   3.564   0.718   4.049 -0.0210  0.4376  0.1260
 1133HOH     H1 3412   3.504   0.763   3.990  0.7521  2.7423  0.8759
 1133HOH     H2 3413   3.650   0.734   4.013  0.3531 -1.6420 -0.1883
 1134HOH      O 3414   1.845   1.067   0.894 -0.3490 -0.3791 -0.4182
 1134HOH     H1 3415   1.933   1.048   0.924 -0.4410  0.8961  0.8472
 1134HOH     H2 3416   1.853   1.072   0.799  1.0876  0.3093 -0.3127
 1135HOH      O 3417   2.187   2.497   1.143 -0.1536 -0.1489  0.0621
 1135HOH     H1 3418   2.265   2.450   1.174  0.2109  0.3896 -0.0026
 1135HOH     H2 3419   2.154   2.443   1.072  0.6112 -0.0233 -0.4179
 1136HOH      O 3420   2.734   3.627   1.375 -0.1438 -0.4011 -0.3295
 1136HOH     H1 3421   2.776   3.617   1.460  0.4971  0.3538 -0.5374
 1136HOH     H2 3422   2.753   3.545   1.329  0.4423 -0.3866 -0.1271
 1137HOH      O 3423   1.734   3.276   3.858  0.0305 -0.6081  0.6143
 1137HOH     H1 3424   1.730   3.182   3.841  0.3994 -0.5919  0.4340
 1137HOH     H2 3425   1.688   3.287   3.942  1.1931 -1.1360  1.3683
 1138HOH      O 3426   2.051   3.643   2.315  0.1296  0.0785  0.2251
 1138HOH     H1 3427   2.077   3.696   2.240  0.8906  0.2691  0.6006
 1138HOH     H2 3428   1.976   3.593   2.284  0.3019  0.2955 -0.6009
 1139HOH      O 3429   2.295   2.809   0.979 -0.3043 -0.1226  0.2401
 1139HOH     H1 3430   2.353   2.773   1.046  1.0446  0.4819 -0.5291
 1139HOH     H2 3431   2.291   2.740   0.912 -0.3212 -0.0910  0.2087
 1140HOH      O 3432   1.968   0.047   2.211 -0.0337 -0.4290 -0.5023
 1140HOH     H1 3433   1.891   0.040   2.154 -0.8434 -0.0543  0.4868
 1140HOH     H2 3434   2.032   0.096   2.160 -0.6882 -0.1902 -1.1185
 1141HOH      O 3435   1.564   1.986   0.512 -0.1014  0.2751  0.1839
 1141HOH     H1 3436   1.471   1.962   0.508 -0.3012  1.0735 -1.0245
 1141HOH     H2 3437   1.607   1.908   0.545 -1.2040 -0.0842  0.8950
 1142HOH      O 3438   2.512   0.767   0.812  0.2288 -0.1008  0.4168
 1142HOH     H1 3439   2.603   0.793   0.821  0.1780  0.1746  0.1635
 1142HOH     H2 3440   2.497   0.763   0.718 -0.1250  0.2567  0.4501
 1143HOH      O 3441   2.815   1.596   2.891 -0.2691  0.2857  1.0842
 1143HOH     H1 3442   2.805   1.610   2.985 -1.1047  2.2110  0.8049
 1143HOH     H2 3443   2.740   1.641   2.852 -0.3787 -1.0835 -0.5160
 1144HOH      O 3444   0.760   3.816   2.618 -0.3182 -0.2949 -0.2572
 1144HOH     H1 3445   0.768   3.893   2.673  0.1934 -0.4029 -0.1660
 1144HOH     H2 3446   0.666   3.803   2.608 -0.4378  0.8961 -1.0668
 1145HOH      O 3447   2.488   3.457   3.032  0.1911  0.0371 -0.1665
 1145HOH     H1 3448   2.530   3.509   2.964 -0.5025  0.0404 -0.6118
 1145HOH     H2 3449   2.409   3.422   2.991 -0.9772  1.1020  0.9596
 1146HOH      O 3450   4.000   1.563   1.333 -0.0098  0.3865  0.3764
 1146HOH     H1 3451   3.985   1.653   1.363  0.0884  0.8310 -0.7918
 1146HOH     H2 3452   4.033   1.573   1.243 -1.0895 -0.8363 -0.2331
 1147HOH      O 3453   0.195   1.819   0.601 -0.3320 -0.4022 -0.3312
 1147HOH     H1 3454   0.221   1.813   0.509  2.0753  0.6927  0.1222
 1147HOH     H2 3455   0.180   1.913   0.615 -0.6653 -0.5542  0.4196
 1148HOH      O 3456   2.900   3.659   2.019 -0.2204  0.2068  0.4949
 1148HOH     H1 3457   2.952   3.695   1.947 -0.1876  0.1634  0.4969
 1148HOH     H2 3458   2.872   3.573   1.988 -1.1862  0.6547  0.0663
 1149HOH      O 3459   1.770   4.041   3.196  0.3179  0.1059 -0.4400
 1149HOH     H1 3460   1.842   3.979   3.197  0.6365  0.4633 -0.5769
 1149HOH     H2 3461   1.763   4.069   3.105  0.5344  0.6622 -0.2976
 1150HOH      O 3462   1.935   0.448   0.720  0.2822  0.5651 -0.1554
 1150HOH     H1 3463   1.889   0.461   0.636  0.3872  0.1598 -0.2805
 1150HOH     H2 3464   2.014   0.400   0.696 -0.1522 -0.4310  0.2769
 1151HOH      O 3465   2.603   1.236   2.605  0.1238 -0.3455  0.0439
 1151HOH     H1 3466   2.529   1.177   2.592  0.1258 -0.4381  0.4247
 1151HOH     H2 3467   2.661   1.218   2.532  0.0643 -0.7252  0.0857
 1152HOH      O 3468   2.243   1.418   0.875  0.6002 -0.8902  0.3179
 1152HOH     H1 3469   2.307   1.398   0.943  0.8523 -0.5387  0.1880
 1152HOH     H2 3470   2.205   1.333   0.852 -1.3068 -0.8715  2.6156
 1153HOH      O 3471   2.825   0.778   0.784  0.0512 -0.3457  0.1430
 1153HOH     H1 3472   2.846   0.862   0.824  0.2463 -0.8394  1.1405
 1153HOH     H2 3473   2.911   0.739   0.766 -0.0267 -0.6411  0.3977
 1154HOH      O 3474   1.179   1.657   0.119  0.2868 -0.3117 -0.4651
 1154HOH     H1 3475   1.116   1.683   0.051  0.7629 -0.1527 -0.8571
 1154HOH     H2 3476   1.161   1.717   0.191  0.1940 -0.0511 -0.6971
 1155HOH      O 3477   1.651   1.392   3.249  0.2955  0.2705  0.0892
 1155HOH     H1 3478   1.745   1.400   3.237  0.3164 -0.8234 -0.8997
 1155HOH     H2 3479   1.614   1.430   3.169 -0.0602  0.2267  0.2303
 1156HOH      O 3480   2.274   1.003   3.488  0.0845 -0.0678 -0.4950
 1156HOH     H1 3481   2.368   1.016   3.484  0.2375 -0.9445 -0.2042
 1156HOH     H2 3482   2.247   1.044   3.571  0.4653 -1.0458  0.1533
 1157HOH      O 3483   2.733   2.200   3.388  0.6117 -0.0972  0.6437
 1157HOH     H1 3484   2.805   2.157   3.433  0.3924 -0.2326  0.8667
 1157HOH     H2 3485   2.756   2.293   3.390  0.5633 -0.0937  1.1093
 1158HOH      O 3486   0.415   3.203   1.903 -0.4579 -0.6280 -0.6239
 1158HOH     H1 3487   0.394   3.266   1.972 -0.2324 -1.2676  0.0542
 1158HOH     H2 3488   0.507   3.219   1.883 -0.3373 -0.8776 -0.2903
 1159HOH      O 3489   0.737   2.221   2.794 -0.0261  0.0226 -0.0543
 1159HOH     H1 3490   0.690   2.147   2.756 -0.4353 -0.0154  0.5003
 1159HOH     H2 3491   0.785   2.183   2.868 -0.7838  0.4024  0.6665
 1160HOH      O 3492   0.897   2.217   0.340  0.4821 -0.0946 -1.0899
 1160HOH     H1 3493   0.929   2.133   0.373 -0.0133  0.2126  0.2815
 1160HOH     H2 3494   0.805   2.201   0.318  0.1098  0.2738  0.0797
 1161HOH      O 3495   1.134   1.728   3.527  0.3384 -0.4263 -0.3614
 1161HOH     H1 3496   1.112   1.654   3.470  0.7494 -0.5988 -0.3012
 1161HOH     H2 3497   1.220   1.756   3.497  0.4542 -0.3655  0.0193
 1162HOH      O 3498   2.383   1.370   1.132  0.1027  0.6465 -0.1589
 1162HOH     H1 3499   2.395   1.419   1.213  1.1295 -0.1960  0.2492
 1162HOH     H2 3500   2.472   1.353   1.101 -0.1911 -0.8013 -0.3520
 1163HOH      O 3501   0.944   3.133   3.796 -0.4903  0.1297 -0.3477
 1163HOH     H1 3502   0.976   3.194   3.862 -0.2190 -1.5985  1.2919
 1163HOH     H2 3503   1.022   3.087   3.766 -0.7808 -0.0089 -0.9225
 1164HOH      O 3504   4.058   3.020   3.735 -0.2489 -0.0538  0.3604
 1164HOH     H1 3505   3.981   3.023   3.678  0.2484  1.1682 -0.3158
 1164HOH     H2 3506   4.121   2.965   3.688 -0.5665 -0.8100  0.7770
 1165HOH      O 3507   1.345   2.348   2.554 -0.7770 -0.0781 -1.0158
 1165HOH     H1 3508   1.275   2.413   2.563  0.5646  1.4298 -0.5510
 1165HOH     H2 3509   1.346   2.327   2.461 -1.1594  0.6954 -1.2132
 1166HOH      O 3510   0.689   3.453   0.924 -0.5864 -0.0887 -0.1777
 1166HOH     H1 3511   0.727   3.476   1.009  0.8230 -1.1161 -0.4418
 1166HOH     H2 3512   0.700   3.532   0.871 -0.5352  0.2336  0.2971
 1167HOH      O 3513   2.996   3.856   0.628  0.0741  0.2007 -0.7386
 1167HOH     H1 3514   2.936   3.931   0.633  1.5091  1.4141  0.0651
 1167HOH     H2 3515   2.956   3.798   0.564 -1.7846  1.0315 -0.4587
 1168HOH      O 3516   3.794   0.647   2.369 -0.3200  0.4570  0.7897
 1168HOH     H1 3517   3.773   0.603   2.286  0.6361 -1.0693  1.2795
 1168HOH     H2 3518   3.829   0.732   2.342 -0.8913  0.3845 -0.3084
 1169HOH      O 3519   3.702   2.621   0.061  0.2520  0.1704  0.9549
 1169HOH     H1 3520   3.640   2.595   0.129 -0.0202  0.2519  0.7409
 1169HOH     H2 3521   3.697   2.717   0.060  0.8360  0.2200  1.3545
 1170HOH      O 3522   1.105   1.333   3.775  0.1712 -0.3674 -0.0481
 1170HOH     H1 3523   1.128   1.426   3.772 -0.5602 -0.1562  0.3528
 1170HOH     H2 3524   1.010   1.331   3.761  0.1367 -1.0285  0.2069
 1171HOH      O 3525   2.054   0.818   2.790  0.2532 -0.0878  0.1682
 1171HOH     H1 3526   2.091   0.878   2.855 -0.1378  0.0429  0.2756
 1171HOH     H2 3527   2.049   0.734   2.835  0.3284 -0.0831  0.1854
 1172HOH      O 3528   0.403   0.200   3.241 -0.5526 -0.4162 -0.4316
 1172HOH     H1 3529   0.460   0.277   3.243 -0.1982 -0.6808  0.3995
 1172HOH     H2 3530   0.355   0.203   3.324  0.8232 -2.0508  0.5305
 1173HOH      O 3531   1.711   0.499   1.779  0.3567 -0.5741 -0.1435
 1173HOH     H1 3532   1.765   0.434   1.824 -0.1746 -0.9656 -0.0635
 1173HOH     H2 3533   1.647   0.448   1.730  0.0418 -0.1135 -0.2237
 1174HOH      O 3534   3.689   3.972   1.367 -0.7374 -0.1840  0.8803
 1174HOH     H1 3535   3.720   4.058   1.395 -0.9435 -0.1670  1.0641
 1174HOH     H2 3536   3.732   3.957   1.283 -0.2202 -0.1692  1.1313
 1175HOH      O 3537   1.294   0.194   2.324 -0.1954  0.5565 -1.2928
 1175HOH     H1 3538   1.245   0.201   2.406  0.7890 -0.2626 -0.5797
 1175HOH     H2 3539   1.263   0.268   2.271 -0.7177  1.2560 -0.1017
 1176HOH      O 3540   2.944   0.299   1.153 -0.3385 -0.0010  0.0849
 1176HOH     H1 3541   2.930   0.322   1.061  0.9759 -0.7319 -0.3351
 1176HOH     H2 3542   3.028   0.339   1.175 -0.0884 -0.7763  0.6107
 1177HOH      O 3543   3.831   4.048   1.872  0.3733  0.5537  0.3001
 1177HOH     H1 3544   3.782   3.966   1.880 -0.8841  1.2629  0.3647
 1177HOH     H2 3545   3.922   4.020   1.862 -0.1110 -0.8937 -0.8016
 1178HOH      O 3546   0.494   3.937   2.437 -0.0105 -0.0816  0.0301
 1178HOH     H1 3547   0.560   3.956   2.503 -0.9862  0.1389  0.9929
 1178HOH     H2 3548   0.417   3.986   2.464 -0.8599 -1.0056 -0.5476
 1179HOH      O 3549   3.591   2.212   3.131 -0.3143  0.0528  0.4979
 1179HOH     H1 3550   3.644   2.269   3.186 -0.6261 -0.2648  1.1407
 1179HOH     H2 3551   3.655   2.164   3.078 -0.0218  0.5002  0.4344
 1180HOH      O 3552   1.587   2.630   1.221  1.1520 -0.0558  0.3312
 1180HOH     H1 3553   1.631   2.675   1.148 -0.6550  1.4686  0.0306
 1180HOH     H2 3554   1.559   2.547   1.185  0.3882  0.6198 -0.7633
 1181HOH      O 3555   3.918   2.344   2.953 -0.1880  0.5970 -0.0522
 1181HOH     H1 3556   3.869   2.357   3.034  0.0942  0.3683  0.1589
 1181HOH     H2 3557   3.973   2.267   2.970 -0.8541 -0.0877 -0.8061
 1182HOH      O 3558   2.836   0.536   1.027  0.0309 -0.0836  0.5693
 1182HOH     H1 3559   2.884   0.619   1.021  0.1745 -0.2088 -0.6583
 1182HOH     H2 3560   2.886   0.476   0.971 -0.1092 -0.9952  1.3705
 1183HOH      O 3561   3.955   2.267   2.276 -0.2549  0.0910  0.2109
 1183HOH     H1 3562   3.987   2.295   2.190  0.6228  0.9328  0.7719
 1183HOH     H2 3563   3.868   2.305   2.283 -0.4192 -0.1532 -0.3665
 1184HOH      O 3564   3.463   2.589   2.556 -0.7123  0.9598  0.7298
 1184HOH     H1 3565   3.466   2.589   2.460  0.3855 -0.6914  0.6826
 1184HOH     H2 3566   3.373   2.564   2.577 -0.5509 -0.3674  0.0302
 1185HOH      O 3567   3.444   3.291   1.511 -0.5676 -0.5779  0.0597
 1185HOH     H1 3568   3.523   3.271   1.461  0.1105 -0.4026  1.0016
 1185HOH     H2 3569   3.372   3.271   1.451  0.1812  0.0526 -1.1301
 1186HOH      O 3570   1.096   1.532   0.937  0.0275 -0.5334  0.4399
 1186HOH     H1 3571   1.038   1.512   0.864  1.4677 -0.1327 -0.9178
 1186HOH     H2 3572   1.038   1.569   1.004 -1.2020  0.5075 -1.0600
 1187HOH      O 3573   2.218   3.910   2.560 -0.4856  0.5733 -0.1184
 1187HOH     H1 3574   2.142   3.908   2.502 -0.4290  1.5351 -0.2613
 1187HOH     H2 3575   2.266   3.830   2.541 -1.6723 -0.2859  0.2817
 1188HOH      O 3576   1.094   2.247   0.120  0.4217 -0.2769 -0.3489
 1188HOH     H1 3577   1.153   2.322   0.110  0.0785  0.1138  0.3882
 1188HOH     H2 3578   1.032   2.275   0.188  0.1673 -1.1604 -0.2025
 1189HOH      O 3579   1.225   0.219   2.612  0.0124  0.3292  0.3658
 1189HOH     H1 3580   1.170   0.297   2.602  1.3485  1.3507  0.4549
 1189HOH     H2 3581   1.256   0.223   2.702 -0.6435 -0.8929  0.6973
 1190HOH      O 3582   3.460   2.530   3.968  0.3216 -0.1992 -0.1372
 1190HOH     H1 3583   3.549   2.523   3.933  0.0592 -0.8931 -0.7053
 1190HOH     H2 3584   3.445   2.624   3.976  1.3952 -0.0707  0.7594
 1191HOH      O 3585   0.324   2.107   0.461  0.1453  0.2283  0.1810
 1191HOH     H1 3586   0.362   2.064   0.384  0.2960 -0.1260  0.4469
 1191HOH     H2 3587   0.400   2.126   0.516 -0.0540 -0.5727  0.7623
 1192HOH      O 3588   1.605   4.013   1.785 -0.2567  0.1489 -0.0833
 1192HOH     H1 3589   1.681   3.955   1.781  0.3070  0.6204  1.8056
 1192HOH     H2 3590   1.531   3.959   1.757  0.2657 -1.4777  1.3557
 1193HOH      O 3591   2.580   3.240   2.816  0.0072  0.3678 -0.1967
 1193HOH     H1 3592   2.653   3.245   2.755  0.4156 -1.0875  0.0908
 1193HOH     H2 3593   2.618   3.259   2.901 -0.0242  0.0350 -0.1033
 1194HOH      O 3594   0.485   0.085   1.091  0.0198 -1.1196  0.5952
 1194HOH     H1 3595   0.530   0.013   1.136  0.2826 -0.7544  0.9372
 1194HOH     H2 3596   0.505   0.162   1.144  2.0720 -0.2221 -1.1882
 1195HOH      O 3597   3.721   0.051   2.161 -0.4035 -0.6612 -0.1418
 1195HOH     H1 3598   3.743   0.031   2.070 -0.0785 -1.8194  0.1624
 1195HOH     H2 3599   3.772  -0.011   2.213  0.1232  0.5551  0.9047
 1196HOH      O 3600   2.716   2.046   2.119  0.4416  0.4589  0.1355
 1196HOH     H1 3601   2.800   2.029   2.078  0.6666 -0.7706  0.9851
 1196HOH     H2 3602   2.735   2.046   2.213 -0.4092  0.7766  0.3276
 1197HOH      O 3603   3.289   0.189   2.492  0.4322 -0.2771  0.0362
 1197HOH     H1 3604   3.352   0.172   2.422  0.6920 -0.9291  0.4062
 1197HOH     H2 3605   3.257   0.102   2.517  0.8844 -0.1351  1.2065
 1198HOH      O 3606   2.185   1.778   3.277 -0.2185 -0.2968  0.7996
 1198HOH     H1 3607   2.271   1.790   3.317 -0.1138 -0.4439  0.6216
 1198HOH     H2 3608   2.124   1.814   3.340  0.0886  1.5465  0.1717
 1199HOH      O 3609   2.007   3.215   2.784  0.2137  0.3267  0.4542
 1199HOH     H1 3610   1.931   3.271   2.772  0.4101  0.4414 -0.4455
 1199HOH     H2 3611   2.004   3.189   2.876 -0.7686  0.5184  0.4984
 1200HOH      O 3612   0.939   3.739   3.515  0.1024 -0.1280  0.0575
 1200HOH     H1 3613   0.972   3.654   3.547 -0.6483 -0.3786  0.2098
 1200HOH     H2 3614   0.855   3.750   3.559  0.0355  0.5456 -0.2177
 1201HOH      O 3615   2.907   1.902   0.002  0.1199 -0.1401 -0.3869
 1201HOH     H1 3616   2.996   1.869  -0.004 -0.0366 -0.4837 -1.0161
 1201HOH     H2 3617   2.861   1.836   0.054 -0.1187 -0.7915 -1.3803
 1202HOH      O 3618   3.484   4.032   3.575  0.4096 -0.5733 -0.2172
 1202HOH     H1 3619   3.472   4.034   3.670 -0.2755 -0.0020 -0.3000
 1202HOH     H2 3620   3.444   4.113   3.544  0.2451 -0.9490 -1.0337
 1203HOH      O 3621   2.347   2.446   2.087 -0.3323  0.0737 -0.2772
 1203HOH     H1 3622   2.387   2.371   2.131 -0.0171  0.6885  0.5412
 1203HOH     H2 3623   2.252   2.432   2.096 -0.3545  0.8992  2.0817
 1204HOH      O 3624   4.010   2.448   2.061 -0.0388 -0.6273 -0.4135
 1204HOH     H1 3625   4.017   2.412   1.972 -0.0164 -0.9920 -0.2678
 1204HOH     H2 3626   3.933   2.505   2.057  0.2156 -0.2988 -0.7791
 1205HOH      O 3627   2.386   1.719   1.757 -0.2732 -0.6998 -0.0151
 1205HOH     H1 3628   2.367   1.771   1.835  0.1496  0.7028 -0.7658
 1205HOH     H2 3629   2.457   1.661   1.784  0.6759  0.5494  0.4167
 1206HOH      O 3630   4.023   1.056   1.463  0.0173 -0.1964  0.5863
 1206HOH     H1 3631   3.939   1.100   1.447 -0.1636 -0.3868  0.9962
 1206HOH     H2 3632   4.049   1.084   1.551  0.9125  0.6916  0.0867
 1207HOH      O 3633   2.503   3.352   1.301 -0.2276  0.2757 -0.2818
 1207HOH     H1 3634   2.595   3.332   1.317 -0.0872  0.5088 -0.7732
 1207HOH     H2 3635   2.488   3.436   1.345 -0.4695 -0.2152  0.6274
 1208HOH      O 3636   0.195   0.529   1.889  0.4288 -0.3771 -0.2654
 1208HOH     H1 3637   0.252   0.458   1.860  0.4951 -0.6682  0.5123
 1208HOH     H2 3638   0.145   0.492   1.962 -0.6470 -0.0744 -0.8038
 1209HOH      O 3639   1.604   2.503   2.897  0.0790  0.0666 -0.2907
 1209HOH     H1 3640   1.636   2.438   2.959 -0.1011  0.6941  0.4833
 1209HOH     H2 3641   1.540   2.456   2.844 -0.4769 -0.2539  0.6295
 1210HOH      O 3642   1.862   4.049   1.219  0.2712 -0.3575 -0.4352
 1210HOH     H1 3643   1.784   4.036   1.272  0.0968 -0.6180 -0.7491
 1210HOH     H2 3644   1.848   3.994   1.141  0.2603  0.4595 -1.0319
 1211HOH      O 3645   3.395   2.232   0.993 -0.2206  0.1488  0.4342
 1211HOH     H1 3646   3.452   2.254   0.919 -0.1532  1.0809  0.7351
 1211HOH     H2 3647   3.307   2.258   0.964 -0.2355  0.2572  0.5737
 1212HOH      O 3648   3.881   1.635   2.562  0.0823 -0.1712 -0.3199
 1212HOH     H1 3649   3.799   1.593   2.587  0.4416 -1.2918 -0.8878
 1212HOH     H2 3650   3.857   1.697   2.493 -0.4367  0.4860  0.4122
 1213HOH      O 3651   2.366   3.927   2.135  0.1129  0.1899 -0.3013
 1213HOH     H1 3652   2.354   3.979   2.056 -1.1103  0.7713  0.2147
 1213HOH     H2 3653   2.431   3.975   2.186 -1.0547  1.3651  0.2056
 1214HOH      O 3654   2.687   3.224   3.794 -0.1703 -0.4969 -0.9537
 1214HOH     H1 3655   2.629   3.169   3.846 -1.0965  1.2714  0.0945
 1214HOH     H2 3656   2.747   3.263   3.858  0.2761 -0.0892 -1.5924
 1215HOH      O 3657   0.657   2.864   3.111  0.0594 -0.2022  0.2692
 1215HOH     H1 3658   0.579   2.809   3.100 -0.8105  0.6629  1.4399
 1215HOH     H2 3659   0.684   2.848   3.202  0.6553  0.2408  0.1771
 1216HOH      O 3660   0.683   1.023   0.847 -0.2138 -0.6177 -0.5887
 1216HOH     H1 3661   0.679   1.116   0.870 -0.4465 -1.1327  1.9751
 1216HOH     H2 3662   0.595   1.001   0.817 -0.5426 -0.2592  0.0845
 1217HOH      O 3663   2.008   1.848   3.480 -0.0625  0.2253  0.2223
 1217HOH     H1 3664   1.948   1.874   3.550  0.5804  0.2847  0.7748
 1217HOH     H2 3665   2.053   1.772   3.515  0.5275  0.4711  0.0193
 1218HOH      O 3666   0.737   2.084   0.623 -0.1971 -0.2201 -0.3758
 1218HOH     H1 3667   0.702   2.014   0.568  0.8941 -1.0930 -0.0315
 1218HOH     H2 3668   0.666   2.148   0.629 -1.2031 -1.2309 -0.8084
 1219HOH      O 3669   0.612   2.460   0.042 -0.1920 -0.5665  0.0390
 1219HOH     H1 3670   0.549   2.391   0.062  0.1418 -0.8520  0.1264
 1219HOH     H2 3671   0.607   2.470  -0.053 -0.2558 -0.6937  0.0281
 1220HOH      O 3672   0.812   0.705   0.648 -0.1469 -0.1539  0.3670
 1220HOH     H1 3673   0.762   0.742   0.720 -0.0799  0.2307  0.2241
 1220HOH     H2 3674   0.746   0.684   0.581 -0.0829  1.2292 -0.2086
 1221HOH      O 3675   0.953   1.091   2.197 -0.0900 -0.8719 -0.0300
 1221HOH     H1 3676   1.036   1.130   2.223  0.0979 -0.2432 -1.4031
 1221HOH     H2 3677   0.978   1.019   2.138 -0.5036 -1.0130 -0.0382
 1222HOH      O 3678   3.145   2.033   2.148  0.3140  0.0681 -0.4433
 1222HOH     H1 3679   3.111   2.015   2.061  0.8197 -0.2245 -0.5857
 1222HOH     H2 3680   3.129   1.953   2.198  0.7720 -0.0722 -0.5103
 1223HOH      O 3681   0.706   0.898   3.635 -0.4877  0.5123 -0.6130
 1223HOH     H1 3682   0.737   0.813   3.666 -0.8425  0.4571 -0.3890
 1223HOH     H2 3683   0.785   0.945   3.608 -0.2419  0.2906 -0.2896
 1224HOH      O 3684   2.738   0.346   3.507 -0.6277 -0.2465  0.1540
 1224HOH     H1 3685   2.762   0.430   3.546 -0.7166 -0.3528  0.4415
 1224HOH     H2 3686   2.644   0.340   3.521 -0.8187  0.0785 -0.7917
 1225HOH      O 3687   0.585   0.999   0.079  0.6203 -0.4657 -0.2325
 1225HOH     H1 3688   0.677   0.999   0.052  0.9212  0.3729  0.6891
 1225HOH     H2 3689   0.587   1.023   0.172 -0.5186 -0.6799 -0.1235
 1226HOH      O 3690   3.893   1.687   4.031 -0.3006  0.1341 -0.3455
 1226HOH     H1 3691   3.847   1.616   4.074  0.3126  0.0729  0.2373
 1226HOH     H2 3692   3.897   1.660   3.939 -0.8071 -0.1766 -0.2858
 1227HOH      O 3693   3.153   0.318   1.480 -0.5710 -0.2627  0.0728
 1227HOH     H1 3694   3.210   0.372   1.534 -0.6808 -1.0815  1.0594
 1227HOH     H2 3695   3.211   0.282   1.412 -0.1461 -0.2270  0.4112
 1228HOH      O 3696   3.201   2.907   2.829  0.2576  0.2314  0.3499
 1228HOH     H1 3697   3.160   2.857   2.900  0.0200  0.6195  0.4973
 1228HOH     H2 3698   3.289   2.872   2.822  0.1388 -0.1160  0.5354
 1229HOH      O 3699   3.638   2.470   2.711 -0.3927  0.2893 -0.6134
 1229HOH     H1 3700   3.729   2.484   2.684 -0.1320 -0.1911 -0.0162
 1229HOH     H2 3701   3.589   2.537   2.663  0.4579  1.5967  0.2112
 1230HOH      O 3702   1.175   3.496   1.027 -0.1671  0.6562 -0.1040
 1230HOH     H1 3703   1.119   3.500   0.950  0.3965  0.0885 -0.5672
 1230HOH     H2 3704   1.115   3.487   1.100 -0.7381  1.5490 -0.4226
 1231HOH      O 3705   3.709   3.316   3.036 -0.2542 -0.2204 -0.3817
 1231HOH     H1 3706   3.722   3.399   3.082 -0.0594 -0.1937 -0.4858
 1231HOH     H2 3707   3.661   3.341   2.957  0.4296 -0.0995 -0.7769
 1232HOH      O 3708   0.070   1.321   0.635  0.7421  0.0984  0.8576
 1232HOH     H1 3709   0.081   1.416   0.628 -0.4785  0.3651  1.8232
 1232HOH     H2 3710   0.084   1.302   0.727  0.0647 -0.4955  0.8576
 1233HOH      O 3711   0.985   2.949   2.422 -0.2922 -0.1941 -0.5547
 1233HOH     H1 3712   0.896   2.915   2.413 -0.4739  0.4094 -1.2549
 1233HOH     H2 3713   1.029   2.925   2.340 -0.0210  0.1031 -0.5016
 1234HOH      O 3714   1.925   2.425   2.762  0.3069  0.3435 -0.7226
 1234HOH     H1 3715   1.835   2.448   2.785  0.6744  1.0221  0.1693
 1234HOH     H2 3716   1.953   2.494   2.702  0.6165  0.8715  0.0012
 1235HOH      O 3717   2.652   3.873   0.784  0.4704 -0.6195  0.3429
 1235HOH     H1 3718   2.609   3.791   0.759  0.7189 -0.9391  0.9118
 1235HOH     H2 3719   2.631   3.884   0.877  0.4147 -0.0162  0.2665
 1236HOH      O 3720   0.701   1.991   1.678  0.1335  0.0707 -1.2578
 1236HOH     H1 3721   0.614   2.030   1.689  0.1569 -0.2288  0.7183
 1236HOH     H2 3722   0.685   1.896   1.686  0.6807  0.0525  0.0741
 1237HOH      O 3723   3.580   3.888   2.693  0.4112  0.7651 -0.3907
 1237HOH     H1 3724   3.651   3.923   2.639  1.3136  1.5462  1.1808
 1237HOH     H2 3725   3.624   3.838   2.762 -0.6746  0.0089 -0.1898
 1238HOH      O 3726   4.065   0.458   3.971  0.1562 -0.0324  0.2435
 1238HOH     H1 3727   4.083   0.545   3.936  1.8413 -0.4415 -0.1073
 1238HOH     H2 3728   3.996   0.423   3.915  0.3269  0.6258 -0.4146
 1239HOH      O 3729   0.893   1.551   2.544  0.2703 -0.8311  0.2130
 1239HOH     H1 3730   0.811   1.529   2.589  0.0589  0.8255  0.7845
 1239HOH     H2 3731   0.960   1.544   2.612  0.1440  0.4179  0.5175
 1240HOH      O 3732   3.324   2.359   2.350  0.6644 -0.4034 -0.7746
 1240HOH     H1 3733   3.241   2.367   2.303  0.7949  0.1240 -0.9276
 1240HOH     H2 3734   3.377   2.432   2.318  0.3245  0.8120  1.0869
 1241HOH      O 3735   2.959   2.712   0.081  0.3891  0.0817  0.2480
 1241HOH     H1 3736   2.945   2.623   0.114 -2.4134  0.2282 -0.0432
 1241HOH     H2 3737   2.946   2.705  -0.014 -0.1156  0.7892  0.2481
 1242HOH      O 3738   3.449   1.268   2.647 -0.3717  0.3270 -0.4221
 1242HOH     H1 3739   3.459   1.361   2.626 -0.3501  0.4325  0.0401
 1242HOH     H2 3740   3.511   1.252   2.718 -0.5857  0.0305 -0.2949
 1243HOH      O 3741   1.661   3.988   2.523 -0.2326  0.2298 -0.6520
 1243HOH     H1 3742   1.635   3.898   2.545  1.4484 -0.3791 -0.8505
 1243HOH     H2 3743   1.590   4.043   2.557 -1.5852 -1.1754 -0.9777
 1244HOH      O 3744   1.492   1.679   2.642  0.7362 -0.7783  0.1152
 1244HOH     H1 3745   1.435   1.651   2.570  1.6717 -0.5590 -0.7560
 1244HOH     H2 3746   1.456   1.764   2.668  0.0113 -1.1402  0.3594
 1245HOH      O 3747   0.232   1.745   0.327 -1.1855  0.1131  0.0066
 1245HOH     H1 3748   0.254   1.816   0.267 -1.9579 -0.3843 -0.9211
 1245HOH     H2 3749   0.160   1.699   0.284 -1.0302 -0.9448  0.8051
 1246HOH      O 3750   0.193   4.003   0.578  0.0509 -0.4728  0.1328
 1246HOH     H1 3751   0.133   3.943   0.534 -0.3394  0.2210 -0.3261
 1246HOH     H2 3752   0.278   3.987   0.537 -0.1560 -0.3691 -0.3573
 1247HOH      O 3753   1.976   2.098   3.319  0.0416  0.5863  0.0670
 1247HOH     H1 3754   1.977   2.009   3.357 -0.1473  0.4845 -0.1642
 1247HOH     H2 3755   1.893   2.103   3.273  0.2747  0.7087 -0.3451
 1248HOH      O 3756   1.744   0.417   1.361  0.6151  0.3230 -0.1232
 1248HOH     H1 3757   1.706   0.354   1.423  1.0112  0.1010 -0.1012
 1248HOH     H2 3758   1.668   0.461   1.322  0.3537  0.3741  0.4198
 1249HOH      O 3759   3.166   2.652   3.243  0.5837 -0.1500 -0.2743
 1249HOH     H1 3760   3.128   2.615   3.322  0.4443 -1.2391 -0.8143
 1249HOH     H2 3761   3.260   2.649   3.257  0.5970  1.6392  0.6605
 1250HOH      O 3762   0.345   2.588   1.417 -0.2502 -0.1118  0.4080
 1250HOH     H1 3763   0.413   2.637   1.463  0.2546 -0.3975 -0.0228
 1250HOH     H2 3764   0.391   2.514   1.378 -0.8333 -0.3811  0.2157
 1251HOH      O 3765   2.265   0.231   2.187 -0.9069 -0.0551 -0.9185
 1251HOH     H1 3766   2.205   0.289   2.234  0.1824  0.5855 -0.2391
 1251HOH     H2 3767   2.318   0.289   2.133  0.8659 -0.1848  0.4851
 1252HOH      O 3768   2.091   3.986   0.347 -0.4525 -0.0871  0.7139
 1252HOH     H1 3769   2.169   4.022   0.305 -0.6150  0.0696  0.5401
 1252HOH     H2 3770   2.115   3.978   0.439 -0.1333 -0.3165  0.6154
 1253HOH      O 3771   2.412   2.739   3.365  0.1038 -0.6373  0.0711
 1253HOH     H1 3772   2.416   2.716   3.272  1.4773  0.1415 -0.1227
 1253HOH     H2 3773   2.495   2.706   3.401 -0.3700 -0.8623  1.0264
 1254HOH      O 3774   1.076   1.132   1.330 -0.0501 -0.1071  0.2116
 1254HOH     H1 3775   1.101   1.180   1.251  1.5489 -0.7434  0.2503
 1254HOH     H2 3776   1.011   1.069   1.301  0.1521 -0.0057 -0.4887
 1255HOH      O 3777   3.100   3.684   1.783  0.1296  0.7660 -0.1057
 1255HOH     H1 3778   3.141   3.649   1.862 -0.1839  1.2502  0.2840
 1255HOH     H2 3779   3.155   3.653   1.711  0.4233  0.3242  0.3015
 1256HOH      O 3780   0.416   1.797   2.638 -0.5636  0.6570 -0.1722
 1256HOH     H1 3781   0.409   1.733   2.709 -0.6409  0.7087 -0.1331
 1256HOH     H2 3782   0.338   1.851   2.647 -0.1500  1.2133  0.2450
 1257HOH      O 3783   1.410   1.943   2.065 -0.1153 -0.5314  0.1203
 1257HOH     H1 3784   1.364   1.977   2.141  1.1853  0.1583  0.6453
 1257HOH     H2 3785   1.460   2.017   2.031 -0.8220 -0.7445 -1.5845
 1258HOH      O 3786   2.098   1.361   2.549 -0.7597  0.6337 -0.0655
 1258HOH     H1 3787   2.055   1.286   2.591  0.5083 -0.2384 -0.2149
 1258HOH     H2 3788   2.070   1.357   2.458  1.1830 -1.3396 -0.7594
 1259HOH      O 3789   0.059   3.328   1.227  0.1429 -0.1056 -0.0038
 1259HOH     H1 3790   0.030   3.411   1.263 -0.1954  0.1812 -0.8956
 1259HOH     H2 3791   0.152   3.324   1.248 -0.0191  0.0707  0.8165
 1260HOH      O 3792   1.182   0.361   0.075 -0.1264  0.7928 -0.5662
 1260HOH     H1 3793   1.096   0.398   0.057 -1.0211 -0.5251  0.6343
 1260HOH     H2 3794   1.193   0.370   0.169  0.1453 -0.7901 -0.3960
 1261HOH      O 3795   2.644   1.577   2.554  0.0554 -0.4754  0.2202
 1261HOH     H1 3796   2.617   1.641   2.619  1.2469  0.2077  0.1096
 1261HOH     H2 3797   2.562   1.537   2.523 -0.8570  1.4966 -0.2293
 1262HOH      O 3798   3.654   0.951   2.979 -0.4131  0.2917 -0.3220
 1262HOH     H1 3799   3.744   0.953   3.011 -0.2986  0.4909 -0.6569
 1262HOH     H2 3800   3.661   0.953   2.884 -0.7610 -0.0526 -0.3626
 1263HOH      O 3801   2.605   4.063   1.701 -0.6991 -0.5285 -1.2004
 1263HOH     H1 3802   2.600   4.016   1.784 -1.1356  0.0088 -0.9074
 1263HOH     H2 3803   2.667   4.013   1.648 -0.9597 -1.2892 -0.8189
 1264HOH      O 3804   1.684   1.208   2.877 -0.5599  0.3694  0.1327
 1264HOH     H1 3805   1.679   1.193   2.971 -0.0070 -1.5906 -0.0550
 1264HOH     H2 3806   1.763   1.261   2.865  0.6865 -1.1975  0.7268
 1265HOH      O 3807   2.042   0.146   1.032  0.4383  0.2799 -0.5556
 1265HOH     H1 3808   2.051   0.185   1.119  1.8178  0.7250 -0.8499
 1265HOH     H2 3809   2.049   0.051   1.047 -0.3064  0.2852 -0.1026
 1266HOH      O 3810   2.374   1.900   0.501  0.3352 -0.0717 -0.0436
 1266HOH     H1 3811   2.440   1.839   0.533  0.8287  0.4753  0.0190
 1266HOH     H2 3812   2.291   1.854   0.512  0.6309 -0.4761  0.6177
 1267HOH      O 3813   1.291   1.672   1.062  0.1534  0.2101  0.4740
 1267HOH     H1 3814   1.237   1.601   1.027  1.0668 -0.4921  0.4007
 1267HOH     H2 3815   1.237   1.751   1.052 -0.7004 -0.3907  0.0918
 1268HOH      O 3816   1.811   2.201   1.441 -0.1100 -0.0747  0.6488
 1268HOH     H1 3817   1.817   2.255   1.520  0.2806  0.2300  0.4185
 1268HOH     H2 3818   1.824   2.263   1.369  0.3562 -0.4733  0.3804
 1269HOH      O 3819   3.305   2.232   2.925 -0.3437 -0.0815 -0.5349
 1269HOH     H1 3820   3.370   2.287   2.969 -0.6961  0.0881 -0.2150
 1269HOH     H2 3821   3.222   2.258   2.964 -0.6012 -0.3129 -0.9238
 1270HOH      O 3822   0.736   3.495  -0.005  0.2089 -0.2601  0.7307
 1270HOH     H1 3823   0.712   3.483   0.087 -0.4580 -0.6962  0.5126
 1270HOH     H2 3824   0.719   3.411  -0.046 -0.7885  0.2871 -0.0534
 1271HOH      O 3825   0.940   0.865   3.007  0.1891  0.1457 -0.0974
 1271HOH     H1 3826   1.000   0.796   2.980  0.0858  0.2354 -0.5686
 1271HOH     H2 3827   0.927   0.918   2.929  0.5358  0.9099  0.3393
 1272HOH      O 3828   1.611   2.752   2.495  0.7597 -0.8831 -0.8029
 1272HOH     H1 3829   1.683   2.703   2.534 -0.1314 -1.3661  0.3440
 1272HOH     H2 3830   1.563   2.687   2.444  0.6246 -0.7716 -0.8185
 1273HOH      O 3831   1.040   3.483   3.593  0.0206 -0.4031  0.3912
 1273HOH     H1 3832   1.089   3.458   3.515  0.0946 -1.7016  0.8181
 1273HOH     H2 3833   1.107   3.495   3.660 -0.1697 -1.9143  0.9064
 1274HOH      O 3834   2.702   1.747   0.107  0.8092  0.5308 -0.1977
 1274HOH     H1 3835   2.701   1.772   0.200  0.3841  1.9338 -0.5412
 1274HOH     H2 3836   2.620   1.781   0.072  0.1474 -1.4359 -0.7911
 1275HOH      O 3837   0.379   0.446   1.583  0.0778 -0.0585  0.3718
 1275HOH     H1 3838   0.326   0.486   1.514  0.1674 -0.4858  0.0506
 1275HOH     H2 3839   0.444   0.393   1.537  0.8990  0.5751  0.7541
 1276HOH      O 3840   1.739   1.543   2.392  0.0138  0.4110  0.8907
 1276HOH     H1 3841   1.694   1.609   2.338 -0.0631 -0.2458  0.1223
 1276HOH     H2 3842   1.825   1.581   2.408  0.0738  0.5883  0.2174
 1277HOH      O 3843   1.943   2.694   1.120  0.4867  0.4271 -0.5538
 1277HOH     H1 3844   2.001   2.618   1.130 -1.6597 -1.4064 -0.3353
 1277HOH     H2 3845   1.885   2.669   1.048 -0.7099  1.5933 -0.0527
 1278HOH      O 3846   2.531   0.940   1.115  0.1884 -0.3578 -0.8291
 1278HOH     H1 3847   2.569   0.993   1.046  0.5567 -0.1636 -0.4837
 1278HOH     H2 3848   2.605   0.913   1.169 -0.1824  0.5767  0.2424
 1279HOH      O 3849   2.845   2.763   2.289  0.5312  0.1951 -0.4459
 1279HOH     H1 3850   2.876   2.702   2.356 -1.6889  1.9780  2.7190
 1279HOH     H2 3851   2.808   2.706   2.221  1.5063 -1.8602  0.5489
 1280HOH      O 3852   0.945   3.810   1.146  0.0790  0.3405 -0.4651
 1280HOH     H1 3853   0.889   3.879   1.109 -0.0141  0.1344 -0.7122
 1280HOH     H2 3854   1.015   3.798   1.081 -0.7806 -0.9253 -1.2418
 1281HOH      O 3855   1.435   1.546   3.997 -0.5289  0.1510 -0.6162
 1281HOH     H1 3856   1.356   1.549   4.052  0.1154  0.5491  0.3389
 1281HOH     H2 3857   1.494   1.486   4.044  0.1663  0.7639 -0.6761
 1282HOH      O 3858   2.994   1.964   0.333 -0.1308 -0.1205 -0.1699
 1282HOH     H1 3859   2.956   1.987   0.418  0.2422 -0.0192 -0.0289
 1282HOH     H2 3860   3.062   1.901   0.353 -0.3604 -0.4620 -0.4449
 1283HOH      O 3861   0.816   3.334   3.212 -0.6154 -0.0216  0.2740
 1283HOH     H1 3862   0.802   3.244   3.182 -0.3216 -0.0752  0.2984
 1283HOH     H2 3863   0.765   3.341   3.292 -0.0552 -0.3921  0.6755
 1284HOH      O 3864   0.571   3.955   1.687 -0.2941 -0.5326 -0.1828
 1284HOH     H1 3865   0.643   3.905   1.725  0.1721 -0.5304 -1.0025
 1284HOH     H2 3866   0.492   3.909   1.714  0.0752 -1.1534 -0.1249
 1285HOH      O 3867   3.610   1.448   0.974  0.2383 -0.6246  0.0317
 1285HOH     H1 3868   3.585   1.419   1.062  0.2382 -1.2228 -0.1554
 1285HOH     H2 3869   3.652   1.533   0.988 -0.8249 -0.1367  0.4792
 1286HOH      O 3870   2.517   3.628   2.804 -0.0846 -0.2502 -0.1130
 1286HOH     H1 3871   2.437   3.637   2.856 -0.0077 -0.0953 -0.0219
 1286HOH     H2 3872   2.487   3.628   2.713 -0.1594  0.1065 -0.0878
 1287HOH      O 3873   3.177   2.374   3.936  0.5386 -0.5191 -0.2183
 1287HOH     H1 3874   3.242   2.338   3.998  1.0320 -0.5042 -0.7126
 1287HOH     H2 3875   3.211   2.460   3.913 -0.6083  0.3116  0.9136
 1288HOH      O 3876   0.769   2.102   0.980 -0.0996 -0.5261  0.1543
 1288HOH     H1 3877   0.815   2.030   1.023 -0.5118 -0.8142  0.1259
 1288HOH     H2 3878   0.811   2.112   0.895  0.8628  0.1839  0.6775
 1289HOH      O 3879   3.685   1.803   2.433  0.6594  0.8952  0.0447
 1289HOH     H1 3880   3.595   1.834   2.421  0.7168  1.0126 -0.0898
 1289HOH     H2 3881   3.713   1.843   2.515  0.4710  0.5794  0.2671
 1290HOH      O 3882   3.420   3.670   2.929  0.4974 -0.5689  0.5076
 1290HOH     H1 3883   3.393   3.622   2.850 -1.0618  0.4795  0.3112
 1290HOH     H2 3884   3.476   3.740   2.896  0.2487 -0.4224  0.3940
 1291HOH      O 3885   1.084   2.672   0.100  0.1236  0.5150 -0.1458
 1291HOH     H1 3886   1.152   2.613   0.133 -0.1222  0.1175 -0.3329
 1291HOH     H2 3887   1.025   2.615   0.051  0.5042  1.0886 -1.3516
 1292HOH      O 3888   2.279   3.730   2.907  0.0596 -0.3002 -0.4646
 1292HOH     H1 3889   2.217   3.669   2.868 -1.4019 -0.9310  2.2924
 1292HOH     H2 3890   2.235   3.815   2.904  0.6632  0.0090 -1.4578
 1293HOH      O 3891   1.718   0.280   1.983 -0.6380  0.3933 -0.8483
 1293HOH     H1 3892   1.642   0.222   1.972  0.5756 -1.5457 -0.1988
 1293HOH     H2 3893   1.715   0.305   2.076 -0.6657  0.5994 -0.9047
 1294HOH      O 3894   2.630   0.549   0.124  0.6488 -0.8281 -0.1719
 1294HOH     H1 3895   2.608   0.460   0.151 -0.2725 -0.1722  1.5880
 1294HOH     H2 3896   2.546   0.587   0.098  0.8134 -0.1545  0.2442
 1295HOH      O 3897   0.837   3.657   0.538  0.0416  0.1525  0.9643
 1295HOH     H1 3898   0.776   3.730   0.552  0.0445  0.2915  0.3241
 1295HOH     H2 3899   0.861   3.629   0.626 -0.0329  0.8612  1.2261
 1296HOH      O 3900   1.399   3.751   0.501 -0.6910  0.0495  0.4513
 1296HOH     H1 3901   1.392   3.807   0.578  0.1376  1.4331 -0.4019
 1296HOH     H2 3902   1.483   3.706   0.512 -0.2727  0.7119  0.1150
 1297HOH      O 3903   0.734  -0.001   3.286 -0.5998 -0.3473  0.0960
 1297HOH     H1 3904   0.801  -0.068   3.281 -0.0566  0.2217 -0.9421
 1297HOH     H2 3905   0.780   0.077   3.318 -1.0201 -0.2461  0.4636
 1298HOH      O 3906   3.555   0.223   3.115  0.1806 -0.3438 -0.4206
 1298HOH     H1 3907   3.592   0.150   3.065 -0.6511 -0.4851 -0.8606
 1298HOH     H2 3908   3.469   0.239   3.075  0.3547  0.9216 -0.3784
 1299HOH      O 3909   0.031   1.459   2.474 -0.5087  1.2490  0.5315
 1299HOH     H1 3910   0.123   1.446   2.451 -0.8866 -0.0712 -0.4788
 1299HOH     H2 3911   0.033   1.494   2.563  0.9574  0.7041  0.7654
 1300HOH      O 3912   3.800   2.022   1.075  0.3362  0.3623  0.0029
 1300HOH     H1 3913   3.843   2.063   1.001 -0.2407  0.4749 -0.2867
 1300HOH     H2 3914   3.869   1.974   1.121  0.7128  0.3381 -0.5766
 1301HOH      O 3915   0.355   0.460   0.389  0.2976  0.2403  0.0233
 1301HOH     H1 3916   0.320   0.539   0.346 -0.3189 -0.1232 -0.1628
 1301HOH     H2 3917   0.412   0.494   0.458  0.4704  0.8473 -0.3980
 1302HOH      O 3918   0.388   2.186   3.171 -0.2150  0.0484  0.2572
 1302HOH     H1 3919   0.328   2.238   3.225 -0.1398  0.9516 -0.4909
 1302HOH     H2 3920   0.427   2.249   3.110  0.7174 -0.6998  0.0310
 1303HOH      O 3921   0.807   2.993   1.578 -0.1036 -0.5178 -0.8536
 1303HOH     H1 3922   0.848   3.079   1.574 -0.2091 -0.4488 -0.5299
 1303HOH     H2 3923   0.871   2.938   1.624 -0.6273 -0.2451  0.2608
 1304HOH      O 3924   2.187   3.766   1.251 -0.7228  0.0788  0.4316
 1304HOH     H1 3925   2.106   3.716   1.242 -0.0063 -1.0206 -0.3513
 1304HOH     H2 3926   2.203   3.770   1.345 -1.5623  0.1355  0.5857
 1305HOH      O 3927   0.769   2.878   2.875  0.3531 -0.4702  0.5016
 1305HOH     H1 3928   0.732   2.955   2.832  2.0343  0.7563  1.0154
 1305HOH     H2 3929   0.713   2.863   2.951 -0.5239 -0.3545 -0.0977
 1306HOH      O 3930   3.101   2.471   2.261  0.0319  0.0012 -0.4725
 1306HOH     H1 3931   3.097   2.500   2.353 -0.1741 -0.4582 -0.3294
 1306HOH     H2 3932   3.071   2.547   2.211 -1.6438 -0.2917 -0.0347
 1307HOH      O 3933   2.925   0.058   0.930  0.1182  0.1357  0.6886
 1307HOH     H1 3934   2.991   0.115   0.969 -0.0826 -0.1128  1.4226
 1307HOH     H2 3935   2.902   0.100   0.848  0.9769  0.3763  0.5547
 1308HOH      O 3936   3.712   1.257   0.722  0.0602  0.0702  1.1123
 1308HOH     H1 3937   3.790   1.275   0.774  0.9830  0.0277 -0.1568
 1308HOH     H2 3938   3.742   1.199   0.652 -0.5092  1.7886 -0.7692
 1309HOH      O 3939   1.493   0.083   2.660 -0.6807 -0.4391  0.8291
 1309HOH     H1 3940   1.406   0.121   2.659 -0.8121 -0.4929  2.6322
 1309HOH     H2 3941   1.507   0.057   2.752  1.3256 -0.1910  0.6924
 1310HOH      O 3942   3.483   2.815   2.825 -0.5193  0.3526 -0.4886
 1310HOH     H1 3943   3.570   2.854   2.822  0.2424 -1.0111  0.8204
 1310HOH     H2 3944   3.477   2.763   2.745 -0.8332  1.6181 -1.3545
 1311HOH      O 3945   0.413   2.721   3.033  0.6669 -0.5715 -0.3435
 1311HOH     H1 3946   0.355   2.645   3.033 -1.4109  0.8415 -0.2143
 1311HOH     H2 3947   0.400   2.762   2.948 -0.1786  0.8240  0.3709
 1312HOH      O 3948   0.225   2.296   1.670  0.6424 -0.5087 -0.0172
 1312HOH     H1 3949   0.209   2.277   1.577  0.7673  0.4296 -0.2476
 1312HOH     H2 3950   0.201   2.388   1.680  0.6471 -0.5954  0.8843
 1313HOH      O 3951   0.561   0.479   3.736 -0.1716 -0.2490  0.7272
 1313HOH     H1 3952   0.566   0.513   3.647  1.1873 -0.9576  0.4774
 1313HOH     H2 3953   0.564   0.556   3.792 -0.4953  0.1763  0.1708
 1314HOH      O 3954   3.046   2.693   2.080 -0.3154 -0.0420  0.0726
 1314HOH     H1 3955   3.120   2.745   2.112  0.3609 -1.4063  0.8923
 1314HOH     H2 3956   3.061   2.685   1.986  0.0286  0.4908  0.0723
 1315HOH      O 3957   0.833   2.832   0.983  0.2766 -0.2705  0.2719
 1315HOH     H1 3958   0.837   2.750   0.934  0.3991 -1.0338  1.4708
 1315HOH     H2 3959   0.752   2.826   1.032  0.1634  0.4592  0.1927
 1316HOH      O 3960   0.641   0.526   1.227  0.5467 -0.1274  0.2968
 1316HOH     H1 3961   0.681   0.563   1.149 -1.1304  0.0223 -0.5978
 1316HOH     H2 3962   0.605   0.601   1.274  0.8022 -0.2922  0.7717
 1317HOH      O 3963   3.201   3.908   3.497  1.5788 -0.8089 -0.6080
 1317HOH     H1 3964   3.284   3.905   3.544  0.3680 -0.9595  1.8231
 1317HOH     H2 3965   3.157   3.986   3.531 -0.0431 -1.7968 -0.2086
 1318HOH      O 3966   1.421   0.530   2.892  0.3849 -0.6918 -0.7621
 1318HOH     H1 3967   1.443   0.599   2.953  0.6143 -1.2614 -0.1828
 1318HOH     H2 3968   1.468   0.553   2.811 -0.1451  0.2121 -0.8395
 1319HOH      O 3969   3.942   3.930   2.186 -0.4449  0.0676 -0.1097
 1319HOH     H1 3970   3.863   3.888   2.221 -0.1856 -0.3053  0.0353
 1319HOH     H2 3971   3.979   3.865   2.126  1.0702 -0.8317  1.5904
 1320HOH      O 3972   0.764   1.644   0.957 -0.0323  0.2936 -0.0673
 1320HOH     H1 3973   0.788   1.728   0.995  0.6847  0.0756 -0.0058
 1320HOH     H2 3974   0.706   1.604   1.022  1.0885 -0.0340  0.8110
 1321HOH      O 3975   2.603   3.554   0.311 -0.1460 -1.1036  0.3802
 1321HOH     H1 3976   2.665   3.495   0.268  0.6099 -0.4299  0.5177
 1321HOH     H2 3977   2.611   3.533   0.404 -0.5527 -1.4011  0.3548
 1322HOH      O 3978   2.474   2.127   3.416  0.4167 -0.3134  0.1272
 1322HOH     H1 3979   2.562   2.165   3.423  0.1419  0.4594 -0.3001
 1322HOH     H2 3980   2.424   2.168   3.486  0.1845 -0.0652 -0.1727
 1323HOH      O 3981   2.315   0.338   2.910  0.1178  0.0570  0.4195
 1323HOH     H1 3982   2.384   0.400   2.886  0.7116 -0.7833 -0.1648
 1323HOH     H2 3983   2.325   0.326   3.005  0.7903 -0.0466  0.3458
 1324HOH      O 3984   2.162   3.177   2.152  0.7218  0.8071 -0.3894
 1324HOH     H1 3985   2.224   3.110   2.180 -0.3879  0.3575  1.2936
 1324HOH     H2 3986   2.169   3.245   2.219 -0.4509  0.8104 -0.2364
 1325HOH      O 3987   3.676   2.181   2.790  0.1096 -0.3680  0.0376
 1325HOH     H1 3988   3.661   2.275   2.778  1.1606 -0.2646 -0.7994
 1325HOH     H2 3989   3.747   2.177   2.854  0.7941 -0.5226 -0.7092
 1326HOH      O 3990   3.476   3.306   3.981 -0.1020  0.8620  0.0818
 1326HOH     H1 3991   3.388   3.279   4.006  0.1459  0.0019  0.0965
 1326HOH     H2 3992   3.534   3.257   4.039  0.5368 -1.4016 -2.1251
 1327HOH      O 3993   0.727   0.532   3.510 -0.0778 -0.0390 -0.2279
 1327HOH     H1 3994   0.736   0.449   3.558 -0.0730  0.3876  0.5426
 1327HOH     H2 3995   0.817   0.555   3.486  0.0775  0.3341  0.6311
 1328HOH      O 3996   2.825   0.735   0.166 -0.2974  0.3096 -0.2593
 1328HOH     H1 3997   2.759   0.668   0.153 -1.2664  1.1152  0.2623
 1328HOH     H2 3998   2.820   0.789   0.086 -0.3550  0.4321 -0.1741
 1329HOH      O 3999   1.277   0.515   2.545 -0.4041 -0.6015 -0.3631
 1329HOH     H1 4000   1.307   0.592   2.593 -1.0438 -0.1542 -0.6474
 1329HOH     H2 4001   1.357   0.469   2.521 -0.0361 -0.4218  0.4351
 1330HOH      O 4002   3.072   0.973   1.294  0.8439 -0.3117 -0.1994
 1330HOH     H1 4003   3.144   0.973   1.231  0.9592  0.1761 -0.0724
 1330HOH     H2 4004   3.024   1.054   1.277 -0.4127 -1.1610 -1.0930
 1331HOH      O 4005   0.587   0.744   3.924  0.0378 -0.5034 -0.2814
 1331HOH     H1 4006   0.499   0.747   3.885 -0.3184  0.3344  0.5299
 1331HOH     H2 4007   0.572   0.753   4.018  1.0241  0.2627 -0.1742
 1332HOH      O 4008   0.921   0.936   0.763 -0.0801 -0.2631  0.0364
 1332HOH     H1 4009   0.840   0.963   0.806 -0.4106  0.1214 -0.7894
 1332HOH     H2 4010   0.898   0.857   0.715  0.0520 -0.1982 -0.1371
 1333HOH      O 4011   0.019   0.919   0.024  0.6169  0.0706 -0.3397
 1333HOH     H1 4012  -0.010   0.829   0.035  0.3770  0.1185 -0.5552
 1333HOH     H2 4013   0.038   0.950   0.112 -0.8484  0.3204 -0.0525
 1334HOH      O 4014   3.156   0.535   0.440  0.1535 -0.1741  0.0642
 1334HOH     H1 4015   3.189   0.527   0.530 -0.4027 -0.9162  0.2279
 1334HOH     H2 4016   3.211   0.602   0.400  0.1520  0.4871  1.0825
 1335HOH      O 4017   3.301   0.502   2.187  0.0628 -0.4356  0.2149
 1335HOH     H1 4018   3.277   0.424   2.137 -0.0010 -0.0879 -0.3233
 1335HOH     H2 4019   3.235   0.508   2.255 -0.2159 -0.5867 -0.0359
 1336HOH      O 4020   2.295   2.290   0.423 -0.1875  0.0965 -0.2147
 1336HOH     H1 4021   2.355   2.241   0.479 -0.4836 -0.3604 -0.2936
 1336HOH     H2 4022   2.260   2.225   0.362 -0.6927  0.3766 -0.2332
 1337HOH      O 4023   0.698   2.676   1.296  0.3662  0.6256  0.8071
 1337HOH     H1 4024   0.636   2.638   1.233 -0.5831  1.1691  1.3626
 1337HOH     H2 4025   0.741   2.600   1.336  0.4480  0.2527  0.0321
 1338HOH      O 4026   2.112   3.808   2.122  0.1856 -0.0275  0.4388
 1338HOH     H1 4027   2.194   3.854   2.144  0.2266  0.3040 -0.3302
 1338HOH     H2 4028   2.064   3.870   2.067  0.3477 -0.9695 -0.8548
 1339HOH      O 4029   3.436   1.520   2.573  0.0188  0.0913 -0.2782
 1339HOH     H1 4030   3.386   1.570   2.637  0.4952 -0.3446  0.4620
 1339HOH     H2 4031   3.396   1.542   2.489 -1.2272 -0.0367  0.2422
 1340HOH      O 4032   3.875   2.653   1.966 -0.2586 -0.0304 -0.6434
 1340HOH     H1 4033   3.846   2.738   1.934  1.1689  0.8535  0.1677
 1340HOH     H2 4034   3.944   2.627   1.905 -0.2700 -0.3095 -0.5410
 1341HOH      O 4035   2.148   2.233   3.182 -0.3785  0.0355 -0.2989
 1341HOH     H1 4036   2.101   2.316   3.174  0.4318  0.5212 -0.1684
 1341HOH     H2 4037   2.094   2.181   3.242 -0.1952  1.0083  0.7770
 1342HOH      O 4038   2.223   1.110   3.720 -0.5649  0.4325  0.5959
 1342HOH     H1 4039   2.310   1.137   3.749  0.6815 -0.9749 -1.3038
 1342HOH     H2 4040   2.202   1.035   3.776 -0.0568  0.1842  0.4738
 1343HOH      O 4041   1.765   2.612   2.257  0.4667 -0.4779 -0.1980
 1343HOH     H1 4042   1.769   2.552   2.182 -0.4553 -0.7817 -0.0287
 1343HOH     H2 4043   1.676   2.602   2.291  0.7548 -0.0884  0.7306
 1344HOH      O 4044   2.129   1.223   2.934  0.5070  0.4268 -0.2528
 1344HOH     H1 4045   2.114   1.204   2.841 -0.4736  0.0821 -0.0415
 1344HOH     H2 4046   2.169   1.144   2.969  0.9156  0.5719 -0.3780
 1345HOH      O 4047   0.702   1.221   1.559 -0.3939  0.2353  0.7380
 1345HOH     H1 4048   0.695   1.206   1.653  0.7528  0.4898  0.8897
 1345HOH     H2 4049   0.757   1.150   1.526  0.4937  0.9716  0.5439
 1346HOH      O 4050   2.926   2.091   2.947 -0.3104 -0.6140 -0.4655
 1346HOH     H1 4051   2.975   2.153   3.002 -0.3766 -0.2533 -0.8094
 1346HOH     H2 4052   2.977   2.085   2.867 -0.1061 -1.2991 -0.2978
 1347HOH      O 4053   3.584   0.609   3.653  0.4549  0.3549 -0.2096
 1347HOH     H1 4054   3.556   0.690   3.610 -0.3463 -0.1863 -0.7653
 1347HOH     H2 4055   3.640   0.638   3.725 -0.2808  1.4376 -0.0257
 1348HOH      O 4056   4.041   2.002   4.020  0.3469  0.3031 -0.5606
 1348HOH     H1 4057   4.066   1.918   4.059 -1.1779  0.1788  0.2909
 1348HOH     H2 4058   4.051   2.065   4.091 -0.1285  0.5358 -0.6953
 1349HOH      O 4059   2.598   0.650   1.551  0.8479  0.7257  0.2333
 1349HOH     H1 4060   2.654   0.720   1.515  0.5003  0.7001 -0.3921
 1349HOH     H2 4061   2.509   0.675   1.525  0.7560 -0.1631 -0.3840
 1350HOH      O 4062  -0.006   0.676   3.817 -0.2383  0.2052 -0.1399
 1350HOH     H1 4063   0.061   0.744   3.822  0.0658 -0.1341  0.8547
 1350HOH     H2 4064  -0.006   0.648   3.726 -0.7773  1.9029 -0.7242
 1351HOH      O 4065   1.903   3.447   0.990  0.3854  0.5426 -0.1025
 1351HOH     H1 4066   1.865   3.360   0.975 -0.1772  0.6193  0.7251
 1351HOH     H2 4067   1.994   3.430   1.015  0.2109  0.1626  0.3064
 1352HOH      O 4068   2.409   3.335   0.047  0.4492  0.0108 -0.0107
 1352HOH     H1 4069   2.443   3.356  -0.040  0.9666 -0.2361  0.1236
 1352HOH     H2 4070   2.333   3.392   0.057 -0.4799 -0.9251 -1.1694
 1353HOH      O 4071   0.429   0.721   1.996 -0.2536 -0.2795  1.1969
 1353HOH     H1 4072   0.386   0.789   2.048 -0.6881 -0.3345  0.9217
 1353HOH     H2 4073   0.356   0.672   1.957 -0.0123 -1.6569  2.3223
 1354HOH      O 4074   2.617   1.545   0.791  0.2318 -0.2059  0.3086
 1354HOH     H1 4075   2.696   1.593   0.766  0.4837 -0.5229  0.4881
 1354HOH     H2 4076   2.548   1.611   0.787  0.4330 -0.0113 -0.2211
 1355HOH      O 4077   1.226   2.980   1.143 -0.4996 -0.1187  0.3557
 1355HOH     H1 4078   1.300   2.928   1.114 -0.5151 -0.2622  0.5680
 1355HOH     H2 4079   1.154   2.918   1.150 -0.8784  0.1702 -0.6899
 1356HOH      O 4080   0.954   0.206   1.052  0.3182 -0.6804 -0.0642
 1356HOH     H1 4081   1.039   0.164   1.038  0.2432 -1.4610  1.3998
 1356HOH     H2 4082   0.971   0.276   1.114  0.0984  0.1618 -0.9166
 1357HOH      O 4083   3.112   2.595   1.686  0.5042 -0.5623  0.6507
 1357HOH     H1 4084   3.140   2.580   1.595  0.3443  0.2775  0.4419
 1357HOH     H2 4085   3.172   2.542   1.738 -0.4483 -2.4607  0.0196
 1358HOH      O 4086   2.410   3.727   3.237  0.3691 -0.0735 -0.5651
 1358HOH     H1 4087   2.348   3.675   3.187  0.3277  0.1491 -0.7489
 1358HOH     H2 4088   2.468   3.662   3.279  0.1703 -0.2710 -0.5933
 1359HOH      O 4089   1.424   0.062   0.261  0.0795  0.0117  0.1853
 1359HOH     H1 4090   1.432  -0.033   0.253 -0.8008 -0.0542 -0.0966
 1359HOH     H2 4091   1.486   0.097   0.197 -0.7011 -0.4070 -0.8462
 1360HOH      O 4092   1.311   3.605   2.149  0.3902 -0.1689 -0.6578
 1360HOH     H1 4093   1.294   3.677   2.088 -0.1809  0.2995  0.0278
 1360HOH     H2 4094   1.377   3.640   2.210 -0.4108  0.0670  0.1145
 1361HOH      O 4095   2.684   3.766   3.423  0.6409  0.5294  0.2249
 1361HOH     H1 4096   2.748   3.789   3.356  0.0374 -0.7953 -0.9165
 1361HOH     H2 4097   2.689   3.670   3.428  0.8896  0.5516  2.3825
 1362HOH      O 4098   1.853   0.055   2.662  0.2399 -0.1531  0.6050
 1362HOH     H1 4099   1.910   0.075   2.588  1.0635 -0.3414  1.1555
 1362HOH     H2 4100   1.778   0.010   2.623 -0.2996  1.3977 -0.3287
 1363HOH      O 4101   2.659   1.600   3.839  0.2783 -0.3196  0.2721
 1363HOH     H1 4102   2.666   1.505   3.831  0.9444 -0.2243 -0.5990
 1363HOH     H2 4103   2.746   1.632   3.815 -0.0506  0.5291  0.1520
 1364HOH      O 4104   0.431   1.671   2.237 -0.4892  0.4567 -0.6184
 1364HOH     H1 4105   0.343   1.650   2.205 -0.5914  0.1747 -0.1850
 1364HOH     H2 4106   0.489   1.616   2.184 -0.7676 -1.2225  0.6287
 1365HOH      O 4107   1.995   2.255   1.088  0.1816 -0.4760  0.0271
 1365HOH     H1 4108   1.948   2.172   1.093 -0.9145  0.1466  0.8406
 1365HOH     H2 4109   1.987   2.293   1.175  0.1442  0.7394 -0.4689
 1366HOH      O 4110   0.437   0.063   0.831 -0.0848  0.0580  0.0713
 1366HOH     H1 4111   0.452   0.072   0.925  0.9725  0.0953 -0.0719
 1366HOH     H2 4112   0.348   0.094   0.818  0.4756  2.3195  0.7573
 1367HOH      O 4113   2.706   0.638   3.175  0.2065 -0.3441  0.3305
 1367HOH     H1 4114   2.659   0.556   3.163 -0.3009 -0.2157  1.2448
 1367HOH     H2 4115   2.796   0.618   3.150 -0.2921 -0.5514 -1.6444
 1368HOH      O 4116   1.743   0.341   2.259  0.0147 -1.2968  0.0830
 1368HOH     H1 4117   1.783   0.398   2.324  0.2286 -2.0008  0.5946
 1368HOH     H2 4118   1.684   0.285   2.309 -0.9917 -0.8572 -0.5425
 1369HOH      O 4119   2.790   3.075  -0.029  0.2403 -0.6769  0.1934
 1369HOH     H1 4120   2.885   3.070  -0.033  0.3396 -1.7763  2.0296
 1369HOH     H2 4121   2.770   3.097   0.062 -1.2901  0.6776 -0.3660
 1370HOH      O 4122   1.677   3.705   1.750 -0.2436  0.4521  0.6207
 1370HOH     H1 4123   1.720   3.621   1.738  0.5971  0.9867 -0.5698
 1370HOH     H2 4124   1.651   3.706   1.842  1.1746 -0.4515  1.0945
 1371HOH      O 4125   3.623   0.424   3.277  0.3133 -0.2547 -0.0765
 1371HOH     H1 4126   3.690   0.467   3.224  0.9116 -0.8037  0.2039
 1371HOH     H2 4127   3.594   0.350   3.224 -0.9507  0.6216 -0.6988
 1372HOH      O 4128   1.486   2.713   1.489 -0.3304  0.1723 -0.4453
 1372HOH     H1 4129   1.526   2.661   1.419 -0.6825 -0.3647 -0.2517
 1372HOH     H2 4130   1.439   2.783   1.443  0.7790  0.8143 -0.6834
 1373HOH      O 4131   1.023   2.573   3.876  0.4512  0.3707  0.3558
 1373HOH     H1 4132   0.960   2.518   3.922 -0.2569  1.3673  0.6513
 1373HOH     H2 4133   0.971   2.648   3.846  1.2841  0.6751 -0.4027
 1374HOH      O 4134   1.069   1.556   1.570  0.2469  0.0660  0.2951
 1374HOH     H1 4135   1.112   1.522   1.491  0.5002 -0.6822  0.7312
 1374HOH     H2 4136   1.124   1.525   1.642 -0.5733 -0.2267  0.8264
 1375HOH      O 4137   2.500   0.160   3.361 -0.1343  0.3908 -0.2890
 1375HOH     H1 4138   2.514   0.072   3.395  1.4875  0.5673 -0.3295
 1375HOH     H2 4139   2.518   0.218   3.435 -0.0924  0.7145 -0.5466
 1376HOH      O 4140   1.764   2.981   2.419  0.3739 -0.1004 -0.4530
 1376HOH     H1 4141   1.700   2.918   2.452  0.2757 -0.0072 -0.4653
 1376HOH     H2 4142   1.837   2.976   2.481 -0.1044  0.5909  0.1980
 1377HOH      O 4143   3.787   0.692   3.813 -0.5398  0.3077  0.3660
 1377HOH     H1 4144   3.881   0.675   3.828 -0.2940  0.6614 -0.6469
 1377HOH     H2 4145   3.775   0.782   3.842 -0.7683  0.0130  1.2475
 1378HOH      O 4146   1.699   3.573   3.521  0.1911  0.5725  0.1929
 1378HOH     H1 4147   1.724   3.481   3.515  0.0089  0.5211  0.1941
 1378HOH     H2 4148   1.641   3.587   3.446 -0.9395  0.3073  0.9535
 1379HOH      O 4149   0.856   2.510   2.558 -0.8027 -0.0245 -0.0090
 1379HOH     H1 4150   0.855   2.606   2.568 -0.2795 -0.0795  0.7168
 1379HOH     H2 4151   0.775   2.490   2.510 -0.5772  0.8364 -0.8146
 1380HOH      O 4152   0.395   1.909   1.025  0.1294 -0.2845  0.2377
 1380HOH     H1 4153   0.442   1.916   0.941  0.5702  0.1566  0.5051
 1380HOH     H2 4154   0.458   1.867   1.084  0.1294  0.1469  0.5551
 1381HOH      O 4155   0.048   2.292   3.517  0.1419 -0.0724  0.4062
 1381HOH     H1 4156  -0.022   2.340   3.561  0.1463 -0.6097  1.0215
 1381HOH     H2 4157   0.076   2.227   3.581  0.9297 -0.1311  0.0188
 1382HOH      O 4158   2.116   3.954   1.055  0.7500  0.6676  0.6952
 1382HOH     H1 4159   2.184   3.938   0.990 -0.2129 -0.4650 -0.0973
 1382HOH     H2 4160   2.125   3.882   1.118 -0.4594 -0.2682 -0.1221
 1383HOH      O 4161   1.596   1.941   2.501 -0.4793 -0.9084 -0.4119
 1383HOH     H1 4162   1.619   1.908   2.415  0.6021  0.1690 -0.5789
 1383HOH     H2 4163   1.600   1.864   2.558  0.0976 -1.4048 -1.0927
 1384HOH      O 4164   2.246   0.366   0.900 -0.3036  0.1465 -0.1595
 1384HOH     H1 4165   2.202   0.377   0.985 -0.4712 -0.9456 -0.0833
 1384HOH     H2 4166   2.335   0.338   0.922  0.2471  1.5828 -0.3376
 1385HOH      O 4167   1.785   3.469   2.853 -0.3186  0.3316  0.1334
 1385HOH     H1 4168   1.730   3.395   2.879  0.1381  0.4426  1.6286
 1385HOH     H2 4169   1.795   3.459   2.759  0.8554 -2.3697  0.3294
 1386HOH      O 4170   0.518   1.024   1.494  0.7575  0.5547  0.0761
 1386HOH     H1 4171   0.480   1.087   1.555  1.1945  0.2757  0.6535
 1386HOH     H2 4172   0.612   1.026   1.512  0.8333  0.0792 -0.2180
 1387HOH      O 4173   2.065   1.443   3.902 -0.4752  0.2082 -0.4934
 1387HOH     H1 4174   2.041   1.351   3.896  0.0842  0.0344 -0.1978
 1387HOH     H2 4175   1.987   1.487   3.936 -0.3775 -0.3395  0.4836
 1388HOH      O 4176   1.860   2.277   1.763 -0.4166 -0.0655  0.1970
 1388HOH     H1 4177   1.856   2.333   1.841 -0.0740  1.7206 -0.9330
 1388HOH     H2 4178   1.855   2.188   1.797 -1.5041  0.6116  2.1472
 1389HOH      O 4179   2.225   0.406   2.654 -0.0819  0.0334 -0.4192
 1389HOH     H1 4180   2.242   0.370   2.741 -1.2249  0.9301  0.2427
 1389HOH     H2 4181   2.174   0.338   2.609  0.7532 -0.5494 -0.5249
 1390HOH      O 4182   1.367   1.714   1.529 -0.9414 -0.4173  0.0013
 1390HOH     H1 4183   1.340   1.672   1.448  0.5906 -0.7409 -0.3932
 1390HOH     H2 4184   1.448   1.671   1.554 -0.8030  0.3892  1.1509
 1391HOH      O 4185   3.607   4.011   3.288  0.8306 -0.0317  0.0686
 1391HOH     H1 4186   3.539   3.982   3.227  0.9248 -0.3774  0.1242
 1391HOH     H2 4187   3.594   4.106   3.296  0.6585 -0.0223 -0.2919
 1392HOH      O 4188   1.672   3.909   0.753 -0.2115 -0.4073 -0.0838
 1392HOH     H1 4189   1.694   3.878   0.841  0.5320  0.6972  0.1643
 1392HOH     H2 4190   1.754   3.901   0.704 -0.2231  0.3162 -0.2428
 1393HOH      O 4191   1.544   2.409   3.771 -1.1364  0.1474 -0.6008
 1393HOH     H1 4192   1.571   2.361   3.850 -0.3836  0.5067 -0.6229
 1393HOH     H2 4193   1.499   2.487   3.804  0.6894  1.2312 -0.3955
 1394HOH      O 4194   2.491   3.684   2.030  0.9699  0.1089  0.8299
 1394HOH     H1 4195   2.546   3.747   1.983 -0.1107  0.8887  0.5308
 1394HOH     H2 4196   2.437   3.738   2.088 -1.6739 -0.1236 -1.0752
 1395HOH      O 4197   2.210   3.342   3.256 -0.1232 -0.7201  0.4629
 1395HOH     H1 4198   2.278   3.291   3.300 -0.5279 -0.8253  0.9859
 1395HOH     H2 4199   2.257   3.414   3.215  0.2691 -0.5573  1.1593
 1396HOH      O 4200   2.450   1.756   0.718  0.1232  0.2804 -0.2799
 1396HOH     H1 4201   2.381   1.695   0.690 -0.6402  1.2218 -0.5374
 1396HOH     H2 4202   2.406   1.816   0.778  0.8539  0.6083 -0.0537
 1397HOH      O 4203   1.807   0.537   2.441  0.8340  0.7912 -0.7927
 1397HOH     H1 4204   1.744   0.599   2.403  1.1490  1.6785  0.0568
 1397HOH     H2 4205   1.836   0.579   2.522 -0.7326 -1.4909  1.2359
 1398HOH      O 4206   2.005   3.617   1.477 -0.0369 -0.3202 -0.4088
 1398HOH     H1 4207   2.049   3.692   1.517  0.9780 -1.0439 -0.0739
 1398HOH     H2 4208   1.971   3.651   1.394  0.1153  0.5818 -0.1263
 1399HOH      O 4209   0.984   1.944   3.153 -0.7835 -0.5363 -1.0373
 1399HOH     H1 4210   0.981   1.851   3.175 -1.4104 -0.1542  0.8398
 1399HOH     H2 4211   1.077   1.967   3.163 -0.7033 -0.8421 -1.0402
 1400HOH      O 4212   2.316   0.490   0.385  0.1047 -0.0998  0.3228
 1400HOH     H1 4213   2.387   0.533   0.431 -1.2552  1.3270  1.2903
 1400HOH     H2 4214   2.264   0.448   0.454 -0.5627 -0.2117 -0.2155
 1401HOH      O 4215   2.181   2.696   1.882 -1.6514  0.1705 -0.1927
 1401HOH     H1 4216   2.146   2.783   1.862 -0.1913  1.0501  0.7035
 1401HOH     H2 4217   2.133   2.668   1.960 -1.5173  0.5919  0.0457
 1402HOH      O 4218   2.192   0.728   2.434 -0.7275 -0.2276  0.5648
 1402HOH     H1 4219   2.254   0.720   2.362 -1.5954  0.0666 -0.2510
 1402HOH     H2 4220   2.233   0.681   2.507  1.0470  1.0200  0.4950
 1403HOH      O 4221   1.467   3.478   3.913 -0.1382  0.4555 -0.7945
 1403HOH     H1 4222   1.434   3.390   3.930 -0.5159  0.4979 -1.2684
 1403HOH     H2 4223   1.451   3.527   3.994  1.5833 -0.3164  0.1174
 1404HOH      O 4224   0.231   2.908   0.576 -0.1669 -0.0903  0.4660
 1404HOH     H1 4225   0.156   2.853   0.595  0.3373 -1.0806 -0.1961
 1404HOH     H2 4226   0.233   2.914   0.480  0.2206  0.4740  0.4976
 1405HOH      O 4227   2.663   2.024   2.443  0.2227  0.3619  0.0570
 1405HOH     H1 4228   2.707   2.093   2.493  0.5939  0.7043 -0.7060
 1405HOH     H2 4229   2.570   2.042   2.453  0.0637 -1.0533  2.6737
 1406HOH      O 4230   3.065   2.796   3.902  0.1985 -0.2190 -0.2125
 1406HOH     H1 4231   3.032   2.799   3.812  0.5496  0.9759 -0.3356
 1406HOH     H2 4232   3.080   2.888   3.926 -0.1419 -0.4743  1.1756
 1407HOH      O 4233   1.128   3.412   3.333  0.0572 -0.3812  0.1551
 1407HOH     H1 4234   1.042   3.405   3.293  0.1830  0.1131 -0.2154
 1407HOH     H2 4235   1.172   3.482   3.285 -0.5073  1.8830  2.4422
 1408HOH      O 4236   3.340   0.648   3.333  0.5455  0.1099 -0.8975
 1408HOH     H1 4237   3.279   0.701   3.281 -0.0650 -0.3628 -0.6793
 1408HOH     H2 4238   3.342   0.563   3.289  0.2101 -0.2195 -0.2994
 1409HOH      O 4239   0.924   2.560   2.829  0.1512  0.0412  0.6662
 1409HOH     H1 4240   0.867   2.507   2.773  0.8140  0.0963 -0.1066
 1409HOH     H2 4241   0.931   2.644   2.784  0.1149  0.3575  1.2285
 1410HOH      O 4242   3.119   2.211   0.902  0.0571 -0.3885 -0.4434
 1410HOH     H1 4243   3.119   2.124   0.862 -0.1209 -0.3887 -0.4442
 1410HOH     H2 4244   3.036   2.250   0.874 -0.0371 -0.3630 -0.1285
 1411HOH      O 4245   3.230   3.272   1.360  0.3646 -0.6314 -0.1952
 1411HOH     H1 4246   3.230   3.361   1.325  1.2277 -0.2639  0.6539
 1411HOH     H2 4247   3.173   3.223   1.300 -0.2014  0.4904 -0.6416
 1412HOH      O 4248   1.019   2.080   0.673 -0.2368  0.3362 -0.5810
 1412HOH     H1 4249   0.925   2.074   0.658 -0.1922  0.1950 -0.8316
 1412HOH     H2 4250   1.058   2.049   0.591  0.0375  1.6997 -1.0217
 1413HOH      O 4251   2.330   3.053   3.171 -0.4635  0.2480  1.0781
 1413HOH     H1 4252   2.412   3.016   3.139 -0.7581  0.3619  0.1377
 1413HOH     H2 4253   2.354   3.099   3.251  0.4525  0.5529  0.6535
 1414HOH      O 4254  -0.007   2.635   0.281 -0.4111  0.2754 -0.0290
 1414HOH     H1 4255   0.045   2.673   0.210 -0.1088  0.6603  0.3858
 1414HOH     H2 4256   0.056   2.622   0.353 -0.6204 -0.4905  0.0415
 1415HOH      O 4257   0.254   3.861   3.786 -0.0599  1.1472 -0.2175
 1415HOH     H1 4258   0.237   3.771   3.813 -1.0983  1.2016 -0.5962
 1415HOH     H2 4259   0.335   3.885   3.831  0.2415  0.0348 -0.1080
 1416HOH      O 4260   2.224   0.396   1.386  0.1620  0.5681 -0.2374
 1416HOH     H1 4261   2.213   0.391   1.481  0.6715  0.2252 -0.1904
 1416HOH     H2 4262   2.160   0.333   1.352  1.6373 -1.2533  0.0214
 1417HOH      O 4263   0.225   1.281   1.969 -0.1317  0.3040 -0.2363
 1417HOH     H1 4264   0.157   1.243   2.025 -0.5819  1.7041  0.2396
 1417HOH     H2 4265   0.306   1.267   2.017 -0.2470 -0.2258 -0.1838
 1418HOH      O 4266   3.841   2.774   1.495 -0.6876  0.0439 -0.4339
 1418HOH     H1 4267   3.851   2.851   1.551 -0.8511 -0.3377  0.1450
 1418HOH     H2 4268   3.747   2.757   1.496 -0.6150 -0.3736 -0.2488
 1419HOH      O 4269   4.038   0.257   1.678  0.3360  0.0244  0.7174
 1419HOH     H1 4270   4.039   0.352   1.668  0.1946 -0.0127  0.2995
 1419HOH     H2 4271   4.130   0.231   1.669  0.3953  0.1332  0.9898
 1420HOH      O 4272   0.324   1.510   1.146  0.2868  0.1338  0.0844
 1420HOH     H1 4273   0.315   1.493   1.053  0.4318  0.0908  0.0787
 1420HOH     H2 4274   0.282   1.435   1.188 -0.1176  0.3365  0.0537
 1421HOH      O 4275   0.009   0.397   2.922  0.5478  0.4774 -0.3112
 1421HOH     H1 4276   0.084   0.362   2.874  1.3583  0.0727  1.1068
 1421HOH     H2 4277   0.036   0.484   2.950  0.7566  0.1447  0.6280
 1422HOH      O 4278   2.748   2.580   2.089  0.5158  0.3634 -0.3378
 1422HOH     H1 4279   2.817   2.515   2.074  0.0875 -0.1292 -0.2283
 1422HOH     H2 4280   2.708   2.593   2.004 -0.6669 -1.0030 -0.0616
 1423HOH      O 4281   0.945   4.096   2.622 -0.1765  0.0260 -0.0501
 1423HOH     H1 4282   0.868   4.076   2.674 -0.4288  0.0544 -0.4060
 1423HOH     H2 4283   0.946   4.030   2.553 -0.4327  0.5863 -0.6172
 1424HOH      O 4284   0.049   1.866   1.435 -0.5686 -0.2108 -0.6237
 1424HOH     H1 4285   0.108   1.790   1.433 -0.8486 -0.4202 -1.0227
 1424HOH     H2 4286   0.070   1.910   1.518  0.3451 -0.1202 -0.8831
 1425HOH      O 4287   3.099   0.308   0.324 -0.6374 -0.3581  0.2632
 1425HOH     H1 4288   3.101   0.231   0.381  0.0957 -0.9890 -0.5527
 1425HOH     H2 4289   3.113   0.382   0.383 -1.1785 -0.8519  1.0494
 1426HOH      O 4290   0.366   0.360   0.710  0.3675  0.2666  0.3192
 1426HOH     H1 4291   0.283   0.314   0.719 -0.3454  1.2656 -0.6323
 1426HOH     H2 4292   0.381   0.399   0.796 -0.8589  1.1266  0.1947
 1427HOH      O 4293   3.945   1.395   3.896  0.3182 -0.1474 -0.1824
 1427HOH     H1 4294   3.908   1.413   3.983 -0.3384 -0.2515 -0.4274
 1427HOH     H2 4295   3.914   1.307   3.875 -0.6076  0.3435 -1.0354
 1428HOH      O 4296   1.302   3.168   1.562  0.7568 -0.4519 -0.5898
 1428HOH     H1 4297   1.291   3.173   1.657  0.5133 -0.8594 -0.5933
 1428HOH     H2 4298   1.303   3.260   1.533 -0.3686 -0.3311 -0.3241
 1429HOH      O 4299   2.207   0.344   1.645 -0.3775 -0.1960  0.3236
 1429HOH     H1 4300   2.195   0.250   1.631 -0.3295 -0.3006  0.9326
 1429HOH     H2 4301   2.119   0.378   1.663 -0.5089  0.0200 -0.5985
 1430HOH      O 4302   3.040   3.833   0.920 -0.4558  0.2738  0.0317
 1430HOH     H1 4303   2.974   3.871   0.978 -0.7340  0.9299 -0.6692
 1430HOH     H2 4304   3.005   3.849   0.832  0.5678  0.4956 -0.3550
 1431HOH      O 4305   2.811   3.812   2.252  0.1638 -0.4110  0.5931
 1431HOH     H1 4306   2.854   3.765   2.180  0.2508  1.0487 -0.3851
 1431HOH     H2 4307   2.884   3.847   2.304  0.1815  0.5571 -0.0381
 1432HOH      O 4308   0.600   1.281   0.927 -0.4643  0.2044  0.4072
 1432HOH     H1 4309   0.506   1.291   0.912 -0.2932  1.9066  0.1359
 1432HOH     H2 4310   0.627   1.363   0.967  0.9321 -0.2264  0.4482
 1433HOH      O 4311   3.678   3.163   3.407 -0.0053  0.3110 -0.3212
 1433HOH     H1 4312   3.655   3.238   3.352  1.2033  0.3362 -0.8522
 1433HOH     H2 4313   3.717   3.202   3.486 -0.0462  0.2472 -0.2694
 1434HOH      O 4314   4.098   1.191   2.157 -0.0607 -0.4852  0.5197
 1434HOH     H1 4315   4.047   1.270   2.171  0.1232 -0.2163 -0.2393
 1434HOH     H2 4316   4.050   1.143   2.089  1.2968  0.4266 -1.2760
 1435HOH      O 4317   0.286   2.702   3.709 -0.2629  0.3789 -0.2461
 1435HOH     H1 4318   0.305   2.611   3.731 -1.1658  0.2324 -0.0140
 1435HOH     H2 4319   0.323   2.753   3.782  0.0951  0.1974 -0.2951
 1436HOH      O 4320   1.590   3.281   0.027 -0.3884 -0.6661 -0.0390
 1436HOH     H1 4321   1.582   3.191   0.057 -0.2400 -0.4266  0.7822
 1436HOH     H2 4322   1.508   3.323   0.055  0.0200 -0.2820  0.6340
 1437HOH      O 4323   3.177   2.925   2.334 -0.5021 -0.1030 -0.1499
 1437HOH     H1 4324   3.111   2.856   2.339 -0.5854  0.0151  0.5989
 1437HOH     H2 4325   3.128   3.006   2.347 -0.1853 -0.0342  0.7321
 1438HOH      O 4326   2.857   0.345   3.946 -0.0427 -0.5361 -0.2267
 1438HOH     H1 4327   2.921   0.357   3.876 -0.6340  1.6263 -0.5397
 1438HOH     H2 4328   2.905   0.367   4.026 -0.2089  0.6246 -0.4121
 1439HOH      O 4329   3.174   1.118   2.417 -0.6003  0.6361 -0.2891
 1439HOH     H1 4330   3.110   1.048   2.434 -0.2450  0.3590 -0.0452
 1439HOH     H2 4331   3.168   1.175   2.493  0.4397 -0.1804  0.4747
 1440HOH      O 4332   2.725   0.514   0.727 -0.3933 -0.6170 -0.0667
 1440HOH     H1 4333   2.670   0.483   0.799  0.7908 -1.6111  0.4927
 1440HOH     H2 4334   2.747   0.604   0.751 -0.9887 -0.5237  0.1718
 1441HOH      O 4335   1.530   3.021   3.875 -0.0577 -0.0640 -0.5028
 1441HOH     H1 4336   1.459   3.053   3.931 -0.1627  1.1891 -1.2746
 1441HOH     H2 4337   1.506   3.050   3.787  1.1678 -0.0425 -0.8654
 1442HOH      O 4338   1.267   1.539   1.796  0.3813  0.2405 -0.1993
 1442HOH     H1 4339   1.215   1.497   1.864 -0.3989 -0.2985 -1.0856
 1442HOH     H2 4340   1.324   1.469   1.763 -0.1110  0.1543 -0.9052
 1443HOH      O 4341   2.813   1.425   2.372  0.3187  0.0002  0.2531
 1443HOH     H1 4342   2.851   1.353   2.421 -0.0107 -0.5582 -0.2831
 1443HOH     H2 4343   2.749   1.464   2.431 -0.5937 -1.1133  0.0592
 1444HOH      O 4344   2.088   3.180   3.052  0.0131  0.5786 -0.0128
 1444HOH     H1 4345   2.038   3.193   3.133  0.5753 -0.0717  0.4702
 1444HOH     H2 4346   2.178   3.167   3.083  0.2020  0.0971 -0.7325
 1445HOH      O 4347   2.444   3.195   0.547 -0.2789  0.2675  0.5693
 1445HOH     H1 4348   2.399   3.254   0.486  1.2383 -0.3066 -1.2925
 1445HOH     H2 4349   2.480   3.254   0.614 -0.3411  1.2475 -0.2064
 1446HOH      O 4350   0.004   1.268   3.573  0.4902  0.4688 -0.5249
 1446HOH     H1 4351   0.050   1.339   3.618  0.9432 -0.1968  0.1044
 1446HOH     H2 4352   0.010   1.290   3.481  0.8425  1.1216 -0.3559
 1447HOH      O 4353   3.928   0.092   3.592  0.0433 -0.4636  0.1191
 1447HOH     H1 4354   4.001   0.144   3.625  0.0739 -0.7597  0.5328
 1447HOH     H2 4355   3.938   0.093   3.497 -0.1543  0.5730  0.0884
 1448HOH      O 4356   3.656   0.336   1.484 -0.2644  0.1673  0.2695
 1448HOH     H1 4357   3.699   0.283   1.551  0.6028  0.3583 -0.1120
 1448HOH     H2 4358   3.691   0.424   1.497  1.5640 -0.1132 -1.6267
 1449HOH      O 4359   2.499   0.590   0.546 -0.0228  0.1523  0.1574
 1449HOH     H1 4360   2.549   0.564   0.623  0.3935  0.1195 -0.1121
 1449HOH     H2 4361   2.546   0.667   0.512  0.1491 -0.1836 -0.3912
 1450HOH      O 4362   2.240   1.838   2.924 -0.3268 -0.1496  0.3527
 1450HOH     H1 4363   2.321   1.840   2.975  0.7973 -0.4337 -1.2760
 1450HOH     H2 4364   2.231   1.746   2.897 -0.2999  0.1493 -0.7568
 1451HOH      O 4365   2.694   0.176   1.429 -0.1363  0.2465  0.3520
 1451HOH     H1 4366   2.778   0.195   1.472  0.1804  0.3887 -0.3011
 1451HOH     H2 4367   2.692   0.237   1.355 -0.7189  0.0890  0.2357
 1452HOH      O 4368   3.076   2.290   3.049  0.1541 -0.9945  0.4230
 1452HOH     H1 4369   3.117   2.307   3.133 -0.1069 -1.0630  0.5647
 1452HOH     H2 4370   3.023   2.368   3.031 -0.7366 -1.4585  0.8917
 1453HOH      O 4371   0.664   0.213   2.449  0.1281 -0.0469  0.1916
 1453HOH     H1 4372   0.656   0.136   2.394 -2.2109  1.2906 -1.7403
 1453HOH     H2 4373   0.734   0.265   2.409 -1.5712  0.9358 -1.9237
 1454HOH      O 4374   2.765   3.276   1.345  0.1431  0.0536  0.6593
 1454HOH     H1 4375   2.818   3.274   1.425  0.6379 -0.3507  0.3351
 1454HOH     H2 4376   2.754   3.184   1.321  0.0156  0.1688  0.2566
 1455HOH      O 4377   1.572   3.926   1.217  0.0145 -0.3214 -0.5719
 1455HOH     H1 4378   1.524   3.863   1.271  2.2293 -1.0063  0.8582
 1455HOH     H2 4379   1.636   3.873   1.169  0.4253  0.6506 -1.1651
 1456HOH      O 4380   0.754   3.028   2.032 -0.8105 -0.1701 -1.0425
 1456HOH     H1 4381   0.761   3.115   1.993 -0.0630  0.3293  0.0807
 1456HOH     H2 4382   0.685   3.036   2.098 -1.2158 -0.6389 -1.3998
 1457HOH      O 4383   2.685   1.472   0.071  0.2887 -0.7978  0.1469
 1457HOH     H1 4384   2.677   1.423   0.153  0.2038 -0.5764  0.2743
 1457HOH     H2 4385   2.634   1.552   0.086 -0.7810 -1.2963 -0.5629
 1458HOH      O 4386   3.701   2.832   3.824  0.0528  0.6416  0.3544
 1458HOH     H1 4387   3.694   2.876   3.739  0.2457  0.7642  0.4016
 1458HOH     H2 4388   3.628   2.866   3.875 -0.5115  0.0233 -0.0002
 1459HOH      O 4389   1.049   1.555   2.980  0.2998 -0.0015  0.6662
 1459HOH     H1 4390   1.045   1.485   2.914 -0.0346 -0.1430  0.8307
 1459HOH     H2 4391   1.044   1.636   2.930  0.9581 -0.0803  0.4506
 1460HOH      O 4392   0.048   2.944   0.922 -0.1067 -0.6320 -0.1253
 1460HOH     H1 4393  -0.007   2.890   0.978 -0.1509 -0.6011 -0.1388
 1460HOH     H2 4394   0.034   3.034   0.953  0.5381 -0.6960  0.3919
 1461HOH      O 4395   0.558   3.958   2.112  0.5452  0.0010  0.4101
 1461HOH     H1 4396   0.508   4.035   2.084  0.9879  0.4544  0.8237
 1461HOH     H2 4397   0.506   3.920   2.182  0.1953 -0.2355  0.0292
 1462HOH      O 4398   0.554   3.160   0.586  0.0238 -0.1785  0.2158
 1462HOH     H1 4399   0.589   3.093   0.646  0.3875 -0.8899 -0.7337
 1462HOH     H2 4400   0.546   3.238   0.640 -0.2734 -0.9350  1.3485
 1463HOH      O 4401   3.150   0.959   1.736  0.2006  0.4495 -0.0293
 1463HOH     H1 4402   3.057   0.983   1.738  0.0773  0.0256 -0.3603
 1463HOH     H2 4403   3.188   1.002   1.813 -0.0872  1.3459 -0.3576
 1464HOH      O 4404   2.882   0.017   2.737 -0.0369 -0.2025 -0.2851
 1464HOH     H1 4405   2.886   0.113   2.732  0.3019 -0.2139 -0.2531
 1464HOH     H2 4406   2.855  -0.001   2.827  0.1853 -0.1425 -0.2056
 1465HOH      O 4407   1.847   3.214   1.631 -0.3613  0.3067  0.0109
 1465HOH     H1 4408   1.909   3.193   1.561 -0.1530 -0.0759  0.2997
 1465HOH     H2 4409   1.815   3.129   1.661 -1.4912  0.5112 -0.5262
 1466HOH      O 4410   2.092   2.495   1.749  0.2503 -0.0688 -0.4389
 1466HOH     H1 4411   2.135   2.573   1.785  0.4448 -0.1708 -0.4492
 1466HOH     H2 4412   2.017   2.481   1.806  0.5918 -0.2678 -0.0284
 1467HOH      O 4413   0.606   1.532   1.150  1.0095  0.0664  0.0910
 1467HOH     H1 4414   0.626   1.461   1.211  1.0871  0.2559  0.2878
 1467HOH     H2 4415   0.512   1.526   1.137  0.8243  0.6286  1.0007
 1468HOH      O 4416   3.431   1.575   3.939 -0.0494 -0.4223 -0.6712
 1468HOH     H1 4417   3.349   1.563   3.986 -0.1772  0.5211 -0.6304
 1468HOH     H2 4418   3.478   1.492   3.953 -0.5802 -0.6163  0.1181
 1469HOH      O 4419   3.087   3.871   2.954  0.3838  0.4306 -0.3393
 1469HOH     H1 4420   3.164   3.880   2.897  0.8942  1.1919  0.4198
 1469HOH     H2 4421   3.122   3.873   3.043 -0.5523  1.5039  0.0576
 1470HOH      O 4422   3.735   3.552   2.205  0.4048 -0.9555 -0.5445
 1470HOH     H1 4423   3.685   3.581   2.129 -0.8878 -0.2255  0.5120
 1470HOH     H2 4424   3.680   3.485   2.245  0.3281 -0.2726  0.5493
 1471HOH      O 4425   0.017   1.946   2.328  0.5581 -0.4403 -0.5660
 1471HOH     H1 4426  -0.047   2.016   2.342  1.0665  0.1444 -1.0657
 1471HOH     H2 4427   0.082   1.959   2.396  0.3310 -0.8318 -0.2646
 1472HOH      O 4428   0.869   2.274   2.022 -0.0608 -0.2018 -0.3314
 1472HOH     H1 4429   0.841   2.187   1.994  0.3173 -0.7553  0.8837
 1472HOH     H2 4430   0.816   2.293   2.100  0.7463  0.0697  0.1786
 1473HOH      O 4431   3.680   2.219   1.233  0.1744  0.2965  0.1878
 1473HOH     H1 4432   3.697   2.283   1.164  0.2652 -0.3570 -0.4156
 1473HOH     H2 4433   3.713   2.136   1.198  0.5482  0.0082  1.1622
 1474HOH      O 4434   1.178   0.906   1.476 -0.3965 -0.1104 -0.5791
 1474HOH     H1 4435   1.143   0.989   1.443 -1.5419 -0.1394  0.4062
 1474HOH     H2 4436   1.263   0.928   1.514 -0.5220  0.5429 -0.6636
 1475HOH      O 4437   1.170   2.252   0.839 -0.4233  0.1960 -0.5027
 1475HOH     H1 4438   1.118   2.182   0.799 -0.3596  0.1093 -0.4337
 1475HOH     H2 4439   1.187   2.313   0.767 -1.4515  0.7301 -0.3278
 1476HOH      O 4440   3.032   0.916   0.547 -0.6129  0.4315 -0.0599
 1476HOH     H1 4441   3.008   0.867   0.626  0.5535 -1.4052 -0.7033
 1476HOH     H2 4442   3.095   0.981   0.578 -0.2418 -0.1884  0.5806
 1477HOH      O 4443   3.620   0.334   2.149 -0.3555  0.0884  0.4575
 1477HOH     H1 4444   3.617   0.245   2.184 -0.5001 -0.1137 -0.0448
 1477HOH     H2 4445   3.596   0.390   2.223  0.0642 -0.2575  0.8685
 1478HOH      O 4446   0.033   1.990   1.722 -0.4765 -0.1000  1.0143
 1478HOH     H1 4447   0.056   2.029   1.806 -0.2930 -0.4056  1.1119
 1478HOH     H2 4448  -0.015   2.058   1.676  2.4232  1.5228 -0.1184
 1479HOH      O 4449   2.020   1.576   1.013 -0.3067 -0.0994 -0.2501
 1479HOH     H1 4450   1.983   1.556   1.099 -0.0002  0.0899 -0.0708
 1479HOH     H2 4451   2.088   1.511   1.000  0.4497  0.5724  0.1770
 1480HOH      O 4452   0.937   1.889   1.101 -0.1655  0.0461  0.2850
 1480HOH     H1 4453   1.009   1.942   1.134  0.5757 -0.7637  0.0414
 1480HOH     H2 4454   0.903   1.843   1.178  0.1590 -0.2168  0.2794
 1481HOH      O 4455   1.403   1.601   0.711  0.2090  0.9080 -0.6940
 1481HOH     H1 4456   1.319   1.561   0.687 -0.2432  1.4440 -0.0968
 1481HOH     H2 4457   1.455   1.529   0.745 -0.4038  0.7203 -0.1121
 1482HOH      O 4458   1.373   0.534   1.915  0.1403  0.5044  0.1531
 1482HOH     H1 4459   1.312   0.520   1.842  1.0050  1.6462 -0.8688
 1482HOH     H2 4460   1.396   0.445   1.945 -0.5562  0.0115 -0.6852
 1483HOH      O 4461   1.737   3.295   3.568 -0.2283 -0.2632 -0.4017
 1483HOH     H1 4462   1.733   3.305   3.663  0.6104  0.2430 -0.4003
 1483HOH     H2 4463   1.687   3.215   3.551  0.0726 -0.6845  0.5217
 1484HOH      O 4464   0.458   1.363   3.321  0.0138 -0.2612  0.0823
 1484HOH     H1 4465   0.531   1.307   3.345 -0.0261 -0.7054 -0.7622
 1484HOH     H2 4466   0.447   1.350   3.226 -0.9771  0.0012  0.1336
 1485HOH      O 4467   1.076   1.966   0.144  0.0710  0.3279  0.4655
 1485HOH     H1 4468   1.092   2.058   0.123 -0.5160  0.4766  0.6264
 1485HOH     H2 4469   0.993   1.945   0.101  0.1813 -0.1199  0.4561
 1486HOH      O 4470   0.205   2.245   1.390 -1.0011  0.1679 -0.4796
 1486HOH     H1 4471   0.189   2.163   1.344  0.6086 -0.6704  0.2734
 1486HOH     H2 4472   0.265   2.293   1.333 -0.5791  0.0104 -0.1860
 1487HOH      O 4473   0.212   0.174   1.725  0.2084  0.1185 -0.2121
 1487HOH     H1 4474   0.249   0.130   1.648  0.8805 -1.0104  0.6932
 1487HOH     H2 4475   0.282   0.233   1.754  0.7766 -0.9195  0.6384
 1488HOH      O 4476   3.720   1.986   3.440  0.2654  0.0859 -0.2148
 1488HOH     H1 4477   3.803   1.938   3.441  0.5845  0.5829 -1.1875
 1488HOH     H2 4478   3.684   1.969   3.353 -0.7757 -0.2882  0.2595
 1489HOH      O 4479   3.127   2.244   1.212  0.1223 -0.3537 -0.1616
 1489HOH     H1 4480   3.111   2.255   1.119 -0.7408  0.8040  0.0683
 1489HOH     H2 4481   3.148   2.152   1.223  1.1002 -0.3542 -1.5874
 1490HOH      O 4482   1.054   1.926   1.518 -0.1254  0.1217  0.0207
 1490HOH     H1 4483   1.032   2.004   1.466  0.1661 -0.0482 -0.3682
 1490HOH     H2 4484   1.122   1.882   1.467  0.0243 -0.1583  0.4545
 1491HOH      O 4485   1.424   1.980   0.166  0.0705  0.1002  0.0389
 1491HOH     H1 4486   1.351   2.028   0.126  0.3780 -0.8238 -1.8166
 1491HOH     H2 4487   1.419   1.892   0.129  1.3699 -0.3847  0.8763
 1492HOH      O 4488   2.671   2.057   3.156  0.4730 -0.0158 -0.3008
 1492HOH     H1 4489   2.671   2.102   3.241 -0.3902  0.5477 -0.5771
 1492HOH     H2 4490   2.764   2.051   3.132  0.6600  0.8531  0.1468
 1493HOH      O 4491   0.638   4.040   3.676  0.3697  0.2927 -0.2781
 1493HOH     H1 4492   0.572   4.109   3.676  0.2227  0.1643 -0.6954
 1493HOH     H2 4493   0.634   4.003   3.587  0.6572 -0.0463 -0.1581
 1494HOH      O 4494   3.683   2.991   2.823  0.0277  0.0830 -0.2709
 1494HOH     H1 4495   3.750   3.057   2.839 -0.4666  0.5416 -0.0311
 1494HOH     H2 4496   3.619   3.036   2.768  0.2035 -0.5380 -1.0207
 1495HOH      O 4497   1.005   2.166   2.306  0.0426 -0.5156  1.2392
 1495HOH     H1 4498   0.965   2.098   2.252 -0.5657  0.4164  0.4371
 1495HOH     H2 4499   0.951   2.169   2.385  0.1800 -1.0596  1.3627
 1496HOH      O 4500   2.491   0.315   3.607  0.1246 -0.3566 -0.1226
 1496HOH     H1 4501   2.434   0.371   3.659  0.5430  0.4756 -0.5256
 1496HOH     H2 4502   2.496   0.233   3.656  0.2221  0.2657  0.9497
 1497HOH      O 4503   2.292   0.433   0.642 -0.5405  0.9287 -0.2268
 1497HOH     H1 4504   2.353   0.506   0.633  1.1739 -0.4101 -0.6056
 1497HOH     H2 4505   2.283   0.420   0.736  1.3680  0.0472 -0.0809
 1498HOH      O 4506   0.225   3.512   0.863 -0.3680  0.0558 -0.2418
 1498HOH     H1 4507   0.241   3.546   0.776 -0.8224 -0.1817 -0.4261
 1498HOH     H2 4508   0.132   3.486   0.862 -0.5066  0.4708  0.4497
 1499HOH      O 4509   3.314   2.133   1.824 -0.6419  0.1394 -0.1750
 1499HOH     H1 4510   3.345   2.092   1.744 -1.5121  0.3959 -0.6709
 1499HOH     H2 4511   3.343   2.075   1.894 -1.3352 -1.0498 -0.8020
 1500HOH      O 4512   0.443   2.243   0.046 -0.2366  0.5454  0.0256
 1500HOH     H1 4513   0.413   2.225  -0.043  0.5174  0.0434 -0.1477
 1500HOH     H2 4514   0.372   2.294   0.086 -1.3614 -0.6330 -0.3269
 1501HOH      O 4515   4.066   3.952   0.753 -0.8284  0.1956  0.0095
 1501HOH     H1 4516   3.998   4.004   0.709 -0.6614  0.7704  0.4159
 1501HOH     H2 4517   4.142   3.959   0.695 -0.9754 -0.0925 -0.2280
 1502HOH      O 4518   2.391   3.226   2.415 -0.6016  0.0031  0.1263
 1502HOH     H1 4519   2.465   3.169   2.438  0.7613  1.8317  0.7619
 1502HOH     H2 4520   2.401   3.240   2.321  0.7051  1.1762  0.3813
 1503HOH      O 4521   1.670   1.518   1.870 -0.1327 -0.2273  0.4016
 1503HOH     H1 4522   1.761   1.547   1.862  0.0617 -0.8649  0.1910
 1503HOH     H2 4523   1.619   1.598   1.866  0.3692  0.0707 -0.3470
 1504HOH      O 4524   3.687   1.926   1.463  0.1860  0.6775 -0.1152
 1504HOH     H1 4525   3.670   1.911   1.370  0.1108 -0.5667  0.0677
 1504HOH     H2 4526   3.602   1.954   1.498  0.2506  1.3016 -0.4306
 1505HOH      O 4527   2.912   3.076   3.135  0.1092 -0.0533  0.0289
 1505HOH     H1 4528   2.991   3.084   3.081  0.0643  0.0476 -0.0224
 1505HOH     H2 4529   2.859   3.011   3.088 -0.1200  0.3505 -0.2855
 1506HOH      O 4530   3.064   1.704   3.194  0.1132 -0.2417  0.0218
 1506HOH     H1 4531   3.048   1.797   3.178  1.3410 -0.1554 -1.0518
 1506HOH     H2 4532   3.145   1.702   3.245  0.4540 -0.7170 -0.5150
 1507HOH      O 4533   1.940   2.061   3.723  1.0926 -0.5485 -0.5473
 1507HOH     H1 4534   1.965   2.153   3.727 -0.2536 -0.1575  0.1308
 1507HOH     H2 4535   1.992   2.018   3.790  0.0261  0.2428  0.8945
 1508HOH      O 4536   1.187   1.550   2.198  0.3732 -0.3357 -0.0074
 1508HOH     H1 4537   1.250   1.494   2.151 -0.6924 -0.9309 -0.8052
 1508HOH     H2 4538   1.168   1.621   2.137 -0.4272 -0.6861 -0.1950
 1509HOH      O 4539   2.777   1.080   0.288  0.0722  0.0064  0.5585
 1509HOH     H1 4540   2.859   1.038   0.312 -0.0168 -1.1924 -0.9276
 1509HOH     H2 4541   2.709   1.017   0.311 -0.2086 -0.0361 -0.3078
 1510HOH      O 4542   0.915   1.316   3.243 -0.4808  0.3209 -0.5713
 1510HOH     H1 4543   0.968   1.263   3.183  0.9267 -0.1309  0.9096
 1510HOH     H2 4544   0.851   1.256   3.279  0.9622 -0.5047  0.9273
 1511HOH      O 4545   1.028  -0.030   0.687 -0.0221  0.0807  0.1316
 1511HOH     H1 4546   0.965   0.029   0.728  0.3169  1.2692 -0.9278
 1511HOH     H2 4547   1.101   0.027   0.661  0.6977 -0.9473 -0.2575
 1512HOH      O 4548   3.678   2.307   1.508  0.4265  0.5318  0.1321
 1512HOH     H1 4549   3.696   2.277   1.419 -0.3445 -1.9025  0.6571
 1512HOH     H2 4550   3.604   2.367   1.499 -0.2537 -0.3858 -0.8375
 1513HOH      O 4551   0.867   3.961   3.914 -0.3664  0.1496  0.2708
 1513HOH     H1 4552   0.939   3.915   3.956 -0.7276 -0.0910  0.6487
 1513HOH     H2 4553   0.851   4.036   3.972  0.2862  0.8367 -0.3925
 1514HOH      O 4554   0.114   1.092   2.389  0.0225 -0.0275  0.1343
 1514HOH     H1 4555   0.035   1.090   2.443  0.0853  0.8032  0.2830
 1514HOH     H2 4556   0.087   1.134   2.307 -0.2065 -1.7643 -0.7686
 1515HOH      O 4557   1.256   2.616   2.391  0.5000 -0.6735  0.9928
 1515HOH     H1 4558   1.216   2.534   2.360 -0.0644 -0.4405  1.0690
 1515HOH     H2 4559   1.218   2.630   2.478  0.7909 -0.4653  1.0870
 1516HOH      O 4560   1.591   2.469   1.702 -0.5776 -0.5233 -0.1035
 1516HOH     H1 4561   1.669   2.506   1.743 -0.4869 -0.1746 -0.5719
 1516HOH     H2 4562   1.613   2.463   1.609 -1.1205 -0.3870 -0.2493
 1517HOH      O 4563   3.308   1.460   3.682 -0.4397  0.3400 -0.7997
 1517HOH     H1 4564   3.387   1.482   3.731 -1.0470  1.4406 -0.2221
 1517HOH     H2 4565   3.287   1.370   3.708 -0.1997  0.5631  0.2360
 1518HOH      O 4566   3.279   3.380   2.485 -0.0291  0.0523 -0.2152
 1518HOH     H1 4567   3.288   3.374   2.390  0.4842 -0.0362 -0.1666
 1518HOH     H2 4568   3.260   3.291   2.513 -0.0561  0.0561 -0.2211
 1519HOH      O 4569   0.237   2.030   1.221  0.1780 -0.5180  0.0497
 1519HOH     H1 4570   0.307   2.014   1.284  0.1634 -0.0089  0.2096
 1519HOH     H2 4571   0.249   1.964   1.153  0.0947 -1.1850  0.6656
 1520HOH      O 4572   3.331   2.958   1.724  0.3629  0.1763 -0.0674
 1520HOH     H1 4573   3.419   2.994   1.733  0.1648  0.5648  0.4135
 1520HOH     H2 4574   3.273   3.033   1.739 -0.0514 -0.2285  0.4268
 1521HOH      O 4575   3.209   2.649   1.160 -0.0455 -0.6561 -0.1198
 1521HOH     H1 4576   3.183   2.741   1.161  0.0444 -0.6298 -0.2045
 1521HOH     H2 4577   3.277   2.644   1.093  0.0431 -0.7584 -0.0220
 1522HOH      O 4578   1.673   0.190   1.547  0.3394  0.1078  0.1466
 1522HOH     H1 4579   1.711   0.110   1.582 -0.2782 -0.0777  0.4263
 1522HOH     H2 4580   1.614   0.221   1.616  0.5971  0.8299  0.0598
 1523HOH      O 4581   1.673   0.230   0.228 -0.2428  0.0232  0.1282
 1523HOH     H1 4582   1.695   0.166   0.296  0.3087  0.5337  0.4527
 1523HOH     H2 4583   1.664   0.313   0.275  0.1618  0.3886 -0.4171
 1524HOH      O 4584   0.428   2.920   1.865  0.3898  0.5214 -0.1080
 1524HOH     H1 4585   0.373   2.998   1.866 -0.4243 -0.0316 -0.0069
 1524HOH     H2 4586   0.517   2.954   1.874 -0.0067  1.3925  1.0652
 1525HOH      O 4587   3.051   2.236   1.751 -0.0222  0.4891  0.5084
 1525HOH     H1 4588   3.129   2.246   1.804 -0.2602  0.9340  0.7815
 1525HOH     H2 4589   3.083   2.234   1.661  0.3896 -0.3242  0.6527
 1526HOH      O 4590   3.036   0.705   1.018  0.0043  0.0753  0.2109
 1526HOH     H1 4591   2.998   0.793   1.021  0.3434  0.3171 -1.0707
 1526HOH     H2 4592   3.094   0.707   0.942 -0.6798 -1.5209 -0.4420
 1527HOH      O 4593   3.151   3.065   3.322 -0.1249 -0.7428 -0.1913
 1527HOH     H1 4594   3.106   3.126   3.263 -0.0860 -0.3200  0.2019
 1527HOH     H2 4595   3.195   3.003   3.264  0.3425 -0.0298 -0.6318
 1528HOH      O 4596   2.611   2.732   0.125  0.1220  0.0566 -0.1456
 1528HOH     H1 4597   2.692   2.691   0.154 -0.1449 -0.5139 -0.1736
 1528HOH     H2 4598   2.623   2.746   0.031  0.0007 -0.4911 -0.2464
 1529HOH      O 4599   0.212   1.677   4.013  0.6165  0.1211 -0.3324
 1529HOH     H1 4600   0.255   1.762   4.017  1.1283 -0.1518  0.6471
 1529HOH     H2 4601   0.283   1.614   4.011  0.2736 -0.3125  0.3029
 1530HOH      O 4602   1.115   0.692   0.980  0.0933  0.0607  0.0739
 1530HOH     H1 4603   1.141   0.727   1.066  0.2069 -0.0379  0.0806
 1530HOH     H2 4604   1.147   0.757   0.917 -1.9255  1.3378  0.1786
 1531HOH      O 4605   2.895   0.734   1.983  0.1645  0.6072  0.3124
 1531HOH     H1 4606   2.987   0.736   2.011 -0.1033  2.0182  1.2734
 1531HOH     H2 4607   2.900   0.742   1.887  1.0378  0.3238  0.3130
 1532HOH      O 4608   3.978   3.498   1.370  0.1117 -0.1075  0.1186
 1532HOH     H1 4609   3.946   3.564   1.308  0.4588  0.0685  0.1201
 1532HOH     H2 4610   4.048   3.542   1.418  0.3918 -0.4929  0.0780
 1533HOH      O 4611   1.885   2.137   2.439  0.2070  0.7665  0.2640
 1533HOH     H1 4612   1.976   2.119   2.463  0.4189 -1.1990 -1.4287
 1533HOH     H2 4613   1.885   2.227   2.407  1.7705  0.5873 -0.3850
 1534HOH      O 4614   1.547   0.694   3.112  0.4377 -0.5434  0.7540
 1534HOH     H1 4615   1.530   0.773   3.163 -1.2733 -0.0693 -0.3874
 1534HOH     H2 4616   1.501   0.624   3.159 -0.8954 -0.1611  0.1125
 1535HOH      O 4617   2.184   0.121   0.756 -0.2224 -0.6685 -0.3513
 1535HOH     H1 4618   2.205   0.214   0.765  0.6633 -0.8871  0.1430
 1535HOH     H2 4619   2.138   0.098   0.837 -0.5598 -0.6320 -0.5323
 1536HOH      O 4620   3.615   0.528   0.168 -0.3491 -0.3948 -0.3727
 1536HOH     H1 4621   3.611   0.445   0.120  2.1323 -0.8003 -0.1730
 1536HOH     H2 4622   3.606   0.595   0.101 -0.1759 -0.8823 -0.9023
 1537HOH      O 4623   3.177   1.970   1.225  0.2595  0.1695  0.3104
 1537HOH     H1 4624   3.222   1.906   1.280  0.7436  0.0802 -0.1684
 1537HOH     H2 4625   3.106   1.921   1.184  0.4958 -0.0150  0.1131
 1538HOH      O 4626   2.557   1.272   0.685 -0.3199  0.1284 -0.7779
 1538HOH     H1 4627   2.515   1.273   0.599 -0.5697 -0.1304 -0.6618
 1538HOH     H2 4628   2.580   1.363   0.701  0.2423  0.1105 -1.3656
 1539HOH      O 4629   1.404   2.403   0.675 -0.3551 -0.1600  0.1039
 1539HOH     H1 4630   1.498   2.385   0.681 -0.3275  0.0548  0.3697
 1539HOH     H2 4631   1.368   2.327   0.631 -0.0653 -0.2775  0.0636
 1540HOH      O 4632   0.265   0.570   1.361  0.5380  0.3327  0.0379
 1540HOH     H1 4633   0.301   0.652   1.396  0.0432  0.5314  0.1049
 1540HOH     H2 4634   0.220   0.597   1.281 -1.1166  0.4624  0.9213
 1541HOH      O 4635   3.992   2.124   0.557 -0.0151  0.0880 -0.0204
 1541HOH     H1 4636   3.959   2.034   0.550  0.2735  0.0157 -0.5197
 1541HOH     H2 4637   4.050   2.135   0.481  0.1015  0.6346  0.1370
 1542HOH      O 4638   0.568   2.721   1.579 -0.3049  0.9393 -0.1831
 1542HOH     H1 4639   0.624   2.708   1.656 -0.6129 -0.6708 -0.1523
 1542HOH     H2 4640   0.630   2.742   1.509  0.0961  1.2980  0.2566
 1543HOH      O 4641   0.330   0.475   2.316  0.0147  0.0071 -0.7771
 1543HOH     H1 4642   0.332   0.445   2.407 -0.7462  0.0898 -0.7223
 1543HOH     H2 4643   0.420   0.464   2.286  0.1307 -0.7154 -0.2416
 1544HOH      O 4644   2.203   2.658   3.996 -0.1769  0.1148 -0.3243
 1544HOH     H1 4645   2.279   2.603   4.013  0.1220  0.5311 -0.2948
 1544HOH     H2 4646   2.194   2.712   4.074 -0.2890  0.3141 -0.4745
 1545HOH      O 4647   1.255   3.852   3.612  0.3364  0.1811 -0.5608
 1545HOH     H1 4648   1.235   3.796   3.537  1.0063  0.6707 -1.1344
 1545HOH     H2 4649   1.327   3.907   3.582 -0.2083  1.2679  0.0162
 1546HOH      O 4650   1.259   1.944   3.231  0.4633  0.1639  0.1862
 1546HOH     H1 4651   1.338   1.901   3.197 -0.0811 -0.2885 -0.5695
 1546HOH     H2 4652   1.277   1.956   3.324  0.8713 -1.2548  0.3447
 1547HOH      O 4653   2.351   3.119   1.768  0.2387 -0.6700  0.3702
 1547HOH     H1 4654   2.423   3.056   1.780  1.2712  0.3219 -0.3098
 1547HOH     H2 4655   2.384   3.183   1.705 -1.5778 -0.6370 -0.6974
 1548HOH      O 4656   0.425   0.735   3.208  0.1389  0.3878  0.1837
 1548HOH     H1 4657   0.478   0.781   3.273  0.0062  0.3812  0.2955
 1548HOH     H2 4658   0.338   0.774   3.215  0.2089  0.6276 -0.2299
 1549HOH      O 4659   1.390   3.666   0.026 -0.2830  0.4906  0.5425
 1549HOH     H1 4660   1.360   3.670   0.117  0.3655 -0.8132  0.8562
 1549HOH     H2 4661   1.448   3.742   0.016 -1.5011  1.5084  0.7214
 1550HOH      O 4662   3.517   2.989   1.305  0.1673  0.5849  0.2321
 1550HOH     H1 4663   3.460   2.985   1.228 -1.3899  0.0221  1.3124
 1550HOH     H2 4664   3.558   3.075   1.299  0.3503  0.4531 -1.3463
 1551HOH      O 4665   3.380   0.484   1.628 -0.6822 -0.0028 -0.2051
 1551HOH     H1 4666   3.428   0.543   1.570  0.4006 -0.3697  0.2782
 1551HOH     H2 4667   3.315   0.541   1.670  0.6498  1.0323  0.6282
 1552HOH      O 4668   2.697   1.364   3.716  0.3751 -0.2009  0.0595
 1552HOH     H1 4669   2.631   1.298   3.740 -0.1049  0.1160 -0.3421
 1552HOH     H2 4670   2.757   1.317   3.658 -0.1186 -0.2392 -0.4482
 1553HOH      O 4671   2.264   0.252   3.222 -0.0297  0.7881  0.7401
 1553HOH     H1 4672   2.202   0.180   3.219 -0.4167  1.1289  0.0065
 1553HOH     H2 4673   2.334   0.222   3.280  0.5099 -0.7322 -0.5735
 1554HOH      O 4674   1.799   2.186   3.507  0.1774 -0.8237 -0.9984
 1554HOH     H1 4675   1.825   2.132   3.581 -0.4946  1.3784  1.0971
 1554HOH     H2 4676   1.882   2.214   3.467  0.7174 -0.5241  0.2385
 1555HOH      O 4677   2.654   2.802   0.668 -0.2320 -0.0875  0.0685
 1555HOH     H1 4678   2.562   2.826   0.656 -0.2905  0.2419  1.0064
 1555HOH     H2 4679   2.696   2.884   0.694  0.5185 -0.0420 -1.1473
 1556HOH      O 4680   1.216   1.180   2.314 -0.5455 -0.9148  0.1154
 1556HOH     H1 4681   1.289   1.138   2.359  0.5498  0.1810 -0.5244
 1556HOH     H2 4682   1.188   1.250   2.372 -0.1808 -0.4903 -0.2139
 1557HOH      O 4683   3.375   2.817   1.949 -0.3362  0.4851 -1.0843
 1557HOH     H1 4684   3.333   2.881   2.007  0.4065 -0.0449  0.1101
 1557HOH     H2 4685   3.339   2.837   1.862 -2.3958  0.6077 -0.3308
 1558HOH      O 4686   2.097   2.246   1.577 -0.1179  0.4099  0.4788
 1558HOH     H1 4687   2.145   2.327   1.562 -1.0539  0.9371  0.1489
 1558HOH     H2 4688   2.033   2.268   1.645 -0.0065 -0.2247  0.8048
 1559HOH      O 4689   1.335   0.991   3.163 -0.0029 -0.7449 -0.5337
 1559HOH     H1 4690   1.396   1.037   3.222 -1.2559  0.3913 -0.0102
 1559HOH     H2 4691   1.368   1.010   3.075 -0.4361  1.2829 -0.3514
 1560HOH      O 4692   2.805   2.845   2.999  0.5669 -0.0545 -0.0210
 1560HOH     H1 4693   2.716   2.873   3.021  0.6892 -0.2847  0.8359
 1560HOH     H2 4694   2.812   2.861   2.905 -0.0335  0.9183  0.0719
 1561HOH      O 4695   2.136   1.144   2.053 -0.0120  0.2293  0.0834
 1561HOH     H1 4696   2.084   1.112   1.979 -1.3026  0.2956  0.9013
 1561HOH     H2 4697   2.177   1.225   2.021  0.5302 -0.4059 -0.9297
 1562HOH      O 4698   2.619   1.082   0.903 -0.1111  0.2128 -0.3768
 1562HOH     H1 4699   2.616   1.153   0.838  0.4391  1.0662  0.4837
 1562HOH     H2 4700   2.711   1.057   0.907  0.0017  0.6904  0.5784
 1563HOH      O 4701   1.071   0.419   0.839  0.1189 -0.0884 -0.5864
 1563HOH     H1 4702   1.087   0.355   0.908  1.4997  0.8833  0.0740
 1563HOH     H2 4703   1.075   0.503   0.883  0.3701  0.5445 -1.7385
 1564HOH      O 4704   0.302   3.725   1.037 -0.2790  0.4518 -0.1922
 1564HOH     H1 4705   0.397   3.719   1.039 -0.3048 -0.8398 -0.8990
 1564HOH     H2 4706   0.274   3.653   0.980 -1.6561  1.1490 -0.4909
 1565HOH      O 4707   1.223   3.505   1.439  0.4055  0.8815 -0.0363
 1565HOH     H1 4708   1.194   3.519   1.529 -0.6548  0.2459 -0.2430
 1565HOH     H2 4709   1.171   3.566   1.387 -1.3468 -0.8009 -0.5024
 1566HOH      O 4710   3.175   3.153   1.831  0.2967 -0.0995  0.0192
 1566HOH     H1 4711   3.083   3.127   1.838  0.1490  0.4870  0.3654
 1566HOH     H2 4712   3.175   3.222   1.765  0.4868 -0.0620  0.0582
 1567HOH      O 4713   1.994   2.495   0.846  0.0549 -0.6880  0.0354
 1567HOH     H1 4714   1.924   2.433   0.824 -0.3942  0.0021 -0.5276
 1567HOH     H2 4715   2.070   2.439   0.862 -0.5207 -1.4371  0.3244
 1568HOH      O 4716   2.306   1.126   1.117  0.7198  0.0309  0.4118
 1568HOH     H1 4717   2.374   1.088   1.172  0.4792 -0.6119  0.2857
 1568HOH     H2 4718   2.330   1.218   1.109  2.3701 -0.4053 -0.7881
 1569HOH      O 4719   0.089   2.571   1.388  0.3982  0.3572 -0.2420
 1569HOH     H1 4720   0.050   2.486   1.413 -0.0108  0.2402 -1.1729
 1569HOH     H2 4721   0.182   2.561   1.406  0.1431  0.4214  1.4827
 1570HOH      O 4722   1.209   4.034   3.224 -0.3629 -0.1795 -0.0376
 1570HOH     H1 4723   1.279   3.992   3.274  0.5466  1.0970 -0.1452
 1570HOH     H2 4724   1.146   4.064   3.290 -0.0488 -0.0363  0.2013
 1571HOH      O 4725   2.823   1.616   3.136  0.8868  0.0187 -0.2454
 1571HOH     H1 4726   2.751   1.614   3.200  0.8931 -1.3279 -0.2202
 1571HOH     H2 4727   2.898   1.649   3.186  0.4168  1.0785 -0.1719
 1572HOH      O 4728   2.753   3.203   1.886 -0.4891 -0.1535 -1.1700
 1572HOH     H1 4729   2.819   3.140   1.856  0.9342  0.2313  0.8055
 1572HOH     H2 4730   2.686   3.148   1.928  0.1489 -0.4729 -0.5129
 1573HOH      O 4731   3.155   2.211   3.316  1.0068  0.0122  0.4813
 1573HOH     H1 4732   3.223   2.256   3.366  0.4999  0.4905  0.7650
 1573HOH     H2 4733   3.080   2.205   3.376  0.7368 -0.3337  0.1205
 1574HOH      O 4734   0.934   3.393   1.885 -0.2727 -0.4509  0.5624
 1574HOH     H1 4735   0.917   3.423   1.795  0.0390 -1.2808  0.2097
 1574HOH     H2 4736   0.939   3.474   1.936  0.8273  0.1339 -0.3853
 1575HOH      O 4737   3.405   2.028   2.066 -0.4054 -0.0220  0.0125
 1575HOH     H1 4738   3.444   2.073   2.140 -0.7477  0.3147 -0.0040
 1575HOH     H2 4739   3.311   2.045   2.074 -0.4636 -0.1112 -0.4051
 1576HOH      O 4740   2.514   1.001   2.416 -0.5560  0.2058  0.4787
 1576HOH     H1 4741   2.481   0.944   2.346 -0.5000 -0.6040  1.0794
 1576HOH     H2 4742   2.605   1.017   2.392 -0.9491  1.3178 -0.4702
 1577HOH      O 4743   1.458   3.219   2.058  0.1356 -0.2045  0.6932
 1577HOH     H1 4744   1.488   3.306   2.083  0.1562 -0.1903  0.6196
 1577HOH     H2 4745   1.536   3.175   2.025  0.1399 -0.2760  0.7977
 1578HOH      O 4746   1.921   3.828   2.702 -0.5797  0.4558  0.7716
 1578HOH     H1 4747   1.865   3.767   2.654  1.4444 -0.2143 -1.1066
 1578HOH     H2 4748   1.917   3.910   2.652 -0.4536  0.6412  1.0554
 1579HOH      O 4749   0.980   3.370   3.952 -0.1432 -0.2730  0.2111
 1579HOH     H1 4750   0.934   3.447   3.918 -1.2895 -0.7723  0.5424
 1579HOH     H2 4751   1.052   3.407   4.004  0.3431  0.5284 -0.9273
 1580HOH      O 4752   0.004   0.506   1.428 -0.2229  1.0169  0.2705
 1580HOH     H1 4753   0.091   0.530   1.397  0.1750  0.3890  0.8414
 1580HOH     H2 4754  -0.009   0.556   1.508 -0.1848  0.7638  0.4378
 1581HOH      O 4755   0.422   3.470   0.011 -0.3281 -0.3463  0.0864
 1581HOH     H1 4756   0.429   3.479   0.106  0.9956 -0.7440  0.0676
 1581HOH     H2 4757   0.452   3.381  -0.008  0.6332  0.1152 -0.7713
 1582HOH      O 4758   2.350   3.114   1.451 -0.0926  0.4357  0.7111
 1582HOH     H1 4759   2.435   3.091   1.487 -0.1407 -1.4907 -0.1372
 1582HOH     H2 4760   2.367   3.189   1.394  1.8566 -1.5642 -1.8353
 1583HOH      O 4761   3.571   2.688   3.319 -0.0110  0.1580 -0.1245
 1583HOH     H1 4762   3.503   2.755   3.320  0.5725  0.8222 -1.0225
 1583HOH     H2 4763   3.534   2.616   3.269  0.0576  0.6817 -0.9651
 1584HOH      O 4764   1.616   2.961   0.145 -0.3280  0.0448 -0.0312
 1584HOH     H1 4765   1.582   2.873   0.162 -0.3747  0.2547  1.1172
 1584HOH     H2 4766   1.542   3.019   0.163 -0.1149  0.3557 -0.1423
 1585HOH      O 4767   1.373   2.475   3.516 -0.4436 -0.3954 -0.2153
 1585HOH     H1 4768   1.458   2.504   3.483 -0.6266  1.7202  0.7973
 1585HOH     H2 4769   1.391   2.444   3.605 -0.6472 -0.4495 -0.1926
 1586HOH      O 4770   0.137   0.372   0.105 -0.0336  0.0180 -0.2686
 1586HOH     H1 4771   0.092   0.401   0.025 -0.2994  1.9983  0.4888
 1586HOH     H2 4772   0.067   0.339   0.161  0.0596 -0.7021 -0.5548
 1587HOH      O 4773   4.018   1.142   1.191 -0.0200  0.1868  0.1672
 1587HOH     H1 4774   4.066   1.225   1.192 -0.3704  0.4075 -0.4339
 1587HOH     H2 4775   4.030   1.106   1.279 -0.2878  1.1192  0.6098
 1588HOH      O 4776   3.254   0.451   0.687  0.2661  0.5520  0.9417
 1588HOH     H1 4777   3.249   0.356   0.681 -0.5557  0.6051  0.5775
 1588HOH     H2 4778   3.332   0.467   0.739  1.6646 -0.2563 -0.6970
 1589HOH      O 4779   0.705   0.474   1.904 -0.2477  0.2075  0.7593
 1589HOH     H1 4780   0.664   0.501   1.986  0.8421 -1.1705  1.8496
 1589HOH     H2 4781   0.798   0.463   1.926 -0.1738 -1.7364 -0.1939
 1590HOH      O 4782   3.692   1.022   0.340  0.1284 -0.4820 -0.3705
 1590HOH     H1 4783   3.611   1.063   0.370  0.7456  0.7623 -0.2984
 1590HOH     H2 4784   3.668   0.931   0.323 -0.9489 -0.4995  0.9722
 1591HOH      O 4785   1.022   2.398   1.844  0.4661  0.6189  0.6850
 1591HOH     H1 4786   0.939   2.378   1.887  0.1751 -0.1439 -0.1712
 1591HOH     H2 4787   1.002   2.469   1.784  0.1234 -0.2489 -0.2970
 1592HOH      O 4788   3.449   0.121   2.285  0.2572  0.2762  0.3769
 1592HOH     H1 4789   3.475   0.041   2.240  0.2606  0.5938 -0.2046
 1592HOH     H2 4790   3.418   0.179   2.215 -0.5989  0.4558  0.8818
 1593HOH      O 4791   3.973   2.140   2.507  0.3374  0.1272  0.4448
 1593HOH     H1 4792   3.986   2.185   2.423  1.7005 -0.5603  0.2367
 1593HOH     H2 4793   4.047   2.167   2.560 -0.4061  0.4017  1.4100
 1594HOH      O 4794   2.714   0.979   1.937  0.2769 -0.4689  0.3793
 1594HOH     H1 4795   2.804   0.950   1.924  0.3832 -0.3304  0.7890
 1594HOH     H2 4796   2.671   0.962   1.853  0.5561 -0.9979  0.3370
 1595HOH      O 4797   3.780   0.055   2.714 -0.5905  0.0858  0.0712
 1595HOH     H1 4798   3.816   0.138   2.745  0.1317  0.2325 -1.0292
 1595HOH     H2 4799   3.733   0.078   2.634  0.0705 -0.5948 -0.5519
 1596HOH      O 4800   2.026   0.279   3.727  0.1576  0.0826  0.0296
 1596HOH     H1 4801   2.032   0.206   3.788 -0.1456 -0.4972 -0.6059
 1596HOH     H2 4802   1.935   0.278   3.696  0.5845 -0.4659 -1.3731
 1597HOH      O 4803   1.327   0.718   0.226  0.1738  0.3849  0.1025
 1597HOH     H1 4804   1.238   0.733   0.257 -0.0698 -0.8304  0.0679
 1597HOH     H2 4805   1.382   0.765   0.289 -0.4133 -0.2621  1.1473
 1598HOH      O 4806   3.664   2.955   0.776  0.0172  0.1533 -0.3634
 1598HOH     H1 4807   3.704   2.971   0.691 -0.7363 -0.3489 -0.8340
 1598HOH     H2 4808   3.640   3.041   0.808  1.0105  0.4236 -0.2788
 1599HOH      O 4809   0.491   0.312   1.279 -0.4185  0.3414 -0.0716
 1599HOH     H1 4810   0.534   0.384   1.232  0.3780 -0.9705 -1.5114
 1599HOH     H2 4811   0.554   0.287   1.347 -0.4309  0.6111  0.0410
 1600HOH      O 4812   0.343   3.152   0.208 -0.2827 -1.0476  0.1093
 1600HOH     H1 4813   0.360   3.208   0.133 -0.4212 -0.0869  0.7617
 1600HOH     H2 4814   0.417   3.167   0.267 -0.5391 -1.2232  0.4841
 1601HOH      O 4815   1.960   2.181   0.026  0.1280 -0.3739 -0.1559
 1601HOH     H1 4816   1.884   2.219   0.070  0.0638 -0.3090 -0.3196
 1601HOH     H2 4817   1.993   2.252  -0.029  1.3464  0.1804  1.1719
 1602HOH      O 4818   2.194   1.423   2.039 -0.3716 -0.1140 -0.4680
 1602HOH     H1 4819   2.276   1.394   2.081 -1.1695  1.3820  2.7842
 1602HOH     H2 4820   2.216   1.509   2.003 -0.2782 -0.2155 -0.6575
 1603HOH      O 4821   0.527   2.309   2.950 -0.1672 -0.1567 -0.1771
 1603HOH     H1 4822   0.542   2.395   2.990  0.0755 -0.0140 -0.5686
 1603HOH     H2 4823   0.612   2.284   2.913 -0.4047 -0.2453 -0.6769
 1604HOH      O 4824   0.418   2.801   0.736 -0.0482  0.2723  0.0471
 1604HOH     H1 4825   0.414   2.863   0.809 -0.7419 -0.1120  0.3570
 1604HOH     H2 4826   0.366   2.842   0.667 -0.5681  0.0235  0.2774
 1605HOH      O 4827   2.488   1.228   1.400  0.2188  0.6462 -0.0356
 1605HOH     H1 4828   2.456   1.318   1.402 -0.0553  0.5554 -0.1956
 1605HOH     H2 4829   2.418   1.177   1.441  0.0896  0.4269 -0.5160
 1606HOH      O 4830   3.521   0.022   0.410 -0.2570 -0.2556  0.2547
 1606HOH     H1 4831   3.531  -0.065   0.371 -0.8522 -0.0862 -0.3084
 1606HOH     H2 4832   3.562   0.081   0.347  0.0882 -0.1103  0.6054
 1607HOH      O 4833   0.110   2.699   3.514  0.2244 -0.2433  0.4438
 1607HOH     H1 4834   0.170   2.714   3.587  1.1829  0.2776 -0.4023
 1607HOH     H2 4835   0.155   2.737   3.439 -0.6910 -0.8355 -0.4381
 1608HOH      O 4836   0.647   0.697   0.915  0.2165 -0.2428  0.0290
 1608HOH     H1 4837   0.735   0.690   0.951  0.0877 -0.8383  0.2614
 1608HOH     H2 4838   0.602   0.759   0.972  0.7033  0.7055 -0.5753
 1609HOH      O 4839   1.722   4.017   2.069 -0.0211 -0.0800  0.0454
 1609HOH     H1 4840   1.664   3.944   2.051 -2.5477  1.6158  0.2844
 1609HOH     H2 4841   1.709   4.078   1.996  0.4857  0.9334  0.7345
 1610HOH      O 4842   0.293   0.179   3.492  0.1944 -0.1676  0.4094
 1610HOH     H1 4843   0.295   0.085   3.510 -0.3492 -0.1843  0.4195
 1610HOH     H2 4844   0.210   0.193   3.446  0.5255  0.2224 -0.0873
 1611HOH      O 4845   3.661   3.045   2.195  0.4885  0.0431  0.3707
 1611HOH     H1 4846   3.660   2.984   2.121 -0.0189  0.2237  0.2170
 1611HOH     H2 4847   3.738   3.099   2.182 -0.5822  1.4090 -1.1625
 1612HOH      O 4848   1.992   1.761   3.910 -0.0992  0.6341  0.1982
 1612HOH     H1 4849   1.942   1.695   3.959  1.3340  0.0878  1.0459
 1612HOH     H2 4850   1.985   1.733   3.819  0.1778 -0.5226  0.4942
 1613HOH      O 4851   3.724   3.119   0.026  0.0346 -0.3311 -0.0504
 1613HOH     H1 4852   3.722   3.214   0.037  0.8087 -0.0085 -1.9123
 1613HOH     H2 4853   3.812   3.100  -0.008 -0.4981 -1.5296 -0.9189
 1614HOH      O 4854   2.477   1.959   1.113  0.3572 -0.2985  0.4385
 1614HOH     H1 4855   2.450   1.998   1.196 -1.2958  0.1229 -0.2126
 1614HOH     H2 4856   2.562   1.919   1.131  1.2614  1.8553  1.6999
 1615HOH      O 4857   1.402   1.016   1.634  1.0336  0.8075 -0.1341
 1615HOH     H1 4858   1.432   0.982   1.718  1.1582  1.0151 -0.0944
 1615HOH     H2 4859   1.483   1.036   1.586  0.9675  0.4752 -0.3920
 1616HOH      O 4860   1.640   0.997   1.496 -0.1153  0.6766 -0.4356
 1616HOH     H1 4861   1.614   0.940   1.423 -0.7238  1.1092 -0.5733
 1616HOH     H2 4862   1.709   0.949   1.541 -0.4829 -0.0843 -0.6548
 1617HOH      O 4863   0.339   0.098   2.204  0.7460 -0.4435  0.1316
 1617HOH     H1 4864   0.318   0.096   2.297 -0.2363 -0.1639 -0.0587
 1617HOH     H2 4865   0.259   0.067   2.160  0.7209  0.6054 -0.6560
 1618HOH      O 4866   2.107   2.974   1.105  0.1092 -0.7120 -0.3019
 1618HOH     H1 4867   2.146   2.909   1.046 -0.9178  0.1923 -2.1499
 1618HOH     H2 4868   2.120   3.058   1.060 -0.0811  0.1715  1.1770
 1619HOH      O 4869   1.751   3.883   2.315 -0.4033 -0.0996  0.3580
 1619HOH     H1 4870   1.747   3.943   2.241 -0.4644 -0.0232  0.4230
 1619HOH     H2 4871   1.743   3.939   2.393  0.3333 -0.1100  0.4486
 1620HOH      O 4872   1.998   0.681   3.631  0.1621 -0.0249  0.3455
 1620HOH     H1 4873   1.966   0.771   3.638  1.3533  0.4156  0.4338
 1620HOH     H2 4874   1.968   0.638   3.711 -1.7155 -0.1954 -0.3421
 1621HOH      O 4875   2.093   1.526   1.477  0.8881  0.4494  0.3788
 1621HOH     H1 4876   2.057   1.494   1.559 -1.2000  0.1129 -0.5241
 1621HOH     H2 4877   2.097   1.621   1.487  0.6866  0.4082  0.8803
 1622HOH      O 4878   3.519   0.244   0.602  0.1933 -0.0473  0.7555
 1622HOH     H1 4879   3.501   0.324   0.552 -0.6187  0.3673  1.6412
 1622HOH     H2 4880   3.524   0.175   0.536  0.6375  0.6748 -0.0130
 1623HOH      O 4881   3.913   3.690   0.059 -0.0875  0.1295 -0.1977
 1623HOH     H1 4882   3.890   3.753  -0.010 -0.0553  0.0536 -0.2787
 1623HOH     H2 4883   3.999   3.718   0.089  0.2019 -0.2382 -0.6629
 1624HOH      O 4884   3.842   3.580   1.881  0.3794  0.5655  0.2061
 1624HOH     H1 4885   3.919   3.593   1.826  0.1190  1.5158  0.0227
 1624HOH     H2 4886   3.824   3.486   1.875  1.2328  0.4027 -0.1256
 1625HOH      O 4887   1.310   1.158   2.050 -0.0029  0.4028 -0.1716
 1625HOH     H1 4888   1.357   1.242   2.051 -0.1185  0.4668  0.0267
 1625HOH     H2 4889   1.285   1.144   2.141 -1.7634  1.1683 -0.4613
 1626HOH      O 4890   2.891   1.348   3.457  0.0077  0.1980  0.0080
 1626HOH     H1 4891   2.970   1.401   3.451  0.3832 -0.2900  0.3882
 1626HOH     H2 4892   2.822   1.409   3.485  0.6868  0.3109  1.6915
 1627HOH      O 4893   3.184   0.734   1.983 -0.1868 -0.2411 -0.0152
 1627HOH     H1 4894   3.279   0.726   1.984 -0.1320  0.1861 -0.6031
 1627HOH     H2 4895   3.164   0.799   2.050 -0.0176  0.0083 -0.2012
 1628HOH      O 4896   0.507   0.056   0.122  0.8884  0.2454  0.1554
 1628HOH     H1 4897   0.602   0.072   0.121  0.9607 -0.1477  0.2294
 1628HOH     H2 4898   0.498  -0.034   0.090  0.5832  0.0814  0.6796
 1629HOH      O 4899   0.257   0.210   0.338  0.6174  1.0823 -0.5841
 1629HOH     H1 4900   0.187   0.188   0.399  0.2263 -0.1517 -1.4062
 1629HOH     H2 4901   0.279   0.301   0.359 -1.2089  1.5289 -0.2843
 1630HOH      O 4902   2.185   3.520   2.604  0.0607 -0.3014  0.9343
 1630HOH     H1 4903   2.204   3.614   2.597  0.1791 -0.3856 -0.0962
 1630HOH     H2 4904   2.268   3.481   2.631  0.1480 -0.1660  0.8657
 1631HOH      O 4905   1.890   0.921   3.682 -0.1535 -0.4250  0.4276
 1631HOH     H1 4906   1.828   0.929   3.754  0.4633  0.3984  0.8979
 1631HOH     H2 4907   1.856   0.978   3.614  0.3467  0.4737  0.9003
 1632HOH      O 4908   3.815   2.070   2.981  0.0575  0.2629 -0.7771
 1632HOH     H1 4909   3.809   1.979   3.008 -0.1268  0.3336 -0.5746
 1632HOH     H2 4910   3.908   2.091   2.989 -0.0610  0.4617  0.4359
 1633HOH      O 4911   3.954   3.934   2.745  0.1133 -0.5018  0.1957
 1633HOH     H1 4912   3.889   4.003   2.727  0.7297 -0.0646 -0.4514
 1633HOH     H2 4913   3.901   3.859   2.771 -0.5935  0.1654  0.8075
 1634HOH      O 4914   3.752   0.773   3.347  0.1499  0.7158  0.6397
 1634HOH     H1 4915   3.758   0.723   3.266 -0.4228  0.7960  0.5426
 1634HOH     H2 4916   3.669   0.747   3.385  1.0239 -0.4291  1.9545
 1635HOH      O 4917   3.039   0.609   0.705 -0.2412  0.2198  0.8996
 1635HOH     H1 4918   3.128   0.574   0.708 -0.6276 -0.8028  1.3328
 1635HOH     H2 4919   2.998   0.565   0.631 -0.5709  0.2172  1.0791
 1636HOH      O 4920   0.426   2.904   3.826  0.3161  0.8488  0.6238
 1636HOH     H1 4921   0.462   2.910   3.915  0.4982  1.4499  0.5200
 1636HOH     H2 4922   0.456   2.984   3.783  1.0678  0.1201 -0.2983
 1637HOH      O 4923   1.852   3.339   0.414  0.3938  0.7256 -0.1440
 1637HOH     H1 4924   1.914   3.395   0.368  0.0229  0.5646 -0.8671
 1637HOH     H2 4925   1.810   3.288   0.345 -0.1235  0.4111  0.3861
 1638HOH      O 4926   0.506   3.207   4.016 -0.4700 -0.1478  0.1776
 1638HOH     H1 4927   0.527   3.133   4.073 -0.3570 -0.6751 -0.5264
 1638HOH     H2 4928   0.552   3.189   3.934 -0.3477  0.7653  0.0235
 1639HOH      O 4929   2.109   1.205   1.520  0.1003  0.4341  0.6432
 1639HOH     H1 4930   2.150   1.292   1.526 -1.0669  1.0286  0.6805
 1639HOH     H2 4931   2.032   1.220   1.465 -0.0514 -0.6274  0.5416
 1640HOH      O 4932   3.586   0.626   1.191 -0.0874 -0.3653 -0.2549
 1640HOH     H1 4933   3.547   0.555   1.140  0.4368 -0.4901 -0.5063
 1640HOH     H2 4934   3.538   0.704   1.165 -0.8656 -0.6576  0.2407
 1641HOH      O 4935   2.192   3.498   1.090  0.0997  0.3850  0.2893
 1641HOH     H1 4936   2.247   3.575   1.108  0.6074  0.2325 -0.4978
 1641HOH     H2 4937   2.253   3.425   1.089  0.1619  0.3575 -1.7903
 1642HOH      O 4938   2.070   2.189   2.731  0.3010 -0.2808 -0.0034
 1642HOH     H1 4939   2.029   2.272   2.754  0.6519 -0.3089  0.7693
 1642HOH     H2 4940   2.123   2.208   2.654  0.1532  0.1362 -0.0039
 1643HOH      O 4941   1.046   2.758   1.139  0.2605 -0.1863 -0.2424
 1643HOH     H1 4942   0.966   2.801   1.110  0.3620 -0.2395 -0.6149
 1643HOH     H2 4943   1.071   2.702   1.065  0.6515 -0.1522 -0.1421
 1644HOH      O 4944   3.303   2.900   0.821  0.2084 -0.0406  0.0167
 1644HOH     H1 4945   3.324   2.966   0.754 -0.7152 -0.2750 -0.5432
 1644HOH     H2 4946   3.384   2.889   0.870  0.8555  0.3374 -0.9029
 1645HOH      O 4947   1.488   3.244   3.217  0.8466  0.0539 -0.3132
 1645HOH     H1 4948   1.481   3.307   3.144 -0.7646 -1.1045 -1.3110
 1645HOH     H2 4949   1.565   3.192   3.196  0.4558 -0.2116 -1.2147
 1646HOH      O 4950   3.342   3.923   2.564  0.4644  0.1071  0.3450
 1646HOH     H1 4951   3.304   3.991   2.619  1.5850  1.1961 -0.1256
 1646HOH     H2 4952   3.428   3.905   2.604  0.2715 -0.9381  0.3582
 1647HOH      O 4953   3.081   1.155   3.371 -0.0786  0.9578 -0.0428
 1647HOH     H1 4954   3.081   1.186   3.281  0.2802  0.9728 -0.0381
 1647HOH     H2 4955   3.004   1.196   3.410 -0.3741  0.7620 -0.4047
 1648HOH      O 4956   2.869   3.732   0.411  0.3378 -0.0285  0.5330
 1648HOH     H1 4957   2.796   3.779   0.372 -0.3112 -1.0124  0.5098
 1648HOH     H2 4958   2.946   3.761   0.360 -0.4505 -1.3501 -1.7040
 1649HOH      O 4959   2.417   2.923   0.588  1.2090 -0.5574 -0.2218
 1649HOH     H1 4960   2.389   2.913   0.497 -0.4076 -1.2086  0.2742
 1649HOH     H2 4961   2.418   3.017   0.602  0.3736 -0.4573 -0.6577
 1650HOH      O 4962   0.875   0.955   1.232  0.1489 -0.6194  0.2681
 1650HOH     H1 4963   0.865   0.864   1.204  1.3388 -0.8459  0.4666
 1650HOH     H2 4964   0.810   1.003   1.181 -1.3135 -1.6989  0.9603
 1651HOH      O 4965   2.520   1.620   3.571  0.6919 -0.7665  0.5686
 1651HOH     H1 4966   2.471   1.631   3.652  1.5076 -0.3891  1.0364
 1651HOH     H2 4967   2.586   1.554   3.592  1.0207 -0.5397  0.2684
 1652HOH      O 4968   1.989   0.158   2.457  0.2570 -0.7471  0.3911
 1652HOH     H1 4969   2.032   0.238   2.425 -0.0841 -0.3621  0.8667
 1652HOH     H2 4970   1.961   0.113   2.378 -0.0564 -0.1030  0.1179
 1653HOH      O 4971   0.366   3.690   2.392 -0.2037  0.5802  0.3142
 1653HOH     H1 4972   0.395   3.778   2.415  1.1518  0.2546 -0.0237
 1653HOH     H2 4973   0.272   3.700   2.376 -0.3456  1.7028  1.4828
 1654HOH      O 4974   3.737   0.261   3.696  0.0304  0.2513  0.2580
 1654HOH     H1 4975   3.673   0.289   3.631  0.1443 -0.4372 -0.1658
 1654HOH     H2 4976   3.792   0.198   3.650 -1.1714 -1.9514  1.5046
 1655HOH      O 4977   1.974   0.570   1.352  0.1575 -0.1728 -0.0871
 1655HOH     H1 4978   1.911   0.501   1.333  1.2107 -1.4255  0.6425
 1655HOH     H2 4979   2.051   0.548   1.299  0.7695  0.0028  0.6852
 1656HOH      O 4980   1.013   0.337   1.629  0.2802  0.6986 -0.0010
 1656HOH     H1 4981   1.068   0.325   1.707  0.1260 -0.2098 -0.0136
 1656HOH     H2 4982   1.073   0.333   1.556  0.1864 -0.8299 -0.0484
 1657HOH      O 4983   1.236   3.606   3.769 -0.3405 -0.7943 -0.2163
 1657HOH     H1 4984   1.322   3.570   3.792  0.0648 -0.0834 -0.5599
 1657HOH     H2 4985   1.256   3.677   3.708 -1.2015 -0.8220 -0.5482
 1658HOH      O 4986   0.619   3.214   0.328  0.2808 -0.7677 -0.0780
 1658HOH     H1 4987   0.705   3.173   0.319  0.5391 -0.4572  0.7994
 1658HOH     H2 4988   0.587   3.184   0.413  0.5834  0.9819  0.7373
 1659HOH      O 4989   3.023   1.168   2.208  0.1454  0.3496  0.4114
 1659HOH     H1 4990   3.081   1.154   2.283  0.5638 -0.2389  0.0028
 1659HOH     H2 4991   3.036   1.259   2.184  0.8916  0.2447  0.3559
 1660HOH      O 4992   0.581   0.525   0.552 -0.4435  0.2718  0.3044
 1660HOH     H1 4993   0.563   0.435   0.579 -0.2374 -0.1494 -0.8681
 1660HOH     H2 4994   0.609   0.518   0.461  1.3718  1.3394  0.6849
 1661HOH      O 4995   1.272   3.615   3.164  0.5886 -0.5047 -0.2704
 1661HOH     H1 4996   1.314   3.696   3.193  0.5552 -0.1303 -1.1989
 1661HOH     H2 4997   1.343   3.560   3.132  0.5296 -0.4863 -0.4369
 1662HOH      O 4998   2.743   3.247   0.463 -0.0401  0.1901 -0.3708
 1662HOH     H1 4999   2.676   3.187   0.494 -0.7367  1.0970 -0.0405
 1662HOH     H2 5000   2.824   3.217   0.504 -0.4285 -0.3207  0.0379
 1663HOH      O 5001   3.827   1.061   0.563 -0.0520 -0.4664  0.0153
 1663HOH     H1 5002   3.777   1.031   0.488 -1.0116  0.2169  0.3481
 1663HOH     H2 5003   3.885   0.987   0.584 -0.3233 -0.9672 -0.8907
 1664HOH      O 5004   3.995   3.939   3.746 -0.2355 -0.1242  0.5095
 1664HOH     H1 5005   4.059   3.983   3.801 -0.1921  0.2624  0.1645
 1664HOH     H2 5006   3.949   4.010   3.701  0.1780 -0.4307 -0.4435
 1665HOH      O 5007   0.804   1.504   3.090 -0.2233 -0.1347  0.0189
 1665HOH     H1 5008   0.822   1.416   3.124 -0.6157 -0.1523  0.1966
 1665HOH     H2 5009   0.886   1.531   3.049 -0.4166 -1.0274 -1.0311
 1666HOH      O 5010   3.971   0.366   0.600 -1.1413  0.3372  0.5437
 1666HOH     H1 5011   4.015   0.281   0.597 -1.1872  0.1651  2.5745
 1666HOH     H2 5012   4.019   0.419   0.536 -0.0344 -0.7399  0.4085
 1667HOH      O 5013   0.675   1.339   4.016 -0.4615  0.5997  0.1115
 1667HOH     H1 5014   0.644   1.248   4.020 -1.9314  1.0563  0.3872
 1667HOH     H2 5015   0.759   1.338   4.061  0.6435 -0.9762 -1.6926
 1668HOH      O 5016   0.345   2.568   0.890  0.0739 -0.1151  0.2126
 1668HOH     H1 5017   0.351   2.654   0.848  0.4177 -1.0049 -1.8014
 1668HOH     H2 5018   0.266   2.573   0.944 -0.2199  1.2845 -0.2624
 1669HOH      O 5019   0.255   4.043   1.276  0.2229  0.0624  0.2382
 1669HOH     H1 5020   0.159   4.039   1.268  0.0627  2.0945  0.1343
 1669HOH     H2 5021   0.286   3.972   1.220 -1.2201  0.3324 -1.0679
 1670HOH      O 5022   2.993   1.079   1.945  0.5435 -0.4530  1.0155
 1670HOH     H1 5023   3.006   1.108   2.035  1.8088  0.6999  0.5303
 1670HOH     H2 5024   2.922   1.135   1.913  0.8972 -0.0170  0.9745
 1671HOH      O 5025   3.723   3.810   1.958  0.1002 -0.0482 -0.6603
 1671HOH     H1 5026   3.753   3.721   1.938  0.2837 -0.1044 -0.1585
 1671HOH     H2 5027   3.683   3.803   2.044  0.1795  0.3702 -0.5838
 1672HOH      O 5028   0.332   4.000   3.547  0.1202  0.3174  0.0101
 1672HOH     H1 5029   0.295   3.957   3.624  0.8603  0.4447  0.4604
 1672HOH     H2 5030   0.378   3.930   3.500  0.4967  0.4175  0.2192
 1673HOH      O 5031   0.302   3.584   1.541 -0.2052 -0.7001 -0.0221
 1673HOH     H1 5032   0.286   3.511   1.600 -0.9529 -0.9925 -0.5696
 1673HOH     H2 5033   0.285   3.549   1.454  0.9383 -0.2968 -0.4445
 1674HOH      O 5034   0.077   0.312   3.198 -0.0430  0.1768 -1.0622
 1674HOH     H1 5035   0.152   0.258   3.172 -0.3369 -0.9052  0.1069
 1674HOH     H2 5036   0.030   0.329   3.116  0.4485 -0.7880 -1.5867
 1675HOH      O 5037   1.805   3.827   3.873  0.7541  0.3986 -0.0993
 1675HOH     H1 5038   1.766   3.743   3.898 -0.0440  0.8104  0.1230
 1675HOH     H2 5039   1.881   3.803   3.821 -0.4167 -0.5092 -1.5737
 1676HOH      O 5040   0.739   2.305   2.267 -0.3412  0.1643 -0.0763
 1676HOH     H1 5041   0.690   2.361   2.327  0.1646  0.5009  0.0341
 1676HOH     H2 5042   0.735   2.218   2.308 -0.5735  0.2494  0.0878
 1677HOH      O 5043   3.869   3.346   0.446  0.1461  0.1708 -0.0683
 1677HOH     H1 5044   3.959   3.337   0.414  0.1390  0.8976 -0.3201
 1677HOH     H2 5045   3.872   3.306   0.533  0.6121 -0.1666 -0.2257
 1678HOH      O 5046   0.619   2.510   2.059  0.1300 -0.3117 -0.7983
 1678HOH     H1 5047   0.569   2.491   1.979 -1.7482 -1.2361  0.4451
 1678HOH     H2 5048   0.557   2.558   2.114  0.7590 -1.1022  0.6932
 1679HOH      O 5049   3.744   3.889   0.226  0.2514 -0.0710  0.0347
 1679HOH     H1 5050   3.681   3.838   0.174 -0.2710  0.5230  0.0480
 1679HOH     H2 5051   3.798   3.824   0.269  0.1799 -0.5953 -0.6292
 1680HOH      O 5052   3.771   1.427   1.332 -0.1839  0.0391  0.0799
 1680HOH     H1 5053   3.707   1.480   1.380 -0.7777 -0.4789 -0.1099
 1680HOH     H2 5054   3.855   1.471   1.347 -0.4095  0.1387  1.2251
 1681HOH      O 5055   1.073   3.914   2.450 -0.2850 -0.0091  0.3281
 1681HOH     H1 5056   1.070   3.929   2.355 -0.4521  0.5103  0.4126
 1681HOH     H2 5057   1.167   3.907   2.469 -0.2586 -1.1356 -0.0115
 1682HOH      O 5058   1.232   3.872   3.882  0.0475  0.2204  0.1799
 1682HOH     H1 5059   1.292   3.943   3.907  0.5169 -0.1790  0.2147
 1682HOH     H2 5060   1.214   3.889   3.789 -1.0198  1.2131  0.5234
 1683HOH      O 5061   2.660   0.205   1.037  0.3943 -0.5656  0.2421
 1683HOH     H1 5062   2.699   0.274   1.091  0.9430 -1.1336  0.6029
 1683HOH     H2 5063   2.728   0.137   1.033 -0.1626 -1.1264 -0.0164
 1684HOH      O 5064   3.578   0.803   0.246  0.3246  0.2335 -0.8577
 1684HOH     H1 5065   3.523   0.727   0.266  0.4826  0.3861  0.2610
 1684HOH     H2 5066   3.571   0.812   0.151 -1.0367 -0.1537 -0.8445
 1685HOH      O 5067   0.760   3.776   3.746 -0.0182 -0.2205  0.0103
 1685HOH     H1 5068   0.800   3.827   3.816  0.8958 -0.7084 -0.1314
 1685HOH     H2 5069   0.681   3.739   3.786  0.1337  0.0457  0.5782
 1686HOH      O 5070   0.070   0.488   2.174 -0.1480  0.2771  0.1222
 1686HOH     H1 5071   0.017   0.413   2.201 -0.1318 -0.0486 -0.6957
 1686HOH     H2 5072   0.146   0.486   2.232  0.3448 -0.9479 -0.4980
 1687HOH      O 5073   1.618   0.648   0.330 -0.1132  0.0283 -0.1960
 1687HOH     H1 5074   1.530   0.684   0.325  0.0931  0.5687 -0.0502
 1687HOH     H2 5075   1.624   0.588   0.255 -0.9113 -0.7393  0.3269
 1688HOH      O 5076   2.748   2.617   0.879 -0.8801 -0.1770 -0.1134
 1688HOH     H1 5077   2.748   2.679   0.805 -0.4642  0.0355  0.0566
 1688HOH     H2 5078   2.656   2.593   0.890 -1.2527  1.2924  0.5308
 1689HOH      O 5079   1.080   2.405   3.306 -0.3225  0.2960  0.5232
 1689HOH     H1 5080   1.143   2.347   3.263 -1.2454 -0.3645 -0.0020
 1689HOH     H2 5081   1.058   2.360   3.388 -0.9732 -0.0941  0.1558
 1690HOH      O 5082   3.410   1.002   3.093  0.4297  0.0354 -0.1199
 1690HOH     H1 5083   3.416   1.094   3.118  0.4228  0.0553 -0.1911
 1690HOH     H2 5084   3.492   0.983   3.047  0.4301  0.0070 -0.1077
 1691HOH      O 5085   3.566   3.824   4.062  0.5102  0.4014  0.3506
 1691HOH     H1 5086   3.552   3.735   4.030 -0.7520  0.4023  0.8059
 1691HOH     H2 5087   3.645   3.853   4.018 -0.8005  0.2665 -2.4972
 1692HOH      O 5088   3.971   0.596   0.837 -0.2717  0.0180 -0.1109
 1692HOH     H1 5089   4.057   0.610   0.798 -0.4968  0.8772 -0.3327
 1692HOH     H2 5090   3.985   0.602   0.931 -0.0114 -0.3748 -0.1194
 1693HOH      O 5091   1.065   3.175   1.988  0.0659  0.1293 -0.0284
 1693HOH     H1 5092   1.016   3.252   1.956 -0.3261 -0.3982 -0.7567
 1693HOH     H2 5093   1.108   3.206   2.067 -0.7426  0.8758  0.1595
 1694HOH      O 5094   1.618   3.774   1.988  0.1117  0.5718  0.3035
 1694HOH     H1 5095   1.531   3.814   1.998  0.0969  0.4059  0.9398
 1694HOH     H2 5096   1.623   3.709   2.059 -0.1078 -1.0264 -1.0077
 1695HOH      O 5097   1.137   0.964   4.073  0.2190  0.2395  0.0811
 1695HOH     H1 5098   1.112   0.872   4.082 -0.1391  0.3873  0.7102
 1695HOH     H2 5099   1.122   0.984   3.980  0.8966 -0.4920 -0.2131
 1696HOH      O 5100   3.956   2.584   3.469  0.1871 -0.0586  0.4034
 1696HOH     H1 5101   3.936   2.522   3.539 -0.5733 -0.3538 -0.0547
 1696HOH     H2 5102   4.045   2.614   3.489 -0.1979  0.3210  1.8178
 1697HOH      O 5103   1.836   3.486   1.643  0.0872 -0.5146  0.4879
 1697HOH     H1 5104   1.895   3.521   1.577  0.0597  0.2178  0.8316
 1697HOH     H2 5105   1.837   3.391   1.629  0.4476 -0.4112 -0.2430
 1698HOH      O 5106   3.861   0.260   2.854 -0.3822 -0.3577  0.6349
 1698HOH     H1 5107   3.948   0.299   2.861 -0.1849  0.0573 -2.1464
 1698HOH     H2 5108   3.801   0.333   2.872 -0.0342  0.4305 -1.0466
 1699HOH      O 5109   3.715   3.805   2.308 -0.2646  0.1782  0.6570
 1699HOH     H1 5110   3.624   3.832   2.304 -0.5413 -0.7749 -0.3754
 1699HOH     H2 5111   3.713   3.710   2.297  0.8833  0.2570 -0.9945
 1700HOH      O 5112   3.032   0.850   3.634 -0.0213  0.0345 -0.2274
 1700HOH     H1 5113   3.000   0.892   3.555 -1.1363 -0.0763  0.1216
 1700HOH     H2 5114   3.037   0.757   3.612  0.1402  0.0623 -0.3082
 1701HOH      O 5115   2.248   3.794   1.749  0.3175 -0.3512  0.2318
 1701HOH     H1 5116   2.209   3.740   1.818  0.2645 -1.1626 -0.4087
 1701HOH     H2 5117   2.220   3.883   1.770 -0.7474 -0.7305  0.5619
 1702HOH      O 5118   3.288   2.013   0.257  0.0109  0.7224 -0.1608
 1702HOH     H1 5119   3.240   1.950   0.311 -0.9363  0.8109 -0.8345
 1702HOH     H2 5120   3.273   1.984   0.167  0.5516  1.2378 -0.4331
 1703HOH      O 5121   3.616   3.239   1.324  0.3041 -0.1582 -0.0906
 1703HOH     H1 5122   3.606   3.276   1.236 -0.7392  0.0352  0.0845
 1703HOH     H2 5123   3.697   3.277   1.357  0.7969 -0.3482 -1.0167
 1704HOH      O 5124   2.015   2.544   3.832 -0.0623 -1.0429 -0.2118
 1704HOH     H1 5125   2.021   2.452   3.860  1.3638 -1.2140 -0.9356
 1704HOH     H2 5126   2.094   2.585   3.866 -0.9701  0.1419  0.6611
 1705HOH      O 5127   2.694   1.323   2.108 -0.1712 -0.0040  0.2613
 1705HOH     H1 5128   2.750   1.331   2.185 -0.0788 -0.8007  0.2997
 1705HOH     H2 5129   2.755   1.310   2.035 -0.2769 -0.1833  0.2009
 1706HOH      O 5130   3.380   1.636   0.516  0.1333  0.0032 -0.1570
 1706HOH     H1 5131   3.386   1.547   0.550  0.5354  0.7375  2.0617
 1706HOH     H2 5132   3.469   1.669   0.518 -0.1372  0.7842  0.2621
 1707HOH      O 5133   0.015   3.617   2.814 -0.3118 -0.5442 -0.2333
 1707HOH     H1 5134  -0.002   3.584   2.902 -0.5854  0.4232  0.1026
 1707HOH     H2 5135   0.111   3.617   2.806 -0.2548 -0.0843  0.3070
 1708HOH      O 5136   3.010   3.193   0.556  0.6832 -0.4992 -0.2135
 1708HOH     H1 5137   3.072   3.265   0.543  1.0220 -0.7104  0.1838
 1708HOH     H2 5138   3.007   3.181   0.651 -0.7121  0.1377 -0.1284
 1709HOH      O 5139   3.312   3.546   2.706 -0.1042 -0.1595 -0.0702
 1709HOH     H1 5140   3.329   3.485   2.635 -0.6348 -0.6191  0.1847
 1709HOH     H2 5141   3.226   3.584   2.686  0.1615  0.4182 -0.1593
 1710HOH      O 5142   2.679   1.092   3.030 -0.3698 -0.1199 -0.0783
 1710HOH     H1 5143   2.671   1.060   2.940 -0.2846  0.0263 -0.1376
 1710HOH     H2 5144   2.721   1.177   3.022 -0.7580  0.0914  0.0633
 1711HOH      O 5145   2.137   3.307   1.905  0.3511 -0.2352 -0.0045
 1711HOH     H1 5146   2.185   3.242   1.855  0.9353 -0.1776  0.4627
 1711HOH     H2 5147   2.165   3.294   1.995 -0.6412 -0.3028  0.3207
 1712HOH      O 5148   1.725   2.182   3.166  0.2189  0.6833 -0.0858
 1712HOH     H1 5149   1.698   2.194   3.075 -0.3228 -0.8250 -0.1783
 1712HOH     H2 5150   1.668   2.242   3.216 -0.5866  0.3970 -0.6232
 1713HOH      O 5151   1.670   2.683   3.561  0.3789  0.1010 -0.2678
 1713HOH     H1 5152   1.724   2.673   3.640  0.6396 -0.1957 -0.4775
 1713HOH     H2 5153   1.635   2.596   3.544  0.1956  0.1972 -0.3927
 1714HOH      O 5154   1.325   3.256   1.205 -0.1691 -0.0378 -0.1362
 1714HOH     H1 5155   1.274   3.181   1.175 -1.0040  1.0209 -1.5757
 1714HOH     H2 5156   1.266   3.303   1.264 -0.0130  0.0369 -0.0365
 1715HOH      O 5157   2.770   3.713   2.848 -0.1696  0.2890 -0.1944
 1715HOH     H1 5158   2.700   3.649   2.847 -0.1112  0.2215 -0.6992
 1715HOH     H2 5159   2.748   3.774   2.778 -0.0813  0.6620  0.0988
 1716HOH      O 5160   3.024   3.145   2.386 -0.2924  0.6688 -0.0600
 1716HOH     H1 5161   3.013   3.203   2.310 -0.7193  1.2270  0.4128
 1716HOH     H2 5162   2.939   3.101   2.395  0.0091 -0.0101 -0.3788
 1717HOH      O 5163   3.561   2.667   0.703  1.0190  0.0870  0.1619
 1717HOH     H1 5164   3.565   2.758   0.734  0.9453 -0.0026  0.4417
 1717HOH     H2 5165   3.485   2.665   0.645  0.4702 -0.0008  0.8626
 1718HOH      O 5166   2.953   3.029   1.856  0.2128 -0.2440  0.3459
 1718HOH     H1 5167   2.948   3.015   1.950  0.6446 -0.8843  0.2833
 1718HOH     H2 5168   2.938   2.943   1.818  0.3496 -0.0519 -0.1626
 1719HOH      O 5169   2.988   3.585   3.206  0.3698 -0.1797 -0.3752
 1719HOH     H1 5170   2.928   3.656   3.181 -0.6137 -1.4048 -1.8754
 1719HOH     H2 5171   3.070   3.606   3.161  0.0266 -0.0608 -0.9740
 1720HOH      O 5172   0.539   0.221   2.053 -0.5841 -0.1332 -0.5350
 1720HOH     H1 5173   0.564   0.299   2.101  0.0183 -0.5088 -0.2095
 1720HOH     H2 5174   0.464   0.185   2.100  0.1602 -0.6447  0.3288
 1721HOH      O 5175   1.754   1.112   3.533 -0.0366  0.8683 -0.0480
 1721HOH     H1 5176   1.663   1.124   3.505 -0.2787 -0.4154  0.0305
 1721HOH     H2 5177   1.798   1.193   3.508 -0.9537  1.0883 -1.1340
 1722HOH      O 5178   1.897   2.968   2.668  0.5770 -0.8388  0.2805
 1722HOH     H1 5179   1.985   2.983   2.701  0.8533  0.2472 -0.8373
 1722HOH     H2 5180   1.848   3.047   2.691  0.4659 -0.5603 -0.8153
 1723HOH      O 5181   1.846   2.468   1.554 -0.9434 -0.0913 -0.2965
 1723HOH     H1 5182   1.892   2.430   1.629  0.5220  0.4208 -0.8560
 1723HOH     H2 5183   1.851   2.563   1.570 -1.4361 -0.0111 -0.6032
 1724HOH      O 5184   3.802   0.090   1.166 -0.0764  0.4985 -0.7582
 1724HOH     H1 5185   3.881   0.142   1.179  0.6171 -0.6200 -0.1604
 1724HOH     H2 5186   3.834   0.007   1.130 -0.5905 -0.9010  1.5936
 1725HOH      O 5187   2.227   3.760   3.589  0.0296  0.4496 -0.2140
 1725HOH     H1 5188   2.261   3.679   3.551  0.0879  0.5716 -0.4283
 1725HOH     H2 5189   2.225   3.822   3.516 -0.6292  0.4559 -0.2008
 1726HOH      O 5190   3.938   2.971   2.328 -0.4822 -0.4674  0.1600
 1726HOH     H1 5191   4.009   2.988   2.266 -0.8804  0.1787 -0.1548
 1726HOH     H2 5192   3.980   2.928   2.402  0.0690 -0.9528 -0.4084
 1727HOH      O 5193   3.946   2.071   1.489  1.0962 -0.2138 -0.4618
 1727HOH     H1 5194   3.864   2.038   1.527  1.2606  0.2930  0.4009
 1727HOH     H2 5195   3.976   2.001   1.432  0.0761 -0.4197 -0.7909
 1728HOH      O 5196   0.953   4.050   3.662 -0.3957  0.1887 -0.5173
 1728HOH     H1 5197   0.952   4.001   3.744  0.7817 -0.2455 -0.7187
 1728HOH     H2 5198   0.861   4.059   3.638 -0.7166 -0.6935  0.2511
 1729HOH      O 5199   3.829   2.138   3.761  0.1570  0.3815  0.0991
 1729HOH     H1 5200   3.758   2.139   3.825 -0.6301  0.6464 -0.7436
 1729HOH     H2 5201   3.849   2.045   3.748 -0.2006  0.2960  0.1646
 1730HOH      O 5202   1.017   1.770   0.738 -0.1540  0.0944  0.0352
 1730HOH     H1 5203   0.981   1.778   0.826  0.0836 -0.0164  0.1421
 1730HOH     H2 5204   1.104   1.808   0.743 -0.2634  0.3966 -0.2344
 1731HOH      O 5205   0.084   3.288   2.030 -0.6580 -0.4435 -0.3905
 1731HOH     H1 5206   0.169   3.331   2.025 -0.7461 -0.2837 -0.5371
 1731HOH     H2 5207   0.027   3.352   2.073 -0.7919 -0.4034 -0.6184
 1732HOH      O 5208   0.533   2.080   2.010 -0.5015  0.2096 -0.1977
 1732HOH     H1 5209   0.522   2.088   1.916  0.4948 -0.7523 -0.4401
 1732HOH     H2 5210   0.593   2.006   2.021 -1.1833 -0.2095  1.2301
 1733HOH      O 5211   0.754   0.300   3.636  0.1305 -0.2753  0.5233
 1733HOH     H1 5212   0.712   0.365   3.692 -0.7161 -0.4247  0.1001
 1733HOH     H2 5213   0.713   0.217   3.661 -0.0689 -0.3808 -0.1201
 1734HOH      O 5214   3.838   2.787   2.871 -0.4111  0.4936 -0.6566
 1734HOH     H1 5215   3.858   2.803   2.964  0.7550  0.4180 -0.8603
 1734HOH     H2 5216   3.781   2.860   2.846 -0.2961  0.8221 -0.0107
 1735HOH      O 5217   1.321   0.738   0.588 -0.0126 -0.1380 -0.4841
 1735HOH     H1 5218   1.321   0.652   0.630 -0.0991  0.0856 -0.0229
 1735HOH     H2 5219   1.250   0.733   0.524  0.1045 -0.4719 -0.5899
 1736HOH      O 5220   1.014   1.634   1.189  0.2274  0.5086  0.4328
 1736HOH     H1 5221   0.945   1.611   1.251  0.0343 -1.1007 -0.2744
 1736HOH     H2 5222   1.093   1.596   1.228  0.1642 -0.2104 -0.1024
 1737HOH      O 5223   2.532   3.901   1.035 -0.2591 -0.6740  0.6120
 1737HOH     H1 5224   2.610   3.913   1.090 -0.0188  0.1092  0.1336
 1737HOH     H2 5225   2.476   3.841   1.085 -0.4325  0.6210  2.1464
 1738HOH      O 5226   0.329   2.143   3.906  0.1204 -0.1904 -0.4490
 1738HOH     H1 5227   0.245   2.130   3.864 -0.0099 -0.6908 -0.0531
 1738HOH     H2 5228   0.391   2.152   3.833  0.0748 -2.0956 -0.8248
 1739HOH      O 5229   2.450   2.828   1.787 -0.0380 -0.0457  0.1790
 1739HOH     H1 5230   2.447   2.852   1.695 -0.0701  0.5437  0.3286
 1739HOH     H2 5231   2.376   2.769   1.799 -0.7469  0.7843  0.0716
 1740HOH      O 5232   0.864   1.148   3.598  0.6854 -0.1234  1.3154
 1740HOH     H1 5233   0.860   1.239   3.630  1.1083  0.0750  0.8288
 1740HOH     H2 5234   0.957   1.133   3.580  0.5976 -0.6023  1.2399
 1741HOH      O 5235   1.007   0.593   3.334  0.1548  0.9796 -0.2309
 1741HOH     H1 5236   1.034   0.684   3.318  1.5615  0.5159 -0.8095
 1741HOH     H2 5237   1.023   0.549   3.250 -1.6240  0.3880 -0.3408
 1742HOH      O 5238   0.905   3.038   0.560  0.3760 -0.3089 -0.9721
 1742HOH     H1 5239   0.851   3.053   0.638  1.0097 -1.1527 -0.3318
 1742HOH     H2 5240   0.923   3.126   0.527  0.9283  0.1824  0.4486
 1743HOH      O 5241   3.999   3.496   2.168  0.3185 -0.3620  0.0406
 1743HOH     H1 5242   3.979   3.558   2.098 -0.1891  0.9733  1.2661
 1743HOH     H2 5243   3.922   3.498   2.225  1.0105 -0.7716  1.0442
 1744HOH      O 5244   0.262   2.824   3.282  0.1761  0.8431  0.5935
 1744HOH     H1 5245   0.265   2.857   3.192 -0.3866 -0.0093  0.2316
 1744HOH     H2 5246   0.296   2.735   3.275 -0.3085  0.6061  1.1340
 1745HOH      O 5247   2.311   0.651   3.194 -0.1542 -0.4434 -0.3168
 1745HOH     H1 5248   2.373   0.703   3.143  0.6757 -0.5991  0.4751
 1745HOH     H2 5249   2.341   0.660   3.285 -1.3146 -0.5168  0.1140
 1746HOH      O 5250   1.531   4.025   2.896  0.7733  0.3665  0.9401
 1746HOH     H1 5251   1.455   4.075   2.926  0.3735  0.3927 -0.0596
 1746HOH     H2 5252   1.496   3.938   2.877  0.7032  0.6884 -0.6440
 1747HOH      O 5253   3.579   2.354   0.799 -0.0303  0.1781 -0.3227
 1747HOH     H1 5254   3.657   2.352   0.855 -0.1598 -1.1401 -0.1249
 1747HOH     H2 5255   3.570   2.446   0.775  1.2220  0.4736  0.1456
 1748HOH      O 5256   2.738   3.524   1.829  0.2692 -0.6943 -0.8398
 1748HOH     H1 5257   2.790   3.448   1.855 -0.7993 -1.5709 -1.1365
 1748HOH     H2 5258   2.649   3.502   1.854 -0.2859 -0.1294 -2.1481
 1749HOH      O 5259   0.131   3.955   3.147  0.4023 -0.2949 -0.3091
 1749HOH     H1 5260   0.117   3.866   3.179 -0.0420 -0.2134 -0.2745
 1749HOH     H2 5261   0.044   3.995   3.146  0.6224  0.2030 -0.1346
 1750HOH      O 5262   1.792   1.713   3.308 -0.1807  0.1622  0.1523
 1750HOH     H1 5263   1.857   1.758   3.362 -0.5069 -0.1554  0.8377
 1750HOH     H2 5264   1.716   1.705   3.365 -0.3984 -0.5561 -0.2166
 1751HOH      O 5265   2.686   3.906   0.303  0.2266  0.0317 -0.1082
 1751HOH     H1 5266   2.622   3.885   0.236  0.2018  0.1419 -0.1189
 1751HOH     H2 5267   2.646   3.978   0.353  0.2156 -0.0935  0.0645
 1752HOH      O 5268   0.637   1.505   2.701  0.0460  0.2759 -0.0038
 1752HOH     H1 5269   0.689   1.446   2.756 -0.6990  0.1913  0.6329
 1752HOH     H2 5270   0.583   1.554   2.763 -1.2680 -0.2420 -0.6819
 1753HOH      O 5271   1.822   2.732   3.798 -0.7339 -0.0438  0.0990
 1753HOH     H1 5272   1.833   2.804   3.860  1.0562  0.3769 -0.5927
 1753HOH     H2 5273   1.882   2.665   3.828  0.1283  0.1384 -1.0684
 1754HOH      O 5274   1.627   0.042   0.021 -0.6453  0.1621 -0.3053
 1754HOH     H1 5275   1.629   0.128   0.062 -0.4959  0.0636 -0.1035
 1754HOH     H2 5276   1.654   0.058  -0.069 -1.8164  0.5158 -0.6320
 1755HOH      O 5277   2.356   3.656   0.281 -0.2661  0.2722 -0.1792
 1755HOH     H1 5278   2.325   3.651   0.190 -1.0425 -0.2327  0.0874
 1755HOH     H2 5279   2.448   3.632   0.276 -0.4446 -0.3740 -0.7720
 1756HOH      O 5280   1.432   3.754   1.388 -0.1573  0.3040  0.5269
 1756HOH     H1 5281   1.420   3.810   1.465  0.3391  0.2486  0.6541
 1756HOH     H2 5282   1.492   3.685   1.418 -0.8495 -0.3726  0.4045
 1757HOH      O 5283   0.978   2.700   3.342 -0.4737 -0.5776  0.2719
 1757HOH     H1 5284   0.977   2.604   3.336  0.3433 -0.6078  0.4361
 1757HOH     H2 5285   0.978   2.730   3.251  0.4043 -0.7740  0.1865
 1758HOH      O 5286   3.630   1.823   2.092  0.6181 -0.8148  0.3647
 1758HOH     H1 5287   3.574   1.900   2.087 -0.6975 -1.6084  1.3816
 1758HOH     H2 5288   3.675   1.821   2.008 -0.9740 -0.1355 -0.6110
 1759HOH      O 5289   1.583   1.943   1.590 -0.4339 -0.0414  0.5345
 1759HOH     H1 5290   1.648   2.013   1.589 -0.9901  0.4935 -0.4082
 1759HOH     H2 5291   1.517   1.972   1.652 -0.6193  0.2256  0.2118
 1760HOH      O 5292   0.150   2.085   0.659  0.3508 -0.0361 -0.0289
 1760HOH     H1 5293   0.061   2.117   0.644  0.0956 -0.4680  0.5054
 1760HOH     H2 5294   0.193   2.096   0.574 -0.2708 -0.0215 -0.3575
 1761HOH      O 5295   1.382   3.916   3.366  0.3900 -0.0811 -0.5438
 1761HOH     H1 5296   1.433   3.845   3.326  0.7135 -0.4620  0.4972
 1761HOH     H2 5297   1.447   3.973   3.406  0.0524 -0.1156  0.0687
 1762HOH      O 5298   0.983   0.481   1.930  0.7953  0.5986 -0.2154
 1762HOH     H1 5299   1.013   0.555   1.982  0.1270 -0.4055  1.8198
 1762HOH     H2 5300   1.058   0.420   1.928  0.7656  0.5636 -0.3035
 1763HOH      O 5301   3.577   0.689   2.840 -0.7164 -0.1190  0.1404
 1763HOH     H1 5302   3.605   0.747   2.769  0.1718  0.3082  0.7999
 1763HOH     H2 5303   3.558   0.748   2.913 -0.6017 -0.6055  0.5720
 1764HOH      O 5304   1.029   2.942   0.123  0.2065  0.3130  0.0770
 1764HOH     H1 5305   1.051   2.849   0.120 -0.3860  0.1710 -0.1395
 1764HOH     H2 5306   1.112   2.987   0.106  0.3239 -0.1938 -0.8055
 1765HOH      O 5307   2.205   0.977   0.403  0.0973  0.6312  0.1023
 1765HOH     H1 5308   2.182   0.889   0.372  0.7423 -0.3771  2.0903
 1765HOH     H2 5309   2.299   0.972   0.421  0.0634  1.5791  0.6843
 1766HOH      O 5310   2.961   0.945   2.484 -0.0582 -0.1007  0.3323
 1766HOH     H1 5311   3.013   0.898   2.548  0.9741 -0.3129 -0.5907
 1766HOH     H2 5312   2.937   0.879   2.419  0.0249  0.3317 -0.1517
 1767HOH      O 5313   1.486   2.215   0.908  0.2973 -0.6838  0.4887
 1767HOH     H1 5314   1.399   2.237   0.876  0.3158 -0.4946  0.5679
 1767HOH     H2 5315   1.496   2.122   0.887  0.6035 -0.4026 -0.7475
 1768HOH      O 5316   3.128   0.282   3.152  0.0253 -0.1708 -0.0048
 1768HOH     H1 5317   3.195   0.229   3.108  1.2136 -0.2188  1.6789
 1768HOH     H2 5318   3.065   0.218   3.186  0.4762 -0.3767  0.4744
 1769HOH      O 5319   2.618   0.409   1.237  0.4787 -0.6328 -0.2913
 1769HOH     H1 5320   2.688   0.454   1.284  0.0234 -0.4155  0.1968
 1769HOH     H2 5321   2.538   0.457   1.259  0.0289 -1.4464 -0.0525
 1770HOH      O 5322   3.145   3.367   1.640  0.0917 -0.2834  0.0458
 1770HOH     H1 5323   3.205   3.442   1.647  0.1853 -0.2090 -1.1302
 1770HOH     H2 5324   3.172   3.323   1.560 -1.2457 -0.4130 -0.3797
 1771HOH      O 5325   2.855   0.566   1.345 -0.5628 -0.3376 -0.4454
 1771HOH     H1 5326   2.910   0.538   1.272 -0.1367  0.3484 -0.3993
 1771HOH     H2 5327   2.916   0.588   1.415 -0.9624 -0.8482  0.0817
 1772HOH      O 5328   0.397   3.281   1.281 -0.2297 -0.2098 -0.2985
 1772HOH     H1 5329   0.421   3.271   1.373  0.4567  0.4926 -0.3750
 1772HOH     H2 5330   0.387   3.191   1.249  0.4402 -0.5007  0.2439
 1773HOH      O 5331   2.031   3.243   3.880 -0.9289  0.3206  0.1627
 1773HOH     H1 5332   1.990   3.251   3.967  0.4267  0.8309  0.8194
 1773HOH     H2 5333   2.118   3.206   3.898 -1.3923 -1.7814 -1.2642
 1774HOH      O 5334   0.741   1.690   4.009 -0.0235  0.1127 -0.5144
 1774HOH     H1 5335   0.732   1.750   4.083  0.9506 -0.1962 -0.1067
 1774HOH     H2 5336   0.695   1.611   4.036  2.0171 -0.8000  0.7651
 1775HOH      O 5337   3.019   2.963   0.097  0.1297 -0.1335 -0.6410
 1775HOH     H1 5338   2.995   2.872   0.077 -1.3310  0.0874 -0.1671
 1775HOH     H2 5339   2.981   2.979   0.184  0.5782  0.8502 -0.6046
 1776HOH      O 5340   0.310   3.783   0.262 -0.5472  0.2680  0.0571
 1776HOH     H1 5341   0.366   3.706   0.256  0.0524  0.6736  0.3170
 1776HOH     H2 5342   0.344   3.833   0.336 -1.5250  0.3200  0.5075
 1777HOH      O 5343   0.176   0.776   3.305 -0.3182 -0.3401 -1.2899
 1777HOH     H1 5344   0.186   0.870   3.289 -0.9738 -0.1626 -0.7529
 1777HOH     H2 5345   0.086   0.766   3.337  0.6005 -0.6406  1.8712
 1778HOH      O 5346   0.431   3.952   0.429  0.5712  0.2600  0.2793
 1778HOH     H1 5347   0.456   4.040   0.460 -0.0435  0.1869  1.0504
 1778HOH     H2 5348   0.513   3.902   0.432  0.7902  0.6206  0.5452
 1779HOH      O 5349   3.279   3.090   0.017  0.4699  0.3471 -0.3221
 1779HOH     H1 5350   3.267   3.080   0.112  0.7643  0.1056 -0.3068
 1779HOH     H2 5351   3.201   3.050  -0.021  0.7507 -0.3494 -0.1990
 1780HOH      O 5352   3.523   1.582   3.234  0.6804 -0.3107 -0.0288
 1780HOH     H1 5353   3.592   1.541   3.286  0.3404  0.1796  0.8668
 1780HOH     H2 5354   3.446   1.526   3.246  0.1361  0.6191  1.4252
 1781HOH      O 5355   1.613   0.931   3.254  0.7565  0.2764 -0.5280
 1781HOH     H1 5356   1.654   0.993   3.193  1.4790  0.1444 -0.1948
 1781HOH     H2 5357   1.687   0.887   3.297  0.3180  0.9809  1.0928
 1782HOH      O 5358   1.312   0.272   2.890 -0.5626  0.1073 -0.4687
 1782HOH     H1 5359   1.346   0.357   2.861  0.9284 -0.4721 -0.5723
 1782HOH     H2 5360   1.336   0.266   2.982  1.0441 -0.9030 -0.8832
 1783HOH      O 5361   0.914   2.782   2.022 -0.3870  0.6950 -0.5686
 1783HOH     H1 5362   0.870   2.867   2.034  0.2414  0.9805 -0.2358
 1783HOH     H2 5363   0.999   2.792   2.064 -0.8368 -0.5782  0.8097
 1784HOH      O 5364   0.700   2.982   0.798 -0.3830  0.0610  0.8580
 1784HOH     H1 5365   0.688   2.897   0.756  0.1943  0.3907 -0.0432
 1784HOH     H2 5366   0.733   2.961   0.885  0.5456 -0.6484  0.3738
 1785HOH      O 5367   4.034   3.356   3.468 -0.2040  0.5857  0.1916
 1785HOH     H1 5368   4.058   3.397   3.552 -0.7502 -0.0810  0.6935
 1785HOH     H2 5369   4.105   3.295   3.450 -0.0396  0.7961  0.1110
 1786HOH      O 5370   1.289   4.017   2.230  0.4134 -0.2232  0.0407
 1786HOH     H1 5371   1.353   3.964   2.278  1.7774  1.8413  0.7946
 1786HOH     H2 5372   1.298   4.105   2.267 -1.6960  0.6033 -1.0409
 1787HOH      O 5373   0.118   0.772   0.558  0.2597  0.3725  0.1156
 1787HOH     H1 5374   0.144   0.705   0.622 -1.3831  0.0337  0.5184
 1787HOH     H2 5375   0.099   0.849   0.612 -0.5679  0.2648 -0.0003
 1788HOH      O 5376   2.703   1.035   2.749 -0.3149 -0.1991  0.3914
 1788HOH     H1 5377   2.614   1.001   2.742 -0.6400  0.3332  1.4057
 1788HOH     H2 5378   2.700   1.120   2.707  0.3836 -1.0868 -1.7351
 1789HOH      O 5379   2.751   2.893   2.746 -0.4863 -0.7182  0.1916
 1789HOH     H1 5380   2.691   2.951   2.699 -0.2243 -0.7560 -0.1926
 1789HOH     H2 5381   2.723   2.805   2.723 -0.1777 -0.7362 -0.1337
 1790HOH      O 5382   3.934   0.817   1.804 -0.3624  0.0008 -0.3477
 1790HOH     H1 5383   3.928   0.746   1.868 -0.9810  0.4189  0.0787
 1790HOH     H2 5384   3.997   0.785   1.739 -0.1730 -0.6831  0.1461
 1791HOH      O 5385   0.553   2.122   3.723 -0.6648 -0.0626  0.2623
 1791HOH     H1 5386   0.590   2.037   3.700 -0.3956 -0.1753  1.0492
 1791HOH     H2 5387   0.506   2.150   3.645 -0.3232 -0.6952 -0.1858
 1792HOH      O 5388   3.816   3.624   3.365 -0.7718  0.4567 -0.2414
 1792HOH     H1 5389   3.834   3.545   3.416 -1.1444  0.1485 -0.5784
 1792HOH     H2 5390   3.754   3.674   3.418 -0.1554  0.7841  0.2084
 1793HOH      O 5391   3.230   1.590   0.030  0.7057  0.1975  0.5782
 1793HOH     H1 5392   3.275   1.589   0.114  0.6075  0.2115  0.6307
 1793HOH     H2 5393   3.138   1.579   0.052  0.8078 -2.0884  0.3824
 1794HOH      O 5394   0.492   2.237   0.620  0.5293 -0.1388  0.0768
 1794HOH     H1 5395   0.413   2.291   0.619 -0.0082 -0.8844 -0.8241
 1794HOH     H2 5396   0.564   2.300   0.632 -0.2035  0.4735  1.9058
 1795HOH      O 5397   2.302   2.623   1.550 -0.8434 -0.2372 -0.3181
 1795HOH     H1 5398   2.235   2.583   1.496 -0.9177 -0.9408  0.2519
 1795HOH     H2 5399   2.292   2.581   1.636 -0.4536  0.5125  0.1206
 1796HOH      O 5400   3.087   2.775   0.702 -0.3609  0.4406  0.8957
 1796HOH     H1 5401   3.054   2.713   0.768 -0.0165  0.8246  1.4463
 1796HOH     H2 5402   3.139   2.837   0.752 -0.8191  1.2752  0.3815
 1797HOH      O 5403   4.018   2.464   0.793 -0.3301 -0.1694  0.2644
 1797HOH     H1 5404   3.951   2.430   0.852 -0.3301  0.2639  0.5230
 1797HOH     H2 5405   3.969   2.493   0.716 -0.5745  0.9523  0.8011
 1798HOH      O 5406   2.792   1.476   0.524 -0.5690  0.4101 -0.6257
 1798HOH     H1 5407   2.841   1.531   0.462 -0.8111  0.3076 -0.9148
 1798HOH     H2 5408   2.713   1.451   0.476  0.1746 -1.3950 -1.0789
 1799HOH      O 5409   3.116   0.550   3.901  0.1381 -0.4137  0.9016
 1799HOH     H1 5410   3.047   0.616   3.901  0.2906 -0.2483  1.3269
 1799HOH     H2 5411   3.129   0.528   3.808 -0.8766 -0.8649  0.8490
 1800HOH      O 5412   2.619   2.580   3.515  0.5410  0.2675  0.1020
 1800HOH     H1 5413   2.705   2.550   3.483  0.0701 -0.1026 -0.9197
 1800HOH     H2 5414   2.556   2.525   3.468 -0.2562  0.0900  1.3071
 1801HOH      O 5415   1.508   2.710   0.071  0.3549 -0.0090  0.7048
 1801HOH     H1 5416   1.453   2.632   0.056  1.4893 -0.8290  0.5666
 1801HOH     H2 5417   1.527   2.743  -0.017  0.7926 -0.2689  0.6950
 1802HOH      O 5418   3.012   1.119   3.708 -0.6726 -0.2108  0.6579
 1802HOH     H1 5419   3.032   1.027   3.691  0.1010 -0.1660  1.2363
 1802HOH     H2 5420   2.948   1.117   3.779  0.1984 -0.3075  1.4763
 1803HOH      O 5421   3.937   0.477   2.535  0.1281 -0.0643  0.7006
 1803HOH     H1 5422   3.904   0.546   2.478  0.7184  0.3103  0.8017
 1803HOH     H2 5423   3.935   0.398   2.481 -0.9998 -0.0853  0.7280
 1804HOH      O 5424   3.144   0.523   1.216  0.0610 -0.2054 -0.2737
 1804HOH     H1 5425   3.121   0.592   1.154 -0.6656  0.5357  0.7563
 1804HOH     H2 5426   3.173   0.570   1.294  0.0483 -1.0753  0.2809
 1805HOH      O 5427   3.597   0.983   1.442 -0.2200  0.0231 -0.5848
 1805HOH     H1 5428   3.678   1.032   1.428  0.0095 -0.3075 -0.4524
 1805HOH     H2 5429   3.592   0.923   1.367  0.5966 -1.1943  0.2423
 1806HOH      O 5430   2.190   0.821   2.075  0.3302  0.0354  0.4018
 1806HOH     H1 5431   2.135   0.792   2.002  1.1276  0.4197 -0.3858
 1806HOH     H2 5432   2.133   0.881   2.125 -0.3868 -0.6188  0.4037
 1807HOH      O 5433   1.234   3.665   0.245  0.2272  0.4825  0.0211
 1807HOH     H1 5434   1.157   3.697   0.293  0.3611  0.2078  0.4228
 1807HOH     H2 5435   1.298   3.645   0.313  0.3499 -0.1065 -0.2586
 1808HOH      O 5436   1.816   3.082   0.262  0.1567 -0.3222  1.0050
 1808HOH     H1 5437   1.752   3.018   0.232  0.3763 -0.4717  0.8504
 1808HOH     H2 5438   1.866   3.036   0.331 -0.0451 -0.1330  1.2830
 1809HOH      O 5439   3.276   2.750   0.017  0.0275 -0.0716 -0.0223
 1809HOH     H1 5440   3.249   2.698   0.093 -0.2117 -1.4088 -0.9433
 1809HOH     H2 5441   3.197   2.754  -0.038  0.4528 -0.0098 -0.6436
 1810HOH      O 5442   0.970   3.750   1.420  0.5710 -0.1740 -0.2413
 1810HOH     H1 5443   0.927   3.770   1.337 -0.4703  0.4272  0.4013
 1810HOH     H2 5444   1.029   3.824   1.435  0.2549  0.0554 -0.1245
 1811HOH      O 5445   3.491   0.821   3.497  0.0519  0.4210 -0.7626
 1811HOH     H1 5446   3.438   0.898   3.476 -2.6268 -0.6196  1.0118
 1811HOH     H2 5447   3.447   0.748   3.453 -0.0840 -0.5267  0.7762
 1812HOH      O 5448   2.864   0.726   2.330 -0.0187  0.6911 -0.5517
 1812HOH     H1 5449   2.891   0.634   2.328  1.0207  0.8908  0.8925
 1812HOH     H2 5450   2.785   0.727   2.384 -0.2536  0.6216 -0.8869
 1813HOH      O 5451   0.380   1.629   2.853 -0.2948 -0.4692  0.5028
 1813HOH     H1 5452   0.326   1.554   2.831 -0.6472 -0.2052  0.4427
 1813HOH     H2 5453   0.427   1.603   2.932 -0.6263 -0.6495  0.6471
 1814HOH      O 5454   2.478   2.216   2.200  0.1050 -0.1286 -0.0971
 1814HOH     H1 5455   2.543   2.256   2.258  0.0745  0.5090 -0.4826
 1814HOH     H2 5456   2.530   2.164   2.139  0.1422 -0.7492  0.4410
 1815HOH      O 5457   3.000   0.364   2.022  0.4275  0.4274 -0.4276
 1815HOH     H1 5458   3.009   0.445   1.971  0.4471  0.7008  0.0029
 1815HOH     H2 5459   2.941   0.310   1.970 -0.0808  0.9602 -0.4278
 1816HOH      O 5460   1.680   2.404   0.710 -0.3420  0.0245 -0.2748
 1816HOH     H1 5461   1.706   2.409   0.618 -0.3071 -1.3578 -0.3699
 1816HOH     H2 5462   1.698   2.314   0.735 -0.1296  0.4260  1.1726
 1817HOH      O 5463   0.550   2.604   1.063  0.2865  0.2050  0.3739
 1817HOH     H1 5464   0.468   2.570   1.028 -0.2760  0.5463  1.2808
 1817HOH     H2 5465   0.556   2.693   1.027  0.2609  0.1744  0.2945
 1818HOH      O 5466   0.221   1.172   3.844 -0.0108 -0.3273  0.6079
 1818HOH     H1 5467   0.254   1.140   3.760 -0.1489  1.5047 -0.2289
 1818HOH     H2 5468   0.290   1.151   3.907  1.1143  0.1511 -0.3917
 1819HOH      O 5469   0.322   3.371   3.757  0.3673  0.4584  0.3351
 1819HOH     H1 5470   0.238   3.337   3.788  0.5699  0.8222  1.3673
 1819HOH     H2 5471   0.308   3.386   3.664 -0.2639 -0.7892  0.1862
 1820HOH      O 5472   3.701   1.729   1.663  1.0486 -0.3546 -0.5653
 1820HOH     H1 5473   3.728   1.643   1.694 -1.6510 -1.4753 -0.7520
 1820HOH     H2 5474   3.688   1.718   1.569 -1.6459 -0.7320 -0.3139
 1821HOH      O 5475   1.005   1.396   2.775  0.6746 -0.3528  0.2195
 1821HOH     H1 5476   0.923   1.364   2.812  1.2928 -0.8914  1.2051
 1821HOH     H2 5477   1.055   1.317   2.754  1.0105 -0.0357 -0.2076
 1822HOH      O 5478   3.895   2.422   0.187  0.1961  0.5168  0.4621
 1822HOH     H1 5479   3.811   2.463   0.169 -0.0249  0.0816  0.4612
 1822HOH     H2 5480   3.949   2.491   0.225  0.4545  1.3057 -1.1777
 1823HOH      O 5481   1.332   3.222   3.960  0.3338 -0.2635  0.2915
 1823HOH     H1 5482   1.350   3.208   4.053  0.5505 -0.0070  0.2898
 1823HOH     H2 5483   1.268   3.154   3.938 -0.1946  0.0537  0.7719
 1824HOH      O 5484   3.324   3.556   0.270 -0.2028 -0.0082 -0.4797
 1824HOH     H1 5485   3.340   3.465   0.247  0.4668 -0.1368  0.3655
 1824HOH     H2 5486   3.262   3.552   0.343  0.7693  0.0977  0.4018
 1825HOH      O 5487   2.051   0.764   3.117  0.7653  0.8462 -0.1548
 1825HOH     H1 5488   2.052   0.695   3.052 -0.3721 -0.1008  0.7443
 1825HOH     H2 5489   2.135   0.755   3.163 -0.0054 -1.2420  1.1141
 1826HOH      O 5490   0.675   3.873   0.585 -0.3598 -0.5034  0.6716
 1826HOH     H1 5491   0.591   3.866   0.631 -1.3024  1.7991 -0.3624
 1826HOH     H2 5492   0.727   3.934   0.638 -0.0367 -0.5986  0.4697
 1827HOH      O 5493   3.590   0.421   2.427  0.1657 -0.3165  0.1548
 1827HOH     H1 5494   3.497   0.437   2.414  0.4314  0.4872 -1.0651
 1827HOH     H2 5495   3.627   0.508   2.446  0.8667 -0.3070 -1.0270
 1828HOH      O 5496   3.545   2.533   0.252 -0.2862  0.1273  0.3350
 1828HOH     H1 5497   3.471   2.592   0.266 -0.4133 -0.2505  1.4364
 1828HOH     H2 5498   3.535   2.466   0.319  0.7551 -0.2465  0.1497
 1829HOH      O 5499   2.239   3.386   3.685  0.0516 -0.6426  0.3517
 1829HOH     H1 5500   2.195   3.326   3.745 -0.4883 -0.1497  0.4599
 1829HOH     H2 5501   2.170   3.443   3.652  0.3742 -0.7323 -0.5508
 1830HOH      O 5502   1.320   2.192   0.518 -0.6087  0.0314  0.7931
 1830HOH     H1 5503   1.243   2.136   0.516 -0.0870 -0.7186  0.4029
 1830HOH     H2 5504   1.379   2.153   0.453  0.9205 -0.6661  2.4367
 1831HOH      O 5505   1.118   1.370   2.497 -0.3611 -0.4288 -0.1417
 1831HOH     H1 5506   1.028   1.391   2.476 -0.5240  0.6416  1.3442
 1831HOH     H2 5507   1.112   1.299   2.561 -0.1538 -0.3730 -0.0571
 1832HOH      O 5508   3.496   3.518   1.991  0.1896  0.0225 -0.2547
 1832HOH     H1 5509   3.495   3.423   1.999  1.2836 -0.0227 -0.4231
 1832HOH     H2 5510   3.520   3.535   1.900 -0.2422  0.4692 -0.2956
 1833HOH      O 5511   1.753   0.737   0.997  0.6169 -0.4662 -0.1518
 1833HOH     H1 5512   1.830   0.680   1.005  0.7537 -0.1921  0.7123
 1833HOH     H2 5513   1.788   0.821   0.967  0.6942 -0.2875  0.4166
 1834HOH      O 5514   0.714   2.341   1.779 -0.3283 -0.7084 -0.3710
 1834HOH     H1 5515   0.732   2.359   1.872 -0.6576 -1.0167 -0.2435
 1834HOH     H2 5516   0.619   2.354   1.771 -0.2393 -0.2255 -0.7737
 1835HOH      O 5517   3.740   0.576   1.681 -0.1636  0.1898 -0.0473
 1835HOH     H1 5518   3.756   0.668   1.704 -0.9462  0.3641 -0.1628
 1835HOH     H2 5519   3.721   0.534   1.764 -0.9580  0.3867 -0.1194
 1836HOH      O 5520   1.858   2.683   2.642 -0.1194  0.5067 -0.2417
 1836HOH     H1 5521   1.947   2.715   2.637 -0.1258  1.0897  1.6803
 1836HOH     H2 5522   1.804   2.761   2.653 -0.6285  0.0950  0.4023
 1837HOH      O 5523   3.555   0.030   1.566  0.2645 -0.2031  0.5283
 1837HOH     H1 5524   3.561  -0.048   1.511 -0.1188  0.2270 -0.1496
 1837HOH     H2 5525   3.640   0.036   1.609  0.8623 -0.1414 -0.6005
 1838HOH      O 5526   1.767   3.059   2.907  0.1388 -0.7068 -0.5811
 1838HOH     H1 5527   1.802   2.970   2.907 -0.6484 -1.0313 -0.3222
 1838HOH     H2 5528   1.781   3.090   2.996  0.7150 -0.4401 -0.7596
 1839HOH      O 5529   3.851   2.576   1.305 -0.5675 -0.4338  0.2838
 1839HOH     H1 5530   3.929   2.522   1.314 -0.2802  0.0086  0.5411
 1839HOH     H2 5531   3.860   2.643   1.374 -1.2420 -0.4613  0.4180
 1840HOH      O 5532   1.501   1.175   2.487  0.0055 -0.4511  0.0739
 1840HOH     H1 5533   1.591   1.166   2.517  0.2196 -0.1536 -0.4598
 1840HOH     H2 5534   1.501   1.254   2.434 -0.9115  0.4609  1.2929
 1841HOH      O 5535   1.765   0.329   2.672 -0.1541 -0.3492 -0.1706
 1841HOH     H1 5536   1.733   0.239   2.685 -0.6828 -0.1273  0.1125
 1841HOH     H2 5537   1.813   0.325   2.589  0.7869 -1.1390  0.3662
 1842HOH      O 5538   2.228   2.071   2.256  0.0143 -0.1579 -0.2712
 1842HOH     H1 5539   2.299   2.132   2.275 -0.3594  0.0027  0.7207
 1842HOH     H2 5540   2.153   2.127   2.233 -0.2533 -0.2343  0.3731
 1843HOH      O 5541   3.920   0.906   0.885 -0.1050  0.1001 -0.6940
 1843HOH     H1 5542   3.851   0.952   0.933 -0.2134 -0.0026 -0.7495
 1843HOH     H2 5543   3.895   0.814   0.890  0.5698 -0.0668  0.1699
 1844HOH      O 5544   3.296   1.744   3.385  0.0802  0.4306  0.1057
 1844HOH     H1 5545   3.336   1.823   3.422  0.9176 -0.1862  0.5957
 1844HOH     H2 5546   3.371   1.687   3.364 -0.5024 -0.5471  0.5298
 1845HOH      O 5547   2.084   2.314   2.150 -0.0802 -0.1118  0.5673
 1845HOH     H1 5548   2.025   2.339   2.222  0.0167  0.6937  0.3873
 1845HOH     H2 5549   2.037   2.341   2.071  0.0969 -0.3992  0.3610
 1846HOH      O 5550   1.676   2.118   2.008 -0.6783 -0.3998  0.7459
 1846HOH     H1 5551   1.691   2.203   2.048 -1.0810 -0.3076  0.7105
 1846HOH     H2 5552   1.746   2.062   2.043 -0.2003  0.0298  0.4929
 1847HOH      O 5553   3.759   1.688   3.567  0.2650 -0.3296  0.3146
 1847HOH     H1 5554   3.731   1.719   3.653 -0.0880  0.6406 -0.1225
 1847HOH     H2 5555   3.818   1.756   3.535  0.0974 -0.4847 -0.3577
 1848HOH      O 5556   2.947   2.167   2.332  0.0315  1.3629 -0.4386
 1848HOH     H1 5557   2.927   2.135   2.420 -0.5283  0.2960 -0.9121
 1848HOH     H2 5558   3.042   2.161   2.324 -0.0229 -0.5543 -0.5610
 1849HOH      O 5559   3.646   1.424   3.643 -0.8062 -0.0520 -0.3731
 1849HOH     H1 5560   3.693   1.507   3.634 -0.2073 -0.2642  0.4953
 1849HOH     H2 5561   3.691   1.364   3.583 -0.8622  0.1098 -0.5737
 1850HOH      O 5562   1.669   3.643   0.504 -0.5092  0.0011 -0.2770
 1850HOH     H1 5563   1.653   3.621   0.596 -1.1661 -0.4523 -0.4858
 1850HOH     H2 5564   1.748   3.594   0.481 -0.9831 -0.7964 -0.2562
 1851HOH      O 5565   1.852   0.693   2.667 -0.1407  0.6619  0.5656
 1851HOH     H1 5566   1.781   0.716   2.728 -0.0469  0.5677  0.7108
 1851HOH     H2 5567   1.931   0.730   2.708 -0.2476  1.7322 -0.1239
 1852HOH      O 5568   1.419   0.853   3.448  0.0249 -0.4312  0.5716
 1852HOH     H1 5569   1.477   0.881   3.377 -0.3307  1.6399  0.9979
 1852HOH     H2 5570   1.451   0.765   3.470  1.4652 -0.3416 -0.7600
 1853HOH      O 5571   0.208   1.324   1.309 -0.1408  0.1202  0.6051
 1853HOH     H1 5572   0.175   1.317   1.398  0.0642  0.0951  0.6792
 1853HOH     H2 5573   0.270   1.252   1.300  0.7004  0.7857  0.8157
 1854HOH      O 5574   1.578   3.263   2.868 -0.0485 -0.1616 -0.1022
 1854HOH     H1 5575   1.636   3.194   2.901 -0.8957 -1.0848 -0.4698
 1854HOH     H2 5576   1.503   3.217   2.832 -0.6471  0.9640 -0.3901
 1855HOH      O 5577   0.108   1.579   0.611 -0.1032  0.8117  0.5658
 1855HOH     H1 5578   0.144   1.666   0.597  1.4151  0.0278 -1.7100
 1855HOH     H2 5579   0.046   1.566   0.539 -0.2353  0.0040  0.8021
 1856HOH      O 5580   3.216   1.681   1.570  0.2905 -0.0015  0.8939
 1856HOH     H1 5581   3.272   1.732   1.629  1.1607 -1.2657  1.2424
 1856HOH     H2 5582   3.131   1.679   1.613  0.0095  1.6094  0.5628
 1857HOH      O 5583   3.844   1.494   0.632  0.7177 -0.1178  0.3547
 1857HOH     H1 5584   3.888   1.479   0.548  0.9081 -0.6810  0.5467
 1857HOH     H2 5585   3.789   1.416   0.644  0.0512  0.3420  0.3618
 1858HOH      O 5586   2.543   3.981   3.499 -0.3886  0.1818  0.0844
 1858HOH     H1 5587   2.552   3.886   3.490  0.3941  0.2736 -0.2360
 1858HOH     H2 5588   2.617   4.007   3.552 -0.2064  0.6948 -0.4055
 1859HOH      O 5589   1.900   1.054   2.354 -0.7383 -0.5327 -0.3671
 1859HOH     H1 5590   1.908   0.970   2.399  0.1513 -0.9463 -1.2171
 1859HOH     H2 5591   1.990   1.088   2.351 -0.9960  0.1637 -0.5686
 1860HOH      O 5592   3.100   3.064   3.853 -0.3188 -0.2482 -0.2185
 1860HOH     H1 5593   3.109   3.031   3.763  0.2067  0.2228 -0.3500
 1860HOH     H2 5594   3.068   3.154   3.843  1.0396  0.3005 -0.0259
 1861HOH      O 5595   0.481   1.012   3.686  0.2679 -0.6773 -0.4907
 1861HOH     H1 5596   0.464   1.067   3.610 -0.3982 -1.9277 -1.3229
 1861HOH     H2 5597   0.567   0.974   3.670  0.3986 -0.4679 -0.2958
 1862HOH      O 5598   2.828   1.158   0.028 -0.2282 -0.2104 -0.2277
 1862HOH     H1 5599   2.744   1.137  -0.013 -0.1107  0.4944 -0.8664
 1862HOH     H2 5600   2.806   1.172   0.120 -0.9355  0.5751 -0.4903
 1863HOH      O 5601   0.574   3.364   2.988 -0.2933 -0.6632 -0.5180
 1863HOH     H1 5602   0.626   3.414   2.925  0.2401 -0.5071  0.0216
 1863HOH     H2 5603   0.561   3.423   3.061 -0.5999 -0.9554 -0.3288
 1864HOH      O 5604   1.949   1.669   3.671  0.4199 -0.4640 -0.2576
 1864HOH     H1 5605   1.984   1.604   3.610  0.1862 -1.3032  0.4753
 1864HOH     H2 5606   1.864   1.635   3.697  0.5262 -0.1518  0.5607
 1865HOH      O 5607   1.516   2.567   2.342 -0.3770  0.3719 -0.5502
 1865HOH     H1 5608   1.427   2.597   2.360 -0.1969  0.4901  0.2075
 1865HOH     H2 5609   1.506   2.474   2.318 -0.6282  0.0815  0.5733
 1866HOH      O 5610   0.646   0.259   0.374  0.3077  0.2502  0.1724
 1866HOH     H1 5611   0.719   0.223   0.424  0.4600 -0.3122 -0.4195
 1866HOH     H2 5612   0.675   0.346   0.348  0.5316  0.2530  0.4236
 1867HOH      O 5613   0.914   3.540   1.631 -0.3698 -0.1066 -0.2108
 1867HOH     H1 5614   0.926   3.596   1.554 -0.0981 -0.5202 -0.4769
 1867HOH     H2 5615   0.984   3.566   1.691 -0.1201 -0.2960 -0.4166
 1868HOH      O 5616   1.215   3.714   2.797 -0.4477 -0.0253  0.0666
 1868HOH     H1 5617   1.147   3.727   2.731 -0.3543 -2.2991 -0.6340
 1868HOH     H2 5618   1.167   3.701   2.879 -1.0147 -2.0711 -0.4943
 1869HOH      O 5619   0.673   3.775   4.030 -0.0656 -0.2948  0.4915
 1869HOH     H1 5620   0.673   3.679   4.034 -1.8092 -0.3663  0.1704
 1869HOH     H2 5621   0.695   3.802   4.119 -0.7955 -1.0389  0.9259
 1870HOH      O 5622   2.187   0.411   0.152  0.3653 -0.2559  0.9041
 1870HOH     H1 5623   2.251   0.420   0.222  0.8279 -0.4305  0.5122
 1870HOH     H2 5624   2.238   0.419   0.071 -0.0818 -0.5627  0.5811
 1871HOH      O 5625   0.404   2.896   2.336 -0.4485  0.3396 -0.1107
 1871HOH     H1 5626   0.315   2.864   2.325 -0.0880 -0.9318  0.3293
 1871HOH     H2 5627   0.454   2.851   2.267 -0.1333  1.0144 -0.3393
 1872HOH      O 5628   1.731   1.256   3.757  0.1117  0.3129 -0.1924
 1872HOH     H1 5629   1.765   1.225   3.841 -0.8123  0.6452  0.3348
 1872HOH     H2 5630   1.751   1.186   3.695  1.1502  0.2242  0.2073
 1873HOH      O 5631   3.819   3.854   3.182 -0.5113  0.2184  0.0756
 1873HOH     H1 5632   3.854   3.803   3.255  0.7306  0.9502  0.0473
 1873HOH     H2 5633   3.745   3.902   3.221 -0.6934 -0.3755  0.4978
 1874HOH      O 5634   3.680   1.031   1.982 -0.1160  0.6962  0.3132
 1874HOH     H1 5635   3.754   0.996   1.932 -0.2586  1.6920 -0.6710
 1874HOH     H2 5636   3.708   1.117   2.011 -0.9148  1.1582 -0.2109
 1875HOH      O 5637   0.594   3.542   3.762 -0.0758  0.1877  0.0778
 1875HOH     H1 5638   0.515   3.492   3.781  0.3690 -0.6619 -0.1954
 1875HOH     H2 5639   0.651   3.480   3.716  0.2697  1.1240 -0.8369
 1876HOH      O 5640   1.687   2.925   0.505  0.0063  0.3394 -0.0230
 1876HOH     H1 5641   1.633   3.005   0.509 -0.9636 -0.1936 -1.1109
 1876HOH     H2 5642   1.640   2.868   0.444  0.8438 -0.9466  0.4556
 1877HOH      O 5643   1.283   3.186   1.836  0.4301  0.5912  0.4996
 1877HOH     H1 5644   1.337   3.211   1.910  0.0318 -0.0574  1.0254
 1877HOH     H2 5645   1.208   3.141   1.874 -0.5088  1.4535 -0.1921
 1878HOH      O 5646   1.739   1.525   3.716  0.4475 -0.4793 -1.0429
 1878HOH     H1 5647   1.743   1.429   3.716  0.3326 -0.5458  0.7149
 1878HOH     H2 5648   1.648   1.545   3.738  0.8517 -0.0493  0.4151
 1879HOH      O 5649   0.403   1.441   0.586  0.1374 -0.2994  0.0869
 1879HOH     H1 5650   0.450   1.524   0.582  1.2733 -0.9323 -1.0786
 1879HOH     H2 5651   0.314   1.462   0.557  0.3111  0.5507  0.1197
 1880HOH      O 5652   0.242   0.231   2.935  0.2319  0.4509  0.6644
 1880HOH     H1 5653   0.307   0.164   2.956  0.8229  0.7022 -0.2231
 1880HOH     H2 5654   0.294   0.310   2.917 -0.3036  0.6399 -0.1513
 1881HOH      O 5655   3.542   0.890   2.475  0.3218 -0.0628  0.2659
 1881HOH     H1 5656   3.447   0.877   2.470  0.4264 -0.6582 -1.2283
 1881HOH     H2 5657   3.573   0.870   2.387  1.8824 -0.1528  0.7841
 1882HOH      O 5658   0.367   1.174   0.528 -0.1949 -0.5719  0.5098
 1882HOH     H1 5659   0.300   1.221   0.480 -0.2792 -0.7804  0.4229
 1882HOH     H2 5660   0.426   1.243   0.561 -0.4833 -0.3861  0.6411
 1883HOH      O 5661   1.160   2.107   2.804 -0.6088 -0.2336 -0.5008
 1883HOH     H1 5662   1.134   2.191   2.841  0.4512  0.2880 -0.8549
 1883HOH     H2 5663   1.095   2.089   2.736 -1.3739 -0.1782  0.1887
 1884HOH      O 5664   3.237   0.705   1.723 -0.5189 -0.1281  0.2553
 1884HOH     H1 5665   3.216   0.793   1.692  0.2595 -0.2749 -0.7757
 1884HOH     H2 5666   3.228   0.710   1.818  0.2399  1.2845  0.2982
 1885HOH      O 5667   3.377   2.926   3.165 -0.1763  0.2393  0.2534
 1885HOH     H1 5668   3.418   3.004   3.128  0.9320 -0.9087 -1.1687
 1885HOH     H2 5669   3.303   2.908   3.107 -1.4851  1.0594  1.5349
 1886HOH      O 5670   0.251   2.810   1.674  0.3219  0.3358 -0.0802
 1886HOH     H1 5671   0.274   2.816   1.581 -0.0327 -1.8712 -0.4204
 1886HOH     H2 5672   0.331   2.832   1.720  1.0030 -0.1198 -0.9895
 1887HOH      O 5673   3.640   2.253   1.906 -0.3603 -0.0212  0.5917
 1887HOH     H1 5674   3.653   2.255   2.001  0.3866 -0.3417  0.5099
 1887HOH     H2 5675   3.573   2.186   1.893 -0.0802 -0.3571  0.8565
 1888HOH      O 5676   3.149   1.956   0.778  0.6000  0.9040 -0.1769
 1888HOH     H1 5677   3.080   1.946   0.712  1.4911 -0.0400 -1.0256
 1888HOH     H2 5678   3.221   1.998   0.732  1.0581  0.7097  0.3410
 1889HOH      O 5679   2.861   2.458   3.437 -0.2588 -0.3696 -0.1615
 1889HOH     H1 5680   2.868   2.527   3.371 -1.7631  0.6600  0.6211
 1889HOH     H2 5681   2.938   2.469   3.492 -0.3426  0.5446 -0.2018
 1890HOH      O 5682   2.049   0.167   1.322 -0.6027 -0.1882 -0.1005
 1890HOH     H1 5683   2.082   0.135   1.406  1.1137  0.5146 -0.4176
 1890HOH     H2 5684   1.982   0.104   1.296 -1.1155 -0.4921  1.7030
 1891HOH      O 5685   4.090   1.455   1.588  0.4421  0.6678  0.1380
 1891HOH     H1 5686   4.059   1.529   1.640  0.0174  0.6683 -0.1055
 1891HOH     H2 5687   4.074   1.481   1.497  1.5048  0.8215 -0.0339
 1892HOH      O 5688   3.930   1.062   2.602  0.0370  0.2983 -0.5431
 1892HOH     H1 5689   3.996   1.095   2.664 -0.8873  0.1407  0.5903
 1892HOH     H2 5690   3.906   1.139   2.551  0.1852  0.6566 -0.0938
 1893HOH      O 5691   3.833   3.913   3.974  0.3486  0.2159  0.4247
 1893HOH     H1 5692   3.826   4.008   3.971  0.0524  0.1984 -0.9295
 1893HOH     H2 5693   3.894   3.891   3.903 -0.2043 -0.6277  0.1754
 1894HOH      O 5694   1.571   0.196   0.721  0.5244  0.0251  0.0770
 1894HOH     H1 5695   1.540   0.120   0.770 -0.1574  0.6287  0.6305
 1894HOH     H2 5696   1.622   0.247   0.784  0.4647  0.3266 -0.1131
 1895HOH      O 5697   2.548   2.873   3.018  0.2459  0.4351  0.4361
 1895HOH     H1 5698   2.514   2.918   2.941 -0.6082  1.1471  1.1722
 1895HOH     H2 5699   2.500   2.790   3.020  0.1747  0.4712  0.2644
 1896HOH      O 5700   2.430   3.674   3.797 -0.0427 -0.2159  0.6926
 1896HOH     H1 5701   2.366   3.697   3.729  0.0269 -1.6367  0.0726
 1896HOH     H2 5702   2.514   3.676   3.753  0.0278 -0.9599  0.7753
 1897HOH      O 5703   3.004   1.974   3.210 -0.3318 -0.0245 -0.6450
 1897HOH     H1 5704   2.979   2.030   3.137 -0.4524 -0.0290 -0.6086
 1897HOH     H2 5705   3.047   2.032   3.272 -0.7937  0.1058 -0.4379
 1898HOH      O 5706   1.542   3.721   3.696 -0.2225 -0.2460 -0.0638
 1898HOH     H1 5707   1.606   3.673   3.749 -0.8784 -1.0138  0.0658
 1898HOH     H2 5708   1.557   3.691   3.607  0.2506  0.3379 -0.1949
 1899HOH      O 5709   1.490   0.048   1.380  0.0743  0.1746 -0.3526
 1899HOH     H1 5710   1.537   0.005   1.309  0.0385  0.0906 -0.3257
 1899HOH     H2 5711   1.557   0.094   1.431  0.1213  0.0846 -0.3348
 1900HOH      O 5712   0.728   2.851   0.434  0.2021 -0.6713  0.0331
 1900HOH     H1 5713   0.793   2.921   0.436  0.3029 -0.7405 -0.5559
 1900HOH     H2 5714   0.739   2.805   0.518  0.5102 -0.3268  0.1846
 1901HOH      O 5715   1.471   3.755   2.888  0.0385 -0.2745  0.1040
 1901HOH     H1 5716   1.520   3.685   2.845  0.6442 -0.3851  0.9321
 1901HOH     H2 5717   1.380   3.727   2.882  0.1296 -0.4594 -0.7523
 1902HOH      O 5718   3.630   3.902   0.582  0.3775 -0.2210 -0.5285
 1902HOH     H1 5719   3.578   3.969   0.539  0.0759  0.0487  0.2303
 1902HOH     H2 5720   3.589   3.819   0.555 -1.0577 -0.0030  0.7178
 1903HOH      O 5721   0.325   1.148   1.031  0.1048 -0.4170  0.0223
 1903HOH     H1 5722   0.315   1.112   1.119  1.5180  0.2212  0.4970
 1903HOH     H2 5723   0.342   1.072   0.976 -1.3484 -0.8913  0.1331
 1904HOH      O 5724   3.775   1.306   2.066  0.2572  0.1436 -0.9993
 1904HOH     H1 5725   3.842   1.337   2.006  0.3915  0.4518 -0.6966
 1904HOH     H2 5726   3.737   1.386   2.103 -0.2927 -0.0219 -1.1772
 1905HOH      O 5727   0.468   0.198   3.720 -0.1253 -0.4384  1.0750
 1905HOH     H1 5728   0.404   0.186   3.651  0.2942 -2.0185  0.8665
 1905HOH     H2 5729   0.485   0.292   3.722 -0.7535 -0.2434 -0.3945
 1906HOH      O 5730   2.515   3.417   1.938  1.0442 -0.3020 -0.2687
 1906HOH     H1 5731   2.478   3.413   1.850 -0.1689  0.5997  0.1452
 1906HOH     H2 5732   2.486   3.501   1.972  0.2810 -1.1668  1.4792
 1907HOH      O 5733   0.638   4.066   3.041 -0.0968 -0.2787  0.0419
 1907HOH     H1 5734   0.543   4.054   3.049 -0.2526 -0.6095 -1.6017
 1907HOH     H2 5735   0.670   4.068   3.131 -1.5531 -1.0485  0.6339
 1908HOH      O 5736   1.220   1.274   0.183 -0.5124  0.7011  0.7228
 1908HOH     H1 5737   1.227   1.261   0.089 -0.1521 -0.5364  0.8955
 1908HOH     H2 5738   1.309   1.297   0.211 -0.1405 -0.8624  0.9864
 1909HOH      O 5739   1.461   0.864   1.136 -0.0779 -0.7968  0.5254
 1909HOH     H1 5740   1.498   0.793   1.083 -0.6600 -0.4431 -0.3985
 1909HOH     H2 5741   1.531   0.929   1.141  0.0922 -0.9735  0.4777
 1910HOH      O 5742   2.742   1.367   3.089 -0.1091 -0.1231 -0.7573
 1910HOH     H1 5743   2.695   1.408   3.162  0.5496  0.1935 -0.4977
 1910HOH     H2 5744   2.808   1.431   3.063  1.1831 -1.0949 -0.1094
 1911HOH      O 5745   1.311   3.115   2.253  0.3597 -0.4173  0.4177
 1911HOH     H1 5746   1.273   3.195   2.290  0.1420 -0.2026 -0.2539
 1911HOH     H2 5747   1.367   3.146   2.182  0.3938 -0.8518  0.2525
 1912HOH      O 5748   1.021   3.471   2.350  0.4618 -0.2925  0.1391
 1912HOH     H1 5749   0.959   3.400   2.336  1.6265 -1.2846 -0.3348
 1912HOH     H2 5750   1.048   3.462   2.442  0.4137 -0.2981  0.1525
 1913HOH      O 5751   2.965   2.028   1.908 -0.4451 -0.0075  0.1390
 1913HOH     H1 5752   2.981   2.107   1.855  0.3192 -0.0062  0.3434
 1913HOH     H2 5753   3.018   1.960   1.866  0.0152 -0.0557  0.7728
 1914HOH      O 5754   3.755   3.813   3.576 -0.1359  0.2178  0.1019
 1914HOH     H1 5755   3.850   3.824   3.584  0.0550 -0.1741 -1.2310
 1914HOH     H2 5756   3.720   3.901   3.590  0.3160  0.2332  1.4456
 1915HOH      O 5757   1.849   3.766   0.080 -0.3791 -0.6333  0.4396
 1915HOH     H1 5758   1.761   3.791   0.049 -0.2767 -1.1539 -0.3399
 1915HOH     H2 5759   1.846   3.782   0.174 -0.8540  0.6722  0.2596
 1916HOH      O 5760   2.583   0.416   3.125  0.1099  0.1889  1.1572
 1916HOH     H1 5761   2.608   0.367   3.203  0.1122  0.1602  1.1386
 1916HOH     H2 5762   2.611   0.360   3.052 -1.7326 -0.8091  1.0902
 1917HOH      O 5763   0.416   2.054   1.738  0.5313 -0.0809  0.0247
 1917HOH     H1 5764   0.352   2.125   1.742 -0.6628 -1.1067  0.4311
 1917HOH     H2 5765   0.364   1.974   1.742  1.8217 -1.0025 -0.2107
 1918HOH      O 5766   3.785   3.644   0.661 -0.0401 -0.5667 -0.1846
 1918HOH     H1 5767   3.806   3.697   0.584  0.1900 -0.3109  0.0489
 1918HOH     H2 5768   3.725   3.577   0.628  0.3140 -0.6671 -0.6580
 1919HOH      O 5769   1.820   4.054   3.525  0.3148 -0.2964 -0.1924
 1919HOH     H1 5770   1.915   4.062   3.522  0.3600 -0.7492 -0.1208
 1919HOH     H2 5771   1.804   3.960   3.519  0.0436 -0.7344  3.3285
 1920HOH      O 5772   3.007   0.040   1.253  0.1713  0.2052 -0.6624
 1920HOH     H1 5773   3.003   0.042   1.349  0.5114 -0.2440 -0.6301
 1920HOH     H2 5774   2.999   0.131   1.226  1.1083  0.4529 -0.1606
 1921HOH      O 5775   3.872   3.280   0.721 -0.1880  0.4068 -0.0464
 1921HOH     H1 5776   3.779   3.258   0.728 -0.5372  1.4241 -0.9486
 1921HOH     H2 5777   3.916   3.195   0.710 -1.1399 -0.0282 -0.7445
 1922HOH      O 5778   3.748   3.318   3.614  0.4929  0.5692 -0.2250
 1922HOH     H1 5779   3.838   3.343   3.633  0.3036  1.4688 -0.4542
 1922HOH     H2 5780   3.694   3.386   3.654 -0.2011 -0.6877  1.1959
 1923HOH      O 5781   1.322   1.556   0.380  0.2665  0.3439 -0.1762
 1923HOH     H1 5782   1.262   1.558   0.305 -0.3722  0.1440  0.3067
 1923HOH     H2 5783   1.271   1.514   0.449  0.6239  1.0439  0.5448
 1924HOH      O 5784  -0.002   1.619   3.292  0.4244 -0.0503  0.0399
 1924HOH     H1 5785   0.011   1.524   3.292  0.6742 -0.0380  1.0534
 1924HOH     H2 5786   0.073   1.653   3.340 -0.1071  0.5813  0.4488
 1925HOH      O 5787   0.463   2.693   0.107  0.6483 -0.1556  0.2795
 1925HOH     H1 5788   0.510   2.621   0.065  0.8577 -0.0637  0.3545
 1925HOH     H2 5789   0.476   2.679   0.201  0.4992 -0.1475  0.3016
 1926HOH      O 5790   2.394   2.637   2.288  0.0755  0.0048 -0.0569
 1926HOH     H1 5791   2.402   2.728   2.260  1.1158 -0.1280 -0.2727
 1926HOH     H2 5792   2.381   2.588   2.206 -0.9086 -0.0184  0.0949
 1927HOH      O 5793   0.004   2.501   2.543 -0.1629  0.6285  0.6676
 1927HOH     H1 5794  -0.066   2.525   2.604  0.1045  0.0365  1.2276
 1927HOH     H2 5795   0.084   2.536   2.582 -0.0916  1.0223  0.1915
 1928HOH      O 5796   0.636   1.695   1.734  0.4274 -0.3964 -0.4709
[truncated: 62,477 more chars]
