# Supplementary material for: Broadening the Scope of Binding Free Energy Calculations Using a Separated Topologies Approach
Source: J Chem Theory Comput. 2023 Jul 24;19(15):5058–76. doi: 10.1021/acs.jctc.3c00282 (PMC10413862; doi:10.1021/acs.jctc.3c00282)
Supplement: Supplementary file 2 — ct3c00282_si_002.zip [file ct3c00282_si_002.zip › SI_paper/BACE1/input/amide_series/lig_45/complex.top]

;
;   File lig_45/complex.top  was generated
;   By user: hannahbaumann (501)
;   On host: dhcp-204152.bio.uci.edu
;   At date: Fri. July  5 16:54:08 2022
;
;   This is a standalone topology file
;
;   Created by:
;   ParmEd:       extract_complex_orion.py, VERSION 3.2.0
;   Executable:   extract_complex_orion.py
;   Library dir:  /usr/local/gromacs/share/gromacs/top
;   Command line:
;     extract_complex_orion.py
;

[ defaults ]
; nbfunc        comb-rule       gen-pairs       fudgeLJ fudgeQQ
1               2               yes             0.5          0.8333      

[ atomtypes ]
; name    at.num    mass    charge ptype  sigma      epsilon
O0             6  12.010780  0.00000000  A     0.33996695       0.359824
O1             8  15.999430  0.00000000  A     0.29599219        0.87864
O2             6  12.010780  0.00000000  A     0.33996695      0.4577296
O3             1   1.007947  0.00000000  A     0.26495328      0.0656888
O4             1   1.007947  0.00000000  A     0.26495328      0.0656888
O5             1   1.007947  0.00000000  A     0.26495328      0.0656888
O6             7  14.006720  0.00000000  A     0.32499985        0.71128
O7             6  12.010780  0.00000000  A     0.33996695      0.4577296
O8             6  12.010780  0.00000000  A     0.33996695       0.359824
O9             8  15.999430  0.00000000  A     0.29599219        0.87864
O10            6  12.010780  0.00000000  A     0.33996695      0.4577296
O11            8  15.999430  0.00000000  A     0.30664734      0.8803136
O12            6  12.010780  0.00000000  A     0.33996695      0.4577296
O13            1   1.007947  0.00000000  A     0.10690785      0.0656888
O14            1   1.007947  0.00000000  A      0.2471353      0.0656888
O15            1   1.007947  0.00000000  A      0.2471353      0.0656888
O16            1   1.007947  0.00000000  A              1              0
O17            1   1.007947  0.00000000  A     0.26495328      0.0656888
O18            1   1.007947  0.00000000  A     0.26495328      0.0656888
O19            1   1.007947  0.00000000  A     0.26495328      0.0656888
O20            7  14.006720  0.00000000  A     0.32499985        0.71128
O21            6  12.010780  0.00000000  A     0.33996695      0.4577296
O22            6  12.010780  0.00000000  A     0.33996695       0.359824
O23            8  15.999430  0.00000000  A     0.29599219        0.87864
O24            1   1.007947  0.00000000  A     0.10690785      0.0656888
O25            1   1.007947  0.00000000  A      0.2471353      0.0656888
O26            1   1.007947  0.00000000  A      0.2471353      0.0656888
O27            7  14.006720  0.00000000  A     0.32499985        0.71128
O28            6  12.010780  0.00000000  A     0.33996695      0.4577296
O29            6  12.010780  0.00000000  A     0.33996695       0.359824
O30            8  15.999430  0.00000000  A     0.29599219        0.87864
O31            6  12.010780  0.00000000  A     0.33996695      0.4577296
O32            8  15.999430  0.00000000  A     0.30664734      0.8803136
O33            1   1.007947  0.00000000  A     0.10690785      0.0656888
O34            1   1.007947  0.00000000  A      0.2471353      0.0656888
O35            1   1.007947  0.00000000  A      0.2471353      0.0656888
O36            1   1.007947  0.00000000  A      0.2471353      0.0656888
O37            1   1.007947  0.00000000  A              1              0
O38            7  14.006720  0.00000000  A     0.32499985        0.71128
O39            6  12.010780  0.00000000  A     0.33996695      0.4577296
O40            6  12.010780  0.00000000  A     0.33996695       0.359824
O41            8  15.999430  0.00000000  A     0.29599219        0.87864
O42            6  12.010780  0.00000000  A     0.33996695      0.4577296
O43            6  12.010780  0.00000000  A     0.33996695       0.359824
O44            6  12.010780  0.00000000  A     0.33996695       0.359824
O45            6  12.010780  0.00000000  A     0.33996695       0.359824
O46            6  12.010780  0.00000000  A     0.33996695       0.359824
O47            6  12.010780  0.00000000  A     0.33996695       0.359824
O48            6  12.010780  0.00000000  A     0.33996695       0.359824
O49            1   1.007947  0.00000000  A     0.10690785      0.0656888
O50            1   1.007947  0.00000000  A      0.2471353      0.0656888
O51            1   1.007947  0.00000000  A     0.26495328      0.0656888
O52            1   1.007947  0.00000000  A     0.26495328      0.0656888
O53            1   1.007947  0.00000000  A     0.25996425        0.06276
O54            1   1.007947  0.00000000  A     0.25996425        0.06276
O55            1   1.007947  0.00000000  A     0.25996425        0.06276
O56            1   1.007947  0.00000000  A     0.25996425        0.06276
O57            1   1.007947  0.00000000  A     0.25996425        0.06276
O58            7  14.006720  0.00000000  A     0.32499985        0.71128
O59            6  12.010780  0.00000000  A     0.33996695      0.4577296
O60            6  12.010780  0.00000000  A     0.33996695       0.359824
O61            8  15.999430  0.00000000  A     0.29599219        0.87864
O62            6  12.010780  0.00000000  A     0.33996695      0.4577296
O63            6  12.010780  0.00000000  A     0.33996695      0.4577296
O64            6  12.010780  0.00000000  A     0.33996695      0.4577296
O65            1   1.007947  0.00000000  A     0.10690785      0.0656888
O66            1   1.007947  0.00000000  A      0.2471353      0.0656888
O67            1   1.007947  0.00000000  A     0.26495328      0.0656888
O68            1   1.007947  0.00000000  A     0.26495328      0.0656888
O69            1   1.007947  0.00000000  A     0.26495328      0.0656888
O70            1   1.007947  0.00000000  A     0.26495328      0.0656888
O71            1   1.007947  0.00000000  A     0.26495328      0.0656888
O72            1   1.007947  0.00000000  A     0.26495328      0.0656888
O73            1   1.007947  0.00000000  A     0.26495328      0.0656888
O74            7  14.006720  0.00000000  A     0.32499985        0.71128
O75            6  12.010780  0.00000000  A     0.33996695      0.4577296
O76            6  12.010780  0.00000000  A     0.33996695       0.359824
O77            8  15.999430  0.00000000  A     0.29599219        0.87864
O78            6  12.010780  0.00000000  A     0.33996695      0.4577296
O79            6  12.010780  0.00000000  A     0.33996695      0.4577296
O80            6  12.010780  0.00000000  A     0.33996695       0.359824
O81            8  15.999430  0.00000000  A     0.29599219        0.87864
O82            8  15.999430  0.00000000  A     0.29599219        0.87864
O83            1   1.007947  0.00000000  A     0.10690785      0.0656888
O84            1   1.007947  0.00000000  A      0.2471353      0.0656888
O85            1   1.007947  0.00000000  A     0.26495328      0.0656888
O86            1   1.007947  0.00000000  A     0.26495328      0.0656888
O87            1   1.007947  0.00000000  A     0.26495328      0.0656888
O88            1   1.007947  0.00000000  A     0.26495328      0.0656888
O89            7  14.006720  0.00000000  A     0.32499985        0.71128
O90            6  12.010780  0.00000000  A     0.33996695      0.4577296
O91            6  12.010780  0.00000000  A     0.33996695       0.359824
O92            8  15.999430  0.00000000  A     0.29599219        0.87864
O93            6  12.010780  0.00000000  A     0.33996695      0.4577296
O94            6  12.010780  0.00000000  A     0.33996695      0.4577296
O95           16  32.065500  0.00000000  A     0.35635949          1.046
O96            6  12.010780  0.00000000  A     0.33996695      0.4577296
O97            1   1.007947  0.00000000  A     0.10690785      0.0656888
O98            1   1.007947  0.00000000  A      0.2471353      0.0656888
O99            1   1.007947  0.00000000  A     0.26495328      0.0656888
O100           1   1.007947  0.00000000  A     0.26495328      0.0656888
O101           1   1.007947  0.00000000  A      0.2471353      0.0656888
O102           1   1.007947  0.00000000  A      0.2471353      0.0656888
O103           1   1.007947  0.00000000  A      0.2471353      0.0656888
O104           1   1.007947  0.00000000  A      0.2471353      0.0656888
O105           1   1.007947  0.00000000  A      0.2471353      0.0656888
O106           7  14.006720  0.00000000  A     0.32499985        0.71128
O107           6  12.010780  0.00000000  A     0.33996695      0.4577296
O108           6  12.010780  0.00000000  A     0.33996695       0.359824
O109           8  15.999430  0.00000000  A     0.29599219        0.87864
O110           6  12.010780  0.00000000  A     0.33996695      0.4577296
O111           6  12.010780  0.00000000  A     0.33996695       0.359824
O112           8  15.999430  0.00000000  A     0.29599219        0.87864
O113           8  15.999430  0.00000000  A     0.29599219        0.87864
O114           1   1.007947  0.00000000  A     0.10690785      0.0656888
O115           1   1.007947  0.00000000  A      0.2471353      0.0656888
O116           1   1.007947  0.00000000  A     0.26495328      0.0656888
O117           1   1.007947  0.00000000  A     0.26495328      0.0656888
O118           7  14.006720  0.00000000  A     0.32499985        0.71128
O119           6  12.010780  0.00000000  A     0.33996695      0.4577296
O120           6  12.010780  0.00000000  A     0.33996695       0.359824
O121           8  15.999430  0.00000000  A     0.29599219        0.87864
O122           6  12.010780  0.00000000  A     0.33996695      0.4577296
O123           6  12.010780  0.00000000  A     0.33996695       0.359824
O124           8  15.999430  0.00000000  A     0.29599219        0.87864
O125           7  14.006720  0.00000000  A     0.32499985        0.71128
O126           1   1.007947  0.00000000  A     0.10690785      0.0656888
O127           1   1.007947  0.00000000  A      0.2471353      0.0656888
O128           1   1.007947  0.00000000  A     0.26495328      0.0656888
O129           1   1.007947  0.00000000  A     0.26495328      0.0656888
O130           1   1.007947  0.00000000  A     0.10690785      0.0656888
O131           1   1.007947  0.00000000  A     0.10690785      0.0656888
O132           7  14.006720  0.00000000  A     0.32499985        0.71128
O133           6  12.010780  0.00000000  A     0.33996695      0.4577296
O134           6  12.010780  0.00000000  A     0.33996695       0.359824
O135           8  15.999430  0.00000000  A     0.29599219        0.87864
O136           6  12.010780  0.00000000  A     0.33996695      0.4577296
O137           6  12.010780  0.00000000  A     0.33996695      0.4577296
O138           6  12.010780  0.00000000  A     0.33996695      0.4577296
O139           6  12.010780  0.00000000  A     0.33996695      0.4577296
O140           1   1.007947  0.00000000  A     0.10690785      0.0656888
O141           1   1.007947  0.00000000  A      0.2471353      0.0656888
O142           1   1.007947  0.00000000  A     0.26495328      0.0656888
O143           1   1.007947  0.00000000  A     0.26495328      0.0656888
O144           1   1.007947  0.00000000  A     0.26495328      0.0656888
O145           1   1.007947  0.00000000  A     0.26495328      0.0656888
O146           1   1.007947  0.00000000  A     0.26495328      0.0656888
O147           1   1.007947  0.00000000  A     0.26495328      0.0656888
O148           1   1.007947  0.00000000  A     0.26495328      0.0656888
O149           1   1.007947  0.00000000  A     0.26495328      0.0656888
O150           1   1.007947  0.00000000  A     0.26495328      0.0656888
O151           7  14.006720  0.00000000  A     0.32499985        0.71128
O152           6  12.010780  0.00000000  A     0.33996695      0.4577296
O153           6  12.010780  0.00000000  A     0.33996695       0.359824
O154           8  15.999430  0.00000000  A     0.29599219        0.87864
O155           6  12.010780  0.00000000  A     0.33996695      0.4577296
O156           6  12.010780  0.00000000  A     0.33996695      0.4577296
O157           6  12.010780  0.00000000  A     0.33996695      0.4577296
O158           7  14.006720  0.00000000  A     0.32499985        0.71128
O159           6  12.010780  0.00000000  A     0.33996695       0.359824
O160           7  14.006720  0.00000000  A     0.32499985        0.71128
O161           7  14.006720  0.00000000  A     0.32499985        0.71128
O162           1   1.007947  0.00000000  A     0.10690785      0.0656888
O163           1   1.007947  0.00000000  A      0.2471353      0.0656888
O164           1   1.007947  0.00000000  A     0.26495328      0.0656888
O165           1   1.007947  0.00000000  A     0.26495328      0.0656888
O166           1   1.007947  0.00000000  A     0.26495328      0.0656888
O167           1   1.007947  0.00000000  A     0.26495328      0.0656888
O168           1   1.007947  0.00000000  A      0.2471353      0.0656888
O169           1   1.007947  0.00000000  A      0.2471353      0.0656888
O170           1   1.007947  0.00000000  A     0.10690785      0.0656888
O171           1   1.007947  0.00000000  A     0.10690785      0.0656888
O172           1   1.007947  0.00000000  A     0.10690785      0.0656888
O173           1   1.007947  0.00000000  A     0.10690785      0.0656888
O174           1   1.007947  0.00000000  A     0.10690785      0.0656888
O175           7  14.006720  0.00000000  A     0.32499985        0.71128
O176           6  12.010780  0.00000000  A     0.33996695      0.4577296
O177           6  12.010780  0.00000000  A     0.33996695       0.359824
O178           8  15.999430  0.00000000  A     0.29599219        0.87864
O179           6  12.010780  0.00000000  A     0.33996695      0.4577296
O180           6  12.010780  0.00000000  A     0.33996695      0.4577296
O181           6  12.010780  0.00000000  A     0.33996695      0.4577296
O182           6  12.010780  0.00000000  A     0.33996695      0.4577296
O183           7  14.006720  0.00000000  A     0.32499985        0.71128
O184           1   1.007947  0.00000000  A     0.10690785      0.0656888
O185           1   1.007947  0.00000000  A      0.2471353      0.0656888
O186           1   1.007947  0.00000000  A     0.26495328      0.0656888
O187           1   1.007947  0.00000000  A     0.26495328      0.0656888
O188           1   1.007947  0.00000000  A     0.26495328      0.0656888
O189           1   1.007947  0.00000000  A     0.26495328      0.0656888
O190           1   1.007947  0.00000000  A     0.26495328      0.0656888
O191           1   1.007947  0.00000000  A     0.26495328      0.0656888
O192           1   1.007947  0.00000000  A     0.19599772      0.0656888
O193           1   1.007947  0.00000000  A     0.19599772      0.0656888
O194           1   1.007947  0.00000000  A     0.10690785      0.0656888
O195           1   1.007947  0.00000000  A     0.10690785      0.0656888
O196           1   1.007947  0.00000000  A     0.10690785      0.0656888
O197           7  14.006720  0.00000000  A     0.32499985        0.71128
O198           6  12.010780  0.00000000  A     0.33996695      0.4577296
O199           6  12.010780  0.00000000  A     0.33996695       0.359824
O200           8  15.999430  0.00000000  A     0.29599219        0.87864
O201           6  12.010780  0.00000000  A     0.33996695      0.4577296
O202           6  12.010780  0.00000000  A     0.33996695      0.4577296
O203           6  12.010780  0.00000000  A     0.33996695       0.359824
O204           8  15.999430  0.00000000  A     0.29599219        0.87864
O205           7  14.006720  0.00000000  A     0.32499985        0.71128
O206           1   1.007947  0.00000000  A     0.10690785      0.0656888
O207           1   1.007947  0.00000000  A      0.2471353      0.0656888
O208           1   1.007947  0.00000000  A     0.26495328      0.0656888
O209           1   1.007947  0.00000000  A     0.26495328      0.0656888
O210           1   1.007947  0.00000000  A     0.26495328      0.0656888
O211           1   1.007947  0.00000000  A     0.26495328      0.0656888
O212           1   1.007947  0.00000000  A     0.10690785      0.0656888
O213           1   1.007947  0.00000000  A     0.10690785      0.0656888
O214           7  14.006720  0.00000000  A     0.32499985        0.71128
O215           6  12.010780  0.00000000  A     0.33996695      0.4577296
O216           6  12.010780  0.00000000  A     0.33996695       0.359824
O217           8  15.999430  0.00000000  A     0.29599219        0.87864
O218           6  12.010780  0.00000000  A     0.33996695      0.4577296
O219           6  12.010780  0.00000000  A     0.33996695       0.359824
O220           6  12.010780  0.00000000  A     0.33996695       0.359824
O221           6  12.010780  0.00000000  A     0.33996695       0.359824
O222           6  12.010780  0.00000000  A     0.33996695       0.359824
O223           6  12.010780  0.00000000  A     0.33996695       0.359824
O224           6  12.010780  0.00000000  A     0.33996695       0.359824
O225           8  15.999430  0.00000000  A     0.30664734      0.8803136
O226           1   1.007947  0.00000000  A     0.10690785      0.0656888
O227           1   1.007947  0.00000000  A      0.2471353      0.0656888
O228           1   1.007947  0.00000000  A     0.26495328      0.0656888
O229           1   1.007947  0.00000000  A     0.26495328      0.0656888
O230           1   1.007947  0.00000000  A     0.25996425        0.06276
O231           1   1.007947  0.00000000  A     0.25996425        0.06276
O232           1   1.007947  0.00000000  A     0.25996425        0.06276
O233           1   1.007947  0.00000000  A     0.25996425        0.06276
O234           1   1.007947  0.00000000  A              1              0
O235           7  14.006720  0.00000000  A     0.32499985        0.71128
O236           6  12.010780  0.00000000  A     0.33996695      0.4577296
O237           6  12.010780  0.00000000  A     0.33996695       0.359824
O238           8  15.999430  0.00000000  A     0.29599219        0.87864
O239           6  12.010780  0.00000000  A     0.33996695      0.4577296
O240           6  12.010780  0.00000000  A     0.33996695      0.4577296
O241           6  12.010780  0.00000000  A     0.33996695      0.4577296
O242           1   1.007947  0.00000000  A      0.2471353      0.0656888
O243           1   1.007947  0.00000000  A     0.26495328      0.0656888
O244           1   1.007947  0.00000000  A     0.26495328      0.0656888
O245           1   1.007947  0.00000000  A     0.26495328      0.0656888
O246           1   1.007947  0.00000000  A     0.26495328      0.0656888
O247           1   1.007947  0.00000000  A      0.2471353      0.0656888
O248           1   1.007947  0.00000000  A      0.2471353      0.0656888
O249           7  14.006720  0.00000000  A     0.32499985        0.71128
O250           6  12.010780  0.00000000  A     0.33996695      0.4577296
O251           6  12.010780  0.00000000  A     0.33996695       0.359824
O252           8  15.999430  0.00000000  A     0.29599219        0.87864
O253           6  12.010780  0.00000000  A     0.33996695      0.4577296
O254           6  12.010780  0.00000000  A     0.33996695      0.4577296
O255           6  12.010780  0.00000000  A     0.33996695      0.4577296
O256           6  12.010780  0.00000000  A     0.33996695      0.4577296
O257           1   1.007947  0.00000000  A     0.10690785      0.0656888
O258           1   1.007947  0.00000000  A      0.2471353      0.0656888
O259           1   1.007947  0.00000000  A     0.26495328      0.0656888
O260           1   1.007947  0.00000000  A     0.26495328      0.0656888
O261           1   1.007947  0.00000000  A     0.26495328      0.0656888
O262           1   1.007947  0.00000000  A     0.26495328      0.0656888
O263           1   1.007947  0.00000000  A     0.26495328      0.0656888
O264           1   1.007947  0.00000000  A     0.26495328      0.0656888
O265           1   1.007947  0.00000000  A     0.26495328      0.0656888
O266           1   1.007947  0.00000000  A     0.26495328      0.0656888
O267           1   1.007947  0.00000000  A     0.26495328      0.0656888
O268           7  14.006720  0.00000000  A     0.32499985        0.71128
O269           6  12.010780  0.00000000  A     0.33996695      0.4577296
O270           6  12.010780  0.00000000  A     0.33996695       0.359824
O271           8  15.999430  0.00000000  A     0.29599219        0.87864
O272           6  12.010780  0.00000000  A     0.33996695      0.4577296
O273           1   1.007947  0.00000000  A     0.10690785      0.0656888
O274           1   1.007947  0.00000000  A      0.2471353      0.0656888
O275           1   1.007947  0.00000000  A     0.26495328      0.0656888
O276           1   1.007947  0.00000000  A     0.26495328      0.0656888
O277           1   1.007947  0.00000000  A     0.26495328      0.0656888
O278           7  14.006720  0.00000000  A     0.32499985        0.71128
O279           6  12.010780  0.00000000  A     0.33996695      0.4577296
O280           6  12.010780  0.00000000  A     0.33996695       0.359824
O281           8  15.999430  0.00000000  A     0.29599219        0.87864
O282           6  12.010780  0.00000000  A     0.33996695      0.4577296
O283           6  12.010780  0.00000000  A     0.33996695       0.359824
O284           7  14.006720  0.00000000  A     0.32499985        0.71128
O285           6  12.010780  0.00000000  A     0.33996695       0.359824
O286           6  12.010780  0.00000000  A     0.33996695       0.359824
O287           7  14.006720  0.00000000  A     0.32499985        0.71128
O288           1   1.007947  0.00000000  A     0.10690785      0.0656888
O289           1   1.007947  0.00000000  A      0.2471353      0.0656888
O290           1   1.007947  0.00000000  A     0.26495328      0.0656888
O291           1   1.007947  0.00000000  A     0.26495328      0.0656888
O292           1   1.007947  0.00000000  A     0.25105526        0.06276
O293           1   1.007947  0.00000000  A     0.24214627        0.06276
O294           1   1.007947  0.00000000  A     0.10690785      0.0656888
O295           1   1.007947  0.00000000  A     0.10690785      0.0656888
O296           7  14.006720  0.00000000  A     0.32499985        0.71128
O297           6  12.010780  0.00000000  A     0.33996695      0.4577296
O298           6  12.010780  0.00000000  A     0.33996695       0.359824
O299           8  15.999430  0.00000000  A     0.29599219        0.87864
O300           6  12.010780  0.00000000  A     0.33996695      0.4577296
O301           6  12.010780  0.00000000  A     0.33996695       0.359824
O302           6  12.010780  0.00000000  A     0.33996695       0.359824
O303           6  12.010780  0.00000000  A     0.33996695       0.359824
O304           7  14.006720  0.00000000  A     0.32499985        0.71128
O305           6  12.010780  0.00000000  A     0.33996695       0.359824
O306           6  12.010780  0.00000000  A     0.33996695       0.359824
O307           6  12.010780  0.00000000  A     0.33996695       0.359824
O308           6  12.010780  0.00000000  A     0.33996695       0.359824
O309           6  12.010780  0.00000000  A     0.33996695       0.359824
O310           1   1.007947  0.00000000  A     0.10690785      0.0656888
O311           1   1.007947  0.00000000  A      0.2471353      0.0656888
O312           1   1.007947  0.00000000  A     0.26495328      0.0656888
O313           1   1.007947  0.00000000  A     0.26495328      0.0656888
O314           1   1.007947  0.00000000  A     0.25105526        0.06276
O315           1   1.007947  0.00000000  A     0.10690785      0.0656888
O316           1   1.007947  0.00000000  A     0.25996425        0.06276
O317           1   1.007947  0.00000000  A     0.25996425        0.06276
O318           1   1.007947  0.00000000  A     0.25996425        0.06276
O319           1   1.007947  0.00000000  A     0.25996425        0.06276
O320           7  14.006720  0.00000000  A     0.32499985        0.71128
O321           6  12.010780  0.00000000  A     0.33996695      0.4577296
O322           6  12.010780  0.00000000  A     0.33996695       0.359824
O323           8  15.999430  0.00000000  A     0.29599219        0.87864
O324           6  12.010780  0.00000000  A     0.33996695      0.4577296
O325          16  32.065500  0.00000000  A     0.35635949          1.046
O326           1   1.007947  0.00000000  A     0.10690785      0.0656888
O327           1   1.007947  0.00000000  A      0.2471353      0.0656888
O328           1   1.007947  0.00000000  A      0.2471353      0.0656888
O329           1   1.007947  0.00000000  A      0.2471353      0.0656888
O330           8  15.999430  0.00000000  A     0.29599219        0.87864
L331           6  12.010780  0.00000000  A     0.34806469     0.36350306
L332           6  12.010780  0.00000000  A     0.34806469     0.36350306
L333           6  12.010780  0.00000000  A     0.34806469     0.36350306
L334           6  12.010780  0.00000000  A     0.34806469     0.36350306
L335           6  12.010780  0.00000000  A     0.34806469     0.36350306
L336           6  12.010780  0.00000000  A     0.34806469     0.36350306
L337           6  12.010780  0.00000000  A     0.34806469     0.36350306
L338           6  12.010780  0.00000000  A     0.34806469     0.36350306
L339           6  12.010780  0.00000000  A     0.34806469     0.36350306
L340           6  12.010780  0.00000000  A     0.34806469     0.36350306
L341           6  12.010780  0.00000000  A     0.34806469     0.36350306
L342           6  12.010780  0.00000000  A     0.34806469     0.36350306
L343           6  12.010780  0.00000000  A     0.34806469     0.36350306
L344           6  12.010780  0.00000000  A     0.33795318     0.45538912
L345           6  12.010780  0.00000000  A     0.33795318     0.45538912
L346           6  12.010780  0.00000000  A     0.33795318     0.45538912
L347           6  12.010780  0.00000000  A     0.33795318     0.45538912
L348           7  14.006720  0.00000000  A      0.3206876      0.7016213
L349           7  14.006720  0.00000000  A      0.3206876      0.7016213
L350           7  14.006720  0.00000000  A      0.3206876      0.7016213
L351           7  14.006720  0.00000000  A      0.3206876      0.7016213
L352           8  15.999430  0.00000000  A     0.30398122     0.87950233
L353           8  15.999430  0.00000000  A     0.30251065     0.70485815
L354           8  15.999430  0.00000000  A     0.30251065     0.70485815
L355           9  18.998403  0.00000000  A     0.31181455       0.255224
L356           9  18.998403  0.00000000  A     0.31181455       0.255224
L357           9  18.998403  0.00000000  A     0.31181455       0.255224
L358           1   1.007947  0.00000000  A     0.25725815     0.06531786
L359           1   1.007947  0.00000000  A     0.25725815     0.06531786
L360           1   1.007947  0.00000000  A     0.25725815     0.06531786
L361           1   1.007947  0.00000000  A     0.24536265    0.054839681
L362           1   1.007947  0.00000000  A     0.25725815     0.06531786
L363           1   1.007947  0.00000000  A     0.26445434    0.066021356
L364           1   1.007947  0.00000000  A     0.26445434    0.066021356
L365           1   1.007947  0.00000000  A     0.26445434    0.066021356
L366           1   1.007947  0.00000000  A     0.25832257    0.068656285
L367           1   1.007947  0.00000000  A     0.25832257    0.068656285
L368           1   1.007947  0.00000000  A     0.25832257    0.068656285
L369           1   1.007947  0.00000000  A     0.25832257    0.068656285
L370           1   1.007947  0.00000000  A     0.11034277    0.058955969
L371           1   1.007947  0.00000000  A     0.11034277    0.058955969
L372           1   1.007947  0.00000000  A     0.11034277    0.058955969
L373           1   1.007947  0.00000000  A     0.11034277    0.058955969
O374          11  22.989769  0.00000000  A     0.24392807     0.36584603
O375          17  35.453200  0.00000000  A      0.4477657     0.14891274
OW             8  15.999430  0.00000000  A     0.31507524       0.635968
HW             1   1.007947  0.00000000  A              1              0


[ moleculetype ]
; Name            nrexcl
system1          3

[ atoms ]
;   nr       type  resnr residue  atom   cgnr    charge       mass  typeB    chargeB      massB
; residue    1 ACE rtp ACE q -0.0
    1         O0      1    ACE      C      1 0.59720000  12.010780   ; qtot 0.597200
    2         O1      1    ACE      O      2 -0.56790000  15.999430   ; qtot 0.029300
    3         O2      1    ACE    CH3      3 -0.36620000  12.010780   ; qtot -0.336900
    4         O3      1    ACE   HH31      4 0.11230000   1.007947   ; qtot -0.224600
    5         O4      1    ACE   HH32      5 0.11230000   1.007947   ; qtot -0.112300
    6         O5      1    ACE   HH33      6 0.11230000   1.007947   ; qtot -0.000000
; residue    2 THR rtp THR q -0.0
    7         O6      2    THR      N      7 -0.41570000  14.006720   ; qtot -0.415700
    8         O7      2    THR     CA      8 -0.03890000  12.010780   ; qtot -0.454600
    9         O8      2    THR      C      9 0.59730000  12.010780   ; qtot 0.142700
   10         O9      2    THR      O     10 -0.56790000  15.999430   ; qtot -0.425200
   11        O10      2    THR     CB     11 0.36540000  12.010780   ; qtot -0.059800
   12        O11      2    THR    OG1     12 -0.67610000  15.999430   ; qtot -0.735900
   13        O12      2    THR    CG2     13 -0.24380000  12.010780   ; qtot -0.979700
   14        O13      2    THR      H     14 0.27190000   1.007947   ; qtot -0.707800
   15        O14      2    THR     HA     15 0.10070000   1.007947   ; qtot -0.607100
   16        O15      2    THR     HB     16 0.00430000   1.007947   ; qtot -0.602800
   17        O16      2    THR    HG1     17 0.41020000   1.007947   ; qtot -0.192600
   18        O17      2    THR   HG21     18 0.06420000   1.007947   ; qtot -0.128400
   19        O18      2    THR   HG22     19 0.06420000   1.007947   ; qtot -0.064200
   20        O19      2    THR   HG23     20 0.06420000   1.007947   ; qtot -0.000000
; residue    3 THR rtp THR q -0.0
   21         O6      3    THR      N     21 -0.41570000  14.006720   ; qtot -0.415700
   22         O7      3    THR     CA     22 -0.03890000  12.010780   ; qtot -0.454600
   23         O8      3    THR      C     23 0.59730000  12.010780   ; qtot 0.142700
   24         O9      3    THR      O     24 -0.56790000  15.999430   ; qtot -0.425200
   25        O10      3    THR     CB     25 0.36540000  12.010780   ; qtot -0.059800
   26        O11      3    THR    OG1     26 -0.67610000  15.999430   ; qtot -0.735900
   27        O12      3    THR    CG2     27 -0.24380000  12.010780   ; qtot -0.979700
   28        O13      3    THR      H     28 0.27190000   1.007947   ; qtot -0.707800
   29        O14      3    THR     HA     29 0.10070000   1.007947   ; qtot -0.607100
   30        O15      3    THR     HB     30 0.00430000   1.007947   ; qtot -0.602800
   31        O16      3    THR    HG1     31 0.41020000   1.007947   ; qtot -0.192600
   32        O17      3    THR   HG21     32 0.06420000   1.007947   ; qtot -0.128400
   33        O18      3    THR   HG22     33 0.06420000   1.007947   ; qtot -0.064200
   34        O19      3    THR   HG23     34 0.06420000   1.007947   ; qtot -0.000000
; residue    4 GLY rtp GLY q 0.0
   35        O20      4    GLY      N     35 -0.41570000  14.006720   ; qtot -0.415700
   36        O21      4    GLY     CA     36 -0.02520000  12.010780   ; qtot -0.440900
   37        O22      4    GLY      C     37 0.59730000  12.010780   ; qtot 0.156400
   38        O23      4    GLY      O     38 -0.56790000  15.999430   ; qtot -0.411500
   39        O24      4    GLY      H     39 0.27190000   1.007947   ; qtot -0.139600
   40        O25      4    GLY    HA2     40 0.06980000   1.007947   ; qtot -0.069800
   41        O26      4    GLY    HA3     41 0.06980000   1.007947   ; qtot 0.000000
; residue    5 SER rtp SER q 0.0
   42        O27      5    SER      N     42 -0.41570000  14.006720   ; qtot -0.415700
   43        O28      5    SER     CA     43 -0.02490000  12.010780   ; qtot -0.440600
   44        O29      5    SER      C     44 0.59730000  12.010780   ; qtot 0.156700
   45        O30      5    SER      O     45 -0.56790000  15.999430   ; qtot -0.411200
   46        O31      5    SER     CB     46 0.21170000  12.010780   ; qtot -0.199500
   47        O32      5    SER     OG     47 -0.65460000  15.999430   ; qtot -0.854100
   48        O33      5    SER      H     48 0.27190000   1.007947   ; qtot -0.582200
   49        O34      5    SER     HA     49 0.08430000   1.007947   ; qtot -0.497900
   50        O35      5    SER    HB2     50 0.03520000   1.007947   ; qtot -0.462700
   51        O36      5    SER    HB3     51 0.03520000   1.007947   ; qtot -0.427500
   52        O37      5    SER     HG     52 0.42750000   1.007947   ; qtot 0.000000
; residue    6 PHE rtp PHE q 0.0
   53        O38      6    PHE      N     53 -0.41570000  14.006720   ; qtot -0.415700
   54        O39      6    PHE     CA     54 -0.00240000  12.010780   ; qtot -0.418100
   55        O40      6    PHE      C     55 0.59730000  12.010780   ; qtot 0.179200
   56        O41      6    PHE      O     56 -0.56790000  15.999430   ; qtot -0.388700
   57        O42      6    PHE     CB     57 -0.03430000  12.010780   ; qtot -0.423000
   58        O43      6    PHE     CG     58 0.01180000  12.010780   ; qtot -0.411200
   59        O44      6    PHE    CD1     59 -0.12560000  12.010780   ; qtot -0.536800
   60        O45      6    PHE    CD2     60 -0.12560000  12.010780   ; qtot -0.662400
   61        O46      6    PHE    CE1     61 -0.17040000  12.010780   ; qtot -0.832800
   62        O47      6    PHE    CE2     62 -0.17040000  12.010780   ; qtot -1.003200
   63        O48      6    PHE     CZ     63 -0.10720000  12.010780   ; qtot -1.110400
   64        O49      6    PHE      H     64 0.27190000   1.007947   ; qtot -0.838500
   65        O50      6    PHE     HA     65 0.09780000   1.007947   ; qtot -0.740700
   66        O51      6    PHE    HB2     66 0.02950000   1.007947   ; qtot -0.711200
   67        O52      6    PHE    HB3     67 0.02950000   1.007947   ; qtot -0.681700
   68        O53      6    PHE    HD1     68 0.13300000   1.007947   ; qtot -0.548700
   69        O54      6    PHE    HD2     69 0.13300000   1.007947   ; qtot -0.415700
   70        O55      6    PHE    HE1     70 0.14300000   1.007947   ; qtot -0.272700
   71        O56      6    PHE    HE2     71 0.14300000   1.007947   ; qtot -0.129700
   72        O57      6    PHE     HZ     72 0.12970000   1.007947   ; qtot 0.000000
; residue    7 VAL rtp VAL q 0.0
   73        O58      7    VAL      N     73 -0.41570000  14.006720   ; qtot -0.415700
   74        O59      7    VAL     CA     74 -0.08750000  12.010780   ; qtot -0.503200
   75        O60      7    VAL      C     75 0.59730000  12.010780   ; qtot 0.094100
   76        O61      7    VAL      O     76 -0.56790000  15.999430   ; qtot -0.473800
   77        O62      7    VAL     CB     77 0.29850000  12.010780   ; qtot -0.175300
   78        O63      7    VAL    CG1     78 -0.31920000  12.010780   ; qtot -0.494500
   79        O64      7    VAL    CG2     79 -0.31920000  12.010780   ; qtot -0.813700
   80        O65      7    VAL      H     80 0.27190000   1.007947   ; qtot -0.541800
   81        O66      7    VAL     HA     81 0.09690000   1.007947   ; qtot -0.444900
   82        O67      7    VAL     HB     82 -0.02970000   1.007947   ; qtot -0.474600
   83        O68      7    VAL   HG11     83 0.07910000   1.007947   ; qtot -0.395500
   84        O69      7    VAL   HG12     84 0.07910000   1.007947   ; qtot -0.316400
   85        O70      7    VAL   HG13     85 0.07910000   1.007947   ; qtot -0.237300
   86        O71      7    VAL   HG21     86 0.07910000   1.007947   ; qtot -0.158200
   87        O72      7    VAL   HG22     87 0.07910000   1.007947   ; qtot -0.079100
   88        O73      7    VAL   HG23     88 0.07910000   1.007947   ; qtot 0.000000
; residue    8 GLU rtp GLU q -1.0
   89        O74      8    GLU      N     89 -0.51630000  14.006720   ; qtot -0.516300
   90        O75      8    GLU     CA     90 0.03970000  12.010780   ; qtot -0.476600
   91        O76      8    GLU      C     91 0.53660000  12.010780   ; qtot 0.060000
   92        O77      8    GLU      O     92 -0.58190000  15.999430   ; qtot -0.521900
   93        O78      8    GLU     CB     93 0.05600000  12.010780   ; qtot -0.465900
   94        O79      8    GLU     CG     94 0.01360000  12.010780   ; qtot -0.452300
   95        O80      8    GLU     CD     95 0.80540000  12.010780   ; qtot 0.353100
   96        O81      8    GLU    OE1     96 -0.81880000  15.999430   ; qtot -0.465700
   97        O82      8    GLU    OE2     97 -0.81880000  15.999430   ; qtot -1.284500
   98        O83      8    GLU      H     98 0.29360000   1.007947   ; qtot -0.990900
   99        O84      8    GLU     HA     99 0.11050000   1.007947   ; qtot -0.880400
  100        O85      8    GLU    HB2    100 -0.01730000   1.007947   ; qtot -0.897700
  101        O86      8    GLU    HB3    101 -0.01730000   1.007947   ; qtot -0.915000
  102        O87      8    GLU    HG2    102 -0.04250000   1.007947   ; qtot -0.957500
  103        O88      8    GLU    HG3    103 -0.04250000   1.007947   ; qtot -1.000000
; residue    9 MET rtp MET q 0.0
  104        O89      9    MET      N    104 -0.41570000  14.006720   ; qtot -1.415700
  105        O90      9    MET     CA    105 -0.02370000  12.010780   ; qtot -1.439400
  106        O91      9    MET      C    106 0.59730000  12.010780   ; qtot -0.842100
  107        O92      9    MET      O    107 -0.56790000  15.999430   ; qtot -1.410000
  108        O93      9    MET     CB    108 0.03420000  12.010780   ; qtot -1.375800
  109        O94      9    MET     CG    109 0.00180000  12.010780   ; qtot -1.374000
  110        O95      9    MET     SD    110 -0.27370000  32.065500   ; qtot -1.647700
  111        O96      9    MET     CE    111 -0.05360000  12.010780   ; qtot -1.701300
  112        O97      9    MET      H    112 0.27190000   1.007947   ; qtot -1.429400
  113        O98      9    MET     HA    113 0.08800000   1.007947   ; qtot -1.341400
  114        O99      9    MET    HB2    114 0.02410000   1.007947   ; qtot -1.317300
  115       O100      9    MET    HB3    115 0.02410000   1.007947   ; qtot -1.293200
  116       O101      9    MET    HG2    116 0.04400000   1.007947   ; qtot -1.249200
  117       O102      9    MET    HG3    117 0.04400000   1.007947   ; qtot -1.205200
  118       O103      9    MET    HE1    118 0.06840000   1.007947   ; qtot -1.136800
  119       O104      9    MET    HE2    119 0.06840000   1.007947   ; qtot -1.068400
  120       O105      9    MET    HE3    120 0.06840000   1.007947   ; qtot -1.000000
; residue   10 VAL rtp VAL q 0.0
  121        O58     10    VAL      N    121 -0.41570000  14.006720   ; qtot -1.415700
  122        O59     10    VAL     CA    122 -0.08750000  12.010780   ; qtot -1.503200
  123        O60     10    VAL      C    123 0.59730000  12.010780   ; qtot -0.905900
  124        O61     10    VAL      O    124 -0.56790000  15.999430   ; qtot -1.473800
  125        O62     10    VAL     CB    125 0.29850000  12.010780   ; qtot -1.175300
  126        O63     10    VAL    CG1    126 -0.31920000  12.010780   ; qtot -1.494500
  127        O64     10    VAL    CG2    127 -0.31920000  12.010780   ; qtot -1.813700
  128        O65     10    VAL      H    128 0.27190000   1.007947   ; qtot -1.541800
  129        O66     10    VAL     HA    129 0.09690000   1.007947   ; qtot -1.444900
  130        O67     10    VAL     HB    130 -0.02970000   1.007947   ; qtot -1.474600
  131        O68     10    VAL   HG11    131 0.07910000   1.007947   ; qtot -1.395500
  132        O69     10    VAL   HG12    132 0.07910000   1.007947   ; qtot -1.316400
  133        O70     10    VAL   HG13    133 0.07910000   1.007947   ; qtot -1.237300
  134        O71     10    VAL   HG21    134 0.07910000   1.007947   ; qtot -1.158200
  135        O72     10    VAL   HG22    135 0.07910000   1.007947   ; qtot -1.079100
  136        O73     10    VAL   HG23    136 0.07910000   1.007947   ; qtot -1.000000
; residue   11 ASP rtp ASP q -1.0
  137       O106     11    ASP      N    137 -0.51630000  14.006720   ; qtot -1.516300
  138       O107     11    ASP     CA    138 0.03810000  12.010780   ; qtot -1.478200
  139       O108     11    ASP      C    139 0.53660000  12.010780   ; qtot -0.941600
  140       O109     11    ASP      O    140 -0.58190000  15.999430   ; qtot -1.523500
  141       O110     11    ASP     CB    141 -0.03030000  12.010780   ; qtot -1.553800
  142       O111     11    ASP     CG    142 0.79940000  12.010780   ; qtot -0.754400
  143       O112     11    ASP    OD1    143 -0.80140000  15.999430   ; qtot -1.555800
  144       O113     11    ASP    OD2    144 -0.80140000  15.999430   ; qtot -2.357200
  145       O114     11    ASP      H    145 0.29360000   1.007947   ; qtot -2.063600
  146       O115     11    ASP     HA    146 0.08800000   1.007947   ; qtot -1.975600
  147       O116     11    ASP    HB2    147 -0.01220000   1.007947   ; qtot -1.987800
  148       O117     11    ASP    HB3    148 -0.01220000   1.007947   ; qtot -2.000000
; residue   12 ASN rtp ASN q 0.0
  149       O118     12    ASN      N    149 -0.41570000  14.006720   ; qtot -2.415700
  150       O119     12    ASN     CA    150 0.01430000  12.010780   ; qtot -2.401400
  151       O120     12    ASN      C    151 0.59730000  12.010780   ; qtot -1.804100
  152       O121     12    ASN      O    152 -0.56790000  15.999430   ; qtot -2.372000
  153       O122     12    ASN     CB    153 -0.20410000  12.010780   ; qtot -2.576100
  154       O123     12    ASN     CG    154 0.71300000  12.010780   ; qtot -1.863100
  155       O124     12    ASN    OD1    155 -0.59310000  15.999430   ; qtot -2.456200
  156       O125     12    ASN    ND2    156 -0.91910000  14.006720   ; qtot -3.375300
  157       O126     12    ASN      H    157 0.27190000   1.007947   ; qtot -3.103400
  158       O127     12    ASN     HA    158 0.10480000   1.007947   ; qtot -2.998600
  159       O128     12    ASN    HB2    159 0.07970000   1.007947   ; qtot -2.918900
  160       O129     12    ASN    HB3    160 0.07970000   1.007947   ; qtot -2.839200
  161       O130     12    ASN   HD21    161 0.41960000   1.007947   ; qtot -2.419600
  162       O131     12    ASN   HD22    162 0.41960000   1.007947   ; qtot -2.000000
; residue   13 LEU rtp LEU q -0.0
  163       O132     13    LEU      N    163 -0.41570000  14.006720   ; qtot -2.415700
  164       O133     13    LEU     CA    164 -0.05180000  12.010780   ; qtot -2.467500
  165       O134     13    LEU      C    165 0.59730000  12.010780   ; qtot -1.870200
  166       O135     13    LEU      O    166 -0.56790000  15.999430   ; qtot -2.438100
  167       O136     13    LEU     CB    167 -0.11020000  12.010780   ; qtot -2.548300
  168       O137     13    LEU     CG    168 0.35310000  12.010780   ; qtot -2.195200
  169       O138     13    LEU    CD1    169 -0.41210000  12.010780   ; qtot -2.607300
  170       O139     13    LEU    CD2    170 -0.41210000  12.010780   ; qtot -3.019400
  171       O140     13    LEU      H    171 0.27190000   1.007947   ; qtot -2.747500
  172       O141     13    LEU     HA    172 0.09220000   1.007947   ; qtot -2.655300
  173       O142     13    LEU    HB2    173 0.04570000   1.007947   ; qtot -2.609600
  174       O143     13    LEU    HB3    174 0.04570000   1.007947   ; qtot -2.563900
  175       O144     13    LEU     HG    175 -0.03610000   1.007947   ; qtot -2.600000
  176       O145     13    LEU   HD11    176 0.10000000   1.007947   ; qtot -2.500000
  177       O146     13    LEU   HD12    177 0.10000000   1.007947   ; qtot -2.400000
  178       O147     13    LEU   HD13    178 0.10000000   1.007947   ; qtot -2.300000
  179       O148     13    LEU   HD21    179 0.10000000   1.007947   ; qtot -2.200000
  180       O149     13    LEU   HD22    180 0.10000000   1.007947   ; qtot -2.100000
  181       O150     13    LEU   HD23    181 0.10000000   1.007947   ; qtot -2.000000
; residue   14 ARG rtp ARG q 1.0
  182       O151     14    ARG      N    182 -0.34790000  14.006720   ; qtot -2.347900
  183       O152     14    ARG     CA    183 -0.26370000  12.010780   ; qtot -2.611600
  184       O153     14    ARG      C    184 0.73410000  12.010780   ; qtot -1.877500
  185       O154     14    ARG      O    185 -0.58940000  15.999430   ; qtot -2.466900
  186       O155     14    ARG     CB    186 -0.00070000  12.010780   ; qtot -2.467600
  187       O156     14    ARG     CG    187 0.03900000  12.010780   ; qtot -2.428600
  188       O157     14    ARG     CD    188 0.04860000  12.010780   ; qtot -2.380000
  189       O158     14    ARG     NE    189 -0.52950000  14.006720   ; qtot -2.909500
  190       O159     14    ARG     CZ    190 0.80760000  12.010780   ; qtot -2.101900
  191       O160     14    ARG    NH1    191 -0.86270000  14.006720   ; qtot -2.964600
  192       O161     14    ARG    NH2    192 -0.86270000  14.006720   ; qtot -3.827300
  193       O162     14    ARG      H    193 0.27470000   1.007947   ; qtot -3.552600
  194       O163     14    ARG     HA    194 0.15600000   1.007947   ; qtot -3.396600
  195       O164     14    ARG    HB2    195 0.03270000   1.007947   ; qtot -3.363900
  196       O165     14    ARG    HB3    196 0.03270000   1.007947   ; qtot -3.331200
  197       O166     14    ARG    HG2    197 0.02850000   1.007947   ; qtot -3.302700
  198       O167     14    ARG    HG3    198 0.02850000   1.007947   ; qtot -3.274200
  199       O168     14    ARG    HD2    199 0.06870000   1.007947   ; qtot -3.205500
  200       O169     14    ARG    HD3    200 0.06870000   1.007947   ; qtot -3.136800
  201       O170     14    ARG     HE    201 0.34560000   1.007947   ; qtot -2.791200
  202       O171     14    ARG   HH11    202 0.44780000   1.007947   ; qtot -2.343400
  203       O172     14    ARG   HH12    203 0.44780000   1.007947   ; qtot -1.895600
  204       O173     14    ARG   HH21    204 0.44780000   1.007947   ; qtot -1.447800
  205       O174     14    ARG   HH22    205 0.44780000   1.007947   ; qtot -1.000000
; residue   15 GLY rtp GLY q 0.0
  206        O20     15    GLY      N    206 -0.41570000  14.006720   ; qtot -1.415700
  207        O21     15    GLY     CA    207 -0.02520000  12.010780   ; qtot -1.440900
  208        O22     15    GLY      C    208 0.59730000  12.010780   ; qtot -0.843600
  209        O23     15    GLY      O    209 -0.56790000  15.999430   ; qtot -1.411500
  210        O24     15    GLY      H    210 0.27190000   1.007947   ; qtot -1.139600
  211        O25     15    GLY    HA2    211 0.06980000   1.007947   ; qtot -1.069800
  212        O26     15    GLY    HA3    212 0.06980000   1.007947   ; qtot -1.000000
; residue   16 LYS rtp LYS q 1.0
  213       O175     16    LYS      N    213 -0.34790000  14.006720   ; qtot -1.347900
  214       O176     16    LYS     CA    214 -0.24000000  12.010780   ; qtot -1.587900
  215       O177     16    LYS      C    215 0.73410000  12.010780   ; qtot -0.853800
  216       O178     16    LYS      O    216 -0.58940000  15.999430   ; qtot -1.443200
  217       O179     16    LYS     CB    217 -0.00940000  12.010780   ; qtot -1.452600
  218       O180     16    LYS     CG    218 0.01870000  12.010780   ; qtot -1.433900
  219       O181     16    LYS     CD    219 -0.04790000  12.010780   ; qtot -1.481800
  220       O182     16    LYS     CE    220 -0.01430000  12.010780   ; qtot -1.496100
  221       O183     16    LYS     NZ    221 -0.38540000  14.006720   ; qtot -1.881500
  222       O184     16    LYS      H    222 0.27470000   1.007947   ; qtot -1.606800
  223       O185     16    LYS     HA    223 0.14260000   1.007947   ; qtot -1.464200
  224       O186     16    LYS    HB2    224 0.03620000   1.007947   ; qtot -1.428000
  225       O187     16    LYS    HB3    225 0.03620000   1.007947   ; qtot -1.391800
  226       O188     16    LYS    HG2    226 0.01030000   1.007947   ; qtot -1.381500
  227       O189     16    LYS    HG3    227 0.01030000   1.007947   ; qtot -1.371200
  228       O190     16    LYS    HD2    228 0.06210000   1.007947   ; qtot -1.309100
  229       O191     16    LYS    HD3    229 0.06210000   1.007947   ; qtot -1.247000
  230       O192     16    LYS    HE2    230 0.11350000   1.007947   ; qtot -1.133500
  231       O193     16    LYS    HE3    231 0.11350000   1.007947   ; qtot -1.020000
  232       O194     16    LYS    HZ1    232 0.34000000   1.007947   ; qtot -0.680000
  233       O195     16    LYS    HZ2    233 0.34000000   1.007947   ; qtot -0.340000
  234       O196     16    LYS    HZ3    234 0.34000000   1.007947   ; qtot 0.000000
; residue   17 SER rtp SER q 0.0
  235        O27     17    SER      N    235 -0.41570000  14.006720   ; qtot -0.415700
  236        O28     17    SER     CA    236 -0.02490000  12.010780   ; qtot -0.440600
  237        O29     17    SER      C    237 0.59730000  12.010780   ; qtot 0.156700
  238        O30     17    SER      O    238 -0.56790000  15.999430   ; qtot -0.411200
  239        O31     17    SER     CB    239 0.21170000  12.010780   ; qtot -0.199500
  240        O32     17    SER     OG    240 -0.65460000  15.999430   ; qtot -0.854100
  241        O33     17    SER      H    241 0.27190000   1.007947   ; qtot -0.582200
  242        O34     17    SER     HA    242 0.08430000   1.007947   ; qtot -0.497900
  243        O35     17    SER    HB2    243 0.03520000   1.007947   ; qtot -0.462700
  244        O36     17    SER    HB3    244 0.03520000   1.007947   ; qtot -0.427500
  245        O37     17    SER     HG    245 0.42750000   1.007947   ; qtot 0.000000
; residue   18 GLY rtp GLY q 0.0
  246        O20     18    GLY      N    246 -0.41570000  14.006720   ; qtot -0.415700
  247        O21     18    GLY     CA    247 -0.02520000  12.010780   ; qtot -0.440900
  248        O22     18    GLY      C    248 0.59730000  12.010780   ; qtot 0.156400
  249        O23     18    GLY      O    249 -0.56790000  15.999430   ; qtot -0.411500
  250        O24     18    GLY      H    250 0.27190000   1.007947   ; qtot -0.139600
  251        O25     18    GLY    HA2    251 0.06980000   1.007947   ; qtot -0.069800
  252        O26     18    GLY    HA3    252 0.06980000   1.007947   ; qtot 0.000000
; residue   19 GLN rtp GLN q 0.0
  253       O197     19    GLN      N    253 -0.41570000  14.006720   ; qtot -0.415700
  254       O198     19    GLN     CA    254 -0.00310000  12.010780   ; qtot -0.418800
  255       O199     19    GLN      C    255 0.59730000  12.010780   ; qtot 0.178500
  256       O200     19    GLN      O    256 -0.56790000  15.999430   ; qtot -0.389400
  257       O201     19    GLN     CB    257 -0.00360000  12.010780   ; qtot -0.393000
  258       O202     19    GLN     CG    258 -0.06450000  12.010780   ; qtot -0.457500
  259       O203     19    GLN     CD    259 0.69510000  12.010780   ; qtot 0.237600
  260       O204     19    GLN    OE1    260 -0.60860000  15.999430   ; qtot -0.371000
  261       O205     19    GLN    NE2    261 -0.94070000  14.006720   ; qtot -1.311700
  262       O206     19    GLN      H    262 0.27190000   1.007947   ; qtot -1.039800
  263       O207     19    GLN     HA    263 0.08500000   1.007947   ; qtot -0.954800
  264       O208     19    GLN    HB2    264 0.01710000   1.007947   ; qtot -0.937700
  265       O209     19    GLN    HB3    265 0.01710000   1.007947   ; qtot -0.920600
  266       O210     19    GLN    HG2    266 0.03520000   1.007947   ; qtot -0.885400
  267       O211     19    GLN    HG3    267 0.03520000   1.007947   ; qtot -0.850200
  268       O212     19    GLN   HE21    268 0.42510000   1.007947   ; qtot -0.425100
  269       O213     19    GLN   HE22    269 0.42510000   1.007947   ; qtot 0.000000
; residue   20 GLY rtp GLY q 0.0
  270        O20     20    GLY      N    270 -0.41570000  14.006720   ; qtot -0.415700
  271        O21     20    GLY     CA    271 -0.02520000  12.010780   ; qtot -0.440900
  272        O22     20    GLY      C    272 0.59730000  12.010780   ; qtot 0.156400
  273        O23     20    GLY      O    273 -0.56790000  15.999430   ; qtot -0.411500
  274        O24     20    GLY      H    274 0.27190000   1.007947   ; qtot -0.139600
  275        O25     20    GLY    HA2    275 0.06980000   1.007947   ; qtot -0.069800
  276        O26     20    GLY    HA3    276 0.06980000   1.007947   ; qtot 0.000000
; residue   21 TYR rtp TYR q 0.0
  277       O214     21    TYR      N    277 -0.41570000  14.006720   ; qtot -0.415700
  278       O215     21    TYR     CA    278 -0.00140000  12.010780   ; qtot -0.417100
  279       O216     21    TYR      C    279 0.59730000  12.010780   ; qtot 0.180200
  280       O217     21    TYR      O    280 -0.56790000  15.999430   ; qtot -0.387700
  281       O218     21    TYR     CB    281 -0.01520000  12.010780   ; qtot -0.402900
  282       O219     21    TYR     CG    282 -0.00110000  12.010780   ; qtot -0.404000
  283       O220     21    TYR    CD1    283 -0.19060000  12.010780   ; qtot -0.594600
  284       O221     21    TYR    CD2    284 -0.19060000  12.010780   ; qtot -0.785200
  285       O222     21    TYR    CE1    285 -0.23410000  12.010780   ; qtot -1.019300
  286       O223     21    TYR    CE2    286 -0.23410000  12.010780   ; qtot -1.253400
  287       O224     21    TYR     CZ    287 0.32260000  12.010780   ; qtot -0.930800
  288       O225     21    TYR     OH    288 -0.55790000  15.999430   ; qtot -1.488700
  289       O226     21    TYR      H    289 0.27190000   1.007947   ; qtot -1.216800
  290       O227     21    TYR     HA    290 0.08760000   1.007947   ; qtot -1.129200
  291       O228     21    TYR    HB2    291 0.02950000   1.007947   ; qtot -1.099700
  292       O229     21    TYR    HB3    292 0.02950000   1.007947   ; qtot -1.070200
  293       O230     21    TYR    HD1    293 0.16990000   1.007947   ; qtot -0.900300
  294       O231     21    TYR    HD2    294 0.16990000   1.007947   ; qtot -0.730400
  295       O232     21    TYR    HE1    295 0.16560000   1.007947   ; qtot -0.564800
  296       O233     21    TYR    HE2    296 0.16560000   1.007947   ; qtot -0.399200
  297       O234     21    TYR     HH    297 0.39920000   1.007947   ; qtot 0.000000
; residue   22 TYR rtp TYR q 0.0
  298       O214     22    TYR      N    298 -0.41570000  14.006720   ; qtot -0.415700
  299       O215     22    TYR     CA    299 -0.00140000  12.010780   ; qtot -0.417100
  300       O216     22    TYR      C    300 0.59730000  12.010780   ; qtot 0.180200
  301       O217     22    TYR      O    301 -0.56790000  15.999430   ; qtot -0.387700
  302       O218     22    TYR     CB    302 -0.01520000  12.010780   ; qtot -0.402900
  303       O219     22    TYR     CG    303 -0.00110000  12.010780   ; qtot -0.404000
  304       O220     22    TYR    CD1    304 -0.19060000  12.010780   ; qtot -0.594600
  305       O221     22    TYR    CD2    305 -0.19060000  12.010780   ; qtot -0.785200
  306       O222     22    TYR    CE1    306 -0.23410000  12.010780   ; qtot -1.019300
  307       O223     22    TYR    CE2    307 -0.23410000  12.010780   ; qtot -1.253400
  308       O224     22    TYR     CZ    308 0.32260000  12.010780   ; qtot -0.930800
  309       O225     22    TYR     OH    309 -0.55790000  15.999430   ; qtot -1.488700
  310       O226     22    TYR      H    310 0.27190000   1.007947   ; qtot -1.216800
  311       O227     22    TYR     HA    311 0.08760000   1.007947   ; qtot -1.129200
  312       O228     22    TYR    HB2    312 0.02950000   1.007947   ; qtot -1.099700
  313       O229     22    TYR    HB3    313 0.02950000   1.007947   ; qtot -1.070200
  314       O230     22    TYR    HD1    314 0.16990000   1.007947   ; qtot -0.900300
  315       O231     22    TYR    HD2    315 0.16990000   1.007947   ; qtot -0.730400
  316       O232     22    TYR    HE1    316 0.16560000   1.007947   ; qtot -0.564800
  317       O233     22    TYR    HE2    317 0.16560000   1.007947   ; qtot -0.399200
  318       O234     22    TYR     HH    318 0.39920000   1.007947   ; qtot 0.000000
; residue   23 VAL rtp VAL q 0.0
  319        O58     23    VAL      N    319 -0.41570000  14.006720   ; qtot -0.415700
  320        O59     23    VAL     CA    320 -0.08750000  12.010780   ; qtot -0.503200
  321        O60     23    VAL      C    321 0.59730000  12.010780   ; qtot 0.094100
  322        O61     23    VAL      O    322 -0.56790000  15.999430   ; qtot -0.473800
  323        O62     23    VAL     CB    323 0.29850000  12.010780   ; qtot -0.175300
  324        O63     23    VAL    CG1    324 -0.31920000  12.010780   ; qtot -0.494500
  325        O64     23    VAL    CG2    325 -0.31920000  12.010780   ; qtot -0.813700
  326        O65     23    VAL      H    326 0.27190000   1.007947   ; qtot -0.541800
  327        O66     23    VAL     HA    327 0.09690000   1.007947   ; qtot -0.444900
  328        O67     23    VAL     HB    328 -0.02970000   1.007947   ; qtot -0.474600
  329        O68     23    VAL   HG11    329 0.07910000   1.007947   ; qtot -0.395500
  330        O69     23    VAL   HG12    330 0.07910000   1.007947   ; qtot -0.316400
  331        O70     23    VAL   HG13    331 0.07910000   1.007947   ; qtot -0.237300
  332        O71     23    VAL   HG21    332 0.07910000   1.007947   ; qtot -0.158200
  333        O72     23    VAL   HG22    333 0.07910000   1.007947   ; qtot -0.079100
  334        O73     23    VAL   HG23    334 0.07910000   1.007947   ; qtot 0.000000
; residue   24 GLU rtp GLU q -1.0
  335        O74     24    GLU      N    335 -0.51630000  14.006720   ; qtot -0.516300
  336        O75     24    GLU     CA    336 0.03970000  12.010780   ; qtot -0.476600
  337        O76     24    GLU      C    337 0.53660000  12.010780   ; qtot 0.060000
  338        O77     24    GLU      O    338 -0.58190000  15.999430   ; qtot -0.521900
  339        O78     24    GLU     CB    339 0.05600000  12.010780   ; qtot -0.465900
  340        O79     24    GLU     CG    340 0.01360000  12.010780   ; qtot -0.452300
  341        O80     24    GLU     CD    341 0.80540000  12.010780   ; qtot 0.353100
  342        O81     24    GLU    OE1    342 -0.81880000  15.999430   ; qtot -0.465700
  343        O82     24    GLU    OE2    343 -0.81880000  15.999430   ; qtot -1.284500
  344        O83     24    GLU      H    344 0.29360000   1.007947   ; qtot -0.990900
  345        O84     24    GLU     HA    345 0.11050000   1.007947   ; qtot -0.880400
  346        O85     24    GLU    HB2    346 -0.01730000   1.007947   ; qtot -0.897700
  347        O86     24    GLU    HB3    347 -0.01730000   1.007947   ; qtot -0.915000
  348        O87     24    GLU    HG2    348 -0.04250000   1.007947   ; qtot -0.957500
  349        O88     24    GLU    HG3    349 -0.04250000   1.007947   ; qtot -1.000000
; residue   25 MET rtp MET q 0.0
  350        O89     25    MET      N    350 -0.41570000  14.006720   ; qtot -1.415700
  351        O90     25    MET     CA    351 -0.02370000  12.010780   ; qtot -1.439400
  352        O91     25    MET      C    352 0.59730000  12.010780   ; qtot -0.842100
  353        O92     25    MET      O    353 -0.56790000  15.999430   ; qtot -1.410000
  354        O93     25    MET     CB    354 0.03420000  12.010780   ; qtot -1.375800
  355        O94     25    MET     CG    355 0.00180000  12.010780   ; qtot -1.374000
  356        O95     25    MET     SD    356 -0.27370000  32.065500   ; qtot -1.647700
  357        O96     25    MET     CE    357 -0.05360000  12.010780   ; qtot -1.701300
  358        O97     25    MET      H    358 0.27190000   1.007947   ; qtot -1.429400
  359        O98     25    MET     HA    359 0.08800000   1.007947   ; qtot -1.341400
  360        O99     25    MET    HB2    360 0.02410000   1.007947   ; qtot -1.317300
  361       O100     25    MET    HB3    361 0.02410000   1.007947   ; qtot -1.293200
  362       O101     25    MET    HG2    362 0.04400000   1.007947   ; qtot -1.249200
  363       O102     25    MET    HG3    363 0.04400000   1.007947   ; qtot -1.205200
  364       O103     25    MET    HE1    364 0.06840000   1.007947   ; qtot -1.136800
  365       O104     25    MET    HE2    365 0.06840000   1.007947   ; qtot -1.068400
  366       O105     25    MET    HE3    366 0.06840000   1.007947   ; qtot -1.000000
; residue   26 THR rtp THR q -0.0
  367         O6     26    THR      N    367 -0.41570000  14.006720   ; qtot -1.415700
  368         O7     26    THR     CA    368 -0.03890000  12.010780   ; qtot -1.454600
  369         O8     26    THR      C    369 0.59730000  12.010780   ; qtot -0.857300
  370         O9     26    THR      O    370 -0.56790000  15.999430   ; qtot -1.425200
  371        O10     26    THR     CB    371 0.36540000  12.010780   ; qtot -1.059800
  372        O11     26    THR    OG1    372 -0.67610000  15.999430   ; qtot -1.735900
  373        O12     26    THR    CG2    373 -0.24380000  12.010780   ; qtot -1.979700
  374        O13     26    THR      H    374 0.27190000   1.007947   ; qtot -1.707800
  375        O14     26    THR     HA    375 0.10070000   1.007947   ; qtot -1.607100
  376        O15     26    THR     HB    376 0.00430000   1.007947   ; qtot -1.602800
  377        O16     26    THR    HG1    377 0.41020000   1.007947   ; qtot -1.192600
  378        O17     26    THR   HG21    378 0.06420000   1.007947   ; qtot -1.128400
  379        O18     26    THR   HG22    379 0.06420000   1.007947   ; qtot -1.064200
  380        O19     26    THR   HG23    380 0.06420000   1.007947   ; qtot -1.000000
; residue   27 VAL rtp VAL q 0.0
  381        O58     27    VAL      N    381 -0.41570000  14.006720   ; qtot -1.415700
  382        O59     27    VAL     CA    382 -0.08750000  12.010780   ; qtot -1.503200
  383        O60     27    VAL      C    383 0.59730000  12.010780   ; qtot -0.905900
  384        O61     27    VAL      O    384 -0.56790000  15.999430   ; qtot -1.473800
  385        O62     27    VAL     CB    385 0.29850000  12.010780   ; qtot -1.175300
  386        O63     27    VAL    CG1    386 -0.31920000  12.010780   ; qtot -1.494500
  387        O64     27    VAL    CG2    387 -0.31920000  12.010780   ; qtot -1.813700
  388        O65     27    VAL      H    388 0.27190000   1.007947   ; qtot -1.541800
  389        O66     27    VAL     HA    389 0.09690000   1.007947   ; qtot -1.444900
  390        O67     27    VAL     HB    390 -0.02970000   1.007947   ; qtot -1.474600
  391        O68     27    VAL   HG11    391 0.07910000   1.007947   ; qtot -1.395500
  392        O69     27    VAL   HG12    392 0.07910000   1.007947   ; qtot -1.316400
  393        O70     27    VAL   HG13    393 0.07910000   1.007947   ; qtot -1.237300
  394        O71     27    VAL   HG21    394 0.07910000   1.007947   ; qtot -1.158200
  395        O72     27    VAL   HG22    395 0.07910000   1.007947   ; qtot -1.079100
  396        O73     27    VAL   HG23    396 0.07910000   1.007947   ; qtot -1.000000
; residue   28 GLY rtp GLY q 0.0
  397        O20     28    GLY      N    397 -0.41570000  14.006720   ; qtot -1.415700
  398        O21     28    GLY     CA    398 -0.02520000  12.010780   ; qtot -1.440900
  399        O22     28    GLY      C    399 0.59730000  12.010780   ; qtot -0.843600
  400        O23     28    GLY      O    400 -0.56790000  15.999430   ; qtot -1.411500
  401        O24     28    GLY      H    401 0.27190000   1.007947   ; qtot -1.139600
  402        O25     28    GLY    HA2    402 0.06980000   1.007947   ; qtot -1.069800
  403        O26     28    GLY    HA3    403 0.06980000   1.007947   ; qtot -1.000000
; residue   29 SER rtp SER q 0.0
  404        O27     29    SER      N    404 -0.41570000  14.006720   ; qtot -1.415700
  405        O28     29    SER     CA    405 -0.02490000  12.010780   ; qtot -1.440600
  406        O29     29    SER      C    406 0.59730000  12.010780   ; qtot -0.843300
  407        O30     29    SER      O    407 -0.56790000  15.999430   ; qtot -1.411200
  408        O31     29    SER     CB    408 0.21170000  12.010780   ; qtot -1.199500
  409        O32     29    SER     OG    409 -0.65460000  15.999430   ; qtot -1.854100
  410        O33     29    SER      H    410 0.27190000   1.007947   ; qtot -1.582200
  411        O34     29    SER     HA    411 0.08430000   1.007947   ; qtot -1.497900
  412        O35     29    SER    HB2    412 0.03520000   1.007947   ; qtot -1.462700
  413        O36     29    SER    HB3    413 0.03520000   1.007947   ; qtot -1.427500
  414        O37     29    SER     HG    414 0.42750000   1.007947   ; qtot -1.000000
; residue   30 PRO rtp PRO q -0.0
  415       O235     30    PRO      N    415 -0.25480000  14.006720   ; qtot -1.254800
  416       O236     30    PRO     CA    416 -0.02660000  12.010780   ; qtot -1.281400
  417       O237     30    PRO      C    417 0.58960000  12.010780   ; qtot -0.691800
  418       O238     30    PRO      O    418 -0.57480000  15.999430   ; qtot -1.266600
  419       O239     30    PRO     CB    419 -0.00700000  12.010780   ; qtot -1.273600
  420       O240     30    PRO     CG    420 0.01890000  12.010780   ; qtot -1.254700
  421       O241     30    PRO     CD    421 0.01920000  12.010780   ; qtot -1.235500
  422       O242     30    PRO     HA    422 0.06410000   1.007947   ; qtot -1.171400
  423       O243     30    PRO    HB2    423 0.02530000   1.007947   ; qtot -1.146100
  424       O244     30    PRO    HB3    424 0.02530000   1.007947   ; qtot -1.120800
  425       O245     30    PRO    HG2    425 0.02130000   1.007947   ; qtot -1.099500
  426       O246     30    PRO    HG3    426 0.02130000   1.007947   ; qtot -1.078200
  427       O247     30    PRO    HD2    427 0.03910000   1.007947   ; qtot -1.039100
  428       O248     30    PRO    HD3    428 0.03910000   1.007947   ; qtot -1.000000
; residue   31 PRO rtp PRO q -0.0
  429       O235     31    PRO      N    429 -0.25480000  14.006720   ; qtot -1.254800
  430       O236     31    PRO     CA    430 -0.02660000  12.010780   ; qtot -1.281400
  431       O237     31    PRO      C    431 0.58960000  12.010780   ; qtot -0.691800
  432       O238     31    PRO      O    432 -0.57480000  15.999430   ; qtot -1.266600
  433       O239     31    PRO     CB    433 -0.00700000  12.010780   ; qtot -1.273600
  434       O240     31    PRO     CG    434 0.01890000  12.010780   ; qtot -1.254700
  435       O241     31    PRO     CD    435 0.01920000  12.010780   ; qtot -1.235500
  436       O242     31    PRO     HA    436 0.06410000   1.007947   ; qtot -1.171400
  437       O243     31    PRO    HB2    437 0.02530000   1.007947   ; qtot -1.146100
  438       O244     31    PRO    HB3    438 0.02530000   1.007947   ; qtot -1.120800
  439       O245     31    PRO    HG2    439 0.02130000   1.007947   ; qtot -1.099500
  440       O246     31    PRO    HG3    440 0.02130000   1.007947   ; qtot -1.078200
  441       O247     31    PRO    HD2    441 0.03910000   1.007947   ; qtot -1.039100
  442       O248     31    PRO    HD3    442 0.03910000   1.007947   ; qtot -1.000000
; residue   32 GLN rtp GLN q 0.0
  443       O197     32    GLN      N    443 -0.41570000  14.006720   ; qtot -1.415700
  444       O198     32    GLN     CA    444 -0.00310000  12.010780   ; qtot -1.418800
  445       O199     32    GLN      C    445 0.59730000  12.010780   ; qtot -0.821500
  446       O200     32    GLN      O    446 -0.56790000  15.999430   ; qtot -1.389400
  447       O201     32    GLN     CB    447 -0.00360000  12.010780   ; qtot -1.393000
  448       O202     32    GLN     CG    448 -0.06450000  12.010780   ; qtot -1.457500
  449       O203     32    GLN     CD    449 0.69510000  12.010780   ; qtot -0.762400
  450       O204     32    GLN    OE1    450 -0.60860000  15.999430   ; qtot -1.371000
  451       O205     32    GLN    NE2    451 -0.94070000  14.006720   ; qtot -2.311700
  452       O206     32    GLN      H    452 0.27190000   1.007947   ; qtot -2.039800
  453       O207     32    GLN     HA    453 0.08500000   1.007947   ; qtot -1.954800
  454       O208     32    GLN    HB2    454 0.01710000   1.007947   ; qtot -1.937700
  455       O209     32    GLN    HB3    455 0.01710000   1.007947   ; qtot -1.920600
  456       O210     32    GLN    HG2    456 0.03520000   1.007947   ; qtot -1.885400
  457       O211     32    GLN    HG3    457 0.03520000   1.007947   ; qtot -1.850200
  458       O212     32    GLN   HE21    458 0.42510000   1.007947   ; qtot -1.425100
  459       O213     32    GLN   HE22    459 0.42510000   1.007947   ; qtot -1.000000
; residue   33 THR rtp THR q -0.0
  460         O6     33    THR      N    460 -0.41570000  14.006720   ; qtot -1.415700
  461         O7     33    THR     CA    461 -0.03890000  12.010780   ; qtot -1.454600
  462         O8     33    THR      C    462 0.59730000  12.010780   ; qtot -0.857300
  463         O9     33    THR      O    463 -0.56790000  15.999430   ; qtot -1.425200
  464        O10     33    THR     CB    464 0.36540000  12.010780   ; qtot -1.059800
  465        O11     33    THR    OG1    465 -0.67610000  15.999430   ; qtot -1.735900
  466        O12     33    THR    CG2    466 -0.24380000  12.010780   ; qtot -1.979700
  467        O13     33    THR      H    467 0.27190000   1.007947   ; qtot -1.707800
  468        O14     33    THR     HA    468 0.10070000   1.007947   ; qtot -1.607100
  469        O15     33    THR     HB    469 0.00430000   1.007947   ; qtot -1.602800
  470        O16     33    THR    HG1    470 0.41020000   1.007947   ; qtot -1.192600
  471        O17     33    THR   HG21    471 0.06420000   1.007947   ; qtot -1.128400
  472        O18     33    THR   HG22    472 0.06420000   1.007947   ; qtot -1.064200
  473        O19     33    THR   HG23    473 0.06420000   1.007947   ; qtot -1.000000
; residue   34 LEU rtp LEU q -0.0
  474       O132     34    LEU      N    474 -0.41570000  14.006720   ; qtot -1.415700
  475       O133     34    LEU     CA    475 -0.05180000  12.010780   ; qtot -1.467500
  476       O134     34    LEU      C    476 0.59730000  12.010780   ; qtot -0.870200
  477       O135     34    LEU      O    477 -0.56790000  15.999430   ; qtot -1.438100
  478       O136     34    LEU     CB    478 -0.11020000  12.010780   ; qtot -1.548300
  479       O137     34    LEU     CG    479 0.35310000  12.010780   ; qtot -1.195200
  480       O138     34    LEU    CD1    480 -0.41210000  12.010780   ; qtot -1.607300
  481       O139     34    LEU    CD2    481 -0.41210000  12.010780   ; qtot -2.019400
  482       O140     34    LEU      H    482 0.27190000   1.007947   ; qtot -1.747500
  483       O141     34    LEU     HA    483 0.09220000   1.007947   ; qtot -1.655300
  484       O142     34    LEU    HB2    484 0.04570000   1.007947   ; qtot -1.609600
  485       O143     34    LEU    HB3    485 0.04570000   1.007947   ; qtot -1.563900
  486       O144     34    LEU     HG    486 -0.03610000   1.007947   ; qtot -1.600000
  487       O145     34    LEU   HD11    487 0.10000000   1.007947   ; qtot -1.500000
  488       O146     34    LEU   HD12    488 0.10000000   1.007947   ; qtot -1.400000
  489       O147     34    LEU   HD13    489 0.10000000   1.007947   ; qtot -1.300000
  490       O148     34    LEU   HD21    490 0.10000000   1.007947   ; qtot -1.200000
  491       O149     34    LEU   HD22    491 0.10000000   1.007947   ; qtot -1.100000
  492       O150     34    LEU   HD23    492 0.10000000   1.007947   ; qtot -1.000000
; residue   35 ASN rtp ASN q 0.0
  493       O118     35    ASN      N    493 -0.41570000  14.006720   ; qtot -1.415700
  494       O119     35    ASN     CA    494 0.01430000  12.010780   ; qtot -1.401400
  495       O120     35    ASN      C    495 0.59730000  12.010780   ; qtot -0.804100
  496       O121     35    ASN      O    496 -0.56790000  15.999430   ; qtot -1.372000
  497       O122     35    ASN     CB    497 -0.20410000  12.010780   ; qtot -1.576100
  498       O123     35    ASN     CG    498 0.71300000  12.010780   ; qtot -0.863100
  499       O124     35    ASN    OD1    499 -0.59310000  15.999430   ; qtot -1.456200
  500       O125     35    ASN    ND2    500 -0.91910000  14.006720   ; qtot -2.375300
  501       O126     35    ASN      H    501 0.27190000   1.007947   ; qtot -2.103400
  502       O127     35    ASN     HA    502 0.10480000   1.007947   ; qtot -1.998600
  503       O128     35    ASN    HB2    503 0.07970000   1.007947   ; qtot -1.918900
  504       O129     35    ASN    HB3    504 0.07970000   1.007947   ; qtot -1.839200
  505       O130     35    ASN   HD21    505 0.41960000   1.007947   ; qtot -1.419600
  506       O131     35    ASN   HD22    506 0.41960000   1.007947   ; qtot -1.000000
; residue   36 ILE rtp ILE q -0.0
  507       O249     36    ILE      N    507 -0.41570000  14.006720   ; qtot -1.415700
  508       O250     36    ILE     CA    508 -0.05970000  12.010780   ; qtot -1.475400
  509       O251     36    ILE      C    509 0.59730000  12.010780   ; qtot -0.878100
  510       O252     36    ILE      O    510 -0.56790000  15.999430   ; qtot -1.446000
  511       O253     36    ILE     CB    511 0.13030000  12.010780   ; qtot -1.315700
  512       O254     36    ILE    CG1    512 -0.04300000  12.010780   ; qtot -1.358700
  513       O255     36    ILE    CG2    513 -0.32040000  12.010780   ; qtot -1.679100
  514       O256     36    ILE    CD1    514 -0.06600000  12.010780   ; qtot -1.745100
  515       O257     36    ILE      H    515 0.27190000   1.007947   ; qtot -1.473200
  516       O258     36    ILE     HA    516 0.08690000   1.007947   ; qtot -1.386300
  517       O259     36    ILE     HB    517 0.01870000   1.007947   ; qtot -1.367600
  518       O260     36    ILE   HG12    518 0.02360000   1.007947   ; qtot -1.344000
  519       O261     36    ILE   HG13    519 0.02360000   1.007947   ; qtot -1.320400
  520       O262     36    ILE   HG21    520 0.08820000   1.007947   ; qtot -1.232200
  521       O263     36    ILE   HG22    521 0.08820000   1.007947   ; qtot -1.144000
  522       O264     36    ILE   HG23    522 0.08820000   1.007947   ; qtot -1.055800
  523       O265     36    ILE   HD11    523 0.01860000   1.007947   ; qtot -1.037200
  524       O266     36    ILE   HD12    524 0.01860000   1.007947   ; qtot -1.018600
  525       O267     36    ILE   HD13    525 0.01860000   1.007947   ; qtot -1.000000
; residue   37 LEU rtp LEU q -0.0
  526       O132     37    LEU      N    526 -0.41570000  14.006720   ; qtot -1.415700
  527       O133     37    LEU     CA    527 -0.05180000  12.010780   ; qtot -1.467500
  528       O134     37    LEU      C    528 0.59730000  12.010780   ; qtot -0.870200
  529       O135     37    LEU      O    529 -0.56790000  15.999430   ; qtot -1.438100
  530       O136     37    LEU     CB    530 -0.11020000  12.010780   ; qtot -1.548300
  531       O137     37    LEU     CG    531 0.35310000  12.010780   ; qtot -1.195200
  532       O138     37    LEU    CD1    532 -0.41210000  12.010780   ; qtot -1.607300
  533       O139     37    LEU    CD2    533 -0.41210000  12.010780   ; qtot -2.019400
  534       O140     37    LEU      H    534 0.27190000   1.007947   ; qtot -1.747500
  535       O141     37    LEU     HA    535 0.09220000   1.007947   ; qtot -1.655300
  536       O142     37    LEU    HB2    536 0.04570000   1.007947   ; qtot -1.609600
  537       O143     37    LEU    HB3    537 0.04570000   1.007947   ; qtot -1.563900
  538       O144     37    LEU     HG    538 -0.03610000   1.007947   ; qtot -1.600000
  539       O145     37    LEU   HD11    539 0.10000000   1.007947   ; qtot -1.500000
  540       O146     37    LEU   HD12    540 0.10000000   1.007947   ; qtot -1.400000
  541       O147     37    LEU   HD13    541 0.10000000   1.007947   ; qtot -1.300000
  542       O148     37    LEU   HD21    542 0.10000000   1.007947   ; qtot -1.200000
  543       O149     37    LEU   HD22    543 0.10000000   1.007947   ; qtot -1.100000
  544       O150     37    LEU   HD23    544 0.10000000   1.007947   ; qtot -1.000000
; residue   38 VAL rtp VAL q 0.0
  545        O58     38    VAL      N    545 -0.41570000  14.006720   ; qtot -1.415700
  546        O59     38    VAL     CA    546 -0.08750000  12.010780   ; qtot -1.503200
  547        O60     38    VAL      C    547 0.59730000  12.010780   ; qtot -0.905900
  548        O61     38    VAL      O    548 -0.56790000  15.999430   ; qtot -1.473800
  549        O62     38    VAL     CB    549 0.29850000  12.010780   ; qtot -1.175300
  550        O63     38    VAL    CG1    550 -0.31920000  12.010780   ; qtot -1.494500
  551        O64     38    VAL    CG2    551 -0.31920000  12.010780   ; qtot -1.813700
  552        O65     38    VAL      H    552 0.27190000   1.007947   ; qtot -1.541800
  553        O66     38    VAL     HA    553 0.09690000   1.007947   ; qtot -1.444900
  554        O67     38    VAL     HB    554 -0.02970000   1.007947   ; qtot -1.474600
  555        O68     38    VAL   HG11    555 0.07910000   1.007947   ; qtot -1.395500
  556        O69     38    VAL   HG12    556 0.07910000   1.007947   ; qtot -1.316400
  557        O70     38    VAL   HG13    557 0.07910000   1.007947   ; qtot -1.237300
  558        O71     38    VAL   HG21    558 0.07910000   1.007947   ; qtot -1.158200
  559        O72     38    VAL   HG22    559 0.07910000   1.007947   ; qtot -1.079100
  560        O73     38    VAL   HG23    560 0.07910000   1.007947   ; qtot -1.000000
; residue   39 ASP rtp ASP q -1.0
  561       O106     39    ASP      N    561 -0.51630000  14.006720   ; qtot -1.516300
  562       O107     39    ASP     CA    562 0.03810000  12.010780   ; qtot -1.478200
  563       O108     39    ASP      C    563 0.53660000  12.010780   ; qtot -0.941600
  564       O109     39    ASP      O    564 -0.58190000  15.999430   ; qtot -1.523500
  565       O110     39    ASP     CB    565 -0.03030000  12.010780   ; qtot -1.553800
  566       O111     39    ASP     CG    566 0.79940000  12.010780   ; qtot -0.754400
  567       O112     39    ASP    OD1    567 -0.80140000  15.999430   ; qtot -1.555800
  568       O113     39    ASP    OD2    568 -0.80140000  15.999430   ; qtot -2.357200
  569       O114     39    ASP      H    569 0.29360000   1.007947   ; qtot -2.063600
  570       O115     39    ASP     HA    570 0.08800000   1.007947   ; qtot -1.975600
  571       O116     39    ASP    HB2    571 -0.01220000   1.007947   ; qtot -1.987800
  572       O117     39    ASP    HB3    572 -0.01220000   1.007947   ; qtot -2.000000
; residue   40 THR rtp THR q -0.0
  573         O6     40    THR      N    573 -0.41570000  14.006720   ; qtot -2.415700
  574         O7     40    THR     CA    574 -0.03890000  12.010780   ; qtot -2.454600
  575         O8     40    THR      C    575 0.59730000  12.010780   ; qtot -1.857300
  576         O9     40    THR      O    576 -0.56790000  15.999430   ; qtot -2.425200
  577        O10     40    THR     CB    577 0.36540000  12.010780   ; qtot -2.059800
  578        O11     40    THR    OG1    578 -0.67610000  15.999430   ; qtot -2.735900
  579        O12     40    THR    CG2    579 -0.24380000  12.010780   ; qtot -2.979700
  580        O13     40    THR      H    580 0.27190000   1.007947   ; qtot -2.707800
  581        O14     40    THR     HA    581 0.10070000   1.007947   ; qtot -2.607100
  582        O15     40    THR     HB    582 0.00430000   1.007947   ; qtot -2.602800
  583        O16     40    THR    HG1    583 0.41020000   1.007947   ; qtot -2.192600
  584        O17     40    THR   HG21    584 0.06420000   1.007947   ; qtot -2.128400
  585        O18     40    THR   HG22    585 0.06420000   1.007947   ; qtot -2.064200
  586        O19     40    THR   HG23    586 0.06420000   1.007947   ; qtot -2.000000
; residue   41 GLY rtp GLY q 0.0
  587        O20     41    GLY      N    587 -0.41570000  14.006720   ; qtot -2.415700
  588        O21     41    GLY     CA    588 -0.02520000  12.010780   ; qtot -2.440900
  589        O22     41    GLY      C    589 0.59730000  12.010780   ; qtot -1.843600
  590        O23     41    GLY      O    590 -0.56790000  15.999430   ; qtot -2.411500
  591        O24     41    GLY      H    591 0.27190000   1.007947   ; qtot -2.139600
  592        O25     41    GLY    HA2    592 0.06980000   1.007947   ; qtot -2.069800
  593        O26     41    GLY    HA3    593 0.06980000   1.007947   ; qtot -2.000000
; residue   42 SER rtp SER q 0.0
  594        O27     42    SER      N    594 -0.41570000  14.006720   ; qtot -2.415700
  595        O28     42    SER     CA    595 -0.02490000  12.010780   ; qtot -2.440600
  596        O29     42    SER      C    596 0.59730000  12.010780   ; qtot -1.843300
  597        O30     42    SER      O    597 -0.56790000  15.999430   ; qtot -2.411200
  598        O31     42    SER     CB    598 0.21170000  12.010780   ; qtot -2.199500
  599        O32     42    SER     OG    599 -0.65460000  15.999430   ; qtot -2.854100
  600        O33     42    SER      H    600 0.27190000   1.007947   ; qtot -2.582200
  601        O34     42    SER     HA    601 0.08430000   1.007947   ; qtot -2.497900
  602        O35     42    SER    HB2    602 0.03520000   1.007947   ; qtot -2.462700
  603        O36     42    SER    HB3    603 0.03520000   1.007947   ; qtot -2.427500
  604        O37     42    SER     HG    604 0.42750000   1.007947   ; qtot -2.000000
; residue   43 SER rtp SER q 0.0
  605        O27     43    SER      N    605 -0.41570000  14.006720   ; qtot -2.415700
  606        O28     43    SER     CA    606 -0.02490000  12.010780   ; qtot -2.440600
  607        O29     43    SER      C    607 0.59730000  12.010780   ; qtot -1.843300
  608        O30     43    SER      O    608 -0.56790000  15.999430   ; qtot -2.411200
  609        O31     43    SER     CB    609 0.21170000  12.010780   ; qtot -2.199500
  610        O32     43    SER     OG    610 -0.65460000  15.999430   ; qtot -2.854100
  611        O33     43    SER      H    611 0.27190000   1.007947   ; qtot -2.582200
  612        O34     43    SER     HA    612 0.08430000   1.007947   ; qtot -2.497900
  613        O35     43    SER    HB2    613 0.03520000   1.007947   ; qtot -2.462700
  614        O36     43    SER    HB3    614 0.03520000   1.007947   ; qtot -2.427500
  615        O37     43    SER     HG    615 0.42750000   1.007947   ; qtot -2.000000
; residue   44 ASN rtp ASN q 0.0
  616       O118     44    ASN      N    616 -0.41570000  14.006720   ; qtot -2.415700
  617       O119     44    ASN     CA    617 0.01430000  12.010780   ; qtot -2.401400
  618       O120     44    ASN      C    618 0.59730000  12.010780   ; qtot -1.804100
  619       O121     44    ASN      O    619 -0.56790000  15.999430   ; qtot -2.372000
  620       O122     44    ASN     CB    620 -0.20410000  12.010780   ; qtot -2.576100
  621       O123     44    ASN     CG    621 0.71300000  12.010780   ; qtot -1.863100
  622       O124     44    ASN    OD1    622 -0.59310000  15.999430   ; qtot -2.456200
  623       O125     44    ASN    ND2    623 -0.91910000  14.006720   ; qtot -3.375300
  624       O126     44    ASN      H    624 0.27190000   1.007947   ; qtot -3.103400
  625       O127     44    ASN     HA    625 0.10480000   1.007947   ; qtot -2.998600
  626       O128     44    ASN    HB2    626 0.07970000   1.007947   ; qtot -2.918900
  627       O129     44    ASN    HB3    627 0.07970000   1.007947   ; qtot -2.839200
  628       O130     44    ASN   HD21    628 0.41960000   1.007947   ; qtot -2.419600
  629       O131     44    ASN   HD22    629 0.41960000   1.007947   ; qtot -2.000000
; residue   45 PHE rtp PHE q 0.0
  630        O38     45    PHE      N    630 -0.41570000  14.006720   ; qtot -2.415700
  631        O39     45    PHE     CA    631 -0.00240000  12.010780   ; qtot -2.418100
  632        O40     45    PHE      C    632 0.59730000  12.010780   ; qtot -1.820800
  633        O41     45    PHE      O    633 -0.56790000  15.999430   ; qtot -2.388700
  634        O42     45    PHE     CB    634 -0.03430000  12.010780   ; qtot -2.423000
  635        O43     45    PHE     CG    635 0.01180000  12.010780   ; qtot -2.411200
  636        O44     45    PHE    CD1    636 -0.12560000  12.010780   ; qtot -2.536800
  637        O45     45    PHE    CD2    637 -0.12560000  12.010780   ; qtot -2.662400
  638        O46     45    PHE    CE1    638 -0.17040000  12.010780   ; qtot -2.832800
  639        O47     45    PHE    CE2    639 -0.17040000  12.010780   ; qtot -3.003200
  640        O48     45    PHE     CZ    640 -0.10720000  12.010780   ; qtot -3.110400
  641        O49     45    PHE      H    641 0.27190000   1.007947   ; qtot -2.838500
  642        O50     45    PHE     HA    642 0.09780000   1.007947   ; qtot -2.740700
  643        O51     45    PHE    HB2    643 0.02950000   1.007947   ; qtot -2.711200
  644        O52     45    PHE    HB3    644 0.02950000   1.007947   ; qtot -2.681700
  645        O53     45    PHE    HD1    645 0.13300000   1.007947   ; qtot -2.548700
  646        O54     45    PHE    HD2    646 0.13300000   1.007947   ; qtot -2.415700
  647        O55     45    PHE    HE1    647 0.14300000   1.007947   ; qtot -2.272700
  648        O56     45    PHE    HE2    648 0.14300000   1.007947   ; qtot -2.129700
  649        O57     45    PHE     HZ    649 0.12970000   1.007947   ; qtot -2.000000
; residue   46 ALA rtp ALA q 0.0
  650       O268     46    ALA      N    650 -0.41570000  14.006720   ; qtot -2.415700
  651       O269     46    ALA     CA    651 0.03370000  12.010780   ; qtot -2.382000
  652       O270     46    ALA      C    652 0.59730000  12.010780   ; qtot -1.784700
  653       O271     46    ALA      O    653 -0.56790000  15.999430   ; qtot -2.352600
  654       O272     46    ALA     CB    654 -0.18250000  12.010780   ; qtot -2.535100
  655       O273     46    ALA      H    655 0.27190000   1.007947   ; qtot -2.263200
  656       O274     46    ALA     HA    656 0.08230000   1.007947   ; qtot -2.180900
  657       O275     46    ALA    HB1    657 0.06030000   1.007947   ; qtot -2.120600
  658       O276     46    ALA    HB2    658 0.06030000   1.007947   ; qtot -2.060300
  659       O277     46    ALA    HB3    659 0.06030000   1.007947   ; qtot -2.000000
; residue   47 VAL rtp VAL q 0.0
  660        O58     47    VAL      N    660 -0.41570000  14.006720   ; qtot -2.415700
  661        O59     47    VAL     CA    661 -0.08750000  12.010780   ; qtot -2.503200
  662        O60     47    VAL      C    662 0.59730000  12.010780   ; qtot -1.905900
  663        O61     47    VAL      O    663 -0.56790000  15.999430   ; qtot -2.473800
  664        O62     47    VAL     CB    664 0.29850000  12.010780   ; qtot -2.175300
  665        O63     47    VAL    CG1    665 -0.31920000  12.010780   ; qtot -2.494500
  666        O64     47    VAL    CG2    666 -0.31920000  12.010780   ; qtot -2.813700
  667        O65     47    VAL      H    667 0.27190000   1.007947   ; qtot -2.541800
  668        O66     47    VAL     HA    668 0.09690000   1.007947   ; qtot -2.444900
  669        O67     47    VAL     HB    669 -0.02970000   1.007947   ; qtot -2.474600
  670        O68     47    VAL   HG11    670 0.07910000   1.007947   ; qtot -2.395500
  671        O69     47    VAL   HG12    671 0.07910000   1.007947   ; qtot -2.316400
  672        O70     47    VAL   HG13    672 0.07910000   1.007947   ; qtot -2.237300
  673        O71     47    VAL   HG21    673 0.07910000   1.007947   ; qtot -2.158200
  674        O72     47    VAL   HG22    674 0.07910000   1.007947   ; qtot -2.079100
  675        O73     47    VAL   HG23    675 0.07910000   1.007947   ; qtot -2.000000
; residue   48 GLY rtp GLY q 0.0
  676        O20     48    GLY      N    676 -0.41570000  14.006720   ; qtot -2.415700
  677        O21     48    GLY     CA    677 -0.02520000  12.010780   ; qtot -2.440900
  678        O22     48    GLY      C    678 0.59730000  12.010780   ; qtot -1.843600
  679        O23     48    GLY      O    679 -0.56790000  15.999430   ; qtot -2.411500
  680        O24     48    GLY      H    680 0.27190000   1.007947   ; qtot -2.139600
  681        O25     48    GLY    HA2    681 0.06980000   1.007947   ; qtot -2.069800
  682        O26     48    GLY    HA3    682 0.06980000   1.007947   ; qtot -2.000000
; residue   49 ALA rtp ALA q 0.0
  683       O268     49    ALA      N    683 -0.41570000  14.006720   ; qtot -2.415700
  684       O269     49    ALA     CA    684 0.03370000  12.010780   ; qtot -2.382000
  685       O270     49    ALA      C    685 0.59730000  12.010780   ; qtot -1.784700
  686       O271     49    ALA      O    686 -0.56790000  15.999430   ; qtot -2.352600
  687       O272     49    ALA     CB    687 -0.18250000  12.010780   ; qtot -2.535100
  688       O273     49    ALA      H    688 0.27190000   1.007947   ; qtot -2.263200
  689       O274     49    ALA     HA    689 0.08230000   1.007947   ; qtot -2.180900
  690       O275     49    ALA    HB1    690 0.06030000   1.007947   ; qtot -2.120600
  691       O276     49    ALA    HB2    691 0.06030000   1.007947   ; qtot -2.060300
  692       O277     49    ALA    HB3    692 0.06030000   1.007947   ; qtot -2.000000
; residue   50 ALA rtp ALA q 0.0
  693       O268     50    ALA      N    693 -0.41570000  14.006720   ; qtot -2.415700
  694       O269     50    ALA     CA    694 0.03370000  12.010780   ; qtot -2.382000
  695       O270     50    ALA      C    695 0.59730000  12.010780   ; qtot -1.784700
  696       O271     50    ALA      O    696 -0.56790000  15.999430   ; qtot -2.352600
  697       O272     50    ALA     CB    697 -0.18250000  12.010780   ; qtot -2.535100
  698       O273     50    ALA      H    698 0.27190000   1.007947   ; qtot -2.263200
  699       O274     50    ALA     HA    699 0.08230000   1.007947   ; qtot -2.180900
  700       O275     50    ALA    HB1    700 0.06030000   1.007947   ; qtot -2.120600
  701       O276     50    ALA    HB2    701 0.06030000   1.007947   ; qtot -2.060300
  702       O277     50    ALA    HB3    702 0.06030000   1.007947   ; qtot -2.000000
; residue   51 PRO rtp PRO q -0.0
  703       O235     51    PRO      N    703 -0.25480000  14.006720   ; qtot -2.254800
  704       O236     51    PRO     CA    704 -0.02660000  12.010780   ; qtot -2.281400
  705       O237     51    PRO      C    705 0.58960000  12.010780   ; qtot -1.691800
  706       O238     51    PRO      O    706 -0.57480000  15.999430   ; qtot -2.266600
  707       O239     51    PRO     CB    707 -0.00700000  12.010780   ; qtot -2.273600
  708       O240     51    PRO     CG    708 0.01890000  12.010780   ; qtot -2.254700
  709       O241     51    PRO     CD    709 0.01920000  12.010780   ; qtot -2.235500
  710       O242     51    PRO     HA    710 0.06410000   1.007947   ; qtot -2.171400
  711       O243     51    PRO    HB2    711 0.02530000   1.007947   ; qtot -2.146100
  712       O244     51    PRO    HB3    712 0.02530000   1.007947   ; qtot -2.120800
  713       O245     51    PRO    HG2    713 0.02130000   1.007947   ; qtot -2.099500
  714       O246     51    PRO    HG3    714 0.02130000   1.007947   ; qtot -2.078200
  715       O247     51    PRO    HD2    715 0.03910000   1.007947   ; qtot -2.039100
  716       O248     51    PRO    HD3    716 0.03910000   1.007947   ; qtot -2.000000
; residue   52 HIS rtp HIS q -0.0
  717       O278     52    HIS      N    717 -0.41570000  14.006720   ; qtot -2.415700
  718       O279     52    HIS     CA    718 -0.05810000  12.010780   ; qtot -2.473800
  719       O280     52    HIS      C    719 0.59730000  12.010780   ; qtot -1.876500
  720       O281     52    HIS      O    720 -0.56790000  15.999430   ; qtot -2.444400
  721       O282     52    HIS     CB    721 -0.00740000  12.010780   ; qtot -2.451800
  722       O283     52    HIS     CG    722 0.18680000  12.010780   ; qtot -2.265000
  723       O284     52    HIS    ND1    723 -0.54320000  14.006720   ; qtot -2.808200
  724       O285     52    HIS    CD2    724 -0.22070000  12.010780   ; qtot -3.028900
  725       O286     52    HIS    CE1    725 0.16350000  12.010780   ; qtot -2.865400
  726       O287     52    HIS    NE2    726 -0.27950000  14.006720   ; qtot -3.144900
  727       O288     52    HIS      H    727 0.27190000   1.007947   ; qtot -2.873000
  728       O289     52    HIS     HA    728 0.13600000   1.007947   ; qtot -2.737000
  729       O290     52    HIS    HB2    729 0.03670000   1.007947   ; qtot -2.700300
  730       O291     52    HIS    HB3    730 0.03670000   1.007947   ; qtot -2.663600
  731       O292     52    HIS    HD2    731 0.18620000   1.007947   ; qtot -2.477400
  732       O293     52    HIS    HE1    732 0.14350000   1.007947   ; qtot -2.333900
  733       O294     52    HIS    HE2    733 0.33390000   1.007947   ; qtot -2.000000
; residue   53 PRO rtp PRO q -0.0
  734       O235     53    PRO      N    734 -0.25480000  14.006720   ; qtot -2.254800
  735       O236     53    PRO     CA    735 -0.02660000  12.010780   ; qtot -2.281400
  736       O237     53    PRO      C    736 0.58960000  12.010780   ; qtot -1.691800
  737       O238     53    PRO      O    737 -0.57480000  15.999430   ; qtot -2.266600
  738       O239     53    PRO     CB    738 -0.00700000  12.010780   ; qtot -2.273600
  739       O240     53    PRO     CG    739 0.01890000  12.010780   ; qtot -2.254700
  740       O241     53    PRO     CD    740 0.01920000  12.010780   ; qtot -2.235500
  741       O242     53    PRO     HA    741 0.06410000   1.007947   ; qtot -2.171400
  742       O243     53    PRO    HB2    742 0.02530000   1.007947   ; qtot -2.146100
  743       O244     53    PRO    HB3    743 0.02530000   1.007947   ; qtot -2.120800
  744       O245     53    PRO    HG2    744 0.02130000   1.007947   ; qtot -2.099500
  745       O246     53    PRO    HG3    745 0.02130000   1.007947   ; qtot -2.078200
  746       O247     53    PRO    HD2    746 0.03910000   1.007947   ; qtot -2.039100
  747       O248     53    PRO    HD3    747 0.03910000   1.007947   ; qtot -2.000000
; residue   54 PHE rtp PHE q 0.0
  748        O38     54    PHE      N    748 -0.41570000  14.006720   ; qtot -2.415700
  749        O39     54    PHE     CA    749 -0.00240000  12.010780   ; qtot -2.418100
  750        O40     54    PHE      C    750 0.59730000  12.010780   ; qtot -1.820800
  751        O41     54    PHE      O    751 -0.56790000  15.999430   ; qtot -2.388700
  752        O42     54    PHE     CB    752 -0.03430000  12.010780   ; qtot -2.423000
  753        O43     54    PHE     CG    753 0.01180000  12.010780   ; qtot -2.411200
  754        O44     54    PHE    CD1    754 -0.12560000  12.010780   ; qtot -2.536800
  755        O45     54    PHE    CD2    755 -0.12560000  12.010780   ; qtot -2.662400
  756        O46     54    PHE    CE1    756 -0.17040000  12.010780   ; qtot -2.832800
  757        O47     54    PHE    CE2    757 -0.17040000  12.010780   ; qtot -3.003200
  758        O48     54    PHE     CZ    758 -0.10720000  12.010780   ; qtot -3.110400
  759        O49     54    PHE      H    759 0.27190000   1.007947   ; qtot -2.838500
  760        O50     54    PHE     HA    760 0.09780000   1.007947   ; qtot -2.740700
  761        O51     54    PHE    HB2    761 0.02950000   1.007947   ; qtot -2.711200
  762        O52     54    PHE    HB3    762 0.02950000   1.007947   ; qtot -2.681700
  763        O53     54    PHE    HD1    763 0.13300000   1.007947   ; qtot -2.548700
  764        O54     54    PHE    HD2    764 0.13300000   1.007947   ; qtot -2.415700
  765        O55     54    PHE    HE1    765 0.14300000   1.007947   ; qtot -2.272700
  766        O56     54    PHE    HE2    766 0.14300000   1.007947   ; qtot -2.129700
  767        O57     54    PHE     HZ    767 0.12970000   1.007947   ; qtot -2.000000
; residue   55 LEU rtp LEU q -0.0
  768       O132     55    LEU      N    768 -0.41570000  14.006720   ; qtot -2.415700
  769       O133     55    LEU     CA    769 -0.05180000  12.010780   ; qtot -2.467500
  770       O134     55    LEU      C    770 0.59730000  12.010780   ; qtot -1.870200
  771       O135     55    LEU      O    771 -0.56790000  15.999430   ; qtot -2.438100
  772       O136     55    LEU     CB    772 -0.11020000  12.010780   ; qtot -2.548300
  773       O137     55    LEU     CG    773 0.35310000  12.010780   ; qtot -2.195200
  774       O138     55    LEU    CD1    774 -0.41210000  12.010780   ; qtot -2.607300
  775       O139     55    LEU    CD2    775 -0.41210000  12.010780   ; qtot -3.019400
  776       O140     55    LEU      H    776 0.27190000   1.007947   ; qtot -2.747500
  777       O141     55    LEU     HA    777 0.09220000   1.007947   ; qtot -2.655300
  778       O142     55    LEU    HB2    778 0.04570000   1.007947   ; qtot -2.609600
  779       O143     55    LEU    HB3    779 0.04570000   1.007947   ; qtot -2.563900
  780       O144     55    LEU     HG    780 -0.03610000   1.007947   ; qtot -2.600000
  781       O145     55    LEU   HD11    781 0.10000000   1.007947   ; qtot -2.500000
  782       O146     55    LEU   HD12    782 0.10000000   1.007947   ; qtot -2.400000
  783       O147     55    LEU   HD13    783 0.10000000   1.007947   ; qtot -2.300000
  784       O148     55    LEU   HD21    784 0.10000000   1.007947   ; qtot -2.200000
  785       O149     55    LEU   HD22    785 0.10000000   1.007947   ; qtot -2.100000
  786       O150     55    LEU   HD23    786 0.10000000   1.007947   ; qtot -2.000000
; residue   56 HIS rtp HIS q 0.0
  787       O278     56    HIS      N    787 -0.41570000  14.006720   ; qtot -2.415700
  788       O279     56    HIS     CA    788 0.01880000  12.010780   ; qtot -2.396900
  789       O280     56    HIS      C    789 0.59730000  12.010780   ; qtot -1.799600
  790       O281     56    HIS      O    790 -0.56790000  15.999430   ; qtot -2.367500
  791       O282     56    HIS     CB    791 -0.04620000  12.010780   ; qtot -2.413700
  792       O283     56    HIS     CG    792 -0.02660000  12.010780   ; qtot -2.440300
  793       O284     56    HIS    ND1    793 -0.38110000  14.006720   ; qtot -2.821400
  794       O285     56    HIS    CD2    794 0.12920000  12.010780   ; qtot -2.692200
  795       O286     56    HIS    CE1    795 0.20570000  12.010780   ; qtot -2.486500
  796       O287     56    HIS    NE2    796 -0.57270000  14.006720   ; qtot -3.059200
  797       O288     56    HIS      H    797 0.27190000   1.007947   ; qtot -2.787300
  798       O289     56    HIS     HA    798 0.08810000   1.007947   ; qtot -2.699200
  799       O290     56    HIS    HB2    799 0.04020000   1.007947   ; qtot -2.659000
  800       O291     56    HIS    HB3    800 0.04020000   1.007947   ; qtot -2.618800
  801       O295     56    HIS    HD1    801 0.36490000   1.007947   ; qtot -2.253900
  802       O292     56    HIS    HD2    802 0.11470000   1.007947   ; qtot -2.139200
  803       O293     56    HIS    HE1    803 0.13920000   1.007947   ; qtot -2.000000
; residue   57 ARG rtp ARG q 1.0
  804       O151     57    ARG      N    804 -0.34790000  14.006720   ; qtot -2.347900
  805       O152     57    ARG     CA    805 -0.26370000  12.010780   ; qtot -2.611600
  806       O153     57    ARG      C    806 0.73410000  12.010780   ; qtot -1.877500
  807       O154     57    ARG      O    807 -0.58940000  15.999430   ; qtot -2.466900
  808       O155     57    ARG     CB    808 -0.00070000  12.010780   ; qtot -2.467600
  809       O156     57    ARG     CG    809 0.03900000  12.010780   ; qtot -2.428600
  810       O157     57    ARG     CD    810 0.04860000  12.010780   ; qtot -2.380000
  811       O158     57    ARG     NE    811 -0.52950000  14.006720   ; qtot -2.909500
  812       O159     57    ARG     CZ    812 0.80760000  12.010780   ; qtot -2.101900
  813       O160     57    ARG    NH1    813 -0.86270000  14.006720   ; qtot -2.964600
  814       O161     57    ARG    NH2    814 -0.86270000  14.006720   ; qtot -3.827300
  815       O162     57    ARG      H    815 0.27470000   1.007947   ; qtot -3.552600
  816       O163     57    ARG     HA    816 0.15600000   1.007947   ; qtot -3.396600
  817       O164     57    ARG    HB2    817 0.03270000   1.007947   ; qtot -3.363900
  818       O165     57    ARG    HB3    818 0.03270000   1.007947   ; qtot -3.331200
  819       O166     57    ARG    HG2    819 0.02850000   1.007947   ; qtot -3.302700
  820       O167     57    ARG    HG3    820 0.02850000   1.007947   ; qtot -3.274200
  821       O168     57    ARG    HD2    821 0.06870000   1.007947   ; qtot -3.205500
  822       O169     57    ARG    HD3    822 0.06870000   1.007947   ; qtot -3.136800
  823       O170     57    ARG     HE    823 0.34560000   1.007947   ; qtot -2.791200
  824       O171     57    ARG   HH11    824 0.44780000   1.007947   ; qtot -2.343400
  825       O172     57    ARG   HH12    825 0.44780000   1.007947   ; qtot -1.895600
  826       O173     57    ARG   HH21    826 0.44780000   1.007947   ; qtot -1.447800
  827       O174     57    ARG   HH22    827 0.44780000   1.007947   ; qtot -1.000000
; residue   58 TYR rtp TYR q 0.0
  828       O214     58    TYR      N    828 -0.41570000  14.006720   ; qtot -1.415700
  829       O215     58    TYR     CA    829 -0.00140000  12.010780   ; qtot -1.417100
  830       O216     58    TYR      C    830 0.59730000  12.010780   ; qtot -0.819800
  831       O217     58    TYR      O    831 -0.56790000  15.999430   ; qtot -1.387700
  832       O218     58    TYR     CB    832 -0.01520000  12.010780   ; qtot -1.402900
  833       O219     58    TYR     CG    833 -0.00110000  12.010780   ; qtot -1.404000
  834       O220     58    TYR    CD1    834 -0.19060000  12.010780   ; qtot -1.594600
  835       O221     58    TYR    CD2    835 -0.19060000  12.010780   ; qtot -1.785200
  836       O222     58    TYR    CE1    836 -0.23410000  12.010780   ; qtot -2.019300
  837       O223     58    TYR    CE2    837 -0.23410000  12.010780   ; qtot -2.253400
  838       O224     58    TYR     CZ    838 0.32260000  12.010780   ; qtot -1.930800
  839       O225     58    TYR     OH    839 -0.55790000  15.999430   ; qtot -2.488700
  840       O226     58    TYR      H    840 0.27190000   1.007947   ; qtot -2.216800
  841       O227     58    TYR     HA    841 0.08760000   1.007947   ; qtot -2.129200
  842       O228     58    TYR    HB2    842 0.02950000   1.007947   ; qtot -2.099700
  843       O229     58    TYR    HB3    843 0.02950000   1.007947   ; qtot -2.070200
  844       O230     58    TYR    HD1    844 0.16990000   1.007947   ; qtot -1.900300
  845       O231     58    TYR    HD2    845 0.16990000   1.007947   ; qtot -1.730400
  846       O232     58    TYR    HE1    846 0.16560000   1.007947   ; qtot -1.564800
  847       O233     58    TYR    HE2    847 0.16560000   1.007947   ; qtot -1.399200
  848       O234     58    TYR     HH    848 0.39920000   1.007947   ; qtot -1.000000
; residue   59 TYR rtp TYR q 0.0
  849       O214     59    TYR      N    849 -0.41570000  14.006720   ; qtot -1.415700
  850       O215     59    TYR     CA    850 -0.00140000  12.010780   ; qtot -1.417100
  851       O216     59    TYR      C    851 0.59730000  12.010780   ; qtot -0.819800
  852       O217     59    TYR      O    852 -0.56790000  15.999430   ; qtot -1.387700
  853       O218     59    TYR     CB    853 -0.01520000  12.010780   ; qtot -1.402900
  854       O219     59    TYR     CG    854 -0.00110000  12.010780   ; qtot -1.404000
  855       O220     59    TYR    CD1    855 -0.19060000  12.010780   ; qtot -1.594600
  856       O221     59    TYR    CD2    856 -0.19060000  12.010780   ; qtot -1.785200
  857       O222     59    TYR    CE1    857 -0.23410000  12.010780   ; qtot -2.019300
  858       O223     59    TYR    CE2    858 -0.23410000  12.010780   ; qtot -2.253400
  859       O224     59    TYR     CZ    859 0.32260000  12.010780   ; qtot -1.930800
  860       O225     59    TYR     OH    860 -0.55790000  15.999430   ; qtot -2.488700
  861       O226     59    TYR      H    861 0.27190000   1.007947   ; qtot -2.216800
  862       O227     59    TYR     HA    862 0.08760000   1.007947   ; qtot -2.129200
  863       O228     59    TYR    HB2    863 0.02950000   1.007947   ; qtot -2.099700
  864       O229     59    TYR    HB3    864 0.02950000   1.007947   ; qtot -2.070200
  865       O230     59    TYR    HD1    865 0.16990000   1.007947   ; qtot -1.900300
  866       O231     59    TYR    HD2    866 0.16990000   1.007947   ; qtot -1.730400
  867       O232     59    TYR    HE1    867 0.16560000   1.007947   ; qtot -1.564800
  868       O233     59    TYR    HE2    868 0.16560000   1.007947   ; qtot -1.399200
  869       O234     59    TYR     HH    869 0.39920000   1.007947   ; qtot -1.000000
; residue   60 GLN rtp GLN q 0.0
  870       O197     60    GLN      N    870 -0.41570000  14.006720   ; qtot -1.415700
  871       O198     60    GLN     CA    871 -0.00310000  12.010780   ; qtot -1.418800
  872       O199     60    GLN      C    872 0.59730000  12.010780   ; qtot -0.821500
  873       O200     60    GLN      O    873 -0.56790000  15.999430   ; qtot -1.389400
  874       O201     60    GLN     CB    874 -0.00360000  12.010780   ; qtot -1.393000
  875       O202     60    GLN     CG    875 -0.06450000  12.010780   ; qtot -1.457500
  876       O203     60    GLN     CD    876 0.69510000  12.010780   ; qtot -0.762400
  877       O204     60    GLN    OE1    877 -0.60860000  15.999430   ; qtot -1.371000
  878       O205     60    GLN    NE2    878 -0.94070000  14.006720   ; qtot -2.311700
  879       O206     60    GLN      H    879 0.27190000   1.007947   ; qtot -2.039800
  880       O207     60    GLN     HA    880 0.08500000   1.007947   ; qtot -1.954800
  881       O208     60    GLN    HB2    881 0.01710000   1.007947   ; qtot -1.937700
  882       O209     60    GLN    HB3    882 0.01710000   1.007947   ; qtot -1.920600
  883       O210     60    GLN    HG2    883 0.03520000   1.007947   ; qtot -1.885400
  884       O211     60    GLN    HG3    884 0.03520000   1.007947   ; qtot -1.850200
  885       O212     60    GLN   HE21    885 0.42510000   1.007947   ; qtot -1.425100
  886       O213     60    GLN   HE22    886 0.42510000   1.007947   ; qtot -1.000000
; residue   61 ARG rtp ARG q 1.0
  887       O151     61    ARG      N    887 -0.34790000  14.006720   ; qtot -1.347900
  888       O152     61    ARG     CA    888 -0.26370000  12.010780   ; qtot -1.611600
  889       O153     61    ARG      C    889 0.73410000  12.010780   ; qtot -0.877500
  890       O154     61    ARG      O    890 -0.58940000  15.999430   ; qtot -1.466900
  891       O155     61    ARG     CB    891 -0.00070000  12.010780   ; qtot -1.467600
  892       O156     61    ARG     CG    892 0.03900000  12.010780   ; qtot -1.428600
  893       O157     61    ARG     CD    893 0.04860000  12.010780   ; qtot -1.380000
  894       O158     61    ARG     NE    894 -0.52950000  14.006720   ; qtot -1.909500
  895       O159     61    ARG     CZ    895 0.80760000  12.010780   ; qtot -1.101900
  896       O160     61    ARG    NH1    896 -0.86270000  14.006720   ; qtot -1.964600
  897       O161     61    ARG    NH2    897 -0.86270000  14.006720   ; qtot -2.827300
  898       O162     61    ARG      H    898 0.27470000   1.007947   ; qtot -2.552600
  899       O163     61    ARG     HA    899 0.15600000   1.007947   ; qtot -2.396600
  900       O164     61    ARG    HB2    900 0.03270000   1.007947   ; qtot -2.363900
  901       O165     61    ARG    HB3    901 0.03270000   1.007947   ; qtot -2.331200
  902       O166     61    ARG    HG2    902 0.02850000   1.007947   ; qtot -2.302700
  903       O167     61    ARG    HG3    903 0.02850000   1.007947   ; qtot -2.274200
  904       O168     61    ARG    HD2    904 0.06870000   1.007947   ; qtot -2.205500
  905       O169     61    ARG    HD3    905 0.06870000   1.007947   ; qtot -2.136800
  906       O170     61    ARG     HE    906 0.34560000   1.007947   ; qtot -1.791200
  907       O171     61    ARG   HH11    907 0.44780000   1.007947   ; qtot -1.343400
  908       O172     61    ARG   HH12    908 0.44780000   1.007947   ; qtot -0.895600
  909       O173     61    ARG   HH21    909 0.44780000   1.007947   ; qtot -0.447800
  910       O174     61    ARG   HH22    910 0.44780000   1.007947   ; qtot 0.000000
; residue   62 GLN rtp GLN q 0.0
  911       O197     62    GLN      N    911 -0.41570000  14.006720   ; qtot -0.415700
  912       O198     62    GLN     CA    912 -0.00310000  12.010780   ; qtot -0.418800
  913       O199     62    GLN      C    913 0.59730000  12.010780   ; qtot 0.178500
  914       O200     62    GLN      O    914 -0.56790000  15.999430   ; qtot -0.389400
  915       O201     62    GLN     CB    915 -0.00360000  12.010780   ; qtot -0.393000
  916       O202     62    GLN     CG    916 -0.06450000  12.010780   ; qtot -0.457500
  917       O203     62    GLN     CD    917 0.69510000  12.010780   ; qtot 0.237600
  918       O204     62    GLN    OE1    918 -0.60860000  15.999430   ; qtot -0.371000
  919       O205     62    GLN    NE2    919 -0.94070000  14.006720   ; qtot -1.311700
  920       O206     62    GLN      H    920 0.27190000   1.007947   ; qtot -1.039800
  921       O207     62    GLN     HA    921 0.08500000   1.007947   ; qtot -0.954800
  922       O208     62    GLN    HB2    922 0.01710000   1.007947   ; qtot -0.937700
  923       O209     62    GLN    HB3    923 0.01710000   1.007947   ; qtot -0.920600
  924       O210     62    GLN    HG2    924 0.03520000   1.007947   ; qtot -0.885400
  925       O211     62    GLN    HG3    925 0.03520000   1.007947   ; qtot -0.850200
  926       O212     62    GLN   HE21    926 0.42510000   1.007947   ; qtot -0.425100
  927       O213     62    GLN   HE22    927 0.42510000   1.007947   ; qtot 0.000000
; residue   63 LEU rtp LEU q -0.0
  928       O132     63    LEU      N    928 -0.41570000  14.006720   ; qtot -0.415700
  929       O133     63    LEU     CA    929 -0.05180000  12.010780   ; qtot -0.467500
  930       O134     63    LEU      C    930 0.59730000  12.010780   ; qtot 0.129800
  931       O135     63    LEU      O    931 -0.56790000  15.999430   ; qtot -0.438100
  932       O136     63    LEU     CB    932 -0.11020000  12.010780   ; qtot -0.548300
  933       O137     63    LEU     CG    933 0.35310000  12.010780   ; qtot -0.195200
  934       O138     63    LEU    CD1    934 -0.41210000  12.010780   ; qtot -0.607300
  935       O139     63    LEU    CD2    935 -0.41210000  12.010780   ; qtot -1.019400
  936       O140     63    LEU      H    936 0.27190000   1.007947   ; qtot -0.747500
  937       O141     63    LEU     HA    937 0.09220000   1.007947   ; qtot -0.655300
  938       O142     63    LEU    HB2    938 0.04570000   1.007947   ; qtot -0.609600
  939       O143     63    LEU    HB3    939 0.04570000   1.007947   ; qtot -0.563900
  940       O144     63    LEU     HG    940 -0.03610000   1.007947   ; qtot -0.600000
  941       O145     63    LEU   HD11    941 0.10000000   1.007947   ; qtot -0.500000
  942       O146     63    LEU   HD12    942 0.10000000   1.007947   ; qtot -0.400000
  943       O147     63    LEU   HD13    943 0.10000000   1.007947   ; qtot -0.300000
  944       O148     63    LEU   HD21    944 0.10000000   1.007947   ; qtot -0.200000
  945       O149     63    LEU   HD22    945 0.10000000   1.007947   ; qtot -0.100000
  946       O150     63    LEU   HD23    946 0.10000000   1.007947   ; qtot 0.000000
; residue   64 SER rtp SER q 0.0
  947        O27     64    SER      N    947 -0.41570000  14.006720   ; qtot -0.415700
  948        O28     64    SER     CA    948 -0.02490000  12.010780   ; qtot -0.440600
  949        O29     64    SER      C    949 0.59730000  12.010780   ; qtot 0.156700
  950        O30     64    SER      O    950 -0.56790000  15.999430   ; qtot -0.411200
  951        O31     64    SER     CB    951 0.21170000  12.010780   ; qtot -0.199500
  952        O32     64    SER     OG    952 -0.65460000  15.999430   ; qtot -0.854100
  953        O33     64    SER      H    953 0.27190000   1.007947   ; qtot -0.582200
  954        O34     64    SER     HA    954 0.08430000   1.007947   ; qtot -0.497900
  955        O35     64    SER    HB2    955 0.03520000   1.007947   ; qtot -0.462700
  956        O36     64    SER    HB3    956 0.03520000   1.007947   ; qtot -0.427500
  957        O37     64    SER     HG    957 0.42750000   1.007947   ; qtot 0.000000
; residue   65 SER rtp SER q 0.0
  958        O27     65    SER      N    958 -0.41570000  14.006720   ; qtot -0.415700
  959        O28     65    SER     CA    959 -0.02490000  12.010780   ; qtot -0.440600
  960        O29     65    SER      C    960 0.59730000  12.010780   ; qtot 0.156700
  961        O30     65    SER      O    961 -0.56790000  15.999430   ; qtot -0.411200
  962        O31     65    SER     CB    962 0.21170000  12.010780   ; qtot -0.199500
  963        O32     65    SER     OG    963 -0.65460000  15.999430   ; qtot -0.854100
  964        O33     65    SER      H    964 0.27190000   1.007947   ; qtot -0.582200
  965        O34     65    SER     HA    965 0.08430000   1.007947   ; qtot -0.497900
  966        O35     65    SER    HB2    966 0.03520000   1.007947   ; qtot -0.462700
  967        O36     65    SER    HB3    967 0.03520000   1.007947   ; qtot -0.427500
  968        O37     65    SER     HG    968 0.42750000   1.007947   ; qtot 0.000000
; residue   66 THR rtp THR q -0.0
  969         O6     66    THR      N    969 -0.41570000  14.006720   ; qtot -0.415700
  970         O7     66    THR     CA    970 -0.03890000  12.010780   ; qtot -0.454600
  971         O8     66    THR      C    971 0.59730000  12.010780   ; qtot 0.142700
  972         O9     66    THR      O    972 -0.56790000  15.999430   ; qtot -0.425200
  973        O10     66    THR     CB    973 0.36540000  12.010780   ; qtot -0.059800
  974        O11     66    THR    OG1    974 -0.67610000  15.999430   ; qtot -0.735900
  975        O12     66    THR    CG2    975 -0.24380000  12.010780   ; qtot -0.979700
  976        O13     66    THR      H    976 0.27190000   1.007947   ; qtot -0.707800
  977        O14     66    THR     HA    977 0.10070000   1.007947   ; qtot -0.607100
  978        O15     66    THR     HB    978 0.00430000   1.007947   ; qtot -0.602800
  979        O16     66    THR    HG1    979 0.41020000   1.007947   ; qtot -0.192600
  980        O17     66    THR   HG21    980 0.06420000   1.007947   ; qtot -0.128400
  981        O18     66    THR   HG22    981 0.06420000   1.007947   ; qtot -0.064200
  982        O19     66    THR   HG23    982 0.06420000   1.007947   ; qtot 0.000000
; residue   67 TYR rtp TYR q 0.0
  983       O214     67    TYR      N    983 -0.41570000  14.006720   ; qtot -0.415700
  984       O215     67    TYR     CA    984 -0.00140000  12.010780   ; qtot -0.417100
  985       O216     67    TYR      C    985 0.59730000  12.010780   ; qtot 0.180200
  986       O217     67    TYR      O    986 -0.56790000  15.999430   ; qtot -0.387700
  987       O218     67    TYR     CB    987 -0.01520000  12.010780   ; qtot -0.402900
  988       O219     67    TYR     CG    988 -0.00110000  12.010780   ; qtot -0.404000
  989       O220     67    TYR    CD1    989 -0.19060000  12.010780   ; qtot -0.594600
  990       O221     67    TYR    CD2    990 -0.19060000  12.010780   ; qtot -0.785200
  991       O222     67    TYR    CE1    991 -0.23410000  12.010780   ; qtot -1.019300
  992       O223     67    TYR    CE2    992 -0.23410000  12.010780   ; qtot -1.253400
  993       O224     67    TYR     CZ    993 0.32260000  12.010780   ; qtot -0.930800
  994       O225     67    TYR     OH    994 -0.55790000  15.999430   ; qtot -1.488700
  995       O226     67    TYR      H    995 0.27190000   1.007947   ; qtot -1.216800
  996       O227     67    TYR     HA    996 0.08760000   1.007947   ; qtot -1.129200
  997       O228     67    TYR    HB2    997 0.02950000   1.007947   ; qtot -1.099700
  998       O229     67    TYR    HB3    998 0.02950000   1.007947   ; qtot -1.070200
  999       O230     67    TYR    HD1    999 0.16990000   1.007947   ; qtot -0.900300
 1000       O231     67    TYR    HD2   1000 0.16990000   1.007947   ; qtot -0.730400
 1001       O232     67    TYR    HE1   1001 0.16560000   1.007947   ; qtot -0.564800
 1002       O233     67    TYR    HE2   1002 0.16560000   1.007947   ; qtot -0.399200
 1003       O234     67    TYR     HH   1003 0.39920000   1.007947   ; qtot 0.000000
; residue   68 ARG rtp ARG q 1.0
 1004       O151     68    ARG      N   1004 -0.34790000  14.006720   ; qtot -0.347900
 1005       O152     68    ARG     CA   1005 -0.26370000  12.010780   ; qtot -0.611600
 1006       O153     68    ARG      C   1006 0.73410000  12.010780   ; qtot 0.122500
 1007       O154     68    ARG      O   1007 -0.58940000  15.999430   ; qtot -0.466900
 1008       O155     68    ARG     CB   1008 -0.00070000  12.010780   ; qtot -0.467600
 1009       O156     68    ARG     CG   1009 0.03900000  12.010780   ; qtot -0.428600
 1010       O157     68    ARG     CD   1010 0.04860000  12.010780   ; qtot -0.380000
 1011       O158     68    ARG     NE   1011 -0.52950000  14.006720   ; qtot -0.909500
 1012       O159     68    ARG     CZ   1012 0.80760000  12.010780   ; qtot -0.101900
 1013       O160     68    ARG    NH1   1013 -0.86270000  14.006720   ; qtot -0.964600
 1014       O161     68    ARG    NH2   1014 -0.86270000  14.006720   ; qtot -1.827300
 1015       O162     68    ARG      H   1015 0.27470000   1.007947   ; qtot -1.552600
 1016       O163     68    ARG     HA   1016 0.15600000   1.007947   ; qtot -1.396600
 1017       O164     68    ARG    HB2   1017 0.03270000   1.007947   ; qtot -1.363900
 1018       O165     68    ARG    HB3   1018 0.03270000   1.007947   ; qtot -1.331200
 1019       O166     68    ARG    HG2   1019 0.02850000   1.007947   ; qtot -1.302700
 1020       O167     68    ARG    HG3   1020 0.02850000   1.007947   ; qtot -1.274200
 1021       O168     68    ARG    HD2   1021 0.06870000   1.007947   ; qtot -1.205500
 1022       O169     68    ARG    HD3   1022 0.06870000   1.007947   ; qtot -1.136800
 1023       O170     68    ARG     HE   1023 0.34560000   1.007947   ; qtot -0.791200
 1024       O171     68    ARG   HH11   1024 0.44780000   1.007947   ; qtot -0.343400
 1025       O172     68    ARG   HH12   1025 0.44780000   1.007947   ; qtot 0.104400
 1026       O173     68    ARG   HH21   1026 0.44780000   1.007947   ; qtot 0.552200
 1027       O174     68    ARG   HH22   1027 0.44780000   1.007947   ; qtot 1.000000
; residue   69 ASP rtp ASP q -1.0
 1028       O106     69    ASP      N   1028 -0.51630000  14.006720   ; qtot 0.483700
 1029       O107     69    ASP     CA   1029 0.03810000  12.010780   ; qtot 0.521800
 1030       O108     69    ASP      C   1030 0.53660000  12.010780   ; qtot 1.058400
 1031       O109     69    ASP      O   1031 -0.58190000  15.999430   ; qtot 0.476500
 1032       O110     69    ASP     CB   1032 -0.03030000  12.010780   ; qtot 0.446200
 1033       O111     69    ASP     CG   1033 0.79940000  12.010780   ; qtot 1.245600
 1034       O112     69    ASP    OD1   1034 -0.80140000  15.999430   ; qtot 0.444200
 1035       O113     69    ASP    OD2   1035 -0.80140000  15.999430   ; qtot -0.357200
 1036       O114     69    ASP      H   1036 0.29360000   1.007947   ; qtot -0.063600
 1037       O115     69    ASP     HA   1037 0.08800000   1.007947   ; qtot 0.024400
 1038       O116     69    ASP    HB2   1038 -0.01220000   1.007947   ; qtot 0.012200
 1039       O117     69    ASP    HB3   1039 -0.01220000   1.007947   ; qtot 0.000000
; residue   70 LEU rtp LEU q -0.0
 1040       O132     70    LEU      N   1040 -0.41570000  14.006720   ; qtot -0.415700
 1041       O133     70    LEU     CA   1041 -0.05180000  12.010780   ; qtot -0.467500
 1042       O134     70    LEU      C   1042 0.59730000  12.010780   ; qtot 0.129800
 1043       O135     70    LEU      O   1043 -0.56790000  15.999430   ; qtot -0.438100
 1044       O136     70    LEU     CB   1044 -0.11020000  12.010780   ; qtot -0.548300
 1045       O137     70    LEU     CG   1045 0.35310000  12.010780   ; qtot -0.195200
 1046       O138     70    LEU    CD1   1046 -0.41210000  12.010780   ; qtot -0.607300
 1047       O139     70    LEU    CD2   1047 -0.41210000  12.010780   ; qtot -1.019400
 1048       O140     70    LEU      H   1048 0.27190000   1.007947   ; qtot -0.747500
 1049       O141     70    LEU     HA   1049 0.09220000   1.007947   ; qtot -0.655300
 1050       O142     70    LEU    HB2   1050 0.04570000   1.007947   ; qtot -0.609600
 1051       O143     70    LEU    HB3   1051 0.04570000   1.007947   ; qtot -0.563900
 1052       O144     70    LEU     HG   1052 -0.03610000   1.007947   ; qtot -0.600000
 1053       O145     70    LEU   HD11   1053 0.10000000   1.007947   ; qtot -0.500000
 1054       O146     70    LEU   HD12   1054 0.10000000   1.007947   ; qtot -0.400000
 1055       O147     70    LEU   HD13   1055 0.10000000   1.007947   ; qtot -0.300000
 1056       O148     70    LEU   HD21   1056 0.10000000   1.007947   ; qtot -0.200000
 1057       O149     70    LEU   HD22   1057 0.10000000   1.007947   ; qtot -0.100000
 1058       O150     70    LEU   HD23   1058 0.10000000   1.007947   ; qtot 0.000000
; residue   71 ARG rtp ARG q 1.0
 1059       O151     71    ARG      N   1059 -0.34790000  14.006720   ; qtot -0.347900
 1060       O152     71    ARG     CA   1060 -0.26370000  12.010780   ; qtot -0.611600
 1061       O153     71    ARG      C   1061 0.73410000  12.010780   ; qtot 0.122500
 1062       O154     71    ARG      O   1062 -0.58940000  15.999430   ; qtot -0.466900
 1063       O155     71    ARG     CB   1063 -0.00070000  12.010780   ; qtot -0.467600
 1064       O156     71    ARG     CG   1064 0.03900000  12.010780   ; qtot -0.428600
 1065       O157     71    ARG     CD   1065 0.04860000  12.010780   ; qtot -0.380000
 1066       O158     71    ARG     NE   1066 -0.52950000  14.006720   ; qtot -0.909500
 1067       O159     71    ARG     CZ   1067 0.80760000  12.010780   ; qtot -0.101900
 1068       O160     71    ARG    NH1   1068 -0.86270000  14.006720   ; qtot -0.964600
 1069       O161     71    ARG    NH2   1069 -0.86270000  14.006720   ; qtot -1.827300
 1070       O162     71    ARG      H   1070 0.27470000   1.007947   ; qtot -1.552600
 1071       O163     71    ARG     HA   1071 0.15600000   1.007947   ; qtot -1.396600
 1072       O164     71    ARG    HB2   1072 0.03270000   1.007947   ; qtot -1.363900
 1073       O165     71    ARG    HB3   1073 0.03270000   1.007947   ; qtot -1.331200
 1074       O166     71    ARG    HG2   1074 0.02850000   1.007947   ; qtot -1.302700
 1075       O167     71    ARG    HG3   1075 0.02850000   1.007947   ; qtot -1.274200
 1076       O168     71    ARG    HD2   1076 0.06870000   1.007947   ; qtot -1.205500
 1077       O169     71    ARG    HD3   1077 0.06870000   1.007947   ; qtot -1.136800
 1078       O170     71    ARG     HE   1078 0.34560000   1.007947   ; qtot -0.791200
 1079       O171     71    ARG   HH11   1079 0.44780000   1.007947   ; qtot -0.343400
 1080       O172     71    ARG   HH12   1080 0.44780000   1.007947   ; qtot 0.104400
 1081       O173     71    ARG   HH21   1081 0.44780000   1.007947   ; qtot 0.552200
 1082       O174     71    ARG   HH22   1082 0.44780000   1.007947   ; qtot 1.000000
; residue   72 LYS rtp LYS q 1.0
 1083       O175     72    LYS      N   1083 -0.34790000  14.006720   ; qtot 0.652100
 1084       O176     72    LYS     CA   1084 -0.24000000  12.010780   ; qtot 0.412100
 1085       O177     72    LYS      C   1085 0.73410000  12.010780   ; qtot 1.146200
 1086       O178     72    LYS      O   1086 -0.58940000  15.999430   ; qtot 0.556800
 1087       O179     72    LYS     CB   1087 -0.00940000  12.010780   ; qtot 0.547400
 1088       O180     72    LYS     CG   1088 0.01870000  12.010780   ; qtot 0.566100
 1089       O181     72    LYS     CD   1089 -0.04790000  12.010780   ; qtot 0.518200
 1090       O182     72    LYS     CE   1090 -0.01430000  12.010780   ; qtot 0.503900
 1091       O183     72    LYS     NZ   1091 -0.38540000  14.006720   ; qtot 0.118500
 1092       O184     72    LYS      H   1092 0.27470000   1.007947   ; qtot 0.393200
 1093       O185     72    LYS     HA   1093 0.14260000   1.007947   ; qtot 0.535800
 1094       O186     72    LYS    HB2   1094 0.03620000   1.007947   ; qtot 0.572000
 1095       O187     72    LYS    HB3   1095 0.03620000   1.007947   ; qtot 0.608200
 1096       O188     72    LYS    HG2   1096 0.01030000   1.007947   ; qtot 0.618500
 1097       O189     72    LYS    HG3   1097 0.01030000   1.007947   ; qtot 0.628800
 1098       O190     72    LYS    HD2   1098 0.06210000   1.007947   ; qtot 0.690900
 1099       O191     72    LYS    HD3   1099 0.06210000   1.007947   ; qtot 0.753000
 1100       O192     72    LYS    HE2   1100 0.11350000   1.007947   ; qtot 0.866500
 1101       O193     72    LYS    HE3   1101 0.11350000   1.007947   ; qtot 0.980000
 1102       O194     72    LYS    HZ1   1102 0.34000000   1.007947   ; qtot 1.320000
 1103       O195     72    LYS    HZ2   1103 0.34000000   1.007947   ; qtot 1.660000
 1104       O196     72    LYS    HZ3   1104 0.34000000   1.007947   ; qtot 2.000000
; residue   73 GLY rtp GLY q 0.0
 1105        O20     73    GLY      N   1105 -0.41570000  14.006720   ; qtot 1.584300
 1106        O21     73    GLY     CA   1106 -0.02520000  12.010780   ; qtot 1.559100
 1107        O22     73    GLY      C   1107 0.59730000  12.010780   ; qtot 2.156400
 1108        O23     73    GLY      O   1108 -0.56790000  15.999430   ; qtot 1.588500
 1109        O24     73    GLY      H   1109 0.27190000   1.007947   ; qtot 1.860400
 1110        O25     73    GLY    HA2   1110 0.06980000   1.007947   ; qtot 1.930200
 1111        O26     73    GLY    HA3   1111 0.06980000   1.007947   ; qtot 2.000000
; residue   74 VAL rtp VAL q 0.0
 1112        O58     74    VAL      N   1112 -0.41570000  14.006720   ; qtot 1.584300
 1113        O59     74    VAL     CA   1113 -0.08750000  12.010780   ; qtot 1.496800
 1114        O60     74    VAL      C   1114 0.59730000  12.010780   ; qtot 2.094100
 1115        O61     74    VAL      O   1115 -0.56790000  15.999430   ; qtot 1.526200
 1116        O62     74    VAL     CB   1116 0.29850000  12.010780   ; qtot 1.824700
 1117        O63     74    VAL    CG1   1117 -0.31920000  12.010780   ; qtot 1.505500
 1118        O64     74    VAL    CG2   1118 -0.31920000  12.010780   ; qtot 1.186300
 1119        O65     74    VAL      H   1119 0.27190000   1.007947   ; qtot 1.458200
 1120        O66     74    VAL     HA   1120 0.09690000   1.007947   ; qtot 1.555100
 1121        O67     74    VAL     HB   1121 -0.02970000   1.007947   ; qtot 1.525400
 1122        O68     74    VAL   HG11   1122 0.07910000   1.007947   ; qtot 1.604500
 1123        O69     74    VAL   HG12   1123 0.07910000   1.007947   ; qtot 1.683600
 1124        O70     74    VAL   HG13   1124 0.07910000   1.007947   ; qtot 1.762700
 1125        O71     74    VAL   HG21   1125 0.07910000   1.007947   ; qtot 1.841800
 1126        O72     74    VAL   HG22   1126 0.07910000   1.007947   ; qtot 1.920900
 1127        O73     74    VAL   HG23   1127 0.07910000   1.007947   ; qtot 2.000000
; residue   75 TYR rtp TYR q 0.0
 1128       O214     75    TYR      N   1128 -0.41570000  14.006720   ; qtot 1.584300
 1129       O215     75    TYR     CA   1129 -0.00140000  12.010780   ; qtot 1.582900
 1130       O216     75    TYR      C   1130 0.59730000  12.010780   ; qtot 2.180200
 1131       O217     75    TYR      O   1131 -0.56790000  15.999430   ; qtot 1.612300
 1132       O218     75    TYR     CB   1132 -0.01520000  12.010780   ; qtot 1.597100
 1133       O219     75    TYR     CG   1133 -0.00110000  12.010780   ; qtot 1.596000
 1134       O220     75    TYR    CD1   1134 -0.19060000  12.010780   ; qtot 1.405400
 1135       O221     75    TYR    CD2   1135 -0.19060000  12.010780   ; qtot 1.214800
 1136       O222     75    TYR    CE1   1136 -0.23410000  12.010780   ; qtot 0.980700
 1137       O223     75    TYR    CE2   1137 -0.23410000  12.010780   ; qtot 0.746600
 1138       O224     75    TYR     CZ   1138 0.32260000  12.010780   ; qtot 1.069200
 1139       O225     75    TYR     OH   1139 -0.55790000  15.999430   ; qtot 0.511300
 1140       O226     75    TYR      H   1140 0.27190000   1.007947   ; qtot 0.783200
 1141       O227     75    TYR     HA   1141 0.08760000   1.007947   ; qtot 0.870800
 1142       O228     75    TYR    HB2   1142 0.02950000   1.007947   ; qtot 0.900300
 1143       O229     75    TYR    HB3   1143 0.02950000   1.007947   ; qtot 0.929800
 1144       O230     75    TYR    HD1   1144 0.16990000   1.007947   ; qtot 1.099700
 1145       O231     75    TYR    HD2   1145 0.16990000   1.007947   ; qtot 1.269600
 1146       O232     75    TYR    HE1   1146 0.16560000   1.007947   ; qtot 1.435200
 1147       O233     75    TYR    HE2   1147 0.16560000   1.007947   ; qtot 1.600800
 1148       O234     75    TYR     HH   1148 0.39920000   1.007947   ; qtot 2.000000
; residue   76 VAL rtp VAL q 0.0
 1149        O58     76    VAL      N   1149 -0.41570000  14.006720   ; qtot 1.584300
 1150        O59     76    VAL     CA   1150 -0.08750000  12.010780   ; qtot 1.496800
 1151        O60     76    VAL      C   1151 0.59730000  12.010780   ; qtot 2.094100
 1152        O61     76    VAL      O   1152 -0.56790000  15.999430   ; qtot 1.526200
 1153        O62     76    VAL     CB   1153 0.29850000  12.010780   ; qtot 1.824700
 1154        O63     76    VAL    CG1   1154 -0.31920000  12.010780   ; qtot 1.505500
 1155        O64     76    VAL    CG2   1155 -0.31920000  12.010780   ; qtot 1.186300
 1156        O65     76    VAL      H   1156 0.27190000   1.007947   ; qtot 1.458200
 1157        O66     76    VAL     HA   1157 0.09690000   1.007947   ; qtot 1.555100
 1158        O67     76    VAL     HB   1158 -0.02970000   1.007947   ; qtot 1.525400
 1159        O68     76    VAL   HG11   1159 0.07910000   1.007947   ; qtot 1.604500
 1160        O69     76    VAL   HG12   1160 0.07910000   1.007947   ; qtot 1.683600
 1161        O70     76    VAL   HG13   1161 0.07910000   1.007947   ; qtot 1.762700
 1162        O71     76    VAL   HG21   1162 0.07910000   1.007947   ; qtot 1.841800
 1163        O72     76    VAL   HG22   1163 0.07910000   1.007947   ; qtot 1.920900
 1164        O73     76    VAL   HG23   1164 0.07910000   1.007947   ; qtot 2.000000
; residue   77 PRO rtp PRO q -0.0
 1165       O235     77    PRO      N   1165 -0.25480000  14.006720   ; qtot 1.745200
 1166       O236     77    PRO     CA   1166 -0.02660000  12.010780   ; qtot 1.718600
 1167       O237     77    PRO      C   1167 0.58960000  12.010780   ; qtot 2.308200
 1168       O238     77    PRO      O   1168 -0.57480000  15.999430   ; qtot 1.733400
 1169       O239     77    PRO     CB   1169 -0.00700000  12.010780   ; qtot 1.726400
 1170       O240     77    PRO     CG   1170 0.01890000  12.010780   ; qtot 1.745300
 1171       O241     77    PRO     CD   1171 0.01920000  12.010780   ; qtot 1.764500
 1172       O242     77    PRO     HA   1172 0.06410000   1.007947   ; qtot 1.828600
 1173       O243     77    PRO    HB2   1173 0.02530000   1.007947   ; qtot 1.853900
 1174       O244     77    PRO    HB3   1174 0.02530000   1.007947   ; qtot 1.879200
 1175       O245     77    PRO    HG2   1175 0.02130000   1.007947   ; qtot 1.900500
 1176       O246     77    PRO    HG3   1176 0.02130000   1.007947   ; qtot 1.921800
 1177       O247     77    PRO    HD2   1177 0.03910000   1.007947   ; qtot 1.960900
 1178       O248     77    PRO    HD3   1178 0.03910000   1.007947   ; qtot 2.000000
; residue   78 TYR rtp TYR q 0.0
 1179       O214     78    TYR      N   1179 -0.41570000  14.006720   ; qtot 1.584300
 1180       O215     78    TYR     CA   1180 -0.00140000  12.010780   ; qtot 1.582900
 1181       O216     78    TYR      C   1181 0.59730000  12.010780   ; qtot 2.180200
 1182       O217     78    TYR      O   1182 -0.56790000  15.999430   ; qtot 1.612300
 1183       O218     78    TYR     CB   1183 -0.01520000  12.010780   ; qtot 1.597100
 1184       O219     78    TYR     CG   1184 -0.00110000  12.010780   ; qtot 1.596000
 1185       O220     78    TYR    CD1   1185 -0.19060000  12.010780   ; qtot 1.405400
 1186       O221     78    TYR    CD2   1186 -0.19060000  12.010780   ; qtot 1.214800
 1187       O222     78    TYR    CE1   1187 -0.23410000  12.010780   ; qtot 0.980700
 1188       O223     78    TYR    CE2   1188 -0.23410000  12.010780   ; qtot 0.746600
 1189       O224     78    TYR     CZ   1189 0.32260000  12.010780   ; qtot 1.069200
 1190       O225     78    TYR     OH   1190 -0.55790000  15.999430   ; qtot 0.511300
 1191       O226     78    TYR      H   1191 0.27190000   1.007947   ; qtot 0.783200
 1192       O227     78    TYR     HA   1192 0.08760000   1.007947   ; qtot 0.870800
 1193       O228     78    TYR    HB2   1193 0.02950000   1.007947   ; qtot 0.900300
 1194       O229     78    TYR    HB3   1194 0.02950000   1.007947   ; qtot 0.929800
 1195       O230     78    TYR    HD1   1195 0.16990000   1.007947   ; qtot 1.099700
 1196       O231     78    TYR    HD2   1196 0.16990000   1.007947   ; qtot 1.269600
 1197       O232     78    TYR    HE1   1197 0.16560000   1.007947   ; qtot 1.435200
 1198       O233     78    TYR    HE2   1198 0.16560000   1.007947   ; qtot 1.600800
 1199       O234     78    TYR     HH   1199 0.39920000   1.007947   ; qtot 2.000000
; residue   79 THR rtp THR q -0.0
 1200         O6     79    THR      N   1200 -0.41570000  14.006720   ; qtot 1.584300
 1201         O7     79    THR     CA   1201 -0.03890000  12.010780   ; qtot 1.545400
 1202         O8     79    THR      C   1202 0.59730000  12.010780   ; qtot 2.142700
 1203         O9     79    THR      O   1203 -0.56790000  15.999430   ; qtot 1.574800
 1204        O10     79    THR     CB   1204 0.36540000  12.010780   ; qtot 1.940200
 1205        O11     79    THR    OG1   1205 -0.67610000  15.999430   ; qtot 1.264100
 1206        O12     79    THR    CG2   1206 -0.24380000  12.010780   ; qtot 1.020300
 1207        O13     79    THR      H   1207 0.27190000   1.007947   ; qtot 1.292200
 1208        O14     79    THR     HA   1208 0.10070000   1.007947   ; qtot 1.392900
 1209        O15     79    THR     HB   1209 0.00430000   1.007947   ; qtot 1.397200
 1210        O16     79    THR    HG1   1210 0.41020000   1.007947   ; qtot 1.807400
 1211        O17     79    THR   HG21   1211 0.06420000   1.007947   ; qtot 1.871600
 1212        O18     79    THR   HG22   1212 0.06420000   1.007947   ; qtot 1.935800
 1213        O19     79    THR   HG23   1213 0.06420000   1.007947   ; qtot 2.000000
; residue   80 GLN rtp GLN q 0.0
 1214       O197     80    GLN      N   1214 -0.41570000  14.006720   ; qtot 1.584300
 1215       O198     80    GLN     CA   1215 -0.00310000  12.010780   ; qtot 1.581200
 1216       O199     80    GLN      C   1216 0.59730000  12.010780   ; qtot 2.178500
 1217       O200     80    GLN      O   1217 -0.56790000  15.999430   ; qtot 1.610600
 1218       O201     80    GLN     CB   1218 -0.00360000  12.010780   ; qtot 1.607000
 1219       O202     80    GLN     CG   1219 -0.06450000  12.010780   ; qtot 1.542500
 1220       O203     80    GLN     CD   1220 0.69510000  12.010780   ; qtot 2.237600
 1221       O204     80    GLN    OE1   1221 -0.60860000  15.999430   ; qtot 1.629000
 1222       O205     80    GLN    NE2   1222 -0.94070000  14.006720   ; qtot 0.688300
 1223       O206     80    GLN      H   1223 0.27190000   1.007947   ; qtot 0.960200
 1224       O207     80    GLN     HA   1224 0.08500000   1.007947   ; qtot 1.045200
 1225       O208     80    GLN    HB2   1225 0.01710000   1.007947   ; qtot 1.062300
 1226       O209     80    GLN    HB3   1226 0.01710000   1.007947   ; qtot 1.079400
 1227       O210     80    GLN    HG2   1227 0.03520000   1.007947   ; qtot 1.114600
 1228       O211     80    GLN    HG3   1228 0.03520000   1.007947   ; qtot 1.149800
 1229       O212     80    GLN   HE21   1229 0.42510000   1.007947   ; qtot 1.574900
 1230       O213     80    GLN   HE22   1230 0.42510000   1.007947   ; qtot 2.000000
; residue   81 GLY rtp GLY q 0.0
 1231        O20     81    GLY      N   1231 -0.41570000  14.006720   ; qtot 1.584300
 1232        O21     81    GLY     CA   1232 -0.02520000  12.010780   ; qtot 1.559100
 1233        O22     81    GLY      C   1233 0.59730000  12.010780   ; qtot 2.156400
 1234        O23     81    GLY      O   1234 -0.56790000  15.999430   ; qtot 1.588500
 1235        O24     81    GLY      H   1235 0.27190000   1.007947   ; qtot 1.860400
 1236        O25     81    GLY    HA2   1236 0.06980000   1.007947   ; qtot 1.930200
 1237        O26     81    GLY    HA3   1237 0.06980000   1.007947   ; qtot 2.000000
; residue   82 LYS rtp LYS q 1.0
 1238       O175     82    LYS      N   1238 -0.34790000  14.006720   ; qtot 1.652100
 1239       O176     82    LYS     CA   1239 -0.24000000  12.010780   ; qtot 1.412100
 1240       O177     82    LYS      C   1240 0.73410000  12.010780   ; qtot 2.146200
 1241       O178     82    LYS      O   1241 -0.58940000  15.999430   ; qtot 1.556800
 1242       O179     82    LYS     CB   1242 -0.00940000  12.010780   ; qtot 1.547400
 1243       O180     82    LYS     CG   1243 0.01870000  12.010780   ; qtot 1.566100
 1244       O181     82    LYS     CD   1244 -0.04790000  12.010780   ; qtot 1.518200
 1245       O182     82    LYS     CE   1245 -0.01430000  12.010780   ; qtot 1.503900
 1246       O183     82    LYS     NZ   1246 -0.38540000  14.006720   ; qtot 1.118500
 1247       O184     82    LYS      H   1247 0.27470000   1.007947   ; qtot 1.393200
 1248       O185     82    LYS     HA   1248 0.14260000   1.007947   ; qtot 1.535800
 1249       O186     82    LYS    HB2   1249 0.03620000   1.007947   ; qtot 1.572000
 1250       O187     82    LYS    HB3   1250 0.03620000   1.007947   ; qtot 1.608200
 1251       O188     82    LYS    HG2   1251 0.01030000   1.007947   ; qtot 1.618500
 1252       O189     82    LYS    HG3   1252 0.01030000   1.007947   ; qtot 1.628800
 1253       O190     82    LYS    HD2   1253 0.06210000   1.007947   ; qtot 1.690900
 1254       O191     82    LYS    HD3   1254 0.06210000   1.007947   ; qtot 1.753000
 1255       O192     82    LYS    HE2   1255 0.11350000   1.007947   ; qtot 1.866500
 1256       O193     82    LYS    HE3   1256 0.11350000   1.007947   ; qtot 1.980000
 1257       O194     82    LYS    HZ1   1257 0.34000000   1.007947   ; qtot 2.320000
 1258       O195     82    LYS    HZ2   1258 0.34000000   1.007947   ; qtot 2.660000
 1259       O196     82    LYS    HZ3   1259 0.34000000   1.007947   ; qtot 3.000000
; residue   83 TRP rtp TRP q 0.0
 1260       O296     83    TRP      N   1260 -0.41570000  14.006720   ; qtot 2.584300
 1261       O297     83    TRP     CA   1261 -0.02750000  12.010780   ; qtot 2.556800
 1262       O298     83    TRP      C   1262 0.59730000  12.010780   ; qtot 3.154100
 1263       O299     83    TRP      O   1263 -0.56790000  15.999430   ; qtot 2.586200
 1264       O300     83    TRP     CB   1264 -0.00500000  12.010780   ; qtot 2.581200
 1265       O301     83    TRP     CG   1265 -0.14150000  12.010780   ; qtot 2.439700
 1266       O302     83    TRP    CD1   1266 -0.16380000  12.010780   ; qtot 2.275900
 1267       O303     83    TRP    CD2   1267 0.12430000  12.010780   ; qtot 2.400200
 1268       O304     83    TRP    NE1   1268 -0.34180000  14.006720   ; qtot 2.058400
 1269       O305     83    TRP    CE2   1269 0.13800000  12.010780   ; qtot 2.196400
 1270       O306     83    TRP    CE3   1270 -0.23870000  12.010780   ; qtot 1.957700
 1271       O307     83    TRP    CZ2   1271 -0.26010000  12.010780   ; qtot 1.697600
 1272       O308     83    TRP    CZ3   1272 -0.19720000  12.010780   ; qtot 1.500400
 1273       O309     83    TRP    CH2   1273 -0.11340000  12.010780   ; qtot 1.387000
 1274       O310     83    TRP      H   1274 0.27190000   1.007947   ; qtot 1.658900
 1275       O311     83    TRP     HA   1275 0.11230000   1.007947   ; qtot 1.771200
 1276       O312     83    TRP    HB2   1276 0.03390000   1.007947   ; qtot 1.805100
 1277       O313     83    TRP    HB3   1277 0.03390000   1.007947   ; qtot 1.839000
 1278       O314     83    TRP    HD1   1278 0.20620000   1.007947   ; qtot 2.045200
 1279       O315     83    TRP    HE1   1279 0.34120000   1.007947   ; qtot 2.386400
 1280       O316     83    TRP    HE3   1280 0.17000000   1.007947   ; qtot 2.556400
 1281       O317     83    TRP    HZ2   1281 0.15720000   1.007947   ; qtot 2.713600
 1282       O318     83    TRP    HZ3   1282 0.14470000   1.007947   ; qtot 2.858300
 1283       O319     83    TRP    HH2   1283 0.14170000   1.007947   ; qtot 3.000000
; residue   84 GLU rtp GLU q -1.0
 1284        O74     84    GLU      N   1284 -0.51630000  14.006720   ; qtot 2.483700
 1285        O75     84    GLU     CA   1285 0.03970000  12.010780   ; qtot 2.523400
 1286        O76     84    GLU      C   1286 0.53660000  12.010780   ; qtot 3.060000
 1287        O77     84    GLU      O   1287 -0.58190000  15.999430   ; qtot 2.478100
 1288        O78     84    GLU     CB   1288 0.05600000  12.010780   ; qtot 2.534100
 1289        O79     84    GLU     CG   1289 0.01360000  12.010780   ; qtot 2.547700
 1290        O80     84    GLU     CD   1290 0.80540000  12.010780   ; qtot 3.353100
 1291        O81     84    GLU    OE1   1291 -0.81880000  15.999430   ; qtot 2.534300
 1292        O82     84    GLU    OE2   1292 -0.81880000  15.999430   ; qtot 1.715500
 1293        O83     84    GLU      H   1293 0.29360000   1.007947   ; qtot 2.009100
 1294        O84     84    GLU     HA   1294 0.11050000   1.007947   ; qtot 2.119600
 1295        O85     84    GLU    HB2   1295 -0.01730000   1.007947   ; qtot 2.102300
 1296        O86     84    GLU    HB3   1296 -0.01730000   1.007947   ; qtot 2.085000
 1297        O87     84    GLU    HG2   1297 -0.04250000   1.007947   ; qtot 2.042500
 1298        O88     84    GLU    HG3   1298 -0.04250000   1.007947   ; qtot 2.000000
; residue   85 GLY rtp GLY q 0.0
 1299        O20     85    GLY      N   1299 -0.41570000  14.006720   ; qtot 1.584300
 1300        O21     85    GLY     CA   1300 -0.02520000  12.010780   ; qtot 1.559100
 1301        O22     85    GLY      C   1301 0.59730000  12.010780   ; qtot 2.156400
 1302        O23     85    GLY      O   1302 -0.56790000  15.999430   ; qtot 1.588500
 1303        O24     85    GLY      H   1303 0.27190000   1.007947   ; qtot 1.860400
 1304        O25     85    GLY    HA2   1304 0.06980000   1.007947   ; qtot 1.930200
 1305        O26     85    GLY    HA3   1305 0.06980000   1.007947   ; qtot 2.000000
; residue   86 GLU rtp GLU q -1.0
 1306        O74     86    GLU      N   1306 -0.51630000  14.006720   ; qtot 1.483700
 1307        O75     86    GLU     CA   1307 0.03970000  12.010780   ; qtot 1.523400
 1308        O76     86    GLU      C   1308 0.53660000  12.010780   ; qtot 2.060000
 1309        O77     86    GLU      O   1309 -0.58190000  15.999430   ; qtot 1.478100
 1310        O78     86    GLU     CB   1310 0.05600000  12.010780   ; qtot 1.534100
 1311        O79     86    GLU     CG   1311 0.01360000  12.010780   ; qtot 1.547700
 1312        O80     86    GLU     CD   1312 0.80540000  12.010780   ; qtot 2.353100
 1313        O81     86    GLU    OE1   1313 -0.81880000  15.999430   ; qtot 1.534300
 1314        O82     86    GLU    OE2   1314 -0.81880000  15.999430   ; qtot 0.715500
 1315        O83     86    GLU      H   1315 0.29360000   1.007947   ; qtot 1.009100
 1316        O84     86    GLU     HA   1316 0.11050000   1.007947   ; qtot 1.119600
 1317        O85     86    GLU    HB2   1317 -0.01730000   1.007947   ; qtot 1.102300
 1318        O86     86    GLU    HB3   1318 -0.01730000   1.007947   ; qtot 1.085000
 1319        O87     86    GLU    HG2   1319 -0.04250000   1.007947   ; qtot 1.042500
 1320        O88     86    GLU    HG3   1320 -0.04250000   1.007947   ; qtot 1.000000
; residue   87 LEU rtp LEU q -0.0
 1321       O132     87    LEU      N   1321 -0.41570000  14.006720   ; qtot 0.584300
 1322       O133     87    LEU     CA   1322 -0.05180000  12.010780   ; qtot 0.532500
 1323       O134     87    LEU      C   1323 0.59730000  12.010780   ; qtot 1.129800
 1324       O135     87    LEU      O   1324 -0.56790000  15.999430   ; qtot 0.561900
 1325       O136     87    LEU     CB   1325 -0.11020000  12.010780   ; qtot 0.451700
 1326       O137     87    LEU     CG   1326 0.35310000  12.010780   ; qtot 0.804800
 1327       O138     87    LEU    CD1   1327 -0.41210000  12.010780   ; qtot 0.392700
 1328       O139     87    LEU    CD2   1328 -0.41210000  12.010780   ; qtot -0.019400
 1329       O140     87    LEU      H   1329 0.27190000   1.007947   ; qtot 0.252500
 1330       O141     87    LEU     HA   1330 0.09220000   1.007947   ; qtot 0.344700
 1331       O142     87    LEU    HB2   1331 0.04570000   1.007947   ; qtot 0.390400
 1332       O143     87    LEU    HB3   1332 0.04570000   1.007947   ; qtot 0.436100
 1333       O144     87    LEU     HG   1333 -0.03610000   1.007947   ; qtot 0.400000
 1334       O145     87    LEU   HD11   1334 0.10000000   1.007947   ; qtot 0.500000
 1335       O146     87    LEU   HD12   1335 0.10000000   1.007947   ; qtot 0.600000
 1336       O147     87    LEU   HD13   1336 0.10000000   1.007947   ; qtot 0.700000
 1337       O148     87    LEU   HD21   1337 0.10000000   1.007947   ; qtot 0.800000
 1338       O149     87    LEU   HD22   1338 0.10000000   1.007947   ; qtot 0.900000
 1339       O150     87    LEU   HD23   1339 0.10000000   1.007947   ; qtot 1.000000
; residue   88 GLY rtp GLY q 0.0
 1340        O20     88    GLY      N   1340 -0.41570000  14.006720   ; qtot 0.584300
 1341        O21     88    GLY     CA   1341 -0.02520000  12.010780   ; qtot 0.559100
 1342        O22     88    GLY      C   1342 0.59730000  12.010780   ; qtot 1.156400
 1343        O23     88    GLY      O   1343 -0.56790000  15.999430   ; qtot 0.588500
 1344        O24     88    GLY      H   1344 0.27190000   1.007947   ; qtot 0.860400
 1345        O25     88    GLY    HA2   1345 0.06980000   1.007947   ; qtot 0.930200
 1346        O26     88    GLY    HA3   1346 0.06980000   1.007947   ; qtot 1.000000
; residue   89 THR rtp THR q -0.0
 1347         O6     89    THR      N   1347 -0.41570000  14.006720   ; qtot 0.584300
 1348         O7     89    THR     CA   1348 -0.03890000  12.010780   ; qtot 0.545400
 1349         O8     89    THR      C   1349 0.59730000  12.010780   ; qtot 1.142700
 1350         O9     89    THR      O   1350 -0.56790000  15.999430   ; qtot 0.574800
 1351        O10     89    THR     CB   1351 0.36540000  12.010780   ; qtot 0.940200
 1352        O11     89    THR    OG1   1352 -0.67610000  15.999430   ; qtot 0.264100
 1353        O12     89    THR    CG2   1353 -0.24380000  12.010780   ; qtot 0.020300
 1354        O13     89    THR      H   1354 0.27190000   1.007947   ; qtot 0.292200
 1355        O14     89    THR     HA   1355 0.10070000   1.007947   ; qtot 0.392900
 1356        O15     89    THR     HB   1356 0.00430000   1.007947   ; qtot 0.397200
 1357        O16     89    THR    HG1   1357 0.41020000   1.007947   ; qtot 0.807400
 1358        O17     89    THR   HG21   1358 0.06420000   1.007947   ; qtot 0.871600
 1359        O18     89    THR   HG22   1359 0.06420000   1.007947   ; qtot 0.935800
 1360        O19     89    THR   HG23   1360 0.06420000   1.007947   ; qtot 1.000000
; residue   90 ASP rtp ASP q -1.0
 1361       O106     90    ASP      N   1361 -0.51630000  14.006720   ; qtot 0.483700
 1362       O107     90    ASP     CA   1362 0.03810000  12.010780   ; qtot 0.521800
 1363       O108     90    ASP      C   1363 0.53660000  12.010780   ; qtot 1.058400
 1364       O109     90    ASP      O   1364 -0.58190000  15.999430   ; qtot 0.476500
 1365       O110     90    ASP     CB   1365 -0.03030000  12.010780   ; qtot 0.446200
 1366       O111     90    ASP     CG   1366 0.79940000  12.010780   ; qtot 1.245600
 1367       O112     90    ASP    OD1   1367 -0.80140000  15.999430   ; qtot 0.444200
 1368       O113     90    ASP    OD2   1368 -0.80140000  15.999430   ; qtot -0.357200
 1369       O114     90    ASP      H   1369 0.29360000   1.007947   ; qtot -0.063600
 1370       O115     90    ASP     HA   1370 0.08800000   1.007947   ; qtot 0.024400
 1371       O116     90    ASP    HB2   1371 -0.01220000   1.007947   ; qtot 0.012200
 1372       O117     90    ASP    HB3   1372 -0.01220000   1.007947   ; qtot 0.000000
; residue   91 LEU rtp LEU q -0.0
 1373       O132     91    LEU      N   1373 -0.41570000  14.006720   ; qtot -0.415700
 1374       O133     91    LEU     CA   1374 -0.05180000  12.010780   ; qtot -0.467500
 1375       O134     91    LEU      C   1375 0.59730000  12.010780   ; qtot 0.129800
 1376       O135     91    LEU      O   1376 -0.56790000  15.999430   ; qtot -0.438100
 1377       O136     91    LEU     CB   1377 -0.11020000  12.010780   ; qtot -0.548300
 1378       O137     91    LEU     CG   1378 0.35310000  12.010780   ; qtot -0.195200
 1379       O138     91    LEU    CD1   1379 -0.41210000  12.010780   ; qtot -0.607300
 1380       O139     91    LEU    CD2   1380 -0.41210000  12.010780   ; qtot -1.019400
 1381       O140     91    LEU      H   1381 0.27190000   1.007947   ; qtot -0.747500
 1382       O141     91    LEU     HA   1382 0.09220000   1.007947   ; qtot -0.655300
 1383       O142     91    LEU    HB2   1383 0.04570000   1.007947   ; qtot -0.609600
 1384       O143     91    LEU    HB3   1384 0.04570000   1.007947   ; qtot -0.563900
 1385       O144     91    LEU     HG   1385 -0.03610000   1.007947   ; qtot -0.600000
 1386       O145     91    LEU   HD11   1386 0.10000000   1.007947   ; qtot -0.500000
 1387       O146     91    LEU   HD12   1387 0.10000000   1.007947   ; qtot -0.400000
 1388       O147     91    LEU   HD13   1388 0.10000000   1.007947   ; qtot -0.300000
 1389       O148     91    LEU   HD21   1389 0.10000000   1.007947   ; qtot -0.200000
 1390       O149     91    LEU   HD22   1390 0.10000000   1.007947   ; qtot -0.100000
 1391       O150     91    LEU   HD23   1391 0.10000000   1.007947   ; qtot 0.000000
; residue   92 VAL rtp VAL q 0.0
 1392        O58     92    VAL      N   1392 -0.41570000  14.006720   ; qtot -0.415700
 1393        O59     92    VAL     CA   1393 -0.08750000  12.010780   ; qtot -0.503200
 1394        O60     92    VAL      C   1394 0.59730000  12.010780   ; qtot 0.094100
 1395        O61     92    VAL      O   1395 -0.56790000  15.999430   ; qtot -0.473800
 1396        O62     92    VAL     CB   1396 0.29850000  12.010780   ; qtot -0.175300
 1397        O63     92    VAL    CG1   1397 -0.31920000  12.010780   ; qtot -0.494500
 1398        O64     92    VAL    CG2   1398 -0.31920000  12.010780   ; qtot -0.813700
 1399        O65     92    VAL      H   1399 0.27190000   1.007947   ; qtot -0.541800
 1400        O66     92    VAL     HA   1400 0.09690000   1.007947   ; qtot -0.444900
 1401        O67     92    VAL     HB   1401 -0.02970000   1.007947   ; qtot -0.474600
 1402        O68     92    VAL   HG11   1402 0.07910000   1.007947   ; qtot -0.395500
 1403        O69     92    VAL   HG12   1403 0.07910000   1.007947   ; qtot -0.316400
 1404        O70     92    VAL   HG13   1404 0.07910000   1.007947   ; qtot -0.237300
 1405        O71     92    VAL   HG21   1405 0.07910000   1.007947   ; qtot -0.158200
 1406        O72     92    VAL   HG22   1406 0.07910000   1.007947   ; qtot -0.079100
 1407        O73     92    VAL   HG23   1407 0.07910000   1.007947   ; qtot 0.000000
; residue   93 SER rtp SER q 0.0
 1408        O27     93    SER      N   1408 -0.41570000  14.006720   ; qtot -0.415700
 1409        O28     93    SER     CA   1409 -0.02490000  12.010780   ; qtot -0.440600
 1410        O29     93    SER      C   1410 0.59730000  12.010780   ; qtot 0.156700
 1411        O30     93    SER      O   1411 -0.56790000  15.999430   ; qtot -0.411200
 1412        O31     93    SER     CB   1412 0.21170000  12.010780   ; qtot -0.199500
 1413        O32     93    SER     OG   1413 -0.65460000  15.999430   ; qtot -0.854100
 1414        O33     93    SER      H   1414 0.27190000   1.007947   ; qtot -0.582200
 1415        O34     93    SER     HA   1415 0.08430000   1.007947   ; qtot -0.497900
 1416        O35     93    SER    HB2   1416 0.03520000   1.007947   ; qtot -0.462700
 1417        O36     93    SER    HB3   1417 0.03520000   1.007947   ; qtot -0.427500
 1418        O37     93    SER     HG   1418 0.42750000   1.007947   ; qtot 0.000000
; residue   94 ILE rtp ILE q -0.0
 1419       O249     94    ILE      N   1419 -0.41570000  14.006720   ; qtot -0.415700
 1420       O250     94    ILE     CA   1420 -0.05970000  12.010780   ; qtot -0.475400
 1421       O251     94    ILE      C   1421 0.59730000  12.010780   ; qtot 0.121900
 1422       O252     94    ILE      O   1422 -0.56790000  15.999430   ; qtot -0.446000
 1423       O253     94    ILE     CB   1423 0.13030000  12.010780   ; qtot -0.315700
 1424       O254     94    ILE    CG1   1424 -0.04300000  12.010780   ; qtot -0.358700
 1425       O255     94    ILE    CG2   1425 -0.32040000  12.010780   ; qtot -0.679100
 1426       O256     94    ILE    CD1   1426 -0.06600000  12.010780   ; qtot -0.745100
 1427       O257     94    ILE      H   1427 0.27190000   1.007947   ; qtot -0.473200
 1428       O258     94    ILE     HA   1428 0.08690000   1.007947   ; qtot -0.386300
 1429       O259     94    ILE     HB   1429 0.01870000   1.007947   ; qtot -0.367600
 1430       O260     94    ILE   HG12   1430 0.02360000   1.007947   ; qtot -0.344000
 1431       O261     94    ILE   HG13   1431 0.02360000   1.007947   ; qtot -0.320400
 1432       O262     94    ILE   HG21   1432 0.08820000   1.007947   ; qtot -0.232200
 1433       O263     94    ILE   HG22   1433 0.08820000   1.007947   ; qtot -0.144000
 1434       O264     94    ILE   HG23   1434 0.08820000   1.007947   ; qtot -0.055800
 1435       O265     94    ILE   HD11   1435 0.01860000   1.007947   ; qtot -0.037200
 1436       O266     94    ILE   HD12   1436 0.01860000   1.007947   ; qtot -0.018600
 1437       O267     94    ILE   HD13   1437 0.01860000   1.007947   ; qtot 0.000000
; residue   95 PRO rtp PRO q -0.0
 1438       O235     95    PRO      N   1438 -0.25480000  14.006720   ; qtot -0.254800
 1439       O236     95    PRO     CA   1439 -0.02660000  12.010780   ; qtot -0.281400
 1440       O237     95    PRO      C   1440 0.58960000  12.010780   ; qtot 0.308200
 1441       O238     95    PRO      O   1441 -0.57480000  15.999430   ; qtot -0.266600
 1442       O239     95    PRO     CB   1442 -0.00700000  12.010780   ; qtot -0.273600
 1443       O240     95    PRO     CG   1443 0.01890000  12.010780   ; qtot -0.254700
 1444       O241     95    PRO     CD   1444 0.01920000  12.010780   ; qtot -0.235500
 1445       O242     95    PRO     HA   1445 0.06410000   1.007947   ; qtot -0.171400
 1446       O243     95    PRO    HB2   1446 0.02530000   1.007947   ; qtot -0.146100
 1447       O244     95    PRO    HB3   1447 0.02530000   1.007947   ; qtot -0.120800
 1448       O245     95    PRO    HG2   1448 0.02130000   1.007947   ; qtot -0.099500
 1449       O246     95    PRO    HG3   1449 0.02130000   1.007947   ; qtot -0.078200
 1450       O247     95    PRO    HD2   1450 0.03910000   1.007947   ; qtot -0.039100
 1451       O248     95    PRO    HD3   1451 0.03910000   1.007947   ; qtot 0.000000
; residue   96 HIS rtp HIS q 1.0
 1452       O278     96    HIS      N   1452 -0.34790000  14.006720   ; qtot -0.347900
 1453       O279     96    HIS     CA   1453 -0.13540000  12.010780   ; qtot -0.483300
 1454       O280     96    HIS      C   1454 0.73410000  12.010780   ; qtot 0.250800
 1455       O281     96    HIS      O   1455 -0.58940000  15.999430   ; qtot -0.338600
 1456       O282     96    HIS     CB   1456 -0.04140000  12.010780   ; qtot -0.380000
 1457       O283     96    HIS     CG   1457 -0.00120000  12.010780   ; qtot -0.381200
 1458       O284     96    HIS    ND1   1458 -0.15130000  14.006720   ; qtot -0.532500
 1459       O285     96    HIS    CD2   1459 -0.11410000  12.010780   ; qtot -0.646600
 1460       O286     96    HIS    CE1   1460 -0.01700000  12.010780   ; qtot -0.663600
 1461       O287     96    HIS    NE2   1461 -0.17180000  14.006720   ; qtot -0.835400
 1462       O288     96    HIS      H   1462 0.27470000   1.007947   ; qtot -0.560700
 1463       O289     96    HIS     HA   1463 0.12120000   1.007947   ; qtot -0.439500
 1464       O290     96    HIS    HB2   1464 0.08100000   1.007947   ; qtot -0.358500
 1465       O291     96    HIS    HB3   1465 0.08100000   1.007947   ; qtot -0.277500
 1466       O295     96    HIS    HD1   1466 0.38660000   1.007947   ; qtot 0.109100
 1467       O292     96    HIS    HD2   1467 0.23170000   1.007947   ; qtot 0.340800
 1468       O293     96    HIS    HE1   1468 0.26810000   1.007947   ; qtot 0.608900
 1469       O294     96    HIS    HE2   1469 0.39110000   1.007947   ; qtot 1.000000
; residue   97 GLY rtp GLY q 0.0
 1470        O20     97    GLY      N   1470 -0.41570000  14.006720   ; qtot 0.584300
 1471        O21     97    GLY     CA   1471 -0.02520000  12.010780   ; qtot 0.559100
 1472        O22     97    GLY      C   1472 0.59730000  12.010780   ; qtot 1.156400
 1473        O23     97    GLY      O   1473 -0.56790000  15.999430   ; qtot 0.588500
 1474        O24     97    GLY      H   1474 0.27190000   1.007947   ; qtot 0.860400
 1475        O25     97    GLY    HA2   1475 0.06980000   1.007947   ; qtot 0.930200
 1476        O26     97    GLY    HA3   1476 0.06980000   1.007947   ; qtot 1.000000
; residue   98 PRO rtp PRO q -0.0
 1477       O235     98    PRO      N   1477 -0.25480000  14.006720   ; qtot 0.745200
 1478       O236     98    PRO     CA   1478 -0.02660000  12.010780   ; qtot 0.718600
 1479       O237     98    PRO      C   1479 0.58960000  12.010780   ; qtot 1.308200
 1480       O238     98    PRO      O   1480 -0.57480000  15.999430   ; qtot 0.733400
 1481       O239     98    PRO     CB   1481 -0.00700000  12.010780   ; qtot 0.726400
 1482       O240     98    PRO     CG   1482 0.01890000  12.010780   ; qtot 0.745300
 1483       O241     98    PRO     CD   1483 0.01920000  12.010780   ; qtot 0.764500
 1484       O242     98    PRO     HA   1484 0.06410000   1.007947   ; qtot 0.828600
 1485       O243     98    PRO    HB2   1485 0.02530000   1.007947   ; qtot 0.853900
 1486       O244     98    PRO    HB3   1486 0.02530000   1.007947   ; qtot 0.879200
 1487       O245     98    PRO    HG2   1487 0.02130000   1.007947   ; qtot 0.900500
 1488       O246     98    PRO    HG3   1488 0.02130000   1.007947   ; qtot 0.921800
 1489       O247     98    PRO    HD2   1489 0.03910000   1.007947   ; qtot 0.960900
 1490       O248     98    PRO    HD3   1490 0.03910000   1.007947   ; qtot 1.000000
; residue   99 ASN rtp ASN q 0.0
 1491       O118     99    ASN      N   1491 -0.41570000  14.006720   ; qtot 0.584300
 1492       O119     99    ASN     CA   1492 0.01430000  12.010780   ; qtot 0.598600
 1493       O120     99    ASN      C   1493 0.59730000  12.010780   ; qtot 1.195900
 1494       O121     99    ASN      O   1494 -0.56790000  15.999430   ; qtot 0.628000
 1495       O122     99    ASN     CB   1495 -0.20410000  12.010780   ; qtot 0.423900
 1496       O123     99    ASN     CG   1496 0.71300000  12.010780   ; qtot 1.136900
 1497       O124     99    ASN    OD1   1497 -0.59310000  15.999430   ; qtot 0.543800
 1498       O125     99    ASN    ND2   1498 -0.91910000  14.006720   ; qtot -0.375300
 1499       O126     99    ASN      H   1499 0.27190000   1.007947   ; qtot -0.103400
 1500       O127     99    ASN     HA   1500 0.10480000   1.007947   ; qtot 0.001400
 1501       O128     99    ASN    HB2   1501 0.07970000   1.007947   ; qtot 0.081100
 1502       O129     99    ASN    HB3   1502 0.07970000   1.007947   ; qtot 0.160800
 1503       O130     99    ASN   HD21   1503 0.41960000   1.007947   ; qtot 0.580400
 1504       O131     99    ASN   HD22   1504 0.41960000   1.007947   ; qtot 1.000000
; residue  100 VAL rtp VAL q 0.0
 1505        O58    100    VAL      N   1505 -0.41570000  14.006720   ; qtot 0.584300
 1506        O59    100    VAL     CA   1506 -0.08750000  12.010780   ; qtot 0.496800
 1507        O60    100    VAL      C   1507 0.59730000  12.010780   ; qtot 1.094100
 1508        O61    100    VAL      O   1508 -0.56790000  15.999430   ; qtot 0.526200
 1509        O62    100    VAL     CB   1509 0.29850000  12.010780   ; qtot 0.824700
 1510        O63    100    VAL    CG1   1510 -0.31920000  12.010780   ; qtot 0.505500
 1511        O64    100    VAL    CG2   1511 -0.31920000  12.010780   ; qtot 0.186300
 1512        O65    100    VAL      H   1512 0.27190000   1.007947   ; qtot 0.458200
 1513        O66    100    VAL     HA   1513 0.09690000   1.007947   ; qtot 0.555100
 1514        O67    100    VAL     HB   1514 -0.02970000   1.007947   ; qtot 0.525400
 1515        O68    100    VAL   HG11   1515 0.07910000   1.007947   ; qtot 0.604500
 1516        O69    100    VAL   HG12   1516 0.07910000   1.007947   ; qtot 0.683600
 1517        O70    100    VAL   HG13   1517 0.07910000   1.007947   ; qtot 0.762700
 1518        O71    100    VAL   HG21   1518 0.07910000   1.007947   ; qtot 0.841800
 1519        O72    100    VAL   HG22   1519 0.07910000   1.007947   ; qtot 0.920900
 1520        O73    100    VAL   HG23   1520 0.07910000   1.007947   ; qtot 1.000000
; residue  101 THR rtp THR q -0.0
 1521         O6    101    THR      N   1521 -0.41570000  14.006720   ; qtot 0.584300
 1522         O7    101    THR     CA   1522 -0.03890000  12.010780   ; qtot 0.545400
 1523         O8    101    THR      C   1523 0.59730000  12.010780   ; qtot 1.142700
 1524         O9    101    THR      O   1524 -0.56790000  15.999430   ; qtot 0.574800
 1525        O10    101    THR     CB   1525 0.36540000  12.010780   ; qtot 0.940200
 1526        O11    101    THR    OG1   1526 -0.67610000  15.999430   ; qtot 0.264100
 1527        O12    101    THR    CG2   1527 -0.24380000  12.010780   ; qtot 0.020300
 1528        O13    101    THR      H   1528 0.27190000   1.007947   ; qtot 0.292200
 1529        O14    101    THR     HA   1529 0.10070000   1.007947   ; qtot 0.392900
 1530        O15    101    THR     HB   1530 0.00430000   1.007947   ; qtot 0.397200
 1531        O16    101    THR    HG1   1531 0.41020000   1.007947   ; qtot 0.807400
 1532        O17    101    THR   HG21   1532 0.06420000   1.007947   ; qtot 0.871600
 1533        O18    101    THR   HG22   1533 0.06420000   1.007947   ; qtot 0.935800
 1534        O19    101    THR   HG23   1534 0.06420000   1.007947   ; qtot 1.000000
; residue  102 VAL rtp VAL q 0.0
 1535        O58    102    VAL      N   1535 -0.41570000  14.006720   ; qtot 0.584300
 1536        O59    102    VAL     CA   1536 -0.08750000  12.010780   ; qtot 0.496800
 1537        O60    102    VAL      C   1537 0.59730000  12.010780   ; qtot 1.094100
 1538        O61    102    VAL      O   1538 -0.56790000  15.999430   ; qtot 0.526200
 1539        O62    102    VAL     CB   1539 0.29850000  12.010780   ; qtot 0.824700
 1540        O63    102    VAL    CG1   1540 -0.31920000  12.010780   ; qtot 0.505500
 1541        O64    102    VAL    CG2   1541 -0.31920000  12.010780   ; qtot 0.186300
 1542        O65    102    VAL      H   1542 0.27190000   1.007947   ; qtot 0.458200
 1543        O66    102    VAL     HA   1543 0.09690000   1.007947   ; qtot 0.555100
 1544        O67    102    VAL     HB   1544 -0.02970000   1.007947   ; qtot 0.525400
 1545        O68    102    VAL   HG11   1545 0.07910000   1.007947   ; qtot 0.604500
 1546        O69    102    VAL   HG12   1546 0.07910000   1.007947   ; qtot 0.683600
 1547        O70    102    VAL   HG13   1547 0.07910000   1.007947   ; qtot 0.762700
 1548        O71    102    VAL   HG21   1548 0.07910000   1.007947   ; qtot 0.841800
 1549        O72    102    VAL   HG22   1549 0.07910000   1.007947   ; qtot 0.920900
 1550        O73    102    VAL   HG23   1550 0.07910000   1.007947   ; qtot 1.000000
; residue  103 ARG rtp ARG q 1.0
 1551       O151    103    ARG      N   1551 -0.34790000  14.006720   ; qtot 0.652100
 1552       O152    103    ARG     CA   1552 -0.26370000  12.010780   ; qtot 0.388400
 1553       O153    103    ARG      C   1553 0.73410000  12.010780   ; qtot 1.122500
 1554       O154    103    ARG      O   1554 -0.58940000  15.999430   ; qtot 0.533100
 1555       O155    103    ARG     CB   1555 -0.00070000  12.010780   ; qtot 0.532400
 1556       O156    103    ARG     CG   1556 0.03900000  12.010780   ; qtot 0.571400
 1557       O157    103    ARG     CD   1557 0.04860000  12.010780   ; qtot 0.620000
 1558       O158    103    ARG     NE   1558 -0.52950000  14.006720   ; qtot 0.090500
 1559       O159    103    ARG     CZ   1559 0.80760000  12.010780   ; qtot 0.898100
 1560       O160    103    ARG    NH1   1560 -0.86270000  14.006720   ; qtot 0.035400
 1561       O161    103    ARG    NH2   1561 -0.86270000  14.006720   ; qtot -0.827300
 1562       O162    103    ARG      H   1562 0.27470000   1.007947   ; qtot -0.552600
 1563       O163    103    ARG     HA   1563 0.15600000   1.007947   ; qtot -0.396600
 1564       O164    103    ARG    HB2   1564 0.03270000   1.007947   ; qtot -0.363900
 1565       O165    103    ARG    HB3   1565 0.03270000   1.007947   ; qtot -0.331200
 1566       O166    103    ARG    HG2   1566 0.02850000   1.007947   ; qtot -0.302700
 1567       O167    103    ARG    HG3   1567 0.02850000   1.007947   ; qtot -0.274200
 1568       O168    103    ARG    HD2   1568 0.06870000   1.007947   ; qtot -0.205500
 1569       O169    103    ARG    HD3   1569 0.06870000   1.007947   ; qtot -0.136800
 1570       O170    103    ARG     HE   1570 0.34560000   1.007947   ; qtot 0.208800
 1571       O171    103    ARG   HH11   1571 0.44780000   1.007947   ; qtot 0.656600
 1572       O172    103    ARG   HH12   1572 0.44780000   1.007947   ; qtot 1.104400
 1573       O173    103    ARG   HH21   1573 0.44780000   1.007947   ; qtot 1.552200
 1574       O174    103    ARG   HH22   1574 0.44780000   1.007947   ; qtot 2.000000
; residue  104 ALA rtp ALA q 0.0
 1575       O268    104    ALA      N   1575 -0.41570000  14.006720   ; qtot 1.584300
 1576       O269    104    ALA     CA   1576 0.03370000  12.010780   ; qtot 1.618000
 1577       O270    104    ALA      C   1577 0.59730000  12.010780   ; qtot 2.215300
 1578       O271    104    ALA      O   1578 -0.56790000  15.999430   ; qtot 1.647400
 1579       O272    104    ALA     CB   1579 -0.18250000  12.010780   ; qtot 1.464900
 1580       O273    104    ALA      H   1580 0.27190000   1.007947   ; qtot 1.736800
 1581       O274    104    ALA     HA   1581 0.08230000   1.007947   ; qtot 1.819100
 1582       O275    104    ALA    HB1   1582 0.06030000   1.007947   ; qtot 1.879400
 1583       O276    104    ALA    HB2   1583 0.06030000   1.007947   ; qtot 1.939700
 1584       O277    104    ALA    HB3   1584 0.06030000   1.007947   ; qtot 2.000000
; residue  105 ASN rtp ASN q 0.0
 1585       O118    105    ASN      N   1585 -0.41570000  14.006720   ; qtot 1.584300
 1586       O119    105    ASN     CA   1586 0.01430000  12.010780   ; qtot 1.598600
 1587       O120    105    ASN      C   1587 0.59730000  12.010780   ; qtot 2.195900
 1588       O121    105    ASN      O   1588 -0.56790000  15.999430   ; qtot 1.628000
 1589       O122    105    ASN     CB   1589 -0.20410000  12.010780   ; qtot 1.423900
 1590       O123    105    ASN     CG   1590 0.71300000  12.010780   ; qtot 2.136900
 1591       O124    105    ASN    OD1   1591 -0.59310000  15.999430   ; qtot 1.543800
 1592       O125    105    ASN    ND2   1592 -0.91910000  14.006720   ; qtot 0.624700
 1593       O126    105    ASN      H   1593 0.27190000   1.007947   ; qtot 0.896600
 1594       O127    105    ASN     HA   1594 0.10480000   1.007947   ; qtot 1.001400
 1595       O128    105    ASN    HB2   1595 0.07970000   1.007947   ; qtot 1.081100
 1596       O129    105    ASN    HB3   1596 0.07970000   1.007947   ; qtot 1.160800
 1597       O130    105    ASN   HD21   1597 0.41960000   1.007947   ; qtot 1.580400
 1598       O131    105    ASN   HD22   1598 0.41960000   1.007947   ; qtot 2.000000
; residue  106 ILE rtp ILE q -0.0
 1599       O249    106    ILE      N   1599 -0.41570000  14.006720   ; qtot 1.584300
 1600       O250    106    ILE     CA   1600 -0.05970000  12.010780   ; qtot 1.524600
 1601       O251    106    ILE      C   1601 0.59730000  12.010780   ; qtot 2.121900
 1602       O252    106    ILE      O   1602 -0.56790000  15.999430   ; qtot 1.554000
 1603       O253    106    ILE     CB   1603 0.13030000  12.010780   ; qtot 1.684300
 1604       O254    106    ILE    CG1   1604 -0.04300000  12.010780   ; qtot 1.641300
 1605       O255    106    ILE    CG2   1605 -0.32040000  12.010780   ; qtot 1.320900
 1606       O256    106    ILE    CD1   1606 -0.06600000  12.010780   ; qtot 1.254900
 1607       O257    106    ILE      H   1607 0.27190000   1.007947   ; qtot 1.526800
 1608       O258    106    ILE     HA   1608 0.08690000   1.007947   ; qtot 1.613700
 1609       O259    106    ILE     HB   1609 0.01870000   1.007947   ; qtot 1.632400
 1610       O260    106    ILE   HG12   1610 0.02360000   1.007947   ; qtot 1.656000
 1611       O261    106    ILE   HG13   1611 0.02360000   1.007947   ; qtot 1.679600
 1612       O262    106    ILE   HG21   1612 0.08820000   1.007947   ; qtot 1.767800
 1613       O263    106    ILE   HG22   1613 0.08820000   1.007947   ; qtot 1.856000
 1614       O264    106    ILE   HG23   1614 0.08820000   1.007947   ; qtot 1.944200
 1615       O265    106    ILE   HD11   1615 0.01860000   1.007947   ; qtot 1.962800
 1616       O266    106    ILE   HD12   1616 0.01860000   1.007947   ; qtot 1.981400
 1617       O267    106    ILE   HD13   1617 0.01860000   1.007947   ; qtot 2.000000
; residue  107 ALA rtp ALA q 0.0
 1618       O268    107    ALA      N   1618 -0.41570000  14.006720   ; qtot 1.584300
 1619       O269    107    ALA     CA   1619 0.03370000  12.010780   ; qtot 1.618000
 1620       O270    107    ALA      C   1620 0.59730000  12.010780   ; qtot 2.215300
 1621       O271    107    ALA      O   1621 -0.56790000  15.999430   ; qtot 1.647400
 1622       O272    107    ALA     CB   1622 -0.18250000  12.010780   ; qtot 1.464900
 1623       O273    107    ALA      H   1623 0.27190000   1.007947   ; qtot 1.736800
 1624       O274    107    ALA     HA   1624 0.08230000   1.007947   ; qtot 1.819100
 1625       O275    107    ALA    HB1   1625 0.06030000   1.007947   ; qtot 1.879400
 1626       O276    107    ALA    HB2   1626 0.06030000   1.007947   ; qtot 1.939700
 1627       O277    107    ALA    HB3   1627 0.06030000   1.007947   ; qtot 2.000000
; residue  108 ALA rtp ALA q 0.0
 1628       O268    108    ALA      N   1628 -0.41570000  14.006720   ; qtot 1.584300
 1629       O269    108    ALA     CA   1629 0.03370000  12.010780   ; qtot 1.618000
 1630       O270    108    ALA      C   1630 0.59730000  12.010780   ; qtot 2.215300
 1631       O271    108    ALA      O   1631 -0.56790000  15.999430   ; qtot 1.647400
 1632       O272    108    ALA     CB   1632 -0.18250000  12.010780   ; qtot 1.464900
 1633       O273    108    ALA      H   1633 0.27190000   1.007947   ; qtot 1.736800
 1634       O274    108    ALA     HA   1634 0.08230000   1.007947   ; qtot 1.819100
 1635       O275    108    ALA    HB1   1635 0.06030000   1.007947   ; qtot 1.879400
 1636       O276    108    ALA    HB2   1636 0.06030000   1.007947   ; qtot 1.939700
 1637       O277    108    ALA    HB3   1637 0.06030000   1.007947   ; qtot 2.000000
; residue  109 ILE rtp ILE q -0.0
 1638       O249    109    ILE      N   1638 -0.41570000  14.006720   ; qtot 1.584300
 1639       O250    109    ILE     CA   1639 -0.05970000  12.010780   ; qtot 1.524600
 1640       O251    109    ILE      C   1640 0.59730000  12.010780   ; qtot 2.121900
 1641       O252    109    ILE      O   1641 -0.56790000  15.999430   ; qtot 1.554000
 1642       O253    109    ILE     CB   1642 0.13030000  12.010780   ; qtot 1.684300
 1643       O254    109    ILE    CG1   1643 -0.04300000  12.010780   ; qtot 1.641300
 1644       O255    109    ILE    CG2   1644 -0.32040000  12.010780   ; qtot 1.320900
 1645       O256    109    ILE    CD1   1645 -0.06600000  12.010780   ; qtot 1.254900
 1646       O257    109    ILE      H   1646 0.27190000   1.007947   ; qtot 1.526800
 1647       O258    109    ILE     HA   1647 0.08690000   1.007947   ; qtot 1.613700
 1648       O259    109    ILE     HB   1648 0.01870000   1.007947   ; qtot 1.632400
 1649       O260    109    ILE   HG12   1649 0.02360000   1.007947   ; qtot 1.656000
 1650       O261    109    ILE   HG13   1650 0.02360000   1.007947   ; qtot 1.679600
 1651       O262    109    ILE   HG21   1651 0.08820000   1.007947   ; qtot 1.767800
 1652       O263    109    ILE   HG22   1652 0.08820000   1.007947   ; qtot 1.856000
 1653       O264    109    ILE   HG23   1653 0.08820000   1.007947   ; qtot 1.944200
 1654       O265    109    ILE   HD11   1654 0.01860000   1.007947   ; qtot 1.962800
 1655       O266    109    ILE   HD12   1655 0.01860000   1.007947   ; qtot 1.981400
 1656       O267    109    ILE   HD13   1656 0.01860000   1.007947   ; qtot 2.000000
; residue  110 THR rtp THR q -0.0
 1657         O6    110    THR      N   1657 -0.41570000  14.006720   ; qtot 1.584300
 1658         O7    110    THR     CA   1658 -0.03890000  12.010780   ; qtot 1.545400
 1659         O8    110    THR      C   1659 0.59730000  12.010780   ; qtot 2.142700
 1660         O9    110    THR      O   1660 -0.56790000  15.999430   ; qtot 1.574800
 1661        O10    110    THR     CB   1661 0.36540000  12.010780   ; qtot 1.940200
 1662        O11    110    THR    OG1   1662 -0.67610000  15.999430   ; qtot 1.264100
 1663        O12    110    THR    CG2   1663 -0.24380000  12.010780   ; qtot 1.020300
 1664        O13    110    THR      H   1664 0.27190000   1.007947   ; qtot 1.292200
 1665        O14    110    THR     HA   1665 0.10070000   1.007947   ; qtot 1.392900
 1666        O15    110    THR     HB   1666 0.00430000   1.007947   ; qtot 1.397200
 1667        O16    110    THR    HG1   1667 0.41020000   1.007947   ; qtot 1.807400
 1668        O17    110    THR   HG21   1668 0.06420000   1.007947   ; qtot 1.871600
 1669        O18    110    THR   HG22   1669 0.06420000   1.007947   ; qtot 1.935800
 1670        O19    110    THR   HG23   1670 0.06420000   1.007947   ; qtot 2.000000
; residue  111 GLU rtp GLU q -1.0
 1671        O74    111    GLU      N   1671 -0.51630000  14.006720   ; qtot 1.483700
 1672        O75    111    GLU     CA   1672 0.03970000  12.010780   ; qtot 1.523400
 1673        O76    111    GLU      C   1673 0.53660000  12.010780   ; qtot 2.060000
 1674        O77    111    GLU      O   1674 -0.58190000  15.999430   ; qtot 1.478100
 1675        O78    111    GLU     CB   1675 0.05600000  12.010780   ; qtot 1.534100
 1676        O79    111    GLU     CG   1676 0.01360000  12.010780   ; qtot 1.547700
 1677        O80    111    GLU     CD   1677 0.80540000  12.010780   ; qtot 2.353100
 1678        O81    111    GLU    OE1   1678 -0.81880000  15.999430   ; qtot 1.534300
 1679        O82    111    GLU    OE2   1679 -0.81880000  15.999430   ; qtot 0.715500
 1680        O83    111    GLU      H   1680 0.29360000   1.007947   ; qtot 1.009100
 1681        O84    111    GLU     HA   1681 0.11050000   1.007947   ; qtot 1.119600
 1682        O85    111    GLU    HB2   1682 -0.01730000   1.007947   ; qtot 1.102300
 1683        O86    111    GLU    HB3   1683 -0.01730000   1.007947   ; qtot 1.085000
 1684        O87    111    GLU    HG2   1684 -0.04250000   1.007947   ; qtot 1.042500
 1685        O88    111    GLU    HG3   1685 -0.04250000   1.007947   ; qtot 1.000000
; residue  112 SER rtp SER q 0.0
 1686        O27    112    SER      N   1686 -0.41570000  14.006720   ; qtot 0.584300
 1687        O28    112    SER     CA   1687 -0.02490000  12.010780   ; qtot 0.559400
 1688        O29    112    SER      C   1688 0.59730000  12.010780   ; qtot 1.156700
 1689        O30    112    SER      O   1689 -0.56790000  15.999430   ; qtot 0.588800
 1690        O31    112    SER     CB   1690 0.21170000  12.010780   ; qtot 0.800500
 1691        O32    112    SER     OG   1691 -0.65460000  15.999430   ; qtot 0.145900
 1692        O33    112    SER      H   1692 0.27190000   1.007947   ; qtot 0.417800
 1693        O34    112    SER     HA   1693 0.08430000   1.007947   ; qtot 0.502100
 1694        O35    112    SER    HB2   1694 0.03520000   1.007947   ; qtot 0.537300
 1695        O36    112    SER    HB3   1695 0.03520000   1.007947   ; qtot 0.572500
 1696        O37    112    SER     HG   1696 0.42750000   1.007947   ; qtot 1.000000
; residue  113 ASP rtp ASP q -1.0
 1697       O106    113    ASP      N   1697 -0.51630000  14.006720   ; qtot 0.483700
 1698       O107    113    ASP     CA   1698 0.03810000  12.010780   ; qtot 0.521800
 1699       O108    113    ASP      C   1699 0.53660000  12.010780   ; qtot 1.058400
 1700       O109    113    ASP      O   1700 -0.58190000  15.999430   ; qtot 0.476500
 1701       O110    113    ASP     CB   1701 -0.03030000  12.010780   ; qtot 0.446200
 1702       O111    113    ASP     CG   1702 0.79940000  12.010780   ; qtot 1.245600
 1703       O112    113    ASP    OD1   1703 -0.80140000  15.999430   ; qtot 0.444200
 1704       O113    113    ASP    OD2   1704 -0.80140000  15.999430   ; qtot -0.357200
 1705       O114    113    ASP      H   1705 0.29360000   1.007947   ; qtot -0.063600
 1706       O115    113    ASP     HA   1706 0.08800000   1.007947   ; qtot 0.024400
 1707       O116    113    ASP    HB2   1707 -0.01220000   1.007947   ; qtot 0.012200
 1708       O117    113    ASP    HB3   1708 -0.01220000   1.007947   ; qtot 0.000000
; residue  114 LYS rtp LYS q 1.0
 1709       O175    114    LYS      N   1709 -0.34790000  14.006720   ; qtot -0.347900
 1710       O176    114    LYS     CA   1710 -0.24000000  12.010780   ; qtot -0.587900
 1711       O177    114    LYS      C   1711 0.73410000  12.010780   ; qtot 0.146200
 1712       O178    114    LYS      O   1712 -0.58940000  15.999430   ; qtot -0.443200
 1713       O179    114    LYS     CB   1713 -0.00940000  12.010780   ; qtot -0.452600
 1714       O180    114    LYS     CG   1714 0.01870000  12.010780   ; qtot -0.433900
 1715       O181    114    LYS     CD   1715 -0.04790000  12.010780   ; qtot -0.481800
 1716       O182    114    LYS     CE   1716 -0.01430000  12.010780   ; qtot -0.496100
 1717       O183    114    LYS     NZ   1717 -0.38540000  14.006720   ; qtot -0.881500
 1718       O184    114    LYS      H   1718 0.27470000   1.007947   ; qtot -0.606800
 1719       O185    114    LYS     HA   1719 0.14260000   1.007947   ; qtot -0.464200
 1720       O186    114    LYS    HB2   1720 0.03620000   1.007947   ; qtot -0.428000
 1721       O187    114    LYS    HB3   1721 0.03620000   1.007947   ; qtot -0.391800
 1722       O188    114    LYS    HG2   1722 0.01030000   1.007947   ; qtot -0.381500
 1723       O189    114    LYS    HG3   1723 0.01030000   1.007947   ; qtot -0.371200
 1724       O190    114    LYS    HD2   1724 0.06210000   1.007947   ; qtot -0.309100
 1725       O191    114    LYS    HD3   1725 0.06210000   1.007947   ; qtot -0.247000
 1726       O192    114    LYS    HE2   1726 0.11350000   1.007947   ; qtot -0.133500
 1727       O193    114    LYS    HE3   1727 0.11350000   1.007947   ; qtot -0.020000
 1728       O194    114    LYS    HZ1   1728 0.34000000   1.007947   ; qtot 0.320000
 1729       O195    114    LYS    HZ2   1729 0.34000000   1.007947   ; qtot 0.660000
 1730       O196    114    LYS    HZ3   1730 0.34000000   1.007947   ; qtot 1.000000
; residue  115 PHE rtp PHE q 0.0
 1731        O38    115    PHE      N   1731 -0.41570000  14.006720   ; qtot 0.584300
 1732        O39    115    PHE     CA   1732 -0.00240000  12.010780   ; qtot 0.581900
 1733        O40    115    PHE      C   1733 0.59730000  12.010780   ; qtot 1.179200
 1734        O41    115    PHE      O   1734 -0.56790000  15.999430   ; qtot 0.611300
 1735        O42    115    PHE     CB   1735 -0.03430000  12.010780   ; qtot 0.577000
 1736        O43    115    PHE     CG   1736 0.01180000  12.010780   ; qtot 0.588800
 1737        O44    115    PHE    CD1   1737 -0.12560000  12.010780   ; qtot 0.463200
 1738        O45    115    PHE    CD2   1738 -0.12560000  12.010780   ; qtot 0.337600
 1739        O46    115    PHE    CE1   1739 -0.17040000  12.010780   ; qtot 0.167200
 1740        O47    115    PHE    CE2   1740 -0.17040000  12.010780   ; qtot -0.003200
 1741        O48    115    PHE     CZ   1741 -0.10720000  12.010780   ; qtot -0.110400
 1742        O49    115    PHE      H   1742 0.27190000   1.007947   ; qtot 0.161500
 1743        O50    115    PHE     HA   1743 0.09780000   1.007947   ; qtot 0.259300
 1744        O51    115    PHE    HB2   1744 0.02950000   1.007947   ; qtot 0.288800
 1745        O52    115    PHE    HB3   1745 0.02950000   1.007947   ; qtot 0.318300
 1746        O53    115    PHE    HD1   1746 0.13300000   1.007947   ; qtot 0.451300
 1747        O54    115    PHE    HD2   1747 0.13300000   1.007947   ; qtot 0.584300
 1748        O55    115    PHE    HE1   1748 0.14300000   1.007947   ; qtot 0.727300
 1749        O56    115    PHE    HE2   1749 0.14300000   1.007947   ; qtot 0.870300
 1750        O57    115    PHE     HZ   1750 0.12970000   1.007947   ; qtot 1.000000
; residue  116 PHE rtp PHE q 0.0
 1751        O38    116    PHE      N   1751 -0.41570000  14.006720   ; qtot 0.584300
 1752        O39    116    PHE     CA   1752 -0.00240000  12.010780   ; qtot 0.581900
 1753        O40    116    PHE      C   1753 0.59730000  12.010780   ; qtot 1.179200
 1754        O41    116    PHE      O   1754 -0.56790000  15.999430   ; qtot 0.611300
 1755        O42    116    PHE     CB   1755 -0.03430000  12.010780   ; qtot 0.577000
 1756        O43    116    PHE     CG   1756 0.01180000  12.010780   ; qtot 0.588800
 1757        O44    116    PHE    CD1   1757 -0.12560000  12.010780   ; qtot 0.463200
 1758        O45    116    PHE    CD2   1758 -0.12560000  12.010780   ; qtot 0.337600
 1759        O46    116    PHE    CE1   1759 -0.17040000  12.010780   ; qtot 0.167200
 1760        O47    116    PHE    CE2   1760 -0.17040000  12.010780   ; qtot -0.003200
 1761        O48    116    PHE     CZ   1761 -0.10720000  12.010780   ; qtot -0.110400
 1762        O49    116    PHE      H   1762 0.27190000   1.007947   ; qtot 0.161500
 1763        O50    116    PHE     HA   1763 0.09780000   1.007947   ; qtot 0.259300
 1764        O51    116    PHE    HB2   1764 0.02950000   1.007947   ; qtot 0.288800
 1765        O52    116    PHE    HB3   1765 0.02950000   1.007947   ; qtot 0.318300
 1766        O53    116    PHE    HD1   1766 0.13300000   1.007947   ; qtot 0.451300
 1767        O54    116    PHE    HD2   1767 0.13300000   1.007947   ; qtot 0.584300
 1768        O55    116    PHE    HE1   1768 0.14300000   1.007947   ; qtot 0.727300
 1769        O56    116    PHE    HE2   1769 0.14300000   1.007947   ; qtot 0.870300
 1770        O57    116    PHE     HZ   1770 0.12970000   1.007947   ; qtot 1.000000
; residue  117 ILE rtp ILE q -0.0
 1771       O249    117    ILE      N   1771 -0.41570000  14.006720   ; qtot 0.584300
 1772       O250    117    ILE     CA   1772 -0.05970000  12.010780   ; qtot 0.524600
 1773       O251    117    ILE      C   1773 0.59730000  12.010780   ; qtot 1.121900
 1774       O252    117    ILE      O   1774 -0.56790000  15.999430   ; qtot 0.554000
 1775       O253    117    ILE     CB   1775 0.13030000  12.010780   ; qtot 0.684300
 1776       O254    117    ILE    CG1   1776 -0.04300000  12.010780   ; qtot 0.641300
 1777       O255    117    ILE    CG2   1777 -0.32040000  12.010780   ; qtot 0.320900
 1778       O256    117    ILE    CD1   1778 -0.06600000  12.010780   ; qtot 0.254900
 1779       O257    117    ILE      H   1779 0.27190000   1.007947   ; qtot 0.526800
 1780       O258    117    ILE     HA   1780 0.08690000   1.007947   ; qtot 0.613700
 1781       O259    117    ILE     HB   1781 0.01870000   1.007947   ; qtot 0.632400
 1782       O260    117    ILE   HG12   1782 0.02360000   1.007947   ; qtot 0.656000
 1783       O261    117    ILE   HG13   1783 0.02360000   1.007947   ; qtot 0.679600
 1784       O262    117    ILE   HG21   1784 0.08820000   1.007947   ; qtot 0.767800
 1785       O263    117    ILE   HG22   1785 0.08820000   1.007947   ; qtot 0.856000
 1786       O264    117    ILE   HG23   1786 0.08820000   1.007947   ; qtot 0.944200
 1787       O265    117    ILE   HD11   1787 0.01860000   1.007947   ; qtot 0.962800
 1788       O266    117    ILE   HD12   1788 0.01860000   1.007947   ; qtot 0.981400
 1789       O267    117    ILE   HD13   1789 0.01860000   1.007947   ; qtot 1.000000
; residue  118 ASN rtp ASN q 0.0
 1790       O118    118    ASN      N   1790 -0.41570000  14.006720   ; qtot 0.584300
 1791       O119    118    ASN     CA   1791 0.01430000  12.010780   ; qtot 0.598600
 1792       O120    118    ASN      C   1792 0.59730000  12.010780   ; qtot 1.195900
 1793       O121    118    ASN      O   1793 -0.56790000  15.999430   ; qtot 0.628000
 1794       O122    118    ASN     CB   1794 -0.20410000  12.010780   ; qtot 0.423900
 1795       O123    118    ASN     CG   1795 0.71300000  12.010780   ; qtot 1.136900
 1796       O124    118    ASN    OD1   1796 -0.59310000  15.999430   ; qtot 0.543800
 1797       O125    118    ASN    ND2   1797 -0.91910000  14.006720   ; qtot -0.375300
 1798       O126    118    ASN      H   1798 0.27190000   1.007947   ; qtot -0.103400
 1799       O127    118    ASN     HA   1799 0.10480000   1.007947   ; qtot 0.001400
 1800       O128    118    ASN    HB2   1800 0.07970000   1.007947   ; qtot 0.081100
 1801       O129    118    ASN    HB3   1801 0.07970000   1.007947   ; qtot 0.160800
 1802       O130    118    ASN   HD21   1802 0.41960000   1.007947   ; qtot 0.580400
 1803       O131    118    ASN   HD22   1803 0.41960000   1.007947   ; qtot 1.000000
; residue  119 GLY rtp GLY q 0.0
 1804        O20    119    GLY      N   1804 -0.41570000  14.006720   ; qtot 0.584300
 1805        O21    119    GLY     CA   1805 -0.02520000  12.010780   ; qtot 0.559100
 1806        O22    119    GLY      C   1806 0.59730000  12.010780   ; qtot 1.156400
 1807        O23    119    GLY      O   1807 -0.56790000  15.999430   ; qtot 0.588500
 1808        O24    119    GLY      H   1808 0.27190000   1.007947   ; qtot 0.860400
 1809        O25    119    GLY    HA2   1809 0.06980000   1.007947   ; qtot 0.930200
 1810        O26    119    GLY    HA3   1810 0.06980000   1.007947   ; qtot 1.000000
; residue  120 SER rtp SER q 0.0
 1811        O27    120    SER      N   1811 -0.41570000  14.006720   ; qtot 0.584300
 1812        O28    120    SER     CA   1812 -0.02490000  12.010780   ; qtot 0.559400
 1813        O29    120    SER      C   1813 0.59730000  12.010780   ; qtot 1.156700
 1814        O30    120    SER      O   1814 -0.56790000  15.999430   ; qtot 0.588800
 1815        O31    120    SER     CB   1815 0.21170000  12.010780   ; qtot 0.800500
 1816        O32    120    SER     OG   1816 -0.65460000  15.999430   ; qtot 0.145900
 1817        O33    120    SER      H   1817 0.27190000   1.007947   ; qtot 0.417800
 1818        O34    120    SER     HA   1818 0.08430000   1.007947   ; qtot 0.502100
 1819        O35    120    SER    HB2   1819 0.03520000   1.007947   ; qtot 0.537300
 1820        O36    120    SER    HB3   1820 0.03520000   1.007947   ; qtot 0.572500
 1821        O37    120    SER     HG   1821 0.42750000   1.007947   ; qtot 1.000000
; residue  121 ASN rtp ASN q 0.0
 1822       O118    121    ASN      N   1822 -0.41570000  14.006720   ; qtot 0.584300
 1823       O119    121    ASN     CA   1823 0.01430000  12.010780   ; qtot 0.598600
 1824       O120    121    ASN      C   1824 0.59730000  12.010780   ; qtot 1.195900
 1825       O121    121    ASN      O   1825 -0.56790000  15.999430   ; qtot 0.628000
 1826       O122    121    ASN     CB   1826 -0.20410000  12.010780   ; qtot 0.423900
 1827       O123    121    ASN     CG   1827 0.71300000  12.010780   ; qtot 1.136900
 1828       O124    121    ASN    OD1   1828 -0.59310000  15.999430   ; qtot 0.543800
 1829       O125    121    ASN    ND2   1829 -0.91910000  14.006720   ; qtot -0.375300
 1830       O126    121    ASN      H   1830 0.27190000   1.007947   ; qtot -0.103400
 1831       O127    121    ASN     HA   1831 0.10480000   1.007947   ; qtot 0.001400
 1832       O128    121    ASN    HB2   1832 0.07970000   1.007947   ; qtot 0.081100
 1833       O129    121    ASN    HB3   1833 0.07970000   1.007947   ; qtot 0.160800
 1834       O130    121    ASN   HD21   1834 0.41960000   1.007947   ; qtot 0.580400
 1835       O131    121    ASN   HD22   1835 0.41960000   1.007947   ; qtot 1.000000
; residue  122 TRP rtp TRP q 0.0
 1836       O296    122    TRP      N   1836 -0.41570000  14.006720   ; qtot 0.584300
 1837       O297    122    TRP     CA   1837 -0.02750000  12.010780   ; qtot 0.556800
 1838       O298    122    TRP      C   1838 0.59730000  12.010780   ; qtot 1.154100
 1839       O299    122    TRP      O   1839 -0.56790000  15.999430   ; qtot 0.586200
 1840       O300    122    TRP     CB   1840 -0.00500000  12.010780   ; qtot 0.581200
 1841       O301    122    TRP     CG   1841 -0.14150000  12.010780   ; qtot 0.439700
 1842       O302    122    TRP    CD1   1842 -0.16380000  12.010780   ; qtot 0.275900
 1843       O303    122    TRP    CD2   1843 0.12430000  12.010780   ; qtot 0.400200
 1844       O304    122    TRP    NE1   1844 -0.34180000  14.006720   ; qtot 0.058400
 1845       O305    122    TRP    CE2   1845 0.13800000  12.010780   ; qtot 0.196400
 1846       O306    122    TRP    CE3   1846 -0.23870000  12.010780   ; qtot -0.042300
 1847       O307    122    TRP    CZ2   1847 -0.26010000  12.010780   ; qtot -0.302400
 1848       O308    122    TRP    CZ3   1848 -0.19720000  12.010780   ; qtot -0.499600
 1849       O309    122    TRP    CH2   1849 -0.11340000  12.010780   ; qtot -0.613000
 1850       O310    122    TRP      H   1850 0.27190000   1.007947   ; qtot -0.341100
 1851       O311    122    TRP     HA   1851 0.11230000   1.007947   ; qtot -0.228800
 1852       O312    122    TRP    HB2   1852 0.03390000   1.007947   ; qtot -0.194900
 1853       O313    122    TRP    HB3   1853 0.03390000   1.007947   ; qtot -0.161000
 1854       O314    122    TRP    HD1   1854 0.20620000   1.007947   ; qtot 0.045200
 1855       O315    122    TRP    HE1   1855 0.34120000   1.007947   ; qtot 0.386400
 1856       O316    122    TRP    HE3   1856 0.17000000   1.007947   ; qtot 0.556400
 1857       O317    122    TRP    HZ2   1857 0.15720000   1.007947   ; qtot 0.713600
 1858       O318    122    TRP    HZ3   1858 0.14470000   1.007947   ; qtot 0.858300
 1859       O319    122    TRP    HH2   1859 0.14170000   1.007947   ; qtot 1.000000
; residue  123 GLU rtp GLU q -1.0
 1860        O74    123    GLU      N   1860 -0.51630000  14.006720   ; qtot 0.483700
 1861        O75    123    GLU     CA   1861 0.03970000  12.010780   ; qtot 0.523400
 1862        O76    123    GLU      C   1862 0.53660000  12.010780   ; qtot 1.060000
 1863        O77    123    GLU      O   1863 -0.58190000  15.999430   ; qtot 0.478100
 1864        O78    123    GLU     CB   1864 0.05600000  12.010780   ; qtot 0.534100
 1865        O79    123    GLU     CG   1865 0.01360000  12.010780   ; qtot 0.547700
 1866        O80    123    GLU     CD   1866 0.80540000  12.010780   ; qtot 1.353100
 1867        O81    123    GLU    OE1   1867 -0.81880000  15.999430   ; qtot 0.534300
 1868        O82    123    GLU    OE2   1868 -0.81880000  15.999430   ; qtot -0.284500
 1869        O83    123    GLU      H   1869 0.29360000   1.007947   ; qtot 0.009100
 1870        O84    123    GLU     HA   1870 0.11050000   1.007947   ; qtot 0.119600
 1871        O85    123    GLU    HB2   1871 -0.01730000   1.007947   ; qtot 0.102300
 1872        O86    123    GLU    HB3   1872 -0.01730000   1.007947   ; qtot 0.085000
 1873        O87    123    GLU    HG2   1873 -0.04250000   1.007947   ; qtot 0.042500
 1874        O88    123    GLU    HG3   1874 -0.04250000   1.007947   ; qtot 0.000000
; residue  124 GLY rtp GLY q 0.0
 1875        O20    124    GLY      N   1875 -0.41570000  14.006720   ; qtot -0.415700
 1876        O21    124    GLY     CA   1876 -0.02520000  12.010780   ; qtot -0.440900
 1877        O22    124    GLY      C   1877 0.59730000  12.010780   ; qtot 0.156400
 1878        O23    124    GLY      O   1878 -0.56790000  15.999430   ; qtot -0.411500
 1879        O24    124    GLY      H   1879 0.27190000   1.007947   ; qtot -0.139600
 1880        O25    124    GLY    HA2   1880 0.06980000   1.007947   ; qtot -0.069800
 1881        O26    124    GLY    HA3   1881 0.06980000   1.007947   ; qtot 0.000000
; residue  125 ILE rtp ILE q -0.0
 1882       O249    125    ILE      N   1882 -0.41570000  14.006720   ; qtot -0.415700
 1883       O250    125    ILE     CA   1883 -0.05970000  12.010780   ; qtot -0.475400
 1884       O251    125    ILE      C   1884 0.59730000  12.010780   ; qtot 0.121900
 1885       O252    125    ILE      O   1885 -0.56790000  15.999430   ; qtot -0.446000
 1886       O253    125    ILE     CB   1886 0.13030000  12.010780   ; qtot -0.315700
 1887       O254    125    ILE    CG1   1887 -0.04300000  12.010780   ; qtot -0.358700
 1888       O255    125    ILE    CG2   1888 -0.32040000  12.010780   ; qtot -0.679100
 1889       O256    125    ILE    CD1   1889 -0.06600000  12.010780   ; qtot -0.745100
 1890       O257    125    ILE      H   1890 0.27190000   1.007947   ; qtot -0.473200
 1891       O258    125    ILE     HA   1891 0.08690000   1.007947   ; qtot -0.386300
 1892       O259    125    ILE     HB   1892 0.01870000   1.007947   ; qtot -0.367600
 1893       O260    125    ILE   HG12   1893 0.02360000   1.007947   ; qtot -0.344000
 1894       O261    125    ILE   HG13   1894 0.02360000   1.007947   ; qtot -0.320400
 1895       O262    125    ILE   HG21   1895 0.08820000   1.007947   ; qtot -0.232200
 1896       O263    125    ILE   HG22   1896 0.08820000   1.007947   ; qtot -0.144000
 1897       O264    125    ILE   HG23   1897 0.08820000   1.007947   ; qtot -0.055800
 1898       O265    125    ILE   HD11   1898 0.01860000   1.007947   ; qtot -0.037200
 1899       O266    125    ILE   HD12   1899 0.01860000   1.007947   ; qtot -0.018600
 1900       O267    125    ILE   HD13   1900 0.01860000   1.007947   ; qtot 0.000000
; residue  126 LEU rtp LEU q -0.0
 1901       O132    126    LEU      N   1901 -0.41570000  14.006720   ; qtot -0.415700
 1902       O133    126    LEU     CA   1902 -0.05180000  12.010780   ; qtot -0.467500
 1903       O134    126    LEU      C   1903 0.59730000  12.010780   ; qtot 0.129800
 1904       O135    126    LEU      O   1904 -0.56790000  15.999430   ; qtot -0.438100
 1905       O136    126    LEU     CB   1905 -0.11020000  12.010780   ; qtot -0.548300
 1906       O137    126    LEU     CG   1906 0.35310000  12.010780   ; qtot -0.195200
 1907       O138    126    LEU    CD1   1907 -0.41210000  12.010780   ; qtot -0.607300
 1908       O139    126    LEU    CD2   1908 -0.41210000  12.010780   ; qtot -1.019400
 1909       O140    126    LEU      H   1909 0.27190000   1.007947   ; qtot -0.747500
 1910       O141    126    LEU     HA   1910 0.09220000   1.007947   ; qtot -0.655300
 1911       O142    126    LEU    HB2   1911 0.04570000   1.007947   ; qtot -0.609600
 1912       O143    126    LEU    HB3   1912 0.04570000   1.007947   ; qtot -0.563900
 1913       O144    126    LEU     HG   1913 -0.03610000   1.007947   ; qtot -0.600000
 1914       O145    126    LEU   HD11   1914 0.10000000   1.007947   ; qtot -0.500000
 1915       O146    126    LEU   HD12   1915 0.10000000   1.007947   ; qtot -0.400000
 1916       O147    126    LEU   HD13   1916 0.10000000   1.007947   ; qtot -0.300000
 1917       O148    126    LEU   HD21   1917 0.10000000   1.007947   ; qtot -0.200000
 1918       O149    126    LEU   HD22   1918 0.10000000   1.007947   ; qtot -0.100000
 1919       O150    126    LEU   HD23   1919 0.10000000   1.007947   ; qtot 0.000000
; residue  127 GLY rtp GLY q 0.0
 1920        O20    127    GLY      N   1920 -0.41570000  14.006720   ; qtot -0.415700
 1921        O21    127    GLY     CA   1921 -0.02520000  12.010780   ; qtot -0.440900
 1922        O22    127    GLY      C   1922 0.59730000  12.010780   ; qtot 0.156400
 1923        O23    127    GLY      O   1923 -0.56790000  15.999430   ; qtot -0.411500
 1924        O24    127    GLY      H   1924 0.27190000   1.007947   ; qtot -0.139600
 1925        O25    127    GLY    HA2   1925 0.06980000   1.007947   ; qtot -0.069800
 1926        O26    127    GLY    HA3   1926 0.06980000   1.007947   ; qtot 0.000000
; residue  128 LEU rtp LEU q -0.0
 1927       O132    128    LEU      N   1927 -0.41570000  14.006720   ; qtot -0.415700
 1928       O133    128    LEU     CA   1928 -0.05180000  12.010780   ; qtot -0.467500
 1929       O134    128    LEU      C   1929 0.59730000  12.010780   ; qtot 0.129800
 1930       O135    128    LEU      O   1930 -0.56790000  15.999430   ; qtot -0.438100
 1931       O136    128    LEU     CB   1931 -0.11020000  12.010780   ; qtot -0.548300
 1932       O137    128    LEU     CG   1932 0.35310000  12.010780   ; qtot -0.195200
 1933       O138    128    LEU    CD1   1933 -0.41210000  12.010780   ; qtot -0.607300
 1934       O139    128    LEU    CD2   1934 -0.41210000  12.010780   ; qtot -1.019400
 1935       O140    128    LEU      H   1935 0.27190000   1.007947   ; qtot -0.747500
 1936       O141    128    LEU     HA   1936 0.09220000   1.007947   ; qtot -0.655300
 1937       O142    128    LEU    HB2   1937 0.04570000   1.007947   ; qtot -0.609600
 1938       O143    128    LEU    HB3   1938 0.04570000   1.007947   ; qtot -0.563900
 1939       O144    128    LEU     HG   1939 -0.03610000   1.007947   ; qtot -0.600000
 1940       O145    128    LEU   HD11   1940 0.10000000   1.007947   ; qtot -0.500000
 1941       O146    128    LEU   HD12   1941 0.10000000   1.007947   ; qtot -0.400000
 1942       O147    128    LEU   HD13   1942 0.10000000   1.007947   ; qtot -0.300000
 1943       O148    128    LEU   HD21   1943 0.10000000   1.007947   ; qtot -0.200000
 1944       O149    128    LEU   HD22   1944 0.10000000   1.007947   ; qtot -0.100000
 1945       O150    128    LEU   HD23   1945 0.10000000   1.007947   ; qtot 0.000000
; residue  129 ALA rtp ALA q 0.0
 1946       O268    129    ALA      N   1946 -0.41570000  14.006720   ; qtot -0.415700
 1947       O269    129    ALA     CA   1947 0.03370000  12.010780   ; qtot -0.382000
 1948       O270    129    ALA      C   1948 0.59730000  12.010780   ; qtot 0.215300
 1949       O271    129    ALA      O   1949 -0.56790000  15.999430   ; qtot -0.352600
 1950       O272    129    ALA     CB   1950 -0.18250000  12.010780   ; qtot -0.535100
 1951       O273    129    ALA      H   1951 0.27190000   1.007947   ; qtot -0.263200
 1952       O274    129    ALA     HA   1952 0.08230000   1.007947   ; qtot -0.180900
 1953       O275    129    ALA    HB1   1953 0.06030000   1.007947   ; qtot -0.120600
 1954       O276    129    ALA    HB2   1954 0.06030000   1.007947   ; qtot -0.060300
 1955       O277    129    ALA    HB3   1955 0.06030000   1.007947   ; qtot 0.000000
; residue  130 TYR rtp TYR q 0.0
 1956       O214    130    TYR      N   1956 -0.41570000  14.006720   ; qtot -0.415700
 1957       O215    130    TYR     CA   1957 -0.00140000  12.010780   ; qtot -0.417100
 1958       O216    130    TYR      C   1958 0.59730000  12.010780   ; qtot 0.180200
 1959       O217    130    TYR      O   1959 -0.56790000  15.999430   ; qtot -0.387700
 1960       O218    130    TYR     CB   1960 -0.01520000  12.010780   ; qtot -0.402900
 1961       O219    130    TYR     CG   1961 -0.00110000  12.010780   ; qtot -0.404000
 1962       O220    130    TYR    CD1   1962 -0.19060000  12.010780   ; qtot -0.594600
 1963       O221    130    TYR    CD2   1963 -0.19060000  12.010780   ; qtot -0.785200
 1964       O222    130    TYR    CE1   1964 -0.23410000  12.010780   ; qtot -1.019300
 1965       O223    130    TYR    CE2   1965 -0.23410000  12.010780   ; qtot -1.253400
 1966       O224    130    TYR     CZ   1966 0.32260000  12.010780   ; qtot -0.930800
 1967       O225    130    TYR     OH   1967 -0.55790000  15.999430   ; qtot -1.488700
 1968       O226    130    TYR      H   1968 0.27190000   1.007947   ; qtot -1.216800
 1969       O227    130    TYR     HA   1969 0.08760000   1.007947   ; qtot -1.129200
 1970       O228    130    TYR    HB2   1970 0.02950000   1.007947   ; qtot -1.099700
 1971       O229    130    TYR    HB3   1971 0.02950000   1.007947   ; qtot -1.070200
 1972       O230    130    TYR    HD1   1972 0.16990000   1.007947   ; qtot -0.900300
 1973       O231    130    TYR    HD2   1973 0.16990000   1.007947   ; qtot -0.730400
 1974       O232    130    TYR    HE1   1974 0.16560000   1.007947   ; qtot -0.564800
 1975       O233    130    TYR    HE2   1975 0.16560000   1.007947   ; qtot -0.399200
 1976       O234    130    TYR     HH   1976 0.39920000   1.007947   ; qtot 0.000000
; residue  131 ALA rtp ALA q 0.0
 1977       O268    131    ALA      N   1977 -0.41570000  14.006720   ; qtot -0.415700
 1978       O269    131    ALA     CA   1978 0.03370000  12.010780   ; qtot -0.382000
 1979       O270    131    ALA      C   1979 0.59730000  12.010780   ; qtot 0.215300
 1980       O271    131    ALA      O   1980 -0.56790000  15.999430   ; qtot -0.352600
 1981       O272    131    ALA     CB   1981 -0.18250000  12.010780   ; qtot -0.535100
 1982       O273    131    ALA      H   1982 0.27190000   1.007947   ; qtot -0.263200
 1983       O274    131    ALA     HA   1983 0.08230000   1.007947   ; qtot -0.180900
 1984       O275    131    ALA    HB1   1984 0.06030000   1.007947   ; qtot -0.120600
 1985       O276    131    ALA    HB2   1985 0.06030000   1.007947   ; qtot -0.060300
 1986       O277    131    ALA    HB3   1986 0.06030000   1.007947   ; qtot 0.000000
; residue  132 GLU rtp GLU q -1.0
 1987        O74    132    GLU      N   1987 -0.51630000  14.006720   ; qtot -0.516300
 1988        O75    132    GLU     CA   1988 0.03970000  12.010780   ; qtot -0.476600
 1989        O76    132    GLU      C   1989 0.53660000  12.010780   ; qtot 0.060000
 1990        O77    132    GLU      O   1990 -0.58190000  15.999430   ; qtot -0.521900
 1991        O78    132    GLU     CB   1991 0.05600000  12.010780   ; qtot -0.465900
 1992        O79    132    GLU     CG   1992 0.01360000  12.010780   ; qtot -0.452300
 1993        O80    132    GLU     CD   1993 0.80540000  12.010780   ; qtot 0.353100
 1994        O81    132    GLU    OE1   1994 -0.81880000  15.999430   ; qtot -0.465700
 1995        O82    132    GLU    OE2   1995 -0.81880000  15.999430   ; qtot -1.284500
 1996        O83    132    GLU      H   1996 0.29360000   1.007947   ; qtot -0.990900
 1997        O84    132    GLU     HA   1997 0.11050000   1.007947   ; qtot -0.880400
 1998        O85    132    GLU    HB2   1998 -0.01730000   1.007947   ; qtot -0.897700
 1999        O86    132    GLU    HB3   1999 -0.01730000   1.007947   ; qtot -0.915000
 2000        O87    132    GLU    HG2   2000 -0.04250000   1.007947   ; qtot -0.957500
 2001        O88    132    GLU    HG3   2001 -0.04250000   1.007947   ; qtot -1.000000
; residue  133 ILE rtp ILE q -0.0
 2002       O249    133    ILE      N   2002 -0.41570000  14.006720   ; qtot -1.415700
 2003       O250    133    ILE     CA   2003 -0.05970000  12.010780   ; qtot -1.475400
 2004       O251    133    ILE      C   2004 0.59730000  12.010780   ; qtot -0.878100
 2005       O252    133    ILE      O   2005 -0.56790000  15.999430   ; qtot -1.446000
 2006       O253    133    ILE     CB   2006 0.13030000  12.010780   ; qtot -1.315700
 2007       O254    133    ILE    CG1   2007 -0.04300000  12.010780   ; qtot -1.358700
 2008       O255    133    ILE    CG2   2008 -0.32040000  12.010780   ; qtot -1.679100
 2009       O256    133    ILE    CD1   2009 -0.06600000  12.010780   ; qtot -1.745100
 2010       O257    133    ILE      H   2010 0.27190000   1.007947   ; qtot -1.473200
 2011       O258    133    ILE     HA   2011 0.08690000   1.007947   ; qtot -1.386300
 2012       O259    133    ILE     HB   2012 0.01870000   1.007947   ; qtot -1.367600
 2013       O260    133    ILE   HG12   2013 0.02360000   1.007947   ; qtot -1.344000
 2014       O261    133    ILE   HG13   2014 0.02360000   1.007947   ; qtot -1.320400
 2015       O262    133    ILE   HG21   2015 0.08820000   1.007947   ; qtot -1.232200
 2016       O263    133    ILE   HG22   2016 0.08820000   1.007947   ; qtot -1.144000
 2017       O264    133    ILE   HG23   2017 0.08820000   1.007947   ; qtot -1.055800
 2018       O265    133    ILE   HD11   2018 0.01860000   1.007947   ; qtot -1.037200
 2019       O266    133    ILE   HD12   2019 0.01860000   1.007947   ; qtot -1.018600
 2020       O267    133    ILE   HD13   2020 0.01860000   1.007947   ; qtot -1.000000
; residue  134 ALA rtp ALA q 0.0
 2021       O268    134    ALA      N   2021 -0.41570000  14.006720   ; qtot -1.415700
 2022       O269    134    ALA     CA   2022 0.03370000  12.010780   ; qtot -1.382000
 2023       O270    134    ALA      C   2023 0.59730000  12.010780   ; qtot -0.784700
 2024       O271    134    ALA      O   2024 -0.56790000  15.999430   ; qtot -1.352600
 2025       O272    134    ALA     CB   2025 -0.18250000  12.010780   ; qtot -1.535100
 2026       O273    134    ALA      H   2026 0.27190000   1.007947   ; qtot -1.263200
 2027       O274    134    ALA     HA   2027 0.08230000   1.007947   ; qtot -1.180900
 2028       O275    134    ALA    HB1   2028 0.06030000   1.007947   ; qtot -1.120600
 2029       O276    134    ALA    HB2   2029 0.06030000   1.007947   ; qtot -1.060300
 2030       O277    134    ALA    HB3   2030 0.06030000   1.007947   ; qtot -1.000000
; residue  135 ARG rtp ARG q 1.0
 2031       O151    135    ARG      N   2031 -0.34790000  14.006720   ; qtot -1.347900
 2032       O152    135    ARG     CA   2032 -0.26370000  12.010780   ; qtot -1.611600
 2033       O153    135    ARG      C   2033 0.73410000  12.010780   ; qtot -0.877500
 2034       O154    135    ARG      O   2034 -0.58940000  15.999430   ; qtot -1.466900
 2035       O155    135    ARG     CB   2035 -0.00070000  12.010780   ; qtot -1.467600
 2036       O156    135    ARG     CG   2036 0.03900000  12.010780   ; qtot -1.428600
 2037       O157    135    ARG     CD   2037 0.04860000  12.010780   ; qtot -1.380000
 2038       O158    135    ARG     NE   2038 -0.52950000  14.006720   ; qtot -1.909500
 2039       O159    135    ARG     CZ   2039 0.80760000  12.010780   ; qtot -1.101900
 2040       O160    135    ARG    NH1   2040 -0.86270000  14.006720   ; qtot -1.964600
 2041       O161    135    ARG    NH2   2041 -0.86270000  14.006720   ; qtot -2.827300
 2042       O162    135    ARG      H   2042 0.27470000   1.007947   ; qtot -2.552600
 2043       O163    135    ARG     HA   2043 0.15600000   1.007947   ; qtot -2.396600
 2044       O164    135    ARG    HB2   2044 0.03270000   1.007947   ; qtot -2.363900
 2045       O165    135    ARG    HB3   2045 0.03270000   1.007947   ; qtot -2.331200
 2046       O166    135    ARG    HG2   2046 0.02850000   1.007947   ; qtot -2.302700
 2047       O167    135    ARG    HG3   2047 0.02850000   1.007947   ; qtot -2.274200
 2048       O168    135    ARG    HD2   2048 0.06870000   1.007947   ; qtot -2.205500
 2049       O169    135    ARG    HD3   2049 0.06870000   1.007947   ; qtot -2.136800
 2050       O170    135    ARG     HE   2050 0.34560000   1.007947   ; qtot -1.791200
 2051       O171    135    ARG   HH11   2051 0.44780000   1.007947   ; qtot -1.343400
 2052       O172    135    ARG   HH12   2052 0.44780000   1.007947   ; qtot -0.895600
 2053       O173    135    ARG   HH21   2053 0.44780000   1.007947   ; qtot -0.447800
 2054       O174    135    ARG   HH22   2054 0.44780000   1.007947   ; qtot 0.000000
; residue  136 PRO rtp PRO q -0.0
 2055       O235    136    PRO      N   2055 -0.25480000  14.006720   ; qtot -0.254800
 2056       O236    136    PRO     CA   2056 -0.02660000  12.010780   ; qtot -0.281400
 2057       O237    136    PRO      C   2057 0.58960000  12.010780   ; qtot 0.308200
 2058       O238    136    PRO      O   2058 -0.57480000  15.999430   ; qtot -0.266600
 2059       O239    136    PRO     CB   2059 -0.00700000  12.010780   ; qtot -0.273600
 2060       O240    136    PRO     CG   2060 0.01890000  12.010780   ; qtot -0.254700
 2061       O241    136    PRO     CD   2061 0.01920000  12.010780   ; qtot -0.235500
 2062       O242    136    PRO     HA   2062 0.06410000   1.007947   ; qtot -0.171400
 2063       O243    136    PRO    HB2   2063 0.02530000   1.007947   ; qtot -0.146100
 2064       O244    136    PRO    HB3   2064 0.02530000   1.007947   ; qtot -0.120800
 2065       O245    136    PRO    HG2   2065 0.02130000   1.007947   ; qtot -0.099500
 2066       O246    136    PRO    HG3   2066 0.02130000   1.007947   ; qtot -0.078200
 2067       O247    136    PRO    HD2   2067 0.03910000   1.007947   ; qtot -0.039100
 2068       O248    136    PRO    HD3   2068 0.03910000   1.007947   ; qtot 0.000000
; residue  137 ASP rtp ASP q -1.0
 2069       O106    137    ASP      N   2069 -0.51630000  14.006720   ; qtot -0.516300
 2070       O107    137    ASP     CA   2070 0.03810000  12.010780   ; qtot -0.478200
 2071       O108    137    ASP      C   2071 0.53660000  12.010780   ; qtot 0.058400
 2072       O109    137    ASP      O   2072 -0.58190000  15.999430   ; qtot -0.523500
 2073       O110    137    ASP     CB   2073 -0.03030000  12.010780   ; qtot -0.553800
 2074       O111    137    ASP     CG   2074 0.79940000  12.010780   ; qtot 0.245600
 2075       O112    137    ASP    OD1   2075 -0.80140000  15.999430   ; qtot -0.555800
 2076       O113    137    ASP    OD2   2076 -0.80140000  15.999430   ; qtot -1.357200
 2077       O114    137    ASP      H   2077 0.29360000   1.007947   ; qtot -1.063600
 2078       O115    137    ASP     HA   2078 0.08800000   1.007947   ; qtot -0.975600
 2079       O116    137    ASP    HB2   2079 -0.01220000   1.007947   ; qtot -0.987800
 2080       O117    137    ASP    HB3   2080 -0.01220000   1.007947   ; qtot -1.000000
; residue  138 ASP rtp ASP q -1.0
 2081       O106    138    ASP      N   2081 -0.51630000  14.006720   ; qtot -1.516300
 2082       O107    138    ASP     CA   2082 0.03810000  12.010780   ; qtot -1.478200
 2083       O108    138    ASP      C   2083 0.53660000  12.010780   ; qtot -0.941600
 2084       O109    138    ASP      O   2084 -0.58190000  15.999430   ; qtot -1.523500
 2085       O110    138    ASP     CB   2085 -0.03030000  12.010780   ; qtot -1.553800
 2086       O111    138    ASP     CG   2086 0.79940000  12.010780   ; qtot -0.754400
 2087       O112    138    ASP    OD1   2087 -0.80140000  15.999430   ; qtot -1.555800
 2088       O113    138    ASP    OD2   2088 -0.80140000  15.999430   ; qtot -2.357200
 2089       O114    138    ASP      H   2089 0.29360000   1.007947   ; qtot -2.063600
 2090       O115    138    ASP     HA   2090 0.08800000   1.007947   ; qtot -1.975600
 2091       O116    138    ASP    HB2   2091 -0.01220000   1.007947   ; qtot -1.987800
 2092       O117    138    ASP    HB3   2092 -0.01220000   1.007947   ; qtot -2.000000
; residue  139 SER rtp SER q 0.0
 2093        O27    139    SER      N   2093 -0.41570000  14.006720   ; qtot -2.415700
 2094        O28    139    SER     CA   2094 -0.02490000  12.010780   ; qtot -2.440600
 2095        O29    139    SER      C   2095 0.59730000  12.010780   ; qtot -1.843300
 2096        O30    139    SER      O   2096 -0.56790000  15.999430   ; qtot -2.411200
 2097        O31    139    SER     CB   2097 0.21170000  12.010780   ; qtot -2.199500
 2098        O32    139    SER     OG   2098 -0.65460000  15.999430   ; qtot -2.854100
 2099        O33    139    SER      H   2099 0.27190000   1.007947   ; qtot -2.582200
 2100        O34    139    SER     HA   2100 0.08430000   1.007947   ; qtot -2.497900
 2101        O35    139    SER    HB2   2101 0.03520000   1.007947   ; qtot -2.462700
 2102        O36    139    SER    HB3   2102 0.03520000   1.007947   ; qtot -2.427500
 2103        O37    139    SER     HG   2103 0.42750000   1.007947   ; qtot -2.000000
; residue  140 LEU rtp LEU q -0.0
 2104       O132    140    LEU      N   2104 -0.41570000  14.006720   ; qtot -2.415700
 2105       O133    140    LEU     CA   2105 -0.05180000  12.010780   ; qtot -2.467500
 2106       O134    140    LEU      C   2106 0.59730000  12.010780   ; qtot -1.870200
 2107       O135    140    LEU      O   2107 -0.56790000  15.999430   ; qtot -2.438100
 2108       O136    140    LEU     CB   2108 -0.11020000  12.010780   ; qtot -2.548300
 2109       O137    140    LEU     CG   2109 0.35310000  12.010780   ; qtot -2.195200
 2110       O138    140    LEU    CD1   2110 -0.41210000  12.010780   ; qtot -2.607300
 2111       O139    140    LEU    CD2   2111 -0.41210000  12.010780   ; qtot -3.019400
 2112       O140    140    LEU      H   2112 0.27190000   1.007947   ; qtot -2.747500
 2113       O141    140    LEU     HA   2113 0.09220000   1.007947   ; qtot -2.655300
 2114       O142    140    LEU    HB2   2114 0.04570000   1.007947   ; qtot -2.609600
 2115       O143    140    LEU    HB3   2115 0.04570000   1.007947   ; qtot -2.563900
 2116       O144    140    LEU     HG   2116 -0.03610000   1.007947   ; qtot -2.600000
 2117       O145    140    LEU   HD11   2117 0.10000000   1.007947   ; qtot -2.500000
 2118       O146    140    LEU   HD12   2118 0.10000000   1.007947   ; qtot -2.400000
 2119       O147    140    LEU   HD13   2119 0.10000000   1.007947   ; qtot -2.300000
 2120       O148    140    LEU   HD21   2120 0.10000000   1.007947   ; qtot -2.200000
 2121       O149    140    LEU   HD22   2121 0.10000000   1.007947   ; qtot -2.100000
 2122       O150    140    LEU   HD23   2122 0.10000000   1.007947   ; qtot -2.000000
; residue  141 GLU rtp GLU q -1.0
 2123        O74    141    GLU      N   2123 -0.51630000  14.006720   ; qtot -2.516300
 2124        O75    141    GLU     CA   2124 0.03970000  12.010780   ; qtot -2.476600
 2125        O76    141    GLU      C   2125 0.53660000  12.010780   ; qtot -1.940000
 2126        O77    141    GLU      O   2126 -0.58190000  15.999430   ; qtot -2.521900
 2127        O78    141    GLU     CB   2127 0.05600000  12.010780   ; qtot -2.465900
 2128        O79    141    GLU     CG   2128 0.01360000  12.010780   ; qtot -2.452300
 2129        O80    141    GLU     CD   2129 0.80540000  12.010780   ; qtot -1.646900
 2130        O81    141    GLU    OE1   2130 -0.81880000  15.999430   ; qtot -2.465700
 2131        O82    141    GLU    OE2   2131 -0.81880000  15.999430   ; qtot -3.284500
 2132        O83    141    GLU      H   2132 0.29360000   1.007947   ; qtot -2.990900
 2133        O84    141    GLU     HA   2133 0.11050000   1.007947   ; qtot -2.880400
 2134        O85    141    GLU    HB2   2134 -0.01730000   1.007947   ; qtot -2.897700
 2135        O86    141    GLU    HB3   2135 -0.01730000   1.007947   ; qtot -2.915000
 2136        O87    141    GLU    HG2   2136 -0.04250000   1.007947   ; qtot -2.957500
 2137        O88    141    GLU    HG3   2137 -0.04250000   1.007947   ; qtot -3.000000
; residue  142 PRO rtp PRO q -0.0
 2138       O235    142    PRO      N   2138 -0.25480000  14.006720   ; qtot -3.254800
 2139       O236    142    PRO     CA   2139 -0.02660000  12.010780   ; qtot -3.281400
 2140       O237    142    PRO      C   2140 0.58960000  12.010780   ; qtot -2.691800
 2141       O238    142    PRO      O   2141 -0.57480000  15.999430   ; qtot -3.266600
 2142       O239    142    PRO     CB   2142 -0.00700000  12.010780   ; qtot -3.273600
 2143       O240    142    PRO     CG   2143 0.01890000  12.010780   ; qtot -3.254700
 2144       O241    142    PRO     CD   2144 0.01920000  12.010780   ; qtot -3.235500
 2145       O242    142    PRO     HA   2145 0.06410000   1.007947   ; qtot -3.171400
 2146       O243    142    PRO    HB2   2146 0.02530000   1.007947   ; qtot -3.146100
 2147       O244    142    PRO    HB3   2147 0.02530000   1.007947   ; qtot -3.120800
 2148       O245    142    PRO    HG2   2148 0.02130000   1.007947   ; qtot -3.099500
 2149       O246    142    PRO    HG3   2149 0.02130000   1.007947   ; qtot -3.078200
 2150       O247    142    PRO    HD2   2150 0.03910000   1.007947   ; qtot -3.039100
 2151       O248    142    PRO    HD3   2151 0.03910000   1.007947   ; qtot -3.000000
; residue  143 PHE rtp PHE q 0.0
 2152        O38    143    PHE      N   2152 -0.41570000  14.006720   ; qtot -3.415700
 2153        O39    143    PHE     CA   2153 -0.00240000  12.010780   ; qtot -3.418100
 2154        O40    143    PHE      C   2154 0.59730000  12.010780   ; qtot -2.820800
 2155        O41    143    PHE      O   2155 -0.56790000  15.999430   ; qtot -3.388700
 2156        O42    143    PHE     CB   2156 -0.03430000  12.010780   ; qtot -3.423000
 2157        O43    143    PHE     CG   2157 0.01180000  12.010780   ; qtot -3.411200
 2158        O44    143    PHE    CD1   2158 -0.12560000  12.010780   ; qtot -3.536800
 2159        O45    143    PHE    CD2   2159 -0.12560000  12.010780   ; qtot -3.662400
 2160        O46    143    PHE    CE1   2160 -0.17040000  12.010780   ; qtot -3.832800
 2161        O47    143    PHE    CE2   2161 -0.17040000  12.010780   ; qtot -4.003200
 2162        O48    143    PHE     CZ   2162 -0.10720000  12.010780   ; qtot -4.110400
 2163        O49    143    PHE      H   2163 0.27190000   1.007947   ; qtot -3.838500
 2164        O50    143    PHE     HA   2164 0.09780000   1.007947   ; qtot -3.740700
 2165        O51    143    PHE    HB2   2165 0.02950000   1.007947   ; qtot -3.711200
 2166        O52    143    PHE    HB3   2166 0.02950000   1.007947   ; qtot -3.681700
 2167        O53    143    PHE    HD1   2167 0.13300000   1.007947   ; qtot -3.548700
 2168        O54    143    PHE    HD2   2168 0.13300000   1.007947   ; qtot -3.415700
 2169        O55    143    PHE    HE1   2169 0.14300000   1.007947   ; qtot -3.272700
 2170        O56    143    PHE    HE2   2170 0.14300000   1.007947   ; qtot -3.129700
 2171        O57    143    PHE     HZ   2171 0.12970000   1.007947   ; qtot -3.000000
; residue  144 PHE rtp PHE q 0.0
 2172        O38    144    PHE      N   2172 -0.41570000  14.006720   ; qtot -3.415700
 2173        O39    144    PHE     CA   2173 -0.00240000  12.010780   ; qtot -3.418100
 2174        O40    144    PHE      C   2174 0.59730000  12.010780   ; qtot -2.820800
 2175        O41    144    PHE      O   2175 -0.56790000  15.999430   ; qtot -3.388700
 2176        O42    144    PHE     CB   2176 -0.03430000  12.010780   ; qtot -3.423000
 2177        O43    144    PHE     CG   2177 0.01180000  12.010780   ; qtot -3.411200
 2178        O44    144    PHE    CD1   2178 -0.12560000  12.010780   ; qtot -3.536800
 2179        O45    144    PHE    CD2   2179 -0.12560000  12.010780   ; qtot -3.662400
 2180        O46    144    PHE    CE1   2180 -0.17040000  12.010780   ; qtot -3.832800
 2181        O47    144    PHE    CE2   2181 -0.17040000  12.010780   ; qtot -4.003200
 2182        O48    144    PHE     CZ   2182 -0.10720000  12.010780   ; qtot -4.110400
 2183        O49    144    PHE      H   2183 0.27190000   1.007947   ; qtot -3.838500
 2184        O50    144    PHE     HA   2184 0.09780000   1.007947   ; qtot -3.740700
 2185        O51    144    PHE    HB2   2185 0.02950000   1.007947   ; qtot -3.711200
 2186        O52    144    PHE    HB3   2186 0.02950000   1.007947   ; qtot -3.681700
 2187        O53    144    PHE    HD1   2187 0.13300000   1.007947   ; qtot -3.548700
 2188        O54    144    PHE    HD2   2188 0.13300000   1.007947   ; qtot -3.415700
 2189        O55    144    PHE    HE1   2189 0.14300000   1.007947   ; qtot -3.272700
 2190        O56    144    PHE    HE2   2190 0.14300000   1.007947   ; qtot -3.129700
 2191        O57    144    PHE     HZ   2191 0.12970000   1.007947   ; qtot -3.000000
; residue  145 ASP rtp ASP q -1.0
 2192       O106    145    ASP      N   2192 -0.51630000  14.006720   ; qtot -3.516300
 2193       O107    145    ASP     CA   2193 0.03810000  12.010780   ; qtot -3.478200
 2194       O108    145    ASP      C   2194 0.53660000  12.010780   ; qtot -2.941600
 2195       O109    145    ASP      O   2195 -0.58190000  15.999430   ; qtot -3.523500
 2196       O110    145    ASP     CB   2196 -0.03030000  12.010780   ; qtot -3.553800
 2197       O111    145    ASP     CG   2197 0.79940000  12.010780   ; qtot -2.754400
 2198       O112    145    ASP    OD1   2198 -0.80140000  15.999430   ; qtot -3.555800
 2199       O113    145    ASP    OD2   2199 -0.80140000  15.999430   ; qtot -4.357200
 2200       O114    145    ASP      H   2200 0.29360000   1.007947   ; qtot -4.063600
 2201       O115    145    ASP     HA   2201 0.08800000   1.007947   ; qtot -3.975600
 2202       O116    145    ASP    HB2   2202 -0.01220000   1.007947   ; qtot -3.987800
 2203       O117    145    ASP    HB3   2203 -0.01220000   1.007947   ; qtot -4.000000
; residue  146 SER rtp SER q 0.0
 2204        O27    146    SER      N   2204 -0.41570000  14.006720   ; qtot -4.415700
 2205        O28    146    SER     CA   2205 -0.02490000  12.010780   ; qtot -4.440600
 2206        O29    146    SER      C   2206 0.59730000  12.010780   ; qtot -3.843300
 2207        O30    146    SER      O   2207 -0.56790000  15.999430   ; qtot -4.411200
 2208        O31    146    SER     CB   2208 0.21170000  12.010780   ; qtot -4.199500
 2209        O32    146    SER     OG   2209 -0.65460000  15.999430   ; qtot -4.854100
 2210        O33    146    SER      H   2210 0.27190000   1.007947   ; qtot -4.582200
 2211        O34    146    SER     HA   2211 0.08430000   1.007947   ; qtot -4.497900
 2212        O35    146    SER    HB2   2212 0.03520000   1.007947   ; qtot -4.462700
 2213        O36    146    SER    HB3   2213 0.03520000   1.007947   ; qtot -4.427500
 2214        O37    146    SER     HG   2214 0.42750000   1.007947   ; qtot -4.000000
; residue  147 LEU rtp LEU q -0.0
 2215       O132    147    LEU      N   2215 -0.41570000  14.006720   ; qtot -4.415700
 2216       O133    147    LEU     CA   2216 -0.05180000  12.010780   ; qtot -4.467500
 2217       O134    147    LEU      C   2217 0.59730000  12.010780   ; qtot -3.870200
 2218       O135    147    LEU      O   2218 -0.56790000  15.999430   ; qtot -4.438100
 2219       O136    147    LEU     CB   2219 -0.11020000  12.010780   ; qtot -4.548300
 2220       O137    147    LEU     CG   2220 0.35310000  12.010780   ; qtot -4.195200
 2221       O138    147    LEU    CD1   2221 -0.41210000  12.010780   ; qtot -4.607300
 2222       O139    147    LEU    CD2   2222 -0.41210000  12.010780   ; qtot -5.019400
 2223       O140    147    LEU      H   2223 0.27190000   1.007947   ; qtot -4.747500
 2224       O141    147    LEU     HA   2224 0.09220000   1.007947   ; qtot -4.655300
 2225       O142    147    LEU    HB2   2225 0.04570000   1.007947   ; qtot -4.609600
 2226       O143    147    LEU    HB3   2226 0.04570000   1.007947   ; qtot -4.563900
 2227       O144    147    LEU     HG   2227 -0.03610000   1.007947   ; qtot -4.600000
 2228       O145    147    LEU   HD11   2228 0.10000000   1.007947   ; qtot -4.500000
 2229       O146    147    LEU   HD12   2229 0.10000000   1.007947   ; qtot -4.400000
 2230       O147    147    LEU   HD13   2230 0.10000000   1.007947   ; qtot -4.300000
 2231       O148    147    LEU   HD21   2231 0.10000000   1.007947   ; qtot -4.200000
 2232       O149    147    LEU   HD22   2232 0.10000000   1.007947   ; qtot -4.100000
 2233       O150    147    LEU   HD23   2233 0.10000000   1.007947   ; qtot -4.000000
; residue  148 VAL rtp VAL q 0.0
 2234        O58    148    VAL      N   2234 -0.41570000  14.006720   ; qtot -4.415700
 2235        O59    148    VAL     CA   2235 -0.08750000  12.010780   ; qtot -4.503200
 2236        O60    148    VAL      C   2236 0.59730000  12.010780   ; qtot -3.905900
 2237        O61    148    VAL      O   2237 -0.56790000  15.999430   ; qtot -4.473800
 2238        O62    148    VAL     CB   2238 0.29850000  12.010780   ; qtot -4.175300
 2239        O63    148    VAL    CG1   2239 -0.31920000  12.010780   ; qtot -4.494500
 2240        O64    148    VAL    CG2   2240 -0.31920000  12.010780   ; qtot -4.813700
 2241        O65    148    VAL      H   2241 0.27190000   1.007947   ; qtot -4.541800
 2242        O66    148    VAL     HA   2242 0.09690000   1.007947   ; qtot -4.444900
 2243        O67    148    VAL     HB   2243 -0.02970000   1.007947   ; qtot -4.474600
 2244        O68    148    VAL   HG11   2244 0.07910000   1.007947   ; qtot -4.395500
 2245        O69    148    VAL   HG12   2245 0.07910000   1.007947   ; qtot -4.316400
 2246        O70    148    VAL   HG13   2246 0.07910000   1.007947   ; qtot -4.237300
 2247        O71    148    VAL   HG21   2247 0.07910000   1.007947   ; qtot -4.158200
 2248        O72    148    VAL   HG22   2248 0.07910000   1.007947   ; qtot -4.079100
 2249        O73    148    VAL   HG23   2249 0.07910000   1.007947   ; qtot -4.000000
; residue  149 LYS rtp LYS q 1.0
 2250       O175    149    LYS      N   2250 -0.34790000  14.006720   ; qtot -4.347900
 2251       O176    149    LYS     CA   2251 -0.24000000  12.010780   ; qtot -4.587900
 2252       O177    149    LYS      C   2252 0.73410000  12.010780   ; qtot -3.853800
 2253       O178    149    LYS      O   2253 -0.58940000  15.999430   ; qtot -4.443200
 2254       O179    149    LYS     CB   2254 -0.00940000  12.010780   ; qtot -4.452600
 2255       O180    149    LYS     CG   2255 0.01870000  12.010780   ; qtot -4.433900
 2256       O181    149    LYS     CD   2256 -0.04790000  12.010780   ; qtot -4.481800
 2257       O182    149    LYS     CE   2257 -0.01430000  12.010780   ; qtot -4.496100
 2258       O183    149    LYS     NZ   2258 -0.38540000  14.006720   ; qtot -4.881500
 2259       O184    149    LYS      H   2259 0.27470000   1.007947   ; qtot -4.606800
 2260       O185    149    LYS     HA   2260 0.14260000   1.007947   ; qtot -4.464200
 2261       O186    149    LYS    HB2   2261 0.03620000   1.007947   ; qtot -4.428000
 2262       O187    149    LYS    HB3   2262 0.03620000   1.007947   ; qtot -4.391800
 2263       O188    149    LYS    HG2   2263 0.01030000   1.007947   ; qtot -4.381500
 2264       O189    149    LYS    HG3   2264 0.01030000   1.007947   ; qtot -4.371200
 2265       O190    149    LYS    HD2   2265 0.06210000   1.007947   ; qtot -4.309100
 2266       O191    149    LYS    HD3   2266 0.06210000   1.007947   ; qtot -4.247000
 2267       O192    149    LYS    HE2   2267 0.11350000   1.007947   ; qtot -4.133500
 2268       O193    149    LYS    HE3   2268 0.11350000   1.007947   ; qtot -4.020000
 2269       O194    149    LYS    HZ1   2269 0.34000000   1.007947   ; qtot -3.680000
 2270       O195    149    LYS    HZ2   2270 0.34000000   1.007947   ; qtot -3.340000
 2271       O196    149    LYS    HZ3   2271 0.34000000   1.007947   ; qtot -3.000000
; residue  150 GLN rtp GLN q 0.0
 2272       O197    150    GLN      N   2272 -0.41570000  14.006720   ; qtot -3.415700
 2273       O198    150    GLN     CA   2273 -0.00310000  12.010780   ; qtot -3.418800
 2274       O199    150    GLN      C   2274 0.59730000  12.010780   ; qtot -2.821500
 2275       O200    150    GLN      O   2275 -0.56790000  15.999430   ; qtot -3.389400
 2276       O201    150    GLN     CB   2276 -0.00360000  12.010780   ; qtot -3.393000
 2277       O202    150    GLN     CG   2277 -0.06450000  12.010780   ; qtot -3.457500
 2278       O203    150    GLN     CD   2278 0.69510000  12.010780   ; qtot -2.762400
 2279       O204    150    GLN    OE1   2279 -0.60860000  15.999430   ; qtot -3.371000
 2280       O205    150    GLN    NE2   2280 -0.94070000  14.006720   ; qtot -4.311700
 2281       O206    150    GLN      H   2281 0.27190000   1.007947   ; qtot -4.039800
 2282       O207    150    GLN     HA   2282 0.08500000   1.007947   ; qtot -3.954800
 2283       O208    150    GLN    HB2   2283 0.01710000   1.007947   ; qtot -3.937700
 2284       O209    150    GLN    HB3   2284 0.01710000   1.007947   ; qtot -3.920600
 2285       O210    150    GLN    HG2   2285 0.03520000   1.007947   ; qtot -3.885400
 2286       O211    150    GLN    HG3   2286 0.03520000   1.007947   ; qtot -3.850200
 2287       O212    150    GLN   HE21   2287 0.42510000   1.007947   ; qtot -3.425100
 2288       O213    150    GLN   HE22   2288 0.42510000   1.007947   ; qtot -3.000000
; residue  151 THR rtp THR q -0.0
 2289         O6    151    THR      N   2289 -0.41570000  14.006720   ; qtot -3.415700
 2290         O7    151    THR     CA   2290 -0.03890000  12.010780   ; qtot -3.454600
 2291         O8    151    THR      C   2291 0.59730000  12.010780   ; qtot -2.857300
 2292         O9    151    THR      O   2292 -0.56790000  15.999430   ; qtot -3.425200
 2293        O10    151    THR     CB   2293 0.36540000  12.010780   ; qtot -3.059800
 2294        O11    151    THR    OG1   2294 -0.67610000  15.999430   ; qtot -3.735900
 2295        O12    151    THR    CG2   2295 -0.24380000  12.010780   ; qtot -3.979700
 2296        O13    151    THR      H   2296 0.27190000   1.007947   ; qtot -3.707800
 2297        O14    151    THR     HA   2297 0.10070000   1.007947   ; qtot -3.607100
 2298        O15    151    THR     HB   2298 0.00430000   1.007947   ; qtot -3.602800
 2299        O16    151    THR    HG1   2299 0.41020000   1.007947   ; qtot -3.192600
 2300        O17    151    THR   HG21   2300 0.06420000   1.007947   ; qtot -3.128400
 2301        O18    151    THR   HG22   2301 0.06420000   1.007947   ; qtot -3.064200
 2302        O19    151    THR   HG23   2302 0.06420000   1.007947   ; qtot -3.000000
; residue  152 HIS rtp HIS q 0.0
 2303       O278    152    HIS      N   2303 -0.41570000  14.006720   ; qtot -3.415700
 2304       O279    152    HIS     CA   2304 0.01880000  12.010780   ; qtot -3.396900
 2305       O280    152    HIS      C   2305 0.59730000  12.010780   ; qtot -2.799600
 2306       O281    152    HIS      O   2306 -0.56790000  15.999430   ; qtot -3.367500
 2307       O282    152    HIS     CB   2307 -0.04620000  12.010780   ; qtot -3.413700
 2308       O283    152    HIS     CG   2308 -0.02660000  12.010780   ; qtot -3.440300
 2309       O284    152    HIS    ND1   2309 -0.38110000  14.006720   ; qtot -3.821400
 2310       O285    152    HIS    CD2   2310 0.12920000  12.010780   ; qtot -3.692200
 2311       O286    152    HIS    CE1   2311 0.20570000  12.010780   ; qtot -3.486500
 2312       O287    152    HIS    NE2   2312 -0.57270000  14.006720   ; qtot -4.059200
 2313       O288    152    HIS      H   2313 0.27190000   1.007947   ; qtot -3.787300
 2314       O289    152    HIS     HA   2314 0.08810000   1.007947   ; qtot -3.699200
 2315       O290    152    HIS    HB2   2315 0.04020000   1.007947   ; qtot -3.659000
 2316       O291    152    HIS    HB3   2316 0.04020000   1.007947   ; qtot -3.618800
 2317       O295    152    HIS    HD1   2317 0.36490000   1.007947   ; qtot -3.253900
 2318       O292    152    HIS    HD2   2318 0.11470000   1.007947   ; qtot -3.139200
 2319       O293    152    HIS    HE1   2319 0.13920000   1.007947   ; qtot -3.000000
; residue  153 VAL rtp VAL q 0.0
 2320        O58    153    VAL      N   2320 -0.41570000  14.006720   ; qtot -3.415700
 2321        O59    153    VAL     CA   2321 -0.08750000  12.010780   ; qtot -3.503200
 2322        O60    153    VAL      C   2322 0.59730000  12.010780   ; qtot -2.905900
 2323        O61    153    VAL      O   2323 -0.56790000  15.999430   ; qtot -3.473800
 2324        O62    153    VAL     CB   2324 0.29850000  12.010780   ; qtot -3.175300
 2325        O63    153    VAL    CG1   2325 -0.31920000  12.010780   ; qtot -3.494500
 2326        O64    153    VAL    CG2   2326 -0.31920000  12.010780   ; qtot -3.813700
 2327        O65    153    VAL      H   2327 0.27190000   1.007947   ; qtot -3.541800
 2328        O66    153    VAL     HA   2328 0.09690000   1.007947   ; qtot -3.444900
 2329        O67    153    VAL     HB   2329 -0.02970000   1.007947   ; qtot -3.474600
 2330        O68    153    VAL   HG11   2330 0.07910000   1.007947   ; qtot -3.395500
 2331        O69    153    VAL   HG12   2331 0.07910000   1.007947   ; qtot -3.316400
 2332        O70    153    VAL   HG13   2332 0.07910000   1.007947   ; qtot -3.237300
 2333        O71    153    VAL   HG21   2333 0.07910000   1.007947   ; qtot -3.158200
 2334        O72    153    VAL   HG22   2334 0.07910000   1.007947   ; qtot -3.079100
 2335        O73    153    VAL   HG23   2335 0.07910000   1.007947   ; qtot -3.000000
; residue  154 PRO rtp PRO q -0.0
 2336       O235    154    PRO      N   2336 -0.25480000  14.006720   ; qtot -3.254800
 2337       O236    154    PRO     CA   2337 -0.02660000  12.010780   ; qtot -3.281400
 2338       O237    154    PRO      C   2338 0.58960000  12.010780   ; qtot -2.691800
 2339       O238    154    PRO      O   2339 -0.57480000  15.999430   ; qtot -3.266600
 2340       O239    154    PRO     CB   2340 -0.00700000  12.010780   ; qtot -3.273600
 2341       O240    154    PRO     CG   2341 0.01890000  12.010780   ; qtot -3.254700
 2342       O241    154    PRO     CD   2342 0.01920000  12.010780   ; qtot -3.235500
 2343       O242    154    PRO     HA   2343 0.06410000   1.007947   ; qtot -3.171400
 2344       O243    154    PRO    HB2   2344 0.02530000   1.007947   ; qtot -3.146100
 2345       O244    154    PRO    HB3   2345 0.02530000   1.007947   ; qtot -3.120800
 2346       O245    154    PRO    HG2   2346 0.02130000   1.007947   ; qtot -3.099500
 2347       O246    154    PRO    HG3   2347 0.02130000   1.007947   ; qtot -3.078200
 2348       O247    154    PRO    HD2   2348 0.03910000   1.007947   ; qtot -3.039100
 2349       O248    154    PRO    HD3   2349 0.03910000   1.007947   ; qtot -3.000000
; residue  155 ASN rtp ASN q 0.0
 2350       O118    155    ASN      N   2350 -0.41570000  14.006720   ; qtot -3.415700
 2351       O119    155    ASN     CA   2351 0.01430000  12.010780   ; qtot -3.401400
 2352       O120    155    ASN      C   2352 0.59730000  12.010780   ; qtot -2.804100
 2353       O121    155    ASN      O   2353 -0.56790000  15.999430   ; qtot -3.372000
 2354       O122    155    ASN     CB   2354 -0.20410000  12.010780   ; qtot -3.576100
 2355       O123    155    ASN     CG   2355 0.71300000  12.010780   ; qtot -2.863100
 2356       O124    155    ASN    OD1   2356 -0.59310000  15.999430   ; qtot -3.456200
 2357       O125    155    ASN    ND2   2357 -0.91910000  14.006720   ; qtot -4.375300
 2358       O126    155    ASN      H   2358 0.27190000   1.007947   ; qtot -4.103400
 2359       O127    155    ASN     HA   2359 0.10480000   1.007947   ; qtot -3.998600
 2360       O128    155    ASN    HB2   2360 0.07970000   1.007947   ; qtot -3.918900
 2361       O129    155    ASN    HB3   2361 0.07970000   1.007947   ; qtot -3.839200
 2362       O130    155    ASN   HD21   2362 0.41960000   1.007947   ; qtot -3.419600
 2363       O131    155    ASN   HD22   2363 0.41960000   1.007947   ; qtot -3.000000
; residue  156 LEU rtp LEU q -0.0
 2364       O132    156    LEU      N   2364 -0.41570000  14.006720   ; qtot -3.415700
 2365       O133    156    LEU     CA   2365 -0.05180000  12.010780   ; qtot -3.467500
 2366       O134    156    LEU      C   2366 0.59730000  12.010780   ; qtot -2.870200
 2367       O135    156    LEU      O   2367 -0.56790000  15.999430   ; qtot -3.438100
 2368       O136    156    LEU     CB   2368 -0.11020000  12.010780   ; qtot -3.548300
 2369       O137    156    LEU     CG   2369 0.35310000  12.010780   ; qtot -3.195200
 2370       O138    156    LEU    CD1   2370 -0.41210000  12.010780   ; qtot -3.607300
 2371       O139    156    LEU    CD2   2371 -0.41210000  12.010780   ; qtot -4.019400
 2372       O140    156    LEU      H   2372 0.27190000   1.007947   ; qtot -3.747500
 2373       O141    156    LEU     HA   2373 0.09220000   1.007947   ; qtot -3.655300
 2374       O142    156    LEU    HB2   2374 0.04570000   1.007947   ; qtot -3.609600
 2375       O143    156    LEU    HB3   2375 0.04570000   1.007947   ; qtot -3.563900
 2376       O144    156    LEU     HG   2376 -0.03610000   1.007947   ; qtot -3.600000
 2377       O145    156    LEU   HD11   2377 0.10000000   1.007947   ; qtot -3.500000
 2378       O146    156    LEU   HD12   2378 0.10000000   1.007947   ; qtot -3.400000
 2379       O147    156    LEU   HD13   2379 0.10000000   1.007947   ; qtot -3.300000
 2380       O148    156    LEU   HD21   2380 0.10000000   1.007947   ; qtot -3.200000
 2381       O149    156    LEU   HD22   2381 0.10000000   1.007947   ; qtot -3.100000
 2382       O150    156    LEU   HD23   2382 0.10000000   1.007947   ; qtot -3.000000
; residue  157 PHE rtp PHE q 0.0
 2383        O38    157    PHE      N   2383 -0.41570000  14.006720   ; qtot -3.415700
 2384        O39    157    PHE     CA   2384 -0.00240000  12.010780   ; qtot -3.418100
 2385        O40    157    PHE      C   2385 0.59730000  12.010780   ; qtot -2.820800
 2386        O41    157    PHE      O   2386 -0.56790000  15.999430   ; qtot -3.388700
 2387        O42    157    PHE     CB   2387 -0.03430000  12.010780   ; qtot -3.423000
 2388        O43    157    PHE     CG   2388 0.01180000  12.010780   ; qtot -3.411200
 2389        O44    157    PHE    CD1   2389 -0.12560000  12.010780   ; qtot -3.536800
 2390        O45    157    PHE    CD2   2390 -0.12560000  12.010780   ; qtot -3.662400
 2391        O46    157    PHE    CE1   2391 -0.17040000  12.010780   ; qtot -3.832800
 2392        O47    157    PHE    CE2   2392 -0.17040000  12.010780   ; qtot -4.003200
 2393        O48    157    PHE     CZ   2393 -0.10720000  12.010780   ; qtot -4.110400
 2394        O49    157    PHE      H   2394 0.27190000   1.007947   ; qtot -3.838500
 2395        O50    157    PHE     HA   2395 0.09780000   1.007947   ; qtot -3.740700
 2396        O51    157    PHE    HB2   2396 0.02950000   1.007947   ; qtot -3.711200
 2397        O52    157    PHE    HB3   2397 0.02950000   1.007947   ; qtot -3.681700
 2398        O53    157    PHE    HD1   2398 0.13300000   1.007947   ; qtot -3.548700
 2399        O54    157    PHE    HD2   2399 0.13300000   1.007947   ; qtot -3.415700
 2400        O55    157    PHE    HE1   2400 0.14300000   1.007947   ; qtot -3.272700
 2401        O56    157    PHE    HE2   2401 0.14300000   1.007947   ; qtot -3.129700
 2402        O57    157    PHE     HZ   2402 0.12970000   1.007947   ; qtot -3.000000
; residue  158 SER rtp SER q 0.0
 2403        O27    158    SER      N   2403 -0.41570000  14.006720   ; qtot -3.415700
 2404        O28    158    SER     CA   2404 -0.02490000  12.010780   ; qtot -3.440600
 2405        O29    158    SER      C   2405 0.59730000  12.010780   ; qtot -2.843300
 2406        O30    158    SER      O   2406 -0.56790000  15.999430   ; qtot -3.411200
 2407        O31    158    SER     CB   2407 0.21170000  12.010780   ; qtot -3.199500
 2408        O32    158    SER     OG   2408 -0.65460000  15.999430   ; qtot -3.854100
 2409        O33    158    SER      H   2409 0.27190000   1.007947   ; qtot -3.582200
 2410        O34    158    SER     HA   2410 0.08430000   1.007947   ; qtot -3.497900
 2411        O35    158    SER    HB2   2411 0.03520000   1.007947   ; qtot -3.462700
 2412        O36    158    SER    HB3   2412 0.03520000   1.007947   ; qtot -3.427500
 2413        O37    158    SER     HG   2413 0.42750000   1.007947   ; qtot -3.000000
; residue  159 LEU rtp LEU q -0.0
 2414       O132    159    LEU      N   2414 -0.41570000  14.006720   ; qtot -3.415700
 2415       O133    159    LEU     CA   2415 -0.05180000  12.010780   ; qtot -3.467500
 2416       O134    159    LEU      C   2416 0.59730000  12.010780   ; qtot -2.870200
 2417       O135    159    LEU      O   2417 -0.56790000  15.999430   ; qtot -3.438100
 2418       O136    159    LEU     CB   2418 -0.11020000  12.010780   ; qtot -3.548300
 2419       O137    159    LEU     CG   2419 0.35310000  12.010780   ; qtot -3.195200
 2420       O138    159    LEU    CD1   2420 -0.41210000  12.010780   ; qtot -3.607300
 2421       O139    159    LEU    CD2   2421 -0.41210000  12.010780   ; qtot -4.019400
 2422       O140    159    LEU      H   2422 0.27190000   1.007947   ; qtot -3.747500
 2423       O141    159    LEU     HA   2423 0.09220000   1.007947   ; qtot -3.655300
 2424       O142    159    LEU    HB2   2424 0.04570000   1.007947   ; qtot -3.609600
 2425       O143    159    LEU    HB3   2425 0.04570000   1.007947   ; qtot -3.563900
 2426       O144    159    LEU     HG   2426 -0.03610000   1.007947   ; qtot -3.600000
 2427       O145    159    LEU   HD11   2427 0.10000000   1.007947   ; qtot -3.500000
 2428       O146    159    LEU   HD12   2428 0.10000000   1.007947   ; qtot -3.400000
 2429       O147    159    LEU   HD13   2429 0.10000000   1.007947   ; qtot -3.300000
 2430       O148    159    LEU   HD21   2430 0.10000000   1.007947   ; qtot -3.200000
 2431       O149    159    LEU   HD22   2431 0.10000000   1.007947   ; qtot -3.100000
 2432       O150    159    LEU   HD23   2432 0.10000000   1.007947   ; qtot -3.000000
; residue  160 GLN rtp GLN q 0.0
 2433       O197    160    GLN      N   2433 -0.41570000  14.006720   ; qtot -3.415700
 2434       O198    160    GLN     CA   2434 -0.00310000  12.010780   ; qtot -3.418800
 2435       O199    160    GLN      C   2435 0.59730000  12.010780   ; qtot -2.821500
 2436       O200    160    GLN      O   2436 -0.56790000  15.999430   ; qtot -3.389400
 2437       O201    160    GLN     CB   2437 -0.00360000  12.010780   ; qtot -3.393000
 2438       O202    160    GLN     CG   2438 -0.06450000  12.010780   ; qtot -3.457500
 2439       O203    160    GLN     CD   2439 0.69510000  12.010780   ; qtot -2.762400
 2440       O204    160    GLN    OE1   2440 -0.60860000  15.999430   ; qtot -3.371000
 2441       O205    160    GLN    NE2   2441 -0.94070000  14.006720   ; qtot -4.311700
 2442       O206    160    GLN      H   2442 0.27190000   1.007947   ; qtot -4.039800
 2443       O207    160    GLN     HA   2443 0.08500000   1.007947   ; qtot -3.954800
 2444       O208    160    GLN    HB2   2444 0.01710000   1.007947   ; qtot -3.937700
 2445       O209    160    GLN    HB3   2445 0.01710000   1.007947   ; qtot -3.920600
 2446       O210    160    GLN    HG2   2446 0.03520000   1.007947   ; qtot -3.885400
 2447       O211    160    GLN    HG3   2447 0.03520000   1.007947   ; qtot -3.850200
 2448       O212    160    GLN   HE21   2448 0.42510000   1.007947   ; qtot -3.425100
 2449       O213    160    GLN   HE22   2449 0.42510000   1.007947   ; qtot -3.000000
; residue  161 LEU rtp LEU q -0.0
 2450       O132    161    LEU      N   2450 -0.41570000  14.006720   ; qtot -3.415700
 2451       O133    161    LEU     CA   2451 -0.05180000  12.010780   ; qtot -3.467500
 2452       O134    161    LEU      C   2452 0.59730000  12.010780   ; qtot -2.870200
 2453       O135    161    LEU      O   2453 -0.56790000  15.999430   ; qtot -3.438100
 2454       O136    161    LEU     CB   2454 -0.11020000  12.010780   ; qtot -3.548300
 2455       O137    161    LEU     CG   2455 0.35310000  12.010780   ; qtot -3.195200
 2456       O138    161    LEU    CD1   2456 -0.41210000  12.010780   ; qtot -3.607300
 2457       O139    161    LEU    CD2   2457 -0.41210000  12.010780   ; qtot -4.019400
 2458       O140    161    LEU      H   2458 0.27190000   1.007947   ; qtot -3.747500
 2459       O141    161    LEU     HA   2459 0.09220000   1.007947   ; qtot -3.655300
 2460       O142    161    LEU    HB2   2460 0.04570000   1.007947   ; qtot -3.609600
 2461       O143    161    LEU    HB3   2461 0.04570000   1.007947   ; qtot -3.563900
 2462       O144    161    LEU     HG   2462 -0.03610000   1.007947   ; qtot -3.600000
 2463       O145    161    LEU   HD11   2463 0.10000000   1.007947   ; qtot -3.500000
 2464       O146    161    LEU   HD12   2464 0.10000000   1.007947   ; qtot -3.400000
 2465       O147    161    LEU   HD13   2465 0.10000000   1.007947   ; qtot -3.300000
 2466       O148    161    LEU   HD21   2466 0.10000000   1.007947   ; qtot -3.200000
 2467       O149    161    LEU   HD22   2467 0.10000000   1.007947   ; qtot -3.100000
 2468       O150    161    LEU   HD23   2468 0.10000000   1.007947   ; qtot -3.000000
; residue  162 CYS rtp CYS q 0.0
 2469       O320    162    CYS      N   2469 -0.41570000  14.006720   ; qtot -3.415700
 2470       O321    162    CYS     CA   2470 0.04290000  12.010780   ; qtot -3.372800
 2471       O322    162    CYS      C   2471 0.59730000  12.010780   ; qtot -2.775500
 2472       O323    162    CYS      O   2472 -0.56790000  15.999430   ; qtot -3.343400
 2473       O324    162    CYS     CB   2473 -0.07900000  12.010780   ; qtot -3.422400
 2474       O325    162    CYS     SG   2474 -0.10810000  32.065500   ; qtot -3.530500
 2475       O326    162    CYS      H   2475 0.27190000   1.007947   ; qtot -3.258600
 2476       O327    162    CYS     HA   2476 0.07660000   1.007947   ; qtot -3.182000
 2477       O328    162    CYS    HB2   2477 0.09100000   1.007947   ; qtot -3.091000
 2478       O329    162    CYS    HB3   2478 0.09100000   1.007947   ; qtot -3.000000
; residue  163 GLY rtp GLY q 0.0
 2479        O20    163    GLY      N   2479 -0.41570000  14.006720   ; qtot -3.415700
 2480        O21    163    GLY     CA   2480 -0.02520000  12.010780   ; qtot -3.440900
 2481        O22    163    GLY      C   2481 0.59730000  12.010780   ; qtot -2.843600
 2482        O23    163    GLY      O   2482 -0.56790000  15.999430   ; qtot -3.411500
 2483        O24    163    GLY      H   2483 0.27190000   1.007947   ; qtot -3.139600
 2484        O25    163    GLY    HA2   2484 0.06980000   1.007947   ; qtot -3.069800
 2485        O26    163    GLY    HA3   2485 0.06980000   1.007947   ; qtot -3.000000
; residue  164 ALA rtp ALA q 0.0
 2486       O268    164    ALA      N   2486 -0.41570000  14.006720   ; qtot -3.415700
 2487       O269    164    ALA     CA   2487 0.03370000  12.010780   ; qtot -3.382000
 2488       O270    164    ALA      C   2488 0.59730000  12.010780   ; qtot -2.784700
 2489       O271    164    ALA      O   2489 -0.56790000  15.999430   ; qtot -3.352600
 2490       O272    164    ALA     CB   2490 -0.18250000  12.010780   ; qtot -3.535100
 2491       O273    164    ALA      H   2491 0.27190000   1.007947   ; qtot -3.263200
 2492       O274    164    ALA     HA   2492 0.08230000   1.007947   ; qtot -3.180900
 2493       O275    164    ALA    HB1   2493 0.06030000   1.007947   ; qtot -3.120600
 2494       O276    164    ALA    HB2   2494 0.06030000   1.007947   ; qtot -3.060300
 2495       O277    164    ALA    HB3   2495 0.06030000   1.007947   ; qtot -3.000000
; residue  165 GLY rtp GLY q 0.0
 2496        O20    165    GLY      N   2496 -0.41570000  14.006720   ; qtot -3.415700
 2497        O21    165    GLY     CA   2497 -0.02520000  12.010780   ; qtot -3.440900
 2498        O22    165    GLY      C   2498 0.59730000  12.010780   ; qtot -2.843600
 2499        O23    165    GLY      O   2499 -0.56790000  15.999430   ; qtot -3.411500
 2500        O24    165    GLY      H   2500 0.27190000   1.007947   ; qtot -3.139600
 2501        O25    165    GLY    HA2   2501 0.06980000   1.007947   ; qtot -3.069800
 2502        O26    165    GLY    HA3   2502 0.06980000   1.007947   ; qtot -3.000000
; residue  166 PHE rtp PHE q 0.0
 2503        O38    166    PHE      N   2503 -0.41570000  14.006720   ; qtot -3.415700
 2504        O39    166    PHE     CA   2504 -0.00240000  12.010780   ; qtot -3.418100
 2505        O40    166    PHE      C   2505 0.59730000  12.010780   ; qtot -2.820800
 2506        O41    166    PHE      O   2506 -0.56790000  15.999430   ; qtot -3.388700
 2507        O42    166    PHE     CB   2507 -0.03430000  12.010780   ; qtot -3.423000
 2508        O43    166    PHE     CG   2508 0.01180000  12.010780   ; qtot -3.411200
 2509        O44    166    PHE    CD1   2509 -0.12560000  12.010780   ; qtot -3.536800
 2510        O45    166    PHE    CD2   2510 -0.12560000  12.010780   ; qtot -3.662400
 2511        O46    166    PHE    CE1   2511 -0.17040000  12.010780   ; qtot -3.832800
 2512        O47    166    PHE    CE2   2512 -0.17040000  12.010780   ; qtot -4.003200
 2513        O48    166    PHE     CZ   2513 -0.10720000  12.010780   ; qtot -4.110400
 2514        O49    166    PHE      H   2514 0.27190000   1.007947   ; qtot -3.838500
 2515        O50    166    PHE     HA   2515 0.09780000   1.007947   ; qtot -3.740700
 2516        O51    166    PHE    HB2   2516 0.02950000   1.007947   ; qtot -3.711200
 2517        O52    166    PHE    HB3   2517 0.02950000   1.007947   ; qtot -3.681700
 2518        O53    166    PHE    HD1   2518 0.13300000   1.007947   ; qtot -3.548700
 2519        O54    166    PHE    HD2   2519 0.13300000   1.007947   ; qtot -3.415700
 2520        O55    166    PHE    HE1   2520 0.14300000   1.007947   ; qtot -3.272700
 2521        O56    166    PHE    HE2   2521 0.14300000   1.007947   ; qtot -3.129700
 2522        O57    166    PHE     HZ   2522 0.12970000   1.007947   ; qtot -3.000000
; residue  167 PRO rtp PRO q -0.0
 2523       O235    167    PRO      N   2523 -0.25480000  14.006720   ; qtot -3.254800
 2524       O236    167    PRO     CA   2524 -0.02660000  12.010780   ; qtot -3.281400
 2525       O237    167    PRO      C   2525 0.58960000  12.010780   ; qtot -2.691800
 2526       O238    167    PRO      O   2526 -0.57480000  15.999430   ; qtot -3.266600
 2527       O239    167    PRO     CB   2527 -0.00700000  12.010780   ; qtot -3.273600
 2528       O240    167    PRO     CG   2528 0.01890000  12.010780   ; qtot -3.254700
 2529       O241    167    PRO     CD   2529 0.01920000  12.010780   ; qtot -3.235500
 2530       O242    167    PRO     HA   2530 0.06410000   1.007947   ; qtot -3.171400
 2531       O243    167    PRO    HB2   2531 0.02530000   1.007947   ; qtot -3.146100
 2532       O244    167    PRO    HB3   2532 0.02530000   1.007947   ; qtot -3.120800
 2533       O245    167    PRO    HG2   2533 0.02130000   1.007947   ; qtot -3.099500
 2534       O246    167    PRO    HG3   2534 0.02130000   1.007947   ; qtot -3.078200
 2535       O247    167    PRO    HD2   2535 0.03910000   1.007947   ; qtot -3.039100
 2536       O248    167    PRO    HD3   2536 0.03910000   1.007947   ; qtot -3.000000
; residue  168 LEU rtp LEU q -0.0
 2537       O132    168    LEU      N   2537 -0.41570000  14.006720   ; qtot -3.415700
 2538       O133    168    LEU     CA   2538 -0.05180000  12.010780   ; qtot -3.467500
 2539       O134    168    LEU      C   2539 0.59730000  12.010780   ; qtot -2.870200
 2540       O135    168    LEU      O   2540 -0.56790000  15.999430   ; qtot -3.438100
 2541       O136    168    LEU     CB   2541 -0.11020000  12.010780   ; qtot -3.548300
 2542       O137    168    LEU     CG   2542 0.35310000  12.010780   ; qtot -3.195200
 2543       O138    168    LEU    CD1   2543 -0.41210000  12.010780   ; qtot -3.607300
 2544       O139    168    LEU    CD2   2544 -0.41210000  12.010780   ; qtot -4.019400
 2545       O140    168    LEU      H   2545 0.27190000   1.007947   ; qtot -3.747500
 2546       O141    168    LEU     HA   2546 0.09220000   1.007947   ; qtot -3.655300
 2547       O142    168    LEU    HB2   2547 0.04570000   1.007947   ; qtot -3.609600
 2548       O143    168    LEU    HB3   2548 0.04570000   1.007947   ; qtot -3.563900
 2549       O144    168    LEU     HG   2549 -0.03610000   1.007947   ; qtot -3.600000
 2550       O145    168    LEU   HD11   2550 0.10000000   1.007947   ; qtot -3.500000
 2551       O146    168    LEU   HD12   2551 0.10000000   1.007947   ; qtot -3.400000
 2552       O147    168    LEU   HD13   2552 0.10000000   1.007947   ; qtot -3.300000
 2553       O148    168    LEU   HD21   2553 0.10000000   1.007947   ; qtot -3.200000
 2554       O149    168    LEU   HD22   2554 0.10000000   1.007947   ; qtot -3.100000
 2555       O150    168    LEU   HD23   2555 0.10000000   1.007947   ; qtot -3.000000
; residue  169 ASN rtp ASN q 0.0
 2556       O118    169    ASN      N   2556 -0.41570000  14.006720   ; qtot -3.415700
 2557       O119    169    ASN     CA   2557 0.01430000  12.010780   ; qtot -3.401400
 2558       O120    169    ASN      C   2558 0.59730000  12.010780   ; qtot -2.804100
 2559       O121    169    ASN      O   2559 -0.56790000  15.999430   ; qtot -3.372000
 2560       O122    169    ASN     CB   2560 -0.20410000  12.010780   ; qtot -3.576100
 2561       O123    169    ASN     CG   2561 0.71300000  12.010780   ; qtot -2.863100
 2562       O124    169    ASN    OD1   2562 -0.59310000  15.999430   ; qtot -3.456200
 2563       O125    169    ASN    ND2   2563 -0.91910000  14.006720   ; qtot -4.375300
 2564       O126    169    ASN      H   2564 0.27190000   1.007947   ; qtot -4.103400
 2565       O127    169    ASN     HA   2565 0.10480000   1.007947   ; qtot -3.998600
 2566       O128    169    ASN    HB2   2566 0.07970000   1.007947   ; qtot -3.918900
 2567       O129    169    ASN    HB3   2567 0.07970000   1.007947   ; qtot -3.839200
 2568       O130    169    ASN   HD21   2568 0.41960000   1.007947   ; qtot -3.419600
 2569       O131    169    ASN   HD22   2569 0.41960000   1.007947   ; qtot -3.000000
; residue  170 GLN rtp GLN q 0.0
 2570       O197    170    GLN      N   2570 -0.41570000  14.006720   ; qtot -3.415700
 2571       O198    170    GLN     CA   2571 -0.00310000  12.010780   ; qtot -3.418800
 2572       O199    170    GLN      C   2572 0.59730000  12.010780   ; qtot -2.821500
 2573       O200    170    GLN      O   2573 -0.56790000  15.999430   ; qtot -3.389400
 2574       O201    170    GLN     CB   2574 -0.00360000  12.010780   ; qtot -3.393000
 2575       O202    170    GLN     CG   2575 -0.06450000  12.010780   ; qtot -3.457500
 2576       O203    170    GLN     CD   2576 0.69510000  12.010780   ; qtot -2.762400
 2577       O204    170    GLN    OE1   2577 -0.60860000  15.999430   ; qtot -3.371000
 2578       O205    170    GLN    NE2   2578 -0.94070000  14.006720   ; qtot -4.311700
 2579       O206    170    GLN      H   2579 0.27190000   1.007947   ; qtot -4.039800
 2580       O207    170    GLN     HA   2580 0.08500000   1.007947   ; qtot -3.954800
 2581       O208    170    GLN    HB2   2581 0.01710000   1.007947   ; qtot -3.937700
 2582       O209    170    GLN    HB3   2582 0.01710000   1.007947   ; qtot -3.920600
 2583       O210    170    GLN    HG2   2583 0.03520000   1.007947   ; qtot -3.885400
 2584       O211    170    GLN    HG3   2584 0.03520000   1.007947   ; qtot -3.850200
 2585       O212    170    GLN   HE21   2585 0.42510000   1.007947   ; qtot -3.425100
 2586       O213    170    GLN   HE22   2586 0.42510000   1.007947   ; qtot -3.000000
; residue  171 SER rtp SER q 0.0
 2587        O27    171    SER      N   2587 -0.41570000  14.006720   ; qtot -3.415700
 2588        O28    171    SER     CA   2588 -0.02490000  12.010780   ; qtot -3.440600
 2589        O29    171    SER      C   2589 0.59730000  12.010780   ; qtot -2.843300
 2590        O30    171    SER      O   2590 -0.56790000  15.999430   ; qtot -3.411200
 2591        O31    171    SER     CB   2591 0.21170000  12.010780   ; qtot -3.199500
 2592        O32    171    SER     OG   2592 -0.65460000  15.999430   ; qtot -3.854100
 2593        O33    171    SER      H   2593 0.27190000   1.007947   ; qtot -3.582200
 2594        O34    171    SER     HA   2594 0.08430000   1.007947   ; qtot -3.497900
 2595        O35    171    SER    HB2   2595 0.03520000   1.007947   ; qtot -3.462700
 2596        O36    171    SER    HB3   2596 0.03520000   1.007947   ; qtot -3.427500
 2597        O37    171    SER     HG   2597 0.42750000   1.007947   ; qtot -3.000000
; residue  172 GLU rtp GLU q -1.0
 2598        O74    172    GLU      N   2598 -0.51630000  14.006720   ; qtot -3.516300
 2599        O75    172    GLU     CA   2599 0.03970000  12.010780   ; qtot -3.476600
 2600        O76    172    GLU      C   2600 0.53660000  12.010780   ; qtot -2.940000
 2601        O77    172    GLU      O   2601 -0.58190000  15.999430   ; qtot -3.521900
 2602        O78    172    GLU     CB   2602 0.05600000  12.010780   ; qtot -3.465900
 2603        O79    172    GLU     CG   2603 0.01360000  12.010780   ; qtot -3.452300
 2604        O80    172    GLU     CD   2604 0.80540000  12.010780   ; qtot -2.646900
 2605        O81    172    GLU    OE1   2605 -0.81880000  15.999430   ; qtot -3.465700
 2606        O82    172    GLU    OE2   2606 -0.81880000  15.999430   ; qtot -4.284500
 2607        O83    172    GLU      H   2607 0.29360000   1.007947   ; qtot -3.990900
 2608        O84    172    GLU     HA   2608 0.11050000   1.007947   ; qtot -3.880400
 2609        O85    172    GLU    HB2   2609 -0.01730000   1.007947   ; qtot -3.897700
 2610        O86    172    GLU    HB3   2610 -0.01730000   1.007947   ; qtot -3.915000
 2611        O87    172    GLU    HG2   2611 -0.04250000   1.007947   ; qtot -3.957500
 2612        O88    172    GLU    HG3   2612 -0.04250000   1.007947   ; qtot -4.000000
; residue  173 VAL rtp VAL q 0.0
 2613        O58    173    VAL      N   2613 -0.41570000  14.006720   ; qtot -4.415700
 2614        O59    173    VAL     CA   2614 -0.08750000  12.010780   ; qtot -4.503200
 2615        O60    173    VAL      C   2615 0.59730000  12.010780   ; qtot -3.905900
 2616        O61    173    VAL      O   2616 -0.56790000  15.999430   ; qtot -4.473800
 2617        O62    173    VAL     CB   2617 0.29850000  12.010780   ; qtot -4.175300
 2618        O63    173    VAL    CG1   2618 -0.31920000  12.010780   ; qtot -4.494500
 2619        O64    173    VAL    CG2   2619 -0.31920000  12.010780   ; qtot -4.813700
 2620        O65    173    VAL      H   2620 0.27190000   1.007947   ; qtot -4.541800
 2621        O66    173    VAL     HA   2621 0.09690000   1.007947   ; qtot -4.444900
 2622        O67    173    VAL     HB   2622 -0.02970000   1.007947   ; qtot -4.474600
 2623        O68    173    VAL   HG11   2623 0.07910000   1.007947   ; qtot -4.395500
 2624        O69    173    VAL   HG12   2624 0.07910000   1.007947   ; qtot -4.316400
 2625        O70    173    VAL   HG13   2625 0.07910000   1.007947   ; qtot -4.237300
 2626        O71    173    VAL   HG21   2626 0.07910000   1.007947   ; qtot -4.158200
 2627        O72    173    VAL   HG22   2627 0.07910000   1.007947   ; qtot -4.079100
 2628        O73    173    VAL   HG23   2628 0.07910000   1.007947   ; qtot -4.000000
; residue  174 LEU rtp LEU q -0.0
 2629       O132    174    LEU      N   2629 -0.41570000  14.006720   ; qtot -4.415700
 2630       O133    174    LEU     CA   2630 -0.05180000  12.010780   ; qtot -4.467500
 2631       O134    174    LEU      C   2631 0.59730000  12.010780   ; qtot -3.870200
 2632       O135    174    LEU      O   2632 -0.56790000  15.999430   ; qtot -4.438100
 2633       O136    174    LEU     CB   2633 -0.11020000  12.010780   ; qtot -4.548300
 2634       O137    174    LEU     CG   2634 0.35310000  12.010780   ; qtot -4.195200
 2635       O138    174    LEU    CD1   2635 -0.41210000  12.010780   ; qtot -4.607300
 2636       O139    174    LEU    CD2   2636 -0.41210000  12.010780   ; qtot -5.019400
 2637       O140    174    LEU      H   2637 0.27190000   1.007947   ; qtot -4.747500
 2638       O141    174    LEU     HA   2638 0.09220000   1.007947   ; qtot -4.655300
 2639       O142    174    LEU    HB2   2639 0.04570000   1.007947   ; qtot -4.609600
 2640       O143    174    LEU    HB3   2640 0.04570000   1.007947   ; qtot -4.563900
 2641       O144    174    LEU     HG   2641 -0.03610000   1.007947   ; qtot -4.600000
 2642       O145    174    LEU   HD11   2642 0.10000000   1.007947   ; qtot -4.500000
 2643       O146    174    LEU   HD12   2643 0.10000000   1.007947   ; qtot -4.400000
 2644       O147    174    LEU   HD13   2644 0.10000000   1.007947   ; qtot -4.300000
 2645       O148    174    LEU   HD21   2645 0.10000000   1.007947   ; qtot -4.200000
 2646       O149    174    LEU   HD22   2646 0.10000000   1.007947   ; qtot -4.100000
 2647       O150    174    LEU   HD23   2647 0.10000000   1.007947   ; qtot -4.000000
; residue  175 ALA rtp ALA q 0.0
 2648       O268    175    ALA      N   2648 -0.41570000  14.006720   ; qtot -4.415700
 2649       O269    175    ALA     CA   2649 0.03370000  12.010780   ; qtot -4.382000
 2650       O270    175    ALA      C   2650 0.59730000  12.010780   ; qtot -3.784700
 2651       O271    175    ALA      O   2651 -0.56790000  15.999430   ; qtot -4.352600
 2652       O272    175    ALA     CB   2652 -0.18250000  12.010780   ; qtot -4.535100
 2653       O273    175    ALA      H   2653 0.27190000   1.007947   ; qtot -4.263200
 2654       O274    175    ALA     HA   2654 0.08230000   1.007947   ; qtot -4.180900
 2655       O275    175    ALA    HB1   2655 0.06030000   1.007947   ; qtot -4.120600
 2656       O276    175    ALA    HB2   2656 0.06030000   1.007947   ; qtot -4.060300
 2657       O277    175    ALA    HB3   2657 0.06030000   1.007947   ; qtot -4.000000
; residue  176 SER rtp SER q 0.0
 2658        O27    176    SER      N   2658 -0.41570000  14.006720   ; qtot -4.415700
 2659        O28    176    SER     CA   2659 -0.02490000  12.010780   ; qtot -4.440600
 2660        O29    176    SER      C   2660 0.59730000  12.010780   ; qtot -3.843300
 2661        O30    176    SER      O   2661 -0.56790000  15.999430   ; qtot -4.411200
 2662        O31    176    SER     CB   2662 0.21170000  12.010780   ; qtot -4.199500
 2663        O32    176    SER     OG   2663 -0.65460000  15.999430   ; qtot -4.854100
 2664        O33    176    SER      H   2664 0.27190000   1.007947   ; qtot -4.582200
 2665        O34    176    SER     HA   2665 0.08430000   1.007947   ; qtot -4.497900
 2666        O35    176    SER    HB2   2666 0.03520000   1.007947   ; qtot -4.462700
 2667        O36    176    SER    HB3   2667 0.03520000   1.007947   ; qtot -4.427500
 2668        O37    176    SER     HG   2668 0.42750000   1.007947   ; qtot -4.000000
; residue  177 VAL rtp VAL q 0.0
 2669        O58    177    VAL      N   2669 -0.41570000  14.006720   ; qtot -4.415700
 2670        O59    177    VAL     CA   2670 -0.08750000  12.010780   ; qtot -4.503200
 2671        O60    177    VAL      C   2671 0.59730000  12.010780   ; qtot -3.905900
 2672        O61    177    VAL      O   2672 -0.56790000  15.999430   ; qtot -4.473800
 2673        O62    177    VAL     CB   2673 0.29850000  12.010780   ; qtot -4.175300
 2674        O63    177    VAL    CG1   2674 -0.31920000  12.010780   ; qtot -4.494500
 2675        O64    177    VAL    CG2   2675 -0.31920000  12.010780   ; qtot -4.813700
 2676        O65    177    VAL      H   2676 0.27190000   1.007947   ; qtot -4.541800
 2677        O66    177    VAL     HA   2677 0.09690000   1.007947   ; qtot -4.444900
 2678        O67    177    VAL     HB   2678 -0.02970000   1.007947   ; qtot -4.474600
 2679        O68    177    VAL   HG11   2679 0.07910000   1.007947   ; qtot -4.395500
 2680        O69    177    VAL   HG12   2680 0.07910000   1.007947   ; qtot -4.316400
 2681        O70    177    VAL   HG13   2681 0.07910000   1.007947   ; qtot -4.237300
 2682        O71    177    VAL   HG21   2682 0.07910000   1.007947   ; qtot -4.158200
 2683        O72    177    VAL   HG22   2683 0.07910000   1.007947   ; qtot -4.079100
 2684        O73    177    VAL   HG23   2684 0.07910000   1.007947   ; qtot -4.000000
; residue  178 GLY rtp GLY q 0.0
 2685        O20    178    GLY      N   2685 -0.41570000  14.006720   ; qtot -4.415700
 2686        O21    178    GLY     CA   2686 -0.02520000  12.010780   ; qtot -4.440900
 2687        O22    178    GLY      C   2687 0.59730000  12.010780   ; qtot -3.843600
 2688        O23    178    GLY      O   2688 -0.56790000  15.999430   ; qtot -4.411500
 2689        O24    178    GLY      H   2689 0.27190000   1.007947   ; qtot -4.139600
 2690        O25    178    GLY    HA2   2690 0.06980000   1.007947   ; qtot -4.069800
 2691        O26    178    GLY    HA3   2691 0.06980000   1.007947   ; qtot -4.000000
; residue  179 GLY rtp GLY q 0.0
 2692        O20    179    GLY      N   2692 -0.41570000  14.006720   ; qtot -4.415700
 2693        O21    179    GLY     CA   2693 -0.02520000  12.010780   ; qtot -4.440900
 2694        O22    179    GLY      C   2694 0.59730000  12.010780   ; qtot -3.843600
 2695        O23    179    GLY      O   2695 -0.56790000  15.999430   ; qtot -4.411500
 2696        O24    179    GLY      H   2696 0.27190000   1.007947   ; qtot -4.139600
 2697        O25    179    GLY    HA2   2697 0.06980000   1.007947   ; qtot -4.069800
 2698        O26    179    GLY    HA3   2698 0.06980000   1.007947   ; qtot -4.000000
; residue  180 SER rtp SER q 0.0
 2699        O27    180    SER      N   2699 -0.41570000  14.006720   ; qtot -4.415700
 2700        O28    180    SER     CA   2700 -0.02490000  12.010780   ; qtot -4.440600
 2701        O29    180    SER      C   2701 0.59730000  12.010780   ; qtot -3.843300
 2702        O30    180    SER      O   2702 -0.56790000  15.999430   ; qtot -4.411200
 2703        O31    180    SER     CB   2703 0.21170000  12.010780   ; qtot -4.199500
 2704        O32    180    SER     OG   2704 -0.65460000  15.999430   ; qtot -4.854100
 2705        O33    180    SER      H   2705 0.27190000   1.007947   ; qtot -4.582200
 2706        O34    180    SER     HA   2706 0.08430000   1.007947   ; qtot -4.497900
 2707        O35    180    SER    HB2   2707 0.03520000   1.007947   ; qtot -4.462700
 2708        O36    180    SER    HB3   2708 0.03520000   1.007947   ; qtot -4.427500
 2709        O37    180    SER     HG   2709 0.42750000   1.007947   ; qtot -4.000000
; residue  181 MET rtp MET q 0.0
 2710        O89    181    MET      N   2710 -0.41570000  14.006720   ; qtot -4.415700
 2711        O90    181    MET     CA   2711 -0.02370000  12.010780   ; qtot -4.439400
 2712        O91    181    MET      C   2712 0.59730000  12.010780   ; qtot -3.842100
 2713        O92    181    MET      O   2713 -0.56790000  15.999430   ; qtot -4.410000
 2714        O93    181    MET     CB   2714 0.03420000  12.010780   ; qtot -4.375800
 2715        O94    181    MET     CG   2715 0.00180000  12.010780   ; qtot -4.374000
 2716        O95    181    MET     SD   2716 -0.27370000  32.065500   ; qtot -4.647700
 2717        O96    181    MET     CE   2717 -0.05360000  12.010780   ; qtot -4.701300
 2718        O97    181    MET      H   2718 0.27190000   1.007947   ; qtot -4.429400
 2719        O98    181    MET     HA   2719 0.08800000   1.007947   ; qtot -4.341400
 2720        O99    181    MET    HB2   2720 0.02410000   1.007947   ; qtot -4.317300
 2721       O100    181    MET    HB3   2721 0.02410000   1.007947   ; qtot -4.293200
 2722       O101    181    MET    HG2   2722 0.04400000   1.007947   ; qtot -4.249200
 2723       O102    181    MET    HG3   2723 0.04400000   1.007947   ; qtot -4.205200
 2724       O103    181    MET    HE1   2724 0.06840000   1.007947   ; qtot -4.136800
 2725       O104    181    MET    HE2   2725 0.06840000   1.007947   ; qtot -4.068400
 2726       O105    181    MET    HE3   2726 0.06840000   1.007947   ; qtot -4.000000
; residue  182 ILE rtp ILE q -0.0
 2727       O249    182    ILE      N   2727 -0.41570000  14.006720   ; qtot -4.415700
 2728       O250    182    ILE     CA   2728 -0.05970000  12.010780   ; qtot -4.475400
 2729       O251    182    ILE      C   2729 0.59730000  12.010780   ; qtot -3.878100
 2730       O252    182    ILE      O   2730 -0.56790000  15.999430   ; qtot -4.446000
 2731       O253    182    ILE     CB   2731 0.13030000  12.010780   ; qtot -4.315700
 2732       O254    182    ILE    CG1   2732 -0.04300000  12.010780   ; qtot -4.358700
 2733       O255    182    ILE    CG2   2733 -0.32040000  12.010780   ; qtot -4.679100
 2734       O256    182    ILE    CD1   2734 -0.06600000  12.010780   ; qtot -4.745100
 2735       O257    182    ILE      H   2735 0.27190000   1.007947   ; qtot -4.473200
 2736       O258    182    ILE     HA   2736 0.08690000   1.007947   ; qtot -4.386300
 2737       O259    182    ILE     HB   2737 0.01870000   1.007947   ; qtot -4.367600
 2738       O260    182    ILE   HG12   2738 0.02360000   1.007947   ; qtot -4.344000
 2739       O261    182    ILE   HG13   2739 0.02360000   1.007947   ; qtot -4.320400
 2740       O262    182    ILE   HG21   2740 0.08820000   1.007947   ; qtot -4.232200
 2741       O263    182    ILE   HG22   2741 0.08820000   1.007947   ; qtot -4.144000
 2742       O264    182    ILE   HG23   2742 0.08820000   1.007947   ; qtot -4.055800
 2743       O265    182    ILE   HD11   2743 0.01860000   1.007947   ; qtot -4.037200
 2744       O266    182    ILE   HD12   2744 0.01860000   1.007947   ; qtot -4.018600
 2745       O267    182    ILE   HD13   2745 0.01860000   1.007947   ; qtot -4.000000
; residue  183 ILE rtp ILE q -0.0
 2746       O249    183    ILE      N   2746 -0.41570000  14.006720   ; qtot -4.415700
 2747       O250    183    ILE     CA   2747 -0.05970000  12.010780   ; qtot -4.475400
 2748       O251    183    ILE      C   2748 0.59730000  12.010780   ; qtot -3.878100
 2749       O252    183    ILE      O   2749 -0.56790000  15.999430   ; qtot -4.446000
 2750       O253    183    ILE     CB   2750 0.13030000  12.010780   ; qtot -4.315700
 2751       O254    183    ILE    CG1   2751 -0.04300000  12.010780   ; qtot -4.358700
 2752       O255    183    ILE    CG2   2752 -0.32040000  12.010780   ; qtot -4.679100
 2753       O256    183    ILE    CD1   2753 -0.06600000  12.010780   ; qtot -4.745100
 2754       O257    183    ILE      H   2754 0.27190000   1.007947   ; qtot -4.473200
 2755       O258    183    ILE     HA   2755 0.08690000   1.007947   ; qtot -4.386300
 2756       O259    183    ILE     HB   2756 0.01870000   1.007947   ; qtot -4.367600
 2757       O260    183    ILE   HG12   2757 0.02360000   1.007947   ; qtot -4.344000
 2758       O261    183    ILE   HG13   2758 0.02360000   1.007947   ; qtot -4.320400
 2759       O262    183    ILE   HG21   2759 0.08820000   1.007947   ; qtot -4.232200
 2760       O263    183    ILE   HG22   2760 0.08820000   1.007947   ; qtot -4.144000
 2761       O264    183    ILE   HG23   2761 0.08820000   1.007947   ; qtot -4.055800
 2762       O265    183    ILE   HD11   2762 0.01860000   1.007947   ; qtot -4.037200
 2763       O266    183    ILE   HD12   2763 0.01860000   1.007947   ; qtot -4.018600
 2764       O267    183    ILE   HD13   2764 0.01860000   1.007947   ; qtot -4.000000
; residue  184 GLY rtp GLY q 0.0
 2765        O20    184    GLY      N   2765 -0.41570000  14.006720   ; qtot -4.415700
 2766        O21    184    GLY     CA   2766 -0.02520000  12.010780   ; qtot -4.440900
 2767        O22    184    GLY      C   2767 0.59730000  12.010780   ; qtot -3.843600
 2768        O23    184    GLY      O   2768 -0.56790000  15.999430   ; qtot -4.411500
 2769        O24    184    GLY      H   2769 0.27190000   1.007947   ; qtot -4.139600
 2770        O25    184    GLY    HA2   2770 0.06980000   1.007947   ; qtot -4.069800
 2771        O26    184    GLY    HA3   2771 0.06980000   1.007947   ; qtot -4.000000
; residue  185 GLY rtp GLY q 0.0
 2772        O20    185    GLY      N   2772 -0.41570000  14.006720   ; qtot -4.415700
 2773        O21    185    GLY     CA   2773 -0.02520000  12.010780   ; qtot -4.440900
 2774        O22    185    GLY      C   2774 0.59730000  12.010780   ; qtot -3.843600
 2775        O23    185    GLY      O   2775 -0.56790000  15.999430   ; qtot -4.411500
 2776        O24    185    GLY      H   2776 0.27190000   1.007947   ; qtot -4.139600
 2777        O25    185    GLY    HA2   2777 0.06980000   1.007947   ; qtot -4.069800
 2778        O26    185    GLY    HA3   2778 0.06980000   1.007947   ; qtot -4.000000
; residue  186 ILE rtp ILE q -0.0
 2779       O249    186    ILE      N   2779 -0.41570000  14.006720   ; qtot -4.415700
 2780       O250    186    ILE     CA   2780 -0.05970000  12.010780   ; qtot -4.475400
 2781       O251    186    ILE      C   2781 0.59730000  12.010780   ; qtot -3.878100
 2782       O252    186    ILE      O   2782 -0.56790000  15.999430   ; qtot -4.446000
 2783       O253    186    ILE     CB   2783 0.13030000  12.010780   ; qtot -4.315700
 2784       O254    186    ILE    CG1   2784 -0.04300000  12.010780   ; qtot -4.358700
 2785       O255    186    ILE    CG2   2785 -0.32040000  12.010780   ; qtot -4.679100
 2786       O256    186    ILE    CD1   2786 -0.06600000  12.010780   ; qtot -4.745100
 2787       O257    186    ILE      H   2787 0.27190000   1.007947   ; qtot -4.473200
 2788       O258    186    ILE     HA   2788 0.08690000   1.007947   ; qtot -4.386300
 2789       O259    186    ILE     HB   2789 0.01870000   1.007947   ; qtot -4.367600
 2790       O260    186    ILE   HG12   2790 0.02360000   1.007947   ; qtot -4.344000
 2791       O261    186    ILE   HG13   2791 0.02360000   1.007947   ; qtot -4.320400
 2792       O262    186    ILE   HG21   2792 0.08820000   1.007947   ; qtot -4.232200
 2793       O263    186    ILE   HG22   2793 0.08820000   1.007947   ; qtot -4.144000
 2794       O264    186    ILE   HG23   2794 0.08820000   1.007947   ; qtot -4.055800
 2795       O265    186    ILE   HD11   2795 0.01860000   1.007947   ; qtot -4.037200
 2796       O266    186    ILE   HD12   2796 0.01860000   1.007947   ; qtot -4.018600
 2797       O267    186    ILE   HD13   2797 0.01860000   1.007947   ; qtot -4.000000
; residue  187 ASP rtp ASP q -1.0
 2798       O106    187    ASP      N   2798 -0.51630000  14.006720   ; qtot -4.516300
 2799       O107    187    ASP     CA   2799 0.03810000  12.010780   ; qtot -4.478200
 2800       O108    187    ASP      C   2800 0.53660000  12.010780   ; qtot -3.941600
 2801       O109    187    ASP      O   2801 -0.58190000  15.999430   ; qtot -4.523500
 2802       O110    187    ASP     CB   2802 -0.03030000  12.010780   ; qtot -4.553800
 2803       O111    187    ASP     CG   2803 0.79940000  12.010780   ; qtot -3.754400
 2804       O112    187    ASP    OD1   2804 -0.80140000  15.999430   ; qtot -4.555800
 2805       O113    187    ASP    OD2   2805 -0.80140000  15.999430   ; qtot -5.357200
 2806       O114    187    ASP      H   2806 0.29360000   1.007947   ; qtot -5.063600
 2807       O115    187    ASP     HA   2807 0.08800000   1.007947   ; qtot -4.975600
 2808       O116    187    ASP    HB2   2808 -0.01220000   1.007947   ; qtot -4.987800
 2809       O117    187    ASP    HB3   2809 -0.01220000   1.007947   ; qtot -5.000000
; residue  188 HIS rtp HIS q 0.0
 2810       O278    188    HIS      N   2810 -0.41570000  14.006720   ; qtot -5.415700
 2811       O279    188    HIS     CA   2811 0.01880000  12.010780   ; qtot -5.396900
 2812       O280    188    HIS      C   2812 0.59730000  12.010780   ; qtot -4.799600
 2813       O281    188    HIS      O   2813 -0.56790000  15.999430   ; qtot -5.367500
 2814       O282    188    HIS     CB   2814 -0.04620000  12.010780   ; qtot -5.413700
 2815       O283    188    HIS     CG   2815 -0.02660000  12.010780   ; qtot -5.440300
 2816       O284    188    HIS    ND1   2816 -0.38110000  14.006720   ; qtot -5.821400
 2817       O285    188    HIS    CD2   2817 0.12920000  12.010780   ; qtot -5.692200
 2818       O286    188    HIS    CE1   2818 0.20570000  12.010780   ; qtot -5.486500
 2819       O287    188    HIS    NE2   2819 -0.57270000  14.006720   ; qtot -6.059200
 2820       O288    188    HIS      H   2820 0.27190000   1.007947   ; qtot -5.787300
 2821       O289    188    HIS     HA   2821 0.08810000   1.007947   ; qtot -5.699200
 2822       O290    188    HIS    HB2   2822 0.04020000   1.007947   ; qtot -5.659000
 2823       O291    188    HIS    HB3   2823 0.04020000   1.007947   ; qtot -5.618800
 2824       O295    188    HIS    HD1   2824 0.36490000   1.007947   ; qtot -5.253900
 2825       O292    188    HIS    HD2   2825 0.11470000   1.007947   ; qtot -5.139200
 2826       O293    188    HIS    HE1   2826 0.13920000   1.007947   ; qtot -5.000000
; residue  189 SER rtp SER q 0.0
 2827        O27    189    SER      N   2827 -0.41570000  14.006720   ; qtot -5.415700
 2828        O28    189    SER     CA   2828 -0.02490000  12.010780   ; qtot -5.440600
 2829        O29    189    SER      C   2829 0.59730000  12.010780   ; qtot -4.843300
 2830        O30    189    SER      O   2830 -0.56790000  15.999430   ; qtot -5.411200
 2831        O31    189    SER     CB   2831 0.21170000  12.010780   ; qtot -5.199500
 2832        O32    189    SER     OG   2832 -0.65460000  15.999430   ; qtot -5.854100
 2833        O33    189    SER      H   2833 0.27190000   1.007947   ; qtot -5.582200
 2834        O34    189    SER     HA   2834 0.08430000   1.007947   ; qtot -5.497900
 2835        O35    189    SER    HB2   2835 0.03520000   1.007947   ; qtot -5.462700
 2836        O36    189    SER    HB3   2836 0.03520000   1.007947   ; qtot -5.427500
 2837        O37    189    SER     HG   2837 0.42750000   1.007947   ; qtot -5.000000
; residue  190 LEU rtp LEU q -0.0
 2838       O132    190    LEU      N   2838 -0.41570000  14.006720   ; qtot -5.415700
 2839       O133    190    LEU     CA   2839 -0.05180000  12.010780   ; qtot -5.467500
 2840       O134    190    LEU      C   2840 0.59730000  12.010780   ; qtot -4.870200
 2841       O135    190    LEU      O   2841 -0.56790000  15.999430   ; qtot -5.438100
 2842       O136    190    LEU     CB   2842 -0.11020000  12.010780   ; qtot -5.548300
 2843       O137    190    LEU     CG   2843 0.35310000  12.010780   ; qtot -5.195200
 2844       O138    190    LEU    CD1   2844 -0.41210000  12.010780   ; qtot -5.607300
 2845       O139    190    LEU    CD2   2845 -0.41210000  12.010780   ; qtot -6.019400
 2846       O140    190    LEU      H   2846 0.27190000   1.007947   ; qtot -5.747500
 2847       O141    190    LEU     HA   2847 0.09220000   1.007947   ; qtot -5.655300
 2848       O142    190    LEU    HB2   2848 0.04570000   1.007947   ; qtot -5.609600
 2849       O143    190    LEU    HB3   2849 0.04570000   1.007947   ; qtot -5.563900
 2850       O144    190    LEU     HG   2850 -0.03610000   1.007947   ; qtot -5.600000
 2851       O145    190    LEU   HD11   2851 0.10000000   1.007947   ; qtot -5.500000
 2852       O146    190    LEU   HD12   2852 0.10000000   1.007947   ; qtot -5.400000
 2853       O147    190    LEU   HD13   2853 0.10000000   1.007947   ; qtot -5.300000
 2854       O148    190    LEU   HD21   2854 0.10000000   1.007947   ; qtot -5.200000
 2855       O149    190    LEU   HD22   2855 0.10000000   1.007947   ; qtot -5.100000
 2856       O150    190    LEU   HD23   2856 0.10000000   1.007947   ; qtot -5.000000
; residue  191 TYR rtp TYR q 0.0
 2857       O214    191    TYR      N   2857 -0.41570000  14.006720   ; qtot -5.415700
 2858       O215    191    TYR     CA   2858 -0.00140000  12.010780   ; qtot -5.417100
 2859       O216    191    TYR      C   2859 0.59730000  12.010780   ; qtot -4.819800
 2860       O217    191    TYR      O   2860 -0.56790000  15.999430   ; qtot -5.387700
 2861       O218    191    TYR     CB   2861 -0.01520000  12.010780   ; qtot -5.402900
 2862       O219    191    TYR     CG   2862 -0.00110000  12.010780   ; qtot -5.404000
 2863       O220    191    TYR    CD1   2863 -0.19060000  12.010780   ; qtot -5.594600
 2864       O221    191    TYR    CD2   2864 -0.19060000  12.010780   ; qtot -5.785200
 2865       O222    191    TYR    CE1   2865 -0.23410000  12.010780   ; qtot -6.019300
 2866       O223    191    TYR    CE2   2866 -0.23410000  12.010780   ; qtot -6.253400
 2867       O224    191    TYR     CZ   2867 0.32260000  12.010780   ; qtot -5.930800
 2868       O225    191    TYR     OH   2868 -0.55790000  15.999430   ; qtot -6.488700
 2869       O226    191    TYR      H   2869 0.27190000   1.007947   ; qtot -6.216800
 2870       O227    191    TYR     HA   2870 0.08760000   1.007947   ; qtot -6.129200
 2871       O228    191    TYR    HB2   2871 0.02950000   1.007947   ; qtot -6.099700
 2872       O229    191    TYR    HB3   2872 0.02950000   1.007947   ; qtot -6.070200
 2873       O230    191    TYR    HD1   2873 0.16990000   1.007947   ; qtot -5.900300
 2874       O231    191    TYR    HD2   2874 0.16990000   1.007947   ; qtot -5.730400
 2875       O232    191    TYR    HE1   2875 0.16560000   1.007947   ; qtot -5.564800
 2876       O233    191    TYR    HE2   2876 0.16560000   1.007947   ; qtot -5.399200
 2877       O234    191    TYR     HH   2877 0.39920000   1.007947   ; qtot -5.000000
; residue  192 THR rtp THR q -0.0
 2878         O6    192    THR      N   2878 -0.41570000  14.006720   ; qtot -5.415700
 2879         O7    192    THR     CA   2879 -0.03890000  12.010780   ; qtot -5.454600
 2880         O8    192    THR      C   2880 0.59730000  12.010780   ; qtot -4.857300
 2881         O9    192    THR      O   2881 -0.56790000  15.999430   ; qtot -5.425200
 2882        O10    192    THR     CB   2882 0.36540000  12.010780   ; qtot -5.059800
 2883        O11    192    THR    OG1   2883 -0.67610000  15.999430   ; qtot -5.735900
 2884        O12    192    THR    CG2   2884 -0.24380000  12.010780   ; qtot -5.979700
 2885        O13    192    THR      H   2885 0.27190000   1.007947   ; qtot -5.707800
 2886        O14    192    THR     HA   2886 0.10070000   1.007947   ; qtot -5.607100
 2887        O15    192    THR     HB   2887 0.00430000   1.007947   ; qtot -5.602800
 2888        O16    192    THR    HG1   2888 0.41020000   1.007947   ; qtot -5.192600
 2889        O17    192    THR   HG21   2889 0.06420000   1.007947   ; qtot -5.128400
 2890        O18    192    THR   HG22   2890 0.06420000   1.007947   ; qtot -5.064200
 2891        O19    192    THR   HG23   2891 0.06420000   1.007947   ; qtot -5.000000
; residue  193 GLY rtp GLY q 0.0
 2892        O20    193    GLY      N   2892 -0.41570000  14.006720   ; qtot -5.415700
 2893        O21    193    GLY     CA   2893 -0.02520000  12.010780   ; qtot -5.440900
 2894        O22    193    GLY      C   2894 0.59730000  12.010780   ; qtot -4.843600
 2895        O23    193    GLY      O   2895 -0.56790000  15.999430   ; qtot -5.411500
 2896        O24    193    GLY      H   2896 0.27190000   1.007947   ; qtot -5.139600
 2897        O25    193    GLY    HA2   2897 0.06980000   1.007947   ; qtot -5.069800
 2898        O26    193    GLY    HA3   2898 0.06980000   1.007947   ; qtot -5.000000
; residue  194 SER rtp SER q 0.0
 2899        O27    194    SER      N   2899 -0.41570000  14.006720   ; qtot -5.415700
 2900        O28    194    SER     CA   2900 -0.02490000  12.010780   ; qtot -5.440600
 2901        O29    194    SER      C   2901 0.59730000  12.010780   ; qtot -4.843300
 2902        O30    194    SER      O   2902 -0.56790000  15.999430   ; qtot -5.411200
 2903        O31    194    SER     CB   2903 0.21170000  12.010780   ; qtot -5.199500
 2904        O32    194    SER     OG   2904 -0.65460000  15.999430   ; qtot -5.854100
 2905        O33    194    SER      H   2905 0.27190000   1.007947   ; qtot -5.582200
 2906        O34    194    SER     HA   2906 0.08430000   1.007947   ; qtot -5.497900
 2907        O35    194    SER    HB2   2907 0.03520000   1.007947   ; qtot -5.462700
 2908        O36    194    SER    HB3   2908 0.03520000   1.007947   ; qtot -5.427500
 2909        O37    194    SER     HG   2909 0.42750000   1.007947   ; qtot -5.000000
; residue  195 LEU rtp LEU q -0.0
 2910       O132    195    LEU      N   2910 -0.41570000  14.006720   ; qtot -5.415700
 2911       O133    195    LEU     CA   2911 -0.05180000  12.010780   ; qtot -5.467500
 2912       O134    195    LEU      C   2912 0.59730000  12.010780   ; qtot -4.870200
 2913       O135    195    LEU      O   2913 -0.56790000  15.999430   ; qtot -5.438100
 2914       O136    195    LEU     CB   2914 -0.11020000  12.010780   ; qtot -5.548300
 2915       O137    195    LEU     CG   2915 0.35310000  12.010780   ; qtot -5.195200
 2916       O138    195    LEU    CD1   2916 -0.41210000  12.010780   ; qtot -5.607300
 2917       O139    195    LEU    CD2   2917 -0.41210000  12.010780   ; qtot -6.019400
 2918       O140    195    LEU      H   2918 0.27190000   1.007947   ; qtot -5.747500
 2919       O141    195    LEU     HA   2919 0.09220000   1.007947   ; qtot -5.655300
 2920       O142    195    LEU    HB2   2920 0.04570000   1.007947   ; qtot -5.609600
 2921       O143    195    LEU    HB3   2921 0.04570000   1.007947   ; qtot -5.563900
 2922       O144    195    LEU     HG   2922 -0.03610000   1.007947   ; qtot -5.600000
 2923       O145    195    LEU   HD11   2923 0.10000000   1.007947   ; qtot -5.500000
 2924       O146    195    LEU   HD12   2924 0.10000000   1.007947   ; qtot -5.400000
 2925       O147    195    LEU   HD13   2925 0.10000000   1.007947   ; qtot -5.300000
 2926       O148    195    LEU   HD21   2926 0.10000000   1.007947   ; qtot -5.200000
 2927       O149    195    LEU   HD22   2927 0.10000000   1.007947   ; qtot -5.100000
 2928       O150    195    LEU   HD23   2928 0.10000000   1.007947   ; qtot -5.000000
; residue  196 TRP rtp TRP q 0.0
 2929       O296    196    TRP      N   2929 -0.41570000  14.006720   ; qtot -5.415700
 2930       O297    196    TRP     CA   2930 -0.02750000  12.010780   ; qtot -5.443200
 2931       O298    196    TRP      C   2931 0.59730000  12.010780   ; qtot -4.845900
 2932       O299    196    TRP      O   2932 -0.56790000  15.999430   ; qtot -5.413800
 2933       O300    196    TRP     CB   2933 -0.00500000  12.010780   ; qtot -5.418800
 2934       O301    196    TRP     CG   2934 -0.14150000  12.010780   ; qtot -5.560300
 2935       O302    196    TRP    CD1   2935 -0.16380000  12.010780   ; qtot -5.724100
 2936       O303    196    TRP    CD2   2936 0.12430000  12.010780   ; qtot -5.599800
 2937       O304    196    TRP    NE1   2937 -0.34180000  14.006720   ; qtot -5.941600
 2938       O305    196    TRP    CE2   2938 0.13800000  12.010780   ; qtot -5.803600
 2939       O306    196    TRP    CE3   2939 -0.23870000  12.010780   ; qtot -6.042300
 2940       O307    196    TRP    CZ2   2940 -0.26010000  12.010780   ; qtot -6.302400
 2941       O308    196    TRP    CZ3   2941 -0.19720000  12.010780   ; qtot -6.499600
 2942       O309    196    TRP    CH2   2942 -0.11340000  12.010780   ; qtot -6.613000
 2943       O310    196    TRP      H   2943 0.27190000   1.007947   ; qtot -6.341100
 2944       O311    196    TRP     HA   2944 0.11230000   1.007947   ; qtot -6.228800
 2945       O312    196    TRP    HB2   2945 0.03390000   1.007947   ; qtot -6.194900
 2946       O313    196    TRP    HB3   2946 0.03390000   1.007947   ; qtot -6.161000
 2947       O314    196    TRP    HD1   2947 0.20620000   1.007947   ; qtot -5.954800
 2948       O315    196    TRP    HE1   2948 0.34120000   1.007947   ; qtot -5.613600
 2949       O316    196    TRP    HE3   2949 0.17000000   1.007947   ; qtot -5.443600
 2950       O317    196    TRP    HZ2   2950 0.15720000   1.007947   ; qtot -5.286400
 2951       O318    196    TRP    HZ3   2951 0.14470000   1.007947   ; qtot -5.141700
 2952       O319    196    TRP    HH2   2952 0.14170000   1.007947   ; qtot -5.000000
; residue  197 TYR rtp TYR q 0.0
 2953       O214    197    TYR      N   2953 -0.41570000  14.006720   ; qtot -5.415700
 2954       O215    197    TYR     CA   2954 -0.00140000  12.010780   ; qtot -5.417100
 2955       O216    197    TYR      C   2955 0.59730000  12.010780   ; qtot -4.819800
 2956       O217    197    TYR      O   2956 -0.56790000  15.999430   ; qtot -5.387700
 2957       O218    197    TYR     CB   2957 -0.01520000  12.010780   ; qtot -5.402900
 2958       O219    197    TYR     CG   2958 -0.00110000  12.010780   ; qtot -5.404000
 2959       O220    197    TYR    CD1   2959 -0.19060000  12.010780   ; qtot -5.594600
 2960       O221    197    TYR    CD2   2960 -0.19060000  12.010780   ; qtot -5.785200
 2961       O222    197    TYR    CE1   2961 -0.23410000  12.010780   ; qtot -6.019300
 2962       O223    197    TYR    CE2   2962 -0.23410000  12.010780   ; qtot -6.253400
 2963       O224    197    TYR     CZ   2963 0.32260000  12.010780   ; qtot -5.930800
 2964       O225    197    TYR     OH   2964 -0.55790000  15.999430   ; qtot -6.488700
 2965       O226    197    TYR      H   2965 0.27190000   1.007947   ; qtot -6.216800
 2966       O227    197    TYR     HA   2966 0.08760000   1.007947   ; qtot -6.129200
 2967       O228    197    TYR    HB2   2967 0.02950000   1.007947   ; qtot -6.099700
 2968       O229    197    TYR    HB3   2968 0.02950000   1.007947   ; qtot -6.070200
 2969       O230    197    TYR    HD1   2969 0.16990000   1.007947   ; qtot -5.900300
 2970       O231    197    TYR    HD2   2970 0.16990000   1.007947   ; qtot -5.730400
 2971       O232    197    TYR    HE1   2971 0.16560000   1.007947   ; qtot -5.564800
 2972       O233    197    TYR    HE2   2972 0.16560000   1.007947   ; qtot -5.399200
 2973       O234    197    TYR     HH   2973 0.39920000   1.007947   ; qtot -5.000000
; residue  198 THR rtp THR q -0.0
 2974         O6    198    THR      N   2974 -0.41570000  14.006720   ; qtot -5.415700
 2975         O7    198    THR     CA   2975 -0.03890000  12.010780   ; qtot -5.454600
 2976         O8    198    THR      C   2976 0.59730000  12.010780   ; qtot -4.857300
 2977         O9    198    THR      O   2977 -0.56790000  15.999430   ; qtot -5.425200
 2978        O10    198    THR     CB   2978 0.36540000  12.010780   ; qtot -5.059800
 2979        O11    198    THR    OG1   2979 -0.67610000  15.999430   ; qtot -5.735900
 2980        O12    198    THR    CG2   2980 -0.24380000  12.010780   ; qtot -5.979700
 2981        O13    198    THR      H   2981 0.27190000   1.007947   ; qtot -5.707800
 2982        O14    198    THR     HA   2982 0.10070000   1.007947   ; qtot -5.607100
 2983        O15    198    THR     HB   2983 0.00430000   1.007947   ; qtot -5.602800
 2984        O16    198    THR    HG1   2984 0.41020000   1.007947   ; qtot -5.192600
 2985        O17    198    THR   HG21   2985 0.06420000   1.007947   ; qtot -5.128400
 2986        O18    198    THR   HG22   2986 0.06420000   1.007947   ; qtot -5.064200
 2987        O19    198    THR   HG23   2987 0.06420000   1.007947   ; qtot -5.000000
; residue  199 PRO rtp PRO q -0.0
 2988       O235    199    PRO      N   2988 -0.25480000  14.006720   ; qtot -5.254800
 2989       O236    199    PRO     CA   2989 -0.02660000  12.010780   ; qtot -5.281400
 2990       O237    199    PRO      C   2990 0.58960000  12.010780   ; qtot -4.691800
 2991       O238    199    PRO      O   2991 -0.57480000  15.999430   ; qtot -5.266600
 2992       O239    199    PRO     CB   2992 -0.00700000  12.010780   ; qtot -5.273600
 2993       O240    199    PRO     CG   2993 0.01890000  12.010780   ; qtot -5.254700
 2994       O241    199    PRO     CD   2994 0.01920000  12.010780   ; qtot -5.235500
 2995       O242    199    PRO     HA   2995 0.06410000   1.007947   ; qtot -5.171400
 2996       O243    199    PRO    HB2   2996 0.02530000   1.007947   ; qtot -5.146100
 2997       O244    199    PRO    HB3   2997 0.02530000   1.007947   ; qtot -5.120800
 2998       O245    199    PRO    HG2   2998 0.02130000   1.007947   ; qtot -5.099500
 2999       O246    199    PRO    HG3   2999 0.02130000   1.007947   ; qtot -5.078200
 3000       O247    199    PRO    HD2   3000 0.03910000   1.007947   ; qtot -5.039100
 3001       O248    199    PRO    HD3   3001 0.03910000   1.007947   ; qtot -5.000000
; residue  200 ILE rtp ILE q -0.0
 3002       O249    200    ILE      N   3002 -0.41570000  14.006720   ; qtot -5.415700
 3003       O250    200    ILE     CA   3003 -0.05970000  12.010780   ; qtot -5.475400
 3004       O251    200    ILE      C   3004 0.59730000  12.010780   ; qtot -4.878100
 3005       O252    200    ILE      O   3005 -0.56790000  15.999430   ; qtot -5.446000
 3006       O253    200    ILE     CB   3006 0.13030000  12.010780   ; qtot -5.315700
 3007       O254    200    ILE    CG1   3007 -0.04300000  12.010780   ; qtot -5.358700
 3008       O255    200    ILE    CG2   3008 -0.32040000  12.010780   ; qtot -5.679100
 3009       O256    200    ILE    CD1   3009 -0.06600000  12.010780   ; qtot -5.745100
 3010       O257    200    ILE      H   3010 0.27190000   1.007947   ; qtot -5.473200
 3011       O258    200    ILE     HA   3011 0.08690000   1.007947   ; qtot -5.386300
 3012       O259    200    ILE     HB   3012 0.01870000   1.007947   ; qtot -5.367600
 3013       O260    200    ILE   HG12   3013 0.02360000   1.007947   ; qtot -5.344000
 3014       O261    200    ILE   HG13   3014 0.02360000   1.007947   ; qtot -5.320400
 3015       O262    200    ILE   HG21   3015 0.08820000   1.007947   ; qtot -5.232200
 3016       O263    200    ILE   HG22   3016 0.08820000   1.007947   ; qtot -5.144000
 3017       O264    200    ILE   HG23   3017 0.08820000   1.007947   ; qtot -5.055800
 3018       O265    200    ILE   HD11   3018 0.01860000   1.007947   ; qtot -5.037200
 3019       O266    200    ILE   HD12   3019 0.01860000   1.007947   ; qtot -5.018600
 3020       O267    200    ILE   HD13   3020 0.01860000   1.007947   ; qtot -5.000000
; residue  201 ARG rtp ARG q 1.0
 3021       O151    201    ARG      N   3021 -0.34790000  14.006720   ; qtot -5.347900
 3022       O152    201    ARG     CA   3022 -0.26370000  12.010780   ; qtot -5.611600
 3023       O153    201    ARG      C   3023 0.73410000  12.010780   ; qtot -4.877500
 3024       O154    201    ARG      O   3024 -0.58940000  15.999430   ; qtot -5.466900
 3025       O155    201    ARG     CB   3025 -0.00070000  12.010780   ; qtot -5.467600
 3026       O156    201    ARG     CG   3026 0.03900000  12.010780   ; qtot -5.428600
 3027       O157    201    ARG     CD   3027 0.04860000  12.010780   ; qtot -5.380000
 3028       O158    201    ARG     NE   3028 -0.52950000  14.006720   ; qtot -5.909500
 3029       O159    201    ARG     CZ   3029 0.80760000  12.010780   ; qtot -5.101900
 3030       O160    201    ARG    NH1   3030 -0.86270000  14.006720   ; qtot -5.964600
 3031       O161    201    ARG    NH2   3031 -0.86270000  14.006720   ; qtot -6.827300
 3032       O162    201    ARG      H   3032 0.27470000   1.007947   ; qtot -6.552600
 3033       O163    201    ARG     HA   3033 0.15600000   1.007947   ; qtot -6.396600
 3034       O164    201    ARG    HB2   3034 0.03270000   1.007947   ; qtot -6.363900
 3035       O165    201    ARG    HB3   3035 0.03270000   1.007947   ; qtot -6.331200
 3036       O166    201    ARG    HG2   3036 0.02850000   1.007947   ; qtot -6.302700
 3037       O167    201    ARG    HG3   3037 0.02850000   1.007947   ; qtot -6.274200
 3038       O168    201    ARG    HD2   3038 0.06870000   1.007947   ; qtot -6.205500
 3039       O169    201    ARG    HD3   3039 0.06870000   1.007947   ; qtot -6.136800
 3040       O170    201    ARG     HE   3040 0.34560000   1.007947   ; qtot -5.791200
 3041       O171    201    ARG   HH11   3041 0.44780000   1.007947   ; qtot -5.343400
 3042       O172    201    ARG   HH12   3042 0.44780000   1.007947   ; qtot -4.895600
 3043       O173    201    ARG   HH21   3043 0.44780000   1.007947   ; qtot -4.447800
 3044       O174    201    ARG   HH22   3044 0.44780000   1.007947   ; qtot -4.000000
; residue  202 ARG rtp ARG q 1.0
 3045       O151    202    ARG      N   3045 -0.34790000  14.006720   ; qtot -4.347900
 3046       O152    202    ARG     CA   3046 -0.26370000  12.010780   ; qtot -4.611600
 3047       O153    202    ARG      C   3047 0.73410000  12.010780   ; qtot -3.877500
 3048       O154    202    ARG      O   3048 -0.58940000  15.999430   ; qtot -4.466900
 3049       O155    202    ARG     CB   3049 -0.00070000  12.010780   ; qtot -4.467600
 3050       O156    202    ARG     CG   3050 0.03900000  12.010780   ; qtot -4.428600
 3051       O157    202    ARG     CD   3051 0.04860000  12.010780   ; qtot -4.380000
 3052       O158    202    ARG     NE   3052 -0.52950000  14.006720   ; qtot -4.909500
 3053       O159    202    ARG     CZ   3053 0.80760000  12.010780   ; qtot -4.101900
 3054       O160    202    ARG    NH1   3054 -0.86270000  14.006720   ; qtot -4.964600
 3055       O161    202    ARG    NH2   3055 -0.86270000  14.006720   ; qtot -5.827300
 3056       O162    202    ARG      H   3056 0.27470000   1.007947   ; qtot -5.552600
 3057       O163    202    ARG     HA   3057 0.15600000   1.007947   ; qtot -5.396600
 3058       O164    202    ARG    HB2   3058 0.03270000   1.007947   ; qtot -5.363900
 3059       O165    202    ARG    HB3   3059 0.03270000   1.007947   ; qtot -5.331200
 3060       O166    202    ARG    HG2   3060 0.02850000   1.007947   ; qtot -5.302700
 3061       O167    202    ARG    HG3   3061 0.02850000   1.007947   ; qtot -5.274200
 3062       O168    202    ARG    HD2   3062 0.06870000   1.007947   ; qtot -5.205500
 3063       O169    202    ARG    HD3   3063 0.06870000   1.007947   ; qtot -5.136800
 3064       O170    202    ARG     HE   3064 0.34560000   1.007947   ; qtot -4.791200
 3065       O171    202    ARG   HH11   3065 0.44780000   1.007947   ; qtot -4.343400
 3066       O172    202    ARG   HH12   3066 0.44780000   1.007947   ; qtot -3.895600
 3067       O173    202    ARG   HH21   3067 0.44780000   1.007947   ; qtot -3.447800
 3068       O174    202    ARG   HH22   3068 0.44780000   1.007947   ; qtot -3.000000
; residue  203 GLU rtp GLU q -1.0
 3069        O74    203    GLU      N   3069 -0.51630000  14.006720   ; qtot -3.516300
 3070        O75    203    GLU     CA   3070 0.03970000  12.010780   ; qtot -3.476600
 3071        O76    203    GLU      C   3071 0.53660000  12.010780   ; qtot -2.940000
 3072        O77    203    GLU      O   3072 -0.58190000  15.999430   ; qtot -3.521900
 3073        O78    203    GLU     CB   3073 0.05600000  12.010780   ; qtot -3.465900
 3074        O79    203    GLU     CG   3074 0.01360000  12.010780   ; qtot -3.452300
 3075        O80    203    GLU     CD   3075 0.80540000  12.010780   ; qtot -2.646900
 3076        O81    203    GLU    OE1   3076 -0.81880000  15.999430   ; qtot -3.465700
 3077        O82    203    GLU    OE2   3077 -0.81880000  15.999430   ; qtot -4.284500
 3078        O83    203    GLU      H   3078 0.29360000   1.007947   ; qtot -3.990900
 3079        O84    203    GLU     HA   3079 0.11050000   1.007947   ; qtot -3.880400
 3080        O85    203    GLU    HB2   3080 -0.01730000   1.007947   ; qtot -3.897700
 3081        O86    203    GLU    HB3   3081 -0.01730000   1.007947   ; qtot -3.915000
 3082        O87    203    GLU    HG2   3082 -0.04250000   1.007947   ; qtot -3.957500
 3083        O88    203    GLU    HG3   3083 -0.04250000   1.007947   ; qtot -4.000000
; residue  204 TRP rtp TRP q 0.0
 3084       O296    204    TRP      N   3084 -0.41570000  14.006720   ; qtot -4.415700
 3085       O297    204    TRP     CA   3085 -0.02750000  12.010780   ; qtot -4.443200
 3086       O298    204    TRP      C   3086 0.59730000  12.010780   ; qtot -3.845900
 3087       O299    204    TRP      O   3087 -0.56790000  15.999430   ; qtot -4.413800
 3088       O300    204    TRP     CB   3088 -0.00500000  12.010780   ; qtot -4.418800
 3089       O301    204    TRP     CG   3089 -0.14150000  12.010780   ; qtot -4.560300
 3090       O302    204    TRP    CD1   3090 -0.16380000  12.010780   ; qtot -4.724100
 3091       O303    204    TRP    CD2   3091 0.12430000  12.010780   ; qtot -4.599800
 3092       O304    204    TRP    NE1   3092 -0.34180000  14.006720   ; qtot -4.941600
 3093       O305    204    TRP    CE2   3093 0.13800000  12.010780   ; qtot -4.803600
 3094       O306    204    TRP    CE3   3094 -0.23870000  12.010780   ; qtot -5.042300
 3095       O307    204    TRP    CZ2   3095 -0.26010000  12.010780   ; qtot -5.302400
 3096       O308    204    TRP    CZ3   3096 -0.19720000  12.010780   ; qtot -5.499600
 3097       O309    204    TRP    CH2   3097 -0.11340000  12.010780   ; qtot -5.613000
 3098       O310    204    TRP      H   3098 0.27190000   1.007947   ; qtot -5.341100
 3099       O311    204    TRP     HA   3099 0.11230000   1.007947   ; qtot -5.228800
 3100       O312    204    TRP    HB2   3100 0.03390000   1.007947   ; qtot -5.194900
 3101       O313    204    TRP    HB3   3101 0.03390000   1.007947   ; qtot -5.161000
 3102       O314    204    TRP    HD1   3102 0.20620000   1.007947   ; qtot -4.954800
 3103       O315    204    TRP    HE1   3103 0.34120000   1.007947   ; qtot -4.613600
 3104       O316    204    TRP    HE3   3104 0.17000000   1.007947   ; qtot -4.443600
 3105       O317    204    TRP    HZ2   3105 0.15720000   1.007947   ; qtot -4.286400
 3106       O318    204    TRP    HZ3   3106 0.14470000   1.007947   ; qtot -4.141700
 3107       O319    204    TRP    HH2   3107 0.14170000   1.007947   ; qtot -4.000000
; residue  205 TYR rtp TYR q 0.0
 3108       O214    205    TYR      N   3108 -0.41570000  14.006720   ; qtot -4.415700
 3109       O215    205    TYR     CA   3109 -0.00140000  12.010780   ; qtot -4.417100
 3110       O216    205    TYR      C   3110 0.59730000  12.010780   ; qtot -3.819800
 3111       O217    205    TYR      O   3111 -0.56790000  15.999430   ; qtot -4.387700
 3112       O218    205    TYR     CB   3112 -0.01520000  12.010780   ; qtot -4.402900
 3113       O219    205    TYR     CG   3113 -0.00110000  12.010780   ; qtot -4.404000
 3114       O220    205    TYR    CD1   3114 -0.19060000  12.010780   ; qtot -4.594600
 3115       O221    205    TYR    CD2   3115 -0.19060000  12.010780   ; qtot -4.785200
 3116       O222    205    TYR    CE1   3116 -0.23410000  12.010780   ; qtot -5.019300
 3117       O223    205    TYR    CE2   3117 -0.23410000  12.010780   ; qtot -5.253400
 3118       O224    205    TYR     CZ   3118 0.32260000  12.010780   ; qtot -4.930800
 3119       O225    205    TYR     OH   3119 -0.55790000  15.999430   ; qtot -5.488700
 3120       O226    205    TYR      H   3120 0.27190000   1.007947   ; qtot -5.216800
 3121       O227    205    TYR     HA   3121 0.08760000   1.007947   ; qtot -5.129200
 3122       O228    205    TYR    HB2   3122 0.02950000   1.007947   ; qtot -5.099700
 3123       O229    205    TYR    HB3   3123 0.02950000   1.007947   ; qtot -5.070200
 3124       O230    205    TYR    HD1   3124 0.16990000   1.007947   ; qtot -4.900300
 3125       O231    205    TYR    HD2   3125 0.16990000   1.007947   ; qtot -4.730400
 3126       O232    205    TYR    HE1   3126 0.16560000   1.007947   ; qtot -4.564800
 3127       O233    205    TYR    HE2   3127 0.16560000   1.007947   ; qtot -4.399200
 3128       O234    205    TYR     HH   3128 0.39920000   1.007947   ; qtot -4.000000
; residue  206 TYR rtp TYR q 0.0
 3129       O214    206    TYR      N   3129 -0.41570000  14.006720   ; qtot -4.415700
 3130       O215    206    TYR     CA   3130 -0.00140000  12.010780   ; qtot -4.417100
 3131       O216    206    TYR      C   3131 0.59730000  12.010780   ; qtot -3.819800
 3132       O217    206    TYR      O   3132 -0.56790000  15.999430   ; qtot -4.387700
 3133       O218    206    TYR     CB   3133 -0.01520000  12.010780   ; qtot -4.402900
 3134       O219    206    TYR     CG   3134 -0.00110000  12.010780   ; qtot -4.404000
 3135       O220    206    TYR    CD1   3135 -0.19060000  12.010780   ; qtot -4.594600
 3136       O221    206    TYR    CD2   3136 -0.19060000  12.010780   ; qtot -4.785200
 3137       O222    206    TYR    CE1   3137 -0.23410000  12.010780   ; qtot -5.019300
 3138       O223    206    TYR    CE2   3138 -0.23410000  12.010780   ; qtot -5.253400
 3139       O224    206    TYR     CZ   3139 0.32260000  12.010780   ; qtot -4.930800
 3140       O225    206    TYR     OH   3140 -0.55790000  15.999430   ; qtot -5.488700
 3141       O226    206    TYR      H   3141 0.27190000   1.007947   ; qtot -5.216800
 3142       O227    206    TYR     HA   3142 0.08760000   1.007947   ; qtot -5.129200
 3143       O228    206    TYR    HB2   3143 0.02950000   1.007947   ; qtot -5.099700
 3144       O229    206    TYR    HB3   3144 0.02950000   1.007947   ; qtot -5.070200
 3145       O230    206    TYR    HD1   3145 0.16990000   1.007947   ; qtot -4.900300
 3146       O231    206    TYR    HD2   3146 0.16990000   1.007947   ; qtot -4.730400
 3147       O232    206    TYR    HE1   3147 0.16560000   1.007947   ; qtot -4.564800
 3148       O233    206    TYR    HE2   3148 0.16560000   1.007947   ; qtot -4.399200
 3149       O234    206    TYR     HH   3149 0.39920000   1.007947   ; qtot -4.000000
; residue  207 GLU rtp GLU q -1.0
 3150        O74    207    GLU      N   3150 -0.51630000  14.006720   ; qtot -4.516300
 3151        O75    207    GLU     CA   3151 0.03970000  12.010780   ; qtot -4.476600
 3152        O76    207    GLU      C   3152 0.53660000  12.010780   ; qtot -3.940000
 3153        O77    207    GLU      O   3153 -0.58190000  15.999430   ; qtot -4.521900
 3154        O78    207    GLU     CB   3154 0.05600000  12.010780   ; qtot -4.465900
 3155        O79    207    GLU     CG   3155 0.01360000  12.010780   ; qtot -4.452300
 3156        O80    207    GLU     CD   3156 0.80540000  12.010780   ; qtot -3.646900
 3157        O81    207    GLU    OE1   3157 -0.81880000  15.999430   ; qtot -4.465700
 3158        O82    207    GLU    OE2   3158 -0.81880000  15.999430   ; qtot -5.284500
 3159        O83    207    GLU      H   3159 0.29360000   1.007947   ; qtot -4.990900
 3160        O84    207    GLU     HA   3160 0.11050000   1.007947   ; qtot -4.880400
 3161        O85    207    GLU    HB2   3161 -0.01730000   1.007947   ; qtot -4.897700
 3162        O86    207    GLU    HB3   3162 -0.01730000   1.007947   ; qtot -4.915000
 3163        O87    207    GLU    HG2   3163 -0.04250000   1.007947   ; qtot -4.957500
 3164        O88    207    GLU    HG3   3164 -0.04250000   1.007947   ; qtot -5.000000
; residue  208 VAL rtp VAL q 0.0
 3165        O58    208    VAL      N   3165 -0.41570000  14.006720   ; qtot -5.415700
 3166        O59    208    VAL     CA   3166 -0.08750000  12.010780   ; qtot -5.503200
 3167        O60    208    VAL      C   3167 0.59730000  12.010780   ; qtot -4.905900
 3168        O61    208    VAL      O   3168 -0.56790000  15.999430   ; qtot -5.473800
 3169        O62    208    VAL     CB   3169 0.29850000  12.010780   ; qtot -5.175300
 3170        O63    208    VAL    CG1   3170 -0.31920000  12.010780   ; qtot -5.494500
 3171        O64    208    VAL    CG2   3171 -0.31920000  12.010780   ; qtot -5.813700
 3172        O65    208    VAL      H   3172 0.27190000   1.007947   ; qtot -5.541800
 3173        O66    208    VAL     HA   3173 0.09690000   1.007947   ; qtot -5.444900
 3174        O67    208    VAL     HB   3174 -0.02970000   1.007947   ; qtot -5.474600
 3175        O68    208    VAL   HG11   3175 0.07910000   1.007947   ; qtot -5.395500
 3176        O69    208    VAL   HG12   3176 0.07910000   1.007947   ; qtot -5.316400
 3177        O70    208    VAL   HG13   3177 0.07910000   1.007947   ; qtot -5.237300
 3178        O71    208    VAL   HG21   3178 0.07910000   1.007947   ; qtot -5.158200
 3179        O72    208    VAL   HG22   3179 0.07910000   1.007947   ; qtot -5.079100
 3180        O73    208    VAL   HG23   3180 0.07910000   1.007947   ; qtot -5.000000
; residue  209 ILE rtp ILE q -0.0
 3181       O249    209    ILE      N   3181 -0.41570000  14.006720   ; qtot -5.415700
 3182       O250    209    ILE     CA   3182 -0.05970000  12.010780   ; qtot -5.475400
 3183       O251    209    ILE      C   3183 0.59730000  12.010780   ; qtot -4.878100
 3184       O252    209    ILE      O   3184 -0.56790000  15.999430   ; qtot -5.446000
 3185       O253    209    ILE     CB   3185 0.13030000  12.010780   ; qtot -5.315700
 3186       O254    209    ILE    CG1   3186 -0.04300000  12.010780   ; qtot -5.358700
 3187       O255    209    ILE    CG2   3187 -0.32040000  12.010780   ; qtot -5.679100
 3188       O256    209    ILE    CD1   3188 -0.06600000  12.010780   ; qtot -5.745100
 3189       O257    209    ILE      H   3189 0.27190000   1.007947   ; qtot -5.473200
 3190       O258    209    ILE     HA   3190 0.08690000   1.007947   ; qtot -5.386300
 3191       O259    209    ILE     HB   3191 0.01870000   1.007947   ; qtot -5.367600
 3192       O260    209    ILE   HG12   3192 0.02360000   1.007947   ; qtot -5.344000
 3193       O261    209    ILE   HG13   3193 0.02360000   1.007947   ; qtot -5.320400
 3194       O262    209    ILE   HG21   3194 0.08820000   1.007947   ; qtot -5.232200
 3195       O263    209    ILE   HG22   3195 0.08820000   1.007947   ; qtot -5.144000
 3196       O264    209    ILE   HG23   3196 0.08820000   1.007947   ; qtot -5.055800
 3197       O265    209    ILE   HD11   3197 0.01860000   1.007947   ; qtot -5.037200
 3198       O266    209    ILE   HD12   3198 0.01860000   1.007947   ; qtot -5.018600
 3199       O267    209    ILE   HD13   3199 0.01860000   1.007947   ; qtot -5.000000
; residue  210 ILE rtp ILE q -0.0
 3200       O249    210    ILE      N   3200 -0.41570000  14.006720   ; qtot -5.415700
 3201       O250    210    ILE     CA   3201 -0.05970000  12.010780   ; qtot -5.475400
 3202       O251    210    ILE      C   3202 0.59730000  12.010780   ; qtot -4.878100
 3203       O252    210    ILE      O   3203 -0.56790000  15.999430   ; qtot -5.446000
 3204       O253    210    ILE     CB   3204 0.13030000  12.010780   ; qtot -5.315700
 3205       O254    210    ILE    CG1   3205 -0.04300000  12.010780   ; qtot -5.358700
 3206       O255    210    ILE    CG2   3206 -0.32040000  12.010780   ; qtot -5.679100
 3207       O256    210    ILE    CD1   3207 -0.06600000  12.010780   ; qtot -5.745100
 3208       O257    210    ILE      H   3208 0.27190000   1.007947   ; qtot -5.473200
 3209       O258    210    ILE     HA   3209 0.08690000   1.007947   ; qtot -5.386300
 3210       O259    210    ILE     HB   3210 0.01870000   1.007947   ; qtot -5.367600
 3211       O260    210    ILE   HG12   3211 0.02360000   1.007947   ; qtot -5.344000
 3212       O261    210    ILE   HG13   3212 0.02360000   1.007947   ; qtot -5.320400
 3213       O262    210    ILE   HG21   3213 0.08820000   1.007947   ; qtot -5.232200
 3214       O263    210    ILE   HG22   3214 0.08820000   1.007947   ; qtot -5.144000
 3215       O264    210    ILE   HG23   3215 0.08820000   1.007947   ; qtot -5.055800
 3216       O265    210    ILE   HD11   3216 0.01860000   1.007947   ; qtot -5.037200
 3217       O266    210    ILE   HD12   3217 0.01860000   1.007947   ; qtot -5.018600
 3218       O267    210    ILE   HD13   3218 0.01860000   1.007947   ; qtot -5.000000
; residue  211 VAL rtp VAL q 0.0
 3219        O58    211    VAL      N   3219 -0.41570000  14.006720   ; qtot -5.415700
 3220        O59    211    VAL     CA   3220 -0.08750000  12.010780   ; qtot -5.503200
 3221        O60    211    VAL      C   3221 0.59730000  12.010780   ; qtot -4.905900
 3222        O61    211    VAL      O   3222 -0.56790000  15.999430   ; qtot -5.473800
 3223        O62    211    VAL     CB   3223 0.29850000  12.010780   ; qtot -5.175300
 3224        O63    211    VAL    CG1   3224 -0.31920000  12.010780   ; qtot -5.494500
 3225        O64    211    VAL    CG2   3225 -0.31920000  12.010780   ; qtot -5.813700
 3226        O65    211    VAL      H   3226 0.27190000   1.007947   ; qtot -5.541800
 3227        O66    211    VAL     HA   3227 0.09690000   1.007947   ; qtot -5.444900
 3228        O67    211    VAL     HB   3228 -0.02970000   1.007947   ; qtot -5.474600
 3229        O68    211    VAL   HG11   3229 0.07910000   1.007947   ; qtot -5.395500
 3230        O69    211    VAL   HG12   3230 0.07910000   1.007947   ; qtot -5.316400
 3231        O70    211    VAL   HG13   3231 0.07910000   1.007947   ; qtot -5.237300
 3232        O71    211    VAL   HG21   3232 0.07910000   1.007947   ; qtot -5.158200
 3233        O72    211    VAL   HG22   3233 0.07910000   1.007947   ; qtot -5.079100
 3234        O73    211    VAL   HG23   3234 0.07910000   1.007947   ; qtot -5.000000
; residue  212 ARG rtp ARG q 1.0
 3235       O151    212    ARG      N   3235 -0.34790000  14.006720   ; qtot -5.347900
 3236       O152    212    ARG     CA   3236 -0.26370000  12.010780   ; qtot -5.611600
 3237       O153    212    ARG      C   3237 0.73410000  12.010780   ; qtot -4.877500
 3238       O154    212    ARG      O   3238 -0.58940000  15.999430   ; qtot -5.466900
 3239       O155    212    ARG     CB   3239 -0.00070000  12.010780   ; qtot -5.467600
 3240       O156    212    ARG     CG   3240 0.03900000  12.010780   ; qtot -5.428600
 3241       O157    212    ARG     CD   3241 0.04860000  12.010780   ; qtot -5.380000
 3242       O158    212    ARG     NE   3242 -0.52950000  14.006720   ; qtot -5.909500
 3243       O159    212    ARG     CZ   3243 0.80760000  12.010780   ; qtot -5.101900
 3244       O160    212    ARG    NH1   3244 -0.86270000  14.006720   ; qtot -5.964600
 3245       O161    212    ARG    NH2   3245 -0.86270000  14.006720   ; qtot -6.827300
 3246       O162    212    ARG      H   3246 0.27470000   1.007947   ; qtot -6.552600
 3247       O163    212    ARG     HA   3247 0.15600000   1.007947   ; qtot -6.396600
 3248       O164    212    ARG    HB2   3248 0.03270000   1.007947   ; qtot -6.363900
 3249       O165    212    ARG    HB3   3249 0.03270000   1.007947   ; qtot -6.331200
 3250       O166    212    ARG    HG2   3250 0.02850000   1.007947   ; qtot -6.302700
 3251       O167    212    ARG    HG3   3251 0.02850000   1.007947   ; qtot -6.274200
 3252       O168    212    ARG    HD2   3252 0.06870000   1.007947   ; qtot -6.205500
 3253       O169    212    ARG    HD3   3253 0.06870000   1.007947   ; qtot -6.136800
 3254       O170    212    ARG     HE   3254 0.34560000   1.007947   ; qtot -5.791200
 3255       O171    212    ARG   HH11   3255 0.44780000   1.007947   ; qtot -5.343400
 3256       O172    212    ARG   HH12   3256 0.44780000   1.007947   ; qtot -4.895600
 3257       O173    212    ARG   HH21   3257 0.44780000   1.007947   ; qtot -4.447800
 3258       O174    212    ARG   HH22   3258 0.44780000   1.007947   ; qtot -4.000000
; residue  213 VAL rtp VAL q 0.0
 3259        O58    213    VAL      N   3259 -0.41570000  14.006720   ; qtot -4.415700
 3260        O59    213    VAL     CA   3260 -0.08750000  12.010780   ; qtot -4.503200
 3261        O60    213    VAL      C   3261 0.59730000  12.010780   ; qtot -3.905900
 3262        O61    213    VAL      O   3262 -0.56790000  15.999430   ; qtot -4.473800
 3263        O62    213    VAL     CB   3263 0.29850000  12.010780   ; qtot -4.175300
 3264        O63    213    VAL    CG1   3264 -0.31920000  12.010780   ; qtot -4.494500
 3265        O64    213    VAL    CG2   3265 -0.31920000  12.010780   ; qtot -4.813700
 3266        O65    213    VAL      H   3266 0.27190000   1.007947   ; qtot -4.541800
 3267        O66    213    VAL     HA   3267 0.09690000   1.007947   ; qtot -4.444900
 3268        O67    213    VAL     HB   3268 -0.02970000   1.007947   ; qtot -4.474600
 3269        O68    213    VAL   HG11   3269 0.07910000   1.007947   ; qtot -4.395500
 3270        O69    213    VAL   HG12   3270 0.07910000   1.007947   ; qtot -4.316400
 3271        O70    213    VAL   HG13   3271 0.07910000   1.007947   ; qtot -4.237300
 3272        O71    213    VAL   HG21   3272 0.07910000   1.007947   ; qtot -4.158200
 3273        O72    213    VAL   HG22   3273 0.07910000   1.007947   ; qtot -4.079100
 3274        O73    213    VAL   HG23   3274 0.07910000   1.007947   ; qtot -4.000000
; residue  214 GLU rtp GLU q -1.0
 3275        O74    214    GLU      N   3275 -0.51630000  14.006720   ; qtot -4.516300
 3276        O75    214    GLU     CA   3276 0.03970000  12.010780   ; qtot -4.476600
 3277        O76    214    GLU      C   3277 0.53660000  12.010780   ; qtot -3.940000
 3278        O77    214    GLU      O   3278 -0.58190000  15.999430   ; qtot -4.521900
 3279        O78    214    GLU     CB   3279 0.05600000  12.010780   ; qtot -4.465900
 3280        O79    214    GLU     CG   3280 0.01360000  12.010780   ; qtot -4.452300
 3281        O80    214    GLU     CD   3281 0.80540000  12.010780   ; qtot -3.646900
 3282        O81    214    GLU    OE1   3282 -0.81880000  15.999430   ; qtot -4.465700
 3283        O82    214    GLU    OE2   3283 -0.81880000  15.999430   ; qtot -5.284500
 3284        O83    214    GLU      H   3284 0.29360000   1.007947   ; qtot -4.990900
 3285        O84    214    GLU     HA   3285 0.11050000   1.007947   ; qtot -4.880400
 3286        O85    214    GLU    HB2   3286 -0.01730000   1.007947   ; qtot -4.897700
 3287        O86    214    GLU    HB3   3287 -0.01730000   1.007947   ; qtot -4.915000
 3288        O87    214    GLU    HG2   3288 -0.04250000   1.007947   ; qtot -4.957500
 3289        O88    214    GLU    HG3   3289 -0.04250000   1.007947   ; qtot -5.000000
; residue  215 ILE rtp ILE q -0.0
 3290       O249    215    ILE      N   3290 -0.41570000  14.006720   ; qtot -5.415700
 3291       O250    215    ILE     CA   3291 -0.05970000  12.010780   ; qtot -5.475400
 3292       O251    215    ILE      C   3292 0.59730000  12.010780   ; qtot -4.878100
 3293       O252    215    ILE      O   3293 -0.56790000  15.999430   ; qtot -5.446000
 3294       O253    215    ILE     CB   3294 0.13030000  12.010780   ; qtot -5.315700
 3295       O254    215    ILE    CG1   3295 -0.04300000  12.010780   ; qtot -5.358700
 3296       O255    215    ILE    CG2   3296 -0.32040000  12.010780   ; qtot -5.679100
 3297       O256    215    ILE    CD1   3297 -0.06600000  12.010780   ; qtot -5.745100
 3298       O257    215    ILE      H   3298 0.27190000   1.007947   ; qtot -5.473200
 3299       O258    215    ILE     HA   3299 0.08690000   1.007947   ; qtot -5.386300
 3300       O259    215    ILE     HB   3300 0.01870000   1.007947   ; qtot -5.367600
 3301       O260    215    ILE   HG12   3301 0.02360000   1.007947   ; qtot -5.344000
 3302       O261    215    ILE   HG13   3302 0.02360000   1.007947   ; qtot -5.320400
 3303       O262    215    ILE   HG21   3303 0.08820000   1.007947   ; qtot -5.232200
 3304       O263    215    ILE   HG22   3304 0.08820000   1.007947   ; qtot -5.144000
 3305       O264    215    ILE   HG23   3305 0.08820000   1.007947   ; qtot -5.055800
 3306       O265    215    ILE   HD11   3306 0.01860000   1.007947   ; qtot -5.037200
 3307       O266    215    ILE   HD12   3307 0.01860000   1.007947   ; qtot -5.018600
 3308       O267    215    ILE   HD13   3308 0.01860000   1.007947   ; qtot -5.000000
; residue  216 ASN rtp ASN q 0.0
 3309       O118    216    ASN      N   3309 -0.41570000  14.006720   ; qtot -5.415700
 3310       O119    216    ASN     CA   3310 0.01430000  12.010780   ; qtot -5.401400
 3311       O120    216    ASN      C   3311 0.59730000  12.010780   ; qtot -4.804100
 3312       O121    216    ASN      O   3312 -0.56790000  15.999430   ; qtot -5.372000
 3313       O122    216    ASN     CB   3313 -0.20410000  12.010780   ; qtot -5.576100
 3314       O123    216    ASN     CG   3314 0.71300000  12.010780   ; qtot -4.863100
 3315       O124    216    ASN    OD1   3315 -0.59310000  15.999430   ; qtot -5.456200
 3316       O125    216    ASN    ND2   3316 -0.91910000  14.006720   ; qtot -6.375300
 3317       O126    216    ASN      H   3317 0.27190000   1.007947   ; qtot -6.103400
 3318       O127    216    ASN     HA   3318 0.10480000   1.007947   ; qtot -5.998600
 3319       O128    216    ASN    HB2   3319 0.07970000   1.007947   ; qtot -5.918900
 3320       O129    216    ASN    HB3   3320 0.07970000   1.007947   ; qtot -5.839200
 3321       O130    216    ASN   HD21   3321 0.41960000   1.007947   ; qtot -5.419600
 3322       O131    216    ASN   HD22   3322 0.41960000   1.007947   ; qtot -5.000000
; residue  217 GLY rtp GLY q 0.0
 3323        O20    217    GLY      N   3323 -0.41570000  14.006720   ; qtot -5.415700
 3324        O21    217    GLY     CA   3324 -0.02520000  12.010780   ; qtot -5.440900
 3325        O22    217    GLY      C   3325 0.59730000  12.010780   ; qtot -4.843600
 3326        O23    217    GLY      O   3326 -0.56790000  15.999430   ; qtot -5.411500
 3327        O24    217    GLY      H   3327 0.27190000   1.007947   ; qtot -5.139600
 3328        O25    217    GLY    HA2   3328 0.06980000   1.007947   ; qtot -5.069800
 3329        O26    217    GLY    HA3   3329 0.06980000   1.007947   ; qtot -5.000000
; residue  218 GLN rtp GLN q 0.0
 3330       O197    218    GLN      N   3330 -0.41570000  14.006720   ; qtot -5.415700
 3331       O198    218    GLN     CA   3331 -0.00310000  12.010780   ; qtot -5.418800
 3332       O199    218    GLN      C   3332 0.59730000  12.010780   ; qtot -4.821500
 3333       O200    218    GLN      O   3333 -0.56790000  15.999430   ; qtot -5.389400
 3334       O201    218    GLN     CB   3334 -0.00360000  12.010780   ; qtot -5.393000
 3335       O202    218    GLN     CG   3335 -0.06450000  12.010780   ; qtot -5.457500
 3336       O203    218    GLN     CD   3336 0.69510000  12.010780   ; qtot -4.762400
 3337       O204    218    GLN    OE1   3337 -0.60860000  15.999430   ; qtot -5.371000
 3338       O205    218    GLN    NE2   3338 -0.94070000  14.006720   ; qtot -6.311700
 3339       O206    218    GLN      H   3339 0.27190000   1.007947   ; qtot -6.039800
 3340       O207    218    GLN     HA   3340 0.08500000   1.007947   ; qtot -5.954800
 3341       O208    218    GLN    HB2   3341 0.01710000   1.007947   ; qtot -5.937700
 3342       O209    218    GLN    HB3   3342 0.01710000   1.007947   ; qtot -5.920600
 3343       O210    218    GLN    HG2   3343 0.03520000   1.007947   ; qtot -5.885400
 3344       O211    218    GLN    HG3   3344 0.03520000   1.007947   ; qtot -5.850200
 3345       O212    218    GLN   HE21   3345 0.42510000   1.007947   ; qtot -5.425100
 3346       O213    218    GLN   HE22   3346 0.42510000   1.007947   ; qtot -5.000000
; residue  219 ASP rtp ASP q -1.0
 3347       O106    219    ASP      N   3347 -0.51630000  14.006720   ; qtot -5.516300
 3348       O107    219    ASP     CA   3348 0.03810000  12.010780   ; qtot -5.478200
 3349       O108    219    ASP      C   3349 0.53660000  12.010780   ; qtot -4.941600
 3350       O109    219    ASP      O   3350 -0.58190000  15.999430   ; qtot -5.523500
 3351       O110    219    ASP     CB   3351 -0.03030000  12.010780   ; qtot -5.553800
 3352       O111    219    ASP     CG   3352 0.79940000  12.010780   ; qtot -4.754400
 3353       O112    219    ASP    OD1   3353 -0.80140000  15.999430   ; qtot -5.555800
 3354       O113    219    ASP    OD2   3354 -0.80140000  15.999430   ; qtot -6.357200
 3355       O114    219    ASP      H   3355 0.29360000   1.007947   ; qtot -6.063600
 3356       O115    219    ASP     HA   3356 0.08800000   1.007947   ; qtot -5.975600
 3357       O116    219    ASP    HB2   3357 -0.01220000   1.007947   ; qtot -5.987800
 3358       O117    219    ASP    HB3   3358 -0.01220000   1.007947   ; qtot -6.000000
; residue  220 LEU rtp LEU q -0.0
 3359       O132    220    LEU      N   3359 -0.41570000  14.006720   ; qtot -6.415700
 3360       O133    220    LEU     CA   3360 -0.05180000  12.010780   ; qtot -6.467500
 3361       O134    220    LEU      C   3361 0.59730000  12.010780   ; qtot -5.870200
 3362       O135    220    LEU      O   3362 -0.56790000  15.999430   ; qtot -6.438100
 3363       O136    220    LEU     CB   3363 -0.11020000  12.010780   ; qtot -6.548300
 3364       O137    220    LEU     CG   3364 0.35310000  12.010780   ; qtot -6.195200
 3365       O138    220    LEU    CD1   3365 -0.41210000  12.010780   ; qtot -6.607300
 3366       O139    220    LEU    CD2   3366 -0.41210000  12.010780   ; qtot -7.019400
 3367       O140    220    LEU      H   3367 0.27190000   1.007947   ; qtot -6.747500
 3368       O141    220    LEU     HA   3368 0.09220000   1.007947   ; qtot -6.655300
 3369       O142    220    LEU    HB2   3369 0.04570000   1.007947   ; qtot -6.609600
 3370       O143    220    LEU    HB3   3370 0.04570000   1.007947   ; qtot -6.563900
 3371       O144    220    LEU     HG   3371 -0.03610000   1.007947   ; qtot -6.600000
 3372       O145    220    LEU   HD11   3372 0.10000000   1.007947   ; qtot -6.500000
 3373       O146    220    LEU   HD12   3373 0.10000000   1.007947   ; qtot -6.400000
 3374       O147    220    LEU   HD13   3374 0.10000000   1.007947   ; qtot -6.300000
 3375       O148    220    LEU   HD21   3375 0.10000000   1.007947   ; qtot -6.200000
 3376       O149    220    LEU   HD22   3376 0.10000000   1.007947   ; qtot -6.100000
 3377       O150    220    LEU   HD23   3377 0.10000000   1.007947   ; qtot -6.000000
; residue  221 LYS rtp LYS q 1.0
 3378       O175    221    LYS      N   3378 -0.34790000  14.006720   ; qtot -6.347900
 3379       O176    221    LYS     CA   3379 -0.24000000  12.010780   ; qtot -6.587900
 3380       O177    221    LYS      C   3380 0.73410000  12.010780   ; qtot -5.853800
 3381       O178    221    LYS      O   3381 -0.58940000  15.999430   ; qtot -6.443200
 3382       O179    221    LYS     CB   3382 -0.00940000  12.010780   ; qtot -6.452600
 3383       O180    221    LYS     CG   3383 0.01870000  12.010780   ; qtot -6.433900
 3384       O181    221    LYS     CD   3384 -0.04790000  12.010780   ; qtot -6.481800
 3385       O182    221    LYS     CE   3385 -0.01430000  12.010780   ; qtot -6.496100
 3386       O183    221    LYS     NZ   3386 -0.38540000  14.006720   ; qtot -6.881500
 3387       O184    221    LYS      H   3387 0.27470000   1.007947   ; qtot -6.606800
 3388       O185    221    LYS     HA   3388 0.14260000   1.007947   ; qtot -6.464200
 3389       O186    221    LYS    HB2   3389 0.03620000   1.007947   ; qtot -6.428000
 3390       O187    221    LYS    HB3   3390 0.03620000   1.007947   ; qtot -6.391800
 3391       O188    221    LYS    HG2   3391 0.01030000   1.007947   ; qtot -6.381500
 3392       O189    221    LYS    HG3   3392 0.01030000   1.007947   ; qtot -6.371200
 3393       O190    221    LYS    HD2   3393 0.06210000   1.007947   ; qtot -6.309100
 3394       O191    221    LYS    HD3   3394 0.06210000   1.007947   ; qtot -6.247000
 3395       O192    221    LYS    HE2   3395 0.11350000   1.007947   ; qtot -6.133500
 3396       O193    221    LYS    HE3   3396 0.11350000   1.007947   ; qtot -6.020000
 3397       O194    221    LYS    HZ1   3397 0.34000000   1.007947   ; qtot -5.680000
 3398       O195    221    LYS    HZ2   3398 0.34000000   1.007947   ; qtot -5.340000
 3399       O196    221    LYS    HZ3   3399 0.34000000   1.007947   ; qtot -5.000000
; residue  222 MET rtp MET q 0.0
 3400        O89    222    MET      N   3400 -0.41570000  14.006720   ; qtot -5.415700
 3401        O90    222    MET     CA   3401 -0.02370000  12.010780   ; qtot -5.439400
 3402        O91    222    MET      C   3402 0.59730000  12.010780   ; qtot -4.842100
 3403        O92    222    MET      O   3403 -0.56790000  15.999430   ; qtot -5.410000
 3404        O93    222    MET     CB   3404 0.03420000  12.010780   ; qtot -5.375800
 3405        O94    222    MET     CG   3405 0.00180000  12.010780   ; qtot -5.374000
 3406        O95    222    MET     SD   3406 -0.27370000  32.065500   ; qtot -5.647700
 3407        O96    222    MET     CE   3407 -0.05360000  12.010780   ; qtot -5.701300
 3408        O97    222    MET      H   3408 0.27190000   1.007947   ; qtot -5.429400
 3409        O98    222    MET     HA   3409 0.08800000   1.007947   ; qtot -5.341400
 3410        O99    222    MET    HB2   3410 0.02410000   1.007947   ; qtot -5.317300
 3411       O100    222    MET    HB3   3411 0.02410000   1.007947   ; qtot -5.293200
 3412       O101    222    MET    HG2   3412 0.04400000   1.007947   ; qtot -5.249200
 3413       O102    222    MET    HG3   3413 0.04400000   1.007947   ; qtot -5.205200
 3414       O103    222    MET    HE1   3414 0.06840000   1.007947   ; qtot -5.136800
 3415       O104    222    MET    HE2   3415 0.06840000   1.007947   ; qtot -5.068400
 3416       O105    222    MET    HE3   3416 0.06840000   1.007947   ; qtot -5.000000
; residue  223 ASP rtp ASP q -1.0
 3417       O106    223    ASP      N   3417 -0.51630000  14.006720   ; qtot -5.516300
 3418       O107    223    ASP     CA   3418 0.03810000  12.010780   ; qtot -5.478200
 3419       O108    223    ASP      C   3419 0.53660000  12.010780   ; qtot -4.941600
 3420       O109    223    ASP      O   3420 -0.58190000  15.999430   ; qtot -5.523500
 3421       O110    223    ASP     CB   3421 -0.03030000  12.010780   ; qtot -5.553800
 3422       O111    223    ASP     CG   3422 0.79940000  12.010780   ; qtot -4.754400
 3423       O112    223    ASP    OD1   3423 -0.80140000  15.999430   ; qtot -5.555800
 3424       O113    223    ASP    OD2   3424 -0.80140000  15.999430   ; qtot -6.357200
 3425       O114    223    ASP      H   3425 0.29360000   1.007947   ; qtot -6.063600
 3426       O115    223    ASP     HA   3426 0.08800000   1.007947   ; qtot -5.975600
 3427       O116    223    ASP    HB2   3427 -0.01220000   1.007947   ; qtot -5.987800
 3428       O117    223    ASP    HB3   3428 -0.01220000   1.007947   ; qtot -6.000000
; residue  224 CYS rtp CYS q 0.0
 3429       O320    224    CYS      N   3429 -0.41570000  14.006720   ; qtot -6.415700
 3430       O321    224    CYS     CA   3430 0.04290000  12.010780   ; qtot -6.372800
 3431       O322    224    CYS      C   3431 0.59730000  12.010780   ; qtot -5.775500
 3432       O323    224    CYS      O   3432 -0.56790000  15.999430   ; qtot -6.343400
 3433       O324    224    CYS     CB   3433 -0.07900000  12.010780   ; qtot -6.422400
 3434       O325    224    CYS     SG   3434 -0.10810000  32.065500   ; qtot -6.530500
 3435       O326    224    CYS      H   3435 0.27190000   1.007947   ; qtot -6.258600
 3436       O327    224    CYS     HA   3436 0.07660000   1.007947   ; qtot -6.182000
 3437       O328    224    CYS    HB2   3437 0.09100000   1.007947   ; qtot -6.091000
 3438       O329    224    CYS    HB3   3438 0.09100000   1.007947   ; qtot -6.000000
; residue  225 LYS rtp LYS q 1.0
 3439       O175    225    LYS      N   3439 -0.34790000  14.006720   ; qtot -6.347900
 3440       O176    225    LYS     CA   3440 -0.24000000  12.010780   ; qtot -6.587900
 3441       O177    225    LYS      C   3441 0.73410000  12.010780   ; qtot -5.853800
 3442       O178    225    LYS      O   3442 -0.58940000  15.999430   ; qtot -6.443200
 3443       O179    225    LYS     CB   3443 -0.00940000  12.010780   ; qtot -6.452600
 3444       O180    225    LYS     CG   3444 0.01870000  12.010780   ; qtot -6.433900
 3445       O181    225    LYS     CD   3445 -0.04790000  12.010780   ; qtot -6.481800
 3446       O182    225    LYS     CE   3446 -0.01430000  12.010780   ; qtot -6.496100
 3447       O183    225    LYS     NZ   3447 -0.38540000  14.006720   ; qtot -6.881500
 3448       O184    225    LYS      H   3448 0.27470000   1.007947   ; qtot -6.606800
 3449       O185    225    LYS     HA   3449 0.14260000   1.007947   ; qtot -6.464200
 3450       O186    225    LYS    HB2   3450 0.03620000   1.007947   ; qtot -6.428000
 3451       O187    225    LYS    HB3   3451 0.03620000   1.007947   ; qtot -6.391800
 3452       O188    225    LYS    HG2   3452 0.01030000   1.007947   ; qtot -6.381500
 3453       O189    225    LYS    HG3   3453 0.01030000   1.007947   ; qtot -6.371200
 3454       O190    225    LYS    HD2   3454 0.06210000   1.007947   ; qtot -6.309100
 3455       O191    225    LYS    HD3   3455 0.06210000   1.007947   ; qtot -6.247000
 3456       O192    225    LYS    HE2   3456 0.11350000   1.007947   ; qtot -6.133500
 3457       O193    225    LYS    HE3   3457 0.11350000   1.007947   ; qtot -6.020000
 3458       O194    225    LYS    HZ1   3458 0.34000000   1.007947   ; qtot -5.680000
 3459       O195    225    LYS    HZ2   3459 0.34000000   1.007947   ; qtot -5.340000
 3460       O196    225    LYS    HZ3   3460 0.34000000   1.007947   ; qtot -5.000000
; residue  226 GLU rtp GLU q -1.0
 3461        O74    226    GLU      N   3461 -0.51630000  14.006720   ; qtot -5.516300
 3462        O75    226    GLU     CA   3462 0.03970000  12.010780   ; qtot -5.476600
 3463        O76    226    GLU      C   3463 0.53660000  12.010780   ; qtot -4.940000
 3464        O77    226    GLU      O   3464 -0.58190000  15.999430   ; qtot -5.521900
 3465        O78    226    GLU     CB   3465 0.05600000  12.010780   ; qtot -5.465900
 3466        O79    226    GLU     CG   3466 0.01360000  12.010780   ; qtot -5.452300
 3467        O80    226    GLU     CD   3467 0.80540000  12.010780   ; qtot -4.646900
 3468        O81    226    GLU    OE1   3468 -0.81880000  15.999430   ; qtot -5.465700
 3469        O82    226    GLU    OE2   3469 -0.81880000  15.999430   ; qtot -6.284500
 3470        O83    226    GLU      H   3470 0.29360000   1.007947   ; qtot -5.990900
 3471        O84    226    GLU     HA   3471 0.11050000   1.007947   ; qtot -5.880400
 3472        O85    226    GLU    HB2   3472 -0.01730000   1.007947   ; qtot -5.897700
 3473        O86    226    GLU    HB3   3473 -0.01730000   1.007947   ; qtot -5.915000
 3474        O87    226    GLU    HG2   3474 -0.04250000   1.007947   ; qtot -5.957500
 3475        O88    226    GLU    HG3   3475 -0.04250000   1.007947   ; qtot -6.000000
; residue  227 TYR rtp TYR q 0.0
 3476       O214    227    TYR      N   3476 -0.41570000  14.006720   ; qtot -6.415700
 3477       O215    227    TYR     CA   3477 -0.00140000  12.010780   ; qtot -6.417100
 3478       O216    227    TYR      C   3478 0.59730000  12.010780   ; qtot -5.819800
 3479       O217    227    TYR      O   3479 -0.56790000  15.999430   ; qtot -6.387700
 3480       O218    227    TYR     CB   3480 -0.01520000  12.010780   ; qtot -6.402900
 3481       O219    227    TYR     CG   3481 -0.00110000  12.010780   ; qtot -6.404000
 3482       O220    227    TYR    CD1   3482 -0.19060000  12.010780   ; qtot -6.594600
 3483       O221    227    TYR    CD2   3483 -0.19060000  12.010780   ; qtot -6.785200
 3484       O222    227    TYR    CE1   3484 -0.23410000  12.010780   ; qtot -7.019300
 3485       O223    227    TYR    CE2   3485 -0.23410000  12.010780   ; qtot -7.253400
 3486       O224    227    TYR     CZ   3486 0.32260000  12.010780   ; qtot -6.930800
 3487       O225    227    TYR     OH   3487 -0.55790000  15.999430   ; qtot -7.488700
 3488       O226    227    TYR      H   3488 0.27190000   1.007947   ; qtot -7.216800
 3489       O227    227    TYR     HA   3489 0.08760000   1.007947   ; qtot -7.129200
 3490       O228    227    TYR    HB2   3490 0.02950000   1.007947   ; qtot -7.099700
 3491       O229    227    TYR    HB3   3491 0.02950000   1.007947   ; qtot -7.070200
 3492       O230    227    TYR    HD1   3492 0.16990000   1.007947   ; qtot -6.900300
 3493       O231    227    TYR    HD2   3493 0.16990000   1.007947   ; qtot -6.730400
 3494       O232    227    TYR    HE1   3494 0.16560000   1.007947   ; qtot -6.564800
 3495       O233    227    TYR    HE2   3495 0.16560000   1.007947   ; qtot -6.399200
 3496       O234    227    TYR     HH   3496 0.39920000   1.007947   ; qtot -6.000000
; residue  228 ASN rtp ASN q 0.0
 3497       O118    228    ASN      N   3497 -0.41570000  14.006720   ; qtot -6.415700
 3498       O119    228    ASN     CA   3498 0.01430000  12.010780   ; qtot -6.401400
 3499       O120    228    ASN      C   3499 0.59730000  12.010780   ; qtot -5.804100
 3500       O121    228    ASN      O   3500 -0.56790000  15.999430   ; qtot -6.372000
 3501       O122    228    ASN     CB   3501 -0.20410000  12.010780   ; qtot -6.576100
 3502       O123    228    ASN     CG   3502 0.71300000  12.010780   ; qtot -5.863100
 3503       O124    228    ASN    OD1   3503 -0.59310000  15.999430   ; qtot -6.456200
 3504       O125    228    ASN    ND2   3504 -0.91910000  14.006720   ; qtot -7.375300
 3505       O126    228    ASN      H   3505 0.27190000   1.007947   ; qtot -7.103400
 3506       O127    228    ASN     HA   3506 0.10480000   1.007947   ; qtot -6.998600
 3507       O128    228    ASN    HB2   3507 0.07970000   1.007947   ; qtot -6.918900
 3508       O129    228    ASN    HB3   3508 0.07970000   1.007947   ; qtot -6.839200
 3509       O130    228    ASN   HD21   3509 0.41960000   1.007947   ; qtot -6.419600
 3510       O131    228    ASN   HD22   3510 0.41960000   1.007947   ; qtot -6.000000
; residue  229 TYR rtp TYR q 0.0
 3511       O214    229    TYR      N   3511 -0.41570000  14.006720   ; qtot -6.415700
 3512       O215    229    TYR     CA   3512 -0.00140000  12.010780   ; qtot -6.417100
 3513       O216    229    TYR      C   3513 0.59730000  12.010780   ; qtot -5.819800
 3514       O217    229    TYR      O   3514 -0.56790000  15.999430   ; qtot -6.387700
 3515       O218    229    TYR     CB   3515 -0.01520000  12.010780   ; qtot -6.402900
 3516       O219    229    TYR     CG   3516 -0.00110000  12.010780   ; qtot -6.404000
 3517       O220    229    TYR    CD1   3517 -0.19060000  12.010780   ; qtot -6.594600
 3518       O221    229    TYR    CD2   3518 -0.19060000  12.010780   ; qtot -6.785200
 3519       O222    229    TYR    CE1   3519 -0.23410000  12.010780   ; qtot -7.019300
 3520       O223    229    TYR    CE2   3520 -0.23410000  12.010780   ; qtot -7.253400
 3521       O224    229    TYR     CZ   3521 0.32260000  12.010780   ; qtot -6.930800
 3522       O225    229    TYR     OH   3522 -0.55790000  15.999430   ; qtot -7.488700
 3523       O226    229    TYR      H   3523 0.27190000   1.007947   ; qtot -7.216800
 3524       O227    229    TYR     HA   3524 0.08760000   1.007947   ; qtot -7.129200
 3525       O228    229    TYR    HB2   3525 0.02950000   1.007947   ; qtot -7.099700
 3526       O229    229    TYR    HB3   3526 0.02950000   1.007947   ; qtot -7.070200
 3527       O230    229    TYR    HD1   3527 0.16990000   1.007947   ; qtot -6.900300
 3528       O231    229    TYR    HD2   3528 0.16990000   1.007947   ; qtot -6.730400
 3529       O232    229    TYR    HE1   3529 0.16560000   1.007947   ; qtot -6.564800
 3530       O233    229    TYR    HE2   3530 0.16560000   1.007947   ; qtot -6.399200
 3531       O234    229    TYR     HH   3531 0.39920000   1.007947   ; qtot -6.000000
; residue  230 ASP rtp ASP q -1.0
 3532       O106    230    ASP      N   3532 -0.51630000  14.006720   ; qtot -6.516300
 3533       O107    230    ASP     CA   3533 0.03810000  12.010780   ; qtot -6.478200
 3534       O108    230    ASP      C   3534 0.53660000  12.010780   ; qtot -5.941600
 3535       O109    230    ASP      O   3535 -0.58190000  15.999430   ; qtot -6.523500
 3536       O110    230    ASP     CB   3536 -0.03030000  12.010780   ; qtot -6.553800
 3537       O111    230    ASP     CG   3537 0.79940000  12.010780   ; qtot -5.754400
 3538       O112    230    ASP    OD1   3538 -0.80140000  15.999430   ; qtot -6.555800
 3539       O113    230    ASP    OD2   3539 -0.80140000  15.999430   ; qtot -7.357200
 3540       O114    230    ASP      H   3540 0.29360000   1.007947   ; qtot -7.063600
 3541       O115    230    ASP     HA   3541 0.08800000   1.007947   ; qtot -6.975600
 3542       O116    230    ASP    HB2   3542 -0.01220000   1.007947   ; qtot -6.987800
 3543       O117    230    ASP    HB3   3543 -0.01220000   1.007947   ; qtot -7.000000
; residue  231 LYS rtp LYS q 1.0
 3544       O175    231    LYS      N   3544 -0.34790000  14.006720   ; qtot -7.347900
 3545       O176    231    LYS     CA   3545 -0.24000000  12.010780   ; qtot -7.587900
 3546       O177    231    LYS      C   3546 0.73410000  12.010780   ; qtot -6.853800
 3547       O178    231    LYS      O   3547 -0.58940000  15.999430   ; qtot -7.443200
 3548       O179    231    LYS     CB   3548 -0.00940000  12.010780   ; qtot -7.452600
 3549       O180    231    LYS     CG   3549 0.01870000  12.010780   ; qtot -7.433900
 3550       O181    231    LYS     CD   3550 -0.04790000  12.010780   ; qtot -7.481800
 3551       O182    231    LYS     CE   3551 -0.01430000  12.010780   ; qtot -7.496100
 3552       O183    231    LYS     NZ   3552 -0.38540000  14.006720   ; qtot -7.881500
 3553       O184    231    LYS      H   3553 0.27470000   1.007947   ; qtot -7.606800
 3554       O185    231    LYS     HA   3554 0.14260000   1.007947   ; qtot -7.464200
 3555       O186    231    LYS    HB2   3555 0.03620000   1.007947   ; qtot -7.428000
 3556       O187    231    LYS    HB3   3556 0.03620000   1.007947   ; qtot -7.391800
 3557       O188    231    LYS    HG2   3557 0.01030000   1.007947   ; qtot -7.381500
 3558       O189    231    LYS    HG3   3558 0.01030000   1.007947   ; qtot -7.371200
 3559       O190    231    LYS    HD2   3559 0.06210000   1.007947   ; qtot -7.309100
 3560       O191    231    LYS    HD3   3560 0.06210000   1.007947   ; qtot -7.247000
 3561       O192    231    LYS    HE2   3561 0.11350000   1.007947   ; qtot -7.133500
 3562       O193    231    LYS    HE3   3562 0.11350000   1.007947   ; qtot -7.020000
 3563       O194    231    LYS    HZ1   3563 0.34000000   1.007947   ; qtot -6.680000
 3564       O195    231    LYS    HZ2   3564 0.34000000   1.007947   ; qtot -6.340000
 3565       O196    231    LYS    HZ3   3565 0.34000000   1.007947   ; qtot -6.000000
; residue  232 SER rtp SER q 0.0
 3566        O27    232    SER      N   3566 -0.41570000  14.006720   ; qtot -6.415700
 3567        O28    232    SER     CA   3567 -0.02490000  12.010780   ; qtot -6.440600
 3568        O29    232    SER      C   3568 0.59730000  12.010780   ; qtot -5.843300
 3569        O30    232    SER      O   3569 -0.56790000  15.999430   ; qtot -6.411200
 3570        O31    232    SER     CB   3570 0.21170000  12.010780   ; qtot -6.199500
 3571        O32    232    SER     OG   3571 -0.65460000  15.999430   ; qtot -6.854100
 3572        O33    232    SER      H   3572 0.27190000   1.007947   ; qtot -6.582200
 3573        O34    232    SER     HA   3573 0.08430000   1.007947   ; qtot -6.497900
 3574        O35    232    SER    HB2   3574 0.03520000   1.007947   ; qtot -6.462700
 3575        O36    232    SER    HB3   3575 0.03520000   1.007947   ; qtot -6.427500
 3576        O37    232    SER     HG   3576 0.42750000   1.007947   ; qtot -6.000000
; residue  233 ILE rtp ILE q -0.0
 3577       O249    233    ILE      N   3577 -0.41570000  14.006720   ; qtot -6.415700
 3578       O250    233    ILE     CA   3578 -0.05970000  12.010780   ; qtot -6.475400
 3579       O251    233    ILE      C   3579 0.59730000  12.010780   ; qtot -5.878100
 3580       O252    233    ILE      O   3580 -0.56790000  15.999430   ; qtot -6.446000
 3581       O253    233    ILE     CB   3581 0.13030000  12.010780   ; qtot -6.315700
 3582       O254    233    ILE    CG1   3582 -0.04300000  12.010780   ; qtot -6.358700
 3583       O255    233    ILE    CG2   3583 -0.32040000  12.010780   ; qtot -6.679100
 3584       O256    233    ILE    CD1   3584 -0.06600000  12.010780   ; qtot -6.745100
 3585       O257    233    ILE      H   3585 0.27190000   1.007947   ; qtot -6.473200
 3586       O258    233    ILE     HA   3586 0.08690000   1.007947   ; qtot -6.386300
 3587       O259    233    ILE     HB   3587 0.01870000   1.007947   ; qtot -6.367600
 3588       O260    233    ILE   HG12   3588 0.02360000   1.007947   ; qtot -6.344000
 3589       O261    233    ILE   HG13   3589 0.02360000   1.007947   ; qtot -6.320400
 3590       O262    233    ILE   HG21   3590 0.08820000   1.007947   ; qtot -6.232200
 3591       O263    233    ILE   HG22   3591 0.08820000   1.007947   ; qtot -6.144000
 3592       O264    233    ILE   HG23   3592 0.08820000   1.007947   ; qtot -6.055800
 3593       O265    233    ILE   HD11   3593 0.01860000   1.007947   ; qtot -6.037200
 3594       O266    233    ILE   HD12   3594 0.01860000   1.007947   ; qtot -6.018600
 3595       O267    233    ILE   HD13   3595 0.01860000   1.007947   ; qtot -6.000000
; residue  234 VAL rtp VAL q 0.0
 3596        O58    234    VAL      N   3596 -0.41570000  14.006720   ; qtot -6.415700
 3597        O59    234    VAL     CA   3597 -0.08750000  12.010780   ; qtot -6.503200
 3598        O60    234    VAL      C   3598 0.59730000  12.010780   ; qtot -5.905900
 3599        O61    234    VAL      O   3599 -0.56790000  15.999430   ; qtot -6.473800
 3600        O62    234    VAL     CB   3600 0.29850000  12.010780   ; qtot -6.175300
 3601        O63    234    VAL    CG1   3601 -0.31920000  12.010780   ; qtot -6.494500
 3602        O64    234    VAL    CG2   3602 -0.31920000  12.010780   ; qtot -6.813700
 3603        O65    234    VAL      H   3603 0.27190000   1.007947   ; qtot -6.541800
 3604        O66    234    VAL     HA   3604 0.09690000   1.007947   ; qtot -6.444900
 3605        O67    234    VAL     HB   3605 -0.02970000   1.007947   ; qtot -6.474600
 3606        O68    234    VAL   HG11   3606 0.07910000   1.007947   ; qtot -6.395500
 3607        O69    234    VAL   HG12   3607 0.07910000   1.007947   ; qtot -6.316400
 3608        O70    234    VAL   HG13   3608 0.07910000   1.007947   ; qtot -6.237300
 3609        O71    234    VAL   HG21   3609 0.07910000   1.007947   ; qtot -6.158200
 3610        O72    234    VAL   HG22   3610 0.07910000   1.007947   ; qtot -6.079100
 3611        O73    234    VAL   HG23   3611 0.07910000   1.007947   ; qtot -6.000000
; residue  235 ASP rtp ASP q -1.0
 3612       O106    235    ASP      N   3612 -0.51630000  14.006720   ; qtot -6.516300
 3613       O107    235    ASP     CA   3613 0.03810000  12.010780   ; qtot -6.478200
 3614       O108    235    ASP      C   3614 0.53660000  12.010780   ; qtot -5.941600
 3615       O109    235    ASP      O   3615 -0.58190000  15.999430   ; qtot -6.523500
 3616       O110    235    ASP     CB   3616 -0.03030000  12.010780   ; qtot -6.553800
 3617       O111    235    ASP     CG   3617 0.79940000  12.010780   ; qtot -5.754400
 3618       O112    235    ASP    OD1   3618 -0.80140000  15.999430   ; qtot -6.555800
 3619       O113    235    ASP    OD2   3619 -0.80140000  15.999430   ; qtot -7.357200
 3620       O114    235    ASP      H   3620 0.29360000   1.007947   ; qtot -7.063600
 3621       O115    235    ASP     HA   3621 0.08800000   1.007947   ; qtot -6.975600
 3622       O116    235    ASP    HB2   3622 -0.01220000   1.007947   ; qtot -6.987800
 3623       O117    235    ASP    HB3   3623 -0.01220000   1.007947   ; qtot -7.000000
; residue  236 SER rtp SER q 0.0
 3624        O27    236    SER      N   3624 -0.41570000  14.006720   ; qtot -7.415700
 3625        O28    236    SER     CA   3625 -0.02490000  12.010780   ; qtot -7.440600
 3626        O29    236    SER      C   3626 0.59730000  12.010780   ; qtot -6.843300
 3627        O30    236    SER      O   3627 -0.56790000  15.999430   ; qtot -7.411200
 3628        O31    236    SER     CB   3628 0.21170000  12.010780   ; qtot -7.199500
 3629        O32    236    SER     OG   3629 -0.65460000  15.999430   ; qtot -7.854100
 3630        O33    236    SER      H   3630 0.27190000   1.007947   ; qtot -7.582200
 3631        O34    236    SER     HA   3631 0.08430000   1.007947   ; qtot -7.497900
 3632        O35    236    SER    HB2   3632 0.03520000   1.007947   ; qtot -7.462700
 3633        O36    236    SER    HB3   3633 0.03520000   1.007947   ; qtot -7.427500
 3634        O37    236    SER     HG   3634 0.42750000   1.007947   ; qtot -7.000000
; residue  237 GLY rtp GLY q 0.0
 3635        O20    237    GLY      N   3635 -0.41570000  14.006720   ; qtot -7.415700
 3636        O21    237    GLY     CA   3636 -0.02520000  12.010780   ; qtot -7.440900
 3637        O22    237    GLY      C   3637 0.59730000  12.010780   ; qtot -6.843600
 3638        O23    237    GLY      O   3638 -0.56790000  15.999430   ; qtot -7.411500
 3639        O24    237    GLY      H   3639 0.27190000   1.007947   ; qtot -7.139600
 3640        O25    237    GLY    HA2   3640 0.06980000   1.007947   ; qtot -7.069800
 3641        O26    237    GLY    HA3   3641 0.06980000   1.007947   ; qtot -7.000000
; residue  238 THR rtp THR q -0.0
 3642         O6    238    THR      N   3642 -0.41570000  14.006720   ; qtot -7.415700
 3643         O7    238    THR     CA   3643 -0.03890000  12.010780   ; qtot -7.454600
 3644         O8    238    THR      C   3644 0.59730000  12.010780   ; qtot -6.857300
 3645         O9    238    THR      O   3645 -0.56790000  15.999430   ; qtot -7.425200
 3646        O10    238    THR     CB   3646 0.36540000  12.010780   ; qtot -7.059800
 3647        O11    238    THR    OG1   3647 -0.67610000  15.999430   ; qtot -7.735900
 3648        O12    238    THR    CG2   3648 -0.24380000  12.010780   ; qtot -7.979700
 3649        O13    238    THR      H   3649 0.27190000   1.007947   ; qtot -7.707800
 3650        O14    238    THR     HA   3650 0.10070000   1.007947   ; qtot -7.607100
 3651        O15    238    THR     HB   3651 0.00430000   1.007947   ; qtot -7.602800
 3652        O16    238    THR    HG1   3652 0.41020000   1.007947   ; qtot -7.192600
 3653        O17    238    THR   HG21   3653 0.06420000   1.007947   ; qtot -7.128400
 3654        O18    238    THR   HG22   3654 0.06420000   1.007947   ; qtot -7.064200
 3655        O19    238    THR   HG23   3655 0.06420000   1.007947   ; qtot -7.000000
; residue  239 THR rtp THR q -0.0
 3656         O6    239    THR      N   3656 -0.41570000  14.006720   ; qtot -7.415700
 3657         O7    239    THR     CA   3657 -0.03890000  12.010780   ; qtot -7.454600
 3658         O8    239    THR      C   3658 0.59730000  12.010780   ; qtot -6.857300
 3659         O9    239    THR      O   3659 -0.56790000  15.999430   ; qtot -7.425200
 3660        O10    239    THR     CB   3660 0.36540000  12.010780   ; qtot -7.059800
 3661        O11    239    THR    OG1   3661 -0.67610000  15.999430   ; qtot -7.735900
 3662        O12    239    THR    CG2   3662 -0.24380000  12.010780   ; qtot -7.979700
 3663        O13    239    THR      H   3663 0.27190000   1.007947   ; qtot -7.707800
 3664        O14    239    THR     HA   3664 0.10070000   1.007947   ; qtot -7.607100
 3665        O15    239    THR     HB   3665 0.00430000   1.007947   ; qtot -7.602800
 3666        O16    239    THR    HG1   3666 0.41020000   1.007947   ; qtot -7.192600
 3667        O17    239    THR   HG21   3667 0.06420000   1.007947   ; qtot -7.128400
 3668        O18    239    THR   HG22   3668 0.06420000   1.007947   ; qtot -7.064200
 3669        O19    239    THR   HG23   3669 0.06420000   1.007947   ; qtot -7.000000
; residue  240 ASN rtp ASN q 0.0
 3670       O118    240    ASN      N   3670 -0.41570000  14.006720   ; qtot -7.415700
 3671       O119    240    ASN     CA   3671 0.01430000  12.010780   ; qtot -7.401400
 3672       O120    240    ASN      C   3672 0.59730000  12.010780   ; qtot -6.804100
 3673       O121    240    ASN      O   3673 -0.56790000  15.999430   ; qtot -7.372000
 3674       O122    240    ASN     CB   3674 -0.20410000  12.010780   ; qtot -7.576100
 3675       O123    240    ASN     CG   3675 0.71300000  12.010780   ; qtot -6.863100
 3676       O124    240    ASN    OD1   3676 -0.59310000  15.999430   ; qtot -7.456200
 3677       O125    240    ASN    ND2   3677 -0.91910000  14.006720   ; qtot -8.375300
 3678       O126    240    ASN      H   3678 0.27190000   1.007947   ; qtot -8.103400
 3679       O127    240    ASN     HA   3679 0.10480000   1.007947   ; qtot -7.998600
 3680       O128    240    ASN    HB2   3680 0.07970000   1.007947   ; qtot -7.918900
 3681       O129    240    ASN    HB3   3681 0.07970000   1.007947   ; qtot -7.839200
 3682       O130    240    ASN   HD21   3682 0.41960000   1.007947   ; qtot -7.419600
 3683       O131    240    ASN   HD22   3683 0.41960000   1.007947   ; qtot -7.000000
; residue  241 LEU rtp LEU q -0.0
 3684       O132    241    LEU      N   3684 -0.41570000  14.006720   ; qtot -7.415700
 3685       O133    241    LEU     CA   3685 -0.05180000  12.010780   ; qtot -7.467500
 3686       O134    241    LEU      C   3686 0.59730000  12.010780   ; qtot -6.870200
 3687       O135    241    LEU      O   3687 -0.56790000  15.999430   ; qtot -7.438100
 3688       O136    241    LEU     CB   3688 -0.11020000  12.010780   ; qtot -7.548300
 3689       O137    241    LEU     CG   3689 0.35310000  12.010780   ; qtot -7.195200
 3690       O138    241    LEU    CD1   3690 -0.41210000  12.010780   ; qtot -7.607300
 3691       O139    241    LEU    CD2   3691 -0.41210000  12.010780   ; qtot -8.019400
 3692       O140    241    LEU      H   3692 0.27190000   1.007947   ; qtot -7.747500
 3693       O141    241    LEU     HA   3693 0.09220000   1.007947   ; qtot -7.655300
 3694       O142    241    LEU    HB2   3694 0.04570000   1.007947   ; qtot -7.609600
 3695       O143    241    LEU    HB3   3695 0.04570000   1.007947   ; qtot -7.563900
 3696       O144    241    LEU     HG   3696 -0.03610000   1.007947   ; qtot -7.600000
 3697       O145    241    LEU   HD11   3697 0.10000000   1.007947   ; qtot -7.500000
 3698       O146    241    LEU   HD12   3698 0.10000000   1.007947   ; qtot -7.400000
 3699       O147    241    LEU   HD13   3699 0.10000000   1.007947   ; qtot -7.300000
 3700       O148    241    LEU   HD21   3700 0.10000000   1.007947   ; qtot -7.200000
 3701       O149    241    LEU   HD22   3701 0.10000000   1.007947   ; qtot -7.100000
 3702       O150    241    LEU   HD23   3702 0.10000000   1.007947   ; qtot -7.000000
; residue  242 ARG rtp ARG q 1.0
 3703       O151    242    ARG      N   3703 -0.34790000  14.006720   ; qtot -7.347900
 3704       O152    242    ARG     CA   3704 -0.26370000  12.010780   ; qtot -7.611600
 3705       O153    242    ARG      C   3705 0.73410000  12.010780   ; qtot -6.877500
 3706       O154    242    ARG      O   3706 -0.58940000  15.999430   ; qtot -7.466900
 3707       O155    242    ARG     CB   3707 -0.00070000  12.010780   ; qtot -7.467600
 3708       O156    242    ARG     CG   3708 0.03900000  12.010780   ; qtot -7.428600
 3709       O157    242    ARG     CD   3709 0.04860000  12.010780   ; qtot -7.380000
 3710       O158    242    ARG     NE   3710 -0.52950000  14.006720   ; qtot -7.909500
 3711       O159    242    ARG     CZ   3711 0.80760000  12.010780   ; qtot -7.101900
 3712       O160    242    ARG    NH1   3712 -0.86270000  14.006720   ; qtot -7.964600
 3713       O161    242    ARG    NH2   3713 -0.86270000  14.006720   ; qtot -8.827300
 3714       O162    242    ARG      H   3714 0.27470000   1.007947   ; qtot -8.552600
 3715       O163    242    ARG     HA   3715 0.15600000   1.007947   ; qtot -8.396600
 3716       O164    242    ARG    HB2   3716 0.03270000   1.007947   ; qtot -8.363900
 3717       O165    242    ARG    HB3   3717 0.03270000   1.007947   ; qtot -8.331200
 3718       O166    242    ARG    HG2   3718 0.02850000   1.007947   ; qtot -8.302700
 3719       O167    242    ARG    HG3   3719 0.02850000   1.007947   ; qtot -8.274200
 3720       O168    242    ARG    HD2   3720 0.06870000   1.007947   ; qtot -8.205500
 3721       O169    242    ARG    HD3   3721 0.06870000   1.007947   ; qtot -8.136800
 3722       O170    242    ARG     HE   3722 0.34560000   1.007947   ; qtot -7.791200
 3723       O171    242    ARG   HH11   3723 0.44780000   1.007947   ; qtot -7.343400
 3724       O172    242    ARG   HH12   3724 0.44780000   1.007947   ; qtot -6.895600
 3725       O173    242    ARG   HH21   3725 0.44780000   1.007947   ; qtot -6.447800
 3726       O174    242    ARG   HH22   3726 0.44780000   1.007947   ; qtot -6.000000
; residue  243 LEU rtp LEU q -0.0
 3727       O132    243    LEU      N   3727 -0.41570000  14.006720   ; qtot -6.415700
 3728       O133    243    LEU     CA   3728 -0.05180000  12.010780   ; qtot -6.467500
 3729       O134    243    LEU      C   3729 0.59730000  12.010780   ; qtot -5.870200
 3730       O135    243    LEU      O   3730 -0.56790000  15.999430   ; qtot -6.438100
 3731       O136    243    LEU     CB   3731 -0.11020000  12.010780   ; qtot -6.548300
 3732       O137    243    LEU     CG   3732 0.35310000  12.010780   ; qtot -6.195200
 3733       O138    243    LEU    CD1   3733 -0.41210000  12.010780   ; qtot -6.607300
 3734       O139    243    LEU    CD2   3734 -0.41210000  12.010780   ; qtot -7.019400
 3735       O140    243    LEU      H   3735 0.27190000   1.007947   ; qtot -6.747500
 3736       O141    243    LEU     HA   3736 0.09220000   1.007947   ; qtot -6.655300
 3737       O142    243    LEU    HB2   3737 0.04570000   1.007947   ; qtot -6.609600
 3738       O143    243    LEU    HB3   3738 0.04570000   1.007947   ; qtot -6.563900
 3739       O144    243    LEU     HG   3739 -0.03610000   1.007947   ; qtot -6.600000
 3740       O145    243    LEU   HD11   3740 0.10000000   1.007947   ; qtot -6.500000
 3741       O146    243    LEU   HD12   3741 0.10000000   1.007947   ; qtot -6.400000
 3742       O147    243    LEU   HD13   3742 0.10000000   1.007947   ; qtot -6.300000
 3743       O148    243    LEU   HD21   3743 0.10000000   1.007947   ; qtot -6.200000
 3744       O149    243    LEU   HD22   3744 0.10000000   1.007947   ; qtot -6.100000
 3745       O150    243    LEU   HD23   3745 0.10000000   1.007947   ; qtot -6.000000
; residue  244 PRO rtp PRO q -0.0
 3746       O235    244    PRO      N   3746 -0.25480000  14.006720   ; qtot -6.254800
 3747       O236    244    PRO     CA   3747 -0.02660000  12.010780   ; qtot -6.281400
 3748       O237    244    PRO      C   3748 0.58960000  12.010780   ; qtot -5.691800
 3749       O238    244    PRO      O   3749 -0.57480000  15.999430   ; qtot -6.266600
 3750       O239    244    PRO     CB   3750 -0.00700000  12.010780   ; qtot -6.273600
 3751       O240    244    PRO     CG   3751 0.01890000  12.010780   ; qtot -6.254700
 3752       O241    244    PRO     CD   3752 0.01920000  12.010780   ; qtot -6.235500
 3753       O242    244    PRO     HA   3753 0.06410000   1.007947   ; qtot -6.171400
 3754       O243    244    PRO    HB2   3754 0.02530000   1.007947   ; qtot -6.146100
 3755       O244    244    PRO    HB3   3755 0.02530000   1.007947   ; qtot -6.120800
 3756       O245    244    PRO    HG2   3756 0.02130000   1.007947   ; qtot -6.099500
 3757       O246    244    PRO    HG3   3757 0.02130000   1.007947   ; qtot -6.078200
 3758       O247    244    PRO    HD2   3758 0.03910000   1.007947   ; qtot -6.039100
 3759       O248    244    PRO    HD3   3759 0.03910000   1.007947   ; qtot -6.000000
; residue  245 LYS rtp LYS q 1.0
 3760       O175    245    LYS      N   3760 -0.34790000  14.006720   ; qtot -6.347900
 3761       O176    245    LYS     CA   3761 -0.24000000  12.010780   ; qtot -6.587900
 3762       O177    245    LYS      C   3762 0.73410000  12.010780   ; qtot -5.853800
 3763       O178    245    LYS      O   3763 -0.58940000  15.999430   ; qtot -6.443200
 3764       O179    245    LYS     CB   3764 -0.00940000  12.010780   ; qtot -6.452600
 3765       O180    245    LYS     CG   3765 0.01870000  12.010780   ; qtot -6.433900
 3766       O181    245    LYS     CD   3766 -0.04790000  12.010780   ; qtot -6.481800
 3767       O182    245    LYS     CE   3767 -0.01430000  12.010780   ; qtot -6.496100
 3768       O183    245    LYS     NZ   3768 -0.38540000  14.006720   ; qtot -6.881500
 3769       O184    245    LYS      H   3769 0.27470000   1.007947   ; qtot -6.606800
 3770       O185    245    LYS     HA   3770 0.14260000   1.007947   ; qtot -6.464200
 3771       O186    245    LYS    HB2   3771 0.03620000   1.007947   ; qtot -6.428000
 3772       O187    245    LYS    HB3   3772 0.03620000   1.007947   ; qtot -6.391800
 3773       O188    245    LYS    HG2   3773 0.01030000   1.007947   ; qtot -6.381500
 3774       O189    245    LYS    HG3   3774 0.01030000   1.007947   ; qtot -6.371200
 3775       O190    245    LYS    HD2   3775 0.06210000   1.007947   ; qtot -6.309100
 3776       O191    245    LYS    HD3   3776 0.06210000   1.007947   ; qtot -6.247000
 3777       O192    245    LYS    HE2   3777 0.11350000   1.007947   ; qtot -6.133500
 3778       O193    245    LYS    HE3   3778 0.11350000   1.007947   ; qtot -6.020000
 3779       O194    245    LYS    HZ1   3779 0.34000000   1.007947   ; qtot -5.680000
 3780       O195    245    LYS    HZ2   3780 0.34000000   1.007947   ; qtot -5.340000
 3781       O196    245    LYS    HZ3   3781 0.34000000   1.007947   ; qtot -5.000000
; residue  246 LYS rtp LYS q 1.0
 3782       O175    246    LYS      N   3782 -0.34790000  14.006720   ; qtot -5.347900
 3783       O176    246    LYS     CA   3783 -0.24000000  12.010780   ; qtot -5.587900
 3784       O177    246    LYS      C   3784 0.73410000  12.010780   ; qtot -4.853800
 3785       O178    246    LYS      O   3785 -0.58940000  15.999430   ; qtot -5.443200
 3786       O179    246    LYS     CB   3786 -0.00940000  12.010780   ; qtot -5.452600
 3787       O180    246    LYS     CG   3787 0.01870000  12.010780   ; qtot -5.433900
 3788       O181    246    LYS     CD   3788 -0.04790000  12.010780   ; qtot -5.481800
 3789       O182    246    LYS     CE   3789 -0.01430000  12.010780   ; qtot -5.496100
 3790       O183    246    LYS     NZ   3790 -0.38540000  14.006720   ; qtot -5.881500
 3791       O184    246    LYS      H   3791 0.27470000   1.007947   ; qtot -5.606800
 3792       O185    246    LYS     HA   3792 0.14260000   1.007947   ; qtot -5.464200
 3793       O186    246    LYS    HB2   3793 0.03620000   1.007947   ; qtot -5.428000
 3794       O187    246    LYS    HB3   3794 0.03620000   1.007947   ; qtot -5.391800
 3795       O188    246    LYS    HG2   3795 0.01030000   1.007947   ; qtot -5.381500
 3796       O189    246    LYS    HG3   3796 0.01030000   1.007947   ; qtot -5.371200
 3797       O190    246    LYS    HD2   3797 0.06210000   1.007947   ; qtot -5.309100
 3798       O191    246    LYS    HD3   3798 0.06210000   1.007947   ; qtot -5.247000
 3799       O192    246    LYS    HE2   3799 0.11350000   1.007947   ; qtot -5.133500
 3800       O193    246    LYS    HE3   3800 0.11350000   1.007947   ; qtot -5.020000
 3801       O194    246    LYS    HZ1   3801 0.34000000   1.007947   ; qtot -4.680000
 3802       O195    246    LYS    HZ2   3802 0.34000000   1.007947   ; qtot -4.340000
 3803       O196    246    LYS    HZ3   3803 0.34000000   1.007947   ; qtot -4.000000
; residue  247 VAL rtp VAL q 0.0
 3804        O58    247    VAL      N   3804 -0.41570000  14.006720   ; qtot -4.415700
 3805        O59    247    VAL     CA   3805 -0.08750000  12.010780   ; qtot -4.503200
 3806        O60    247    VAL      C   3806 0.59730000  12.010780   ; qtot -3.905900
 3807        O61    247    VAL      O   3807 -0.56790000  15.999430   ; qtot -4.473800
 3808        O62    247    VAL     CB   3808 0.29850000  12.010780   ; qtot -4.175300
 3809        O63    247    VAL    CG1   3809 -0.31920000  12.010780   ; qtot -4.494500
 3810        O64    247    VAL    CG2   3810 -0.31920000  12.010780   ; qtot -4.813700
 3811        O65    247    VAL      H   3811 0.27190000   1.007947   ; qtot -4.541800
 3812        O66    247    VAL     HA   3812 0.09690000   1.007947   ; qtot -4.444900
 3813        O67    247    VAL     HB   3813 -0.02970000   1.007947   ; qtot -4.474600
 3814        O68    247    VAL   HG11   3814 0.07910000   1.007947   ; qtot -4.395500
 3815        O69    247    VAL   HG12   3815 0.07910000   1.007947   ; qtot -4.316400
 3816        O70    247    VAL   HG13   3816 0.07910000   1.007947   ; qtot -4.237300
 3817        O71    247    VAL   HG21   3817 0.07910000   1.007947   ; qtot -4.158200
 3818        O72    247    VAL   HG22   3818 0.07910000   1.007947   ; qtot -4.079100
 3819        O73    247    VAL   HG23   3819 0.07910000   1.007947   ; qtot -4.000000
; residue  248 PHE rtp PHE q 0.0
 3820        O38    248    PHE      N   3820 -0.41570000  14.006720   ; qtot -4.415700
 3821        O39    248    PHE     CA   3821 -0.00240000  12.010780   ; qtot -4.418100
 3822        O40    248    PHE      C   3822 0.59730000  12.010780   ; qtot -3.820800
 3823        O41    248    PHE      O   3823 -0.56790000  15.999430   ; qtot -4.388700
 3824        O42    248    PHE     CB   3824 -0.03430000  12.010780   ; qtot -4.423000
 3825        O43    248    PHE     CG   3825 0.01180000  12.010780   ; qtot -4.411200
 3826        O44    248    PHE    CD1   3826 -0.12560000  12.010780   ; qtot -4.536800
 3827        O45    248    PHE    CD2   3827 -0.12560000  12.010780   ; qtot -4.662400
 3828        O46    248    PHE    CE1   3828 -0.17040000  12.010780   ; qtot -4.832800
 3829        O47    248    PHE    CE2   3829 -0.17040000  12.010780   ; qtot -5.003200
 3830        O48    248    PHE     CZ   3830 -0.10720000  12.010780   ; qtot -5.110400
 3831        O49    248    PHE      H   3831 0.27190000   1.007947   ; qtot -4.838500
 3832        O50    248    PHE     HA   3832 0.09780000   1.007947   ; qtot -4.740700
 3833        O51    248    PHE    HB2   3833 0.02950000   1.007947   ; qtot -4.711200
 3834        O52    248    PHE    HB3   3834 0.02950000   1.007947   ; qtot -4.681700
 3835        O53    248    PHE    HD1   3835 0.13300000   1.007947   ; qtot -4.548700
 3836        O54    248    PHE    HD2   3836 0.13300000   1.007947   ; qtot -4.415700
 3837        O55    248    PHE    HE1   3837 0.14300000   1.007947   ; qtot -4.272700
 3838        O56    248    PHE    HE2   3838 0.14300000   1.007947   ; qtot -4.129700
 3839        O57    248    PHE     HZ   3839 0.12970000   1.007947   ; qtot -4.000000
; residue  249 GLU rtp GLU q -1.0
 3840        O74    249    GLU      N   3840 -0.51630000  14.006720   ; qtot -4.516300
 3841        O75    249    GLU     CA   3841 0.03970000  12.010780   ; qtot -4.476600
 3842        O76    249    GLU      C   3842 0.53660000  12.010780   ; qtot -3.940000
 3843        O77    249    GLU      O   3843 -0.58190000  15.999430   ; qtot -4.521900
 3844        O78    249    GLU     CB   3844 0.05600000  12.010780   ; qtot -4.465900
 3845        O79    249    GLU     CG   3845 0.01360000  12.010780   ; qtot -4.452300
 3846        O80    249    GLU     CD   3846 0.80540000  12.010780   ; qtot -3.646900
 3847        O81    249    GLU    OE1   3847 -0.81880000  15.999430   ; qtot -4.465700
 3848        O82    249    GLU    OE2   3848 -0.81880000  15.999430   ; qtot -5.284500
 3849        O83    249    GLU      H   3849 0.29360000   1.007947   ; qtot -4.990900
 3850        O84    249    GLU     HA   3850 0.11050000   1.007947   ; qtot -4.880400
 3851        O85    249    GLU    HB2   3851 -0.01730000   1.007947   ; qtot -4.897700
 3852        O86    249    GLU    HB3   3852 -0.01730000   1.007947   ; qtot -4.915000
 3853        O87    249    GLU    HG2   3853 -0.04250000   1.007947   ; qtot -4.957500
 3854        O88    249    GLU    HG3   3854 -0.04250000   1.007947   ; qtot -5.000000
; residue  250 ALA rtp ALA q 0.0
 3855       O268    250    ALA      N   3855 -0.41570000  14.006720   ; qtot -5.415700
 3856       O269    250    ALA     CA   3856 0.03370000  12.010780   ; qtot -5.382000
 3857       O270    250    ALA      C   3857 0.59730000  12.010780   ; qtot -4.784700
 3858       O271    250    ALA      O   3858 -0.56790000  15.999430   ; qtot -5.352600
 3859       O272    250    ALA     CB   3859 -0.18250000  12.010780   ; qtot -5.535100
 3860       O273    250    ALA      H   3860 0.27190000   1.007947   ; qtot -5.263200
 3861       O274    250    ALA     HA   3861 0.08230000   1.007947   ; qtot -5.180900
 3862       O275    250    ALA    HB1   3862 0.06030000   1.007947   ; qtot -5.120600
 3863       O276    250    ALA    HB2   3863 0.06030000   1.007947   ; qtot -5.060300
 3864       O277    250    ALA    HB3   3864 0.06030000   1.007947   ; qtot -5.000000
; residue  251 ALA rtp ALA q 0.0
 3865       O268    251    ALA      N   3865 -0.41570000  14.006720   ; qtot -5.415700
 3866       O269    251    ALA     CA   3866 0.03370000  12.010780   ; qtot -5.382000
 3867       O270    251    ALA      C   3867 0.59730000  12.010780   ; qtot -4.784700
 3868       O271    251    ALA      O   3868 -0.56790000  15.999430   ; qtot -5.352600
 3869       O272    251    ALA     CB   3869 -0.18250000  12.010780   ; qtot -5.535100
 3870       O273    251    ALA      H   3870 0.27190000   1.007947   ; qtot -5.263200
 3871       O274    251    ALA     HA   3871 0.08230000   1.007947   ; qtot -5.180900
 3872       O275    251    ALA    HB1   3872 0.06030000   1.007947   ; qtot -5.120600
 3873       O276    251    ALA    HB2   3873 0.06030000   1.007947   ; qtot -5.060300
 3874       O277    251    ALA    HB3   3874 0.06030000   1.007947   ; qtot -5.000000
; residue  252 VAL rtp VAL q 0.0
 3875        O58    252    VAL      N   3875 -0.41570000  14.006720   ; qtot -5.415700
 3876        O59    252    VAL     CA   3876 -0.08750000  12.010780   ; qtot -5.503200
 3877        O60    252    VAL      C   3877 0.59730000  12.010780   ; qtot -4.905900
 3878        O61    252    VAL      O   3878 -0.56790000  15.999430   ; qtot -5.473800
 3879        O62    252    VAL     CB   3879 0.29850000  12.010780   ; qtot -5.175300
 3880        O63    252    VAL    CG1   3880 -0.31920000  12.010780   ; qtot -5.494500
 3881        O64    252    VAL    CG2   3881 -0.31920000  12.010780   ; qtot -5.813700
 3882        O65    252    VAL      H   3882 0.27190000   1.007947   ; qtot -5.541800
 3883        O66    252    VAL     HA   3883 0.09690000   1.007947   ; qtot -5.444900
 3884        O67    252    VAL     HB   3884 -0.02970000   1.007947   ; qtot -5.474600
 3885        O68    252    VAL   HG11   3885 0.07910000   1.007947   ; qtot -5.395500
 3886        O69    252    VAL   HG12   3886 0.07910000   1.007947   ; qtot -5.316400
 3887        O70    252    VAL   HG13   3887 0.07910000   1.007947   ; qtot -5.237300
 3888        O71    252    VAL   HG21   3888 0.07910000   1.007947   ; qtot -5.158200
 3889        O72    252    VAL   HG22   3889 0.07910000   1.007947   ; qtot -5.079100
 3890        O73    252    VAL   HG23   3890 0.07910000   1.007947   ; qtot -5.000000
; residue  253 LYS rtp LYS q 1.0
 3891       O175    253    LYS      N   3891 -0.34790000  14.006720   ; qtot -5.347900
 3892       O176    253    LYS     CA   3892 -0.24000000  12.010780   ; qtot -5.587900
 3893       O177    253    LYS      C   3893 0.73410000  12.010780   ; qtot -4.853800
 3894       O178    253    LYS      O   3894 -0.58940000  15.999430   ; qtot -5.443200
 3895       O179    253    LYS     CB   3895 -0.00940000  12.010780   ; qtot -5.452600
 3896       O180    253    LYS     CG   3896 0.01870000  12.010780   ; qtot -5.433900
 3897       O181    253    LYS     CD   3897 -0.04790000  12.010780   ; qtot -5.481800
 3898       O182    253    LYS     CE   3898 -0.01430000  12.010780   ; qtot -5.496100
 3899       O183    253    LYS     NZ   3899 -0.38540000  14.006720   ; qtot -5.881500
 3900       O184    253    LYS      H   3900 0.27470000   1.007947   ; qtot -5.606800
 3901       O185    253    LYS     HA   3901 0.14260000   1.007947   ; qtot -5.464200
 3902       O186    253    LYS    HB2   3902 0.03620000   1.007947   ; qtot -5.428000
 3903       O187    253    LYS    HB3   3903 0.03620000   1.007947   ; qtot -5.391800
 3904       O188    253    LYS    HG2   3904 0.01030000   1.007947   ; qtot -5.381500
 3905       O189    253    LYS    HG3   3905 0.01030000   1.007947   ; qtot -5.371200
 3906       O190    253    LYS    HD2   3906 0.06210000   1.007947   ; qtot -5.309100
 3907       O191    253    LYS    HD3   3907 0.06210000   1.007947   ; qtot -5.247000
 3908       O192    253    LYS    HE2   3908 0.11350000   1.007947   ; qtot -5.133500
 3909       O193    253    LYS    HE3   3909 0.11350000   1.007947   ; qtot -5.020000
 3910       O194    253    LYS    HZ1   3910 0.34000000   1.007947   ; qtot -4.680000
 3911       O195    253    LYS    HZ2   3911 0.34000000   1.007947   ; qtot -4.340000
 3912       O196    253    LYS    HZ3   3912 0.34000000   1.007947   ; qtot -4.000000
; residue  254 SER rtp SER q 0.0
 3913        O27    254    SER      N   3913 -0.41570000  14.006720   ; qtot -4.415700
 3914        O28    254    SER     CA   3914 -0.02490000  12.010780   ; qtot -4.440600
 3915        O29    254    SER      C   3915 0.59730000  12.010780   ; qtot -3.843300
 3916        O30    254    SER      O   3916 -0.56790000  15.999430   ; qtot -4.411200
 3917        O31    254    SER     CB   3917 0.21170000  12.010780   ; qtot -4.199500
 3918        O32    254    SER     OG   3918 -0.65460000  15.999430   ; qtot -4.854100
 3919        O33    254    SER      H   3919 0.27190000   1.007947   ; qtot -4.582200
 3920        O34    254    SER     HA   3920 0.08430000   1.007947   ; qtot -4.497900
 3921        O35    254    SER    HB2   3921 0.03520000   1.007947   ; qtot -4.462700
 3922        O36    254    SER    HB3   3922 0.03520000   1.007947   ; qtot -4.427500
 3923        O37    254    SER     HG   3923 0.42750000   1.007947   ; qtot -4.000000
; residue  255 ILE rtp ILE q -0.0
 3924       O249    255    ILE      N   3924 -0.41570000  14.006720   ; qtot -4.415700
 3925       O250    255    ILE     CA   3925 -0.05970000  12.010780   ; qtot -4.475400
 3926       O251    255    ILE      C   3926 0.59730000  12.010780   ; qtot -3.878100
 3927       O252    255    ILE      O   3927 -0.56790000  15.999430   ; qtot -4.446000
 3928       O253    255    ILE     CB   3928 0.13030000  12.010780   ; qtot -4.315700
 3929       O254    255    ILE    CG1   3929 -0.04300000  12.010780   ; qtot -4.358700
 3930       O255    255    ILE    CG2   3930 -0.32040000  12.010780   ; qtot -4.679100
 3931       O256    255    ILE    CD1   3931 -0.06600000  12.010780   ; qtot -4.745100
 3932       O257    255    ILE      H   3932 0.27190000   1.007947   ; qtot -4.473200
 3933       O258    255    ILE     HA   3933 0.08690000   1.007947   ; qtot -4.386300
 3934       O259    255    ILE     HB   3934 0.01870000   1.007947   ; qtot -4.367600
 3935       O260    255    ILE   HG12   3935 0.02360000   1.007947   ; qtot -4.344000
 3936       O261    255    ILE   HG13   3936 0.02360000   1.007947   ; qtot -4.320400
 3937       O262    255    ILE   HG21   3937 0.08820000   1.007947   ; qtot -4.232200
 3938       O263    255    ILE   HG22   3938 0.08820000   1.007947   ; qtot -4.144000
 3939       O264    255    ILE   HG23   3939 0.08820000   1.007947   ; qtot -4.055800
 3940       O265    255    ILE   HD11   3940 0.01860000   1.007947   ; qtot -4.037200
 3941       O266    255    ILE   HD12   3941 0.01860000   1.007947   ; qtot -4.018600
 3942       O267    255    ILE   HD13   3942 0.01860000   1.007947   ; qtot -4.000000
; residue  256 LYS rtp LYS q 1.0
 3943       O175    256    LYS      N   3943 -0.34790000  14.006720   ; qtot -4.347900
 3944       O176    256    LYS     CA   3944 -0.24000000  12.010780   ; qtot -4.587900
 3945       O177    256    LYS      C   3945 0.73410000  12.010780   ; qtot -3.853800
 3946       O178    256    LYS      O   3946 -0.58940000  15.999430   ; qtot -4.443200
 3947       O179    256    LYS     CB   3947 -0.00940000  12.010780   ; qtot -4.452600
 3948       O180    256    LYS     CG   3948 0.01870000  12.010780   ; qtot -4.433900
 3949       O181    256    LYS     CD   3949 -0.04790000  12.010780   ; qtot -4.481800
 3950       O182    256    LYS     CE   3950 -0.01430000  12.010780   ; qtot -4.496100
 3951       O183    256    LYS     NZ   3951 -0.38540000  14.006720   ; qtot -4.881500
 3952       O184    256    LYS      H   3952 0.27470000   1.007947   ; qtot -4.606800
 3953       O185    256    LYS     HA   3953 0.14260000   1.007947   ; qtot -4.464200
 3954       O186    256    LYS    HB2   3954 0.03620000   1.007947   ; qtot -4.428000
 3955       O187    256    LYS    HB3   3955 0.03620000   1.007947   ; qtot -4.391800
 3956       O188    256    LYS    HG2   3956 0.01030000   1.007947   ; qtot -4.381500
 3957       O189    256    LYS    HG3   3957 0.01030000   1.007947   ; qtot -4.371200
 3958       O190    256    LYS    HD2   3958 0.06210000   1.007947   ; qtot -4.309100
 3959       O191    256    LYS    HD3   3959 0.06210000   1.007947   ; qtot -4.247000
 3960       O192    256    LYS    HE2   3960 0.11350000   1.007947   ; qtot -4.133500
 3961       O193    256    LYS    HE3   3961 0.11350000   1.007947   ; qtot -4.020000
 3962       O194    256    LYS    HZ1   3962 0.34000000   1.007947   ; qtot -3.680000
 3963       O195    256    LYS    HZ2   3963 0.34000000   1.007947   ; qtot -3.340000
 3964       O196    256    LYS    HZ3   3964 0.34000000   1.007947   ; qtot -3.000000
; residue  257 ALA rtp ALA q 0.0
 3965       O268    257    ALA      N   3965 -0.41570000  14.006720   ; qtot -3.415700
 3966       O269    257    ALA     CA   3966 0.03370000  12.010780   ; qtot -3.382000
 3967       O270    257    ALA      C   3967 0.59730000  12.010780   ; qtot -2.784700
 3968       O271    257    ALA      O   3968 -0.56790000  15.999430   ; qtot -3.352600
 3969       O272    257    ALA     CB   3969 -0.18250000  12.010780   ; qtot -3.535100
 3970       O273    257    ALA      H   3970 0.27190000   1.007947   ; qtot -3.263200
 3971       O274    257    ALA     HA   3971 0.08230000   1.007947   ; qtot -3.180900
 3972       O275    257    ALA    HB1   3972 0.06030000   1.007947   ; qtot -3.120600
 3973       O276    257    ALA    HB2   3973 0.06030000   1.007947   ; qtot -3.060300
 3974       O277    257    ALA    HB3   3974 0.06030000   1.007947   ; qtot -3.000000
; residue  258 ALA rtp ALA q 0.0
 3975       O268    258    ALA      N   3975 -0.41570000  14.006720   ; qtot -3.415700
 3976       O269    258    ALA     CA   3976 0.03370000  12.010780   ; qtot -3.382000
 3977       O270    258    ALA      C   3977 0.59730000  12.010780   ; qtot -2.784700
 3978       O271    258    ALA      O   3978 -0.56790000  15.999430   ; qtot -3.352600
 3979       O272    258    ALA     CB   3979 -0.18250000  12.010780   ; qtot -3.535100
 3980       O273    258    ALA      H   3980 0.27190000   1.007947   ; qtot -3.263200
 3981       O274    258    ALA     HA   3981 0.08230000   1.007947   ; qtot -3.180900
 3982       O275    258    ALA    HB1   3982 0.06030000   1.007947   ; qtot -3.120600
 3983       O276    258    ALA    HB2   3983 0.06030000   1.007947   ; qtot -3.060300
 3984       O277    258    ALA    HB3   3984 0.06030000   1.007947   ; qtot -3.000000
; residue  259 SER rtp SER q 0.0
 3985        O27    259    SER      N   3985 -0.41570000  14.006720   ; qtot -3.415700
 3986        O28    259    SER     CA   3986 -0.02490000  12.010780   ; qtot -3.440600
 3987        O29    259    SER      C   3987 0.59730000  12.010780   ; qtot -2.843300
 3988        O30    259    SER      O   3988 -0.56790000  15.999430   ; qtot -3.411200
 3989        O31    259    SER     CB   3989 0.21170000  12.010780   ; qtot -3.199500
 3990        O32    259    SER     OG   3990 -0.65460000  15.999430   ; qtot -3.854100
 3991        O33    259    SER      H   3991 0.27190000   1.007947   ; qtot -3.582200
 3992        O34    259    SER     HA   3992 0.08430000   1.007947   ; qtot -3.497900
 3993        O35    259    SER    HB2   3993 0.03520000   1.007947   ; qtot -3.462700
 3994        O36    259    SER    HB3   3994 0.03520000   1.007947   ; qtot -3.427500
 3995        O37    259    SER     HG   3995 0.42750000   1.007947   ; qtot -3.000000
; residue  260 SER rtp SER q 0.0
 3996        O27    260    SER      N   3996 -0.41570000  14.006720   ; qtot -3.415700
 3997        O28    260    SER     CA   3997 -0.02490000  12.010780   ; qtot -3.440600
 3998        O29    260    SER      C   3998 0.59730000  12.010780   ; qtot -2.843300
 3999        O30    260    SER      O   3999 -0.56790000  15.999430   ; qtot -3.411200
 4000        O31    260    SER     CB   4000 0.21170000  12.010780   ; qtot -3.199500
 4001        O32    260    SER     OG   4001 -0.65460000  15.999430   ; qtot -3.854100
 4002        O33    260    SER      H   4002 0.27190000   1.007947   ; qtot -3.582200
 4003        O34    260    SER     HA   4003 0.08430000   1.007947   ; qtot -3.497900
 4004        O35    260    SER    HB2   4004 0.03520000   1.007947   ; qtot -3.462700
 4005        O36    260    SER    HB3   4005 0.03520000   1.007947   ; qtot -3.427500
 4006        O37    260    SER     HG   4006 0.42750000   1.007947   ; qtot -3.000000
; residue  261 THR rtp THR q -0.0
 4007         O6    261    THR      N   4007 -0.41570000  14.006720   ; qtot -3.415700
 4008         O7    261    THR     CA   4008 -0.03890000  12.010780   ; qtot -3.454600
 4009         O8    261    THR      C   4009 0.59730000  12.010780   ; qtot -2.857300
 4010         O9    261    THR      O   4010 -0.56790000  15.999430   ; qtot -3.425200
 4011        O10    261    THR     CB   4011 0.36540000  12.010780   ; qtot -3.059800
 4012        O11    261    THR    OG1   4012 -0.67610000  15.999430   ; qtot -3.735900
 4013        O12    261    THR    CG2   4013 -0.24380000  12.010780   ; qtot -3.979700
 4014        O13    261    THR      H   4014 0.27190000   1.007947   ; qtot -3.707800
 4015        O14    261    THR     HA   4015 0.10070000   1.007947   ; qtot -3.607100
 4016        O15    261    THR     HB   4016 0.00430000   1.007947   ; qtot -3.602800
 4017        O16    261    THR    HG1   4017 0.41020000   1.007947   ; qtot -3.192600
 4018        O17    261    THR   HG21   4018 0.06420000   1.007947   ; qtot -3.128400
 4019        O18    261    THR   HG22   4019 0.06420000   1.007947   ; qtot -3.064200
 4020        O19    261    THR   HG23   4020 0.06420000   1.007947   ; qtot -3.000000
; residue  262 GLU rtp GLU q -1.0
 4021        O74    262    GLU      N   4021 -0.51630000  14.006720   ; qtot -3.516300
 4022        O75    262    GLU     CA   4022 0.03970000  12.010780   ; qtot -3.476600
 4023        O76    262    GLU      C   4023 0.53660000  12.010780   ; qtot -2.940000
 4024        O77    262    GLU      O   4024 -0.58190000  15.999430   ; qtot -3.521900
 4025        O78    262    GLU     CB   4025 0.05600000  12.010780   ; qtot -3.465900
 4026        O79    262    GLU     CG   4026 0.01360000  12.010780   ; qtot -3.452300
 4027        O80    262    GLU     CD   4027 0.80540000  12.010780   ; qtot -2.646900
 4028        O81    262    GLU    OE1   4028 -0.81880000  15.999430   ; qtot -3.465700
 4029        O82    262    GLU    OE2   4029 -0.81880000  15.999430   ; qtot -4.284500
 4030        O83    262    GLU      H   4030 0.29360000   1.007947   ; qtot -3.990900
 4031        O84    262    GLU     HA   4031 0.11050000   1.007947   ; qtot -3.880400
 4032        O85    262    GLU    HB2   4032 -0.01730000   1.007947   ; qtot -3.897700
 4033        O86    262    GLU    HB3   4033 -0.01730000   1.007947   ; qtot -3.915000
 4034        O87    262    GLU    HG2   4034 -0.04250000   1.007947   ; qtot -3.957500
 4035        O88    262    GLU    HG3   4035 -0.04250000   1.007947   ; qtot -4.000000
; residue  263 LYS rtp LYS q 1.0
 4036       O175    263    LYS      N   4036 -0.34790000  14.006720   ; qtot -4.347900
 4037       O176    263    LYS     CA   4037 -0.24000000  12.010780   ; qtot -4.587900
 4038       O177    263    LYS      C   4038 0.73410000  12.010780   ; qtot -3.853800
 4039       O178    263    LYS      O   4039 -0.58940000  15.999430   ; qtot -4.443200
 4040       O179    263    LYS     CB   4040 -0.00940000  12.010780   ; qtot -4.452600
 4041       O180    263    LYS     CG   4041 0.01870000  12.010780   ; qtot -4.433900
 4042       O181    263    LYS     CD   4042 -0.04790000  12.010780   ; qtot -4.481800
 4043       O182    263    LYS     CE   4043 -0.01430000  12.010780   ; qtot -4.496100
 4044       O183    263    LYS     NZ   4044 -0.38540000  14.006720   ; qtot -4.881500
 4045       O184    263    LYS      H   4045 0.27470000   1.007947   ; qtot -4.606800
 4046       O185    263    LYS     HA   4046 0.14260000   1.007947   ; qtot -4.464200
 4047       O186    263    LYS    HB2   4047 0.03620000   1.007947   ; qtot -4.428000
 4048       O187    263    LYS    HB3   4048 0.03620000   1.007947   ; qtot -4.391800
 4049       O188    263    LYS    HG2   4049 0.01030000   1.007947   ; qtot -4.381500
 4050       O189    263    LYS    HG3   4050 0.01030000   1.007947   ; qtot -4.371200
 4051       O190    263    LYS    HD2   4051 0.06210000   1.007947   ; qtot -4.309100
 4052       O191    263    LYS    HD3   4052 0.06210000   1.007947   ; qtot -4.247000
 4053       O192    263    LYS    HE2   4053 0.11350000   1.007947   ; qtot -4.133500
 4054       O193    263    LYS    HE3   4054 0.11350000   1.007947   ; qtot -4.020000
 4055       O194    263    LYS    HZ1   4055 0.34000000   1.007947   ; qtot -3.680000
 4056       O195    263    LYS    HZ2   4056 0.34000000   1.007947   ; qtot -3.340000
 4057       O196    263    LYS    HZ3   4057 0.34000000   1.007947   ; qtot -3.000000
; residue  264 PHE rtp PHE q 0.0
 4058        O38    264    PHE      N   4058 -0.41570000  14.006720   ; qtot -3.415700
 4059        O39    264    PHE     CA   4059 -0.00240000  12.010780   ; qtot -3.418100
 4060        O40    264    PHE      C   4060 0.59730000  12.010780   ; qtot -2.820800
 4061        O41    264    PHE      O   4061 -0.56790000  15.999430   ; qtot -3.388700
 4062        O42    264    PHE     CB   4062 -0.03430000  12.010780   ; qtot -3.423000
 4063        O43    264    PHE     CG   4063 0.01180000  12.010780   ; qtot -3.411200
 4064        O44    264    PHE    CD1   4064 -0.12560000  12.010780   ; qtot -3.536800
 4065        O45    264    PHE    CD2   4065 -0.12560000  12.010780   ; qtot -3.662400
 4066        O46    264    PHE    CE1   4066 -0.17040000  12.010780   ; qtot -3.832800
 4067        O47    264    PHE    CE2   4067 -0.17040000  12.010780   ; qtot -4.003200
 4068        O48    264    PHE     CZ   4068 -0.10720000  12.010780   ; qtot -4.110400
 4069        O49    264    PHE      H   4069 0.27190000   1.007947   ; qtot -3.838500
 4070        O50    264    PHE     HA   4070 0.09780000   1.007947   ; qtot -3.740700
 4071        O51    264    PHE    HB2   4071 0.02950000   1.007947   ; qtot -3.711200
 4072        O52    264    PHE    HB3   4072 0.02950000   1.007947   ; qtot -3.681700
 4073        O53    264    PHE    HD1   4073 0.13300000   1.007947   ; qtot -3.548700
 4074        O54    264    PHE    HD2   4074 0.13300000   1.007947   ; qtot -3.415700
 4075        O55    264    PHE    HE1   4075 0.14300000   1.007947   ; qtot -3.272700
 4076        O56    264    PHE    HE2   4076 0.14300000   1.007947   ; qtot -3.129700
 4077        O57    264    PHE     HZ   4077 0.12970000   1.007947   ; qtot -3.000000
; residue  265 PRO rtp PRO q -0.0
 4078       O235    265    PRO      N   4078 -0.25480000  14.006720   ; qtot -3.254800
 4079       O236    265    PRO     CA   4079 -0.02660000  12.010780   ; qtot -3.281400
 4080       O237    265    PRO      C   4080 0.58960000  12.010780   ; qtot -2.691800
 4081       O238    265    PRO      O   4081 -0.57480000  15.999430   ; qtot -3.266600
 4082       O239    265    PRO     CB   4082 -0.00700000  12.010780   ; qtot -3.273600
 4083       O240    265    PRO     CG   4083 0.01890000  12.010780   ; qtot -3.254700
 4084       O241    265    PRO     CD   4084 0.01920000  12.010780   ; qtot -3.235500
 4085       O242    265    PRO     HA   4085 0.06410000   1.007947   ; qtot -3.171400
 4086       O243    265    PRO    HB2   4086 0.02530000   1.007947   ; qtot -3.146100
 4087       O244    265    PRO    HB3   4087 0.02530000   1.007947   ; qtot -3.120800
 4088       O245    265    PRO    HG2   4088 0.02130000   1.007947   ; qtot -3.099500
 4089       O246    265    PRO    HG3   4089 0.02130000   1.007947   ; qtot -3.078200
 4090       O247    265    PRO    HD2   4090 0.03910000   1.007947   ; qtot -3.039100
 4091       O248    265    PRO    HD3   4091 0.03910000   1.007947   ; qtot -3.000000
; residue  266 ASP rtp ASP q -1.0
 4092       O106    266    ASP      N   4092 -0.51630000  14.006720   ; qtot -3.516300
 4093       O107    266    ASP     CA   4093 0.03810000  12.010780   ; qtot -3.478200
 4094       O108    266    ASP      C   4094 0.53660000  12.010780   ; qtot -2.941600
 4095       O109    266    ASP      O   4095 -0.58190000  15.999430   ; qtot -3.523500
 4096       O110    266    ASP     CB   4096 -0.03030000  12.010780   ; qtot -3.553800
 4097       O111    266    ASP     CG   4097 0.79940000  12.010780   ; qtot -2.754400
 4098       O112    266    ASP    OD1   4098 -0.80140000  15.999430   ; qtot -3.555800
 4099       O113    266    ASP    OD2   4099 -0.80140000  15.999430   ; qtot -4.357200
 4100       O114    266    ASP      H   4100 0.29360000   1.007947   ; qtot -4.063600
 4101       O115    266    ASP     HA   4101 0.08800000   1.007947   ; qtot -3.975600
 4102       O116    266    ASP    HB2   4102 -0.01220000   1.007947   ; qtot -3.987800
 4103       O117    266    ASP    HB3   4103 -0.01220000   1.007947   ; qtot -4.000000
; residue  267 GLY rtp GLY q 0.0
 4104        O20    267    GLY      N   4104 -0.41570000  14.006720   ; qtot -4.415700
 4105        O21    267    GLY     CA   4105 -0.02520000  12.010780   ; qtot -4.440900
 4106        O22    267    GLY      C   4106 0.59730000  12.010780   ; qtot -3.843600
 4107        O23    267    GLY      O   4107 -0.56790000  15.999430   ; qtot -4.411500
 4108        O24    267    GLY      H   4108 0.27190000   1.007947   ; qtot -4.139600
 4109        O25    267    GLY    HA2   4109 0.06980000   1.007947   ; qtot -4.069800
 4110        O26    267    GLY    HA3   4110 0.06980000   1.007947   ; qtot -4.000000
; residue  268 PHE rtp PHE q 0.0
 4111        O38    268    PHE      N   4111 -0.41570000  14.006720   ; qtot -4.415700
 4112        O39    268    PHE     CA   4112 -0.00240000  12.010780   ; qtot -4.418100
 4113        O40    268    PHE      C   4113 0.59730000  12.010780   ; qtot -3.820800
 4114        O41    268    PHE      O   4114 -0.56790000  15.999430   ; qtot -4.388700
 4115        O42    268    PHE     CB   4115 -0.03430000  12.010780   ; qtot -4.423000
 4116        O43    268    PHE     CG   4116 0.01180000  12.010780   ; qtot -4.411200
 4117        O44    268    PHE    CD1   4117 -0.12560000  12.010780   ; qtot -4.536800
 4118        O45    268    PHE    CD2   4118 -0.12560000  12.010780   ; qtot -4.662400
 4119        O46    268    PHE    CE1   4119 -0.17040000  12.010780   ; qtot -4.832800
 4120        O47    268    PHE    CE2   4120 -0.17040000  12.010780   ; qtot -5.003200
 4121        O48    268    PHE     CZ   4121 -0.10720000  12.010780   ; qtot -5.110400
 4122        O49    268    PHE      H   4122 0.27190000   1.007947   ; qtot -4.838500
 4123        O50    268    PHE     HA   4123 0.09780000   1.007947   ; qtot -4.740700
 4124        O51    268    PHE    HB2   4124 0.02950000   1.007947   ; qtot -4.711200
 4125        O52    268    PHE    HB3   4125 0.02950000   1.007947   ; qtot -4.681700
 4126        O53    268    PHE    HD1   4126 0.13300000   1.007947   ; qtot -4.548700
 4127        O54    268    PHE    HD2   4127 0.13300000   1.007947   ; qtot -4.415700
 4128        O55    268    PHE    HE1   4128 0.14300000   1.007947   ; qtot -4.272700
 4129        O56    268    PHE    HE2   4129 0.14300000   1.007947   ; qtot -4.129700
 4130        O57    268    PHE     HZ   4130 0.12970000   1.007947   ; qtot -4.000000
; residue  269 TRP rtp TRP q 0.0
 4131       O296    269    TRP      N   4131 -0.41570000  14.006720   ; qtot -4.415700
 4132       O297    269    TRP     CA   4132 -0.02750000  12.010780   ; qtot -4.443200
 4133       O298    269    TRP      C   4133 0.59730000  12.010780   ; qtot -3.845900
 4134       O299    269    TRP      O   4134 -0.56790000  15.999430   ; qtot -4.413800
 4135       O300    269    TRP     CB   4135 -0.00500000  12.010780   ; qtot -4.418800
 4136       O301    269    TRP     CG   4136 -0.14150000  12.010780   ; qtot -4.560300
 4137       O302    269    TRP    CD1   4137 -0.16380000  12.010780   ; qtot -4.724100
 4138       O303    269    TRP    CD2   4138 0.12430000  12.010780   ; qtot -4.599800
 4139       O304    269    TRP    NE1   4139 -0.34180000  14.006720   ; qtot -4.941600
 4140       O305    269    TRP    CE2   4140 0.13800000  12.010780   ; qtot -4.803600
 4141       O306    269    TRP    CE3   4141 -0.23870000  12.010780   ; qtot -5.042300
 4142       O307    269    TRP    CZ2   4142 -0.26010000  12.010780   ; qtot -5.302400
 4143       O308    269    TRP    CZ3   4143 -0.19720000  12.010780   ; qtot -5.499600
 4144       O309    269    TRP    CH2   4144 -0.11340000  12.010780   ; qtot -5.613000
 4145       O310    269    TRP      H   4145 0.27190000   1.007947   ; qtot -5.341100
 4146       O311    269    TRP     HA   4146 0.11230000   1.007947   ; qtot -5.228800
 4147       O312    269    TRP    HB2   4147 0.03390000   1.007947   ; qtot -5.194900
 4148       O313    269    TRP    HB3   4148 0.03390000   1.007947   ; qtot -5.161000
 4149       O314    269    TRP    HD1   4149 0.20620000   1.007947   ; qtot -4.954800
 4150       O315    269    TRP    HE1   4150 0.34120000   1.007947   ; qtot -4.613600
 4151       O316    269    TRP    HE3   4151 0.17000000   1.007947   ; qtot -4.443600
 4152       O317    269    TRP    HZ2   4152 0.15720000   1.007947   ; qtot -4.286400
 4153       O318    269    TRP    HZ3   4153 0.14470000   1.007947   ; qtot -4.141700
 4154       O319    269    TRP    HH2   4154 0.14170000   1.007947   ; qtot -4.000000
; residue  270 LEU rtp LEU q -0.0
 4155       O132    270    LEU      N   4155 -0.41570000  14.006720   ; qtot -4.415700
 4156       O133    270    LEU     CA   4156 -0.05180000  12.010780   ; qtot -4.467500
 4157       O134    270    LEU      C   4157 0.59730000  12.010780   ; qtot -3.870200
 4158       O135    270    LEU      O   4158 -0.56790000  15.999430   ; qtot -4.438100
 4159       O136    270    LEU     CB   4159 -0.11020000  12.010780   ; qtot -4.548300
 4160       O137    270    LEU     CG   4160 0.35310000  12.010780   ; qtot -4.195200
 4161       O138    270    LEU    CD1   4161 -0.41210000  12.010780   ; qtot -4.607300
 4162       O139    270    LEU    CD2   4162 -0.41210000  12.010780   ; qtot -5.019400
 4163       O140    270    LEU      H   4163 0.27190000   1.007947   ; qtot -4.747500
 4164       O141    270    LEU     HA   4164 0.09220000   1.007947   ; qtot -4.655300
 4165       O142    270    LEU    HB2   4165 0.04570000   1.007947   ; qtot -4.609600
 4166       O143    270    LEU    HB3   4166 0.04570000   1.007947   ; qtot -4.563900
 4167       O144    270    LEU     HG   4167 -0.03610000   1.007947   ; qtot -4.600000
 4168       O145    270    LEU   HD11   4168 0.10000000   1.007947   ; qtot -4.500000
 4169       O146    270    LEU   HD12   4169 0.10000000   1.007947   ; qtot -4.400000
 4170       O147    270    LEU   HD13   4170 0.10000000   1.007947   ; qtot -4.300000
 4171       O148    270    LEU   HD21   4171 0.10000000   1.007947   ; qtot -4.200000
 4172       O149    270    LEU   HD22   4172 0.10000000   1.007947   ; qtot -4.100000
 4173       O150    270    LEU   HD23   4173 0.10000000   1.007947   ; qtot -4.000000
; residue  271 GLY rtp GLY q 0.0
 4174        O20    271    GLY      N   4174 -0.41570000  14.006720   ; qtot -4.415700
 4175        O21    271    GLY     CA   4175 -0.02520000  12.010780   ; qtot -4.440900
 4176        O22    271    GLY      C   4176 0.59730000  12.010780   ; qtot -3.843600
 4177        O23    271    GLY      O   4177 -0.56790000  15.999430   ; qtot -4.411500
 4178        O24    271    GLY      H   4178 0.27190000   1.007947   ; qtot -4.139600
 4179        O25    271    GLY    HA2   4179 0.06980000   1.007947   ; qtot -4.069800
 4180        O26    271    GLY    HA3   4180 0.06980000   1.007947   ; qtot -4.000000
; residue  272 GLU rtp GLU q -1.0
 4181        O74    272    GLU      N   4181 -0.51630000  14.006720   ; qtot -4.516300
 4182        O75    272    GLU     CA   4182 0.03970000  12.010780   ; qtot -4.476600
 4183        O76    272    GLU      C   4183 0.53660000  12.010780   ; qtot -3.940000
 4184        O77    272    GLU      O   4184 -0.58190000  15.999430   ; qtot -4.521900
 4185        O78    272    GLU     CB   4185 0.05600000  12.010780   ; qtot -4.465900
 4186        O79    272    GLU     CG   4186 0.01360000  12.010780   ; qtot -4.452300
 4187        O80    272    GLU     CD   4187 0.80540000  12.010780   ; qtot -3.646900
 4188        O81    272    GLU    OE1   4188 -0.81880000  15.999430   ; qtot -4.465700
 4189        O82    272    GLU    OE2   4189 -0.81880000  15.999430   ; qtot -5.284500
 4190        O83    272    GLU      H   4190 0.29360000   1.007947   ; qtot -4.990900
 4191        O84    272    GLU     HA   4191 0.11050000   1.007947   ; qtot -4.880400
 4192        O85    272    GLU    HB2   4192 -0.01730000   1.007947   ; qtot -4.897700
 4193        O86    272    GLU    HB3   4193 -0.01730000   1.007947   ; qtot -4.915000
 4194        O87    272    GLU    HG2   4194 -0.04250000   1.007947   ; qtot -4.957500
 4195        O88    272    GLU    HG3   4195 -0.04250000   1.007947   ; qtot -5.000000
; residue  273 GLN rtp GLN q 0.0
 4196       O197    273    GLN      N   4196 -0.41570000  14.006720   ; qtot -5.415700
 4197       O198    273    GLN     CA   4197 -0.00310000  12.010780   ; qtot -5.418800
 4198       O199    273    GLN      C   4198 0.59730000  12.010780   ; qtot -4.821500
 4199       O200    273    GLN      O   4199 -0.56790000  15.999430   ; qtot -5.389400
 4200       O201    273    GLN     CB   4200 -0.00360000  12.010780   ; qtot -5.393000
 4201       O202    273    GLN     CG   4201 -0.06450000  12.010780   ; qtot -5.457500
 4202       O203    273    GLN     CD   4202 0.69510000  12.010780   ; qtot -4.762400
 4203       O204    273    GLN    OE1   4203 -0.60860000  15.999430   ; qtot -5.371000
 4204       O205    273    GLN    NE2   4204 -0.94070000  14.006720   ; qtot -6.311700
[truncated: 2,663,688 more chars]
