# Supplementary material for: Broadening the Scope of Binding Free Energy Calculations Using a Separated Topologies Approach
Source: J Chem Theory Comput. 2023 Jul 24;19(15):5058–76. doi: 10.1021/acs.jctc.3c00282 (PMC10413862; doi:10.1021/acs.jctc.3c00282)
Supplement: Supplementary file 2 — ct3c00282_si_002.zip [file ct3c00282_si_002.zip › SI_paper/BACE1/input/amide_series/lig_45/complex.pdb]

CRYST1   85.893   85.893   85.893  90.00  90.00  90.00 P 1            
HETATM    1  C   ACE 1   1      51.067  21.297  45.747  0.00  0.00           C  
HETATM    2  O   ACE 1   1      51.173  21.008  44.566  0.00  0.00           O  
HETATM    3  CH3 ACE 1   1      51.082  20.290  46.827  0.00  0.00           C  
HETATM    4 HH31 ACE 1   1      51.654  20.718  47.650  0.00  0.00           H  
HETATM    5 HH32 ACE 1   1      50.107  20.141  47.289  0.00  0.00           H  
HETATM    6 HH33 ACE 1   1      51.631  19.411  46.488  0.00  0.00           H  
ATOM      7  N   THR 1   2      50.844  22.537  46.148  0.00  0.00           N  
ATOM      8  CA  THR 1   2      50.559  23.632  45.321  0.00  0.00           C  
ATOM      9  C   THR 1   2      51.710  24.397  44.686  0.00  0.00           C  
ATOM     10  O   THR 1   2      51.433  24.992  43.632  0.00  0.00           O  
ATOM     11  CB  THR 1   2      49.560  24.469  46.024  0.00  0.00           C  
ATOM     12  OG1 THR 1   2      50.017  24.842  47.275  0.00  0.00           O  
ATOM     13  CG2 THR 1   2      48.191  23.869  46.138  0.00  0.00           C  
ATOM     14  H   THR 1   2      51.042  22.719  47.121  0.00  0.00           H  
ATOM     15  HA  THR 1   2      50.034  23.239  44.451  0.00  0.00           H  
ATOM     16  HB  THR 1   2      49.360  25.366  45.437  0.00  0.00           H  
ATOM     17  HG1 THR 1   2      49.244  25.038  47.809  0.00  0.00           H  
ATOM     18 HG21 THR 1   2      48.271  22.893  46.617  0.00  0.00           H  
ATOM     19 HG22 THR 1   2      47.503  24.536  46.658  0.00  0.00           H  
ATOM     20 HG23 THR 1   2      47.775  23.720  45.142  0.00  0.00           H  
ATOM     21  N   THR 1   3      52.962  24.077  45.016  0.00  0.00           N  
ATOM     22  CA  THR 1   3      54.181  24.581  44.362  0.00  0.00           C  
ATOM     23  C   THR 1   3      54.652  23.551  43.408  0.00  0.00           C  
ATOM     24  O   THR 1   3      55.045  22.525  43.839  0.00  0.00           O  
ATOM     25  CB  THR 1   3      55.323  24.921  45.415  0.00  0.00           C  
ATOM     26  OG1 THR 1   3      54.903  25.781  46.481  0.00  0.00           O  
ATOM     27  CG2 THR 1   3      56.488  25.618  44.711  0.00  0.00           C  
ATOM     28  H   THR 1   3      53.085  23.469  45.813  0.00  0.00           H  
ATOM     29  HA  THR 1   3      53.904  25.413  43.714  0.00  0.00           H  
ATOM     30  HB  THR 1   3      55.709  23.946  45.711  0.00  0.00           H  
ATOM     31  HG1 THR 1   3      54.166  25.343  46.913  0.00  0.00           H  
ATOM     32 HG21 THR 1   3      57.095  26.120  45.465  0.00  0.00           H  
ATOM     33 HG22 THR 1   3      57.240  24.949  44.292  0.00  0.00           H  
ATOM     34 HG23 THR 1   3      56.097  26.284  43.942  0.00  0.00           H  
ATOM     35  N   GLY 1   4      54.941  23.969  42.169  0.00  0.00           N  
ATOM     36  CA  GLY 1   4      55.326  22.967  41.145  0.00  0.00           C  
ATOM     37  C   GLY 1   4      55.429  23.617  39.729  0.00  0.00           C  
ATOM     38  O   GLY 1   4      56.177  24.574  39.537  0.00  0.00           O  
ATOM     39  H   GLY 1   4      54.647  24.859  41.794  0.00  0.00           H  
ATOM     40  HA2 GLY 1   4      56.323  22.589  41.372  0.00  0.00           H  
ATOM     41  HA3 GLY 1   4      54.568  22.195  41.278  0.00  0.00           H  
ATOM     42  N   SER 1   5      54.644  23.003  38.799  0.00  0.00           N  
ATOM     43  CA  SER 1   5      54.507  23.375  37.388  0.00  0.00           C  
ATOM     44  C   SER 1   5      53.041  23.408  36.953  0.00  0.00           C  
ATOM     45  O   SER 1   5      52.306  22.426  37.028  0.00  0.00           O  
ATOM     46  CB  SER 1   5      55.333  22.608  36.398  0.00  0.00           C  
ATOM     47  OG  SER 1   5      55.132  23.084  35.083  0.00  0.00           O  
ATOM     48  H   SER 1   5      54.273  22.097  39.047  0.00  0.00           H  
ATOM     49  HA  SER 1   5      54.827  24.414  37.300  0.00  0.00           H  
ATOM     50  HB2 SER 1   5      56.395  22.600  36.641  0.00  0.00           H  
ATOM     51  HB3 SER 1   5      54.996  21.576  36.499  0.00  0.00           H  
ATOM     52  HG  SER 1   5      54.378  22.664  34.663  0.00  0.00           H  
ATOM     53  N   PHE 1   6      52.661  24.570  36.425  0.00  0.00           N  
ATOM     54  CA  PHE 1   6      51.251  24.827  35.954  0.00  0.00           C  
ATOM     55  C   PHE 1   6      51.267  25.570  34.545  0.00  0.00           C  
ATOM     56  O   PHE 1   6      50.789  26.708  34.343  0.00  0.00           O  
ATOM     57  CB  PHE 1   6      50.586  25.709  37.017  0.00  0.00           C  
ATOM     58  CG  PHE 1   6      50.339  25.074  38.360  0.00  0.00           C  
ATOM     59  CD1 PHE 1   6      51.372  24.944  39.333  0.00  0.00           C  
ATOM     60  CD2 PHE 1   6      49.077  24.391  38.544  0.00  0.00           C  
ATOM     61  CE1 PHE 1   6      51.092  24.201  40.504  0.00  0.00           C  
ATOM     62  CE2 PHE 1   6      48.923  23.603  39.692  0.00  0.00           C  
ATOM     63  CZ  PHE 1   6      49.931  23.476  40.683  0.00  0.00           C  
ATOM     64  H   PHE 1   6      53.344  25.297  36.266  0.00  0.00           H  
ATOM     65  HA  PHE 1   6      50.673  23.909  35.848  0.00  0.00           H  
ATOM     66  HB2 PHE 1   6      51.149  26.629  37.179  0.00  0.00           H  
ATOM     67  HB3 PHE 1   6      49.606  25.998  36.639  0.00  0.00           H  
ATOM     68  HD1 PHE 1   6      52.282  25.516  39.235  0.00  0.00           H  
ATOM     69  HD2 PHE 1   6      48.409  24.368  37.696  0.00  0.00           H  
ATOM     70  HE1 PHE 1   6      51.832  24.041  41.274  0.00  0.00           H  
ATOM     71  HE2 PHE 1   6      48.011  23.026  39.712  0.00  0.00           H  
ATOM     72  HZ  PHE 1   6      49.895  22.714  41.448  0.00  0.00           H  
ATOM     73  N   VAL 1   7      51.883  24.964  33.550  0.00  0.00           N  
ATOM     74  CA  VAL 1   7      52.284  25.594  32.198  0.00  0.00           C  
ATOM     75  C   VAL 1   7      51.064  26.166  31.401  0.00  0.00           C  
ATOM     76  O   VAL 1   7      51.135  26.980  30.495  0.00  0.00           O  
ATOM     77  CB  VAL 1   7      53.302  24.716  31.325  0.00  0.00           C  
ATOM     78  CG1 VAL 1   7      52.510  23.593  30.701  0.00  0.00           C  
ATOM     79  CG2 VAL 1   7      53.962  25.545  30.195  0.00  0.00           C  
ATOM     80  H   VAL 1   7      52.263  24.071  33.829  0.00  0.00           H  
ATOM     81  HA  VAL 1   7      52.868  26.479  32.450  0.00  0.00           H  
ATOM     82  HB  VAL 1   7      54.054  24.259  31.968  0.00  0.00           H  
ATOM     83 HG11 VAL 1   7      52.073  22.954  31.469  0.00  0.00           H  
ATOM     84 HG12 VAL 1   7      51.733  23.951  30.025  0.00  0.00           H  
ATOM     85 HG13 VAL 1   7      53.216  22.990  30.130  0.00  0.00           H  
ATOM     86 HG21 VAL 1   7      53.233  25.821  29.433  0.00  0.00           H  
ATOM     87 HG22 VAL 1   7      54.497  26.370  30.665  0.00  0.00           H  
ATOM     88 HG23 VAL 1   7      54.726  24.942  29.703  0.00  0.00           H  
ATOM     89  N   GLU 1   8      49.866  25.579  31.628  0.00  0.00           N  
ATOM     90  CA  GLU 1   8      48.619  26.119  30.934  0.00  0.00           C  
ATOM     91  C   GLU 1   8      48.239  27.486  31.496  0.00  0.00           C  
ATOM     92  O   GLU 1   8      47.789  28.294  30.677  0.00  0.00           O  
ATOM     93  CB  GLU 1   8      47.455  25.117  31.301  0.00  0.00           C  
ATOM     94  CG  GLU 1   8      46.128  25.325  30.653  0.00  0.00           C  
ATOM     95  CD  GLU 1   8      46.332  25.331  29.087  0.00  0.00           C  
ATOM     96  OE1 GLU 1   8      46.240  26.401  28.469  0.00  0.00           O  
ATOM     97  OE2 GLU 1   8      46.693  24.279  28.490  0.00  0.00           O  
ATOM     98  H   GLU 1   8      49.785  24.803  32.269  0.00  0.00           H  
ATOM     99  HA  GLU 1   8      48.835  26.061  29.867  0.00  0.00           H  
ATOM    100  HB2 GLU 1   8      47.761  24.099  31.059  0.00  0.00           H  
ATOM    101  HB3 GLU 1   8      47.294  25.153  32.379  0.00  0.00           H  
ATOM    102  HG2 GLU 1   8      45.387  24.580  30.944  0.00  0.00           H  
ATOM    103  HG3 GLU 1   8      45.811  26.349  30.847  0.00  0.00           H  
ATOM    104  N   MET 1   9      48.648  27.804  32.650  0.00  0.00           N  
ATOM    105  CA  MET 1   9      48.421  29.114  33.233  0.00  0.00           C  
ATOM    106  C   MET 1   9      49.521  30.191  33.035  0.00  0.00           C  
ATOM    107  O   MET 1   9      49.353  31.412  33.229  0.00  0.00           O  
ATOM    108  CB  MET 1   9      47.939  28.967  34.670  0.00  0.00           C  
ATOM    109  CG  MET 1   9      46.536  28.326  34.831  0.00  0.00           C  
ATOM    110  SD  MET 1   9      45.939  28.085  36.518  0.00  0.00           S  
ATOM    111  CE  MET 1   9      46.773  26.526  36.958  0.00  0.00           C  
ATOM    112  H   MET 1   9      49.346  27.208  33.072  0.00  0.00           H  
ATOM    113  HA  MET 1   9      47.570  29.493  32.668  0.00  0.00           H  
ATOM    114  HB2 MET 1   9      48.639  28.489  35.355  0.00  0.00           H  
ATOM    115  HB3 MET 1   9      47.795  30.028  34.876  0.00  0.00           H  
ATOM    116  HG2 MET 1   9      45.795  28.959  34.341  0.00  0.00           H  
ATOM    117  HG3 MET 1   9      46.552  27.373  34.302  0.00  0.00           H  
ATOM    118  HE1 MET 1   9      46.114  25.686  36.739  0.00  0.00           H  
ATOM    119  HE2 MET 1   9      47.663  26.558  36.329  0.00  0.00           H  
ATOM    120  HE3 MET 1   9      47.115  26.613  37.989  0.00  0.00           H  
ATOM    121  N   VAL 1  10      50.727  29.716  32.608  0.00  0.00           N  
ATOM    122  CA  VAL 1  10      51.797  30.645  32.255  0.00  0.00           C  
ATOM    123  C   VAL 1  10      51.453  31.409  30.985  0.00  0.00           C  
ATOM    124  O   VAL 1  10      50.934  30.755  30.061  0.00  0.00           O  
ATOM    125  CB  VAL 1  10      53.166  29.938  32.173  0.00  0.00           C  
ATOM    126  CG1 VAL 1  10      54.421  30.884  31.913  0.00  0.00           C  
ATOM    127  CG2 VAL 1  10      53.416  29.131  33.526  0.00  0.00           C  
ATOM    128  H   VAL 1  10      50.822  28.719  32.481  0.00  0.00           H  
ATOM    129  HA  VAL 1  10      51.830  31.364  33.073  0.00  0.00           H  
ATOM    130  HB  VAL 1  10      53.191  29.214  31.359  0.00  0.00           H  
ATOM    131 HG11 VAL 1  10      55.355  30.336  31.794  0.00  0.00           H  
ATOM    132 HG12 VAL 1  10      54.418  31.433  30.971  0.00  0.00           H  
ATOM    133 HG13 VAL 1  10      54.492  31.717  32.613  0.00  0.00           H  
ATOM    134 HG21 VAL 1  10      54.444  28.772  33.572  0.00  0.00           H  
ATOM    135 HG22 VAL 1  10      53.120  29.687  34.416  0.00  0.00           H  
ATOM    136 HG23 VAL 1  10      52.733  28.284  33.470  0.00  0.00           H  
ATOM    137  N   ASP 1  11      51.831  32.647  30.994  0.00  0.00           N  
ATOM    138  CA  ASP 1  11      51.741  33.571  29.835  0.00  0.00           C  
ATOM    139  C   ASP 1  11      50.208  33.826  29.489  0.00  0.00           C  
ATOM    140  O   ASP 1  11      49.936  34.014  28.285  0.00  0.00           O  
ATOM    141  CB  ASP 1  11      52.552  32.989  28.661  0.00  0.00           C  
ATOM    142  CG  ASP 1  11      53.061  33.894  27.647  0.00  0.00           C  
ATOM    143  OD1 ASP 1  11      53.070  35.126  27.922  0.00  0.00           O  
ATOM    144  OD2 ASP 1  11      53.333  33.480  26.528  0.00  0.00           O  
ATOM    145  H   ASP 1  11      52.318  33.093  31.758  0.00  0.00           H  
ATOM    146  HA  ASP 1  11      52.097  34.579  30.045  0.00  0.00           H  
ATOM    147  HB2 ASP 1  11      53.401  32.441  29.068  0.00  0.00           H  
ATOM    148  HB3 ASP 1  11      52.062  32.096  28.274  0.00  0.00           H  
ATOM    149  N   ASN 1  12      49.310  33.614  30.451  0.00  0.00           N  
ATOM    150  CA  ASN 1  12      47.892  33.727  30.149  0.00  0.00           C  
ATOM    151  C   ASN 1  12      47.322  35.155  30.133  0.00  0.00           C  
ATOM    152  O   ASN 1  12      46.079  35.367  29.962  0.00  0.00           O  
ATOM    153  CB  ASN 1  12      47.212  32.726  31.066  0.00  0.00           C  
ATOM    154  CG  ASN 1  12      46.958  33.116  32.437  0.00  0.00           C  
ATOM    155  OD1 ASN 1  12      47.407  34.116  32.887  0.00  0.00           O  
ATOM    156  ND2 ASN 1  12      46.203  32.317  33.219  0.00  0.00           N  
ATOM    157  H   ASN 1  12      49.555  33.312  31.384  0.00  0.00           H  
ATOM    158  HA  ASN 1  12      47.824  33.476  29.091  0.00  0.00           H  
ATOM    159  HB2 ASN 1  12      46.295  32.434  30.556  0.00  0.00           H  
ATOM    160  HB3 ASN 1  12      47.718  31.763  31.001  0.00  0.00           H  
ATOM    161 HD21 ASN 1  12      46.436  32.462  34.191  0.00  0.00           H  
ATOM    162 HD22 ASN 1  12      45.769  31.466  32.892  0.00  0.00           H  
ATOM    163  N   LEU 1  13      48.094  36.186  30.606  0.00  0.00           N  
ATOM    164  CA  LEU 1  13      47.639  37.585  30.657  0.00  0.00           C  
ATOM    165  C   LEU 1  13      48.132  38.327  29.400  0.00  0.00           C  
ATOM    166  O   LEU 1  13      49.310  38.274  29.053  0.00  0.00           O  
ATOM    167  CB  LEU 1  13      48.083  38.208  31.983  0.00  0.00           C  
ATOM    168  CG  LEU 1  13      47.680  37.545  33.284  0.00  0.00           C  
ATOM    169  CD1 LEU 1  13      48.379  38.264  34.539  0.00  0.00           C  
ATOM    170  CD2 LEU 1  13      46.205  37.498  33.515  0.00  0.00           C  
ATOM    171  H   LEU 1  13      49.047  35.963  30.855  0.00  0.00           H  
ATOM    172  HA  LEU 1  13      46.559  37.555  30.513  0.00  0.00           H  
ATOM    173  HB2 LEU 1  13      49.162  38.185  31.830  0.00  0.00           H  
ATOM    174  HB3 LEU 1  13      47.779  39.249  32.097  0.00  0.00           H  
ATOM    175  HG  LEU 1  13      48.002  36.504  33.293  0.00  0.00           H  
ATOM    176 HD11 LEU 1  13      47.947  39.254  34.681  0.00  0.00           H  
ATOM    177 HD12 LEU 1  13      48.106  37.710  35.437  0.00  0.00           H  
ATOM    178 HD13 LEU 1  13      49.456  38.362  34.404  0.00  0.00           H  
ATOM    179 HD21 LEU 1  13      45.717  38.426  33.219  0.00  0.00           H  
ATOM    180 HD22 LEU 1  13      45.829  36.679  32.903  0.00  0.00           H  
ATOM    181 HD23 LEU 1  13      46.004  37.096  34.508  0.00  0.00           H  
ATOM    182  N   ARG 1  14      47.304  39.261  28.960  0.00  0.00           N  
ATOM    183  CA  ARG 1  14      47.502  40.254  27.849  0.00  0.00           C  
ATOM    184  C   ARG 1  14      47.027  41.650  28.169  0.00  0.00           C  
ATOM    185  O   ARG 1  14      46.341  41.805  29.142  0.00  0.00           O  
ATOM    186  CB  ARG 1  14      46.939  39.772  26.546  0.00  0.00           C  
ATOM    187  CG  ARG 1  14      47.698  38.488  25.996  0.00  0.00           C  
ATOM    188  CD  ARG 1  14      49.213  38.707  25.767  0.00  0.00           C  
ATOM    189  NE  ARG 1  14      49.837  37.517  25.311  0.00  0.00           N  
ATOM    190  CZ  ARG 1  14      50.733  36.701  25.984  0.00  0.00           C  
ATOM    191  NH1 ARG 1  14      51.304  35.637  25.492  0.00  0.00           N  
ATOM    192  NH2 ARG 1  14      50.999  37.036  27.214  0.00  0.00           N  
ATOM    193  H   ARG 1  14      46.453  39.439  29.475  0.00  0.00           H  
ATOM    194  HA  ARG 1  14      48.580  40.341  27.714  0.00  0.00           H  
ATOM    195  HB2 ARG 1  14      45.864  39.613  26.634  0.00  0.00           H  
ATOM    196  HB3 ARG 1  14      47.216  40.535  25.818  0.00  0.00           H  
ATOM    197  HG2 ARG 1  14      47.620  37.711  26.757  0.00  0.00           H  
ATOM    198  HG3 ARG 1  14      47.287  38.249  25.015  0.00  0.00           H  
ATOM    199  HD2 ARG 1  14      49.326  39.397  24.931  0.00  0.00           H  
ATOM    200  HD3 ARG 1  14      49.653  39.093  26.687  0.00  0.00           H  
ATOM    201  HE  ARG 1  14      49.669  37.182  24.373  0.00  0.00           H  
ATOM    202 HH11 ARG 1  14      51.910  35.147  26.135  0.00  0.00           H  
ATOM    203 HH12 ARG 1  14      51.078  35.265  24.581  0.00  0.00           H  
ATOM    204 HH21 ARG 1  14      51.728  36.433  27.568  0.00  0.00           H  
ATOM    205 HH22 ARG 1  14      50.564  37.837  27.649  0.00  0.00           H  
ATOM    206  N   GLY 1  15      47.387  42.705  27.393  0.00  0.00           N  
ATOM    207  CA  GLY 1  15      46.904  44.107  27.683  0.00  0.00           C  
ATOM    208  C   GLY 1  15      47.734  45.160  26.899  0.00  0.00           C  
ATOM    209  O   GLY 1  15      48.695  44.779  26.218  0.00  0.00           O  
ATOM    210  H   GLY 1  15      47.871  42.540  26.522  0.00  0.00           H  
ATOM    211  HA2 GLY 1  15      45.840  44.184  27.457  0.00  0.00           H  
ATOM    212  HA3 GLY 1  15      47.028  44.133  28.765  0.00  0.00           H  
ATOM    213  N   LYS 1  16      47.476  46.482  27.106  0.00  0.00           N  
ATOM    214  CA  LYS 1  16      48.342  47.629  26.740  0.00  0.00           C  
ATOM    215  C   LYS 1  16      48.826  48.322  27.980  0.00  0.00           C  
ATOM    216  O   LYS 1  16      48.187  48.267  29.037  0.00  0.00           O  
ATOM    217  CB  LYS 1  16      47.486  48.493  25.766  0.00  0.00           C  
ATOM    218  CG  LYS 1  16      47.773  48.065  24.325  0.00  0.00           C  
ATOM    219  CD  LYS 1  16      47.126  48.887  23.199  0.00  0.00           C  
ATOM    220  CE  LYS 1  16      45.624  49.077  23.196  0.00  0.00           C  
ATOM    221  NZ  LYS 1  16      44.954  47.769  22.736  0.00  0.00           N  
ATOM    222  H   LYS 1  16      46.650  46.615  27.673  0.00  0.00           H  
ATOM    223  HA  LYS 1  16      49.137  47.119  26.196  0.00  0.00           H  
ATOM    224  HB2 LYS 1  16      46.411  48.337  25.851  0.00  0.00           H  
ATOM    225  HB3 LYS 1  16      47.672  49.563  25.862  0.00  0.00           H  
ATOM    226  HG2 LYS 1  16      48.853  48.088  24.180  0.00  0.00           H  
ATOM    227  HG3 LYS 1  16      47.569  46.997  24.252  0.00  0.00           H  
ATOM    228  HD2 LYS 1  16      47.568  49.881  23.131  0.00  0.00           H  
ATOM    229  HD3 LYS 1  16      47.297  48.365  22.257  0.00  0.00           H  
ATOM    230  HE2 LYS 1  16      45.152  49.380  24.131  0.00  0.00           H  
ATOM    231  HE3 LYS 1  16      45.321  49.827  22.466  0.00  0.00           H  
ATOM    232  HZ1 LYS 1  16      45.200  47.171  23.511  0.00  0.00           H  
ATOM    233  HZ2 LYS 1  16      43.996  48.073  22.644  0.00  0.00           H  
ATOM    234  HZ3 LYS 1  16      45.259  47.522  21.806  0.00  0.00           H  
ATOM    235  N   SER 1  17      49.928  49.013  27.905  0.00  0.00           N  
ATOM    236  CA  SER 1  17      50.520  49.679  29.003  0.00  0.00           C  
ATOM    237  C   SER 1  17      49.597  50.749  29.661  0.00  0.00           C  
ATOM    238  O   SER 1  17      49.071  51.600  28.930  0.00  0.00           O  
ATOM    239  CB  SER 1  17      51.817  50.387  28.452  0.00  0.00           C  
ATOM    240  OG  SER 1  17      52.184  51.525  29.231  0.00  0.00           O  
ATOM    241  H   SER 1  17      50.519  49.025  27.086  0.00  0.00           H  
ATOM    242  HA  SER 1  17      50.811  49.016  29.818  0.00  0.00           H  
ATOM    243  HB2 SER 1  17      52.570  49.599  28.445  0.00  0.00           H  
ATOM    244  HB3 SER 1  17      51.595  50.807  27.471  0.00  0.00           H  
ATOM    245  HG  SER 1  17      52.500  52.305  28.768  0.00  0.00           H  
ATOM    246  N   GLY 1  18      49.442  50.658  30.988  0.00  0.00           N  
ATOM    247  CA  GLY 1  18      48.532  51.618  31.663  0.00  0.00           C  
ATOM    248  C   GLY 1  18      47.013  51.410  31.282  0.00  0.00           C  
ATOM    249  O   GLY 1  18      46.162  52.254  31.698  0.00  0.00           O  
ATOM    250  H   GLY 1  18      49.863  49.895  31.498  0.00  0.00           H  
ATOM    251  HA2 GLY 1  18      48.697  51.378  32.713  0.00  0.00           H  
ATOM    252  HA3 GLY 1  18      48.891  52.618  31.417  0.00  0.00           H  
ATOM    253  N   GLN 1  19      46.625  50.416  30.515  0.00  0.00           N  
ATOM    254  CA  GLN 1  19      45.216  50.066  30.186  0.00  0.00           C  
ATOM    255  C   GLN 1  19      44.731  48.702  30.845  0.00  0.00           C  
ATOM    256  O   GLN 1  19      43.548  48.578  30.955  0.00  0.00           O  
ATOM    257  CB  GLN 1  19      45.022  50.086  28.654  0.00  0.00           C  
ATOM    258  CG  GLN 1  19      45.357  51.406  28.016  0.00  0.00           C  
ATOM    259  CD  GLN 1  19      44.441  51.616  26.795  0.00  0.00           C  
ATOM    260  OE1 GLN 1  19      44.086  50.713  26.021  0.00  0.00           O  
ATOM    261  NE2 GLN 1  19      43.886  52.841  26.677  0.00  0.00           N  
ATOM    262  H   GLN 1  19      47.318  49.827  30.075  0.00  0.00           H  
ATOM    263  HA  GLN 1  19      44.565  50.855  30.561  0.00  0.00           H  
ATOM    264  HB2 GLN 1  19      45.566  49.227  28.261  0.00  0.00           H  
ATOM    265  HB3 GLN 1  19      43.990  49.773  28.496  0.00  0.00           H  
ATOM    266  HG2 GLN 1  19      45.091  52.237  28.669  0.00  0.00           H  
ATOM    267  HG3 GLN 1  19      46.421  51.464  27.787  0.00  0.00           H  
ATOM    268 HE21 GLN 1  19      43.253  52.886  25.892  0.00  0.00           H  
ATOM    269 HE22 GLN 1  19      44.105  53.555  27.358  0.00  0.00           H  
ATOM    270  N   GLY 1  20      45.648  47.906  31.360  0.00  0.00           N  
ATOM    271  CA  GLY 1  20      45.425  46.774  32.224  0.00  0.00           C  
ATOM    272  C   GLY 1  20      45.470  45.364  31.657  0.00  0.00           C  
ATOM    273  O   GLY 1  20      45.007  45.073  30.532  0.00  0.00           O  
ATOM    274  H   GLY 1  20      46.607  48.216  31.291  0.00  0.00           H  
ATOM    275  HA2 GLY 1  20      46.178  46.804  33.012  0.00  0.00           H  
ATOM    276  HA3 GLY 1  20      44.511  46.829  32.814  0.00  0.00           H  
ATOM    277  N   TYR 1  21      45.998  44.525  32.520  0.00  0.00           N  
ATOM    278  CA  TYR 1  21      46.101  43.059  32.352  0.00  0.00           C  
ATOM    279  C   TYR 1  21      44.784  42.343  32.482  0.00  0.00           C  
ATOM    280  O   TYR 1  21      44.196  42.108  33.505  0.00  0.00           O  
ATOM    281  CB  TYR 1  21      47.221  42.466  33.319  0.00  0.00           C  
ATOM    282  CG  TYR 1  21      48.579  43.186  33.331  0.00  0.00           C  
ATOM    283  CD1 TYR 1  21      48.816  44.292  34.123  0.00  0.00           C  
ATOM    284  CD2 TYR 1  21      49.488  42.724  32.315  0.00  0.00           C  
ATOM    285  CE1 TYR 1  21      50.067  44.932  34.006  0.00  0.00           C  
ATOM    286  CE2 TYR 1  21      50.656  43.396  32.237  0.00  0.00           C  
ATOM    287  CZ  TYR 1  21      51.029  44.470  33.103  0.00  0.00           C  
ATOM    288  OH  TYR 1  21      52.214  45.067  32.991  0.00  0.00           O  
ATOM    289  H   TYR 1  21      46.411  44.740  33.416  0.00  0.00           H  
ATOM    290  HA  TYR 1  21      46.408  42.859  31.325  0.00  0.00           H  
ATOM    291  HB2 TYR 1  21      46.849  42.585  34.337  0.00  0.00           H  
ATOM    292  HB3 TYR 1  21      47.392  41.394  33.223  0.00  0.00           H  
ATOM    293  HD1 TYR 1  21      48.123  44.721  34.832  0.00  0.00           H  
ATOM    294  HD2 TYR 1  21      49.229  41.930  31.631  0.00  0.00           H  
ATOM    295  HE1 TYR 1  21      50.203  45.878  34.510  0.00  0.00           H  
ATOM    296  HE2 TYR 1  21      51.439  42.949  31.643  0.00  0.00           H  
ATOM    297  HH  TYR 1  21      52.423  45.622  33.745  0.00  0.00           H  
ATOM    298  N   TYR 1  22      44.358  41.875  31.304  0.00  0.00           N  
ATOM    299  CA  TYR 1  22      43.226  40.928  31.249  0.00  0.00           C  
ATOM    300  C   TYR 1  22      43.602  39.417  30.985  0.00  0.00           C  
ATOM    301  O   TYR 1  22      44.635  39.048  30.460  0.00  0.00           O  
ATOM    302  CB  TYR 1  22      42.133  41.403  30.298  0.00  0.00           C  
ATOM    303  CG  TYR 1  22      42.532  41.533  28.885  0.00  0.00           C  
ATOM    304  CD1 TYR 1  22      42.580  40.350  28.108  0.00  0.00           C  
ATOM    305  CD2 TYR 1  22      42.971  42.747  28.379  0.00  0.00           C  
ATOM    306  CE1 TYR 1  22      43.084  40.485  26.799  0.00  0.00           C  
ATOM    307  CE2 TYR 1  22      43.509  42.846  27.132  0.00  0.00           C  
ATOM    308  CZ  TYR 1  22      43.521  41.742  26.239  0.00  0.00           C  
ATOM    309  OH  TYR 1  22      43.893  41.882  24.912  0.00  0.00           O  
ATOM    310  H   TYR 1  22      44.806  42.170  30.449  0.00  0.00           H  
ATOM    311  HA  TYR 1  22      42.714  40.906  32.211  0.00  0.00           H  
ATOM    312  HB2 TYR 1  22      41.315  40.685  30.351  0.00  0.00           H  
ATOM    313  HB3 TYR 1  22      41.751  42.365  30.639  0.00  0.00           H  
ATOM    314  HD1 TYR 1  22      42.143  39.433  28.474  0.00  0.00           H  
ATOM    315  HD2 TYR 1  22      42.988  43.629  29.002  0.00  0.00           H  
ATOM    316  HE1 TYR 1  22      43.160  39.672  26.093  0.00  0.00           H  
ATOM    317  HE2 TYR 1  22      43.757  43.810  26.712  0.00  0.00           H  
ATOM    318  HH  TYR 1  22      43.855  41.057  24.423  0.00  0.00           H  
ATOM    319  N   VAL 1  23      42.599  38.529  31.332  0.00  0.00           N  
ATOM    320  CA  VAL 1  23      42.513  37.140  30.877  0.00  0.00           C  
ATOM    321  C   VAL 1  23      41.330  36.867  29.944  0.00  0.00           C  
ATOM    322  O   VAL 1  23      40.341  37.617  29.973  0.00  0.00           O  
ATOM    323  CB  VAL 1  23      42.421  36.364  32.135  0.00  0.00           C  
ATOM    324  CG1 VAL 1  23      41.108  36.501  32.946  0.00  0.00           C  
ATOM    325  CG2 VAL 1  23      42.523  34.822  31.851  0.00  0.00           C  
ATOM    326  H   VAL 1  23      41.774  38.907  31.776  0.00  0.00           H  
ATOM    327  HA  VAL 1  23      43.391  36.807  30.324  0.00  0.00           H  
ATOM    328  HB  VAL 1  23      43.156  36.552  32.918  0.00  0.00           H  
ATOM    329 HG11 VAL 1  23      41.225  36.018  33.917  0.00  0.00           H  
ATOM    330 HG12 VAL 1  23      40.989  37.539  33.256  0.00  0.00           H  
ATOM    331 HG13 VAL 1  23      40.208  36.269  32.378  0.00  0.00           H  
ATOM    332 HG21 VAL 1  23      42.419  34.286  32.795  0.00  0.00           H  
ATOM    333 HG22 VAL 1  23      41.875  34.463  31.052  0.00  0.00           H  
ATOM    334 HG23 VAL 1  23      43.547  34.666  31.512  0.00  0.00           H  
ATOM    335  N   GLU 1  24      41.298  35.843  29.056  0.00  0.00           N  
ATOM    336  CA  GLU 1  24      40.147  35.494  28.276  0.00  0.00           C  
ATOM    337  C   GLU 1  24      39.241  34.707  29.188  0.00  0.00           C  
ATOM    338  O   GLU 1  24      39.766  33.973  30.092  0.00  0.00           O  
ATOM    339  CB  GLU 1  24      40.631  34.921  26.980  0.00  0.00           C  
ATOM    340  CG  GLU 1  24      39.641  34.261  26.110  0.00  0.00           C  
ATOM    341  CD  GLU 1  24      39.906  34.288  24.595  0.00  0.00           C  
ATOM    342  OE1 GLU 1  24      39.795  33.174  23.971  0.00  0.00           O  
ATOM    343  OE2 GLU 1  24      40.188  35.287  23.975  0.00  0.00           O  
ATOM    344  H   GLU 1  24      42.072  35.195  29.022  0.00  0.00           H  
ATOM    345  HA  GLU 1  24      39.575  36.377  27.995  0.00  0.00           H  
ATOM    346  HB2 GLU 1  24      41.081  35.820  26.558  0.00  0.00           H  
ATOM    347  HB3 GLU 1  24      41.368  34.161  27.241  0.00  0.00           H  
ATOM    348  HG2 GLU 1  24      39.327  33.267  26.430  0.00  0.00           H  
ATOM    349  HG3 GLU 1  24      38.745  34.866  26.250  0.00  0.00           H  
ATOM    350  N   MET 1  25      37.927  34.694  28.923  0.00  0.00           N  
ATOM    351  CA  MET 1  25      37.001  33.937  29.716  0.00  0.00           C  
ATOM    352  C   MET 1  25      35.803  33.620  28.808  0.00  0.00           C  
ATOM    353  O   MET 1  25      35.317  34.411  28.026  0.00  0.00           O  
ATOM    354  CB  MET 1  25      36.725  34.824  30.940  0.00  0.00           C  
ATOM    355  CG  MET 1  25      36.028  33.961  31.923  0.00  0.00           C  
ATOM    356  SD  MET 1  25      35.640  34.615  33.569  0.00  0.00           S  
ATOM    357  CE  MET 1  25      37.050  35.521  34.188  0.00  0.00           C  
ATOM    358  H   MET 1  25      37.659  35.381  28.233  0.00  0.00           H  
ATOM    359  HA  MET 1  25      37.437  32.957  29.910  0.00  0.00           H  
ATOM    360  HB2 MET 1  25      37.652  35.177  31.393  0.00  0.00           H  
ATOM    361  HB3 MET 1  25      36.225  35.740  30.627  0.00  0.00           H  
ATOM    362  HG2 MET 1  25      34.996  33.729  31.659  0.00  0.00           H  
ATOM    363  HG3 MET 1  25      36.628  33.066  32.083  0.00  0.00           H  
ATOM    364  HE1 MET 1  25      37.015  36.572  33.902  0.00  0.00           H  
ATOM    365  HE2 MET 1  25      36.972  35.551  35.274  0.00  0.00           H  
ATOM    366  HE3 MET 1  25      38.036  35.121  33.946  0.00  0.00           H  
ATOM    367  N   THR 1  26      35.180  32.469  28.970  0.00  0.00           N  
ATOM    368  CA  THR 1  26      33.982  32.042  28.253  0.00  0.00           C  
ATOM    369  C   THR 1  26      32.749  32.005  29.240  0.00  0.00           C  
ATOM    370  O   THR 1  26      32.775  31.354  30.234  0.00  0.00           O  
ATOM    371  CB  THR 1  26      34.109  30.658  27.612  0.00  0.00           C  
ATOM    372  OG1 THR 1  26      34.750  29.752  28.435  0.00  0.00           O  
ATOM    373  CG2 THR 1  26      34.803  30.684  26.229  0.00  0.00           C  
ATOM    374  H   THR 1  26      35.601  31.821  29.622  0.00  0.00           H  
ATOM    375  HA  THR 1  26      33.722  32.762  27.477  0.00  0.00           H  
ATOM    376  HB  THR 1  26      33.089  30.314  27.442  0.00  0.00           H  
ATOM    377  HG1 THR 1  26      34.109  29.076  28.668  0.00  0.00           H  
ATOM    378 HG21 THR 1  26      34.542  29.716  25.801  0.00  0.00           H  
ATOM    379 HG22 THR 1  26      34.437  31.430  25.524  0.00  0.00           H  
ATOM    380 HG23 THR 1  26      35.853  30.966  26.311  0.00  0.00           H  
ATOM    381  N   VAL 1  27      31.637  32.668  28.841  0.00  0.00           N  
ATOM    382  CA  VAL 1  27      30.364  32.834  29.609  0.00  0.00           C  
ATOM    383  C   VAL 1  27      29.239  32.238  28.775  0.00  0.00           C  
ATOM    384  O   VAL 1  27      29.204  32.294  27.556  0.00  0.00           O  
ATOM    385  CB  VAL 1  27      30.161  34.358  29.929  0.00  0.00           C  
ATOM    386  CG1 VAL 1  27      31.484  34.919  30.535  0.00  0.00           C  
ATOM    387  CG2 VAL 1  27      29.721  35.358  28.838  0.00  0.00           C  
ATOM    388  H   VAL 1  27      31.713  33.160  27.962  0.00  0.00           H  
ATOM    389  HA  VAL 1  27      30.439  32.346  30.580  0.00  0.00           H  
ATOM    390  HB  VAL 1  27      29.472  34.349  30.773  0.00  0.00           H  
ATOM    391 HG11 VAL 1  27      31.892  34.166  31.209  0.00  0.00           H  
ATOM    392 HG12 VAL 1  27      32.228  35.100  29.760  0.00  0.00           H  
ATOM    393 HG13 VAL 1  27      31.303  35.839  31.090  0.00  0.00           H  
ATOM    394 HG21 VAL 1  27      29.791  36.372  29.231  0.00  0.00           H  
ATOM    395 HG22 VAL 1  27      30.326  35.128  27.961  0.00  0.00           H  
ATOM    396 HG23 VAL 1  27      28.668  35.237  28.583  0.00  0.00           H  
ATOM    397  N   GLY 1  28      28.144  31.764  29.438  0.00  0.00           N  
ATOM    398  CA  GLY 1  28      26.927  31.284  28.918  0.00  0.00           C  
ATOM    399  C   GLY 1  28      26.935  29.964  28.116  0.00  0.00           C  
ATOM    400  O   GLY 1  28      27.861  29.135  28.244  0.00  0.00           O  
ATOM    401  H   GLY 1  28      28.223  31.559  30.424  0.00  0.00           H  
ATOM    402  HA2 GLY 1  28      26.261  31.171  29.773  0.00  0.00           H  
ATOM    403  HA3 GLY 1  28      26.394  32.067  28.378  0.00  0.00           H  
ATOM    404  N   SER 1  29      25.816  29.654  27.394  0.00  0.00           N  
ATOM    405  CA  SER 1  29      25.739  28.490  26.487  0.00  0.00           C  
ATOM    406  C   SER 1  29      25.035  28.693  25.170  0.00  0.00           C  
ATOM    407  O   SER 1  29      23.832  29.070  25.132  0.00  0.00           O  
ATOM    408  CB  SER 1  29      24.994  27.367  27.206  0.00  0.00           C  
ATOM    409  OG  SER 1  29      25.506  27.104  28.493  0.00  0.00           O  
ATOM    410  H   SER 1  29      25.061  30.324  27.354  0.00  0.00           H  
ATOM    411  HA  SER 1  29      26.772  28.158  26.383  0.00  0.00           H  
ATOM    412  HB2 SER 1  29      23.950  27.629  27.377  0.00  0.00           H  
ATOM    413  HB3 SER 1  29      25.088  26.473  26.588  0.00  0.00           H  
ATOM    414  HG  SER 1  29      24.911  27.617  29.046  0.00  0.00           H  
ATOM    415  N   PRO 1  30      25.627  28.297  24.015  0.00  0.00           N  
ATOM    416  CA  PRO 1  30      27.059  27.952  23.788  0.00  0.00           C  
ATOM    417  C   PRO 1  30      27.995  29.170  24.204  0.00  0.00           C  
ATOM    418  O   PRO 1  30      27.539  30.318  24.179  0.00  0.00           O  
ATOM    419  CB  PRO 1  30      27.292  27.614  22.345  0.00  0.00           C  
ATOM    420  CG  PRO 1  30      26.151  28.437  21.706  0.00  0.00           C  
ATOM    421  CD  PRO 1  30      24.955  28.282  22.772  0.00  0.00           C  
ATOM    422  HA  PRO 1  30      27.318  27.141  24.468  0.00  0.00           H  
ATOM    423  HB2 PRO 1  30      28.254  28.031  22.049  0.00  0.00           H  
ATOM    424  HB3 PRO 1  30      27.139  26.543  22.212  0.00  0.00           H  
ATOM    425  HG2 PRO 1  30      26.458  29.473  21.560  0.00  0.00           H  
ATOM    426  HG3 PRO 1  30      25.878  28.090  20.710  0.00  0.00           H  
ATOM    427  HD2 PRO 1  30      24.570  27.264  22.737  0.00  0.00           H  
ATOM    428  HD3 PRO 1  30      24.157  28.984  22.528  0.00  0.00           H  
ATOM    429  N   PRO 1  31      29.214  28.943  24.642  0.00  0.00           N  
ATOM    430  CA  PRO 1  31      29.944  29.964  25.409  0.00  0.00           C  
ATOM    431  C   PRO 1  31      30.505  31.107  24.560  0.00  0.00           C  
ATOM    432  O   PRO 1  31      31.205  30.980  23.543  0.00  0.00           O  
ATOM    433  CB  PRO 1  31      31.026  29.230  26.199  0.00  0.00           C  
ATOM    434  CG  PRO 1  31      30.575  27.711  26.083  0.00  0.00           C  
ATOM    435  CD  PRO 1  31      29.970  27.675  24.701  0.00  0.00           C  
ATOM    436  HA  PRO 1  31      29.257  30.396  26.137  0.00  0.00           H  
ATOM    437  HB2 PRO 1  31      31.986  29.433  25.726  0.00  0.00           H  
ATOM    438  HB3 PRO 1  31      31.039  29.453  27.266  0.00  0.00           H  
ATOM    439  HG2 PRO 1  31      31.412  27.026  26.221  0.00  0.00           H  
ATOM    440  HG3 PRO 1  31      29.744  27.552  26.771  0.00  0.00           H  
ATOM    441  HD2 PRO 1  31      30.719  27.717  23.909  0.00  0.00           H  
ATOM    442  HD3 PRO 1  31      29.418  26.740  24.603  0.00  0.00           H  
ATOM    443  N   GLN 1  32      30.041  32.295  24.898  0.00  0.00           N  
ATOM    444  CA  GLN 1  32      30.400  33.687  24.461  0.00  0.00           C  
ATOM    445  C   GLN 1  32      31.748  34.041  25.072  0.00  0.00           C  
ATOM    446  O   GLN 1  32      31.859  33.912  26.321  0.00  0.00           O  
ATOM    447  CB  GLN 1  32      29.353  34.740  24.856  0.00  0.00           C  
ATOM    448  CG  GLN 1  32      27.949  34.327  24.434  0.00  0.00           C  
ATOM    449  CD  GLN 1  32      26.891  35.241  25.081  0.00  0.00           C  
ATOM    450  OE1 GLN 1  32      26.816  36.453  24.869  0.00  0.00           O  
ATOM    451  NE2 GLN 1  32      25.852  34.724  25.561  0.00  0.00           N  
ATOM    452  H   GLN 1  32      29.545  32.260  25.777  0.00  0.00           H  
ATOM    453  HA  GLN 1  32      30.458  33.702  23.373  0.00  0.00           H  
ATOM    454  HB2 GLN 1  32      29.382  34.956  25.924  0.00  0.00           H  
ATOM    455  HB3 GLN 1  32      29.667  35.614  24.285  0.00  0.00           H  
ATOM    456  HG2 GLN 1  32      27.854  34.432  23.354  0.00  0.00           H  
ATOM    457  HG3 GLN 1  32      27.665  33.339  24.797  0.00  0.00           H  
ATOM    458 HE21 GLN 1  32      25.013  35.286  25.545  0.00  0.00           H  
ATOM    459 HE22 GLN 1  32      25.839  33.715  25.617  0.00  0.00           H  
ATOM    460  N   THR 1  33      32.778  34.286  24.249  0.00  0.00           N  
ATOM    461  CA  THR 1  33      34.138  34.645  24.769  0.00  0.00           C  
ATOM    462  C   THR 1  33      34.328  36.107  24.981  0.00  0.00           C  
ATOM    463  O   THR 1  33      34.024  36.828  24.036  0.00  0.00           O  
ATOM    464  CB  THR 1  33      35.222  34.016  23.892  0.00  0.00           C  
ATOM    465  OG1 THR 1  33      34.864  32.841  23.316  0.00  0.00           O  
ATOM    466  CG2 THR 1  33      36.514  33.810  24.737  0.00  0.00           C  
ATOM    467  H   THR 1  33      32.643  34.433  23.259  0.00  0.00           H  
ATOM    468  HA  THR 1  33      34.312  34.220  25.757  0.00  0.00           H  
ATOM    469  HB  THR 1  33      35.352  34.684  23.040  0.00  0.00           H  
ATOM    470  HG1 THR 1  33      34.228  33.051  22.627  0.00  0.00           H  
ATOM    471 HG21 THR 1  33      37.232  33.315  24.082  0.00  0.00           H  
ATOM    472 HG22 THR 1  33      36.932  34.782  24.999  0.00  0.00           H  
ATOM    473 HG23 THR 1  33      36.376  33.273  25.675  0.00  0.00           H  
ATOM    474  N   LEU 1  34      34.827  36.600  26.093  0.00  0.00           N  
ATOM    475  CA  LEU 1  34      35.199  37.936  26.426  0.00  0.00           C  
ATOM    476  C   LEU 1  34      36.710  38.072  26.822  0.00  0.00           C  
ATOM    477  O   LEU 1  34      37.376  37.017  27.144  0.00  0.00           O  
ATOM    478  CB  LEU 1  34      34.264  38.395  27.531  0.00  0.00           C  
ATOM    479  CG  LEU 1  34      32.707  38.428  27.260  0.00  0.00           C  
ATOM    480  CD1 LEU 1  34      31.908  38.912  28.453  0.00  0.00           C  
ATOM    481  CD2 LEU 1  34      32.368  39.234  26.010  0.00  0.00           C  
ATOM    482  H   LEU 1  34      35.152  35.921  26.766  0.00  0.00           H  
ATOM    483  HA  LEU 1  34      34.935  38.537  25.556  0.00  0.00           H  
ATOM    484  HB2 LEU 1  34      34.414  37.799  28.432  0.00  0.00           H  
ATOM    485  HB3 LEU 1  34      34.623  39.401  27.748  0.00  0.00           H  
ATOM    486  HG  LEU 1  34      32.469  37.383  27.059  0.00  0.00           H  
ATOM    487 HD11 LEU 1  34      32.281  38.490  29.386  0.00  0.00           H  
ATOM    488 HD12 LEU 1  34      31.900  39.998  28.550  0.00  0.00           H  
ATOM    489 HD13 LEU 1  34      30.866  38.653  28.264  0.00  0.00           H  
ATOM    490 HD21 LEU 1  34      33.091  40.018  25.783  0.00  0.00           H  
ATOM    491 HD22 LEU 1  34      32.618  38.589  25.168  0.00  0.00           H  
ATOM    492 HD23 LEU 1  34      31.320  39.525  25.933  0.00  0.00           H  
ATOM    493  N   ASN 1  35      37.292  39.186  26.944  0.00  0.00           N  
ATOM    494  CA  ASN 1  35      38.505  39.546  27.666  0.00  0.00           C  
ATOM    495  C   ASN 1  35      38.169  40.240  29.008  0.00  0.00           C  
ATOM    496  O   ASN 1  35      37.577  41.331  28.953  0.00  0.00           O  
ATOM    497  CB  ASN 1  35      39.265  40.597  26.767  0.00  0.00           C  
ATOM    498  CG  ASN 1  35      39.897  40.004  25.482  0.00  0.00           C  
ATOM    499  OD1 ASN 1  35      39.869  38.860  25.208  0.00  0.00           O  
ATOM    500  ND2 ASN 1  35      40.292  40.871  24.579  0.00  0.00           N  
ATOM    501  H   ASN 1  35      36.867  40.020  26.565  0.00  0.00           H  
ATOM    502  HA  ASN 1  35      39.145  38.677  27.815  0.00  0.00           H  
ATOM    503  HB2 ASN 1  35      38.529  41.347  26.480  0.00  0.00           H  
ATOM    504  HB3 ASN 1  35      40.116  40.972  27.336  0.00  0.00           H  
ATOM    505 HD21 ASN 1  35      40.845  40.512  23.814  0.00  0.00           H  
ATOM    506 HD22 ASN 1  35      40.418  41.807  24.938  0.00  0.00           H  
ATOM    507  N   ILE 1  36      38.609  39.753  30.186  0.00  0.00           N  
ATOM    508  CA  ILE 1  36      38.201  40.280  31.509  0.00  0.00           C  
ATOM    509  C   ILE 1  36      39.437  40.803  32.364  0.00  0.00           C  
ATOM    510  O   ILE 1  36      40.372  40.049  32.476  0.00  0.00           O  
ATOM    511  CB  ILE 1  36      37.452  39.150  32.166  0.00  0.00           C  
ATOM    512  CG1 ILE 1  36      36.287  38.557  31.356  0.00  0.00           C  
ATOM    513  CG2 ILE 1  36      36.914  39.439  33.555  0.00  0.00           C  
ATOM    514  CD1 ILE 1  36      35.186  39.623  31.063  0.00  0.00           C  
ATOM    515  H   ILE 1  36      39.115  38.879  30.168  0.00  0.00           H  
ATOM    516  HA  ILE 1  36      37.576  41.169  31.426  0.00  0.00           H  
ATOM    517  HB  ILE 1  36      38.178  38.345  32.290  0.00  0.00           H  
ATOM    518 HG12 ILE 1  36      36.661  38.102  30.439  0.00  0.00           H  
ATOM    519 HG13 ILE 1  36      35.827  37.821  32.014  0.00  0.00           H  
ATOM    520 HG21 ILE 1  36      36.222  40.281  33.587  0.00  0.00           H  
ATOM    521 HG22 ILE 1  36      36.475  38.564  34.034  0.00  0.00           H  
ATOM    522 HG23 ILE 1  36      37.736  39.684  34.228  0.00  0.00           H  
ATOM    523 HD11 ILE 1  36      35.550  40.422  30.418  0.00  0.00           H  
ATOM    524 HD12 ILE 1  36      34.263  39.113  30.788  0.00  0.00           H  
ATOM    525 HD13 ILE 1  36      34.972  40.155  31.991  0.00  0.00           H  
ATOM    526  N   LEU 1  37      39.398  42.024  32.839  0.00  0.00           N  
ATOM    527  CA  LEU 1  37      40.454  42.662  33.622  0.00  0.00           C  
ATOM    528  C   LEU 1  37      40.668  41.983  34.958  0.00  0.00           C  
ATOM    529  O   LEU 1  37      39.705  41.780  35.700  0.00  0.00           O  
ATOM    530  CB  LEU 1  37      40.159  44.134  33.756  0.00  0.00           C  
ATOM    531  CG  LEU 1  37      41.399  44.998  34.047  0.00  0.00           C  
ATOM    532  CD1 LEU 1  37      42.356  45.090  32.907  0.00  0.00           C  
ATOM    533  CD2 LEU 1  37      41.035  46.379  34.545  0.00  0.00           C  
ATOM    534  H   LEU 1  37      38.571  42.566  32.634  0.00  0.00           H  
ATOM    535  HA  LEU 1  37      41.366  42.513  33.044  0.00  0.00           H  
ATOM    536  HB2 LEU 1  37      39.789  44.509  32.802  0.00  0.00           H  
ATOM    537  HB3 LEU 1  37      39.388  44.240  34.520  0.00  0.00           H  
ATOM    538  HG  LEU 1  37      41.891  44.473  34.866  0.00  0.00           H  
ATOM    539 HD11 LEU 1  37      42.397  44.137  32.379  0.00  0.00           H  
ATOM    540 HD12 LEU 1  37      41.978  45.765  32.139  0.00  0.00           H  
ATOM    541 HD13 LEU 1  37      43.342  45.399  33.253  0.00  0.00           H  
ATOM    542 HD21 LEU 1  37      40.187  46.404  35.229  0.00  0.00           H  
ATOM    543 HD22 LEU 1  37      41.900  46.768  35.082  0.00  0.00           H  
ATOM    544 HD23 LEU 1  37      40.716  46.889  33.635  0.00  0.00           H  
ATOM    545  N   VAL 1  38      41.888  41.687  35.457  0.00  0.00           N  
ATOM    546  CA  VAL 1  38      42.281  40.984  36.709  0.00  0.00           C  
ATOM    547  C   VAL 1  38      42.550  41.974  37.869  0.00  0.00           C  
ATOM    548  O   VAL 1  38      43.507  42.679  37.790  0.00  0.00           O  
ATOM    549  CB  VAL 1  38      43.423  39.995  36.415  0.00  0.00           C  
ATOM    550  CG1 VAL 1  38      44.039  39.461  37.640  0.00  0.00           C  
ATOM    551  CG2 VAL 1  38      43.048  38.875  35.468  0.00  0.00           C  
ATOM    552  H   VAL 1  38      42.586  42.087  34.845  0.00  0.00           H  
ATOM    553  HA  VAL 1  38      41.444  40.322  36.927  0.00  0.00           H  
ATOM    554  HB  VAL 1  38      44.260  40.530  35.966  0.00  0.00           H  
ATOM    555 HG11 VAL 1  38      44.790  38.699  37.434  0.00  0.00           H  
ATOM    556 HG12 VAL 1  38      44.504  40.256  38.224  0.00  0.00           H  
ATOM    557 HG13 VAL 1  38      43.259  38.958  38.213  0.00  0.00           H  
ATOM    558 HG21 VAL 1  38      42.659  39.341  34.562  0.00  0.00           H  
ATOM    559 HG22 VAL 1  38      43.919  38.262  35.238  0.00  0.00           H  
ATOM    560 HG23 VAL 1  38      42.304  38.256  35.969  0.00  0.00           H  
ATOM    561  N   ASP 1  39      41.669  41.987  38.924  0.00  0.00           N  
ATOM    562  CA  ASP 1  39      41.630  43.051  39.874  0.00  0.00           C  
ATOM    563  C   ASP 1  39      41.592  42.542  41.313  0.00  0.00           C  
ATOM    564  O   ASP 1  39      40.580  41.999  41.690  0.00  0.00           O  
ATOM    565  CB  ASP 1  39      40.444  43.908  39.570  0.00  0.00           C  
ATOM    566  CG  ASP 1  39      40.184  45.107  40.479  0.00  0.00           C  
ATOM    567  OD1 ASP 1  39      39.083  45.679  40.499  0.00  0.00           O  
ATOM    568  OD2 ASP 1  39      41.076  45.491  41.286  0.00  0.00           O  
ATOM    569  H   ASP 1  39      40.861  41.380  38.934  0.00  0.00           H  
ATOM    570  HA  ASP 1  39      42.534  43.659  39.835  0.00  0.00           H  
ATOM    571  HB2 ASP 1  39      40.549  44.153  38.514  0.00  0.00           H  
ATOM    572  HB3 ASP 1  39      39.513  43.341  39.590  0.00  0.00           H  
ATOM    573  N   THR 1  40      42.684  42.645  42.019  0.00  0.00           N  
ATOM    574  CA  THR 1  40      42.759  42.392  43.452  0.00  0.00           C  
ATOM    575  C   THR 1  40      42.085  43.428  44.409  0.00  0.00           C  
ATOM    576  O   THR 1  40      41.988  43.240  45.631  0.00  0.00           O  
ATOM    577  CB  THR 1  40      44.210  42.107  44.056  0.00  0.00           C  
ATOM    578  OG1 THR 1  40      45.121  43.064  43.818  0.00  0.00           O  
ATOM    579  CG2 THR 1  40      44.749  40.835  43.400  0.00  0.00           C  
ATOM    580  H   THR 1  40      43.535  42.719  41.480  0.00  0.00           H  
ATOM    581  HA  THR 1  40      42.074  41.579  43.692  0.00  0.00           H  
ATOM    582  HB  THR 1  40      44.063  41.987  45.130  0.00  0.00           H  
ATOM    583  HG1 THR 1  40      45.545  43.169  44.673  0.00  0.00           H  
ATOM    584 HG21 THR 1  40      44.970  40.980  42.342  0.00  0.00           H  
ATOM    585 HG22 THR 1  40      45.686  40.569  43.889  0.00  0.00           H  
ATOM    586 HG23 THR 1  40      44.010  40.034  43.425  0.00  0.00           H  
ATOM    587  N   GLY 1  41      41.655  44.522  43.790  0.00  0.00           N  
ATOM    588  CA  GLY 1  41      40.877  45.614  44.389  0.00  0.00           C  
ATOM    589  C   GLY 1  41      39.320  45.529  44.319  0.00  0.00           C  
ATOM    590  O   GLY 1  41      38.648  46.539  44.578  0.00  0.00           O  
ATOM    591  H   GLY 1  41      41.834  44.627  42.801  0.00  0.00           H  
ATOM    592  HA2 GLY 1  41      41.173  45.785  45.424  0.00  0.00           H  
ATOM    593  HA3 GLY 1  41      41.227  46.541  43.934  0.00  0.00           H  
ATOM    594  N   SER 1  42      38.745  44.430  43.877  0.00  0.00           N  
ATOM    595  CA  SER 1  42      37.339  44.311  43.880  0.00  0.00           C  
ATOM    596  C   SER 1  42      36.908  42.834  43.992  0.00  0.00           C  
ATOM    597  O   SER 1  42      37.721  41.943  43.914  0.00  0.00           O  
ATOM    598  CB  SER 1  42      36.712  44.812  42.539  0.00  0.00           C  
ATOM    599  OG  SER 1  42      37.023  44.104  41.389  0.00  0.00           O  
ATOM    600  H   SER 1  42      39.319  43.672  43.535  0.00  0.00           H  
ATOM    601  HA  SER 1  42      36.949  44.963  44.661  0.00  0.00           H  
ATOM    602  HB2 SER 1  42      35.636  44.752  42.702  0.00  0.00           H  
ATOM    603  HB3 SER 1  42      37.167  45.802  42.564  0.00  0.00           H  
ATOM    604  HG  SER 1  42      37.642  44.548  40.805  0.00  0.00           H  
ATOM    605  N   SER 1  43      35.642  42.491  44.317  0.00  0.00           N  
ATOM    606  CA  SER 1  43      35.137  41.146  44.414  0.00  0.00           C  
ATOM    607  C   SER 1  43      33.927  40.862  43.508  0.00  0.00           C  
ATOM    608  O   SER 1  43      33.497  39.705  43.341  0.00  0.00           O  
ATOM    609  CB  SER 1  43      34.955  40.793  45.880  0.00  0.00           C  
ATOM    610  OG  SER 1  43      33.851  41.554  46.340  0.00  0.00           O  
ATOM    611  H   SER 1  43      35.031  43.283  44.451  0.00  0.00           H  
ATOM    612  HA  SER 1  43      35.970  40.536  44.064  0.00  0.00           H  
ATOM    613  HB2 SER 1  43      34.832  39.710  45.873  0.00  0.00           H  
ATOM    614  HB3 SER 1  43      35.855  41.072  46.429  0.00  0.00           H  
ATOM    615  HG  SER 1  43      33.751  41.577  47.295  0.00  0.00           H  
ATOM    616  N   ASN 1  44      33.309  41.846  42.828  0.00  0.00           N  
ATOM    617  CA  ASN 1  44      32.418  41.531  41.761  0.00  0.00           C  
ATOM    618  C   ASN 1  44      32.998  41.083  40.449  0.00  0.00           C  
ATOM    619  O   ASN 1  44      34.141  41.432  40.124  0.00  0.00           O  
ATOM    620  CB  ASN 1  44      31.600  42.877  41.440  0.00  0.00           C  
ATOM    621  CG  ASN 1  44      30.583  43.215  42.473  0.00  0.00           C  
ATOM    622  OD1 ASN 1  44      30.831  44.113  43.317  0.00  0.00           O  
ATOM    623  ND2 ASN 1  44      29.325  42.709  42.269  0.00  0.00           N  
ATOM    624  H   ASN 1  44      33.676  42.786  42.868  0.00  0.00           H  
ATOM    625  HA  ASN 1  44      31.650  40.854  42.135  0.00  0.00           H  
ATOM    626  HB2 ASN 1  44      32.232  43.763  41.375  0.00  0.00           H  
ATOM    627  HB3 ASN 1  44      31.051  42.893  40.499  0.00  0.00           H  
ATOM    628 HD21 ASN 1  44      28.649  43.150  42.877  0.00  0.00           H  
ATOM    629 HD22 ASN 1  44      29.064  42.175  41.452  0.00  0.00           H  
ATOM    630  N   PHE 1  45      32.212  40.264  39.661  0.00  0.00           N  
ATOM    631  CA  PHE 1  45      32.180  40.050  38.234  0.00  0.00           C  
ATOM    632  C   PHE 1  45      31.123  40.888  37.467  0.00  0.00           C  
ATOM    633  O   PHE 1  45      29.971  40.734  37.620  0.00  0.00           O  
ATOM    634  CB  PHE 1  45      32.007  38.549  38.050  0.00  0.00           C  
ATOM    635  CG  PHE 1  45      32.222  38.064  36.629  0.00  0.00           C  
ATOM    636  CD1 PHE 1  45      33.126  38.677  35.763  0.00  0.00           C  
ATOM    637  CD2 PHE 1  45      31.563  36.935  36.130  0.00  0.00           C  
ATOM    638  CE1 PHE 1  45      33.274  38.242  34.487  0.00  0.00           C  
ATOM    639  CE2 PHE 1  45      31.775  36.418  34.843  0.00  0.00           C  
ATOM    640  CZ  PHE 1  45      32.558  37.162  33.965  0.00  0.00           C  
ATOM    641  H   PHE 1  45      31.428  39.919  40.198  0.00  0.00           H  
ATOM    642  HA  PHE 1  45      33.211  40.238  37.933  0.00  0.00           H  
ATOM    643  HB2 PHE 1  45      32.819  38.101  38.623  0.00  0.00           H  
ATOM    644  HB3 PHE 1  45      31.053  38.203  38.447  0.00  0.00           H  
ATOM    645  HD1 PHE 1  45      33.713  39.461  36.218  0.00  0.00           H  
ATOM    646  HD2 PHE 1  45      30.817  36.481  36.766  0.00  0.00           H  
ATOM    647  HE1 PHE 1  45      34.052  38.681  33.881  0.00  0.00           H  
ATOM    648  HE2 PHE 1  45      31.252  35.511  34.579  0.00  0.00           H  
ATOM    649  HZ  PHE 1  45      32.646  36.856  32.933  0.00  0.00           H  
ATOM    650  N   ALA 1  46      31.636  41.832  36.648  0.00  0.00           N  
ATOM    651  CA  ALA 1  46      30.907  42.775  35.848  0.00  0.00           C  
ATOM    652  C   ALA 1  46      31.423  42.697  34.446  0.00  0.00           C  
ATOM    653  O   ALA 1  46      32.588  42.762  34.126  0.00  0.00           O  
ATOM    654  CB  ALA 1  46      30.971  44.132  36.556  0.00  0.00           C  
ATOM    655  H   ALA 1  46      32.629  41.751  36.479  0.00  0.00           H  
ATOM    656  HA  ALA 1  46      29.882  42.420  35.744  0.00  0.00           H  
ATOM    657  HB1 ALA 1  46      30.374  44.947  36.148  0.00  0.00           H  
ATOM    658  HB2 ALA 1  46      30.801  43.990  37.623  0.00  0.00           H  
ATOM    659  HB3 ALA 1  46      32.016  44.430  36.468  0.00  0.00           H  
ATOM    660  N   VAL 1  47      30.429  42.688  33.551  0.00  0.00           N  
ATOM    661  CA  VAL 1  47      30.733  42.618  32.074  0.00  0.00           C  
ATOM    662  C   VAL 1  47      29.666  43.563  31.433  0.00  0.00           C  
ATOM    663  O   VAL 1  47      28.570  43.685  31.836  0.00  0.00           O  
ATOM    664  CB  VAL 1  47      30.878  41.293  31.423  0.00  0.00           C  
ATOM    665  CG1 VAL 1  47      31.896  40.312  32.158  0.00  0.00           C  
ATOM    666  CG2 VAL 1  47      29.526  40.485  31.285  0.00  0.00           C  
ATOM    667  H   VAL 1  47      29.458  42.653  33.824  0.00  0.00           H  
ATOM    668  HA  VAL 1  47      31.648  43.189  31.921  0.00  0.00           H  
ATOM    669  HB  VAL 1  47      31.286  41.554  30.447  0.00  0.00           H  
ATOM    670 HG11 VAL 1  47      32.823  40.820  32.422  0.00  0.00           H  
ATOM    671 HG12 VAL 1  47      31.516  39.945  33.111  0.00  0.00           H  
ATOM    672 HG13 VAL 1  47      32.092  39.470  31.493  0.00  0.00           H  
ATOM    673 HG21 VAL 1  47      28.829  41.028  30.648  0.00  0.00           H  
ATOM    674 HG22 VAL 1  47      29.603  39.592  30.665  0.00  0.00           H  
ATOM    675 HG23 VAL 1  47      29.024  40.467  32.252  0.00  0.00           H  
ATOM    676  N   GLY 1  48      30.068  44.143  30.262  0.00  0.00           N  
ATOM    677  CA  GLY 1  48      29.196  44.847  29.399  0.00  0.00           C  
ATOM    678  C   GLY 1  48      28.129  43.947  28.836  0.00  0.00           C  
ATOM    679  O   GLY 1  48      28.444  42.848  28.359  0.00  0.00           O  
ATOM    680  H   GLY 1  48      30.962  43.848  29.896  0.00  0.00           H  
ATOM    681  HA2 GLY 1  48      28.727  45.675  29.930  0.00  0.00           H  
ATOM    682  HA3 GLY 1  48      29.677  45.303  28.534  0.00  0.00           H  
ATOM    683  N   ALA 1  49      26.832  44.302  28.914  0.00  0.00           N  
ATOM    684  CA  ALA 1  49      25.728  43.434  28.312  0.00  0.00           C  
ATOM    685  C   ALA 1  49      24.885  44.169  27.187  0.00  0.00           C  
ATOM    686  O   ALA 1  49      23.871  43.777  26.726  0.00  0.00           O  
ATOM    687  CB  ALA 1  49      24.804  42.975  29.431  0.00  0.00           C  
ATOM    688  H   ALA 1  49      26.525  45.149  29.372  0.00  0.00           H  
ATOM    689  HA  ALA 1  49      26.210  42.512  27.986  0.00  0.00           H  
ATOM    690  HB1 ALA 1  49      23.983  42.402  29.001  0.00  0.00           H  
ATOM    691  HB2 ALA 1  49      25.353  42.384  30.163  0.00  0.00           H  
ATOM    692  HB3 ALA 1  49      24.348  43.809  29.965  0.00  0.00           H  
ATOM    693  N   ALA 1  50      25.386  45.384  26.901  0.00  0.00           N  
ATOM    694  CA  ALA 1  50      24.739  46.383  26.002  0.00  0.00           C  
ATOM    695  C   ALA 1  50      25.843  47.196  25.249  0.00  0.00           C  
ATOM    696  O   ALA 1  50      26.952  47.332  25.871  0.00  0.00           O  
ATOM    697  CB  ALA 1  50      23.692  47.286  26.618  0.00  0.00           C  
ATOM    698  H   ALA 1  50      26.228  45.652  27.389  0.00  0.00           H  
ATOM    699  HA  ALA 1  50      24.114  45.891  25.257  0.00  0.00           H  
ATOM    700  HB1 ALA 1  50      24.212  47.919  27.338  0.00  0.00           H  
ATOM    701  HB2 ALA 1  50      23.271  47.909  25.829  0.00  0.00           H  
ATOM    702  HB3 ALA 1  50      22.952  46.741  27.203  0.00  0.00           H  
ATOM    703  N   PRO 1  51      25.610  47.604  24.024  0.00  0.00           N  
ATOM    704  CA  PRO 1  51      26.431  48.495  23.233  0.00  0.00           C  
ATOM    705  C   PRO 1  51      27.024  49.746  23.968  0.00  0.00           C  
ATOM    706  O   PRO 1  51      26.385  50.451  24.736  0.00  0.00           O  
ATOM    707  CB  PRO 1  51      25.590  49.001  22.028  0.00  0.00           C  
ATOM    708  CG  PRO 1  51      24.485  47.940  21.875  0.00  0.00           C  
ATOM    709  CD  PRO 1  51      24.404  47.199  23.231  0.00  0.00           C  
ATOM    710  HA  PRO 1  51      27.252  47.933  22.788  0.00  0.00           H  
ATOM    711  HB2 PRO 1  51      25.081  49.953  22.183  0.00  0.00           H  
ATOM    712  HB3 PRO 1  51      26.296  48.902  21.204  0.00  0.00           H  
ATOM    713  HG2 PRO 1  51      23.598  48.524  21.631  0.00  0.00           H  
ATOM    714  HG3 PRO 1  51      24.718  47.281  21.038  0.00  0.00           H  
ATOM    715  HD2 PRO 1  51      23.483  47.441  23.762  0.00  0.00           H  
ATOM    716  HD3 PRO 1  51      24.384  46.127  23.034  0.00  0.00           H  
ATOM    717  N   HIS 1  52      28.366  49.846  23.698  0.00  0.00           N  
ATOM    718  CA  HIS 1  52      29.238  50.867  24.258  0.00  0.00           C  
ATOM    719  C   HIS 1  52      30.275  51.391  23.187  0.00  0.00           C  
ATOM    720  O   HIS 1  52      30.865  50.627  22.466  0.00  0.00           O  
ATOM    721  CB  HIS 1  52      29.951  50.307  25.494  0.00  0.00           C  
ATOM    722  CG  HIS 1  52      30.768  51.367  26.227  0.00  0.00           C  
ATOM    723  ND1 HIS 1  52      32.108  51.788  25.862  0.00  0.00           N  
ATOM    724  CD2 HIS 1  52      30.348  52.193  27.224  0.00  0.00           C  
ATOM    725  CE1 HIS 1  52      32.343  52.845  26.631  0.00  0.00           C  
ATOM    726  NE2 HIS 1  52      31.346  53.187  27.419  0.00  0.00           N  
ATOM    727  H   HIS 1  52      28.708  49.083  23.131  0.00  0.00           H  
ATOM    728  HA  HIS 1  52      28.651  51.687  24.672  0.00  0.00           H  
ATOM    729  HB2 HIS 1  52      29.224  50.018  26.253  0.00  0.00           H  
ATOM    730  HB3 HIS 1  52      30.521  49.400  25.291  0.00  0.00           H  
ATOM    731  HD2 HIS 1  52      29.341  52.226  27.612  0.00  0.00           H  
ATOM    732  HE1 HIS 1  52      33.293  53.357  26.642  0.00  0.00           H  
ATOM    733  HE2 HIS 1  52      31.216  53.938  28.082  0.00  0.00           H  
ATOM    734  N   PRO 1  53      30.477  52.713  23.033  0.00  0.00           N  
ATOM    735  CA  PRO 1  53      31.303  53.282  22.008  0.00  0.00           C  
ATOM    736  C   PRO 1  53      32.783  52.736  22.062  0.00  0.00           C  
ATOM    737  O   PRO 1  53      33.527  52.917  21.052  0.00  0.00           O  
ATOM    738  CB  PRO 1  53      31.196  54.786  22.104  0.00  0.00           C  
ATOM    739  CG  PRO 1  53      30.636  54.995  23.538  0.00  0.00           C  
ATOM    740  CD  PRO 1  53      29.759  53.779  23.761  0.00  0.00           C  
ATOM    741  HA  PRO 1  53      30.969  53.047  20.997  0.00  0.00           H  
ATOM    742  HB2 PRO 1  53      32.154  55.237  21.846  0.00  0.00           H  
ATOM    743  HB3 PRO 1  53      30.443  55.207  21.438  0.00  0.00           H  
ATOM    744  HG2 PRO 1  53      31.431  54.903  24.278  0.00  0.00           H  
ATOM    745  HG3 PRO 1  53      30.093  55.931  23.665  0.00  0.00           H  
ATOM    746  HD2 PRO 1  53      29.602  53.437  24.784  0.00  0.00           H  
ATOM    747  HD3 PRO 1  53      28.773  53.933  23.324  0.00  0.00           H  
ATOM    748  N   PHE 1  54      33.344  52.207  23.137  0.00  0.00           N  
ATOM    749  CA  PHE 1  54      34.621  51.543  23.216  0.00  0.00           C  
ATOM    750  C   PHE 1  54      34.542  50.042  22.770  0.00  0.00           C  
ATOM    751  O   PHE 1  54      35.623  49.450  22.518  0.00  0.00           O  
ATOM    752  CB  PHE 1  54      35.296  51.695  24.597  0.00  0.00           C  
ATOM    753  CG  PHE 1  54      35.438  53.131  25.222  0.00  0.00           C  
ATOM    754  CD1 PHE 1  54      35.093  54.258  24.447  0.00  0.00           C  
ATOM    755  CD2 PHE 1  54      35.681  53.339  26.562  0.00  0.00           C  
ATOM    756  CE1 PHE 1  54      35.075  55.553  24.979  0.00  0.00           C  
ATOM    757  CE2 PHE 1  54      35.649  54.588  27.226  0.00  0.00           C  
ATOM    758  CZ  PHE 1  54      35.425  55.738  26.356  0.00  0.00           C  
ATOM    759  H   PHE 1  54      32.775  52.133  23.969  0.00  0.00           H  
ATOM    760  HA  PHE 1  54      35.273  52.040  22.498  0.00  0.00           H  
ATOM    761  HB2 PHE 1  54      34.708  51.124  25.316  0.00  0.00           H  
ATOM    762  HB3 PHE 1  54      36.296  51.287  24.444  0.00  0.00           H  
ATOM    763  HD1 PHE 1  54      34.855  54.198  23.395  0.00  0.00           H  
ATOM    764  HD2 PHE 1  54      35.813  52.470  27.189  0.00  0.00           H  
ATOM    765  HE1 PHE 1  54      34.937  56.429  24.364  0.00  0.00           H  
ATOM    766  HE2 PHE 1  54      35.840  54.743  28.277  0.00  0.00           H  
ATOM    767  HZ  PHE 1  54      35.495  56.725  26.789  0.00  0.00           H  
ATOM    768  N   LEU 1  55      33.327  49.438  22.736  0.00  0.00           N  
ATOM    769  CA  LEU 1  55      33.153  47.976  22.742  0.00  0.00           C  
ATOM    770  C   LEU 1  55      32.687  47.481  21.340  0.00  0.00           C  
ATOM    771  O   LEU 1  55      31.854  48.130  20.687  0.00  0.00           O  
ATOM    772  CB  LEU 1  55      32.217  47.517  23.828  0.00  0.00           C  
ATOM    773  CG  LEU 1  55      32.639  47.747  25.297  0.00  0.00           C  
ATOM    774  CD1 LEU 1  55      31.691  47.058  26.309  0.00  0.00           C  
ATOM    775  CD2 LEU 1  55      34.009  47.283  25.801  0.00  0.00           C  
ATOM    776  H   LEU 1  55      32.491  50.005  22.720  0.00  0.00           H  
ATOM    777  HA  LEU 1  55      34.151  47.551  22.853  0.00  0.00           H  
ATOM    778  HB2 LEU 1  55      31.283  48.057  23.670  0.00  0.00           H  
ATOM    779  HB3 LEU 1  55      31.965  46.464  23.698  0.00  0.00           H  
ATOM    780  HG  LEU 1  55      32.583  48.783  25.631  0.00  0.00           H  
ATOM    781 HD11 LEU 1  55      30.724  47.075  25.806  0.00  0.00           H  
ATOM    782 HD12 LEU 1  55      31.984  46.025  26.498  0.00  0.00           H  
ATOM    783 HD13 LEU 1  55      31.598  47.602  27.249  0.00  0.00           H  
ATOM    784 HD21 LEU 1  55      34.849  47.731  25.270  0.00  0.00           H  
ATOM    785 HD22 LEU 1  55      34.158  47.533  26.851  0.00  0.00           H  
ATOM    786 HD23 LEU 1  55      33.985  46.196  25.732  0.00  0.00           H  
ATOM    787  N   HIS 1  56      33.265  46.338  20.866  0.00  0.00           N  
ATOM    788  CA  HIS 1  56      32.821  45.611  19.697  0.00  0.00           C  
ATOM    789  C   HIS 1  56      32.112  44.315  19.887  0.00  0.00           C  
ATOM    790  O   HIS 1  56      31.691  43.658  18.972  0.00  0.00           O  
ATOM    791  CB  HIS 1  56      34.154  45.431  18.807  0.00  0.00           C  
ATOM    792  CG  HIS 1  56      34.831  46.709  18.509  0.00  0.00           C  
ATOM    793  ND1 HIS 1  56      35.851  47.191  19.216  0.00  0.00           N  
ATOM    794  CD2 HIS 1  56      34.616  47.605  17.507  0.00  0.00           C  
ATOM    795  CE1 HIS 1  56      36.230  48.376  18.680  0.00  0.00           C  
ATOM    796  NE2 HIS 1  56      35.501  48.646  17.588  0.00  0.00           N  
ATOM    797  H   HIS 1  56      33.948  45.972  21.514  0.00  0.00           H  
ATOM    798  HA  HIS 1  56      32.205  46.235  19.049  0.00  0.00           H  
ATOM    799  HB2 HIS 1  56      34.797  44.800  19.421  0.00  0.00           H  
ATOM    800  HB3 HIS 1  56      33.918  44.926  17.870  0.00  0.00           H  
ATOM    801  HD1 HIS 1  56      36.231  46.833  20.080  0.00  0.00           H  
ATOM    802  HD2 HIS 1  56      33.869  47.551  16.729  0.00  0.00           H  
ATOM    803  HE1 HIS 1  56      37.051  48.960  19.069  0.00  0.00           H  
ATOM    804  N   ARG 1  57      31.984  43.879  21.145  0.00  0.00           N  
ATOM    805  CA  ARG 1  57      31.263  42.726  21.698  0.00  0.00           C  
ATOM    806  C   ARG 1  57      30.821  42.900  23.118  0.00  0.00           C  
ATOM    807  O   ARG 1  57      31.433  43.659  23.881  0.00  0.00           O  
ATOM    808  CB  ARG 1  57      32.191  41.438  21.609  0.00  0.00           C  
ATOM    809  CG  ARG 1  57      33.357  41.236  22.645  0.00  0.00           C  
ATOM    810  CD  ARG 1  57      34.419  40.232  22.097  0.00  0.00           C  
ATOM    811  NE  ARG 1  57      35.531  40.024  23.034  0.00  0.00           N  
ATOM    812  CZ  ARG 1  57      36.335  39.018  22.944  0.00  0.00           C  
ATOM    813  NH1 ARG 1  57      36.274  38.067  22.049  0.00  0.00           N  
ATOM    814  NH2 ARG 1  57      37.211  38.916  23.902  0.00  0.00           N  
ATOM    815  H   ARG 1  57      32.685  44.234  21.779  0.00  0.00           H  
ATOM    816  HA  ARG 1  57      30.379  42.600  21.073  0.00  0.00           H  
ATOM    817  HB2 ARG 1  57      31.515  40.605  21.803  0.00  0.00           H  
ATOM    818  HB3 ARG 1  57      32.626  41.304  20.618  0.00  0.00           H  
ATOM    819  HG2 ARG 1  57      33.896  42.177  22.748  0.00  0.00           H  
ATOM    820  HG3 ARG 1  57      32.913  40.836  23.556  0.00  0.00           H  
ATOM    821  HD2 ARG 1  57      33.914  39.328  21.757  0.00  0.00           H  
ATOM    822  HD3 ARG 1  57      34.894  40.621  21.196  0.00  0.00           H  
ATOM    823  HE  ARG 1  57      35.628  40.589  23.866  0.00  0.00           H  
ATOM    824 HH11 ARG 1  57      37.010  37.377  22.101  0.00  0.00           H  
ATOM    825 HH12 ARG 1  57      35.652  37.971  21.259  0.00  0.00           H  
ATOM    826 HH21 ARG 1  57      37.863  38.145  23.885  0.00  0.00           H  
ATOM    827 HH22 ARG 1  57      37.178  39.640  24.605  0.00  0.00           H  
ATOM    828  N   TYR 1  58      29.736  42.221  23.458  0.00  0.00           N  
ATOM    829  CA  TYR 1  58      29.098  42.358  24.773  0.00  0.00           C  
ATOM    830  C   TYR 1  58      28.270  41.065  25.119  0.00  0.00           C  
ATOM    831  O   TYR 1  58      27.783  40.344  24.231  0.00  0.00           O  
ATOM    832  CB  TYR 1  58      28.279  43.600  24.841  0.00  0.00           C  
ATOM    833  CG  TYR 1  58      27.190  43.751  23.853  0.00  0.00           C  
ATOM    834  CD1 TYR 1  58      25.921  43.033  23.838  0.00  0.00           C  
ATOM    835  CD2 TYR 1  58      27.329  44.689  22.789  0.00  0.00           C  
ATOM    836  CE1 TYR 1  58      24.885  43.243  22.908  0.00  0.00           C  
ATOM    837  CE2 TYR 1  58      26.325  44.770  21.770  0.00  0.00           C  
ATOM    838  CZ  TYR 1  58      25.133  44.155  21.835  0.00  0.00           C  
ATOM    839  OH  TYR 1  58      24.186  44.419  20.886  0.00  0.00           O  
ATOM    840  H   TYR 1  58      29.222  41.771  22.714  0.00  0.00           H  
ATOM    841  HA  TYR 1  58      29.865  42.345  25.547  0.00  0.00           H  
ATOM    842  HB2 TYR 1  58      27.934  43.577  25.875  0.00  0.00           H  
ATOM    843  HB3 TYR 1  58      28.911  44.486  24.795  0.00  0.00           H  
ATOM    844  HD1 TYR 1  58      25.844  42.333  24.657  0.00  0.00           H  
ATOM    845  HD2 TYR 1  58      28.212  45.311  22.816  0.00  0.00           H  
ATOM    846  HE1 TYR 1  58      23.972  42.709  23.126  0.00  0.00           H  
ATOM    847  HE2 TYR 1  58      26.341  45.499  20.973  0.00  0.00           H  
ATOM    848  HH  TYR 1  58      23.358  43.950  21.011  0.00  0.00           H  
ATOM    849  N   TYR 1  59      28.105  40.731  26.373  0.00  0.00           N  
ATOM    850  CA  TYR 1  59      27.354  39.583  26.790  0.00  0.00           C  
ATOM    851  C   TYR 1  59      25.807  39.658  26.398  0.00  0.00           C  
ATOM    852  O   TYR 1  59      25.134  40.594  26.916  0.00  0.00           O  
ATOM    853  CB  TYR 1  59      27.408  39.362  28.295  0.00  0.00           C  
ATOM    854  CG  TYR 1  59      26.621  38.335  29.062  0.00  0.00           C  
ATOM    855  CD1 TYR 1  59      26.387  37.036  28.480  0.00  0.00           C  
ATOM    856  CD2 TYR 1  59      26.229  38.573  30.403  0.00  0.00           C  
ATOM    857  CE1 TYR 1  59      25.804  36.041  29.250  0.00  0.00           C  
ATOM    858  CE2 TYR 1  59      25.585  37.596  31.154  0.00  0.00           C  
ATOM    859  CZ  TYR 1  59      25.422  36.284  30.577  0.00  0.00           C  
ATOM    860  OH  TYR 1  59      24.867  35.236  31.301  0.00  0.00           O  
ATOM    861  H   TYR 1  59      28.250  41.398  27.117  0.00  0.00           H  
ATOM    862  HA  TYR 1  59      27.859  38.735  26.329  0.00  0.00           H  
ATOM    863  HB2 TYR 1  59      28.456  39.129  28.482  0.00  0.00           H  
ATOM    864  HB3 TYR 1  59      27.302  40.326  28.792  0.00  0.00           H  
ATOM    865  HD1 TYR 1  59      26.573  36.922  27.422  0.00  0.00           H  
ATOM    866  HD2 TYR 1  59      26.498  39.533  30.819  0.00  0.00           H  
ATOM    867  HE1 TYR 1  59      25.534  35.086  28.825  0.00  0.00           H  
ATOM    868  HE2 TYR 1  59      25.435  37.651  32.222  0.00  0.00           H  
ATOM    869  HH  TYR 1  59      24.998  34.334  30.998  0.00  0.00           H  
ATOM    870  N   GLN 1  60      25.273  38.742  25.558  0.00  0.00           N  
ATOM    871  CA  GLN 1  60      23.914  38.641  25.190  0.00  0.00           C  
ATOM    872  C   GLN 1  60      23.277  37.385  25.949  0.00  0.00           C  
ATOM    873  O   GLN 1  60      23.461  36.229  25.641  0.00  0.00           O  
ATOM    874  CB  GLN 1  60      23.816  38.428  23.671  0.00  0.00           C  
ATOM    875  CG  GLN 1  60      24.121  39.721  22.974  0.00  0.00           C  
ATOM    876  CD  GLN 1  60      23.874  39.635  21.481  0.00  0.00           C  
ATOM    877  OE1 GLN 1  60      23.371  40.510  20.821  0.00  0.00           O  
ATOM    878  NE2 GLN 1  60      24.270  38.538  20.807  0.00  0.00           N  
ATOM    879  H   GLN 1  60      25.963  38.042  25.328  0.00  0.00           H  
ATOM    880  HA  GLN 1  60      23.278  39.482  25.465  0.00  0.00           H  
ATOM    881  HB2 GLN 1  60      24.638  37.738  23.480  0.00  0.00           H  
ATOM    882  HB3 GLN 1  60      22.791  38.124  23.458  0.00  0.00           H  
ATOM    883  HG2 GLN 1  60      23.603  40.606  23.343  0.00  0.00           H  
ATOM    884  HG3 GLN 1  60      25.187  39.939  23.027  0.00  0.00           H  
ATOM    885 HE21 GLN 1  60      24.065  38.408  19.827  0.00  0.00           H  
ATOM    886 HE22 GLN 1  60      24.855  37.811  21.195  0.00  0.00           H  
ATOM    887  N   ARG 1  61      22.747  37.724  27.160  0.00  0.00           N  
ATOM    888  CA  ARG 1  61      21.879  36.911  27.984  0.00  0.00           C  
ATOM    889  C   ARG 1  61      20.801  36.091  27.177  0.00  0.00           C  
ATOM    890  O   ARG 1  61      20.570  34.911  27.400  0.00  0.00           O  
ATOM    891  CB  ARG 1  61      21.229  37.851  29.006  0.00  0.00           C  
ATOM    892  CG  ARG 1  61      22.214  38.392  30.011  0.00  0.00           C  
ATOM    893  CD  ARG 1  61      21.561  39.388  30.970  0.00  0.00           C  
ATOM    894  NE  ARG 1  61      21.392  40.706  30.333  0.00  0.00           N  
ATOM    895  CZ  ARG 1  61      20.600  41.621  30.787  0.00  0.00           C  
ATOM    896  NH1 ARG 1  61      20.129  41.600  32.034  0.00  0.00           N  
ATOM    897  NH2 ARG 1  61      20.236  42.537  29.984  0.00  0.00           N  
ATOM    898  H   ARG 1  61      22.817  38.687  27.455  0.00  0.00           H  
ATOM    899  HA  ARG 1  61      22.309  36.026  28.454  0.00  0.00           H  
ATOM    900  HB2 ARG 1  61      20.743  38.660  28.461  0.00  0.00           H  
ATOM    901  HB3 ARG 1  61      20.483  37.305  29.584  0.00  0.00           H  
ATOM    902  HG2 ARG 1  61      22.615  37.494  30.481  0.00  0.00           H  
ATOM    903  HG3 ARG 1  61      23.067  38.912  29.576  0.00  0.00           H  
ATOM    904  HD2 ARG 1  61      20.656  39.093  31.502  0.00  0.00           H  
ATOM    905  HD3 ARG 1  61      22.173  39.529  31.861  0.00  0.00           H  
ATOM    906  HE  ARG 1  61      21.626  40.742  29.351  0.00  0.00           H  
ATOM    907 HH11 ARG 1  61      19.344  42.146  32.360  0.00  0.00           H  
ATOM    908 HH12 ARG 1  61      20.480  40.881  32.649  0.00  0.00           H  
ATOM    909 HH21 ARG 1  61      19.461  43.181  30.045  0.00  0.00           H  
ATOM    910 HH22 ARG 1  61      20.747  42.830  29.163  0.00  0.00           H  
ATOM    911  N   GLN 1  62      20.227  36.757  26.222  0.00  0.00           N  
ATOM    912  CA  GLN 1  62      19.220  36.215  25.228  0.00  0.00           C  
ATOM    913  C   GLN 1  62      19.628  35.124  24.202  0.00  0.00           C  
ATOM    914  O   GLN 1  62      18.786  34.480  23.564  0.00  0.00           O  
ATOM    915  CB  GLN 1  62      18.536  37.430  24.588  0.00  0.00           C  
ATOM    916  CG  GLN 1  62      19.265  38.090  23.382  0.00  0.00           C  
ATOM    917  CD  GLN 1  62      20.302  39.154  23.872  0.00  0.00           C  
ATOM    918  OE1 GLN 1  62      20.649  39.166  25.039  0.00  0.00           O  
ATOM    919  NE2 GLN 1  62      20.861  39.915  22.970  0.00  0.00           N  
ATOM    920  H   GLN 1  62      20.458  37.738  26.145  0.00  0.00           H  
ATOM    921  HA  GLN 1  62      18.449  35.637  25.738  0.00  0.00           H  
ATOM    922  HB2 GLN 1  62      17.588  36.959  24.328  0.00  0.00           H  
ATOM    923  HB3 GLN 1  62      18.272  38.168  25.346  0.00  0.00           H  
ATOM    924  HG2 GLN 1  62      19.801  37.423  22.706  0.00  0.00           H  
ATOM    925  HG3 GLN 1  62      18.449  38.697  22.990  0.00  0.00           H  
ATOM    926 HE21 GLN 1  62      21.402  40.703  23.296  0.00  0.00           H  
ATOM    927 HE22 GLN 1  62      20.501  39.830  22.030  0.00  0.00           H  
ATOM    928  N   LEU 1  63      20.958  34.909  23.992  0.00  0.00           N  
ATOM    929  CA  LEU 1  63      21.549  33.685  23.299  0.00  0.00           C  
ATOM    930  C   LEU 1  63      21.844  32.492  24.211  0.00  0.00           C  
ATOM    931  O   LEU 1  63      21.813  31.300  23.868  0.00  0.00           O  
ATOM    932  CB  LEU 1  63      22.939  34.084  22.773  0.00  0.00           C  
ATOM    933  CG  LEU 1  63      23.063  35.130  21.696  0.00  0.00           C  
ATOM    934  CD1 LEU 1  63      24.556  35.123  21.208  0.00  0.00           C  
ATOM    935  CD2 LEU 1  63      22.251  34.900  20.369  0.00  0.00           C  
ATOM    936  H   LEU 1  63      21.667  35.541  24.335  0.00  0.00           H  
ATOM    937  HA  LEU 1  63      20.878  33.529  22.454  0.00  0.00           H  
ATOM    938  HB2 LEU 1  63      23.588  34.397  23.591  0.00  0.00           H  
ATOM    939  HB3 LEU 1  63      23.346  33.142  22.405  0.00  0.00           H  
ATOM    940  HG  LEU 1  63      22.756  36.114  22.050  0.00  0.00           H  
ATOM    941 HD11 LEU 1  63      25.181  35.310  22.081  0.00  0.00           H  
ATOM    942 HD12 LEU 1  63      24.763  34.144  20.774  0.00  0.00           H  
ATOM    943 HD13 LEU 1  63      24.862  35.901  20.509  0.00  0.00           H  
ATOM    944 HD21 LEU 1  63      21.207  34.964  20.674  0.00  0.00           H  
ATOM    945 HD22 LEU 1  63      22.423  35.819  19.809  0.00  0.00           H  
ATOM    946 HD23 LEU 1  63      22.554  34.021  19.800  0.00  0.00           H  
ATOM    947  N   SER 1  64      22.054  32.715  25.554  0.00  0.00           N  
ATOM    948  CA  SER 1  64      22.474  31.698  26.485  0.00  0.00           C  
ATOM    949  C   SER 1  64      21.317  30.812  26.998  0.00  0.00           C  
ATOM    950  O   SER 1  64      20.376  31.334  27.517  0.00  0.00           O  
ATOM    951  CB  SER 1  64      23.125  32.387  27.701  0.00  0.00           C  
ATOM    952  OG  SER 1  64      23.653  31.480  28.570  0.00  0.00           O  
ATOM    953  H   SER 1  64      21.944  33.639  25.947  0.00  0.00           H  
ATOM    954  HA  SER 1  64      23.218  31.056  26.013  0.00  0.00           H  
ATOM    955  HB2 SER 1  64      23.848  33.179  27.506  0.00  0.00           H  
ATOM    956  HB3 SER 1  64      22.279  32.912  28.145  0.00  0.00           H  
ATOM    957  HG  SER 1  64      23.885  31.940  29.380  0.00  0.00           H  
ATOM    958  N   SER 1  65      21.414  29.486  26.864  0.00  0.00           N  
ATOM    959  CA  SER 1  65      20.371  28.599  27.365  0.00  0.00           C  
ATOM    960  C   SER 1  65      20.410  28.418  28.845  0.00  0.00           C  
ATOM    961  O   SER 1  65      19.648  27.627  29.412  0.00  0.00           O  
ATOM    962  CB  SER 1  65      20.393  27.330  26.522  0.00  0.00           C  
ATOM    963  OG  SER 1  65      21.693  26.762  26.333  0.00  0.00           O  
ATOM    964  H   SER 1  65      22.331  29.161  26.594  0.00  0.00           H  
ATOM    965  HA  SER 1  65      19.424  29.086  27.131  0.00  0.00           H  
ATOM    966  HB2 SER 1  65      19.817  26.561  27.037  0.00  0.00           H  
ATOM    967  HB3 SER 1  65      20.106  27.541  25.492  0.00  0.00           H  
ATOM    968  HG  SER 1  65      21.870  27.082  25.445  0.00  0.00           H  
ATOM    969  N   THR 1  66      21.361  29.141  29.531  0.00  0.00           N  
ATOM    970  CA  THR 1  66      21.688  28.911  30.915  0.00  0.00           C  
ATOM    971  C   THR 1  66      21.780  30.196  31.833  0.00  0.00           C  
ATOM    972  O   THR 1  66      21.739  30.058  33.039  0.00  0.00           O  
ATOM    973  CB  THR 1  66      22.986  28.009  31.035  0.00  0.00           C  
ATOM    974  OG1 THR 1  66      23.939  28.601  30.180  0.00  0.00           O  
ATOM    975  CG2 THR 1  66      22.826  26.629  30.537  0.00  0.00           C  
ATOM    976  H   THR 1  66      21.953  29.630  28.875  0.00  0.00           H  
ATOM    977  HA  THR 1  66      21.020  28.178  31.367  0.00  0.00           H  
ATOM    978  HB  THR 1  66      23.344  28.005  32.065  0.00  0.00           H  
ATOM    979  HG1 THR 1  66      24.213  29.438  30.562  0.00  0.00           H  
ATOM    980 HG21 THR 1  66      21.993  26.170  31.069  0.00  0.00           H  
ATOM    981 HG22 THR 1  66      22.689  26.644  29.455  0.00  0.00           H  
ATOM    982 HG23 THR 1  66      23.728  26.046  30.728  0.00  0.00           H  
ATOM    983  N   TYR 1  67      21.532  31.360  31.298  0.00  0.00           N  
ATOM    984  CA  TYR 1  67      21.173  32.534  32.130  0.00  0.00           C  
ATOM    985  C   TYR 1  67      19.873  32.236  32.961  0.00  0.00           C  
ATOM    986  O   TYR 1  67      18.944  31.717  32.463  0.00  0.00           O  
ATOM    987  CB  TYR 1  67      20.843  33.676  31.209  0.00  0.00           C  
ATOM    988  CG  TYR 1  67      20.293  34.961  31.817  0.00  0.00           C  
ATOM    989  CD1 TYR 1  67      21.094  35.757  32.650  0.00  0.00           C  
ATOM    990  CD2 TYR 1  67      18.871  35.120  31.778  0.00  0.00           C  
ATOM    991  CE1 TYR 1  67      20.509  36.713  33.401  0.00  0.00           C  
ATOM    992  CE2 TYR 1  67      18.310  36.172  32.547  0.00  0.00           C  
ATOM    993  CZ  TYR 1  67      19.111  36.922  33.371  0.00  0.00           C  
ATOM    994  OH  TYR 1  67      18.529  37.889  34.147  0.00  0.00           O  
ATOM    995  H   TYR 1  67      21.547  31.535  30.303  0.00  0.00           H  
ATOM    996  HA  TYR 1  67      21.918  32.817  32.873  0.00  0.00           H  
ATOM    997  HB2 TYR 1  67      21.762  34.011  30.728  0.00  0.00           H  
ATOM    998  HB3 TYR 1  67      20.210  33.352  30.383  0.00  0.00           H  
ATOM    999  HD1 TYR 1  67      22.173  35.743  32.683  0.00  0.00           H  
ATOM   1000  HD2 TYR 1  67      18.261  34.459  31.180  0.00  0.00           H  
ATOM   1001  HE1 TYR 1  67      21.157  37.274  34.059  0.00  0.00           H  
ATOM   1002  HE2 TYR 1  67      17.233  36.129  32.627  0.00  0.00           H  
ATOM   1003  HH  TYR 1  67      17.679  38.119  33.763  0.00  0.00           H  
ATOM   1004  N   ARG 1  68      19.945  32.584  34.337  0.00  0.00           N  
ATOM   1005  CA  ARG 1  68      18.831  32.682  35.238  0.00  0.00           C  
ATOM   1006  C   ARG 1  68      18.893  33.920  36.099  0.00  0.00           C  
ATOM   1007  O   ARG 1  68      19.932  34.560  36.385  0.00  0.00           O  
ATOM   1008  CB  ARG 1  68      18.854  31.507  36.189  0.00  0.00           C  
ATOM   1009  CG  ARG 1  68      18.520  30.204  35.401  0.00  0.00           C  
ATOM   1010  CD  ARG 1  68      18.588  28.956  36.257  0.00  0.00           C  
ATOM   1011  NE  ARG 1  68      17.679  28.995  37.457  0.00  0.00           N  
ATOM   1012  CZ  ARG 1  68      17.844  28.369  38.622  0.00  0.00           C  
ATOM   1013  NH1 ARG 1  68      18.800  27.509  38.926  0.00  0.00           N  
ATOM   1014  NH2 ARG 1  68      17.004  28.605  39.538  0.00  0.00           N  
ATOM   1015  H   ARG 1  68      20.866  32.750  34.716  0.00  0.00           H  
ATOM   1016  HA  ARG 1  68      17.891  32.781  34.695  0.00  0.00           H  
ATOM   1017  HB2 ARG 1  68      19.820  31.455  36.692  0.00  0.00           H  
ATOM   1018  HB3 ARG 1  68      17.972  31.602  36.822  0.00  0.00           H  
ATOM   1019  HG2 ARG 1  68      17.487  30.156  35.057  0.00  0.00           H  
ATOM   1020  HG3 ARG 1  68      19.100  30.086  34.486  0.00  0.00           H  
ATOM   1021  HD2 ARG 1  68      18.270  28.041  35.757  0.00  0.00           H  
ATOM   1022  HD3 ARG 1  68      19.647  28.880  36.504  0.00  0.00           H  
ATOM   1023  HE  ARG 1  68      16.793  29.474  37.389  0.00  0.00           H  
ATOM   1024 HH11 ARG 1  68      18.798  27.245  39.902  0.00  0.00           H  
ATOM   1025 HH12 ARG 1  68      19.558  27.237  38.318  0.00  0.00           H  
ATOM   1026 HH21 ARG 1  68      16.998  28.029  40.368  0.00  0.00           H  
ATOM   1027 HH22 ARG 1  68      16.275  29.284  39.375  0.00  0.00           H  
ATOM   1028  N   ASP 1  69      17.747  34.486  36.388  0.00  0.00           N  
ATOM   1029  CA  ASP 1  69      17.539  35.851  36.937  0.00  0.00           C  
ATOM   1030  C   ASP 1  69      17.451  35.643  38.440  0.00  0.00           C  
ATOM   1031  O   ASP 1  69      16.962  34.678  38.998  0.00  0.00           O  
ATOM   1032  CB  ASP 1  69      16.191  36.325  36.419  0.00  0.00           C  
ATOM   1033  CG  ASP 1  69      15.930  37.741  36.538  0.00  0.00           C  
ATOM   1034  OD1 ASP 1  69      16.807  38.496  36.979  0.00  0.00           O  
ATOM   1035  OD2 ASP 1  69      14.875  38.113  36.167  0.00  0.00           O  
ATOM   1036  H   ASP 1  69      16.939  33.885  36.317  0.00  0.00           H  
ATOM   1037  HA  ASP 1  69      18.348  36.524  36.654  0.00  0.00           H  
ATOM   1038  HB2 ASP 1  69      16.054  36.016  35.383  0.00  0.00           H  
ATOM   1039  HB3 ASP 1  69      15.328  35.817  36.851  0.00  0.00           H  
ATOM   1040  N   LEU 1  70      18.317  36.491  39.100  0.00  0.00           N  
ATOM   1041  CA  LEU 1  70      18.335  36.788  40.515  0.00  0.00           C  
ATOM   1042  C   LEU 1  70      17.425  38.027  40.841  0.00  0.00           C  
ATOM   1043  O   LEU 1  70      17.434  38.375  41.993  0.00  0.00           O  
ATOM   1044  CB  LEU 1  70      19.830  37.099  40.924  0.00  0.00           C  
ATOM   1045  CG  LEU 1  70      20.749  35.809  40.942  0.00  0.00           C  
ATOM   1046  CD1 LEU 1  70      22.220  36.422  41.090  0.00  0.00           C  
ATOM   1047  CD2 LEU 1  70      20.345  34.902  42.129  0.00  0.00           C  
ATOM   1048  H   LEU 1  70      18.899  37.018  38.465  0.00  0.00           H  
ATOM   1049  HA  LEU 1  70      18.049  35.880  41.047  0.00  0.00           H  
ATOM   1050  HB2 LEU 1  70      20.178  37.880  40.248  0.00  0.00           H  
ATOM   1051  HB3 LEU 1  70      19.805  37.567  41.908  0.00  0.00           H  
ATOM   1052  HG  LEU 1  70      20.570  35.214  40.046  0.00  0.00           H  
ATOM   1053 HD11 LEU 1  70      22.382  36.888  42.063  0.00  0.00           H  
ATOM   1054 HD12 LEU 1  70      22.928  35.596  41.155  0.00  0.00           H  
ATOM   1055 HD13 LEU 1  70      22.581  37.121  40.336  0.00  0.00           H  
ATOM   1056 HD21 LEU 1  70      19.365  34.479  41.911  0.00  0.00           H  
ATOM   1057 HD22 LEU 1  70      21.132  34.177  42.339  0.00  0.00           H  
ATOM   1058 HD23 LEU 1  70      20.212  35.490  43.037  0.00  0.00           H  
ATOM   1059  N   ARG 1  71      16.764  38.627  39.862  0.00  0.00           N  
ATOM   1060  CA  ARG 1  71      15.686  39.627  40.116  0.00  0.00           C  
ATOM   1061  C   ARG 1  71      16.071  40.747  40.988  0.00  0.00           C  
ATOM   1062  O   ARG 1  71      15.321  41.125  41.889  0.00  0.00           O  
ATOM   1063  CB  ARG 1  71      14.410  38.930  40.680  0.00  0.00           C  
ATOM   1064  CG  ARG 1  71      13.907  37.764  39.907  0.00  0.00           C  
ATOM   1065  CD  ARG 1  71      12.513  37.212  40.213  0.00  0.00           C  
ATOM   1066  NE  ARG 1  71      12.411  35.894  39.585  0.00  0.00           N  
ATOM   1067  CZ  ARG 1  71      12.178  35.671  38.300  0.00  0.00           C  
ATOM   1068  NH1 ARG 1  71      12.256  34.463  37.889  0.00  0.00           N  
ATOM   1069  NH2 ARG 1  71      12.036  36.401  37.290  0.00  0.00           N  
ATOM   1070  H   ARG 1  71      16.855  38.356  38.893  0.00  0.00           H  
ATOM   1071  HA  ARG 1  71      15.557  40.075  39.130  0.00  0.00           H  
ATOM   1072  HB2 ARG 1  71      14.498  38.620  41.721  0.00  0.00           H  
ATOM   1073  HB3 ARG 1  71      13.601  39.652  40.564  0.00  0.00           H  
ATOM   1074  HG2 ARG 1  71      14.046  37.916  38.837  0.00  0.00           H  
ATOM   1075  HG3 ARG 1  71      14.524  36.886  40.101  0.00  0.00           H  
ATOM   1076  HD2 ARG 1  71      12.495  37.079  41.294  0.00  0.00           H  
ATOM   1077  HD3 ARG 1  71      11.608  37.712  39.866  0.00  0.00           H  
ATOM   1078  HE  ARG 1  71      12.186  35.091  40.155  0.00  0.00           H  
ATOM   1079 HH11 ARG 1  71      12.374  34.349  36.892  0.00  0.00           H  
ATOM   1080 HH12 ARG 1  71      12.517  33.774  38.580  0.00  0.00           H  
ATOM   1081 HH21 ARG 1  71      11.797  36.116  36.351  0.00  0.00           H  
ATOM   1082 HH22 ARG 1  71      12.205  37.379  37.476  0.00  0.00           H  
ATOM   1083  N   LYS 1  72      17.209  41.400  40.664  0.00  0.00           N  
ATOM   1084  CA  LYS 1  72      17.700  42.474  41.465  0.00  0.00           C  
ATOM   1085  C   LYS 1  72      18.595  43.408  40.646  0.00  0.00           C  
ATOM   1086  O   LYS 1  72      19.451  42.838  39.839  0.00  0.00           O  
ATOM   1087  CB  LYS 1  72      18.487  41.802  42.666  0.00  0.00           C  
ATOM   1088  CG  LYS 1  72      19.012  42.798  43.737  0.00  0.00           C  
ATOM   1089  CD  LYS 1  72      19.346  42.093  44.980  0.00  0.00           C  
ATOM   1090  CE  LYS 1  72      18.009  41.888  45.843  0.00  0.00           C  
ATOM   1091  NZ  LYS 1  72      18.176  41.022  47.060  0.00  0.00           N  
ATOM   1092  H   LYS 1  72      17.520  41.196  39.725  0.00  0.00           H  
ATOM   1093  HA  LYS 1  72      16.879  43.143  41.725  0.00  0.00           H  
ATOM   1094  HB2 LYS 1  72      17.855  41.027  43.099  0.00  0.00           H  
ATOM   1095  HB3 LYS 1  72      19.264  41.152  42.265  0.00  0.00           H  
ATOM   1096  HG2 LYS 1  72      19.898  43.276  43.321  0.00  0.00           H  
ATOM   1097  HG3 LYS 1  72      18.225  43.518  43.960  0.00  0.00           H  
ATOM   1098  HD2 LYS 1  72      19.902  41.187  44.737  0.00  0.00           H  
ATOM   1099  HD3 LYS 1  72      19.949  42.740  45.618  0.00  0.00           H  
ATOM   1100  HE2 LYS 1  72      17.517  42.784  46.224  0.00  0.00           H  
ATOM   1101  HE3 LYS 1  72      17.374  41.282  45.197  0.00  0.00           H  
ATOM   1102  HZ1 LYS 1  72      18.670  40.185  46.783  0.00  0.00           H  
ATOM   1103  HZ2 LYS 1  72      18.648  41.653  47.691  0.00  0.00           H  
ATOM   1104  HZ3 LYS 1  72      17.312  40.673  47.450  0.00  0.00           H  
ATOM   1105  N   GLY 1  73      18.465  44.693  40.746  0.00  0.00           N  
ATOM   1106  CA  GLY 1  73      19.231  45.662  40.043  0.00  0.00           C  
ATOM   1107  C   GLY 1  73      20.314  46.248  40.934  0.00  0.00           C  
ATOM   1108  O   GLY 1  73      20.259  46.179  42.171  0.00  0.00           O  
ATOM   1109  H   GLY 1  73      17.675  45.075  41.247  0.00  0.00           H  
ATOM   1110  HA2 GLY 1  73      19.762  45.306  39.160  0.00  0.00           H  
ATOM   1111  HA3 GLY 1  73      18.609  46.491  39.704  0.00  0.00           H  
ATOM   1112  N   VAL 1  74      21.251  46.896  40.339  0.00  0.00           N  
ATOM   1113  CA  VAL 1  74      22.506  47.226  40.958  0.00  0.00           C  
ATOM   1114  C   VAL 1  74      23.221  48.444  40.328  0.00  0.00           C  
ATOM   1115  O   VAL 1  74      23.143  48.637  39.095  0.00  0.00           O  
ATOM   1116  CB  VAL 1  74      23.461  46.004  41.150  0.00  0.00           C  
ATOM   1117  CG1 VAL 1  74      23.625  45.186  39.871  0.00  0.00           C  
ATOM   1118  CG2 VAL 1  74      24.842  46.483  41.746  0.00  0.00           C  
ATOM   1119  H   VAL 1  74      21.227  47.017  39.337  0.00  0.00           H  
ATOM   1120  HA  VAL 1  74      22.240  47.502  41.978  0.00  0.00           H  
ATOM   1121  HB  VAL 1  74      23.033  45.299  41.863  0.00  0.00           H  
ATOM   1122 HG11 VAL 1  74      24.260  44.323  40.072  0.00  0.00           H  
ATOM   1123 HG12 VAL 1  74      22.635  44.935  39.492  0.00  0.00           H  
ATOM   1124 HG13 VAL 1  74      24.129  45.773  39.103  0.00  0.00           H  
ATOM   1125 HG21 VAL 1  74      25.312  47.126  41.002  0.00  0.00           H  
ATOM   1126 HG22 VAL 1  74      24.743  47.004  42.699  0.00  0.00           H  
ATOM   1127 HG23 VAL 1  74      25.534  45.676  41.990  0.00  0.00           H  
ATOM   1128  N   TYR 1  75      23.914  49.257  41.167  0.00  0.00           N  
ATOM   1129  CA  TYR 1  75      24.673  50.461  40.770  0.00  0.00           C  
ATOM   1130  C   TYR 1  75      25.880  50.740  41.659  0.00  0.00           C  
ATOM   1131  O   TYR 1  75      25.781  50.697  42.925  0.00  0.00           O  
ATOM   1132  CB  TYR 1  75      23.701  51.587  40.729  0.00  0.00           C  
ATOM   1133  CG  TYR 1  75      24.416  52.994  40.682  0.00  0.00           C  
ATOM   1134  CD1 TYR 1  75      24.988  53.548  39.491  0.00  0.00           C  
ATOM   1135  CD2 TYR 1  75      24.463  53.735  41.855  0.00  0.00           C  
ATOM   1136  CE1 TYR 1  75      25.525  54.814  39.437  0.00  0.00           C  
ATOM   1137  CE2 TYR 1  75      25.071  55.013  41.867  0.00  0.00           C  
ATOM   1138  CZ  TYR 1  75      25.598  55.561  40.622  0.00  0.00           C  
ATOM   1139  OH  TYR 1  75      26.181  56.848  40.617  0.00  0.00           O  
ATOM   1140  H   TYR 1  75      23.912  49.025  42.150  0.00  0.00           H  
ATOM   1141  HA  TYR 1  75      25.023  50.273  39.755  0.00  0.00           H  
ATOM   1142  HB2 TYR 1  75      23.139  51.369  39.821  0.00  0.00           H  
ATOM   1143  HB3 TYR 1  75      23.063  51.602  41.612  0.00  0.00           H  
ATOM   1144  HD1 TYR 1  75      25.111  52.977  38.582  0.00  0.00           H  
ATOM   1145  HD2 TYR 1  75      24.120  53.371  42.812  0.00  0.00           H  
ATOM   1146  HE1 TYR 1  75      25.871  55.157  38.473  0.00  0.00           H  
ATOM   1147  HE2 TYR 1  75      25.008  55.648  42.737  0.00  0.00           H  
ATOM   1148  HH  TYR 1  75      25.962  57.313  41.428  0.00  0.00           H  
ATOM   1149  N   VAL 1  76      27.044  50.935  40.984  0.00  0.00           N  
ATOM   1150  CA  VAL 1  76      28.408  51.031  41.605  0.00  0.00           C  
ATOM   1151  C   VAL 1  76      29.235  52.275  41.069  0.00  0.00           C  
ATOM   1152  O   VAL 1  76      29.615  52.390  39.877  0.00  0.00           O  
ATOM   1153  CB  VAL 1  76      29.276  49.763  41.408  0.00  0.00           C  
ATOM   1154  CG1 VAL 1  76      30.652  49.787  42.056  0.00  0.00           C  
ATOM   1155  CG2 VAL 1  76      28.607  48.472  41.889  0.00  0.00           C  
ATOM   1156  H   VAL 1  76      26.971  51.032  39.981  0.00  0.00           H  
ATOM   1157  HA  VAL 1  76      28.290  51.112  42.686  0.00  0.00           H  
ATOM   1158  HB  VAL 1  76      29.388  49.673  40.328  0.00  0.00           H  
ATOM   1159 HG11 VAL 1  76      31.223  48.860  42.025  0.00  0.00           H  
ATOM   1160 HG12 VAL 1  76      31.259  50.438  41.427  0.00  0.00           H  
ATOM   1161 HG13 VAL 1  76      30.671  50.235  43.050  0.00  0.00           H  
ATOM   1162 HG21 VAL 1  76      28.480  48.541  42.969  0.00  0.00           H  
ATOM   1163 HG22 VAL 1  76      27.662  48.323  41.365  0.00  0.00           H  
ATOM   1164 HG23 VAL 1  76      29.280  47.632  41.719  0.00  0.00           H  
ATOM   1165  N   PRO 1  77      29.436  53.283  41.950  0.00  0.00           N  
ATOM   1166  CA  PRO 1  77      30.275  54.459  41.658  0.00  0.00           C  
ATOM   1167  C   PRO 1  77      31.796  54.448  42.157  0.00  0.00           C  
ATOM   1168  O   PRO 1  77      31.995  53.845  43.260  0.00  0.00           O  
ATOM   1169  CB  PRO 1  77      29.467  55.641  42.363  0.00  0.00           C  
ATOM   1170  CG  PRO 1  77      28.971  54.959  43.591  0.00  0.00           C  
ATOM   1171  CD  PRO 1  77      28.573  53.558  43.080  0.00  0.00           C  
ATOM   1172  HA  PRO 1  77      30.334  54.733  40.605  0.00  0.00           H  
ATOM   1173  HB2 PRO 1  77      30.153  56.419  42.698  0.00  0.00           H  
ATOM   1174  HB3 PRO 1  77      28.786  56.048  41.615  0.00  0.00           H  
ATOM   1175  HG2 PRO 1  77      29.745  54.897  44.356  0.00  0.00           H  
ATOM   1176  HG3 PRO 1  77      28.062  55.486  43.883  0.00  0.00           H  
ATOM   1177  HD2 PRO 1  77      28.695  52.828  43.880  0.00  0.00           H  
ATOM   1178  HD3 PRO 1  77      27.522  53.637  42.800  0.00  0.00           H  
ATOM   1179  N   TYR 1  78      32.807  55.043  41.551  0.00  0.00           N  
ATOM   1180  CA  TYR 1  78      34.298  55.071  41.886  0.00  0.00           C  
ATOM   1181  C   TYR 1  78      34.968  56.457  41.540  0.00  0.00           C  
ATOM   1182  O   TYR 1  78      34.311  57.282  40.899  0.00  0.00           O  
ATOM   1183  CB  TYR 1  78      35.047  53.988  41.055  0.00  0.00           C  
ATOM   1184  CG  TYR 1  78      34.680  52.540  41.453  0.00  0.00           C  
ATOM   1185  CD1 TYR 1  78      35.263  51.925  42.566  0.00  0.00           C  
ATOM   1186  CD2 TYR 1  78      33.935  51.867  40.617  0.00  0.00           C  
ATOM   1187  CE1 TYR 1  78      34.906  50.579  42.802  0.00  0.00           C  
ATOM   1188  CE2 TYR 1  78      33.717  50.482  40.742  0.00  0.00           C  
ATOM   1189  CZ  TYR 1  78      34.197  49.894  41.879  0.00  0.00           C  
ATOM   1190  OH  TYR 1  78      33.938  48.478  42.085  0.00  0.00           O  
ATOM   1191  H   TYR 1  78      32.452  55.629  40.809  0.00  0.00           H  
ATOM   1192  HA  TYR 1  78      34.461  54.839  42.938  0.00  0.00           H  
ATOM   1193  HB2 TYR 1  78      34.809  54.200  40.012  0.00  0.00           H  
ATOM   1194  HB3 TYR 1  78      36.112  54.122  41.247  0.00  0.00           H  
ATOM   1195  HD1 TYR 1  78      35.826  52.484  43.298  0.00  0.00           H  
ATOM   1196  HD2 TYR 1  78      33.492  52.377  39.775  0.00  0.00           H  
ATOM   1197  HE1 TYR 1  78      35.150  50.145  43.760  0.00  0.00           H  
ATOM   1198  HE2 TYR 1  78      33.213  49.904  39.982  0.00  0.00           H  
ATOM   1199  HH  TYR 1  78      34.215  48.205  42.963  0.00  0.00           H  
ATOM   1200  N   THR 1  79      36.147  56.709  41.967  0.00  0.00           N  
ATOM   1201  CA  THR 1  79      37.024  57.799  41.379  0.00  0.00           C  
ATOM   1202  C   THR 1  79      37.214  57.696  39.796  0.00  0.00           C  
ATOM   1203  O   THR 1  79      37.162  58.680  39.082  0.00  0.00           O  
ATOM   1204  CB  THR 1  79      38.413  57.889  42.072  0.00  0.00           C  
ATOM   1205  OG1 THR 1  79      38.891  56.564  42.232  0.00  0.00           O  
ATOM   1206  CG2 THR 1  79      38.287  58.633  43.431  0.00  0.00           C  
ATOM   1207  H   THR 1  79      36.589  55.997  42.532  0.00  0.00           H  
ATOM   1208  HA  THR 1  79      36.466  58.715  41.573  0.00  0.00           H  
ATOM   1209  HB  THR 1  79      39.120  58.405  41.423  0.00  0.00           H  
ATOM   1210  HG1 THR 1  79      38.468  56.205  43.016  0.00  0.00           H  
ATOM   1211 HG21 THR 1  79      37.229  58.712  43.681  0.00  0.00           H  
ATOM   1212 HG22 THR 1  79      38.719  58.089  44.270  0.00  0.00           H  
ATOM   1213 HG23 THR 1  79      38.752  59.606  43.267  0.00  0.00           H  
ATOM   1214  N   GLN 1  80      37.467  56.480  39.267  0.00  0.00           N  
ATOM   1215  CA  GLN 1  80      37.675  56.253  37.840  0.00  0.00           C  
ATOM   1216  C   GLN 1  80      36.448  56.350  37.008  0.00  0.00           C  
ATOM   1217  O   GLN 1  80      36.493  57.030  35.893  0.00  0.00           O  
ATOM   1218  CB  GLN 1  80      38.466  54.928  37.716  0.00  0.00           C  
ATOM   1219  CG  GLN 1  80      38.840  54.362  36.319  0.00  0.00           C  
ATOM   1220  CD  GLN 1  80      40.056  54.934  35.679  0.00  0.00           C  
ATOM   1221  OE1 GLN 1  80      40.941  55.581  36.224  0.00  0.00           O  
ATOM   1222  NE2 GLN 1  80      40.201  54.836  34.391  0.00  0.00           N  
ATOM   1223  H   GLN 1  80      37.533  55.708  39.915  0.00  0.00           H  
ATOM   1224  HA  GLN 1  80      38.460  56.973  37.610  0.00  0.00           H  
ATOM   1225  HB2 GLN 1  80      39.312  54.944  38.403  0.00  0.00           H  
ATOM   1226  HB3 GLN 1  80      37.916  54.088  38.140  0.00  0.00           H  
ATOM   1227  HG2 GLN 1  80      39.071  53.311  36.495  0.00  0.00           H  
ATOM   1228  HG3 GLN 1  80      37.958  54.403  35.680  0.00  0.00           H  
ATOM   1229 HE21 GLN 1  80      41.088  55.201  34.075  0.00  0.00           H  
ATOM   1230 HE22 GLN 1  80      39.670  54.163  33.858  0.00  0.00           H  
ATOM   1231  N   GLY 1  81      35.277  55.877  37.493  0.00  0.00           N  
ATOM   1232  CA  GLY 1  81      34.007  55.872  36.719  0.00  0.00           C  
ATOM   1233  C   GLY 1  81      32.839  55.166  37.457  0.00  0.00           C  
ATOM   1234  O   GLY 1  81      32.943  54.969  38.706  0.00  0.00           O  
ATOM   1235  H   GLY 1  81      35.297  55.436  38.401  0.00  0.00           H  
ATOM   1236  HA2 GLY 1  81      33.632  56.859  36.453  0.00  0.00           H  
ATOM   1237  HA3 GLY 1  81      34.251  55.344  35.797  0.00  0.00           H  
ATOM   1238  N   LYS 1  82      31.747  54.791  36.764  0.00  0.00           N  
ATOM   1239  CA  LYS 1  82      30.577  54.121  37.320  0.00  0.00           C  
ATOM   1240  C   LYS 1  82      29.748  53.257  36.369  0.00  0.00           C  
ATOM   1241  O   LYS 1  82      29.699  53.561  35.139  0.00  0.00           O  
ATOM   1242  CB  LYS 1  82      29.635  55.210  37.971  0.00  0.00           C  
ATOM   1243  CG  LYS 1  82      29.093  56.169  36.836  0.00  0.00           C  
ATOM   1244  CD  LYS 1  82      28.568  57.499  37.328  0.00  0.00           C  
ATOM   1245  CE  LYS 1  82      27.827  58.186  36.141  0.00  0.00           C  
ATOM   1246  NZ  LYS 1  82      27.002  59.322  36.539  0.00  0.00           N  
ATOM   1247  H   LYS 1  82      31.774  54.934  35.765  0.00  0.00           H  
ATOM   1248  HA  LYS 1  82      30.919  53.400  38.063  0.00  0.00           H  
ATOM   1249  HB2 LYS 1  82      28.757  54.808  38.477  0.00  0.00           H  
ATOM   1250  HB3 LYS 1  82      30.159  55.825  38.703  0.00  0.00           H  
ATOM   1251  HG2 LYS 1  82      29.888  56.372  36.119  0.00  0.00           H  
ATOM   1252  HG3 LYS 1  82      28.338  55.586  36.309  0.00  0.00           H  
ATOM   1253  HD2 LYS 1  82      27.911  57.381  38.190  0.00  0.00           H  
ATOM   1254  HD3 LYS 1  82      29.474  57.994  37.677  0.00  0.00           H  
ATOM   1255  HE2 LYS 1  82      28.528  58.330  35.318  0.00  0.00           H  
ATOM   1256  HE3 LYS 1  82      27.073  57.465  35.828  0.00  0.00           H  
ATOM   1257  HZ1 LYS 1  82      27.579  60.022  36.984  0.00  0.00           H  
ATOM   1258  HZ2 LYS 1  82      26.648  59.701  35.672  0.00  0.00           H  
ATOM   1259  HZ3 LYS 1  82      26.239  59.076  37.153  0.00  0.00           H  
ATOM   1260  N   TRP 1  83      28.943  52.326  36.900  0.00  0.00           N  
ATOM   1261  CA  TRP 1  83      28.026  51.480  36.139  0.00  0.00           C  
ATOM   1262  C   TRP 1  83      26.787  51.095  36.893  0.00  0.00           C  
ATOM   1263  O   TRP 1  83      26.842  51.020  38.168  0.00  0.00           O  
ATOM   1264  CB  TRP 1  83      28.880  50.305  35.694  0.00  0.00           C  
ATOM   1265  CG  TRP 1  83      29.343  49.282  36.694  0.00  0.00           C  
ATOM   1266  CD1 TRP 1  83      30.641  49.149  37.059  0.00  0.00           C  
ATOM   1267  CD2 TRP 1  83      28.682  48.199  37.417  0.00  0.00           C  
ATOM   1268  NE1 TRP 1  83      30.829  48.137  37.957  0.00  0.00           N  
ATOM   1269  CE2 TRP 1  83      29.660  47.493  38.190  0.00  0.00           C  
ATOM   1270  CE3 TRP 1  83      27.344  47.722  37.522  0.00  0.00           C  
ATOM   1271  CZ2 TRP 1  83      29.336  46.572  39.074  0.00  0.00           C  
ATOM   1272  CZ3 TRP 1  83      26.975  46.661  38.365  0.00  0.00           C  
ATOM   1273  CH2 TRP 1  83      27.986  46.093  39.145  0.00  0.00           C  
ATOM   1274  H   TRP 1  83      28.932  52.257  37.908  0.00  0.00           H  
ATOM   1275  HA  TRP 1  83      27.666  52.007  35.256  0.00  0.00           H  
ATOM   1276  HB2 TRP 1  83      28.368  49.662  34.979  0.00  0.00           H  
ATOM   1277  HB3 TRP 1  83      29.738  50.654  35.119  0.00  0.00           H  
ATOM   1278  HD1 TRP 1  83      31.298  49.918  36.680  0.00  0.00           H  
ATOM   1279  HE1 TRP 1  83      31.725  47.912  38.364  0.00  0.00           H  
ATOM   1280  HE3 TRP 1  83      26.585  48.221  36.938  0.00  0.00           H  
ATOM   1281  HZ2 TRP 1  83      30.058  46.256  39.813  0.00  0.00           H  
ATOM   1282  HZ3 TRP 1  83      25.942  46.356  38.445  0.00  0.00           H  
ATOM   1283  HH2 TRP 1  83      27.751  45.365  39.908  0.00  0.00           H  
ATOM   1284  N   GLU 1  84      25.767  50.780  36.121  0.00  0.00           N  
ATOM   1285  CA  GLU 1  84      24.589  50.028  36.618  0.00  0.00           C  
ATOM   1286  C   GLU 1  84      24.313  48.771  35.761  0.00  0.00           C  
ATOM   1287  O   GLU 1  84      24.655  48.674  34.589  0.00  0.00           O  
ATOM   1288  CB  GLU 1  84      23.356  50.918  36.854  0.00  0.00           C  
ATOM   1289  CG  GLU 1  84      23.017  51.913  35.741  0.00  0.00           C  
ATOM   1290  CD  GLU 1  84      21.805  52.802  35.989  0.00  0.00           C  
ATOM   1291  OE1 GLU 1  84      21.001  53.039  35.040  0.00  0.00           O  
ATOM   1292  OE2 GLU 1  84      21.645  53.495  36.995  0.00  0.00           O  
ATOM   1293  H   GLU 1  84      25.921  50.752  35.123  0.00  0.00           H  
ATOM   1294  HA  GLU 1  84      24.983  49.592  37.537  0.00  0.00           H  
ATOM   1295  HB2 GLU 1  84      22.556  50.180  36.923  0.00  0.00           H  
ATOM   1296  HB3 GLU 1  84      23.540  51.462  37.781  0.00  0.00           H  
ATOM   1297  HG2 GLU 1  84      23.916  52.477  35.491  0.00  0.00           H  
ATOM   1298  HG3 GLU 1  84      22.724  51.274  34.909  0.00  0.00           H  
ATOM   1299  N   GLY 1  85      23.582  47.802  36.313  0.00  0.00           N  
ATOM   1300  CA  GLY 1  85      23.318  46.524  35.614  0.00  0.00           C  
ATOM   1301  C   GLY 1  85      22.175  45.746  36.310  0.00  0.00           C  
ATOM   1302  O   GLY 1  85      21.350  46.265  37.067  0.00  0.00           O  
ATOM   1303  H   GLY 1  85      23.237  48.011  37.239  0.00  0.00           H  
ATOM   1304  HA2 GLY 1  85      23.004  46.725  34.590  0.00  0.00           H  
ATOM   1305  HA3 GLY 1  85      24.159  45.841  35.734  0.00  0.00           H  
ATOM   1306  N   GLU 1  86      22.051  44.488  35.888  0.00  0.00           N  
ATOM   1307  CA  GLU 1  86      21.074  43.471  36.330  0.00  0.00           C  
ATOM   1308  C   GLU 1  86      21.813  42.228  36.858  0.00  0.00           C  
ATOM   1309  O   GLU 1  86      22.693  41.750  36.172  0.00  0.00           O  
ATOM   1310  CB  GLU 1  86      20.159  43.147  35.218  0.00  0.00           C  
ATOM   1311  CG  GLU 1  86      19.418  44.407  34.627  0.00  0.00           C  
ATOM   1312  CD  GLU 1  86      18.566  44.068  33.425  0.00  0.00           C  
ATOM   1313  OE1 GLU 1  86      18.313  45.060  32.710  0.00  0.00           O  
ATOM   1314  OE2 GLU 1  86      18.084  42.954  33.173  0.00  0.00           O  
ATOM   1315  H   GLU 1  86      22.717  44.195  35.188  0.00  0.00           H  
ATOM   1316  HA  GLU 1  86      20.494  43.739  37.213  0.00  0.00           H  
ATOM   1317  HB2 GLU 1  86      20.741  42.733  34.394  0.00  0.00           H  
ATOM   1318  HB3 GLU 1  86      19.363  42.488  35.565  0.00  0.00           H  
ATOM   1319  HG2 GLU 1  86      18.826  44.745  35.478  0.00  0.00           H  
ATOM   1320  HG3 GLU 1  86      20.157  45.125  34.272  0.00  0.00           H  
ATOM   1321  N   LEU 1  87      21.387  41.666  37.957  0.00  0.00           N  
ATOM   1322  CA  LEU 1  87      22.129  40.438  38.639  0.00  0.00           C  
ATOM   1323  C   LEU 1  87      21.482  39.182  38.113  0.00  0.00           C  
ATOM   1324  O   LEU 1  87      20.287  39.060  37.978  0.00  0.00           O  
ATOM   1325  CB  LEU 1  87      21.903  40.497  40.179  0.00  0.00           C  
ATOM   1326  CG  LEU 1  87      22.723  41.440  41.022  0.00  0.00           C  
ATOM   1327  CD1 LEU 1  87      22.343  41.265  42.497  0.00  0.00           C  
ATOM   1328  CD2 LEU 1  87      24.180  41.327  40.688  0.00  0.00           C  
ATOM   1329  H   LEU 1  87      20.544  41.990  38.408  0.00  0.00           H  
ATOM   1330  HA  LEU 1  87      23.168  40.538  38.324  0.00  0.00           H  
ATOM   1331  HB2 LEU 1  87      20.822  40.585  40.291  0.00  0.00           H  
ATOM   1332  HB3 LEU 1  87      22.167  39.511  40.560  0.00  0.00           H  
ATOM   1333  HG  LEU 1  87      22.373  42.414  40.678  0.00  0.00           H  
ATOM   1334 HD11 LEU 1  87      21.852  40.296  42.593  0.00  0.00           H  
ATOM   1335 HD12 LEU 1  87      23.187  41.583  43.109  0.00  0.00           H  
ATOM   1336 HD13 LEU 1  87      21.599  42.055  42.603  0.00  0.00           H  
ATOM   1337 HD21 LEU 1  87      24.527  40.371  41.080  0.00  0.00           H  
ATOM   1338 HD22 LEU 1  87      24.272  41.466  39.611  0.00  0.00           H  
ATOM   1339 HD23 LEU 1  87      24.639  42.178  41.189  0.00  0.00           H  
ATOM   1340  N   GLY 1  88      22.313  38.218  37.885  0.00  0.00           N  
ATOM   1341  CA  GLY 1  88      21.928  36.875  37.406  0.00  0.00           C  
ATOM   1342  C   GLY 1  88      23.025  35.823  37.725  0.00  0.00           C  
ATOM   1343  O   GLY 1  88      24.139  36.223  38.131  0.00  0.00           O  
ATOM   1344  H   GLY 1  88      23.316  38.288  37.983  0.00  0.00           H  
ATOM   1345  HA2 GLY 1  88      21.005  36.414  37.756  0.00  0.00           H  
ATOM   1346  HA3 GLY 1  88      21.830  36.877  36.320  0.00  0.00           H  
ATOM   1347  N   THR 1  89      22.716  34.641  37.211  0.00  0.00           N  
ATOM   1348  CA  THR 1  89      23.664  33.500  37.352  0.00  0.00           C  
ATOM   1349  C   THR 1  89      23.656  32.750  36.066  0.00  0.00           C  
ATOM   1350  O   THR 1  89      22.627  32.325  35.495  0.00  0.00           O  
ATOM   1351  CB  THR 1  89      23.163  32.481  38.390  0.00  0.00           C  
ATOM   1352  OG1 THR 1  89      22.743  33.051  39.629  0.00  0.00           O  
ATOM   1353  CG2 THR 1  89      24.109  31.313  38.707  0.00  0.00           C  
ATOM   1354  H   THR 1  89      21.781  34.423  36.897  0.00  0.00           H  
ATOM   1355  HA  THR 1  89      24.685  33.813  37.572  0.00  0.00           H  
ATOM   1356  HB  THR 1  89      22.215  32.240  37.910  0.00  0.00           H  
ATOM   1357  HG1 THR 1  89      23.533  33.543  39.864  0.00  0.00           H  
ATOM   1358 HG21 THR 1  89      23.729  30.481  39.300  0.00  0.00           H  
ATOM   1359 HG22 THR 1  89      24.327  30.932  37.709  0.00  0.00           H  
ATOM   1360 HG23 THR 1  89      25.030  31.687  39.154  0.00  0.00           H  
ATOM   1361  N   ASP 1  90      24.824  32.460  35.510  0.00  0.00           N  
ATOM   1362  CA  ASP 1  90      25.102  31.638  34.315  0.00  0.00           C  
ATOM   1363  C   ASP 1  90      26.429  30.721  34.394  0.00  0.00           C  
ATOM   1364  O   ASP 1  90      27.163  30.709  35.355  0.00  0.00           O  
ATOM   1365  CB  ASP 1  90      25.169  32.557  33.086  0.00  0.00           C  
ATOM   1366  CG  ASP 1  90      24.639  31.860  31.796  0.00  0.00           C  
ATOM   1367  OD1 ASP 1  90      24.753  30.697  31.574  0.00  0.00           O  
ATOM   1368  OD2 ASP 1  90      24.288  32.686  30.892  0.00  0.00           O  
ATOM   1369  H   ASP 1  90      25.716  32.570  35.972  0.00  0.00           H  
ATOM   1370  HA  ASP 1  90      24.242  31.032  34.032  0.00  0.00           H  
ATOM   1371  HB2 ASP 1  90      24.439  33.343  33.276  0.00  0.00           H  
ATOM   1372  HB3 ASP 1  90      26.154  32.977  32.884  0.00  0.00           H  
ATOM   1373  N   LEU 1  91      26.746  29.930  33.476  0.00  0.00           N  
ATOM   1374  CA  LEU 1  91      27.949  29.149  33.303  0.00  0.00           C  
ATOM   1375  C   LEU 1  91      29.198  29.848  32.684  0.00  0.00           C  
ATOM   1376  O   LEU 1  91      29.048  30.366  31.569  0.00  0.00           O  
ATOM   1377  CB  LEU 1  91      27.552  27.861  32.468  0.00  0.00           C  
ATOM   1378  CG  LEU 1  91      26.394  27.026  32.991  0.00  0.00           C  
ATOM   1379  CD1 LEU 1  91      26.334  25.684  32.264  0.00  0.00           C  
ATOM   1380  CD2 LEU 1  91      26.422  26.621  34.459  0.00  0.00           C  
ATOM   1381  H   LEU 1  91      26.182  30.064  32.648  0.00  0.00           H  
ATOM   1382  HA  LEU 1  91      28.208  28.937  34.341  0.00  0.00           H  
ATOM   1383  HB2 LEU 1  91      27.324  28.091  31.427  0.00  0.00           H  
ATOM   1384  HB3 LEU 1  91      28.383  27.163  32.369  0.00  0.00           H  
ATOM   1385  HG  LEU 1  91      25.443  27.506  32.762  0.00  0.00           H  
ATOM   1386 HD11 LEU 1  91      26.470  25.845  31.195  0.00  0.00           H  
ATOM   1387 HD12 LEU 1  91      27.099  24.996  32.621  0.00  0.00           H  
ATOM   1388 HD13 LEU 1  91      25.357  25.212  32.371  0.00  0.00           H  
ATOM   1389 HD21 LEU 1  91      26.273  27.617  34.876  0.00  0.00           H  
ATOM   1390 HD22 LEU 1  91      25.522  26.079  34.751  0.00  0.00           H  
ATOM   1391 HD23 LEU 1  91      27.383  26.244  34.809  0.00  0.00           H  
ATOM   1392  N   VAL 1  92      30.341  29.807  33.412  0.00  0.00           N  
ATOM   1393  CA  VAL 1  92      31.532  30.603  33.218  0.00  0.00           C  
ATOM   1394  C   VAL 1  92      32.872  29.851  33.223  0.00  0.00           C  
ATOM   1395  O   VAL 1  92      32.992  28.972  34.068  0.00  0.00           O  
ATOM   1396  CB  VAL 1  92      31.550  31.826  34.230  0.00  0.00           C  
ATOM   1397  CG1 VAL 1  92      32.827  32.681  34.198  0.00  0.00           C  
ATOM   1398  CG2 VAL 1  92      30.398  32.789  33.910  0.00  0.00           C  
ATOM   1399  H   VAL 1  92      30.359  29.277  34.272  0.00  0.00           H  
ATOM   1400  HA  VAL 1  92      31.435  31.085  32.245  0.00  0.00           H  
ATOM   1401  HB  VAL 1  92      31.457  31.395  35.227  0.00  0.00           H  
ATOM   1402 HG11 VAL 1  92      33.751  32.154  34.438  0.00  0.00           H  
ATOM   1403 HG12 VAL 1  92      32.883  33.107  33.196  0.00  0.00           H  
ATOM   1404 HG13 VAL 1  92      32.641  33.534  34.851  0.00  0.00           H  
ATOM   1405 HG21 VAL 1  92      30.391  33.632  34.601  0.00  0.00           H  
ATOM   1406 HG22 VAL 1  92      30.481  33.138  32.881  0.00  0.00           H  
ATOM   1407 HG23 VAL 1  92      29.476  32.231  34.073  0.00  0.00           H  
ATOM   1408  N   SER 1  93      33.881  30.053  32.321  0.00  0.00           N  
ATOM   1409  CA  SER 1  93      35.157  29.377  32.503  0.00  0.00           C  
ATOM   1410  C   SER 1  93      36.380  30.154  32.007  0.00  0.00           C  
ATOM   1411  O   SER 1  93      36.402  30.748  30.982  0.00  0.00           O  
ATOM   1412  CB  SER 1  93      35.140  27.968  31.929  0.00  0.00           C  
ATOM   1413  OG  SER 1  93      36.176  27.173  32.320  0.00  0.00           O  
ATOM   1414  H   SER 1  93      33.725  30.752  31.610  0.00  0.00           H  
ATOM   1415  HA  SER 1  93      35.328  29.245  33.571  0.00  0.00           H  
ATOM   1416  HB2 SER 1  93      34.183  27.557  32.248  0.00  0.00           H  
ATOM   1417  HB3 SER 1  93      35.228  28.008  30.843  0.00  0.00           H  
ATOM   1418  HG  SER 1  93      36.628  26.995  31.492  0.00  0.00           H  
ATOM   1419  N   ILE 1  94      37.496  30.105  32.778  0.00  0.00           N  
ATOM   1420  CA  ILE 1  94      38.876  30.427  32.388  0.00  0.00           C  
ATOM   1421  C   ILE 1  94      39.641  29.268  31.656  0.00  0.00           C  
ATOM   1422  O   ILE 1  94      40.229  28.434  32.333  0.00  0.00           O  
ATOM   1423  CB  ILE 1  94      39.613  31.125  33.556  0.00  0.00           C  
ATOM   1424  CG1 ILE 1  94      38.884  32.318  34.274  0.00  0.00           C  
ATOM   1425  CG2 ILE 1  94      40.948  31.646  33.090  0.00  0.00           C  
ATOM   1426  CD1 ILE 1  94      39.343  32.592  35.648  0.00  0.00           C  
ATOM   1427  H   ILE 1  94      37.399  29.641  33.670  0.00  0.00           H  
ATOM   1428  HA  ILE 1  94      38.902  31.150  31.572  0.00  0.00           H  
ATOM   1429  HB  ILE 1  94      39.806  30.326  34.272  0.00  0.00           H  
ATOM   1430 HG12 ILE 1  94      39.019  33.245  33.717  0.00  0.00           H  
ATOM   1431 HG13 ILE 1  94      37.826  32.055  34.292  0.00  0.00           H  
ATOM   1432 HG21 ILE 1  94      41.432  30.843  32.534  0.00  0.00           H  
ATOM   1433 HG22 ILE 1  94      40.811  32.496  32.422  0.00  0.00           H  
ATOM   1434 HG23 ILE 1  94      41.649  31.991  33.850  0.00  0.00           H  
ATOM   1435 HD11 ILE 1  94      39.078  31.636  36.099  0.00  0.00           H  
ATOM   1436 HD12 ILE 1  94      40.386  32.900  35.717  0.00  0.00           H  
ATOM   1437 HD13 ILE 1  94      38.856  33.440  36.131  0.00  0.00           H  
ATOM   1438  N   PRO 1  95      39.745  29.270  30.279  0.00  0.00           N  
ATOM   1439  CA  PRO 1  95      40.378  28.158  29.565  0.00  0.00           C  
ATOM   1440  C   PRO 1  95      41.934  27.974  29.691  0.00  0.00           C  
ATOM   1441  O   PRO 1  95      42.345  26.790  29.814  0.00  0.00           O  
ATOM   1442  CB  PRO 1  95      40.138  28.333  28.097  0.00  0.00           C  
ATOM   1443  CG  PRO 1  95      39.744  29.850  27.945  0.00  0.00           C  
ATOM   1444  CD  PRO 1  95      39.185  30.164  29.326  0.00  0.00           C  
ATOM   1445  HA  PRO 1  95      39.862  27.293  29.982  0.00  0.00           H  
ATOM   1446  HB2 PRO 1  95      41.028  28.052  27.534  0.00  0.00           H  
ATOM   1447  HB3 PRO 1  95      39.259  27.703  27.964  0.00  0.00           H  
ATOM   1448  HG2 PRO 1  95      40.689  30.331  27.690  0.00  0.00           H  
ATOM   1449  HG3 PRO 1  95      39.036  29.943  27.121  0.00  0.00           H  
ATOM   1450  HD2 PRO 1  95      39.509  31.185  29.530  0.00  0.00           H  
ATOM   1451  HD3 PRO 1  95      38.107  30.004  29.334  0.00  0.00           H  
ATOM   1452  N   HIS 1  96      42.716  29.047  29.931  0.00  0.00           N  
ATOM   1453  CA  HIS 1  96      44.136  28.989  30.287  0.00  0.00           C  
ATOM   1454  C   HIS 1  96      44.300  29.160  31.828  0.00  0.00           C  
ATOM   1455  O   HIS 1  96      44.702  30.211  32.257  0.00  0.00           O  
ATOM   1456  CB  HIS 1  96      44.948  29.990  29.450  0.00  0.00           C  
ATOM   1457  CG  HIS 1  96      44.671  29.755  27.991  0.00  0.00           C  
ATOM   1458  ND1 HIS 1  96      45.019  28.670  27.252  0.00  0.00           N  
ATOM   1459  CD2 HIS 1  96      43.920  30.549  27.146  0.00  0.00           C  
ATOM   1460  CE1 HIS 1  96      44.555  28.868  25.998  0.00  0.00           C  
ATOM   1461  NE2 HIS 1  96      43.856  29.988  25.857  0.00  0.00           N  
ATOM   1462  H   HIS 1  96      42.273  29.954  29.883  0.00  0.00           H  
ATOM   1463  HA  HIS 1  96      44.510  28.003  30.009  0.00  0.00           H  
ATOM   1464  HB2 HIS 1  96      44.675  31.032  29.613  0.00  0.00           H  
ATOM   1465  HB3 HIS 1  96      46.025  29.880  29.573  0.00  0.00           H  
ATOM   1466  HD1 HIS 1  96      45.533  27.955  27.745  0.00  0.00           H  
ATOM   1467  HD2 HIS 1  96      43.289  31.340  27.522  0.00  0.00           H  
ATOM   1468  HE1 HIS 1  96      44.474  28.160  25.185  0.00  0.00           H  
ATOM   1469  HE2 HIS 1  96      43.304  30.271  25.060  0.00  0.00           H  
ATOM   1470  N   GLY 1  97      43.749  28.218  32.587  0.00  0.00           N  
ATOM   1471  CA  GLY 1  97      43.074  28.315  33.857  0.00  0.00           C  
ATOM   1472  C   GLY 1  97      42.976  26.931  34.402  0.00  0.00           C  
ATOM   1473  O   GLY 1  97      43.627  25.912  33.950  0.00  0.00           O  
ATOM   1474  H   GLY 1  97      43.496  27.360  32.117  0.00  0.00           H  
ATOM   1475  HA2 GLY 1  97      43.727  28.869  34.532  0.00  0.00           H  
ATOM   1476  HA3 GLY 1  97      42.112  28.815  33.745  0.00  0.00           H  
ATOM   1477  N   PRO 1  98      42.015  26.691  35.345  0.00  0.00           N  
ATOM   1478  CA  PRO 1  98      41.654  25.366  35.766  0.00  0.00           C  
ATOM   1479  C   PRO 1  98      40.876  24.544  34.673  0.00  0.00           C  
ATOM   1480  O   PRO 1  98      40.764  23.319  34.798  0.00  0.00           O  
ATOM   1481  CB  PRO 1  98      40.760  25.544  37.014  0.00  0.00           C  
ATOM   1482  CG  PRO 1  98      40.055  26.852  36.736  0.00  0.00           C  
ATOM   1483  CD  PRO 1  98      41.088  27.670  35.965  0.00  0.00           C  
ATOM   1484  HA  PRO 1  98      42.515  24.778  36.085  0.00  0.00           H  
ATOM   1485  HB2 PRO 1  98      40.055  24.735  37.205  0.00  0.00           H  
ATOM   1486  HB3 PRO 1  98      41.322  25.720  37.931  0.00  0.00           H  
ATOM   1487  HG2 PRO 1  98      39.134  26.711  36.170  0.00  0.00           H  
ATOM   1488  HG3 PRO 1  98      39.750  27.298  37.683  0.00  0.00           H  
ATOM   1489  HD2 PRO 1  98      40.495  28.299  35.301  0.00  0.00           H  
ATOM   1490  HD3 PRO 1  98      41.723  28.175  36.693  0.00  0.00           H  
ATOM   1491  N   ASN 1  99      40.472  25.160  33.628  0.00  0.00           N  
ATOM   1492  CA  ASN 1  99      39.647  24.663  32.537  0.00  0.00           C  
ATOM   1493  C   ASN 1  99      38.248  24.147  32.936  0.00  0.00           C  
ATOM   1494  O   ASN 1  99      37.320  24.192  32.088  0.00  0.00           O  
ATOM   1495  CB  ASN 1  99      40.414  23.795  31.602  0.00  0.00           C  
ATOM   1496  CG  ASN 1  99      39.673  23.547  30.292  0.00  0.00           C  
ATOM   1497  OD1 ASN 1  99      39.290  24.374  29.559  0.00  0.00           O  
ATOM   1498  ND2 ASN 1  99      39.458  22.288  30.016  0.00  0.00           N  
ATOM   1499  H   ASN 1  99      40.623  26.157  33.570  0.00  0.00           H  
ATOM   1500  HA  ASN 1  99      39.453  25.567  31.960  0.00  0.00           H  
ATOM   1501  HB2 ASN 1  99      41.345  24.299  31.344  0.00  0.00           H  
ATOM   1502  HB3 ASN 1  99      40.767  22.869  32.056  0.00  0.00           H  
ATOM   1503 HD21 ASN 1  99      38.809  22.173  29.250  0.00  0.00           H  
ATOM   1504 HD22 ASN 1  99      39.925  21.534  30.498  0.00  0.00           H  
ATOM   1505  N   VAL 1 100      37.996  23.629  34.109  0.00  0.00           N  
ATOM   1506  CA  VAL 1 100      36.813  23.225  34.766  0.00  0.00           C  
ATOM   1507  C   VAL 1 100      35.753  24.375  34.668  0.00  0.00           C  
ATOM   1508  O   VAL 1 100      35.927  25.348  35.430  0.00  0.00           O  
ATOM   1509  CB  VAL 1 100      37.134  22.871  36.311  0.00  0.00           C  
ATOM   1510  CG1 VAL 1 100      35.804  22.564  37.058  0.00  0.00           C  
ATOM   1511  CG2 VAL 1 100      38.142  21.745  36.537  0.00  0.00           C  
ATOM   1512  H   VAL 1 100      38.865  23.577  34.621  0.00  0.00           H  
ATOM   1513  HA  VAL 1 100      36.378  22.375  34.239  0.00  0.00           H  
ATOM   1514  HB  VAL 1 100      37.545  23.751  36.806  0.00  0.00           H  
ATOM   1515 HG11 VAL 1 100      35.076  23.375  37.033  0.00  0.00           H  
ATOM   1516 HG12 VAL 1 100      35.198  21.814  36.549  0.00  0.00           H  
ATOM   1517 HG13 VAL 1 100      36.025  22.258  38.080  0.00  0.00           H  
ATOM   1518 HG21 VAL 1 100      38.371  21.637  37.597  0.00  0.00           H  
ATOM   1519 HG22 VAL 1 100      37.791  20.834  36.051  0.00  0.00           H  
ATOM   1520 HG23 VAL 1 100      39.117  22.028  36.139  0.00  0.00           H  
ATOM   1521  N   THR 1 101      34.692  24.218  33.900  0.00  0.00           N  
ATOM   1522  CA  THR 1 101      33.621  25.239  33.858  0.00  0.00           C  
ATOM   1523  C   THR 1 101      32.808  25.208  35.131  0.00  0.00           C  
ATOM   1524  O   THR 1 101      32.484  24.199  35.693  0.00  0.00           O  
ATOM   1525  CB  THR 1 101      32.684  24.997  32.600  0.00  0.00           C  
ATOM   1526  OG1 THR 1 101      33.468  25.020  31.428  0.00  0.00           O  
ATOM   1527  CG2 THR 1 101      31.638  26.135  32.406  0.00  0.00           C  
ATOM   1528  H   THR 1 101      34.704  23.392  33.319  0.00  0.00           H  
ATOM   1529  HA  THR 1 101      34.176  26.163  33.693  0.00  0.00           H  
ATOM   1530  HB  THR 1 101      32.267  24.027  32.870  0.00  0.00           H  
ATOM   1531  HG1 THR 1 101      34.258  24.574  31.743  0.00  0.00           H  
ATOM   1532 HG21 THR 1 101      32.204  27.063  32.334  0.00  0.00           H  
ATOM   1533 HG22 THR 1 101      30.989  26.065  31.533  0.00  0.00           H  
ATOM   1534 HG23 THR 1 101      30.985  26.330  33.256  0.00  0.00           H  
ATOM   1535  N   VAL 1 102      32.264  26.426  35.575  0.00  0.00           N  
ATOM   1536  CA  VAL 1 102      31.496  26.513  36.851  0.00  0.00           C  
ATOM   1537  C   VAL 1 102      30.177  27.300  36.608  0.00  0.00           C  
ATOM   1538  O   VAL 1 102      30.177  28.175  35.774  0.00  0.00           O  
ATOM   1539  CB  VAL 1 102      32.302  26.965  38.071  0.00  0.00           C  
ATOM   1540  CG1 VAL 1 102      33.488  26.000  38.313  0.00  0.00           C  
ATOM   1541  CG2 VAL 1 102      32.698  28.405  37.971  0.00  0.00           C  
ATOM   1542  H   VAL 1 102      32.567  27.314  35.199  0.00  0.00           H  
ATOM   1543  HA  VAL 1 102      31.205  25.486  37.068  0.00  0.00           H  
ATOM   1544  HB  VAL 1 102      31.683  26.883  38.964  0.00  0.00           H  
ATOM   1545 HG11 VAL 1 102      34.087  26.109  37.409  0.00  0.00           H  
ATOM   1546 HG12 VAL 1 102      33.963  26.370  39.221  0.00  0.00           H  
ATOM   1547 HG13 VAL 1 102      33.231  24.945  38.408  0.00  0.00           H  
ATOM   1548 HG21 VAL 1 102      33.349  28.578  37.114  0.00  0.00           H  
ATOM   1549 HG22 VAL 1 102      31.791  29.001  37.869  0.00  0.00           H  
ATOM   1550 HG23 VAL 1 102      33.180  28.756  38.883  0.00  0.00           H  
ATOM   1551  N   ARG 1 103      29.200  27.081  37.468  0.00  0.00           N  
ATOM   1552  CA  ARG 1 103      28.258  28.151  37.538  0.00  0.00           C  
ATOM   1553  C   ARG 1 103      28.847  29.314  38.249  0.00  0.00           C  
ATOM   1554  O   ARG 1 103      29.541  29.194  39.230  0.00  0.00           O  
ATOM   1555  CB  ARG 1 103      27.054  27.574  38.285  0.00  0.00           C  
ATOM   1556  CG  ARG 1 103      25.828  28.395  38.563  0.00  0.00           C  
ATOM   1557  CD  ARG 1 103      24.741  27.553  39.231  0.00  0.00           C  
ATOM   1558  NE  ARG 1 103      25.298  26.964  40.520  0.00  0.00           N  
ATOM   1559  CZ  ARG 1 103      25.414  25.738  40.931  0.00  0.00           C  
ATOM   1560  NH1 ARG 1 103      25.160  24.747  40.113  0.00  0.00           N  
ATOM   1561  NH2 ARG 1 103      25.831  25.543  42.182  0.00  0.00           N  
ATOM   1562  H   ARG 1 103      29.330  26.365  38.168  0.00  0.00           H  
ATOM   1563  HA  ARG 1 103      27.880  28.584  36.612  0.00  0.00           H  
ATOM   1564  HB2 ARG 1 103      26.724  26.754  37.648  0.00  0.00           H  
ATOM   1565  HB3 ARG 1 103      27.390  27.207  39.255  0.00  0.00           H  
ATOM   1566  HG2 ARG 1 103      26.014  29.189  39.285  0.00  0.00           H  
ATOM   1567  HG3 ARG 1 103      25.508  28.868  37.634  0.00  0.00           H  
ATOM   1568  HD2 ARG 1 103      23.915  28.224  39.467  0.00  0.00           H  
ATOM   1569  HD3 ARG 1 103      24.262  26.845  38.554  0.00  0.00           H  
ATOM   1570  HE  ARG 1 103      25.560  27.651  41.213  0.00  0.00           H  
ATOM   1571 HH11 ARG 1 103      25.088  23.799  40.454  0.00  0.00           H  
ATOM   1572 HH12 ARG 1 103      24.694  25.027  39.261  0.00  0.00           H  
ATOM   1573 HH21 ARG 1 103      25.876  24.583  42.495  0.00  0.00           H  
ATOM   1574 HH22 ARG 1 103      26.032  26.314  42.803  0.00  0.00           H  
ATOM   1575  N   ALA 1 104      28.419  30.510  37.918  0.00  0.00           N  
ATOM   1576  CA  ALA 1 104      28.914  31.807  38.404  0.00  0.00           C  
ATOM   1577  C   ALA 1 104      27.855  32.916  38.249  0.00  0.00           C  
ATOM   1578  O   ALA 1 104      26.979  32.859  37.389  0.00  0.00           O  
ATOM   1579  CB  ALA 1 104      30.228  32.232  37.691  0.00  0.00           C  
ATOM   1580  H   ALA 1 104      27.854  30.579  37.083  0.00  0.00           H  
ATOM   1581  HA  ALA 1 104      29.228  31.790  39.448  0.00  0.00           H  
ATOM   1582  HB1 ALA 1 104      29.917  32.514  36.685  0.00  0.00           H  
ATOM   1583  HB2 ALA 1 104      30.703  33.085  38.175  0.00  0.00           H  
ATOM   1584  HB3 ALA 1 104      30.880  31.358  37.710  0.00  0.00           H  
ATOM   1585  N   ASN 1 105      27.915  33.893  39.130  0.00  0.00           N  
ATOM   1586  CA  ASN 1 105      27.178  35.030  39.149  0.00  0.00           C  
ATOM   1587  C   ASN 1 105      27.792  36.163  38.286  0.00  0.00           C  
ATOM   1588  O   ASN 1 105      29.032  36.254  38.260  0.00  0.00           O  
ATOM   1589  CB  ASN 1 105      26.982  35.509  40.594  0.00  0.00           C  
ATOM   1590  CG  ASN 1 105      26.307  34.489  41.475  0.00  0.00           C  
ATOM   1591  OD1 ASN 1 105      25.363  33.778  40.956  0.00  0.00           O  
ATOM   1592  ND2 ASN 1 105      26.733  34.420  42.740  0.00  0.00           N  
ATOM   1593  H   ASN 1 105      28.681  33.830  39.786  0.00  0.00           H  
ATOM   1594  HA  ASN 1 105      26.191  34.911  38.703  0.00  0.00           H  
ATOM   1595  HB2 ASN 1 105      27.978  35.595  41.030  0.00  0.00           H  
ATOM   1596  HB3 ASN 1 105      26.393  36.426  40.613  0.00  0.00           H  
ATOM   1597 HD21 ASN 1 105      26.267  33.802  43.389  0.00  0.00           H  
ATOM   1598 HD22 ASN 1 105      27.417  35.067  43.104  0.00  0.00           H  
ATOM   1599  N   ILE 1 106      26.939  37.045  37.796  0.00  0.00           N  
ATOM   1600  CA  ILE 1 106      27.353  38.263  37.016  0.00  0.00           C  
ATOM   1601  C   ILE 1 106      26.442  39.435  37.071  0.00  0.00           C  
ATOM   1602  O   ILE 1 106      25.193  39.236  36.864  0.00  0.00           O  
ATOM   1603  CB  ILE 1 106      27.560  37.812  35.507  0.00  0.00           C  
ATOM   1604  CG1 ILE 1 106      27.960  36.331  35.300  0.00  0.00           C  
ATOM   1605  CG2 ILE 1 106      28.616  38.878  34.942  0.00  0.00           C  
ATOM   1606  CD1 ILE 1 106      27.757  35.713  33.890  0.00  0.00           C  
ATOM   1607  H   ILE 1 106      25.954  36.818  37.803  0.00  0.00           H  
ATOM   1608  HA  ILE 1 106      28.355  38.547  37.337  0.00  0.00           H  
ATOM   1609  HB  ILE 1 106      26.639  37.991  34.952  0.00  0.00           H  
ATOM   1610 HG12 ILE 1 106      28.899  36.023  35.760  0.00  0.00           H  
ATOM   1611 HG13 ILE 1 106      27.310  35.648  35.847  0.00  0.00           H  
ATOM   1612 HG21 ILE 1 106      28.499  39.895  35.315  0.00  0.00           H  
ATOM   1613 HG22 ILE 1 106      29.556  38.462  35.302  0.00  0.00           H  
ATOM   1614 HG23 ILE 1 106      28.693  38.943  33.856  0.00  0.00           H  
ATOM   1615 HD11 ILE 1 106      28.282  34.769  33.742  0.00  0.00           H  
ATOM   1616 HD12 ILE 1 106      26.713  35.510  33.652  0.00  0.00           H  
ATOM   1617 HD13 ILE 1 106      28.087  36.374  33.089  0.00  0.00           H  
ATOM   1618  N   ALA 1 107      26.984  40.656  37.220  0.00  0.00           N  
ATOM   1619  CA  ALA 1 107      26.380  41.965  36.894  0.00  0.00           C  
ATOM   1620  C   ALA 1 107      26.522  42.208  35.362  0.00  0.00           C  
ATOM   1621  O   ALA 1 107      27.609  42.559  34.854  0.00  0.00           O  
ATOM   1622  CB  ALA 1 107      27.250  43.009  37.735  0.00  0.00           C  
ATOM   1623  H   ALA 1 107      27.992  40.681  37.171  0.00  0.00           H  
ATOM   1624  HA  ALA 1 107      25.338  41.914  37.213  0.00  0.00           H  
ATOM   1625  HB1 ALA 1 107      28.315  42.898  37.531  0.00  0.00           H  
ATOM   1626  HB2 ALA 1 107      27.029  44.050  37.501  0.00  0.00           H  
ATOM   1627  HB3 ALA 1 107      26.998  42.819  38.778  0.00  0.00           H  
ATOM   1628  N   ALA 1 108      25.404  42.075  34.634  0.00  0.00           N  
ATOM   1629  CA  ALA 1 108      25.144  42.563  33.265  0.00  0.00           C  
ATOM   1630  C   ALA 1 108      25.057  44.102  33.256  0.00  0.00           C  
ATOM   1631  O   ALA 1 108      24.064  44.602  33.733  0.00  0.00           O  
ATOM   1632  CB  ALA 1 108      23.868  41.881  32.644  0.00  0.00           C  
ATOM   1633  H   ALA 1 108      24.594  42.046  35.236  0.00  0.00           H  
ATOM   1634  HA  ALA 1 108      25.972  42.189  32.664  0.00  0.00           H  
ATOM   1635  HB1 ALA 1 108      24.167  40.903  32.270  0.00  0.00           H  
ATOM   1636  HB2 ALA 1 108      23.050  41.985  33.358  0.00  0.00           H  
ATOM   1637  HB3 ALA 1 108      23.576  42.373  31.716  0.00  0.00           H  
ATOM   1638  N   ILE 1 109      26.116  44.848  32.827  0.00  0.00           N  
ATOM   1639  CA  ILE 1 109      26.236  46.310  32.846  0.00  0.00           C  
ATOM   1640  C   ILE 1 109      25.361  46.771  31.700  0.00  0.00           C  
ATOM   1641  O   ILE 1 109      25.707  46.609  30.505  0.00  0.00           O  
ATOM   1642  CB  ILE 1 109      27.663  46.870  32.639  0.00  0.00           C  
ATOM   1643  CG1 ILE 1 109      28.479  46.690  33.998  0.00  0.00           C  
ATOM   1644  CG2 ILE 1 109      27.775  48.398  32.171  0.00  0.00           C  
ATOM   1645  CD1 ILE 1 109      30.025  46.689  33.800  0.00  0.00           C  
ATOM   1646  H   ILE 1 109      26.949  44.374  32.511  0.00  0.00           H  
ATOM   1647  HA  ILE 1 109      25.917  46.844  33.741  0.00  0.00           H  
ATOM   1648  HB  ILE 1 109      28.196  46.495  31.765  0.00  0.00           H  
ATOM   1649 HG12 ILE 1 109      28.191  47.458  34.716  0.00  0.00           H  
ATOM   1650 HG13 ILE 1 109      28.292  45.665  34.319  0.00  0.00           H  
ATOM   1651 HG21 ILE 1 109      27.173  48.906  32.925  0.00  0.00           H  
ATOM   1652 HG22 ILE 1 109      28.846  48.592  32.218  0.00  0.00           H  
ATOM   1653 HG23 ILE 1 109      27.393  48.663  31.185  0.00  0.00           H  
ATOM   1654 HD11 ILE 1 109      30.414  46.652  34.818  0.00  0.00           H  
ATOM   1655 HD12 ILE 1 109      30.276  45.806  33.213  0.00  0.00           H  
ATOM   1656 HD13 ILE 1 109      30.422  47.588  33.328  0.00  0.00           H  
ATOM   1657  N   THR 1 110      24.130  47.239  32.050  0.00  0.00           N  
ATOM   1658  CA  THR 1 110      23.263  47.906  31.089  0.00  0.00           C  
ATOM   1659  C   THR 1 110      23.818  49.136  30.545  0.00  0.00           C  
ATOM   1660  O   THR 1 110      23.395  49.571  29.483  0.00  0.00           O  
ATOM   1661  CB  THR 1 110      21.776  48.000  31.449  0.00  0.00           C  
ATOM   1662  OG1 THR 1 110      21.584  48.708  32.642  0.00  0.00           O  
ATOM   1663  CG2 THR 1 110      21.286  46.606  31.677  0.00  0.00           C  
ATOM   1664  H   THR 1 110      23.986  47.517  33.011  0.00  0.00           H  
ATOM   1665  HA  THR 1 110      23.253  47.255  30.215  0.00  0.00           H  
ATOM   1666  HB  THR 1 110      21.161  48.330  30.612  0.00  0.00           H  
ATOM   1667  HG1 THR 1 110      22.054  49.541  32.567  0.00  0.00           H  
ATOM   1668 HG21 THR 1 110      20.245  46.520  31.365  0.00  0.00           H  
ATOM   1669 HG22 THR 1 110      21.883  45.917  31.080  0.00  0.00           H  
ATOM   1670 HG23 THR 1 110      21.381  46.339  32.730  0.00  0.00           H  
ATOM   1671  N   GLU 1 111      24.603  49.872  31.342  0.00  0.00           N  
ATOM   1672  CA  GLU 1 111      24.937  51.249  31.267  0.00  0.00           C  
ATOM   1673  C   GLU 1 111      26.156  51.552  32.077  0.00  0.00           C  
ATOM   1674  O   GLU 1 111      26.255  51.115  33.205  0.00  0.00           O  
ATOM   1675  CB  GLU 1 111      23.723  52.110  31.916  0.00  0.00           C  
ATOM   1676  CG  GLU 1 111      23.986  53.544  32.373  0.00  0.00           C  
ATOM   1677  CD  GLU 1 111      24.420  54.580  31.376  0.00  0.00           C  
ATOM   1678  OE1 GLU 1 111      24.402  55.757  31.778  0.00  0.00           O  
ATOM   1679  OE2 GLU 1 111      24.898  54.241  30.271  0.00  0.00           O  
ATOM   1680  H   GLU 1 111      24.999  49.500  32.193  0.00  0.00           H  
ATOM   1681  HA  GLU 1 111      25.097  51.536  30.228  0.00  0.00           H  
ATOM   1682  HB2 GLU 1 111      22.926  52.126  31.173  0.00  0.00           H  
ATOM   1683  HB3 GLU 1 111      23.391  51.513  32.766  0.00  0.00           H  
ATOM   1684  HG2 GLU 1 111      23.139  53.990  32.893  0.00  0.00           H  
ATOM   1685  HG3 GLU 1 111      24.778  53.537  33.122  0.00  0.00           H  
ATOM   1686  N   SER 1 112      27.028  52.441  31.559  0.00  0.00           N  
ATOM   1687  CA  SER 1 112      28.188  52.954  32.313  0.00  0.00           C  
ATOM   1688  C   SER 1 112      28.575  54.341  31.826  0.00  0.00           C  
ATOM   1689  O   SER 1 112      28.211  54.827  30.778  0.00  0.00           O  
ATOM   1690  CB  SER 1 112      29.358  51.980  32.244  0.00  0.00           C  
ATOM   1691  OG  SER 1 112      29.735  51.864  30.815  0.00  0.00           O  
ATOM   1692  H   SER 1 112      26.712  52.925  30.731  0.00  0.00           H  
ATOM   1693  HA  SER 1 112      27.996  53.106  33.375  0.00  0.00           H  
ATOM   1694  HB2 SER 1 112      30.238  52.343  32.774  0.00  0.00           H  
ATOM   1695  HB3 SER 1 112      29.029  51.032  32.668  0.00  0.00           H  
ATOM   1696  HG  SER 1 112      29.029  51.361  30.402  0.00  0.00           H  
ATOM   1697  N   ASP 1 113      29.415  55.005  32.659  0.00  0.00           N  
ATOM   1698  CA  ASP 1 113      30.202  56.123  32.247  0.00  0.00           C  
ATOM   1699  C   ASP 1 113      31.602  56.045  32.869  0.00  0.00           C  
ATOM   1700  O   ASP 1 113      31.728  55.786  34.107  0.00  0.00           O  
ATOM   1701  CB  ASP 1 113      29.521  57.388  32.622  0.00  0.00           C  
ATOM   1702  CG  ASP 1 113      30.424  58.706  32.289  0.00  0.00           C  
ATOM   1703  OD1 ASP 1 113      31.116  58.750  31.295  0.00  0.00           O  
ATOM   1704  OD2 ASP 1 113      30.321  59.679  33.105  0.00  0.00           O  
ATOM   1705  H   ASP 1 113      29.588  54.576  33.556  0.00  0.00           H  
ATOM   1706  HA  ASP 1 113      30.289  56.072  31.162  0.00  0.00           H  
ATOM   1707  HB2 ASP 1 113      28.529  57.546  32.199  0.00  0.00           H  
ATOM   1708  HB3 ASP 1 113      29.488  57.417  33.711  0.00  0.00           H  
ATOM   1709  N   LYS 1 114      32.641  56.173  31.994  0.00  0.00           N  
ATOM   1710  CA  LYS 1 114      34.128  56.094  32.158  0.00  0.00           C  
ATOM   1711  C   LYS 1 114      34.652  54.999  33.094  0.00  0.00           C  
ATOM   1712  O   LYS 1 114      35.781  55.018  33.608  0.00  0.00           O  
ATOM   1713  CB  LYS 1 114      34.615  57.567  32.314  0.00  0.00           C  
ATOM   1714  CG  LYS 1 114      34.150  58.233  33.597  0.00  0.00           C  
ATOM   1715  CD  LYS 1 114      34.959  59.491  33.966  0.00  0.00           C  
ATOM   1716  CE  LYS 1 114      34.638  60.022  35.362  0.00  0.00           C  
ATOM   1717  NZ  LYS 1 114      35.330  61.257  35.796  0.00  0.00           N  
ATOM   1718  H   LYS 1 114      32.467  56.614  31.103  0.00  0.00           H  
ATOM   1719  HA  LYS 1 114      34.376  55.673  31.183  0.00  0.00           H  
ATOM   1720  HB2 LYS 1 114      35.684  57.710  32.160  0.00  0.00           H  
ATOM   1721  HB3 LYS 1 114      34.220  58.198  31.518  0.00  0.00           H  
ATOM   1722  HG2 LYS 1 114      33.109  58.512  33.435  0.00  0.00           H  
ATOM   1723  HG3 LYS 1 114      34.266  57.613  34.486  0.00  0.00           H  
ATOM   1724  HD2 LYS 1 114      36.024  59.337  33.792  0.00  0.00           H  
ATOM   1725  HD3 LYS 1 114      34.656  60.148  33.151  0.00  0.00           H  
ATOM   1726  HE2 LYS 1 114      33.594  60.321  35.456  0.00  0.00           H  
ATOM   1727  HE3 LYS 1 114      34.789  59.175  36.031  0.00  0.00           H  
ATOM   1728  HZ1 LYS 1 114      36.222  61.130  36.252  0.00  0.00           H  
ATOM   1729  HZ2 LYS 1 114      35.351  61.784  34.934  0.00  0.00           H  
ATOM   1730  HZ3 LYS 1 114      34.735  61.906  36.290  0.00  0.00           H  
ATOM   1731  N   PHE 1 115      33.867  53.945  33.167  0.00  0.00           N  
ATOM   1732  CA  PHE 1 115      34.281  52.658  33.819  0.00  0.00           C  
ATOM   1733  C   PHE 1 115      35.185  51.731  33.023  0.00  0.00           C  
ATOM   1734  O   PHE 1 115      36.238  51.390  33.512  0.00  0.00           O  
ATOM   1735  CB  PHE 1 115      33.070  51.957  34.323  0.00  0.00           C  
ATOM   1736  CG  PHE 1 115      33.315  50.585  34.810  0.00  0.00           C  
ATOM   1737  CD1 PHE 1 115      33.718  50.417  36.171  0.00  0.00           C  
ATOM   1738  CD2 PHE 1 115      32.954  49.491  33.944  0.00  0.00           C  
ATOM   1739  CE1 PHE 1 115      33.809  49.015  36.600  0.00  0.00           C  
ATOM   1740  CE2 PHE 1 115      33.199  48.157  34.475  0.00  0.00           C  
ATOM   1741  CZ  PHE 1 115      33.521  47.972  35.793  0.00  0.00           C  
ATOM   1742  H   PHE 1 115      32.899  54.042  32.896  0.00  0.00           H  
ATOM   1743  HA  PHE 1 115      34.766  52.826  34.781  0.00  0.00           H  
ATOM   1744  HB2 PHE 1 115      32.587  52.647  35.016  0.00  0.00           H  
ATOM   1745  HB3 PHE 1 115      32.400  51.845  33.470  0.00  0.00           H  
ATOM   1746  HD1 PHE 1 115      33.717  51.297  36.797  0.00  0.00           H  
ATOM   1747  HD2 PHE 1 115      32.790  49.575  32.880  0.00  0.00           H  
ATOM   1748  HE1 PHE 1 115      34.116  48.728  37.595  0.00  0.00           H  
ATOM   1749  HE2 PHE 1 115      33.101  47.341  33.773  0.00  0.00           H  
ATOM   1750  HZ  PHE 1 115      33.653  46.934  36.059  0.00  0.00           H  
ATOM   1751  N   PHE 1 116      34.793  51.595  31.731  0.00  0.00           N  
ATOM   1752  CA  PHE 1 116      35.818  51.132  30.743  0.00  0.00           C  
ATOM   1753  C   PHE 1 116      36.930  52.162  30.343  0.00  0.00           C  
ATOM   1754  O   PHE 1 116      36.935  53.261  30.919  0.00  0.00           O  
ATOM   1755  CB  PHE 1 116      35.015  50.609  29.483  0.00  0.00           C  
ATOM   1756  CG  PHE 1 116      34.056  49.476  29.765  0.00  0.00           C  
ATOM   1757  CD1 PHE 1 116      34.564  48.203  29.895  0.00  0.00           C  
ATOM   1758  CD2 PHE 1 116      32.697  49.724  29.865  0.00  0.00           C  
ATOM   1759  CE1 PHE 1 116      33.702  47.165  30.359  0.00  0.00           C  
ATOM   1760  CE2 PHE 1 116      31.844  48.613  30.097  0.00  0.00           C  
ATOM   1761  CZ  PHE 1 116      32.365  47.390  30.406  0.00  0.00           C  
ATOM   1762  H   PHE 1 116      34.012  52.170  31.449  0.00  0.00           H  
ATOM   1763  HA  PHE 1 116      36.403  50.277  31.081  0.00  0.00           H  
ATOM   1764  HB2 PHE 1 116      34.528  51.449  28.990  0.00  0.00           H  
ATOM   1765  HB3 PHE 1 116      35.775  50.260  28.784  0.00  0.00           H  
ATOM   1766  HD1 PHE 1 116      35.634  48.072  29.831  0.00  0.00           H  
ATOM   1767  HD2 PHE 1 116      32.283  50.693  29.624  0.00  0.00           H  
ATOM   1768  HE1 PHE 1 116      34.086  46.177  30.564  0.00  0.00           H  
ATOM   1769  HE2 PHE 1 116      30.774  48.736  30.026  0.00  0.00           H  
ATOM   1770  HZ  PHE 1 116      31.713  46.554  30.613  0.00  0.00           H  
ATOM   1771  N   ILE 1 117      37.865  51.745  29.484  0.00  0.00           N  
ATOM   1772  CA  ILE 1 117      38.859  52.604  28.726  0.00  0.00           C  
ATOM   1773  C   ILE 1 117      38.911  52.368  27.152  0.00  0.00           C  
ATOM   1774  O   ILE 1 117      38.786  51.210  26.667  0.00  0.00           O  
ATOM   1775  CB  ILE 1 117      40.284  52.479  29.378  0.00  0.00           C  
ATOM   1776  CG1 ILE 1 117      40.204  52.642  30.939  0.00  0.00           C  
ATOM   1777  CG2 ILE 1 117      41.294  53.529  28.738  0.00  0.00           C  
ATOM   1778  CD1 ILE 1 117      41.491  52.459  31.730  0.00  0.00           C  
ATOM   1779  H   ILE 1 117      37.703  50.774  29.260  0.00  0.00           H  
ATOM   1780  HA  ILE 1 117      38.531  53.643  28.761  0.00  0.00           H  
ATOM   1781  HB  ILE 1 117      40.582  51.472  29.088  0.00  0.00           H  
ATOM   1782 HG12 ILE 1 117      40.011  53.711  31.033  0.00  0.00           H  
ATOM   1783 HG13 ILE 1 117      39.444  51.963  31.326  0.00  0.00           H  
ATOM   1784 HG21 ILE 1 117      42.304  53.394  29.124  0.00  0.00           H  
ATOM   1785 HG22 ILE 1 117      41.349  53.558  27.649  0.00  0.00           H  
ATOM   1786 HG23 ILE 1 117      41.057  54.557  29.012  0.00  0.00           H  
ATOM   1787 HD11 ILE 1 117      42.236  53.255  31.732  0.00  0.00           H  
ATOM   1788 HD12 ILE 1 117      41.154  52.276  32.751  0.00  0.00           H  
ATOM   1789 HD13 ILE 1 117      42.069  51.621  31.343  0.00  0.00           H  
ATOM   1790  N   ASN 1 118      38.979  53.459  26.357  0.00  0.00           N  
ATOM   1791  CA  ASN 1 118      39.033  53.402  24.929  0.00  0.00           C  
ATOM   1792  C   ASN 1 118      40.196  52.557  24.319  0.00  0.00           C  
ATOM   1793  O   ASN 1 118      41.348  52.765  24.744  0.00  0.00           O  
ATOM   1794  CB  ASN 1 118      38.986  54.846  24.491  0.00  0.00           C  
ATOM   1795  CG  ASN 1 118      39.223  55.247  23.036  0.00  0.00           C  
ATOM   1796  OD1 ASN 1 118      38.547  54.958  22.069  0.00  0.00           O  
ATOM   1797  ND2 ASN 1 118      40.163  56.174  22.875  0.00  0.00           N  
ATOM   1798  H   ASN 1 118      38.894  54.378  26.767  0.00  0.00           H  
ATOM   1799  HA  ASN 1 118      38.109  52.949  24.569  0.00  0.00           H  
ATOM   1800  HB2 ASN 1 118      37.999  55.216  24.768  0.00  0.00           H  
ATOM   1801  HB3 ASN 1 118      39.695  55.391  25.114  0.00  0.00           H  
ATOM   1802 HD21 ASN 1 118      40.401  56.479  21.942  0.00  0.00           H  
ATOM   1803 HD22 ASN 1 118      40.891  56.338  23.556  0.00  0.00           H  
ATOM   1804  N   GLY 1 119      39.906  51.707  23.270  0.00  0.00           N  
ATOM   1805  CA  GLY 1 119      41.027  50.852  22.685  0.00  0.00           C  
ATOM   1806  C   GLY 1 119      41.617  49.770  23.589  0.00  0.00           C  
ATOM   1807  O   GLY 1 119      42.636  49.269  23.194  0.00  0.00           O  
ATOM   1808  H   GLY 1 119      38.987  51.488  22.914  0.00  0.00           H  
ATOM   1809  HA2 GLY 1 119      40.529  50.249  21.927  0.00  0.00           H  
ATOM   1810  HA3 GLY 1 119      41.814  51.490  22.282  0.00  0.00           H  
ATOM   1811  N   SER 1 120      41.135  49.552  24.797  0.00  0.00           N  
ATOM   1812  CA  SER 1 120      41.759  48.766  25.898  0.00  0.00           C  
ATOM   1813  C   SER 1 120      41.374  47.263  25.920  0.00  0.00           C  
ATOM   1814  O   SER 1 120      42.028  46.502  26.725  0.00  0.00           O  
ATOM   1815  CB  SER 1 120      41.666  49.415  27.263  0.00  0.00           C  
ATOM   1816  OG  SER 1 120      40.366  49.388  27.660  0.00  0.00           O  
ATOM   1817  H   SER 1 120      40.240  49.949  25.044  0.00  0.00           H  
ATOM   1818  HA  SER 1 120      42.809  48.678  25.618  0.00  0.00           H  
ATOM   1819  HB2 SER 1 120      42.268  48.790  27.923  0.00  0.00           H  
ATOM   1820  HB3 SER 1 120      42.046  50.430  27.145  0.00  0.00           H  
ATOM   1821  HG  SER 1 120      39.871  50.132  27.310  0.00  0.00           H  
ATOM   1822  N   ASN 1 121      40.485  46.834  24.954  0.00  0.00           N  
ATOM   1823  CA  ASN 1 121      40.193  45.452  24.578  0.00  0.00           C  
ATOM   1824  C   ASN 1 121      39.906  44.562  25.775  0.00  0.00           C  
ATOM   1825  O   ASN 1 121      40.137  43.335  25.691  0.00  0.00           O  
ATOM   1826  CB  ASN 1 121      41.232  44.848  23.585  0.00  0.00           C  
ATOM   1827  CG  ASN 1 121      41.571  45.780  22.393  0.00  0.00           C  
ATOM   1828  OD1 ASN 1 121      40.844  46.747  22.096  0.00  0.00           O  
ATOM   1829  ND2 ASN 1 121      42.622  45.328  21.693  0.00  0.00           N  
ATOM   1830  H   ASN 1 121      40.019  47.568  24.441  0.00  0.00           H  
ATOM   1831  HA  ASN 1 121      39.248  45.375  24.039  0.00  0.00           H  
ATOM   1832  HB2 ASN 1 121      42.186  44.615  24.058  0.00  0.00           H  
ATOM   1833  HB3 ASN 1 121      40.770  43.936  23.209  0.00  0.00           H  
ATOM   1834 HD21 ASN 1 121      42.888  45.769  20.824  0.00  0.00           H  
ATOM   1835 HD22 ASN 1 121      43.258  44.631  22.051  0.00  0.00           H  
ATOM   1836  N   TRP 1 122      39.440  45.021  26.897  0.00  0.00           N  
ATOM   1837  CA  TRP 1 122      38.695  44.230  27.902  0.00  0.00           C  
ATOM   1838  C   TRP 1 122      37.230  44.643  27.941  0.00  0.00           C  
ATOM   1839  O   TRP 1 122      36.952  45.855  27.962  0.00  0.00           O  
ATOM   1840  CB  TRP 1 122      39.348  44.210  29.267  0.00  0.00           C  
ATOM   1841  CG  TRP 1 122      39.731  45.589  29.808  0.00  0.00           C  
ATOM   1842  CD1 TRP 1 122      40.910  46.185  29.661  0.00  0.00           C  
ATOM   1843  CD2 TRP 1 122      39.033  46.501  30.798  0.00  0.00           C  
ATOM   1844  NE1 TRP 1 122      40.981  47.370  30.334  0.00  0.00           N  
ATOM   1845  CE2 TRP 1 122      39.843  47.673  30.995  0.00  0.00           C  
ATOM   1846  CE3 TRP 1 122      37.760  46.544  31.426  0.00  0.00           C  
ATOM   1847  CZ2 TRP 1 122      39.462  48.751  31.737  0.00  0.00           C  
ATOM   1848  CZ3 TRP 1 122      37.381  47.693  32.180  0.00  0.00           C  
ATOM   1849  CH2 TRP 1 122      38.162  48.819  32.303  0.00  0.00           C  
ATOM   1850  H   TRP 1 122      39.511  46.020  27.031  0.00  0.00           H  
ATOM   1851  HA  TRP 1 122      38.745  43.226  27.480  0.00  0.00           H  
ATOM   1852  HB2 TRP 1 122      38.620  43.829  29.983  0.00  0.00           H  
ATOM   1853  HB3 TRP 1 122      40.213  43.546  29.254  0.00  0.00           H  
ATOM   1854  HD1 TRP 1 122      41.698  45.701  29.102  0.00  0.00           H  
ATOM   1855  HE1 TRP 1 122      41.886  47.778  30.517  0.00  0.00           H  
ATOM   1856  HE3 TRP 1 122      37.191  45.628  31.373  0.00  0.00           H  
ATOM   1857  HZ2 TRP 1 122      40.097  49.582  32.005  0.00  0.00           H  
ATOM   1858  HZ3 TRP 1 122      36.436  47.658  32.701  0.00  0.00           H  
ATOM   1859  HH2 TRP 1 122      37.926  49.642  32.961  0.00  0.00           H  
ATOM   1860  N   GLU 1 123      36.365  43.688  28.172  0.00  0.00           N  
ATOM   1861  CA  GLU 1 123      34.898  43.871  28.145  0.00  0.00           C  
ATOM   1862  C   GLU 1 123      34.255  43.709  29.562  0.00  0.00           C  
ATOM   1863  O   GLU 1 123      32.982  43.761  29.685  0.00  0.00           O  
ATOM   1864  CB  GLU 1 123      34.301  42.712  27.260  0.00  0.00           C  
ATOM   1865  CG  GLU 1 123      34.595  42.951  25.794  0.00  0.00           C  
ATOM   1866  CD  GLU 1 123      35.986  42.370  25.460  0.00  0.00           C  
ATOM   1867  OE1 GLU 1 123      36.039  41.160  25.578  0.00  0.00           O  
ATOM   1868  OE2 GLU 1 123      36.925  43.145  25.052  0.00  0.00           O  
ATOM   1869  H   GLU 1 123      36.759  42.758  28.174  0.00  0.00           H  
ATOM   1870  HA  GLU 1 123      34.531  44.852  27.843  0.00  0.00           H  
ATOM   1871  HB2 GLU 1 123      34.654  41.773  27.686  0.00  0.00           H  
ATOM   1872  HB3 GLU 1 123      33.222  42.653  27.406  0.00  0.00           H  
ATOM   1873  HG2 GLU 1 123      33.791  42.545  25.180  0.00  0.00           H  
ATOM   1874  HG3 GLU 1 123      34.720  44.016  25.601  0.00  0.00           H  
ATOM   1875  N   GLY 1 124      35.075  43.469  30.557  0.00  0.00           N  
ATOM   1876  CA  GLY 1 124      34.579  43.450  31.996  0.00  0.00           C  
ATOM   1877  C   GLY 1 124      35.763  43.162  32.921  0.00  0.00           C  
ATOM   1878  O   GLY 1 124      36.899  43.314  32.500  0.00  0.00           O  
ATOM   1879  H   GLY 1 124      36.074  43.345  30.469  0.00  0.00           H  
ATOM   1880  HA2 GLY 1 124      34.016  44.346  32.256  0.00  0.00           H  
ATOM   1881  HA3 GLY 1 124      33.888  42.610  32.072  0.00  0.00           H  
ATOM   1882  N   ILE 1 125      35.436  43.023  34.216  0.00  0.00           N  
ATOM   1883  CA  ILE 1 125      36.406  42.893  35.250  0.00  0.00           C  
ATOM   1884  C   ILE 1 125      36.035  41.715  36.145  0.00  0.00           C  
ATOM   1885  O   ILE 1 125      34.866  41.415  36.446  0.00  0.00           O  
ATOM   1886  CB  ILE 1 125      36.356  44.263  36.049  0.00  0.00           C  
ATOM   1887  CG1 ILE 1 125      36.702  45.485  35.254  0.00  0.00           C  
ATOM   1888  CG2 ILE 1 125      37.035  44.164  37.444  0.00  0.00           C  
ATOM   1889  CD1 ILE 1 125      37.139  46.735  36.028  0.00  0.00           C  
ATOM   1890  H   ILE 1 125      34.482  43.144  34.524  0.00  0.00           H  
ATOM   1891  HA  ILE 1 125      37.390  42.722  34.812  0.00  0.00           H  
ATOM   1892  HB  ILE 1 125      35.328  44.497  36.325  0.00  0.00           H  
ATOM   1893 HG12 ILE 1 125      37.439  45.239  34.490  0.00  0.00           H  
ATOM   1894 HG13 ILE 1 125      35.828  45.814  34.692  0.00  0.00           H  
ATOM   1895 HG21 ILE 1 125      36.498  43.373  37.966  0.00  0.00           H  
ATOM   1896 HG22 ILE 1 125      38.123  44.127  37.389  0.00  0.00           H  
ATOM   1897 HG23 ILE 1 125      36.639  45.044  37.951  0.00  0.00           H  
ATOM   1898 HD11 ILE 1 125      38.049  46.561  36.602  0.00  0.00           H  
ATOM   1899 HD12 ILE 1 125      37.487  47.496  35.329  0.00  0.00           H  
ATOM   1900 HD13 ILE 1 125      36.421  47.132  36.746  0.00  0.00           H  
ATOM   1901  N   LEU 1 126      37.084  40.942  36.475  0.00  0.00           N  
ATOM   1902  CA  LEU 1 126      37.083  39.889  37.452  0.00  0.00           C  
ATOM   1903  C   LEU 1 126      37.791  40.330  38.721  0.00  0.00           C  
ATOM   1904  O   LEU 1 126      39.024  40.358  38.930  0.00  0.00           O  
ATOM   1905  CB  LEU 1 126      37.840  38.664  36.920  0.00  0.00           C  
ATOM   1906  CG  LEU 1 126      38.055  37.469  37.827  0.00  0.00           C  
ATOM   1907  CD1 LEU 1 126      36.924  36.549  38.059  0.00  0.00           C  
ATOM   1908  CD2 LEU 1 126      39.301  36.530  37.476  0.00  0.00           C  
ATOM   1909  H   LEU 1 126      37.982  41.232  36.116  0.00  0.00           H  
ATOM   1910  HA  LEU 1 126      36.094  39.633  37.833  0.00  0.00           H  
ATOM   1911  HB2 LEU 1 126      37.158  38.213  36.199  0.00  0.00           H  
ATOM   1912  HB3 LEU 1 126      38.832  38.933  36.556  0.00  0.00           H  
ATOM   1913  HG  LEU 1 126      38.332  37.750  38.843  0.00  0.00           H  
ATOM   1914 HD11 LEU 1 126      37.183  35.973  38.947  0.00  0.00           H  
ATOM   1915 HD12 LEU 1 126      35.981  37.083  38.177  0.00  0.00           H  
ATOM   1916 HD13 LEU 1 126      36.840  35.844  37.231  0.00  0.00           H  
ATOM   1917 HD21 LEU 1 126      40.128  37.239  37.501  0.00  0.00           H  
ATOM   1918 HD22 LEU 1 126      39.407  35.680  38.150  0.00  0.00           H  
ATOM   1919 HD23 LEU 1 126      39.156  36.155  36.463  0.00  0.00           H  
ATOM   1920  N   GLY 1 127      36.968  40.641  39.703  0.00  0.00           N  
ATOM   1921  CA  GLY 1 127      37.439  40.889  41.065  0.00  0.00           C  
ATOM   1922  C   GLY 1 127      37.794  39.702  41.920  0.00  0.00           C  
ATOM   1923  O   GLY 1 127      37.014  38.759  41.971  0.00  0.00           O  
ATOM   1924  H   GLY 1 127      35.978  40.729  39.527  0.00  0.00           H  
ATOM   1925  HA2 GLY 1 127      38.352  41.482  41.016  0.00  0.00           H  
ATOM   1926  HA3 GLY 1 127      36.717  41.458  41.651  0.00  0.00           H  
ATOM   1927  N   LEU 1 128      39.007  39.633  42.462  0.00  0.00           N  
ATOM   1928  CA  LEU 1 128      39.585  38.462  43.198  0.00  0.00           C  
ATOM   1929  C   LEU 1 128      39.575  38.632  44.752  0.00  0.00           C  
ATOM   1930  O   LEU 1 128      39.945  37.656  45.373  0.00  0.00           O  
ATOM   1931  CB  LEU 1 128      41.027  38.233  42.559  0.00  0.00           C  
ATOM   1932  CG  LEU 1 128      40.920  37.600  41.172  0.00  0.00           C  
ATOM   1933  CD1 LEU 1 128      42.364  37.225  40.671  0.00  0.00           C  
ATOM   1934  CD2 LEU 1 128      40.093  36.284  41.089  0.00  0.00           C  
ATOM   1935  H   LEU 1 128      39.652  40.406  42.379  0.00  0.00           H  
ATOM   1936  HA  LEU 1 128      38.946  37.604  42.991  0.00  0.00           H  
ATOM   1937  HB2 LEU 1 128      41.630  39.123  42.381  0.00  0.00           H  
ATOM   1938  HB3 LEU 1 128      41.587  37.544  43.190  0.00  0.00           H  
ATOM   1939  HG  LEU 1 128      40.523  38.334  40.470  0.00  0.00           H  
ATOM   1940 HD11 LEU 1 128      43.052  38.059  40.807  0.00  0.00           H  
ATOM   1941 HD12 LEU 1 128      42.815  36.330  41.099  0.00  0.00           H  
ATOM   1942 HD13 LEU 1 128      42.326  37.128  39.586  0.00  0.00           H  
ATOM   1943 HD21 LEU 1 128      40.292  35.690  41.981  0.00  0.00           H  
ATOM   1944 HD22 LEU 1 128      39.015  36.446  41.059  0.00  0.00           H  
ATOM   1945 HD23 LEU 1 128      40.296  35.698  40.193  0.00  0.00           H  
ATOM   1946  N   ALA 1 129      39.267  39.823  45.295  0.00  0.00           N  
ATOM   1947  CA  ALA 1 129      39.056  39.968  46.759  0.00  0.00           C  
ATOM   1948  C   ALA 1 129      37.821  39.234  47.330  0.00  0.00           C  
ATOM   1949  O   ALA 1 129      37.100  38.526  46.611  0.00  0.00           O  
ATOM   1950  CB  ALA 1 129      38.972  41.426  46.982  0.00  0.00           C  
ATOM   1951  H   ALA 1 129      38.837  40.524  44.708  0.00  0.00           H  
ATOM   1952  HA  ALA 1 129      39.940  39.538  47.230  0.00  0.00           H  
ATOM   1953  HB1 ALA 1 129      39.712  41.959  46.384  0.00  0.00           H  
ATOM   1954  HB2 ALA 1 129      37.932  41.723  46.855  0.00  0.00           H  
ATOM   1955  HB3 ALA 1 129      39.242  41.587  48.026  0.00  0.00           H  
ATOM   1956  N   TYR 1 130      37.533  39.459  48.613  0.00  0.00           N  
ATOM   1957  CA  TYR 1 130      36.449  38.802  49.425  0.00  0.00           C  
ATOM   1958  C   TYR 1 130      35.118  39.484  49.325  0.00  0.00           C  
ATOM   1959  O   TYR 1 130      35.057  40.588  48.774  0.00  0.00           O  
ATOM   1960  CB  TYR 1 130      36.962  39.019  50.973  0.00  0.00           C  
ATOM   1961  CG  TYR 1 130      38.347  38.411  51.299  0.00  0.00           C  
ATOM   1962  CD1 TYR 1 130      38.418  37.032  51.599  0.00  0.00           C  
ATOM   1963  CD2 TYR 1 130      39.512  39.097  51.138  0.00  0.00           C  
ATOM   1964  CE1 TYR 1 130      39.647  36.448  52.053  0.00  0.00           C  
ATOM   1965  CE2 TYR 1 130      40.788  38.501  51.279  0.00  0.00           C  
ATOM   1966  CZ  TYR 1 130      40.819  37.191  51.819  0.00  0.00           C  
ATOM   1967  OH  TYR 1 130      42.075  36.586  51.985  0.00  0.00           O  
ATOM   1968  H   TYR 1 130      38.010  40.224  49.068  0.00  0.00           H  
ATOM   1969  HA  TYR 1 130      36.542  37.731  49.245  0.00  0.00           H  
ATOM   1970  HB2 TYR 1 130      36.987  40.080  51.221  0.00  0.00           H  
ATOM   1971  HB3 TYR 1 130      36.219  38.382  51.453  0.00  0.00           H  
ATOM   1972  HD1 TYR 1 130      37.566  36.384  51.743  0.00  0.00           H  
ATOM   1973  HD2 TYR 1 130      39.397  40.119  50.807  0.00  0.00           H  
ATOM   1974  HE1 TYR 1 130      39.722  35.448  52.455  0.00  0.00           H  
ATOM   1975  HE2 TYR 1 130      41.659  39.082  51.015  0.00  0.00           H  
ATOM   1976  HH  TYR 1 130      41.824  35.747  52.380  0.00  0.00           H  
ATOM   1977  N   ALA 1 131      33.994  38.887  49.823  0.00  0.00           N  
ATOM   1978  CA  ALA 1 131      32.723  39.378  49.369  0.00  0.00           C  
ATOM   1979  C   ALA 1 131      32.202  40.565  50.141  0.00  0.00           C  
ATOM   1980  O   ALA 1 131      31.298  41.234  49.670  0.00  0.00           O  
ATOM   1981  CB  ALA 1 131      31.710  38.284  49.469  0.00  0.00           C  
ATOM   1982  H   ALA 1 131      33.982  37.951  50.204  0.00  0.00           H  
ATOM   1983  HA  ALA 1 131      32.818  39.696  48.331  0.00  0.00           H  
ATOM   1984  HB1 ALA 1 131      31.206  38.178  50.429  0.00  0.00           H  
ATOM   1985  HB2 ALA 1 131      30.934  38.479  48.728  0.00  0.00           H  
ATOM   1986  HB3 ALA 1 131      32.018  37.303  49.109  0.00  0.00           H  
ATOM   1987  N   GLU 1 132      32.832  40.968  51.266  0.00  0.00           N  
ATOM   1988  CA  GLU 1 132      32.564  42.207  52.053  0.00  0.00           C  
ATOM   1989  C   GLU 1 132      32.628  43.616  51.258  0.00  0.00           C  
ATOM   1990  O   GLU 1 132      31.975  44.570  51.598  0.00  0.00           O  
ATOM   1991  CB  GLU 1 132      33.483  42.132  53.278  0.00  0.00           C  
ATOM   1992  CG  GLU 1 132      33.245  43.291  54.268  0.00  0.00           C  
ATOM   1993  CD  GLU 1 132      34.156  43.254  55.524  0.00  0.00           C  
ATOM   1994  OE1 GLU 1 132      34.502  42.177  56.054  0.00  0.00           O  
ATOM   1995  OE2 GLU 1 132      34.597  44.319  55.943  0.00  0.00           O  
ATOM   1996  H   GLU 1 132      33.601  40.358  51.502  0.00  0.00           H  
ATOM   1997  HA  GLU 1 132      31.542  42.075  52.410  0.00  0.00           H  
ATOM   1998  HB2 GLU 1 132      33.082  41.228  53.737  0.00  0.00           H  
ATOM   1999  HB3 GLU 1 132      34.521  42.035  52.958  0.00  0.00           H  
ATOM   2000  HG2 GLU 1 132      33.430  44.196  53.689  0.00  0.00           H  
ATOM   2001  HG3 GLU 1 132      32.182  43.273  54.508  0.00  0.00           H  
ATOM   2002  N   ILE 1 133      33.271  43.621  50.121  0.00  0.00           N  
ATOM   2003  CA  ILE 1 133      33.278  44.674  49.083  0.00  0.00           C  
ATOM   2004  C   ILE 1 133      32.425  44.409  47.813  0.00  0.00           C  
ATOM   2005  O   ILE 1 133      32.423  45.229  46.896  0.00  0.00           O  
ATOM   2006  CB  ILE 1 133      34.737  45.066  48.665  0.00  0.00           C  
ATOM   2007  CG1 ILE 1 133      35.607  44.092  48.003  0.00  0.00           C  
ATOM   2008  CG2 ILE 1 133      35.419  45.577  49.934  0.00  0.00           C  
ATOM   2009  CD1 ILE 1 133      36.961  44.729  47.487  0.00  0.00           C  
ATOM   2010  H   ILE 1 133      33.757  42.772  49.870  0.00  0.00           H  
ATOM   2011  HA  ILE 1 133      32.812  45.512  49.602  0.00  0.00           H  
ATOM   2012  HB  ILE 1 133      34.626  45.979  48.081  0.00  0.00           H  
ATOM   2013 HG12 ILE 1 133      35.755  43.137  48.507  0.00  0.00           H  
ATOM   2014 HG13 ILE 1 133      34.977  43.957  47.123  0.00  0.00           H  
ATOM   2015 HG21 ILE 1 133      36.132  46.292  49.525  0.00  0.00           H  
ATOM   2016 HG22 ILE 1 133      34.701  46.115  50.554  0.00  0.00           H  
ATOM   2017 HG23 ILE 1 133      35.858  44.746  50.485  0.00  0.00           H  
ATOM   2018 HD11 ILE 1 133      36.759  45.670  46.975  0.00  0.00           H  
ATOM   2019 HD12 ILE 1 133      37.610  45.014  48.315  0.00  0.00           H  
ATOM   2020 HD13 ILE 1 133      37.591  44.078  46.880  0.00  0.00           H  
ATOM   2021  N   ALA 1 134      31.722  43.284  47.674  0.00  0.00           N  
ATOM   2022  CA  ALA 1 134      30.693  43.075  46.704  0.00  0.00           C  
ATOM   2023  C   ALA 1 134      29.568  44.060  46.775  0.00  0.00           C  
ATOM   2024  O   ALA 1 134      29.399  44.680  47.814  0.00  0.00           O  
ATOM   2025  CB  ALA 1 134      30.028  41.683  46.813  0.00  0.00           C  
ATOM   2026  H   ALA 1 134      31.584  42.618  48.420  0.00  0.00           H  
ATOM   2027  HA  ALA 1 134      31.288  43.131  45.792  0.00  0.00           H  
ATOM   2028  HB1 ALA 1 134      29.329  41.691  47.649  0.00  0.00           H  
ATOM   2029  HB2 ALA 1 134      29.501  41.409  45.899  0.00  0.00           H  
ATOM   2030  HB3 ALA 1 134      30.780  40.909  46.968  0.00  0.00           H  
ATOM   2031  N   ARG 1 135      28.913  44.299  45.646  0.00  0.00           N  
ATOM   2032  CA  ARG 1 135      27.659  45.103  45.596  0.00  0.00           C  
ATOM   2033  C   ARG 1 135      26.629  44.415  44.732  0.00  0.00           C  
ATOM   2034  O   ARG 1 135      27.100  43.715  43.815  0.00  0.00           O  
ATOM   2035  CB  ARG 1 135      27.971  46.504  45.016  0.00  0.00           C  
ATOM   2036  CG  ARG 1 135      28.889  47.358  45.908  0.00  0.00           C  
ATOM   2037  CD  ARG 1 135      28.438  47.943  47.301  0.00  0.00           C  
ATOM   2038  NE  ARG 1 135      27.245  48.813  47.255  0.00  0.00           N  
ATOM   2039  CZ  ARG 1 135      26.463  49.011  48.274  0.00  0.00           C  
ATOM   2040  NH1 ARG 1 135      25.339  49.481  48.168  0.00  0.00           N  
ATOM   2041  NH2 ARG 1 135      26.919  48.958  49.510  0.00  0.00           N  
ATOM   2042  H   ARG 1 135      29.320  43.949  44.790  0.00  0.00           H  
ATOM   2043  HA  ARG 1 135      27.314  45.279  46.614  0.00  0.00           H  
ATOM   2044  HB2 ARG 1 135      28.409  46.362  44.028  0.00  0.00           H  
ATOM   2045  HB3 ARG 1 135      27.080  47.122  44.909  0.00  0.00           H  
ATOM   2046  HG2 ARG 1 135      29.784  46.747  46.027  0.00  0.00           H  
ATOM   2047  HG3 ARG 1 135      29.148  48.212  45.282  0.00  0.00           H  
ATOM   2048  HD2 ARG 1 135      28.149  47.131  47.968  0.00  0.00           H  
ATOM   2049  HD3 ARG 1 135      29.301  48.483  47.690  0.00  0.00           H  
ATOM   2050  HE  ARG 1 135      26.984  49.238  46.377  0.00  0.00           H  
ATOM   2051 HH11 ARG 1 135      24.836  49.809  48.981  0.00  0.00           H  
ATOM   2052 HH12 ARG 1 135      25.034  49.647  47.219  0.00  0.00           H  
ATOM   2053 HH21 ARG 1 135      26.289  49.136  50.279  0.00  0.00           H  
ATOM   2054 HH22 ARG 1 135      27.905  48.799  49.658  0.00  0.00           H  
ATOM   2055  N   PRO 1 136      25.348  44.447  45.024  0.00  0.00           N  
ATOM   2056  CA  PRO 1 136      24.733  45.465  45.867  0.00  0.00           C  
ATOM   2057  C   PRO 1 136      25.019  45.265  47.363  0.00  0.00           C  
ATOM   2058  O   PRO 1 136      25.146  46.259  48.074  0.00  0.00           O  
ATOM   2059  CB  PRO 1 136      23.253  45.365  45.490  0.00  0.00           C  
ATOM   2060  CG  PRO 1 136      23.012  44.034  44.747  0.00  0.00           C  
ATOM   2061  CD  PRO 1 136      24.349  43.753  44.229  0.00  0.00           C  
ATOM   2062  HA  PRO 1 136      25.091  46.460  45.604  0.00  0.00           H  
ATOM   2063  HB2 PRO 1 136      22.528  45.511  46.290  0.00  0.00           H  
ATOM   2064  HB3 PRO 1 136      23.190  46.175  44.764  0.00  0.00           H  
ATOM   2065  HG2 PRO 1 136      22.731  43.234  45.431  0.00  0.00           H  
ATOM   2066  HG3 PRO 1 136      22.306  44.164  43.927  0.00  0.00           H  
ATOM   2067  HD2 PRO 1 136      24.569  42.692  44.353  0.00  0.00           H  
ATOM   2068  HD3 PRO 1 136      24.400  43.987  43.166  0.00  0.00           H  
ATOM   2069  N   ASP 1 137      25.263  43.946  47.747  0.00  0.00           N  
ATOM   2070  CA  ASP 1 137      25.755  43.648  49.112  0.00  0.00           C  
ATOM   2071  C   ASP 1 137      26.563  42.337  48.927  0.00  0.00           C  
ATOM   2072  O   ASP 1 137      26.429  41.524  48.026  0.00  0.00           O  
ATOM   2073  CB  ASP 1 137      24.631  43.604  50.189  0.00  0.00           C  
ATOM   2074  CG  ASP 1 137      23.684  42.423  49.931  0.00  0.00           C  
ATOM   2075  OD1 ASP 1 137      22.799  42.554  49.056  0.00  0.00           O  
ATOM   2076  OD2 ASP 1 137      23.669  41.425  50.653  0.00  0.00           O  
ATOM   2077  H   ASP 1 137      25.342  43.220  47.049  0.00  0.00           H  
ATOM   2078  HA  ASP 1 137      26.413  44.478  49.371  0.00  0.00           H  
ATOM   2079  HB2 ASP 1 137      25.074  43.478  51.178  0.00  0.00           H  
ATOM   2080  HB3 ASP 1 137      24.063  44.534  50.163  0.00  0.00           H  
ATOM   2081  N   ASP 1 138      27.215  42.060  50.088  0.00  0.00           N  
ATOM   2082  CA  ASP 1 138      27.947  40.875  50.306  0.00  0.00           C  
ATOM   2083  C   ASP 1 138      27.223  39.570  50.190  0.00  0.00           C  
ATOM   2084  O   ASP 1 138      27.837  38.397  50.173  0.00  0.00           O  
ATOM   2085  CB  ASP 1 138      28.685  41.049  51.644  0.00  0.00           C  
ATOM   2086  CG  ASP 1 138      27.908  41.143  52.905  0.00  0.00           C  
ATOM   2087  OD1 ASP 1 138      28.141  42.153  53.541  0.00  0.00           O  
ATOM   2088  OD2 ASP 1 138      27.129  40.219  53.327  0.00  0.00           O  
ATOM   2089  H   ASP 1 138      27.164  42.763  50.812  0.00  0.00           H  
ATOM   2090  HA  ASP 1 138      28.705  40.969  49.528  0.00  0.00           H  
ATOM   2091  HB2 ASP 1 138      29.485  40.309  51.677  0.00  0.00           H  
ATOM   2092  HB3 ASP 1 138      29.226  41.993  51.583  0.00  0.00           H  
ATOM   2093  N   SER 1 139      25.878  39.499  50.108  0.00  0.00           N  
ATOM   2094  CA  SER 1 139      25.201  38.240  49.892  0.00  0.00           C  
ATOM   2095  C   SER 1 139      25.344  37.773  48.456  0.00  0.00           C  
ATOM   2096  O   SER 1 139      25.125  36.596  48.166  0.00  0.00           O  
ATOM   2097  CB  SER 1 139      23.706  38.283  50.364  0.00  0.00           C  
ATOM   2098  OG  SER 1 139      22.767  38.988  49.560  0.00  0.00           O  
ATOM   2099  H   SER 1 139      25.301  40.320  50.216  0.00  0.00           H  
ATOM   2100  HA  SER 1 139      25.655  37.498  50.550  0.00  0.00           H  
ATOM   2101  HB2 SER 1 139      23.392  37.240  50.394  0.00  0.00           H  
ATOM   2102  HB3 SER 1 139      23.760  38.577  51.412  0.00  0.00           H  
ATOM   2103  HG  SER 1 139      22.788  39.921  49.785  0.00  0.00           H  
ATOM   2104  N   LEU 1 140      25.775  38.614  47.536  0.00  0.00           N  
ATOM   2105  CA  LEU 1 140      26.140  38.284  46.143  0.00  0.00           C  
ATOM   2106  C   LEU 1 140      27.535  37.579  46.037  0.00  0.00           C  
ATOM   2107  O   LEU 1 140      28.550  38.122  46.431  0.00  0.00           O  
ATOM   2108  CB  LEU 1 140      26.002  39.576  45.266  0.00  0.00           C  
ATOM   2109  CG  LEU 1 140      26.371  39.189  43.817  0.00  0.00           C  
ATOM   2110  CD1 LEU 1 140      25.201  38.390  43.167  0.00  0.00           C  
ATOM   2111  CD2 LEU 1 140      26.545  40.503  43.007  0.00  0.00           C  
ATOM   2112  H   LEU 1 140      26.012  39.551  47.829  0.00  0.00           H  
ATOM   2113  HA  LEU 1 140      25.338  37.584  45.909  0.00  0.00           H  
ATOM   2114  HB2 LEU 1 140      24.981  39.957  45.260  0.00  0.00           H  
ATOM   2115  HB3 LEU 1 140      26.684  40.332  45.653  0.00  0.00           H  
ATOM   2116  HG  LEU 1 140      27.281  38.591  43.759  0.00  0.00           H  
ATOM   2117 HD11 LEU 1 140      24.969  37.466  43.697  0.00  0.00           H  
ATOM   2118 HD12 LEU 1 140      24.293  38.977  43.297  0.00  0.00           H  
ATOM   2119 HD13 LEU 1 140      25.419  38.172  42.121  0.00  0.00           H  
ATOM   2120 HD21 LEU 1 140      26.730  40.194  41.979  0.00  0.00           H  
ATOM   2121 HD22 LEU 1 140      25.735  41.224  43.116  0.00  0.00           H  
ATOM   2122 HD23 LEU 1 140      27.448  41.010  43.349  0.00  0.00           H  
ATOM   2123  N   GLU 1 141      27.577  36.296  45.632  0.00  0.00           N  
ATOM   2124  CA  GLU 1 141      28.758  35.417  45.873  0.00  0.00           C  
ATOM   2125  C   GLU 1 141      29.807  35.634  44.760  0.00  0.00           C  
ATOM   2126  O   GLU 1 141      29.427  35.502  43.563  0.00  0.00           O  
ATOM   2127  CB  GLU 1 141      28.436  33.932  46.059  0.00  0.00           C  
ATOM   2128  CG  GLU 1 141      29.731  33.077  46.374  0.00  0.00           C  
ATOM   2129  CD  GLU 1 141      29.420  31.810  47.192  0.00  0.00           C  
ATOM   2130  OE1 GLU 1 141      30.068  31.565  48.252  0.00  0.00           O  
ATOM   2131  OE2 GLU 1 141      28.555  31.076  46.693  0.00  0.00           O  
ATOM   2132  H   GLU 1 141      26.775  35.739  45.373  0.00  0.00           H  
ATOM   2133  HA  GLU 1 141      29.212  35.687  46.826  0.00  0.00           H  
ATOM   2134  HB2 GLU 1 141      27.648  33.812  46.802  0.00  0.00           H  
ATOM   2135  HB3 GLU 1 141      27.914  33.681  45.136  0.00  0.00           H  
ATOM   2136  HG2 GLU 1 141      30.247  32.859  45.439  0.00  0.00           H  
ATOM   2137  HG3 GLU 1 141      30.350  33.662  47.054  0.00  0.00           H  
ATOM   2138  N   PRO 1 142      31.113  35.950  45.118  0.00  0.00           N  
ATOM   2139  CA  PRO 1 142      32.197  36.082  44.109  0.00  0.00           C  
ATOM   2140  C   PRO 1 142      32.609  34.786  43.404  0.00  0.00           C  
ATOM   2141  O   PRO 1 142      32.371  33.672  43.929  0.00  0.00           O  
ATOM   2142  CB  PRO 1 142      33.309  36.590  44.853  0.00  0.00           C  
ATOM   2143  CG  PRO 1 142      32.782  37.249  46.126  0.00  0.00           C  
ATOM   2144  CD  PRO 1 142      31.635  36.345  46.450  0.00  0.00           C  
ATOM   2145  HA  PRO 1 142      31.781  36.769  43.373  0.00  0.00           H  
ATOM   2146  HB2 PRO 1 142      34.041  35.895  45.264  0.00  0.00           H  
ATOM   2147  HB3 PRO 1 142      33.861  37.380  44.343  0.00  0.00           H  
ATOM   2148  HG2 PRO 1 142      33.529  37.391  46.907  0.00  0.00           H  
ATOM   2149  HG3 PRO 1 142      32.460  38.256  45.863  0.00  0.00           H  
ATOM   2150  HD2 PRO 1 142      30.908  36.998  46.933  0.00  0.00           H  
ATOM   2151  HD3 PRO 1 142      31.959  35.524  47.090  0.00  0.00           H  
ATOM   2152  N   PHE 1 143      33.359  34.954  42.289  0.00  0.00           N  
ATOM   2153  CA  PHE 1 143      33.801  33.844  41.334  0.00  0.00           C  
ATOM   2154  C   PHE 1 143      34.727  32.735  41.999  0.00  0.00           C  
ATOM   2155  O   PHE 1 143      34.557  31.531  41.765  0.00  0.00           O  
ATOM   2156  CB  PHE 1 143      34.497  34.343  40.118  0.00  0.00           C  
ATOM   2157  CG  PHE 1 143      34.915  33.286  39.104  0.00  0.00           C  
ATOM   2158  CD1 PHE 1 143      33.920  32.631  38.312  0.00  0.00           C  
ATOM   2159  CD2 PHE 1 143      36.201  32.775  39.098  0.00  0.00           C  
ATOM   2160  CE1 PHE 1 143      34.336  31.658  37.402  0.00  0.00           C  
ATOM   2161  CE2 PHE 1 143      36.572  31.817  38.190  0.00  0.00           C  
ATOM   2162  CZ  PHE 1 143      35.687  31.264  37.254  0.00  0.00           C  
ATOM   2163  H   PHE 1 143      33.700  35.865  42.018  0.00  0.00           H  
ATOM   2164  HA  PHE 1 143      32.896  33.311  41.042  0.00  0.00           H  
ATOM   2165  HB2 PHE 1 143      33.861  35.038  39.569  0.00  0.00           H  
ATOM   2166  HB3 PHE 1 143      35.366  34.911  40.450  0.00  0.00           H  
ATOM   2167  HD1 PHE 1 143      32.903  32.985  38.232  0.00  0.00           H  
ATOM   2168  HD2 PHE 1 143      36.949  33.125  39.794  0.00  0.00           H  
ATOM   2169  HE1 PHE 1 143      33.642  31.221  36.699  0.00  0.00           H  
ATOM   2170  HE2 PHE 1 143      37.557  31.377  38.245  0.00  0.00           H  
ATOM   2171  HZ  PHE 1 143      35.968  30.442  36.613  0.00  0.00           H  
ATOM   2172  N   PHE 1 144      35.653  33.220  42.793  0.00  0.00           N  
ATOM   2173  CA  PHE 1 144      36.612  32.322  43.461  0.00  0.00           C  
ATOM   2174  C   PHE 1 144      35.904  31.692  44.738  0.00  0.00           C  
ATOM   2175  O   PHE 1 144      36.023  30.519  45.034  0.00  0.00           O  
ATOM   2176  CB  PHE 1 144      37.913  33.094  43.658  0.00  0.00           C  
ATOM   2177  CG  PHE 1 144      39.065  32.130  43.996  0.00  0.00           C  
ATOM   2178  CD1 PHE 1 144      39.795  31.522  43.009  0.00  0.00           C  
ATOM   2179  CD2 PHE 1 144      39.335  31.826  45.390  0.00  0.00           C  
ATOM   2180  CE1 PHE 1 144      40.811  30.596  43.325  0.00  0.00           C  
ATOM   2181  CE2 PHE 1 144      40.142  30.790  45.668  0.00  0.00           C  
ATOM   2182  CZ  PHE 1 144      40.969  30.246  44.645  0.00  0.00           C  
ATOM   2183  H   PHE 1 144      35.817  34.209  42.913  0.00  0.00           H  
ATOM   2184  HA  PHE 1 144      36.749  31.530  42.725  0.00  0.00           H  
ATOM   2185  HB2 PHE 1 144      38.069  33.661  42.740  0.00  0.00           H  
ATOM   2186  HB3 PHE 1 144      37.879  33.804  44.484  0.00  0.00           H  
ATOM   2187  HD1 PHE 1 144      39.720  31.736  41.953  0.00  0.00           H  
ATOM   2188  HD2 PHE 1 144      38.614  32.085  46.151  0.00  0.00           H  
ATOM   2189  HE1 PHE 1 144      41.469  30.201  42.565  0.00  0.00           H  
ATOM   2190  HE2 PHE 1 144      40.277  30.518  46.704  0.00  0.00           H  
ATOM   2191  HZ  PHE 1 144      41.663  29.446  44.856  0.00  0.00           H  
ATOM   2192  N   ASP 1 145      35.018  32.440  45.416  0.00  0.00           N  
ATOM   2193  CA  ASP 1 145      34.219  31.860  46.475  0.00  0.00           C  
ATOM   2194  C   ASP 1 145      33.158  30.871  45.983  0.00  0.00           C  
ATOM   2195  O   ASP 1 145      32.846  29.953  46.677  0.00  0.00           O  
ATOM   2196  CB  ASP 1 145      33.550  33.084  47.208  0.00  0.00           C  
ATOM   2197  CG  ASP 1 145      34.298  34.217  47.886  0.00  0.00           C  
ATOM   2198  OD1 ASP 1 145      35.383  34.584  47.462  0.00  0.00           O  
ATOM   2199  OD2 ASP 1 145      33.702  34.808  48.814  0.00  0.00           O  
ATOM   2200  H   ASP 1 145      34.923  33.407  45.138  0.00  0.00           H  
ATOM   2201  HA  ASP 1 145      34.834  31.257  47.143  0.00  0.00           H  
ATOM   2202  HB2 ASP 1 145      32.863  33.480  46.459  0.00  0.00           H  
ATOM   2203  HB3 ASP 1 145      32.945  32.596  47.972  0.00  0.00           H  
ATOM   2204  N   SER 1 146      32.819  30.926  44.716  0.00  0.00           N  
ATOM   2205  CA  SER 1 146      32.142  29.990  43.900  0.00  0.00           C  
ATOM   2206  C   SER 1 146      32.967  28.787  43.438  0.00  0.00           C  
ATOM   2207  O   SER 1 146      32.518  27.605  43.574  0.00  0.00           O  
ATOM   2208  CB  SER 1 146      31.383  30.544  42.685  0.00  0.00           C  
ATOM   2209  OG  SER 1 146      30.598  31.667  43.054  0.00  0.00           O  
ATOM   2210  H   SER 1 146      33.146  31.713  44.174  0.00  0.00           H  
ATOM   2211  HA  SER 1 146      31.371  29.541  44.525  0.00  0.00           H  
ATOM   2212  HB2 SER 1 146      32.133  30.702  41.910  0.00  0.00           H  
ATOM   2213  HB3 SER 1 146      30.753  29.738  42.307  0.00  0.00           H  
ATOM   2214  HG  SER 1 146      31.227  32.264  43.465  0.00  0.00           H  
ATOM   2215  N   LEU 1 147      34.154  28.973  42.813  0.00  0.00           N  
ATOM   2216  CA  LEU 1 147      35.018  27.877  42.298  0.00  0.00           C  
ATOM   2217  C   LEU 1 147      35.422  26.893  43.359  0.00  0.00           C  
ATOM   2218  O   LEU 1 147      35.349  25.662  43.156  0.00  0.00           O  
ATOM   2219  CB  LEU 1 147      36.275  28.477  41.585  0.00  0.00           C  
ATOM   2220  CG  LEU 1 147      37.388  27.560  41.002  0.00  0.00           C  
ATOM   2221  CD1 LEU 1 147      37.055  26.900  39.615  0.00  0.00           C  
ATOM   2222  CD2 LEU 1 147      38.659  28.328  40.668  0.00  0.00           C  
ATOM   2223  H   LEU 1 147      34.504  29.893  42.585  0.00  0.00           H  
ATOM   2224  HA  LEU 1 147      34.561  27.221  41.557  0.00  0.00           H  
ATOM   2225  HB2 LEU 1 147      35.890  29.067  40.753  0.00  0.00           H  
ATOM   2226  HB3 LEU 1 147      36.667  29.147  42.351  0.00  0.00           H  
ATOM   2227  HG  LEU 1 147      37.584  26.752  41.707  0.00  0.00           H  
ATOM   2228 HD11 LEU 1 147      37.878  26.338  39.175  0.00  0.00           H  
ATOM   2229 HD12 LEU 1 147      36.219  26.223  39.791  0.00  0.00           H  
ATOM   2230 HD13 LEU 1 147      36.730  27.698  38.948  0.00  0.00           H  
ATOM   2231 HD21 LEU 1 147      39.414  27.744  40.144  0.00  0.00           H  
ATOM   2232 HD22 LEU 1 147      38.443  29.259  40.143  0.00  0.00           H  
ATOM   2233 HD23 LEU 1 147      39.075  28.565  41.647  0.00  0.00           H  
ATOM   2234  N   VAL 1 148      36.031  27.312  44.478  0.00  0.00           N  
ATOM   2235  CA  VAL 1 148      36.456  26.404  45.563  0.00  0.00           C  
ATOM   2236  C   VAL 1 148      35.208  25.533  45.929  0.00  0.00           C  
ATOM   2237  O   VAL 1 148      35.340  24.329  46.024  0.00  0.00           O  
ATOM   2238  CB  VAL 1 148      36.921  27.249  46.710  0.00  0.00           C  
ATOM   2239  CG1 VAL 1 148      37.221  26.446  48.010  0.00  0.00           C  
ATOM   2240  CG2 VAL 1 148      38.396  27.912  46.401  0.00  0.00           C  
ATOM   2241  H   VAL 1 148      36.158  28.308  44.589  0.00  0.00           H  
ATOM   2242  HA  VAL 1 148      37.229  25.794  45.096  0.00  0.00           H  
ATOM   2243  HB  VAL 1 148      36.285  28.076  47.027  0.00  0.00           H  
ATOM   2244 HG11 VAL 1 148      36.342  25.863  48.285  0.00  0.00           H  
ATOM   2245 HG12 VAL 1 148      38.011  25.745  47.740  0.00  0.00           H  
ATOM   2246 HG13 VAL 1 148      37.525  27.120  48.811  0.00  0.00           H  
ATOM   2247 HG21 VAL 1 148      38.321  28.542  45.515  0.00  0.00           H  
ATOM   2248 HG22 VAL 1 148      38.659  28.498  47.282  0.00  0.00           H  
ATOM   2249 HG23 VAL 1 148      39.182  27.173  46.245  0.00  0.00           H  
ATOM   2250  N   LYS 1 149      33.930  26.018  46.147  0.00  0.00           N  
ATOM   2251  CA  LYS 1 149      32.802  25.178  46.495  0.00  0.00           C  
ATOM   2252  C   LYS 1 149      32.400  24.149  45.433  0.00  0.00           C  
ATOM   2253  O   LYS 1 149      32.080  23.047  45.756  0.00  0.00           O  
ATOM   2254  CB  LYS 1 149      31.580  26.154  46.812  0.00  0.00           C  
ATOM   2255  CG  LYS 1 149      31.770  26.985  48.078  0.00  0.00           C  
ATOM   2256  CD  LYS 1 149      30.705  28.127  48.291  0.00  0.00           C  
ATOM   2257  CE  LYS 1 149      31.109  28.707  49.595  0.00  0.00           C  
ATOM   2258  NZ  LYS 1 149      31.787  29.966  49.441  0.00  0.00           N  
ATOM   2259  H   LYS 1 149      33.849  27.020  46.243  0.00  0.00           H  
ATOM   2260  HA  LYS 1 149      32.867  24.684  47.465  0.00  0.00           H  
ATOM   2261  HB2 LYS 1 149      31.354  26.784  45.952  0.00  0.00           H  
ATOM   2262  HB3 LYS 1 149      30.708  25.501  46.854  0.00  0.00           H  
ATOM   2263  HG2 LYS 1 149      31.753  26.408  49.003  0.00  0.00           H  
ATOM   2264  HG3 LYS 1 149      32.808  27.311  48.150  0.00  0.00           H  
ATOM   2265  HD2 LYS 1 149      30.881  28.860  47.504  0.00  0.00           H  
ATOM   2266  HD3 LYS 1 149      29.727  27.653  48.380  0.00  0.00           H  
ATOM   2267  HE2 LYS 1 149      30.289  28.816  50.306  0.00  0.00           H  
ATOM   2268  HE3 LYS 1 149      31.714  27.952  50.099  0.00  0.00           H  
ATOM   2269  HZ1 LYS 1 149      31.065  30.585  49.100  0.00  0.00           H  
ATOM   2270  HZ2 LYS 1 149      32.380  30.277  50.197  0.00  0.00           H  
ATOM   2271  HZ3 LYS 1 149      32.452  29.779  48.705  0.00  0.00           H  
ATOM   2272  N   GLN 1 150      32.583  24.534  44.123  0.00  0.00           N  
ATOM   2273  CA  GLN 1 150      32.229  23.669  43.022  0.00  0.00           C  
ATOM   2274  C   GLN 1 150      33.304  22.715  42.515  0.00  0.00           C  
ATOM   2275  O   GLN 1 150      32.989  21.873  41.659  0.00  0.00           O  
ATOM   2276  CB  GLN 1 150      31.651  24.555  41.915  0.00  0.00           C  
ATOM   2277  CG  GLN 1 150      30.246  24.997  42.171  0.00  0.00           C  
ATOM   2278  CD  GLN 1 150      29.828  25.911  40.985  0.00  0.00           C  
ATOM   2279  OE1 GLN 1 150      29.858  25.495  39.859  0.00  0.00           O  
ATOM   2280  NE2 GLN 1 150      29.489  27.163  41.222  0.00  0.00           N  
ATOM   2281  H   GLN 1 150      32.759  25.524  44.023  0.00  0.00           H  
ATOM   2282  HA  GLN 1 150      31.411  23.030  43.355  0.00  0.00           H  
ATOM   2283  HB2 GLN 1 150      32.351  25.361  41.694  0.00  0.00           H  
ATOM   2284  HB3 GLN 1 150      31.683  23.943  41.013  0.00  0.00           H  
ATOM   2285  HG2 GLN 1 150      29.592  24.130  42.260  0.00  0.00           H  
ATOM   2286  HG3 GLN 1 150      30.289  25.445  43.164  0.00  0.00           H  
ATOM   2287 HE21 GLN 1 150      29.389  27.785  40.433  0.00  0.00           H  
ATOM   2288 HE22 GLN 1 150      29.334  27.618  42.110  0.00  0.00           H  
ATOM   2289  N   THR 1 151      34.570  22.854  42.990  0.00  0.00           N  
ATOM   2290  CA  THR 1 151      35.616  22.147  42.281  0.00  0.00           C  
ATOM   2291  C   THR 1 151      36.651  21.613  43.271  0.00  0.00           C  
ATOM   2292  O   THR 1 151      36.540  21.877  44.397  0.00  0.00           O  
ATOM   2293  CB  THR 1 151      36.339  23.134  41.282  0.00  0.00           C  
ATOM   2294  OG1 THR 1 151      37.053  24.038  42.022  0.00  0.00           O  
ATOM   2295  CG2 THR 1 151      35.404  23.851  40.351  0.00  0.00           C  
ATOM   2296  H   THR 1 151      34.816  23.737  43.415  0.00  0.00           H  
ATOM   2297  HA  THR 1 151      35.148  21.411  41.628  0.00  0.00           H  
ATOM   2298  HB  THR 1 151      37.072  22.578  40.698  0.00  0.00           H  
ATOM   2299  HG1 THR 1 151      36.512  24.791  42.269  0.00  0.00           H  
ATOM   2300 HG21 THR 1 151      34.842  24.674  40.792  0.00  0.00           H  
ATOM   2301 HG22 THR 1 151      35.868  24.234  39.442  0.00  0.00           H  
ATOM   2302 HG23 THR 1 151      34.753  23.060  39.981  0.00  0.00           H  
ATOM   2303  N   HIS 1 152      37.640  20.815  42.813  0.00  0.00           N  
ATOM   2304  CA  HIS 1 152      38.762  20.320  43.609  0.00  0.00           C  
ATOM   2305  C   HIS 1 152      39.952  21.331  43.756  0.00  0.00           C  
ATOM   2306  O   HIS 1 152      40.967  20.883  44.369  0.00  0.00           O  
ATOM   2307  CB  HIS 1 152      39.360  18.983  43.008  0.00  0.00           C  
ATOM   2308  CG  HIS 1 152      38.259  18.009  42.560  0.00  0.00           C  
ATOM   2309  ND1 HIS 1 152      37.239  17.557  43.300  0.00  0.00           N  
ATOM   2310  CD2 HIS 1 152      38.014  17.579  41.317  0.00  0.00           C  
ATOM   2311  CE1 HIS 1 152      36.354  16.855  42.520  0.00  0.00           C  
ATOM   2312  NE2 HIS 1 152      36.790  16.887  41.237  0.00  0.00           N  
ATOM   2313  H   HIS 1 152      37.738  20.669  41.819  0.00  0.00           H  
ATOM   2314  HA  HIS 1 152      38.392  20.042  44.596  0.00  0.00           H  
ATOM   2315  HB2 HIS 1 152      40.121  19.078  42.234  0.00  0.00           H  
ATOM   2316  HB3 HIS 1 152      39.891  18.502  43.829  0.00  0.00           H  
ATOM   2317  HD1 HIS 1 152      37.169  17.578  44.307  0.00  0.00           H  
ATOM   2318  HD2 HIS 1 152      38.702  17.873  40.538  0.00  0.00           H  
ATOM   2319  HE1 HIS 1 152      35.417  16.380  42.770  0.00  0.00           H  
ATOM   2320  N   VAL 1 153      39.833  22.589  43.299  0.00  0.00           N  
ATOM   2321  CA  VAL 1 153      40.892  23.591  43.367  0.00  0.00           C  
ATOM   2322  C   VAL 1 153      41.183  23.958  44.897  0.00  0.00           C  
ATOM   2323  O   VAL 1 153      40.292  24.229  45.667  0.00  0.00           O  
ATOM   2324  CB  VAL 1 153      40.379  24.843  42.568  0.00  0.00           C  
ATOM   2325  CG1 VAL 1 153      41.255  26.081  42.884  0.00  0.00           C  
ATOM   2326  CG2 VAL 1 153      40.382  24.625  41.010  0.00  0.00           C  
ATOM   2327  H   VAL 1 153      38.903  22.707  42.924  0.00  0.00           H  
ATOM   2328  HA  VAL 1 153      41.792  23.241  42.860  0.00  0.00           H  
ATOM   2329  HB  VAL 1 153      39.387  25.131  42.917  0.00  0.00           H  
ATOM   2330 HG11 VAL 1 153      40.913  26.552  43.806  0.00  0.00           H  
ATOM   2331 HG12 VAL 1 153      42.301  25.897  42.642  0.00  0.00           H  
ATOM   2332 HG13 VAL 1 153      41.045  26.893  42.189  0.00  0.00           H  
ATOM   2333 HG21 VAL 1 153      41.349  24.364  40.580  0.00  0.00           H  
ATOM   2334 HG22 VAL 1 153      39.745  23.762  40.816  0.00  0.00           H  
ATOM   2335 HG23 VAL 1 153      39.860  25.405  40.456  0.00  0.00           H  
ATOM   2336  N   PRO 1 154      42.452  24.164  45.267  0.00  0.00           N  
ATOM   2337  CA  PRO 1 154      42.886  24.702  46.580  0.00  0.00           C  
ATOM   2338  C   PRO 1 154      42.484  26.197  46.875  0.00  0.00           C  
ATOM   2339  O   PRO 1 154      42.308  26.925  45.865  0.00  0.00           O  
ATOM   2340  CB  PRO 1 154      44.432  24.592  46.724  0.00  0.00           C  
ATOM   2341  CG  PRO 1 154      44.626  23.346  45.825  0.00  0.00           C  
ATOM   2342  CD  PRO 1 154      43.635  23.574  44.641  0.00  0.00           C  
ATOM   2343  HA  PRO 1 154      42.473  24.231  47.472  0.00  0.00           H  
ATOM   2344  HB2 PRO 1 154      44.867  25.544  46.422  0.00  0.00           H  
ATOM   2345  HB3 PRO 1 154      44.594  24.474  47.795  0.00  0.00           H  
ATOM   2346  HG2 PRO 1 154      45.626  23.099  45.467  0.00  0.00           H  
ATOM   2347  HG3 PRO 1 154      44.234  22.443  46.293  0.00  0.00           H  
ATOM   2348  HD2 PRO 1 154      43.387  22.618  44.180  0.00  0.00           H  
ATOM   2349  HD3 PRO 1 154      43.971  24.334  43.936  0.00  0.00           H  
ATOM   2350  N   ASN 1 155      42.444  26.647  48.085  0.00  0.00           N  
ATOM   2351  CA  ASN 1 155      42.128  28.040  48.444  0.00  0.00           C  
ATOM   2352  C   ASN 1 155      43.266  29.047  48.248  0.00  0.00           C  
ATOM   2353  O   ASN 1 155      44.026  29.322  49.187  0.00  0.00           O  
ATOM   2354  CB  ASN 1 155      41.324  28.169  49.724  0.00  0.00           C  
ATOM   2355  CG  ASN 1 155      40.798  29.566  49.982  0.00  0.00           C  
ATOM   2356  OD1 ASN 1 155      40.502  30.320  49.079  0.00  0.00           O  
ATOM   2357  ND2 ASN 1 155      40.422  29.930  51.215  0.00  0.00           N  
ATOM   2358  H   ASN 1 155      42.453  26.017  48.874  0.00  0.00           H  
ATOM   2359  HA  ASN 1 155      41.400  28.290  47.672  0.00  0.00           H  
ATOM   2360  HB2 ASN 1 155      40.488  27.469  49.711  0.00  0.00           H  
ATOM   2361  HB3 ASN 1 155      41.785  27.734  50.611  0.00  0.00           H  
ATOM   2362 HD21 ASN 1 155      39.952  30.822  51.155  0.00  0.00           H  
ATOM   2363 HD22 ASN 1 155      40.600  29.363  52.031  0.00  0.00           H  
ATOM   2364  N   LEU 1 156      43.475  29.366  47.009  0.00  0.00           N  
ATOM   2365  CA  LEU 1 156      44.740  29.892  46.464  0.00  0.00           C  
ATOM   2366  C   LEU 1 156      44.677  30.426  44.976  0.00  0.00           C  
ATOM   2367  O   LEU 1 156      44.062  29.861  44.053  0.00  0.00           O  
ATOM   2368  CB  LEU 1 156      45.692  28.669  46.427  0.00  0.00           C  
ATOM   2369  CG  LEU 1 156      47.131  28.992  46.019  0.00  0.00           C  
ATOM   2370  CD1 LEU 1 156      47.840  29.967  47.014  0.00  0.00           C  
ATOM   2371  CD2 LEU 1 156      47.981  27.709  46.112  0.00  0.00           C  
ATOM   2372  H   LEU 1 156      42.720  29.053  46.415  0.00  0.00           H  
ATOM   2373  HA  LEU 1 156      45.154  30.717  47.045  0.00  0.00           H  
ATOM   2374  HB2 LEU 1 156      45.771  28.197  47.406  0.00  0.00           H  
ATOM   2375  HB3 LEU 1 156      45.260  27.886  45.803  0.00  0.00           H  
ATOM   2376  HG  LEU 1 156      47.157  29.331  44.983  0.00  0.00           H  
ATOM   2377 HD11 LEU 1 156      48.816  30.222  46.600  0.00  0.00           H  
ATOM   2378 HD12 LEU 1 156      47.282  30.903  47.045  0.00  0.00           H  
ATOM   2379 HD13 LEU 1 156      47.823  29.453  47.975  0.00  0.00           H  
ATOM   2380 HD21 LEU 1 156      47.841  27.247  47.090  0.00  0.00           H  
ATOM   2381 HD22 LEU 1 156      47.544  26.959  45.452  0.00  0.00           H  
ATOM   2382 HD23 LEU 1 156      49.015  27.877  45.810  0.00  0.00           H  
ATOM   2383  N   PHE 1 157      45.474  31.422  44.777  0.00  0.00           N  
ATOM   2384  CA  PHE 1 157      45.923  31.801  43.446  0.00  0.00           C  
ATOM   2385  C   PHE 1 157      47.318  32.450  43.582  0.00  0.00           C  
ATOM   2386  O   PHE 1 157      47.749  32.823  44.603  0.00  0.00           O  
ATOM   2387  CB  PHE 1 157      44.948  32.709  42.612  0.00  0.00           C  
ATOM   2388  CG  PHE 1 157      44.700  34.083  43.220  0.00  0.00           C  
ATOM   2389  CD1 PHE 1 157      43.874  34.334  44.347  0.00  0.00           C  
ATOM   2390  CD2 PHE 1 157      45.232  35.229  42.545  0.00  0.00           C  
ATOM   2391  CE1 PHE 1 157      43.388  35.611  44.668  0.00  0.00           C  
ATOM   2392  CE2 PHE 1 157      44.944  36.520  43.086  0.00  0.00           C  
ATOM   2393  CZ  PHE 1 157      44.000  36.703  44.152  0.00  0.00           C  
ATOM   2394  H   PHE 1 157      46.011  31.711  45.581  0.00  0.00           H  
ATOM   2395  HA  PHE 1 157      46.192  30.877  42.934  0.00  0.00           H  
ATOM   2396  HB2 PHE 1 157      45.412  32.750  41.627  0.00  0.00           H  
ATOM   2397  HB3 PHE 1 157      43.987  32.221  42.447  0.00  0.00           H  
ATOM   2398  HD1 PHE 1 157      43.327  33.521  44.802  0.00  0.00           H  
ATOM   2399  HD2 PHE 1 157      45.833  35.124  41.653  0.00  0.00           H  
ATOM   2400  HE1 PHE 1 157      42.556  35.649  45.355  0.00  0.00           H  
ATOM   2401  HE2 PHE 1 157      45.382  37.425  42.690  0.00  0.00           H  
ATOM   2402  HZ  PHE 1 157      43.701  37.733  44.279  0.00  0.00           H  
ATOM   2403  N   SER 1 158      47.968  32.554  42.390  0.00  0.00           N  
ATOM   2404  CA  SER 1 158      49.068  33.546  42.285  0.00  0.00           C  
ATOM   2405  C   SER 1 158      49.023  34.330  41.020  0.00  0.00           C  
ATOM   2406  O   SER 1 158      48.214  34.037  40.077  0.00  0.00           O  
ATOM   2407  CB  SER 1 158      50.398  32.853  42.563  0.00  0.00           C  
ATOM   2408  OG  SER 1 158      50.473  31.656  41.748  0.00  0.00           O  
ATOM   2409  H   SER 1 158      47.427  32.433  41.546  0.00  0.00           H  
ATOM   2410  HA  SER 1 158      48.967  34.330  43.035  0.00  0.00           H  
ATOM   2411  HB2 SER 1 158      51.274  33.457  42.323  0.00  0.00           H  
ATOM   2412  HB3 SER 1 158      50.395  32.511  43.598  0.00  0.00           H  
ATOM   2413  HG  SER 1 158      49.930  30.953  42.111  0.00  0.00           H  
ATOM   2414  N   LEU 1 159      49.748  35.451  40.954  0.00  0.00           N  
ATOM   2415  CA  LEU 1 159      49.851  36.436  39.908  0.00  0.00           C  
ATOM   2416  C   LEU 1 159      51.358  36.788  39.611  0.00  0.00           C  
ATOM   2417  O   LEU 1 159      52.033  37.114  40.549  0.00  0.00           O  
ATOM   2418  CB  LEU 1 159      49.156  37.717  40.322  0.00  0.00           C  
ATOM   2419  CG  LEU 1 159      49.025  38.813  39.197  0.00  0.00           C  
ATOM   2420  CD1 LEU 1 159      47.902  38.483  38.213  0.00  0.00           C  
ATOM   2421  CD2 LEU 1 159      48.558  40.117  39.857  0.00  0.00           C  
ATOM   2422  H   LEU 1 159      50.338  35.603  41.760  0.00  0.00           H  
ATOM   2423  HA  LEU 1 159      49.292  36.061  39.051  0.00  0.00           H  
ATOM   2424  HB2 LEU 1 159      48.156  37.519  40.707  0.00  0.00           H  
ATOM   2425  HB3 LEU 1 159      49.655  38.202  41.161  0.00  0.00           H  
ATOM   2426  HG  LEU 1 159      49.950  39.012  38.656  0.00  0.00           H  
ATOM   2427 HD11 LEU 1 159      48.127  37.490  37.824  0.00  0.00           H  
ATOM   2428 HD12 LEU 1 159      46.904  38.513  38.649  0.00  0.00           H  
ATOM   2429 HD13 LEU 1 159      47.966  39.100  37.316  0.00  0.00           H  
ATOM   2430 HD21 LEU 1 159      49.442  40.631  40.235  0.00  0.00           H  
ATOM   2431 HD22 LEU 1 159      48.072  40.850  39.213  0.00  0.00           H  
ATOM   2432 HD23 LEU 1 159      47.871  40.016  40.698  0.00  0.00           H  
ATOM   2433  N   GLN 1 160      51.710  36.890  38.310  0.00  0.00           N  
ATOM   2434  CA  GLN 1 160      52.999  37.410  37.859  0.00  0.00           C  
ATOM   2435  C   GLN 1 160      52.640  38.488  36.896  0.00  0.00           C  
ATOM   2436  O   GLN 1 160      51.928  38.204  35.921  0.00  0.00           O  
ATOM   2437  CB  GLN 1 160      53.755  36.337  37.120  0.00  0.00           C  
ATOM   2438  CG  GLN 1 160      54.972  36.807  36.295  0.00  0.00           C  
ATOM   2439  CD  GLN 1 160      55.599  35.627  35.477  0.00  0.00           C  
ATOM   2440  OE1 GLN 1 160      55.107  35.133  34.475  0.00  0.00           O  
ATOM   2441  NE2 GLN 1 160      56.794  35.293  35.749  0.00  0.00           N  
ATOM   2442  H   GLN 1 160      51.088  36.540  37.595  0.00  0.00           H  
ATOM   2443  HA  GLN 1 160      53.543  37.883  38.677  0.00  0.00           H  
ATOM   2444  HB2 GLN 1 160      54.209  35.637  37.821  0.00  0.00           H  
ATOM   2445  HB3 GLN 1 160      53.142  35.655  36.530  0.00  0.00           H  
ATOM   2446  HG2 GLN 1 160      54.848  37.676  35.649  0.00  0.00           H  
ATOM   2447  HG3 GLN 1 160      55.716  37.077  37.044  0.00  0.00           H  
ATOM   2448 HE21 GLN 1 160      57.443  34.903  35.081  0.00  0.00           H  
ATOM   2449 HE22 GLN 1 160      57.171  35.775  36.553  0.00  0.00           H  
ATOM   2450  N   LEU 1 161      53.213  39.751  36.952  0.00  0.00           N  
ATOM   2451  CA  LEU 1 161      53.252  40.709  35.813  0.00  0.00           C  
ATOM   2452  C   LEU 1 161      54.705  40.901  35.221  0.00  0.00           C  
ATOM   2453  O   LEU 1 161      55.648  40.931  36.027  0.00  0.00           O  
ATOM   2454  CB  LEU 1 161      52.649  42.015  36.319  0.00  0.00           C  
ATOM   2455  CG  LEU 1 161      51.314  42.054  37.116  0.00  0.00           C  
ATOM   2456  CD1 LEU 1 161      50.840  43.487  37.332  0.00  0.00           C  
ATOM   2457  CD2 LEU 1 161      50.219  41.360  36.318  0.00  0.00           C  
ATOM   2458  H   LEU 1 161      53.516  40.159  37.825  0.00  0.00           H  
ATOM   2459  HA  LEU 1 161      52.663  40.302  34.991  0.00  0.00           H  
ATOM   2460  HB2 LEU 1 161      53.310  42.585  36.972  0.00  0.00           H  
ATOM   2461  HB3 LEU 1 161      52.535  42.598  35.405  0.00  0.00           H  
ATOM   2462  HG  LEU 1 161      51.366  41.588  38.100  0.00  0.00           H  
ATOM   2463 HD11 LEU 1 161      51.583  44.011  37.933  0.00  0.00           H  
ATOM   2464 HD12 LEU 1 161      50.878  43.974  36.357  0.00  0.00           H  
ATOM   2465 HD13 LEU 1 161      49.850  43.651  37.757  0.00  0.00           H  
ATOM   2466 HD21 LEU 1 161      50.398  40.286  36.364  0.00  0.00           H  
ATOM   2467 HD22 LEU 1 161      49.233  41.632  36.697  0.00  0.00           H  
ATOM   2468 HD23 LEU 1 161      50.178  41.694  35.281  0.00  0.00           H  
ATOM   2469  N   CYS 1 162      54.813  40.903  33.915  0.00  0.00           N  
ATOM   2470  CA  CYS 1 162      56.096  41.053  33.257  0.00  0.00           C  
ATOM   2471  C   CYS 1 162      56.210  42.565  32.687  0.00  0.00           C  
ATOM   2472  O   CYS 1 162      57.269  42.920  32.206  0.00  0.00           O  
ATOM   2473  CB  CYS 1 162      56.280  39.965  32.163  0.00  0.00           C  
ATOM   2474  SG  CYS 1 162      56.247  38.211  32.705  0.00  0.00           S  
ATOM   2475  H   CYS 1 162      54.021  41.055  33.306  0.00  0.00           H  
ATOM   2476  HA  CYS 1 162      56.892  40.941  33.993  0.00  0.00           H  
ATOM   2477  HB2 CYS 1 162      55.585  40.053  31.328  0.00  0.00           H  
ATOM   2478  HB3 CYS 1 162      57.247  40.120  31.685  0.00  0.00           H  
ATOM   2479  N   GLY 1 163      55.300  43.453  32.943  0.00  0.00           N  
ATOM   2480  CA  GLY 1 163      55.488  44.959  32.775  0.00  0.00           C  
ATOM   2481  C   GLY 1 163      55.626  45.380  31.308  0.00  0.00           C  
ATOM   2482  O   GLY 1 163      55.163  44.688  30.404  0.00  0.00           O  
ATOM   2483  H   GLY 1 163      54.433  43.133  33.349  0.00  0.00           H  
ATOM   2484  HA2 GLY 1 163      54.575  45.428  33.144  0.00  0.00           H  
ATOM   2485  HA3 GLY 1 163      56.212  45.370  33.478  0.00  0.00           H  
ATOM   2486  N   ALA 1 164      56.251  46.533  31.072  0.00  0.00           N  
ATOM   2487  CA  ALA 1 164      56.547  47.102  29.743  0.00  0.00           C  
ATOM   2488  C   ALA 1 164      57.263  46.040  28.913  0.00  0.00           C  
ATOM   2489  O   ALA 1 164      58.340  45.534  29.174  0.00  0.00           O  
ATOM   2490  CB  ALA 1 164      57.390  48.462  29.803  0.00  0.00           C  
ATOM   2491  H   ALA 1 164      56.550  47.117  31.840  0.00  0.00           H  
ATOM   2492  HA  ALA 1 164      55.587  47.201  29.236  0.00  0.00           H  
ATOM   2493  HB1 ALA 1 164      57.372  48.855  28.786  0.00  0.00           H  
ATOM   2494  HB2 ALA 1 164      56.959  49.041  30.619  0.00  0.00           H  
ATOM   2495  HB3 ALA 1 164      58.388  48.178  30.136  0.00  0.00           H  
ATOM   2496  N   GLY 1 165      56.597  45.812  27.773  0.00  0.00           N  
ATOM   2497  CA  GLY 1 165      57.173  44.771  26.837  0.00  0.00           C  
ATOM   2498  C   GLY 1 165      58.277  45.349  25.980  0.00  0.00           C  
ATOM   2499  O   GLY 1 165      58.126  45.468  24.736  0.00  0.00           O  
ATOM   2500  H   GLY 1 165      55.736  46.193  27.406  0.00  0.00           H  
ATOM   2501  HA2 GLY 1 165      57.433  43.908  27.451  0.00  0.00           H  
ATOM   2502  HA3 GLY 1 165      56.395  44.524  26.115  0.00  0.00           H  
ATOM   2503  N   PHE 1 166      59.457  45.822  26.509  0.00  0.00           N  
ATOM   2504  CA  PHE 1 166      60.620  46.331  25.779  0.00  0.00           C  
ATOM   2505  C   PHE 1 166      61.340  45.246  24.955  0.00  0.00           C  
ATOM   2506  O   PHE 1 166      61.417  44.110  25.406  0.00  0.00           O  
ATOM   2507  CB  PHE 1 166      61.622  47.000  26.724  0.00  0.00           C  
ATOM   2508  CG  PHE 1 166      61.030  48.093  27.566  0.00  0.00           C  
ATOM   2509  CD1 PHE 1 166      60.718  49.299  26.945  0.00  0.00           C  
ATOM   2510  CD2 PHE 1 166      61.113  48.011  28.972  0.00  0.00           C  
ATOM   2511  CE1 PHE 1 166      60.472  50.457  27.728  0.00  0.00           C  
ATOM   2512  CE2 PHE 1 166      60.724  49.155  29.751  0.00  0.00           C  
ATOM   2513  CZ  PHE 1 166      60.360  50.320  29.116  0.00  0.00           C  
ATOM   2514  H   PHE 1 166      59.535  45.626  27.497  0.00  0.00           H  
ATOM   2515  HA  PHE 1 166      60.232  47.049  25.058  0.00  0.00           H  
ATOM   2516  HB2 PHE 1 166      62.170  46.258  27.304  0.00  0.00           H  
ATOM   2517  HB3 PHE 1 166      62.325  47.460  26.029  0.00  0.00           H  
ATOM   2518  HD1 PHE 1 166      61.029  49.450  25.922  0.00  0.00           H  
ATOM   2519  HD2 PHE 1 166      61.394  47.071  29.426  0.00  0.00           H  
ATOM   2520  HE1 PHE 1 166      60.131  51.341  27.211  0.00  0.00           H  
ATOM   2521  HE2 PHE 1 166      60.719  49.153  30.831  0.00  0.00           H  
ATOM   2522  HZ  PHE 1 166      59.953  51.203  29.585  0.00  0.00           H  
ATOM   2523  N   PRO 1 167      61.910  45.646  23.796  0.00  0.00           N  
ATOM   2524  CA  PRO 1 167      61.947  46.890  23.074  0.00  0.00           C  
ATOM   2525  C   PRO 1 167      60.531  47.286  22.615  0.00  0.00           C  
ATOM   2526  O   PRO 1 167      59.795  46.376  22.216  0.00  0.00           O  
ATOM   2527  CB  PRO 1 167      62.958  46.773  21.929  0.00  0.00           C  
ATOM   2528  CG  PRO 1 167      62.965  45.295  21.687  0.00  0.00           C  
ATOM   2529  CD  PRO 1 167      62.757  44.760  23.069  0.00  0.00           C  
ATOM   2530  HA  PRO 1 167      62.327  47.688  23.712  0.00  0.00           H  
ATOM   2531  HB2 PRO 1 167      62.707  47.444  21.107  0.00  0.00           H  
ATOM   2532  HB3 PRO 1 167      63.963  47.086  22.213  0.00  0.00           H  
ATOM   2533  HG2 PRO 1 167      62.078  45.099  21.086  0.00  0.00           H  
ATOM   2534  HG3 PRO 1 167      63.904  44.957  21.249  0.00  0.00           H  
ATOM   2535  HD2 PRO 1 167      63.683  44.664  23.635  0.00  0.00           H  
ATOM   2536  HD3 PRO 1 167      62.252  43.796  23.134  0.00  0.00           H  
ATOM   2537  N   LEU 1 168      60.085  48.563  22.560  0.00  0.00           N  
ATOM   2538  CA  LEU 1 168      58.757  49.009  22.109  0.00  0.00           C  
ATOM   2539  C   LEU 1 168      58.569  48.930  20.628  0.00  0.00           C  
ATOM   2540  O   LEU 1 168      59.319  49.539  19.917  0.00  0.00           O  
ATOM   2541  CB  LEU 1 168      58.518  50.493  22.525  0.00  0.00           C  
ATOM   2542  CG  LEU 1 168      58.666  50.962  24.022  0.00  0.00           C  
ATOM   2543  CD1 LEU 1 168      58.145  52.409  24.198  0.00  0.00           C  
ATOM   2544  CD2 LEU 1 168      57.952  50.004  24.922  0.00  0.00           C  
ATOM   2545  H   LEU 1 168      60.756  49.245  22.886  0.00  0.00           H  
ATOM   2546  HA  LEU 1 168      58.016  48.430  22.661  0.00  0.00           H  
ATOM   2547  HB2 LEU 1 168      59.191  51.034  21.860  0.00  0.00           H  
ATOM   2548  HB3 LEU 1 168      57.543  50.806  22.152  0.00  0.00           H  
ATOM   2549  HG  LEU 1 168      59.715  50.902  24.309  0.00  0.00           H  
ATOM   2550 HD11 LEU 1 168      57.080  52.359  23.970  0.00  0.00           H  
ATOM   2551 HD12 LEU 1 168      58.306  52.718  25.230  0.00  0.00           H  
ATOM   2552 HD13 LEU 1 168      58.647  53.106  23.527  0.00  0.00           H  
ATOM   2553 HD21 LEU 1 168      57.774  50.334  25.946  0.00  0.00           H  
ATOM   2554 HD22 LEU 1 168      56.946  49.999  24.503  0.00  0.00           H  
ATOM   2555 HD23 LEU 1 168      58.416  49.019  24.978  0.00  0.00           H  
ATOM   2556  N   ASN 1 169      57.569  48.164  20.179  0.00  0.00           N  
ATOM   2557  CA  ASN 1 169      57.346  48.141  18.718  0.00  0.00           C  
ATOM   2558  C   ASN 1 169      56.444  49.229  18.198  0.00  0.00           C  
ATOM   2559  O   ASN 1 169      56.631  49.662  17.022  0.00  0.00           O  
ATOM   2560  CB  ASN 1 169      56.780  46.742  18.304  0.00  0.00           C  
ATOM   2561  CG  ASN 1 169      57.651  45.607  18.889  0.00  0.00           C  
ATOM   2562  OD1 ASN 1 169      57.250  44.934  19.871  0.00  0.00           O  
ATOM   2563  ND2 ASN 1 169      58.708  45.230  18.229  0.00  0.00           N  
ATOM   2564  H   ASN 1 169      56.975  47.570  20.740  0.00  0.00           H  
ATOM   2565  HA  ASN 1 169      58.280  48.206  18.161  0.00  0.00           H  
ATOM   2566  HB2 ASN 1 169      55.779  46.602  18.710  0.00  0.00           H  
ATOM   2567  HB3 ASN 1 169      56.859  46.640  17.222  0.00  0.00           H  
ATOM   2568 HD21 ASN 1 169      59.288  44.447  18.495  0.00  0.00           H  
ATOM   2569 HD22 ASN 1 169      58.897  45.747  17.382  0.00  0.00           H  
ATOM   2570  N   GLN 1 170      55.486  49.739  18.996  0.00  0.00           N  
ATOM   2571  CA  GLN 1 170      54.565  50.871  18.591  0.00  0.00           C  
ATOM   2572  C   GLN 1 170      54.896  52.183  19.323  0.00  0.00           C  
ATOM   2573  O   GLN 1 170      55.334  52.194  20.526  0.00  0.00           O  
ATOM   2574  CB  GLN 1 170      53.075  50.471  18.838  0.00  0.00           C  
ATOM   2575  CG  GLN 1 170      52.625  49.004  18.166  0.00  0.00           C  
ATOM   2576  CD  GLN 1 170      52.946  47.793  18.919  0.00  0.00           C  
ATOM   2577  OE1 GLN 1 170      53.786  47.664  19.754  0.00  0.00           O  
ATOM   2578  NE2 GLN 1 170      52.386  46.754  18.451  0.00  0.00           N  
ATOM   2579  H   GLN 1 170      55.218  49.237  19.831  0.00  0.00           H  
ATOM   2580  HA  GLN 1 170      54.762  51.132  17.551  0.00  0.00           H  
ATOM   2581  HB2 GLN 1 170      52.854  50.366  19.900  0.00  0.00           H  
ATOM   2582  HB3 GLN 1 170      52.338  51.213  18.531  0.00  0.00           H  
ATOM   2583  HG2 GLN 1 170      51.584  48.993  17.840  0.00  0.00           H  
ATOM   2584  HG3 GLN 1 170      53.089  49.041  17.180  0.00  0.00           H  
ATOM   2585 HE21 GLN 1 170      52.537  45.873  18.922  0.00  0.00           H  
ATOM   2586 HE22 GLN 1 170      51.653  46.800  17.758  0.00  0.00           H  
ATOM   2587  N   SER 1 171      54.432  53.259  18.691  0.00  0.00           N  
ATOM   2588  CA  SER 1 171      54.418  54.628  19.212  0.00  0.00           C  
ATOM   2589  C   SER 1 171      53.164  55.459  18.770  0.00  0.00           C  
ATOM   2590  O   SER 1 171      52.660  56.290  19.507  0.00  0.00           O  
ATOM   2591  CB  SER 1 171      55.685  55.337  18.956  0.00  0.00           C  
ATOM   2592  OG  SER 1 171      55.731  55.912  17.689  0.00  0.00           O  
ATOM   2593  H   SER 1 171      54.127  53.222  17.729  0.00  0.00           H  
ATOM   2594  HA  SER 1 171      54.281  54.563  20.291  0.00  0.00           H  
ATOM   2595  HB2 SER 1 171      55.965  56.159  19.616  0.00  0.00           H  
ATOM   2596  HB3 SER 1 171      56.451  54.561  18.974  0.00  0.00           H  
ATOM   2597  HG  SER 1 171      55.912  55.225  17.044  0.00  0.00           H  
ATOM   2598  N   GLU 1 172      52.724  55.196  17.556  0.00  0.00           N  
ATOM   2599  CA  GLU 1 172      51.355  55.519  17.146  0.00  0.00           C  
ATOM   2600  C   GLU 1 172      50.282  54.979  18.117  0.00  0.00           C  
ATOM   2601  O   GLU 1 172      49.222  55.628  18.259  0.00  0.00           O  
ATOM   2602  CB  GLU 1 172      51.272  57.035  16.773  0.00  0.00           C  
ATOM   2603  CG  GLU 1 172      52.367  57.443  15.740  0.00  0.00           C  
ATOM   2604  CD  GLU 1 172      52.190  56.488  14.526  0.00  0.00           C  
ATOM   2605  OE1 GLU 1 172      51.050  56.236  14.077  0.00  0.00           O  
ATOM   2606  OE2 GLU 1 172      53.140  56.016  13.977  0.00  0.00           O  
ATOM   2607  H   GLU 1 172      53.092  54.349  17.148  0.00  0.00           H  
ATOM   2608  HA  GLU 1 172      51.070  55.010  16.226  0.00  0.00           H  
ATOM   2609  HB2 GLU 1 172      50.287  57.234  16.352  0.00  0.00           H  
ATOM   2610  HB3 GLU 1 172      51.317  57.728  17.613  0.00  0.00           H  
ATOM   2611  HG2 GLU 1 172      52.189  58.462  15.399  0.00  0.00           H  
ATOM   2612  HG3 GLU 1 172      53.393  57.331  16.090  0.00  0.00           H  
ATOM   2613  N   VAL 1 173      50.504  53.835  18.762  0.00  0.00           N  
ATOM   2614  CA  VAL 1 173      49.617  53.282  19.776  0.00  0.00           C  
ATOM   2615  C   VAL 1 173      50.361  52.734  20.928  0.00  0.00           C  
ATOM   2616  O   VAL 1 173      51.551  52.424  20.804  0.00  0.00           O  
ATOM   2617  CB  VAL 1 173      48.700  52.189  19.211  0.00  0.00           C  
ATOM   2618  CG1 VAL 1 173      47.706  52.667  18.223  0.00  0.00           C  
ATOM   2619  CG2 VAL 1 173      49.550  50.990  18.604  0.00  0.00           C  
ATOM   2620  H   VAL 1 173      51.431  53.467  18.605  0.00  0.00           H  
ATOM   2621  HA  VAL 1 173      49.034  54.134  20.127  0.00  0.00           H  
ATOM   2622  HB  VAL 1 173      48.098  51.700  19.977  0.00  0.00           H  
ATOM   2623 HG11 VAL 1 173      48.199  52.876  17.273  0.00  0.00           H  
ATOM   2624 HG12 VAL 1 173      46.869  51.969  18.203  0.00  0.00           H  
ATOM   2625 HG13 VAL 1 173      47.225  53.596  18.530  0.00  0.00           H  
ATOM   2626 HG21 VAL 1 173      50.277  50.691  19.359  0.00  0.00           H  
ATOM   2627 HG22 VAL 1 173      48.875  50.204  18.265  0.00  0.00           H  
ATOM   2628 HG23 VAL 1 173      49.994  51.413  17.703  0.00  0.00           H  
ATOM   2629  N   LEU 1 174      49.646  52.519  22.052  0.00  0.00           N  
ATOM   2630  CA  LEU 1 174      50.309  52.208  23.327  0.00  0.00           C  
ATOM   2631  C   LEU 1 174      50.999  50.920  23.285  0.00  0.00           C  
ATOM   2632  O   LEU 1 174      50.432  49.942  22.834  0.00  0.00           O  
ATOM   2633  CB  LEU 1 174      49.383  52.260  24.531  0.00  0.00           C  
ATOM   2634  CG  LEU 1 174      48.590  53.529  24.825  0.00  0.00           C  
ATOM   2635  CD1 LEU 1 174      47.525  53.193  25.777  0.00  0.00           C  
ATOM   2636  CD2 LEU 1 174      49.516  54.659  25.222  0.00  0.00           C  
ATOM   2637  H   LEU 1 174      48.661  52.738  22.007  0.00  0.00           H  
ATOM   2638  HA  LEU 1 174      51.058  52.986  23.474  0.00  0.00           H  
ATOM   2639  HB2 LEU 1 174      48.698  51.419  24.426  0.00  0.00           H  
ATOM   2640  HB3 LEU 1 174      50.034  52.105  25.392  0.00  0.00           H  
ATOM   2641  HG  LEU 1 174      48.131  53.847  23.889  0.00  0.00           H  
ATOM   2642 HD11 LEU 1 174      46.701  52.615  25.358  0.00  0.00           H  
ATOM   2643 HD12 LEU 1 174      47.970  52.713  26.649  0.00  0.00           H  
ATOM   2644 HD13 LEU 1 174      46.960  54.022  26.203  0.00  0.00           H  
ATOM   2645 HD21 LEU 1 174      49.015  55.529  25.645  0.00  0.00           H  
ATOM   2646 HD22 LEU 1 174      50.204  54.266  25.970  0.00  0.00           H  
ATOM   2647 HD23 LEU 1 174      50.071  55.021  24.356  0.00  0.00           H  
ATOM   2648  N   ALA 1 175      52.244  50.862  23.868  0.00  0.00           N  
ATOM   2649  CA  ALA 1 175      53.061  49.667  24.069  0.00  0.00           C  
ATOM   2650  C   ALA 1 175      52.530  48.425  24.808  0.00  0.00           C  
ATOM   2651  O   ALA 1 175      51.793  48.555  25.751  0.00  0.00           O  
ATOM   2652  CB  ALA 1 175      53.771  49.443  22.698  0.00  0.00           C  
ATOM   2653  H   ALA 1 175      52.556  51.680  24.371  0.00  0.00           H  
ATOM   2654  HA  ALA 1 175      53.812  50.000  24.786  0.00  0.00           H  
ATOM   2655  HB1 ALA 1 175      53.091  49.160  21.894  0.00  0.00           H  
ATOM   2656  HB2 ALA 1 175      54.324  50.321  22.366  0.00  0.00           H  
ATOM   2657  HB3 ALA 1 175      54.440  48.582  22.706  0.00  0.00           H  
ATOM   2658  N   SER 1 176      52.796  47.178  24.283  0.00  0.00           N  
ATOM   2659  CA  SER 1 176      52.329  45.863  24.606  0.00  0.00           C  
ATOM   2660  C   SER 1 176      52.858  45.433  26.041  0.00  0.00           C  
ATOM   2661  O   SER 1 176      54.095  45.566  26.223  0.00  0.00           O  
ATOM   2662  CB  SER 1 176      50.924  45.581  24.280  0.00  0.00           C  
ATOM   2663  OG  SER 1 176      50.546  45.821  22.907  0.00  0.00           O  
ATOM   2664  H   SER 1 176      53.431  47.291  23.506  0.00  0.00           H  
ATOM   2665  HA  SER 1 176      52.940  45.198  23.996  0.00  0.00           H  
ATOM   2666  HB2 SER 1 176      50.718  44.544  24.545  0.00  0.00           H  
ATOM   2667  HB3 SER 1 176      50.287  46.230  24.881  0.00  0.00           H  
ATOM   2668  HG  SER 1 176      50.934  45.202  22.284  0.00  0.00           H  
ATOM   2669  N   VAL 1 177      52.011  44.782  26.875  0.00  0.00           N  
ATOM   2670  CA  VAL 1 177      52.315  44.153  28.198  0.00  0.00           C  
ATOM   2671  C   VAL 1 177      51.741  42.675  28.385  0.00  0.00           C  
ATOM   2672  O   VAL 1 177      50.718  42.344  27.764  0.00  0.00           O  
ATOM   2673  CB  VAL 1 177      51.830  45.085  29.286  0.00  0.00           C  
ATOM   2674  CG1 VAL 1 177      52.324  46.513  29.284  0.00  0.00           C  
ATOM   2675  CG2 VAL 1 177      50.228  45.260  29.346  0.00  0.00           C  
ATOM   2676  H   VAL 1 177      51.056  44.779  26.546  0.00  0.00           H  
ATOM   2677  HA  VAL 1 177      53.396  44.102  28.325  0.00  0.00           H  
ATOM   2678  HB  VAL 1 177      52.147  44.659  30.238  0.00  0.00           H  
ATOM   2679 HG11 VAL 1 177      51.894  46.975  30.173  0.00  0.00           H  
ATOM   2680 HG12 VAL 1 177      53.408  46.605  29.352  0.00  0.00           H  
ATOM   2681 HG13 VAL 1 177      51.959  46.958  28.359  0.00  0.00           H  
ATOM   2682 HG21 VAL 1 177      49.968  45.809  30.251  0.00  0.00           H  
ATOM   2683 HG22 VAL 1 177      50.063  45.836  28.435  0.00  0.00           H  
ATOM   2684 HG23 VAL 1 177      49.743  44.289  29.245  0.00  0.00           H  
ATOM   2685  N   GLY 1 178      52.379  41.803  29.220  0.00  0.00           N  
ATOM   2686  CA  GLY 1 178      51.962  40.438  29.529  0.00  0.00           C  
ATOM   2687  C   GLY 1 178      52.438  39.972  30.996  0.00  0.00           C  
ATOM   2688  O   GLY 1 178      53.300  40.595  31.683  0.00  0.00           O  
ATOM   2689  H   GLY 1 178      53.253  42.114  29.619  0.00  0.00           H  
ATOM   2690  HA2 GLY 1 178      50.887  40.331  29.386  0.00  0.00           H  
ATOM   2691  HA3 GLY 1 178      52.279  39.698  28.794  0.00  0.00           H  
ATOM   2692  N   GLY 1 179      51.785  38.862  31.367  0.00  0.00           N  
ATOM   2693  CA  GLY 1 179      52.059  38.080  32.597  0.00  0.00           C  
ATOM   2694  C   GLY 1 179      51.342  36.695  32.709  0.00  0.00           C  
ATOM   2695  O   GLY 1 179      50.959  36.043  31.725  0.00  0.00           O  
ATOM   2696  H   GLY 1 179      50.909  38.647  30.913  0.00  0.00           H  
ATOM   2697  HA2 GLY 1 179      53.132  38.069  32.792  0.00  0.00           H  
ATOM   2698  HA3 GLY 1 179      51.685  38.752  33.369  0.00  0.00           H  
ATOM   2699  N   SER 1 180      51.129  36.191  33.911  0.00  0.00           N  
ATOM   2700  CA  SER 1 180      50.565  34.934  34.249  0.00  0.00           C  
ATOM   2701  C   SER 1 180      49.829  34.898  35.521  0.00  0.00           C  
ATOM   2702  O   SER 1 180      50.400  35.293  36.593  0.00  0.00           O  
ATOM   2703  CB  SER 1 180      51.704  33.856  34.419  0.00  0.00           C  
ATOM   2704  OG  SER 1 180      52.680  33.781  33.381  0.00  0.00           O  
ATOM   2705  H   SER 1 180      51.309  36.766  34.721  0.00  0.00           H  
ATOM   2706  HA  SER 1 180      49.913  34.710  33.405  0.00  0.00           H  
ATOM   2707  HB2 SER 1 180      52.190  33.987  35.386  0.00  0.00           H  
ATOM   2708  HB3 SER 1 180      51.140  32.944  34.614  0.00  0.00           H  
ATOM   2709  HG  SER 1 180      53.388  34.353  33.688  0.00  0.00           H  
ATOM   2710  N   MET 1 181      48.575  34.503  35.462  0.00  0.00           N  
ATOM   2711  CA  MET 1 181      47.708  34.188  36.635  0.00  0.00           C  
ATOM   2712  C   MET 1 181      47.523  32.645  36.846  0.00  0.00           C  
ATOM   2713  O   MET 1 181      47.055  31.941  35.894  0.00  0.00           O  
ATOM   2714  CB  MET 1 181      46.383  34.864  36.294  0.00  0.00           C  
ATOM   2715  CG  MET 1 181      45.220  34.436  37.283  0.00  0.00           C  
ATOM   2716  SD  MET 1 181      43.706  35.383  37.308  0.00  0.00           S  
ATOM   2717  CE  MET 1 181      42.794  34.623  35.889  0.00  0.00           C  
ATOM   2718  H   MET 1 181      48.205  34.285  34.547  0.00  0.00           H  
ATOM   2719  HA  MET 1 181      48.143  34.665  37.513  0.00  0.00           H  
ATOM   2720  HB2 MET 1 181      46.468  35.949  36.347  0.00  0.00           H  
ATOM   2721  HB3 MET 1 181      46.020  34.672  35.284  0.00  0.00           H  
ATOM   2722  HG2 MET 1 181      45.028  33.372  37.144  0.00  0.00           H  
ATOM   2723  HG3 MET 1 181      45.628  34.359  38.291  0.00  0.00           H  
ATOM   2724  HE1 MET 1 181      42.916  33.545  35.994  0.00  0.00           H  
ATOM   2725  HE2 MET 1 181      41.755  34.822  36.149  0.00  0.00           H  
ATOM   2726  HE3 MET 1 181      43.103  35.092  34.955  0.00  0.00           H  
ATOM   2727  N   ILE 1 182      47.906  32.098  38.006  0.00  0.00           N  
ATOM   2728  CA  ILE 1 182      48.022  30.669  38.301  0.00  0.00           C  
ATOM   2729  C   ILE 1 182      46.914  30.354  39.360  0.00  0.00           C  
ATOM   2730  O   ILE 1 182      47.243  30.320  40.569  0.00  0.00           O  
ATOM   2731  CB  ILE 1 182      49.472  30.346  38.753  0.00  0.00           C  
ATOM   2732  CG1 ILE 1 182      50.687  30.925  38.019  0.00  0.00           C  
ATOM   2733  CG2 ILE 1 182      49.645  28.864  38.778  0.00  0.00           C  
ATOM   2734  CD1 ILE 1 182      50.700  30.725  36.500  0.00  0.00           C  
ATOM   2735  H   ILE 1 182      48.077  32.696  38.802  0.00  0.00           H  
ATOM   2736  HA  ILE 1 182      47.746  30.123  37.398  0.00  0.00           H  
ATOM   2737  HB  ILE 1 182      49.666  30.694  39.767  0.00  0.00           H  
ATOM   2738 HG12 ILE 1 182      50.686  32.013  38.097  0.00  0.00           H  
ATOM   2739 HG13 ILE 1 182      51.628  30.480  38.344  0.00  0.00           H  
ATOM   2740 HG21 ILE 1 182      49.489  28.410  37.799  0.00  0.00           H  
ATOM   2741 HG22 ILE 1 182      50.701  28.745  39.019  0.00  0.00           H  
ATOM   2742 HG23 ILE 1 182      48.983  28.373  39.491  0.00  0.00           H  
ATOM   2743 HD11 ILE 1 182      51.572  31.272  36.143  0.00  0.00           H  
ATOM   2744 HD12 ILE 1 182      50.873  29.663  36.322  0.00  0.00           H  
ATOM   2745 HD13 ILE 1 182      49.827  31.065  35.942  0.00  0.00           H  
ATOM   2746  N   ILE 1 183      45.683  30.133  38.887  0.00  0.00           N  
ATOM   2747  CA  ILE 1 183      44.586  29.659  39.802  0.00  0.00           C  
ATOM   2748  C   ILE 1 183      44.926  28.282  40.423  0.00  0.00           C  
ATOM   2749  O   ILE 1 183      45.267  27.333  39.737  0.00  0.00           O  
ATOM   2750  CB  ILE 1 183      43.225  29.578  39.037  0.00  0.00           C  
ATOM   2751  CG1 ILE 1 183      42.847  30.956  38.391  0.00  0.00           C  
ATOM   2752  CG2 ILE 1 183      41.993  28.884  39.752  0.00  0.00           C  
ATOM   2753  CD1 ILE 1 183      42.555  32.027  39.455  0.00  0.00           C  
ATOM   2754  H   ILE 1 183      45.576  30.112  37.883  0.00  0.00           H  
ATOM   2755  HA  ILE 1 183      44.596  30.424  40.577  0.00  0.00           H  
ATOM   2756  HB  ILE 1 183      43.507  28.921  38.215  0.00  0.00           H  
ATOM   2757 HG12 ILE 1 183      43.631  31.396  37.775  0.00  0.00           H  
ATOM   2758 HG13 ILE 1 183      41.931  31.010  37.802  0.00  0.00           H  
ATOM   2759 HG21 ILE 1 183      41.122  29.301  39.247  0.00  0.00           H  
ATOM   2760 HG22 ILE 1 183      41.901  27.806  39.623  0.00  0.00           H  
ATOM   2761 HG23 ILE 1 183      42.021  29.116  40.817  0.00  0.00           H  
ATOM   2762 HD11 ILE 1 183      42.244  33.002  39.080  0.00  0.00           H  
ATOM   2763 HD12 ILE 1 183      41.734  31.580  40.015  0.00  0.00           H  
ATOM   2764 HD13 ILE 1 183      43.486  32.180  40.002  0.00  0.00           H  
ATOM   2765  N   GLY 1 184      44.718  28.106  41.693  0.00  0.00           N  
ATOM   2766  CA  GLY 1 184      44.975  26.866  42.408  0.00  0.00           C  
ATOM   2767  C   GLY 1 184      46.421  26.365  42.575  0.00  0.00           C  
ATOM   2768  O   GLY 1 184      46.610  25.234  42.962  0.00  0.00           O  
ATOM   2769  H   GLY 1 184      44.269  28.879  42.163  0.00  0.00           H  
ATOM   2770  HA2 GLY 1 184      44.484  27.041  43.366  0.00  0.00           H  
ATOM   2771  HA3 GLY 1 184      44.550  26.018  41.872  0.00  0.00           H  
ATOM   2772  N   GLY 1 185      47.418  27.216  42.161  0.00  0.00           N  
ATOM   2773  CA  GLY 1 185      48.811  26.731  42.160  0.00  0.00           C  
ATOM   2774  C   GLY 1 185      49.840  27.881  42.251  0.00  0.00           C  
ATOM   2775  O   GLY 1 185      49.590  29.081  42.222  0.00  0.00           O  
ATOM   2776  H   GLY 1 185      47.321  28.216  42.064  0.00  0.00           H  
ATOM   2777  HA2 GLY 1 185      48.859  26.121  43.062  0.00  0.00           H  
ATOM   2778  HA3 GLY 1 185      48.921  26.055  41.312  0.00  0.00           H  
ATOM   2779  N   ILE 1 186      51.036  27.396  42.354  0.00  0.00           N  
ATOM   2780  CA  ILE 1 186      52.219  28.235  42.378  0.00  0.00           C  
ATOM   2781  C   ILE 1 186      53.253  27.776  41.407  0.00  0.00           C  
ATOM   2782  O   ILE 1 186      53.738  26.671  41.603  0.00  0.00           O  
ATOM   2783  CB  ILE 1 186      52.857  28.302  43.810  0.00  0.00           C  
ATOM   2784  CG1 ILE 1 186      51.868  28.871  44.916  0.00  0.00           C  
ATOM   2785  CG2 ILE 1 186      54.194  29.089  43.873  0.00  0.00           C  
ATOM   2786  CD1 ILE 1 186      52.398  28.741  46.392  0.00  0.00           C  
ATOM   2787  H   ILE 1 186      51.160  26.395  42.315  0.00  0.00           H  
ATOM   2788  HA  ILE 1 186      51.915  29.248  42.114  0.00  0.00           H  
ATOM   2789  HB  ILE 1 186      53.035  27.309  44.225  0.00  0.00           H  
ATOM   2790 HG12 ILE 1 186      51.564  29.901  44.732  0.00  0.00           H  
ATOM   2791 HG13 ILE 1 186      50.958  28.274  44.847  0.00  0.00           H  
ATOM   2792 HG21 ILE 1 186      54.913  28.531  43.273  0.00  0.00           H  
ATOM   2793 HG22 ILE 1 186      54.193  30.119  43.517  0.00  0.00           H  
ATOM   2794 HG23 ILE 1 186      54.547  29.125  44.904  0.00  0.00           H  
ATOM   2795 HD11 ILE 1 186      52.745  27.723  46.572  0.00  0.00           H  
ATOM   2796 HD12 ILE 1 186      53.239  29.427  46.487  0.00  0.00           H  
ATOM   2797 HD13 ILE 1 186      51.575  28.955  47.074  0.00  0.00           H  
ATOM   2798  N   ASP 1 187      53.599  28.426  40.268  0.00  0.00           N  
ATOM   2799  CA  ASP 1 187      54.442  27.914  39.200  0.00  0.00           C  
ATOM   2800  C   ASP 1 187      55.941  28.256  39.417  0.00  0.00           C  
ATOM   2801  O   ASP 1 187      56.344  29.421  39.308  0.00  0.00           O  
ATOM   2802  CB  ASP 1 187      53.967  28.306  37.870  0.00  0.00           C  
ATOM   2803  CG  ASP 1 187      54.690  27.565  36.768  0.00  0.00           C  
ATOM   2804  OD1 ASP 1 187      53.997  26.864  35.894  0.00  0.00           O  
ATOM   2805  OD2 ASP 1 187      55.933  27.460  36.811  0.00  0.00           O  
ATOM   2806  H   ASP 1 187      53.131  29.288  40.026  0.00  0.00           H  
ATOM   2807  HA  ASP 1 187      54.394  26.834  39.335  0.00  0.00           H  
ATOM   2808  HB2 ASP 1 187      52.934  27.996  37.713  0.00  0.00           H  
ATOM   2809  HB3 ASP 1 187      54.100  29.386  37.805  0.00  0.00           H  
ATOM   2810  N   HIS 1 188      56.811  27.300  39.715  0.00  0.00           N  
ATOM   2811  CA  HIS 1 188      58.205  27.593  40.134  0.00  0.00           C  
ATOM   2812  C   HIS 1 188      59.055  28.329  39.079  0.00  0.00           C  
ATOM   2813  O   HIS 1 188      60.084  28.895  39.382  0.00  0.00           O  
ATOM   2814  CB  HIS 1 188      58.778  26.270  40.638  0.00  0.00           C  
ATOM   2815  CG  HIS 1 188      60.143  26.463  41.360  0.00  0.00           C  
ATOM   2816  ND1 HIS 1 188      60.327  26.848  42.656  0.00  0.00           N  
ATOM   2817  CD2 HIS 1 188      61.336  26.168  40.778  0.00  0.00           C  
ATOM   2818  CE1 HIS 1 188      61.602  26.812  42.900  0.00  0.00           C  
ATOM   2819  NE2 HIS 1 188      62.224  26.431  41.786  0.00  0.00           N  
ATOM   2820  H   HIS 1 188      56.415  26.372  39.777  0.00  0.00           H  
ATOM   2821  HA  HIS 1 188      58.088  28.265  40.984  0.00  0.00           H  
ATOM   2822  HB2 HIS 1 188      58.130  25.824  41.393  0.00  0.00           H  
ATOM   2823  HB3 HIS 1 188      58.877  25.448  39.930  0.00  0.00           H  
ATOM   2824  HD1 HIS 1 188      59.670  26.986  43.410  0.00  0.00           H  
ATOM   2825  HD2 HIS 1 188      61.566  25.925  39.751  0.00  0.00           H  
ATOM   2826  HE1 HIS 1 188      61.994  27.026  43.882  0.00  0.00           H  
ATOM   2827  N   SER 1 189      58.699  28.331  37.830  0.00  0.00           N  
ATOM   2828  CA  SER 1 189      59.437  28.907  36.732  0.00  0.00           C  
ATOM   2829  C   SER 1 189      59.422  30.449  36.803  0.00  0.00           C  
ATOM   2830  O   SER 1 189      60.186  31.182  36.166  0.00  0.00           O  
ATOM   2831  CB  SER 1 189      58.875  28.394  35.397  0.00  0.00           C  
ATOM   2832  OG  SER 1 189      57.594  28.813  35.121  0.00  0.00           O  
ATOM   2833  H   SER 1 189      57.777  27.996  37.592  0.00  0.00           H  
ATOM   2834  HA  SER 1 189      60.487  28.620  36.802  0.00  0.00           H  
ATOM   2835  HB2 SER 1 189      59.478  28.827  34.599  0.00  0.00           H  
ATOM   2836  HB3 SER 1 189      59.087  27.327  35.334  0.00  0.00           H  
ATOM   2837  HG  SER 1 189      56.998  28.173  35.516  0.00  0.00           H  
ATOM   2838  N   LEU 1 190      58.406  30.971  37.522  0.00  0.00           N  
ATOM   2839  CA  LEU 1 190      58.090  32.410  37.492  0.00  0.00           C  
ATOM   2840  C   LEU 1 190      58.858  33.266  38.444  0.00  0.00           C  
ATOM   2841  O   LEU 1 190      58.671  34.511  38.389  0.00  0.00           O  
ATOM   2842  CB  LEU 1 190      56.577  32.545  37.758  0.00  0.00           C  
ATOM   2843  CG  LEU 1 190      55.735  31.698  36.774  0.00  0.00           C  
ATOM   2844  CD1 LEU 1 190      54.240  32.084  36.903  0.00  0.00           C  
ATOM   2845  CD2 LEU 1 190      55.957  31.896  35.208  0.00  0.00           C  
ATOM   2846  H   LEU 1 190      57.892  30.375  38.154  0.00  0.00           H  
ATOM   2847  HA  LEU 1 190      58.421  32.819  36.538  0.00  0.00           H  
ATOM   2848  HB2 LEU 1 190      56.410  32.212  38.782  0.00  0.00           H  
ATOM   2849  HB3 LEU 1 190      56.279  33.592  37.708  0.00  0.00           H  
ATOM   2850  HG  LEU 1 190      55.908  30.632  36.923  0.00  0.00           H  
ATOM   2851 HD11 LEU 1 190      54.187  33.114  36.552  0.00  0.00           H  
ATOM   2852 HD12 LEU 1 190      53.665  31.528  36.163  0.00  0.00           H  
ATOM   2853 HD13 LEU 1 190      53.866  32.042  37.926  0.00  0.00           H  
ATOM   2854 HD21 LEU 1 190      55.261  32.603  34.757  0.00  0.00           H  
ATOM   2855 HD22 LEU 1 190      57.005  32.089  34.980  0.00  0.00           H  
ATOM   2856 HD23 LEU 1 190      55.722  30.987  34.654  0.00  0.00           H  
ATOM   2857  N   TYR 1 191      59.674  32.679  39.355  0.00  0.00           N  
ATOM   2858  CA  TYR 1 191      60.424  33.473  40.317  0.00  0.00           C  
ATOM   2859  C   TYR 1 191      61.873  32.915  40.567  0.00  0.00           C  
ATOM   2860  O   TYR 1 191      62.169  31.797  40.185  0.00  0.00           O  
ATOM   2861  CB  TYR 1 191      59.497  33.500  41.523  0.00  0.00           C  
ATOM   2862  CG  TYR 1 191      59.389  32.235  42.350  0.00  0.00           C  
ATOM   2863  CD1 TYR 1 191      58.445  31.227  42.126  0.00  0.00           C  
ATOM   2864  CD2 TYR 1 191      60.256  31.970  43.427  0.00  0.00           C  
ATOM   2865  CE1 TYR 1 191      58.229  30.105  42.948  0.00  0.00           C  
ATOM   2866  CE2 TYR 1 191      60.136  30.833  44.219  0.00  0.00           C  
ATOM   2867  CZ  TYR 1 191      59.078  29.905  43.987  0.00  0.00           C  
ATOM   2868  OH  TYR 1 191      58.936  28.837  44.793  0.00  0.00           O  
ATOM   2869  H   TYR 1 191      59.959  31.717  39.233  0.00  0.00           H  
ATOM   2870  HA  TYR 1 191      60.626  34.493  39.991  0.00  0.00           H  
ATOM   2871  HB2 TYR 1 191      59.707  34.349  42.174  0.00  0.00           H  
ATOM   2872  HB3 TYR 1 191      58.486  33.759  41.209  0.00  0.00           H  
ATOM   2873  HD1 TYR 1 191      57.878  31.326  41.212  0.00  0.00           H  
ATOM   2874  HD2 TYR 1 191      60.934  32.724  43.800  0.00  0.00           H  
ATOM   2875  HE1 TYR 1 191      57.459  29.363  42.796  0.00  0.00           H  
ATOM   2876  HE2 TYR 1 191      60.703  30.694  45.128  0.00  0.00           H  
ATOM   2877  HH  TYR 1 191      59.731  28.644  45.297  0.00  0.00           H  
ATOM   2878  N   THR 1 192      62.596  33.731  41.339  0.00  0.00           N  
ATOM   2879  CA  THR 1 192      63.875  33.444  41.832  0.00  0.00           C  
ATOM   2880  C   THR 1 192      63.886  33.770  43.333  0.00  0.00           C  
ATOM   2881  O   THR 1 192      63.007  34.459  43.778  0.00  0.00           O  
ATOM   2882  CB  THR 1 192      64.999  34.231  41.038  0.00  0.00           C  
ATOM   2883  OG1 THR 1 192      64.993  35.668  41.143  0.00  0.00           O  
ATOM   2884  CG2 THR 1 192      64.901  33.889  39.480  0.00  0.00           C  
ATOM   2885  H   THR 1 192      62.060  34.537  41.627  0.00  0.00           H  
ATOM   2886  HA  THR 1 192      64.118  32.386  41.731  0.00  0.00           H  
ATOM   2887  HB  THR 1 192      65.995  33.897  41.328  0.00  0.00           H  
ATOM   2888  HG1 THR 1 192      65.788  35.817  41.662  0.00  0.00           H  
ATOM   2889 HG21 THR 1 192      64.633  32.848  39.303  0.00  0.00           H  
ATOM   2890 HG22 THR 1 192      64.149  34.501  38.981  0.00  0.00           H  
ATOM   2891 HG23 THR 1 192      65.881  34.088  39.046  0.00  0.00           H  
ATOM   2892  N   GLY 1 193      64.926  33.280  44.055  0.00  0.00           N  
ATOM   2893  CA  GLY 1 193      65.112  33.505  45.537  0.00  0.00           C  
ATOM   2894  C   GLY 1 193      64.053  32.910  46.373  0.00  0.00           C  
ATOM   2895  O   GLY 1 193      63.125  32.244  45.924  0.00  0.00           O  
ATOM   2896  H   GLY 1 193      65.534  32.639  43.565  0.00  0.00           H  
ATOM   2897  HA2 GLY 1 193      66.099  33.159  45.844  0.00  0.00           H  
ATOM   2898  HA3 GLY 1 193      65.180  34.590  45.617  0.00  0.00           H  
ATOM   2899  N   SER 1 194      64.163  33.326  47.582  0.00  0.00           N  
ATOM   2900  CA  SER 1 194      63.259  32.891  48.699  0.00  0.00           C  
ATOM   2901  C   SER 1 194      61.875  33.559  48.737  0.00  0.00           C  
ATOM   2902  O   SER 1 194      61.754  34.643  48.135  0.00  0.00           O  
ATOM   2903  CB  SER 1 194      63.835  33.279  50.035  0.00  0.00           C  
ATOM   2904  OG  SER 1 194      64.063  34.674  50.001  0.00  0.00           O  
ATOM   2905  H   SER 1 194      64.815  34.058  47.825  0.00  0.00           H  
ATOM   2906  HA  SER 1 194      63.145  31.809  48.772  0.00  0.00           H  
ATOM   2907  HB2 SER 1 194      63.089  33.077  50.804  0.00  0.00           H  
ATOM   2908  HB3 SER 1 194      64.767  32.766  50.271  0.00  0.00           H  
ATOM   2909  HG  SER 1 194      64.873  34.830  49.511  0.00  0.00           H  
ATOM   2910  N   LEU 1 195      60.860  32.903  49.228  0.00  0.00           N  
ATOM   2911  CA  LEU 1 195      59.460  33.358  49.321  0.00  0.00           C  
ATOM   2912  C   LEU 1 195      59.183  33.795  50.757  0.00  0.00           C  
ATOM   2913  O   LEU 1 195      59.151  33.105  51.732  0.00  0.00           O  
ATOM   2914  CB  LEU 1 195      58.570  32.198  48.630  0.00  0.00           C  
ATOM   2915  CG  LEU 1 195      57.099  32.455  48.868  0.00  0.00           C  
ATOM   2916  CD1 LEU 1 195      56.418  33.422  47.930  0.00  0.00           C  
ATOM   2917  CD2 LEU 1 195      56.301  31.147  48.741  0.00  0.00           C  
ATOM   2918  H   LEU 1 195      61.040  31.967  49.562  0.00  0.00           H  
ATOM   2919  HA  LEU 1 195      59.361  34.183  48.617  0.00  0.00           H  
ATOM   2920  HB2 LEU 1 195      58.793  31.997  47.582  0.00  0.00           H  
ATOM   2921  HB3 LEU 1 195      58.837  31.350  49.260  0.00  0.00           H  
ATOM   2922  HG  LEU 1 195      56.829  32.902  49.824  0.00  0.00           H  
ATOM   2923 HD11 LEU 1 195      55.372  33.183  47.738  0.00  0.00           H  
ATOM   2924 HD12 LEU 1 195      56.524  34.497  48.080  0.00  0.00           H  
ATOM   2925 HD13 LEU 1 195      56.932  33.203  46.994  0.00  0.00           H  
ATOM   2926 HD21 LEU 1 195      56.342  30.797  47.710  0.00  0.00           H  
ATOM   2927 HD22 LEU 1 195      56.793  30.421  49.388  0.00  0.00           H  
ATOM   2928 HD23 LEU 1 195      55.237  31.299  48.926  0.00  0.00           H  
ATOM   2929  N   TRP 1 196      58.687  35.059  50.868  0.00  0.00           N  
ATOM   2930  CA  TRP 1 196      58.385  35.719  52.089  0.00  0.00           C  
ATOM   2931  C   TRP 1 196      56.878  35.981  52.241  0.00  0.00           C  
ATOM   2932  O   TRP 1 196      56.296  36.657  51.343  0.00  0.00           O  
ATOM   2933  CB  TRP 1 196      59.130  37.005  52.341  0.00  0.00           C  
ATOM   2934  CG  TRP 1 196      60.617  36.801  52.671  0.00  0.00           C  
ATOM   2935  CD1 TRP 1 196      61.530  36.476  51.740  0.00  0.00           C  
ATOM   2936  CD2 TRP 1 196      61.311  36.549  53.889  0.00  0.00           C  
ATOM   2937  NE1 TRP 1 196      62.794  36.249  52.338  0.00  0.00           N  
ATOM   2938  CE2 TRP 1 196      62.627  35.995  53.652  0.00  0.00           C  
ATOM   2939  CE3 TRP 1 196      60.847  36.531  55.292  0.00  0.00           C  
ATOM   2940  CZ2 TRP 1 196      63.501  35.593  54.668  0.00  0.00           C  
ATOM   2941  CZ3 TRP 1 196      61.701  36.169  56.304  0.00  0.00           C  
ATOM   2942  CH2 TRP 1 196      63.004  35.752  56.008  0.00  0.00           C  
ATOM   2943  H   TRP 1 196      58.747  35.561  49.994  0.00  0.00           H  
ATOM   2944  HA  TRP 1 196      58.664  35.063  52.913  0.00  0.00           H  
ATOM   2945  HB2 TRP 1 196      59.141  37.650  51.462  0.00  0.00           H  
ATOM   2946  HB3 TRP 1 196      58.594  37.574  53.101  0.00  0.00           H  
ATOM   2947  HD1 TRP 1 196      61.368  36.444  50.672  0.00  0.00           H  
ATOM   2948  HE1 TRP 1 196      63.604  36.166  51.740  0.00  0.00           H  
ATOM   2949  HE3 TRP 1 196      59.795  36.706  55.464  0.00  0.00           H  
ATOM   2950  HZ2 TRP 1 196      64.516  35.261  54.511  0.00  0.00           H  
ATOM   2951  HZ3 TRP 1 196      61.307  36.078  57.306  0.00  0.00           H  
ATOM   2952  HH2 TRP 1 196      63.669  35.512  56.824  0.00  0.00           H  
ATOM   2953  N   TYR 1 197      56.282  35.522  53.306  0.00  0.00           N  
ATOM   2954  CA  TYR 1 197      54.850  35.789  53.456  0.00  0.00           C  
ATOM   2955  C   TYR 1 197      54.639  37.064  54.345  0.00  0.00           C  
ATOM   2956  O   TYR 1 197      55.282  37.326  55.362  0.00  0.00           O  
ATOM   2957  CB  TYR 1 197      54.097  34.558  54.049  0.00  0.00           C  
ATOM   2958  CG  TYR 1 197      53.841  33.383  53.070  0.00  0.00           C  
ATOM   2959  CD1 TYR 1 197      52.827  33.490  52.003  0.00  0.00           C  
ATOM   2960  CD2 TYR 1 197      54.800  32.279  53.067  0.00  0.00           C  
ATOM   2961  CE1 TYR 1 197      52.721  32.415  51.140  0.00  0.00           C  
ATOM   2962  CE2 TYR 1 197      54.746  31.360  52.053  0.00  0.00           C  
ATOM   2963  CZ  TYR 1 197      53.597  31.323  51.173  0.00  0.00           C  
ATOM   2964  OH  TYR 1 197      53.417  30.396  50.212  0.00  0.00           O  
ATOM   2965  H   TYR 1 197      56.715  34.828  53.897  0.00  0.00           H  
ATOM   2966  HA  TYR 1 197      54.474  35.991  52.453  0.00  0.00           H  
ATOM   2967  HB2 TYR 1 197      54.532  34.210  54.986  0.00  0.00           H  
ATOM   2968  HB3 TYR 1 197      53.186  35.050  54.391  0.00  0.00           H  
ATOM   2969  HD1 TYR 1 197      52.120  34.305  52.039  0.00  0.00           H  
ATOM   2970  HD2 TYR 1 197      55.666  32.379  53.704  0.00  0.00           H  
ATOM   2971  HE1 TYR 1 197      51.931  32.447  50.405  0.00  0.00           H  
ATOM   2972  HE2 TYR 1 197      55.490  30.590  51.914  0.00  0.00           H  
ATOM   2973  HH  TYR 1 197      54.027  29.654  50.219  0.00  0.00           H  
ATOM   2974  N   THR 1 198      53.570  37.801  54.127  0.00  0.00           N  
ATOM   2975  CA  THR 1 198      53.006  38.772  55.047  0.00  0.00           C  
ATOM   2976  C   THR 1 198      51.664  38.379  55.481  0.00  0.00           C  
ATOM   2977  O   THR 1 198      50.851  37.861  54.696  0.00  0.00           O  
ATOM   2978  CB  THR 1 198      53.006  40.177  54.391  0.00  0.00           C  
ATOM   2979  OG1 THR 1 198      52.753  41.106  55.411  0.00  0.00           O  
ATOM   2980  CG2 THR 1 198      51.952  40.506  53.270  0.00  0.00           C  
ATOM   2981  H   THR 1 198      53.239  37.720  53.176  0.00  0.00           H  
ATOM   2982  HA  THR 1 198      53.497  38.787  56.020  0.00  0.00           H  
ATOM   2983  HB  THR 1 198      53.984  40.342  53.939  0.00  0.00           H  
ATOM   2984  HG1 THR 1 198      53.506  41.143  56.005  0.00  0.00           H  
ATOM   2985 HG21 THR 1 198      50.960  40.303  53.673  0.00  0.00           H  
ATOM   2986 HG22 THR 1 198      52.103  41.497  52.842  0.00  0.00           H  
ATOM   2987 HG23 THR 1 198      52.119  39.737  52.516  0.00  0.00           H  
ATOM   2988  N   PRO 1 199      51.183  38.456  56.773  0.00  0.00           N  
ATOM   2989  CA  PRO 1 199      49.782  38.154  57.149  0.00  0.00           C  
ATOM   2990  C   PRO 1 199      48.839  39.278  56.639  0.00  0.00           C  
ATOM   2991  O   PRO 1 199      49.175  40.482  56.662  0.00  0.00           O  
ATOM   2992  CB  PRO 1 199      49.781  38.087  58.666  0.00  0.00           C  
ATOM   2993  CG  PRO 1 199      50.826  38.980  59.087  0.00  0.00           C  
ATOM   2994  CD  PRO 1 199      51.900  38.831  57.972  0.00  0.00           C  
ATOM   2995  HA  PRO 1 199      49.600  37.150  56.765  0.00  0.00           H  
ATOM   2996  HB2 PRO 1 199      48.834  38.459  59.055  0.00  0.00           H  
ATOM   2997  HB3 PRO 1 199      50.005  37.080  59.018  0.00  0.00           H  
ATOM   2998  HG2 PRO 1 199      50.571  40.033  59.210  0.00  0.00           H  
ATOM   2999  HG3 PRO 1 199      51.173  38.564  60.032  0.00  0.00           H  
ATOM   3000  HD2 PRO 1 199      52.641  38.078  58.241  0.00  0.00           H  
ATOM   3001  HD3 PRO 1 199      52.293  39.830  57.785  0.00  0.00           H  
ATOM   3002  N   ILE 1 200      47.588  38.836  56.233  0.00  0.00           N  
ATOM   3003  CA  ILE 1 200      46.436  39.748  55.877  0.00  0.00           C  
ATOM   3004  C   ILE 1 200      45.908  40.450  57.135  0.00  0.00           C  
ATOM   3005  O   ILE 1 200      45.595  39.762  58.078  0.00  0.00           O  
ATOM   3006  CB  ILE 1 200      45.368  38.936  55.198  0.00  0.00           C  
ATOM   3007  CG1 ILE 1 200      45.839  38.529  53.799  0.00  0.00           C  
ATOM   3008  CG2 ILE 1 200      44.075  39.780  55.053  0.00  0.00           C  
ATOM   3009  CD1 ILE 1 200      44.847  37.608  53.015  0.00  0.00           C  
ATOM   3010  H   ILE 1 200      47.370  37.850  56.271  0.00  0.00           H  
ATOM   3011  HA  ILE 1 200      46.772  40.585  55.264  0.00  0.00           H  
ATOM   3012  HB  ILE 1 200      45.110  38.076  55.816  0.00  0.00           H  
ATOM   3013 HG12 ILE 1 200      45.940  39.459  53.240  0.00  0.00           H  
ATOM   3014 HG13 ILE 1 200      46.871  38.186  53.729  0.00  0.00           H  
ATOM   3015 HG21 ILE 1 200      43.709  39.986  56.059  0.00  0.00           H  
ATOM   3016 HG22 ILE 1 200      44.337  40.746  54.620  0.00  0.00           H  
ATOM   3017 HG23 ILE 1 200      43.372  39.173  54.482  0.00  0.00           H  
ATOM   3018 HD11 ILE 1 200      45.390  37.118  52.207  0.00  0.00           H  
ATOM   3019 HD12 ILE 1 200      44.307  36.977  53.722  0.00  0.00           H  
ATOM   3020 HD13 ILE 1 200      44.106  38.245  52.531  0.00  0.00           H  
ATOM   3021  N   ARG 1 201      45.809  41.799  57.154  0.00  0.00           N  
ATOM   3022  CA  ARG 1 201      45.404  42.600  58.326  0.00  0.00           C  
ATOM   3023  C   ARG 1 201      44.023  42.260  58.778  0.00  0.00           C  
ATOM   3024  O   ARG 1 201      43.809  41.886  59.960  0.00  0.00           O  
ATOM   3025  CB  ARG 1 201      45.554  44.043  58.188  0.00  0.00           C  
ATOM   3026  CG  ARG 1 201      45.903  44.770  59.525  0.00  0.00           C  
ATOM   3027  CD  ARG 1 201      44.628  45.280  60.215  0.00  0.00           C  
ATOM   3028  NE  ARG 1 201      44.979  46.196  61.290  0.00  0.00           N  
ATOM   3029  CZ  ARG 1 201      45.061  47.480  61.188  0.00  0.00           C  
ATOM   3030  NH1 ARG 1 201      45.026  48.076  59.986  0.00  0.00           N  
ATOM   3031  NH2 ARG 1 201      45.212  48.110  62.278  0.00  0.00           N  
ATOM   3032  H   ARG 1 201      46.137  42.328  56.359  0.00  0.00           H  
ATOM   3033  HA  ARG 1 201      46.036  42.238  59.137  0.00  0.00           H  
ATOM   3034  HB2 ARG 1 201      46.286  44.327  57.432  0.00  0.00           H  
ATOM   3035  HB3 ARG 1 201      44.665  44.464  57.719  0.00  0.00           H  
ATOM   3036  HG2 ARG 1 201      46.385  44.001  60.129  0.00  0.00           H  
ATOM   3037  HG3 ARG 1 201      46.626  45.531  59.231  0.00  0.00           H  
ATOM   3038  HD2 ARG 1 201      44.043  45.802  59.457  0.00  0.00           H  
ATOM   3039  HD3 ARG 1 201      44.133  44.405  60.636  0.00  0.00           H  
ATOM   3040  HE  ARG 1 201      45.014  45.752  62.197  0.00  0.00           H  
ATOM   3041 HH11 ARG 1 201      45.161  49.068  59.850  0.00  0.00           H  
ATOM   3042 HH12 ARG 1 201      44.916  47.484  59.175  0.00  0.00           H  
ATOM   3043 HH21 ARG 1 201      45.228  49.120  62.279  0.00  0.00           H  
ATOM   3044 HH22 ARG 1 201      45.091  47.645  63.167  0.00  0.00           H  
ATOM   3045  N   ARG 1 202      43.039  42.117  57.787  0.00  0.00           N  
ATOM   3046  CA  ARG 1 202      41.658  41.540  57.886  0.00  0.00           C  
ATOM   3047  C   ARG 1 202      41.118  41.277  56.426  0.00  0.00           C  
ATOM   3048  O   ARG 1 202      41.511  41.964  55.504  0.00  0.00           O  
ATOM   3049  CB  ARG 1 202      40.790  42.564  58.526  0.00  0.00           C  
ATOM   3050  CG  ARG 1 202      39.607  41.940  59.330  0.00  0.00           C  
ATOM   3051  CD  ARG 1 202      38.727  43.010  59.944  0.00  0.00           C  
ATOM   3052  NE  ARG 1 202      38.190  43.922  58.889  0.00  0.00           N  
ATOM   3053  CZ  ARG 1 202      37.159  43.757  58.146  0.00  0.00           C  
ATOM   3054  NH1 ARG 1 202      36.837  44.665  57.357  0.00  0.00           N  
ATOM   3055  NH2 ARG 1 202      36.418  42.693  58.133  0.00  0.00           N  
ATOM   3056  H   ARG 1 202      43.364  42.548  56.933  0.00  0.00           H  
ATOM   3057  HA  ARG 1 202      41.738  40.614  58.454  0.00  0.00           H  
ATOM   3058  HB2 ARG 1 202      41.403  43.081  59.265  0.00  0.00           H  
ATOM   3059  HB3 ARG 1 202      40.506  43.315  57.788  0.00  0.00           H  
ATOM   3060  HG2 ARG 1 202      38.939  41.293  58.763  0.00  0.00           H  
ATOM   3061  HG3 ARG 1 202      40.085  41.432  60.168  0.00  0.00           H  
ATOM   3062  HD2 ARG 1 202      37.998  42.502  60.575  0.00  0.00           H  
ATOM   3063  HD3 ARG 1 202      39.387  43.550  60.623  0.00  0.00           H  
ATOM   3064  HE  ARG 1 202      38.631  44.825  58.788  0.00  0.00           H  
ATOM   3065 HH11 ARG 1 202      35.943  44.591  56.894  0.00  0.00           H  
ATOM   3066 HH12 ARG 1 202      37.438  45.471  57.262  0.00  0.00           H  
ATOM   3067 HH21 ARG 1 202      35.695  42.618  57.432  0.00  0.00           H  
ATOM   3068 HH22 ARG 1 202      36.576  42.098  58.934  0.00  0.00           H  
ATOM   3069  N   GLU 1 203      40.164  40.379  56.328  0.00  0.00           N  
ATOM   3070  CA  GLU 1 203      39.576  39.829  55.064  0.00  0.00           C  
ATOM   3071  C   GLU 1 203      38.469  40.650  54.378  0.00  0.00           C  
ATOM   3072  O   GLU 1 203      37.353  40.142  54.323  0.00  0.00           O  
ATOM   3073  CB  GLU 1 203      39.107  38.389  55.370  0.00  0.00           C  
ATOM   3074  CG  GLU 1 203      40.247  37.399  55.690  0.00  0.00           C  
ATOM   3075  CD  GLU 1 203      39.804  36.060  56.113  0.00  0.00           C  
ATOM   3076  OE1 GLU 1 203      39.602  36.032  57.382  0.00  0.00           O  
ATOM   3077  OE2 GLU 1 203      39.783  35.062  55.344  0.00  0.00           O  
ATOM   3078  H   GLU 1 203      39.871  39.846  57.134  0.00  0.00           H  
ATOM   3079  HA  GLU 1 203      40.333  39.816  54.280  0.00  0.00           H  
ATOM   3080  HB2 GLU 1 203      38.467  38.292  56.247  0.00  0.00           H  
ATOM   3081  HB3 GLU 1 203      38.587  37.989  54.500  0.00  0.00           H  
ATOM   3082  HG2 GLU 1 203      40.951  37.267  54.868  0.00  0.00           H  
ATOM   3083  HG3 GLU 1 203      40.991  37.802  56.377  0.00  0.00           H  
ATOM   3084  N   TRP 1 204      38.779  41.899  53.880  0.00  0.00           N  
ATOM   3085  CA  TRP 1 204      37.797  42.592  52.976  0.00  0.00           C  
ATOM   3086  C   TRP 1 204      38.466  42.808  51.660  0.00  0.00           C  
ATOM   3087  O   TRP 1 204      38.032  42.291  50.629  0.00  0.00           O  
ATOM   3088  CB  TRP 1 204      37.360  43.968  53.605  0.00  0.00           C  
ATOM   3089  CG  TRP 1 204      38.308  45.016  54.085  0.00  0.00           C  
ATOM   3090  CD1 TRP 1 204      39.530  44.765  54.572  0.00  0.00           C  
ATOM   3091  CD2 TRP 1 204      38.117  46.467  54.310  0.00  0.00           C  
ATOM   3092  NE1 TRP 1 204      40.107  45.860  55.224  0.00  0.00           N  
ATOM   3093  CE2 TRP 1 204      39.305  46.953  54.995  0.00  0.00           C  
ATOM   3094  CE3 TRP 1 204      37.156  47.364  53.852  0.00  0.00           C  
ATOM   3095  CZ2 TRP 1 204      39.344  48.343  55.378  0.00  0.00           C  
ATOM   3096  CZ3 TRP 1 204      37.425  48.744  53.961  0.00  0.00           C  
ATOM   3097  CH2 TRP 1 204      38.454  49.210  54.834  0.00  0.00           C  
ATOM   3098  H   TRP 1 204      39.723  42.220  54.046  0.00  0.00           H  
ATOM   3099  HA  TRP 1 204      36.972  41.889  52.860  0.00  0.00           H  
ATOM   3100  HB2 TRP 1 204      36.715  44.435  52.859  0.00  0.00           H  
ATOM   3101  HB3 TRP 1 204      36.735  43.650  54.440  0.00  0.00           H  
ATOM   3102  HD1 TRP 1 204      40.090  43.845  54.497  0.00  0.00           H  
ATOM   3103  HE1 TRP 1 204      40.977  45.932  55.732  0.00  0.00           H  
ATOM   3104  HE3 TRP 1 204      36.315  46.984  53.291  0.00  0.00           H  
ATOM   3105  HZ2 TRP 1 204      40.074  48.513  56.155  0.00  0.00           H  
ATOM   3106  HZ3 TRP 1 204      36.687  49.406  53.533  0.00  0.00           H  
ATOM   3107  HH2 TRP 1 204      38.477  50.247  55.134  0.00  0.00           H  
ATOM   3108  N   TYR 1 205      39.447  43.701  51.581  0.00  0.00           N  
ATOM   3109  CA  TYR 1 205      40.598  43.658  50.662  0.00  0.00           C  
ATOM   3110  C   TYR 1 205      41.667  42.677  51.094  0.00  0.00           C  
ATOM   3111  O   TYR 1 205      41.482  42.004  52.077  0.00  0.00           O  
ATOM   3112  CB  TYR 1 205      41.198  45.050  50.678  0.00  0.00           C  
ATOM   3113  CG  TYR 1 205      40.207  46.126  50.151  0.00  0.00           C  
ATOM   3114  CD1 TYR 1 205      40.094  46.293  48.771  0.00  0.00           C  
ATOM   3115  CD2 TYR 1 205      39.523  46.908  51.052  0.00  0.00           C  
ATOM   3116  CE1 TYR 1 205      39.282  47.427  48.308  0.00  0.00           C  
ATOM   3117  CE2 TYR 1 205      38.701  47.927  50.602  0.00  0.00           C  
ATOM   3118  CZ  TYR 1 205      38.641  48.255  49.197  0.00  0.00           C  
ATOM   3119  OH  TYR 1 205      37.859  49.354  48.861  0.00  0.00           O  
ATOM   3120  H   TYR 1 205      39.549  44.271  52.408  0.00  0.00           H  
ATOM   3121  HA  TYR 1 205      40.292  43.500  49.628  0.00  0.00           H  
ATOM   3122  HB2 TYR 1 205      41.345  45.315  51.725  0.00  0.00           H  
ATOM   3123  HB3 TYR 1 205      42.064  45.112  50.019  0.00  0.00           H  
ATOM   3124  HD1 TYR 1 205      40.579  45.698  48.012  0.00  0.00           H  
ATOM   3125  HD2 TYR 1 205      39.590  46.788  52.123  0.00  0.00           H  
ATOM   3126  HE1 TYR 1 205      39.102  47.510  47.246  0.00  0.00           H  
ATOM   3127  HE2 TYR 1 205      38.146  48.533  51.302  0.00  0.00           H  
ATOM   3128  HH  TYR 1 205      37.301  49.788  49.511  0.00  0.00           H  
ATOM   3129  N   TYR 1 206      42.722  42.538  50.362  0.00  0.00           N  
ATOM   3130  CA  TYR 1 206      43.983  42.000  50.790  0.00  0.00           C  
ATOM   3131  C   TYR 1 206      44.805  43.093  51.565  0.00  0.00           C  
ATOM   3132  O   TYR 1 206      45.881  43.513  51.089  0.00  0.00           O  
ATOM   3133  CB  TYR 1 206      44.719  41.521  49.513  0.00  0.00           C  
ATOM   3134  CG  TYR 1 206      43.922  40.409  48.902  0.00  0.00           C  
ATOM   3135  CD1 TYR 1 206      43.880  39.151  49.572  0.00  0.00           C  
ATOM   3136  CD2 TYR 1 206      43.349  40.583  47.665  0.00  0.00           C  
ATOM   3137  CE1 TYR 1 206      43.200  38.106  49.003  0.00  0.00           C  
ATOM   3138  CE2 TYR 1 206      42.646  39.531  47.077  0.00  0.00           C  
ATOM   3139  CZ  TYR 1 206      42.614  38.263  47.729  0.00  0.00           C  
ATOM   3140  OH  TYR 1 206      41.903  37.247  47.191  0.00  0.00           O  
ATOM   3141  H   TYR 1 206      42.851  43.161  49.577  0.00  0.00           H  
ATOM   3142  HA  TYR 1 206      43.841  41.128  51.428  0.00  0.00           H  
ATOM   3143  HB2 TYR 1 206      44.930  42.336  48.821  0.00  0.00           H  
ATOM   3144  HB3 TYR 1 206      45.720  41.186  49.782  0.00  0.00           H  
ATOM   3145  HD1 TYR 1 206      44.278  38.967  50.559  0.00  0.00           H  
ATOM   3146  HD2 TYR 1 206      43.295  41.568  47.223  0.00  0.00           H  
ATOM   3147  HE1 TYR 1 206      43.106  37.136  49.468  0.00  0.00           H  
ATOM   3148  HE2 TYR 1 206      42.262  39.618  46.071  0.00  0.00           H  
ATOM   3149  HH  TYR 1 206      41.213  37.530  46.587  0.00  0.00           H  
ATOM   3150  N   GLU 1 207      44.245  43.519  52.710  0.00  0.00           N  
ATOM   3151  CA  GLU 1 207      44.902  44.590  53.543  0.00  0.00           C  
ATOM   3152  C   GLU 1 207      46.183  44.087  54.215  0.00  0.00           C  
ATOM   3153  O   GLU 1 207      46.365  42.915  54.702  0.00  0.00           O  
ATOM   3154  CB  GLU 1 207      43.794  45.061  54.563  0.00  0.00           C  
ATOM   3155  CG  GLU 1 207      44.255  46.321  55.294  0.00  0.00           C  
ATOM   3156  CD  GLU 1 207      43.578  46.663  56.582  0.00  0.00           C  
ATOM   3157  OE1 GLU 1 207      42.532  46.108  56.969  0.00  0.00           O  
ATOM   3158  OE2 GLU 1 207      44.061  47.551  57.283  0.00  0.00           O  
ATOM   3159  H   GLU 1 207      43.401  43.147  53.122  0.00  0.00           H  
ATOM   3160  HA  GLU 1 207      45.246  45.347  52.838  0.00  0.00           H  
ATOM   3161  HB2 GLU 1 207      42.852  45.157  54.023  0.00  0.00           H  
ATOM   3162  HB3 GLU 1 207      43.678  44.229  55.257  0.00  0.00           H  
ATOM   3163  HG2 GLU 1 207      45.289  46.310  55.639  0.00  0.00           H  
ATOM   3164  HG3 GLU 1 207      44.123  47.172  54.626  0.00  0.00           H  
ATOM   3165  N   VAL 1 208      47.121  45.008  54.437  0.00  0.00           N  
ATOM   3166  CA  VAL 1 208      48.448  44.778  54.865  0.00  0.00           C  
ATOM   3167  C   VAL 1 208      49.018  45.904  55.691  0.00  0.00           C  
ATOM   3168  O   VAL 1 208      48.378  46.917  55.790  0.00  0.00           O  
ATOM   3169  CB  VAL 1 208      49.355  44.679  53.598  0.00  0.00           C  
ATOM   3170  CG1 VAL 1 208      49.245  43.269  52.974  0.00  0.00           C  
ATOM   3171  CG2 VAL 1 208      49.164  45.815  52.596  0.00  0.00           C  
ATOM   3172  H   VAL 1 208      46.928  45.886  53.976  0.00  0.00           H  
ATOM   3173  HA  VAL 1 208      48.559  43.824  55.381  0.00  0.00           H  
ATOM   3174  HB  VAL 1 208      50.345  44.933  53.978  0.00  0.00           H  
ATOM   3175 HG11 VAL 1 208      49.829  43.277  52.053  0.00  0.00           H  
ATOM   3176 HG12 VAL 1 208      49.540  42.419  53.590  0.00  0.00           H  
ATOM   3177 HG13 VAL 1 208      48.252  43.183  52.533  0.00  0.00           H  
ATOM   3178 HG21 VAL 1 208      50.012  45.923  51.920  0.00  0.00           H  
ATOM   3179 HG22 VAL 1 208      48.317  45.594  51.945  0.00  0.00           H  
ATOM   3180 HG23 VAL 1 208      48.950  46.712  53.177  0.00  0.00           H  
ATOM   3181  N   ILE 1 209      50.142  45.699  56.418  0.00  0.00           N  
ATOM   3182  CA  ILE 1 209      50.940  46.664  57.158  0.00  0.00           C  
ATOM   3183  C   ILE 1 209      52.324  46.646  56.578  0.00  0.00           C  
ATOM   3184  O   ILE 1 209      53.019  45.666  56.622  0.00  0.00           O  
ATOM   3185  CB  ILE 1 209      50.872  46.380  58.709  0.00  0.00           C  
ATOM   3186  CG1 ILE 1 209      49.391  46.359  59.236  0.00  0.00           C  
ATOM   3187  CG2 ILE 1 209      51.821  47.329  59.463  0.00  0.00           C  
ATOM   3188  CD1 ILE 1 209      49.305  46.014  60.744  0.00  0.00           C  
ATOM   3189  H   ILE 1 209      50.546  44.776  56.355  0.00  0.00           H  
ATOM   3190  HA  ILE 1 209      50.533  47.667  57.028  0.00  0.00           H  
ATOM   3191  HB  ILE 1 209      51.282  45.380  58.847  0.00  0.00           H  
ATOM   3192 HG12 ILE 1 209      48.872  47.287  58.997  0.00  0.00           H  
ATOM   3193 HG13 ILE 1 209      48.880  45.610  58.631  0.00  0.00           H  
ATOM   3194 HG21 ILE 1 209      51.407  48.331  59.346  0.00  0.00           H  
ATOM   3195 HG22 ILE 1 209      51.953  47.078  60.515  0.00  0.00           H  
ATOM   3196 HG23 ILE 1 209      52.796  47.238  58.986  0.00  0.00           H  
ATOM   3197 HD11 ILE 1 209      49.936  46.628  61.386  0.00  0.00           H  
ATOM   3198 HD12 ILE 1 209      48.277  46.085  61.100  0.00  0.00           H  
ATOM   3199 HD13 ILE 1 209      49.612  44.979  60.893  0.00  0.00           H  
ATOM   3200  N   ILE 1 210      52.695  47.819  56.029  0.00  0.00           N  
ATOM   3201  CA  ILE 1 210      54.087  48.249  55.761  0.00  0.00           C  
ATOM   3202  C   ILE 1 210      54.601  48.883  57.084  0.00  0.00           C  
ATOM   3203  O   ILE 1 210      54.017  49.866  57.593  0.00  0.00           O  
ATOM   3204  CB  ILE 1 210      54.055  49.170  54.513  0.00  0.00           C  
ATOM   3205  CG1 ILE 1 210      53.588  48.438  53.224  0.00  0.00           C  
ATOM   3206  CG2 ILE 1 210      55.360  49.940  54.396  0.00  0.00           C  
ATOM   3207  CD1 ILE 1 210      53.038  49.343  52.159  0.00  0.00           C  
ATOM   3208  H   ILE 1 210      52.064  48.602  56.124  0.00  0.00           H  
ATOM   3209  HA  ILE 1 210      54.775  47.447  55.492  0.00  0.00           H  
ATOM   3210  HB  ILE 1 210      53.257  49.863  54.779  0.00  0.00           H  
ATOM   3211 HG12 ILE 1 210      54.300  47.790  52.713  0.00  0.00           H  
ATOM   3212 HG13 ILE 1 210      52.770  47.763  53.478  0.00  0.00           H  
ATOM   3213 HG21 ILE 1 210      56.190  49.263  54.193  0.00  0.00           H  
ATOM   3214 HG22 ILE 1 210      55.354  50.686  53.601  0.00  0.00           H  
ATOM   3215 HG23 ILE 1 210      55.596  50.476  55.315  0.00  0.00           H  
ATOM   3216 HD11 ILE 1 210      52.159  49.899  52.484  0.00  0.00           H  
ATOM   3217 HD12 ILE 1 210      53.778  50.031  51.749  0.00  0.00           H  
ATOM   3218 HD13 ILE 1 210      52.519  48.751  51.405  0.00  0.00           H  
ATOM   3219  N   VAL 1 211      55.678  48.321  57.651  0.00  0.00           N  
ATOM   3220  CA  VAL 1 211      56.369  48.661  58.947  0.00  0.00           C  
ATOM   3221  C   VAL 1 211      57.538  49.653  58.794  0.00  0.00           C  
ATOM   3222  O   VAL 1 211      57.740  50.548  59.616  0.00  0.00           O  
ATOM   3223  CB  VAL 1 211      56.876  47.422  59.774  0.00  0.00           C  
ATOM   3224  CG1 VAL 1 211      55.662  46.532  60.147  0.00  0.00           C  
ATOM   3225  CG2 VAL 1 211      57.864  46.491  59.152  0.00  0.00           C  
ATOM   3226  H   VAL 1 211      56.165  47.670  57.051  0.00  0.00           H  
ATOM   3227  HA  VAL 1 211      55.655  49.252  59.520  0.00  0.00           H  
ATOM   3228  HB  VAL 1 211      57.279  47.803  60.713  0.00  0.00           H  
ATOM   3229 HG11 VAL 1 211      55.052  47.065  60.877  0.00  0.00           H  
ATOM   3230 HG12 VAL 1 211      55.078  46.352  59.244  0.00  0.00           H  
ATOM   3231 HG13 VAL 1 211      56.069  45.604  60.548  0.00  0.00           H  
ATOM   3232 HG21 VAL 1 211      58.245  45.787  59.891  0.00  0.00           H  
ATOM   3233 HG22 VAL 1 211      57.505  45.963  58.269  0.00  0.00           H  
ATOM   3234 HG23 VAL 1 211      58.687  47.157  58.895  0.00  0.00           H  
ATOM   3235  N   ARG 1 212      58.223  49.677  57.610  0.00  0.00           N  
ATOM   3236  CA  ARG 1 212      59.322  50.612  57.326  0.00  0.00           C  
ATOM   3237  C   ARG 1 212      59.519  50.836  55.920  0.00  0.00           C  
ATOM   3238  O   ARG 1 212      59.321  49.893  55.129  0.00  0.00           O  
ATOM   3239  CB  ARG 1 212      60.499  50.136  58.112  0.00  0.00           C  
ATOM   3240  CG  ARG 1 212      61.869  50.699  57.666  0.00  0.00           C  
ATOM   3241  CD  ARG 1 212      62.914  49.918  58.417  0.00  0.00           C  
ATOM   3242  NE  ARG 1 212      64.201  50.541  58.305  0.00  0.00           N  
ATOM   3243  CZ  ARG 1 212      64.576  51.746  58.860  0.00  0.00           C  
ATOM   3244  NH1 ARG 1 212      63.923  52.443  59.715  0.00  0.00           N  
ATOM   3245  NH2 ARG 1 212      65.602  52.304  58.369  0.00  0.00           N  
ATOM   3246  H   ARG 1 212      57.841  48.997  56.968  0.00  0.00           H  
ATOM   3247  HA  ARG 1 212      59.078  51.612  57.685  0.00  0.00           H  
ATOM   3248  HB2 ARG 1 212      60.388  50.260  59.190  0.00  0.00           H  
ATOM   3249  HB3 ARG 1 212      60.470  49.063  57.919  0.00  0.00           H  
ATOM   3250  HG2 ARG 1 212      61.968  50.422  56.617  0.00  0.00           H  
ATOM   3251  HG3 ARG 1 212      61.890  51.781  57.801  0.00  0.00           H  
ATOM   3252  HD2 ARG 1 212      62.658  49.732  59.460  0.00  0.00           H  
ATOM   3253  HD3 ARG 1 212      63.019  48.907  58.024  0.00  0.00           H  
ATOM   3254  HE  ARG 1 212      64.880  50.071  57.724  0.00  0.00           H  
ATOM   3255 HH11 ARG 1 212      64.327  53.358  59.857  0.00  0.00           H  
ATOM   3256 HH12 ARG 1 212      62.913  52.457  59.714  0.00  0.00           H  
ATOM   3257 HH21 ARG 1 212      66.040  53.050  58.891  0.00  0.00           H  
ATOM   3258 HH22 ARG 1 212      66.009  51.815  57.585  0.00  0.00           H  
ATOM   3259  N   VAL 1 213      60.068  52.023  55.463  0.00  0.00           N  
ATOM   3260  CA  VAL 1 213      60.356  52.388  54.092  0.00  0.00           C  
ATOM   3261  C   VAL 1 213      61.740  53.039  53.944  0.00  0.00           C  
ATOM   3262  O   VAL 1 213      62.091  53.821  54.785  0.00  0.00           O  
ATOM   3263  CB  VAL 1 213      59.228  53.282  53.446  0.00  0.00           C  
ATOM   3264  CG1 VAL 1 213      59.487  53.672  52.031  0.00  0.00           C  
ATOM   3265  CG2 VAL 1 213      57.853  52.685  53.533  0.00  0.00           C  
ATOM   3266  H   VAL 1 213      60.395  52.750  56.082  0.00  0.00           H  
ATOM   3267  HA  VAL 1 213      60.259  51.589  53.357  0.00  0.00           H  
ATOM   3268  HB  VAL 1 213      59.170  54.213  54.009  0.00  0.00           H  
ATOM   3269 HG11 VAL 1 213      58.538  54.046  51.647  0.00  0.00           H  
ATOM   3270 HG12 VAL 1 213      60.117  54.561  52.039  0.00  0.00           H  
ATOM   3271 HG13 VAL 1 213      59.833  52.819  51.447  0.00  0.00           H  
ATOM   3272 HG21 VAL 1 213      57.946  51.655  53.187  0.00  0.00           H  
ATOM   3273 HG22 VAL 1 213      57.516  52.563  54.562  0.00  0.00           H  
ATOM   3274 HG23 VAL 1 213      57.027  53.075  52.939  0.00  0.00           H  
ATOM   3275  N   GLU 1 214      62.520  52.779  52.850  0.00  0.00           N  
ATOM   3276  CA  GLU 1 214      63.838  53.347  52.636  0.00  0.00           C  
ATOM   3277  C   GLU 1 214      64.014  53.648  51.118  0.00  0.00           C  
ATOM   3278  O   GLU 1 214      63.331  52.967  50.289  0.00  0.00           O  
ATOM   3279  CB  GLU 1 214      64.948  52.226  52.989  0.00  0.00           C  
ATOM   3280  CG  GLU 1 214      65.254  52.131  54.560  0.00  0.00           C  
ATOM   3281  CD  GLU 1 214      66.142  50.951  55.073  0.00  0.00           C  
ATOM   3282  OE1 GLU 1 214      66.860  50.312  54.251  0.00  0.00           O  
ATOM   3283  OE2 GLU 1 214      66.112  50.620  56.328  0.00  0.00           O  
ATOM   3284  H   GLU 1 214      62.052  52.228  52.145  0.00  0.00           H  
ATOM   3285  HA  GLU 1 214      64.046  54.250  53.210  0.00  0.00           H  
ATOM   3286  HB2 GLU 1 214      64.594  51.291  52.555  0.00  0.00           H  
ATOM   3287  HB3 GLU 1 214      65.916  52.514  52.579  0.00  0.00           H  
ATOM   3288  HG2 GLU 1 214      65.765  53.028  54.910  0.00  0.00           H  
ATOM   3289  HG3 GLU 1 214      64.283  52.025  55.044  0.00  0.00           H  
ATOM   3290  N   ILE 1 215      64.836  54.614  50.812  0.00  0.00           N  
ATOM   3291  CA  ILE 1 215      64.980  55.060  49.426  0.00  0.00           C  
ATOM   3292  C   ILE 1 215      66.417  55.200  49.164  0.00  0.00           C  
ATOM   3293  O   ILE 1 215      67.024  56.143  49.657  0.00  0.00           O  
ATOM   3294  CB  ILE 1 215      64.173  56.345  49.029  0.00  0.00           C  
ATOM   3295  CG1 ILE 1 215      62.771  56.189  49.540  0.00  0.00           C  
ATOM   3296  CG2 ILE 1 215      64.419  56.805  47.551  0.00  0.00           C  
ATOM   3297  CD1 ILE 1 215      61.770  57.129  49.051  0.00  0.00           C  
ATOM   3298  H   ILE 1 215      65.305  55.037  51.600  0.00  0.00           H  
ATOM   3299  HA  ILE 1 215      64.699  54.260  48.741  0.00  0.00           H  
ATOM   3300  HB  ILE 1 215      64.501  57.152  49.684  0.00  0.00           H  
ATOM   3301 HG12 ILE 1 215      62.394  55.198  49.288  0.00  0.00           H  
ATOM   3302 HG13 ILE 1 215      62.808  56.389  50.611  0.00  0.00           H  
ATOM   3303 HG21 ILE 1 215      65.454  57.144  47.509  0.00  0.00           H  
ATOM   3304 HG22 ILE 1 215      64.153  56.047  46.814  0.00  0.00           H  
ATOM   3305 HG23 ILE 1 215      63.829  57.678  47.271  0.00  0.00           H  
ATOM   3306 HD11 ILE 1 215      60.865  56.651  49.427  0.00  0.00           H  
ATOM   3307 HD12 ILE 1 215      61.938  58.137  49.430  0.00  0.00           H  
ATOM   3308 HD13 ILE 1 215      61.753  57.101  47.962  0.00  0.00           H  
ATOM   3309  N   ASN 1 216      67.025  54.342  48.298  0.00  0.00           N  
ATOM   3310  CA  ASN 1 216      68.454  54.036  48.307  0.00  0.00           C  
ATOM   3311  C   ASN 1 216      69.014  53.644  49.633  0.00  0.00           C  
ATOM   3312  O   ASN 1 216      69.936  54.291  50.164  0.00  0.00           O  
ATOM   3313  CB  ASN 1 216      69.219  55.069  47.536  0.00  0.00           C  
ATOM   3314  CG  ASN 1 216      69.385  54.841  46.011  0.00  0.00           C  
ATOM   3315  OD1 ASN 1 216      68.830  53.981  45.373  0.00  0.00           O  
ATOM   3316  ND2 ASN 1 216      70.286  55.586  45.432  0.00  0.00           N  
ATOM   3317  H   ASN 1 216      66.407  53.797  47.715  0.00  0.00           H  
ATOM   3318  HA  ASN 1 216      68.430  53.089  47.768  0.00  0.00           H  
ATOM   3319  HB2 ASN 1 216      68.796  56.047  47.764  0.00  0.00           H  
ATOM   3320  HB3 ASN 1 216      70.200  55.060  48.011  0.00  0.00           H  
ATOM   3321 HD21 ASN 1 216      70.402  55.418  44.443  0.00  0.00           H  
ATOM   3322 HD22 ASN 1 216      70.675  56.295  46.037  0.00  0.00           H  
ATOM   3323  N   GLY 1 217      68.327  52.829  50.396  0.00  0.00           N  
ATOM   3324  CA  GLY 1 217      68.690  52.426  51.780  0.00  0.00           C  
ATOM   3325  C   GLY 1 217      68.592  53.516  52.881  0.00  0.00           C  
ATOM   3326  O   GLY 1 217      68.583  53.200  54.088  0.00  0.00           O  
ATOM   3327  H   GLY 1 217      67.604  52.287  49.945  0.00  0.00           H  
ATOM   3328  HA2 GLY 1 217      68.174  51.531  52.128  0.00  0.00           H  
ATOM   3329  HA3 GLY 1 217      69.741  52.137  51.753  0.00  0.00           H  
ATOM   3330  N   GLN 1 218      68.379  54.795  52.554  0.00  0.00           N  
ATOM   3331  CA  GLN 1 218      68.154  55.869  53.482  0.00  0.00           C  
ATOM   3332  C   GLN 1 218      66.695  55.816  54.042  0.00  0.00           C  
ATOM   3333  O   GLN 1 218      65.745  55.683  53.299  0.00  0.00           O  
ATOM   3334  CB  GLN 1 218      68.554  57.291  52.827  0.00  0.00           C  
ATOM   3335  CG  GLN 1 218      69.999  57.363  52.551  0.00  0.00           C  
ATOM   3336  CD  GLN 1 218      70.423  58.788  52.019  0.00  0.00           C  
ATOM   3337  OE1 GLN 1 218      71.563  59.165  52.220  0.00  0.00           O  
ATOM   3338  NE2 GLN 1 218      69.558  59.587  51.464  0.00  0.00           N  
ATOM   3339  H   GLN 1 218      68.545  55.054  51.592  0.00  0.00           H  
ATOM   3340  HA  GLN 1 218      68.774  55.784  54.374  0.00  0.00           H  
ATOM   3341  HB2 GLN 1 218      68.003  57.378  51.890  0.00  0.00           H  
ATOM   3342  HB3 GLN 1 218      68.248  58.123  53.461  0.00  0.00           H  
ATOM   3343  HG2 GLN 1 218      70.529  57.268  53.498  0.00  0.00           H  
ATOM   3344  HG3 GLN 1 218      70.239  56.638  51.773  0.00  0.00           H  
ATOM   3345 HE21 GLN 1 218      69.909  60.488  51.171  0.00  0.00           H  
ATOM   3346 HE22 GLN 1 218      68.587  59.364  51.303  0.00  0.00           H  
ATOM   3347  N   ASP 1 219      66.594  56.073  55.346  0.00  0.00           N  
ATOM   3348  CA  ASP 1 219      65.286  56.231  55.990  0.00  0.00           C  
ATOM   3349  C   ASP 1 219      64.470  57.414  55.541  0.00  0.00           C  
ATOM   3350  O   ASP 1 219      64.954  58.532  55.735  0.00  0.00           O  
ATOM   3351  CB  ASP 1 219      65.570  56.272  57.388  0.00  0.00           C  
ATOM   3352  CG  ASP 1 219      64.304  55.815  58.238  0.00  0.00           C  
ATOM   3353  OD1 ASP 1 219      63.126  55.880  57.842  0.00  0.00           O  
ATOM   3354  OD2 ASP 1 219      64.531  55.188  59.295  0.00  0.00           O  
ATOM   3355  H   ASP 1 219      67.443  56.300  55.843  0.00  0.00           H  
ATOM   3356  HA  ASP 1 219      64.619  55.413  55.719  0.00  0.00           H  
ATOM   3357  HB2 ASP 1 219      66.380  55.598  57.667  0.00  0.00           H  
ATOM   3358  HB3 ASP 1 219      65.804  57.278  57.733  0.00  0.00           H  
ATOM   3359  N   LEU 1 220      63.182  57.416  55.169  0.00  0.00           N  
ATOM   3360  CA  LEU 1 220      62.232  58.574  55.170  0.00  0.00           C  
ATOM   3361  C   LEU 1 220      62.081  59.248  56.523  0.00  0.00           C  
ATOM   3362  O   LEU 1 220      61.600  60.377  56.653  0.00  0.00           O  
ATOM   3363  CB  LEU 1 220      60.869  57.971  54.631  0.00  0.00           C  
ATOM   3364  CG  LEU 1 220      60.602  57.525  53.184  0.00  0.00           C  
ATOM   3365  CD1 LEU 1 220      59.163  57.068  53.021  0.00  0.00           C  
ATOM   3366  CD2 LEU 1 220      60.717  58.762  52.327  0.00  0.00           C  
ATOM   3367  H   LEU 1 220      62.791  56.516  54.931  0.00  0.00           H  
ATOM   3368  HA  LEU 1 220      62.647  59.317  54.489  0.00  0.00           H  
ATOM   3369  HB2 LEU 1 220      60.653  57.139  55.301  0.00  0.00           H  
ATOM   3370  HB3 LEU 1 220      60.120  58.723  54.878  0.00  0.00           H  
ATOM   3371  HG  LEU 1 220      61.251  56.715  52.851  0.00  0.00           H  
ATOM   3372 HD11 LEU 1 220      59.153  56.900  51.944  0.00  0.00           H  
ATOM   3373 HD12 LEU 1 220      59.035  56.148  53.590  0.00  0.00           H  
ATOM   3374 HD13 LEU 1 220      58.385  57.742  53.381  0.00  0.00           H  
ATOM   3375 HD21 LEU 1 220      61.703  59.185  52.520  0.00  0.00           H  
ATOM   3376 HD22 LEU 1 220      60.528  58.617  51.263  0.00  0.00           H  
ATOM   3377 HD23 LEU 1 220      60.031  59.560  52.609  0.00  0.00           H  
ATOM   3378  N   LYS 1 221      62.434  58.510  57.672  0.00  0.00           N  
ATOM   3379  CA  LYS 1 221      62.429  58.986  59.054  0.00  0.00           C  
ATOM   3380  C   LYS 1 221      61.118  59.688  59.442  0.00  0.00           C  
ATOM   3381  O   LYS 1 221      61.206  60.806  59.892  0.00  0.00           O  
ATOM   3382  CB  LYS 1 221      63.801  59.663  59.365  0.00  0.00           C  
ATOM   3383  CG  LYS 1 221      64.157  59.558  60.893  0.00  0.00           C  
ATOM   3384  CD  LYS 1 221      64.549  58.166  61.467  0.00  0.00           C  
ATOM   3385  CE  LYS 1 221      65.933  57.679  60.967  0.00  0.00           C  
ATOM   3386  NZ  LYS 1 221      66.015  56.173  61.207  0.00  0.00           N  
ATOM   3387  H   LYS 1 221      62.569  57.526  57.487  0.00  0.00           H  
ATOM   3388  HA  LYS 1 221      62.457  58.077  59.656  0.00  0.00           H  
ATOM   3389  HB2 LYS 1 221      64.601  59.127  58.854  0.00  0.00           H  
ATOM   3390  HB3 LYS 1 221      63.680  60.688  59.016  0.00  0.00           H  
ATOM   3391  HG2 LYS 1 221      65.027  60.193  61.060  0.00  0.00           H  
ATOM   3392  HG3 LYS 1 221      63.285  59.811  61.497  0.00  0.00           H  
ATOM   3393  HD2 LYS 1 221      64.523  58.360  62.539  0.00  0.00           H  
ATOM   3394  HD3 LYS 1 221      63.768  57.416  61.346  0.00  0.00           H  
ATOM   3395  HE2 LYS 1 221      66.011  57.941  59.912  0.00  0.00           H  
ATOM   3396  HE3 LYS 1 221      66.665  58.249  61.539  0.00  0.00           H  
ATOM   3397  HZ1 LYS 1 221      66.802  55.764  60.724  0.00  0.00           H  
ATOM   3398  HZ2 LYS 1 221      66.023  55.833  62.159  0.00  0.00           H  
ATOM   3399  HZ3 LYS 1 221      65.224  55.779  60.717  0.00  0.00           H  
ATOM   3400  N   MET 1 222      60.039  58.924  59.311  0.00  0.00           N  
ATOM   3401  CA  MET 1 222      58.644  59.363  59.605  0.00  0.00           C  
ATOM   3402  C   MET 1 222      57.801  58.185  60.192  0.00  0.00           C  
ATOM   3403  O   MET 1 222      58.124  56.997  59.941  0.00  0.00           O  
ATOM   3404  CB  MET 1 222      57.971  59.996  58.457  0.00  0.00           C  
ATOM   3405  CG  MET 1 222      57.644  59.047  57.274  0.00  0.00           C  
ATOM   3406  SD  MET 1 222      56.799  59.941  55.928  0.00  0.00           S  
ATOM   3407  CE  MET 1 222      55.275  60.475  56.799  0.00  0.00           C  
ATOM   3408  H   MET 1 222      60.141  58.024  58.864  0.00  0.00           H  
ATOM   3409  HA  MET 1 222      58.643  60.088  60.419  0.00  0.00           H  
ATOM   3410  HB2 MET 1 222      57.003  60.407  58.745  0.00  0.00           H  
ATOM   3411  HB3 MET 1 222      58.550  60.842  58.085  0.00  0.00           H  
ATOM   3412  HG2 MET 1 222      58.612  58.842  56.817  0.00  0.00           H  
ATOM   3413  HG3 MET 1 222      57.052  58.195  57.611  0.00  0.00           H  
ATOM   3414  HE1 MET 1 222      54.561  60.734  56.017  0.00  0.00           H  
ATOM   3415  HE2 MET 1 222      54.866  59.599  57.303  0.00  0.00           H  
ATOM   3416  HE3 MET 1 222      55.517  61.324  57.439  0.00  0.00           H  
ATOM   3417  N   ASP 1 223      56.695  58.415  60.910  0.00  0.00           N  
ATOM   3418  CA  ASP 1 223      56.065  57.379  61.690  0.00  0.00           C  
ATOM   3419  C   ASP 1 223      55.439  56.221  60.772  0.00  0.00           C  
ATOM   3420  O   ASP 1 223      54.808  56.482  59.793  0.00  0.00           O  
ATOM   3421  CB  ASP 1 223      54.992  58.110  62.445  0.00  0.00           C  
ATOM   3422  CG  ASP 1 223      54.058  57.215  63.307  0.00  0.00           C  
ATOM   3423  OD1 ASP 1 223      52.840  57.473  63.556  0.00  0.00           O  
ATOM   3424  OD2 ASP 1 223      54.572  56.140  63.698  0.00  0.00           O  
ATOM   3425  H   ASP 1 223      56.333  59.334  61.124  0.00  0.00           H  
ATOM   3426  HA  ASP 1 223      56.850  56.999  62.344  0.00  0.00           H  
ATOM   3427  HB2 ASP 1 223      55.337  58.806  63.210  0.00  0.00           H  
ATOM   3428  HB3 ASP 1 223      54.373  58.743  61.809  0.00  0.00           H  
ATOM   3429  N   CYS 1 224      55.660  55.035  61.200  0.00  0.00           N  
ATOM   3430  CA  CYS 1 224      55.320  53.808  60.442  0.00  0.00           C  
ATOM   3431  C   CYS 1 224      53.867  53.730  60.156  0.00  0.00           C  
ATOM   3432  O   CYS 1 224      53.407  53.406  59.060  0.00  0.00           O  
ATOM   3433  CB  CYS 1 224      55.892  52.563  61.026  0.00  0.00           C  
ATOM   3434  SG  CYS 1 224      55.164  52.165  62.561  0.00  0.00           S  
ATOM   3435  H   CYS 1 224      56.184  54.738  62.011  0.00  0.00           H  
ATOM   3436  HA  CYS 1 224      55.807  54.024  59.491  0.00  0.00           H  
ATOM   3437  HB2 CYS 1 224      55.640  51.744  60.352  0.00  0.00           H  
ATOM   3438  HB3 CYS 1 224      56.972  52.685  61.104  0.00  0.00           H  
ATOM   3439  N   LYS 1 225      53.059  54.038  61.202  0.00  0.00           N  
ATOM   3440  CA  LYS 1 225      51.575  54.157  61.079  0.00  0.00           C  
ATOM   3441  C   LYS 1 225      51.122  54.975  59.860  0.00  0.00           C  
ATOM   3442  O   LYS 1 225      49.943  54.844  59.472  0.00  0.00           O  
ATOM   3443  CB  LYS 1 225      51.131  54.791  62.400  0.00  0.00           C  
ATOM   3444  CG  LYS 1 225      49.646  54.292  62.757  0.00  0.00           C  
ATOM   3445  CD  LYS 1 225      49.568  54.741  64.251  0.00  0.00           C  
ATOM   3446  CE  LYS 1 225      48.254  54.301  64.925  0.00  0.00           C  
ATOM   3447  NZ  LYS 1 225      48.267  52.970  65.480  0.00  0.00           N  
ATOM   3448  H   LYS 1 225      53.468  54.341  62.074  0.00  0.00           H  
ATOM   3449  HA  LYS 1 225      51.117  53.172  60.987  0.00  0.00           H  
ATOM   3450  HB2 LYS 1 225      51.821  54.297  63.085  0.00  0.00           H  
ATOM   3451  HB3 LYS 1 225      51.277  55.871  62.379  0.00  0.00           H  
ATOM   3452  HG2 LYS 1 225      49.043  54.834  62.028  0.00  0.00           H  
ATOM   3453  HG3 LYS 1 225      49.543  53.207  62.724  0.00  0.00           H  
ATOM   3454  HD2 LYS 1 225      50.384  54.361  64.866  0.00  0.00           H  
ATOM   3455  HD3 LYS 1 225      49.586  55.823  64.381  0.00  0.00           H  
ATOM   3456  HE2 LYS 1 225      48.139  55.045  65.713  0.00  0.00           H  
ATOM   3457  HE3 LYS 1 225      47.455  54.368  64.186  0.00  0.00           H  
ATOM   3458  HZ1 LYS 1 225      47.397  52.669  65.894  0.00  0.00           H  
ATOM   3459  HZ2 LYS 1 225      48.401  52.345  64.699  0.00  0.00           H  
ATOM   3460  HZ3 LYS 1 225      49.037  52.906  66.132  0.00  0.00           H  
ATOM   3461  N   GLU 1 226      51.854  56.018  59.339  0.00  0.00           N  
ATOM   3462  CA  GLU 1 226      51.474  56.867  58.242  0.00  0.00           C  
ATOM   3463  C   GLU 1 226      51.513  56.135  56.873  0.00  0.00           C  
ATOM   3464  O   GLU 1 226      50.736  56.517  56.069  0.00  0.00           O  
ATOM   3465  CB  GLU 1 226      52.347  58.147  58.096  0.00  0.00           C  
ATOM   3466  CG  GLU 1 226      52.620  59.021  59.391  0.00  0.00           C  
ATOM   3467  CD  GLU 1 226      51.437  59.961  59.777  0.00  0.00           C  
ATOM   3468  OE1 GLU 1 226      50.420  60.066  59.037  0.00  0.00           O  
ATOM   3469  OE2 GLU 1 226      51.656  60.682  60.770  0.00  0.00           O  
ATOM   3470  H   GLU 1 226      52.772  56.274  59.674  0.00  0.00           H  
ATOM   3471  HA  GLU 1 226      50.453  57.159  58.485  0.00  0.00           H  
ATOM   3472  HB2 GLU 1 226      53.373  57.802  57.971  0.00  0.00           H  
ATOM   3473  HB3 GLU 1 226      51.980  58.686  57.222  0.00  0.00           H  
ATOM   3474  HG2 GLU 1 226      52.793  58.313  60.202  0.00  0.00           H  
ATOM   3475  HG3 GLU 1 226      53.451  59.689  59.163  0.00  0.00           H  
ATOM   3476  N   TYR 1 227      52.289  55.072  56.693  0.00  0.00           N  
ATOM   3477  CA  TYR 1 227      52.271  54.222  55.438  0.00  0.00           C  
ATOM   3478  C   TYR 1 227      50.832  53.689  55.146  0.00  0.00           C  
ATOM   3479  O   TYR 1 227      50.457  53.488  53.961  0.00  0.00           O  
ATOM   3480  CB  TYR 1 227      53.224  53.157  55.444  0.00  0.00           C  
ATOM   3481  CG  TYR 1 227      54.641  53.536  55.831  0.00  0.00           C  
ATOM   3482  CD1 TYR 1 227      55.327  54.624  55.235  0.00  0.00           C  
ATOM   3483  CD2 TYR 1 227      55.303  52.782  56.850  0.00  0.00           C  
ATOM   3484  CE1 TYR 1 227      56.542  54.961  55.729  0.00  0.00           C  
ATOM   3485  CE2 TYR 1 227      56.555  53.058  57.192  0.00  0.00           C  
ATOM   3486  CZ  TYR 1 227      57.222  54.147  56.673  0.00  0.00           C  
ATOM   3487  OH  TYR 1 227      58.524  54.444  57.062  0.00  0.00           O  
ATOM   3488  H   TYR 1 227      52.923  54.841  57.444  0.00  0.00           H  
ATOM   3489  HA  TYR 1 227      52.452  54.971  54.667  0.00  0.00           H  
ATOM   3490  HB2 TYR 1 227      52.933  52.293  56.041  0.00  0.00           H  
ATOM   3491  HB3 TYR 1 227      53.305  52.834  54.407  0.00  0.00           H  
ATOM   3492  HD1 TYR 1 227      54.786  55.158  54.468  0.00  0.00           H  
ATOM   3493  HD2 TYR 1 227      54.823  52.045  57.477  0.00  0.00           H  
ATOM   3494  HE1 TYR 1 227      57.030  55.795  55.246  0.00  0.00           H  
ATOM   3495  HE2 TYR 1 227      57.058  52.500  57.968  0.00  0.00           H  
ATOM   3496  HH  TYR 1 227      58.736  54.026  57.900  0.00  0.00           H  
ATOM   3497  N   ASN 1 228      50.130  53.321  56.169  0.00  0.00           N  
ATOM   3498  CA  ASN 1 228      48.915  52.534  56.154  0.00  0.00           C  
ATOM   3499  C   ASN 1 228      47.723  53.269  56.710  0.00  0.00           C  
ATOM   3500  O   ASN 1 228      46.764  52.697  57.178  0.00  0.00           O  
ATOM   3501  CB  ASN 1 228      49.184  51.159  56.864  0.00  0.00           C  
ATOM   3502  CG  ASN 1 228      50.511  50.610  56.638  0.00  0.00           C  
ATOM   3503  OD1 ASN 1 228      50.875  50.121  55.545  0.00  0.00           O  
ATOM   3504  ND2 ASN 1 228      51.310  50.674  57.685  0.00  0.00           N  
ATOM   3505  H   ASN 1 228      50.537  53.552  57.064  0.00  0.00           H  
ATOM   3506  HA  ASN 1 228      48.592  52.292  55.141  0.00  0.00           H  
ATOM   3507  HB2 ASN 1 228      48.966  51.336  57.918  0.00  0.00           H  
ATOM   3508  HB3 ASN 1 228      48.377  50.478  56.595  0.00  0.00           H  
ATOM   3509 HD21 ASN 1 228      52.209  50.216  57.629  0.00  0.00           H  
ATOM   3510 HD22 ASN 1 228      51.001  51.206  58.486  0.00  0.00           H  
ATOM   3511  N   TYR 1 229      47.769  54.628  56.815  0.00  0.00           N  
ATOM   3512  CA  TYR 1 229      46.716  55.540  57.249  0.00  0.00           C  
ATOM   3513  C   TYR 1 229      45.764  55.814  56.071  0.00  0.00           C  
ATOM   3514  O   TYR 1 229      46.229  56.332  55.039  0.00  0.00           O  
ATOM   3515  CB  TYR 1 229      47.274  56.884  57.750  0.00  0.00           C  
ATOM   3516  CG  TYR 1 229      46.172  57.913  57.820  0.00  0.00           C  
ATOM   3517  CD1 TYR 1 229      45.011  57.724  58.500  0.00  0.00           C  
ATOM   3518  CD2 TYR 1 229      46.372  59.145  57.220  0.00  0.00           C  
ATOM   3519  CE1 TYR 1 229      44.034  58.707  58.718  0.00  0.00           C  
ATOM   3520  CE2 TYR 1 229      45.359  60.159  57.329  0.00  0.00           C  
ATOM   3521  CZ  TYR 1 229      44.262  59.936  58.071  0.00  0.00           C  
ATOM   3522  OH  TYR 1 229      43.475  61.006  58.285  0.00  0.00           O  
ATOM   3523  H   TYR 1 229      48.637  55.032  56.495  0.00  0.00           H  
ATOM   3524  HA  TYR 1 229      46.216  54.995  58.050  0.00  0.00           H  
ATOM   3525  HB2 TYR 1 229      47.821  56.885  58.692  0.00  0.00           H  
ATOM   3526  HB3 TYR 1 229      47.939  57.183  56.940  0.00  0.00           H  
ATOM   3527  HD1 TYR 1 229      44.696  56.786  58.933  0.00  0.00           H  
ATOM   3528  HD2 TYR 1 229      47.253  59.270  56.609  0.00  0.00           H  
ATOM   3529  HE1 TYR 1 229      43.159  58.396  59.270  0.00  0.00           H  
ATOM   3530  HE2 TYR 1 229      45.535  61.075  56.785  0.00  0.00           H  
ATOM   3531  HH  TYR 1 229      42.742  60.797  58.869  0.00  0.00           H  
ATOM   3532  N   ASP 1 230      44.497  55.451  56.039  0.00  0.00           N  
ATOM   3533  CA  ASP 1 230      43.629  54.717  57.015  0.00  0.00           C  
ATOM   3534  C   ASP 1 230      43.585  53.215  56.778  0.00  0.00           C  
ATOM   3535  O   ASP 1 230      43.366  52.488  57.774  0.00  0.00           O  
ATOM   3536  CB  ASP 1 230      42.216  55.110  56.967  0.00  0.00           C  
ATOM   3537  CG  ASP 1 230      41.571  55.553  55.715  0.00  0.00           C  
ATOM   3538  OD1 ASP 1 230      40.622  54.904  55.287  0.00  0.00           O  
ATOM   3539  OD2 ASP 1 230      41.989  56.668  55.142  0.00  0.00           O  
ATOM   3540  H   ASP 1 230      43.919  55.916  55.353  0.00  0.00           H  
ATOM   3541  HA  ASP 1 230      43.943  54.817  58.054  0.00  0.00           H  
ATOM   3542  HB2 ASP 1 230      41.596  54.324  57.398  0.00  0.00           H  
ATOM   3543  HB3 ASP 1 230      42.038  55.928  57.666  0.00  0.00           H  
ATOM   3544  N   LYS 1 231      43.928  52.724  55.588  0.00  0.00           N  
ATOM   3545  CA  LYS 1 231      44.218  51.279  55.206  0.00  0.00           C  
ATOM   3546  C   LYS 1 231      45.490  51.204  54.387  0.00  0.00           C  
ATOM   3547  O   LYS 1 231      46.061  52.160  54.009  0.00  0.00           O  
ATOM   3548  CB  LYS 1 231      42.946  50.645  54.737  0.00  0.00           C  
ATOM   3549  CG  LYS 1 231      42.672  50.990  53.258  0.00  0.00           C  
ATOM   3550  CD  LYS 1 231      41.212  50.560  53.046  0.00  0.00           C  
ATOM   3551  CE  LYS 1 231      40.782  50.777  51.595  0.00  0.00           C  
ATOM   3552  NZ  LYS 1 231      40.942  52.158  51.078  0.00  0.00           N  
ATOM   3553  H   LYS 1 231      43.936  53.387  54.827  0.00  0.00           H  
ATOM   3554  HA  LYS 1 231      44.486  50.750  56.120  0.00  0.00           H  
ATOM   3555  HB2 LYS 1 231      43.065  49.570  54.876  0.00  0.00           H  
ATOM   3556  HB3 LYS 1 231      42.153  50.966  55.412  0.00  0.00           H  
ATOM   3557  HG2 LYS 1 231      42.818  52.046  53.031  0.00  0.00           H  
ATOM   3558  HG3 LYS 1 231      43.393  50.527  52.585  0.00  0.00           H  
ATOM   3559  HD2 LYS 1 231      40.994  49.504  53.206  0.00  0.00           H  
ATOM   3560  HD3 LYS 1 231      40.494  51.064  53.692  0.00  0.00           H  
ATOM   3561  HE2 LYS 1 231      41.391  50.132  50.962  0.00  0.00           H  
ATOM   3562  HE3 LYS 1 231      39.718  50.543  51.597  0.00  0.00           H  
ATOM   3563  HZ1 LYS 1 231      41.907  52.416  50.925  0.00  0.00           H  
ATOM   3564  HZ2 LYS 1 231      40.644  52.240  50.117  0.00  0.00           H  
ATOM   3565  HZ3 LYS 1 231      40.514  52.906  51.604  0.00  0.00           H  
ATOM   3566  N   SER 1 232      45.840  49.958  53.963  0.00  0.00           N  
ATOM   3567  CA  SER 1 232      46.907  49.709  52.950  0.00  0.00           C  
ATOM   3568  C   SER 1 232      46.529  48.362  52.200  0.00  0.00           C  
ATOM   3569  O   SER 1 232      46.001  47.414  52.776  0.00  0.00           O  
ATOM   3570  CB  SER 1 232      48.274  49.596  53.575  0.00  0.00           C  
ATOM   3571  OG  SER 1 232      49.197  49.294  52.550  0.00  0.00           O  
ATOM   3572  H   SER 1 232      45.414  49.185  54.453  0.00  0.00           H  
ATOM   3573  HA  SER 1 232      46.966  50.533  52.239  0.00  0.00           H  
ATOM   3574  HB2 SER 1 232      48.596  50.519  54.057  0.00  0.00           H  
ATOM   3575  HB3 SER 1 232      48.332  48.783  54.298  0.00  0.00           H  
ATOM   3576  HG  SER 1 232      50.032  49.102  52.984  0.00  0.00           H  
ATOM   3577  N   ILE 1 233      46.729  48.354  50.862  0.00  0.00           N  
ATOM   3578  CA  ILE 1 233      46.240  47.253  50.028  0.00  0.00           C  
ATOM   3579  C   ILE 1 233      47.183  46.984  48.838  0.00  0.00           C  
ATOM   3580  O   ILE 1 233      47.672  47.978  48.225  0.00  0.00           O  
ATOM   3581  CB  ILE 1 233      44.808  47.407  49.405  0.00  0.00           C  
ATOM   3582  CG1 ILE 1 233      44.583  48.604  48.521  0.00  0.00           C  
ATOM   3583  CG2 ILE 1 233      43.828  47.386  50.621  0.00  0.00           C  
ATOM   3584  CD1 ILE 1 233      43.078  48.847  48.068  0.00  0.00           C  
ATOM   3585  H   ILE 1 233      47.252  49.121  50.463  0.00  0.00           H  
ATOM   3586  HA  ILE 1 233      46.192  46.433  50.745  0.00  0.00           H  
ATOM   3587  HB  ILE 1 233      44.554  46.555  48.773  0.00  0.00           H  
ATOM   3588 HG12 ILE 1 233      44.878  49.483  49.094  0.00  0.00           H  
ATOM   3589 HG13 ILE 1 233      45.073  48.563  47.548  0.00  0.00           H  
ATOM   3590 HG21 ILE 1 233      42.784  47.376  50.307  0.00  0.00           H  
ATOM   3591 HG22 ILE 1 233      43.931  46.526  51.284  0.00  0.00           H  
ATOM   3592 HG23 ILE 1 233      43.869  48.293  51.224  0.00  0.00           H  
ATOM   3593 HD11 ILE 1 233      42.975  49.619  47.305  0.00  0.00           H  
ATOM   3594 HD12 ILE 1 233      42.708  47.904  47.666  0.00  0.00           H  
ATOM   3595 HD13 ILE 1 233      42.353  49.051  48.856  0.00  0.00           H  
ATOM   3596  N   VAL 1 234      47.297  45.720  48.334  0.00  0.00           N  
ATOM   3597  CA  VAL 1 234      47.845  45.477  46.986  0.00  0.00           C  
ATOM   3598  C   VAL 1 234      46.679  45.479  45.979  0.00  0.00           C  
ATOM   3599  O   VAL 1 234      45.551  45.052  46.369  0.00  0.00           O  
ATOM   3600  CB  VAL 1 234      48.776  44.269  46.795  0.00  0.00           C  
ATOM   3601  CG1 VAL 1 234      48.012  42.988  47.198  0.00  0.00           C  
ATOM   3602  CG2 VAL 1 234      49.582  44.014  45.511  0.00  0.00           C  
ATOM   3603  H   VAL 1 234      46.654  45.037  48.708  0.00  0.00           H  
ATOM   3604  HA  VAL 1 234      48.541  46.302  46.831  0.00  0.00           H  
ATOM   3605  HB  VAL 1 234      49.571  44.409  47.528  0.00  0.00           H  
ATOM   3606 HG11 VAL 1 234      47.458  43.228  48.106  0.00  0.00           H  
ATOM   3607 HG12 VAL 1 234      47.275  42.850  46.407  0.00  0.00           H  
ATOM   3608 HG13 VAL 1 234      48.651  42.116  47.333  0.00  0.00           H  
ATOM   3609 HG21 VAL 1 234      50.094  44.951  45.289  0.00  0.00           H  
ATOM   3610 HG22 VAL 1 234      50.288  43.186  45.556  0.00  0.00           H  
ATOM   3611 HG23 VAL 1 234      48.904  43.782  44.689  0.00  0.00           H  
ATOM   3612  N   ASP 1 235      46.891  46.031  44.752  0.00  0.00           N  
ATOM   3613  CA  ASP 1 235      45.744  46.179  43.853  0.00  0.00           C  
ATOM   3614  C   ASP 1 235      46.115  46.010  42.320  0.00  0.00           C  
ATOM   3615  O   ASP 1 235      46.567  46.942  41.688  0.00  0.00           O  
ATOM   3616  CB  ASP 1 235      45.073  47.539  44.106  0.00  0.00           C  
ATOM   3617  CG  ASP 1 235      43.814  47.965  43.383  0.00  0.00           C  
ATOM   3618  OD1 ASP 1 235      42.941  48.572  44.134  0.00  0.00           O  
ATOM   3619  OD2 ASP 1 235      43.571  47.655  42.183  0.00  0.00           O  
ATOM   3620  H   ASP 1 235      47.718  46.562  44.517  0.00  0.00           H  
ATOM   3621  HA  ASP 1 235      44.902  45.564  44.172  0.00  0.00           H  
ATOM   3622  HB2 ASP 1 235      44.820  47.578  45.166  0.00  0.00           H  
ATOM   3623  HB3 ASP 1 235      45.866  48.214  43.783  0.00  0.00           H  
ATOM   3624  N   SER 1 236      45.842  44.847  41.742  0.00  0.00           N  
ATOM   3625  CA  SER 1 236      46.235  44.665  40.307  0.00  0.00           C  
ATOM   3626  C   SER 1 236      45.281  45.497  39.350  0.00  0.00           C  
ATOM   3627  O   SER 1 236      45.444  45.465  38.139  0.00  0.00           O  
ATOM   3628  CB  SER 1 236      46.242  43.136  39.884  0.00  0.00           C  
ATOM   3629  OG  SER 1 236      45.022  42.458  40.044  0.00  0.00           O  
ATOM   3630  H   SER 1 236      45.561  44.065  42.317  0.00  0.00           H  
ATOM   3631  HA  SER 1 236      47.234  45.100  40.258  0.00  0.00           H  
ATOM   3632  HB2 SER 1 236      46.570  43.091  38.845  0.00  0.00           H  
ATOM   3633  HB3 SER 1 236      46.939  42.615  40.541  0.00  0.00           H  
ATOM   3634  HG  SER 1 236      44.586  42.613  39.203  0.00  0.00           H  
ATOM   3635  N   GLY 1 237      44.256  46.005  39.913  0.00  0.00           N  
ATOM   3636  CA  GLY 1 237      43.254  46.831  39.263  0.00  0.00           C  
ATOM   3637  C   GLY 1 237      43.579  48.347  39.183  0.00  0.00           C  
ATOM   3638  O   GLY 1 237      42.732  49.214  38.825  0.00  0.00           O  
ATOM   3639  H   GLY 1 237      44.233  45.977  40.923  0.00  0.00           H  
ATOM   3640  HA2 GLY 1 237      42.944  46.446  38.291  0.00  0.00           H  
ATOM   3641  HA3 GLY 1 237      42.274  46.726  39.729  0.00  0.00           H  
ATOM   3642  N   THR 1 238      44.799  48.704  39.403  0.00  0.00           N  
ATOM   3643  CA  THR 1 238      45.356  50.064  39.584  0.00  0.00           C  
ATOM   3644  C   THR 1 238      46.762  50.173  39.140  0.00  0.00           C  
ATOM   3645  O   THR 1 238      47.630  49.352  39.579  0.00  0.00           O  
ATOM   3646  CB  THR 1 238      45.327  50.353  41.074  0.00  0.00           C  
ATOM   3647  OG1 THR 1 238      44.053  50.294  41.574  0.00  0.00           O  
ATOM   3648  CG2 THR 1 238      45.828  51.778  41.454  0.00  0.00           C  
ATOM   3649  H   THR 1 238      45.408  47.937  39.650  0.00  0.00           H  
ATOM   3650  HA  THR 1 238      44.789  50.816  39.034  0.00  0.00           H  
ATOM   3651  HB  THR 1 238      45.918  49.697  41.712  0.00  0.00           H  
ATOM   3652  HG1 THR 1 238      43.871  49.376  41.790  0.00  0.00           H  
ATOM   3653 HG21 THR 1 238      46.905  51.904  41.345  0.00  0.00           H  
ATOM   3654 HG22 THR 1 238      45.340  52.584  40.905  0.00  0.00           H  
ATOM   3655 HG23 THR 1 238      45.679  51.921  42.524  0.00  0.00           H  
ATOM   3656  N   THR 1 239      47.225  51.153  38.243  0.00  0.00           N  
ATOM   3657  CA  THR 1 239      48.648  51.178  37.710  0.00  0.00           C  
ATOM   3658  C   THR 1 239      49.655  51.726  38.750  0.00  0.00           C  
ATOM   3659  O   THR 1 239      50.719  51.138  38.885  0.00  0.00           O  
ATOM   3660  CB  THR 1 239      48.749  52.095  36.427  0.00  0.00           C  
ATOM   3661  OG1 THR 1 239      47.845  51.579  35.411  0.00  0.00           O  
ATOM   3662  CG2 THR 1 239      50.068  52.180  35.761  0.00  0.00           C  
ATOM   3663  H   THR 1 239      46.584  51.859  37.911  0.00  0.00           H  
ATOM   3664  HA  THR 1 239      48.960  50.180  37.402  0.00  0.00           H  
ATOM   3665  HB  THR 1 239      48.306  53.085  36.533  0.00  0.00           H  
ATOM   3666  HG1 THR 1 239      46.974  51.933  35.605  0.00  0.00           H  
ATOM   3667 HG21 THR 1 239      49.978  52.949  34.994  0.00  0.00           H  
ATOM   3668 HG22 THR 1 239      50.799  52.663  36.410  0.00  0.00           H  
ATOM   3669 HG23 THR 1 239      50.368  51.185  35.431  0.00  0.00           H  
ATOM   3670  N   ASN 1 240      49.456  52.859  39.396  0.00  0.00           N  
ATOM   3671  CA  ASN 1 240      50.509  53.497  40.194  0.00  0.00           C  
ATOM   3672  C   ASN 1 240      50.704  52.909  41.587  0.00  0.00           C  
ATOM   3673  O   ASN 1 240      49.693  52.497  42.152  0.00  0.00           O  
ATOM   3674  CB  ASN 1 240      50.370  55.021  40.296  0.00  0.00           C  
ATOM   3675  CG  ASN 1 240      50.402  55.674  38.933  0.00  0.00           C  
ATOM   3676  OD1 ASN 1 240      50.689  55.094  37.939  0.00  0.00           O  
ATOM   3677  ND2 ASN 1 240      50.322  57.031  38.985  0.00  0.00           N  
ATOM   3678  H   ASN 1 240      48.525  53.250  39.414  0.00  0.00           H  
ATOM   3679  HA  ASN 1 240      51.489  53.354  39.738  0.00  0.00           H  
ATOM   3680  HB2 ASN 1 240      49.456  55.432  40.726  0.00  0.00           H  
ATOM   3681  HB3 ASN 1 240      51.202  55.428  40.871  0.00  0.00           H  
ATOM   3682 HD21 ASN 1 240      50.434  57.596  38.155  0.00  0.00           H  
ATOM   3683 HD22 ASN 1 240      49.961  57.443  39.834  0.00  0.00           H  
ATOM   3684  N   LEU 1 241      51.876  53.045  42.162  0.00  0.00           N  
ATOM   3685  CA  LEU 1 241      52.069  53.033  43.627  0.00  0.00           C  
ATOM   3686  C   LEU 1 241      51.441  54.250  44.328  0.00  0.00           C  
ATOM   3687  O   LEU 1 241      52.045  55.312  44.282  0.00  0.00           O  
ATOM   3688  CB  LEU 1 241      53.547  52.839  43.866  0.00  0.00           C  
ATOM   3689  CG  LEU 1 241      54.065  52.857  45.356  0.00  0.00           C  
ATOM   3690  CD1 LEU 1 241      53.495  51.830  46.320  0.00  0.00           C  
ATOM   3691  CD2 LEU 1 241      55.609  52.738  45.316  0.00  0.00           C  
ATOM   3692  H   LEU 1 241      52.602  53.491  41.621  0.00  0.00           H  
ATOM   3693  HA  LEU 1 241      51.555  52.202  44.110  0.00  0.00           H  
ATOM   3694  HB2 LEU 1 241      53.973  52.045  43.253  0.00  0.00           H  
ATOM   3695  HB3 LEU 1 241      54.013  53.676  43.347  0.00  0.00           H  
ATOM   3696  HG  LEU 1 241      53.889  53.877  45.698  0.00  0.00           H  
ATOM   3697 HD11 LEU 1 241      53.760  52.223  47.301  0.00  0.00           H  
ATOM   3698 HD12 LEU 1 241      52.421  51.904  46.149  0.00  0.00           H  
ATOM   3699 HD13 LEU 1 241      53.771  50.800  46.093  0.00  0.00           H  
ATOM   3700 HD21 LEU 1 241      55.977  53.328  44.476  0.00  0.00           H  
ATOM   3701 HD22 LEU 1 241      55.913  53.027  46.323  0.00  0.00           H  
ATOM   3702 HD23 LEU 1 241      55.931  51.722  45.089  0.00  0.00           H  
ATOM   3703  N   ARG 1 242      50.167  54.186  44.870  0.00  0.00           N  
ATOM   3704  CA  ARG 1 242      49.674  55.366  45.691  0.00  0.00           C  
ATOM   3705  C   ARG 1 242      50.159  55.192  47.152  0.00  0.00           C  
ATOM   3706  O   ARG 1 242      49.861  54.226  47.760  0.00  0.00           O  
ATOM   3707  CB  ARG 1 242      48.117  55.518  45.723  0.00  0.00           C  
ATOM   3708  CG  ARG 1 242      47.571  55.383  44.308  0.00  0.00           C  
ATOM   3709  CD  ARG 1 242      46.067  55.744  44.257  0.00  0.00           C  
ATOM   3710  NE  ARG 1 242      45.856  57.238  44.391  0.00  0.00           N  
ATOM   3711  CZ  ARG 1 242      44.877  57.977  44.052  0.00  0.00           C  
ATOM   3712  NH1 ARG 1 242      43.694  57.473  43.597  0.00  0.00           N  
ATOM   3713  NH2 ARG 1 242      44.779  59.251  44.203  0.00  0.00           N  
ATOM   3714  H   ARG 1 242      49.558  53.382  44.830  0.00  0.00           H  
ATOM   3715  HA  ARG 1 242      50.173  56.310  45.472  0.00  0.00           H  
ATOM   3716  HB2 ARG 1 242      47.745  54.708  46.350  0.00  0.00           H  
ATOM   3717  HB3 ARG 1 242      47.836  56.398  46.302  0.00  0.00           H  
ATOM   3718  HG2 ARG 1 242      48.013  56.065  43.581  0.00  0.00           H  
ATOM   3719  HG3 ARG 1 242      47.656  54.335  44.020  0.00  0.00           H  
ATOM   3720  HD2 ARG 1 242      45.687  55.391  43.298  0.00  0.00           H  
ATOM   3721  HD3 ARG 1 242      45.431  55.330  45.039  0.00  0.00           H  
ATOM   3722  HE  ARG 1 242      46.584  57.747  44.871  0.00  0.00           H  
ATOM   3723 HH11 ARG 1 242      42.981  58.096  43.247  0.00  0.00           H  
ATOM   3724 HH12 ARG 1 242      43.622  56.486  43.394  0.00  0.00           H  
ATOM   3725 HH21 ARG 1 242      43.975  59.796  43.927  0.00  0.00           H  
ATOM   3726 HH22 ARG 1 242      45.583  59.687  44.633  0.00  0.00           H  
ATOM   3727  N   LEU 1 243      50.874  56.186  47.675  0.00  0.00           N  
ATOM   3728  CA  LEU 1 243      51.043  56.319  49.064  0.00  0.00           C  
ATOM   3729  C   LEU 1 243      50.205  57.498  49.547  0.00  0.00           C  
ATOM   3730  O   LEU 1 243      49.910  58.376  48.765  0.00  0.00           O  
ATOM   3731  CB  LEU 1 243      52.474  56.517  49.402  0.00  0.00           C  
ATOM   3732  CG  LEU 1 243      53.529  55.420  48.822  0.00  0.00           C  
ATOM   3733  CD1 LEU 1 243      54.856  56.157  49.056  0.00  0.00           C  
ATOM   3734  CD2 LEU 1 243      53.595  54.046  49.598  0.00  0.00           C  
ATOM   3735  H   LEU 1 243      51.008  57.031  47.139  0.00  0.00           H  
ATOM   3736  HA  LEU 1 243      50.719  55.454  49.641  0.00  0.00           H  
ATOM   3737  HB2 LEU 1 243      52.741  57.549  49.174  0.00  0.00           H  
ATOM   3738  HB3 LEU 1 243      52.622  56.537  50.482  0.00  0.00           H  
ATOM   3739  HG  LEU 1 243      53.279  55.311  47.767  0.00  0.00           H  
ATOM   3740 HD11 LEU 1 243      54.943  56.378  50.119  0.00  0.00           H  
ATOM   3741 HD12 LEU 1 243      55.566  55.343  48.909  0.00  0.00           H  
ATOM   3742 HD13 LEU 1 243      55.032  57.045  48.449  0.00  0.00           H  
ATOM   3743 HD21 LEU 1 243      52.723  53.451  49.328  0.00  0.00           H  
ATOM   3744 HD22 LEU 1 243      54.525  53.542  49.331  0.00  0.00           H  
ATOM   3745 HD23 LEU 1 243      53.611  54.126  50.685  0.00  0.00           H  
ATOM   3746  N   PRO 1 244      49.585  57.458  50.748  0.00  0.00           N  
ATOM   3747  CA  PRO 1 244      48.904  58.565  51.355  0.00  0.00           C  
ATOM   3748  C   PRO 1 244      49.774  59.874  51.409  0.00  0.00           C  
ATOM   3749  O   PRO 1 244      51.003  59.794  51.530  0.00  0.00           O  
ATOM   3750  CB  PRO 1 244      48.398  58.130  52.713  0.00  0.00           C  
ATOM   3751  CG  PRO 1 244      49.309  56.940  53.129  0.00  0.00           C  
ATOM   3752  CD  PRO 1 244      49.803  56.382  51.760  0.00  0.00           C  
ATOM   3753  HA  PRO 1 244      48.018  58.839  50.783  0.00  0.00           H  
ATOM   3754  HB2 PRO 1 244      48.455  58.868  53.513  0.00  0.00           H  
ATOM   3755  HB3 PRO 1 244      47.385  57.732  52.653  0.00  0.00           H  
ATOM   3756  HG2 PRO 1 244      50.126  57.430  53.658  0.00  0.00           H  
ATOM   3757  HG3 PRO 1 244      48.741  56.293  53.797  0.00  0.00           H  
ATOM   3758  HD2 PRO 1 244      49.164  55.541  51.491  0.00  0.00           H  
ATOM   3759  HD3 PRO 1 244      50.836  56.057  51.891  0.00  0.00           H  
ATOM   3760  N   LYS 1 245      49.100  61.016  51.277  0.00  0.00           N  
ATOM   3761  CA  LYS 1 245      49.715  62.326  50.939  0.00  0.00           C  
ATOM   3762  C   LYS 1 245      50.949  62.675  51.776  0.00  0.00           C  
ATOM   3763  O   LYS 1 245      52.067  62.871  51.216  0.00  0.00           O  
ATOM   3764  CB  LYS 1 245      48.751  63.469  51.099  0.00  0.00           C  
ATOM   3765  CG  LYS 1 245      49.289  64.794  50.474  0.00  0.00           C  
ATOM   3766  CD  LYS 1 245      48.019  65.764  50.441  0.00  0.00           C  
ATOM   3767  CE  LYS 1 245      48.304  67.152  49.889  0.00  0.00           C  
ATOM   3768  NZ  LYS 1 245      49.216  67.984  50.763  0.00  0.00           N  
ATOM   3769  H   LYS 1 245      48.106  60.989  51.105  0.00  0.00           H  
ATOM   3770  HA  LYS 1 245      50.040  62.297  49.899  0.00  0.00           H  
ATOM   3771  HB2 LYS 1 245      47.886  63.217  50.485  0.00  0.00           H  
ATOM   3772  HB3 LYS 1 245      48.434  63.481  52.142  0.00  0.00           H  
ATOM   3773  HG2 LYS 1 245      50.035  65.297  51.089  0.00  0.00           H  
ATOM   3774  HG3 LYS 1 245      49.698  64.650  49.474  0.00  0.00           H  
ATOM   3775  HD2 LYS 1 245      47.294  65.292  49.778  0.00  0.00           H  
ATOM   3776  HD3 LYS 1 245      47.531  65.869  51.410  0.00  0.00           H  
ATOM   3777  HE2 LYS 1 245      48.658  67.148  48.858  0.00  0.00           H  
ATOM   3778  HE3 LYS 1 245      47.372  67.702  49.760  0.00  0.00           H  
ATOM   3779  HZ1 LYS 1 245      49.278  68.970  50.550  0.00  0.00           H  
ATOM   3780  HZ2 LYS 1 245      48.970  67.875  51.736  0.00  0.00           H  
ATOM   3781  HZ3 LYS 1 245      50.205  67.782  50.763  0.00  0.00           H  
ATOM   3782  N   LYS 1 246      50.838  62.674  53.166  0.00  0.00           N  
ATOM   3783  CA  LYS 1 246      51.998  62.950  53.936  0.00  0.00           C  
ATOM   3784  C   LYS 1 246      53.237  62.138  53.550  0.00  0.00           C  
ATOM   3785  O   LYS 1 246      54.374  62.633  53.628  0.00  0.00           O  
ATOM   3786  CB  LYS 1 246      51.718  62.742  55.411  0.00  0.00           C  
ATOM   3787  CG  LYS 1 246      52.710  63.146  56.469  0.00  0.00           C  
ATOM   3788  CD  LYS 1 246      52.431  62.794  57.953  0.00  0.00           C  
ATOM   3789  CE  LYS 1 246      51.030  63.241  58.429  0.00  0.00           C  
ATOM   3790  NZ  LYS 1 246      50.757  63.026  59.830  0.00  0.00           N  
ATOM   3791  H   LYS 1 246      49.980  62.528  53.679  0.00  0.00           H  
ATOM   3792  HA  LYS 1 246      52.262  63.999  53.807  0.00  0.00           H  
ATOM   3793  HB2 LYS 1 246      50.745  63.214  55.551  0.00  0.00           H  
ATOM   3794  HB3 LYS 1 246      51.439  61.731  55.708  0.00  0.00           H  
ATOM   3795  HG2 LYS 1 246      53.710  62.818  56.184  0.00  0.00           H  
ATOM   3796  HG3 LYS 1 246      52.693  64.233  56.554  0.00  0.00           H  
ATOM   3797  HD2 LYS 1 246      52.668  61.733  58.026  0.00  0.00           H  
ATOM   3798  HD3 LYS 1 246      53.200  63.195  58.614  0.00  0.00           H  
ATOM   3799  HE2 LYS 1 246      50.962  64.280  58.107  0.00  0.00           H  
ATOM   3800  HE3 LYS 1 246      50.160  62.808  57.935  0.00  0.00           H  
ATOM   3801  HZ1 LYS 1 246      51.043  62.074  60.010  0.00  0.00           H  
ATOM   3802  HZ2 LYS 1 246      51.167  63.746  60.407  0.00  0.00           H  
ATOM   3803  HZ3 LYS 1 246      49.773  63.006  60.059  0.00  0.00           H  
ATOM   3804  N   VAL 1 247      53.118  60.846  53.252  0.00  0.00           N  
ATOM   3805  CA  VAL 1 247      54.236  59.887  52.920  0.00  0.00           C  
ATOM   3806  C   VAL 1 247      54.623  60.136  51.454  0.00  0.00           C  
ATOM   3807  O   VAL 1 247      55.858  60.152  51.259  0.00  0.00           O  
ATOM   3808  CB  VAL 1 247      53.653  58.465  53.101  0.00  0.00           C  
ATOM   3809  CG1 VAL 1 247      54.753  57.436  53.023  0.00  0.00           C  
ATOM   3810  CG2 VAL 1 247      52.961  58.173  54.423  0.00  0.00           C  
ATOM   3811  H   VAL 1 247      52.174  60.498  53.173  0.00  0.00           H  
ATOM   3812  HA  VAL 1 247      55.056  60.200  53.566  0.00  0.00           H  
ATOM   3813  HB  VAL 1 247      52.918  58.316  52.311  0.00  0.00           H  
ATOM   3814 HG11 VAL 1 247      54.383  56.488  52.633  0.00  0.00           H  
ATOM   3815 HG12 VAL 1 247      55.327  57.636  52.118  0.00  0.00           H  
ATOM   3816 HG13 VAL 1 247      55.358  57.382  53.929  0.00  0.00           H  
ATOM   3817 HG21 VAL 1 247      53.587  58.369  55.295  0.00  0.00           H  
ATOM   3818 HG22 VAL 1 247      52.172  58.879  54.681  0.00  0.00           H  
ATOM   3819 HG23 VAL 1 247      52.441  57.220  54.511  0.00  0.00           H  
ATOM   3820  N   PHE 1 248      53.690  60.443  50.519  0.00  0.00           N  
ATOM   3821  CA  PHE 1 248      54.085  60.948  49.203  0.00  0.00           C  
ATOM   3822  C   PHE 1 248      54.997  62.143  49.180  0.00  0.00           C  
ATOM   3823  O   PHE 1 248      56.058  62.111  48.575  0.00  0.00           O  
ATOM   3824  CB  PHE 1 248      52.829  61.220  48.439  0.00  0.00           C  
ATOM   3825  CG  PHE 1 248      52.949  61.731  46.962  0.00  0.00           C  
ATOM   3826  CD1 PHE 1 248      53.402  60.963  45.940  0.00  0.00           C  
ATOM   3827  CD2 PHE 1 248      52.861  63.114  46.823  0.00  0.00           C  
ATOM   3828  CE1 PHE 1 248      53.600  61.383  44.619  0.00  0.00           C  
ATOM   3829  CE2 PHE 1 248      53.075  63.610  45.493  0.00  0.00           C  
ATOM   3830  CZ  PHE 1 248      53.415  62.789  44.431  0.00  0.00           C  
ATOM   3831  H   PHE 1 248      52.752  60.564  50.875  0.00  0.00           H  
ATOM   3832  HA  PHE 1 248      54.495  60.060  48.722  0.00  0.00           H  
ATOM   3833  HB2 PHE 1 248      52.372  60.233  48.371  0.00  0.00           H  
ATOM   3834  HB3 PHE 1 248      52.231  61.931  49.010  0.00  0.00           H  
ATOM   3835  HD1 PHE 1 248      53.463  59.900  46.121  0.00  0.00           H  
ATOM   3836  HD2 PHE 1 248      52.650  63.832  47.602  0.00  0.00           H  
ATOM   3837  HE1 PHE 1 248      53.916  60.654  43.888  0.00  0.00           H  
ATOM   3838  HE2 PHE 1 248      52.965  64.671  45.324  0.00  0.00           H  
ATOM   3839  HZ  PHE 1 248      53.660  63.265  43.493  0.00  0.00           H  
ATOM   3840  N   GLU 1 249      54.622  63.250  49.860  0.00  0.00           N  
ATOM   3841  CA  GLU 1 249      55.471  64.370  49.904  0.00  0.00           C  
ATOM   3842  C   GLU 1 249      56.920  64.051  50.428  0.00  0.00           C  
ATOM   3843  O   GLU 1 249      57.959  64.583  49.870  0.00  0.00           O  
ATOM   3844  CB  GLU 1 249      54.760  65.411  50.774  0.00  0.00           C  
ATOM   3845  CG  GLU 1 249      53.657  66.261  50.043  0.00  0.00           C  
ATOM   3846  CD  GLU 1 249      53.141  67.484  50.789  0.00  0.00           C  
ATOM   3847  OE1 GLU 1 249      53.994  68.124  51.489  0.00  0.00           O  
ATOM   3848  OE2 GLU 1 249      51.928  67.751  50.815  0.00  0.00           O  
ATOM   3849  H   GLU 1 249      53.729  63.202  50.328  0.00  0.00           H  
ATOM   3850  HA  GLU 1 249      55.458  64.840  48.921  0.00  0.00           H  
ATOM   3851  HB2 GLU 1 249      54.323  65.003  51.686  0.00  0.00           H  
ATOM   3852  HB3 GLU 1 249      55.539  66.063  51.169  0.00  0.00           H  
ATOM   3853  HG2 GLU 1 249      54.071  66.646  49.111  0.00  0.00           H  
ATOM   3854  HG3 GLU 1 249      52.860  65.572  49.763  0.00  0.00           H  
ATOM   3855  N   ALA 1 250      57.062  63.177  51.442  0.00  0.00           N  
ATOM   3856  CA  ALA 1 250      58.393  62.698  51.891  0.00  0.00           C  
ATOM   3857  C   ALA 1 250      59.105  61.745  50.889  0.00  0.00           C  
ATOM   3858  O   ALA 1 250      60.324  61.858  50.680  0.00  0.00           O  
ATOM   3859  CB  ALA 1 250      58.324  62.138  53.316  0.00  0.00           C  
ATOM   3860  H   ALA 1 250      56.257  62.886  51.978  0.00  0.00           H  
ATOM   3861  HA  ALA 1 250      58.972  63.619  51.961  0.00  0.00           H  
ATOM   3862  HB1 ALA 1 250      59.359  61.880  53.539  0.00  0.00           H  
ATOM   3863  HB2 ALA 1 250      57.983  62.908  54.008  0.00  0.00           H  
ATOM   3864  HB3 ALA 1 250      57.650  61.296  53.476  0.00  0.00           H  
ATOM   3865  N   ALA 1 251      58.454  60.875  50.083  0.00  0.00           N  
ATOM   3866  CA  ALA 1 251      59.130  60.152  48.970  0.00  0.00           C  
ATOM   3867  C   ALA 1 251      59.543  61.112  47.823  0.00  0.00           C  
ATOM   3868  O   ALA 1 251      60.616  60.905  47.323  0.00  0.00           O  
ATOM   3869  CB  ALA 1 251      58.188  59.067  48.419  0.00  0.00           C  
ATOM   3870  H   ALA 1 251      57.459  60.768  50.221  0.00  0.00           H  
ATOM   3871  HA  ALA 1 251      60.056  59.758  49.387  0.00  0.00           H  
ATOM   3872  HB1 ALA 1 251      58.778  58.617  47.620  0.00  0.00           H  
ATOM   3873  HB2 ALA 1 251      57.964  58.332  49.192  0.00  0.00           H  
ATOM   3874  HB3 ALA 1 251      57.266  59.550  48.097  0.00  0.00           H  
ATOM   3875  N   VAL 1 252      58.748  62.167  47.392  0.00  0.00           N  
ATOM   3876  CA  VAL 1 252      59.155  63.153  46.327  0.00  0.00           C  
ATOM   3877  C   VAL 1 252      60.418  63.870  46.794  0.00  0.00           C  
ATOM   3878  O   VAL 1 252      61.318  63.889  45.940  0.00  0.00           O  
ATOM   3879  CB  VAL 1 252      57.985  64.099  45.968  0.00  0.00           C  
ATOM   3880  CG1 VAL 1 252      58.495  65.323  45.189  0.00  0.00           C  
ATOM   3881  CG2 VAL 1 252      56.971  63.187  45.052  0.00  0.00           C  
ATOM   3882  H   VAL 1 252      57.800  62.243  47.731  0.00  0.00           H  
ATOM   3883  HA  VAL 1 252      59.427  62.549  45.462  0.00  0.00           H  
ATOM   3884  HB  VAL 1 252      57.451  64.454  46.849  0.00  0.00           H  
ATOM   3885 HG11 VAL 1 252      57.702  65.789  44.605  0.00  0.00           H  
ATOM   3886 HG12 VAL 1 252      58.877  66.143  45.798  0.00  0.00           H  
ATOM   3887 HG13 VAL 1 252      59.286  65.039  44.495  0.00  0.00           H  
ATOM   3888 HG21 VAL 1 252      56.061  63.751  44.845  0.00  0.00           H  
ATOM   3889 HG22 VAL 1 252      57.585  63.042  44.163  0.00  0.00           H  
ATOM   3890 HG23 VAL 1 252      56.845  62.245  45.586  0.00  0.00           H  
ATOM   3891  N   LYS 1 253      60.464  64.370  48.064  0.00  0.00           N  
ATOM   3892  CA  LYS 1 253      61.666  64.919  48.674  0.00  0.00           C  
ATOM   3893  C   LYS 1 253      62.876  64.087  48.559  0.00  0.00           C  
ATOM   3894  O   LYS 1 253      63.986  64.548  48.469  0.00  0.00           O  
ATOM   3895  CB  LYS 1 253      61.473  65.246  50.149  0.00  0.00           C  
ATOM   3896  CG  LYS 1 253      60.885  66.659  50.425  0.00  0.00           C  
ATOM   3897  CD  LYS 1 253      60.426  66.936  51.830  0.00  0.00           C  
ATOM   3898  CE  LYS 1 253      60.088  68.459  52.043  0.00  0.00           C  
ATOM   3899  NZ  LYS 1 253      59.682  68.807  53.403  0.00  0.00           N  
ATOM   3900  H   LYS 1 253      59.650  64.226  48.644  0.00  0.00           H  
ATOM   3901  HA  LYS 1 253      61.994  65.823  48.160  0.00  0.00           H  
ATOM   3902  HB2 LYS 1 253      60.755  64.520  50.532  0.00  0.00           H  
ATOM   3903  HB3 LYS 1 253      62.350  65.037  50.763  0.00  0.00           H  
ATOM   3904  HG2 LYS 1 253      61.532  67.437  50.020  0.00  0.00           H  
ATOM   3905  HG3 LYS 1 253      59.968  66.682  49.836  0.00  0.00           H  
ATOM   3906  HD2 LYS 1 253      59.555  66.290  51.946  0.00  0.00           H  
ATOM   3907  HD3 LYS 1 253      61.084  66.478  52.568  0.00  0.00           H  
ATOM   3908  HE2 LYS 1 253      61.032  68.959  51.825  0.00  0.00           H  
ATOM   3909  HE3 LYS 1 253      59.372  68.797  51.294  0.00  0.00           H  
ATOM   3910  HZ1 LYS 1 253      60.451  68.595  54.022  0.00  0.00           H  
ATOM   3911  HZ2 LYS 1 253      59.386  69.772  53.457  0.00  0.00           H  
ATOM   3912  HZ3 LYS 1 253      58.878  68.296  53.739  0.00  0.00           H  
ATOM   3913  N   SER 1 254      62.686  62.802  48.876  0.00  0.00           N  
ATOM   3914  CA  SER 1 254      63.725  61.857  48.934  0.00  0.00           C  
ATOM   3915  C   SER 1 254      64.357  61.662  47.534  0.00  0.00           C  
ATOM   3916  O   SER 1 254      65.563  61.622  47.476  0.00  0.00           O  
ATOM   3917  CB  SER 1 254      63.184  60.646  49.586  0.00  0.00           C  
ATOM   3918  OG  SER 1 254      64.129  59.637  49.787  0.00  0.00           O  
ATOM   3919  H   SER 1 254      61.782  62.424  49.122  0.00  0.00           H  
ATOM   3920  HA  SER 1 254      64.560  62.212  49.538  0.00  0.00           H  
ATOM   3921  HB2 SER 1 254      62.714  60.848  50.549  0.00  0.00           H  
ATOM   3922  HB3 SER 1 254      62.363  60.243  48.993  0.00  0.00           H  
ATOM   3923  HG  SER 1 254      63.784  59.083  50.492  0.00  0.00           H  
ATOM   3924  N   ILE 1 255      63.501  61.457  46.525  0.00  0.00           N  
ATOM   3925  CA  ILE 1 255      63.773  61.227  45.106  0.00  0.00           C  
ATOM   3926  C   ILE 1 255      64.335  62.504  44.509  0.00  0.00           C  
ATOM   3927  O   ILE 1 255      65.395  62.352  43.878  0.00  0.00           O  
ATOM   3928  CB  ILE 1 255      62.481  60.730  44.379  0.00  0.00           C  
ATOM   3929  CG1 ILE 1 255      62.285  59.262  44.921  0.00  0.00           C  
ATOM   3930  CG2 ILE 1 255      62.546  60.704  42.828  0.00  0.00           C  
ATOM   3931  CD1 ILE 1 255      61.326  58.321  44.291  0.00  0.00           C  
ATOM   3932  H   ILE 1 255      62.552  61.275  46.818  0.00  0.00           H  
ATOM   3933  HA  ILE 1 255      64.481  60.399  45.061  0.00  0.00           H  
ATOM   3934  HB  ILE 1 255      61.696  61.334  44.834  0.00  0.00           H  
ATOM   3935 HG12 ILE 1 255      63.254  58.761  44.925  0.00  0.00           H  
ATOM   3936 HG13 ILE 1 255      61.939  59.402  45.945  0.00  0.00           H  
ATOM   3937 HG21 ILE 1 255      62.803  61.693  42.449  0.00  0.00           H  
ATOM   3938 HG22 ILE 1 255      63.454  60.152  42.584  0.00  0.00           H  
ATOM   3939 HG23 ILE 1 255      61.611  60.311  42.430  0.00  0.00           H  
ATOM   3940 HD11 ILE 1 255      61.756  57.931  43.369  0.00  0.00           H  
ATOM   3941 HD12 ILE 1 255      61.204  57.456  44.942  0.00  0.00           H  
ATOM   3942 HD13 ILE 1 255      60.492  58.993  44.085  0.00  0.00           H  
ATOM   3943  N   LYS 1 256      63.754  63.686  44.748  0.00  0.00           N  
ATOM   3944  CA  LYS 1 256      64.317  64.941  44.258  0.00  0.00           C  
ATOM   3945  C   LYS 1 256      65.766  65.233  44.851  0.00  0.00           C  
ATOM   3946  O   LYS 1 256      66.663  65.759  44.104  0.00  0.00           O  
ATOM   3947  CB  LYS 1 256      63.406  66.080  44.783  0.00  0.00           C  
ATOM   3948  CG  LYS 1 256      63.779  67.478  44.277  0.00  0.00           C  
ATOM   3949  CD  LYS 1 256      62.573  68.432  44.377  0.00  0.00           C  
ATOM   3950  CE  LYS 1 256      63.092  69.833  43.881  0.00  0.00           C  
ATOM   3951  NZ  LYS 1 256      62.036  70.867  43.861  0.00  0.00           N  
ATOM   3952  H   LYS 1 256      62.943  63.765  45.345  0.00  0.00           H  
ATOM   3953  HA  LYS 1 256      64.337  64.918  43.168  0.00  0.00           H  
ATOM   3954  HB2 LYS 1 256      62.444  65.882  44.310  0.00  0.00           H  
ATOM   3955  HB3 LYS 1 256      63.112  66.042  45.832  0.00  0.00           H  
ATOM   3956  HG2 LYS 1 256      64.644  67.860  44.818  0.00  0.00           H  
ATOM   3957  HG3 LYS 1 256      64.101  67.368  43.241  0.00  0.00           H  
ATOM   3958  HD2 LYS 1 256      61.662  68.058  43.911  0.00  0.00           H  
ATOM   3959  HD3 LYS 1 256      62.286  68.405  45.429  0.00  0.00           H  
ATOM   3960  HE2 LYS 1 256      63.984  70.193  44.394  0.00  0.00           H  
ATOM   3961  HE3 LYS 1 256      63.448  69.766  42.853  0.00  0.00           H  
ATOM   3962  HZ1 LYS 1 256      61.684  71.060  44.787  0.00  0.00           H  
ATOM   3963  HZ2 LYS 1 256      62.260  71.766  43.458  0.00  0.00           H  
ATOM   3964  HZ3 LYS 1 256      61.289  70.613  43.231  0.00  0.00           H  
ATOM   3965  N   ALA 1 257      66.086  64.861  46.091  0.00  0.00           N  
ATOM   3966  CA  ALA 1 257      67.506  64.892  46.482  0.00  0.00           C  
ATOM   3967  C   ALA 1 257      68.367  63.785  45.921  0.00  0.00           C  
ATOM   3968  O   ALA 1 257      69.571  63.958  45.576  0.00  0.00           O  
ATOM   3969  CB  ALA 1 257      67.545  64.887  48.004  0.00  0.00           C  
ATOM   3970  H   ALA 1 257      65.348  64.469  46.658  0.00  0.00           H  
ATOM   3971  HA  ALA 1 257      67.985  65.804  46.126  0.00  0.00           H  
ATOM   3972  HB1 ALA 1 257      66.911  64.148  48.494  0.00  0.00           H  
ATOM   3973  HB2 ALA 1 257      68.592  64.890  48.307  0.00  0.00           H  
ATOM   3974  HB3 ALA 1 257      67.151  65.868  48.267  0.00  0.00           H  
ATOM   3975  N   ALA 1 258      67.872  62.577  45.808  0.00  0.00           N  
ATOM   3976  CA  ALA 1 258      68.574  61.502  45.205  0.00  0.00           C  
ATOM   3977  C   ALA 1 258      69.067  61.733  43.762  0.00  0.00           C  
ATOM   3978  O   ALA 1 258      70.122  61.245  43.324  0.00  0.00           O  
ATOM   3979  CB  ALA 1 258      67.659  60.179  45.114  0.00  0.00           C  
ATOM   3980  H   ALA 1 258      67.008  62.406  46.303  0.00  0.00           H  
ATOM   3981  HA  ALA 1 258      69.480  61.238  45.750  0.00  0.00           H  
ATOM   3982  HB1 ALA 1 258      66.987  60.335  44.270  0.00  0.00           H  
ATOM   3983  HB2 ALA 1 258      68.312  59.347  44.852  0.00  0.00           H  
ATOM   3984  HB3 ALA 1 258      67.250  60.039  46.115  0.00  0.00           H  
ATOM   3985  N   SER 1 259      68.349  62.527  43.050  0.00  0.00           N  
ATOM   3986  CA  SER 1 259      68.443  62.801  41.643  0.00  0.00           C  
ATOM   3987  C   SER 1 259      69.054  64.183  41.412  0.00  0.00           C  
ATOM   3988  O   SER 1 259      68.872  64.855  40.398  0.00  0.00           O  
ATOM   3989  CB  SER 1 259      67.086  62.627  40.921  0.00  0.00           C  
ATOM   3990  OG  SER 1 259      66.202  63.572  41.660  0.00  0.00           O  
ATOM   3991  H   SER 1 259      67.459  62.838  43.414  0.00  0.00           H  
ATOM   3992  HA  SER 1 259      69.191  62.134  41.215  0.00  0.00           H  
ATOM   3993  HB2 SER 1 259      67.003  62.855  39.858  0.00  0.00           H  
ATOM   3994  HB3 SER 1 259      66.744  61.604  41.073  0.00  0.00           H  
ATOM   3995  HG  SER 1 259      65.986  63.095  42.465  0.00  0.00           H  
ATOM   3996  N   SER 1 260      69.749  64.758  42.374  0.00  0.00           N  
ATOM   3997  CA  SER 1 260      70.115  66.159  42.371  0.00  0.00           C  
ATOM   3998  C   SER 1 260      71.155  66.686  41.390  0.00  0.00           C  
ATOM   3999  O   SER 1 260      71.386  67.879  41.248  0.00  0.00           O  
ATOM   4000  CB  SER 1 260      70.482  66.595  43.843  0.00  0.00           C  
ATOM   4001  OG  SER 1 260      71.782  66.311  44.293  0.00  0.00           O  
ATOM   4002  H   SER 1 260      69.985  64.205  43.185  0.00  0.00           H  
ATOM   4003  HA  SER 1 260      69.138  66.629  42.264  0.00  0.00           H  
ATOM   4004  HB2 SER 1 260      70.570  67.681  43.861  0.00  0.00           H  
ATOM   4005  HB3 SER 1 260      69.717  66.214  44.520  0.00  0.00           H  
ATOM   4006  HG  SER 1 260      71.712  66.538  45.223  0.00  0.00           H  
ATOM   4007  N   THR 1 261      71.836  65.784  40.676  0.00  0.00           N  
ATOM   4008  CA  THR 1 261      72.808  66.006  39.525  0.00  0.00           C  
ATOM   4009  C   THR 1 261      71.990  66.350  38.289  0.00  0.00           C  
ATOM   4010  O   THR 1 261      72.568  66.727  37.288  0.00  0.00           O  
ATOM   4011  CB  THR 1 261      73.810  64.861  39.324  0.00  0.00           C  
ATOM   4012  OG1 THR 1 261      73.117  63.742  38.886  0.00  0.00           O  
ATOM   4013  CG2 THR 1 261      74.538  64.455  40.603  0.00  0.00           C  
ATOM   4014  H   THR 1 261      71.558  64.835  40.882  0.00  0.00           H  
ATOM   4015  HA  THR 1 261      73.491  66.828  39.736  0.00  0.00           H  
ATOM   4016  HB  THR 1 261      74.480  65.125  38.506  0.00  0.00           H  
ATOM   4017  HG1 THR 1 261      72.699  63.391  39.676  0.00  0.00           H  
ATOM   4018 HG21 THR 1 261      74.553  63.367  40.673  0.00  0.00           H  
ATOM   4019 HG22 THR 1 261      75.588  64.687  40.424  0.00  0.00           H  
ATOM   4020 HG23 THR 1 261      74.039  64.854  41.486  0.00  0.00           H  
ATOM   4021  N   GLU 1 262      70.630  66.205  38.250  0.00  0.00           N  
ATOM   4022  CA  GLU 1 262      69.671  66.535  37.218  0.00  0.00           C  
ATOM   4023  C   GLU 1 262      68.703  67.664  37.671  0.00  0.00           C  
ATOM   4024  O   GLU 1 262      68.663  68.127  38.806  0.00  0.00           O  
ATOM   4025  CB  GLU 1 262      68.853  65.289  36.935  0.00  0.00           C  
ATOM   4026  CG  GLU 1 262      69.436  64.576  35.699  0.00  0.00           C  
ATOM   4027  CD  GLU 1 262      69.632  65.489  34.454  0.00  0.00           C  
ATOM   4028  OE1 GLU 1 262      70.626  65.317  33.704  0.00  0.00           O  
ATOM   4029  OE2 GLU 1 262      68.851  66.418  34.167  0.00  0.00           O  
ATOM   4030  H   GLU 1 262      70.186  66.085  39.149  0.00  0.00           H  
ATOM   4031  HA  GLU 1 262      70.213  66.862  36.330  0.00  0.00           H  
ATOM   4032  HB2 GLU 1 262      68.941  64.633  37.801  0.00  0.00           H  
ATOM   4033  HB3 GLU 1 262      67.811  65.519  36.715  0.00  0.00           H  
ATOM   4034  HG2 GLU 1 262      70.342  64.039  35.980  0.00  0.00           H  
ATOM   4035  HG3 GLU 1 262      68.745  63.774  35.439  0.00  0.00           H  
ATOM   4036  N   LYS 1 263      67.980  68.313  36.663  0.00  0.00           N  
ATOM   4037  CA  LYS 1 263      67.029  69.391  36.797  0.00  0.00           C  
ATOM   4038  C   LYS 1 263      65.738  68.909  36.199  0.00  0.00           C  
ATOM   4039  O   LYS 1 263      65.662  68.785  34.989  0.00  0.00           O  
ATOM   4040  CB  LYS 1 263      67.570  70.686  36.147  0.00  0.00           C  
ATOM   4041  CG  LYS 1 263      68.806  71.248  36.906  0.00  0.00           C  
ATOM   4042  CD  LYS 1 263      69.089  72.680  36.443  0.00  0.00           C  
ATOM   4043  CE  LYS 1 263      70.152  73.391  37.133  0.00  0.00           C  
ATOM   4044  NZ  LYS 1 263      69.700  73.857  38.480  0.00  0.00           N  
ATOM   4045  H   LYS 1 263      68.203  67.898  35.769  0.00  0.00           H  
ATOM   4046  HA  LYS 1 263      67.030  69.522  37.879  0.00  0.00           H  
ATOM   4047  HB2 LYS 1 263      67.738  70.513  35.084  0.00  0.00           H  
ATOM   4048  HB3 LYS 1 263      66.719  71.348  36.305  0.00  0.00           H  
ATOM   4049  HG2 LYS 1 263      68.615  71.326  37.977  0.00  0.00           H  
ATOM   4050  HG3 LYS 1 263      69.655  70.628  36.620  0.00  0.00           H  
ATOM   4051  HD2 LYS 1 263      69.492  72.535  35.440  0.00  0.00           H  
ATOM   4052  HD3 LYS 1 263      68.212  73.310  36.292  0.00  0.00           H  
ATOM   4053  HE2 LYS 1 263      71.030  72.750  37.209  0.00  0.00           H  
ATOM   4054  HE3 LYS 1 263      70.492  74.202  36.489  0.00  0.00           H  
ATOM   4055  HZ1 LYS 1 263      69.410  73.146  39.137  0.00  0.00           H  
ATOM   4056  HZ2 LYS 1 263      70.397  74.329  39.038  0.00  0.00           H  
ATOM   4057  HZ3 LYS 1 263      69.004  74.572  38.326  0.00  0.00           H  
ATOM   4058  N   PHE 1 264      64.710  68.857  37.050  0.00  0.00           N  
ATOM   4059  CA  PHE 1 264      63.338  68.496  36.630  0.00  0.00           C  
ATOM   4060  C   PHE 1 264      62.241  69.497  37.246  0.00  0.00           C  
ATOM   4061  O   PHE 1 264      62.488  69.923  38.365  0.00  0.00           O  
ATOM   4062  CB  PHE 1 264      63.016  67.011  37.089  0.00  0.00           C  
ATOM   4063  CG  PHE 1 264      63.959  65.953  36.596  0.00  0.00           C  
ATOM   4064  CD1 PHE 1 264      64.335  65.873  35.250  0.00  0.00           C  
ATOM   4065  CD2 PHE 1 264      64.269  64.827  37.495  0.00  0.00           C  
ATOM   4066  CE1 PHE 1 264      65.219  64.844  34.841  0.00  0.00           C  
ATOM   4067  CE2 PHE 1 264      65.037  63.799  37.041  0.00  0.00           C  
ATOM   4068  CZ  PHE 1 264      65.524  63.794  35.714  0.00  0.00           C  
ATOM   4069  H   PHE 1 264      64.877  68.994  38.037  0.00  0.00           H  
ATOM   4070  HA  PHE 1 264      63.223  68.510  35.547  0.00  0.00           H  
ATOM   4071  HB2 PHE 1 264      63.010  66.989  38.179  0.00  0.00           H  
ATOM   4072  HB3 PHE 1 264      62.034  66.615  36.834  0.00  0.00           H  
ATOM   4073  HD1 PHE 1 264      63.999  66.669  34.601  0.00  0.00           H  
ATOM   4074  HD2 PHE 1 264      63.895  64.753  38.505  0.00  0.00           H  
ATOM   4075  HE1 PHE 1 264      65.623  64.882  33.840  0.00  0.00           H  
ATOM   4076  HE2 PHE 1 264      65.356  62.967  37.651  0.00  0.00           H  
ATOM   4077  HZ  PHE 1 264      66.205  63.035  35.358  0.00  0.00           H  
ATOM   4078  N   PRO 1 265      61.173  69.839  36.553  0.00  0.00           N  
ATOM   4079  CA  PRO 1 265      59.970  70.471  37.179  0.00  0.00           C  
ATOM   4080  C   PRO 1 265      59.203  69.502  38.094  0.00  0.00           C  
ATOM   4081  O   PRO 1 265      58.997  68.317  37.792  0.00  0.00           O  
ATOM   4082  CB  PRO 1 265      59.131  70.908  35.960  0.00  0.00           C  
ATOM   4083  CG  PRO 1 265      59.499  69.921  34.883  0.00  0.00           C  
ATOM   4084  CD  PRO 1 265      60.888  69.475  35.059  0.00  0.00           C  
ATOM   4085  HA  PRO 1 265      60.358  71.330  37.727  0.00  0.00           H  
ATOM   4086  HB2 PRO 1 265      58.090  70.807  36.267  0.00  0.00           H  
ATOM   4087  HB3 PRO 1 265      59.450  71.912  35.681  0.00  0.00           H  
ATOM   4088  HG2 PRO 1 265      58.842  69.052  34.931  0.00  0.00           H  
ATOM   4089  HG3 PRO 1 265      59.317  70.310  33.881  0.00  0.00           H  
ATOM   4090  HD2 PRO 1 265      61.175  68.437  34.891  0.00  0.00           H  
ATOM   4091  HD3 PRO 1 265      61.577  70.063  34.453  0.00  0.00           H  
ATOM   4092  N   ASP 1 266      58.763  70.004  39.233  0.00  0.00           N  
ATOM   4093  CA  ASP 1 266      58.120  69.238  40.229  0.00  0.00           C  
ATOM   4094  C   ASP 1 266      56.814  68.670  39.809  0.00  0.00           C  
ATOM   4095  O   ASP 1 266      56.461  67.548  40.235  0.00  0.00           O  
ATOM   4096  CB  ASP 1 266      57.947  69.944  41.516  0.00  0.00           C  
ATOM   4097  CG  ASP 1 266      59.303  70.360  42.194  0.00  0.00           C  
ATOM   4098  OD1 ASP 1 266      59.330  71.236  43.084  0.00  0.00           O  
ATOM   4099  OD2 ASP 1 266      60.267  69.526  42.085  0.00  0.00           O  
ATOM   4100  H   ASP 1 266      58.960  70.977  39.419  0.00  0.00           H  
ATOM   4101  HA  ASP 1 266      58.790  68.392  40.381  0.00  0.00           H  
ATOM   4102  HB2 ASP 1 266      57.365  70.843  41.312  0.00  0.00           H  
ATOM   4103  HB3 ASP 1 266      57.273  69.346  42.130  0.00  0.00           H  
ATOM   4104  N   GLY 1 267      56.112  69.356  38.867  0.00  0.00           N  
ATOM   4105  CA  GLY 1 267      54.836  68.839  38.332  0.00  0.00           C  
ATOM   4106  C   GLY 1 267      55.017  67.475  37.606  0.00  0.00           C  
ATOM   4107  O   GLY 1 267      54.019  66.748  37.447  0.00  0.00           O  
ATOM   4108  H   GLY 1 267      56.389  70.285  38.583  0.00  0.00           H  
ATOM   4109  HA2 GLY 1 267      54.028  68.734  39.056  0.00  0.00           H  
ATOM   4110  HA3 GLY 1 267      54.400  69.481  37.567  0.00  0.00           H  
ATOM   4111  N   PHE 1 268      56.265  67.054  37.321  0.00  0.00           N  
ATOM   4112  CA  PHE 1 268      56.614  65.800  36.694  0.00  0.00           C  
ATOM   4113  C   PHE 1 268      56.624  64.681  37.806  0.00  0.00           C  
ATOM   4114  O   PHE 1 268      55.989  63.632  37.533  0.00  0.00           O  
ATOM   4115  CB  PHE 1 268      57.889  65.921  35.911  0.00  0.00           C  
ATOM   4116  CG  PHE 1 268      58.615  64.547  35.862  0.00  0.00           C  
ATOM   4117  CD1 PHE 1 268      58.158  63.681  34.866  0.00  0.00           C  
ATOM   4118  CD2 PHE 1 268      59.717  64.316  36.714  0.00  0.00           C  
ATOM   4119  CE1 PHE 1 268      58.776  62.454  34.845  0.00  0.00           C  
ATOM   4120  CE2 PHE 1 268      60.366  63.058  36.578  0.00  0.00           C  
ATOM   4121  CZ  PHE 1 268      59.849  62.130  35.672  0.00  0.00           C  
ATOM   4122  H   PHE 1 268      57.004  67.653  37.661  0.00  0.00           H  
ATOM   4123  HA  PHE 1 268      55.808  65.544  36.006  0.00  0.00           H  
ATOM   4124  HB2 PHE 1 268      57.719  66.357  34.926  0.00  0.00           H  
ATOM   4125  HB3 PHE 1 268      58.568  66.681  36.296  0.00  0.00           H  
ATOM   4126  HD1 PHE 1 268      57.340  63.941  34.210  0.00  0.00           H  
ATOM   4127  HD2 PHE 1 268      59.998  65.023  37.480  0.00  0.00           H  
ATOM   4128  HE1 PHE 1 268      58.403  61.615  34.276  0.00  0.00           H  
ATOM   4129  HE2 PHE 1 268      61.190  62.711  37.183  0.00  0.00           H  
ATOM   4130  HZ  PHE 1 268      60.415  61.215  35.570  0.00  0.00           H  
ATOM   4131  N   TRP 1 269      57.099  64.950  39.028  0.00  0.00           N  
ATOM   4132  CA  TRP 1 269      56.892  64.034  40.145  0.00  0.00           C  
ATOM   4133  C   TRP 1 269      55.480  63.954  40.508  0.00  0.00           C  
ATOM   4134  O   TRP 1 269      55.038  62.872  40.901  0.00  0.00           O  
ATOM   4135  CB  TRP 1 269      57.800  64.496  41.311  0.00  0.00           C  
ATOM   4136  CG  TRP 1 269      59.218  64.884  41.084  0.00  0.00           C  
ATOM   4137  CD1 TRP 1 269      59.793  66.106  41.498  0.00  0.00           C  
ATOM   4138  CD2 TRP 1 269      60.293  64.054  40.672  0.00  0.00           C  
ATOM   4139  NE1 TRP 1 269      61.122  65.976  41.332  0.00  0.00           N  
ATOM   4140  CE2 TRP 1 269      61.508  64.738  40.946  0.00  0.00           C  
ATOM   4141  CE3 TRP 1 269      60.413  62.737  40.261  0.00  0.00           C  
ATOM   4142  CZ2 TRP 1 269      62.745  64.212  40.774  0.00  0.00           C  
ATOM   4143  CZ3 TRP 1 269      61.683  62.093  40.180  0.00  0.00           C  
ATOM   4144  CH2 TRP 1 269      62.791  62.918  40.242  0.00  0.00           C  
ATOM   4145  H   TRP 1 269      57.566  65.831  39.186  0.00  0.00           H  
ATOM   4146  HA  TRP 1 269      57.294  63.069  39.836  0.00  0.00           H  
ATOM   4147  HB2 TRP 1 269      57.383  65.385  41.785  0.00  0.00           H  
ATOM   4148  HB3 TRP 1 269      57.878  63.701  42.052  0.00  0.00           H  
ATOM   4149  HD1 TRP 1 269      59.253  66.971  41.853  0.00  0.00           H  
ATOM   4150  HE1 TRP 1 269      61.769  66.728  41.521  0.00  0.00           H  
ATOM   4151  HE3 TRP 1 269      59.504  62.214  40.004  0.00  0.00           H  
ATOM   4152  HZ2 TRP 1 269      63.688  64.718  40.925  0.00  0.00           H  
ATOM   4153  HZ3 TRP 1 269      61.706  61.056  39.879  0.00  0.00           H  
ATOM   4154  HH2 TRP 1 269      63.720  62.446  39.958  0.00  0.00           H  
ATOM   4155  N   LEU 1 270      54.701  65.023  40.402  0.00  0.00           N  
ATOM   4156  CA  LEU 1 270      53.193  64.978  40.567  0.00  0.00           C  
ATOM   4157  C   LEU 1 270      52.426  64.170  39.524  0.00  0.00           C  
ATOM   4158  O   LEU 1 270      51.202  63.940  39.632  0.00  0.00           O  
ATOM   4159  CB  LEU 1 270      52.676  66.464  40.807  0.00  0.00           C  
ATOM   4160  CG  LEU 1 270      53.376  67.258  41.921  0.00  0.00           C  
ATOM   4161  CD1 LEU 1 270      52.851  68.700  42.097  0.00  0.00           C  
ATOM   4162  CD2 LEU 1 270      53.284  66.675  43.325  0.00  0.00           C  
ATOM   4163  H   LEU 1 270      55.170  65.889  40.180  0.00  0.00           H  
ATOM   4164  HA  LEU 1 270      52.985  64.522  41.535  0.00  0.00           H  
ATOM   4165  HB2 LEU 1 270      52.822  66.917  39.827  0.00  0.00           H  
ATOM   4166  HB3 LEU 1 270      51.609  66.547  41.012  0.00  0.00           H  
ATOM   4167  HG  LEU 1 270      54.424  67.182  41.631  0.00  0.00           H  
ATOM   4168 HD11 LEU 1 270      53.391  69.245  42.872  0.00  0.00           H  
ATOM   4169 HD12 LEU 1 270      52.928  69.264  41.167  0.00  0.00           H  
ATOM   4170 HD13 LEU 1 270      51.880  68.612  42.583  0.00  0.00           H  
ATOM   4171 HD21 LEU 1 270      53.653  67.376  44.073  0.00  0.00           H  
ATOM   4172 HD22 LEU 1 270      52.216  66.476  43.409  0.00  0.00           H  
ATOM   4173 HD23 LEU 1 270      53.907  65.782  43.361  0.00  0.00           H  
ATOM   4174  N   GLY 1 271      53.125  63.623  38.485  0.00  0.00           N  
ATOM   4175  CA  GLY 1 271      52.547  62.945  37.341  0.00  0.00           C  
ATOM   4176  C   GLY 1 271      51.756  63.845  36.307  0.00  0.00           C  
ATOM   4177  O   GLY 1 271      51.447  63.412  35.219  0.00  0.00           O  
ATOM   4178  H   GLY 1 271      54.125  63.765  38.521  0.00  0.00           H  
ATOM   4179  HA2 GLY 1 271      53.313  62.558  36.669  0.00  0.00           H  
ATOM   4180  HA3 GLY 1 271      51.836  62.150  37.569  0.00  0.00           H  
ATOM   4181  N   GLU 1 272      51.560  65.123  36.703  0.00  0.00           N  
ATOM   4182  CA  GLU 1 272      50.848  66.205  35.891  0.00  0.00           C  
ATOM   4183  C   GLU 1 272      51.745  66.774  34.750  0.00  0.00           C  
ATOM   4184  O   GLU 1 272      51.202  67.505  33.897  0.00  0.00           O  
ATOM   4185  CB  GLU 1 272      50.559  67.480  36.768  0.00  0.00           C  
ATOM   4186  CG  GLU 1 272      49.640  67.113  37.971  0.00  0.00           C  
ATOM   4187  CD  GLU 1 272      48.296  66.405  37.526  0.00  0.00           C  
ATOM   4188  OE1 GLU 1 272      47.522  67.044  36.733  0.00  0.00           O  
ATOM   4189  OE2 GLU 1 272      48.061  65.270  37.867  0.00  0.00           O  
ATOM   4190  H   GLU 1 272      51.940  65.288  37.624  0.00  0.00           H  
ATOM   4191  HA  GLU 1 272      49.936  65.859  35.405  0.00  0.00           H  
ATOM   4192  HB2 GLU 1 272      51.466  67.892  37.211  0.00  0.00           H  
ATOM   4193  HB3 GLU 1 272      50.031  68.261  36.221  0.00  0.00           H  
ATOM   4194  HG2 GLU 1 272      50.222  66.480  38.639  0.00  0.00           H  
ATOM   4195  HG3 GLU 1 272      49.266  68.002  38.478  0.00  0.00           H  
ATOM   4196  N   GLN 1 273      52.941  66.318  34.513  0.00  0.00           N  
ATOM   4197  CA  GLN 1 273      53.824  66.597  33.357  0.00  0.00           C  
ATOM   4198  C   GLN 1 273      54.610  65.307  32.957  0.00  0.00           C  
ATOM   4199  O   GLN 1 273      54.684  64.340  33.741  0.00  0.00           O  
ATOM   4200  CB  GLN 1 273      54.878  67.768  33.665  0.00  0.00           C  
ATOM   4201  CG  GLN 1 273      54.175  69.132  33.475  0.00  0.00           C  
ATOM   4202  CD  GLN 1 273      55.194  70.384  33.533  0.00  0.00           C  
ATOM   4203  OE1 GLN 1 273      56.100  70.408  32.703  0.00  0.00           O  
ATOM   4204  NE2 GLN 1 273      55.049  71.210  34.495  0.00  0.00           N  
ATOM   4205  H   GLN 1 273      53.274  65.536  35.059  0.00  0.00           H  
ATOM   4206  HA  GLN 1 273      53.185  66.978  32.560  0.00  0.00           H  
ATOM   4207  HB2 GLN 1 273      55.178  67.804  34.712  0.00  0.00           H  
ATOM   4208  HB3 GLN 1 273      55.723  67.708  32.979  0.00  0.00           H  
ATOM   4209  HG2 GLN 1 273      53.588  69.179  32.558  0.00  0.00           H  
ATOM   4210  HG3 GLN 1 273      53.433  69.321  34.251  0.00  0.00           H  
ATOM   4211 HE21 GLN 1 273      55.755  71.922  34.621  0.00  0.00           H  
ATOM   4212 HE22 GLN 1 273      54.284  71.220  35.155  0.00  0.00           H  
ATOM   4213  N   LEU 1 274      55.229  65.336  31.762  0.00  0.00           N  
ATOM   4214  CA  LEU 1 274      56.163  64.274  31.269  0.00  0.00           C  
ATOM   4215  C   LEU 1 274      57.646  64.723  31.441  0.00  0.00           C  
ATOM   4216  O   LEU 1 274      57.935  65.811  31.823  0.00  0.00           O  
ATOM   4217  CB  LEU 1 274      55.931  64.052  29.719  0.00  0.00           C  
ATOM   4218  CG  LEU 1 274      54.505  63.532  29.385  0.00  0.00           C  
ATOM   4219  CD1 LEU 1 274      54.297  63.408  27.790  0.00  0.00           C  
ATOM   4220  CD2 LEU 1 274      54.201  62.183  29.935  0.00  0.00           C  
ATOM   4221  H   LEU 1 274      55.144  66.193  31.236  0.00  0.00           H  
ATOM   4222  HA  LEU 1 274      56.048  63.347  31.831  0.00  0.00           H  
ATOM   4223  HB2 LEU 1 274      56.122  64.997  29.210  0.00  0.00           H  
ATOM   4224  HB3 LEU 1 274      56.630  63.381  29.218  0.00  0.00           H  
ATOM   4225  HG  LEU 1 274      53.814  64.203  29.896  0.00  0.00           H  
ATOM   4226 HD11 LEU 1 274      53.325  62.975  27.556  0.00  0.00           H  
ATOM   4227 HD12 LEU 1 274      54.245  64.408  27.361  0.00  0.00           H  
ATOM   4228 HD13 LEU 1 274      55.146  62.915  27.315  0.00  0.00           H  
ATOM   4229 HD21 LEU 1 274      53.365  61.740  29.394  0.00  0.00           H  
ATOM   4230 HD22 LEU 1 274      54.958  61.411  29.797  0.00  0.00           H  
ATOM   4231 HD23 LEU 1 274      53.938  62.297  30.987  0.00  0.00           H  
ATOM   4232  N   VAL 1 275      58.502  63.801  31.050  0.00  0.00           N  
ATOM   4233  CA  VAL 1 275      59.956  63.938  30.857  0.00  0.00           C  
ATOM   4234  C   VAL 1 275      60.331  63.327  29.586  0.00  0.00           C  
ATOM   4235  O   VAL 1 275      59.772  62.268  29.273  0.00  0.00           O  
ATOM   4236  CB  VAL 1 275      60.770  63.442  32.067  0.00  0.00           C  
ATOM   4237  CG1 VAL 1 275      60.851  61.961  32.153  0.00  0.00           C  
ATOM   4238  CG2 VAL 1 275      62.193  64.101  32.272  0.00  0.00           C  
ATOM   4239  H   VAL 1 275      58.042  62.947  30.770  0.00  0.00           H  
ATOM   4240  HA  VAL 1 275      60.284  64.976  30.809  0.00  0.00           H  
ATOM   4241  HB  VAL 1 275      60.226  63.786  32.947  0.00  0.00           H  
ATOM   4242 HG11 VAL 1 275      61.382  61.696  33.067  0.00  0.00           H  
ATOM   4243 HG12 VAL 1 275      59.838  61.571  32.255  0.00  0.00           H  
ATOM   4244 HG13 VAL 1 275      61.442  61.565  31.328  0.00  0.00           H  
ATOM   4245 HG21 VAL 1 275      62.605  64.037  33.279  0.00  0.00           H  
ATOM   4246 HG22 VAL 1 275      62.845  63.637  31.532  0.00  0.00           H  
ATOM   4247 HG23 VAL 1 275      62.255  65.158  32.014  0.00  0.00           H  
ATOM   4248  N   CYS 1 276      61.328  63.847  28.861  0.00  0.00           N  
ATOM   4249  CA  CYS 1 276      61.758  63.362  27.577  0.00  0.00           C  
ATOM   4250  C   CYS 1 276      63.302  63.415  27.377  0.00  0.00           C  
ATOM   4251  O   CYS 1 276      64.047  64.326  27.779  0.00  0.00           O  
ATOM   4252  CB  CYS 1 276      61.026  64.043  26.418  0.00  0.00           C  
ATOM   4253  SG  CYS 1 276      59.289  63.858  26.246  0.00  0.00           S  
ATOM   4254  H   CYS 1 276      61.796  64.681  29.186  0.00  0.00           H  
ATOM   4255  HA  CYS 1 276      61.432  62.324  27.512  0.00  0.00           H  
ATOM   4256  HB2 CYS 1 276      61.119  65.117  26.578  0.00  0.00           H  
ATOM   4257  HB3 CYS 1 276      61.534  63.754  25.498  0.00  0.00           H  
ATOM   4258  N   TRP 1 277      63.833  62.461  26.624  0.00  0.00           N  
ATOM   4259  CA  TRP 1 277      65.225  62.339  26.139  0.00  0.00           C  
ATOM   4260  C   TRP 1 277      65.311  61.703  24.684  0.00  0.00           C  
ATOM   4261  O   TRP 1 277      64.389  61.093  24.273  0.00  0.00           O  
ATOM   4262  CB  TRP 1 277      65.948  61.463  27.048  0.00  0.00           C  
ATOM   4263  CG  TRP 1 277      66.270  61.889  28.412  0.00  0.00           C  
ATOM   4264  CD1 TRP 1 277      67.335  62.728  28.687  0.00  0.00           C  
ATOM   4265  CD2 TRP 1 277      65.617  61.677  29.689  0.00  0.00           C  
ATOM   4266  NE1 TRP 1 277      67.316  63.018  30.084  0.00  0.00           N  
ATOM   4267  CE2 TRP 1 277      66.320  62.454  30.709  0.00  0.00           C  
ATOM   4268  CE3 TRP 1 277      64.472  60.915  30.072  0.00  0.00           C  
ATOM   4269  CZ2 TRP 1 277      65.966  62.419  32.053  0.00  0.00           C  
ATOM   4270  CZ3 TRP 1 277      64.297  60.732  31.485  0.00  0.00           C  
ATOM   4271  CH2 TRP 1 277      64.957  61.495  32.424  0.00  0.00           C  
ATOM   4272  H   TRP 1 277      63.163  61.789  26.277  0.00  0.00           H  
ATOM   4273  HA  TRP 1 277      65.781  63.275  26.196  0.00  0.00           H  
ATOM   4274  HB2 TRP 1 277      65.396  60.526  27.125  0.00  0.00           H  
ATOM   4275  HB3 TRP 1 277      66.910  61.256  26.579  0.00  0.00           H  
ATOM   4276  HD1 TRP 1 277      68.051  63.162  28.004  0.00  0.00           H  
ATOM   4277  HE1 TRP 1 277      68.053  63.492  30.587  0.00  0.00           H  
ATOM   4278  HE3 TRP 1 277      63.717  60.455  29.452  0.00  0.00           H  
ATOM   4279  HZ2 TRP 1 277      66.595  63.045  32.668  0.00  0.00           H  
ATOM   4280  HZ3 TRP 1 277      63.496  60.124  31.879  0.00  0.00           H  
ATOM   4281  HH2 TRP 1 277      64.597  61.537  33.441  0.00  0.00           H  
ATOM   4282  N   GLN 1 278      66.480  61.919  24.000  0.00  0.00           N  
ATOM   4283  CA  GLN 1 278      67.014  61.188  22.867  0.00  0.00           C  
ATOM   4284  C   GLN 1 278      66.963  59.633  22.966  0.00  0.00           C  
ATOM   4285  O   GLN 1 278      67.029  59.160  24.130  0.00  0.00           O  
ATOM   4286  CB  GLN 1 278      68.465  61.725  22.698  0.00  0.00           C  
ATOM   4287  CG  GLN 1 278      69.262  61.198  21.490  0.00  0.00           C  
ATOM   4288  CD  GLN 1 278      70.712  61.845  21.387  0.00  0.00           C  
ATOM   4289  OE1 GLN 1 278      71.321  62.457  22.290  0.00  0.00           O  
ATOM   4290  NE2 GLN 1 278      71.397  61.540  20.252  0.00  0.00           N  
ATOM   4291  H   GLN 1 278      67.131  62.533  24.469  0.00  0.00           H  
ATOM   4292  HA  GLN 1 278      66.403  61.485  22.014  0.00  0.00           H  
ATOM   4293  HB2 GLN 1 278      68.309  62.786  22.504  0.00  0.00           H  
ATOM   4294  HB3 GLN 1 278      69.060  61.620  23.605  0.00  0.00           H  
ATOM   4295  HG2 GLN 1 278      69.345  60.125  21.665  0.00  0.00           H  
ATOM   4296  HG3 GLN 1 278      68.687  61.453  20.601  0.00  0.00           H  
ATOM   4297 HE21 GLN 1 278      72.359  61.842  20.191  0.00  0.00           H  
ATOM   4298 HE22 GLN 1 278      70.991  60.893  19.590  0.00  0.00           H  
ATOM   4299  N   ALA 1 279      66.886  58.883  21.836  0.00  0.00           N  
ATOM   4300  CA  ALA 1 279      66.717  57.380  21.928  0.00  0.00           C  
ATOM   4301  C   ALA 1 279      67.814  56.608  22.572  0.00  0.00           C  
ATOM   4302  O   ALA 1 279      68.959  56.717  22.196  0.00  0.00           O  
ATOM   4303  CB  ALA 1 279      66.456  56.943  20.504  0.00  0.00           C  
ATOM   4304  H   ALA 1 279      66.567  59.336  20.991  0.00  0.00           H  
ATOM   4305  HA  ALA 1 279      65.860  57.279  22.595  0.00  0.00           H  
ATOM   4306  HB1 ALA 1 279      65.471  57.311  20.215  0.00  0.00           H  
ATOM   4307  HB2 ALA 1 279      67.239  57.344  19.861  0.00  0.00           H  
ATOM   4308  HB3 ALA 1 279      66.457  55.854  20.472  0.00  0.00           H  
ATOM   4309  N   GLY 1 280      67.481  55.582  23.473  0.00  0.00           N  
ATOM   4310  CA  GLY 1 280      68.485  54.835  24.254  0.00  0.00           C  
ATOM   4311  C   GLY 1 280      69.469  55.721  25.041  0.00  0.00           C  
ATOM   4312  O   GLY 1 280      70.658  55.396  24.954  0.00  0.00           O  
ATOM   4313  H   GLY 1 280      66.566  55.649  23.895  0.00  0.00           H  
ATOM   4314  HA2 GLY 1 280      67.975  54.219  24.995  0.00  0.00           H  
ATOM   4315  HA3 GLY 1 280      69.132  54.221  23.628  0.00  0.00           H  
ATOM   4316  N   THR 1 281      69.070  56.840  25.698  0.00  0.00           N  
ATOM   4317  CA  THR 1 281      69.899  57.807  26.457  0.00  0.00           C  
ATOM   4318  C   THR 1 281      69.407  58.188  27.836  0.00  0.00           C  
ATOM   4319  O   THR 1 281      69.892  59.154  28.434  0.00  0.00           O  
ATOM   4320  CB  THR 1 281      70.346  59.032  25.713  0.00  0.00           C  
ATOM   4321  OG1 THR 1 281      69.311  59.970  25.481  0.00  0.00           O  
ATOM   4322  CG2 THR 1 281      70.879  58.712  24.251  0.00  0.00           C  
ATOM   4323  H   THR 1 281      68.082  57.041  25.637  0.00  0.00           H  
ATOM   4324  HA  THR 1 281      70.844  57.307  26.671  0.00  0.00           H  
ATOM   4325  HB  THR 1 281      71.089  59.523  26.342  0.00  0.00           H  
ATOM   4326  HG1 THR 1 281      68.787  59.647  24.745  0.00  0.00           H  
ATOM   4327 HG21 THR 1 281      71.509  57.825  24.312  0.00  0.00           H  
ATOM   4328 HG22 THR 1 281      69.968  58.485  23.697  0.00  0.00           H  
ATOM   4329 HG23 THR 1 281      71.339  59.640  23.909  0.00  0.00           H  
ATOM   4330  N   THR 1 282      68.357  57.566  28.326  0.00  0.00           N  
ATOM   4331  CA  THR 1 282      67.852  57.940  29.644  0.00  0.00           C  
ATOM   4332  C   THR 1 282      68.817  57.514  30.772  0.00  0.00           C  
ATOM   4333  O   THR 1 282      69.205  56.376  30.816  0.00  0.00           O  
ATOM   4334  CB  THR 1 282      66.456  57.216  29.916  0.00  0.00           C  
ATOM   4335  OG1 THR 1 282      65.660  57.786  28.958  0.00  0.00           O  
ATOM   4336  CG2 THR 1 282      65.909  57.320  31.301  0.00  0.00           C  
ATOM   4337  H   THR 1 282      67.930  56.843  27.765  0.00  0.00           H  
ATOM   4338  HA  THR 1 282      67.682  59.003  29.817  0.00  0.00           H  
ATOM   4339  HB  THR 1 282      66.641  56.166  29.692  0.00  0.00           H  
ATOM   4340  HG1 THR 1 282      65.997  57.657  28.069  0.00  0.00           H  
ATOM   4341 HG21 THR 1 282      65.655  58.373  31.421  0.00  0.00           H  
ATOM   4342 HG22 THR 1 282      64.954  56.810  31.431  0.00  0.00           H  
ATOM   4343 HG23 THR 1 282      66.680  57.186  32.060  0.00  0.00           H  
ATOM   4344  N   PRO 1 283      69.203  58.365  31.772  0.00  0.00           N  
ATOM   4345  CA  PRO 1 283      70.208  57.980  32.714  0.00  0.00           C  
ATOM   4346  C   PRO 1 283      69.472  57.243  33.909  0.00  0.00           C  
ATOM   4347  O   PRO 1 283      69.139  57.828  34.934  0.00  0.00           O  
ATOM   4348  CB  PRO 1 283      70.932  59.235  33.166  0.00  0.00           C  
ATOM   4349  CG  PRO 1 283      69.880  60.261  33.019  0.00  0.00           C  
ATOM   4350  CD  PRO 1 283      68.833  59.732  31.961  0.00  0.00           C  
ATOM   4351  HA  PRO 1 283      70.887  57.293  32.209  0.00  0.00           H  
ATOM   4352  HB2 PRO 1 283      71.350  59.055  34.157  0.00  0.00           H  
ATOM   4353  HB3 PRO 1 283      71.767  59.490  32.513  0.00  0.00           H  
ATOM   4354  HG2 PRO 1 283      69.478  60.481  34.008  0.00  0.00           H  
ATOM   4355  HG3 PRO 1 283      70.302  61.181  32.617  0.00  0.00           H  
ATOM   4356  HD2 PRO 1 283      67.854  59.701  32.439  0.00  0.00           H  
ATOM   4357  HD3 PRO 1 283      68.972  60.308  31.047  0.00  0.00           H  
ATOM   4358  N   TRP 1 284      69.088  55.993  33.682  0.00  0.00           N  
ATOM   4359  CA  TRP 1 284      68.467  55.108  34.740  0.00  0.00           C  
ATOM   4360  C   TRP 1 284      69.145  55.034  36.082  0.00  0.00           C  
ATOM   4361  O   TRP 1 284      68.527  54.981  37.113  0.00  0.00           O  
ATOM   4362  CB  TRP 1 284      68.341  53.644  34.192  0.00  0.00           C  
ATOM   4363  CG  TRP 1 284      67.581  53.383  32.861  0.00  0.00           C  
ATOM   4364  CD1 TRP 1 284      68.086  53.103  31.650  0.00  0.00           C  
ATOM   4365  CD2 TRP 1 284      66.165  53.501  32.697  0.00  0.00           C  
ATOM   4366  NE1 TRP 1 284      67.018  53.034  30.738  0.00  0.00           N  
ATOM   4367  CE2 TRP 1 284      65.821  53.246  31.332  0.00  0.00           C  
ATOM   4368  CE3 TRP 1 284      65.066  53.772  33.552  0.00  0.00           C  
ATOM   4369  CZ2 TRP 1 284      64.507  53.257  30.813  0.00  0.00           C  
ATOM   4370  CZ3 TRP 1 284      63.791  53.949  33.095  0.00  0.00           C  
ATOM   4371  CH2 TRP 1 284      63.471  53.788  31.688  0.00  0.00           C  
ATOM   4372  H   TRP 1 284      69.289  55.483  32.834  0.00  0.00           H  
ATOM   4373  HA  TRP 1 284      67.445  55.448  34.903  0.00  0.00           H  
ATOM   4374  HB2 TRP 1 284      69.293  53.184  33.929  0.00  0.00           H  
ATOM   4375  HB3 TRP 1 284      67.956  52.987  34.973  0.00  0.00           H  
ATOM   4376  HD1 TRP 1 284      69.107  52.809  31.455  0.00  0.00           H  
ATOM   4377  HE1 TRP 1 284      67.097  52.892  29.741  0.00  0.00           H  
ATOM   4378  HE3 TRP 1 284      65.190  53.849  34.622  0.00  0.00           H  
ATOM   4379  HZ2 TRP 1 284      64.249  52.959  29.808  0.00  0.00           H  
ATOM   4380  HZ3 TRP 1 284      62.934  54.169  33.715  0.00  0.00           H  
ATOM   4381  HH2 TRP 1 284      62.442  54.007  31.445  0.00  0.00           H  
ATOM   4382  N   ASN 1 285      70.455  55.292  36.117  0.00  0.00           N  
ATOM   4383  CA  ASN 1 285      71.230  55.289  37.313  0.00  0.00           C  
ATOM   4384  C   ASN 1 285      71.284  56.488  38.295  0.00  0.00           C  
ATOM   4385  O   ASN 1 285      71.394  56.282  39.494  0.00  0.00           O  
ATOM   4386  CB  ASN 1 285      72.590  54.932  36.872  0.00  0.00           C  
ATOM   4387  CG  ASN 1 285      73.344  56.043  36.046  0.00  0.00           C  
ATOM   4388  OD1 ASN 1 285      72.852  56.682  35.067  0.00  0.00           O  
ATOM   4389  ND2 ASN 1 285      74.648  56.023  36.304  0.00  0.00           N  
ATOM   4390  H   ASN 1 285      70.846  55.479  35.204  0.00  0.00           H  
ATOM   4391  HA  ASN 1 285      70.915  54.463  37.950  0.00  0.00           H  
ATOM   4392  HB2 ASN 1 285      73.262  54.750  37.711  0.00  0.00           H  
ATOM   4393  HB3 ASN 1 285      72.607  53.952  36.395  0.00  0.00           H  
ATOM   4394 HD21 ASN 1 285      75.150  56.685  35.730  0.00  0.00           H  
ATOM   4395 HD22 ASN 1 285      75.045  55.552  37.104  0.00  0.00           H  
ATOM   4396  N   ILE 1 286      70.885  57.662  37.759  0.00  0.00           N  
ATOM   4397  CA  ILE 1 286      70.571  58.850  38.559  0.00  0.00           C  
ATOM   4398  C   ILE 1 286      69.263  58.715  39.384  0.00  0.00           C  
ATOM   4399  O   ILE 1 286      69.149  59.355  40.402  0.00  0.00           O  
ATOM   4400  CB  ILE 1 286      70.870  60.111  37.772  0.00  0.00           C  
ATOM   4401  CG1 ILE 1 286      69.606  60.610  36.874  0.00  0.00           C  
ATOM   4402  CG2 ILE 1 286      72.097  59.938  36.928  0.00  0.00           C  
ATOM   4403  CD1 ILE 1 286      68.544  61.521  37.470  0.00  0.00           C  
ATOM   4404  H   ILE 1 286      70.631  57.788  36.790  0.00  0.00           H  
ATOM   4405  HA  ILE 1 286      71.280  58.745  39.380  0.00  0.00           H  
ATOM   4406  HB  ILE 1 286      70.996  60.892  38.521  0.00  0.00           H  
ATOM   4407 HG12 ILE 1 286      69.949  61.171  36.005  0.00  0.00           H  
ATOM   4408 HG13 ILE 1 286      69.122  59.725  36.460  0.00  0.00           H  
ATOM   4409 HG21 ILE 1 286      72.903  59.572  37.564  0.00  0.00           H  
ATOM   4410 HG22 ILE 1 286      71.879  59.244  36.116  0.00  0.00           H  
ATOM   4411 HG23 ILE 1 286      72.327  60.841  36.363  0.00  0.00           H  
ATOM   4412 HD11 ILE 1 286      68.966  62.383  37.987  0.00  0.00           H  
ATOM   4413 HD12 ILE 1 286      67.783  61.865  36.770  0.00  0.00           H  
ATOM   4414 HD13 ILE 1 286      68.048  60.851  38.171  0.00  0.00           H  
ATOM   4415  N   PHE 1 287      68.384  57.799  38.926  0.00  0.00           N  
ATOM   4416  CA  PHE 1 287      67.139  57.558  39.715  0.00  0.00           C  
ATOM   4417  C   PHE 1 287      67.325  56.544  40.865  0.00  0.00           C  
ATOM   4418  O   PHE 1 287      68.038  55.519  40.648  0.00  0.00           O  
ATOM   4419  CB  PHE 1 287      66.012  57.105  38.755  0.00  0.00           C  
ATOM   4420  CG  PHE 1 287      65.364  58.210  37.955  0.00  0.00           C  
ATOM   4421  CD1 PHE 1 287      64.102  58.635  38.295  0.00  0.00           C  
ATOM   4422  CD2 PHE 1 287      66.064  58.770  36.874  0.00  0.00           C  
ATOM   4423  CE1 PHE 1 287      63.672  59.816  37.748  0.00  0.00           C  
ATOM   4424  CE2 PHE 1 287      65.616  59.922  36.222  0.00  0.00           C  
ATOM   4425  CZ  PHE 1 287      64.415  60.425  36.715  0.00  0.00           C  
ATOM   4426  H   PHE 1 287      68.564  57.276  38.082  0.00  0.00           H  
ATOM   4427  HA  PHE 1 287      66.769  58.504  40.111  0.00  0.00           H  
ATOM   4428  HB2 PHE 1 287      66.402  56.294  38.139  0.00  0.00           H  
ATOM   4429  HB3 PHE 1 287      65.190  56.649  39.306  0.00  0.00           H  
ATOM   4430  HD1 PHE 1 287      63.506  58.194  39.080  0.00  0.00           H  
ATOM   4431  HD2 PHE 1 287      66.963  58.331  36.467  0.00  0.00           H  
ATOM   4432  HE1 PHE 1 287      62.746  60.192  38.159  0.00  0.00           H  
ATOM   4433  HE2 PHE 1 287      66.197  60.398  35.445  0.00  0.00           H  
ATOM   4434  HZ  PHE 1 287      63.928  61.292  36.292  0.00  0.00           H  
ATOM   4435  N   PRO 1 288      66.767  56.745  42.058  0.00  0.00           N  
ATOM   4436  CA  PRO 1 288      67.018  55.813  43.149  0.00  0.00           C  
ATOM   4437  C   PRO 1 288      66.097  54.578  43.082  0.00  0.00           C  
ATOM   4438  O   PRO 1 288      65.010  54.508  42.514  0.00  0.00           O  
ATOM   4439  CB  PRO 1 288      66.724  56.664  44.385  0.00  0.00           C  
ATOM   4440  CG  PRO 1 288      65.577  57.584  43.907  0.00  0.00           C  
ATOM   4441  CD  PRO 1 288      66.018  57.932  42.432  0.00  0.00           C  
ATOM   4442  HA  PRO 1 288      68.077  55.572  43.060  0.00  0.00           H  
ATOM   4443  HB2 PRO 1 288      66.477  56.007  45.219  0.00  0.00           H  
ATOM   4444  HB3 PRO 1 288      67.540  57.366  44.557  0.00  0.00           H  
ATOM   4445  HG2 PRO 1 288      64.655  57.003  43.895  0.00  0.00           H  
ATOM   4446  HG3 PRO 1 288      65.491  58.501  44.491  0.00  0.00           H  
ATOM   4447  HD2 PRO 1 288      66.648  58.822  42.450  0.00  0.00           H  
ATOM   4448  HD3 PRO 1 288      65.114  58.200  41.885  0.00  0.00           H  
ATOM   4449  N   VAL 1 289      66.395  53.511  43.878  0.00  0.00           N  
ATOM   4450  CA  VAL 1 289      65.428  52.476  44.287  0.00  0.00           C  
ATOM   4451  C   VAL 1 289      64.603  52.762  45.538  0.00  0.00           C  
ATOM   4452  O   VAL 1 289      65.103  53.429  46.419  0.00  0.00           O  
ATOM   4453  CB  VAL 1 289      66.105  51.114  44.359  0.00  0.00           C  
ATOM   4454  CG1 VAL 1 289      66.947  50.805  43.038  0.00  0.00           C  
ATOM   4455  CG2 VAL 1 289      67.047  50.789  45.557  0.00  0.00           C  
ATOM   4456  H   VAL 1 289      67.199  53.537  44.489  0.00  0.00           H  
ATOM   4457  HA  VAL 1 289      64.754  52.329  43.443  0.00  0.00           H  
ATOM   4458  HB  VAL 1 289      65.202  50.517  44.489  0.00  0.00           H  
ATOM   4459 HG11 VAL 1 289      66.369  50.964  42.128  0.00  0.00           H  
ATOM   4460 HG12 VAL 1 289      67.893  51.343  43.090  0.00  0.00           H  
ATOM   4461 HG13 VAL 1 289      67.087  49.725  43.014  0.00  0.00           H  
ATOM   4462 HG21 VAL 1 289      66.598  51.037  46.519  0.00  0.00           H  
ATOM   4463 HG22 VAL 1 289      67.327  49.736  45.596  0.00  0.00           H  
ATOM   4464 HG23 VAL 1 289      67.892  51.470  45.457  0.00  0.00           H  
ATOM   4465  N   ILE 1 290      63.396  52.181  45.769  0.00  0.00           N  
ATOM   4466  CA  ILE 1 290      62.576  52.254  46.947  0.00  0.00           C  
ATOM   4467  C   ILE 1 290      62.353  50.781  47.509  0.00  0.00           C  
ATOM   4468  O   ILE 1 290      61.994  49.897  46.727  0.00  0.00           O  
ATOM   4469  CB  ILE 1 290      61.245  52.973  46.444  0.00  0.00           C  
ATOM   4470  CG1 ILE 1 290      61.502  54.204  45.484  0.00  0.00           C  
ATOM   4471  CG2 ILE 1 290      60.420  53.391  47.657  0.00  0.00           C  
ATOM   4472  CD1 ILE 1 290      60.233  54.825  45.106  0.00  0.00           C  
ATOM   4473  H   ILE 1 290      63.093  51.473  45.115  0.00  0.00           H  
ATOM   4474  HA  ILE 1 290      62.933  52.910  47.741  0.00  0.00           H  
ATOM   4475  HB  ILE 1 290      60.651  52.238  45.902  0.00  0.00           H  
ATOM   4476 HG12 ILE 1 290      62.104  54.982  45.954  0.00  0.00           H  
ATOM   4477 HG13 ILE 1 290      61.891  53.752  44.572  0.00  0.00           H  
ATOM   4478 HG21 ILE 1 290      60.791  54.333  48.060  0.00  0.00           H  
ATOM   4479 HG22 ILE 1 290      59.344  53.434  47.488  0.00  0.00           H  
ATOM   4480 HG23 ILE 1 290      60.675  52.651  48.415  0.00  0.00           H  
ATOM   4481 HD11 ILE 1 290      60.340  55.364  44.165  0.00  0.00           H  
ATOM   4482 HD12 ILE 1 290      59.560  53.973  45.003  0.00  0.00           H  
ATOM   4483 HD13 ILE 1 290      59.965  55.515  45.906  0.00  0.00           H  
ATOM   4484  N   SER 1 291      62.524  50.627  48.772  0.00  0.00           N  
ATOM   4485  CA  SER 1 291      62.412  49.304  49.520  0.00  0.00           C  
ATOM   4486  C   SER 1 291      61.391  49.427  50.636  0.00  0.00           C  
ATOM   4487  O   SER 1 291      61.453  50.270  51.591  0.00  0.00           O  
ATOM   4488  CB  SER 1 291      63.825  48.999  50.096  0.00  0.00           C  
ATOM   4489  OG  SER 1 291      64.757  48.961  49.038  0.00  0.00           O  
ATOM   4490  H   SER 1 291      62.392  51.435  49.363  0.00  0.00           H  
ATOM   4491  HA  SER 1 291      62.203  48.565  48.746  0.00  0.00           H  
ATOM   4492  HB2 SER 1 291      64.105  49.755  50.831  0.00  0.00           H  
ATOM   4493  HB3 SER 1 291      63.875  47.966  50.441  0.00  0.00           H  
ATOM   4494  HG  SER 1 291      64.691  48.268  48.376  0.00  0.00           H  
ATOM   4495  N   LEU 1 292      60.319  48.665  50.492  0.00  0.00           N  
ATOM   4496  CA  LEU 1 292      59.200  48.564  51.496  0.00  0.00           C  
ATOM   4497  C   LEU 1 292      59.315  47.340  52.358  0.00  0.00           C  
ATOM   4498  O   LEU 1 292      59.331  46.256  51.838  0.00  0.00           O  
ATOM   4499  CB  LEU 1 292      57.901  48.632  50.765  0.00  0.00           C  
ATOM   4500  CG  LEU 1 292      57.819  49.809  49.824  0.00  0.00           C  
ATOM   4501  CD1 LEU 1 292      58.021  49.451  48.364  0.00  0.00           C  
ATOM   4502  CD2 LEU 1 292      56.370  50.352  49.956  0.00  0.00           C  
ATOM   4503  H   LEU 1 292      60.251  47.964  49.768  0.00  0.00           H  
ATOM   4504  HA  LEU 1 292      59.192  49.496  52.062  0.00  0.00           H  
ATOM   4505  HB2 LEU 1 292      57.755  47.675  50.263  0.00  0.00           H  
ATOM   4506  HB3 LEU 1 292      57.070  48.609  51.469  0.00  0.00           H  
ATOM   4507  HG  LEU 1 292      58.508  50.608  50.098  0.00  0.00           H  
ATOM   4508 HD11 LEU 1 292      59.046  49.131  48.177  0.00  0.00           H  
ATOM   4509 HD12 LEU 1 292      57.290  48.691  48.087  0.00  0.00           H  
ATOM   4510 HD13 LEU 1 292      57.852  50.337  47.753  0.00  0.00           H  
ATOM   4511 HD21 LEU 1 292      56.143  50.732  50.952  0.00  0.00           H  
ATOM   4512 HD22 LEU 1 292      56.177  51.078  49.165  0.00  0.00           H  
ATOM   4513 HD23 LEU 1 292      55.682  49.520  49.807  0.00  0.00           H  
ATOM   4514  N   TYR 1 293      59.494  47.504  53.650  0.00  0.00           N  
ATOM   4515  CA  TYR 1 293      59.506  46.373  54.633  0.00  0.00           C  
ATOM   4516  C   TYR 1 293      58.036  46.066  55.037  0.00  0.00           C  
ATOM   4517  O   TYR 1 293      57.379  46.948  55.613  0.00  0.00           O  
ATOM   4518  CB  TYR 1 293      60.458  46.831  55.850  0.00  0.00           C  
ATOM   4519  CG  TYR 1 293      61.886  47.104  55.653  0.00  0.00           C  
ATOM   4520  CD1 TYR 1 293      62.280  48.206  54.853  0.00  0.00           C  
ATOM   4521  CD2 TYR 1 293      62.851  46.471  56.397  0.00  0.00           C  
ATOM   4522  CE1 TYR 1 293      63.669  48.490  54.681  0.00  0.00           C  
ATOM   4523  CE2 TYR 1 293      64.198  46.880  56.322  0.00  0.00           C  
ATOM   4524  CZ  TYR 1 293      64.678  47.810  55.403  0.00  0.00           C  
ATOM   4525  OH  TYR 1 293      65.980  47.912  55.087  0.00  0.00           O  
ATOM   4526  H   TYR 1 293      59.562  48.449  54.000  0.00  0.00           H  
ATOM   4527  HA  TYR 1 293      60.007  45.489  54.240  0.00  0.00           H  
ATOM   4528  HB2 TYR 1 293      60.000  47.683  56.353  0.00  0.00           H  
ATOM   4529  HB3 TYR 1 293      60.253  46.006  56.532  0.00  0.00           H  
ATOM   4530  HD1 TYR 1 293      61.573  48.860  54.363  0.00  0.00           H  
ATOM   4531  HD2 TYR 1 293      62.586  45.654  57.051  0.00  0.00           H  
ATOM   4532  HE1 TYR 1 293      63.975  49.237  53.963  0.00  0.00           H  
ATOM   4533  HE2 TYR 1 293      64.985  46.442  56.918  0.00  0.00           H  
ATOM   4534  HH  TYR 1 293      66.207  48.822  54.883  0.00  0.00           H  
ATOM   4535  N   LEU 1 294      57.582  44.833  54.928  0.00  0.00           N  
ATOM   4536  CA  LEU 1 294      56.239  44.369  55.337  0.00  0.00           C  
ATOM   4537  C   LEU 1 294      56.363  43.769  56.743  0.00  0.00           C  
ATOM   4538  O   LEU 1 294      57.244  43.102  57.083  0.00  0.00           O  
ATOM   4539  CB  LEU 1 294      55.636  43.482  54.239  0.00  0.00           C  
ATOM   4540  CG  LEU 1 294      55.148  44.352  52.992  0.00  0.00           C  
ATOM   4541  CD1 LEU 1 294      55.048  43.449  51.714  0.00  0.00           C  
ATOM   4542  CD2 LEU 1 294      53.790  44.995  53.322  0.00  0.00           C  
ATOM   4543  H   LEU 1 294      58.208  44.112  54.600  0.00  0.00           H  
ATOM   4544  HA  LEU 1 294      55.672  45.298  55.405  0.00  0.00           H  
ATOM   4545  HB2 LEU 1 294      56.439  42.782  54.007  0.00  0.00           H  
ATOM   4546  HB3 LEU 1 294      54.705  42.958  54.454  0.00  0.00           H  
ATOM   4547  HG  LEU 1 294      55.892  45.130  52.824  0.00  0.00           H  
ATOM   4548 HD11 LEU 1 294      54.290  42.689  51.905  0.00  0.00           H  
ATOM   4549 HD12 LEU 1 294      54.807  43.998  50.804  0.00  0.00           H  
ATOM   4550 HD13 LEU 1 294      56.079  43.124  51.578  0.00  0.00           H  
ATOM   4551 HD21 LEU 1 294      52.996  44.251  53.382  0.00  0.00           H  
ATOM   4552 HD22 LEU 1 294      53.877  45.539  54.262  0.00  0.00           H  
ATOM   4553 HD23 LEU 1 294      53.450  45.589  52.473  0.00  0.00           H  
ATOM   4554  N   MET 1 295      55.283  43.942  57.474  0.00  0.00           N  
ATOM   4555  CA  MET 1 295      55.007  43.041  58.681  0.00  0.00           C  
ATOM   4556  C   MET 1 295      55.196  41.531  58.312  0.00  0.00           C  
ATOM   4557  O   MET 1 295      54.606  41.067  57.377  0.00  0.00           O  
ATOM   4558  CB  MET 1 295      53.653  43.318  59.295  0.00  0.00           C  
ATOM   4559  CG  MET 1 295      53.398  42.602  60.636  0.00  0.00           C  
ATOM   4560  SD  MET 1 295      51.789  43.179  61.301  0.00  0.00           S  
ATOM   4561  CE  MET 1 295      51.751  41.976  62.661  0.00  0.00           C  
ATOM   4562  H   MET 1 295      54.483  44.483  57.180  0.00  0.00           H  
ATOM   4563  HA  MET 1 295      55.789  43.253  59.410  0.00  0.00           H  
ATOM   4564  HB2 MET 1 295      53.671  44.406  59.355  0.00  0.00           H  
ATOM   4565  HB3 MET 1 295      52.819  43.064  58.641  0.00  0.00           H  
ATOM   4566  HG2 MET 1 295      53.517  41.549  60.381  0.00  0.00           H  
ATOM   4567  HG3 MET 1 295      54.150  42.952  61.344  0.00  0.00           H  
ATOM   4568  HE1 MET 1 295      52.520  42.316  63.355  0.00  0.00           H  
ATOM   4569  HE2 MET 1 295      50.807  41.997  63.204  0.00  0.00           H  
ATOM   4570  HE3 MET 1 295      51.827  40.981  62.221  0.00  0.00           H  
ATOM   4571  N   GLY 1 296      56.051  40.819  58.946  0.00  0.00           N  
ATOM   4572  CA  GLY 1 296      56.305  39.394  58.781  0.00  0.00           C  
ATOM   4573  C   GLY 1 296      55.042  38.530  59.259  0.00  0.00           C  
ATOM   4574  O   GLY 1 296      54.202  39.000  60.055  0.00  0.00           O  
ATOM   4575  H   GLY 1 296      56.537  41.204  59.743  0.00  0.00           H  
ATOM   4576  HA2 GLY 1 296      56.435  39.279  57.705  0.00  0.00           H  
ATOM   4577  HA3 GLY 1 296      57.218  39.026  59.250  0.00  0.00           H  
ATOM   4578  N   GLU 1 297      55.047  37.233  58.882  0.00  0.00           N  
ATOM   4579  CA  GLU 1 297      54.008  36.145  59.189  0.00  0.00           C  
ATOM   4580  C   GLU 1 297      54.496  35.292  60.369  0.00  0.00           C  
ATOM   4581  O   GLU 1 297      53.895  34.237  60.667  0.00  0.00           O  
ATOM   4582  CB  GLU 1 297      53.686  35.373  57.860  0.00  0.00           C  
ATOM   4583  CG  GLU 1 297      52.297  34.738  57.769  0.00  0.00           C  
ATOM   4584  CD  GLU 1 297      52.217  33.264  58.220  0.00  0.00           C  
ATOM   4585  OE1 GLU 1 297      51.137  32.938  58.850  0.00  0.00           O  
ATOM   4586  OE2 GLU 1 297      53.104  32.443  57.851  0.00  0.00           O  
ATOM   4587  H   GLU 1 297      55.690  36.941  58.160  0.00  0.00           H  
ATOM   4588  HA  GLU 1 297      53.160  36.726  59.552  0.00  0.00           H  
ATOM   4589  HB2 GLU 1 297      53.901  35.978  56.980  0.00  0.00           H  
ATOM   4590  HB3 GLU 1 297      54.483  34.630  57.884  0.00  0.00           H  
ATOM   4591  HG2 GLU 1 297      51.600  35.408  58.273  0.00  0.00           H  
ATOM   4592  HG3 GLU 1 297      52.027  34.766  56.713  0.00  0.00           H  
ATOM   4593  N   VAL 1 298      55.571  35.787  60.979  0.00  0.00           N  
ATOM   4594  CA  VAL 1 298      56.347  35.185  62.025  0.00  0.00           C  
ATOM   4595  C   VAL 1 298      56.522  36.265  63.041  0.00  0.00           C  
ATOM   4596  O   VAL 1 298      56.410  37.470  62.729  0.00  0.00           O  
ATOM   4597  CB  VAL 1 298      57.687  34.688  61.437  0.00  0.00           C  
ATOM   4598  CG1 VAL 1 298      58.640  34.182  62.587  0.00  0.00           C  
ATOM   4599  CG2 VAL 1 298      57.474  33.573  60.389  0.00  0.00           C  
ATOM   4600  H   VAL 1 298      55.795  36.763  60.844  0.00  0.00           H  
ATOM   4601  HA  VAL 1 298      55.698  34.384  62.379  0.00  0.00           H  
ATOM   4602  HB  VAL 1 298      58.170  35.580  61.038  0.00  0.00           H  
ATOM   4603 HG11 VAL 1 298      58.184  33.328  63.088  0.00  0.00           H  
ATOM   4604 HG12 VAL 1 298      59.633  33.887  62.248  0.00  0.00           H  
ATOM   4605 HG13 VAL 1 298      58.782  34.911  63.384  0.00  0.00           H  
ATOM   4606 HG21 VAL 1 298      56.836  32.812  60.839  0.00  0.00           H  
ATOM   4607 HG22 VAL 1 298      57.052  33.976  59.469  0.00  0.00           H  
ATOM   4608 HG23 VAL 1 298      58.463  33.148  60.211  0.00  0.00           H  
ATOM   4609  N   THR 1 299      56.772  35.902  64.274  0.00  0.00           N  
ATOM   4610  CA  THR 1 299      56.561  36.848  65.365  0.00  0.00           C  
ATOM   4611  C   THR 1 299      57.756  37.777  65.515  0.00  0.00           C  
ATOM   4612  O   THR 1 299      58.880  37.255  65.552  0.00  0.00           O  
ATOM   4613  CB  THR 1 299      56.400  36.217  66.734  0.00  0.00           C  
ATOM   4614  OG1 THR 1 299      55.428  35.242  66.737  0.00  0.00           O  
ATOM   4615  CG2 THR 1 299      55.874  37.087  67.787  0.00  0.00           C  
ATOM   4616  H   THR 1 299      56.807  34.925  64.528  0.00  0.00           H  
ATOM   4617  HA  THR 1 299      55.655  37.349  65.024  0.00  0.00           H  
ATOM   4618  HB  THR 1 299      57.336  35.670  66.849  0.00  0.00           H  
ATOM   4619  HG1 THR 1 299      55.768  34.505  66.223  0.00  0.00           H  
ATOM   4620 HG21 THR 1 299      54.818  37.319  67.644  0.00  0.00           H  
ATOM   4621 HG22 THR 1 299      55.896  36.439  68.663  0.00  0.00           H  
ATOM   4622 HG23 THR 1 299      56.520  37.952  67.936  0.00  0.00           H  
ATOM   4623  N   ASN 1 300      57.555  39.042  65.647  0.00  0.00           N  
ATOM   4624  CA  ASN 1 300      58.532  40.136  65.662  0.00  0.00           C  
ATOM   4625  C   ASN 1 300      59.534  40.156  64.562  0.00  0.00           C  
ATOM   4626  O   ASN 1 300      60.724  40.456  64.760  0.00  0.00           O  
ATOM   4627  CB  ASN 1 300      59.156  40.259  67.029  0.00  0.00           C  
ATOM   4628  CG  ASN 1 300      58.175  40.630  68.109  0.00  0.00           C  
ATOM   4629  OD1 ASN 1 300      57.276  41.439  67.943  0.00  0.00           O  
ATOM   4630  ND2 ASN 1 300      58.233  39.936  69.218  0.00  0.00           N  
ATOM   4631  H   ASN 1 300      56.567  39.244  65.689  0.00  0.00           H  
ATOM   4632  HA  ASN 1 300      57.988  41.069  65.513  0.00  0.00           H  
ATOM   4633  HB2 ASN 1 300      59.571  39.292  67.314  0.00  0.00           H  
ATOM   4634  HB3 ASN 1 300      59.929  41.021  67.130  0.00  0.00           H  
ATOM   4635 HD21 ASN 1 300      57.610  40.394  69.868  0.00  0.00           H  
ATOM   4636 HD22 ASN 1 300      59.030  39.333  69.362  0.00  0.00           H  
ATOM   4637  N   GLN 1 301      59.188  39.831  63.331  0.00  0.00           N  
ATOM   4638  CA  GLN 1 301      60.118  39.949  62.253  0.00  0.00           C  
ATOM   4639  C   GLN 1 301      59.489  40.677  61.025  0.00  0.00           C  
ATOM   4640  O   GLN 1 301      58.272  40.560  60.780  0.00  0.00           O  
ATOM   4641  CB  GLN 1 301      60.599  38.557  61.822  0.00  0.00           C  
ATOM   4642  CG  GLN 1 301      61.377  37.840  62.906  0.00  0.00           C  
ATOM   4643  CD  GLN 1 301      61.953  36.405  62.549  0.00  0.00           C  
ATOM   4644  OE1 GLN 1 301      62.411  36.091  61.515  0.00  0.00           O  
ATOM   4645  NE2 GLN 1 301      61.712  35.464  63.453  0.00  0.00           N  
ATOM   4646  H   GLN 1 301      58.259  39.484  63.143  0.00  0.00           H  
ATOM   4647  HA  GLN 1 301      61.063  40.458  62.443  0.00  0.00           H  
ATOM   4648  HB2 GLN 1 301      59.768  38.002  61.385  0.00  0.00           H  
ATOM   4649  HB3 GLN 1 301      61.327  38.700  61.023  0.00  0.00           H  
ATOM   4650  HG2 GLN 1 301      62.222  38.492  63.130  0.00  0.00           H  
ATOM   4651  HG3 GLN 1 301      60.683  37.842  63.746  0.00  0.00           H  
ATOM   4652 HE21 GLN 1 301      62.059  34.529  63.294  0.00  0.00           H  
ATOM   4653 HE22 GLN 1 301      61.379  35.705  64.376  0.00  0.00           H  
ATOM   4654  N   SER 1 302      60.321  41.419  60.236  0.00  0.00           N  
ATOM   4655  CA  SER 1 302      59.902  42.011  58.997  0.00  0.00           C  
ATOM   4656  C   SER 1 302      60.638  41.365  57.794  0.00  0.00           C  
ATOM   4657  O   SER 1 302      61.468  40.476  57.820  0.00  0.00           O  
ATOM   4658  CB  SER 1 302      60.137  43.547  58.934  0.00  0.00           C  
ATOM   4659  OG  SER 1 302      61.471  43.772  58.777  0.00  0.00           O  
ATOM   4660  H   SER 1 302      61.287  41.591  60.473  0.00  0.00           H  
ATOM   4661  HA  SER 1 302      58.832  41.909  58.817  0.00  0.00           H  
ATOM   4662  HB2 SER 1 302      59.585  43.913  58.068  0.00  0.00           H  
ATOM   4663  HB3 SER 1 302      59.694  44.023  59.809  0.00  0.00           H  
ATOM   4664  HG  SER 1 302      61.585  44.696  59.012  0.00  0.00           H  
ATOM   4665  N   PHE 1 303      60.211  41.762  56.547  0.00  0.00           N  
ATOM   4666  CA  PHE 1 303      60.831  41.424  55.231  0.00  0.00           C  
ATOM   4667  C   PHE 1 303      60.591  42.530  54.238  0.00  0.00           C  
ATOM   4668  O   PHE 1 303      59.641  43.170  54.274  0.00  0.00           O  
ATOM   4669  CB  PHE 1 303      60.318  40.056  54.765  0.00  0.00           C  
ATOM   4670  CG  PHE 1 303      58.999  40.156  53.980  0.00  0.00           C  
ATOM   4671  CD1 PHE 1 303      57.841  39.935  54.726  0.00  0.00           C  
ATOM   4672  CD2 PHE 1 303      58.987  40.302  52.582  0.00  0.00           C  
ATOM   4673  CE1 PHE 1 303      56.612  40.040  54.169  0.00  0.00           C  
ATOM   4674  CE2 PHE 1 303      57.743  40.272  51.926  0.00  0.00           C  
ATOM   4675  CZ  PHE 1 303      56.533  40.120  52.715  0.00  0.00           C  
ATOM   4676  H   PHE 1 303      59.532  42.506  56.615  0.00  0.00           H  
ATOM   4677  HA  PHE 1 303      61.892  41.296  55.443  0.00  0.00           H  
ATOM   4678  HB2 PHE 1 303      61.066  39.661  54.078  0.00  0.00           H  
ATOM   4679  HB3 PHE 1 303      60.189  39.425  55.644  0.00  0.00           H  
ATOM   4680  HD1 PHE 1 303      57.948  39.763  55.787  0.00  0.00           H  
ATOM   4681  HD2 PHE 1 303      59.927  40.399  52.059  0.00  0.00           H  
ATOM   4682  HE1 PHE 1 303      55.739  39.877  54.783  0.00  0.00           H  
ATOM   4683  HE2 PHE 1 303      57.617  40.296  50.853  0.00  0.00           H  
ATOM   4684  HZ  PHE 1 303      55.660  40.247  52.092  0.00  0.00           H  
ATOM   4685  N   ARG 1 304      61.511  42.798  53.253  0.00  0.00           N  
ATOM   4686  CA  ARG 1 304      61.495  43.966  52.444  0.00  0.00           C  
ATOM   4687  C   ARG 1 304      61.636  43.683  50.980  0.00  0.00           C  
ATOM   4688  O   ARG 1 304      62.360  42.847  50.535  0.00  0.00           O  
ATOM   4689  CB  ARG 1 304      62.536  45.021  53.004  0.00  0.00           C  
ATOM   4690  CG  ARG 1 304      63.989  44.623  52.558  0.00  0.00           C  
ATOM   4691  CD  ARG 1 304      65.084  45.449  53.052  0.00  0.00           C  
ATOM   4692  NE  ARG 1 304      66.403  45.059  52.450  0.00  0.00           N  
ATOM   4693  CZ  ARG 1 304      67.578  45.357  52.909  0.00  0.00           C  
ATOM   4694  NH1 ARG 1 304      67.751  46.048  53.999  0.00  0.00           N  
ATOM   4695  NH2 ARG 1 304      68.647  44.744  52.465  0.00  0.00           N  
ATOM   4696  H   ARG 1 304      62.208  42.107  53.014  0.00  0.00           H  
ATOM   4697  HA  ARG 1 304      60.554  44.505  52.554  0.00  0.00           H  
ATOM   4698  HB2 ARG 1 304      62.362  46.028  52.623  0.00  0.00           H  
ATOM   4699  HB3 ARG 1 304      62.521  44.982  54.093  0.00  0.00           H  
ATOM   4700  HG2 ARG 1 304      64.180  43.613  52.922  0.00  0.00           H  
ATOM   4701  HG3 ARG 1 304      64.148  44.580  51.481  0.00  0.00           H  
ATOM   4702  HD2 ARG 1 304      64.839  46.489  52.835  0.00  0.00           H  
ATOM   4703  HD3 ARG 1 304      65.087  45.272  54.128  0.00  0.00           H  
ATOM   4704  HE  ARG 1 304      66.320  44.482  51.626  0.00  0.00           H  
ATOM   4705 HH11 ARG 1 304      68.661  46.403  54.257  0.00  0.00           H  
ATOM   4706 HH12 ARG 1 304      66.904  46.431  54.393  0.00  0.00           H  
ATOM   4707 HH21 ARG 1 304      69.448  44.719  53.081  0.00  0.00           H  
ATOM   4708 HH22 ARG 1 304      68.708  44.218  51.605  0.00  0.00           H  
ATOM   4709  N   ILE 1 305      60.906  44.418  50.228  0.00  0.00           N  
ATOM   4710  CA  ILE 1 305      60.823  44.258  48.737  0.00  0.00           C  
ATOM   4711  C   ILE 1 305      61.230  45.557  47.962  0.00  0.00           C  
ATOM   4712  O   ILE 1 305      60.833  46.656  48.228  0.00  0.00           O  
ATOM   4713  CB  ILE 1 305      59.466  43.758  48.362  0.00  0.00           C  
ATOM   4714  CG1 ILE 1 305      58.357  44.821  48.336  0.00  0.00           C  
ATOM   4715  CG2 ILE 1 305      58.904  42.621  49.301  0.00  0.00           C  
ATOM   4716  CD1 ILE 1 305      56.922  44.304  47.947  0.00  0.00           C  
ATOM   4717  H   ILE 1 305      60.289  45.102  50.642  0.00  0.00           H  
ATOM   4718  HA  ILE 1 305      61.531  43.486  48.435  0.00  0.00           H  
ATOM   4719  HB  ILE 1 305      59.614  43.390  47.347  0.00  0.00           H  
ATOM   4720 HG12 ILE 1 305      58.292  45.419  49.245  0.00  0.00           H  
ATOM   4721 HG13 ILE 1 305      58.566  45.580  47.583  0.00  0.00           H  
ATOM   4722 HG21 ILE 1 305      59.695  41.875  49.224  0.00  0.00           H  
ATOM   4723 HG22 ILE 1 305      58.725  42.943  50.327  0.00  0.00           H  
ATOM   4724 HG23 ILE 1 305      57.976  42.134  49.001  0.00  0.00           H  
ATOM   4725 HD11 ILE 1 305      56.288  45.181  48.081  0.00  0.00           H  
ATOM   4726 HD12 ILE 1 305      56.917  43.749  47.009  0.00  0.00           H  
ATOM   4727 HD13 ILE 1 305      56.558  43.501  48.589  0.00  0.00           H  
ATOM   4728  N   THR 1 306      62.187  45.414  47.034  0.00  0.00           N  
ATOM   4729  CA  THR 1 306      62.837  46.511  46.306  0.00  0.00           C  
ATOM   4730  C   THR 1 306      62.386  46.644  44.870  0.00  0.00           C  
ATOM   4731  O   THR 1 306      62.686  45.783  44.047  0.00  0.00           O  
ATOM   4732  CB  THR 1 306      64.355  46.424  46.243  0.00  0.00           C  
ATOM   4733  OG1 THR 1 306      64.856  46.733  47.568  0.00  0.00           O  
ATOM   4734  CG2 THR 1 306      65.077  47.495  45.357  0.00  0.00           C  
ATOM   4735  H   THR 1 306      62.660  44.523  46.979  0.00  0.00           H  
ATOM   4736  HA  THR 1 306      62.504  47.431  46.787  0.00  0.00           H  
ATOM   4737  HB  THR 1 306      64.649  45.384  46.103  0.00  0.00           H  
ATOM   4738  HG1 THR 1 306      64.587  45.982  48.102  0.00  0.00           H  
ATOM   4739 HG21 THR 1 306      66.155  47.350  45.293  0.00  0.00           H  
ATOM   4740 HG22 THR 1 306      64.620  47.590  44.372  0.00  0.00           H  
ATOM   4741 HG23 THR 1 306      65.028  48.502  45.770  0.00  0.00           H  
ATOM   4742  N   ILE 1 307      61.810  47.801  44.602  0.00  0.00           N  
ATOM   4743  CA  ILE 1 307      61.554  48.319  43.205  0.00  0.00           C  
ATOM   4744  C   ILE 1 307      62.625  49.234  42.595  0.00  0.00           C  
ATOM   4745  O   ILE 1 307      63.257  50.076  43.298  0.00  0.00           O  
ATOM   4746  CB  ILE 1 307      60.160  49.026  43.150  0.00  0.00           C  
ATOM   4747  CG1 ILE 1 307      60.034  50.175  44.297  0.00  0.00           C  
ATOM   4748  CG2 ILE 1 307      58.951  48.096  43.243  0.00  0.00           C  
ATOM   4749  CD1 ILE 1 307      58.805  51.085  44.115  0.00  0.00           C  
ATOM   4750  H   ILE 1 307      61.454  48.322  45.390  0.00  0.00           H  
ATOM   4751  HA  ILE 1 307      61.361  47.449  42.577  0.00  0.00           H  
ATOM   4752  HB  ILE 1 307      60.089  49.558  42.202  0.00  0.00           H  
ATOM   4753 HG12 ILE 1 307      60.017  49.713  45.284  0.00  0.00           H  
ATOM   4754 HG13 ILE 1 307      60.989  50.700  44.307  0.00  0.00           H  
ATOM   4755 HG21 ILE 1 307      58.052  48.557  42.832  0.00  0.00           H  
ATOM   4756 HG22 ILE 1 307      59.096  47.162  42.701  0.00  0.00           H  
ATOM   4757 HG23 ILE 1 307      58.830  47.829  44.293  0.00  0.00           H  
ATOM   4758 HD11 ILE 1 307      57.887  50.498  44.146  0.00  0.00           H  
ATOM   4759 HD12 ILE 1 307      58.848  51.844  44.896  0.00  0.00           H  
ATOM   4760 HD13 ILE 1 307      58.804  51.625  43.169  0.00  0.00           H  
ATOM   4761  N   LEU 1 308      62.887  49.101  41.321  0.00  0.00           N  
ATOM   4762  CA  LEU 1 308      63.841  49.935  40.553  0.00  0.00           C  
ATOM   4763  C   LEU 1 308      63.151  51.088  39.871  0.00  0.00           C  
ATOM   4764  O   LEU 1 308      61.959  51.120  39.730  0.00  0.00           O  
ATOM   4765  CB  LEU 1 308      64.503  48.916  39.491  0.00  0.00           C  
ATOM   4766  CG  LEU 1 308      64.984  47.582  40.014  0.00  0.00           C  
ATOM   4767  CD1 LEU 1 308      65.461  46.843  38.785  0.00  0.00           C  
ATOM   4768  CD2 LEU 1 308      66.218  47.811  40.966  0.00  0.00           C  
ATOM   4769  H   LEU 1 308      62.381  48.384  40.821  0.00  0.00           H  
ATOM   4770  HA  LEU 1 308      64.677  50.237  41.185  0.00  0.00           H  
ATOM   4771  HB2 LEU 1 308      63.728  48.786  38.736  0.00  0.00           H  
ATOM   4772  HB3 LEU 1 308      65.349  49.433  39.037  0.00  0.00           H  
ATOM   4773  HG  LEU 1 308      64.211  46.919  40.403  0.00  0.00           H  
ATOM   4774 HD11 LEU 1 308      64.752  47.007  37.974  0.00  0.00           H  
ATOM   4775 HD12 LEU 1 308      66.397  47.061  38.272  0.00  0.00           H  
ATOM   4776 HD13 LEU 1 308      65.495  45.767  38.957  0.00  0.00           H  
ATOM   4777 HD21 LEU 1 308      66.885  46.949  40.987  0.00  0.00           H  
ATOM   4778 HD22 LEU 1 308      66.889  48.593  40.612  0.00  0.00           H  
ATOM   4779 HD23 LEU 1 308      65.884  48.108  41.960  0.00  0.00           H  
ATOM   4780  N   PRO 1 309      63.839  52.083  39.236  0.00  0.00           N  
ATOM   4781  CA  PRO 1 309      63.281  53.088  38.268  0.00  0.00           C  
ATOM   4782  C   PRO 1 309      62.459  52.391  37.160  0.00  0.00           C  
ATOM   4783  O   PRO 1 309      61.383  52.874  36.880  0.00  0.00           O  
ATOM   4784  CB  PRO 1 309      64.495  53.936  37.896  0.00  0.00           C  
ATOM   4785  CG  PRO 1 309      65.361  53.893  39.096  0.00  0.00           C  
ATOM   4786  CD  PRO 1 309      65.174  52.438  39.610  0.00  0.00           C  
ATOM   4787  HA  PRO 1 309      62.610  53.742  38.825  0.00  0.00           H  
ATOM   4788  HB2 PRO 1 309      65.012  53.562  37.012  0.00  0.00           H  
ATOM   4789  HB3 PRO 1 309      64.192  54.943  37.611  0.00  0.00           H  
ATOM   4790  HG2 PRO 1 309      66.407  54.057  38.837  0.00  0.00           H  
ATOM   4791  HG3 PRO 1 309      64.927  54.563  39.838  0.00  0.00           H  
ATOM   4792  HD2 PRO 1 309      65.328  52.361  40.686  0.00  0.00           H  
ATOM   4793  HD3 PRO 1 309      65.885  51.773  39.119  0.00  0.00           H  
ATOM   4794  N   GLN 1 310      63.033  51.273  36.614  0.00  0.00           N  
ATOM   4795  CA  GLN 1 310      62.414  50.459  35.631  0.00  0.00           C  
ATOM   4796  C   GLN 1 310      61.037  49.793  36.032  0.00  0.00           C  
ATOM   4797  O   GLN 1 310      60.344  49.398  35.132  0.00  0.00           O  
ATOM   4798  CB  GLN 1 310      63.422  49.325  35.190  0.00  0.00           C  
ATOM   4799  CG  GLN 1 310      64.683  49.875  34.515  0.00  0.00           C  
ATOM   4800  CD  GLN 1 310      65.884  50.082  35.408  0.00  0.00           C  
ATOM   4801  OE1 GLN 1 310      65.789  50.304  36.625  0.00  0.00           O  
ATOM   4802  NE2 GLN 1 310      67.035  50.151  34.852  0.00  0.00           N  
ATOM   4803  H   GLN 1 310      63.870  50.910  37.048  0.00  0.00           H  
ATOM   4804  HA  GLN 1 310      62.225  51.065  34.745  0.00  0.00           H  
ATOM   4805  HB2 GLN 1 310      63.724  48.625  35.969  0.00  0.00           H  
ATOM   4806  HB3 GLN 1 310      62.901  48.638  34.524  0.00  0.00           H  
ATOM   4807  HG2 GLN 1 310      64.983  49.182  33.730  0.00  0.00           H  
ATOM   4808  HG3 GLN 1 310      64.451  50.805  33.996  0.00  0.00           H  
ATOM   4809 HE21 GLN 1 310      67.810  50.448  35.427  0.00  0.00           H  
ATOM   4810 HE22 GLN 1 310      67.040  49.976  33.857  0.00  0.00           H  
ATOM   4811  N   GLN 1 311      60.551  49.929  37.286  0.00  0.00           N  
ATOM   4812  CA  GLN 1 311      59.188  49.616  37.630  0.00  0.00           C  
ATOM   4813  C   GLN 1 311      58.341  50.941  37.696  0.00  0.00           C  
ATOM   4814  O   GLN 1 311      57.184  50.856  37.514  0.00  0.00           O  
ATOM   4815  CB  GLN 1 311      59.091  48.973  39.036  0.00  0.00           C  
ATOM   4816  CG  GLN 1 311      59.410  47.427  38.931  0.00  0.00           C  
ATOM   4817  CD  GLN 1 311      60.879  47.203  38.677  0.00  0.00           C  
ATOM   4818  OE1 GLN 1 311      61.716  47.329  39.599  0.00  0.00           O  
ATOM   4819  NE2 GLN 1 311      61.245  46.863  37.414  0.00  0.00           N  
ATOM   4820  H   GLN 1 311      61.219  50.302  37.945  0.00  0.00           H  
ATOM   4821  HA  GLN 1 311      58.707  48.975  36.891  0.00  0.00           H  
ATOM   4822  HB2 GLN 1 311      59.862  49.409  39.671  0.00  0.00           H  
ATOM   4823  HB3 GLN 1 311      58.101  49.243  39.403  0.00  0.00           H  
ATOM   4824  HG2 GLN 1 311      59.158  46.858  39.826  0.00  0.00           H  
ATOM   4825  HG3 GLN 1 311      58.814  46.888  38.195  0.00  0.00           H  
ATOM   4826 HE21 GLN 1 311      62.206  46.739  37.129  0.00  0.00           H  
ATOM   4827 HE22 GLN 1 311      60.515  46.547  36.793  0.00  0.00           H  
ATOM   4828  N   TYR 1 312      58.998  52.114  38.073  0.00  0.00           N  
ATOM   4829  CA  TYR 1 312      58.209  53.303  38.521  0.00  0.00           C  
ATOM   4830  C   TYR 1 312      58.431  54.504  37.565  0.00  0.00           C  
ATOM   4831  O   TYR 1 312      57.585  55.399  37.716  0.00  0.00           O  
ATOM   4832  CB  TYR 1 312      58.447  53.666  39.957  0.00  0.00           C  
ATOM   4833  CG  TYR 1 312      59.700  54.321  40.374  0.00  0.00           C  
ATOM   4834  CD1 TYR 1 312      59.988  55.710  40.068  0.00  0.00           C  
ATOM   4835  CD2 TYR 1 312      60.713  53.659  41.134  0.00  0.00           C  
ATOM   4836  CE1 TYR 1 312      61.084  56.358  40.496  0.00  0.00           C  
ATOM   4837  CE2 TYR 1 312      61.794  54.420  41.749  0.00  0.00           C  
ATOM   4838  CZ  TYR 1 312      62.028  55.771  41.378  0.00  0.00           C  
ATOM   4839  OH  TYR 1 312      63.269  56.337  41.566  0.00  0.00           O  
ATOM   4840  H   TYR 1 312      59.984  52.110  38.292  0.00  0.00           H  
ATOM   4841  HA  TYR 1 312      57.138  53.102  38.487  0.00  0.00           H  
ATOM   4842  HB2 TYR 1 312      57.620  54.266  40.335  0.00  0.00           H  
ATOM   4843  HB3 TYR 1 312      58.325  52.734  40.510  0.00  0.00           H  
ATOM   4844  HD1 TYR 1 312      59.311  56.219  39.398  0.00  0.00           H  
ATOM   4845  HD2 TYR 1 312      60.600  52.592  41.259  0.00  0.00           H  
ATOM   4846  HE1 TYR 1 312      61.135  57.393  40.193  0.00  0.00           H  
ATOM   4847  HE2 TYR 1 312      62.458  53.975  42.475  0.00  0.00           H  
ATOM   4848  HH  TYR 1 312      63.881  55.690  41.924  0.00  0.00           H  
ATOM   4849  N   LEU 1 313      59.306  54.517  36.608  0.00  0.00           N  
ATOM   4850  CA  LEU 1 313      59.516  55.614  35.658  0.00  0.00           C  
ATOM   4851  C   LEU 1 313      59.179  54.988  34.302  0.00  0.00           C  
ATOM   4852  O   LEU 1 313      60.021  54.427  33.562  0.00  0.00           O  
ATOM   4853  CB  LEU 1 313      60.929  56.006  35.760  0.00  0.00           C  
ATOM   4854  CG  LEU 1 313      61.469  57.033  34.775  0.00  0.00           C  
ATOM   4855  CD1 LEU 1 313      60.842  58.502  34.840  0.00  0.00           C  
ATOM   4856  CD2 LEU 1 313      63.009  57.204  34.824  0.00  0.00           C  
ATOM   4857  H   LEU 1 313      59.897  53.721  36.415  0.00  0.00           H  
ATOM   4858  HA  LEU 1 313      58.836  56.421  35.931  0.00  0.00           H  
ATOM   4859  HB2 LEU 1 313      61.119  56.297  36.794  0.00  0.00           H  
ATOM   4860  HB3 LEU 1 313      61.502  55.120  35.485  0.00  0.00           H  
ATOM   4861  HG  LEU 1 313      61.180  56.601  33.818  0.00  0.00           H  
ATOM   4862 HD11 LEU 1 313      61.118  58.846  35.837  0.00  0.00           H  
ATOM   4863 HD12 LEU 1 313      61.253  59.141  34.058  0.00  0.00           H  
ATOM   4864 HD13 LEU 1 313      59.760  58.505  34.705  0.00  0.00           H  
ATOM   4865 HD21 LEU 1 313      63.227  57.538  35.839  0.00  0.00           H  
ATOM   4866 HD22 LEU 1 313      63.497  56.255  34.602  0.00  0.00           H  
ATOM   4867 HD23 LEU 1 313      63.275  58.005  34.133  0.00  0.00           H  
ATOM   4868  N   ARG 1 314      57.913  55.141  34.048  0.00  0.00           N  
ATOM   4869  CA  ARG 1 314      57.208  54.321  33.094  0.00  0.00           C  
ATOM   4870  C   ARG 1 314      57.130  54.954  31.725  0.00  0.00           C  
ATOM   4871  O   ARG 1 314      56.912  56.183  31.574  0.00  0.00           O  
ATOM   4872  CB  ARG 1 314      55.838  53.947  33.776  0.00  0.00           C  
ATOM   4873  CG  ARG 1 314      55.993  53.219  35.090  0.00  0.00           C  
ATOM   4874  CD  ARG 1 314      54.688  52.754  35.727  0.00  0.00           C  
ATOM   4875  NE  ARG 1 314      53.970  51.685  34.963  0.00  0.00           N  
ATOM   4876  CZ  ARG 1 314      53.942  50.443  35.334  0.00  0.00           C  
ATOM   4877  NH1 ARG 1 314      53.053  49.630  34.746  0.00  0.00           N  
ATOM   4878  NH2 ARG 1 314      54.735  49.918  36.212  0.00  0.00           N  
ATOM   4879  H   ARG 1 314      57.322  55.722  34.627  0.00  0.00           H  
ATOM   4880  HA  ARG 1 314      57.668  53.338  32.998  0.00  0.00           H  
ATOM   4881  HB2 ARG 1 314      55.180  54.815  33.800  0.00  0.00           H  
ATOM   4882  HB3 ARG 1 314      55.323  53.281  33.084  0.00  0.00           H  
ATOM   4883  HG2 ARG 1 314      56.635  52.357  34.907  0.00  0.00           H  
ATOM   4884  HG3 ARG 1 314      56.398  53.934  35.807  0.00  0.00           H  
ATOM   4885  HD2 ARG 1 314      54.876  52.410  36.744  0.00  0.00           H  
ATOM   4886  HD3 ARG 1 314      54.029  53.622  35.766  0.00  0.00           H  
ATOM   4887  HE  ARG 1 314      53.345  52.023  34.246  0.00  0.00           H  
ATOM   4888 HH11 ARG 1 314      53.022  48.625  34.832  0.00  0.00           H  
ATOM   4889 HH12 ARG 1 314      52.378  49.912  34.050  0.00  0.00           H  
ATOM   4890 HH21 ARG 1 314      54.776  48.911  36.135  0.00  0.00           H  
ATOM   4891 HH22 ARG 1 314      55.533  50.378  36.627  0.00  0.00           H  
ATOM   4892  N   PRO 1 315      57.048  54.114  30.625  0.00  0.00           N  
ATOM   4893  CA  PRO 1 315      57.052  54.608  29.255  0.00  0.00           C  
ATOM   4894  C   PRO 1 315      55.713  55.169  28.805  0.00  0.00           C  
ATOM   4895  O   PRO 1 315      54.658  54.592  29.094  0.00  0.00           O  
ATOM   4896  CB  PRO 1 315      57.546  53.415  28.436  0.00  0.00           C  
ATOM   4897  CG  PRO 1 315      56.957  52.219  29.159  0.00  0.00           C  
ATOM   4898  CD  PRO 1 315      57.052  52.636  30.607  0.00  0.00           C  
ATOM   4899  HA  PRO 1 315      57.757  55.432  29.154  0.00  0.00           H  
ATOM   4900  HB2 PRO 1 315      57.048  53.475  27.468  0.00  0.00           H  
ATOM   4901  HB3 PRO 1 315      58.616  53.291  28.601  0.00  0.00           H  
ATOM   4902  HG2 PRO 1 315      55.911  52.174  28.856  0.00  0.00           H  
ATOM   4903  HG3 PRO 1 315      57.484  51.284  28.973  0.00  0.00           H  
ATOM   4904  HD2 PRO 1 315      56.176  52.280  31.149  0.00  0.00           H  
ATOM   4905  HD3 PRO 1 315      58.000  52.290  31.018  0.00  0.00           H  
ATOM   4906  N   VAL 1 316      55.734  56.249  28.049  0.00  0.00           N  
ATOM   4907  CA  VAL 1 316      54.494  56.933  27.560  0.00  0.00           C  
ATOM   4908  C   VAL 1 316      54.553  57.105  26.068  0.00  0.00           C  
ATOM   4909  O   VAL 1 316      55.545  57.693  25.611  0.00  0.00           O  
ATOM   4910  CB  VAL 1 316      54.360  58.346  28.262  0.00  0.00           C  
ATOM   4911  CG1 VAL 1 316      54.107  58.246  29.745  0.00  0.00           C  
ATOM   4912  CG2 VAL 1 316      53.194  59.145  27.684  0.00  0.00           C  
ATOM   4913  H   VAL 1 316      56.558  56.645  27.620  0.00  0.00           H  
ATOM   4914  HA  VAL 1 316      53.617  56.309  27.731  0.00  0.00           H  
ATOM   4915  HB  VAL 1 316      55.247  58.953  28.082  0.00  0.00           H  
ATOM   4916 HG11 VAL 1 316      54.234  59.215  30.228  0.00  0.00           H  
ATOM   4917 HG12 VAL 1 316      53.085  57.899  29.899  0.00  0.00           H  
ATOM   4918 HG13 VAL 1 316      54.767  57.485  30.161  0.00  0.00           H  
ATOM   4919 HG21 VAL 1 316      53.529  59.453  26.694  0.00  0.00           H  
ATOM   4920 HG22 VAL 1 316      52.270  58.568  27.677  0.00  0.00           H  
ATOM   4921 HG23 VAL 1 316      53.075  60.044  28.289  0.00  0.00           H  
ATOM   4922  N   GLU 1 317      53.537  56.803  25.306  0.00  0.00           N  
ATOM   4923  CA  GLU 1 317      53.497  56.879  23.810  0.00  0.00           C  
ATOM   4924  C   GLU 1 317      52.418  57.852  23.446  0.00  0.00           C  
ATOM   4925  O   GLU 1 317      51.264  57.559  23.756  0.00  0.00           O  
ATOM   4926  CB  GLU 1 317      53.358  55.428  23.170  0.00  0.00           C  
ATOM   4927  CG  GLU 1 317      54.514  54.467  23.520  0.00  0.00           C  
ATOM   4928  CD  GLU 1 317      54.318  53.799  24.854  0.00  0.00           C  
ATOM   4929  OE1 GLU 1 317      53.194  53.210  25.201  0.00  0.00           O  
ATOM   4930  OE2 GLU 1 317      55.244  53.885  25.730  0.00  0.00           O  
ATOM   4931  H   GLU 1 317      52.710  56.384  25.706  0.00  0.00           H  
ATOM   4932  HA  GLU 1 317      54.441  57.240  23.402  0.00  0.00           H  
ATOM   4933  HB2 GLU 1 317      52.344  55.090  23.383  0.00  0.00           H  
ATOM   4934  HB3 GLU 1 317      53.301  55.456  22.082  0.00  0.00           H  
ATOM   4935  HG2 GLU 1 317      54.677  53.681  22.783  0.00  0.00           H  
ATOM   4936  HG3 GLU 1 317      55.388  55.108  23.633  0.00  0.00           H  
ATOM   4937  N   ASP 1 318      52.824  58.939  22.824  0.00  0.00           N
[truncated: 4,736,422 more chars]
