# Supplementary material for: Broadening the Scope of Binding Free Energy Calculations Using a Separated Topologies Approach
Source: J Chem Theory Comput. 2023 Jul 24;19(15):5058–76. doi: 10.1021/acs.jctc.3c00282 (PMC10413862; doi:10.1021/acs.jctc.3c00282)
Supplement: Supplementary file 2 — ct3c00282_si_002.zip [file ct3c00282_si_002.zip › SI_paper/BACE1/input/amide_series/lig_41/solvent.top]

;
;   File lig_41/solvent.top  was generated
;   By user: hannahbaumann (501)
;   On host: dhcp-204181.bio.uci.edu
;   At date: Thu. May  4 15:09:44 2022
;
;   This is a standalone topology file
;
;   Created by:
;   ParmEd:       extract_solvent_orion.py, VERSION 3.2.0
;   Executable:   extract_solvent_orion.py
;   Library dir:  /usr/local/gromacs/share/gromacs/top
;   Command line:
;     extract_solvent_orion.py
;

[ defaults ]
; nbfunc        comb-rule       gen-pairs       fudgeLJ fudgeQQ
1               2               yes             0.5          0.8333      

[ atomtypes ]
; name    at.num    mass    charge ptype  sigma      epsilon
O0            17  35.453200  0.00000000  A      0.4477657     0.14891274
O1            11  22.989769  0.00000000  A     0.24392807     0.36584603
O2             6  12.010780  0.00000000  A     0.34806469     0.36350306
O3             6  12.010780  0.00000000  A     0.34806469     0.36350306
O4             6  12.010780  0.00000000  A     0.34806469     0.36350306
O5             6  12.010780  0.00000000  A     0.34806469     0.36350306
O6             6  12.010780  0.00000000  A     0.34806469     0.36350306
O7             6  12.010780  0.00000000  A     0.34806469     0.36350306
O8             6  12.010780  0.00000000  A     0.34806469     0.36350306
O9             6  12.010780  0.00000000  A     0.34806469     0.36350306
O10            6  12.010780  0.00000000  A     0.34806469     0.36350306
O11            6  12.010780  0.00000000  A     0.34806469     0.36350306
O12            6  12.010780  0.00000000  A     0.34806469     0.36350306
O13            6  12.010780  0.00000000  A     0.34806469     0.36350306
O14            6  12.010780  0.00000000  A     0.34806469     0.36350306
O15            6  12.010780  0.00000000  A     0.34806469     0.36350306
O16            6  12.010780  0.00000000  A     0.33795318     0.45538912
O17            6  12.010780  0.00000000  A     0.33795318     0.45538912
O18            6  12.010780  0.00000000  A     0.33795318     0.45538912
O19            6  12.010780  0.00000000  A     0.33795318     0.45538912
O20            7  14.006720  0.00000000  A      0.3206876      0.7016213
O21            7  14.006720  0.00000000  A      0.3206876      0.7016213
O22            7  14.006720  0.00000000  A      0.3206876      0.7016213
O23            7  14.006720  0.00000000  A      0.3206876      0.7016213
O24            7  14.006720  0.00000000  A      0.3206876      0.7016213
O25            8  15.999430  0.00000000  A     0.30398122     0.87950233
O26            8  15.999430  0.00000000  A     0.30251065     0.70485815
O27            8  15.999430  0.00000000  A     0.30251065     0.70485815
O28            9  18.998403  0.00000000  A     0.31181455       0.255224
O29            9  18.998403  0.00000000  A     0.31181455       0.255224
O30            1   1.007947  0.00000000  A     0.25725815     0.06531786
O31            1   1.007947  0.00000000  A     0.25725815     0.06531786
O32            1   1.007947  0.00000000  A     0.25725815     0.06531786
O33            1   1.007947  0.00000000  A     0.24536265    0.054839681
O34            1   1.007947  0.00000000  A     0.24536265    0.054839681
O35            1   1.007947  0.00000000  A     0.25725815     0.06531786
O36            1   1.007947  0.00000000  A     0.26445434    0.066021356
O37            1   1.007947  0.00000000  A     0.26445434    0.066021356
O38            1   1.007947  0.00000000  A     0.26445434    0.066021356
O39            1   1.007947  0.00000000  A     0.25832257    0.068656285
O40            1   1.007947  0.00000000  A     0.25832257    0.068656285
O41            1   1.007947  0.00000000  A     0.25832257    0.068656285
O42            1   1.007947  0.00000000  A     0.25832257    0.068656285
O43            1   1.007947  0.00000000  A     0.25832257    0.068656285
O44            1   1.007947  0.00000000  A     0.11034277    0.058955969
O45            1   1.007947  0.00000000  A     0.11034277    0.058955969
O46            1   1.007947  0.00000000  A     0.11034277    0.058955969
O47            1   1.007947  0.00000000  A     0.11034277    0.058955969
OW             8  15.999430  0.00000000  A     0.31507524       0.635968
HW             1   1.007947  0.00000000  A              1              0


[ moleculetype ]
; Name            nrexcl
Cl-          3

[ atoms ]
;   nr       type  resnr residue  atom   cgnr    charge       mass  typeB    chargeB      massB
; residue    1 Cl- rtp Cl- q -1.0
    1         O0      1    Cl-     CL      1 -1.00000000  35.453200   ; qtot -1.000000


[ moleculetype ]
; Name            nrexcl
Na+          3

[ atoms ]
;   nr       type  resnr residue  atom   cgnr    charge       mass  typeB    chargeB      massB
; residue    1 Na+ rtp Na+ q 1.0
    1         O1      1    Na+     NA      1 1.00000000  22.989769   ; qtot 1.000000


[ moleculetype ]
; Name            nrexcl
UNL          3

[ atoms ]
;   nr       type  resnr residue  atom   cgnr    charge       mass  typeB    chargeB      massB
; residue    1 UNL rtp UNL q 1.0
    1         O2      1    UNL     C1      1 -0.11845000  12.010780   ; qtot -0.118450
    2         O3      1    UNL     C2      2 -0.11423000  12.010780   ; qtot -0.232680
    3         O4      1    UNL     C3      3 -0.15536000  12.010780   ; qtot -0.388040
    4         O5      1    UNL     C4      4 0.35139999  12.010780   ; qtot -0.036640
    5         O6      1    UNL     C5      5 0.28163999  12.010780   ; qtot 0.245000
    6         O7      1    UNL     C6      6 -0.14711000  12.010780   ; qtot 0.097890
    7         O8      1    UNL     C7      7 0.09269000  12.010780   ; qtot 0.190580
    8         O9      1    UNL     C8      8 0.08278000  12.010780   ; qtot 0.273360
    9        O10      1    UNL     C9      9 0.17139000  12.010780   ; qtot 0.444750
   10        O11      1    UNL    C10     10 0.54947001  12.010780   ; qtot 0.994220
   11        O12      1    UNL    C11     11 -0.18991999  12.010780   ; qtot 0.804300
   12        O13      1    UNL    C12     12 0.03095000  12.010780   ; qtot 0.835250
   13        O14      1    UNL    C13     13 0.61944002  12.010780   ; qtot 1.454690
   14        O15      1    UNL    C14     14 0.60350001  12.010780   ; qtot 2.058190
   15        O16      1    UNL    C15     15 0.16233000  12.010780   ; qtot 2.220520
   16        O17      1    UNL    C16     16 -0.10844000  12.010780   ; qtot 2.112080
   17        O18      1    UNL    C17     17 0.11864000  12.010780   ; qtot 2.230720
   18        O19      1    UNL    C18     18 0.21991999  12.010780   ; qtot 2.450640
   19        O20      1    UNL     N1     19 -0.55148000  14.006720   ; qtot 1.899160
   20        O21      1    UNL     N2     20 -0.70248997  14.006720   ; qtot 1.196670
   21        O22      1    UNL     N3     21 -0.37483001  14.006720   ; qtot 0.821840
   22        O23      1    UNL     N4     22 -0.45550999  14.006720   ; qtot 0.366330
   23        O24      1    UNL     N5     23 -0.47959000  14.006720   ; qtot -0.113260
   24        O25      1    UNL     O1     24 -0.52993000  15.999430   ; qtot -0.643190
   25        O26      1    UNL     O2     25 -0.30961999  15.999430   ; qtot -0.952810
   26        O27      1    UNL     O3     26 -0.42100000  15.999430   ; qtot -1.373810
   27        O28      1    UNL     F1     27 -0.16085000  18.998403   ; qtot -1.534660
   28        O29      1    UNL     F2     28 -0.20715000  18.998403   ; qtot -1.741810
   29        O30      1    UNL     H1     29 0.20350000   1.007947   ; qtot -1.538310
   30        O31      1    UNL     H2     30 0.17262000   1.007947   ; qtot -1.365690
   31        O32      1    UNL     H3     31 0.14471000   1.007947   ; qtot -1.220980
   32        O33      1    UNL     H4     32 0.03557000   1.007947   ; qtot -1.185410
   33        O34      1    UNL     H5     33 0.06687000   1.007947   ; qtot -1.118540
   34        O35      1    UNL     H6     34 0.20277999   1.007947   ; qtot -0.915760
   35        O36      1    UNL     H7     35 0.07165000   1.007947   ; qtot -0.844110
   36        O37      1    UNL     H8     36 0.07165000   1.007947   ; qtot -0.772460
   37        O38      1    UNL     H9     37 0.07165000   1.007947   ; qtot -0.700810
   38        O39      1    UNL    H10     38 0.06245000   1.007947   ; qtot -0.638360
   39        O40      1    UNL    H11     39 0.06245000   1.007947   ; qtot -0.575910
   40        O41      1    UNL    H12     40 0.06245000   1.007947   ; qtot -0.513460
   41        O42      1    UNL    H13     41 0.08958000   1.007947   ; qtot -0.423880
   42        O43      1    UNL    H14     42 0.08958000   1.007947   ; qtot -0.334300
   43        O44      1    UNL    H15     43 0.33851999   1.007947   ; qtot 0.004220
   44        O45      1    UNL    H16     44 0.33851999   1.007947   ; qtot 0.342740
   45        O46      1    UNL    H17     45 0.32745999   1.007947   ; qtot 0.670200
   46        O47      1    UNL    H18     46 0.32980001   1.007947   ; qtot 1.000000

[ bonds ]
;    ai     aj funct         c0         c1         c2         c3
      1      2     1   0.13872 301905.092579
      1      7     1   0.13872 301905.092579
      1     29     1   0.10854 332422.631675
      2      8     1   0.13872 301905.092579
      2     30     1   0.10854 332422.631675
      3      6     1   0.13872 301905.092579
      3      7     1   0.13872 301905.092579
      3     31     1   0.10854 332422.631675
      4      9     1   0.13872 301905.092579
      4     20     1   0.13288 372632.124927
      4     32     1   0.10854 332422.631675
      5     10     1   0.13872 301905.092579
      5     19     1   0.13288 372632.124927
      5     33     1   0.10854 332422.631675
      6      8     1   0.13872 301905.092579
      6     15     1   0.14986 242452.869388
      7     23     1   0.13902 326381.745633
      8     27     1   0.13529 338389.787639
      9     14     1   0.14546 233580.248618
      9     19     1   0.13288 372632.124927
     10     20     1   0.13288 372632.124927
     10     26     1   0.13629 356218.264001
     11     12     1   0.13717 334016.498332
     11     15     1   0.14986 242452.869388
     11     34     1   0.10854 332422.631675
     12     18     1   0.14986 242452.869388
     12     25     1   0.13641 309065.974699
     13     21     1   0.13048 422987.308774
     13     22     1   0.13902 326381.745633
     13     25     1   0.13641 309065.974699
     14     23     1   0.13819 412347.817359
     14     24     1   0.12252 487602.327766
     15     16     1   0.15219 221435.259290
     15     21     1   0.14648 306553.707217
     16     35     1   0.10939 309655.084322
     16     36     1   0.10939 309655.084322
     16     37     1   0.10939 309655.084322
     17     26     1   0.14259 306888.771877
     17     38     1   0.10939 309655.084322
     17     39     1   0.10939 309655.084322
     17     40     1   0.10939 309655.084322
     18     28     1   0.13587 284889.572611
     18     41     1   0.10939 309655.084322
     18     42     1   0.10939 309655.084322
     21     46     1   0.10195 422704.914414
     22     43     1   0.10195 422704.914414
     22     44     1   0.10195 422704.914414
     23     45     1   0.10195 422704.914414

[ pairs ]
;    ai     aj funct         c0         c1         c2         c3
      2      3     1
      4      5     1
      1      6     1
      7      8     1
      7      9     1
      9     10     1
      3     11     1
      8     11     1
      6     12     1
      6     13     1
     11     13     1
      1     14     1
      3     14     1
      5     14     1
      2     15     1
      7     15     1
      3     16     1
      8     16     1
     12     16     1
     13     16     1
      5     17     1
     13     18     1
     15     18     1
     14     20     1
     17     20     1
     19     20     1
      3     21     1
      8     21     1
     12     21     1
     12     22     1
     15     22     1
      2     23     1
      4     23     1
      6     23     1
     19     23     1
      4     24     1
      7     24     1
     19     24     1
     15     25     1
      4     26     1
     19     26     1
      1     27     1
      3     27     1
     15     27     1
     11     28     1
     25     28     1
      3     29     1
      8     29     1
     23     29     1
      6     30     1
      7     30     1
     27     30     1
     29     30     1
      1     31     1
      8     31     1
     15     31     1
     23     31     1
     10     32     1
     14     32     1
     19     32     1
      9     33     1
     20     33     1
     26     33     1
      6     34     1
     16     34     1
     18     34     1
     21     34     1
     25     34     1
      6     35     1
     11     35     1
     21     35     1
      6     36     1
     11     36     1
     21     36     1
      6     37     1
     11     37     1
     21     37     1
     10     38     1
     10     39     1
     10     40     1
     11     41     1
     25     41     1
     11     42     1
     25     42     1
     21     43     1
     25     43     1
     21     44     1
     25     44     1
      1     45     1
      3     45     1
      9     45     1
     24     45     1
      6     46     1
     11     46     1
     16     46     1
     22     46     1
     25     46     1

[ angles ]
;    ai     aj     ak funct         c0         c1         c2         c3
      1      2      8     1   126.8062420 484.492885
      1      2     30     1   129.1835930 285.070775
      1      7      3     1   126.8062420 484.492885
      1      7     23     1   126.8062420 484.492885
      2      1      7     1   126.8062420 484.492885
      2      1     29     1   129.1835930 285.070775
      2      8      6     1   126.8062420 484.492885
      2      8     27     1   126.8062420 484.492885
      3      6      8     1   126.8062420 484.492885
      3      6     15     1   126.8062420 484.492885
      3      7     23     1   126.8062420 484.492885
      4      9     14     1   126.8062420 484.492885
      4      9     19     1   126.8062420 484.492885
      4     20     10     1   112.8714010 460.899612
      5     10     20     1   126.8062420 484.492885
      5     10     26     1   126.8062420 484.492885
      5     19      9     1   112.8714010 460.899612
      6      3      7     1   126.8062420 484.492885
      6      3     31     1   129.1835930 285.070775
      6      8     27     1   126.8062420 484.492885
      6     15     11     1   116.5475863 445.222087
      6     15     16     1   116.5475863 445.222087
      6     15     21     1   116.5475863 445.222087
      7      1     29     1   129.1835930 285.070775
      7      3     31     1   129.1835930 285.070775
      7     23     14     1   117.3465571 463.769802
      7     23     45     1   115.5071328 530.901283
      8      2     30     1   129.1835930 285.070775
      8      6     15     1   126.8062420 484.492885
      9      4     20     1   126.8062420 484.492885
      9      4     32     1   129.1835930 285.070775
      9     14     23     1   126.8062420 484.492885
      9     14     24     1   126.8062420 484.492885
     10      5     19     1   126.8062420 484.492885
     10      5     33     1   129.1835930 285.070775
     10     26     17     1   110.3538806 544.678275
     11     12     18     1   126.8062420 484.492885
     11     12     25     1   126.8062420 484.492885
     11     15     16     1   116.5475863 445.222087
     11     15     21     1   116.5475863 445.222087
     12     11     15     1   126.8062420 484.492885
     12     11     34     1   129.1835930 285.070775
     12     18     28     1   116.5475863 445.222087
     12     18     41     1   116.5475863 445.222087
     12     18     42     1   116.5475863 445.222087
     12     25     13     1   112.4630193 662.658089
     13     21     15     1   117.3465571 463.769802
     13     21     46     1   117.3465571 463.769802
     13     22     43     1   115.5071328 530.901283
     13     22     44     1   115.5071328 530.901283
     14      9     19     1   126.8062420 484.492885
     14     23     45     1   115.5071328 530.901283
     15     11     34     1   129.1835930 285.070775
     15     16     35     1   116.5475863 445.222087
     15     16     36     1   116.5475863 445.222087
     15     16     37     1   116.5475863 445.222087
     15     21     46     1   115.5071328 530.901283
     16     15     21     1   116.5475863 445.222087
     18     12     25     1   126.8062420 484.492885
     19      5     33     1   129.1835930 285.070775
     20      4     32     1   129.1835930 285.070775
     20     10     26     1   126.8062420 484.492885
     21     13     22     1   126.8062420 484.492885
     21     13     25     1   126.8062420 484.492885
     22     13     25     1   126.8062420 484.492885
     23     14     24     1   126.8062420 484.492885
     26     17     38     1   116.5475863 445.222087
     26     17     39     1   116.5475863 445.222087
     26     17     40     1   116.5475863 445.222087
     28     18     41     1   116.5475863 445.222087
     28     18     42     1   116.5475863 445.222087
     35     16     36     1   115.6031000 408.161690
     35     16     37     1   115.6031000 408.161690
     36     16     37     1   115.6031000 408.161690
     38     17     39     1   115.6031000 408.161690
     38     17     40     1   115.6031000 408.161690
     39     17     40     1   115.6031000 408.161690
     41     18     42     1   115.6031000 408.161690
     43     22     44     1   115.5071328 530.901283

[ dihedrals ]
;    ai     aj     ak     al funct         c0         c1         c2         c3         c4         c5
      1      2      8      6     1  180.0000000  15.3215155  2
      1      2      8     27     1  180.0000000  15.3215155  2
      1      7      3      6     1  180.0000000  15.3215155  2
      1      7      3     31     1  180.0000000  15.3215155  2
      1      7     23     14     1  180.0000000  4.9919027  2
      1      7     23     45     1  180.0000000  4.9919027  2
      2      1      7      3     1  180.0000000  15.3215155  2
      2      1      7     23     1  180.0000000  15.3215155  2
      2      8      6      3     1  180.0000000  15.3215155  2
      2      8      6     15     1  180.0000000  15.3215155  2
      3      6      8     27     1  180.0000000  15.3215155  2
      3      6     15     11     1  0.0000000  0.1115010  3
      3      6     15     16     1  0.0000000  0.1115010  3
      3      6     15     21     1  0.0000000  0.1115010  3
      3      7      1     29     1  180.0000000  15.3215155  2
      3      7     23     14     1  180.0000000  4.9919027  2
      3      7     23     45     1  180.0000000  4.9919027  2
      4      9     14     23     1  180.0000000  4.1731909  2
      4      9     14     24     1  180.0000000  4.1731909  2
      4      9     19      5     1  180.0000000  24.7411728  2
      4     20     10      5     1  180.0000000  24.7411728  2
      4     20     10     26     1  180.0000000  15.6141438  2
      5     10     26     17     1  180.0000000  6.4108617  2
      5     19      9     14     1  180.0000000  15.6141438  2
      6      3      7     23     1  180.0000000  15.3215155  2
      6      8      2     30     1  180.0000000  15.3215155  2
      6     15     11     12     1  0.0000000  -0.1536670  3
      6     15     11     12     1  180.0000000  0.7168101  2
      6     15     11     34     1  0.0000000  0.1115010  3
      6     15     16     35     1  0.0000000  0.4834079  3
      6     15     16     36     1  0.0000000  0.4834079  3
      6     15     16     37     1  0.0000000  0.4834079  3
      6     15     21     13     1  0.0000000  3.7641712  1
      6     15     21     46     1  0.0000000  0.7624859  2
      6     15     21     46     1  0.0000000  0.1243628  3
      7      1      2      8     1  180.0000000  15.3215155  2
      7      1      2     30     1  180.0000000  15.3215155  2
      7      3      6      8     1  180.0000000  15.3215155  2
      7      3      6     15     1  180.0000000  15.3215155  2
      7     23     14      9     1  180.0000000  7.5690543  2
      7     23     14      9     1  0.0000000  -0.2015131  1
      7     23     14     24     1  180.0000000  12.9785537  2
      7     23     14     24     1  0.0000000  -1.7791009  1
      8      2      1     29     1  180.0000000  15.3215155  2
      8      6      3     31     1  180.0000000  15.3215155  2
      8      6     15     11     1  0.0000000  0.1115010  3
      8      6     15     16     1  0.0000000  0.1115010  3
      8      6     15     21     1  0.0000000  0.1115010  3
      9      4     20     10     1  180.0000000  24.7411728  2
      9     14     23     45     1  180.0000000  7.5690543  2
      9     14     23     45     1  0.0000000  -0.2015131  1
      9     19      5     10     1  180.0000000  24.7411728  2
      9     19      5     33     1  180.0000000  15.6141438  2
     10     20      4     32     1  180.0000000  15.6141438  2
     10     26     17     38     1  0.0000000  0.1982205  3
     10     26     17     39     1  0.0000000  0.1982205  3
     10     26     17     40     1  0.0000000  0.1982205  3
     11     12     18     28     1  0.0000000  -1.5494826  2
     11     12     18     41     1  180.0000000  1.2394205  3
     11     12     18     41     1  0.0000000  0.0311081  1
     11     12     18     42     1  180.0000000  1.2394205  3
     11     12     18     42     1  0.0000000  0.0311081  1
     11     12     25     13     1  180.0000000  6.9442484  2
     11     15     16     35     1  0.0000000  0.4834079  3
     11     15     16     36     1  0.0000000  0.4834079  3
     11     15     16     37     1  0.0000000  0.4834079  3
     11     15     21     13     1  0.0000000  3.7641712  1
     11     15     21     46     1  0.0000000  0.7624859  2
     11     15     21     46     1  0.0000000  0.1243628  3
     12     11     15     16     1  0.0000000  -1.5494826  2
     12     11     15     21     1  0.0000000  -1.5494826  2
     12     25     13     21     1  180.0000000  6.9442484  2
     12     25     13     22     1  180.0000000  6.9442484  2
     13     21     15     16     1  0.0000000  3.7641712  1
     13     25     12     18     1  180.0000000  6.9442484  2
     14      9      4     20     1  180.0000000  15.3215155  2
     14      9      4     32     1  180.0000000  15.3215155  2
     15      6      3     31     1  180.0000000  15.3215155  2
     15      6      8     27     1  180.0000000  15.3215155  2
     15     11     12     18     1  180.0000000  21.2640881  2
     15     11     12     18     1  180.0000000  6.9232458  1
     15     11     12     25     1  180.0000000  22.1536231  2
     15     21     13     22     1  180.0000000  13.9633058  2
     15     21     13     25     1  180.0000000  13.9633058  2
     16     15     11     34     1  0.0000000  0.1115010  3
     16     15     21     46     1  0.0000000  0.7624859  2
     16     15     21     46     1  0.0000000  0.1243628  3
     17     26     10     20     1  180.0000000  6.4108617  2
     18     12     11     34     1  180.0000000  22.1536231  2
     19      5     10     20     1  180.0000000  15.3215155  2
     19      5     10     26     1  180.0000000  15.3215155  2
     19      9      4     20     1  180.0000000  15.3215155  2
     19      9      4     32     1  180.0000000  15.3215155  2
     19      9     14     23     1  180.0000000  4.1731909  2
     19      9     14     24     1  180.0000000  4.1731909  2
     20     10      5     33     1  180.0000000  15.3215155  2
     21     13     22     43     1  180.0000000  2.0338395  2
     21     13     22     43     1  0.0000000  3.7308670  1
     21     13     22     44     1  180.0000000  2.0338395  2
     21     13     22     44     1  0.0000000  3.7308670  1
     21     15     11     34     1  0.0000000  0.1115010  3
     21     15     16     35     1  0.0000000  0.4834079  3
     21     15     16     36     1  0.0000000  0.4834079  3
     21     15     16     37     1  0.0000000  0.4834079  3
     22     13     21     46     1  180.0000000  13.9633058  2
     23      7      1     29     1  180.0000000  15.3215155  2
     23      7      3     31     1  180.0000000  15.3215155  2
     24     14     23     45     1  180.0000000  9.8256037  2
     24     14     23     45     1  0.0000000  5.2557574  1
     25     12     11     34     1  180.0000000  22.1536231  2
     25     12     18     28     1  0.0000000  0.1115010  3
     25     12     18     41     1  0.0000000  0.1115010  3
     25     12     18     42     1  0.0000000  0.1115010  3
     25     13     21     46     1  180.0000000  13.9633058  2
     25     13     22     43     1  180.0000000  7.5690543  2
     25     13     22     43     1  0.0000000  -0.2015131  1
     25     13     22     44     1  180.0000000  7.5690543  2
     25     13     22     44     1  0.0000000  -0.2015131  1
     26     10      5     33     1  180.0000000  15.3215155  2
     27      8      2     30     1  180.0000000  15.3215155  2
     29      1      2     30     1  180.0000000  15.3215155  2
      2      1      8     30     1  180.0000000  1.5341333  2
      2      8     30      1     1  180.0000000  1.5341333  2
      2     30      1      8     1  180.0000000  1.5341333  2
      7      1      3     23     1  180.0000000  1.5341333  2
      7      3     23      1     1  180.0000000  1.5341333  2
      7     23      1      3     1  180.0000000  1.5341333  2
      1      2      7     29     1  180.0000000  1.5341333  2
      1      7     29      2     1  180.0000000  1.5341333  2
      1     29      2      7     1  180.0000000  1.5341333  2
      8      2      6     27     1  180.0000000  1.5341333  2
      8      6     27      2     1  180.0000000  1.5341333  2
      8     27      2      6     1  180.0000000  1.5341333  2
      6      3      8     15     1  180.0000000  1.5341333  2
      6      8     15      3     1  180.0000000  1.5341333  2
      6     15      3      8     1  180.0000000  1.5341333  2
      9      4     14     19     1  180.0000000  1.5341333  2
      9     14     19      4     1  180.0000000  1.5341333  2
      9     19      4     14     1  180.0000000  1.5341333  2
     10      5     20     26     1  180.0000000  1.5341333  2
     10     20     26      5     1  180.0000000  1.5341333  2
     10     26      5     20     1  180.0000000  1.5341333  2
      3      6      7     31     1  180.0000000  1.5341333  2
      3      7     31      6     1  180.0000000  1.5341333  2
      3     31      6      7     1  180.0000000  1.5341333  2
     23      7     14     45     1  180.0000000  1.3946667  2
     23     14     45      7     1  180.0000000  1.3946667  2
     23     45      7     14     1  180.0000000  1.3946667  2
      4      9     20     32     1  180.0000000  1.5341333  2
      4     20     32      9     1  180.0000000  1.5341333  2
      4     32      9     20     1  180.0000000  1.5341333  2
     14      9     23     24     1  180.0000000  1.5341333  2
     14     23     24      9     1  180.0000000  1.5341333  2
     14     24      9     23     1  180.0000000  1.5341333  2
      5     10     19     33     1  180.0000000  1.5341333  2
      5     19     33     10     1  180.0000000  1.5341333  2
      5     33     10     19     1  180.0000000  1.5341333  2
     12     11     18     25     1  180.0000000  1.5341333  2
     12     18     25     11     1  180.0000000  1.5341333  2
     12     25     11     18     1  180.0000000  1.5341333  2
     11     12     15     34     1  180.0000000  1.5341333  2
     11     15     34     12     1  180.0000000  1.5341333  2
     11     34     12     15     1  180.0000000  1.5341333  2
     21     13     15     46     1  180.0000000  1.3946667  2
     21     15     46     13     1  180.0000000  1.3946667  2
     21     46     13     15     1  180.0000000  1.3946667  2
     22     13     43     44     1  180.0000000  1.3946667  2
     22     43     44     13     1  180.0000000  1.3946667  2
     22     44     13     43     1  180.0000000  1.3946667  2
     13     21     22     25     1  180.0000000  14.6440000  2
     13     22     25     21     1  180.0000000  14.6440000  2
     13     25     21     22     1  180.0000000  14.6440000  2


[ moleculetype ]
; Name            nrexcl
HOH          3

[ atoms ]
;   nr       type  resnr residue  atom   cgnr    charge       mass  typeB    chargeB      massB
; residue    1 HOH rtp HOH q 0.0
    1         OW      1    HOH      O      1 -0.83400000  15.999430   ; qtot -0.834000
    2         HW      1    HOH     H1      2 0.41700000   1.007947   ; qtot -0.417000
    3         HW      1    HOH     H2      3 0.41700000   1.007947   ; qtot 0.000000

#ifdef FLEXIBLE

[ bonds ]
;    ai     aj funct         c0         c1         c2         c3
      2      1     1   0.09572 462750.400000
      3      1     1   0.09572 462750.400000

[ angles ]
;    ai     aj     ak funct         c0         c1         c2         c3
      2      1      3     1   104.5200000 836.800000


#else

[ settles ]
; i     funct   doh     dhh
1     1   0.09572000   0.15139007

#endif

[ exclusions ]
1  2  3
2  1  3
3  1  2

[ system ]
; Name
Generic title

[ molecules ]
; Compound       #mols
Cl-                  1
Na+                  6
Cl-                  6
UNL                  1
HOH               2297
