# Supplementary material for: Broadening the Scope of Binding Free Energy Calculations Using a Separated Topologies Approach
Source: J Chem Theory Comput. 2023 Jul 24;19(15):5058–76. doi: 10.1021/acs.jctc.3c00282 (PMC10413862; doi:10.1021/acs.jctc.3c00282)
Supplement: Supplementary file 2 — ct3c00282_si_002.zip [file ct3c00282_si_002.zip › SI_paper/BACE1/input/amide_series/lig_41/solvent.gro]

GROningen MAchine for Chemical Simulation
 6950
    1Cl-     CL    1   4.074   3.404   1.748  0.1095 -0.2382  0.0960
    2Na+     NA    2   1.028   3.241   3.491 -0.1281 -0.2196 -0.0526
    3Na+     NA    3   0.870   3.604   2.154  0.2660 -0.9596  0.3777
    4Na+     NA    4   1.789   0.122   3.630 -0.2662  0.1149 -0.6188
    5Na+     NA    5   1.802   3.381   1.455 -0.3561 -0.4874  0.0972
    6Na+     NA    6   1.053   3.628   0.207  0.3041  0.0501  0.2891
    7Na+     NA    7   3.790   3.977   2.900 -0.2535  0.4143 -0.0541
    8Cl-     CL    8   0.710   3.398   1.445  0.0733  0.1083  0.2391
    9Cl-     CL    9   2.277   3.315   1.630  0.1180 -0.1554  0.4475
   10Cl-     CL   10   1.816   1.012   2.002  0.3294  0.1036 -0.1744
   11Cl-     CL   11   3.266   2.460   1.672  0.3978  0.1629  0.2419
   12Cl-     CL   12   3.476   0.724   0.741 -0.1238 -0.1388 -0.0388
   13Cl-     CL   13   0.548   2.900   3.024 -0.2632 -0.3769  0.1979
   14UNL     C1   14   2.847   1.986   1.513  0.2895 -0.6708 -0.2633
   14UNL     C2   15   2.715   2.025   1.543 -0.4897  0.7509 -0.4765
   14UNL     C3   16   2.893   1.946   1.744 -0.5651 -0.5175  0.1381
   14UNL     C4   17   3.306   1.705   1.370  0.0962  0.0848 -0.6053
   14UNL     C5   18   3.452   1.726   1.597 -0.1568 -0.1746 -0.1237
   14UNL     C6   19   2.758   1.986   1.781 -0.2066 -0.0741 -0.4617
   14UNL     C7   20   2.941   1.946   1.614  0.9154  0.9861  0.5013
   14UNL     C8   21   2.680   2.037   1.681  0.1879  0.7462 -0.0678
   14UNL     C9   22   3.262   1.779   1.485 -0.1942  0.2496 -0.6073
   14UNL    C10   23   3.503   1.655   1.485 -0.0860  0.5760 -0.0753
   14UNL    C11   24   2.596   1.901   1.953 -0.3277 -0.2279  0.1625
   14UNL    C12   25   2.476   1.953   1.996 -0.0026 -0.0468 -0.0065
   14UNL    C13   26   2.564   2.172   2.013 -0.4248 -0.0485 -1.1299
   14UNL    C14   27   3.125   1.836   1.488 -0.1726 -0.0623  0.2074
   14UNL    C15   28   2.712   1.996   1.930  0.6683 -0.2413  0.1857
   14UNL    C16   29   2.815   1.955   2.024  0.3039 -0.2323 -0.1995
   14UNL    C17   30   3.644   1.471   1.424  0.6234 -0.3586 -0.4478
   14UNL    C18   31   2.360   1.863   2.018 -0.6644  0.1942  0.9484
   14UNL     N1   32   3.336   1.782   1.596  0.0538 -0.1916  0.1887
   14UNL     N2   33   3.429   1.651   1.367 -0.1487 -0.7521 -0.0981
   14UNL     N3   34   2.681   2.136   1.968 -0.3998  0.3183 -0.4025
   14UNL     N4   35   2.546   2.301   2.040  0.5620  1.1991  0.6354
   14UNL     N5   36   3.075   1.897   1.597  1.1732 -0.3442 -1.4857
   14UNL     O1   37   3.053   1.825   1.389 -0.1032 -0.8708 -0.1298
   14UNL     O2   38   2.460   2.086   2.030 -0.4887 -1.0933  0.2823
   14UNL     O3   39   3.624   1.593   1.499  0.6767  0.2978  1.1357
   14UNL     F1   40   2.558   2.082   1.712  0.3748  0.1897  0.0897
   14UNL     F2   41   2.327   1.801   1.903  0.5172  0.6265 -0.8248
   14UNL     H1   42   2.889   2.001   1.414  0.6025  1.0660  0.0559
   14UNL     H2   43   2.651   2.046   1.457 -1.5245 -0.7937 -0.1762
   14UNL     H3   44   2.974   1.922   1.811 -0.2411 -1.4670 -0.5429
   14UNL     H4   45   3.237   1.694   1.287 -0.1568  1.7575 -0.6884
   14UNL     H5   46   3.524   1.724   1.679  0.6460  0.1821 -0.7906
   14UNL     H6   47   2.605   1.797   1.921 -0.1126 -0.2317  0.2328
   14UNL     H7   48   2.905   2.011   1.995  0.2447 -0.4667 -0.8542
   14UNL     H8   49   2.789   1.972   2.129  1.2378  0.6387 -0.0763
   14UNL     H9   50   2.835   1.848   2.010  0.0972 -0.1577 -1.1707
   14UNL    H10   51   3.588   1.400   1.485  0.6824 -0.5095 -0.5662
   14UNL    H11   52   3.616   1.479   1.318  0.6713  1.9828 -0.3862
   14UNL    H12   53   3.752   1.458   1.433  0.5353 -0.2905  1.8398
   14UNL    H13   54   2.383   1.798   2.103  0.4357 -1.2257 -0.3338
   14UNL    H14   55   2.279   1.930   2.049 -1.1001  0.3965 -0.5025
   14UNL    H15   56   2.622   2.366   2.020  0.5465  1.0545  0.0729
   14UNL    H16   57   2.452   2.336   2.025 -0.0591 -0.3540  0.5565
   14UNL    H17   58   3.128   1.892   1.684  0.1332  1.1463 -0.6760
   14UNL    H18   59   2.759   2.202   1.963 -0.7841  0.7388 -1.5602
   15HOH      O   60   1.876   0.909   3.147  1.2456  0.3652  0.2718
   15HOH     H1   61   1.963   0.891   3.182  1.4427 -0.4575 -0.5497
   15HOH     H2   62   1.861   0.839   3.083  0.0687  0.6105  0.2280
   16HOH      O   63   0.232   1.245   1.582 -0.1309  0.1415  0.6901
   16HOH     H1   64   0.195   1.334   1.584  0.1007  0.2695 -0.0172
   16HOH     H2   65   0.314   1.252   1.631  0.5033  0.6463 -0.3637
   17HOH      O   66   2.153   1.318   2.198 -0.0430  0.3685  0.4118
   17HOH     H1   67   2.137   1.311   2.292  1.2098 -0.4880  0.6110
   17HOH     H2   68   2.248   1.312   2.190 -0.1281  0.2755 -0.9304
   18HOH      O   69   0.436   2.929   1.948  0.0562 -0.3478  0.4835
   18HOH     H1   70   0.383   3.001   1.913 -1.0417 -0.9809  0.7603
   18HOH     H2   71   0.419   2.855   1.890  1.4727 -0.3408 -0.0283
   19HOH      O   72   3.527   2.603   1.524 -0.5925  0.1551  0.0959
   19HOH     H1   73   3.445   2.567   1.557 -0.7372  0.3393 -0.0549
   19HOH     H2   74   3.593   2.575   1.587 -0.6954 -0.3829 -0.0312
   20HOH      O   75   2.631   1.869   1.096  0.6435 -0.4785  0.6338
   20HOH     H1   76   2.689   1.945   1.097  1.0754 -0.7974  1.0304
   20HOH     H2   77   2.632   1.839   1.005  0.0030  0.3168  0.3414
   21HOH      O   78   3.058   1.850   0.200  0.0888 -0.1972 -0.1567
   21HOH     H1   79   3.131   1.876   0.256  0.3433  0.3178 -0.7046
   21HOH     H2   80   3.010   1.931   0.183 -1.1015 -0.6341  0.8323
   22HOH      O   81   3.891   3.659   1.012 -0.0871  0.6430  0.9793
   22HOH     H1   82   3.840   3.621   1.083 -0.5603  0.1960  0.4215
   22HOH     H2   83   3.916   3.746   1.044  0.1755  0.2517  1.8937
   23HOH      O   84   3.639   0.134   0.384 -0.4474  0.3474  0.3402
   23HOH     H1   85   3.650   0.214   0.435  0.0797  0.6395 -0.1964
   23HOH     H2   86   3.604   0.164   0.300  0.0890  0.0708  0.0057
   24HOH      O   87   2.257   4.073   2.911  0.1455  0.2930  0.1438
   24HOH     H1   88   2.189   4.137   2.930  1.0633  1.8451 -1.2416
   24HOH     H2   89   2.325   4.090   2.977 -0.3205 -0.5419  0.8782
   25HOH      O   90   2.989   0.631   0.676 -0.1328  0.2830  0.3145
   25HOH     H1   91   2.978   0.679   0.594 -0.6995  0.3617  0.4279
   25HOH     H2   92   3.076   0.593   0.670  0.5011  1.5978  0.3565
   26HOH      O   93   3.310   0.170   2.175  0.0243 -0.7682  0.7628
   26HOH     H1   94   3.396   0.128   2.180 -0.3004 -1.5760  0.1105
   26HOH     H2   95   3.316   0.226   2.097  0.0296 -0.6465  0.8504
   27HOH      O   96   0.979   2.260   3.348 -0.1886  0.2856 -0.2681
   27HOH     H1   97   0.950   2.350   3.360 -0.0259  0.2842  0.1768
   27HOH     H2   98   1.070   2.267   3.319 -0.0728  0.2681  0.0729
   28HOH      O   99   3.281   2.311   2.996 -0.0033 -0.2406  0.1318
   28HOH     H1  100   3.260   2.393   2.952 -1.3208 -0.8238 -0.4341
   28HOH     H2  101   3.291   2.248   2.924 -0.0561 -0.7853  0.5930
   29HOH      O  102   3.344   0.284   3.493 -0.1936  0.6409 -0.4675
   29HOH     H1  103   3.253   0.271   3.466 -0.6749  0.4329  1.0332
   29HOH     H2  104   3.368   0.370   3.459 -0.7748  0.4974 -1.2891
   30HOH      O  105   3.473   3.868   2.148 -0.3593  0.5435  0.2885
   30HOH     H1  106   3.562   3.904   2.149  0.4061 -1.1848  0.9076
   30HOH     H2  107   3.442   3.884   2.059  1.3267 -0.4022 -0.5634
   31HOH      O  108   0.327   0.452   1.992 -0.7899  0.1244 -0.2947
   31HOH     H1  109   0.366   0.372   1.955  0.8228  0.3141  0.8008
   31HOH     H2  110   0.318   0.433   2.085 -1.2074  0.9381 -0.1532
   32HOH      O  111   0.973   1.033   1.716  0.1004 -0.4223 -1.1342
   32HOH     H1  112   0.943   1.119   1.745  0.4957 -0.2638 -1.1835
   32HOH     H2  113   1.068   1.035   1.729  0.0055 -1.3054  0.0821
   33HOH      O  114   2.652   1.541   1.388  0.1301 -0.2585  0.3173
   33HOH     H1  115   2.584   1.597   1.350  0.8614  0.4248 -0.0241
   33HOH     H2  116   2.678   1.587   1.468  0.4200 -0.3470  0.2735
   34HOH      O  117   3.313   0.510   1.323 -0.1324  0.1557 -0.3160
   34HOH     H1  118   3.237   0.520   1.265 -0.2122 -0.7531 -0.3965
   34HOH     H2  119   3.382   0.475   1.266  0.2161  0.5386 -0.1413
   35HOH      O  120   0.498   3.702   1.142 -0.3708  0.0456  0.0521
   35HOH     H1  121   0.471   3.674   1.230 -0.3258 -0.0308  0.0422
   35HOH     H2  122   0.567   3.640   1.117  0.2562  0.6131  0.3275
   36HOH      O  123   1.768   2.873   3.305 -0.3848  0.2979  0.3813
   36HOH     H1  124   1.725   2.808   3.250  0.7943  0.0405 -0.3117
   36HOH     H2  125   1.702   2.898   3.369 -1.9517  0.8107 -1.2793
   37HOH      O  126   1.017   2.792   0.187 -0.2540  0.1017  0.7894
   37HOH     H1  127   0.997   2.830   0.102 -0.5078 -1.2020  0.2137
   37HOH     H2  128   1.105   2.823   0.207 -0.2283  0.5134  0.1007
   38HOH      O  129   3.816   2.871   3.805  0.4538  0.0798 -0.1500
   38HOH     H1  130   3.824   2.781   3.772 -0.1504  0.2785 -0.9169
   38HOH     H2  131   3.814   2.862   3.900 -1.0805 -0.8921 -0.2082
   39HOH      O  132   2.873   2.737   2.397 -0.4833 -0.3051 -0.5409
   39HOH     H1  133   2.918   2.741   2.312  0.1314 -1.2918 -0.2968
   39HOH     H2  134   2.901   2.653   2.434 -0.0175  0.4963  1.0537
   40HOH      O  135   3.348   4.009   4.089 -0.3481 -0.5994 -0.4336
   40HOH     H1  136   3.336   4.056   4.172  1.0658 -1.2302  0.1906
   40HOH     H2  137   3.270   3.954   4.081 -0.6655 -0.2882  0.3137
   41HOH      O  138   1.717   3.473   0.444  0.1450 -0.4406  0.3009
   41HOH     H1  139   1.742   3.385   0.415  0.8409 -0.1184 -0.1328
   41HOH     H2  140   1.732   3.473   0.538  1.1977 -0.4722  0.1533
   42HOH      O  141   3.199   0.672   3.021  0.4542  0.4922 -0.0068
   42HOH     H1  142   3.243   0.670   3.107  0.5907 -0.6261 -0.0692
   42HOH     H2  143   3.159   0.758   3.017  0.8269  0.7476  0.9901
   43HOH      O  144   0.505   0.174   3.306 -0.1900  0.1329 -0.4570
   43HOH     H1  145   0.506   0.246   3.242 -1.2364  0.3793 -0.2414
   43HOH     H2  146   0.468   0.214   3.385  0.3241 -0.3690  0.0588
   44HOH      O  147   0.606   3.740   3.783  0.3032 -0.0770 -0.1816
   44HOH     H1  148   0.617   3.758   3.876 -1.1064  1.1683 -0.1756
   44HOH     H2  149   0.675   3.790   3.740 -0.1949  0.9670  0.1521
   45HOH      O  150   3.972   0.947   3.550 -0.5834 -0.1328 -0.4154
   45HOH     H1  151   4.050   0.920   3.502 -0.0682  0.7070 -0.0958
   45HOH     H2  152   3.955   1.036   3.520 -0.4361  0.2935  0.6905
   46HOH      O  153   3.409   2.942   1.322 -0.1680 -0.2640 -0.2823
   46HOH     H1  154   3.501   2.963   1.337 -0.4546  0.7307  0.2699
   46HOH     H2  155   3.404   2.846   1.328  0.9231 -0.3938 -1.0051
   47HOH      O  156   1.645   1.571   0.248  0.3371  0.5677  0.5552
   47HOH     H1  157   1.660   1.632   0.320 -0.4632  0.4376  0.8482
   47HOH     H2  158   1.585   1.617   0.189  0.6354  0.5000  0.1928
   48HOH      O  159   3.976   3.062   1.471 -0.4439 -0.3042  0.8412
   48HOH     H1  160   3.985   3.111   1.389 -1.1569  0.2029  1.0421
   48HOH     H2  161   3.959   2.972   1.444  0.9797 -0.5100  0.4590
   49HOH      O  162   2.948   1.338   0.344 -0.2451 -0.1630 -0.0244
   49HOH     H1  163   2.965   1.303   0.431 -1.4601  0.4023  0.4939
   49HOH     H2  164   2.977   1.429   0.349  1.3221 -0.5506 -0.8224
   50HOH      O  165   2.217   0.175   0.115 -0.0836 -0.0588  0.8053
   50HOH     H1  166   2.200   0.268   0.099  0.9748 -0.0206 -0.4783
   50HOH     H2  167   2.301   0.175   0.163  0.4199 -0.3312 -0.0362
   51HOH      O  168   1.673   1.278   0.856  0.5441  0.3329 -0.1207
   51HOH     H1  169   1.590   1.317   0.883  0.3767 -0.4002  0.4971
   51HOH     H2  170   1.660   1.255   0.764  0.0929  0.3229 -0.0586
   52HOH      O  171   0.219   3.621   1.325  0.7152  0.9835  0.4328
   52HOH     H1  172   0.295   3.608   1.381  0.1686 -1.2339  0.8452
   52HOH     H2  173   0.144   3.609   1.384  0.1116 -0.0553 -0.4788
   53HOH      O  174   2.628   3.276   2.658 -0.1423  0.0212  0.4061
   53HOH     H1  175   2.674   3.347   2.614  0.2070  0.1647  0.9751
   53HOH     H2  176   2.629   3.300   2.751  0.6582 -1.0556  0.7281
   54HOH      O  177   2.982   2.601   1.517  0.6209 -0.6118 -0.0217
   54HOH     H1  178   2.943   2.538   1.457  0.8216 -0.0557 -0.7708
   54HOH     H2  179   2.986   2.556   1.601 -0.9119 -0.9620 -0.0851
   55HOH      O  180   0.558   3.684   1.932 -0.2445 -0.2255  0.1227
   55HOH     H1  181   0.530   3.692   1.841 -0.3478 -0.2148  0.1550
   55HOH     H2  182   0.529   3.765   1.974 -0.4375 -0.3474  0.2276
   56HOH      O  183   3.892   1.764   3.442 -0.0953  0.3152 -0.0410
   56HOH     H1  184   3.861   1.675   3.423  1.4357 -0.3587  0.3044
   56HOH     H2  185   3.813   1.813   3.464 -1.0209 -0.9042 -0.4535
   57HOH      O  186   1.772   3.072   0.888 -0.1810 -0.0857 -0.3852
   57HOH     H1  187   1.828   3.043   0.817  0.4096  0.3309 -0.1043
   57HOH     H2  188   1.780   3.004   0.954 -0.2724 -0.1899 -0.4806
   58HOH      O  189   1.279   3.498   1.293  0.6852 -0.2576  0.5587
   58HOH     H1  190   1.239   3.434   1.234  1.8281 -1.1770  0.7129
   58HOH     H2  191   1.260   3.583   1.253  0.0839 -0.7521 -0.2612
   59HOH      O  192   1.206   0.327   1.010  0.1026  0.2693 -0.9220
   59HOH     H1  193   1.244   0.381   1.080 -0.6038 -0.1548 -0.1763
   59HOH     H2  194   1.255   0.352   0.932  0.4115  1.3235 -0.4350
   60HOH      O  195   1.391   1.822   0.925  0.1625 -0.0363 -0.1828
   60HOH     H1  196   1.309   1.776   0.911 -0.2982  0.5385  0.4617
   60HOH     H2  197   1.368   1.894   0.985  1.3224 -0.5000  0.9184
   61HOH      O  198   2.593   1.266   3.640 -0.7294 -0.7470 -0.2549
   61HOH     H1  199   2.512   1.250   3.592 -1.0260  0.2218 -0.1371
   61HOH     H2  200   2.627   1.179   3.661 -1.2036 -1.1859 -1.1811
   62HOH      O  201   1.853   3.275   2.450 -0.1443 -0.2222  0.8237
   62HOH     H1  202   1.784   3.341   2.458 -0.0686  0.1217 -0.7645
   62HOH     H2  203   1.807   3.195   2.427 -0.0991 -0.2973  0.9908
   63HOH      O  204   2.264   3.932   3.451  0.7993 -0.4268 -0.3526
   63HOH     H1  205   2.274   3.855   3.395 -0.3559 -0.1010 -1.0696
   63HOH     H2  206   2.175   3.963   3.434  1.2341  1.1124 -0.1506
   64HOH      O  207   3.424   3.773   0.701  0.0256  0.0427  0.6961
   64HOH     H1  208   3.417   3.689   0.746 -1.0377 -0.0245  0.4476
   64HOH     H2  209   3.505   3.812   0.735  0.6276 -1.1337  0.6992
   65HOH      O  210   2.170   0.874   2.028 -0.3513  0.1276 -0.6741
   65HOH     H1  211   2.089   0.887   2.076 -0.5286  0.0612 -0.9518
   65HOH     H2  212   2.159   0.789   1.985 -0.0831  0.0571 -0.6072
   66HOH      O  213   0.193   2.522   3.894  0.4257 -0.2735 -0.2847
   66HOH     H1  214   0.170   2.429   3.884  0.6696 -0.2935 -0.6997
   66HOH     H2  215   0.131   2.568   3.838 -0.6697 -0.0317  1.0230
   67HOH      O  216   3.673   3.035   3.009 -1.0452 -0.0885 -0.0241
   67HOH     H1  217   3.729   3.093   3.060 -0.8364 -0.5578  0.2894
   67HOH     H2  218   3.684   3.065   2.918 -0.5451  0.0379  0.0728
   68HOH      O  219   3.647   2.315   2.604 -0.9124 -0.2646  0.5378
   68HOH     H1  220   3.608   2.403   2.604  0.4160  0.3780 -0.0143
   68HOH     H2  221   3.674   2.301   2.513  1.1727 -0.1095  1.0413
   69HOH      O  222   1.953   2.498   1.932  0.4893 -0.7040 -0.0066
   69HOH     H1  223   2.000   2.568   1.886 -0.1266 -1.2355 -1.5770
   69HOH     H2  224   1.939   2.431   1.865  0.0095 -1.8270  1.1350
   70HOH      O  225   3.155   3.387   1.147 -0.1578 -0.0370  0.4368
   70HOH     H1  226   3.218   3.436   1.200 -0.0945 -0.8631  1.1844
   70HOH     H2  227   3.209   3.331   1.092 -0.2318  0.5712 -0.2816
   71HOH      O  228   3.507   1.097   1.844 -0.0580  0.3685 -0.1411
   71HOH     H1  229   3.562   1.140   1.909 -0.0204  0.4292 -0.2122
   71HOH     H2  230   3.478   1.016   1.886 -0.5616  0.7113  0.1909
   72HOH      O  231   2.218   3.627   0.623  0.0450  0.2915  0.6445
   72HOH     H1  232   2.244   3.608   0.713 -0.0583 -0.1968  0.5737
   72HOH     H2  233   2.289   3.682   0.589  1.1411 -1.1419  0.4037
   73HOH      O  234   3.679   0.577   1.556 -0.4080 -0.7395  0.7219
   73HOH     H1  235   3.668   0.519   1.481 -0.2483 -0.2245  0.2858
   73HOH     H2  236   3.772   0.572   1.577  0.2262  1.2344 -0.9592
   74HOH      O  237   1.386   2.924   1.486  0.0033 -0.4616 -0.1279
   74HOH     H1  238   1.336   2.982   1.543 -0.5596 -0.2432 -0.8104
   74HOH     H2  239   1.350   2.837   1.502 -0.5839 -0.3141 -0.5753
   75HOH      O  240   3.702   0.892   1.519 -0.0275 -0.6481  0.5814
   75HOH     H1  241   3.779   0.883   1.463  0.0460  0.6992  0.3853
   75HOH     H2  242   3.690   0.806   1.560  0.5591 -1.3666 -0.6697
   76HOH      O  243   0.877   0.580   3.884 -0.0518 -0.2227 -0.0568
   76HOH     H1  244   0.948   0.603   3.944 -0.1318 -0.9072  0.3184
   76HOH     H2  245   0.843   0.664   3.854  0.4997  0.1219  0.2493
   77HOH      O  246   2.877   4.072   1.235  0.5107 -0.2321 -0.4097
   77HOH     H1  247   2.840   4.077   1.322  0.8914 -0.7450 -0.2067
   77HOH     H2  248   2.964   4.033   1.248  0.9211  0.4627 -0.9184
   78HOH      O  249   0.782   1.439   2.986  0.0006  0.0472 -0.4579
   78HOH     H1  250   0.704   1.403   2.944  0.5903 -1.5969 -0.2978
   78HOH     H2  251   0.774   1.414   3.078  0.2732  0.6922 -0.2519
   79HOH      O  252   0.847   3.696   1.556  0.0305  0.1208 -0.6672
   79HOH     H1  253   0.908   3.732   1.492  0.1785 -0.7909 -1.0835
   79HOH     H2  254   0.793   3.636   1.505  0.4296 -0.9701  0.1086
   80HOH      O  255   0.988   0.007   0.569 -0.7275  0.0547 -0.3319
   80HOH     H1  256   0.926  -0.043   0.622 -0.8308  0.0024 -0.5016
   80HOH     H2  257   0.933   0.056   0.507 -0.5866 -0.1983 -0.6601
   81HOH      O  258   3.248   1.047   2.739  0.2437 -0.0993 -0.5196
   81HOH     H1  259   3.235   0.959   2.776 -0.1298  0.1033 -0.1407
   81HOH     H2  260   3.179   1.056   2.674  0.2652 -0.0792 -0.5395
   82HOH      O  261   3.809   1.693   2.389 -0.9946  0.4341 -0.1546
   82HOH     H1  262   3.897   1.657   2.403 -1.5288 -1.2320 -0.6502
   82HOH     H2  263   3.777   1.712   2.477 -0.7473 -0.5799  0.1746
   83HOH      O  264   1.534   1.835   1.874 -0.3090 -1.1731  0.0519
   83HOH     H1  265   1.517   1.876   1.789 -0.0030 -0.6372  0.2339
   83HOH     H2  266   1.466   1.870   1.932  0.3205 -0.3792  0.3624
   84HOH      O  267   0.293   3.433   1.657 -0.1196  0.0471 -0.4056
   84HOH     H1  268   0.336   3.366   1.603  0.3219  0.8331 -1.0740
   84HOH     H2  269   0.200   3.409   1.656  0.0107 -0.4763 -0.7411
   85HOH      O  270   3.789   1.110   0.552  0.0088  0.0930  0.9393
   85HOH     H1  271   3.867   1.059   0.571 -0.2428 -0.7116  0.0016
   85HOH     H2  272   3.717   1.061   0.592 -0.2264 -0.2838  0.0950
   86HOH      O  273   0.771   3.364   3.853 -0.5148  0.8283 -0.2399
   86HOH     H1  274   0.801   3.338   3.940  0.7976 -1.4458 -1.1968
   86HOH     H2  275   0.682   3.329   3.847 -0.6144  0.9972  0.1508
   87HOH      O  276   3.485   2.609   0.543  0.2542 -0.1021 -0.0846
   87HOH     H1  277   3.431   2.554   0.485 -0.8063  1.1375 -0.3614
   87HOH     H2  278   3.468   2.574   0.630 -0.3885 -0.2586 -0.2546
   88HOH      O  279   2.603   3.584   3.565 -0.7149 -0.0492  0.0944
   88HOH     H1  280   2.534   3.647   3.589 -0.9134 -0.0099 -0.5468
   88HOH     H2  281   2.615   3.596   3.471 -0.2575 -0.4875  0.0882
   89HOH      O  282   1.121   2.049   3.872 -0.0096 -0.2254 -0.0257
   89HOH     H1  283   1.072   1.967   3.865 -0.1646 -0.0854 -0.8102
   89HOH     H2  284   1.100   2.096   3.791  0.6069  0.2936  0.1010
   90HOH      O  285   2.202   1.455   1.702  0.3290 -0.0841  0.4624
   90HOH     H1  286   2.114   1.432   1.674  0.5624 -1.0924  0.4868
   90HOH     H2  287   2.209   1.549   1.684 -0.2666 -0.2397 -0.8363
   91HOH      O  288   4.023   1.013   1.675 -0.7048  0.4022 -0.5560
   91HOH     H1  289   3.945   1.028   1.727  0.2086 -0.6664  1.3501
   91HOH     H2  290   4.011   0.925   1.638 -0.0787 -0.2341  0.6198
   92HOH      O  291   2.643   0.920   0.080 -0.5424 -0.0329  0.2767
   92HOH     H1  292   2.662   1.013   0.087  1.1898 -0.2979 -0.0187
   92HOH     H2  293   2.550   0.913   0.102 -0.3440  1.5218  2.1932
   93HOH      O  294   2.629   2.924   0.554  0.1737 -0.9578 -0.2940
   93HOH     H1  295   2.710   2.973   0.566 -0.6744  0.5807 -0.2140
   93HOH     H2  296   2.647   2.837   0.588  1.3336 -0.2208  1.2258
   94HOH      O  297   0.479   0.343   3.998  0.8399 -0.3498 -0.1515
   94HOH     H1  298   0.546   0.326   4.064  0.5520  0.6690  0.4490
   94HOH     H2  299   0.412   0.276   4.015  0.3227  0.4251  1.2873
   95HOH      O  300   2.515   4.040   3.328 -0.8217 -0.2161  0.0191
   95HOH     H1  301   2.496   4.091   3.406  1.0148  1.9360 -0.7060
   95HOH     H2  302   2.599   3.997   3.347 -0.2172  0.5423 -0.7702
   96HOH      O  303   1.955   0.574   3.416 -0.1876  0.1456  0.2214
   96HOH     H1  304   1.930   0.562   3.325 -1.0618 -0.2965  0.4971
   96HOH     H2  305   1.904   0.649   3.446 -0.2679 -0.0096  0.4769
   97HOH      O  306   0.511   1.815   0.055  0.0760 -0.2382 -0.2600
   97HOH     H1  307   0.462   1.894   0.029 -0.1809  0.0324  0.9162
   97HOH     H2  308   0.577   1.847   0.116 -0.4722 -0.9759  0.7910
   98HOH      O  309   3.729   3.786   0.786 -0.4581  0.8334  0.1365
   98HOH     H1  310   3.790   3.739   0.842 -0.9506  0.0560  0.0559
   98HOH     H2  311   3.765   3.776   0.698 -0.4163  0.8434  0.1523
   99HOH      O  312   3.924   0.208   0.307  0.1076  0.2829 -0.0303
   99HOH     H1  313   3.870   0.169   0.239  0.3633  0.9568 -0.6443
   99HOH     H2  314   3.895   0.299   0.312 -0.3408  0.1196  1.2243
  100HOH      O  315   1.828   2.021   1.742 -0.4104  0.6549  0.1335
  100HOH     H1  316   1.836   1.994   1.834  0.6788 -0.5208 -0.2437
  100HOH     H2  317   1.911   2.063   1.722  0.3025 -1.0014 -0.8055
  101HOH      O  318   3.338   3.900   3.071 -0.3804 -0.2439 -0.3022
  101HOH     H1  319   3.255   3.864   3.040  0.1482 -0.9653 -0.9506
  101HOH     H2  320   3.326   3.910   3.166 -1.8001  1.3318 -0.5496
  102HOH      O  321   3.192   0.508   1.866 -0.2937 -0.7608  0.3337
  102HOH     H1  322   3.100   0.537   1.871 -0.5657 -1.5896  0.5007
  102HOH     H2  323   3.210   0.502   1.773 -0.2748 -0.2335  0.2938
  103HOH      O  324  -0.009   3.725   1.207  0.7180 -0.6698 -0.1136
  103HOH     H1  325   0.070   3.737   1.261  0.4554  0.0652  0.1322
  103HOH     H2  326  -0.045   3.813   1.198  0.3001 -0.8999 -0.8111
  104HOH      O  327   0.363   3.671   0.032 -0.0667 -0.3949  0.9109
  104HOH     H1  328   0.310   3.630  -0.036  1.2157  0.1679 -0.5538
  104HOH     H2  329   0.327   3.638   0.114 -2.3812 -0.3446  0.0580
  105HOH      O  330   2.554   1.008   1.979 -0.1217 -0.1342  0.3669
  105HOH     H1  331   2.486   1.063   2.018 -0.0730  0.6886 -0.6046
  105HOH     H2  332   2.535   1.012   1.885  1.4038  0.3664  0.0299
  106HOH      O  333   2.905   2.357   0.465 -0.2233  0.1871 -0.6880
  106HOH     H1  334   2.872   2.407   0.540  0.7687  0.6015 -0.5025
  106HOH     H2  335   2.835   2.295   0.445 -1.3544  1.3618 -0.6764
  107HOH      O  336   0.077   2.599   2.831 -0.2037 -0.1735 -0.3014
  107HOH     H1  337  -0.003   2.617   2.880 -0.6392 -1.5251 -0.4422
  107HOH     H2  338   0.118   2.525   2.876  0.3491 -0.2674 -0.9150
  108HOH      O  339   2.625   0.310   1.845 -0.5068  0.2124 -0.3685
  108HOH     H1  340   2.534   0.337   1.850 -0.4832  0.1911  0.2638
  108HOH     H2  341   2.671   0.367   1.906  0.0211  0.6489 -1.1381
  109HOH      O  342   4.084   1.445   1.255 -1.1137 -0.4202 -0.0234
  109HOH     H1  343   4.099   1.364   1.304 -0.0608 -0.1221  0.2040
  109HOH     H2  344   4.021   1.494   1.309 -0.8491 -0.5894  0.4573
  110HOH      O  345   4.084   2.104   3.959  0.1363 -0.2383 -0.0468
  110HOH     H1  346   3.996   2.088   3.924 -0.1036  0.2271  0.3270
  110HOH     H2  347   4.076   2.089   4.053  0.5545 -0.5731 -0.0582
  111HOH      O  348   1.446   0.293   3.098 -1.2371  0.4836 -0.0555
  111HOH     H1  349   1.486   0.367   3.053  0.4816 -0.0526  0.4281
  111HOH     H2  350   1.463   0.310   3.191 -1.5394 -0.1178  0.1163
  112HOH      O  351   3.063   3.159   0.927  0.3490  0.0809 -0.4820
  112HOH     H1  352   3.127   3.108   0.976  0.7657  0.3590 -0.7315
  112HOH     H2  353   3.006   3.093   0.888 -0.3807 -0.1554  0.8398
  113HOH      O  354   0.042   3.017   4.126  0.7154 -0.1248  0.3012
  113HOH     H1  355   0.132   2.987   4.132  1.0336  0.9065  1.6490
  113HOH     H2  356   0.047   3.105   4.089  0.2185 -0.1877  0.0583
  114HOH      O  357   0.581   2.991   2.510 -1.0342  0.6779 -0.0064
  114HOH     H1  358   0.652   3.043   2.546 -1.1511 -0.2291  1.7552
  114HOH     H2  359   0.514   3.054   2.486 -0.4338  1.4328  0.2337
  115HOH      O  360   0.747   1.515   2.377  0.1579 -0.8089  0.6719
  115HOH     H1  361   0.711   1.601   2.355  0.3604 -0.9355 -0.2093
  115HOH     H2  362   0.822   1.534   2.433  0.9189 -0.3187 -0.4576
  116HOH      O  363   0.825   0.840   3.814 -0.7882 -0.7378  0.0232
  116HOH     H1  364   0.852   0.922   3.856 -0.1310 -1.0433  0.2220
  116HOH     H2  365   0.823   0.861   3.721  0.1050 -0.6713  0.0009
  117HOH      O  366   3.466   1.319   3.215  0.2606  0.0438 -0.2260
  117HOH     H1  367   3.400   1.250   3.203  0.4529 -0.0984 -0.4882
  117HOH     H2  368   3.465   1.367   3.132  0.8962 -0.3240 -0.4634
  118HOH      O  369   3.678   0.307   2.060 -0.1419  0.2633 -0.3252
  118HOH     H1  370   3.616   0.296   1.988  0.6890 -0.3938 -0.9828
  118HOH     H2  371   3.717   0.220   2.071  0.2042  0.5057  0.5040
  119HOH      O  372   1.493   1.823   1.260  0.4635 -0.1836  0.1623
  119HOH     H1  373   1.419   1.806   1.317  0.3303 -1.1306 -0.2400
  119HOH     H2  374   1.553   1.750   1.277  0.4951 -0.4038 -0.7465
  120HOH      O  375   3.916   1.748   1.597 -0.1306  0.0378 -0.2121
  120HOH     H1  376   3.841   1.807   1.592 -0.7541 -0.6580  0.3124
  120HOH     H2  377   3.901   1.698   1.677  0.7568 -0.3153 -0.2501
  121HOH      O  378   2.855   1.506   1.643 -0.3294  0.4928 -0.3114
  121HOH     H1  379   2.787   1.569   1.666 -0.3106  0.5259 -0.3457
  121HOH     H2  380   2.807   1.429   1.611 -0.3533  0.4764 -0.2367
  122HOH      O  381   0.536   1.217   3.862 -0.7504  0.4787  0.2596
  122HOH     H1  382   0.568   1.215   3.771  0.8274 -0.0611  0.7714
  122HOH     H2  383   0.578   1.293   3.901  0.4021 -0.5050  1.0814
  123HOH      O  384   1.973   3.499   2.807  0.0763  0.0955 -0.0113
  123HOH     H1  385   1.952   3.432   2.873 -0.9071  0.1694 -0.2273
  123HOH     H2  386   1.920   3.575   2.832  0.5168  0.4978 -0.2761
  124HOH      O  387   3.803   0.867   3.291  0.0913 -0.4664  0.4725
  124HOH     H1  388   3.839   0.792   3.243 -0.1539 -0.3182  0.0403
  124HOH     H2  389   3.807   0.841   3.383  0.2415 -0.9061  0.3489
  125HOH      O  390   0.884   3.814   1.795 -0.6156 -0.1506 -0.2594
  125HOH     H1  391   0.861   3.749   1.862 -0.0141  1.0929  1.3059
  125HOH     H2  392   0.890   3.764   1.714 -0.1708 -2.0457  0.8160
  126HOH      O  393   3.673   0.804   4.090 -0.1547  0.0718  0.5916
  126HOH     H1  394   3.671   0.881   4.033 -0.3028 -0.1966  0.2284
  126HOH     H2  395   3.763   0.801   4.124  0.2024 -0.2487 -0.3107
  127HOH      O  396   2.853   3.709   1.813  0.3192 -0.3678  0.8743
  127HOH     H1  397   2.842   3.683   1.905 -0.3133  0.6404  1.1091
  127HOH     H2  398   2.852   3.804   1.814  1.3480 -0.3005 -0.0868
  128HOH      O  399   1.059   2.750   2.133  0.1599 -0.3851  0.2276
  128HOH     H1  400   1.076   2.826   2.077  0.4069 -0.5120  0.1278
  128HOH     H2  401   1.019   2.787   2.211 -0.8388 -0.2660 -0.3021
  129HOH      O  402   3.189   2.874   2.581  0.7554  0.6211  0.0719
  129HOH     H1  403   3.234   2.949   2.620 -0.4363  0.8782  1.1071
  129HOH     H2  404   3.097   2.886   2.607  0.4345 -0.9422 -0.1491
  130HOH      O  405   2.037   1.714   1.943  0.2984 -0.6852  0.3451
  130HOH     H1  406   1.973   1.785   1.943  0.8832 -0.1404  0.2359
  130HOH     H2  407   2.052   1.694   2.035  0.1608 -0.6488  0.3759
  131HOH      O  408   3.148   1.522   2.260 -0.2508 -0.3371  0.2533
  131HOH     H1  409   3.152   1.608   2.217 -0.9098 -0.2725  0.3067
  131HOH     H2  410   3.134   1.460   2.188 -3.1482 -0.0834  0.3734
  132HOH      O  411   1.227   2.329   0.143 -0.4920  0.4467 -0.8010
  132HOH     H1  412   1.228   2.301   0.052 -1.4212  0.3259 -0.7999
  132HOH     H2  413   1.171   2.406   0.144 -1.1572 -0.0173 -0.2352
  133HOH      O  414   1.298   1.386   0.630 -0.2231 -0.1413 -0.5070
  133HOH     H1  415   1.218   1.343   0.661 -1.1308  1.7852  0.1450
  133HOH     H2  416   1.365   1.362   0.693 -1.0815  0.5833  0.7604
  134HOH      O  417   3.172   4.038   1.293 -0.5603  0.3658 -0.4192
  134HOH     H1  418   3.191   4.052   1.200 -0.3185 -0.3055 -0.4863
  134HOH     H2  419   3.164   4.126   1.330 -1.1632  0.6500 -1.1694
  135HOH      O  420   1.132   0.662   0.902 -1.0683 -0.4552  0.3558
  135HOH     H1  421   1.127   0.754   0.876  0.2998 -0.3019  0.4989
  135HOH     H2  422   1.080   0.615   0.836 -0.4351  0.2598 -0.7014
  136HOH      O  423   0.201   1.563   0.755  0.1687  0.3619 -0.5953
  136HOH     H1  424   0.199   1.650   0.796  0.6831  0.2295 -0.2752
  136HOH     H2  425   0.155   1.506   0.817  1.4207  0.0508  0.1062
  137HOH      O  426   1.541   0.977   2.685  0.0273 -0.1242  0.5579
  137HOH     H1  427   1.507   0.983   2.774  0.7694 -1.5045  0.9902
  137HOH     H2  428   1.626   1.020   2.688 -0.7003  1.5072 -0.0149
  138HOH      O  429   1.364   3.796   1.413  0.1434 -0.2324  0.8587
  138HOH     H1  430   1.397   3.768   1.328 -0.8736 -0.2256  0.4364
  138HOH     H2  431   1.434   3.851   1.449  0.2576  0.4847 -0.3550
  139HOH      O  432   2.809   3.795   0.209 -0.0912  0.3266 -0.4990
  139HOH     H1  433   2.768   3.762   0.290  1.1076 -1.1188 -0.3890
  139HOH     H2  434   2.902   3.805   0.232  0.1614  0.5087 -1.5248
  140HOH      O  435   0.203   2.432   0.876  0.6038 -0.3136  0.1898
  140HOH     H1  436   0.182   2.482   0.955  0.6433  0.0943 -0.0511
  140HOH     H2  437   0.150   2.353   0.882 -1.0814  0.6784 -0.4207
  141HOH      O  438   2.812   0.766   3.025  0.1275  0.2188 -0.3744
  141HOH     H1  439   2.832   0.781   3.118  2.1668 -0.8413 -0.5186
  141HOH     H2  440   2.829   0.850   2.983  0.4969  0.3835  0.0851
  142HOH      O  441   1.757   0.975   1.269  0.3991 -0.1680  0.6572
  142HOH     H1  442   1.690   1.024   1.222  0.1369 -0.8725  0.2723
  142HOH     H2  443   1.713   0.941   1.347  0.2913 -0.6281  0.4058
  143HOH      O  444   3.009   0.593   2.622  0.2731  0.3129 -0.2434
  143HOH     H1  445   3.066   0.548   2.684  0.7337  1.5565  0.2984
  143HOH     H2  446   2.922   0.558   2.641  0.4310  0.5016  1.0065
  144HOH      O  447   1.807   0.720   2.939  0.0133 -0.1583 -0.0801
  144HOH     H1  448   1.902   0.726   2.948 -0.1123  0.5557  1.3625
  144HOH     H2  449   1.786   0.779   2.866  0.6885 -0.7954 -0.8286
  145HOH      O  450   2.756   2.589   3.450  0.0411  0.3863 -0.1236
  145HOH     H1  451   2.756   2.569   3.356  0.8741 -0.5605  0.0408
  145HOH     H2  452   2.672   2.633   3.465  0.0747  0.9758 -1.3774
  146HOH      O  453   3.013   3.826   1.052  0.0753 -0.3197 -0.2514
  146HOH     H1  454   2.992   3.777   1.131  1.0205  0.4816  0.5533
  146HOH     H2  455   3.101   3.798   1.028  0.3260  0.3885 -0.2223
  147HOH      O  456   3.178   3.679   2.817  0.2653  0.1204 -0.5440
  147HOH     H1  457   3.151   3.768   2.841  0.6251  0.0284  0.2842
  147HOH     H2  458   3.266   3.689   2.781  0.1393  0.1419 -0.8500
  148HOH      O  459   2.492   1.887   0.302 -0.6094  0.0693 -0.0420
  148HOH     H1  460   2.517   1.811   0.355 -1.1175  0.0702  0.2127
  148HOH     H2  461   2.465   1.850   0.218  0.8835  0.1162 -0.6085
  149HOH      O  462   3.630   3.454   1.064  0.0191 -0.1497  0.4472
  149HOH     H1  463   3.689   3.482   1.134 -0.1403 -0.7968  0.8466
  149HOH     H2  464   3.684   3.400   1.007  0.0125 -0.0585  0.3518
  150HOH      O  465   0.523   2.403   0.339  0.0051 -0.0919  0.1854
  150HOH     H1  466   0.498   2.496   0.343 -0.1059 -0.1332  0.5732
  150HOH     H2  467   0.581   2.391   0.414  0.1208 -0.3098  0.0614
  151HOH      O  468   3.043   0.855   3.396  0.1887  0.0886  0.6557
  151HOH     H1  469   3.034   0.923   3.462 -0.1449  0.3375  0.3614
  151HOH     H2  470   2.955   0.845   3.359  0.0270 -1.1142  1.2781
  152HOH      O  471   0.454   0.593   1.067  0.0439  0.2281 -0.6019
  152HOH     H1  472   0.427   0.580   1.158  0.9676  1.1137 -0.1658
  152HOH     H2  473   0.499   0.512   1.044  0.1255  0.1400 -0.1491
  153HOH      O  474   0.103   2.726   0.601  0.2140  0.7518  0.3528
  153HOH     H1  475   0.152   2.763   0.675  0.3668  0.0765  0.6124
  153HOH     H2  476   0.087   2.635   0.627 -0.2795  0.6743 -0.1820
  154HOH      O  477   1.519   3.993   1.791  0.5828  0.2891  0.4451
  154HOH     H1  478   1.585   4.062   1.796  0.5011  0.3907  0.1785
  154HOH     H2  479   1.449   4.021   1.850  0.6804  0.2901  0.5594
  155HOH      O  480   1.446   0.117   1.534 -0.5761  0.7510 -0.7459
  155HOH     H1  481   1.490   0.032   1.528 -1.0061  0.5754 -1.9811
  155HOH     H2  482   1.440   0.134   1.628 -1.7588 -1.2892 -0.3114
  156HOH      O  483   0.014   3.584   2.873  0.3896 -0.2770 -0.2659
  156HOH     H1  484  -0.043   3.539   2.811 -0.1820 -0.3980  0.3207
  156HOH     H2  485   0.062   3.514   2.917  0.3640 -0.2370 -0.1719
  157HOH      O  486   1.103   3.126   3.864  0.4730 -0.1574  0.1629
  157HOH     H1  487   1.107   3.106   3.770 -0.6657 -0.1728  0.0922
  157HOH     H2  488   1.086   3.220   3.868  1.9884  0.1666  0.4275
  158HOH      O  489   1.103   0.576   3.518  0.0384  0.4629  0.1163
  158HOH     H1  490   1.010   0.556   3.507  0.0370  0.4974  0.0620
  158HOH     H2  491   1.137   0.581   3.428  0.2089 -0.0840  0.1395
  159HOH      O  492   0.219   0.907   2.431  0.2637  0.2460 -0.6960
  159HOH     H1  493   0.263   0.932   2.350  2.0028  1.4075  0.4512
  159HOH     H2  494   0.278   0.845   2.473 -0.5262 -0.2295 -0.2244
  160HOH      O  495   2.013   0.132   3.525  0.3293 -0.4211 -0.5538
  160HOH     H1  496   2.105   0.139   3.550  0.3647 -0.3679 -0.6924
  160HOH     H2  497   2.003   0.197   3.455 -0.0082  0.1561  0.0061
  161HOH      O  498   2.437   2.871   0.102  0.1933 -0.1244  0.0292
  161HOH     H1  499   2.462   2.950   0.054  0.5063 -0.9317 -1.2498
  161HOH     H2  500   2.352   2.847   0.066  0.4350 -0.7588 -0.1500
  162HOH      O  501   0.603   3.998   2.790 -0.3779 -0.0180 -0.5733
  162HOH     H1  502   0.671   4.012   2.856  0.3441  0.5566 -1.3873
  162HOH     H2  503   0.531   4.054   2.818 -0.5175 -0.6098  0.2892
  163HOH      O  504   0.854   1.404   0.429 -0.8892  0.1505  0.2579
  163HOH     H1  505   0.836   1.482   0.378  0.3768  0.1287 -0.2907
  163HOH     H2  506   0.873   1.437   0.517  0.0715  0.5394 -0.0711
  164HOH      O  507   0.597   1.112   0.590 -0.2703 -0.3081  0.1407
  164HOH     H1  508   0.571   1.193   0.547 -1.2279 -0.7591 -0.1858
  164HOH     H2  509   0.634   1.059   0.520  0.8548  0.0175  0.4521
  165HOH      O  510   0.147   1.767   3.018 -0.0004 -0.1236 -0.5347
  165HOH     H1  511   0.200   1.694   2.988 -0.0737 -0.5198  0.2442
  165HOH     H2  512   0.208   1.841   3.024  0.2621 -0.3412 -0.5271
  166HOH      O  513   3.713   3.983   2.058 -0.2530 -0.3404  0.2347
  166HOH     H1  514   3.745   4.070   2.036  0.0713 -0.4265  0.3492
  166HOH     H2  515   3.704   3.938   1.974 -1.9751  0.2991  0.0006
  167HOH      O  516   0.107   1.149   1.816 -0.1836 -0.5964  0.0828
  167HOH     H1  517   0.026   1.112   1.780 -0.4823  0.2318 -0.1393
  167HOH     H2  518   0.158   1.174   1.738 -0.7871  1.1146  0.1636
  168HOH      O  519   2.105   0.967   3.387  0.1378 -0.1043 -0.0302
  168HOH     H1  520   2.117   0.898   3.322  0.5765  0.5573 -0.6829
  168HOH     H2  521   2.166   0.946   3.457 -0.5412 -0.9850  0.3455
  169HOH      O  522   3.728   4.098   1.249  0.3611 -0.2578 -0.4390
  169HOH     H1  523   3.758   4.093   1.158  0.5101 -0.3393 -0.3854
  169HOH     H2  524   3.764   4.020   1.290  0.7905  0.0754 -0.1630
  170HOH      O  525   1.188   3.288   0.654 -0.0865 -0.1945 -0.2965
  170HOH     H1  526   1.237   3.265   0.576 -0.2149 -0.1090 -0.4041
  170HOH     H2  527   1.222   3.230   0.723 -0.3659 -0.6756 -0.5481
  171HOH      O  528   2.558   1.724   3.209 -0.0451 -0.2214 -0.0234
  171HOH     H1  529   2.488   1.741   3.147 -0.6553  0.3249  0.7833
  171HOH     H2  530   2.608   1.805   3.212 -0.4267 -0.0023  0.6898
  172HOH      O  531   1.729   3.543   1.655  0.2548  0.0057 -0.2637
  172HOH     H1  532   1.695   3.478   1.718  1.1626 -0.0394  0.2203
  172HOH     H2  533   1.700   3.627   1.690 -0.1957 -0.0850 -0.4125
  173HOH      O  534   3.287   0.753   3.286  0.5990  0.1905  0.0835
  173HOH     H1  535   3.218   0.781   3.346  1.1149 -0.4016  0.9985
  173HOH     H2  536   3.327   0.835   3.255 -0.2120  0.5259 -0.1341
  174HOH      O  537   2.630   1.196   2.887  0.3675 -0.3413  0.2498
  174HOH     H1  538   2.584   1.161   2.964 -0.8207  0.0040 -0.2638
  174HOH     H2  539   2.686   1.265   2.922  1.5077 -1.5728  1.0614
  175HOH      O  540   1.451   1.755   0.621 -0.0382 -0.7637 -0.4215
  175HOH     H1  541   1.432   1.823   0.686  0.3470  0.1720 -1.2267
  175HOH     H2  542   1.502   1.690   0.669  1.5242  0.5915 -0.0521
  176HOH      O  543   3.863   0.109   2.087 -0.1752 -0.3156  0.3568
  176HOH     H1  544   3.897   0.058   2.014 -0.2523  0.4423 -0.2346
  176HOH     H2  545   3.938   0.121   2.146  0.2471  0.1571 -0.2495
  177HOH      O  546   3.307   3.616   3.917  0.6777  0.3458 -0.3320
  177HOH     H1  547   3.228   3.563   3.910  0.7676  0.1325  0.1923
  177HOH     H2  548   3.374   3.566   3.870  0.6998  0.1186 -0.0608
  178HOH      O  549   2.288   2.081   1.565  0.9508  0.5661  0.0113
  178HOH     H1  550   2.342   2.106   1.490  0.9415 -0.2097 -0.2790
  178HOH     H2  551   2.340   2.015   1.611  0.6284  0.4642  0.2348
  179HOH      O  552   2.049   3.295   1.819 -0.5348 -0.0400 -0.3477
  179HOH     H1  553   2.002   3.224   1.776 -0.5332  0.4471 -1.2179
  179HOH     H2  554   2.128   3.308   1.765 -0.3163  0.3339  0.0438
  180HOH      O  555   1.475   3.443   0.273 -0.0029  0.4041  0.2239
  180HOH     H1  556   1.548   3.479   0.323 -0.0795  1.0119 -0.0818
  180HOH     H2  557   1.511   3.427   0.186 -0.3873  1.4087 -0.1541
  181HOH      O  558   1.922   2.238   3.114  0.1769  0.5855  0.1596
  181HOH     H1  559   1.849   2.218   3.172  0.2739  1.3907  0.5861
  181HOH     H2  560   1.915   2.333   3.099  0.8311  0.5837 -0.2134
  182HOH      O  561   0.736   3.937   3.634  0.4231  0.2895 -0.3701
  182HOH     H1  562   0.714   3.983   3.553  0.0411 -0.1260 -0.5099
  182HOH     H2  563   0.796   3.996   3.679  0.1862  0.7869 -0.6845
  183HOH      O  564   3.322   1.652   3.261  0.1965 -0.7220  0.3050
  183HOH     H1  565   3.367   1.651   3.176 -0.6009 -0.6144 -0.1377
  183HOH     H2  566   3.321   1.745   3.286 -0.6896 -0.5748 -0.2088
  184HOH      O  567   2.997   3.254   1.315 -0.6940  0.0893 -0.1941
  184HOH     H1  568   3.046   3.296   1.244 -1.5470  0.7918 -0.4014
  184HOH     H2  569   3.056   3.187   1.349 -0.0331  0.1457 -1.1670
  185HOH      O  570   3.455   0.461   0.592 -0.3792 -0.2780  0.3713
  185HOH     H1  571   3.535   0.409   0.602  0.4090  0.6770 -0.5269
  185HOH     H2  572   3.480   0.548   0.620 -1.2347 -0.0377  0.4338
  186HOH      O  573   3.912   2.141   3.181 -0.7342  0.3469  0.4893
  186HOH     H1  574   3.971   2.217   3.181  1.2509 -1.0103 -0.5510
  186HOH     H2  575   3.953   2.079   3.242 -1.5969 -0.3709  0.3775
  187HOH      O  576   0.995   3.051   1.350 -0.8792  0.6871  0.7923
  187HOH     H1  577   0.999   3.146   1.338  1.3134  0.5346 -1.5154
  187HOH     H2  578   0.944   3.020   1.275  0.7243  0.0450 -0.1245
  188HOH      O  579   1.477   0.991   0.395  0.1928  0.5776  0.5220
  188HOH     H1  580   1.485   0.942   0.477  0.9306  1.5036  1.0446
  188HOH     H2  581   1.391   1.031   0.400 -0.3506 -0.4623  0.1674
  189HOH      O  582   3.528   2.030   2.030  0.5732 -0.6581 -0.0342
  189HOH     H1  583   3.557   1.990   1.948  0.6245 -0.3427 -0.1715
  189HOH     H2  584   3.476   2.105   2.003  0.2887 -0.7614  0.2211
  190HOH      O  585   1.330   0.038   2.506  0.0597  0.3868 -0.6640
  190HOH     H1  586   1.296   0.076   2.587  0.6083 -0.6572  0.1022
  190HOH     H2  587   1.408  -0.010   2.533 -0.0373 -0.4456 -1.7282
  191HOH      O  588   3.056   1.343   2.537 -0.4993 -0.0384  0.1352
  191HOH     H1  589   3.082   1.293   2.460 -1.2907  0.1315 -0.2700
  191HOH     H2  590   3.004   1.282   2.589  0.6565 -0.3896  0.9564
  192HOH      O  591   2.115   3.748   2.880 -0.4877  0.5666 -0.6622
  192HOH     H1  592   2.097   3.658   2.852  1.3609 -0.1535  0.1245
  192HOH     H2  593   2.178   3.781   2.816  1.0859  0.1604  0.5487
  193HOH      O  594   1.886   3.241   0.613  0.3809  0.0090 -0.4479
  193HOH     H1  595   1.813   3.178   0.614 -0.0993  0.5367 -0.9321
  193HOH     H2  596   1.878   3.288   0.696  0.5222 -0.3227 -0.2448
  194HOH      O  597   3.828   0.461   0.277 -0.4781  0.2099  0.2711
  194HOH     H1  598   3.873   0.522   0.336  1.1868 -1.0774  0.4745
  194HOH     H2  599   3.851   0.493   0.189 -0.4895  0.4606  0.3576
  195HOH      O  600   3.760   0.150   3.464  0.6472  0.0077 -0.0973
  195HOH     H1  601   3.713   0.096   3.528  1.4782 -0.8094 -0.1274
  195HOH     H2  602   3.719   0.236   3.471  0.1711 -0.2636  0.9486
  196HOH      O  603   0.132   0.708   3.863  0.6868 -0.2958  0.0116
  196HOH     H1  604   0.185   0.772   3.816  1.9913 -0.1676  1.4934
  196HOH     H2  605   0.188   0.631   3.872  0.2927 -0.5069  0.8716
  197HOH      O  606   3.130   3.016   1.399  0.2162 -0.2298 -0.0382
  197HOH     H1  607   3.091   3.004   1.486 -0.1923  0.2937 -0.1339
  197HOH     H2  608   3.186   2.940   1.386 -1.1505 -1.2985 -0.0821
  198HOH      O  609   0.652   1.039   1.152  0.6915 -0.2506  0.4269
  198HOH     H1  610   0.701   0.962   1.122  0.8574  0.3989 -1.1708
  198HOH     H2  611   0.589   1.055   1.082 -0.4319  0.1760  1.4639
  199HOH      O  612   2.865   0.049   3.399  0.7624 -0.0096 -0.1137
  199HOH     H1  613   2.849  -0.045   3.406  0.5356  0.0596  0.3436
  199HOH     H2  614   2.778   0.089   3.406  0.6839  0.1861 -1.5901
  200HOH      O  615   3.581   0.918   2.483  0.2607 -0.1481  0.4260
  200HOH     H1  616   3.584   0.827   2.510 -0.3997 -0.0758  0.7734
  200HOH     H2  617   3.621   0.919   2.396 -0.9101 -1.0017 -0.1813
  201HOH      O  618   0.968   0.207   1.385 -0.2586  0.3116  0.4778
  201HOH     H1  619   1.036   0.270   1.363  0.8685 -0.7022  0.8389
  201HOH     H2  620   0.901   0.258   1.431  0.3157  1.3159  0.2547
  202HOH      O  621   2.230   1.776   1.001  0.6420  0.0341  0.0097
  202HOH     H1  622   2.297   1.828   1.046  0.4785 -0.0957  0.4144
  202HOH     H2  623   2.148   1.819   1.024  0.4375 -0.7662  0.9031
  203HOH      O  624   2.689   2.765   3.743 -0.0697 -0.1742  0.2424
  203HOH     H1  625   2.685   2.848   3.790 -0.1013  0.2714 -0.5350
  203HOH     H2  626   2.618   2.768   3.680  0.3558 -0.4964 -0.2672
  204HOH      O  627   1.245   2.334   1.509  0.0514  0.4408  0.0523
  204HOH     H1  628   1.220   2.423   1.483 -1.2696  0.3568  0.8329
  204HOH     H2  629   1.228   2.332   1.604 -0.4694 -0.7810 -0.0371
  205HOH      O  630   3.695   3.741   3.216  0.4026  0.5839  0.3282
  205HOH     H1  631   3.757   3.807   3.186  0.8228  0.4277  0.8151
  205HOH     H2  632   3.729   3.712   3.301 -0.6113  0.8548  0.8632
  206HOH      O  633   1.679   3.303   0.986  0.5794  0.7166  1.1884
  206HOH     H1  634   1.713   3.221   0.951  0.7107  0.9211  0.8199
  206HOH     H2  635   1.605   3.277   1.041  0.0038  0.4142  0.3090
  207HOH      O  636   0.043   3.813   0.188 -0.1179 -0.3906 -0.2535
  207HOH     H1  637   0.026   3.754   0.261  0.3151 -0.3257 -0.0939
  207HOH     H2  638  -0.018   3.785   0.119 -0.3752 -0.5917  0.0533
  208HOH      O  639   0.927   2.958   0.552  0.0247  0.2485 -0.7001
  208HOH     H1  640   0.853   2.898   0.563  0.1214  0.2907  0.5846
  208HOH     H2  641   1.003   2.901   0.544  0.2144  0.0748  1.2531
  209HOH      O  642   2.435   1.501   3.297  0.2691  0.9058 -1.0353
  209HOH     H1  643   2.488   1.573   3.262 -0.3835  1.5394 -0.7656
  209HOH     H2  644   2.422   1.524   3.389  0.4229  0.1998 -0.8271
  210HOH      O  645   1.448   3.940   3.748 -0.7652  0.4315  0.0388
  210HOH     H1  646   1.378   3.996   3.715 -0.5841  0.9735  0.5332
  210HOH     H2  647   1.519   3.951   3.685 -1.2416 -0.4500 -0.6996
  211HOH      O  648   2.599   3.486   1.939  0.1358  0.1078 -0.0075
  211HOH     H1  649   2.630   3.466   1.851  0.3943  1.0638 -0.1638
  211HOH     H2  650   2.504   3.479   1.933  0.1935 -1.4507  0.0997
  212HOH      O  651  -0.012   0.704   2.439  0.5132 -0.0308  0.3990
  212HOH     H1  652   0.044   0.746   2.374 -0.2709  0.0132 -0.2804
  212HOH     H2  653  -0.013   0.764   2.514  0.2568  0.6529 -0.1373
  213HOH      O  654   1.986   3.013   0.421 -0.0911 -0.2940  0.1817
  213HOH     H1  655   1.954   2.974   0.502  1.0799 -0.0581  0.8030
  213HOH     H2  656   1.996   3.106   0.441 -0.1714 -0.1543 -0.3743
  214HOH      O  657   1.471   2.625   0.971 -0.7823  0.3477  0.4926
  214HOH     H1  658   1.386   2.589   0.946 -0.6389  0.0270  0.4501
  214HOH     H2  659   1.483   2.596   1.062 -0.7924  0.5338  0.5535
  215HOH      O  660   3.415   4.050   0.456  0.8691  0.0827  0.2081
  215HOH     H1  661   3.506   4.078   0.453  0.5777  1.0953 -0.0880
  215HOH     H2  662   3.380   4.089   0.536  0.5287  0.3107 -0.0433
  216HOH      O  663   1.396   0.874   0.745 -0.3499  0.0947 -0.2256
  216HOH     H1  664   1.442   0.823   0.812 -0.1066  0.9918  0.3186
  216HOH     H2  665   1.458   0.941   0.718 -0.9434  0.6397 -0.2989
  217HOH      O  666   3.773   0.611   3.781 -0.3993 -0.1269  1.1777
  217HOH     H1  667   3.740   0.569   3.702  0.0959  0.9133  0.3597
  217HOH     H2  668   3.848   0.557   3.807 -0.7012 -0.6055  1.0891
  218HOH      O  669   3.557   3.401   2.006 -0.3291 -0.6431  0.0680
  218HOH     H1  670   3.518   3.479   1.966  1.2414  0.0007 -0.3546
  218HOH     H2  671   3.515   3.395   2.091 -0.2491  0.9164  0.2826
  219HOH      O  672   3.827   3.716   2.484 -0.0583 -0.4474  0.2101
  219HOH     H1  673   3.838   3.768   2.404 -1.5527  0.3719  0.4723
  219HOH     H2  674   3.781   3.637   2.455  0.0109 -0.4750  0.1735
  220HOH      O  675   2.364   0.311   1.769 -0.4404 -0.1832  0.2866
  220HOH     H1  676   2.270   0.302   1.752 -0.2703 -0.3568 -0.6404
  220HOH     H2  677   2.386   0.399   1.740 -0.3638 -0.0121  0.8268
  221HOH      O  678   0.245   0.568   2.337 -0.2321 -0.5134  0.4231
  221HOH     H1  679   0.163   0.524   2.314  0.2854 -0.9717 -0.7045
  221HOH     H2  680   0.311   0.498   2.334  0.4191  0.0927 -0.1595
  222HOH      O  681   0.564   1.712   1.188  0.4749  0.9750  0.0682
  222HOH     H1  682   0.651   1.716   1.148 -0.0064  0.8708 -1.0585
  222HOH     H2  683   0.516   1.647   1.137 -0.2809  1.0325  0.6592
  223HOH      O  684   0.775   0.339   3.534  0.0444  0.4372 -0.1810
  223HOH     H1  685   0.866   0.346   3.563 -0.0029  0.7631 -0.1086
  223HOH     H2  686   0.723   0.361   3.611 -0.1220 -0.5256  0.0163
  224HOH      O  687   3.932   3.206   1.239 -0.0679 -0.0266 -0.5644
  224HOH     H1  688   3.978   3.290   1.241  0.6517 -0.4030 -0.0999
  224HOH     H2  689   3.877   3.210   1.161  1.2709  0.2014 -1.5613
  225HOH      O  690   3.689   1.345   0.673  0.3750  0.1465 -0.6534
  225HOH     H1  691   3.723   1.332   0.761 -0.3256  0.3691 -0.3388
  225HOH     H2  692   3.740   1.284   0.619  0.3745 -0.4705  0.0077
  226HOH      O  693   0.097   0.407   0.243  0.2787  0.0879 -0.0878
  226HOH     H1  694   0.148   0.488   0.239 -0.5135  0.6209  0.0975
  226HOH     H2  695   0.025   0.421   0.182 -0.5820  0.0643  0.8594
  227HOH      O  696   1.540   1.640   2.437  0.3783 -0.1268 -0.2159
  227HOH     H1  697   1.449   1.610   2.442  0.2943  0.0992 -0.3502
  227HOH     H2  698   1.576   1.595   2.361  0.4381 -0.3689 -0.0463
  228HOH      O  699   3.369   1.945   3.821  0.4584 -0.7701 -0.4152
  228HOH     H1  700   3.318   1.965   3.900  0.3179  0.9774 -0.8531
  228HOH     H2  701   3.302   1.929   3.754  0.3560  1.2462 -0.9237
  229HOH      O  702   1.110   1.238   1.244 -0.5325 -0.2030 -0.9928
  229HOH     H1  703   1.156   1.281   1.316 -0.4805  0.4138 -1.3789
  229HOH     H2  704   1.027   1.208   1.282 -1.0489  1.1883 -0.9265
  230HOH      O  705   1.672   2.697   1.666 -0.4458 -0.0901 -0.0541
  230HOH     H1  706   1.698   2.711   1.757  0.4692  1.2255 -0.4605
  230HOH     H2  707   1.654   2.603   1.661  0.7065 -0.4475  1.2011
  231HOH      O  708   3.799   2.902   4.076 -0.1758  0.6299  0.3126
  231HOH     H1  709   3.714   2.903   4.121 -0.4287 -0.2408 -0.1095
  231HOH     H2  710   3.846   2.976   4.114 -0.8380  0.6801  1.1040
  232HOH      O  711   0.500   2.703   0.410 -0.2840 -0.2670  0.1412
  232HOH     H1  712   0.522   2.793   0.387 -0.3135 -0.4170 -0.5031
  232HOH     H2  713   0.535   2.692   0.498 -0.7456  0.5367  0.4505
  233HOH      O  714   0.949   2.433   1.482 -1.1244  0.1054  0.4323
  233HOH     H1  715   1.036   2.471   1.481 -0.7104 -0.7823  0.3074
  233HOH     H2  716   0.907   2.465   1.402 -0.2050 -0.9305 -0.5427
  234HOH      O  717   0.186   3.773   2.728  0.5611  0.0750 -0.1341
  234HOH     H1  718   0.167   3.741   2.816 -0.5004 -1.2762 -0.7768
  234HOH     H2  719   0.199   3.694   2.676  0.7615  0.8094 -1.2766
  235HOH      O  720   3.434   1.048   3.522  0.0246  0.3902 -0.1430
  235HOH     H1  721   3.396   1.027   3.437  0.4612 -1.3773  0.0358
  235HOH     H2  722   3.485   1.128   3.506 -1.4522  1.2597 -1.0169
  236HOH      O  723   1.942   0.528   0.346  0.1734 -0.0144  0.3229
  236HOH     H1  724   1.912   0.562   0.261  0.0734  0.7944  0.6615
  236HOH     H2  725   1.888   0.574   0.410  1.1835  0.4608  0.8863
  237HOH      O  726   0.744   0.213   3.045  0.1452  0.3099 -0.0380
  237HOH     H1  727   0.793   0.135   3.022 -0.3411  0.1313 -0.5099
  237HOH     H2  728   0.787   0.246   3.124  0.4513 -0.3436  0.0812
  238HOH      O  729   1.292   3.381   2.088  0.0838 -0.1274  0.2578
  238HOH     H1  730   1.353   3.444   2.124  0.5795 -0.2238 -0.3782
  238HOH     H2  731   1.306   3.385   1.993 -0.7263 -0.3261  0.1101
  239HOH      O  732   2.238   0.170   2.676  0.5327  0.2244 -0.7765
  239HOH     H1  733   2.304   0.215   2.730  0.4252 -0.8404  0.3338
  239HOH     H2  734   2.235   0.081   2.712 -0.9015 -0.0112 -1.3601
  240HOH      O  735   3.118   2.350   0.805 -0.3513  0.6248 -0.0662
  240HOH     H1  736   3.082   2.312   0.885 -0.0587  0.1569 -0.1530
  240HOH     H2  737   3.209   2.323   0.803 -0.5038  0.0900 -0.8736
  241HOH      O  738   1.269   0.830   1.542  0.2407 -0.3195  0.1467
  241HOH     H1  739   1.273   0.907   1.486 -0.5929 -0.1827  0.2427
  241HOH     H2  740   1.332   0.768   1.504  1.0144  0.4412  0.1442
  242HOH      O  741   1.846   0.034   1.083 -0.1439  0.3983 -0.3363
  242HOH     H1  742   1.924   0.010   1.033  0.2003  0.0182  0.3518
  242HOH     H2  743   1.790   0.080   1.020  0.1649 -0.2572 -1.1205
  243HOH      O  744   2.534   4.024   2.253 -0.2407  0.3920 -0.2429
  243HOH     H1  745   2.582   4.087   2.307 -0.5725  1.1844 -0.8328
  243HOH     H2  746   2.476   3.980   2.315  1.0576 -0.4622  0.4564
  244HOH      O  747   2.427   0.630   0.922 -0.2289  0.2523 -0.0845
  244HOH     H1  748   2.402   0.663   1.008  0.1922 -0.1337  0.1995
  244HOH     H2  749   2.481   0.553   0.941  0.1054  0.3247 -0.6861
  245HOH      O  750   2.564   3.507   0.419  0.0727  0.0315 -0.1947
  245HOH     H1  751   2.511   3.429   0.403 -0.0686  0.0996 -0.0552
  245HOH     H2  752   2.639   3.475   0.469 -0.4162  0.1175  0.6334
  246HOH      O  753   1.298   1.787   1.436  0.1021  0.0373 -0.0987
  246HOH     H1  754   1.254   1.850   1.492 -0.4308 -0.8405  0.5263
  246HOH     H2  755   1.249   1.705   1.448  0.1035 -0.2673 -1.6868
  247HOH      O  756   1.664   0.605   1.133 -0.2534 -0.0281  0.4589
  247HOH     H1  757   1.744   0.657   1.122 -1.2971  2.1085  1.7647
  247HOH     H2  758   1.692   0.529   1.185  1.0105  0.2913  0.3106
  248HOH      O  759   0.815   3.598   1.938 -0.6578  0.8483  0.1527
  248HOH     H1  760   0.722   3.619   1.950 -0.8246  0.1097  0.2061
  248HOH     H2  761   0.816   3.516   1.890 -0.0354  0.5759  0.5988
  249HOH      O  762   3.686   1.280   0.340  0.0917 -0.1273 -0.1949
  249HOH     H1  763   3.740   1.214   0.384 -0.6227 -0.6091 -0.0142
  249HOH     H2  764   3.632   1.231   0.279 -0.6952  0.2395  0.1806
  250HOH      O  765   0.240   0.027   1.657  0.2280  0.0435 -0.1777
  250HOH     H1  766   0.279   0.004   1.573  0.0802 -0.5343 -0.1001
  250HOH     H2  767   0.227   0.121   1.653  0.6968  0.0983 -0.5982
  251HOH      O  768   2.452   3.204   1.390 -0.7176 -0.0295  0.3107
  251HOH     H1  769   2.537   3.193   1.432 -0.7392 -0.1288  0.3308
  251HOH     H2  770   2.404   3.264   1.446 -0.5442  0.2854  0.1247
  252HOH      O  771   2.515   1.582   2.695 -0.9160  0.2865 -0.4931
  252HOH     H1  772   2.542   1.593   2.787 -0.6465 -1.5839 -0.2697
  252HOH     H2  773   2.421   1.596   2.696 -0.9179  0.2933  0.0816
  253HOH      O  774   1.049   0.571   0.673  0.4530  0.7695 -0.5093
  253HOH     H1  775   0.980   0.622   0.631  0.0808  0.2847 -0.5025
  253HOH     H2  776   1.064   0.497   0.614 -0.8965 -0.5795  0.6620
  254HOH      O  777   2.845   0.612   0.163 -0.2066 -0.1506 -0.2675
  254HOH     H1  778   2.774   0.582   0.106  0.6905 -0.3545 -1.3358
  254HOH     H2  779   2.865   0.700   0.132 -0.2574  0.0683  0.3052
  255HOH      O  780   0.159   1.507   2.155 -0.0350 -0.4987 -0.7081
  255HOH     H1  781   0.124   1.595   2.169 -0.0836 -0.6079 -0.0805
  255HOH     H2  782   0.125   1.481   2.069 -0.6534 -0.2070 -0.5600
  256HOH      O  783   0.662   3.054   0.190  0.3702 -0.7218 -0.5639
  256HOH     H1  784   0.674   2.965   0.222  0.8705 -0.3212  0.4495
  256HOH     H2  785   0.667   3.109   0.269  0.0299  0.1997 -1.1516
  257HOH      O  786   2.423   3.422   0.067  0.0047 -0.2120  0.4089
  257HOH     H1  787   2.421   3.517   0.079  1.0086 -0.1930  0.5720
  257HOH     H2  788   2.377   3.388   0.144  0.4036  0.1320  0.8149
  258HOH      O  789   3.188   4.009   2.586  0.6528  0.1570  0.5947
  258HOH     H1  790   3.220   4.055   2.509 -0.3167  0.5927  0.4208
  258HOH     H2  791   3.176   4.078   2.652  0.7453 -0.0963  0.8831
  259HOH      O  792   1.764   0.072   4.030  0.4892  0.1304  0.8371
  259HOH     H1  793   1.831   0.084   4.098  0.6072 -0.2957  0.8006
  259HOH     H2  794   1.782  -0.014   3.994 -0.3537 -0.1905  1.1328
  260HOH      O  795   1.357   2.043   4.010 -0.1228 -0.0421 -0.7260
  260HOH     H1  796   1.387   1.952   4.013  0.1724  0.0597  0.6698
  260HOH     H2  797   1.277   2.040   3.957 -0.5233 -1.2602 -0.1263
  261HOH      O  798   0.684   3.599   0.625 -0.5391 -0.8182 -0.4538
  261HOH     H1  799   0.687   3.575   0.532 -0.0570  0.2088 -0.7233
  261HOH     H2  800   0.598   3.568   0.655 -0.4615 -1.7007 -1.0721
  262HOH      O  801   0.034   3.614   1.508 -0.0718 -0.0877  0.0943
  262HOH     H1  802   0.038   3.700   1.550  0.3876 -0.6031  1.1744
  262HOH     H2  803  -0.001   3.556   1.576 -0.7527 -0.7066 -0.7361
  263HOH      O  804   2.851   1.289   3.871 -0.4118 -0.2644 -0.2552
  263HOH     H1  805   2.940   1.324   3.864 -0.2835 -0.5517 -0.0793
  263HOH     H2  806   2.795   1.366   3.869 -0.0975  0.0482  0.9974
  264HOH      O  807   3.760   0.306   2.443  0.0150 -0.0271 -0.2113
  264HOH     H1  808   3.820   0.381   2.432  0.0623 -0.0626 -0.1971
  264HOH     H2  809   3.707   0.307   2.363  0.1120 -0.0639 -0.2769
  265HOH      O  810   0.967   1.007   3.377  0.0916 -0.0012  0.0418
  265HOH     H1  811   0.967   1.103   3.378 -0.4669  0.0068 -0.0688
  265HOH     H2  812   1.027   0.983   3.448  1.5070  0.4029 -0.9370
  266HOH      O  813   3.890   2.477   0.775 -0.1051 -0.5128  0.0825
  266HOH     H1  814   3.810   2.425   0.767 -0.5763  0.1908  0.0405
  266HOH     H2  815   3.861   2.567   0.762  0.8357 -0.3029 -0.8909
  267HOH      O  816   0.355   0.179   0.816 -0.5096  0.0731 -0.2270
  267HOH     H1  817   0.304   0.213   0.889 -0.2585 -0.1065  0.0370
  267HOH     H2  818   0.290   0.156   0.749 -0.7648 -0.0579  0.0634
  268HOH      O  819   0.347   0.950   1.196  0.1777  0.4646 -0.3537
  268HOH     H1  820   0.311   1.037   1.208  0.5610  0.5010  0.7568
  268HOH     H2  821   0.339   0.908   1.282  0.9193 -0.2240 -0.5920
  269HOH      O  822   1.473   0.037   0.221 -0.3033  0.4353 -0.0490
  269HOH     H1  823   1.396   0.030   0.276 -0.6854  0.5955 -0.5443
  269HOH     H2  824   1.515  -0.049   0.226 -0.1405  0.5525  0.7442
  270HOH      O  825   2.930   3.305   0.025  0.0419 -0.7893  0.0456
  270HOH     H1  826   2.902   3.213   0.028  0.3476 -0.8895  1.5983
  270HOH     H2  827   2.886   3.345   0.100  0.4185  0.1777 -0.2287
  271HOH      O  828   1.989   3.205   3.449 -0.6411 -0.1489 -0.8344
  271HOH     H1  829   2.039   3.157   3.515  0.6868 -0.2073 -1.8082
  271HOH     H2  830   1.981   3.144   3.376 -0.7904  0.4039 -1.2902
  272HOH      O  831   3.697   3.681   1.543 -0.2460 -0.6259 -0.1477
  272HOH     H1  832   3.702   3.597   1.588 -0.7085 -0.3877  0.3670
  272HOH     H2  833   3.605   3.706   1.549 -0.2589 -0.4345 -0.9616
  273HOH      O  834   3.552   1.451   3.874 -0.3390  0.8065 -0.2486
  273HOH     H1  835   3.578   1.461   3.966  0.1646 -0.2832 -0.2356
  273HOH     H2  836   3.621   1.497   3.826  0.5546 -0.2949 -0.1210
  274HOH      O  837   3.790   1.357   2.575 -0.2327 -0.4568  0.4181
  274HOH     H1  838   3.805   1.315   2.490  0.3647 -1.2101  0.8772
  274HOH     H2  839   3.698   1.384   2.572 -0.3710 -0.9629 -0.2534
  275HOH      O  840   2.310   0.770   1.480  0.0744  0.2304  0.1130
  275HOH     H1  841   2.362   0.834   1.431  1.0442 -0.9695 -0.5314
  275HOH     H2  842   2.275   0.820   1.553 -0.3788  1.8181 -1.0660
  276HOH      O  843   3.669   0.381   1.332 -0.1447 -0.2553  0.1142
  276HOH     H1  844   3.651   0.435   1.256  0.1003 -0.2019  0.0911
  276HOH     H2  845   3.686   0.294   1.296 -0.3337 -0.3004  0.1339
  277HOH      O  846   4.028   1.894   0.901  0.0899  0.0960  0.2291
  277HOH     H1  847   3.987   1.904   0.987 -0.7088 -0.8498 -0.0103
  277HOH     H2  848   3.982   1.956   0.845  1.3198  1.5143  0.6364
  278HOH      O  849   3.079   2.340   2.272  0.2075  0.3922 -0.2147
  278HOH     H1  850   3.142   2.270   2.282 -0.2398 -0.0272 -0.2588
  278HOH     H2  851   3.050   2.360   2.361  0.1396  0.3323 -0.2227
  279HOH      O  852   1.853   0.053   2.026 -0.0094 -0.2433  0.1274
  279HOH     H1  853   1.900   0.128   2.062 -0.8575 -0.0713  0.9707
  279HOH     H2  854   1.917  -0.019   2.029  0.3966  0.1200  0.6380
  280HOH      O  855   2.878   3.155   3.230 -0.3607 -1.1178  0.1181
  280HOH     H1  856   2.825   3.233   3.219  0.6671 -0.3478  0.3760
  280HOH     H2  857   2.815   3.084   3.240 -1.3211 -0.3668 -0.3392
  281HOH      O  858   2.490   0.717   3.327  0.4149 -0.4892  0.0043
  281HOH     H1  859   2.529   0.631   3.342  0.8162 -0.4420 -0.6853
  281HOH     H2  860   2.486   0.726   3.232  0.3845  0.2533  0.0597
  282HOH      O  861   0.042   1.675   3.580  0.3129 -0.5655  0.3665
  282HOH     H1  862  -0.042   1.664   3.536  0.0630 -0.2247  0.7295
  282HOH     H2  863   0.103   1.699   3.511 -0.1135  0.1731  0.2182
  283HOH      O  864   0.255   3.923   0.420  0.0578  0.4523  1.0050
  283HOH     H1  865   0.303   4.005   0.420 -0.4534  0.7887 -0.0178
  283HOH     H2  866   0.164   3.948   0.405  0.0540 -0.3003 -0.8217
  284HOH      O  867   3.609   1.454   0.056 -0.3866  0.6827 -0.1051
  284HOH     H1  868   3.604   1.489   0.145  1.1299  2.2519 -0.5381
  284HOH     H2  869   3.649   1.368   0.067 -0.5969  0.6681  0.7370
  285HOH      O  870   2.863   1.880   2.816  0.4780 -0.1107 -0.6058
  285HOH     H1  871   2.830   1.813   2.756 -0.0926 -0.2222 -0.1819
  285HOH     H2  872   2.906   1.944   2.759 -0.7310  0.2016 -1.2449
  286HOH      O  873   3.029   3.447   1.501 -0.0372  0.4840  0.5183
  286HOH     H1  874   3.001   3.390   1.430  1.1778  1.0495 -0.4878
  286HOH     H2  875   3.009   3.398   1.581  0.0478 -0.9158 -0.2666
  287HOH      O  876   3.018  -0.015   3.140 -1.4248  0.2187 -0.0004
  287HOH     H1  877   2.963   0.020   3.210 -0.9617  0.3932  0.2900
  287HOH     H2  878   3.091   0.047   3.134 -0.7753 -0.4816  0.2730
  288HOH      O  879   4.012   2.482   0.409 -0.0564  0.6459  0.3867
  288HOH     H1  880   4.006   2.396   0.368  0.1603  0.9220 -0.2555
  288HOH     H2  881   4.086   2.475   0.468  0.0810  0.4422  0.1944
  289HOH      O  882   0.272   3.695   1.000  0.1710  0.2637  0.0718
  289HOH     H1  883   0.359   3.689   1.041  0.0908  0.3328  0.2543
  289HOH     H2  884   0.211   3.672   1.069  0.0275  0.4731  0.0182
  290HOH      O  885   2.747   1.038   3.663  0.3349  0.0358  0.2073
  290HOH     H1  886   2.711   0.950   3.655 -0.0547  0.1843  0.2523
  290HOH     H2  887   2.821   1.028   3.723  1.4266 -0.5580 -1.1379
  291HOH      O  888   2.962   0.012   3.767  0.2706 -0.9783 -0.2237
  291HOH     H1  889   2.961   0.108   3.770 -0.9075 -0.9534  1.4667
  291HOH     H2  890   3.025  -0.013   3.834  0.0036 -1.3621 -0.1083
  292HOH      O  891   0.071   1.273   2.281 -0.0528 -0.3211  0.6438
  292HOH     H1  892   0.099   1.356   2.242 -2.2525  0.0848 -0.3930
  292HOH     H2  893   0.124   1.207   2.237  0.9599  0.4383  0.6560
  293HOH      O  894   2.840   3.976   1.807  0.1987 -0.0967 -0.0828
  293HOH     H1  895   2.765   4.033   1.823 -0.0492 -0.3587 -0.2855
  293HOH     H2  896   2.915   4.025   1.841 -0.0469  0.2193  0.0164
  294HOH      O  897   1.240   3.641   3.819 -0.2426  0.0217  0.1831
  294HOH     H1  898   1.328   3.614   3.845 -0.7780 -1.0663  1.0099
  294HOH     H2  899   1.244   3.647   3.724  0.4919 -0.9660  0.1236
  295HOH      O  900   2.714   0.601   1.776  0.3027 -0.5499 -0.0536
  295HOH     H1  901   2.637   0.643   1.737 -0.1067 -0.4288  0.8312
  295HOH     H2  902   2.774   0.588   1.703 -0.1559  0.2486 -0.6004
  296HOH      O  903   1.683   1.408   3.034 -0.3675 -0.1683  0.2287
  296HOH     H1  904   1.726   1.415   3.119  0.0908  1.1559 -0.0604
  296HOH     H2  905   1.695   1.494   2.994  0.1532 -0.9671 -1.5266
  297HOH      O  906   2.274   0.167   1.009 -0.0168  0.4117  0.0564
  297HOH     H1  907   2.355   0.158   0.958  0.1302  1.6277  0.0280
  297HOH     H2  908   2.209   0.120   0.957  0.5047  0.0967 -0.3357
  298HOH      O  909   3.367   3.122   0.708  0.5923 -0.3742 -0.2090
  298HOH     H1  910   3.392   3.057   0.773  0.3998  0.8440  1.2053
  298HOH     H2  911   3.434   3.190   0.715  0.0722  0.2091 -0.6258
  299HOH      O  912   0.898   0.623   1.780  0.0213  0.3710 -0.3749
  299HOH     H1  913   0.972   0.614   1.719  0.8003 -0.0249  0.5717
  299HOH     H2  914   0.911   0.710   1.819  0.4997 -0.0280  0.3946
  300HOH      O  915   1.304   1.613   1.818 -0.2376  0.2880  0.4653
  300HOH     H1  916   1.381   1.645   1.770 -0.5250  0.3354  0.0140
  300HOH     H2  917   1.331   1.529   1.854  0.0426  0.3256  0.3484
  301HOH      O  918   1.930   1.020   3.992  0.0467 -0.0815 -0.1028
  301HOH     H1  919   1.840   1.040   4.017  0.2349 -0.4236  0.9341
  301HOH     H2  920   1.973   1.105   3.989 -0.5069  0.2025 -1.6117
  302HOH      O  921   2.154   1.803   3.790  0.5285  0.5708 -0.1830
  302HOH     H1  922   2.121   1.887   3.760 -0.1195  0.3512 -0.1138
  302HOH     H2  923   2.158   1.811   3.885 -0.1996  0.3042 -0.1185
  303HOH      O  924   0.581   3.142   1.806 -0.4398  0.5273 -0.3308
  303HOH     H1  925   0.512   3.188   1.854  0.1353 -0.1887  1.3674
  303HOH     H2  926   0.557   3.049   1.813  0.4521  0.2921 -0.0389
  304HOH      O  927   1.591   0.547   1.719  0.5401 -0.3677 -0.6041
  304HOH     H1  928   1.534   0.506   1.784  0.5181  0.3411 -0.1630
  304HOH     H2  929   1.646   0.607   1.769  0.9334 -0.2441 -1.1659
  305HOH      O  930   1.756   2.135   2.900  0.2676  0.6873 -0.2186
  305HOH     H1  931   1.792   2.220   2.925  0.8049  0.4170 -0.0354
  305HOH     H2  932   1.714   2.151   2.816  0.2298  1.1675 -0.1173
  306HOH      O  933   2.762   0.725   3.656  0.6194  0.1164 -0.2600
  306HOH     H1  934   2.827   0.675   3.608  1.5136  0.1246  0.8659
  306HOH     H2  935   2.812   0.774   3.722 -0.5529 -0.5033  1.2215
  307HOH      O  936   1.534   0.382   1.393  0.2854 -0.2267  0.1517
  307HOH     H1  937   1.597   0.336   1.447  0.4888  0.6041  0.6661
  307HOH     H2  938   1.522   0.327   1.316  0.9846 -0.8090  0.4470
  308HOH      O  939   0.035   1.907   1.681 -0.0227 -0.5602 -0.3178
  308HOH     H1  940   0.037   1.960   1.761 -0.5147 -0.0548 -0.6220
  308HOH     H2  941  -0.056   1.876   1.676 -0.8097  1.5401 -1.9736
  309HOH      O  942   0.751   2.688   2.933  0.6436  0.0074 -0.3466
  309HOH     H1  943   0.677   2.747   2.943  1.0805  0.5368 -0.1442
  309HOH     H2  944   0.811   2.735   2.875  0.6994 -0.5423 -0.7548
  310HOH      O  945   2.564   0.902   3.916  0.0954  0.2045 -0.5785
  310HOH     H1  946   2.562   0.870   4.006  0.0043  0.2820 -0.5529
  310HOH     H2  947   2.591   0.993   3.923 -0.4735  0.3829 -0.5774
  311HOH      O  948   2.261   4.077   0.323  0.6887  0.7769 -0.3302
  311HOH     H1  949   2.190   4.020   0.350  0.8974  0.7293  0.1441
  311HOH     H2  950   2.282   4.050   0.234 -0.1457  1.0641 -0.6301
  312HOH      O  951   0.440   0.813   0.371 -0.0763 -0.4156 -0.0052
  312HOH     H1  952   0.465   0.731   0.329 -0.3022  0.2358 -1.5263
  312HOH     H2  953   0.521   0.862   0.380  0.0831 -0.8184  1.0438
  313HOH      O  954   3.003   3.605   3.007  0.5421  0.5520 -0.0011
  313HOH     H1  955   3.064   3.639   2.941  0.8222  0.5756  0.2650
  313HOH     H2  956   3.059   3.577   3.079  0.1944  1.4089  0.6351
  314HOH      O  957   3.251   2.886   0.341 -0.1607  0.0520  0.0544
  314HOH     H1  958   3.250   2.807   0.287  0.5155 -0.1945  0.3813
  314HOH     H2  959   3.320   2.940   0.301  0.1525 -0.0149  0.4891
  315HOH      O  960   0.598   0.771   3.964  0.5789  0.1793  0.7659
  315HOH     H1  961   0.550   0.691   3.945 -0.5830  0.9459  0.3015
  315HOH     H2  962   0.677   0.764   3.910 -0.5929  0.3392 -1.1577
  316HOH      O  963   3.378   1.107   4.084 -0.3780 -0.7267  0.6643
  316HOH     H1  964   3.470   1.093   4.059 -0.5230 -0.5211 -0.0159
  316HOH     H2  965   3.383   1.157   4.166  0.1117 -1.1816  0.9292
  317HOH      O  966   0.021   2.876   2.297  0.4708  0.8762  0.4737
  317HOH     H1  967   0.082   2.882   2.224  0.1231  0.1041  0.0958
  317HOH     H2  968  -0.061   2.849   2.257  0.5879 -0.8906  1.2463
  318HOH      O  969   3.742   3.647   4.019 -0.6995  0.3965  0.0142
  318HOH     H1  970   3.712   3.712   3.956 -0.4687 -0.4876 -1.0837
  318HOH     H2  971   3.719   3.563   3.979  0.7302 -0.2590  0.4234
  319HOH      O  972   1.321   0.411   0.790  0.2514 -0.7074  0.3045
  319HOH     H1  973   1.293   0.501   0.810  3.1084  0.3875  0.2978
  319HOH     H2  974   1.289   0.395   0.701  0.1870  0.5724  0.0636
  320HOH      O  975   0.339   2.903   3.777  0.0748 -0.8754 -0.0902
  320HOH     H1  976   0.273   2.847   3.735  1.0667 -1.9824 -0.2726
  320HOH     H2  977   0.421   2.855   3.768  0.9577  0.4975  0.0315
  321HOH      O  978   3.227   0.674   2.374  0.0038  0.1594  0.0294
  321HOH     H1  979   3.163   0.610   2.343 -0.1188  0.4837 -0.4118
  321HOH     H2  980   3.275   0.629   2.444 -0.6764 -0.1007  0.3458
  322HOH      O  981   0.946   2.117   1.548 -0.1414  0.0113 -0.1203
  322HOH     H1  982   0.854   2.096   1.563 -0.5758  0.8870 -1.2665
  322HOH     H2  983   0.946   2.211   1.527  0.7697 -0.2859 -1.7788
  323HOH      O  984   0.047   2.124   1.489 -0.4599  0.2360 -0.1790
  323HOH     H1  985   0.029   2.071   1.567  0.7122  0.4012  0.2356
  323HOH     H2  986  -0.040   2.139   1.450 -1.0211 -0.3014  0.7856
  324HOH      O  987   1.861   3.992   3.647 -0.5899  0.0348  0.1307
  324HOH     H1  988   1.949   3.955   3.655  0.3156  1.9704  0.0398
  324HOH     H2  989   1.803   3.922   3.678  1.0547 -0.8477  1.5502
  325HOH      O  990   1.443   3.970   3.051  0.3286 -0.0297 -0.3615
  325HOH     H1  991   1.520   4.000   3.002  0.0135  0.8284 -0.3745
  325HOH     H2  992   1.371   4.024   3.016 -0.1442 -0.3203  0.1402
  326HOH      O  993   4.092   1.331   0.336 -0.3749  0.0778  0.3336
  326HOH     H1  994   4.028   1.398   0.359  0.2019  0.4905  0.8133
  326HOH     H2  995   4.144   1.371   0.267 -1.1479 -0.5870 -0.6999
  327HOH      O  996   2.682   3.902   1.048 -0.2885 -0.2038 -0.6005
  327HOH     H1  997   2.679   3.914   1.142 -0.3077  0.0064 -0.6283
  327HOH     H2  998   2.774   3.910   1.025 -0.1792 -0.9879 -0.5063
  328HOH      O  999   3.169   3.069   0.549  0.2819 -1.0699  0.7333
  328HOH     H1 1000   3.191   3.005   0.482  0.8549 -0.4091  0.2558
  328HOH     H2 1001   3.233   3.054   0.618  0.2852 -1.1386  0.7158
  329HOH      O 1002   3.703   4.062   2.704 -0.1673 -0.4977  0.2470
  329HOH     H1 1003   3.705   4.155   2.683 -0.8880 -0.6054 -0.3848
  329HOH     H2 1004   3.708   4.018   2.619  0.6700 -1.0633  0.5578
  330HOH      O 1005   3.169   0.163   1.416  0.2312  0.3352 -0.2006
  330HOH     H1 1006   3.125   0.222   1.354 -0.1733  0.0897 -0.1527
  330HOH     H2 1007   3.240   0.216   1.452  0.1583  0.6465 -0.4987
  331HOH      O 1008   3.035   2.840   1.647  0.3319  0.1057 -0.7248
  331HOH     H1 1009   2.994   2.760   1.613  0.7546 -0.6981  0.5414
  331HOH     H2 1010   3.103   2.809   1.707  0.0802  1.4140  0.3190
  332HOH      O 1011   3.467   0.599   3.540  0.2397  0.0121 -0.1821
  332HOH     H1 1012   3.392   0.637   3.586  0.5428  0.4127 -0.0065
  332HOH     H2 1013   3.522   0.674   3.517  0.2247 -0.2055 -0.9781
  333HOH      O 1014   1.404   2.978   2.046  0.0952 -0.5012 -0.3319
  333HOH     H1 1015   1.401   2.889   2.081 -0.1216 -0.8789 -1.2592
  333HOH     H2 1016   1.320   3.017   2.070  0.2063 -0.5205  0.1089
  334HOH      O 1017   1.650   0.038   3.462 -0.6704  0.2895 -0.1859
  334HOH     H1 1018   1.624   0.037   3.370 -1.3182 -0.1157 -0.0134
  334HOH     H2 1019   1.570   0.015   3.510 -0.1160 -0.4847  0.4168
  335HOH      O 1020   0.045   2.796   3.856 -0.3241  0.2745  0.0060
  335HOH     H1 1021   0.066   2.887   3.879 -0.2220  0.3375 -0.3167
  335HOH     H2 1022  -0.027   2.772   3.913 -0.4964  0.6336 -0.0574
  336HOH      O 1023   1.510   1.076   3.793  0.4411  0.3555 -0.3144
  336HOH     H1 1024   1.597   1.097   3.759  0.4940  0.6394 -0.0072
  336HOH     H2 1025   1.476   1.159   3.825 -0.3607  0.4684 -1.3477
  337HOH      O 1026   0.936   2.833   3.131 -0.0463 -0.5137  0.2253
  337HOH     H1 1027   0.872   2.768   3.102  0.0877 -0.7814  0.5076
  337HOH     H2 1028   0.939   2.898   3.061  0.0885 -1.0093 -0.2405
  338HOH      O 1029   1.589   3.063   1.884  0.1116 -0.0883 -0.0620
  338HOH     H1 1030   1.581   2.982   1.834 -1.1990  0.4634 -0.8453
  338HOH     H2 1031   1.531   3.050   1.959 -0.7556  0.3810 -0.6192
  339HOH      O 1032   2.657   2.119   3.710 -0.2097 -0.8987 -0.1229
  339HOH     H1 1033   2.607   2.067   3.646 -0.3716 -0.4855 -0.3356
  339HOH     H2 1034   2.591   2.159   3.765 -0.1089 -0.5209 -0.2703
  340HOH      O 1035   1.373   1.684   3.992 -0.1418  0.4258  0.3399
  340HOH     H1 1036   1.422   1.712   4.069 -1.5391  1.3283  0.9862
  340HOH     H2 1037   1.411   1.598   3.970  0.7298  0.4123  1.6372
  341HOH      O 1038   2.360   2.896   1.029  0.3958  0.5044  0.1783
  341HOH     H1 1039   2.401   2.972   1.070 -0.3368  0.1838  1.6428
  341HOH     H2 1040   2.426   2.826   1.036  1.2481  1.0126 -1.5735
  342HOH      O 1041   2.105   1.710   1.684 -0.1168 -0.1325  0.0139
  342HOH     H1 1042   2.016   1.692   1.654 -0.2004 -0.0640  0.2179
  342HOH     H2 1043   2.095   1.728   1.778  0.0216  0.5195 -0.0860
  343HOH      O 1044   0.209   4.090   2.373 -0.2773 -0.4836  0.2250
  343HOH     H1 1045   0.198   4.078   2.467 -1.2776 -0.7356  0.0972
  343HOH     H2 1046   0.304   4.101   2.361 -0.2271  1.1711  1.4305
  344HOH      O 1047   1.184   1.962   1.599  0.0891 -0.0388  0.1884
  344HOH     H1 1048   1.116   2.029   1.589 -1.2295 -1.2725  0.1652
  344HOH     H2 1049   1.152   1.905   1.670  0.9397 -0.8546 -0.0342
  345HOH      O 1050   1.576   3.950   1.467 -0.3845 -0.2581 -0.1270
  345HOH     H1 1051   1.578   3.974   1.560  0.5968  0.6872 -0.3548
  345HOH     H2 1052   1.666   3.925   1.446 -0.5042 -0.0811 -0.9124
  346HOH      O 1053   0.231   0.134   0.306  0.2450 -0.6369  0.0647
  346HOH     H1 1054   0.174   0.067   0.267 -0.4054 -0.1848  0.2147
  346HOH     H2 1055   0.195   0.217   0.276  0.1423 -0.2989  1.0447
  347HOH      O 1056   1.754   4.122   3.185 -0.7117  0.0494  0.0043
  347HOH     H1 1057   1.714   4.085   3.107 -0.0409  0.2855 -0.4722
  347HOH     H2 1058   1.782   4.047   3.237  0.6300 -0.1849 -0.9450
  348HOH      O 1059   1.385   1.408   3.027  0.6831  0.7599 -1.0395
  348HOH     H1 1060   1.463   1.417   2.972  0.9114 -0.4205 -0.9622
  348HOH     H2 1061   1.319   1.370   2.969  0.1557  1.6841 -1.0841
  349HOH      O 1062   2.436   0.418   3.457 -0.0495  0.3985 -0.1836
  349HOH     H1 1063   2.460   0.389   3.545 -0.9153  1.1320  0.3402
  349HOH     H2 1064   2.359   0.473   3.471  0.0592  0.9084 -1.3620
  350HOH      O 1065   0.856   3.528   2.598 -0.2824  0.5610  0.3148
  350HOH     H1 1066   0.899   3.484   2.671  0.9887  0.8477 -0.2093
  350HOH     H2 1067   0.763   3.510   2.611 -0.0156 -0.2483  1.4252
  351HOH      O 1068   2.181   3.062   3.607 -0.0760  0.1648 -0.2070
  351HOH     H1 1069   2.234   3.037   3.683 -0.4264  0.1506  0.0363
  351HOH     H2 1070   2.237   3.045   3.532 -0.5757 -2.2763 -0.1741
  352HOH      O 1071   3.359   2.244   0.835  0.2425  0.7741  0.1867
  352HOH     H1 1072   3.320   2.159   0.816 -0.1139  1.2360 -1.4706
  352HOH     H2 1073   3.424   2.226   0.903 -0.4087 -0.6370  0.5133
  353HOH      O 1074   3.863   1.547   1.779  0.3681  0.5739 -0.2004
  353HOH     H1 1075   3.865   1.537   1.874 -0.9271  0.4913 -0.1432
  353HOH     H2 1076   3.884   1.459   1.746  0.3537  0.4869  0.0168
  354HOH      O 1077   2.140   2.338   2.646  0.2421 -0.4517  0.0454
  354HOH     H1 1078   2.228   2.368   2.621 -0.6745  2.2163 -0.6400
  354HOH     H2 1079   2.153   2.300   2.733  2.0992 -0.3771 -0.1043
  355HOH      O 1080   0.762   2.814   0.277  0.3584  0.0059  0.1691
  355HOH     H1 1081   0.850   2.802   0.243  0.4023 -0.1579  0.3389
  355HOH     H2 1082   0.762   2.770   0.361 -0.1073 -0.6922 -0.1753
  356HOH      O 1083   1.607   0.071   3.797  0.1225  0.1031 -0.0198
  356HOH     H1 1084   1.668   0.106   3.862 -0.1261  0.0454  0.2449
  356HOH     H2 1085   1.520   0.084   3.835 -0.0264  0.0694 -0.3402
  357HOH      O 1086   0.357   2.080   0.893 -0.3954  0.2045  0.0237
  357HOH     H1 1087   0.326   1.992   0.913  1.2277 -0.5005 -0.2811
  357HOH     H2 1088   0.371   2.120   0.978  0.0986 -0.3302  0.2071
  358HOH      O 1089   0.557   4.032   0.441 -0.0877 -0.0561 -0.1665
  358HOH     H1 1090   0.555   4.114   0.491 -0.8180 -0.1015 -0.1019
  358HOH     H2 1091   0.606   3.971   0.496 -0.7895 -0.0774  0.4710
  359HOH      O 1092   0.848   3.581   0.873 -0.0147 -0.4929 -1.0380
  359HOH     H1 1093   0.807   3.607   0.790 -0.0854 -0.1258 -0.8908
  359HOH     H2 1094   0.808   3.639   0.938 -0.0293 -0.8429 -0.7314
  360HOH      O 1095   0.355   2.116   1.984  0.0453 -0.3678 -0.0405
  360HOH     H1 1096   0.414   2.191   1.987 -1.1144  0.6186 -0.3188
  360HOH     H2 1097   0.276   2.146   2.028 -0.7204 -1.1809 -0.7818
  361HOH      O 1098   4.115   1.013   2.060 -0.3824 -0.3712  0.0706
  361HOH     H1 1099   4.178   1.082   2.044 -0.3925  0.0005  1.3633
  361HOH     H2 1100   4.048   1.025   1.993  0.4307 -0.1938 -0.7501
  362HOH      O 1101   1.330   0.724   2.987  0.1963 -0.2849 -0.4257
  362HOH     H1 1102   1.335   0.645   2.933 -0.1473 -0.6804  0.1049
  362HOH     H2 1103   1.402   0.716   3.050  0.2862 -0.0684 -0.4962
  363HOH      O 1104   0.167   1.006   0.571  0.3563 -0.2353 -0.2094
  363HOH     H1 1105   0.183   1.094   0.538  0.3595 -0.2897 -0.3530
  363HOH     H2 1106   0.222   0.949   0.517  0.0013 -0.3768 -0.4311
  364HOH      O 1107   1.183   0.582   1.696 -0.1908 -0.4257 -0.2269
  364HOH     H1 1108   1.243   0.590   1.770 -0.2816  0.3073 -0.2224
  364HOH     H2 1109   1.208   0.651   1.636 -0.7528 -0.3802 -0.4270
  365HOH      O 1110   2.604   1.718   0.528 -0.0122  0.2331 -0.7749
  365HOH     H1 1111   2.658   1.782   0.482 -0.0178  0.2356 -0.7779
  365HOH     H2 1112   2.625   1.634   0.486  0.2892  0.1733 -0.5136
  366HOH      O 1113   2.862   3.060   0.527  0.2345 -0.4169  0.3642
  366HOH     H1 1114   2.845   3.033   0.436  0.7735 -0.5832  0.3053
  366HOH     H2 1115   2.957   3.072   0.531  0.4290 -1.7825  1.2494
  367HOH      O 1116   1.182   3.044   0.325 -0.8036 -0.6554 -0.4327
  367HOH     H1 1117   1.194   3.128   0.370 -1.2081  0.1189 -1.6646
  367HOH     H2 1118   1.148   2.985   0.392 -0.3588  0.1031  0.5134
  368HOH      O 1119   3.318   1.424   3.440  0.4623  0.1965  0.0556
  368HOH     H1 1120   3.366   1.372   3.376  0.3778  0.4968 -0.2583
  368HOH     H2 1121   3.325   1.514   3.408  0.3233  0.3365  0.4092
  369HOH      O 1122   3.467   0.688   2.907 -0.3977 -0.3732  0.0078
  369HOH     H1 1123   3.480   0.783   2.898 -1.2451 -0.3166 -1.0456
  369HOH     H2 1124   3.386   0.681   2.957  0.3261 -0.6057  1.2327
  370HOH      O 1125   1.877   3.337   3.011  0.2160  0.1929 -0.1298
  370HOH     H1 1126   1.872   3.388   3.092  1.3513  0.0136  0.0841
  370HOH     H2 1127   1.962   3.292   3.016  0.2929  0.1338 -1.3921
  371HOH      O 1128   2.846   2.396   0.991 -0.3387  0.1248 -0.4654
  371HOH     H1 1129   2.920   2.375   1.048 -0.6552  0.5097  0.1065
  371HOH     H2 1130   2.793   2.458   1.041 -0.5133  0.6637 -1.2654
  372HOH      O 1131   1.659   4.032   2.908 -0.1594  0.8269  0.6186
  372HOH     H1 1132   1.745   4.035   2.866  0.0206 -0.1006  0.8827
  372HOH     H2 1133   1.597   4.044   2.837  0.1782  1.6457  0.4426
  373HOH      O 1134   1.201   4.093   0.310  0.2387 -0.1411 -0.1001
  373HOH     H1 1135   1.139   4.131   0.372 -0.3190 -0.2379 -0.5793
  373HOH     H2 1136   1.252   4.031   0.362 -0.5740 -0.6190  0.1788
  374HOH      O 1137   0.929   0.897   2.359 -0.9058 -0.2934 -0.5276
  374HOH     H1 1138   0.952   0.967   2.298  0.2684 -1.5824 -1.7239
  374HOH     H2 1139   0.939   0.937   2.446  1.7650  0.6073 -1.0416
  375HOH      O 1140   1.209   0.659   1.159 -0.2848  0.0317 -0.3488
  375HOH     H1 1141   1.185   0.749   1.182  1.0886  0.5350 -0.6302
  375HOH     H2 1142   1.178   0.649   1.069 -0.2167  0.3273 -0.4077
  376HOH      O 1143   1.486   1.466   2.759 -0.0801  0.0431 -0.5194
  376HOH     H1 1144   1.410   1.433   2.710  0.0646 -0.5629 -0.3577
  376HOH     H2 1145   1.557   1.464   2.695 -0.1399  0.3593 -0.5980
  377HOH      O 1146   0.402   3.980   1.178  0.0850 -0.2064  0.2424
  377HOH     H1 1147   0.437   3.896   1.149 -0.0491 -0.0964 -0.2752
  377HOH     H2 1148   0.331   3.999   1.116  0.7705  0.7634 -0.3014
  378HOH      O 1149   2.370   0.910   0.872  0.3779 -0.4523  0.0738
  378HOH     H1 1150   2.454   0.936   0.909  0.9596 -1.5200 -0.4257
  378HOH     H2 1151   2.366   0.815   0.884 -1.0034 -0.3894  0.5422
  379HOH      O 1152   1.069   3.724   3.381  0.0573 -0.2254 -0.2153
  379HOH     H1 1153   1.008   3.704   3.452  1.3061 -1.1531  0.6707
  379HOH     H2 1154   1.117   3.801   3.411 -0.6447  0.5421 -0.9393
  380HOH      O 1155   3.759   2.174   3.950  0.4466  0.1750  0.5894
  380HOH     H1 1156   3.763   2.166   4.045  0.4727  0.4340  0.6132
  380HOH     H2 1157   3.824   2.241   3.929  0.1841  0.3852  0.4279
  381HOH      O 1158   1.914   3.473   3.759  0.1564 -0.0571 -0.1151
  381HOH     H1 1159   1.862   3.423   3.696  1.3137 -1.1614 -0.2784
  381HOH     H2 1160   1.955   3.406   3.815 -0.1128  0.8455  1.2611
  382HOH      O 1161   1.391   3.436   3.990  0.0824  0.0678  0.3466
  382HOH     H1 1162   1.447   3.511   3.974 -0.4766  0.7002  1.1901
  382HOH     H2 1163   1.450   3.368   4.024  0.6562 -0.0462 -0.7983
  383HOH      O 1164   4.130   3.072   1.933 -0.7210 -0.7491 -0.2034
  383HOH     H1 1165   4.111   3.145   1.992 -0.0191  0.0491 -0.9077
  383HOH     H2 1166   4.075   3.087   1.857 -0.9915 -1.2956 -0.1266
  384HOH      O 1167   4.081   0.336   1.745  0.0741 -0.1084  0.1642
  384HOH     H1 1168   4.176   0.343   1.735  0.2624 -0.1051  1.5675
  384HOH     H2 1169   4.057   0.258   1.695  0.7694  0.0018 -0.3729
  385HOH      O 1170   3.287   1.679   1.916 -0.1922  0.2091 -1.0574
  385HOH     H1 1171   3.234   1.638   1.848  0.4899 -0.8012 -1.0212
  385HOH     H2 1172   3.223   1.717   1.977 -0.8607 -0.5414 -1.2615
  386HOH      O 1173   3.920   2.013   3.703  0.5646 -0.1825  0.4518
  386HOH     H1 1174   3.900   1.991   3.612 -0.7879  1.5835  0.2078
  386HOH     H2 1175   3.836   2.005   3.749  1.1326 -0.6434  1.4924
  387HOH      O 1176   1.493   2.029   0.243 -0.1111 -0.0125 -0.5708
  387HOH     H1 1177   1.562   2.063   0.299  0.5472 -0.2021 -1.2311
  387HOH     H2 1178   1.500   2.081   0.163 -0.4551 -0.3162 -0.8041
  388HOH      O 1179   0.375   0.545   1.318 -0.8296  0.5499 -0.3754
  388HOH     H1 1180   0.352   0.621   1.372  0.5940  0.6271  0.2203
  388HOH     H2 1181   0.321   0.474   1.353 -0.5706  0.8004  0.5924
  389HOH      O 1182   2.953   1.292   0.872 -0.0369 -0.2608  0.2015
  389HOH     H1 1183   2.995   1.230   0.933  0.0048 -0.2188  0.2158
  389HOH     H2 1184   2.924   1.364   0.928 -0.0748 -0.2623  0.1833
  390HOH      O 1185   3.655   1.424   2.236  0.1056 -0.0396 -0.1178
  390HOH     H1 1186   3.717   1.476   2.288 -0.0067 -0.1964  0.1788
  390HOH     H2 1187   3.578   1.481   2.227  0.1988  0.0622 -0.2799
  391HOH      O 1188   2.420   3.283   2.471 -0.0091  0.3289 -0.4748
  391HOH     H1 1189   2.489   3.253   2.529  1.3595 -0.2809 -2.2181
  391HOH     H2 1190   2.402   3.373   2.499  0.9968  0.2648  0.4946
  392HOH      O 1191   2.156   3.205   1.234  0.5225  0.0939 -0.1881
  392HOH     H1 1192   2.195   3.151   1.304 -1.8293 -1.0540  0.4313
  392HOH     H2 1193   2.143   3.144   1.161  1.0628  0.7779 -0.8839
  393HOH      O 1194   2.548   0.127   0.112  0.6074  0.3592  0.0330
  393HOH     H1 1195   2.610   0.083   0.171 -0.6616  0.1044  1.2972
  393HOH     H2 1196   2.512   0.199   0.165 -0.1510  0.5203 -0.6628
  394HOH      O 1197   3.988   3.748   4.118  0.2294  0.4658 -0.1181
  394HOH     H1 1198   3.918   3.683   4.117  1.2599 -0.7450  0.4641
  394HOH     H2 1199   4.038   3.731   4.038  1.1412 -0.2666  0.5641
  395HOH      O 1200   4.095   0.986   3.097 -0.4977  0.0629 -0.1454
  395HOH     H1 1201   4.106   0.898   3.060  0.0027 -0.2752  0.7455
  395HOH     H2 1202   4.097   0.973   3.192 -0.1409  1.0595  0.0124
  396HOH      O 1203   0.478   2.090   1.162 -0.0221  0.3347  0.0235
  396HOH     H1 1204   0.542   2.147   1.203  1.4092 -1.3008  0.2602
  396HOH     H2 1205   0.408   2.082   1.227  1.0367 -0.2721  1.1542
  397HOH      O 1206   2.889   0.310   0.525  0.2829  0.4815  0.1423
  397HOH     H1 1207   2.936   0.384   0.486 -0.2785  1.1295  0.6392
  397HOH     H2 1208   2.848   0.347   0.603 -0.8564 -0.1060 -0.1391
  398HOH      O 1209   0.268   3.934   0.077 -0.4919  0.3860  0.5582
  398HOH     H1 1210   0.204   3.914   0.145 -0.6308 -0.5806  0.1740
  398HOH     H2 1211   0.255   3.866   0.011  0.0310  0.9572 -0.1645
  399HOH      O 1212   1.877   0.438   1.867 -0.5861  0.0840 -0.3408
  399HOH     H1 1213   1.878   0.530   1.840 -0.3452 -0.1142 -1.0729
  399HOH     H2 1214   1.784   0.416   1.874 -0.6460  0.3605 -0.2494
  400HOH      O 1215   1.820   0.270   3.812  0.5218  0.3254  0.0970
  400HOH     H1 1216   1.864   0.354   3.796  1.8910 -0.1310  1.0580
  400HOH     H2 1217   1.859   0.238   3.894 -0.3365 -1.0126  0.0411
  401HOH      O 1218   3.636   1.243   2.025  0.0288 -0.4807 -0.3073
  401HOH     H1 1219   3.611   1.319   1.971 -0.3433 -0.4577 -0.1130
  401HOH     H2 1220   3.640   1.278   2.114  0.4943 -0.5517 -0.2981
  402HOH      O 1221   2.365   2.373   1.646 -0.7612 -0.3930 -0.6992
  402HOH     H1 1222   2.458   2.362   1.625 -0.2798  0.5899  0.7043
  402HOH     H2 1223   2.340   2.289   1.684  0.1889 -0.0446  0.8793
  403HOH      O 1224   1.620   3.080   2.864  0.3414  0.2237 -0.5875
  403HOH     H1 1225   1.571   3.053   2.786  0.1750  0.7406 -0.6700
  403HOH     H2 1226   1.556   3.076   2.935  0.3644  0.2281 -0.5665
  404HOH      O 1227   2.846   2.947   1.909  0.2726 -0.0716 -0.1327
  404HOH     H1 1228   2.860   2.966   1.816 -0.0169  0.1709 -0.1305
  404HOH     H2 1229   2.767   2.996   1.931  0.4111 -0.0311  0.2749
  405HOH      O 1230   3.105   0.241   0.890 -0.6342  0.1192  0.0719
  405HOH     H1 1231   3.015   0.209   0.887 -0.7462  0.3949  0.2839
  405HOH     H2 1232   3.110   0.307   0.821 -0.2646 -0.6724 -0.6880
  406HOH      O 1233   0.518   2.290   2.349  0.4639  0.3110  0.0920
  406HOH     H1 1234   0.469   2.357   2.303  0.5769  0.8441  0.7220
  406HOH     H2 1235   0.480   2.288   2.437  0.4005 -0.5234  0.0637
  407HOH      O 1236   0.297   2.076   1.358 -0.0594  0.0599  0.0905
  407HOH     H1 1237   0.216   2.089   1.407 -0.0923  0.1619  0.0093
  407HOH     H2 1238   0.357   2.036   1.421  0.1026  0.7473  0.3946
  408HOH      O 1239   1.227   3.578   0.376 -0.1820  0.2284  0.0869
  408HOH     H1 1240   1.251   3.603   0.465  1.3594 -1.0272  0.1201
  408HOH     H2 1241   1.297   3.519   0.348 -0.4694  0.7059 -2.0462
  409HOH      O 1242   1.919   1.920   2.887 -0.8164 -0.2426  0.0103
  409HOH     H1 1243   1.871   1.874   2.818 -2.2098 -0.2040  0.8558
  409HOH     H2 1244   1.868   1.999   2.902 -0.3759 -0.0996  0.8637
  410HOH      O 1245   0.881   1.320   4.090 -0.2946  0.3664 -0.2830
  410HOH     H1 1246   0.796   1.365   4.091 -0.3993  0.2053 -1.1189
  410HOH     H2 1247   0.941   1.382   4.049  0.3214  0.9657  1.3281
  411HOH      O 1248   2.213   1.516   0.107  0.5140 -0.2053 -0.9084
  411HOH     H1 1249   2.204   1.422   0.123 -1.3459  0.0874  0.5308
  411HOH     H2 1250   2.140   1.538   0.049 -0.2430  0.5293  0.2278
  412HOH      O 1251   1.009   0.871   2.872 -0.8724  0.3699  0.1432
  412HOH     H1 1252   1.044   0.783   2.885  0.1650  0.8520  0.7999
  412HOH     H2 1253   1.052   0.903   2.793 -0.1516  0.7865  0.6852
  413HOH      O 1254   4.054   1.066   0.340  0.1757  0.0576  0.1955
  413HOH     H1 1255   4.058   1.162   0.334 -0.4702  0.1102  0.3685
  413HOH     H2 1256   4.136   1.036   0.302  0.2111  0.6683 -0.2571
  414HOH      O 1257   3.417   1.842   3.537 -0.4917 -0.8273  0.5189
  414HOH     H1 1258   3.350   1.893   3.583  0.6438  0.5085  0.8153
  414HOH     H2 1259   3.385   1.835   3.447 -0.7870  0.2685  0.5154
  415HOH      O 1260   1.963   3.437   0.195  0.2416 -0.6481 -0.6108
  415HOH     H1 1261   1.974   3.477   0.109 -0.3884 -0.4483 -0.6041
  415HOH     H2 1262   1.948   3.510   0.254 -0.3701 -0.8517 -0.5066
  416HOH      O 1263   0.949   4.123   2.728  0.0394  0.0160  0.1658
  416HOH     H1 1264   1.010   4.062   2.769 -1.3465 -1.3193  0.4492
  416HOH     H2 1265   0.880   4.135   2.794  0.0338  1.5965 -0.0601
  417HOH      O 1266   2.574   1.998   4.031  0.7391 -0.2565  0.6253
  417HOH     H1 1267   2.544   1.908   4.039  0.0622 -0.2155 -0.7887
  417HOH     H2 1268   2.660   1.992   3.989  0.3195 -0.2617 -0.2837
  418HOH      O 1269   1.658   2.955   0.010  0.5291 -0.4864 -0.1986
  418HOH     H1 1270   1.667   2.972   0.104 -0.5199  0.6079 -0.2582
  418HOH     H2 1271   1.699   3.030  -0.033 -1.8402  0.8435 -0.5008
  419HOH      O 1272   1.539   0.681   3.182 -0.0387  0.1532  0.2872
  419HOH     H1 1273   1.489   0.630   3.247  0.5165 -0.4017  0.2955
  419HOH     H2 1274   1.616   0.627   3.164  0.0818  0.5538 -0.4373
  420HOH      O 1275   3.207   0.178   2.523 -0.0960  0.0416  0.5996
  420HOH     H1 1276   3.285   0.233   2.515 -0.5409  0.6532  0.3560
  420HOH     H2 1277   3.208   0.148   2.613  0.7956 -0.5413  0.4198
  421HOH      O 1278   0.197   2.873   2.063 -0.2709 -0.5073  0.1983
  421HOH     H1 1279   0.145   2.916   1.995  0.0800 -0.7638 -0.2485
  421HOH     H2 1280   0.284   2.912   2.055 -0.5352  0.4839  1.4526
  422HOH      O 1281   2.825   1.020   0.325  0.3424 -0.3563 -0.1859
  422HOH     H1 1282   2.861   1.098   0.283 -0.3272  0.3910  0.5397
  422HOH     H2 1283   2.730   1.033   0.322  0.2350 -0.9634  0.2732
  423HOH      O 1284   1.099   1.925   0.083 -0.4079  0.4174 -0.4461
  423HOH     H1 1285   1.017   1.962   0.049 -0.0902  1.6839  0.0367
  423HOH     H2 1286   1.142   1.999   0.126 -0.0708 -0.7127  1.3533
  424HOH      O 1287   3.822   1.713   1.119 -0.1410 -0.4510 -0.2642
  424HOH     H1 1288   3.798   1.627   1.084  0.8398 -0.8104 -0.1184
  424HOH     H2 1289   3.856   1.694   1.206  0.4277  0.0366 -0.3742
  425HOH      O 1290   3.666   1.937   3.536  0.1406  0.1549 -0.0013
  425HOH     H1 1291   3.578   1.917   3.505  0.0565 -0.8446  0.7817
  425HOH     H2 1292   3.653   2.006   3.601 -0.1999 -0.5358  0.6995
  426HOH      O 1293   1.546   2.720   0.129  0.1987 -0.4571  0.0097
  426HOH     H1 1294   1.592   2.791   0.085  0.2341  0.1349  0.9508
  426HOH     H2 1295   1.485   2.764   0.188  0.1698 -1.2091  0.5699
  427HOH      O 1296   0.474   0.324   1.792  0.3799 -0.1445  0.3928
  427HOH     H1 1297   0.491   0.409   1.753  0.9149  0.0114  0.9288
  427HOH     H2 1298   0.540   0.266   1.754  0.8828  0.0007  1.0018
  428HOH      O 1299   1.622   1.249   1.788 -0.3800  0.6210 -0.3515
  428HOH     H1 1300   1.614   1.305   1.710 -0.9300  0.1707 -0.6294
  428HOH     H2 1301   1.690   1.186   1.765 -0.6590  0.3849 -0.5355
  429HOH      O 1302   3.555   0.176   3.746 -0.2623  0.1641  0.3393
  429HOH     H1 1303   3.486   0.109   3.754 -0.8488  0.7838  0.7078
  429HOH     H2 1304   3.631   0.137   3.789 -0.3362 -0.5831 -0.1762
  430HOH      O 1305   1.208   2.742   1.673 -0.3688  1.0397 -0.2000
  430HOH     H1 1306   1.212   2.833   1.705  0.4527  1.3031 -0.9695
  430HOH     H2 1307   1.270   2.695   1.729 -1.8148  0.5740  1.1565
  431HOH      O 1308   0.571   1.689   2.680  0.4231  0.3098 -0.1713
  431HOH     H1 1309   0.638   1.691   2.748  0.9642  1.3987 -0.6917
  431HOH     H2 1310   0.609   1.636   2.610  0.6176  0.6747 -0.3435
  432HOH      O 1311   0.358   0.760   4.111 -0.4562  0.1922 -0.0065
  432HOH     H1 1312   0.347   0.701   4.036 -0.6082 -0.2460  0.3559
  432HOH     H2 1313   0.426   0.822   4.082  0.3453 -0.6778 -0.0849
  433HOH      O 1314   3.471   1.838   0.031  0.4426 -0.0219  0.0193
  433HOH     H1 1315   3.435   1.758  -0.007  1.0519 -0.4447  0.3014
  433HOH     H2 1316   3.405   1.905   0.013  0.8282 -0.0719 -2.1772
  434HOH      O 1317   3.473   4.095   1.447 -0.4252 -0.7262  0.3852
  434HOH     H1 1318   3.515   4.086   1.362  0.0616 -0.1342  0.5429
  434HOH     H2 1319   3.388   4.053   1.437 -0.7670  0.1272 -0.6775
  435HOH      O 1320   1.048   0.693   4.068 -0.1266 -0.2943  0.0948
  435HOH     H1 1321   1.102   0.752   4.015  0.0313 -1.3800 -1.0376
  435HOH     H2 1322   1.097   0.681   4.149  0.4786  0.0894 -0.2046
  436HOH      O 1323   2.984   3.584   3.317  0.4542 -0.6807 -0.5166
  436HOH     H1 1324   3.066   3.593   3.268  0.5970 -0.9530 -0.3277
  436HOH     H2 1325   2.980   3.492   3.341  0.5200 -0.4978  0.2296
  437HOH      O 1326   3.094   1.829   4.040  0.5104 -0.7054  0.4968
  437HOH     H1 1327   3.061   1.814   4.129  0.1773 -0.0843  0.4947
  437HOH     H2 1328   3.158   1.899   4.051 -0.4463  0.3040  0.1197
  438HOH      O 1329   1.832   0.272   2.838  1.0273 -0.1542 -0.1604
  438HOH     H1 1330   1.789   0.279   2.753  1.2661 -1.1368 -0.3879
  438HOH     H2 1331   1.783   0.333   2.894 -0.4606 -0.9474 -0.4881
  439HOH      O 1332   4.080   4.079   1.474  0.2640  0.3622  0.0698
  439HOH     H1 1333   4.045   4.146   1.533 -0.2418  0.0474  0.1430
  439HOH     H2 1334   4.003   4.029   1.446  0.6913 -0.6589  0.6089
  440HOH      O 1335   2.586   2.610   2.077  0.2993  0.5138 -0.3968
  440HOH     H1 1336   2.544   2.630   1.994  0.4329 -1.7665 -1.1502
  440HOH     H2 1337   2.680   2.617   2.059  0.3399 -0.2866 -0.5991
  441HOH      O 1338   1.979   0.298   2.087 -0.3380 -0.4027 -0.5045
  441HOH     H1 1339   1.970   0.370   2.025 -0.8659 -0.2445 -0.2548
  441HOH     H2 1340   1.926   0.324   2.163  1.2395 -0.0233  0.5697
  442HOH      O 1341   2.487   0.569   0.197  0.1297  0.2509  0.5556
  442HOH     H1 1342   2.445   0.628   0.260 -1.3959 -0.8297  0.6583
  442HOH     H2 1343   2.428   0.568   0.122  0.2558 -0.8869  0.4400
  443HOH      O 1344   2.848   2.765   0.643 -0.0098  0.1707 -0.2156
  443HOH     H1 1345   2.873   2.775   0.551 -0.5414  0.6256 -0.3275
  443HOH     H2 1346   2.877   2.677   0.667  0.5459  0.2153 -0.6809
  444HOH      O 1347   0.731   1.339   3.227 -0.6087 -0.2461 -0.5889
  444HOH     H1 1348   0.675   1.276   3.271 -0.9085  0.0820 -0.4931
  444HOH     H2 1349   0.815   1.334   3.274 -0.9626  0.1962  0.1200
  445HOH      O 1350   2.523   3.163   0.002 -0.3694  0.4806  0.2526
  445HOH     H1 1351   2.503   3.253   0.027 -0.6188  0.3521  0.5222
  445HOH     H2 1352   2.609   3.146   0.042 -0.5982  0.3981  0.7182
  446HOH      O 1353   3.371   1.376   2.705 -0.3073  0.4963 -0.5336
  446HOH     H1 1354   3.315   1.330   2.768 -1.2688 -0.0905 -1.7168
  446HOH     H2 1355   3.418   1.305   2.660  0.7831  0.9338 -0.1551
  447HOH      O 1356   0.934   2.007   0.365  0.1572 -0.2487  0.5791
  447HOH     H1 1357   0.944   1.912   0.353  0.2091 -0.2369  0.5303
  447HOH     H2 1358   1.016   2.044   0.333 -0.0116 -0.1570  0.2468
  448HOH      O 1359   3.622   0.488   2.271  0.6323 -0.2683  0.5039
  448HOH     H1 1360   3.686   0.560   2.270  0.0003  0.3252 -0.0549
  448HOH     H2 1361   3.645   0.436   2.194 -0.2379  0.6302 -0.4261
  449HOH      O 1362   0.637   3.513   2.242  0.2739 -0.1457  0.0521
  449HOH     H1 1363   0.588   3.435   2.266 -0.0839 -0.3615 -1.2432
  449HOH     H2 1364   0.581   3.586   2.268 -0.1589 -0.3650 -0.2407
  450HOH      O 1365   3.254   2.053   1.768 -0.2373 -0.0153 -0.1406
  450HOH     H1 1366   3.213   2.093   1.692 -0.9362  0.0762  0.2621
  450HOH     H2 1367   3.348   2.066   1.755 -0.3851  2.4267  0.2800
  451HOH      O 1368   2.217   2.633   0.115  0.3943  0.7390 -0.3290
  451HOH     H1 1369   2.245   2.565   0.177 -0.4655  0.4408 -0.2297
  451HOH     H2 1370   2.165   2.693   0.169  0.7660  1.2239 -0.5084
  452HOH      O 1371   1.424   3.237   1.061  0.3628 -0.6512 -0.1850
  452HOH     H1 1372   1.363   3.206   0.994 -0.4515  0.6312 -0.1080
  452HOH     H2 1373   1.379   3.219   1.144  0.5114 -0.5216 -0.0743
  453HOH      O 1374   3.414   0.734   1.461 -0.5216 -0.7868  0.3163
  453HOH     H1 1375   3.369   0.678   1.398  1.1853 -1.4570 -0.4254
  453HOH     H2 1376   3.505   0.705   1.459  0.1132  0.8508  1.2519
  454HOH      O 1377   0.014   2.074   1.901 -0.2193 -0.2835  0.0122
  454HOH     H1 1378   0.022   2.087   1.995 -0.9027 -1.8793  0.3685
  454HOH     H2 1379   0.015   2.162   1.863  0.5061  0.3802  1.4496
  455HOH      O 1380   4.098   3.824   1.867 -0.2460 -0.8100  0.4477
  455HOH     H1 1381   4.050   3.741   1.875  0.0687 -1.1068 -0.5118
  455HOH     H2 1382   4.131   3.824   1.777 -1.5244  1.0530 -0.1355
  456HOH      O 1383   0.194   3.790   3.254 -0.1715  0.0098 -0.0206
  456HOH     H1 1384   0.165   3.843   3.328 -0.2976 -0.7378  0.4792
  456HOH     H2 1385   0.249   3.722   3.293  0.8263  0.3480 -0.7572
  457HOH      O 1386   0.624   1.011   3.083  0.1306 -0.2829  0.2292
  457HOH     H1 1387   0.571   0.965   3.017  0.0988 -0.1660  0.1731
  457HOH     H2 1388   0.564   1.074   3.122  0.3406  0.1497 -0.1327
  458HOH      O 1389   3.881   0.750   0.723 -0.4189 -0.2994 -0.0502
  458HOH     H1 1390   3.915   0.827   0.678 -0.2585 -0.4116 -0.1225
  458HOH     H2 1391   3.818   0.785   0.786 -0.5982 -0.1329 -0.3143
  459HOH      O 1392   0.802   1.819   2.121 -0.1170 -0.3600  0.0349
  459HOH     H1 1393   0.834   1.886   2.181  1.4180 -0.2640 -0.8103
  459HOH     H2 1394   0.714   1.849   2.097  0.3871  1.1790 -0.0500
  460HOH      O 1395   0.471   2.308   3.402  0.0550 -0.3917 -0.1532
  460HOH     H1 1396   0.525   2.288   3.325 -0.4946 -0.6041 -0.5043
  460HOH     H2 1397   0.384   2.326   3.365 -0.0387  0.2786  0.3652
  461HOH      O 1398   2.212   1.761   2.286 -0.5515 -0.1815 -0.0486
  461HOH     H1 1399   2.139   1.711   2.250  0.1537 -1.0102 -0.3944
  461HOH     H2 1400   2.276   1.694   2.313 -0.5354  0.4452  1.6553
  462HOH      O 1401   2.091   3.265   0.943 -0.6848  0.2210 -0.5050
  462HOH     H1 1402   2.082   3.175   0.976  0.6389  0.5384  0.9486
  462HOH     H2 1403   2.175   3.265   0.898 -1.1099  0.5469 -1.3358
  463HOH      O 1404   3.582   2.959   1.987  0.3482  0.3217  0.0916
  463HOH     H1 1405   3.668   3.000   1.997  0.3155  0.5009 -0.3350
  463HOH     H2 1406   3.524   3.011   2.043  0.6811 -0.3822  1.1620
  464HOH      O 1407   4.064   1.625   2.415 -0.6825 -0.2330 -0.1185
  464HOH     H1 1408   4.112   1.558   2.465 -0.2012  1.0737  1.2863
  464HOH     H2 1409   4.131   1.664   2.359 -0.7978 -0.3894 -0.3712
  465HOH      O 1410   3.146   3.859   0.678 -0.4826  0.1115 -0.7904
  465HOH     H1 1411   3.148   3.906   0.595 -0.2258 -0.1436 -0.9328
  465HOH     H2 1412   3.238   3.845   0.701 -0.5530 -0.0439 -0.5936
  466HOH      O 1413   1.239   2.401   1.167 -0.1680  0.0942  0.2620
  466HOH     H1 1414   1.328   2.390   1.199 -0.1351 -0.3713  0.0297
  466HOH     H2 1415   1.184   2.398   1.245  0.0369  0.7142  0.4411
  467HOH      O 1416   0.929   1.878   3.039 -0.1162  0.2110 -0.0416
  467HOH     H1 1417   1.017   1.852   3.011  0.1492  1.1734 -0.1790
  467HOH     H2 1418   0.920   1.968   3.008 -0.8342  0.4182  0.7007
  468HOH      O 1419   3.430   0.968   3.237  0.8127  0.4988 -0.1121
  468HOH     H1 1420   3.517   0.989   3.201  0.6818  1.1698 -0.0643
  468HOH     H2 1421   3.370   1.023   3.187  0.3894 -0.0809 -0.2499
  469HOH      O 1422   1.643   1.642   2.901 -0.3798  0.2343  0.5263
  469HOH     H1 1423   1.591   1.574   2.860 -0.0208 -0.6555  1.4506
  469HOH     H2 1424   1.591   1.722   2.891 -1.2063 -0.3236  0.1357
  470HOH      O 1425   0.463   0.592   2.817 -0.4575 -0.1120 -0.2374
  470HOH     H1 1426   0.386   0.540   2.794 -0.1711 -0.6594  0.0050
  470HOH     H2 1427   0.534   0.528   2.827 -0.1522  0.2909  0.3313
  471HOH      O 1428   1.653   3.064   3.743  0.2523  0.0842  0.3002
  471HOH     H1 1429   1.694   3.085   3.827 -0.6833  0.8206  0.6107
  471HOH     H2 1430   1.561   3.090   3.754 -0.2392 -1.1708 -0.4701
  472HOH      O 1431   2.474   3.568   1.668  0.0536 -0.3298 -0.4171
  472HOH     H1 1432   2.508   3.595   1.582  0.0676 -0.0010 -0.3110
  472HOH     H2 1433   2.415   3.495   1.648  0.0699 -0.2693 -0.7051
  473HOH      O 1434   3.169   2.609   3.041  0.0753  0.4169 -0.6440
  473HOH     H1 1435   3.119   2.690   3.043 -0.0637  0.3309  0.0380
  473HOH     H2 1436   3.232   2.618   3.113 -0.4398 -0.3742 -0.0594
  474HOH      O 1437   0.627   2.565   1.945  0.6622  0.1430 -0.2141
  474HOH     H1 1438   0.664   2.593   1.862 -1.6412 -0.0964 -1.4630
  474HOH     H2 1439   0.619   2.646   1.996  1.3967  0.4160 -0.5010
  475HOH      O 1440   1.275   1.567   2.465 -0.2744  0.4692 -0.1549
  475HOH     H1 1441   1.227   1.489   2.438  0.6399  0.4843 -2.1196
  475HOH     H2 1442   1.238   1.638   2.411 -0.3230  1.2044  0.7828
  476HOH      O 1443   3.073   3.680   3.581  0.2521  0.0416 -0.4232
  476HOH     H1 1444   3.090   3.688   3.487  0.3253  0.4448 -0.3810
  476HOH     H2 1445   3.003   3.742   3.598  1.2972  1.1759  0.0482
  477HOH      O 1446   0.878   1.466   1.953 -0.3496  0.2684  0.1267
  477HOH     H1 1447   0.935   1.533   1.991  0.0070 -0.2725  0.5768
  477HOH     H2 1448   0.796   1.512   1.935  0.0009  0.9024  0.1046
  478HOH      O 1449   0.806   1.326   3.729 -0.0959 -0.2087 -0.6371
  478HOH     H1 1450   0.773   1.413   3.752  0.0002 -0.8516  3.3304
  478HOH     H2 1451   0.900   1.331   3.747 -0.1767 -1.1553  0.2396
  479HOH      O 1452   3.747   3.808   3.500 -0.0308  0.4334  0.3641
  479HOH     H1 1453   3.702   3.827   3.583 -0.4903  0.3352  0.1403
  479HOH     H2 1454   3.816   3.874   3.496  0.6179 -0.1360  1.2803
  480HOH      O 1455   2.783   2.547   3.171 -0.7051  0.7466 -0.1744
  480HOH     H1 1456   2.712   2.539   3.108 -1.4302  0.7036  0.6063
  480HOH     H2 1457   2.822   2.460   3.175 -0.6416  0.7527 -0.5617
  481HOH      O 1458   2.303   1.468   3.553  0.9128  0.1416  0.1411
  481HOH     H1 1459   2.346   1.491   3.635  0.9200  0.8167 -0.0432
  481HOH     H2 1460   2.216   1.508   3.559  0.5530 -0.6087  0.2090
  482HOH      O 1461   3.440   3.586   0.279  0.2003  0.5317 -0.0267
  482HOH     H1 1462   3.419   3.617   0.191 -0.3169 -0.1966 -0.1802
  482HOH     H2 1463   3.449   3.666   0.331 -0.4379  0.9629 -0.5348
  483HOH      O 1464   0.034   1.601   3.849 -0.0862 -0.1256 -0.1702
  483HOH     H1 1465   0.063   1.597   3.758 -0.9919 -0.2457 -0.4699
  483HOH     H2 1466  -0.037   1.666   3.849 -0.1982 -0.2409  0.4160
  484HOH      O 1467   0.179   2.931   1.625 -0.5324  0.3370  0.4658
  484HOH     H1 1468   0.220   3.011   1.591  0.4148  0.0151  0.7958
  484HOH     H2 1469   0.091   2.959   1.651 -0.9643  0.8263 -1.2392
  485HOH      O 1470   3.018   1.306   1.766  0.0481 -0.6855  0.1760
  485HOH     H1 1471   2.963   1.364   1.713 -0.1219 -0.2811  0.7755
  485HOH     H2 1472   3.088   1.278   1.706  0.0412  0.0075 -0.1751
  486HOH      O 1473   2.545   1.754   2.358  0.2813 -0.0330 -0.0325
  486HOH     H1 1474   2.591   1.722   2.280 -0.4211 -0.3607 -0.3365
  486HOH     H2 1475   2.494   1.678   2.388  0.1469  0.2373  0.4460
  487HOH      O 1476   1.233   2.879   2.706  0.2337 -0.6035  0.9058
  487HOH     H1 1477   1.328   2.888   2.705  0.2254 -0.3969  1.4213
  487HOH     H2 1478   1.217   2.787   2.685  0.5010 -0.4320 -0.1583
  488HOH      O 1479   1.015   0.297   2.426 -0.2273 -0.1006  0.1134
  488HOH     H1 1480   0.953   0.270   2.494 -0.2471 -1.6119 -0.4451
  488HOH     H2 1481   1.069   0.363   2.469 -1.2785  0.2046  1.0672
  489HOH      O 1482   0.045   0.382   0.534  0.3590 -0.3427  0.3844
  489HOH     H1 1483   0.050   0.389   0.439 -0.2608 -0.4334  0.3383
  489HOH     H2 1484   0.031   0.288   0.550  0.3680 -0.3143  0.5639
  490HOH      O 1485   0.713   0.168   2.477 -0.3711  0.2251  0.1670
  490HOH     H1 1486   0.786   0.106   2.477 -0.5906 -0.0391  0.5706
  490HOH     H2 1487   0.722   0.215   2.394  0.3137  0.2621  0.2473
  491HOH      O 1488   1.353   3.485   3.240 -0.5893  0.2430 -0.7399
  491HOH     H1 1489   1.362   3.576   3.213 -1.1004  0.1816 -1.1435
  491HOH     H2 1490   1.422   3.439   3.192 -0.8841  0.2846 -1.2139
  492HOH      O 1491   4.099   3.355   0.171  0.3763 -0.4018  0.0168
  492HOH     H1 1492   4.109   3.260   0.182  0.9077 -0.2689  0.8330
  492HOH     H2 1493   4.098   3.368   0.076  1.5334 -1.1120 -0.1339
  493HOH      O 1494   2.059   0.438   2.888 -0.1685  0.0521 -0.6600
  493HOH     H1 1495   2.142   0.393   2.903 -0.1841 -0.1065 -1.0114
  493HOH     H2 1496   1.998   0.368   2.864 -0.8915 -0.1033  1.2777
  494HOH      O 1497   1.911   1.471   1.863 -0.1283 -0.3022 -0.3519
  494HOH     H1 1498   1.931   1.384   1.899 -0.5701 -0.3071 -0.1059
  494HOH     H2 1499   1.952   1.532   1.925  0.3275 -0.3342 -0.6162
  495HOH      O 1500   1.671   2.300   3.207  0.4277  0.1316 -0.2317
  495HOH     H1 1501   1.611   2.226   3.195  0.1906  0.1702  0.5870
  495HOH     H2 1502   1.615   2.377   3.198  0.2720  0.1651  0.7772
  496HOH      O 1503   2.687   1.501   3.755 -0.0510 -0.2535  0.8521
  496HOH     H1 1504   2.641   1.424   3.722  0.0670  0.0183 -0.0168
  496HOH     H2 1505   2.765   1.507   3.699  0.0798  0.3341  1.0861
  497HOH      O 1506   2.992   1.863   2.355 -0.2698  0.3040 -0.0069
  497HOH     H1 1507   2.949   1.779   2.368 -0.0806  0.0941 -0.6503
  497HOH     H2 1508   3.025   1.887   2.442 -1.1502  0.1875  0.3791
  498HOH      O 1509   0.764   4.006   0.836  0.6091 -0.3468  0.4127
  498HOH     H1 1510   0.800   4.090   0.865 -0.8067  0.1629  0.8545
  498HOH     H2 1511   0.770   3.950   0.913 -0.1914 -0.0088  0.7475
  499HOH      O 1512   2.976   0.623   3.533  0.0167  0.1709 -0.1197
  499HOH     H1 1513   3.046   0.627   3.599 -0.3691  2.4558  0.3099
  499HOH     H2 1514   3.007   0.678   3.462 -0.4308 -0.6517 -0.9971
  500HOH      O 1515   0.174   2.349   1.599  0.0924 -0.2037  0.8383
  500HOH     H1 1516   0.122   2.282   1.556  0.4992 -0.0612  0.0970
  500HOH     H2 1517   0.255   2.305   1.623 -0.0838 -0.2519  1.3836
  501HOH      O 1518   4.050   3.327   2.037  0.4657 -0.2091 -0.4975
  501HOH     H1 1519   4.072   3.352   1.948  0.1351 -0.3536 -0.6201
  501HOH     H2 1520   4.088   3.397   2.091  0.0018  0.2885 -0.7975
  502HOH      O 1521   1.231   2.113   0.301 -0.3816 -0.5999  0.4723
  502HOH     H1 1522   1.216   2.189   0.245  0.3943 -0.8530 -0.1148
  502HOH     H2 1523   1.319   2.083   0.278 -0.3623 -1.2023  1.2619
  503HOH      O 1524   1.168   2.501   3.124  0.0076  0.5323  0.2051
  503HOH     H1 1525   1.195   2.584   3.162  0.0974  0.2813  0.7001
  503HOH     H2 1526   1.072   2.506   3.121  0.0014  0.5561  0.4577
  504HOH      O 1527   1.746   3.597   1.348 -0.6608  0.4200  0.2686
  504HOH     H1 1528   1.729   3.622   1.257  0.3057  0.7552  0.1552
  504HOH     H2 1529   1.779   3.677   1.389 -0.3030  0.0670  0.6929
  505HOH      O 1530   2.384   3.870   1.280  0.0593  0.4250 -0.1771
  505HOH     H1 1531   2.347   3.828   1.358 -0.9840  0.5867 -0.5528
  505HOH     H2 1532   2.476   3.884   1.302 -0.2023  0.4898  1.0321
  506HOH      O 1533   1.695   0.617   0.460 -0.0690 -0.0149 -0.6164
  506HOH     H1 1534   1.665   0.555   0.526 -0.0621  0.2398 -0.3702
  506HOH     H2 1535   1.632   0.608   0.388 -0.1387 -0.2175 -0.5319
  507HOH      O 1536   3.915   4.066   1.873  0.1984  0.2007 -0.0486
  507HOH     H1 1537   3.858   4.008   1.822  0.3330  0.0920 -0.0754
  507HOH     H2 1538   3.995   4.016   1.887  0.6610  0.6903 -0.8094
  508HOH      O 1539   2.218   1.201   0.406 -0.3561  0.0032  0.0122
  508HOH     H1 1540   2.288   1.219   0.469 -0.9035  0.7074  0.4325
  508HOH     H2 1541   2.232   1.109   0.381  1.4038  0.4075 -0.7982
  509HOH      O 1542   0.197   0.318   1.344  0.3774 -0.2804 -0.5508
  509HOH     H1 1543   0.105   0.323   1.369  0.7491  0.6312  0.9387
  509HOH     H2 1544   0.240   0.274   1.418  1.2394  0.1274 -0.7766
  510HOH      O 1545   3.354   3.475   0.776 -0.0035 -0.6915  0.3098
  510HOH     H1 1546   3.279   3.436   0.730  0.0254 -0.0966 -0.2570
  510HOH     H2 1547   3.424   3.410   0.767 -0.1068 -0.7445 -0.1746
  511HOH      O 1548   3.843   2.345   2.810 -0.0102  0.1240  0.0212
  511HOH     H1 1549   3.835   2.263   2.859 -1.4260  0.5813  0.6619
  511HOH     H2 1550   3.788   2.332   2.732 -0.1179  0.4147  0.0475
  512HOH      O 1551   0.159   2.924   0.779 -0.2260  0.7170  0.3105
  512HOH     H1 1552   0.069   2.959   0.783 -0.4107  0.5481 -1.1847
  512HOH     H2 1553   0.211   2.999   0.749  0.0994  0.7240  0.8666
  513HOH      O 1554   0.857   0.899   1.913 -0.1808 -0.0113  0.2496
  513HOH     H1 1555   0.901   0.934   1.836  0.2752  0.0633  0.5352
  513HOH     H2 1556   0.772   0.870   1.881 -0.1456  0.3676 -0.2037
  514HOH      O 1557   0.048   3.966   2.621 -0.1846  0.4451  0.1181
  514HOH     H1 1558  -0.026   3.966   2.682 -0.4063  0.2733 -0.1507
  514HOH     H2 1559   0.110   3.904   2.660  0.1838  1.1957  0.7748
  515HOH      O 1560   3.167   0.481   4.020  0.6715 -0.2709  0.6194
  515HOH     H1 1561   3.180   0.465   4.114  0.9235 -1.3040  0.4313
  515HOH     H2 1562   3.073   0.470   4.007  0.6210 -0.0311  0.7546
  516HOH      O 1563   0.548   3.394   2.555  0.2288 -0.3478  0.0096
  516HOH     H1 1564   0.494   3.419   2.481  0.7719 -0.0093 -0.2844
  516HOH     H2 1565   0.577   3.305   2.535 -0.1419 -0.4997  0.1300
  517HOH      O 1566   3.258   2.719   0.680 -0.0568  0.5846  0.1271
  517HOH     H1 1567   3.334   2.718   0.622  0.0198  1.1808  0.2088
  517HOH     H2 1568   3.233   2.627   0.688  1.3036  0.2232  0.9411
  518HOH      O 1569   0.980   0.408   3.715  0.1178  0.0528 -0.0134
  518HOH     H1 1570   0.957   0.466   3.788 -0.1601  0.7191 -0.6067
  518HOH     H2 1571   1.054   0.452   3.673 -0.0982 -0.0130 -0.4738
  519HOH      O 1572   0.762   2.110   3.402 -0.4306 -0.1645 -0.3598
  519HOH     H1 1573   0.843   2.160   3.396 -0.0286 -0.5295  1.1310
  519HOH     H2 1574   0.730   2.105   3.312  0.0904  1.7565 -0.7548
  520HOH      O 1575   0.084   0.885   3.373 -0.0560  0.2931 -0.5373
  520HOH     H1 1576   0.076   0.791   3.386  0.5592  0.1101 -1.3163
  520HOH     H2 1577   0.177   0.898   3.351 -0.4396  0.8472 -2.0634
  521HOH      O 1578   3.851   2.298   1.027 -0.4665  0.0628 -0.1370
  521HOH     H1 1579   3.765   2.285   0.986  0.1371 -0.3828 -1.3733
  521HOH     H2 1580   3.907   2.328   0.955  0.7561 -1.0756  0.2693
  522HOH      O 1581   3.977   3.508   2.608 -0.1801  0.7317  0.5399
  522HOH     H1 1582   3.948   3.592   2.573 -0.3423  0.9324  1.1293
  522HOH     H2 1583   3.896   3.466   2.638 -0.1947  0.0428 -0.3852
  523HOH      O 1584   1.979   3.809   0.172 -0.1338  0.3990 -0.1491
  523HOH     H1 1585   1.936   3.747   0.230  0.4521 -0.3395 -0.4657
  523HOH     H2 1586   2.055   3.840   0.222 -0.0165  0.2979 -0.2651
  524HOH      O 1587   2.575   2.587   1.373 -0.1047  0.2057  0.3186
  524HOH     H1 1588   2.614   2.537   1.444  0.3438 -0.1700 -0.1773
  524HOH     H2 1589   2.512   2.646   1.416  0.0699 -0.0952  1.0024
  525HOH      O 1590   2.412   2.014   3.395  0.1441 -0.4306  0.1966
  525HOH     H1 1591   2.460   1.944   3.438 -0.7498 -1.4646 -0.3997
  525HOH     H2 1592   2.377   1.974   3.315  0.2231  0.9090 -0.5783
  526HOH      O 1593   0.403   0.934   1.646  0.3430  0.9428  0.1770
  526HOH     H1 1594   0.322   0.893   1.615  0.0889  0.9477  0.7950
  526HOH     H2 1595   0.443   0.971   1.567 -0.5365  1.4253 -0.0735
  527HOH      O 1596   1.068   3.753   2.114 -0.7865 -0.8976 -0.1650
  527HOH     H1 1597   1.147   3.765   2.061 -0.1420  0.0462  0.9213
  527HOH     H2 1598   1.023   3.838   2.111 -0.4443 -0.6258  1.1723
  528HOH      O 1599   2.470   0.354   2.666  0.3475 -0.3374  0.2320
  528HOH     H1 1600   2.543   0.295   2.683  0.6393 -0.0296  0.0701
  528HOH     H2 1601   2.471   0.366   2.571 -0.2320 -0.7267  0.1658
  529HOH      O 1602   3.823   3.295   0.948  0.0522  0.1318  0.1639
  529HOH     H1 1603   3.843   3.211   0.906 -0.7890  0.2536 -0.5352
  529HOH     H2 1604   3.905   3.345   0.942  0.5143 -0.5597  0.4320
  530HOH      O 1605   3.158   1.335   2.003  0.2212  0.1228 -0.1870
  530HOH     H1 1606   3.085   1.317   1.943  0.1004 -0.8257  0.2030
  530HOH     H2 1607   3.229   1.363   1.946  0.0003 -0.4067 -0.7557
  531HOH      O 1608   2.866   1.001   1.458 -0.4998  0.3160 -0.0733
  531HOH     H1 1609   2.852   0.960   1.372  0.6020 -0.1253 -0.0810
  531HOH     H2 1610   2.803   1.072   1.461 -0.0636  0.8483 -1.6008
  532HOH      O 1611   2.942   2.943   2.687  0.3252  0.5235 -0.2023
  532HOH     H1 1612   2.969   3.035   2.690  0.4305  0.6046 -1.7072
  532HOH     H2 1613   2.860   2.944   2.638 -0.2832 -0.1116  0.7342
  533HOH      O 1614   0.127   1.683   2.707 -0.0920  0.1739 -0.4823
  533HOH     H1 1615   0.194   1.693   2.639  0.2324  0.0214 -0.1961
  533HOH     H2 1616   0.050   1.651   2.661 -0.1240  0.8286 -0.8969
  534HOH      O 1617   1.017   0.579   3.040 -0.4851  0.7129 -0.0976
  534HOH     H1 1618   0.924   0.558   3.032 -0.5938  1.2788 -0.4273
  534HOH     H2 1619   1.053   0.562   2.952 -0.3338  0.7521 -0.0441
  535HOH      O 1620   2.348   2.113   3.635 -0.0261  0.5463 -0.1663
  535HOH     H1 1621   2.255   2.131   3.649 -0.5966 -2.1682  0.6562
  535HOH     H2 1622   2.353   2.078   3.546  0.0827  0.0934  0.0155
  536HOH      O 1623   2.539   2.919   1.459  0.3850 -0.4165 -0.5379
  536HOH     H1 1624   2.629   2.896   1.483  0.7922  0.7523 -0.8358
  536HOH     H2 1625   2.549   2.985   1.391 -0.7078 -0.1098 -0.4284
  537HOH      O 1626   2.312   2.375   0.306  0.6608 -0.1921 -0.8381
  537HOH     H1 1627   2.291   2.282   0.320 -0.2967  0.0662 -0.3964
  537HOH     H2 1628   2.327   2.409   0.394 -0.2920  0.3331 -0.8502
  538HOH      O 1629   0.481   2.209   0.181  0.3391  0.5301 -0.3445
  538HOH     H1 1630   0.530   2.137   0.221 -0.2877  0.1620 -0.2159
  538HOH     H2 1631   0.502   2.286   0.235 -0.3508  0.0844  0.6037
  539HOH      O 1632   3.081   1.607   3.877 -0.6343  0.2616  0.0186
  539HOH     H1 1633   3.079   1.685   3.932 -1.2924 -0.5870  1.2962
  539HOH     H2 1634   3.164   1.613   3.830 -0.5251  1.5526  0.3023
  540HOH      O 1635   0.522   1.701   0.754  0.3765 -0.0212  0.1623
  540HOH     H1 1636   0.518   1.634   0.823  0.1386 -0.1170  0.0572
  540HOH     H2 1637   0.541   1.782   0.801 -1.2748  0.2097  0.5644
  541HOH      O 1638   1.125   3.448   0.878 -0.0370  0.5587 -0.5811
  541HOH     H1 1639   1.148   3.383   0.811 -1.1351 -0.6522  0.1270
  541HOH     H2 1640   1.043   3.485   0.847 -0.2375  0.4348 -0.1970
  542HOH      O 1641   3.943   2.838   2.100 -0.3203  0.5943  0.7911
  542HOH     H1 1642   3.851   2.812   2.095 -0.1955  0.0974  0.9257
  542HOH     H2 1643   3.945   2.927   2.066 -0.7711  0.4139  0.2535
  543HOH      O 1644   2.766   3.441   2.499  0.6484  0.0624 -0.0423
  543HOH     H1 1645   2.821   3.514   2.526 -0.9258  1.1118  0.6282
  543HOH     H2 1646   2.752   3.456   2.405  1.3893 -0.1714 -0.2018
  544HOH      O 1647   1.599   1.918   2.263  0.8763  0.0657 -0.4260
  544HOH     H1 1648   1.686   1.900   2.300  0.2515  0.1072  1.2125
  544HOH     H2 1649   1.544   1.847   2.296 -0.0298  0.8570 -0.1623
  545HOH      O 1650   2.183   0.189   1.260  0.1692 -0.8793  0.4513
  545HOH     H1 1651   2.119   0.122   1.285 -1.5873  0.2348 -0.5804
  545HOH     H2 1652   2.193   0.178   1.165  0.0094  0.1096  0.2939
  546HOH      O 1653   2.516   3.957   1.562 -0.0153  0.0987 -0.4969
  546HOH     H1 1654   2.441   3.906   1.592 -0.4704  0.6991 -0.5777
  546HOH     H2 1655   2.512   4.039   1.612  0.1428  0.4479 -1.0284
  547HOH      O 1656   1.883   3.992   2.768  0.4025  0.1745 -0.9756
  547HOH     H1 1657   1.911   3.968   2.680  0.9478  0.9689 -1.0428
  547HOH     H2 1658   1.941   3.943   2.826  0.7187  0.4100 -1.0859
  548HOH      O 1659   1.030   0.828   0.313 -0.0910 -0.0968 -0.2858
  548HOH     H1 1660   1.006   0.839   0.405 -0.1087  0.1406 -0.3170
  548HOH     H2 1661   0.966   0.882   0.266  0.0746 -0.0152 -0.4187
  549HOH      O 1662   1.440   3.081   3.083  0.1404 -0.4254  0.4022
  549HOH     H1 1663   1.416   2.997   3.123 -0.4918 -0.3008  0.3185
  549HOH     H2 1664   1.394   3.147   3.135  0.3401 -0.1596  0.2503
  550HOH      O 1665   1.671   1.081   0.624  0.0149  0.1487 -0.0662
  550HOH     H1 1666   1.678   0.986   0.636  0.3607  0.2229  0.3934
  550HOH     H2 1667   1.654   1.092   0.531 -0.9403 -0.4017  0.0177
  551HOH      O 1668   3.011   2.172   2.911 -0.4818  0.0848 -0.1910
  551HOH     H1 1669   3.007   2.268   2.918 -0.8491  0.0204  0.7328
  551HOH     H2 1670   2.935   2.141   2.959 -0.2671 -0.6884 -0.3239
  552HOH      O 1671   2.298   2.937   2.108 -0.2324  0.3706 -0.6105
  552HOH     H1 1672   2.380   2.903   2.073  0.0871  0.1724  0.2838
  552HOH     H2 1673   2.324   3.003   2.171 -0.7304 -0.0898  0.1061
  553HOH      O 1674   3.993   0.352   0.028  0.3585 -0.4746 -0.0345
  553HOH     H1 1675   3.901   0.335   0.007  0.6660 -0.1592 -2.0950
  553HOH     H2 1676   4.033   0.266   0.033 -0.0062 -0.6137  0.8658
  554HOH      O 1677   2.453   2.626   2.304 -0.7721  0.8089  0.8607
  554HOH     H1 1678   2.524   2.635   2.368  0.2133 -0.2297 -0.0139
  554HOH     H2 1679   2.495   2.641   2.219 -1.5722  0.0574  0.3018
  555HOH      O 1680   2.327   3.496   3.553 -0.2627 -0.5439 -0.4370
  555HOH     H1 1681   2.329   3.580   3.600  0.4555 -0.3907 -0.7199
  555HOH     H2 1682   2.251   3.450   3.589 -0.0949 -0.1754  0.4147
  556HOH      O 1683   0.962   3.136   1.661  0.2144  0.1624  0.3588
  556HOH     H1 1684   0.936   3.220   1.699  0.8678  0.3008  0.5276
  556HOH     H2 1685   0.991   3.158   1.572 -0.1344  0.0255  0.2069
  557HOH      O 1686   1.705   0.844   1.550  0.3293  0.1177 -0.1930
  557HOH     H1 1687   1.611   0.824   1.556  0.4335 -0.2515  0.3106
  557HOH     H2 1688   1.721   0.907   1.620  0.3242  0.7765 -0.7553
  558HOH      O 1689   1.460   0.631   3.926  0.1449  0.6679  0.1592
  558HOH     H1 1690   1.533   0.571   3.937 -0.9844 -0.7324  0.5645
  558HOH     H2 1691   1.492   0.715   3.959  1.4958  0.0811  0.4468
  559HOH      O 1692   1.700   2.749   3.956  0.2155  0.4409 -1.0175
  559HOH     H1 1693   1.794   2.746   3.971  0.1469 -0.0812 -0.6308
  559HOH     H2 1694   1.675   2.838   3.980  0.6150  0.6088 -1.1973
  560HOH      O 1695   2.502   3.712   0.594 -0.3735  0.0538  0.1639
  560HOH     H1 1696   2.588   3.747   0.617  0.5183 -1.1341 -1.0661
  560HOH     H2 1697   2.520   3.635   0.541 -2.2219 -0.2511 -0.1766
  561HOH      O 1698   3.099   3.361   2.268 -0.1170 -0.1688  0.4048
  561HOH     H1 1699   3.115   3.353   2.362  0.8560 -0.2311  0.2552
  561HOH     H2 1700   3.072   3.273   2.241  1.1092 -0.5657  0.3857
  562HOH      O 1701   3.105   3.962   1.941 -0.0424  0.0061 -0.7171
  562HOH     H1 1702   3.087   3.992   2.030 -0.4231 -1.5973 -0.1823
  562HOH     H2 1703   3.158   4.031   1.902  0.4831  0.5966  0.8908
  563HOH      O 1704   1.570   0.018   0.563  0.2926  0.0237 -0.2087
  563HOH     H1 1705   1.665   0.015   0.550  0.4309 -0.4231  0.7589
  563HOH     H2 1706   1.555   0.102   0.607  0.3160 -0.1454  0.1269
  564HOH      O 1707   0.869   1.129   0.729  0.1720  0.5755 -0.2393
  564HOH     H1 1708   0.808   1.196   0.758  0.1803  0.1802  0.7798
  564HOH     H2 1709   0.825   1.085   0.656 -0.7289  0.3684  0.4068
  565HOH      O 1710   1.341   0.885   2.325  0.5831  0.7258 -0.1122
  565HOH     H1 1711   1.311   0.799   2.294 -0.7423  0.8654  0.6233
  565HOH     H2 1712   1.324   0.945   2.253 -1.9194  0.9492  0.4907
  566HOH      O 1713   3.731   3.856   1.814  0.3623  0.5423 -0.4500
  566HOH     H1 1714   3.812   3.805   1.819  0.7975  1.1358 -1.0249
  566HOH     H2 1715   3.661   3.792   1.822  0.8495  0.1310  1.3889
  567HOH      O 1716   1.558   0.130   2.122 -0.0424 -0.1431 -0.2907
  567HOH     H1 1717   1.482   0.178   2.090 -0.0989 -0.2176 -0.2694
  567HOH     H2 1718   1.617   0.127   2.047 -0.4870 -0.9674 -0.6396
  568HOH      O 1719   2.758   3.797   3.097  0.1648 -0.0621  0.0276
  568HOH     H1 1720   2.716   3.768   3.016  0.2577  1.2731 -0.5513
  568HOH     H2 1721   2.850   3.773   3.086  0.0623 -0.4781  0.0446
  569HOH      O 1722   0.513   1.780   0.504  0.8173 -0.4455 -0.3144
  569HOH     H1 1723   0.518   1.738   0.590  0.0635 -0.7727 -0.4178
  569HOH     H2 1724   0.497   1.708   0.443 -1.8207  0.0072 -0.3567
  570HOH      O 1725   1.398   3.539   0.957 -0.0471  0.0379  0.3627
  570HOH     H1 1726   1.308   3.508   0.945  0.1666 -0.4939  0.0486
  570HOH     H2 1727   1.452   3.461   0.941  0.5218  0.5712 -0.4250
  571HOH      O 1728   2.286   3.643   0.883  0.1038  0.5655  0.8422
  571HOH     H1 1729   2.218   3.621   0.947  0.4715  0.7368  1.3015
  571HOH     H2 1730   2.340   3.709   0.927  0.0481  1.0988  0.1517
  572HOH      O 1731   3.766   1.155   0.058 -0.6538  0.1589  0.3465
  572HOH     H1 1732   3.784   1.089   0.126 -0.1592  0.3608  0.4220
  572HOH     H2 1733   3.849   1.202   0.049 -0.7151  0.1377 -0.3994
  573HOH      O 1734   0.712   2.788   3.433 -0.0208 -0.4143  0.2080
  573HOH     H1 1735   0.657   2.859   3.400 -0.2191  0.0388  1.4023
  573HOH     H2 1736   0.746   2.821   3.517  0.9767 -1.2165  0.1550
  574HOH      O 1737   3.193   2.381   0.149 -0.1016  0.4854  0.2602
  574HOH     H1 1738   3.119   2.384   0.089  0.6685 -0.9482 -0.8744
  574HOH     H2 1739   3.271   2.380   0.093  0.6744 -0.7542  1.2310
  575HOH      O 1740   0.413   3.705   0.343  0.1637 -0.4364 -0.2427
  575HOH     H1 1741   0.378   3.767   0.406  0.6373 -0.6434  0.2379
  575HOH     H2 1742   0.456   3.759   0.277  0.1633 -0.2423 -0.0835
  576HOH      O 1743   3.410   3.573   1.849  0.4481  0.0109 -0.2625
  576HOH     H1 1744   3.334   3.621   1.883  0.4526 -0.5201  0.5600
  576HOH     H2 1745   3.397   3.572   1.754 -0.2503  0.4634 -0.1863
  577HOH      O 1746   4.051   1.266   0.654  0.2834  0.3004 -0.0249
  577HOH     H1 1747   4.054   1.336   0.588 -0.9334 -0.4015 -0.9126
  577HOH     H2 1748   3.979   1.210   0.626  1.0571 -1.2090  0.7575
  578HOH      O 1749   0.711   3.083   1.495  0.2332 -0.3113  0.6456
  578HOH     H1 1750   0.784   3.103   1.554  0.6379  1.8403 -0.3865
  578HOH     H2 1751   0.691   3.167   1.453 -0.8433 -1.4417 -1.3704
  579HOH      O 1752   0.655   1.021   0.300  0.0346 -0.1623 -0.0717
  579HOH     H1 1753   0.601   1.087   0.257  1.4164  0.4423 -1.0254
  579HOH     H2 1754   0.700   0.977   0.229  2.4460  0.8965  0.5978
  580HOH      O 1755   2.985   3.597   2.594 -0.3102  0.5804 -0.0080
  580HOH     H1 1756   3.060   3.654   2.574  0.2711 -0.0436  0.3400
  580HOH     H2 1757   3.021   3.509   2.595 -1.0687  0.2579  0.1155
  581HOH      O 1758   1.752   4.027   0.281  0.3548  0.5805  0.4331
  581HOH     H1 1759   1.812   4.030   0.355  1.6128 -0.1052 -0.4964
  581HOH     H2 1760   1.798   4.071   0.210 -0.0983 -0.2214 -0.4048
  582HOH      O 1761   0.676   1.932   3.177  0.1418 -0.0364 -0.1146
  582HOH     H1 1762   0.624   1.877   3.119 -1.1379  1.3886 -0.4603
  582HOH     H2 1763   0.767   1.917   3.151 -0.2258 -1.1360 -0.8835
  583HOH      O 1764   1.687   1.290   2.066 -0.1830 -0.5889 -0.2249
  583HOH     H1 1765   1.651   1.307   1.979  0.6020  0.4118 -0.3853
  583HOH     H2 1766   1.746   1.216   2.053  0.1403 -0.2694 -0.6124
  584HOH      O 1767   0.764   0.741   2.883  0.2032  0.1469 -0.2376
  584HOH     H1 1768   0.684   0.793   2.877  0.1322 -0.0126 -0.7547
  584HOH     H2 1769   0.834   0.803   2.866  0.2548  0.4270  0.8478
  585HOH      O 1770   1.117   0.058   3.972 -0.0211 -0.0999 -0.2405
  585HOH     H1 1771   1.144  -0.030   3.946 -1.6349 -0.4091 -1.1008
  585HOH     H2 1772   1.179   0.116   3.926 -0.4853 -0.7640 -1.8563
  586HOH      O 1773   3.720   0.230   2.691 -0.7094  0.1790 -0.1016
  586HOH     H1 1774   3.763   0.256   2.610  0.6786  0.0601  0.5348
  586HOH     H2 1775   3.681   0.310   2.725  0.8925  0.8457  0.3309
  587HOH      O 1776   1.494   2.384   1.280  0.0347 -0.0677 -0.4924
  587HOH     H1 1777   1.512   2.348   1.367  0.5790 -0.1571 -0.6391
  587HOH     H2 1778   1.549   2.334   1.221  0.1590  0.4301 -0.8106
  588HOH      O 1779   0.372   3.304   1.124  0.1127  0.1804 -0.2079
  588HOH     H1 1780   0.309   3.307   1.052  0.2849 -0.0303 -0.3695
  588HOH     H2 1781   0.339   3.233   1.180 -0.5111  0.9092  0.3868
  589HOH      O 1782   1.956   2.923   0.748 -0.2280 -0.7964 -0.2067
  589HOH     H1 1783   2.051   2.914   0.748 -0.2704 -1.3533 -0.5902
  589HOH     H2 1784   1.924   2.839   0.716 -0.8625 -0.7108  0.1551
  590HOH      O 1785   3.481   2.430   3.290  0.3857 -0.7133 -0.0965
  590HOH     H1 1786   3.573   2.413   3.310  0.5584  0.5269  0.3554
  590HOH     H2 1787   3.483   2.485   3.212 -0.0078 -1.0593 -0.3573
  591HOH      O 1788   2.275   2.833   0.732 -0.4136  0.0108 -0.5261
  591HOH     H1 1789   2.357   2.882   0.726 -0.4548  0.1136 -0.2866
  591HOH     H2 1790   2.260   2.824   0.826 -1.0074  0.5387 -0.5593
  592HOH      O 1791   1.397   0.495   2.337  0.1827 -0.0646 -0.1079
  592HOH     H1 1792   1.320   0.545   2.310  0.1351 -0.0395  0.0710
  592HOH     H2 1793   1.373   0.404   2.325  0.3274 -0.0451 -0.5924
  593HOH      O 1794   1.711   1.461   3.700  0.1315  0.0557  0.0347
  593HOH     H1 1795   1.725   1.506   3.617 -0.2641 -0.0585 -0.0967
  593HOH     H2 1796   1.619   1.436   3.699  0.1044  0.1110  0.5374
  594HOH      O 1797   3.435   2.130   0.184 -0.0642 -0.0604 -0.5639
  594HOH     H1 1798   3.512   2.084   0.153  0.4157  0.1313  0.2875
  594HOH     H2 1799   3.463   2.222   0.193  0.1870 -0.2257  1.3099
  595HOH      O 1800   3.456   2.441   4.113 -0.0289 -0.1436  0.1169
  595HOH     H1 1801   3.529   2.434   4.052  0.0881  1.0735  0.0852
  595HOH     H2 1802   3.474   2.520   4.164 -0.8200 -0.3771  0.8061
  596HOH      O 1803   2.166   2.531   1.508  0.0477 -0.1425 -0.1746
  596HOH     H1 1804   2.217   2.457   1.540  0.3815  0.1590  0.0081
  596HOH     H2 1805   2.227   2.605   1.511 -0.5480  0.3491  0.5960
  597HOH      O 1806   3.432   0.302   2.482  0.1504  0.1179  0.0096
  597HOH     H1 1807   3.492   0.228   2.490  0.0247  0.0658  0.5212
  597HOH     H2 1808   3.459   0.345   2.401  0.0131 -0.6673 -0.4765
  598HOH      O 1809   0.392   1.111   2.676  0.0185 -0.2079  0.0543
  598HOH     H1 1810   0.482   1.079   2.683 -0.0021 -0.2338  0.2116
  598HOH     H2 1811   0.347   1.046   2.622 -0.2267 -0.9002  1.0264
  599HOH      O 1812   2.697   0.980   2.406  0.0439  0.6307 -0.0561
  599HOH     H1 1813   2.728   0.890   2.415  0.1977  0.6956  0.0678
  599HOH     H2 1814   2.655   1.000   2.489  0.7357  0.9484  0.2353
  600HOH      O 1815   0.608   3.000   3.311  0.0055 -0.1443 -0.3403
  600HOH     H1 1816   0.609   3.095   3.306 -0.3838 -0.1572 -0.7455
  600HOH     H2 1817   0.630   2.970   3.223  0.0446 -0.4292 -0.2373
  601HOH      O 1818   0.152   3.316   0.938  0.0357 -0.1345 -0.5610
  601HOH     H1 1819   0.112   3.276   0.860  0.3991 -0.0389 -0.8033
  601HOH     H2 1820   0.113   3.403   0.943 -0.3582 -0.3187 -0.3436
  602HOH      O 1821   1.842   1.113   3.337  0.2160  0.3290 -0.6959
  602HOH     H1 1822   1.839   1.039   3.276 -1.4497  0.1387 -0.4935
  602HOH     H2 1823   1.929   1.109   3.376  0.3193 -1.3025 -0.9626
  603HOH      O 1824   1.298   3.599   3.550  0.2602  0.0744 -0.1504
  603HOH     H1 1825   1.252   3.596   3.466  0.0771 -0.3932 -0.0408
  603HOH     H2 1826   1.389   3.577   3.529 -0.0716 -1.7527 -0.0576
  604HOH      O 1827   0.893   1.323   1.723  0.3893 -0.2244  0.3352
  604HOH     H1 1828   0.917   1.400   1.671  0.7410 -0.2700  0.4224
  604HOH     H2 1829   0.885   1.356   1.812 -1.5117  0.1346  0.1285
  605HOH      O 1830   3.590   1.423   1.799 -0.4163 -0.5244  0.3317
  605HOH     H1 1831   3.613   1.514   1.820 -0.3079  0.0008 -1.6725
  605HOH     H2 1832   3.667   1.388   1.756 -0.9161 -1.1217 -0.1111
  606HOH      O 1833   3.378   0.980   1.538 -0.2784 -0.0043  0.0045
  606HOH     H1 1834   3.432   1.023   1.604  0.4512 -0.6299 -0.1558
  606HOH     H2 1835   3.420   0.895   1.524 -0.4284  0.0867 -1.2266
  607HOH      O 1836   3.454   1.162   1.338  0.2310 -0.1015 -0.3157
  607HOH     H1 1837   3.546   1.142   1.322  0.5125  0.0323  0.9602
  607HOH     H2 1838   3.435   1.122   1.423 -0.9513 -0.2700 -0.6172
  608HOH      O 1839   2.008   3.016   2.161  0.2011 -0.3103  0.4315
  608HOH     H1 1840   2.086   3.030   2.215  0.6695 -0.0872 -0.2826
  608HOH     H2 1841   2.008   2.922   2.141  0.1617 -0.3482  0.6025
  609HOH      O 1842   1.029   3.062   3.333  0.1274 -0.6612  0.1428
  609HOH     H1 1843   1.078   2.989   3.296 -0.1453 -0.6333 -0.2791
  609HOH     H2 1844   0.974   3.094   3.262  0.4944  0.1859  0.2146
  610HOH      O 1845   1.647   1.785   1.021 -0.0450  0.1160 -0.0489
  610HOH     H1 1846   1.555   1.799   0.998 -0.0448 -0.7894 -0.6922
  610HOH     H2 1847   1.663   1.847   1.093 -1.4039 -0.3189  0.6968
  611HOH      O 1848   1.172   1.318   2.865 -0.7273 -0.2302 -0.3597
  611HOH     H1 1849   1.168   1.251   2.933 -0.0780 -0.0372 -0.1136
  611HOH     H2 1850   1.086   1.315   2.823 -0.5565 -1.5921 -0.7207
  612HOH      O 1851   0.863   1.785   1.838  0.4138  0.7231 -0.4126
  612HOH     H1 1852   0.824   1.749   1.918  0.6058  1.4624  0.0394
  612HOH     H2 1853   0.790   1.824   1.791  0.1950 -0.2638 -0.9344
  613HOH      O 1854   3.967   3.089   2.416 -0.3466  0.0978  0.0778
  613HOH     H1 1855   4.020   3.017   2.382 -0.7987 -0.0895 -0.2388
  613HOH     H2 1856   4.010   3.168   2.383 -0.8691 -0.0739 -1.1292
  614HOH      O 1857   0.402   2.259   2.599 -0.0170  0.3043  0.4900
  614HOH     H1 1858   0.390   2.332   2.660  0.9749  0.2417  0.8015
  614HOH     H2 1859   0.367   2.183   2.646 -1.1101  0.5559  0.1395
  615HOH      O 1860   1.262   2.267   3.356  0.0707 -0.4079 -0.1762
  615HOH     H1 1861   1.312   2.285   3.436 -0.0564  0.1453 -0.2115
  615HOH     H2 1862   1.293   2.181   3.328  0.4263 -0.4256  0.2371
  616HOH      O 1863   0.201   1.809   1.480 -0.3814 -0.5317  0.1172
  616HOH     H1 1864   0.172   1.836   1.393 -0.6407 -0.9831  0.0536
  616HOH     H2 1865   0.134   1.844   1.540 -0.3487 -0.4514  0.1067
  617HOH      O 1866   2.789   3.477   0.795 -0.3111  0.1337  0.0167
  617HOH     H1 1867   2.741   3.544   0.843  0.5256  0.5166  0.3689
  617HOH     H2 1868   2.872   3.520   0.772  0.3288 -0.8271  0.4032
  618HOH      O 1869   1.877   2.589   0.404  0.7775  0.6597 -0.1094
  618HOH     H1 1870   1.815   2.558   0.338  0.2908  0.0693  0.5777
  618HOH     H2 1871   1.942   2.640   0.356  0.7556 -0.2017 -1.1007
  619HOH      O 1872   3.537   1.553   2.581 -0.1794 -0.1514  0.1760
  619HOH     H1 1873   3.473   1.501   2.629  0.0437 -0.2513  0.3684
  619HOH     H2 1874   3.515   1.539   2.489  0.0951 -0.8803  0.2075
  620HOH      O 1875   1.633   2.937   0.556 -0.0106 -0.7714  0.3564
  620HOH     H1 1876   1.670   2.884   0.626  0.2810  0.1996  0.9659
  620HOH     H2 1877   1.540   2.944   0.577  0.1615 -0.0620  0.9631
  621HOH      O 1878   1.475   3.797   2.496 -0.2239  0.7457  0.2196
  621HOH     H1 1879   1.550   3.781   2.438 -0.4509  1.1812 -0.2053
  621HOH     H2 1880   1.494   3.745   2.574  0.4078  0.6616  0.0235
  622HOH      O 1881   2.377   3.691   3.060  0.4943  0.9668 -0.5330
  622HOH     H1 1882   2.305   3.720   3.006  0.2953  1.1741 -0.1638
  622HOH     H2 1883   2.456   3.715   3.011  0.3450 -0.3426 -1.5302
  623HOH      O 1884   0.748   3.045   1.105 -0.5651  0.3252 -0.4433
  623HOH     H1 1885   0.665   3.034   1.153  0.3907  0.5051  1.4430
  623HOH     H2 1886   0.758   3.140   1.097 -0.0227  0.3678  0.4559
  624HOH      O 1887   2.281   1.583   0.371  0.2788  1.1409  0.0753
  624HOH     H1 1888   2.223   1.659   0.366 -0.2894  0.6832 -1.0918
  624HOH     H2 1889   2.286   1.550   0.282  0.8557  0.0515  0.4629
  625HOH      O 1890   0.954   3.236   0.489  0.2452 -0.2486 -0.0176
  625HOH     H1 1891   0.958   3.141   0.500  1.2117 -0.2972 -0.5410
  625HOH     H2 1892   1.022   3.270   0.547  0.5202  0.0364 -0.4908
  626HOH      O 1893   1.929   2.322   0.407 -0.0133  0.5430 -0.6163
  626HOH     H1 1894   1.968   2.309   0.320  1.8773 -0.8385  0.2750
  626HOH     H2 1895   1.920   2.416   0.416  1.2996  0.8418 -1.7520
  627HOH      O 1896   1.388   0.984   2.944  0.2664 -0.3283  0.6029
  627HOH     H1 1897   1.328   1.027   3.006  0.5650  0.6425  0.2458
  627HOH     H2 1898   1.353   0.895   2.936 -1.1740  0.1939  0.3815
  628HOH      O 1899   0.324   0.310   1.071 -0.1917 -0.1193 -0.2605
  628HOH     H1 1900   0.414   0.282   1.055 -0.4548 -0.8418 -0.5629
  628HOH     H2 1901   0.317   0.313   1.167  0.3938  0.8045 -0.2273
  629HOH      O 1902   0.904   0.046   1.144 -0.1724  0.2404 -0.5425
  629HOH     H1 1903   0.937   0.078   1.060  0.2540  0.2960 -0.3620
  629HOH     H2 1904   0.940   0.108   1.208  0.3522 -0.3711 -0.2242
  630HOH      O 1905   2.131   3.230   2.990  0.4037  0.4247 -0.1141
  630HOH     H1 1906   2.194   3.231   2.918  0.7328 -0.0545  0.1458
  630HOH     H2 1907   2.107   3.137   2.999 -0.4193  0.6112 -0.2634
  631HOH      O 1908   2.072   3.997   1.487 -0.0126  0.7601  0.5395
  631HOH     H1 1909   2.135   3.932   1.518  0.0045  0.7053  0.3864
  631HOH     H2 1910   2.099   4.078   1.531  0.7264  0.9457 -0.2225
  632HOH      O 1911   2.281   2.694   0.494 -0.3686  0.2378 -0.0775
  632HOH     H1 1912   2.278   2.761   0.563  0.6399 -0.1696  0.4068
  632HOH     H2 1913   2.256   2.613   0.539  0.2770 -0.0286 -0.1723
  633HOH      O 1914   3.570   1.774   3.801 -0.2161 -0.1019  0.0467
  633HOH     H1 1915   3.490   1.819   3.825 -0.0138  0.1633  0.2304
  633HOH     H2 1916   3.581   1.792   3.708 -0.1876  0.1463  0.0980
  634HOH      O 1917   1.422   3.191   3.828  0.5009 -0.0474  0.4096
  634HOH     H1 1918   1.369   3.234   3.760  0.8245 -0.2551  0.0173
  634HOH     H2 1919   1.371   3.202   3.908  0.1065  0.1999  0.1345
  635HOH      O 1920   0.772   0.186   0.769  0.0465  0.0942 -0.3747
  635HOH     H1 1921   0.860   0.176   0.806  0.2321  0.6596 -0.6503
  635HOH     H2 1922   0.762   0.279   0.754 -0.3653 -0.0300 -0.9396
  636HOH      O 1923   3.434   0.028   2.857 -0.0601 -0.0029  0.3298
  636HOH     H1 1924   3.489  -0.049   2.865 -0.3538 -0.1394  1.2653
  636HOH     H2 1925   3.488   0.100   2.890  0.0508  0.1160 -0.1021
  637HOH      O 1926   2.680   3.050   2.954 -0.2851  0.0892 -0.2556
  637HOH     H1 1927   2.727   2.975   2.991 -0.2589  0.0475 -0.3718
  637HOH     H2 1928   2.746   3.119   2.947 -0.4849  0.3841  0.5891
  638HOH      O 1929   1.098   1.449   3.528 -0.4723  0.1323  0.7604
  638HOH     H1 1930   1.073   1.456   3.620 -0.0818 -1.1883  1.0129
  638HOH     H2 1931   1.170   1.511   3.518 -0.1843 -0.0641  1.4952
  639HOH      O 1932   0.589   2.573   3.276 -0.3398 -0.8006  0.0738
  639HOH     H1 1933   0.622   2.651   3.320  1.1135 -1.1709 -0.2539
  639HOH     H2 1934   0.591   2.505   3.343 -0.1853 -0.8778 -0.0074
  640HOH      O 1935   1.838   3.679   3.159 -0.1102  0.1418  0.3877
  640HOH     H1 1936   1.918   3.652   3.204 -0.1040 -0.1898  0.1838
  640HOH     H2 1937   1.785   3.720   3.228 -0.5401 -1.2609  0.9724
  641HOH      O 1938   2.837   3.289   0.993  0.2371 -0.2301  0.0074
  641HOH     H1 1939   2.801   3.354   0.933 -0.5705  0.0850  0.8029
  641HOH     H2 1940   2.927   3.276   0.962  0.2013  0.7416 -0.5966
  642HOH      O 1941   3.415   2.559   2.851  0.1269 -0.2943  0.6104
  642HOH     H1 1942   3.408   2.576   2.945 -0.6338  1.3761  0.3309
  642HOH     H2 1943   3.479   2.622   2.820 -0.2904 -0.1938 -0.1045
  643HOH      O 1944  -0.026   1.067   1.262 -0.1280 -0.6834 -0.0093
  643HOH     H1 1945  -0.014   1.050   1.168 -0.2576 -0.0975 -0.1372
  643HOH     H2 1946   0.061   1.089   1.294 -0.2261  0.0069 -0.1881
  644HOH      O 1947   0.301   1.229   0.487  1.3177 -1.0142 -0.0305
  644HOH     H1 1948   0.369   1.223   0.419  0.2035  0.1474 -1.3976
  644HOH     H2 1949   0.267   1.319   0.479 -0.0713 -1.3925  0.8673
  645HOH      O 1950   3.235   3.846   3.741 -0.7215 -0.0270  0.5807
  645HOH     H1 1951   3.174   3.792   3.689  0.0575 -0.8289  0.4534
  645HOH     H2 1952   3.245   3.798   3.823  1.2521 -1.0540 -0.1434
  646HOH      O 1953   4.053   2.786   3.085  0.3412 -0.0030  0.0796
  646HOH     H1 1954   4.015   2.711   3.040 -0.4863  0.8301 -0.6847
  646HOH     H2 1955   4.001   2.796   3.165 -0.2782  0.4086 -0.3667
  647HOH      O 1956   2.054   1.421   2.861 -0.2262  0.3273  0.3002
  647HOH     H1 1957   2.005   1.343   2.887  0.2053 -0.5477 -1.2138
  647HOH     H2 1958   2.141   1.408   2.898  0.2322 -0.6476 -0.9360
  648HOH      O 1959   2.276   0.223   3.515  0.3663  0.5504 -0.2126
  648HOH     H1 1960   2.330   0.154   3.554 -0.3036  0.2799  0.2735
  648HOH     H2 1961   2.339   0.279   3.469  0.9810 -0.1135 -0.2204
  649HOH      O 1962   2.417   2.544   2.992 -0.3587 -0.1163  0.2303
  649HOH     H1 1963   2.508   2.520   2.978 -0.2523 -0.3874  1.2213
  649HOH     H2 1964   2.409   2.553   3.087 -1.2695  0.2967  0.1375
  650HOH      O 1965   3.495   1.583   1.084 -0.7058  0.2423 -0.4327
  650HOH     H1 1966   3.497   1.648   1.154  1.0443 -0.1882  0.0234
  650HOH     H2 1967   3.450   1.508   1.122 -0.8766  0.4523 -0.2150
  651HOH      O 1968   2.121   0.308   0.789 -0.1493  0.4256 -0.7736
  651HOH     H1 1969   2.108   0.383   0.847  1.0770  0.7501 -0.8703
  651HOH     H2 1970   2.204   0.325   0.744  1.0737 -1.6953  0.3426
  652HOH      O 1971   1.128   3.932   3.555 -0.3690  0.0269  0.0181
  652HOH     H1 1972   1.142   3.876   3.632  0.9553 -0.1291 -0.2990
  652HOH     H2 1973   1.152   4.019   3.584 -0.9754  0.1850  0.0800
  653HOH      O 1974   4.094   2.390   2.653 -0.3903 -0.3963  0.2277
  653HOH     H1 1975   4.156   2.463   2.657  0.0984 -0.6248 -1.3748
  653HOH     H2 1976   4.027   2.411   2.718  0.0820  1.1343  0.3048
  654HOH      O 1977   3.823   0.074   2.980  0.4930 -0.4191 -0.2768
  654HOH     H1 1978   3.750   0.133   2.961  0.1792 -0.3761  0.9094
  654HOH     H2 1979   3.881   0.125   3.036  0.4548 -1.0709  0.3836
  655HOH      O 1980   3.894   2.693   0.300 -0.3684 -0.1245  0.2584
  655HOH     H1 1981   3.816   2.715   0.350 -1.0454 -1.2586 -0.2345
  655HOH     H2 1982   3.929   2.615   0.343  0.3209  0.1779  0.2759
  656HOH      O 1983   2.413   0.650   1.198  0.1807 -0.1524 -0.6185
  656HOH     H1 1984   2.352   0.722   1.215  1.6735  1.0439  0.1343
  656HOH     H2 1985   2.380   0.577   1.251 -0.0586  0.7870  0.6005
  657HOH      O 1986   2.597   1.108   1.210 -0.2105  0.2183 -0.0284
  657HOH     H1 1987   2.670   1.168   1.195 -0.3874  0.3445 -0.4086
  657HOH     H2 1988   2.523   1.149   1.166 -0.3487 -0.2423 -0.2338
  658HOH      O 1989   2.499   2.674   0.958 -0.7351 -0.1490 -0.2025
  658HOH     H1 1990   2.543   2.621   0.892 -1.6566 -0.8732 -0.2903
  658HOH     H2 1991   2.445   2.611   1.006  1.1979 -0.0579  2.5296
  659HOH      O 1992   1.761   2.110   2.609  0.2147  0.2875 -0.2365
  659HOH     H1 1993   1.691   2.044   2.607  0.6003 -0.1294 -0.4406
  659HOH     H2 1994   1.742   2.166   2.533  0.4841 -0.2445 -0.7140
  660HOH      O 1995   2.891   0.718   1.539  0.6385  0.0172 -0.1126
  660HOH     H1 1996   2.867   0.793   1.485  1.0078  0.9473  0.9181
  660HOH     H2 1997   2.986   0.726   1.550  0.5654 -0.0794  0.7099
  661HOH      O 1998   2.784   2.835   1.446 -0.2190 -0.1703 -0.2720
  661HOH     H1 1999   2.790   2.819   1.352 -0.9417  0.5180 -0.4641
  661HOH     H2 2000   2.851   2.780   1.485  1.1519  0.6401 -1.3050
  662HOH      O 2001   4.072   1.600   3.141  0.3474 -0.4502 -0.2770
  662HOH     H1 2002   4.131   1.661   3.098 -0.1457 -0.1893 -0.6071
  662HOH     H2 2003   4.084   1.517   3.094  1.3846 -0.7805  0.4907
  663HOH      O 2004   3.587   3.951   3.007  0.0317 -0.3723 -0.1173
  663HOH     H1 2005   3.613   3.978   3.095 -0.4986 -0.6259  0.1270
  663HOH     H2 2006   3.494   3.930   3.015 -0.4848  1.1873 -1.1091
  664HOH      O 2007   1.940   0.614   0.077  0.0907  0.3301  0.6401
  664HOH     H1 2008   1.947   0.606  -0.018 -1.5143 -0.1604  0.4973
  664HOH     H2 2009   1.940   0.708   0.093 -0.0677  0.4317  0.0949
  665HOH      O 2010   2.232   3.302   3.737 -0.1926 -0.4790  0.9101
  665HOH     H1 2011   2.304   3.292   3.800  0.0543  1.1081  0.9800
  665HOH     H2 2012   2.255   3.245   3.664  0.6518 -0.7177  1.3401
  666HOH      O 2013   1.176   2.042   2.754 -0.4971 -0.0206 -0.6998
  666HOH     H1 2014   1.214   2.049   2.666 -0.3813  0.1918 -0.6329
  666HOH     H2 2015   1.081   2.040   2.738 -0.4782  0.0513 -0.8275
  667HOH      O 2016   1.997   0.730   0.766 -0.1965  0.2731  0.3283
  667HOH     H1 2017   2.076   0.677   0.753 -0.8552 -0.7075  0.0926
  667HOH     H2 2018   1.984   0.773   0.682 -0.4788 -0.4121 -0.0003
  668HOH      O 2019   3.280   1.035   1.186 -0.2297  0.5970  0.0826
  668HOH     H1 2020   3.319   0.956   1.147 -0.3257  0.5207  0.1406
  668HOH     H2 2021   3.341   1.060   1.255 -0.2649  0.4977  0.1503
  669HOH      O 2022   1.059   2.565   2.408  0.1670 -0.3122 -0.1542
  669HOH     H1 2023   0.978   2.514   2.404  0.0417 -0.1090 -0.2396
  669HOH     H2 2024   1.035   2.652   2.376  0.0116  0.2900  1.4292
  670HOH      O 2025   0.916   3.312   2.778  0.2832 -0.3437  0.1306
  670HOH     H1 2026   0.860   3.294   2.853 -0.0923  1.0250  0.2216
  670HOH     H2 2027   1.002   3.280   2.804 -0.1636 -1.3461  0.4775
  671HOH      O 2028   0.462   4.001   3.392 -0.1130 -0.3433  0.3650
  671HOH     H1 2029   0.500   3.959   3.315 -1.2570  0.5612 -0.7728
  671HOH     H2 2030   0.513   4.082   3.403  0.7503 -0.9541  1.2970
  672HOH      O 2031   0.623   2.276   1.263 -0.3549  0.7810 -0.8351
  672HOH     H1 2032   0.672   2.344   1.217 -0.1822  0.4381 -1.1701
  672HOH     H2 2033   0.685   2.239   1.326 -0.0003 -0.0008 -1.6104
  673HOH      O 2034   3.226   2.350   1.294  0.9722  0.2054  0.2565
  673HOH     H1 2035   3.154   2.322   1.237  0.2482 -0.3121  1.3399
  673HOH     H2 2036   3.228   2.445   1.285  0.7527  0.1525 -0.4614
  674HOH      O 2037   2.539   3.028   2.303  0.2216  0.3782 -0.7908
  674HOH     H1 2038   2.562   3.109   2.348  0.7360 -0.2025  0.0696
  674HOH     H2 2039   2.559   3.044   2.211  1.5682  0.8139 -0.4631
  675HOH      O 2040   0.626   3.178   2.882  0.0304 -0.5099  0.7927
  675HOH     H1 2041   0.665   3.093   2.903  1.0020 -0.3549 -0.1670
  675HOH     H2 2042   0.541   3.156   2.843  1.0220 -1.2708 -1.2179
  676HOH      O 2043   3.581   4.108   3.249  0.6073 -0.1294  0.0252
  676HOH     H1 2044   3.669   4.140   3.267  0.4952  0.4264 -0.3579
  676HOH     H2 2045   3.540   4.100   3.335  0.6839  0.6506  0.1446
  677HOH      O 2046   3.128   1.345   4.038 -0.0025  0.2171  0.9642
  677HOH     H1 2047   3.102   1.420   3.986  0.5134 -0.3289 -0.1462
  677HOH     H2 2048   3.214   1.321   4.005  0.1423 -0.4569  1.7553
  678HOH      O 2049   2.073   1.763   0.338  0.0178  0.8460 -0.5088
  678HOH     H1 2050   2.062   1.757   0.243 -1.4544  0.6446 -0.3831
  678HOH     H2 2051   2.035   1.847   0.362  0.7379  1.0777 -0.1148
  679HOH      O 2052   1.507   3.691   3.921  0.0448  0.3647  0.3179
  679HOH     H1 2053   1.603   3.699   3.915  0.1835 -0.3710  1.1094
  679HOH     H2 2054   1.474   3.756   3.859  1.0595  0.0567 -0.6194
  680HOH      O 2055   2.791   0.346   3.585 -1.0448  0.6175  0.5728
  680HOH     H1 2056   2.738   0.294   3.524 -0.1557 -0.4280  0.6370
  680HOH     H2 2057   2.773   0.437   3.560 -0.5308  0.2614 -1.4893
  681HOH      O 2058   3.230   2.750   1.416 -0.4531  0.0820 -0.3373
  681HOH     H1 2059   3.152   2.696   1.399 -1.1615  0.9246  0.0655
  681HOH     H2 2060   3.231   2.760   1.511  0.4012 -0.2472 -0.2970
  682HOH      O 2061   3.853   0.663   2.261 -0.2126 -0.1257  0.2213
  682HOH     H1 2062   3.829   0.754   2.243 -0.8669 -0.1666  0.7939
  682HOH     H2 2063   3.935   0.668   2.310  0.3521  0.0842 -0.6860
  683HOH      O 2064   3.239   2.581   3.373  0.1239 -0.1044  0.0512
  683HOH     H1 2065   3.176   2.523   3.331  0.9196 -0.0757 -1.2938
  683HOH     H2 2066   3.319   2.528   3.381  0.2411  0.1612  0.8082
  684HOH      O 2067   0.053   1.851   1.257  0.8657 -0.6806 -0.3072
  684HOH     H1 2068   0.132   1.832   1.207  0.7337 -0.1892 -0.7210
  684HOH     H2 2069   0.028   1.939   1.229 -0.1502 -1.0425 -0.6191
  685HOH      O 2070   2.712   0.076   0.375 -0.0246  0.0712 -0.7947
  685HOH     H1 2071   2.689   0.048   0.463 -0.5857  0.2552 -0.8703
  685HOH     H2 2072   2.801   0.108   0.381 -0.3181  0.8040 -0.1239
  686HOH      O 2073   1.545   0.333   1.886  0.0515  0.3537 -0.7995
  686HOH     H1 2074   1.461   0.324   1.842 -0.4790  0.4464  0.1302
  686HOH     H2 2075   1.524   0.377   1.969  1.0598  0.6475 -0.6690
  687HOH      O 2076   1.692   0.777   2.146  0.5415 -0.5404  0.0888
  687HOH     H1 2077   1.687   0.861   2.101 -1.3017 -0.2920  0.5705
  687HOH     H2 2078   1.704   0.800   2.238 -0.1498 -0.7555  0.2484
  688HOH      O 2079   3.461   1.405   0.515 -0.1515 -0.4105 -0.0028
  688HOH     H1 2080   3.478   1.351   0.437  0.4034 -1.1292  0.5814
  688HOH     H2 2081   3.542   1.399   0.566 -0.5933 -0.1781  0.7544
  689HOH      O 2082   1.345   1.350   1.910  0.6800 -0.2862  0.0046
  689HOH     H1 2083   1.281   1.299   1.861  1.1627  0.6389 -1.7627
  689HOH     H2 2084   1.429   1.306   1.895  0.7634 -0.3679  0.6271
  690HOH      O 2085   2.429   3.150   1.114 -0.4930 -0.4685  0.3591
  690HOH     H1 2086   2.420   3.175   1.206 -1.9512  0.1037  0.1114
  690HOH     H2 2087   2.386   3.221   1.065 -0.6782 -1.2459 -0.6905
  691HOH      O 2088   1.770   0.215   1.552 -0.0048  0.3281 -0.3955
  691HOH     H1 2089   1.793   0.147   1.489  1.0616  0.7171 -0.4602
  691HOH     H2 2090   1.753   0.168   1.633  1.7665 -0.0125 -0.1449
  692HOH      O 2091   2.625   1.520   2.974  0.1971  0.0042  0.1302
  692HOH     H1 2092   2.662   1.605   2.995  0.7528 -0.0741 -0.4571
  692HOH     H2 2093   2.681   1.457   3.020  0.8460 -0.1158 -0.7671
  693HOH      O 2094   3.527   2.622   3.107  0.3327  0.0554  0.1241
  693HOH     H1 2095   3.469   2.697   3.119  0.3512  0.1679 -0.4190
  693HOH     H2 2096   3.606   2.659   3.068  0.3224 -0.2514 -0.1996
  694HOH      O 2097   2.657   3.352   2.944  0.3463 -0.2999 -0.1021
  694HOH     H1 2098   2.740   3.395   2.924  0.2758 -0.1685 -0.1149
  694HOH     H2 2099   2.658   3.340   3.039  0.2372  0.0018 -0.0598
  695HOH      O 2100   2.073   0.692   2.980  0.2422 -0.1844 -0.5230
  695HOH     H1 2101   2.141   0.739   2.932 -0.6631  1.5032 -0.3086
  695HOH     H2 2102   2.073   0.604   2.943  1.7696  0.0802 -1.2824
  696HOH      O 2103   2.249   0.587   2.678 -0.2670 -0.0968  0.2813
  696HOH     H1 2104   2.293   0.502   2.672 -0.9000 -0.3921 -0.8144
  696HOH     H2 2105   2.156   0.566   2.670 -0.5967  0.5719  1.7684
  697HOH      O 2106   0.064   3.211   1.546 -0.2272 -0.2844  0.5100
  697HOH     H1 2107   0.024   3.269   1.611  0.1144  0.3658  0.1512
  697HOH     H2 2108  -0.008   3.156   1.516 -0.9733  1.0646 -0.3560
  698HOH      O 2109   2.302   2.609   3.678 -0.2776 -0.4573 -0.2151
  698HOH     H1 2110   2.354   2.529   3.687 -1.2286 -1.1508 -0.6336
  698HOH     H2 2111   2.213   2.579   3.662 -0.7197  0.6960 -0.1261
  699HOH      O 2112   0.680   2.006   0.241 -0.6560 -0.3937 -0.4052
  699HOH     H1 2113   0.773   2.021   0.259 -0.7026  3.0300 -1.4913
  699HOH     H2 2114   0.641   1.991   0.327  0.6704  0.4669  0.4298
  700HOH      O 2115   2.193   0.564   3.515 -0.0843 -0.0678 -0.6788
  700HOH     H1 2116   2.217   0.654   3.495 -0.8977  0.5519  0.7698
  700HOH     H2 2117   2.106   0.553   3.478  0.1230 -0.3664 -1.0889
  701HOH      O 2118   1.114   0.316   1.648  0.6656 -0.1995 -0.3148
  701HOH     H1 2119   1.156   0.398   1.672 -0.0208 -0.1828  0.9892
  701HOH     H2 2120   1.120   0.313   1.552  0.2052  1.6391 -0.4704
  702HOH      O 2121   1.431   2.941   0.229  0.2892 -0.2388 -0.0594
  702HOH     H1 2122   1.353   2.975   0.271 -0.3665 -0.2805 -1.1765
  702HOH     H2 2123   1.502   2.996   0.262 -0.4892  1.1297 -0.5135
  703HOH      O 2124   1.541   4.032   2.641 -0.7550  0.4680 -0.6595
  703HOH     H1 2125   1.621   4.057   2.596 -0.4170  0.2638 -0.1890
  703HOH     H2 2126   1.509   3.955   2.594  0.1364 -0.3620  0.0172
  704HOH      O 2127   2.555   4.049   0.557  0.0341  0.1797 -0.9646
  704HOH     H1 2128   2.496   4.108   0.604  0.6435  0.4328 -0.4972
  704HOH     H2 2129   2.503   4.018   0.483 -0.9623 -0.2100 -0.1642
  705HOH      O 2130   2.738   1.146   4.062  0.2112 -0.6742 -0.0682
  705HOH     H1 2131   2.803   1.161   4.130  0.0700  0.1798 -0.1004
  705HOH     H2 2132   2.781   1.175   3.981 -0.4651  0.7765  0.0230
  706HOH      O 2133   3.150   1.142   1.580  0.2884 -0.6931  0.6709
  706HOH     H1 2134   3.068   1.101   1.552  0.8601 -2.2900  1.1631
  706HOH     H2 2135   3.218   1.095   1.532  0.9690  0.5756  0.2913
  707HOH      O 2136   3.605   3.389   4.109  0.1153 -0.0627  0.2869
  707HOH     H1 2137   3.685   3.365   4.064 -0.0981  0.6505 -0.5184
  707HOH     H2 2138   3.536   3.339   4.065  0.0726 -0.5375  0.8577
  708HOH      O 2139   2.495   0.125   0.813  0.2851 -0.0338  0.3466
  708HOH     H1 2140   2.523   0.123   0.904 -0.6372 -0.0493  0.6500
  708HOH     H2 2141   2.552   0.062   0.769  0.5138 -0.2870  0.9846
  709HOH      O 2142   4.012   0.663   0.400 -0.3433  0.5238 -0.0636
  709HOH     H1 2143   4.090   0.679   0.454  0.3966 -0.8123 -0.6605
  709HOH     H2 2144   3.963   0.745   0.406  1.2225  1.5433  0.1190
  710HOH      O 2145   3.016   2.612   2.164  0.4159 -0.2029 -0.4282
  710HOH     H1 2146   3.087   2.674   2.179  0.3629 -0.1612 -0.3465
  710HOH     H2 2147   3.037   2.538   2.222  0.1870 -0.0227 -0.1106
  711HOH      O 2148   2.325   1.877   3.175 -0.2949  0.0662  0.7489
  711HOH     H1 2149   2.286   1.797   3.210 -0.4776  0.2711  1.0212
  711HOH     H2 2150   2.273   1.897   3.097  1.2031 -1.3860 -0.7910
  712HOH      O 2151   2.483   0.714   1.979  0.0161  0.8089  0.4562
  712HOH     H1 2152   2.491   0.693   1.886  0.5195 -0.7215  0.7848
  712HOH     H2 2153   2.488   0.810   1.983  0.1240  0.9081 -1.0660
  713HOH      O 2154   2.279   2.394   2.019 -0.5789 -0.2999  0.3364
  713HOH     H1 2155   2.289   2.380   2.113 -0.8964 -0.5804  0.3312
  713HOH     H2 2156   2.291   2.488   2.007  1.3031 -0.4411  0.4242
  714HOH      O 2157   1.152   0.058   3.203  0.2455  0.2396 -0.4566
  714HOH     H1 2158   1.197   0.087   3.124 -0.4288  0.6327 -0.7080
  714HOH     H2 2159   1.132   0.138   3.251  0.2377  0.0366 -0.1079
  715HOH      O 2160   3.542   3.708   0.971 -0.1831 -0.0112 -0.1660
  715HOH     H1 2161   3.566   3.618   0.992  0.4560  0.1007 -0.3732
  715HOH     H2 2162   3.592   3.728   0.892 -0.2429  0.5587 -0.0668
  716HOH      O 2163   4.092   3.261   0.479  0.9477 -0.4905  0.5456
  716HOH     H1 2164   4.015   3.262   0.423  1.1760 -0.7926  0.2168
  716HOH     H2 2165   4.160   3.219   0.426  1.5613  0.4546  0.5284
  717HOH      O 2166   1.463   0.195   0.763  0.2686  0.0091  0.8379
  717HOH     H1 2167   1.391   0.133   0.756 -0.3730  0.7770  0.0139
  717HOH     H2 2168   1.424   0.274   0.801  1.0405 -0.0343  1.7920
  718HOH      O 2169   3.452   0.960   2.949 -0.0837  0.0124 -0.3856
  718HOH     H1 2170   3.533   0.974   2.998  0.2352 -1.1351 -0.5099
  718HOH     H2 2171   3.455   1.023   2.877  0.2519  0.5944  0.1271
  719HOH      O 2172   3.983   0.479   2.438 -0.3572 -0.2170 -0.3762
  719HOH     H1 2173   4.041   0.555   2.440 -0.5850 -0.0439 -0.3092
  719HOH     H2 2174   3.998   0.440   2.352  0.5115 -0.6896 -0.0318
  720HOH      O 2175   0.850   3.134   1.972 -0.1993  0.1410 -0.4127
  720HOH     H1 2176   0.780   3.137   1.907 -1.3543 -0.3147  0.7272
  720HOH     H2 2177   0.811   3.092   2.048  1.4510 -0.5150  0.1702
  721HOH      O 2178   0.244   2.586   2.035 -0.5997 -0.0310 -0.3103
  721HOH     H1 2179   0.303   2.592   1.961  0.2374  0.4297  0.3627
  721HOH     H2 2180   0.208   2.674   2.046 -0.3341  0.0340  0.1118
  722HOH      O 2181   3.972   1.519   0.540  0.0879 -0.2307  0.0475
  722HOH     H1 2182   3.961   1.608   0.506 -0.3916 -0.4178 -0.3210
  722HOH     H2 2183   3.960   1.528   0.634 -1.1162 -0.0498 -0.0913
  723HOH      O 2184   3.062   0.216   2.271 -0.5574 -0.0981 -0.3066
  723HOH     H1 2185   3.147   0.226   2.228 -0.6745 -0.4057 -0.6186
  723HOH     H2 2186   3.083   0.197   2.362 -0.2987  0.1692 -0.3074
  724HOH      O 2187   2.110   2.931   1.905 -0.3955 -0.4313 -0.3721
  724HOH     H1 2188   2.057   2.994   1.952 -0.9533 -0.7732 -0.5214
  724HOH     H2 2189   2.185   2.914   1.962 -0.5722 -0.1303 -0.0458
  725HOH      O 2190   3.659   3.132   3.777 -0.9119  0.0441  0.2576
  725HOH     H1 2191   3.581   3.117   3.830 -0.8901 -1.9299 -0.1041
  725HOH     H2 2192   3.704   3.047   3.776  1.3644  1.0968  0.5710
  726HOH      O 2193   3.444   3.561   2.466 -0.1401 -0.3706 -0.2489
  726HOH     H1 2194   3.350   3.575   2.482 -0.0680  1.0093 -0.7785
  726HOH     H2 2195   3.487   3.606   2.539  0.1341 -0.8167 -0.1262
  727HOH      O 2196   0.857   2.337   1.753 -0.5483  0.4072 -0.2193
  727HOH     H1 2197   0.838   2.428   1.774 -0.2764  0.3000  0.5366
  727HOH     H2 2198   0.872   2.337   1.658 -0.0838  1.2370 -0.1633
  728HOH      O 2199   1.782   0.637   3.763 -0.4448  0.0173  0.3013
  728HOH     H1 2200   1.740   0.719   3.737 -0.4468 -0.0351  0.1393
  728HOH     H2 2201   1.852   0.664   3.823  0.3694  0.2605 -0.6927
  729HOH      O 2202   2.903   0.965   0.666 -0.1477  0.6286 -0.2019
  729HOH     H1 2203   2.949   0.893   0.621 -0.1168  0.8245 -0.4898
  729HOH     H2 2204   2.811   0.939   0.665 -0.2228  0.8820 -0.8780
  730HOH      O 2205   1.452   2.238   2.767 -0.3308  0.5165 -0.4510
  730HOH     H1 2206   1.480   2.310   2.712 -1.3460  0.5024 -1.0425
  730HOH     H2 2207   1.402   2.279   2.837  0.1660  0.4661 -0.0593
  731HOH      O 2208   3.465   3.159   3.946  0.3838  0.0026 -0.3716
  731HOH     H1 2209   3.417   3.143   4.027  0.8676  1.2572  0.2221
  731HOH     H2 2210   3.400   3.147   3.877 -0.5280  0.6011  0.3273
  732HOH      O 2211   1.140   2.095   2.171 -0.1615 -0.3856  0.4511
  732HOH     H1 2212   1.178   2.066   2.088  0.2330  0.6690  0.2329
  732HOH     H2 2213   1.052   2.124   2.149  0.3384  1.0405  0.1045
  733HOH      O 2214   1.528   2.972   2.640 -0.1875 -0.5727 -0.1744
  733HOH     H1 2215   1.523   3.007   2.551  0.9791  1.1905  0.3273
  733HOH     H2 2216   1.584   2.895   2.633 -0.1229 -0.4699 -0.9707
  734HOH      O 2217   0.203   0.110   0.568 -0.2035 -0.1072 -0.6198
  734HOH     H1 2218   0.211   0.130   0.475 -0.4142  0.8077 -0.4584
  734HOH     H2 2219   0.110   0.093   0.581 -0.1683 -0.2731 -0.5769
  735HOH      O 2220   2.137   2.737   3.377 -0.3095 -0.3590  0.6275
  735HOH     H1 2221   2.084   2.784   3.441  0.9791  0.5592  1.1202
  735HOH     H2 2222   2.137   2.793   3.300 -0.1528 -0.3911  0.6028
  736HOH      O 2223   3.072   0.886   2.579 -0.0075  0.1940  0.0838
  736HOH     H1 2224   3.061   0.793   2.594 -0.2918  0.0151 -1.0416
  736HOH     H2 2225   3.081   0.894   2.484  1.3320  1.1865  0.2390
  737HOH      O 2226   2.675   0.869   2.154 -0.2256  0.6031 -0.6180
  737HOH     H1 2227   2.685   0.924   2.232  0.3953  0.2646 -0.4393
  737HOH     H2 2228   2.622   0.921   2.094 -1.4376  0.5434  0.3383
  738HOH      O 2229   3.394   2.745   2.456 -0.1763 -0.5116 -0.5933
  738HOH     H1 2230   3.446   2.679   2.502  0.5242  0.8486  0.7210
  738HOH     H2 2231   3.332   2.777   2.522  0.0598  0.7007 -0.9212
  739HOH      O 2232   1.467   1.117   1.608 -0.2926  0.5189  0.1909
  739HOH     H1 2233   1.461   1.126   1.513 -1.3063  0.3255  0.2171
  739HOH     H2 2234   1.556   1.146   1.630 -0.2979  1.2815 -0.7275
  740HOH      O 2235   0.691   3.799   2.962  0.3834  0.2413  0.3752
  740HOH     H1 2236   0.771   3.774   3.007  0.8193  1.1684  0.1568
  740HOH     H2 2237   0.704   3.769   2.872 -0.3057 -1.2144  0.6825
  741HOH      O 2238   1.599   1.903   2.699  0.4788 -0.1460 -0.7002
  741HOH     H1 2239   1.546   1.946   2.766  0.5340  0.1834 -0.8638
  741HOH     H2 2240   1.536   1.854   2.646  0.4125 -0.2535 -0.5241
  742HOH      O 2241   3.670   3.025   1.068  0.3023  0.4005 -0.4425
  742HOH     H1 2242   3.599   3.087   1.085  0.2436  0.4121 -0.7259
  742HOH     H2 2243   3.710   3.010   1.154 -0.6213 -0.3168 -0.0977
  743HOH      O 2244   0.992   2.639   1.796  0.0965 -0.0160 -0.4492
  743HOH     H1 2245   0.950   2.724   1.810 -1.0371 -0.4517 -0.9180
  743HOH     H2 2246   1.078   2.660   1.759  0.1811  0.9265  0.1991
  744HOH      O 2247   1.858   0.778   2.541 -0.3339 -0.3805  0.3068
  744HOH     H1 2248   1.886   0.687   2.550  0.3995 -0.2773 -0.6182
  744HOH     H2 2249   1.785   0.775   2.479 -0.0396 -0.3141 -0.0517
  745HOH      O 2250   1.206   3.224   2.809  1.1035  0.0561 -0.5269
  745HOH     H1 2251   1.298   3.245   2.829  1.1800  0.8347 -1.5680
  745HOH     H2 2252   1.203   3.218   2.714 -0.0773  0.8107 -0.5666
  746HOH      O 2253   2.850   1.646   3.077  0.7358 -0.3711 -0.4315
  746HOH     H1 2254   2.885   1.660   3.164  0.2742  1.6177 -0.4832
  746HOH     H2 2255   2.918   1.678   3.018  0.0141  0.9263 -0.6328
  747HOH      O 2256   1.781   0.873   3.496  0.2059 -1.2325 -0.7186
  747HOH     H1 2257   1.837   0.901   3.568 -1.1470 -1.1466  0.3989
  747HOH     H2 2258   1.788   0.943   3.431 -0.0061 -0.2729  0.2220
  748HOH      O 2259   3.142   2.251   0.534 -0.1265  0.2713  0.6465
  748HOH     H1 2260   3.058   2.288   0.508  0.2007  0.6799  0.1195
  748HOH     H2 2261   3.146   2.263   0.629 -0.2168  1.2223  0.5465
  749HOH      O 2262   2.430   1.340   1.652 -0.3837 -0.2358  0.0209
  749HOH     H1 2263   2.355   1.389   1.685 -0.7145 -0.5940 -0.1900
  749HOH     H2 2264   2.425   1.348   1.557 -0.1021 -0.1872  0.0083
  750HOH      O 2265   4.019   0.847   3.917 -0.4842  0.2432 -0.0381
  750HOH     H1 2266   4.095   0.793   3.898 -0.6040  0.1927 -0.4016
  750HOH     H2 2267   4.003   0.835   4.011 -0.3619 -0.1579 -0.0652
  751HOH      O 2268   0.422   1.716   3.620 -0.4646  0.2213  0.1118
  751HOH     H1 2269   0.479   1.763   3.559 -0.0745 -0.4979 -0.0936
  751HOH     H2 2270   0.383   1.785   3.674 -0.2445  0.8102 -0.4631
  752HOH      O 2271   1.806   0.433   1.272 -0.1469  0.7671  0.0678
  752HOH     H1 2272   1.808   0.460   1.363 -0.9844  1.1464 -0.0098
  752HOH     H2 2273   1.740   0.364   1.269  1.4212 -0.8666  0.1233
  753HOH      O 2274   3.933   0.086   1.633 -0.6443  0.3410  0.4048
  753HOH     H1 2275   3.933   0.035   1.714 -1.3711 -1.5196 -0.6524
  753HOH     H2 2276   3.849   0.066   1.592  0.4046 -0.3671 -1.6678
  754HOH      O 2277   4.007   3.965   0.884 -0.2878  0.0296  0.1419
  754HOH     H1 2278   4.072   3.935   0.819 -0.6890 -0.4260 -0.0598
  754HOH     H2 2279   3.934   3.997   0.831 -0.1284  0.8059  0.3661
  755HOH      O 2280   0.481   0.856   2.904 -0.1891  0.2616 -0.3304
  755HOH     H1 2281   0.432   0.916   2.847 -0.7898  0.0346 -0.0743
  755HOH     H2 2282   0.455   0.768   2.874  0.4811  0.1206 -0.5326
  756HOH      O 2283   0.979   1.740   3.828  0.7033 -0.1325  0.2801
  756HOH     H1 2284   1.032   1.770   3.754 -0.5237  0.2805 -0.4789
  756HOH     H2 2285   0.906   1.692   3.788 -0.0733  0.2158  1.1974
  757HOH      O 2286   1.827   1.907   1.993 -0.0754 -0.5722 -0.0665
  757HOH     H1 2287   1.769   1.833   2.015 -0.6440 -0.0559  0.2362
  757HOH     H2 2288   1.825   1.962   2.072 -0.6229  0.3641 -0.6939
  758HOH      O 2289   3.708   3.980   0.112  0.0698 -0.2146 -0.2270
  758HOH     H1 2290   3.735   3.892   0.137  0.0556 -0.4609 -1.0286
  758HOH     H2 2291   3.690   4.024   0.195  0.9333 -0.6814  0.2350
  759HOH      O 2292   2.708   0.691   1.173  0.5223 -0.9230  0.5248
  759HOH     H1 2293   2.741   0.603   1.157 -0.9385 -1.3821 -0.3514
  759HOH     H2 2294   2.626   0.678   1.220  0.4406 -0.0020  0.6825
  760HOH      O 2295   0.542   1.502   3.280  0.5544  0.0305 -0.1674
  760HOH     H1 2296   0.622   1.462   3.244  0.4791 -0.5960  0.3210
  760HOH     H2 2297   0.574   1.559   3.351  0.5618 -0.3757  0.1615
  761HOH      O 2298   3.884   3.524   3.640  0.1827 -0.5383 -0.2884
  761HOH     H1 2299   3.841   3.444   3.609 -1.5023  0.4952 -0.9561
  761HOH     H2 2300   3.811   3.578   3.672  1.1739  0.9086 -0.3107
  762HOH      O 2301   3.875   2.095   0.768 -0.8998  0.6926 -0.0943
  762HOH     H1 2302   3.786   2.112   0.736 -1.3754  0.7087  1.1282
  762HOH     H2 2303   3.932   2.135   0.703 -1.7111 -0.2917 -1.5366
  763HOH      O 2304   3.403   2.496   0.764 -0.1707  0.3830 -0.0591
  763HOH     H1 2305   3.371   2.536   0.845 -0.8508  0.0146 -0.1267
  763HOH     H2 2306   3.395   2.402   0.780 -0.8904  0.3075 -0.7537
  764HOH      O 2307   0.153   0.783   1.971  0.0133 -0.3628 -0.3460
  764HOH     H1 2308   0.111   0.866   1.990 -0.4758 -0.6605 -0.1036
  764HOH     H2 2309   0.089   0.716   1.996  0.6929 -0.8390  0.2337
  765HOH      O 2310   0.966   3.395   0.262 -0.0621 -0.8480 -0.2069
  765HOH     H1 2311   0.963   3.325   0.196 -1.4905 -0.2487 -0.8781
  765HOH     H2 2312   0.962   3.348   0.346  0.1283 -1.5974 -0.5935
  766HOH      O 2313   1.830   3.870   1.411  0.1339  0.1622  0.7833
  766HOH     H1 2314   1.833   3.854   1.317  0.0843 -0.3797  0.8695
  766HOH     H2 2315   1.898   3.935   1.427  0.4138 -0.0432  0.4292
  767HOH      O 2316   1.861  -0.004   0.528  0.3627  0.3708  0.0186
  767HOH     H1 2317   1.918   0.073   0.523  0.4514  0.4901  1.7524
  767HOH     H2 2318   1.891  -0.052   0.605  0.3444 -1.4878 -1.0057
  768HOH      O 2319   2.448   3.454   1.078 -0.0022 -0.0090  0.1305
  768HOH     H1 2320   2.501   3.483   1.004 -0.6166 -0.2176 -0.4118
  768HOH     H2 2321   2.511   3.428   1.145  0.6457 -1.5506 -0.9672
  769HOH      O 2322   1.520   0.356   0.331  0.1813  0.4406 -0.1811
  769HOH     H1 2323   1.569   0.275   0.317 -0.9529 -0.5873  1.1696
  769HOH     H2 2324   1.428   0.329   0.332 -0.1865  1.3171  2.1919
  770HOH      O 2325   0.804   0.440   1.974 -0.4951 -0.1868 -0.5393
  770HOH     H1 2326   0.719   0.449   1.933 -0.4734  1.5103 -0.3424
  770HOH     H2 2327   0.862   0.497   1.923  0.1392 -0.0594  0.2779
  771HOH      O 2328   1.671   0.942   0.203 -0.1249 -0.4510  0.3156
  771HOH     H1 2329   1.625   0.964   0.284 -0.2775 -0.2535  0.1799
  771HOH     H2 2330   1.631   0.859   0.174  0.8503 -1.2560  1.1299
  772HOH      O 2331   3.939   0.454   0.651 -0.0012  0.1594 -0.6731
  772HOH     H1 2332   4.030   0.444   0.623  0.2538  0.9301 -0.1955
  772HOH     H2 2333   3.926   0.549   0.655 -0.6051  0.0638 -0.0606
  773HOH      O 2334   3.925   1.465   3.983 -0.4766  0.0264  0.4136
  773HOH     H1 2335   3.872   1.540   3.957  0.1060  0.3996  0.2538
  773HOH     H2 2336   3.983   1.450   3.907  0.1753  0.1325  0.8752
  774HOH      O 2337   1.479   0.530   2.834  0.0773  0.9066 -0.1350
  774HOH     H1 2338   1.556   0.480   2.859 -0.3021 -0.4427 -1.3371
  774HOH     H2 2339   1.492   0.549   2.741 -1.2879 -0.0343 -0.5924
  775HOH      O 2340   2.058   2.243   3.778  0.8082  0.3063  0.1360
  775HOH     H1 2341   1.983   2.268   3.832  0.3317  1.3384 -0.9010
  775HOH     H2 2342   2.030   2.261   3.689  1.6605 -1.0497 -0.4602
  776HOH      O 2343   3.746   1.943   2.286  0.4924  0.4894 -0.4292
  776HOH     H1 2344   3.755   1.854   2.318  0.5803  1.0797  1.4564
  776HOH     H2 2345   3.777   1.940   2.195  0.0844 -1.4372 -0.5757
  777HOH      O 2346   0.334   2.276   4.050  0.4403 -0.1603  0.2168
  777HOH     H1 2347   0.421   2.290   4.088  0.7793  0.0759 -0.6070
  777HOH     H2 2348   0.273   2.312   4.115  1.0255  0.6308  0.3478
  778HOH      O 2349   2.125   2.860   1.431 -0.0591  0.0300 -0.5882
  778HOH     H1 2350   2.154   2.916   1.503 -0.4010 -0.4585 -0.0554
  778HOH     H2 2351   2.035   2.838   1.453  0.0903 -0.7858 -0.7486
  779HOH      O 2352   1.920   0.256   0.381  0.0501  0.6922  0.3314
  779HOH     H1 2353   2.014   0.241   0.391  0.1071  0.6580 -0.2028
  779HOH     H2 2354   1.910   0.351   0.391 -0.0937  0.5536  2.0446
  780HOH      O 2355   0.760   0.501   1.001  0.3230  1.2754  0.1393
  780HOH     H1 2356   0.774   0.564   0.930 -0.3917  1.0933 -0.1878
  780HOH     H2 2357   0.710   0.430   0.959  1.8629  0.0253  0.2551
  781HOH      O 2358   3.124   0.235   0.257 -0.1630  0.6670  0.6678
  781HOH     H1 2359   3.124   0.325   0.225  1.7288  0.7777  0.7263
  781HOH     H2 2360   3.137   0.244   0.352 -0.8639  0.3167  0.8056
  782HOH      O 2361   1.950   0.875   0.123  0.2396  0.6907 -0.5488
  782HOH     H1 2362   1.966   0.904   0.033  0.5979  1.6192 -0.2004
  782HOH     H2 2363   1.862   0.907   0.143  0.5510  1.3934 -0.2393
  783HOH      O 2364   3.054   1.608   0.387 -0.4461  0.1313  0.1179
  783HOH     H1 2365   3.111   1.636   0.459  1.8378 -0.5402 -1.2254
  783HOH     H2 2366   3.019   1.690   0.351  1.3083  0.8503 -0.1400
  784HOH      O 2367   2.142   2.699   1.788  0.6058 -0.7628  0.3943
  784HOH     H1 2368   2.109   2.766   1.848  1.2238 -0.0934  0.0235
  784HOH     H2 2369   2.112   2.729   1.702 -0.2850 -1.7144  0.3374
  785HOH      O 2370   0.263   3.999   3.790  0.1206  0.1838 -0.2182
  785HOH     H1 2371   0.331   4.027   3.852  0.4490 -0.0446 -0.4627
  785HOH     H2 2372   0.229   3.918   3.827 -0.1132  0.3623 -0.0322
  786HOH      O 2373   0.516   3.227   2.155 -0.2455 -0.6838 -0.6049
  786HOH     H1 2374   0.611   3.229   2.144 -0.1261 -2.0111 -0.1959
  786HOH     H2 2375   0.483   3.291   2.093  0.9439  0.4018 -0.2044
  787HOH      O 2376   1.140   1.580   1.459 -0.2901  0.2172 -0.0387
  787HOH     H1 2377   1.179   1.494   1.473 -0.0837  0.1833 -0.7228
  787HOH     H2 2378   1.066   1.583   1.520 -0.3610 -0.4881 -0.0696
  788HOH      O 2379   0.362   1.942   2.929  0.7340 -0.0590 -0.0440
  788HOH     H1 2380   0.330   1.958   2.840 -0.4618  0.5407  0.4521
  788HOH     H2 2381   0.340   2.021   2.977  1.0132 -0.5164  0.8804
  789HOH      O 2382   2.696   3.618   3.301 -0.5623  0.1206 -0.0244
  789HOH     H1 2383   2.788   3.624   3.325 -0.6906 -0.1214  0.5559
  789HOH     H2 2384   2.683   3.688   3.236  0.3495 -0.7397 -1.2369
  790HOH      O 2385   2.585   1.457   1.022  0.2739  0.2791  0.0969
  790HOH     H1 2386   2.625   1.478   1.106 -0.2547 -0.3043  0.5149
  790HOH     H2 2387   2.530   1.381   1.040 -0.4453  0.6034 -0.6040
  791HOH      O 2388   1.117   1.608   0.751  0.1331 -0.3081  0.1204
  791HOH     H1 2389   1.123   1.678   0.685 -0.1912 -0.5013 -0.1221
  791HOH     H2 2390   1.194   1.553   0.734  0.0747 -0.3330 -0.0727
  792HOH      O 2391   2.684   3.004   3.318 -0.0078  1.0293 -0.1856
  792HOH     H1 2392   2.592   2.978   3.329  0.5242 -0.7959  0.6594
  792HOH     H2 2393   2.707   3.045   3.401  0.2360  0.3592  0.0898
  793HOH      O 2394   3.451   3.653   2.757  0.0419  0.4032 -0.5378
  793HOH     H1 2395   3.511   3.600   2.809  0.1447  1.2493  0.2696
  793HOH     H2 2396   3.505   3.724   2.723 -0.3146  0.6488 -0.6010
  794HOH      O 2397   0.794   2.494   2.729  0.2147 -0.3092  0.1405
  794HOH     H1 2398   0.751   2.519   2.647 -1.9412 -0.2697  1.1534
  794HOH     H2 2399   0.763   2.557   2.793  0.2697 -1.4346  1.3585
  795HOH      O 2400   2.663   3.818  -0.029 -0.2454  1.1578  0.1582
  795HOH     H1 2401   2.572   3.795  -0.014  0.1648 -0.7581  0.1591
  795HOH     H2 2402   2.706   3.803   0.055  0.6379 -1.7529 -0.5955
  796HOH      O 2403   0.542   0.213   2.203  0.1226 -0.9002  0.2627
  796HOH     H1 2404   0.634   0.212   2.176  0.0022 -0.7427 -0.1724
  796HOH     H2 2405   0.496   0.171   2.131 -0.2791  0.0347 -0.0610
  797HOH      O 2406   0.384   3.590   0.714 -0.1333  0.6142  0.1424
  797HOH     H1 2407   0.322   3.569   0.644 -0.1130  1.7651 -0.2679
  797HOH     H2 2408   0.335   3.649   0.771  0.5801  1.6152 -0.2376
  798HOH      O 2409   3.665   2.201   2.359  0.0645  0.1383 -0.7524
  798HOH     H1 2410   3.576   2.234   2.346  0.1598  0.5826 -0.3267
  798HOH     H2 2411   3.663   2.113   2.321 -0.5404  0.1622 -0.8041
  799HOH      O 2412   3.369   0.908   0.180  0.9975  0.1748  0.5088
  799HOH     H1 2413   3.378   0.974   0.111 -0.1864 -0.1842 -0.0490
  799HOH     H2 2414   3.456   0.871   0.190  1.0019 -0.8296 -1.9447
  800HOH      O 2415   3.781   2.235   0.118  0.8999  0.7383  0.1722
  800HOH     H1 2416   3.762   2.293   0.191  0.4629 -0.1634  0.8061
  800HOH     H2 2417   3.759   2.148   0.150  1.7710  0.1784 -0.6604
  801HOH      O 2418   1.513   0.409   3.348 -0.4177 -0.0952 -0.1487
  801HOH     H1 2419   1.571   0.358   3.404  0.5043  0.3274 -0.6711
  801HOH     H2 2420   1.469   0.469   3.408  0.1046 -0.0554  0.2101
  802HOH      O 2421   3.474   3.111   0.245 -0.1072  0.6744  0.0735
  802HOH     H1 2422   3.545   3.171   0.271  0.3145  0.5354 -0.6795
  802HOH     H2 2423   3.396   3.166   0.242  0.2622  1.2025 -0.5436
  803HOH      O 2424   1.683   3.930   3.940 -0.3721 -0.8277  0.1089
  803HOH     H1 2425   1.606   3.902   3.990 -0.8815  0.4682  0.1439
  803HOH     H2 2426   1.648   3.956   3.855  0.0856 -0.6131 -0.0169
  804HOH      O 2427   3.393   1.630   0.667 -0.1164  0.3757  0.5889
  804HOH     H1 2428   3.346   1.590   0.740 -0.2159 -0.3858  0.1369
  804HOH     H2 2429   3.400   1.560   0.602 -0.3136  1.1006 -0.2640
  805HOH      O 2430   1.399   3.756   3.204  0.0628  0.5910 -0.0169
  805HOH     H1 2431   1.443   3.779   3.286 -0.7829  0.5051  0.4864
  805HOH     H2 2432   1.442   3.811   3.138  2.0855 -0.7036  0.0760
  806HOH      O 2433   1.460   3.206   0.020  0.1536 -0.2074 -1.0203
  806HOH     H1 2434   1.504   3.124   0.042 -0.0585  0.0397  0.5183
  806HOH     H2 2435   1.367   3.189   0.034 -0.0192  0.0004 -1.7946
  807HOH      O 2436   1.741   3.921   1.139 -0.5473  0.6560  0.0425
  807HOH     H1 2437   1.806   3.991   1.142 -0.0784  0.2320 -0.0252
  807HOH     H2 2438   1.659   3.964   1.162 -0.2528  1.2075  0.0998
  808HOH      O 2439   1.890   0.710   1.018  0.4444  0.2073  0.3095
  808HOH     H1 2440   1.900   0.803   1.040 -0.3571  0.6517 -0.9839
  808HOH     H2 2441   1.942   0.698   0.938  0.4997 -0.4563  0.4330
  809HOH      O 2442   2.319   3.632   2.154  0.5296  0.0817 -0.4337
  809HOH     H1 2443   2.352   3.602   2.070 -0.0457 -0.7608 -0.3805
  809HOH     H2 2444   2.391   3.618   2.215  0.7309  0.0909 -0.6676
  810HOH      O 2445   2.819   3.453   0.242 -0.2589  0.1027  0.5103
  810HOH     H1 2446   2.827   3.462   0.337  0.7790  0.6522  0.3959
  810HOH     H2 2447   2.833   3.541   0.208  1.2943 -0.3620 -0.2294
  811HOH      O 2448   2.580   1.783   3.785 -0.3026  0.5103 -0.3441
  811HOH     H1 2449   2.608   1.692   3.775 -1.6757 -0.0115  0.0620
  811HOH     H2 2450   2.647   1.823   3.841  0.2675 -0.2785 -0.4275
  812HOH      O 2451   2.817   1.365   3.128 -0.1575  0.3218 -0.2062
  812HOH     H1 2452   2.900   1.397   3.162 -0.2624  0.6880 -0.2764
  812HOH     H2 2453   2.755   1.377   3.200 -0.1952  0.2547 -0.2268
  813HOH      O 2454   1.436   2.097   2.533 -0.2927  0.4604  0.5264
  813HOH     H1 2455   1.453   2.165   2.467 -0.7088 -0.1663 -0.2633
  813HOH     H2 2456   1.452   2.141   2.617  1.6865  0.9133  0.0172
  814HOH      O 2457   2.191   1.880   2.572  0.1532  0.0599  0.4067
  814HOH     H1 2458   2.157   1.828   2.499 -1.2331 -0.7677  1.5338
  814HOH     H2 2459   2.143   1.963   2.566  0.4602  0.2176  0.0741
  815HOH      O 2460   0.183   1.857   0.905  0.3510 -0.5370  0.3677
  815HOH     H1 2461   0.087   1.860   0.906  0.3260 -0.6101 -0.5791
  815HOH     H2 2462   0.206   1.822   0.991 -0.5226 -1.9737  0.0759
  816HOH      O 2463   2.160   3.302   2.092  0.1673 -0.0046  0.3378
  816HOH     H1 2464   2.219   3.371   2.061  0.2549 -0.1706  0.1411
  816HOH     H2 2465   2.119   3.267   2.013 -0.4252  0.3121  0.4907
  817HOH      O 2466   0.756   3.998   1.384  0.4166  0.4121 -0.6659
  817HOH     H1 2467   0.720   4.009   1.472 -0.6776 -0.2886 -0.9969
  817HOH     H2 2468   0.842   4.042   1.388  0.6037  0.0107  0.8681
  818HOH      O 2469   0.088   0.732   0.102  0.1846  0.5076  0.1745
  818HOH     H1 2470   0.110   0.763   0.190  0.5223  1.2371 -0.1521
  818HOH     H2 2471   0.169   0.740   0.052  0.1094 -0.3123 -0.1062
  819HOH      O 2472   3.249   1.400   1.518  0.5190  0.7683 -0.1056
  819HOH     H1 2473   3.226   1.308   1.505  0.7038  0.8471 -1.1573
  819HOH     H2 2474   3.257   1.410   1.613  0.2129 -0.2267  0.0417
  820HOH      O 2475   1.883   1.661   2.772 -0.1906 -0.1457  0.1594
  820HOH     H1 2476   1.929   1.581   2.798  0.1570  0.1196  0.3795
  820HOH     H2 2477   1.803   1.661   2.825 -0.3185 -0.4745 -0.0287
  821HOH      O 2478   0.605   0.576   1.735  0.4907  0.4531  0.2731
  821HOH     H1 2479   0.679   0.611   1.784  1.0106  0.7181 -0.6652
  821HOH     H2 2480   0.607   0.622   1.651 -0.5091  0.1850  0.0776
  822HOH      O 2481   3.464   3.970   1.059  0.1934  0.4630 -0.5338
  822HOH     H1 2482   3.374   3.994   1.081  0.4603  0.5731  0.5652
  822HOH     H2 2483   3.461   3.875   1.045 -0.4185  0.6840 -2.5170
  823HOH      O 2484   3.727   0.586   0.919  0.4231  0.3995  0.2785
  823HOH     H1 2485   3.787   0.559   0.850  1.0539  1.5348  0.3496
  823HOH     H2 2486   3.657   0.632   0.874  0.0118 -0.1904  0.2809
  824HOH      O 2487   3.212   3.465   0.362 -0.3243 -0.3772 -0.7373
  824HOH     H1 2488   3.277   3.525   0.324 -0.3179 -0.5283 -0.9733
  824HOH     H2 2489   3.171   3.515   0.432  0.0823 -0.2963 -0.5523
  825HOH      O 2490   3.365   1.880   0.579 -0.3931 -0.0925  0.0785
  825HOH     H1 2491   3.384   1.871   0.485  0.1898  1.2861  0.0134
  825HOH     H2 2492   3.413   1.808   0.620  1.0155  0.4133 -0.5509
  826HOH      O 2493   2.709   3.363   3.241 -0.0964  0.2100  0.1958
  826HOH     H1 2494   2.715   3.458   3.249 -0.4574  0.1791  1.2864
  826HOH     H2 2495   2.681   3.334   3.328  2.5925 -1.1479  0.8291
  827HOH      O 2496   2.378   2.531   3.270 -0.2339 -0.3264 -0.2788
  827HOH     H1 2497   2.312   2.569   3.328 -0.1653 -0.3908 -0.1568
  827HOH     H2 2498   2.421   2.464   3.323 -0.3183 -0.5408 -0.4770
  828HOH      O 2499   3.073   3.240   3.411 -0.0871 -0.2251  0.4770
  828HOH     H1 2500   3.030   3.300   3.473  0.7173  0.9051  0.0068
  828HOH     H2 2501   3.005   3.219   3.348 -0.1041  1.2952 -0.0903
  829HOH      O 2502   3.378   1.911   2.405 -0.0861  0.4113 -0.4591
  829HOH     H1 2503   3.443   1.926   2.474 -0.4774 -1.4821  0.4612
  829HOH     H2 2504   3.427   1.918   2.324  0.8707  0.7512  0.1142
  830HOH      O 2505   0.336   0.573   1.609 -0.2346  0.0006  0.3587
  830HOH     H1 2506   0.278   0.607   1.677  0.1335 -0.4506  0.9083
  830HOH     H2 2507   0.424   0.590   1.642 -0.0483  0.1127 -0.1798
  831HOH      O 2508   1.624   1.970   3.343 -0.5973  0.5836 -0.2381
  831HOH     H1 2509   1.616   1.875   3.334 -0.9392  0.5771  0.0921
  831HOH     H2 2510   1.634   2.002   3.253  0.9054  0.1322 -0.2917
  832HOH      O 2511   1.624   1.712   3.270 -0.3104  0.0249  0.1294
  832HOH     H1 2512   1.705   1.702   3.221  0.1713 -0.3670  0.9466
  832HOH     H2 2513   1.556   1.681   3.210  0.2226 -0.2653 -0.3536
  833HOH      O 2514   1.508   2.398   0.358  0.0236 -0.2471 -0.4143
  833HOH     H1 2515   1.581   2.433   0.306  0.0192 -0.4952 -0.5933
  833HOH     H2 2516   1.450   2.359   0.293 -0.2200 -0.1392 -0.2610
  834HOH      O 2517   1.698   3.787   3.685 -0.0714  0.0911  0.2230
  834HOH     H1 2518   1.725   3.741   3.765  0.3106  0.0007  0.0434
  834HOH     H2 2519   1.708   3.723   3.615  0.7190  0.5092 -0.0700
  835HOH      O 2520   0.587   2.590   0.668 -0.0347  0.0727  0.1758
  835HOH     H1 2521   0.609   2.572   0.759  0.2889 -1.9456 -0.2145
  835HOH     H2 2522   0.501   2.550   0.655  0.7087 -1.4186 -0.7778
  836HOH      O 2523   1.177   2.620   2.638  0.4170 -0.0857 -0.1927
  836HOH     H1 2524   1.142   2.606   2.550  0.7307 -0.7283 -0.2272
  836HOH     H2 2525   1.153   2.541   2.686  0.7705 -0.0097  0.1210
  837HOH      O 2526   1.053   2.392   2.718  0.3418  0.6705 -0.3615
  837HOH     H1 2527   1.019   2.320   2.665  0.3260 -0.0529  0.5574
  837HOH     H2 2528   0.976   2.440   2.746  0.1522 -0.0618  0.4798
  838HOH      O 2529   0.313   3.314   3.366  0.2442 -0.2183  0.3274
  838HOH     H1 2530   0.256   3.269   3.428  0.3318  0.0143  0.5811
  838HOH     H2 2531   0.312   3.259   3.287 -0.1895 -0.3031  0.3900
  839HOH      O 2532   0.891   1.465   0.696 -0.5761 -0.0246 -0.3424
  839HOH     H1 2533   0.843   1.437   0.774 -0.5281 -0.3325 -0.4204
  839HOH     H2 2534   0.970   1.506   0.730 -0.1032 -0.9695 -0.2266
  840HOH      O 2535   0.519   4.009   2.134 -0.3932 -0.1467 -0.0961
  840HOH     H1 2536   0.506   4.053   2.217 -0.8543 -1.3662  0.5254
  840HOH     H2 2537   0.602   4.043   2.101 -0.6979  1.1180  0.3304
  841HOH      O 2538   2.906   2.499   0.738 -0.0124  0.2438 -0.0272
  841HOH     H1 2539   2.866   2.474   0.822  0.4034  0.8678  0.3694
  841HOH     H2 2540   2.990   2.453   0.737  0.0362  0.3317 -0.0378
  842HOH      O 2541   1.163   3.376   1.580  0.1741 -0.5308 -0.0896
  842HOH     H1 2542   1.231   3.439   1.555 -0.8163  1.0215  0.8276
  842HOH     H2 2543   1.116   3.358   1.498 -0.2161  0.8729 -0.2336
  843HOH      O 2544   0.400   0.577   3.890 -0.5554 -0.3696  0.4129
  843HOH     H1 2545   0.445   0.576   3.806  2.1926  0.5991  1.6316
  843HOH     H2 2546   0.391   0.485   3.915 -1.1290 -0.6532 -0.7140
  844HOH      O 2547   0.435   0.557   0.655  0.5686 -0.0232 -0.4591
  844HOH     H1 2548   0.393   0.566   0.570 -0.2329  0.1166 -0.0618
  844HOH     H2 2549   0.445   0.647   0.687 -2.0718 -0.0548  0.9435
  845HOH      O 2550   2.773   3.940   2.136  0.0656 -0.3677 -0.0027
  845HOH     H1 2551   2.680   3.955   2.154 -0.0014 -1.2568  0.5488
  845HOH     H2 2552   2.808   4.027   2.117 -0.6685  0.1566  0.8378
  846HOH      O 2553   0.895   0.659   1.357 -0.4495  0.1406 -0.1064
  846HOH     H1 2554   0.935   0.722   1.417 -0.1208  0.8856 -1.0496
  846HOH     H2 2555   0.963   0.592   1.344 -0.0523  0.6060 -0.5327
  847HOH      O 2556   0.624   2.482   3.589  0.0472  0.2261 -0.5127
  847HOH     H1 2557   0.534   2.491   3.557  0.0310 -0.1258 -0.5689
  847HOH     H2 2558   0.623   2.402   3.642  0.3257  0.2229 -0.5107
  848HOH      O 2559   2.700   1.375   2.633  0.3686 -0.2803  0.4245
  848HOH     H1 2560   2.729   1.382   2.542  0.1240 -0.0725  0.3605
  848HOH     H2 2561   2.641   1.450   2.646 -0.6854 -1.0518  0.3494
  849HOH      O 2562   3.939   2.245   1.412  0.6330  0.1893  0.1394
  849HOH     H1 2563   3.934   2.284   1.499  1.8405  0.1888  0.2445
  849HOH     H2 2564   3.858   2.272   1.369  0.3666  0.8477  0.9893
  850HOH      O 2565   3.700   2.484   1.674 -0.0296 -1.1586 -0.1878
  850HOH     H1 2566   3.793   2.464   1.658  0.3245  0.7945 -1.2832
  850HOH     H2 2567   3.696   2.503   1.768  0.8010 -0.8686 -0.1904
  851HOH      O 2568   3.978   2.542   3.632 -0.1010 -0.2710  0.1267
  851HOH     H1 2569   3.895   2.579   3.661  0.4367  0.2042  1.1656
  851HOH     H2 2570   4.007   2.488   3.706  0.7712  0.0166  0.0208
  852HOH      O 2571   3.935   0.789   0.057 -0.2918  0.2923 -0.5891
  852HOH     H1 2572   4.016   0.743   0.078 -0.4284 -0.0805 -0.8579
  852HOH     H2 2573   3.927   0.855   0.126  0.1444  0.2176 -0.4573
  853HOH      O 2574   0.339   0.699   2.565 -0.6297 -0.2802  0.4232
  853HOH     H1 2575   0.293   0.652   2.495 -0.2862  0.0302 -0.0235
  853HOH     H2 2576   0.411   0.641   2.588 -0.1605  0.0380 -0.1816
  854HOH      O 2577   0.341   1.977   3.991 -0.4880 -0.0153  0.3801
  854HOH     H1 2578   0.364   1.986   3.898 -0.7370 -1.1828  0.1813
  854HOH     H2 2579   0.336   2.067   4.023  0.1120  0.3963 -0.6072
  855HOH      O 2580   4.030   3.616   0.357  0.1749 -0.3225 -0.3732
  855HOH     H1 2581   4.092   3.545   0.338  0.8738  0.0148  0.5236
  855HOH     H2 2582   3.966   3.610   0.286  1.4689 -0.3998 -1.6458
  856HOH      O 2583   3.594   3.362   0.277  0.1980 -0.1975 -0.0026
  856HOH     H1 2584   3.576   3.364   0.183 -0.6199 -0.8307  0.1149
  856HOH     H2 2585   3.547   3.437   0.313  1.0839  0.4676 -0.1545
  857HOH      O 2586   3.249   4.018   2.226  0.1454  0.1043 -0.6691
  857HOH     H1 2587   3.294   4.100   2.207  0.8932 -0.1792 -0.2020
  857HOH     H2 2588   3.304   3.951   2.185  0.4328 -0.2943  0.3162
  858HOH      O 2589   0.818   1.990   4.107  0.3993 -0.2789 -0.5377
  858HOH     H1 2590   0.750   1.996   4.041 -0.3857 -0.9684  0.1660
  858HOH     H2 2591   0.781   2.031   4.185  0.0517 -2.0981  0.3635
  859HOH      O 2592   1.920   1.590   0.485  0.8828 -0.2109 -0.2801
  859HOH     H1 2593   1.913   1.624   0.574 -0.9058 -0.4472 -0.2532
  859HOH     H2 2594   1.977   1.652   0.440 -0.5245  1.6906  0.2984
  860HOH      O 2595   1.981   1.945   1.100  0.1924 -0.3874  0.2626
  860HOH     H1 2596   1.957   1.938   1.008  0.3417 -0.1348  0.2031
  860HOH     H2 2597   1.899   1.966   1.145  0.2823  0.4572  0.0630
  861HOH      O 2598   1.617   2.699   2.638 -0.0959  0.2102 -0.4681
  861HOH     H1 2599   1.581   2.673   2.723  0.3037  1.3792  0.1084
  861HOH     H2 2600   1.708   2.670   2.641 -0.1930 -0.1242 -0.6850
  862HOH      O 2601   1.874   1.900   3.718 -0.6466 -0.0359  0.4674
  862HOH     H1 2602   1.815   1.962   3.761  0.4281  0.4447  1.3338
  862HOH     H2 2603   1.881   1.827   3.779 -0.0871  0.0765  0.5482
  863HOH      O 2604   1.202   1.299   1.505 -0.6260  0.0604  0.6504
  863HOH     H1 2605   1.153   1.264   1.579 -0.5952 -0.7114  0.3261
  863HOH     H2 2606   1.264   1.230   1.482 -0.6223  0.2904 -0.0867
  864HOH      O 2607   2.505   1.314   4.072 -0.8083  0.3310  0.1569
  864HOH     H1 2608   2.480   1.299   4.163 -0.9567 -0.7913 -0.0344
  864HOH     H2 2609   2.567   1.244   4.053 -0.1236  1.0491 -0.3785
  865HOH      O 2610   0.411   2.502   2.238  0.5421  0.3635 -0.2199
  865HOH     H1 2611   0.384   2.526   2.150  1.1073  1.0670 -0.2274
  865HOH     H2 2612   0.368   2.567   2.295  0.1856 -0.0807  0.0303
  866HOH      O 2613   3.711   2.825   1.587  0.0418 -0.2407  0.6057
  866HOH     H1 2614   3.644   2.883   1.621  0.3764  0.9372 -0.5674
  866HOH     H2 2615   3.662   2.755   1.543 -0.4732  0.5819 -0.2050
  867HOH      O 2616   2.024   3.358   1.450 -0.2985 -0.1622  0.4061
  867HOH     H1 2617   2.098   3.335   1.507 -0.5110  0.5097  0.9868
  867HOH     H2 2618   2.046   3.319   1.365  0.2237 -0.8480  0.8344
  868HOH      O 2619   2.002   3.015   1.665 -0.0629 -0.2886 -0.4644
  868HOH     H1 2620   1.918   3.042   1.703 -0.0354  0.2197 -0.7448
  868HOH     H2 2621   2.055   2.989   1.740 -0.2748 -0.0538 -0.2298
  869HOH      O 2622   0.987   1.078   0.108  0.2151 -0.0290  0.1710
  869HOH     H1 2623   0.935   1.006   0.073  0.0378  0.1546  0.0534
  869HOH     H2 2624   0.959   1.155   0.058 -0.6633  0.4170  1.2630
  870HOH      O 2625   3.933   0.182   3.671  0.4276 -0.1016  0.7512
  870HOH     H1 2626   3.997   0.249   3.645  1.4590 -1.2644  0.0269
  870HOH     H2 2627   3.879   0.169   3.593  1.4956 -1.3916  0.1387
  871HOH      O 2628   0.598   3.332   3.355 -0.5317 -0.0028 -0.2354
  871HOH     H1 2629   0.507   3.354   3.337 -0.6916  0.0370  0.5488
  871HOH     H2 2630   0.642   3.416   3.368 -0.6079 -0.0428  0.3468
  872HOH      O 2631   3.022   3.763   1.563  0.1334  0.4401  0.6574
  872HOH     H1 2632   2.949   3.801   1.613 -0.1598 -0.2323  0.7560
  872HOH     H2 2633   3.020   3.670   1.583  0.1201  0.1640 -0.4550
  873HOH      O 2634   1.833   1.879   0.840 -0.1955 -0.0865  0.0378
  873HOH     H1 2635   1.780   1.924   0.774 -0.5442  0.2432  0.5339
  873HOH     H2 2636   1.774   1.866   0.914  0.1741 -0.5068  0.2685
  874HOH      O 2637   1.595   1.306   0.168 -0.1523 -0.4445 -0.3855
  874HOH     H1 2638   1.505   1.338   0.160 -0.1985 -0.4101  0.1497
  874HOH     H2 2639   1.647   1.384   0.186  0.1724 -0.3023 -1.7328
  875HOH      O 2640   0.606   0.856   1.843 -0.4424  0.9357  0.1291
  875HOH     H1 2641   0.563   0.795   1.902  0.2190  0.3562  0.0400
  875HOH     H2 2642   0.539   0.877   1.778 -0.6169  0.0820  0.0036
  876HOH      O 2643   1.107   3.035   3.595  0.3978 -0.0400  0.3017
  876HOH     H1 2644   1.186   3.004   3.551  0.2437 -0.1021  0.0611
  876HOH     H2 2645   1.045   2.963   3.585  0.2823  0.0454  0.4076
  877HOH      O 2646   0.518   3.969   0.185  0.1822 -0.6749  0.0670
  877HOH     H1 2647   0.505   3.988   0.278  0.5525 -0.2750  0.0417
  877HOH     H2 2648   0.430   3.969   0.148  0.1086  0.7630  0.1243
  878HOH      O 2649   0.564   0.717   1.512  0.6881  0.1460  0.0606
  878HOH     H1 2650   0.583   0.684   1.424 -0.3920  1.1096 -0.5879
  878HOH     H2 2651   0.530   0.805   1.498 -0.5084 -0.0422  1.3370
  879HOH      O 2652   0.358   1.963   3.703  0.3180 -0.6513  0.5591
  879HOH     H1 2653   0.269   1.934   3.719  0.4220 -2.0600 -0.9208
  879HOH     H2 2654   0.351   2.024   3.629  0.5775 -1.0321  0.2082
  880HOH      O 2655   3.665   2.235   1.536  0.1238  0.7869 -0.9595
  880HOH     H1 2656   3.580   2.237   1.493 -0.8381  1.3281  0.7810
  880HOH     H2 2657   3.674   2.321   1.577 -0.0819 -0.1849  1.5312
  881HOH      O 2658   3.774   1.411   3.112 -0.0475 -0.2438  0.2507
  881HOH     H1 2659   3.808   1.455   3.035  0.5519  0.3141  0.8156
  881HOH     H2 2660   3.771   1.318   3.087  2.1419 -0.3947  0.2023
  882HOH      O 2661   3.625   3.581   3.746 -0.3369 -0.0582  0.0325
  882HOH     H1 2662   3.592   3.643   3.680 -0.5178 -0.7581 -0.5640
  882HOH     H2 2663   3.561   3.510   3.746  0.1585 -0.5191  0.2852
  883HOH      O 2664   2.450   0.300   0.313 -1.1021 -0.7420 -0.5766
  883HOH     H1 2665   2.487   0.286   0.400  0.6160  0.1910 -1.0633
  883HOH     H2 2666   2.436   0.395   0.307 -1.1078 -0.7734 -1.3345
  884HOH      O 2667   1.140   2.748   3.258 -0.2307 -0.1738  0.3282
  884HOH     H1 2668   1.068   2.785   3.207 -0.6032  0.5832  1.3489
  884HOH     H2 2669   1.108   2.747   3.348  1.0614  0.3040  0.8401
  885HOH      O 2670   0.069   2.455   0.082  0.0634  0.3680 -0.5360
  885HOH     H1 2671   0.098   2.416   0.164 -0.7431  0.4975 -0.1695
  885HOH     H2 2672   0.117   2.537   0.076  0.3814  0.1971 -0.3700
  886HOH      O 2673   1.701   0.068   1.805 -0.0680  0.4707  0.4156
  886HOH     H1 2674   1.767   0.079   1.873 -1.0914  0.4184  1.4660
  886HOH     H2 2675   1.644   0.144   1.814 -0.5692  0.1550  0.0110
  887HOH      O 2676   1.015   3.559   2.359  0.2422  0.1383 -0.5488
  887HOH     H1 2677   0.985   3.549   2.449 -0.5296 -0.0444 -0.8066
  887HOH     H2 2678   1.089   3.619   2.364 -0.3061  0.7913  0.1105
  888HOH      O 2679   3.712   2.712   2.231  0.4079 -0.3886  0.0558
  888HOH     H1 2680   3.758   2.655   2.170  0.3136  0.3699 -0.7744
  888HOH     H2 2681   3.621   2.710   2.202  0.3324 -0.1229  0.2605
  889HOH      O 2682   2.923   0.537   1.923 -0.0427 -0.1984  1.2578
  889HOH     H1 2683   2.881   0.480   1.988 -0.1420 -0.7532  0.7182
  889HOH     H2 2684   2.850   0.574   1.873 -0.0578 -2.8121 -1.1264
  890HOH      O 2685   1.070   1.798   0.563  0.4691  0.5345 -0.0672
  890HOH     H1 2686   1.123   1.877   0.575  1.8168 -0.3893  0.6347
  890HOH     H2 2687   1.087   1.771   0.473 -0.4179  1.2844 -0.4862
  891HOH      O 2688   3.946   2.713   1.584 -0.9172 -0.3622 -0.0332
  891HOH     H1 2689   3.978   2.733   1.672 -0.6602 -0.8407 -0.0097
  891HOH     H2 2690   3.871   2.770   1.572 -0.6277  0.1017  0.2841
  892HOH      O 2691   3.660   0.866   1.961 -0.2121  0.0902 -0.8345
  892HOH     H1 2692   3.617   0.898   2.040  0.3210  0.2162 -0.5894
  892HOH     H2 2693   3.616   0.783   1.942 -0.5977  0.2418 -0.6242
  893HOH      O 2694   0.127   1.359   3.646  0.7894 -0.2152 -0.4200
  893HOH     H1 2695   0.063   1.322   3.706 -0.1872  2.2318  0.2755
  893HOH     H2 2696   0.078   1.374   3.565  0.9832  0.0921 -0.4834
  894HOH      O 2697   3.551   0.860   1.175 -0.2089  0.3335 -0.2059
  894HOH     H1 2698   3.632   0.810   1.175 -0.5382 -0.3476 -1.9081
  894HOH     H2 2699   3.562   0.925   1.245  1.6110  0.0372 -0.1275
  895HOH      O 2700   0.178   3.505   2.624 -0.0301  0.5585 -0.0503
  895HOH     H1 2701   0.126   3.438   2.670  0.6896 -0.2462 -0.3652
  895HOH     H2 2702   0.161   3.489   2.531 -0.1915  1.1202 -0.1280
  896HOH      O 2703   1.087   2.499   1.993 -0.1326  0.1142  0.3311
  896HOH     H1 2704   1.039   2.530   1.916 -0.0128  0.5563  0.4300
  896HOH     H2 2705   1.101   2.578   2.046  0.1890 -0.1089  0.5849
  897HOH      O 2706   2.265   3.175   3.283 -0.1964 -0.1095 -0.5181
  897HOH     H1 2707   2.298   3.195   3.195  0.0843 -0.5484 -0.5195
  897HOH     H2 2708   2.170   3.184   3.275 -0.1788 -0.2190 -0.8917
  898HOH      O 2709   1.736   1.177   0.369 -0.3054 -0.1745 -0.4908
  898HOH     H1 2710   1.671   1.202   0.303  0.1513 -0.2316 -0.9776
  898HOH     H2 2711   1.819   1.211   0.335  0.0527 -0.8363 -0.3101
  899HOH      O 2712   3.563   0.614   0.249  0.0320 -0.9888 -0.1740
  899HOH     H1 2713   3.578   0.663   0.168 -0.6152 -0.6140 -0.0759
  899HOH     H2 2714   3.629   0.544   0.246  0.3633 -0.6718 -0.7651
  900HOH      O 2715   1.959   0.930   3.700 -0.3168 -0.0336  0.4851
  900HOH     H1 2716   2.011   0.995   3.654 -0.6804 -0.1643 -0.1316
  900HOH     H2 2717   1.973   0.949   3.793  0.3132  0.3317  0.3267
  901HOH      O 2718   2.834   3.170   2.260 -0.0453  0.4514  0.5077
  901HOH     H1 2719   2.803   3.256   2.230 -0.9258  0.8194  2.2424
  901HOH     H2 2720   2.814   3.168   2.353  2.2214 -0.6691  1.1128
  902HOH      O 2721   3.581   0.650   2.547 -0.0584  0.0463  0.0000
  902HOH     H1 2722   3.560   0.624   2.458 -0.0267 -0.5082  0.1483
  902HOH     H2 2723   3.503   0.627   2.598 -0.4310  1.1613 -0.0134
  903HOH      O 2724   3.577   2.110   3.739 -0.1573 -0.5829  0.3998
  903HOH     H1 2725   3.626   2.133   3.818  0.0699  0.2777  0.0293
  903HOH     H2 2726   3.496   2.071   3.773 -0.3648  0.3738  1.0987
  904HOH      O 2727   1.745   2.908   1.108  0.2019  0.4026  0.1880
  904HOH     H1 2728   1.722   2.911   1.201  1.7917  0.2420  0.6561
  904HOH     H2 2729   1.788   2.823   1.097  0.0059  0.4019 -0.7153
  905HOH      O 2730   1.208   3.285   2.539 -0.2334  0.2679 -0.2624
  905HOH     H1 2731   1.284   3.295   2.482 -0.0454  0.0352 -0.0590
  905HOH     H2 2732   1.133   3.302   2.483 -0.0862 -0.5405 -0.7446
  906HOH      O 2733   0.768   0.916   0.061 -0.1298 -0.3867 -0.4164
  906HOH     H1 2734   0.787   0.827   0.030 -0.6207 -1.0534  1.0182
  906HOH     H2 2735   0.681   0.936   0.025 -0.4398 -0.9121  0.0026
  907HOH      O 2736   3.374   0.716   1.941  0.1960  0.2209 -0.0710
  907HOH     H1 2737   3.435   0.662   1.891  0.0892 -0.3436  0.3809
  907HOH     H2 2738   3.312   0.654   1.978 -0.8367  0.8035 -0.7322
  908HOH      O 2739   1.155   2.310   3.961 -0.1230  0.4717  0.0252
  908HOH     H1 2740   1.139   2.216   3.953 -0.3458  0.5351 -0.2993
  908HOH     H2 2741   1.075   2.345   4.000 -0.4723  0.6715 -0.8347
  909HOH      O 2742   0.882   2.889   1.771  0.1690  0.0258 -0.0852
  909HOH     H1 2743   0.788   2.896   1.784  0.2048  0.2188  0.0821
  909HOH     H2 2744   0.907   2.970   1.725  0.3948  0.4350  0.7269
  910HOH      O 2745  -0.005   2.172   0.588 -0.3508 -0.1695  0.5586
  910HOH     H1 2746  -0.024   2.185   0.496  0.1771 -0.6939  0.3644
  910HOH     H2 2747   0.051   2.095   0.591 -1.3822 -0.9457  1.4341
  911HOH      O 2748   3.519   0.238   1.583 -0.3832  0.0350 -0.5131
  911HOH     H1 2749   3.519   0.298   1.508  1.0342 -0.3804 -0.8981
  911HOH     H2 2750   3.534   0.152   1.544  0.4985 -0.1726  0.2283
  912HOH      O 2751   3.796   0.165   0.084 -0.2056  0.7318  0.2038
  912HOH     H1 2752   3.792   0.160  -0.012 -1.1781  2.8486  0.0102
  912HOH     H2 2753   3.705   0.161   0.112  0.0058  0.9614  0.9631
  913HOH      O 2754   2.634   0.024   1.851 -0.1684  0.0100  0.6614
  913HOH     H1 2755   2.641   0.119   1.844  0.8443 -0.0913 -0.4559
  913HOH     H2 2756   2.546   0.003   1.820 -0.3458  0.5667  0.7800
  914HOH      O 2757   1.262   1.128   0.074 -0.4002  0.3261  0.0389
  914HOH     H1 2758   1.285   1.128   0.167  0.1594 -0.6720 -0.0792
  914HOH     H2 2759   1.176   1.086   0.071 -0.9989  1.4428  0.1872
  915HOH      O 2760   3.374   2.173   3.231 -0.1938  0.7401 -0.1293
  915HOH     H1 2761   3.329   2.226   3.165 -1.5593  0.3705  0.4377
  915HOH     H2 2762   3.429   2.236   3.278  0.5056  1.0815 -1.3196
  916HOH      O 2763   1.397   2.841   3.216 -0.3233 -0.1867 -0.2668
  916HOH     H1 2764   1.315   2.792   3.207 -0.0581 -0.8969  0.8105
  916HOH     H2 2765   1.463   2.783   3.179 -0.0566 -0.5170  0.6837
  917HOH      O 2766   3.499   2.004   1.414  0.2937  1.0714  0.7217
  917HOH     H1 2767   3.455   2.088   1.426 -0.0620  1.0615 -0.3589
  917HOH     H2 2768   3.492   1.986   1.320  1.2621  0.3234  0.7613
  918HOH      O 2769   0.246   2.468   0.368 -0.6782 -0.2523  0.2117
  918HOH     H1 2770   0.248   2.482   0.462 -0.4412 -0.4614  0.2416
  918HOH     H2 2771   0.316   2.405   0.352 -0.9058 -0.4402 -0.0672
  919HOH      O 2772   3.764   2.440   1.243 -0.1670  0.0755  0.2706
  919HOH     H1 2773   3.823   2.402   1.178  0.8676  0.4596  0.9235
  919HOH     H2 2774   3.819   2.501   1.292 -1.0681  0.2949  1.0774
  920HOH      O 2775   0.266   1.540   1.548 -0.1462  0.2869  0.5906
  920HOH     H1 2776   0.361   1.533   1.535 -0.1076  0.1562  0.9220
  920HOH     H2 2777   0.241   1.617   1.498  0.0291 -0.0465 -0.0371
  921HOH      O 2778   2.303   0.142   2.420 -0.1856  0.1554  0.0072
  921HOH     H1 2779   2.254   0.133   2.502  0.6719 -1.3926  0.4294
  921HOH     H2 2780   2.344   0.228   2.425  0.0907 -0.0155  1.3651
  922HOH      O 2781   0.792   2.174   0.899  0.0904  0.2837 -0.1087
  922HOH     H1 2782   0.759   2.139   0.816 -0.1843  0.2104  0.0290
  922HOH     H2 2783   0.726   2.238   0.925 -0.5288 -0.6274  0.7123
  923HOH      O 2784   0.184   1.981   0.645  0.1849 -0.1710  0.5120
  923HOH     H1 2785   0.129   1.921   0.694 -0.4492 -0.0083  0.0223
  923HOH     H2 2786   0.260   1.996   0.702  0.2409 -1.2231  0.7480
  924HOH      O 2787   0.879   1.083   3.871  0.3167  0.0761 -0.2960
  924HOH     H1 2788   0.879   1.144   3.945 -0.0922  0.6380 -0.7394
  924HOH     H2 2789   0.843   1.134   3.799 -0.9049 -0.9541 -0.4720
  925HOH      O 2790   1.569   0.805   2.440 -0.4239 -0.1755 -0.2176
  925HOH     H1 2791   1.553   0.858   2.518 -0.4389  0.1363 -0.4281
  925HOH     H2 2792   1.506   0.838   2.376  0.8101  0.9076 -0.9811
  926HOH      O 2793   2.221   3.480   0.348  0.0626 -0.1455 -0.4711
  926HOH     H1 2794   2.215   3.405   0.290  0.0175 -0.1867 -0.4130
  926HOH     H2 2795   2.203   3.445   0.435  0.5782 -0.1737 -0.3657
  927HOH      O 2796   2.744   3.469   2.202 -0.1281 -0.4898  0.2885
  927HOH     H1 2797   2.681   3.456   2.131 -0.8609  0.4047  0.7272
  927HOH     H2 2798   2.795   3.546   2.176 -0.2173 -0.3215  0.6013
  928HOH      O 2799   2.122   4.147   0.649  0.0602  0.1147  0.5332
  928HOH     H1 2800   2.058   4.122   0.716  0.0957 -1.7338  0.0111
  928HOH     H2 2801   2.191   4.081   0.657  0.7569  0.6773 -0.4246
  929HOH      O 2802   1.499   2.179   0.954 -0.0401  0.1226  0.2566
  929HOH     H1 2803   1.449   2.184   0.873  0.2667  1.3924  0.1049
  929HOH     H2 2804   1.437   2.149   1.020 -0.5995  0.2123 -0.2202
  930HOH      O 2805   2.297   4.098   3.188  0.4314 -0.0335 -0.4766
  930HOH     H1 2806   2.233   4.080   3.258 -0.5330 -0.7047 -1.4749
  930HOH     H2 2807   2.380   4.069   3.224 -0.0330 -0.3784  0.3888
  931HOH      O 2808   2.206   4.033   0.027 -0.2118 -0.0054 -0.1096
  931HOH     H1 2809   2.216   4.125   0.051 -1.3331 -0.0963  0.8268
  931HOH     H2 2810   2.125   4.030  -0.023 -0.2471 -0.5139 -0.0242
  932HOH      O 2811   2.554   1.567   0.040 -0.6795  0.1215  0.5351
  932HOH     H1 2812   2.631   1.553   0.096  0.0640  0.5461 -0.3288
  932HOH     H2 2813   2.544   1.484  -0.008 -0.3976  0.2560  0.2372
  933HOH      O 2814   2.133   0.436   0.085 -0.1779  0.4588  0.2690
  933HOH     H1 2815   2.054   0.485   0.110 -0.3435  0.1431  0.3708
  933HOH     H2 2816   2.199   0.504   0.071 -0.9038  0.9166 -1.6029
  934HOH      O 2817   0.784   0.845   3.260 -0.4605  0.4136 -0.5192
  934HOH     H1 2818   0.858   0.898   3.291  0.1698 -0.4504 -0.4858
  934HOH     H2 2819   0.749   0.895   3.186 -0.6165  1.4274  0.1966
  935HOH      O 2820   3.449   2.762   3.812  0.1307  0.4184 -0.5846
  935HOH     H1 2821   3.540   2.744   3.788  0.6073 -0.5930  1.5128
  935HOH     H2 2822   3.450   2.853   3.843  0.3936  0.4630 -0.7149
  936HOH      O 2823   2.784   0.520   2.951 -0.2583  0.4502 -0.2212
  936HOH     H1 2824   2.788   0.608   2.989 -0.7752  0.6464 -0.6063
  936HOH     H2 2825   2.843   0.524   2.876  1.9069 -0.3352  1.2264
  937HOH      O 2826   2.042   0.519   1.218 -0.5263  0.0604 -0.1809
  937HOH     H1 2827   1.958   0.473   1.220 -0.4719 -0.0470 -0.3596
  937HOH     H2 2828   2.072   0.510   1.127  0.0079 -0.5002  0.0366
  938HOH      O 2829   2.269   0.997   4.073 -0.1762  0.1680  0.0432
  938HOH     H1 2830   2.327   1.015   4.147 -0.2242  0.8200 -0.0696
  938HOH     H2 2831   2.222   1.079   4.058 -0.0775  0.0840 -0.7918
  939HOH      O 2832   2.837   1.936   3.956  0.6215  0.0105 -0.3272
  939HOH     H1 2833   2.855   1.984   3.875  1.5295  0.4638  0.1158
  939HOH     H2 2834   2.920   1.893   3.977  0.2472 -0.5214  0.0956
  940HOH      O 2835   1.590   2.195   1.837 -0.1956 -0.2764 -0.1837
  940HOH     H1 2836   1.648   2.124   1.809 -0.8482 -0.7684 -0.3225
  940HOH     H2 2837   1.556   2.166   1.921 -0.0877  0.1123  0.0026
  941HOH      O 2838   2.998   3.579   0.691  0.1346 -0.0509 -0.6778
  941HOH     H1 2839   3.042   3.651   0.737 -0.4588  0.1112 -0.3435
  941HOH     H2 2840   3.042   3.500   0.723 -0.0499  0.0802 -0.0591
  942HOH      O 2841   3.381   3.347   2.211 -0.3924 -0.8502  0.2166
  942HOH     H1 2842   3.297   3.354   2.255 -0.1364  0.1701  0.6075
  942HOH     H2 2843   3.442   3.316   2.278  0.1871  1.5403  0.9891
  943HOH      O 2844   3.075   2.227   3.490 -0.7129 -0.3624  0.1865
  943HOH     H1 2845   2.991   2.243   3.533 -0.4854  1.3280  0.1174
  943HOH     H2 2846   3.065   2.265   3.403  0.0157 -0.4698  0.0466
  944HOH      O 2847   2.305   3.869   2.713  0.1681  0.4439  0.2692
  944HOH     H1 2848   2.322   3.875   2.619 -1.7561 -1.2039 -0.3186
  944HOH     H2 2849   2.289   3.959   2.740 -2.2551  0.8849 -1.7949
  945HOH      O 2850   1.581   3.341   2.771  0.9785  0.3571  0.8241
  945HOH     H1 2851   1.668   3.370   2.743  0.6837  0.2239 -0.3518
  945HOH     H2 2852   1.595   3.254   2.808  1.3980  0.5345  1.0985
  946HOH      O 2853   0.956   2.008   1.277 -0.4952 -0.1665 -0.8172
  946HOH     H1 2854   0.960   2.045   1.366 -0.4186 -0.5178 -0.6727
  946HOH     H2 2855   0.961   2.085   1.220  0.0254  0.0272 -0.5269
  947HOH      O 2856   4.054   3.366   2.396 -0.2718  0.1669 -0.0194
  947HOH     H1 2857   4.039   3.423   2.471 -0.1496  0.3153 -0.1065
  947HOH     H2 2858   4.058   3.426   2.321  1.5149  0.2441  0.0644
  948HOH      O 2859   3.767   4.064   0.539  0.2441 -0.1839  0.2485
  948HOH     H1 2860   3.773   4.114   0.621  0.8881 -1.1010  0.8016
  948HOH     H2 2861   3.748   4.129   0.472  0.0376  0.6461  1.0767
  949HOH      O 2862   2.126   3.011   1.057 -0.1068 -0.2275 -0.6514
  949HOH     H1 2863   2.206   2.959   1.049  0.0694  0.0890 -1.0747
  949HOH     H2 2864   2.070   2.961   1.115  0.8751  0.1272  0.7090
  950HOH      O 2865   1.285   1.780   3.341 -0.5773 -0.4517  0.2408
  950HOH     H1 2866   1.321   1.863   3.310  0.2892 -0.6342  0.6835
  950HOH     H2 2867   1.247   1.740   3.263  0.5434 -0.4031 -0.3699
  951HOH      O 2868   0.588   2.466   1.471  0.0489 -0.6936  0.7420
  951HOH     H1 2869   0.563   2.413   1.396  0.4681 -0.1494  0.1976
  951HOH     H2 2870   0.593   2.555   1.437  1.0129 -0.5352  1.2159
  952HOH      O 2871   4.023   3.437   3.271 -0.1952  0.2040 -0.3911
  952HOH     H1 2872   4.054   3.509   3.326  1.4175 -0.5163 -0.2124
  952HOH     H2 2873   4.061   3.358   3.312 -1.2480 -0.6736 -0.9986
  953HOH      O 2874   0.248   4.065   3.111  0.2199  0.2504 -0.4125
  953HOH     H1 2875   0.319   4.088   3.051  1.6914 -0.5745  0.8855
  953HOH     H2 2876   0.273   3.980   3.147 -0.9208  0.3861  0.8649
  954HOH      O 2877   0.593   3.511   0.373 -0.3531  0.1887  0.4848
  954HOH     H1 2878   0.541   3.591   0.360 -0.4729  0.0011 -0.2405
  954HOH     H2 2879   0.606   3.476   0.285  1.0244  0.2316  0.6265
  955HOH      O 2880   0.334   3.594   3.384 -0.1700 -1.0455 -0.4039
  955HOH     H1 2881   0.413   3.563   3.429 -0.2891 -1.4247 -0.4460
  955HOH     H2 2882   0.294   3.514   3.349 -0.6394 -0.8737 -0.2693
  956HOH      O 2883   0.152   1.023   2.907  0.1046  0.2339  0.3166
  956HOH     H1 2884   0.193   0.938   2.891  1.1073  0.5700  0.8832
  956HOH     H2 2885   0.102   1.011   2.988  0.9335  0.3682  0.8755
  957HOH      O 2886   1.154   4.031   1.259 -0.2871  0.1867 -0.0829
  957HOH     H1 2887   1.170   3.936   1.258  0.3476  0.2853 -0.1165
  957HOH     H2 2888   1.135   4.053   1.168 -0.1178  0.1394 -0.1304
  958HOH      O 2889   0.250   3.836   0.772 -0.1809  0.5639  0.6947
  958HOH     H1 2890   0.326   3.894   0.777 -0.1992  0.5530  1.1676
  958HOH     H2 2891   0.250   3.789   0.855  0.5486 -1.0258 -0.1259
  959HOH      O 2892   2.555   0.590   2.234 -0.1339 -0.2139  0.4735
  959HOH     H1 2893   2.514   0.644   2.166 -0.7338  0.4050  1.2885
  959HOH     H2 2894   2.619   0.648   2.275  0.7834 -0.8190 -0.0214
  960HOH      O 2895   2.426   1.324   1.368 -0.6506  0.2746  0.0707
  960HOH     H1 2896   2.337   1.358   1.365 -0.1375  1.8807  0.6585
  960HOH     H2 2897   2.481   1.400   1.351  0.6333 -0.7750 -0.8561
  961HOH      O 2898   2.333   0.884   0.574  0.2819  0.1506 -0.0559
  961HOH     H1 2899   2.313   0.809   0.629 -0.9021  0.6472  0.2455
  961HOH     H2 2900   2.293   0.958   0.619  0.6231  0.8235 -0.8046
  962HOH      O 2901   3.159   0.745   1.581 -0.5445  0.0117  0.1307
  962HOH     H1 2902   3.127   0.783   1.663 -0.2072 -0.2872  0.4067
  962HOH     H2 2903   3.230   0.803   1.554 -0.1626 -0.2928  0.4475
  963HOH      O 2904   4.113   3.211   0.755 -0.0173  0.3483  0.1648
  963HOH     H1 2905   4.041   3.150   0.767  0.2801 -0.2146 -0.6901
  963HOH     H2 2906   4.108   3.236   0.663  1.6232 -0.7664 -0.3211
  964HOH      O 2907   3.517   3.142   3.332 -0.6707  0.7271 -0.0220
  964HOH     H1 2908   3.564   3.223   3.314 -0.8932  0.8819  0.0958
  964HOH     H2 2909   3.443   3.168   3.386 -0.4391  0.3703  0.4833
  965HOH      O 2910   2.792   1.301   1.212  0.3566 -0.5596 -0.4055
  965HOH     H1 2911   2.878   1.268   1.184  0.4278 -1.3055  0.5966
  965HOH     H2 2912   2.813   1.371   1.274  0.2210 -0.2985 -0.6498
  966HOH      O 2913   2.950   0.025   2.111  0.6002  0.0959  0.0951
  966HOH     H1 2914   2.984   0.085   2.177  0.8251  0.4708 -0.3512
  966HOH     H2 2915   2.913   0.081   2.043 -0.7543 -0.2923  0.4501
  967HOH      O 2916   2.960   0.060   0.551  0.9138  0.0552 -0.1605
  967HOH     H1 2917   2.939   0.039   0.643 -0.0047 -1.9889 -0.7211
  967HOH     H2 2918   2.927   0.149   0.539 -1.6225 -0.5805  0.8251
  968HOH      O 2919   4.114   1.407   2.917 -0.5184 -0.3922  0.2235
  968HOH     H1 2920   4.026   1.404   2.880 -0.4280 -0.6615  0.0274
  968HOH     H2 2921   4.172   1.399   2.842 -0.2860  0.9931  0.1949
  969HOH      O 2922   0.253   0.593   0.402 -0.2271 -0.2459 -0.1080
  969HOH     H1 2923   0.263   0.665   0.339  0.9222 -0.5511 -0.3189
  969HOH     H2 2924   0.212   0.634   0.478  0.0740  0.5653 -0.3559
  970HOH      O 2925   2.231   3.142   2.317 -0.6728 -0.3181  0.2668
  970HOH     H1 2926   2.290   3.196   2.371  0.6933  0.5398 -1.8225
  970HOH     H2 2927   2.188   3.205   2.259 -1.5529 -1.2315 -0.1250
  971HOH      O 2928   3.515   0.147   0.139  0.0362 -0.4009 -0.1305
  971HOH     H1 2929   3.490   0.206   0.068  1.4314 -0.5273 -0.8019
  971HOH     H2 2930   3.435   0.098   0.159 -0.8304  0.7865 -0.4311
  972HOH      O 2931   2.860   0.642   0.898  0.7341  0.1539  0.4427
  972HOH     H1 2932   2.898   0.723   0.933  1.7141  0.0078 -0.2049
  972HOH     H2 2933   2.908   0.626   0.817 -0.6905 -0.1220 -0.3970
  973HOH      O 2934   2.469   3.043   0.740  0.6073  0.3000  0.0967
  973HOH     H1 2935   2.524   3.023   0.816  1.7133  0.2205 -0.6800
  973HOH     H2 2936   2.522   3.019   0.665 -0.6018 -0.0010 -0.7239
  974HOH      O 2937   3.049   1.553   1.008  0.5828 -0.2686  0.0451
  974HOH     H1 2938   3.081   1.486   1.068  1.0455  0.0760  0.1952
  974HOH     H2 2939   2.989   1.606   1.061  0.4055 -0.4156 -0.0071
  975HOH      O 2940   1.900   2.735   1.520 -0.5286 -0.7323  0.0830
  975HOH     H1 2941   1.917   2.645   1.493 -1.3900 -0.5508 -1.2869
  975HOH     H2 2942   1.816   2.731   1.566 -0.1151 -0.7314  0.8677
  976HOH      O 2943   3.789   3.791   0.523  1.6546  0.9586 -0.2004
  976HOH     H1 2944   3.749   3.765   0.441 -0.0724 -0.6148  0.9741
  976HOH     H2 2945   3.767   3.884   0.532 -0.4755  0.5797 -0.4210
  977HOH      O 2946   3.032   2.385   4.056 -0.5424 -0.2325 -0.2541
  977HOH     H1 2947   2.941   2.415   4.057 -0.3148  0.4892  0.4592
  977HOH     H2 2948   3.069   2.422   3.977 -0.4262  0.9414  0.3158
  978HOH      O 2949   1.949   1.488   0.940  0.5522 -0.1091  0.5019
  978HOH     H1 2950   2.030   1.440   0.926  0.2661 -0.8345  1.1638
  978HOH     H2 2951   1.942   1.546   0.864  0.6146 -1.5620 -0.7179
  979HOH      O 2952   3.633   1.044   3.952  0.1767 -0.2044 -0.1169
  979HOH     H1 2953   3.699   1.098   3.995  0.5153 -0.8512  0.2006
  979HOH     H2 2954   3.672   1.020   3.867  0.1764 -0.2405 -0.1070
  980HOH      O 2955   0.320   2.471   0.628 -0.0810  0.1918 -0.5219
  980HOH     H1 2956   0.352   2.383   0.607 -0.6649  0.0747 -0.9566
  980HOH     H2 2957   0.262   2.457   0.703  0.7959  0.3957  0.2277
  981HOH      O 2958   1.930   2.545   0.024  0.3357 -0.1969  0.3424
  981HOH     H1 2959   1.976   2.479   0.076  0.3064 -0.5331 -0.0466
  981HOH     H2 2960   2.000   2.599  -0.013  0.5419 -1.2956 -1.0480
  982HOH      O 2961   0.972   1.280   3.371  0.0824  0.0639 -0.2680
  982HOH     H1 2962   1.050   1.282   3.315  0.3794  1.2180  0.1401
  982HOH     H2 2963   0.996   1.330   3.449 -0.8755 -0.0698  0.1481
  983HOH      O 2964   1.791   2.824   1.866 -0.5965 -0.5443 -0.4792
  983HOH     H1 2965   1.769   2.827   1.959  0.4046  1.6837 -0.1842
  983HOH     H2 2966   1.851   2.897   1.854  1.5677 -2.3356 -2.3693
  984HOH      O 2967   2.293   0.441   1.330 -0.4278  0.3615  0.5711
  984HOH     H1 2968   2.212   0.488   1.310 -0.5275  0.2510  0.7154
  984HOH     H2 2969   2.274   0.350   1.306 -0.4250  0.2933  0.8192
  985HOH      O 2970   3.285   1.265   0.976  0.2507 -0.1219 -0.6665
  985HOH     H1 2971   3.298   1.173   0.997  1.4001 -0.1193 -1.2144
  985HOH     H2 2972   3.271   1.307   1.061 -0.5516 -0.8117 -0.4315
  986HOH      O 2973   3.512   0.316   1.843 -0.2856 -0.7432  0.3834
  986HOH     H1 2974   3.422   0.289   1.862 -0.7321 -0.0026 -0.5149
  986HOH     H2 2975   3.533   0.274   1.760 -0.7740  1.0095 -0.7277
  987HOH      O 2976   2.234   1.776   0.702 -0.0125  0.4879 -0.3381
  987HOH     H1 2977   2.282   1.695   0.687  0.7507  0.9505 -0.4789
  987HOH     H2 2978   2.231   1.785   0.798  0.5817  0.6800 -0.3334
  988HOH      O 2979   2.026   0.124   3.002  0.2254  0.2228  0.4651
  988HOH     H1 2980   1.994   0.035   3.015  1.2423 -0.2676 -0.1287
  988HOH     H2 2981   1.967   0.161   2.936  0.1868 -0.2486  0.2259
  989HOH      O 2982   3.715   1.964   1.570  0.2867 -0.1451 -0.3375
  989HOH     H1 2983   3.743   2.043   1.524  0.8972 -0.3053 -0.2595
  989HOH     H2 2984   3.641   1.931   1.520  0.0916  0.4167 -0.4313
  990HOH      O 2985   0.729   3.860   0.613  0.2369 -0.2873  0.4490
  990HOH     H1 2986   0.709   3.767   0.624 -1.2449  0.0469  1.1085
  990HOH     H2 2987   0.740   3.893   0.702 -0.0941  0.3237  0.2767
  991HOH      O 2988   0.912   1.277   2.770 -0.1548  0.0264 -0.1104
  991HOH     H1 2989   0.841   1.239   2.718  0.1332 -0.4681 -0.1542
  991HOH     H2 2990   0.874   1.293   2.856 -0.3574 -0.1045 -0.1757
  992HOH      O 2991   3.626   3.057   2.632 -0.2280 -0.6143  0.1016
  992HOH     H1 2992   3.686   2.999   2.585  0.1648  0.4180 -0.7514
  992HOH     H2 2993   3.682   3.125   2.669 -0.7365 -0.4105  0.5184
  993HOH      O 2994   2.726   3.847   0.615  0.1577  0.2938 -0.1168
  993HOH     H1 2995   2.799   3.891   0.658  0.2325 -0.0087  0.0775
  993HOH     H2 2996   2.681   3.916   0.565  0.8453  0.3888 -0.6223
  994HOH      O 2997   1.158   1.323   2.427  0.2054  0.1144  0.2200
  994HOH     H1 2998   1.177   1.258   2.494 -0.6327  0.2618  0.6247
  994HOH     H2 2999   1.214   1.299   2.353  1.1330 -0.0638  0.9519
  995HOH      O 3000   1.642   2.519   1.942 -0.1332  0.0473 -0.2424
  995HOH     H1 3001   1.655   2.488   1.852  0.0413  0.1397 -0.2503
  995HOH     H2 3002   1.729   2.543   1.971 -0.1745 -0.0774 -0.0108
  996HOH      O 3003   1.238   0.758   0.165 -0.1640  0.1718  0.1949
  996HOH     H1 3004   1.165   0.781   0.223  0.2885 -0.0432  0.8722
  996HOH     H2 3005   1.299   0.711   0.221  0.3973  0.1493 -0.4140
  997HOH      O 3006   1.714   3.203   3.305  0.2678  0.3364  0.8232
  997HOH     H1 3007   1.711   3.110   3.283 -0.9086  0.6546 -0.7464
  997HOH     H2 3008   1.795   3.234   3.265  0.3789  0.0948  0.8543
  998HOH      O 3009   1.200   3.519   0.055  0.0428 -0.0389 -0.3462
  998HOH     H1 3010   1.273   3.571   0.088 -0.2374  0.1957 -0.0717
  998HOH     H2 3011   1.240   3.446   0.009  0.4517 -0.1091  0.1014
  999HOH      O 3012   0.488   2.586   3.016 -0.2950 -0.1290  0.2188
  999HOH     H1 3013   0.489   2.681   3.023 -0.1027 -0.1202  0.0963
  999HOH     H2 3014   0.517   2.555   3.102 -1.4721 -0.1081  0.6521
 1000HOH      O 3015   0.812   3.268   3.535  0.7173 -0.1227 -0.0190
 1000HOH     H1 3016   0.763   3.198   3.577  0.1241  0.0405 -0.4144
 1000HOH     H2 3017   0.749   3.311   3.478  0.8538  1.1765  0.7105
 1001HOH      O 3018   2.687   0.271   3.113  0.8992 -0.2473 -0.5172
 1001HOH     H1 3019   2.700   0.178   3.098 -0.6922 -0.4377 -1.1566
 1001HOH     H2 3020   2.693   0.311   3.027  1.1122  0.1807 -0.3118
 1002HOH      O 3021   1.513   1.435   3.949  0.4710  0.1509 -0.3866
 1002HOH     H1 3022   1.483   1.356   3.995 -0.7266  0.7411 -0.0673
 1002HOH     H2 3023   1.510   1.411   3.857  0.4599 -0.2791 -0.2793
 1003HOH      O 3024   3.921   1.724   0.363  0.4274 -0.1474  0.2245
 1003HOH     H1 3025   3.995   1.738   0.303 -0.3181 -0.5535 -0.8592
 1003HOH     H2 3026   3.877   1.646   0.329 -0.6976  0.2806  0.6019
 1004HOH      O 3027   0.892   3.638   3.905 -0.1735 -0.6171 -0.3647
 1004HOH     H1 3028   0.880   3.726   3.869  0.4656 -0.2214  0.3349
 1004HOH     H2 3029   0.836   3.582   3.850 -1.4237  0.3609 -0.1781
 1005HOH      O 3030   1.852   2.095   4.100  0.6605 -0.2773  0.0207
 1005HOH     H1 3031   1.768   2.067   4.062  1.1156 -1.0123 -0.4905
 1005HOH     H2 3032   1.877   2.171   4.048 -0.2337  0.7439  0.9534
 1006HOH      O 3033   3.339   1.280   3.881  0.0306  0.0360 -0.4474
 1006HOH     H1 3034   3.355   1.195   3.922 -0.4941  0.2560  0.2620
 1006HOH     H2 3035   3.425   1.319   3.872  0.1603  0.3476  1.3545
 1007HOH      O 3036   3.392   0.866   0.474  0.0043  0.5690  0.2840
 1007HOH     H1 3037   3.326   0.817   0.425 -0.0611  0.0356  0.8789
 1007HOH     H2 3038   3.411   0.811   0.550  0.5284  1.1015  0.5533
 1008HOH      O 3039   0.746   0.819   2.156  0.6667  0.1719  0.0270
 1008HOH     H1 3040   0.797   0.843   2.233  0.8375  0.6508 -0.2234
 1008HOH     H2 3041   0.798   0.851   2.082 -0.1705  1.0348 -0.2244
 1009HOH      O 3042   2.941   2.432   2.491 -0.6098  0.2166  0.0622
 1009HOH     H1 3043   2.877   2.383   2.541 -0.3686  0.2224  0.3805
 1009HOH     H2 3044   2.996   2.476   2.556 -0.6248  0.6600 -0.2114
 1010HOH      O 3045   2.563   2.447   0.161 -0.0310  0.4901  0.4244
 1010HOH     H1 3046   2.548   2.521   0.220  0.1628  0.3303  0.6794
 1010HOH     H2 3047   2.575   2.372   0.219  1.2828  0.5113  0.2509
 1011HOH      O 3048   0.555   0.163   0.591  0.2027  0.5332 -0.0137
 1011HOH     H1 3049   0.489   0.190   0.655  0.3930  0.2332  0.3159
 1011HOH     H2 3050   0.635   0.153   0.642  0.0301 -1.2227  0.0283
 1012HOH      O 3051   2.084   2.148   3.342 -0.0221  0.2811 -1.1896
 1012HOH     H1 3052   2.032   2.165   3.263 -0.0894 -0.5309 -1.3390
 1012HOH     H2 3053   2.111   2.057   3.333 -0.0531  0.1637 -0.2574
 1013HOH      O 3054   0.736   2.139   1.894  0.2511  0.3457 -0.2779
 1013HOH     H1 3055   0.792   2.195   1.840  0.3231  0.1845 -0.3718
 1013HOH     H2 3056   0.789   2.120   1.971 -0.0147  0.9369  0.0633
 1014HOH      O 3057   0.865   3.687   0.048  0.9843 -0.2433 -0.2087
 1014HOH     H1 3058   0.800   3.749   0.015  0.0226 -1.3101 -0.4353
 1014HOH     H2 3059   0.925   3.673  -0.026  1.6443  0.9067  0.0699
 1015HOH      O 3060   1.284   3.155   1.316 -0.3420 -0.3270  0.3152
 1015HOH     H1 3061   1.310   3.066   1.341 -0.7298 -0.2421  1.0926
 1015HOH     H2 3062   1.193   3.162   1.346 -0.7414 -0.0695 -0.8371
 1016HOH      O 3063   1.227   2.583   0.396 -0.5746  0.3033 -0.2773
 1016HOH     H1 3064   1.244   2.489   0.398 -0.8821  0.2107 -1.0698
 1016HOH     H2 3065   1.168   2.595   0.321 -1.1590  1.0313  0.2663
 1017HOH      O 3066   3.875   3.635   1.858 -0.0373  0.6194 -0.0130
 1017HOH     H1 3067   3.858   3.624   1.951  0.3674  0.3607  0.0331
 1017HOH     H2 3068   3.917   3.554   1.831 -0.1306  0.6994 -0.4190
 1018HOH      O 3069   2.049   2.728   3.921  0.5469  0.2401  0.5929
 1018HOH     H1 3070   2.055   2.635   3.901 -0.2260  0.5301 -1.4510
 1018HOH     H2 3071   2.129   2.766   3.885  0.1122  0.5364 -0.0965
 1019HOH      O 3072   1.948   2.469   1.357  0.4573  0.0757 -0.0832
 1019HOH     H1 3073   2.037   2.469   1.392  0.3462  0.1253  0.2100
 1019HOH     H2 3074   1.932   2.377   1.333  0.8278  0.1828 -0.7862
 1020HOH      O 3075   3.861   1.317   3.509  0.6747 -0.0824  0.1485
 1020HOH     H1 3076   3.889   1.396   3.463 -1.1307  0.0085 -0.9848
 1020HOH     H2 3077   3.921   1.249   3.478 -0.1927  0.0585 -2.2141
 1021HOH      O 3078   3.525   1.112   0.897  0.9005 -0.3382 -0.0207
 1021HOH     H1 3079   3.493   1.062   0.972  0.5571 -0.4523 -0.2414
 1021HOH     H2 3080   3.474   1.193   0.899  0.5249 -0.5605 -0.4281
 1022HOH      O 3081   0.391   2.981   2.294 -0.3018 -0.1113  0.9767
 1022HOH     H1 3082   0.444   3.046   2.247 -0.4561 -0.3757  0.4219
 1022HOH     H2 3083   0.308   3.024   2.310 -0.6616 -0.3718 -0.0081
 1023HOH      O 3084   1.075   0.550   0.343  0.0434  0.0355 -0.2663
 1023HOH     H1 3085   1.056   0.644   0.347  0.5945  0.1418  0.0071
 1023HOH     H2 3086   1.169   0.545   0.323  0.4225 -0.4221  1.3729
 1024HOH      O 3087   2.882   3.885   3.929  0.1262 -0.0560 -0.4953
 1024HOH     H1 3088   2.818   3.833   3.978  1.4303 -1.3248  0.0176
 1024HOH     H2 3089   2.850   3.975   3.934 -1.2584 -0.5347  0.2474
 1025HOH      O 3090   3.239   1.495   0.817 -0.4284 -0.6555 -0.6656
 1025HOH     H1 3091   3.144   1.486   0.813 -0.3496 -1.6892 -0.6638
 1025HOH     H2 3092   3.268   1.422   0.872  0.3047  0.1866  0.1532
 1026HOH      O 3093   1.220   3.822   0.145  0.1223  0.3760 -0.1234
 1026HOH     H1 3094   1.212   3.914   0.170  0.7013  0.6844 -0.9839
 1026HOH     H2 3095   1.313   3.811   0.124  0.2697 -0.6637  0.8405
 1027HOH      O 3096   1.215   0.770   2.571 -0.2345 -0.3734 -0.3171
 1027HOH     H1 3097   1.269   0.841   2.539  0.3305 -0.6872 -0.0773
 1027HOH     H2 3098   1.143   0.813   2.618  0.3112  0.0383  0.1693
 1028HOH      O 3099   2.414   4.117   3.581 -0.1808 -0.4011 -0.3639
 1028HOH     H1 3100   2.489   4.100   3.638 -0.5572  0.5294  0.4598
 1028HOH     H2 3101   2.382   4.030   3.557 -0.3908 -0.8743  1.3829
 1029HOH      O 3102   3.899   2.813   1.031  0.7655  0.2879 -0.0024
 1029HOH     H1 3103   3.822   2.770   0.994  0.6137  0.2098  0.3879
 1029HOH     H2 3104   3.967   2.804   0.964  0.2864  0.8387 -0.5869
 1030HOH      O 3105   0.785   2.795   1.135  0.5594  0.6191 -0.3273
 1030HOH     H1 3106   0.776   2.794   1.230  0.5547 -0.2132 -0.3272
 1030HOH     H2 3107   0.780   2.888   1.112 -0.9689  0.7613  0.3437
 1031HOH      O 3108   0.285   3.112   0.653  0.7409  0.0589 -0.1683
 1031HOH     H1 3109   0.315   3.153   0.571  0.5814  0.3006 -0.1101
 1031HOH     H2 3110   0.330   3.161   0.722  0.1303  0.5160 -0.0741
 1032HOH      O 3111   3.626   0.844   3.520 -0.6941  0.3708  0.1283
 1032HOH     H1 3112   3.583   0.929   3.513 -1.3122  0.3064  2.0323
 1032HOH     H2 3113   3.694   0.856   3.586 -0.0290 -0.3752 -0.3722
 1033HOH      O 3114   1.708   1.397   0.528 -0.9503  0.4587 -0.4792
 1033HOH     H1 3115   1.714   1.311   0.486 -0.5078 -0.4552  1.2885
 1033HOH     H2 3116   1.791   1.440   0.509 -0.5457 -0.1516 -0.1456
 1034HOH      O 3117   2.916   1.896   3.360  0.1745  0.9964  0.7052
 1034HOH     H1 3118   2.977   1.951   3.312  0.3045 -0.1298 -0.5275
 1034HOH     H2 3119   2.843   1.881   3.300  0.1604 -0.1743  0.9599
 1035HOH      O 3120   0.763   3.001   2.210  0.1422 -0.2537  0.0831
 1035HOH     H1 3121   0.745   2.912   2.181  0.6950 -0.3295 -0.0531
 1035HOH     H2 3122   0.748   2.999   2.305 -0.2067 -0.3941  0.0256
 1036HOH      O 3123   3.850   3.100   2.005 -0.0768 -0.6140 -0.1984
 1036HOH     H1 3124   3.879   3.180   2.048 -0.6765 -0.2378 -0.4681
 1036HOH     H2 3125   3.868   3.115   1.912 -0.1965 -0.7904 -0.2502
 1037HOH      O 3126   1.903   3.658   0.378  0.4000 -0.4887 -0.3409
 1037HOH     H1 3127   1.941   3.679   0.463  0.4253 -0.0161 -0.4637
 1037HOH     H2 3128   1.831   3.598   0.398  1.0378 -1.1973 -0.0818
 1038HOH      O 3129   3.489   0.489   1.084 -0.2789  0.7732  0.6354
 1038HOH     H1 3130   3.528   0.531   1.007 -1.3098  0.8349  0.1146
 1038HOH     H2 3131   3.487   0.396   1.062  0.0870  0.6936  0.9116
 1039HOH      O 3132   3.041   2.450   3.769 -0.1106  0.3984 -0.2709
 1039HOH     H1 3133   2.956   2.411   3.749 -0.1919 -0.1259  0.9039
 1039HOH     H2 3134   3.023   2.543   3.780 -0.4139  0.3825 -0.6080
 1040HOH      O 3135   0.233   2.415   3.274 -0.2250  0.6353 -0.4995
 1040HOH     H1 3136   0.220   2.510   3.275 -1.1402  0.5461  0.7306
 1040HOH     H2 3137   0.145   2.378   3.284  0.2194 -0.3011  0.3019
 1041HOH      O 3138   2.292   3.482   1.910  0.2647  0.1974 -0.0684
 1041HOH     H1 3139   2.291   3.433   1.828  0.2158 -0.4100  0.2839
 1041HOH     H2 3140   2.227   3.551   1.897  1.2924  1.0594 -1.0805
 1042HOH      O 3141   0.660   2.569   3.945  0.2125 -0.1817  0.1935
 1042HOH     H1 3142   0.682   2.476   3.939 -0.0135 -0.1935 -0.6860
 1042HOH     H2 3143   0.577   2.571   3.992 -0.7971 -0.6205 -1.4266
 1043HOH      O 3144   3.859   1.423   2.826  0.3714  0.5348  0.3031
 1043HOH     H1 3145   3.863   1.407   2.732  0.0905  0.9146  0.2194
 1043HOH     H2 3146   3.863   1.518   2.834  0.5065  0.5019  0.6850
 1044HOH      O 3147   0.225   3.973   3.514 -0.2092  0.4781 -0.5463
 1044HOH     H1 3148   0.249   3.992   3.605  0.1674  1.8353 -0.8966
 1044HOH     H2 3149   0.308   3.962   3.469 -0.3747  0.5116 -0.8666
 1045HOH      O 3150   0.387   0.805   0.877 -0.1097 -0.4086 -0.1500
 1045HOH     H1 3151   0.376   0.734   0.941 -0.4338  1.2066  1.7828
 1045HOH     H2 3152   0.479   0.832   0.887 -0.0930 -0.2821 -0.5914
 1046HOH      O 3153   3.500   2.032   3.024  0.1309 -0.2284 -0.4690
 1046HOH     H1 3154   3.478   2.088   3.099  1.4353 -0.2444 -0.0349
 1046HOH     H2 3155   3.586   2.061   2.996  0.5713 -1.5672 -0.6540
 1047HOH      O 3156   3.970   2.837   1.296 -0.4306 -0.8109  0.3421
 1047HOH     H1 3157   3.975   2.745   1.322 -1.3940 -1.1423 -0.5220
 1047HOH     H2 3158   3.970   2.835   1.201  1.1133  0.2223  0.2463
 1048HOH      O 3159   1.449   3.051   2.365  0.3294  0.3629  0.1200
 1048HOH     H1 3160   1.474   3.085   2.279 -0.2707  0.1574 -0.1488
 1048HOH     H2 3161   1.368   3.097   2.386 -1.3359 -1.7813 -0.9012
 1049HOH      O 3162   4.062   0.598   1.982  0.0036 -0.3444  0.5341
 1049HOH     H1 3163   4.041   0.534   1.914 -0.2260  0.1795  0.0997
 1049HOH     H2 3164   3.982   0.607   2.033  0.1331 -0.6335  0.7931
 1050HOH      O 3165  -0.024   2.486   2.114 -0.2675  0.1632 -0.2527
 1050HOH     H1 3166  -0.043   2.452   2.201 -0.3391 -0.5859 -0.5504
 1050HOH     H2 3167   0.071   2.500   2.113 -0.3694  1.0670  0.2369
 1051HOH      O 3168   2.233   1.468   1.078 -0.0696 -0.3291 -0.4053
 1051HOH     H1 3169   2.263   1.558   1.061 -0.1806 -0.3584 -0.7880
 1051HOH     H2 3170   2.239   1.425   0.993  0.5552 -0.8636 -0.1081
 1052HOH      O 3171   3.335   0.945   3.740 -0.4235 -0.2705 -0.0383
 1052HOH     H1 3172   3.394   0.873   3.762 -0.8286 -0.2189  1.4819
 1052HOH     H2 3173   3.370   0.981   3.659  0.7978 -1.0977  0.0628
 1053HOH      O 3174   3.301   3.139   3.107 -0.1463  0.2397 -0.7519
 1053HOH     H1 3175   3.310   3.226   3.146  0.3869  0.3217 -1.0290
 1053HOH     H2 3176   3.334   3.079   3.174 -0.7107  0.2240 -0.4792
 1054HOH      O 3177   0.130   1.304   0.857  0.0366  0.1182  0.2146
 1054HOH     H1 3178   0.072   1.288   0.783  0.3947  1.1071 -0.3249
 1054HOH     H2 3179   0.202   1.243   0.845 -0.1205 -0.0234 -0.0094
 1055HOH      O 3180   3.369   1.386   1.239 -0.3039 -0.1057 -0.2130
 1055HOH     H1 3181   3.377   1.430   1.323 -0.6325 -0.2885 -0.0834
 1055HOH     H2 3182   3.402   1.297   1.255  0.8769  0.2200 -0.6052
 1056HOH      O 3183   1.597   3.380   0.732  0.4420  0.1186  0.4142
 1056HOH     H1 3184   1.629   3.385   0.822  0.0130 -0.3623  0.6027
 1056HOH     H2 3185   1.514   3.334   0.739  0.9453 -0.9938 -0.3576
 1057HOH      O 3186   2.272   0.299   2.964 -0.1674 -0.3078 -0.6468
 1057HOH     H1 3187   2.236   0.243   3.033 -0.2230  0.8993  0.3783
 1057HOH     H2 3188   2.359   0.323   2.996 -0.5462  1.0245 -0.4760
 1058HOH      O 3189   1.118   0.858   3.633  0.1703  0.7013  0.4964
 1058HOH     H1 3190   1.082   0.770   3.642 -1.4415  1.1128 -0.9734
 1058HOH     H2 3191   1.195   0.847   3.577 -0.5351  0.2914 -0.4268
 1059HOH      O 3192   2.905   2.952   0.832 -0.1655 -0.2740 -0.1288
 1059HOH     H1 3193   2.822   2.940   0.877  0.6524 -1.7248  1.1729
 1059HOH     H2 3194   2.894   2.907   0.748 -0.8111 -0.0407 -0.1752
 1060HOH      O 3195   3.342   2.402   0.399  0.2411 -0.0661  0.0839
 1060HOH     H1 3196   3.285   2.355   0.460 -0.4829  0.2421 -0.3274
 1060HOH     H2 3197   3.286   2.422   0.325  0.5938  1.1760  0.1034
 1061HOH      O 3198   1.121   1.239   0.746  0.4013 -0.4169 -0.3429
 1061HOH     H1 3199   1.121   1.255   0.841  0.1088  0.4696 -0.4696
 1061HOH     H2 3200   1.031   1.215   0.726  0.5375 -0.9297 -0.3565
 1062HOH      O 3201   3.879   3.908   3.131 -0.7143 -0.6346  0.4778
 1062HOH     H1 3202   3.973   3.890   3.124 -0.6336  0.1079 -0.9610
 1062HOH     H2 3203   3.874   3.997   3.165 -0.9577 -0.9587  1.3606
 1063HOH      O 3204   0.165   2.232   3.838 -0.0241 -0.1844 -0.1562
 1063HOH     H1 3205   0.125   2.150   3.867  0.4388 -0.2603  0.3023
 1063HOH     H2 3206   0.243   2.241   3.893  0.1716  0.3393 -0.5061
 1064HOH      O 3207   0.571   3.829   4.069  0.3721 -0.5987  0.0431
 1064HOH     H1 3208   0.584   3.871   4.154  0.6655 -0.0266 -0.2778
 1064HOH     H2 3209   0.490   3.778   4.080  0.2761 -0.3394  0.5864
 1065HOH      O 3210   0.904   0.991   0.962  0.1162 -0.5879 -0.2407
 1065HOH     H1 3211   0.816   1.018   0.936  0.0621  0.5200  0.9353
 1065HOH     H2 3212   0.960   1.026   0.893 -0.2266  0.1963 -0.1440
 1066HOH      O 3213   3.076   3.594   0.115  0.3094 -0.1647  0.4910
 1066HOH     H1 3214   3.071   3.537   0.039  0.3786 -0.4494  0.6977
 1066HOH     H2 3215   3.170   3.599   0.135  0.3590  0.4619  0.1479
 1067HOH      O 3216   2.789   2.853   3.110  0.5678 -0.0962  0.3025
 1067HOH     H1 3217   2.792   2.761   3.134 -0.7529 -0.2534  0.0164
 1067HOH     H2 3218   2.736   2.894   3.178 -0.7272 -0.0037 -0.6872
 1068HOH      O 3219   1.209   1.056   3.807 -0.4158  0.1676 -0.0203
 1068HOH     H1 3220   1.231   0.984   3.866 -0.6390  0.5449  0.5383
 1068HOH     H2 3221   1.148   1.017   3.744 -0.0833 -0.2692 -0.0877
 1069HOH      O 3222   3.940   3.125   1.746 -0.6717  0.6122  0.0193
 1069HOH     H1 3223   3.908   3.085   1.665  1.7049 -0.5675 -0.5439
 1069HOH     H2 3224   3.947   3.218   1.726 -1.7883  0.6218 -0.4497
 1070HOH      O 3225   1.855   0.064   2.448  0.7141  0.3648 -0.1490
 1070HOH     H1 3226   1.897   0.138   2.492  1.1724  0.2731 -0.4220
 1070HOH     H2 3227   1.926   0.018   2.405  0.3808 -0.0202 -0.3028
 1071HOH      O 3228   2.313   3.931   0.710 -0.1593  0.0515 -0.0632
 1071HOH     H1 3229   2.387   3.879   0.679  0.3796  0.8755 -0.2403
 1071HOH     H2 3230   2.305   3.908   0.803 -0.4390 -0.8885 -0.2974
 1072HOH      O 3231   2.478   0.254   3.983 -0.0630 -0.7889 -0.8924
 1072HOH     H1 3232   2.572   0.262   3.965  0.1935  1.1367  0.6065
 1072HOH     H2 3233   2.473   0.224   4.074 -0.8086  0.2218 -0.5590
 1073HOH      O 3234   0.857   2.623   3.790 -0.0091  1.2998  0.3898
 1073HOH     H1 3235   0.785   2.626   3.853 -1.0123  1.0406 -0.6797
 1073HOH     H2 3236   0.936   2.630   3.844 -0.7664  0.4095  1.7377
 1074HOH      O 3237   1.714   1.867   1.550  0.0537  0.2961  0.2893
 1074HOH     H1 3238   1.791   1.843   1.497  0.2958  0.9069  0.3479
 1074HOH     H2 3239   1.746   1.934   1.610 -0.4819  0.4047  0.4658
 1075HOH      O 3240   0.183   0.495   0.743 -0.5427  1.4475 -0.3281
 1075HOH     H1 3241   0.127   0.458   0.675 -0.8127  0.6412  0.2970
 1075HOH     H2 3242   0.268   0.506   0.701 -0.3148 -0.3243 -0.4772
 1076HOH      O 3243   0.596   1.632   1.882  0.1006 -0.0061  0.2497
 1076HOH     H1 3244   0.511   1.599   1.912 -0.6158 -0.2912 -1.7909
 1076HOH     H2 3245   0.574   1.692   1.811  1.5971 -0.3791 -0.6008
 1077HOH      O 3246   2.494   1.256   0.218  0.0102  0.1630  0.2123
 1077HOH     H1 3247   2.418   1.216   0.260  0.4730 -0.5752  0.3827
 1077HOH     H2 3248   2.528   1.316   0.284 -0.4451  0.5374  0.1150
 1078HOH      O 3249   2.364   2.689   1.548  0.2348  0.6398 -0.5318
 1078HOH     H1 3250   2.353   2.770   1.498 -0.8227  1.4411  0.8495
 1078HOH     H2 3251   2.417   2.714   1.623 -1.8476  0.7401  1.0923
 1079HOH      O 3252   1.266   1.236   2.180  0.0807  0.5489 -0.2181
 1079HOH     H1 3253   1.275   1.285   2.099 -0.4885 -0.3755 -0.8763
 1079HOH     H2 3254   1.356   1.230   2.214  0.4111  0.5330 -1.0371
 1080HOH      O 3255   3.503   3.842   3.624 -0.1283 -0.1099 -0.3531
 1080HOH     H1 3256   3.421   3.838   3.673 -0.3766 -0.2877 -0.7650
 1080HOH     H2 3257   3.528   3.934   3.626  1.0814 -0.3365  1.9951
 1081HOH      O 3258   1.739   1.534   4.081  0.1484  0.1397 -0.2036
 1081HOH     H1 3259   1.676   1.593   4.123  0.0900 -0.0187 -0.0701
 1081HOH     H2 3260   1.686   1.484   4.019 -0.0319 -0.6211  0.5310
 1082HOH      O 3261   3.792   3.506   2.090 -0.3322  0.3009 -0.0097
 1082HOH     H1 3262   3.748   3.559   2.157 -1.4337  0.7939 -1.0612
 1082HOH     H2 3263   3.722   3.459   2.046  0.4658 -0.8332 -0.1748
 1083HOH      O 3264   0.033   0.894   2.642 -0.0292  0.6277  0.2725
 1083HOH     H1 3265  -0.023   0.968   2.666  0.3667  0.8317  0.5794
 1083HOH     H2 3266   0.108   0.934   2.598 -0.5383  0.2956 -0.9759
 1084HOH      O 3267   3.728   0.481   4.100 -0.3751  0.3309  0.5552
 1084HOH     H1 3268   3.722   0.568   4.061  0.0559  0.5699  0.9923
 1084HOH     H2 3269   3.658   0.430   4.058 -0.9494  1.0203  0.6309
 1085HOH      O 3270   2.645   3.898   1.339  0.1195 -0.1290 -0.0640
 1085HOH     H1 3271   2.617   3.931   1.424  0.5511 -0.3456  0.1672
 1085HOH     H2 3272   2.734   3.867   1.353 -0.0887 -0.9244 -0.3975
 1086HOH      O 3273   0.766   0.110   4.093  0.7778 -0.4242  0.4481
 1086HOH     H1 3274   0.783   0.117   3.999 -1.2778 -1.8254 -0.1676
 1086HOH     H2 3275   0.754   0.201   4.122 -0.5868  0.0136 -1.1697
 1087HOH      O 3276   4.060   2.105   1.168  0.0416 -0.1880  0.8650
 1087HOH     H1 3277   4.032   2.191   1.202  0.0953  0.0504  0.3292
 1087HOH     H2 3278   3.983   2.071   1.123  0.2119 -0.1271  0.5225
 1088HOH      O 3279   2.053   4.065   3.341 -0.2555  0.3067  0.0459
 1088HOH     H1 3280   2.009   4.126   3.399 -0.9789  0.2840 -0.4504
 1088HOH     H2 3281   1.986   4.040   3.277  0.3356 -0.1474 -0.4219
 1089HOH      O 3282   1.484   2.915   0.975  0.7667 -0.2709  0.0656
 1089HOH     H1 3283   1.579   2.930   0.977  0.6557  0.4474  0.2907
 1089HOH     H2 3284   1.476   2.820   0.964  1.5069 -0.2748 -0.6246
 1090HOH      O 3285   2.397   1.253   1.071 -0.0455 -0.1895 -0.5626
 1090HOH     H1 3286   2.341   1.315   1.116  0.5143 -0.0537 -0.0134
 1090HOH     H2 3287   2.337   1.194   1.025 -0.6949 -0.7062  0.8463
 1091HOH      O 3288   3.218   3.048   2.873 -0.2187 -0.3522  0.2843
 1091HOH     H1 3289   3.163   2.975   2.900  0.2308 -0.4453  1.0031
 1091HOH     H2 3290   3.248   3.087   2.955 -1.3510  1.3837 -0.0230
 1092HOH      O 3291   3.995   2.357   3.836  0.2487  0.0963 -0.3545
 1092HOH     H1 3292   3.966   2.379   3.925 -0.4859 -0.9442 -0.2941
 1092HOH     H2 3293   4.070   2.299   3.849  0.1069 -0.1006 -0.3958
 1093HOH      O 3294   3.047   2.446   1.882 -0.1596 -0.8335  0.0282
 1093HOH     H1 3295   3.075   2.509   1.949 -1.3200  0.3400 -0.4937
 1093HOH     H2 3296   3.126   2.429   1.831  0.2300  0.1336  0.2669
 1094HOH      O 3297   2.196   0.216   0.452  0.0426  0.2794  0.1453
 1094HOH     H1 3298   2.183   0.157   0.526  0.0392  0.5621  0.3750
 1094HOH     H2 3299   2.229   0.160   0.382  1.3286  0.2003  0.7537
 1095HOH      O 3300   0.533   1.359   2.901  0.3341 -0.5886 -0.1107
 1095HOH     H1 3301   0.507   1.365   2.809  0.3559  0.9124 -0.0648
 1095HOH     H2 3302   0.451   1.352   2.949  0.2708 -0.5467 -0.2115
 1096HOH      O 3303   2.198   1.732   1.441 -0.1348  0.2757  0.1654
 1096HOH     H1 3304   2.122   1.741   1.384 -0.0186  0.8113  0.0777
 1096HOH     H2 3305   2.163   1.721   1.529 -0.3256  1.0923  0.2052
 1097HOH      O 3306   1.307   0.327   2.069  0.1009 -0.5367 -0.2461
 1097HOH     H1 3307   1.277   0.299   2.155  0.6090  0.7561  0.3926
 1097HOH     H2 3308   1.235   0.303   2.010 -1.5243  0.9267  0.9410
 1098HOH      O 3309   2.215   1.147   3.728  0.1481  0.2338 -0.3216
 1098HOH     H1 3310   2.266   1.218   3.766 -0.6408  0.6211  0.0642
 1098HOH     H2 3311   2.277   1.075   3.717  0.5292  0.2068  1.4160
 1099HOH      O 3312   1.955   1.245   1.395  0.2517  0.4155  0.1481
 1099HOH     H1 3313   1.963   1.166   1.448  0.1507 -0.2362 -0.7641
 1099HOH     H2 3314   1.863   1.246   1.367 -0.0120  1.4147  0.9537
 1100HOH      O 3315   2.410   0.040   1.717  0.5256 -0.4960 -0.3187
 1100HOH     H1 3316   2.421   0.134   1.735  0.1249 -0.5057  0.0030
 1100HOH     H2 3317   2.322   0.033   1.681 -0.2471 -0.9693  1.4597
 1101HOH      O 3318   1.928   3.487   2.035  0.3578  0.3878 -0.7828
 1101HOH     H1 3319   1.985   3.466   1.961  0.6964  0.3887 -0.5237
 1101HOH     H2 3320   1.908   3.402   2.074  1.6534  0.4771  0.2106
 1102HOH      O 3321   1.290   2.696   3.665 -0.7503  0.3422  0.1784
 1102HOH     H1 3322   1.208   2.711   3.618  0.1802  2.8608 -1.0289
 1102HOH     H2 3323   1.298   2.771   3.725  0.0687 -0.5800  1.3270
 1103HOH      O 3324   0.447   3.342   0.107  0.1071  0.3391 -0.5361
 1103HOH     H1 3325   0.522   3.402   0.104  0.5368 -0.1338  0.1258
 1103HOH     H2 3326   0.474   3.269   0.051  0.4418 -0.1379  0.2229
 1104HOH      O 3327   0.252   1.174   1.286  1.1942 -0.3945 -0.9337
 1104HOH     H1 3328   0.258   1.263   1.249  0.0884 -0.2785 -0.8841
 1104HOH     H2 3329   0.274   1.186   1.378 -1.1657  0.3292 -0.3283
 1105HOH      O 3330   0.930   1.584   1.625  0.4538 -0.1858 -0.7038
 1105HOH     H1 3331   0.930   1.629   1.709  1.2608  0.1381 -0.8553
 1105HOH     H2 3332   0.847   1.610   1.584 -0.2839 -0.9043  0.2458
 1106HOH      O 3333   2.226   1.142   0.901  0.5094 -0.0097  0.1634
 1106HOH     H1 3334   2.258   1.058   0.868 -1.0789 -0.4001 -0.5916
 1106HOH     H2 3335   2.165   1.119   0.971  0.4289  0.5471  0.2860
 1107HOH      O 3336   0.116   0.038   3.341 -0.7046  0.4411 -0.3630
 1107HOH     H1 3337   0.157   0.040   3.255 -1.2496  0.3315 -0.6332
 1107HOH     H2 3338   0.167  -0.027   3.390  0.8192  1.8328  0.0521
 1108HOH      O 3339   2.899   0.529   3.957  0.1344 -0.1159 -0.0851
 1108HOH     H1 3340   2.810   0.528   3.993 -0.2929 -0.6089 -1.0956
 1108HOH     H2 3341   2.919   0.622   3.943  0.3859  0.1245  1.4785
 1109HOH      O 3342   1.226   2.035   0.566 -0.1878 -0.3290  1.0958
 1109HOH     H1 3343   1.289   2.104   0.584  0.5672 -1.0429  1.3543
 1109HOH     H2 3344   1.204   2.045   0.474  0.9556 -0.5290  0.7676
 1110HOH      O 3345   3.761   0.676   2.977 -0.9297  0.1129 -0.4497
 1110HOH     H1 3346   3.682   0.688   3.030 -0.5944 -0.2948  0.1660
 1110HOH     H2 3347   3.748   0.735   2.903 -1.0988  1.2946  0.4497
 1111HOH      O 3348   2.526   0.662   2.681  0.4754 -0.9002 -0.0810
 1111HOH     H1 3349   2.517   0.737   2.622  0.5525 -0.1860  0.7671
 1111HOH     H2 3350   2.436   0.639   2.704  0.4252  0.3713  1.3209
 1112HOH      O 3351   0.796   0.388   1.559 -0.2956  0.2507  0.0178
 1112HOH     H1 3352   0.819   0.481   1.563  1.4249 -0.1138  0.0304
 1112HOH     H2 3353   0.775   0.372   1.467  2.0405  0.2079 -0.6355
 1113HOH      O 3354   3.291   0.007   0.213 -0.4800 -0.1787  0.3507
 1113HOH     H1 3355   3.320  -0.014   0.302 -0.6904 -0.4892  0.3488
 1113HOH     H2 3356   3.220   0.070   0.226 -0.5637 -0.2847  0.4050
 1114HOH      O 3357   3.876   3.061   0.860  0.8322 -0.1728 -0.3503
 1114HOH     H1 3358   3.827   3.046   0.941  0.5625  1.2046 -0.2189
 1114HOH     H2 3359   3.906   2.974   0.834 -0.7790 -0.9523  0.1353
 1115HOH      O 3360   0.293   1.803   1.158  0.1924  0.5486  0.0939
 1115HOH     H1 3361   0.360   1.868   1.181 -0.2215  0.4955  1.6839
 1115HOH     H2 3362   0.341   1.722   1.144  0.6731  1.0247 -1.5134
 1116HOH      O 3363   0.954   2.952   4.027 -0.0920 -0.1920  0.3419
 1116HOH     H1 3364   0.932   2.866   3.991  1.9137 -1.2832  1.3746
 1116HOH     H2 3365   1.006   2.994   3.959  0.5464 -0.6734  0.5051
 1117HOH      O 3366   1.655   1.603   1.974 -0.1963  0.5293  0.3132
 1117HOH     H1 3367   1.604   1.673   1.933 -1.1410 -0.8830 -1.1711
 1117HOH     H2 3368   1.699   1.559   1.900 -0.2524 -0.8795  1.0421
 1118HOH      O 3369   1.250   1.468   0.147 -0.5593  0.2760 -0.0711
 1118HOH     H1 3370   1.315   1.484   0.215 -1.3191  2.0155  0.3591
 1118HOH     H2 3371   1.211   1.384   0.170  1.3801 -0.8070 -0.3044
 1119HOH      O 3372   2.633   0.203   2.178 -0.2326  0.0749  0.4187
 1119HOH     H1 3373   2.609   0.125   2.128  0.2237  0.0045  0.2964
 1119HOH     H2 3374   2.550   0.242   2.205 -0.4940  0.0761 -0.3424
 1120HOH      O 3375   0.590   0.108   3.707  0.1396  0.2282 -0.4153
 1120HOH     H1 3376   0.667   0.146   3.747 -0.2506  0.8730 -0.2572
 1120HOH     H2 3377   0.556   0.048   3.773  0.0195  0.5953 -0.1374
 1121HOH      O 3378   1.887   2.502   2.592 -0.3459 -0.2289  0.0680
 1121HOH     H1 3379   1.854   2.501   2.502  1.1379  1.2673 -0.5874
 1121HOH     H2 3380   1.959   2.439   2.592 -0.1499 -0.0072  0.1112
 1122HOH      O 3381   0.638   1.323   1.112  0.6364 -0.1128  0.3033
 1122HOH     H1 3382   0.648   1.228   1.122 -0.7013 -0.4437 -0.8009
 1122HOH     H2 3383   0.660   1.359   1.198  1.7009 -1.3441  0.6063
 1123HOH      O 3384   0.297   2.142   3.085 -0.1981  0.1922 -0.3132
 1123HOH     H1 3385   0.280   2.229   3.051  0.0634  0.4926  0.2875
 1123HOH     H2 3386   0.387   2.146   3.119  0.0696 -0.5131 -0.8737
 1124HOH      O 3387   0.054   0.086   0.036  0.4406  0.8977 -0.6388
 1124HOH     H1 3388   0.039   0.069   0.129  1.2807  0.3880 -0.5799
 1124HOH     H2 3389  -0.001   0.022  -0.009  1.8884 -0.6404 -0.4317
 1125HOH      O 3390   2.011   3.263   3.887  0.2348  0.1343  0.0100
 1125HOH     H1 3391   2.065   3.227   3.958 -0.3196 -0.2559  0.2496
 1125HOH     H2 3392   2.064   3.252   3.808 -0.0545 -1.6477 -0.0072
 1126HOH      O 3393   0.187   3.513   0.518  0.0589  0.0761 -0.4476
 1126HOH     H1 3394   0.221   3.513   0.429  1.2418 -0.8337 -0.0478
 1126HOH     H2 3395   0.151   3.424   0.530 -1.4138  0.6130 -0.4371
 1127HOH      O 3396   1.347   1.740   0.368  0.4195  0.8365 -0.1740
 1127HOH     H1 3397   1.377   1.651   0.351  1.3275  1.1590 -0.3673
 1127HOH     H2 3398   1.378   1.760   0.456 -0.5437  0.6773  0.2273
 1128HOH      O 3399   3.253   3.721   1.005 -0.2247  0.7466 -0.2923
 1128HOH     H1 3400   3.257   3.653   1.072  0.0730  1.0676  0.0220
 1128HOH     H2 3401   3.331   3.707   0.951 -0.3475  0.6269 -0.4430
 1129HOH      O 3402   0.244   1.043   0.845 -0.0581  0.0180 -0.3197
 1129HOH     H1 3403   0.286   0.961   0.868 -1.3998 -0.4076  0.9113
 1129HOH     H2 3404   0.233   1.039   0.750 -0.8524 -1.6645 -0.2210
 1130HOH      O 3405   3.782   0.928   2.257 -0.1036 -0.6321 -0.5890
 1130HOH     H1 3406   3.755   1.011   2.217 -0.7980 -0.3778  0.3413
 1130HOH     H2 3407   3.866   0.947   2.298 -0.2529 -0.3885 -0.3928
 1131HOH      O 3408   0.745   0.864   3.565 -0.1966 -0.6144 -0.7454
 1131HOH     H1 3409   0.771   0.772   3.573  0.3368 -0.4150 -0.0178
 1131HOH     H2 3410   0.788   0.894   3.484  1.1511 -0.5450 -0.0528
 1132HOH      O 3411   2.658   1.839   2.636 -0.3462  0.6766 -0.1385
 1132HOH     H1 3412   2.656   1.871   2.546  0.8064  0.1831 -0.3828
 1132HOH     H2 3413   2.619   1.752   2.632 -1.1265  1.0035  0.0340
 1133HOH      O 3414   1.725   1.157   3.693 -0.0581 -0.0118  0.7677
 1133HOH     H1 3415   1.817   1.168   3.719 -0.1711  1.4061  0.7185
 1133HOH     H2 3416   1.691   1.246   3.685 -1.4313 -0.4888  0.6903
 1134HOH      O 3417   3.996   0.494   3.921 -0.0987  0.3349 -0.3377
 1134HOH     H1 3418   4.034   0.580   3.940 -1.0142  0.7514 -0.3083
 1134HOH     H2 3419   4.017   0.442   3.999  0.1768  0.6278 -0.2096
 1135HOH      O 3420   0.851   0.134   0.369  0.1661  0.2154  0.2191
 1135HOH     H1 3421   0.771   0.186   0.370  0.0329  0.0621 -0.8098
 1135HOH     H2 3422   0.831   0.060   0.312  0.8473 -0.1530  0.4359
 1136HOH      O 3423   1.067   2.165   3.607 -0.2521 -0.0535  0.9936
 1136HOH     H1 3424   1.154   2.196   3.580 -0.0024 -1.1447  0.4337
 1136HOH     H2 3425   1.012   2.181   3.531 -0.4064  0.1074  1.1392
 1137HOH      O 3426   0.360   0.335   2.388 -0.0704 -0.5075  0.0265
 1137HOH     H1 3427   0.359   0.297   2.475  0.8154 -0.1452  0.2103
 1137HOH     H2 3428   0.422   0.282   2.338  1.0772  0.5308  0.2466
 1138HOH      O 3429   0.431   1.379   0.779 -0.0459  0.5384  0.1262
 1138HOH     H1 3430   0.344   1.416   0.792 -0.4957 -0.5762  0.5143
 1138HOH     H2 3431   0.430   1.346   0.690 -0.1882  0.1328  0.2743
 1139HOH      O 3432   0.217   3.457   0.254  0.4803 -0.7288  0.3184
 1139HOH     H1 3433   0.279   3.420   0.191  0.3408 -0.1387 -0.1956
 1139HOH     H2 3434   0.132   3.419   0.229  0.4587 -0.6498  0.2667
 1140HOH      O 3435   1.076   2.679   3.532  0.3035  0.9631  0.0667
 1140HOH     H1 3436   0.992   2.721   3.550 -0.6693 -0.4432 -0.7853
 1140HOH     H2 3437   1.061   2.587   3.549  1.4693  0.5644 -0.7811
 1141HOH      O 3438   0.705   1.729   1.562  0.0107 -0.0742  0.0921
 1141HOH     H1 3439   0.654   1.787   1.618 -1.0725 -0.0291 -0.8527
 1141HOH     H2 3440   0.695   1.767   1.474  1.0698 -0.5143 -0.2508
 1142HOH      O 3441   2.071   1.018   2.591  0.3108 -0.7517 -0.3784
 1142HOH     H1 3442   2.103   0.928   2.600  0.0665 -0.8037  0.0194
 1142HOH     H2 3443   2.151   1.072   2.592  0.5289 -1.0041 -1.4793
 1143HOH      O 3444   3.714   1.147   1.264  0.5275  0.4444 -0.2695
 1143HOH     H1 3445   3.759   1.067   1.294 -0.4873 -0.0030  0.1617
 1143HOH     H2 3446   3.745   1.160   1.175  0.5933 -0.5478 -0.4173
 1144HOH      O 3447   1.663   3.479   2.490  0.1048  0.3213 -0.0057
 1144HOH     H1 3448   1.635   3.527   2.567  0.7935 -0.3103  0.6823
 1144HOH     H2 3449   1.673   3.545   2.422 -0.9833  0.8310  0.2903
 1145HOH      O 3450   4.025   1.895   3.002  0.4139 -0.3837 -0.1733
 1145HOH     H1 3451   4.102   1.838   3.007  0.8900  0.2353 -0.1390
 1145HOH     H2 3452   3.999   1.907   3.094  0.7113 -0.0316 -0.1329
 1146HOH      O 3453   1.385   3.250   0.435  0.5062 -0.2977 -0.1876
 1146HOH     H1 3454   1.473   3.214   0.445  0.5297 -0.2673 -0.2821
 1146HOH     H2 3455   1.393   3.314   0.365  0.4482 -0.1622 -0.0716
 1147HOH      O 3456   3.288  -0.012   1.753 -0.2526 -0.0498 -0.2421
 1147HOH     H1 3457   3.251  -0.054   1.675  0.1517  0.8421 -0.9508
 1147HOH     H2 3458   3.310   0.077   1.725 -0.5246  0.4661  1.0273
 1148HOH      O 3459   0.210   0.476   3.255  0.3517  0.0812 -0.3906
 1148HOH     H1 3460   0.131   0.517   3.290 -0.2435 -0.3692 -1.1572
 1148HOH     H2 3461   0.206   0.386   3.286  0.5180  0.0331 -0.5090
 1149HOH      O 3462   3.159   2.076   2.039 -0.1621  0.0460 -0.0859
 1149HOH     H1 3463   3.074   2.118   2.034 -0.2711 -0.1934 -0.2775
 1149HOH     H2 3464   3.201   2.098   1.955 -0.0078  0.2208  0.0362
 1150HOH      O 3465   2.332   0.166   2.152 -0.2041 -0.2852 -0.1923
 1150HOH     H1 3466   2.337   0.077   2.117 -0.6935 -0.3347 -0.1613
 1150HOH     H2 3467   2.310   0.153   2.245  0.7341 -0.1494  0.0636
 1151HOH      O 3468   3.722   0.381   0.520 -0.1099  0.2113  0.0873
 1151HOH     H1 3469   3.748   0.400   0.430 -0.2236 -0.1088 -0.0177
 1151HOH     H2 3470   3.799   0.404   0.572  0.4266 -0.7433 -0.2222
 1152HOH      O 3471   2.524   1.877   2.883 -0.2985  0.6176 -0.3421
 1152HOH     H1 3472   2.572   1.854   2.804 -0.9147  0.2663 -0.6319
 1152HOH     H2 3473   2.436   1.898   2.852 -0.5803  0.3627  0.2605
 1153HOH      O 3474   1.109  -0.013   1.537  0.3820  0.0188 -0.7332
 1153HOH     H1 3475   1.064   0.070   1.529  2.0214  0.9935 -0.7204
 1153HOH     H2 3476   1.122  -0.043   1.447  0.8750  0.4423 -0.8120
 1154HOH      O 3477   2.268   0.819   2.807  0.1521  0.2882 -0.0241
 1154HOH     H1 3478   2.241   0.739   2.761  0.1371  0.2332  0.0799
 1154HOH     H2 3479   2.323   0.866   2.744  0.6446 -0.0820  0.1217
 1155HOH      O 3480   1.321   4.099   1.932  0.1513 -0.5601 -0.3535
 1155HOH     H1 3481   1.240   4.066   1.893  0.1926 -1.1549  0.0421
 1155HOH     H2 3482   1.312   4.082   2.026  0.4191  0.0650 -0.2001
 1156HOH      O 3483   2.920   3.939   0.833 -0.0177 -0.3685 -0.0635
 1156HOH     H1 3484   2.950   3.912   0.920  0.2092  0.9697  0.3189
 1156HOH     H2 3485   2.996   3.928   0.776  0.6716  1.0645  0.4738
 1157HOH      O 3486   2.811   3.558   2.808 -0.1132  0.4526  0.6307
 1157HOH     H1 3487   2.869   3.578   2.882  0.8493  0.4284 -0.0698
 1157HOH     H2 3488   2.860   3.587   2.731 -1.1496  0.6324 -0.0023
 1158HOH      O 3489   2.631   0.867   0.688  0.3118 -0.2374 -0.5850
 1158HOH     H1 3490   2.683   0.794   0.723 -0.2985  0.1694  1.4409
 1158HOH     H2 3491   2.541   0.835   0.693  0.1242  0.2698 -0.7047
 1159HOH      O 3492   1.096   3.447   3.342 -0.3249 -0.0643 -0.3218
 1159HOH     H1 3493   1.076   3.534   3.376 -0.5752  0.4803 -1.7633
 1159HOH     H2 3494   1.171   3.459   3.284 -0.0552 -0.9089 -0.1864
 1160HOH      O 3495   0.806   2.357   0.173 -0.1096  0.6327  0.5540
 1160HOH     H1 3496   0.785   2.336   0.264 -1.8075  0.2231  0.1474
 1160HOH     H2 3497   0.751   2.433   0.154 -0.9210 -0.1616 -0.4934
 1161HOH      O 3498   3.124   1.731   3.526 -1.2028 -0.2868 -0.1480
 1161HOH     H1 3499   3.097   1.753   3.615  0.7357  0.0748  0.4428
 1161HOH     H2 3500   3.134   1.815   3.482  1.0185 -0.1318  0.4245
 1162HOH      O 3501   0.017   1.414   1.928  0.5446  0.1355  0.8718
 1162HOH     H1 3502   0.042   1.326   1.899  1.4809  0.7020 -0.1573
 1162HOH     H2 3503   0.009   1.465   1.848  0.0508  1.0170  1.4493
 1163HOH      O 3504   1.139   0.319   3.280  0.8374 -1.1158 -0.1354
 1163HOH     H1 3505   1.193   0.397   3.293  0.7264 -1.2236  1.2021
 1163HOH     H2 3506   1.065   0.349   3.227  1.0041 -0.4118  0.0134
 1164HOH      O 3507   2.008   1.013   2.285  0.2804 -0.3630  0.5613
 1164HOH     H1 3508   1.936   1.047   2.232  0.0982 -0.4589  0.7451
 1164HOH     H2 3509   1.984   1.033   2.375 -0.0516 -1.3532  0.7212
 1165HOH      O 3510   3.630   2.757   0.395 -0.6360 -0.2019 -0.3235
 1165HOH     H1 3511   3.592   2.682   0.441  0.3809 -0.0064  0.9287
 1165HOH     H2 3512   3.569   2.829   0.412 -1.0984 -0.4903 -0.6909
 1166HOH      O 3513   0.409   0.081   1.973 -0.3226 -0.4053  0.3583
 1166HOH     H1 3514   0.484   0.107   1.919 -0.7583  0.1186 -0.0117
 1166HOH     H2 3515   0.436  -0.002   2.012  0.1977 -0.5544 -0.2752
 1167HOH      O 3516   0.141   4.075   0.979 -0.4113 -0.1544  0.3108
 1167HOH     H1 3517   0.069   4.078   0.916 -0.8091  1.4757  0.7257
 1167HOH     H2 3518   0.219   4.089   0.926 -0.5865 -0.2526  0.0216
 1168HOH      O 3519   2.608   4.073   3.997 -0.1990 -0.0741  0.3534
 1168HOH     H1 3520   2.582   4.125   4.074 -0.7705  0.3624 -0.1154
 1168HOH     H2 3521   2.610   3.983   4.029  0.8306  0.2008  1.1939
 1169HOH      O 3522   0.345   1.061   1.906  0.2365 -0.4086 -0.3761
 1169HOH     H1 3523   0.257   1.091   1.883  0.3239 -0.3186 -0.5977
 1169HOH     H2 3524   0.362   0.988   1.847 -0.0015 -0.9482  0.2063
 1170HOH      O 3525   1.987   3.600   4.101  0.0920  0.2199  0.3541
 1170HOH     H1 3526   2.006   3.681   4.149 -0.2188 -0.1296  1.1113
 1170HOH     H2 3527   2.068   3.580   4.055  0.4946  0.4546  0.9323
 1171HOH      O 3528   0.894   2.131   3.023  0.2161 -0.2702 -0.6747
 1171HOH     H1 3529   0.837   2.191   2.974  0.0041 -0.2021 -0.3482
 1171HOH     H2 3530   0.941   2.187   3.084  1.5407 -0.1260 -1.7102
 1172HOH      O 3531   0.822   1.802   0.707 -0.1895 -0.0385  0.0180
 1172HOH     H1 3532   0.758   1.732   0.693 -0.7436  0.5040 -0.3038
 1172HOH     H2 3533   0.902   1.770   0.666 -0.1255 -0.8840  0.7378
 1173HOH      O 3534   3.351   0.095   3.110 -0.2370  0.4251  0.4242
 1173HOH     H1 3535   3.357   0.039   3.032 -0.0594 -0.0550  0.7679
 1173HOH     H2 3536   3.433   0.078   3.157 -0.1812  0.9817  0.5441
 1174HOH      O 3537   0.127   0.052   1.984  0.2820 -0.3019  0.3554
 1174HOH     H1 3538   0.220   0.072   1.973  0.0532  1.2459  0.7346
 1174HOH     H2 3539   0.096   0.031   1.896  0.7087  0.7458 -0.0828
 1175HOH      O 3540   3.089   0.047   4.061  0.1863  0.3578 -0.1908
 1175HOH     H1 3541   3.061   0.089   4.142 -1.0225 -0.0345 -0.3661
 1175HOH     H2 3542   3.108  -0.044   4.087 -0.2198  0.2273 -0.3404
 1176HOH      O 3543   0.912   3.820   0.303  0.8842  0.0121  0.6881
 1176HOH     H1 3544   0.890   3.896   0.249 -1.0142 -1.4440 -0.8670
 1176HOH     H2 3545   0.849   3.823   0.375 -0.6705 -1.0418 -0.5135
 1177HOH      O 3546   2.512   3.276   0.321  0.1596  0.1137  0.4341
 1177HOH     H1 3547   2.596   3.320   0.312  0.0252  0.7445  1.7325
 1177HOH     H2 3548   2.532   3.197   0.372 -0.0437  0.4222  1.0159
 1178HOH      O 3549   4.015   1.281   0.035 -0.0020  0.3126  0.5385
 1178HOH     H1 3550   3.972   1.335  -0.031 -0.1178 -2.1168 -1.6978
 1178HOH     H2 3551   4.099   1.324   0.051 -0.0302  1.1201 -1.1219
 1179HOH      O 3552   2.753   1.378   3.422 -0.5241  0.2176 -1.2714
 1179HOH     H1 3553   2.738   1.472   3.422  0.6218  0.4677 -0.0146
 1179HOH     H2 3554   2.686   1.342   3.479 -1.1184  0.2163 -1.9519
 1180HOH      O 3555   4.036   1.229   1.476  0.6487 -0.1822  0.3549
 1180HOH     H1 3556   4.046   1.189   1.563 -2.1785 -0.6156  0.6829
 1180HOH     H2 3557   4.024   1.155   1.417 -0.4991  0.0638  0.2255
 1181HOH      O 3558   0.027   1.557   1.706 -0.1528  0.7647  0.3315
 1181HOH     H1 3559   0.098   1.535   1.645 -0.3735 -0.2929  0.4198
 1181HOH     H2 3560  -0.033   1.611   1.655  0.1985  0.7972 -0.0562
 1182HOH      O 3561   2.942   1.495   3.649  0.1438  0.6017  0.1937
 1182HOH     H1 3562   2.958   1.558   3.719 -1.1986  0.0020  1.1417
 1182HOH     H2 3563   3.019   1.438   3.650 -0.0940  0.1867  1.7437
 1183HOH      O 3564   3.284   1.910   3.291 -0.0679 -0.7703 -0.1049
 1183HOH     H1 3565   3.332   1.982   3.251 -0.0644 -0.5604  0.2714
 1183HOH     H2 3566   3.192   1.928   3.273 -0.1678 -0.0745  0.8994
 1184HOH      O 3567   2.433   1.721   1.299  0.3049  0.1438  0.5097
 1184HOH     H1 3568   2.353   1.721   1.350 -0.1244  0.4904 -0.1384
 1184HOH     H2 3569   2.441   1.810   1.265  1.2100  0.2412  0.9204
 1185HOH      O 3570   2.972   3.885   2.308  0.0969 -0.1668  0.3660
 1185HOH     H1 3571   3.049   3.926   2.270  0.2260 -0.0965  0.6933
 1185HOH     H2 3572   2.898   3.921   2.259  0.2851 -0.4591 -0.1523
 1186HOH      O 3573   1.352   0.121   1.152 -0.0480  0.0236  0.3147
 1186HOH     H1 3574   1.305   0.185   1.098 -0.3570 -0.2583  0.2438
 1186HOH     H2 3575   1.314   0.131   1.239  0.0236  0.0545  0.3425
 1187HOH      O 3576   3.243   0.245   1.899 -0.0928 -0.1293  0.1169
 1187HOH     H1 3577   3.159   0.201   1.910  0.6060 -1.7115 -0.2641
 1187HOH     H2 3578   3.221   0.338   1.891 -1.7565 -0.4483  0.2730
 1188HOH      O 3579   1.799   3.703   2.877  0.9099 -0.4977  0.3510
 1188HOH     H1 3580   1.775   3.708   2.970  0.0416 -0.0707  0.1286
 1188HOH     H2 3581   1.794   3.793   2.847  0.6231 -0.7040 -0.2370
 1189HOH      O 3582   0.364   2.975   3.426 -0.1445 -0.0323 -0.2201
 1189HOH     H1 3583   0.438   2.915   3.417 -0.1206 -0.1302  0.4875
 1189HOH     H2 3584   0.342   3.000   3.336  0.0841 -0.8045 -0.5107
 1190HOH      O 3585   0.011   0.153   2.198 -0.7936 -0.4724  0.0248
 1190HOH     H1 3586   0.051   0.108   2.272 -0.7534 -0.7266 -0.1470
 1190HOH     H2 3587   0.057   0.118   2.121 -0.8521 -0.2327 -0.1211
 1191HOH      O 3588   3.449   3.246   1.401  0.3077  0.6251 -0.0326
 1191HOH     H1 3589   3.408   3.266   1.485 -0.9636  0.3592 -0.5338
 1191HOH     H2 3590   3.428   3.154   1.385  0.7661  0.5922 -0.5120
 1192HOH      O 3591   2.037   1.674   3.565  0.2358  0.4576 -0.8733
 1192HOH     H1 3592   2.035   1.711   3.653  0.2471 -1.1201 -0.1312
 1192HOH     H2 3593   1.949   1.691   3.531 -0.1081  0.2453 -0.1430
 1193HOH      O 3594   1.902   1.900   0.545 -0.0300  0.4382  0.2322
 1193HOH     H1 3595   1.852   1.837   0.494 -0.9344  0.8382  0.5781
 1193HOH     H2 3596   1.836   1.952   0.591  0.7082  0.5153  1.3048
 1194HOH      O 3597   4.024   2.215   0.325 -0.3702 -0.2213 -0.7524
 1194HOH     H1 3598   4.025   2.204   0.229 -1.0093 -0.1623 -0.7769
 1194HOH     H2 3599   3.940   2.178   0.352  0.2376 -1.1878 -0.0750
 1195HOH      O 3600   3.851   0.911   1.252  0.1759 -0.1822  0.0681
 1195HOH     H1 3601   3.859   0.824   1.213  0.0545  0.2635 -1.0381
 1195HOH     H2 3602   3.940   0.944   1.256  0.2963 -0.5837  1.1002
 1196HOH      O 3603   1.094   1.864   3.584  0.1160  0.1086  0.0498
 1196HOH     H1 3604   1.119   1.957   3.583  1.4104 -0.1932  0.5262
 1196HOH     H2 3605   1.156   1.822   3.524 -0.0976 -0.5263  0.2573
 1197HOH      O 3606   0.801   0.689   0.801  0.7508 -0.2346  0.3010
 1197HOH     H1 3607   0.801   0.739   0.883 -0.5193  0.1097  0.1337
 1197HOH     H2 3608   0.832   0.751   0.735  0.0895  0.0650  0.2532
 1198HOH      O 3609   0.014   0.053   3.004  0.8569 -0.2644  0.4029
 1198HOH     H1 3610  -0.004   0.123   3.066  0.1658  0.0531 -0.1351
 1198HOH     H2 3611   0.103   0.024   3.026  1.5932  1.4622 -0.0032
 1199HOH      O 3612   2.468   2.240   3.982  0.5518  0.3935  1.0543
 1199HOH     H1 3613   2.520   2.162   4.005  0.1617 -0.2278 -0.0087
 1199HOH     H2 3614   2.389   2.232   4.036  0.7887  0.4067  1.4136
 1200HOH      O 3615   4.142   0.305   2.593  0.0054 -0.0003 -0.2617
 1200HOH     H1 3616   4.078   0.358   2.546  0.8709 -0.0698 -1.6130
 1200HOH     H2 3617   4.089   0.247   2.648 -1.0362  0.6461 -0.5262
 1201HOH      O 3618   2.402   1.240   2.751  0.1888  0.4647  0.1454
 1201HOH     H1 3619   2.338   1.197   2.807  0.3435  0.0505  0.0108
 1201HOH     H2 3620   2.473   1.264   2.811  0.2631  0.2023  0.1675
 1202HOH      O 3621   2.904   1.099   3.035  0.0931  0.5888 -0.7127
 1202HOH     H1 3622   2.904   1.173   2.974  0.9429  0.6539 -0.6659
 1202HOH     H2 3623   2.861   1.132   3.113 -0.3871  0.7250 -1.0270
 1203HOH      O 3624   2.678   2.461   2.939  0.6898 -0.2993 -0.0831
 1203HOH     H1 3625   2.685   2.401   2.865  1.8194 -1.0687  0.5809
 1203HOH     H2 3626   2.736   2.534   2.916 -0.3598  0.3759 -0.7076
 1204HOH      O 3627   0.763   3.792   2.233 -0.0040  0.0914 -0.0250
 1204HOH     H1 3628   0.752   3.886   2.219  1.0618  0.2571  0.0573
 1204HOH     H2 3629   0.710   3.774   2.311 -0.1559  0.6427  0.0124
 1205HOH      O 3630   2.564   2.244   2.380 -0.4174  0.0433  0.3524
 1205HOH     H1 3631   2.659   2.233   2.387 -0.4800 -0.3372  0.6233
 1205HOH     H2 3632   2.529   2.155   2.383 -0.7046  0.0532 -1.1787
 1206HOH      O 3633   3.382   1.262   0.181  0.4765  0.5617 -0.7648
 1206HOH     H1 3634   3.329   1.249   0.260  0.6517 -0.9408 -0.8232
 1206HOH     H2 3635   3.368   1.353   0.156 -0.4339  0.7769  0.3841
 1207HOH      O 3636   0.652   3.113   0.725 -0.3538 -0.5474 -1.0779
 1207HOH     H1 3637   0.588   3.181   0.745  1.8777  1.6037 -0.1788
 1207HOH     H2 3638   0.684   3.134   0.637  0.4910 -0.2074 -0.7176
 1208HOH      O 3639   3.149   3.481   2.010 -0.1445  0.4453  0.5698
 1208HOH     H1 3640   3.100   3.458   2.089  0.8562 -0.3916  1.0091
 1208HOH     H2 3641   3.238   3.448   2.027 -0.0341 -0.4084 -1.1799
 1209HOH      O 3642   3.992   2.548   1.383 -0.0350  0.1512  0.0905
 1209HOH     H1 3643   3.972   2.601   1.460 -0.2161  0.1213  0.0639
 1209HOH     H2 3644   3.994   2.458   1.415 -0.6951  0.0794 -0.0485
 1210HOH      O 3645   1.955   1.269   3.795  0.2208 -0.1811 -0.4895
 1210HOH     H1 3646   1.941   1.362   3.814 -0.4020 -0.5386  1.1537
 1210HOH     H2 3647   2.046   1.253   3.817 -0.0691 -0.2351  0.7944
 1211HOH      O 3648   0.309   3.832   2.064 -0.1506 -0.3756  0.2317
 1211HOH     H1 3649   0.302   3.758   2.124 -0.9069 -0.0782  0.5384
 1211HOH     H2 3650   0.386   3.880   2.093 -0.4004 -0.3410  0.8512
 1212HOH      O 3651   0.632   0.089   1.772  0.4597  0.2523 -0.3413
 1212HOH     H1 3652   0.634   0.005   1.727  1.4631  0.6902 -1.1992
 1212HOH     H2 3653   0.704   0.139   1.732  0.7130  1.0652  1.0260
 1213HOH      O 3654   2.007   3.891   0.777 -0.1024 -0.3087 -0.9023
 1213HOH     H1 3655   1.944   3.820   0.788 -0.5375  0.1116 -0.6026
 1213HOH     H2 3656   2.067   3.860   0.710  0.1250 -1.2395 -0.3074
 1214HOH      O 3657   3.560   3.637   2.232  0.3514 -0.0784 -0.0643
 1214HOH     H1 3658   3.530   3.721   2.195 -0.0545  0.0388  0.5055
 1214HOH     H2 3659   3.502   3.621   2.306  1.2603 -0.1920  0.6732
 1215HOH      O 3660   0.683   2.583   0.135  0.9622  0.1489 -0.6436
 1215HOH     H1 3661   0.675   2.591   0.230  1.5183  1.6064 -0.6686
 1215HOH     H2 3662   0.649   2.666   0.101  0.2885 -0.5458 -1.7745
 1216HOH      O 3663   2.195   2.506   0.683  0.0115 -0.2693  0.2556
 1216HOH     H1 3664   2.140   2.514   0.761 -0.1394 -0.1440  0.1381
 1216HOH     H2 3665   2.188   2.414   0.658 -0.5164 -0.1622 -0.0226
 1217HOH      O 3666   0.669   3.061   3.656  0.4279 -0.1771 -0.0274
 1217HOH     H1 3667   0.603   2.993   3.648  0.0839  0.1845 -0.3651
 1217HOH     H2 3668   0.623   3.134   3.697  1.0216 -0.4387  1.1796
 1218HOH      O 3669   1.613   0.230   1.165 -0.4579 -0.5662  0.0733
 1218HOH     H1 3670   1.645   0.223   1.075 -0.4462  0.1159  0.0132
 1218HOH     H2 3671   1.532   0.180   1.166 -0.2266 -0.9590 -0.1945
 1219HOH      O 3672   3.747   2.299   3.589 -0.5653  0.1453 -0.1418
 1219HOH     H1 3673   3.676   2.267   3.645 -0.4082  1.1200  0.6728
 1219HOH     H2 3674   3.808   2.341   3.649 -0.4673  1.3968 -1.0398
 1220HOH      O 3675   1.420   1.828   3.747  0.1379  0.0101  0.0586
 1220HOH     H1 3676   1.374   1.768   3.805  1.5661 -0.3599  0.8964
 1220HOH     H2 3677   1.410   1.791   3.659 -0.6997 -0.3051  0.2721
 1221HOH      O 3678   1.835   3.114   1.834 -0.2465 -0.7610 -0.2349
 1221HOH     H1 3679   1.742   3.097   1.851 -0.6110  0.3259 -0.9042
 1221HOH     H2 3680   1.861   3.176   1.902 -0.2966 -0.3390 -0.5870
 1222HOH      O 3681   1.697   2.269   1.094 -0.0755  0.0865 -0.3742
 1222HOH     H1 3682   1.768   2.311   1.046 -0.1158 -0.0780 -0.5771
 1222HOH     H2 3683   1.632   2.246   1.027 -0.7794  1.1173 -0.0919
 1223HOH      O 3684   1.945   2.533   3.379 -0.1808  0.2389  0.2994
 1223HOH     H1 3685   1.866   2.587   3.377  0.3341  1.0246  0.2107
 1223HOH     H2 3686   2.015   2.594   3.404  0.7968  0.0960 -1.7200
 1224HOH      O 3687   2.822   2.336   3.564 -0.9055 -0.1279  0.0221
 1224HOH     H1 3688   2.801   2.426   3.541 -0.2143 -0.1569 -0.8326
 1224HOH     H2 3689   2.751   2.308   3.622 -1.1820  0.9250  0.2266
 1225HOH      O 3690   1.501   3.449   1.467 -0.2817  0.2648  0.2056
 1225HOH     H1 3691   1.547   3.524   1.431  0.2191  0.0863  0.4499
 1225HOH     H2 3692   1.418   3.447   1.420  0.4188 -0.0927 -1.1261
 1226HOH      O 3693   3.507   2.842   2.763  0.2967  0.6902  1.0164
 1226HOH     H1 3694   3.417   2.876   2.765 -0.0655 -0.1552  0.2279
 1226HOH     H2 3695   3.555   2.906   2.711 -0.1281  0.5591  0.4449
 1227HOH      O 3696   3.141   0.490   2.840 -0.4385  0.2097 -0.5973
 1227HOH     H1 3697   3.148   0.570   2.891 -2.3263  0.0433  0.1051
 1227HOH     H2 3698   3.166   0.420   2.900 -0.3059  0.1736 -0.6945
 1228HOH      O 3699   3.704   0.791   0.424  0.4380 -0.0559  0.2450
 1228HOH     H1 3700   3.648   0.736   0.369  0.8391  0.2972 -0.5538
 1228HOH     H2 3701   3.666   0.785   0.511 -0.1082 -0.8012 -0.0231
 1229HOH      O 3702   1.142   3.784   3.089  0.1123 -0.5117 -0.5580
 1229HOH     H1 3703   1.232   3.778   3.120 -0.1677 -1.1786  0.2146
 1229HOH     H2 3704   1.092   3.807   3.167 -0.5012 -1.1615 -0.7368
 1230HOH      O 3705   3.680   1.615   0.630 -0.3187  0.5429 -0.1349
 1230HOH     H1 3706   3.695   1.521   0.637  0.0403  0.5540 -0.6870
 1230HOH     H2 3707   3.747   1.654   0.685 -0.8136  0.4684  0.5435
 1231HOH      O 3708   1.392   0.487   1.152  0.4878 -0.5801  0.0942
 1231HOH     H1 3709   1.328   0.554   1.176  0.5335 -0.0385 -1.1562
 1231HOH     H2 3710   1.476   0.533   1.153  0.7915 -1.0935  0.9601
 1232HOH      O 3711   1.223   0.044   0.729 -0.4939  0.4574  0.2108
 1232HOH     H1 3712   1.147   0.041   0.672  0.0548 -0.0833 -0.5452
 1232HOH     H2 3713   1.265  -0.041   0.716  0.2277  0.7386  0.6004
 1233HOH      O 3714   1.760   3.666   1.976  0.3089  0.7376 -0.1244
 1233HOH     H1 3715   1.775   3.736   2.040 -0.7062 -0.5896  1.7682
 1233HOH     H2 3716   1.827   3.600   1.996 -1.0599 -0.4647  0.9078
 1234HOH      O 3717   1.935   1.726   1.374 -0.0934 -0.0042 -0.5571
 1234HOH     H1 3718   1.938   1.661   1.444 -0.4830  0.1891 -0.3549
 1234HOH     H2 3719   1.892   1.681   1.301 -0.4192  0.0470 -0.3965
 1235HOH      O 3720   3.644   1.877   0.492 -0.6605  0.2685 -0.1152
 1235HOH     H1 3721   3.594   1.841   0.418  0.8562 -0.8614 -0.6840
 1235HOH     H2 3722   3.670   1.800   0.542 -0.2017  0.8892  0.6322
 1236HOH      O 3723   2.183   1.391   1.350 -0.0544  0.2175 -0.0802
 1236HOH     H1 3724   2.094   1.358   1.356  0.1593 -0.4590 -0.3777
 1236HOH     H2 3725   2.188   1.433   1.264 -0.0638  0.1903 -0.0940
 1237HOH      O 3726   3.970   2.431   1.646  0.4290 -0.2273 -0.3208
 1237HOH     H1 3727   4.024   2.508   1.628 -0.5470  0.6100  0.1120
 1237HOH     H2 3728   4.003   2.397   1.729  0.2272  0.3588  0.0101
 1238HOH      O 3729   3.704   2.549   3.981 -0.0417  0.6751 -0.3465
 1238HOH     H1 3730   3.794   2.521   3.997 -0.7128 -1.7251 -0.0906
 1238HOH     H2 3731   3.679   2.596   4.061  0.3189 -0.6877  0.6397
 1239HOH      O 3732   1.923   3.850   2.490  0.7235  0.2884 -0.3027
 1239HOH     H1 3733   1.973   3.878   2.413  0.1618 -0.2143 -0.8708
 1239HOH     H2 3734   1.968   3.771   2.521  0.1490 -0.3373 -0.9926
 1240HOH      O 3735   1.925   2.822   3.531  0.1702 -0.1048  0.1049
 1240HOH     H1 3736   1.879   2.839   3.449  0.4219  0.1851  0.0207
 1240HOH     H2 3737   1.904   2.897   3.587 -0.7991 -0.7558  0.6793
 1241HOH      O 3738   2.835   2.847   1.170 -0.5252 -0.0409  0.0290
 1241HOH     H1 3739   2.806   2.937   1.159 -0.9771 -0.2071 -0.1967
 1241HOH     H2 3740   2.921   2.844   1.128 -0.1688  0.4564  0.6904
 1242HOH      O 3741   2.565   0.412   1.324 -0.3847 -0.0391 -0.5662
 1242HOH     H1 3742   2.470   0.411   1.312 -0.2685 -0.5175 -1.5801
 1242HOH     H2 3743   2.578   0.381   1.414 -1.1532 -0.9293 -0.7385
 1243HOH      O 3744   1.073   0.197   1.991  0.2155  0.3461  1.3057
 1243HOH     H1 3745   1.061   0.121   2.048 -2.2558 -0.0005  0.5504
 1243HOH     H2 3746   0.984   0.227   1.972  0.9150  1.2844 -1.2359
 1244HOH      O 3747   2.425   3.491   2.873 -0.4260 -0.1890  0.0092
 1244HOH     H1 3748   2.495   3.432   2.901  0.8521  0.8212 -0.8524
 1244HOH     H2 3749   2.396   3.533   2.955  0.5147 -0.0886  0.3161
 1245HOH      O 3750   3.809   2.828   3.262 -0.8345 -0.1861  0.0424
 1245HOH     H1 3751   3.764   2.882   3.327 -0.0303  0.6853 -0.0817
 1245HOH     H2 3752   3.745   2.816   3.192 -1.3548 -0.2463  0.5128
 1246HOH      O 3753   1.651   1.994   0.664 -0.0258  0.8405 -0.3739
 1246HOH     H1 3754   1.596   1.926   0.628 -0.5702  0.6063  0.7941
 1246HOH     H2 3755   1.604   2.076   0.646 -0.2875  0.7268 -0.2209
 1247HOH      O 3756   3.577   1.527   3.489  0.4780 -0.4881 -0.0602
 1247HOH     H1 3757   3.546   1.442   3.521  0.5003 -0.1171  1.0302
 1247HOH     H2 3758   3.512   1.553   3.423 -0.6648 -0.4811  0.9909
 1248HOH      O 3759   0.803   2.661   0.513 -0.1941  0.2213 -0.0885
 1248HOH     H1 3760   0.889   2.620   0.524  0.2358  0.7621 -1.1483
 1248HOH     H2 3761   0.752   2.629   0.587  0.6494 -0.8022  0.1022
 1249HOH      O 3762   0.646   0.338   0.099  0.6600 -0.7408  0.6167
 1249HOH     H1 3763   0.727   0.383   0.122  0.1856 -0.5230  2.1068
 1249HOH     H2 3764   0.605   0.318   0.183 -0.6268 -1.2448 -0.0676
 1250HOH      O 3765   1.879   3.433   3.305  0.6344  0.4500 -0.4710
 1250HOH     H1 3766   1.963   3.479   3.303  0.8708  0.0759  0.0844
 1250HOH     H2 3767   1.869   3.407   3.396  0.6309 -0.7810 -0.7866
 1251HOH      O 3768   3.230   0.152   0.576  0.2200 -0.0704  0.1416
 1251HOH     H1 3769   3.214   0.239   0.539  1.8500 -0.1720 -1.0065
 1251HOH     H2 3770   3.145   0.108   0.571 -0.7887  1.5524  1.2330
 1252HOH      O 3771   1.849   1.659   3.110  0.1996 -0.2558  0.0701
 1252HOH     H1 3772   1.933   1.650   3.155  0.3491 -0.0971 -0.1694
 1252HOH     H2 3773   1.867   1.720   3.038 -0.5125  1.2031  1.0327
 1253HOH      O 3774   2.069   3.611   3.353  0.1890 -0.1528  0.4641
 1253HOH     H1 3775   2.154   3.631   3.313 -0.0250 -1.4171 -0.7434
 1253HOH     H2 3776   2.088   3.606   3.447  1.1956  0.6735  0.3479
 1254HOH      O 3777   0.828   0.716   2.605  0.8096 -0.2703  0.3828
 1254HOH     H1 3778   0.787   0.715   2.692 -0.4788  0.2742 -0.1622
 1254HOH     H2 3779   0.759   0.688   2.545  1.0251  1.1828 -0.6648
 1255HOH      O 3780   4.110   2.438   2.375 -0.3150 -1.0531  0.0618
 1255HOH     H1 3781   4.111   2.389   2.457  0.4178 -0.2864  0.5417
 1255HOH     H2 3782   4.103   2.530   2.403 -0.9300 -0.8212 -0.7794
 1256HOH      O 3783   1.186   3.138   2.171 -0.6688 -0.3259  0.0237
 1256HOH     H1 3784   1.136   3.182   2.240 -0.4215  0.7883 -0.4693
 1256HOH     H2 3785   1.232   3.208   2.126 -0.7255 -1.0344 -1.2162
 1257HOH      O 3786   1.458   2.465   3.210  0.4109  0.0358  0.4430
 1257HOH     H1 3787   1.453   2.507   3.295  0.3336  0.5137  0.2074
 1257HOH     H2 3788   1.370   2.431   3.194  0.2967  0.3653  0.3498
 1258HOH      O 3789   1.516   0.996   1.901  0.2871 -0.6667  0.1026
 1258HOH     H1 3790   1.575   0.973   1.973  0.7020 -0.0780 -0.0314
 1258HOH     H2 3791   1.560   1.069   1.857 -0.7675  0.1205  0.2795
 1259HOH      O 3792   3.708   2.625   3.723 -0.3836  0.0339 -0.0568
 1259HOH     H1 3793   3.701   2.611   3.818 -0.3566  0.7516  0.0633
 1259HOH     H2 3794   3.640   2.568   3.685 -0.1235 -0.5733  0.3507
 1260HOH      O 3795   3.350   3.520   1.310  0.0383 -0.1803  0.0376
 1260HOH     H1 3796   3.409   3.448   1.328 -0.1126 -0.5852 -0.9675
 1260HOH     H2 3797   3.385   3.594   1.361  1.1445 -0.5201 -0.1915
 1261HOH      O 3798   2.191   3.773   0.346  0.0671 -1.0069 -0.0045
 1261HOH     H1 3799   2.166   3.685   0.373 -0.6407 -1.1512 -1.0326
 1261HOH     H2 3800   2.273   3.761   0.297  0.3473 -0.9824  0.4426
 1262HOH      O 3801   1.593   0.525   2.099 -0.0569 -0.1288 -0.7697
 1262HOH     H1 3802   1.628   0.614   2.100 -0.0555 -0.1282 -0.8909
 1262HOH     H2 3803   1.524   0.526   2.165  0.0695 -0.0897 -0.6345
 1263HOH      O 3804   3.052   0.349   1.246  0.6160  0.6964 -0.9941
 1263HOH     H1 3805   3.072   0.400   1.168 -0.5825 -0.5334 -2.2079
 1263HOH     H2 3806   2.995   0.407   1.298  0.5183  1.1393 -1.5779
 1264HOH      O 3807   1.093   1.754   0.297 -0.1718  0.8545  0.4399
 1264HOH     H1 3808   1.184   1.724   0.304 -0.8069 -1.6505 -0.3092
 1264HOH     H2 3809   1.089   1.800   0.213  0.0810 -0.7420 -0.5071
 1265HOH      O 3810   3.198   2.992   3.349  0.1959 -0.1102  0.0624
 1265HOH     H1 3811   3.154   3.067   3.388  0.4123  0.0085  0.0831
 1265HOH     H2 3812   3.130   2.926   3.340 -0.2508  0.4371 -0.9167
 1266HOH      O 3813   3.197   2.334   2.695  0.1526 -0.3496 -0.7688
 1266HOH     H1 3814   3.123   2.368   2.746  0.6363  0.3259 -0.4818
 1266HOH     H2 3815   3.207   2.244   2.726 -0.2646 -0.3043 -0.4772
 1267HOH      O 3816   1.442   0.123   4.078  0.1869  0.3211  0.5549
 1267HOH     H1 3817   1.529   0.083   4.082  0.1109  0.1774  0.9251
 1267HOH     H2 3818   1.404   0.103   4.164 -0.8925 -1.2016 -0.1799
 1268HOH      O 3819   2.535   3.541   3.839 -0.4488 -0.0869 -0.2741
 1268HOH     H1 3820   2.473   3.606   3.805 -0.8681 -0.5844 -0.4974
 1268HOH     H2 3821   2.595   3.525   3.767 -0.6004 -0.2553 -0.3625
 1269HOH      O 3822   0.965   2.217   1.115 -0.7220  0.1705 -0.4194
 1269HOH     H1 3823   1.056   2.219   1.085 -0.5538 -1.6545 -0.2672
 1269HOH     H2 3824   0.914   2.209   1.034 -0.6745  0.2949 -0.4621
 1270HOH      O 3825   0.107   2.344   2.942  0.1478 -0.6706  0.2325
 1270HOH     H1 3826   0.045   2.339   3.014 -0.8248 -0.0890 -0.5137
 1270HOH     H2 3827   0.065   2.297   2.870  0.5898 -0.3195 -0.2786
 1271HOH      O 3828   3.339   3.276   3.480  0.4555  0.3067 -0.3530
 1271HOH     H1 3829   3.259   3.242   3.521  0.1163  1.1260 -0.3050
 1271HOH     H2 3830   3.309   3.317   3.399  1.0907 -1.1205 -1.3979
 1272HOH      O 3831   4.024   3.953   2.865  0.1413 -0.0837 -0.2233
 1272HOH     H1 3832   4.043   3.877   2.919  0.4409  0.2144  0.0986
 1272HOH     H2 3833   4.075   4.024   2.903 -0.1774  0.2981 -0.4801
 1273HOH      O 3834   2.036   3.962   2.068  0.3981 -0.7368 -0.3258
 1273HOH     H1 3835   2.118   3.979   2.023  0.9819 -0.2417  0.8407
 1273HOH     H2 3836   2.050   3.877   2.111  0.5590 -0.3619  0.3851
 1274HOH      O 3837   0.125   3.087   0.287 -0.3067 -0.4745  0.1818
 1274HOH     H1 3838   0.195   3.029   0.317  0.3012  0.3888  0.5050
 1274HOH     H2 3839   0.044   3.040   0.308  0.1419 -0.8389  1.2354
 1275HOH      O 3840   3.181   1.798   2.158  0.0396  0.8868 -0.0718
 1275HOH     H1 3841   3.191   1.891   2.139 -0.0362  1.0245  0.5139
 1275HOH     H2 3842   3.136   1.795   2.243  0.8296  0.3333  0.3593
 1276HOH      O 3843   0.052   3.305   2.761 -0.4626  0.4998  0.3057
 1276HOH     H1 3844   0.025   3.214   2.744 -0.7123  0.5565  0.3981
 1276HOH     H2 3845   0.109   3.299   2.837 -0.0921  0.3618  0.0260
 1277HOH      O 3846   3.055   1.977   3.111 -0.4755 -0.1456  0.8646
 1277HOH     H1 3847   2.966   2.003   3.085 -0.0036 -0.1622 -1.0448
 1277HOH     H2 3848   3.110   2.004   3.038  0.9857 -0.9652  1.5756
 1278HOH      O 3849   2.006   1.340   0.312  0.1759 -0.1060 -0.1015
 1278HOH     H1 3850   2.008   1.422   0.361 -0.0628 -0.4454  0.4883
 1278HOH     H2 3851   2.080   1.290   0.345 -0.5638 -0.7443  0.6570
 1279HOH      O 3852   1.224   3.329   3.636 -0.0245  0.2344 -0.5271
 1279HOH     H1 3853   1.182   3.383   3.703 -0.3306 -0.3303 -0.2497
 1279HOH     H2 3854   1.280   3.390   3.588 -0.7498  0.9055 -0.5576
 1280HOH      O 3855   1.034   2.685   1.072  0.9390  0.0445 -0.4225
 1280HOH     H1 3856   0.961   2.738   1.104 -0.1138 -0.8849 -1.1494
 1280HOH     H2 3857   1.101   2.695   1.140 -0.1085  0.3912  0.6473
 1281HOH      O 3858   1.930   0.477   3.161  0.2022  0.2089  0.0168
 1281HOH     H1 3859   1.954   0.402   3.215 -0.0453  0.0697 -0.0627
 1281HOH     H2 3860   1.967   0.458   3.075 -0.3699 -0.1137 -0.1676
 1282HOH      O 3861   0.786   2.276   3.976  0.0913  0.5335  0.2189
 1282HOH     H1 3862   0.737   2.198   3.948  0.3692  0.4934 -0.1637
 1282HOH     H2 3863   0.779   2.275   4.071 -0.2866  0.2875  0.1937
 1283HOH      O 3864   1.096   1.824   1.169  0.6987 -0.1203  0.3778
 1283HOH     H1 3865   1.149   1.797   1.244  0.3619 -0.6840  0.4194
 1283HOH     H2 3866   1.031   1.883   1.206  0.4064 -0.5550  0.5740
 1284HOH      O 3867   1.626   1.889   3.950  0.0154  0.3659 -0.6018
 1284HOH     H1 3868   1.589   1.816   3.901 -0.6907  0.2456  0.0606
 1284HOH     H2 3869   1.627   1.962   3.888 -2.2531  0.6441 -0.4944
 1285HOH      O 3870   2.045   3.624   2.548  0.4019 -0.2352 -0.3186
 1285HOH     H1 3871   2.026   3.561   2.617  0.1535 -0.0436 -0.2102
 1285HOH     H2 3872   2.070   3.570   2.473  2.3832 -0.4366  0.3778
 1286HOH      O 3873   0.971   1.465   2.572 -0.1071 -0.7311  0.3582
 1286HOH     H1 3874   0.948   1.402   2.640 -0.1605 -1.0413  0.0577
 1286HOH     H2 3875   1.049   1.427   2.530  0.5344 -0.0534  0.8896
 1287HOH      O 3876   2.922   2.275   2.064  0.2858  0.0398 -0.9285
 1287HOH     H1 3877   2.963   2.292   2.149 -0.3310 -0.2389 -0.5573
 1287HOH     H2 3878   2.970   2.330   2.003  0.5497  0.4800 -0.3480
 1288HOH      O 3879   2.068   3.729   2.184 -0.8897  0.3603 -0.1967
 1288HOH     H1 3880   2.014   3.651   2.195 -0.8820  0.4270  0.4306
 1288HOH     H2 3881   2.157   3.695   2.179 -0.8973  0.3138 -0.0527
 1289HOH      O 3882   0.564   2.190   3.130  0.0251  0.1543 -0.6395
 1289HOH     H1 3883   0.609   2.238   3.060 -0.4694 -0.7540 -1.6356
 1289HOH     H2 3884   0.603   2.103   3.129 -0.4206 -0.0626 -0.2023
 1290HOH      O 3885   3.102   2.222   1.554 -0.7497  0.3235 -0.1800
 1290HOH     H1 3886   3.152   2.223   1.473 -1.4503 -0.0168 -0.6329
 1290HOH     H2 3887   3.141   2.293   1.607  0.3802 -0.1034 -0.3786
 1291HOH      O 3888   2.612   1.369   2.223 -0.4259  0.2615 -0.0238
 1291HOH     H1 3889   2.678   1.309   2.258 -1.3069 -0.0072  1.3469
 1291HOH     H2 3890   2.592   1.335   2.136 -0.8018 -1.4156  0.6527
 1292HOH      O 3891   2.820   2.081   2.400  0.5032  0.5409 -0.2795
 1292HOH     H1 3892   2.842   2.069   2.493  0.5466  0.5102 -0.2938
 1292HOH     H2 3893   2.886   2.030   2.353 -0.3450 -0.6288 -0.2841
 1293HOH      O 3894   0.203   0.902   0.293  0.2371 -0.1631  0.2915
 1293HOH     H1 3895   0.215   0.975   0.233 -0.6554  0.0998  0.4010
 1293HOH     H2 3896   0.291   0.882   0.325  0.6981 -0.1178 -0.8547
 1294HOH      O 3897   2.311   1.417   1.970 -0.7997 -0.4164  0.2991
 1294HOH     H1 3898   2.270   1.433   1.886 -0.5664 -0.7423  0.1169
 1294HOH     H2 3899   2.242   1.430   2.034 -1.1787 -0.9023  0.0054
 1295HOH      O 3900   3.874   1.536   3.319 -0.2591  0.2568 -0.0784
 1295HOH     H1 3901   3.943   1.571   3.263  0.6140 -1.1632  0.0027
 1295HOH     H2 3902   3.821   1.482   3.259 -0.0660 -0.2663  0.2077
 1296HOH      O 3903   3.167   0.082   2.779 -0.6347  0.0824 -0.3726
 1296HOH     H1 3904   3.120   0.133   2.844  0.8478  0.4899  0.4753
 1296HOH     H2 3905   3.254   0.069   2.817 -0.2368 -1.1647 -1.5413
 1297HOH      O 3906   1.031   2.437   3.658  0.3885  0.2776  0.3796
 1297HOH     H1 3907   1.011   2.349   3.691 -0.1181  0.5563  0.8474
 1297HOH     H2 3908   0.966   2.494   3.699 -0.4414  0.6347 -1.2970
 1298HOH      O 3909   0.708   0.985   2.707 -0.2744 -0.0663 -0.1188
 1298HOH     H1 3910   0.678   0.931   2.633 -0.3355  0.2266 -0.3119
 1298HOH     H2 3911   0.739   1.066   2.666  0.3922 -0.1948  0.1183
 1299HOH      O 3912   0.599   1.095   0.871  0.1684 -0.1301  0.2134
 1299HOH     H1 3913   0.534   1.163   0.888  0.2305 -0.2297  0.8847
 1299HOH     H2 3914   0.596   1.083   0.776  0.3653  1.0208  0.0312
 1300HOH      O 3915   1.161   1.130   3.064  0.2339  0.2874  0.0046
 1300HOH     H1 3916   1.066   1.117   3.058  0.2212  0.3434  0.0909
 1300HOH     H2 3917   1.175   1.165   3.152  0.2195  1.3660 -0.3951
 1301HOH      O 3918   2.318   1.397   2.566  1.0481  0.0783 -0.1933
 1301HOH     H1 3919   2.290   1.474   2.616  0.5824  0.1523 -0.5560
 1301HOH     H2 3920   2.362   1.341   2.631  1.0677  0.4784  0.1503
 1302HOH      O 3921   2.676   0.542   3.233 -0.4795 -0.2063 -0.0485
 1302HOH     H1 3922   2.661   0.449   3.217  0.6091 -0.5327  0.5950
 1302HOH     H2 3923   2.739   0.568   3.167 -0.8661  0.1215 -0.2989
 1303HOH      O 3924   1.005   2.852   2.383  0.3699 -0.2184  0.1367
 1303HOH     H1 3925   1.046   2.934   2.409 -0.1774 -0.1710  0.9156
 1303HOH     H2 3926   0.935   2.839   2.446  0.1668 -1.0704 -0.2336
 1304HOH      O 3927   0.723   0.059   3.424 -0.0718 -0.0147  0.3183
 1304HOH     H1 3928   0.649   0.088   3.371  0.5846  0.6318 -0.2885
 1304HOH     H2 3929   0.752   0.137   3.469  0.7887 -0.0374 -0.1575
 1305HOH      O 3930   2.184   1.392   0.816  0.2403  0.1469 -0.6051
 1305HOH     H1 3931   2.196   1.297   0.820  1.0528  0.2491 -0.3427
 1305HOH     H2 3932   2.240   1.421   0.745  0.4119  0.4879 -0.3392
 1306HOH      O 3933   2.009   1.581   2.208  0.0464  0.3495  0.2183
 1306HOH     H1 3934   1.938   1.634   2.243 -0.4302  0.1512 -0.4000
 1306HOH     H2 3935   2.022   1.512   2.273  0.4719  1.0326  0.8863
 1307HOH      O 3936   1.306   2.381   2.155  0.1881  0.2508 -0.1367
 1307HOH     H1 3937   1.238   2.401   2.091  0.4220 -1.1392 -0.8897
 1307HOH     H2 3938   1.329   2.290   2.138  0.9958  0.1386  1.2740
 1308HOH      O 3939   2.189   0.810   1.193  0.0966  0.2700 -0.2823
 1308HOH     H1 3940   2.128   0.878   1.166  0.7971  0.9603 -0.1636
 1308HOH     H2 3941   2.145   0.767   1.267 -0.3290  0.6254 -0.3217
 1309HOH      O 3942   1.954   2.523   0.910 -0.3912  0.1857 -0.0068
 1309HOH     H1 3943   1.937   2.532   0.816  0.3995 -0.5691 -0.2554
 1309HOH     H2 3944   2.002   2.603   0.934 -0.5290  0.3455 -0.2600
 1310HOH      O 3945   0.170   3.387   3.012  0.4291  0.7802  0.4826
 1310HOH     H1 3946   0.125   3.336   3.079 -0.6421  0.5328 -0.3631
 1310HOH     H2 3947   0.263   3.379   3.034  0.2000 -0.3396  1.2095
 1311HOH      O 3948   0.502   2.963   1.262 -0.4004 -0.8617 -0.0019
 1311HOH     H1 3949   0.470   3.036   1.315 -0.0140 -0.4027 -0.3856
 1311HOH     H2 3950   0.441   2.959   1.188  0.3596 -0.0107 -0.7134
 1312HOH      O 3951   2.214   2.365   3.539 -0.2864  0.5275 -0.0691
 1312HOH     H1 3952   2.145   2.428   3.561 -0.9301  0.1753 -0.9205
 1312HOH     H2 3953   2.168   2.297   3.489  0.5778 -0.0646 -0.0922
 1313HOH      O 3954   0.267   3.135   1.324  0.4953 -0.5863 -0.2678
 1313HOH     H1 3955   0.249   3.164   1.413  1.8959  0.1111 -0.1690
 1313HOH     H2 3956   0.180   3.127   1.284 -0.1147  1.1504  0.5214
 1314HOH      O 3957   3.046   2.857   2.968  0.0974 -0.7076 -0.1154
 1314HOH     H1 3958   2.970   2.874   3.023  0.5208 -0.0478  0.2922
 1314HOH     H2 3959   3.009   2.835   2.882 -0.5541 -0.1835  0.0128
 1315HOH      O 3960   2.627   0.412   0.624 -0.6001 -0.5641  0.1829
 1315HOH     H1 3961   2.685   0.401   0.699  0.1601  0.0524 -0.2804
 1315HOH     H2 3962   2.677   0.466   0.563 -1.8457  0.3835 -0.0635
 1316HOH      O 3963   1.655   0.216   2.368  0.2982 -0.3814 -0.3971
 1316HOH     H1 3964   1.735   0.163   2.379  0.2760 -0.2613  0.5382
 1316HOH     H2 3965   1.620   0.190   2.283  1.7707  0.1617 -1.2452
 1317HOH      O 3966   3.548   2.011   0.873 -0.4059 -0.3332 -0.0545
 1317HOH     H1 3967   3.555   2.037   0.781 -1.3996 -1.0180 -0.3641
 1317HOH     H2 3968   3.565   1.917   0.873  0.8557 -0.1497  0.6873
 1318HOH      O 3969   1.940   2.265   3.538 -0.3080 -0.5348 -0.2331
 1318HOH     H1 3970   2.007   2.225   3.482  1.0435 -0.4981  1.2220
 1318HOH     H2 3971   1.925   2.351   3.499  1.0200 -0.2792 -0.2979
 1319HOH      O 3972   3.814   1.980   1.082  0.1962  0.4305  0.3436
 1319HOH     H1 3973   3.784   1.889   1.070 -0.4263  0.5183  1.0631
 1319HOH     H2 3974   3.737   2.033   1.061  0.1634  0.7198  1.1122
 1320HOH      O 3975   3.909   1.174   3.051  0.8168  0.1795 -0.0637
 1320HOH     H1 3976   3.931   1.212   3.136  0.6183  0.7131 -0.2442
 1320HOH     H2 3977   3.988   1.127   3.025  0.7149 -0.4438  0.6427
 1321HOH      O 3978   1.696   0.142   0.878 -0.1804 -0.3359  0.2609
 1321HOH     H1 3979   1.747   0.156   0.799 -0.1690 -0.2629  0.2812
 1321HOH     H2 3980   1.605   0.155   0.850 -0.1536  0.0182  0.3322
 1322HOH      O 3981   1.379   2.958   0.615 -0.1223 -0.4252  0.1204
 1322HOH     H1 3982   1.364   3.007   0.695  0.5571 -2.0585  1.3550
 1322HOH     H2 3983   1.300   2.904   0.605  0.1617 -0.8704  0.2214
 1323HOH      O 3984   1.297   2.452   2.885 -0.4809  0.7035 -0.6767
 1323HOH     H1 3985   1.226   2.437   2.822 -0.6674  0.5512 -0.4359
 1323HOH     H2 3986   1.253   2.459   2.970 -0.2698  1.3250 -0.6112
 1324HOH      O 3987   0.522   1.028   3.552 -0.2548 -0.4480  0.2555
 1324HOH     H1 3988   0.588   0.958   3.559  0.1672 -0.2101 -0.9347
 1324HOH     H2 3989   0.571   1.103   3.519 -0.8911  0.1444  0.6108
 1325HOH      O 3990   3.302   2.927   4.087  0.1217 -0.7651 -0.1316
 1325HOH     H1 3991   3.243   2.974   4.146  0.8806 -0.3393  0.3197
 1325HOH     H2 3992   3.246   2.861   4.045 -0.7526 -0.1148 -0.0415
 1326HOH      O 3993   3.428   2.769   3.511 -0.2962  0.5152  0.3166
 1326HOH     H1 3994   3.372   2.699   3.476 -0.7677  0.8128  0.4518
 1326HOH     H2 3995   3.442   2.745   3.602  0.1235  0.2429  0.1858
 1327HOH      O 3996   2.852   3.522   3.801 -0.3569  0.2027 -0.0283
 1327HOH     H1 3997   2.817   3.590   3.743 -0.8103  0.0372  0.0462
 1327HOH     H2 3998   2.807   3.535   3.884 -1.2574 -0.8253 -0.3083
 1328HOH      O 3999   3.505   3.353   2.990  0.6360  0.1424 -0.0776
 1328HOH     H1 4000   3.433   3.290   2.986 -0.5303  1.4198 -1.0195
 1328HOH     H2 4001   3.475   3.419   3.053  1.6302  0.0247  0.5573
 1329HOH      O 4002   2.151   4.002   1.196  0.0843 -0.4544 -0.3583
 1329HOH     H1 4003   2.113   4.022   1.282 -0.0603  1.1534 -0.7337
 1329HOH     H2 4004   2.243   3.983   1.213 -0.2634 -1.7567  0.2849
 1330HOH      O 4005   1.307   2.108   1.367 -0.0957  0.0472 -0.1472
 1330HOH     H1 4006   1.297   2.054   1.445  0.0680  1.1606  0.6983
 1330HOH     H2 4007   1.280   2.196   1.395  1.1895  0.7678 -0.9553
 1331HOH      O 4008   2.144   3.318   0.566 -0.0958 -0.0278  0.2845
 1331HOH     H1 4009   2.203   3.272   0.626  0.2166 -0.8927 -0.6261
 1331HOH     H2 4010   2.059   3.314   0.609  0.1375 -0.5546  0.7233
 1332HOH      O 4011   3.049   3.282   1.797  0.2441 -0.0791 -0.0781
 1332HOH     H1 4012   2.963   3.323   1.780  0.5281  0.5758  0.0051
 1332HOH     H2 4013   3.084   3.330   1.872  0.4863 -0.6632  0.1933
 1333HOH      O 4014   3.818   2.526   2.039 -0.0020  0.2179 -0.1452
 1333HOH     H1 4015   3.913   2.535   2.040  0.0029  0.2329 -0.5331
 1333HOH     H2 4016   3.803   2.432   2.050  0.0910  0.0871 -1.0397
 1334HOH      O 4017   4.069   0.981   0.977 -0.6173 -0.0093 -0.0140
 1334HOH     H1 4018   4.106   0.896   1.001 -1.3837 -0.2235  0.4861
 1334HOH     H2 4019   4.140   1.026   0.930 -0.3544 -1.1065 -0.7357
 1335HOH      O 4020   0.140   2.536   1.142  0.6087  0.0017 -0.5973
 1335HOH     H1 4021   0.155   2.573   1.229  0.2741 -0.2451 -0.4296
 1335HOH     H2 4022   0.060   2.484   1.151  1.1857 -0.9554 -0.7596
 1336HOH      O 4023   3.879   0.436   2.986 -0.2570  0.0332 -0.6719
 1336HOH     H1 4024   3.919   0.464   2.904 -0.8481  1.0813 -0.6342
 1336HOH     H2 4025   3.792   0.474   2.985  0.1628  1.3144  1.0321
 1337HOH      O 4026   2.579   2.475   0.784 -0.2600 -0.0194  0.2577
 1337HOH     H1 4027   2.525   2.402   0.754 -1.4811  0.8084  0.2892
 1337HOH     H2 4028   2.619   2.510   0.704 -0.7153  0.0630  0.0602
 1338HOH      O 4029   4.066   3.449   1.217  0.5337 -0.0236  0.1890
 1338HOH     H1 4030   4.159   3.426   1.220  0.5279 -0.1381 -0.2572
 1338HOH     H2 4031   4.064   3.544   1.221  0.7119  0.0122 -0.4061
 1339HOH      O 4032   0.434   3.351   3.051  0.4421  0.0289 -0.2141
 1339HOH     H1 4033   0.499   3.284   3.034 -0.5837 -0.8254 -1.0040
 1339HOH     H2 4034   0.474   3.432   3.020  1.1674 -0.4361 -0.5389
 1340HOH      O 4035   0.016   3.939   0.655 -0.1480  0.1702 -0.1792
 1340HOH     H1 4036   0.012   3.846   0.676  0.0690  0.0590 -0.6215
 1340HOH     H2 4037   0.109   3.958   0.645 -0.1592  0.5299  0.2942
 1341HOH      O 4038   3.918   1.199   2.385 -0.0385 -0.5163  0.7364
 1341HOH     H1 4039   3.980   1.244   2.327 -0.9001 -0.5150 -0.2441
 1341HOH     H2 4040   3.955   1.112   2.397 -0.1434 -0.7587 -0.4127
 1342HOH      O 4041   0.347   1.439   2.424  0.1662  0.0769 -0.1688
 1342HOH     H1 4042   0.401   1.435   2.344 -0.3167  0.9125 -0.5621
 1342HOH     H2 4043   0.259   1.418   2.394 -0.0344  0.4741  0.1394
 1343HOH      O 4044   2.361   1.546   0.630  0.2413 -0.2087  0.2920
 1343HOH     H1 4045   2.334   1.549   0.538  0.3507  0.1396  0.2694
 1343HOH     H2 4046   2.453   1.570   0.629  0.7746 -1.9457  0.3104
 1344HOH      O 4047   4.049   2.127   2.875  0.2469 -0.4501 -0.5014
 1344HOH     H1 4048   4.056   2.053   2.935  1.6942  0.1653  0.2025
 1344HOH     H2 4049   4.004   2.092   2.798  1.8759 -2.4492 -0.7153
 1345HOH      O 4050   0.064   1.413   2.540 -0.3026  0.4262 -0.3174
 1345HOH     H1 4051   0.098   1.384   2.625 -0.9186  0.9719  0.1339
 1345HOH     H2 4052   0.074   1.336   2.483 -0.0550 -0.0157  0.2925
 1346HOH      O 4053   1.690   3.013   0.270 -0.0868 -0.1173 -0.1074
 1346HOH     H1 4054   1.690   2.957   0.348 -0.0513 -0.8402 -0.5966
 1346HOH     H2 4055   1.770   3.065   0.278 -0.2699  0.0805  0.5076
 1347HOH      O 4056   2.216   0.526   1.624 -0.2119  0.9152 -0.1986
 1347HOH     H1 4057   2.151   0.469   1.584 -0.4189  0.2318  1.0317
 1347HOH     H2 4058   2.208   0.609   1.576 -1.4867  0.6285 -0.5471
 1348HOH      O 4059   0.697   3.195   0.455 -0.2334  0.2186  0.0059
 1348HOH     H1 4060   0.671   3.276   0.412  0.1496 -0.0573 -0.7631
 1348HOH     H2 4061   0.792   3.200   0.463 -0.3004  0.3250  0.9736
 1349HOH      O 4062   0.353   1.583   2.826  0.1324  0.2497  0.1401
 1349HOH     H1 4063   0.426   1.608   2.769 -0.0704  0.2666 -0.1117
 1349HOH     H2 4064   0.277   1.626   2.788 -0.1025 -0.1986  0.0921
 1350HOH      O 4065   4.040   0.276   1.404 -0.2545  0.5537  0.1207
 1350HOH     H1 4066   4.078   0.189   1.391  0.0527  0.8654 -1.4325
 1350HOH     H2 4067   3.946   0.260   1.414 -0.1612  0.0163  0.1761
 1351HOH      O 4068   1.971   2.006   0.212 -0.1694 -0.2790  0.4718
 1351HOH     H1 4069   1.950   1.930   0.159  0.9794 -0.4086  0.1382
 1351HOH     H2 4070   1.954   2.082   0.156  1.4205 -0.4234 -0.3300
 1352HOH      O 4071   4.121   2.451   0.641  0.1980  0.4611 -0.7690
 1352HOH     H1 4072   4.049   2.484   0.695  1.5671  1.1610  0.7849
 1352HOH     H2 4073   4.112   2.356   0.645  0.4949  0.4478  1.1956
 1353HOH      O 4074   2.296   1.116   2.022 -0.1804  0.2339  0.0201
 1353HOH     H1 4075   2.253   1.032   2.007  0.0733  0.1902 -0.5040
 1353HOH     H2 4076   2.230   1.181   1.999 -0.1416  0.1697 -0.2842
 1354HOH      O 4077   2.746   2.217   1.239  0.3966 -0.1023 -0.1020
 1354HOH     H1 4078   2.756   2.197   1.146  0.5143  0.9996 -0.3576
 1354HOH     H2 4079   2.682   2.287   1.242  1.2425  0.7051  0.5204
 1355HOH      O 4080   2.565   3.825   2.875 -0.3546  0.2605 -0.4222
 1355HOH     H1 4081   2.587   3.802   2.784 -1.4183  0.4325 -0.7547
 1355HOH     H2 4082   2.517   3.908   2.867 -0.7577  0.1052  0.2630
 1356HOH      O 4083   2.300   0.426   2.036  0.0295 -0.3593  0.1556
 1356HOH     H1 4084   2.324   0.478   2.113 -0.5754 -0.7526  0.6367
 1356HOH     H2 4085   2.308   0.335   2.065 -0.5877 -0.5112 -0.1131
 1357HOH      O 4086   0.191   3.751   3.897 -0.2172  0.5743 -0.4948
 1357HOH     H1 4087   0.228   3.667   3.926 -0.9182  0.5505  0.3907
 1357HOH     H2 4088   0.102   3.730   3.870  0.0377  0.8137 -1.6403
 1358HOH      O 4089   1.532   0.862   3.600  0.1931 -0.3256 -0.1137
 1358HOH     H1 4090   1.497   0.915   3.672 -0.4971 -0.3769 -0.3913
 1358HOH     H2 4091   1.624   0.887   3.593  0.2386 -0.2308  0.6990
 1359HOH      O 4092   2.970   2.715   3.762  0.3823 -0.3742  0.1388
 1359HOH     H1 4093   2.988   2.720   3.668  0.4083 -0.6894  0.1239
 1359HOH     H2 4094   2.878   2.741   3.770  0.2377 -0.8136 -0.0328
 1360HOH      O 4095   1.769   3.286   3.615  0.6572  0.6938  0.1570
 1360HOH     H1 4096   1.724   3.213   3.659  0.4177  1.4376  1.2362
 1360HOH     H2 4097   1.832   3.243   3.557 -0.9178 -0.3919 -0.9090
 1361HOH      O 4098   1.456   2.067   3.523  0.3309 -0.3122  0.4285
 1361HOH     H1 4099   1.447   2.030   3.611 -1.2402  0.3321  0.6162
 1361HOH     H2 4100   1.511   2.005   3.476  0.5287 -1.1117  1.6340
 1362HOH      O 4101   0.351   3.432   2.354 -0.1580 -0.0616  0.5524
 1362HOH     H1 4102   0.313   3.496   2.295 -0.4297 -0.4281  0.3191
 1362HOH     H2 4103   0.291   3.357   2.351  0.0954 -0.2875  0.8940
 1363HOH      O 4104   4.090   3.523   0.898 -0.0600  0.1517  0.4065
 1363HOH     H1 4105   4.090   3.572   0.816  0.3581 -0.6291 -0.0823
 1363HOH     H2 4106   4.040   3.578   0.959 -0.0628  0.9195 -0.2572
 1364HOH      O 4107   2.290   0.959   2.266  0.3402 -0.1079 -0.0823
 1364HOH     H1 4108   2.199   0.986   2.281  0.6398  0.2840  1.2927
 1364HOH     H2 4109   2.313   1.001   2.183 -0.4805  0.4718 -0.0469
 1365HOH      O 4110   3.555   0.051   2.216  0.8646  0.1096  0.1148
 1365HOH     H1 4111   3.596  -0.003   2.148  0.2473 -1.0856  0.6128
 1365HOH     H2 4112   3.595   0.021   2.298  0.6113  0.5248  0.3990
 1366HOH      O 4113   4.097   3.648   0.630 -0.4455 -0.0073 -0.2678
 1366HOH     H1 4114   4.179   3.602   0.611 -0.6420 -0.8374  0.7772
 1366HOH     H2 4115   4.065   3.674   0.543  0.6676 -0.0749 -0.7420
 1367HOH      O 4116   1.674   1.857   0.373  0.6678 -0.1360  0.3407
 1367HOH     H1 4117   1.715   1.944   0.376  1.0241 -0.1739 -1.5081
 1367HOH     H2 4118   1.582   1.875   0.352  0.6268 -0.2051  0.4565
 1368HOH      O 4119   2.422   0.398   2.393 -0.3362  0.0620  0.2588
 1368HOH     H1 4120   2.451   0.489   2.387 -0.1832  0.0293  0.4653
 1368HOH     H2 4121   2.326   0.402   2.387 -0.3064  0.1929 -0.1894
 1369HOH      O 4122   3.258   0.490   1.576  0.0523  0.8258  0.2996
 1369HOH     H1 4123   3.295   0.490   1.488  1.7304  0.3510  0.9235
 1369HOH     H2 4124   3.220   0.577   1.587  0.2470  1.0602 -0.7185
 1370HOH      O 4125   3.166   2.677   0.138 -0.4088 -0.1865 -0.1096
 1370HOH     H1 4126   3.162   2.672   0.043  0.8156 -0.4997 -0.1758
 1370HOH     H2 4127   3.161   2.586   0.168  0.4725 -0.2032  0.0295
 1371HOH      O 4128   0.833   2.399   2.075 -0.0996 -0.4653 -0.2361
 1371HOH     H1 4129   0.919   2.440   2.073 -1.0754  1.9910  0.5472
 1371HOH     H2 4130   0.777   2.455   2.021 -1.4012 -1.4343 -0.0092
 1372HOH      O 4131   3.470   1.475   2.956  0.3109 -0.3398 -0.3759
 1372HOH     H1 4132   3.474   1.570   2.966  0.7756 -0.3745 -0.2040
 1372HOH     H2 4133   3.438   1.462   2.867 -0.4678 -0.0292 -0.1605
 1373HOH      O 4134   1.564   2.595   2.879  0.2804  0.5336  0.0271
 1373HOH     H1 4135   1.480   2.550   2.882  0.1625  0.7146 -0.5063
 1373HOH     H2 4136   1.628   2.526   2.860  0.1323  0.5438 -0.5223
 1374HOH      O 4137   3.334   3.087   2.136  0.5921 -0.0798  0.5158
 1374HOH     H1 4138   3.374   3.174   2.134  0.7939 -0.1385 -1.3052
 1374HOH     H2 4139   3.240   3.104   2.139  0.6398  0.1915  0.5457
 1375HOH      O 4140   0.795   4.064   2.969 -0.2177 -0.8187  0.3585
 1375HOH     H1 4141   0.874   4.015   2.944  0.3463  0.2243 -0.0283
 1375HOH     H2 4142   0.778   4.038   3.059  0.0424 -1.7208  0.1657
 1376HOH      O 4143   2.620   3.942   2.611 -0.8847  0.1861 -0.3306
 1376HOH     H1 4144   2.581   4.016   2.564 -0.0748  0.9656  0.1687
 1376HOH     H2 4145   2.663   3.890   2.543 -1.4130  0.1901 -0.6800
 1377HOH      O 4146   2.357   2.761   3.914  0.5247 -0.5754 -0.3338
 1377HOH     H1 4147   2.353   2.709   3.834 -0.0431 -0.8110 -0.1599
 1377HOH     H2 4148   2.377   2.698   3.983 -0.8685 -0.7332 -0.0095
 1378HOH      O 4149   2.028   2.117   2.541 -0.6977 -0.7531  0.7040
 1378HOH     H1 4150   1.933   2.116   2.558 -1.0969  1.8562 -0.3765
 1378HOH     H2 4151   2.061   2.187   2.598 -0.0651  0.4028 -0.9377
 1379HOH      O 4152   0.760   3.371   1.752  0.1262 -0.0381  0.0199
 1379HOH     H1 4153   0.777   3.420   1.672 -0.5543 -0.1141 -0.1858
 1379HOH     H2 4154   0.691   3.309   1.727  0.9058 -1.0756  0.2773
 1380HOH      O 4155   1.329   1.029   1.067  0.1956  0.0117  0.1581
 1380HOH     H1 4156   1.281   0.965   1.015 -0.5757 -1.1125  2.0421
 1380HOH     H2 4157   1.263   1.093   1.094  0.0200 -0.6898  1.5215
 1381HOH      O 4158   2.938   0.280   3.801 -0.2487 -0.6799 -0.6330
 1381HOH     H1 4159   2.962   0.366   3.837  1.2735 -1.0862 -0.5108
 1381HOH     H2 4160   2.884   0.300   3.725 -0.1673  0.3716 -0.4513
 1382HOH      O 4161   1.420  -0.013   3.295 -0.0553 -0.2815 -0.0807
 1382HOH     H1 4162   1.475   0.010   3.221 -0.3218 -0.1711 -0.2446
 1382HOH     H2 4163   1.333   0.017   3.271  0.0284  0.7104  0.7073
 1383HOH      O 4164   1.743   2.615   2.317 -0.0738 -0.2839  0.0302
 1383HOH     H1 4165   1.819   2.563   2.291  0.1300  0.1219 -0.1933
 1383HOH     H2 4166   1.669   2.573   2.272  0.2755  0.4499 -1.3314
 1384HOH      O 4167   0.562   1.415   2.561  0.0210 -0.3065 -0.3189
 1384HOH     H1 4168   0.477   1.396   2.523 -0.2918  0.5127 -0.0818
 1384HOH     H2 4169   0.609   1.463   2.493 -0.4567  0.9612  0.1777
 1385HOH      O 4170   2.062   2.762   0.304 -0.6617 -0.4880 -0.1626
 1385HOH     H1 4171   2.129   2.753   0.372 -0.8891  0.0159  0.1404
 1385HOH     H2 4172   2.025   2.849   0.318 -1.2147 -0.6618 -0.4775
 1386HOH      O 4173   3.891   1.816   4.120  0.0497 -0.3289 -0.2709
 1386HOH     H1 4174   3.864   1.765   4.044  0.7964 -0.5905 -0.3726
 1386HOH     H2 4175   3.833   1.892   4.119  0.9074  0.3858 -1.8907
 1387HOH      O 4176   1.378   1.588   3.520  0.0331 -0.1678 -0.4578
 1387HOH     H1 4177   1.342   1.663   3.474 -0.5382 -0.4282 -0.4465
 1387HOH     H2 4178   1.432   1.543   3.454  0.4475  0.2884 -0.4394
 1388HOH      O 4179   3.595   0.228   2.967 -0.0401 -0.6749 -0.4315
 1388HOH     H1 4180   3.597   0.300   2.904  1.5521 -0.1940  0.0732
 1388HOH     H2 4181   3.566   0.267   3.049  0.4204 -0.6939 -0.2551
 1389HOH      O 4182   0.530   2.036   0.478  0.6184 -0.1991  0.1831
 1389HOH     H1 4183   0.493   2.100   0.539  0.5756  0.7417 -0.7710
 1389HOH     H2 4184   0.512   1.951   0.518 -0.2462  0.3381  1.0059
 1390HOH      O 4185   2.846   1.506   1.924  0.0421  0.3436 -0.1013
 1390HOH     H1 4186   2.779   1.437   1.928  0.5953 -0.1956  0.3938
 1390HOH     H2 4187   2.917   1.467   1.874  0.0260  0.8815 -0.5551
 1391HOH      O 4188   1.277   0.212   3.475 -0.0850  0.2698 -0.1050
 1391HOH     H1 4189   1.259   0.303   3.498 -0.0998  0.0637  0.7522
 1391HOH     H2 4190   1.289   0.213   3.380 -0.1101  1.1580 -0.1103
 1392HOH      O 4191   1.279   0.274   1.409 -0.0688 -0.3932  0.2247
 1392HOH     H1 4192   1.331   0.204   1.448  1.0155  0.2241 -0.0378
 1392HOH     H2 4193   1.341   0.345   1.394 -1.1430  0.7241  0.6588
 1393HOH      O 4194   3.202   1.812   0.936 -0.2268 -0.2004 -0.5724
 1393HOH     H1 4195   3.237   1.724   0.923  0.0955 -0.3774  1.0356
 1393HOH     H2 4196   3.115   1.797   0.974 -0.2290  0.1780 -0.4270
 1394HOH      O 4197   1.887   1.748   0.134 -0.1969  0.2530  0.9132
 1394HOH     H1 4198   1.831   1.689   0.084  0.3027 -0.0079  0.6522
 1394HOH     H2 4199   1.827   1.789   0.197 -0.5684 -0.4859  1.0672
 1395HOH      O 4200   0.870   1.079   0.435 -0.9980  0.1121 -0.6434
 1395HOH     H1 4201   0.915   1.159   0.407  0.4627 -0.7685 -1.0472
 1395HOH     H2 4202   0.803   1.064   0.367  0.0583 -0.0343 -1.7214
 1396HOH      O 4203   3.476   0.754   3.837  0.0821  0.4888 -0.0043
 1396HOH     H1 4204   3.541   0.688   3.814 -0.2674 -0.5360  1.5991
 1396HOH     H2 4205   3.517   0.804   3.908 -0.3828  0.7215  0.1065
 1397HOH      O 4206   2.204   0.803   3.912 -0.1505  0.2891  0.0286
 1397HOH     H1 4207   2.244   0.840   3.833  0.9322 -0.1517  0.3432
 1397HOH     H2 4208   2.226   0.865   3.981 -0.2374  0.1723  0.1617
 1398HOH      O 4209   0.851   1.731   4.070 -0.5033  0.3765  0.0357
 1398HOH     H1 4210   0.847   1.826   4.063  1.3487  0.5462  0.0764
 1398HOH     H2 4211   0.897   1.703   3.991  0.6208 -0.2333  0.8415
 1399HOH      O 4212   0.454   4.017   0.794  0.4762 -0.1530 -0.0627
 1399HOH     H1 4213   0.542   3.979   0.794  0.8723  0.7256 -0.3143
 1399HOH     H2 4214   0.466   4.107   0.825 -0.0856  0.4815 -1.5175
 1400HOH      O 4215   1.333   1.187   3.551 -1.0327  0.0775  0.6673
 1400HOH     H1 4216   1.300   1.098   3.562 -0.3421 -0.1970  0.6079
 1400HOH     H2 4217   1.411   1.178   3.496 -1.1986  0.7737  0.2815
 1401HOH      O 4218   3.623   2.339   0.694 -0.2078  0.3944  0.1930
 1401HOH     H1 4219   3.568   2.277   0.646 -0.2346  0.4906  0.0982
 1401HOH     H2 4220   3.570   2.419   0.697  0.5997  1.0838 -1.4341
 1402HOH      O 4221   0.287   1.538   3.157 -0.2498 -0.7597 -0.2233
 1402HOH     H1 4222   0.367   1.519   3.208  0.6675  0.9873 -0.8461
 1402HOH     H2 4223   0.298   1.487   3.076  0.2520 -0.5395 -0.3019
 1403HOH      O 4224   1.199   2.167   3.013 -0.6671  0.1565  0.2853
 1403HOH     H1 4225   1.255   2.244   3.003 -0.7131  0.0733 -0.8929
 1403HOH     H2 4226   1.173   2.144   2.923 -0.4120 -1.4256  0.5581
 1404HOH      O 4227   2.306   3.252   0.798  0.3260 -0.2262  0.1015
 1404HOH     H1 4228   2.354   3.169   0.789 -0.5865 -0.6924 -0.9940
 1404HOH     H2 4229   2.372   3.320   0.790  1.0253 -0.8288  0.4865
 1405HOH      O 4230   2.413   3.122   3.066  0.2285 -0.5536 -0.2049
 1405HOH     H1 4231   2.505   3.121   3.038  0.0165 -0.9454 -0.9253
 1405HOH     H2 4232   2.365   3.159   2.992 -0.2603 -0.8692 -0.0567
 1406HOH      O 4233   3.444   0.918   2.104 -0.4573 -0.2029  0.3541
 1406HOH     H1 4234   3.364   0.967   2.124 -0.5277 -0.0042 -0.3499
 1406HOH     H2 4235   3.416   0.850   2.043  0.1121  0.8531 -1.2265
 1407HOH      O 4236   2.170   0.737   3.216  0.3549 -0.2537 -0.7975
 1407HOH     H1 4237   2.112   0.717   3.142 -0.1172 -2.5041  0.0217
 1407HOH     H2 4238   2.256   0.704   3.189  0.1775 -1.0969 -0.4145
 1408HOH      O 4239   1.588   2.241   0.624 -0.2850 -0.1783  0.4060
 1408HOH     H1 4240   1.499   2.277   0.626 -0.2198  0.0020  0.1447
 1408HOH     H2 4241   1.644   2.315   0.647  0.0042  0.4245 -1.7735
 1409HOH      O 4242   3.179   1.587   2.636  0.0626 -0.1013  0.5089
 1409HOH     H1 4243   3.133   1.519   2.587  0.0378 -0.3599  0.8822
 1409HOH     H2 4244   3.263   1.547   2.660  0.2670  0.1837  0.2862
 1410HOH      O 4245   0.238   0.335   1.684 -0.7268  0.2113  0.4132
 1410HOH     H1 4246   0.270   0.411   1.635  0.6908 -0.4888  0.1449
 1410HOH     H2 4247   0.308   0.315   1.746 -1.1818 -0.7097  0.6637
 1411HOH      O 4248   3.628   0.475   2.750  0.1611  0.3266  0.1042
 1411HOH     H1 4249   3.620   0.551   2.807  0.7136  0.6756 -0.2562
 1411HOH     H2 4250   3.637   0.512   2.662  0.0344 -0.1711 -0.1270
 1412HOH      O 4251   1.268   3.679   2.364 -0.1889  0.1082  0.3129
 1412HOH     H1 4252   1.268   3.673   2.268 -1.6236 -1.2739  0.3179
 1412HOH     H2 4253   1.361   3.675   2.388  0.2804  1.3008 -0.9981
 1413HOH      O 4254   1.287   3.601   0.665  0.6251  0.1528 -0.2438
 1413HOH     H1 4255   1.200   3.621   0.699  0.5070 -0.9062  0.1614
 1413HOH     H2 4256   1.337   3.682   0.676 -0.4730  1.0182 -1.1415
 1414HOH      O 4257   2.446   2.395   3.748  0.2854 -0.1954  0.7418
 1414HOH     H1 4258   2.454   2.359   3.836  0.7121  0.1585  0.8518
 1414HOH     H2 4259   2.404   2.325   3.698 -0.1228 -0.3312  1.2626
 1415HOH      O 4260   2.766   2.152   0.974  0.5599  0.6488  0.6586
 1415HOH     H1 4261   2.779   2.115   0.887 -2.2387  0.0055  0.2938
 1415HOH     H2 4262   2.780   2.246   0.963 -1.1187  0.8303 -1.0424
 1416HOH      O 4263   0.759   2.047   0.650 -0.5074  0.1210  0.9227
 1416HOH     H1 4264   0.689   2.023   0.589 -0.2224  0.4202  0.4677
 1416HOH     H2 4265   0.798   1.963   0.674  0.7164  0.0306 -0.9350
 1417HOH      O 4266   1.976   1.406   0.029  0.2085 -0.4036  0.5268
 1417HOH     H1 4267   1.889   1.441   0.005  0.1657 -1.1315 -0.5313
 1417HOH     H2 4268   1.967   1.381   0.121 -0.0398  1.4165  1.0802
 1418HOH      O 4269   1.625   1.580   0.765 -0.1633 -0.3927  0.4399
 1418HOH     H1 4270   1.695   1.632   0.804 -0.3917  0.9557 -0.7848
 1418HOH     H2 4271   1.665   1.538   0.689 -0.7708  1.1430 -0.8403
 1419HOH      O 4272   3.488   2.141   0.568 -0.4733 -0.0237 -0.3463
 1419HOH     H1 4273   3.534   2.070   0.523 -0.2901 -0.0861 -0.0657
 1419HOH     H2 4274   3.411   2.099   0.605 -0.0296 -0.2286  0.3806
 1420HOH      O 4275   1.781   3.645   3.917  0.4424  0.1495 -0.0399
 1420HOH     H1 4276   1.816   3.568   3.873  0.5645  0.2043 -0.0395
 1420HOH     H2 4277   1.840   3.660   3.991  0.2943  0.1160  0.0860
 1421HOH      O 4278   1.838   2.820   2.460 -0.9960 -0.6404 -0.1364
 1421HOH     H1 4279   1.886   2.769   2.526 -0.7526 -0.3149 -0.0565
 1421HOH     H2 4280   1.782   2.756   2.417  0.1627 -1.2350 -0.8619
 1422HOH      O 4281   1.107   3.865   3.983 -0.0575 -0.1416  0.1999
 1422HOH     H1 4282   1.149   3.843   4.066  0.5810  0.4137  0.0302
 1422HOH     H2 4283   1.138   3.798   3.922 -0.8137 -0.7723  0.4671
 1423HOH      O 4284   2.610   1.325   1.920  0.2744  0.2633  0.0380
 1423HOH     H1 4285   2.618   1.234   1.889  0.9733  0.2537  0.2146
 1423HOH     H2 4286   2.540   1.362   1.866 -0.0530 -0.3914 -0.0065
 1424HOH      O 4287   0.551   0.989   1.428 -0.9681  0.7885 -0.2229
 1424HOH     H1 4288   0.542   0.997   1.333 -0.4640  1.0151 -0.2572
 1424HOH     H2 4289   0.586   1.074   1.455 -0.0224  0.3468  0.0204
 1425HOH      O 4290   4.012   1.910   3.289  0.1087 -0.1040 -0.0367
 1425HOH     H1 4291   3.962   1.850   3.343 -0.3090  0.4894  0.2628
 1425HOH     H2 4292   4.103   1.881   3.297 -0.1294 -0.9653 -0.2821
 1426HOH      O 4293   1.783   2.437   2.873 -0.1291  0.4879 -0.7685
 1426HOH     H1 4294   1.830   2.477   2.946 -0.9229  0.7376 -0.3707
 1426HOH     H2 4295   1.828   2.467   2.795  0.9836 -0.0899 -0.3861
 1427HOH      O 4296   3.407   2.238   1.451  0.5378  0.4620 -0.2729
 1427HOH     H1 4297   3.377   2.308   1.509 -1.0422 -1.0546  0.9488
 1427HOH     H2 4298   3.369   2.259   1.366  1.3618  1.7840 -0.3680
 1428HOH      O 4299   2.251   3.596   4.022 -0.3414  0.2510 -0.0848
 1428HOH     H1 4300   2.309   3.524   4.001 -1.1806 -0.7513  0.7871
 1428HOH     H2 4301   2.302   3.675   4.004  0.6544 -0.5435 -0.9590
 1429HOH      O 4302   2.437   1.022   1.444 -0.1033 -0.4675  0.3624
 1429HOH     H1 4303   2.502   1.057   1.384  0.2927 -1.5117  0.1400
 1429HOH     H2 4304   2.370   1.090   1.449  0.1599 -0.0862 -0.7624
 1430HOH      O 4305   2.356   3.850   2.383  0.4058  0.1813 -1.0175
 1430HOH     H1 4306   2.409   3.771   2.379  0.1687 -0.2236  1.1308
 1430HOH     H2 4307   2.266   3.819   2.375  0.3383  0.3083 -0.7706
 1431HOH      O 4308   0.175   1.399   0.174 -0.0036  0.0520 -0.1151
 1431HOH     H1 4309   0.194   1.418   0.082 -2.0226  1.3111 -0.3874
 1431HOH     H2 4310   0.222   1.467   0.222 -0.4731  0.6079 -0.4131
 1432HOH      O 4311   3.790   3.281   3.606 -0.0452  0.0383 -0.1523
 1432HOH     H1 4312   3.830   3.205   3.564 -0.1192 -0.4853  0.6924
 1432HOH     H2 4313   3.743   3.246   3.682 -0.4840  0.8712 -0.0068
 1433HOH      O 4314   3.547   0.582   1.795 -0.2487 -0.2199  0.4739
 1433HOH     H1 4315   3.594   0.581   1.712 -1.6645 -0.4387 -0.3856
 1433HOH     H2 4316   3.516   0.493   1.807 -0.9099  0.0276  0.7045
 1434HOH      O 4317   3.475   1.774   2.994 -0.4492 -0.2634 -0.0315
 1434HOH     H1 4318   3.479   1.869   2.997  0.1610 -0.2840 -0.1078
 1434HOH     H2 4319   3.393   1.755   2.948 -0.3077  0.2296 -0.5047
 1435HOH      O 4320   1.950   3.925   4.027  0.0444  0.2347  0.3739
 1435HOH     H1 4321   1.857   3.937   4.013  0.0005 -0.3717  0.0785
 1435HOH     H2 4322   1.959   3.911   4.121 -0.3025 -0.7128  0.2857
 1436HOH      O 4323   3.064   0.253   3.447 -0.6151  0.6916  0.4265
 1436HOH     H1 4324   3.030   0.300   3.523 -0.8374  0.2357  0.6179
 1436HOH     H2 4325   2.996   0.188   3.426 -0.1979  0.2654  0.3515
 1437HOH      O 4326   1.512   2.440   2.604  0.1073 -0.2177  0.2489
 1437HOH     H1 4327   1.536   2.529   2.579  0.2648 -0.3284 -0.0020
 1437HOH     H2 4328   1.439   2.417   2.545 -0.7794  0.1866  1.1292
 1438HOH      O 4329   3.496   2.942   1.719  0.0510 -0.2674  0.4358
 1438HOH     H1 4330   3.466   3.032   1.718  0.0658 -0.2599 -0.1165
 1438HOH     H2 4331   3.533   2.929   1.807 -0.2262  0.1652  0.6190
 1439HOH      O 4332   0.125   2.661   3.638  0.3401  0.2557  0.4406
 1439HOH     H1 4333   0.052   2.610   3.602 -0.2832  1.1643  0.3584
 1439HOH     H2 4334   0.087   2.708   3.711  0.9088  0.5829  0.5353
 1440HOH      O 4335   4.137   4.070   0.284 -0.1660  0.0293 -0.8211
 1440HOH     H1 4336   4.060   4.114   0.320  0.2328  0.5668 -0.5887
 1440HOH     H2 4337   4.106   3.983   0.259 -0.5894 -0.1966  0.3453
 1441HOH      O 4338   1.218   3.760   1.121 -0.2322 -0.0572  0.0846
 1441HOH     H1 4339   1.126   3.748   1.144 -0.4524  0.9180 -0.1748
 1441HOH     H2 4340   1.216   3.807   1.037  0.5022 -0.0132  0.0738
 1442HOH      O 4341   2.405   2.615   1.859 -0.5650 -0.1733  0.1750
 1442HOH     H1 4342   2.431   2.563   1.784  0.3630  0.2056  0.2115
 1442HOH     H2 4343   2.315   2.643   1.839 -0.2674  0.1057 -0.9081
 1443HOH      O 4344   2.780   1.658   3.476 -0.0765  0.6030  0.1610
 1443HOH     H1 4345   2.847   1.604   3.518 -0.3911 -0.5109 -0.6886
 1443HOH     H2 4346   2.829   1.732   3.439  0.6432  0.0335 -0.0738
 1444HOH      O 4347   0.263   2.911   1.048  0.5867  0.6903  0.1478
 1444HOH     H1 4348   0.230   2.904   0.959  0.5996 -0.9547  0.2116
 1444HOH     H2 4349   0.204   2.972   1.092 -0.8648 -0.2478 -0.3882
 1445HOH      O 4350   3.261   1.170   3.156 -0.0060  0.2149  0.0234
 1445HOH     H1 4351   3.250   1.204   3.067 -0.3623 -1.2859 -0.5739
 1445HOH     H2 4352   3.178   1.191   3.200  0.0003  0.5729 -0.1247
 1446HOH      O 4353   2.818   0.790   3.293 -0.1473 -0.4722  0.1112
 1446HOH     H1 4354   2.775   0.720   3.343  0.5252 -0.8236  0.2192
 1446HOH     H2 4355   2.770   0.869   3.317  0.0998 -0.6422  1.2676
 1447HOH      O 4356   2.678   0.299   1.562 -0.8372  0.1345  0.4966
 1447HOH     H1 4357   2.678   0.204   1.548  1.9403  0.0502 -0.1473
 1447HOH     H2 4358   2.666   0.310   1.656 -0.7902 -0.8968  0.6436
 1448HOH      O 4359   1.630   1.182   2.896  0.4010 -0.4362  0.2332
 1448HOH     H1 4360   1.539   1.157   2.916  0.3884 -0.3452  0.2938
 1448HOH     H2 4361   1.655   1.240   2.967  0.2482  0.1469 -0.1705
 1449HOH      O 4362   2.448   2.293   3.376  0.3642  0.0959  0.2253
 1449HOH     H1 4363   2.446   2.198   3.360  0.8689  0.0189  0.5530
 1449HOH     H2 4364   2.403   2.303   3.460  0.9985  0.0377  0.5897
 1450HOH      O 4365   3.690   0.866   2.788  0.5865 -0.0070 -0.0230
 1450HOH     H1 4366   3.660   0.876   2.698  0.5372 -0.3314 -0.0422
 1450HOH     H2 4367   3.713   0.955   2.815  1.6540 -0.0409 -0.7192
 1451HOH      O 4368   0.632   0.060   1.113  0.1963 -0.1635 -0.3161
 1451HOH     H1 4369   0.712   0.063   1.166  0.4598 -0.0574 -0.7161
 1451HOH     H2 4370   0.608  -0.033   1.110  0.5027 -0.2365 -0.4939
 1452HOH      O 4371   3.555   2.112   1.752 -0.4622  0.0569 -0.5513
 1452HOH     H1 4372   3.580   2.204   1.763  1.6938 -0.5145  0.5512
 1452HOH     H2 4373   3.612   2.080   1.681 -0.7945 -0.5465 -0.5612
 1453HOH      O 4374   0.753   1.208   2.554  0.1616  0.2956  0.2265
 1453HOH     H1 4375   0.683   1.270   2.571 -0.4158 -0.4823  0.8796
 1453HOH     H2 4376   0.780   1.225   2.464 -1.2423  0.2865 -0.2473
 1454HOH      O 4377   2.621   3.157   1.792 -0.4623  0.2620 -0.2395
 1454HOH     H1 4378   2.567   3.120   1.722  0.6250 -0.8931 -0.5503
 1454HOH     H2 4379   2.661   3.235   1.753 -0.1291 -0.1794 -0.8155
 1455HOH      O 4380   1.201   0.175   2.725  0.1890 -0.4180 -0.0767
 1455HOH     H1 4381   1.109   0.182   2.748  0.0201 -0.4003 -0.7334
 1455HOH     H2 4382   1.242   0.253   2.763 -0.0649 -0.4177  0.1983
 1456HOH      O 4383   2.751   3.162   1.449 -0.2104  0.5866  0.1253
 1456HOH     H1 4384   2.801   3.115   1.516 -0.5984 -0.9998 -0.5937
 1456HOH     H2 4385   2.818   3.196   1.390  0.0799  0.5422  0.4172
 1457HOH      O 4386   0.999   1.722   2.671 -0.1557  0.4031 -0.4169
 1457HOH     H1 4387   1.025   1.635   2.641  0.4655  0.2625  0.4727
 1457HOH     H2 4388   0.920   1.707   2.722 -0.2199  0.4102 -0.5126
 1458HOH      O 4389   1.820   1.781   2.523  0.2516  0.3306 -0.3160
 1458HOH     H1 4390   1.761   1.837   2.574  0.1797 -0.6862  0.7998
 1458HOH     H2 4391   1.857   1.721   2.587  1.0502 -0.2906 -1.3073
 1459HOH      O 4392   3.285   2.034   4.068 -0.1042  0.3768  0.0347
 1459HOH     H1 4393   3.283   2.109   4.009 -1.2798 -0.1584 -0.6650
 1459HOH     H2 4394   3.330   2.066   4.147  0.9715  1.2851 -0.8812
 1460HOH      O 4395   2.165   2.710   1.217  0.1118 -0.3852 -0.4462
 1460HOH     H1 4396   2.116   2.630   1.238  0.9051 -0.5576  1.1009
 1460HOH     H2 4397   2.149   2.767   1.292  0.7353  0.3078 -0.8236
 1461HOH      O 4398   0.499   1.400   2.203  0.4845 -0.1102  0.3094
 1461HOH     H1 4399   0.587   1.396   2.163 -0.1572 -0.3053 -1.2388
 1461HOH     H2 4400   0.475   1.309   2.215  0.2966 -0.0727  0.2206
 1462HOH      O 4401   3.708   2.761   2.976 -0.5598  0.1833  0.1964
 1462HOH     H1 4402   3.667   2.848   2.971  1.3724  1.2130  0.4319
 1462HOH     H2 4403   3.731   2.741   2.885 -0.1560  0.3933  0.2478
 1463HOH      O 4404   0.245   0.267   3.029  0.4090  0.1465 -0.0327
 1463HOH     H1 4405   0.294   0.347   3.051 -0.3518  1.1956 -1.6956
 1463HOH     H2 4406   0.154   0.291   3.042  0.1842 -0.6105 -0.1575
 1464HOH      O 4407   0.120   1.956   2.358 -0.1720  0.2987 -0.0725
 1464HOH     H1 4408   0.169   1.893   2.412 -0.8150 -0.1488  0.0164
 1464HOH     H2 4409   0.106   2.031   2.416 -0.5255 -0.0200  0.2694
 1465HOH      O 4410   1.972   3.717   1.623 -0.1338  0.5324  0.3180
 1465HOH     H1 4411   1.915   3.793   1.609 -0.6909  0.1765  0.5942
 1465HOH     H2 4412   1.917   3.642   1.603  0.6836  0.1990 -0.9165
 1466HOH      O 4413   0.525   3.639   1.434  0.1435  0.0006 -0.2337
 1466HOH     H1 4414   0.495   3.654   1.524 -1.4508 -1.3191 -0.4564
 1466HOH     H2 4415   0.562   3.551   1.435 -0.6099 -0.3537 -0.9818
 1467HOH      O 4416   2.171   0.608   1.896  0.4846 -0.3447 -0.0571
 1467HOH     H1 4417   2.163   0.584   1.804 -0.0486 -0.8799  0.1169
 1467HOH     H2 4418   2.203   0.529   1.939  0.7800 -0.0841  0.2183
 1468HOH      O 4419   0.839   3.801   2.712 -0.3051  0.1909  0.2338
 1468HOH     H1 4420   0.896   3.749   2.655  0.3156  1.3865 -0.3051
 1468HOH     H2 4421   0.764   3.823   2.656  0.0955  0.9939 -0.0207
 1469HOH      O 4422   0.934   1.693   3.290  0.5317  0.0531 -0.2068
 1469HOH     H1 4423   0.913   1.784   3.266 -0.0300 -0.1376 -0.4772
 1469HOH     H2 4424   1.007   1.670   3.233  1.1149  0.5326  0.3123
 1470HOH      O 4425   2.789   0.444   2.122 -0.0671  0.1278 -0.0922
 1470HOH     H1 4426   2.712   0.490   2.155  0.1315  0.0164  0.5601
 1470HOH     H2 4427   2.773   0.352   2.142  0.2120  0.0996  0.0214
 1471HOH      O 4428   0.516   3.718   2.361  0.1102 -0.9572 -0.5694
 1471HOH     H1 4429   0.420   3.723   2.356  0.0709 -0.0209  0.3774
 1471HOH     H2 4430   0.536   3.741   2.452  1.2994  0.6714 -1.1477
 1472HOH      O 4431   1.116   2.965   1.997 -0.2254  0.8184 -0.0107
 1472HOH     H1 4432   1.128   3.022   2.073 -0.3663  0.7296  0.0790
 1472HOH     H2 4433   1.044   3.005   1.949 -0.9983  0.1910  0.5626
 1473HOH      O 4434   3.086   2.605   2.653  0.3126 -1.0006  0.4119
 1473HOH     H1 4435   3.149   2.599   2.724  0.6826  0.0233  0.1982
 1473HOH     H2 4436   3.115   2.680   2.601  0.1153 -1.7628 -0.8901
 1474HOH      O 4437   2.423   1.065   1.742  0.0811 -0.3465 -0.5844
 1474HOH     H1 4438   2.417   1.153   1.705  0.9378  0.8224  1.6698
 1474HOH     H2 4439   2.508   1.032   1.713  0.4937  0.3051 -0.1713
 1475HOH      O 4440   2.007   2.754   2.670 -0.5205  0.2568 -0.7364
 1475HOH     H1 4441   1.968   2.667   2.664 -1.1032  0.5268 -0.9394
 1475HOH     H2 4442   1.936   2.811   2.698 -0.2300  0.7306 -0.9380
 1476HOH      O 4443   3.234   3.213   0.279 -0.2118  0.0463 -0.4758
 1476HOH     H1 4444   3.234   3.307   0.295  1.1879  0.2470 -1.3087
 1476HOH     H2 4445   3.218   3.174   0.365  0.1434  1.0470  0.0784
 1477HOH      O 4446   0.645   2.558   2.474 -0.5858  0.3149 -0.0826
 1477HOH     H1 4447   0.579   2.605   2.424 -1.7892 -1.2363 -0.0931
 1477HOH     H2 4448   0.610   2.469   2.483  1.0783 -0.3429  0.7495
 1478HOH      O 4449   2.315   2.054   0.083 -0.1967  0.5654  0.2123
 1478HOH     H1 4450   2.405   2.024   0.097 -0.0759  0.8455  0.0697
 1478HOH     H2 4451   2.285   2.080   0.170 -0.2299  0.2312  0.3013
 1479HOH      O 4452   1.503   3.553   2.106 -0.0813  0.0478 -1.1952
 1479HOH     H1 4453   1.480   3.642   2.133 -0.4491  0.0521 -1.5122
 1479HOH     H2 4454   1.584   3.563   2.055 -0.1965  0.2138 -1.3447
 1480HOH      O 4455   0.011   0.428   2.204 -0.3386  0.3309  0.4772
 1480HOH     H1 4456   0.011   0.339   2.170  0.3722  0.1472  0.9061
 1480HOH     H2 4457   0.016   0.484   2.127 -1.0970  0.0193  0.1888
 1481HOH      O 4458   4.026   0.121   0.565  0.3091 -0.1352 -0.3166
 1481HOH     H1 4459   4.001   0.140   0.475  0.5736 -0.4447 -0.4592
 1481HOH     H2 4460   3.943   0.106   0.610  0.1986 -1.2397 -0.8054
 1482HOH      O 4461   2.023   2.218   1.282  0.5917 -0.8649  0.6770
 1482HOH     H1 4462   1.992   2.178   1.201  0.3165 -1.1208  0.9024
 1482HOH     H2 4463   2.061   2.144   1.331  0.5750 -0.7492  0.8656
 1483HOH      O 4464   0.455   2.719   2.391 -0.0493 -0.9109 -0.0421
 1483HOH     H1 4465   0.437   2.811   2.372 -0.1670 -1.1254 -1.0420
 1483HOH     H2 4466   0.467   2.716   2.486  0.6551  0.2525 -0.0622
 1484HOH      O 4467   1.004   3.911   2.897  1.1171 -0.7295 -0.0088
 1484HOH     H1 4468   1.041   3.859   2.969 -0.3897  0.5757  1.9314
 1484HOH     H2 4469   0.952   3.848   2.847  1.0154 -1.4857  0.9651
 1485HOH      O 4470   3.604   2.342   0.328  0.3654  0.0773  0.6556
 1485HOH     H1 4471   3.611   2.321   0.421 -1.0089 -0.2543  0.7241
 1485HOH     H2 4472   3.512   2.365   0.315  0.8407  1.7733 -0.3165
 1486HOH      O 4473   1.737   1.558   3.455  0.1678  0.6645  0.6809
 1486HOH     H1 4474   1.780   1.493   3.399  0.8314  0.2573  1.6104
 1486HOH     H2 4475   1.690   1.615   3.394  0.9145  0.2982 -0.2844
 1487HOH      O 4476   2.877   4.049   2.713  0.2330  0.0890 -0.5839
 1487HOH     H1 4477   2.928   3.980   2.754  0.8812  0.5157 -0.6443
 1487HOH     H2 4478   2.803   4.004   2.673 -0.2214 -0.3929  0.7017
 1488HOH      O 4479   2.475   3.552   2.590 -0.1476 -0.1027 -0.3744
 1488HOH     H1 4480   2.534   3.506   2.649 -0.7501 -0.6569 -0.1794
 1488HOH     H2 4481   2.419   3.604   2.647 -0.1767  0.0315 -0.5220
 1489HOH      O 4482   3.489   2.546   2.591 -0.0050 -0.2085  0.0066
 1489HOH     H1 4483   3.444   2.484   2.533 -0.6470  0.7546 -0.5890
 1489HOH     H2 4484   3.452   2.530   2.677 -0.8372 -0.0705 -0.3048
 1490HOH      O 4485   2.922   1.115   2.644 -0.6071  0.4632 -0.1564
 1490HOH     H1 4486   2.961   1.032   2.616  0.1987 -0.1090  2.1863
 1490HOH     H2 4487   2.828   1.097   2.646 -0.4534 -0.4099  0.2015
 1491HOH      O 4488   2.479   2.667   0.296 -0.0842 -0.0694  0.0081
 1491HOH     H1 4489   2.465   2.740   0.235  0.9503 -0.3578 -0.6170
 1491HOH     H2 4490   2.417   2.684   0.367 -0.3681  1.0381 -0.4530
 1492HOH      O 4491   1.866   1.647   3.842 -0.4364  0.2942  0.1002
 1492HOH     H1 4492   1.811   1.587   3.792  0.6740 -0.4256 -0.3398
 1492HOH     H2 4493   1.857   1.618   3.933 -0.1258 -0.3799 -0.0744
 1493HOH      O 4494   1.197   3.162   0.081  0.2153 -0.0572  0.0633
 1493HOH     H1 4495   1.107   3.180   0.056  0.3592  0.6702  0.0373
 1493HOH     H2 4496   1.190   3.094   0.148 -0.3221 -0.3030 -0.2323
 1494HOH      O 4497   2.900   1.623   2.365 -0.4770 -0.2287  0.0520
 1494HOH     H1 4498   2.855   1.631   2.282  0.2121  1.6212 -0.2498
 1494HOH     H2 4499   2.965   1.554   2.351 -0.3507  0.0709 -0.9602
 1495HOH      O 4500   1.271   0.240   2.339  0.2297  0.0978  0.7572
 1495HOH     H1 4501   1.317   0.180   2.398  0.1706  0.1092  0.8164
 1495HOH     H2 4502   1.180   0.239   2.371  0.1409 -0.0910  0.5130
 1496HOH      O 4503   3.249   3.909   1.547  0.1980 -0.9739 -0.1613
 1496HOH     H1 4504   3.254   3.918   1.452  0.0626  0.4535 -0.0853
 1496HOH     H2 4505   3.156   3.895   1.565  0.0881 -0.3477 -0.2087
 1497HOH      O 4506   1.074   0.555   2.778  0.6084  0.6788 -0.0854
 1497HOH     H1 4507   1.106   0.527   2.692 -0.0211  0.2403 -0.1907
 1497HOH     H2 4508   0.985   0.586   2.761  0.5941  0.8944  0.3640
 1498HOH      O 4509   1.174   0.472   2.530  0.4783 -0.2669  0.1417
 1498HOH     H1 4510   1.247   0.532   2.547  0.8616 -0.9297  0.9379
 1498HOH     H2 4511   1.115   0.522   2.473  1.0925  0.6222  0.2478
 1499HOH      O 4512   2.956   0.511   2.323 -0.4077 -0.1525  0.3553
 1499HOH     H1 4513   2.987   0.422   2.339 -1.3475 -0.9206 -1.4712
 1499HOH     H2 4514   2.908   0.505   2.241 -0.1444  2.1599 -0.1118
 1500HOH      O 4515   3.306   1.625   3.719 -0.3197  0.1868 -0.4626
 1500HOH     H1 4516   3.312   1.673   3.637 -0.9137  1.0172 -0.0558
 1500HOH     H2 4517   3.379   1.564   3.717  0.3543  0.9719 -1.1095
 1501HOH      O 4518   0.881   2.517   3.092  0.1850 -0.1155 -0.1114
 1501HOH     H1 4519   0.826   2.539   3.017 -0.2137 -0.0953  0.1843
 1501HOH     H2 4520   0.822   2.516   3.167  0.5791 -0.1249  0.2098
 1502HOH      O 4521   0.067   2.707   2.510  0.0974 -0.6457  0.1458
 1502HOH     H1 4522   0.072   2.778   2.447 -0.0088  0.1408  0.9913
 1502HOH     H2 4523   0.151   2.709   2.556  0.0883 -1.0655  0.1928
 1503HOH      O 4524   3.160   1.858   2.585  0.3799 -0.1055  0.2729
 1503HOH     H1 4525   3.146   1.763   2.586  0.6322 -0.1459  0.2016
 1503HOH     H2 4526   3.241   1.870   2.535 -0.0436  0.2034 -0.3685
 1504HOH      O 4527   2.975   3.677   1.278  0.3806  0.2772 -0.4112
 1504HOH     H1 4528   3.050   3.622   1.257  0.6189  0.5740 -0.3429
 1504HOH     H2 4529   2.969   3.675   1.373  0.5592  0.5916 -0.3922
 1505HOH      O 4530   2.627   0.234   3.377  0.7348  0.1316  0.1155
 1505HOH     H1 4531   2.670   0.239   3.292  0.5620  0.5913  0.0480
 1505HOH     H2 4532   2.550   0.291   3.369 -0.0326 -0.8414  0.1563
 1506HOH      O 4533   3.064   3.073   2.147  0.0562 -0.2064  0.5593
 1506HOH     H1 4534   2.986   3.115   2.184 -0.0229 -0.0150  0.1835
 1506HOH     H2 4535   3.035   3.040   2.061  0.4549  0.0968  0.3030
 1507HOH      O 4536   0.052   2.229   0.911 -0.1506  0.3113 -0.9235
 1507HOH     H1 4537   0.028   2.183   0.831 -1.3639  0.5842 -0.7454
 1507HOH     H2 4538   0.011   2.179   0.981  0.7848  0.1519 -0.4637
 1508HOH      O 4539   0.319   4.141   1.377  0.1157 -0.0562  0.0250
 1508HOH     H1 4540   0.379   4.082   1.331  0.1507  0.0389 -0.0520
 1508HOH     H2 4541   0.234   4.124   1.337  0.0106 -0.4762  0.4010
 1509HOH      O 4542   2.503   0.440   2.934 -0.8121  0.1549 -0.1398
 1509HOH     H1 4543   2.596   0.460   2.936 -0.3482 -1.6065  0.9948
 1509HOH     H2 4544   2.479   0.441   2.841  0.2742  0.7465 -0.4440
 1510HOH      O 4545   3.032   3.879   3.301 -0.3019  0.1193 -0.5428
 1510HOH     H1 4546   3.128   3.886   3.301 -0.2151 -0.2754 -2.1223
 1510HOH     H2 4547   3.003   3.955   3.250 -0.8874  0.4380  0.2245
 1511HOH      O 4548   0.068   3.113   1.148  0.0680  0.1537  0.3066
 1511HOH     H1 4549  -0.027   3.120   1.150  0.0583 -0.1100  0.8388
 1511HOH     H2 4550   0.094   3.169   1.074 -0.4932  0.2305  0.1592
 1512HOH      O 4551   1.027   1.680   2.049 -0.1790 -0.3239 -0.4106
 1512HOH     H1 4552   1.071   1.690   2.133 -0.0814 -0.2753 -0.4671
 1512HOH     H2 4553   0.953   1.741   2.052  0.3103  0.3071 -0.6869
 1513HOH      O 4554   1.972   0.089   0.152 -0.3669  0.0617  0.1665
 1513HOH     H1 4555   1.925   0.139   0.219 -0.3806 -0.4576  0.5627
 1513HOH     H2 4556   2.053   0.139   0.138 -0.8935  0.8239 -0.3368
 1514HOH      O 4557   3.932   3.055   0.171 -0.1854 -0.1713 -0.4471
 1514HOH     H1 4558   3.928   2.991   0.242 -0.0227  0.2409 -0.0554
 1514HOH     H2 4559   4.009   3.030   0.120  0.4121  0.2255  0.2267
 1515HOH      O 4560   2.042   2.566   3.652  0.2831  0.6141  0.0509
 1515HOH     H1 4561   1.991   2.638   3.616 -0.6443  0.2017  0.4775
 1515HOH     H2 4562   2.007   2.553   3.740  1.4933  0.6380  0.5713
 1516HOH      O 4563   1.757   2.663   1.251 -0.2077 -0.0704  0.0528
 1516HOH     H1 4564   1.802   2.586   1.286  0.0868  0.2572  0.4119
 1516HOH     H2 4565   1.747   2.721   1.326 -0.9702 -0.0045 -0.0836
 1517HOH      O 4566   2.138   2.171   1.973 -0.2922 -0.1127  0.8901
 1517HOH     H1 4567   2.100   2.147   2.057 -0.2160 -0.0944  0.9304
 1517HOH     H2 4568   2.191   2.248   1.992 -1.1721  0.5890  0.6083
 1518HOH      O 4569   3.868   3.245   0.344 -0.3773  0.4431 -0.2946
 1518HOH     H1 4570   3.804   3.310   0.315 -0.5711  0.2210 -0.3620
 1518HOH     H2 4571   3.867   3.178   0.276 -0.9567 -0.1712  0.2866
 1519HOH      O 4572   2.639   2.273   0.351  0.0590 -0.2257 -0.1617
 1519HOH     H1 4573   2.601   2.216   0.418  0.5768 -0.3658  0.0271
 1519HOH     H2 4574   2.674   2.213   0.285 -0.4559 -0.0882 -0.5732
 1520HOH      O 4575   3.824   1.320   1.662 -0.5527 -0.3982  0.0685
 1520HOH     H1 4576   3.758   1.256   1.637  0.2166 -1.0594 -0.3416
 1520HOH     H2 4577   3.893   1.312   1.596 -0.2239  0.5458  0.2553
 1521HOH      O 4578   2.167   2.202   4.054 -0.0647 -0.0659 -0.1138
 1521HOH     H1 4579   2.210   2.130   4.101  0.1381  0.5616  0.7054
 1521HOH     H2 4580   2.155   2.168   3.965  1.1136 -0.6744 -0.0850
 1522HOH      O 4581   2.287   1.973   2.820 -0.9828  0.0985  0.1064
 1522HOH     H1 4582   2.257   1.943   2.735  0.6945  0.1631 -0.5913
 1522HOH     H2 4583   2.240   2.055   2.836 -0.9322  0.3752 -1.0439
 1523HOH      O 4584   1.710   2.135   0.389 -0.5394  0.3894  0.5150
 1523HOH     H1 4585   1.794   2.180   0.375  0.3366 -1.2246 -0.0638
 1523HOH     H2 4586   1.672   2.178   0.464  1.2876  0.6438  1.4175
 1524HOH      O 4587   3.026   2.442   2.899 -0.4495  0.1903 -1.0354
 1524HOH     H1 4588   2.956   2.491   2.856 -0.2435  0.7161 -0.7945
 1524HOH     H2 4589   3.074   2.508   2.949 -0.4210 -0.3221 -0.3426
 1525HOH      O 4590   0.011   3.830   3.682 -0.1618  0.0435  0.0766
 1525HOH     H1 4591  -0.049   3.902   3.699 -0.5832 -0.4639  0.7929
 1525HOH     H2 4592   0.068   3.863   3.613 -1.3868  0.4686 -0.8021
 1526HOH      O 4593   2.163   0.920   0.336 -0.1210  0.3747 -0.0459
 1526HOH     H1 4594   2.113   0.895   0.414 -0.0258  0.9700  0.2122
 1526HOH     H2 4595   2.112   0.884   0.263  0.0665 -0.6603  0.2985
 1527HOH      O 4596   2.302   2.296   3.081 -0.7689 -0.7405  0.1384
 1527HOH     H1 4597   2.299   2.307   3.176  0.4894 -0.4780  0.1835
 1527HOH     H2 4598   2.330   2.381   3.048  1.5181 -1.4834 -0.1869
 1528HOH      O 4599   0.681   2.100   1.482 -0.5063  0.0656  0.3302
 1528HOH     H1 4600   0.665   2.024   1.427 -0.8221  0.1815  0.2526
 1528HOH     H2 4601   0.612   2.096   1.549  0.3331 -0.5051  1.2046
 1529HOH      O 4602   2.041   1.323   2.503 -0.2578  0.3450  0.2279
 1529HOH     H1 4603   2.126   1.359   2.530  0.2309 -0.2667 -0.3910
 1529HOH     H2 4604   2.022   1.256   2.569 -0.1794  0.3814  0.2883
 1530HOH      O 4605   1.836   0.922   2.767 -0.1226 -0.0025  0.4147
 1530HOH     H1 4606   1.884   1.001   2.744 -0.1873 -0.1989 -0.5144
 1530HOH     H2 4607   1.816   0.881   2.682 -0.1379 -0.9839  0.8626
 1531HOH      O 4608   2.388   3.653   0.250 -0.2615 -0.4592 -0.6597
 1531HOH     H1 4609   2.439   3.651   0.331 -0.1642  1.5052 -0.5816
 1531HOH     H2 4610   2.321   3.586   0.262  0.1686 -0.7064  0.7360
 1532HOH      O 4611   0.977   0.856   0.593 -0.5280 -1.0867  0.3058
 1532HOH     H1 4612   1.026   0.893   0.666 -1.7294 -0.8297  1.0471
 1532HOH     H2 4613   0.944   0.932   0.546 -0.7162 -1.2387  0.1893
 1533HOH      O 4614   2.975   2.067   2.643 -0.7970  0.5191  0.3441
 1533HOH     H1 4615   3.016   2.115   2.715 -0.8192  0.3877  0.4458
 1533HOH     H2 4616   3.029   1.987   2.634 -1.4907 -0.0542  1.0169
 1534HOH      O 4617   1.629   3.194   0.500 -0.9487  0.1824  0.8607
 1534HOH     H1 4618   1.613   3.240   0.581 -0.1686 -0.3843  1.3693
 1534HOH     H2 4619   1.628   3.101   0.524 -2.6408 -0.1526 -0.1458
 1535HOH      O 4620   0.755   3.790   3.269  0.0074  0.3131  0.1453
 1535HOH     H1 4621   0.666   3.817   3.244  0.1448  0.3200 -0.3535
 1535HOH     H2 4622   0.796   3.870   3.301 -0.3981  0.1657  1.1277
 1536HOH      O 4623   3.439   2.759   2.188  0.0966  0.6357  0.3206
 1536HOH     H1 4624   3.402   2.758   2.277  0.0979  0.4969  0.3204
 1536HOH     H2 4625   3.386   2.823   2.141 -1.1502 -0.6095 -0.1045
 1537HOH      O 4626   0.180   1.427   1.075 -0.4377  0.7639  0.2155
 1537HOH     H1 4627   0.139   1.392   0.996 -0.3317  0.2064  0.4012
 1537HOH     H2 4628   0.107   1.456   1.130 -0.5574  0.3859  0.2618
 1538HOH      O 4629   0.368   0.873   3.734 -0.4956 -0.2889 -0.1367
 1538HOH     H1 4630   0.404   0.940   3.676 -0.5969 -0.1143 -0.0002
 1538HOH     H2 4631   0.388   0.790   3.690  0.7618 -0.2549  0.2994
 1539HOH      O 4632   2.406   1.249   0.621 -0.0291  0.3221 -0.1097
 1539HOH     H1 4633   2.472   1.213   0.680  0.0691  0.0225 -0.4022
 1539HOH     H2 4634   2.383   1.334   0.660 -1.3082 -0.6055  1.3914
 1540HOH      O 4635   2.430   2.380   2.604 -1.1136 -0.0237 -0.5417
 1540HOH     H1 4636   2.475   2.464   2.591 -0.0121 -0.0837  1.7835
 1540HOH     H2 4637   2.459   2.326   2.530  0.2772  0.8932 -0.7563
 1541HOH      O 4638   3.861   3.010   3.573  0.6815 -0.3157  0.1692
 1541HOH     H1 4639   3.799   2.983   3.505  0.9722 -0.0103 -0.2283
 1541HOH     H2 4640   3.834   2.961   3.651 -0.6741  0.5028  0.2971
 1542HOH      O 4641   2.959   0.840   3.824  0.1317  0.3399 -0.3709
 1542HOH     H1 4642   3.048   0.822   3.792  0.2442  0.6559 -0.2437
 1542HOH     H2 4643   2.972   0.898   3.899 -0.1510 -0.0994  0.0297
 1543HOH      O 4644   0.602   1.483   1.590  0.0595 -0.1533  0.3522
 1543HOH     H1 4645   0.631   1.439   1.510 -1.7103  0.1808 -0.5548
 1543HOH     H2 4646   0.632   1.573   1.580 -1.2197  0.2086 -0.6082
 1544HOH      O 4647   2.641   1.779   0.811 -0.0896 -0.4641  0.1041
 1544HOH     H1 4648   2.605   1.781   0.723 -1.9598  0.1147  0.7682
 1544HOH     H2 4649   2.658   1.687   0.829  0.1379 -0.6058 -0.7791
 1545HOH      O 4650   3.507   1.166   2.606  0.6849  0.0013  0.1268
 1545HOH     H1 4651   3.433   1.111   2.635  0.0155  0.8534  0.1247
 1545HOH     H2 4652   3.560   1.108   2.551 -0.6730 -0.3410 -0.9492
 1546HOH      O 4653   2.401   1.997   1.243  0.0618 -0.4390  0.0950
 1546HOH     H1 4654   2.485   1.974   1.203 -0.2073 -0.5934 -0.4085
 1546HOH     H2 4655   2.385   2.087   1.215  0.5763  0.0035  1.1238
 1547HOH      O 4656   0.837   0.398   3.269  0.1667 -0.1984  0.7548
 1547HOH     H1 4657   0.782   0.461   3.222  1.3366  0.3652  0.0436
 1547HOH     H2 4658   0.791   0.383   3.352 -0.7767  0.6270  0.4236
 1548HOH      O 4659   0.923   1.975   2.593 -0.2629 -0.0216 -0.3212
 1548HOH     H1 4660   0.967   1.891   2.607 -1.5486 -0.9147 -1.1609
 1548HOH     H2 4661   0.833   1.960   2.622 -0.6398  0.9330 -0.9051
 1549HOH      O 4662   1.641   2.889   1.391 -0.2140 -0.1931  0.1256
 1549HOH     H1 4663   1.546   2.875   1.395 -0.2619 -0.1248 -0.5845
 1549HOH     H2 4664   1.664   2.920   1.479 -0.9682  0.4934  0.1081
 1550HOH      O 4665   3.382   2.868   0.890  0.0188 -0.5516 -0.4005
 1550HOH     H1 4666   3.324   2.917   0.949  0.2418 -0.2184 -0.4497
 1550HOH     H2 4667   3.324   2.810   0.841 -0.4555  0.6167 -1.3088
 1551HOH      O 4668   3.323   0.726   1.054  0.4622 -0.4198 -0.0100
 1551HOH     H1 4669   3.353   0.723   0.963  0.6834  0.4609  0.0112
 1551HOH     H2 4670   3.402   0.750   1.104  0.0696  0.4297  0.2375
 1552HOH      O 4671   0.537   3.941   3.137  0.2622 -0.1905 -0.1629
 1552HOH     H1 4672   0.556   3.892   3.058  0.1071 -0.6547  0.0825
 1552HOH     H2 4673   0.551   4.033   3.112 -0.1470 -0.2984 -0.8298
 1553HOH      O 4674   0.245   1.502   0.476  0.2890 -0.0018  0.0043
 1553HOH     H1 4675   0.216   1.565   0.542  0.8771  0.2651  0.0172
 1553HOH     H2 4676   0.296   1.554   0.413 -0.4620 -0.1972 -0.8184
 1554HOH      O 4677   3.818   0.490   1.897 -0.0967  0.0033  0.0372
 1554HOH     H1 4678   3.725   0.509   1.895 -0.3104 -0.9540 -0.5213
 1554HOH     H2 4679   3.825   0.410   1.950  0.4687  0.3080  0.4451
 1555HOH      O 4680   0.178   3.573   1.899  0.8250  0.7818  0.2533
 1555HOH     H1 4681   0.165   3.658   1.857  0.8309  0.6311 -0.0535
 1555HOH     H2 4682   0.130   3.511   1.844  0.2883  0.6750  0.8195
 1556HOH      O 4683   3.323   0.546   2.603  0.4164 -0.1500 -0.0215
 1556HOH     H1 4684   3.276   0.539   2.686  0.8028 -0.2480  0.1940
 1556HOH     H2 4685   3.370   0.463   2.595  0.7300  0.0342 -0.1199
 1557HOH      O 4686   1.073   3.408   3.876 -0.6056  0.0002 -0.6843
 1557HOH     H1 4687   1.118   3.479   3.922 -0.8438 -0.2965  0.0384
 1557HOH     H2 4688   0.991   3.447   3.846 -1.2773 -0.2003  0.6983
 1558HOH      O 4689   1.088   1.290   0.283 -0.3521 -0.0465  0.5217
 1558HOH     H1 4690   1.046   1.227   0.225  0.2279 -0.3001  0.3616
 1558HOH     H2 4691   1.019   1.352   0.306 -0.5347  0.2381 -0.6865
 1559HOH      O 4692   2.195   2.146   0.310  0.0718 -0.4531  0.5195
 1559HOH     H1 4693   2.190   2.095   0.391 -0.7506 -0.0919  0.7270
 1559HOH     H2 4694   2.111   2.131   0.267 -0.4724  1.1386  0.8857
 1560HOH      O 4695   2.056   2.333   0.161 -0.3959 -0.3365  0.0917
 1560HOH     H1 4696   2.138   2.348   0.207  0.1527  0.0491 -0.9376
 1560HOH     H2 4697   2.079   2.273   0.091 -0.4735  1.2281 -1.4206
 1561HOH      O 4698   1.598   1.148   1.102  0.1473 -0.3580 -0.3267
 1561HOH     H1 4699   1.514   1.125   1.063 -0.0636  0.8364 -0.6425
 1561HOH     H2 4700   1.647   1.189   1.030  0.2204  0.7570  0.3137
 1562HOH      O 4701   2.119   0.449   2.342  0.1096 -0.1557 -0.7414
 1562HOH     H1 4702   2.152   0.521   2.288  1.1324 -1.1667 -1.5715
 1562HOH     H2 4703   2.092   0.382   2.278  0.1870 -0.9165 -0.0138
 1563HOH      O 4704   0.786   2.805   2.530 -0.3986 -0.2395  1.1263
 1563HOH     H1 4705   0.740   2.723   2.512 -0.5549  0.0279  0.1968
 1563HOH     H2 4706   0.724   2.874   2.506  0.8313  0.1674 -1.7180
 1564HOH      O 4707   0.990   3.075   0.867  0.4356 -0.4973  0.8115
 1564HOH     H1 4708   0.945   3.080   0.952 -0.7154  1.3101  0.2092
 1564HOH     H2 4709   0.926   3.037   0.808  0.4699  0.0784  0.3844
 1565HOH      O 4710   1.975   0.967   1.078  0.5570 -0.4386  0.8346
 1565HOH     H1 4711   1.907   0.962   1.145 -0.2960  0.2781  0.0845
 1565HOH     H2 4712   1.975   1.058   1.050  1.2524 -0.6010  0.2230
 1566HOH      O 4713   0.642   1.751   2.416  0.4453  0.2265 -0.4928
 1566HOH     H1 4714   0.617   1.800   2.495  0.4079 -0.1246 -0.2835
 1566HOH     H2 4715   0.624   1.811   2.344  1.9879  1.2052 -0.1592
 1567HOH      O 4716   3.238   0.396   0.448 -0.5119 -0.1552  0.1911
 1567HOH     H1 4717   3.317   0.425   0.494  0.5269  0.3352 -1.6774
 1567HOH     H2 4718   3.223   0.465   0.383 -1.7223 -0.8962 -0.3684
 1568HOH      O 4719   3.814   3.176   2.796  0.0506  0.6703  0.1549
 1568HOH     H1 4720   3.823   3.204   2.887  0.0635  0.9033  0.0840
 1568HOH     H2 4721   3.900   3.191   2.757 -0.3597  2.1339 -0.3151
 1569HOH      O 4722   0.919   4.039   3.807 -0.8695 -0.0464  1.1165
 1569HOH     H1 4723   0.984   3.987   3.855  0.2520 -0.0910 -0.3296
 1569HOH     H2 4724   0.936   4.129   3.834  0.6581  0.0965 -0.0199
 1570HOH      O 4725   0.297   3.893   1.796 -1.0453 -0.1824  0.0334
 1570HOH     H1 4726   0.310   3.893   1.890  1.0727 -0.3450 -0.1597
 1570HOH     H2 4727   0.297   3.986   1.772 -1.4581 -0.1447  0.1683
 1571HOH      O 4728   3.120   3.841   4.048  0.0199  0.3447  0.4540
 1571HOH     H1 4729   3.098   3.765   4.102  1.1257 -0.1079  0.3111
 1571HOH     H2 4730   3.044   3.852   3.991  0.2496 -1.3809 -0.3010
 1572HOH      O 4731   2.025   1.237   1.985 -0.1114  0.5489 -0.2459
 1572HOH     H1 4732   2.034   1.274   2.072 -1.0309  1.0437 -0.3393
 1572HOH     H2 4733   1.970   1.160   1.997 -1.4277  1.3789 -0.5209
 1573HOH      O 4734   1.639   3.421   0.048  0.5217 -0.6010 -0.5406
 1573HOH     H1 4735   1.702   3.419  -0.025 -0.0687 -0.9729 -1.0526
 1573HOH     H2 4736   1.605   3.332   0.053  0.8080 -0.6753  0.4395
 1574HOH      O 4737   3.130   0.927   3.023  0.8684  0.2275 -0.5939
 1574HOH     H1 4738   3.203   0.990   3.027  0.4163  0.7377  0.6405
 1574HOH     H2 4739   3.052   0.982   3.019  0.4795 -0.2638  0.0321
 1575HOH      O 4740   0.899   0.296   2.725  0.5290 -0.4115  0.1914
 1575HOH     H1 4741   0.901   0.202   2.742  0.2196 -0.4450  0.0742
 1575HOH     H2 4742   0.824   0.327   2.776 -0.3792 -0.5037 -0.9716
 1576HOH      O 4743   0.215   0.170   3.758  0.9454  0.2188 -0.2450
 1576HOH     H1 4744   0.215   0.076   3.741  0.2578  0.3049 -0.8808
 1576HOH     H2 4745   0.249   0.180   3.846 -1.0573 -0.8418  0.7849
 1577HOH      O 4746   2.868   3.677   2.110  0.8073  0.0399 -0.2830
 1577HOH     H1 4747   2.960   3.705   2.113  0.4533  1.5632  1.9828
 1577HOH     H2 4748   2.818   3.759   2.119 -0.7314 -0.8235 -0.3082
 1578HOH      O 4749   1.164   2.115   0.987  0.1322 -0.1451  0.6434
 1578HOH     H1 4750   1.225   2.085   1.054 -0.0967 -0.2026  0.8289
 1578HOH     H2 4751   1.101   2.043   0.978  0.6029 -0.4766 -0.1944
 1579HOH      O 4752   0.437   2.803   1.494 -0.6485  0.5990 -0.5585
 1579HOH     H1 4753   0.351   2.763   1.481 -0.9692  0.9576  0.3131
 1579HOH     H2 4754   0.466   2.828   1.406 -1.0421 -0.2951 -0.9569
 1580HOH      O 4755   0.660   0.567   2.463  0.4190  0.4691  0.2201
 1580HOH     H1 4756   0.620   0.609   2.387  0.1841  0.0423  0.1045
 1580HOH     H2 4757   0.634   0.475   2.457  0.3329  0.4389  0.8526
 1581HOH      O 4758   0.537   0.226   2.665  0.5563  0.4032  0.3956
 1581HOH     H1 4759   0.596   0.205   2.593  0.0683  0.2077  0.0374
 1581HOH     H2 4760   0.451   0.197   2.635  0.0050  1.9375  0.2870
 1582HOH      O 4761   1.688   2.125   3.808  0.4257 -0.5750 -0.0027
 1582HOH     H1 4762   1.752   2.193   3.790  0.0375  0.2606  1.3911
 1582HOH     H2 4763   1.603   2.169   3.802  0.1183 -1.0982  0.2568
 1583HOH      O 4764   1.076   2.694   3.958 -0.0224 -0.2718  0.2095
 1583HOH     H1 4765   1.128   2.683   4.038  0.2289  0.6864  0.2018
 1583HOH     H2 4766   1.133   2.741   3.898 -0.3944 -0.5143 -0.3577
 1584HOH      O 4767   3.121   3.340   0.691  0.5983  0.3463 -0.0192
 1584HOH     H1 4768   3.154   3.282   0.623 -1.5857  0.6355 -1.5414
 1584HOH     H2 4769   3.112   3.284   0.768  0.0061 -0.9703 -0.9744
 1585HOH      O 4770   2.963   1.164   0.105  0.3762 -0.3322 -0.3843
 1585HOH     H1 4771   2.974   1.230   0.173 -0.6612  0.2908 -0.7568
 1585HOH     H2 4772   3.021   1.192   0.034  0.5772 -0.3072 -0.2094
 1586HOH      O 4773   0.313   3.157   2.653  0.1608 -0.0301 -0.1230
 1586HOH     H1 4774   0.355   3.221   2.710  0.2360  0.1681 -0.3974
 1586HOH     H2 4775   0.325   3.073   2.698 -0.8827  0.2614  0.7897
 1587HOH      O 4776   2.340   3.663   3.331 -0.7310  0.3212  0.3075
 1587HOH     H1 4777   2.369   3.663   3.240 -0.0703  0.5900  0.5059
 1587HOH     H2 4778   2.357   3.573   3.361 -1.6100  0.0283 -0.0197
 1588HOH      O 4779   1.043   3.045   2.565 -0.5401 -0.2233  0.3795
 1588HOH     H1 4780   1.121   3.010   2.607 -0.0629  0.6482  0.2750
 1588HOH     H2 4781   1.074   3.123   2.519 -1.3604 -0.2128 -0.1941
 1589HOH      O 4782   2.121   1.821   4.065 -0.3907 -0.1562  0.2237
 1589HOH     H1 4783   2.168   1.896   4.102 -1.1130  0.4092  0.0427
 1589HOH     H2 4784   2.062   1.792   4.134 -0.8058  0.0700 -0.0270
 1590HOH      O 4785   3.964   0.295   0.899  0.0946  0.2614 -0.1136
 1590HOH     H1 4786   3.945   0.352   0.973 -0.7633  0.5102 -0.5034
 1590HOH     H2 4787   3.988   0.356   0.828  0.5240  0.0496 -0.1590
 1591HOH      O 4788   3.136   1.740   0.609  0.1233 -0.1841  0.1056
 1591HOH     H1 4789   3.183   1.815   0.572  0.6631  0.2468  1.5281
 1591HOH     H2 4790   3.202   1.695   0.662 -0.7936 -0.1412  1.3691
 1592HOH      O 4791   1.503   3.709   1.173 -0.6221 -0.8285  0.5720
 1592HOH     H1 4792   1.463   3.657   1.103 -0.3870 -0.1107 -0.1277
 1592HOH     H2 4793   1.484   3.800   1.149 -0.0623 -0.5461  1.1471
 1593HOH      O 4794   1.165   2.787   0.575  0.2752  0.2406  0.7349
 1593HOH     H1 4795   1.192   2.723   0.510  0.3591  0.8009  0.2050
 1593HOH     H2 4796   1.131   2.734   0.648  0.3031 -0.3967  0.3008
 1594HOH      O 4797   0.963   0.628   2.375 -0.1642 -0.6319  0.1004
 1594HOH     H1 4798   0.906   0.615   2.451  0.4792 -1.0635  0.5260
 1594HOH     H2 4799   0.962   0.723   2.360 -1.0566 -0.6360  0.0338
 1595HOH      O 4800   0.707   1.382   0.873  0.0016  0.3007  0.9124
 1595HOH     H1 4801   0.619   1.377   0.836 -0.1235 -1.8467  1.2171
 1595HOH     H2 4802   0.701   1.333   0.955  1.5149 -0.1849  0.7976
 1596HOH      O 4803   1.337   0.541   1.914 -0.3337  0.0250  0.6989
 1596HOH     H1 4804   1.323   0.470   1.976  0.7113  0.2612  1.2582
 1596HOH     H2 4805   1.339   0.620   1.968 -0.5057  0.3651  0.2179
 1597HOH      O 4806   3.606   4.006   3.978  0.0078  0.7878  0.3541
 1597HOH     H1 4807   3.514   4.031   3.979 -0.5736 -1.0808  0.2262
 1597HOH     H2 4808   3.629   3.997   4.071 -0.3250  0.0743  0.3749
 1598HOH      O 4809   3.356   3.372   3.232  0.3186  0.0496  0.3633
 1598HOH     H1 4810   3.443   3.386   3.268  0.6989  0.1401 -0.5305
 1598HOH     H2 4811   3.326   3.459   3.207  0.9287 -0.1580 -1.3507
 1599HOH      O 4812   0.631   1.278   3.502  0.3935  0.0800  0.2769
 1599HOH     H1 4813   0.575   1.350   3.531 -0.0452  0.1370 -0.6527
 1599HOH     H2 4814   0.703   1.276   3.565  0.0230  0.8493  0.7420
 1600HOH      O 4815   1.973   1.174   2.975 -0.2977  0.6989 -0.2057
 1600HOH     H1 4816   2.000   1.128   3.055 -1.0189 -0.3671 -0.5237
 1600HOH     H2 4817   1.882   1.146   2.962 -0.1183  0.6256 -1.5377
 1601HOH      O 4818   3.532   2.325   1.177  0.7366  0.4356  0.3586
 1601HOH     H1 4819   3.459   2.387   1.188  0.7463  0.4891  0.1418
 1601HOH     H2 4820   3.608   2.372   1.210  0.5471  0.0789  1.3442
 1602HOH      O 4821   3.127   0.255   2.996  0.1769  0.0512 -0.7090
 1602HOH     H1 4822   3.201   0.205   3.031  0.0659  0.1388 -0.3406
 1602HOH     H2 4823   3.096   0.307   3.070  0.0534  0.3825 -0.9894
 1603HOH      O 4824   3.453   1.137   0.467 -0.7520  0.4497 -0.6397
 1603HOH     H1 4825   3.384   1.183   0.513 -1.7274 -0.2648 -1.2862
 1603HOH     H2 4826   3.436   1.044   0.485  0.5098  0.2602 -0.2177
 1604HOH      O 4827   3.505   1.782   2.109  0.2390  0.1957 -0.5509
 1604HOH     H1 4828   3.524   1.870   2.078 -0.7982  0.3035 -0.9615
 1604HOH     H2 4829   3.443   1.746   2.045  0.4865 -0.7646 -0.2895
 1605HOH      O 4830   1.609   2.496   3.912 -0.2196 -0.9257  0.7284
 1605HOH     H1 4831   1.635   2.587   3.925 -0.0890 -0.7824 -0.3100
 1605HOH     H2 4832   1.515   2.494   3.931 -0.7705 -0.0149 -1.2623
 1606HOH      O 4833   2.934   0.149   2.546 -0.0531  0.0912 -0.5589
 1606HOH     H1 4834   2.936   0.064   2.589 -0.6877 -0.5440 -1.6764
 1606HOH     H2 4835   3.025   0.166   2.521 -0.0021 -0.6069 -0.9103
 1607HOH      O 4836   2.750   0.491   2.650  0.4653 -0.2244  0.5324
 1607HOH     H1 4837   2.677   0.539   2.687 -0.0179 -0.8189  0.3890
 1607HOH     H2 4838   2.736   0.400   2.679  1.1147 -0.3589  0.4568
 1608HOH      O 4839   3.836   0.088   0.779 -0.4289 -0.3923 -0.4049
 1608HOH     H1 4840   3.874   0.169   0.813 -0.2144  0.2508 -1.9759
 1608HOH     H2 4841   3.798   0.044   0.855  1.1400  0.2180  0.8413
 1609HOH      O 4842   2.147   0.514   0.950  0.4228  0.0480 -0.3030
 1609HOH     H1 4843   2.234   0.540   0.921  0.2015  0.5155 -0.5787
 1609HOH     H2 4844   2.102   0.597   0.968  0.3845 -0.2036  0.9377
 1610HOH      O 4845   3.290   2.328   3.669  0.1210  0.2205 -0.8931
 1610HOH     H1 4846   3.247   2.293   3.591  0.2614 -0.3371 -0.7330
 1610HOH     H2 4847   3.222   2.378   3.714 -0.3566 -0.5759 -0.6883
 1611HOH      O 4848   3.174   0.415   3.254  0.1711  0.0455  0.3902
 1611HOH     H1 4849   3.135   0.501   3.268  0.2297  0.0321  0.6417
 1611HOH     H2 4850   3.129   0.358   3.316 -0.8463 -0.4075 -0.6817
 1612HOH      O 4851   0.961   3.379   2.082  0.2277  0.2051  0.7557
 1612HOH     H1 4852   0.925   3.331   2.007 -1.0211  0.6906  0.9864
 1612HOH     H2 4853   1.056   3.372   2.072  0.1650 -2.0126  0.6045
 1613HOH      O 4854   0.581   2.377   0.902  0.3413 -0.4594  0.4064
 1613HOH     H1 4855   0.611   2.467   0.915  0.2645 -0.4793  0.7322
 1613HOH     H2 4856   0.493   2.375   0.939  0.5245 -0.7907  0.8495
 1614HOH      O 4857   0.302   3.151   1.872  0.0681 -0.0242  0.2893
 1614HOH     H1 4858   0.209   3.131   1.882 -0.0164  0.5363  0.7215
 1614HOH     H2 4859   0.304   3.241   1.840  0.4384 -0.5633 -1.3962
 1615HOH      O 4860   0.441   2.288   1.679 -0.1159 -0.1153  0.1135
 1615HOH     H1 4861   0.508   2.319   1.619 -0.3489 -0.5528 -0.3901
 1615HOH     H2 4862   0.477   2.304   1.766  0.4057  0.1469 -0.1417
 1616HOH      O 4863   4.044   3.649   3.850 -0.9181 -0.3041  0.3348
 1616HOH     H1 4864   4.069   3.718   3.788 -0.1613  0.2484  1.1993
 1616HOH     H2 4865   3.978   3.597   3.803 -1.0706  0.6398 -0.5731
 1617HOH      O 4866   1.332   2.939   3.468 -0.4559 -0.4439 -0.6723
 1617HOH     H1 4867   1.417   2.944   3.510  0.1709 -0.2476 -1.8594
 1617HOH     H2 4868   1.350   2.904   3.381 -1.5362 -0.0716 -1.0885
 1618HOH      O 4869   3.210   0.631   3.798 -0.0099 -0.3494 -0.1491
 1618HOH     H1 4870   3.196   0.589   3.883 -0.9143  0.8921  0.3843
 1618HOH     H2 4871   3.292   0.679   3.809 -0.4449  0.3401  0.3107
 1619HOH      O 4872   1.236   1.261   3.286  0.4287 -0.4425 -0.3907
 1619HOH     H1 4873   1.275   1.339   3.246 -0.3832  0.2218  0.0627
 1619HOH     H2 4874   1.282   1.253   3.370  0.0301 -0.0259 -0.1275
 1620HOH      O 4875   0.444   0.678   3.330  0.5690 -0.1982 -0.2890
 1620HOH     H1 4876   0.363   0.640   3.297 -0.5469  0.9777  0.8569
 1620HOH     H2 4877   0.439   0.771   3.307  0.5617  0.3176  1.4953
 1621HOH      O 4878   1.171   2.584   1.457 -0.0115 -0.1260 -0.5130
 1621HOH     H1 4879   1.197   2.650   1.392  0.6452 -0.1950 -0.3417
 1621HOH     H2 4880   1.175   2.631   1.541 -0.4079 -0.1572 -0.4739
 1622HOH      O 4881   3.167   1.350   3.656 -0.2650  0.0243  0.4917
 1622HOH     H1 4882   3.243   1.329   3.711  0.1501  0.9221  0.2921
 1622HOH     H2 4883   3.205   1.370   3.571 -0.8156 -0.3420  0.1486
 1623HOH      O 4884   2.150   2.139   2.240 -0.6881 -0.3185  0.4762
 1623HOH     H1 4885   2.149   2.092   2.323  0.9392  0.0320  0.7639
 1623HOH     H2 4886   2.207   2.214   2.256 -0.2014 -0.3152 -0.9833
 1624HOH      O 4887   2.968   1.217   0.604 -0.0685 -0.0938 -0.1794
 1624HOH     H1 4888   2.962   1.251   0.694 -0.4273 -0.5306 -0.0306
 1624HOH     H2 4889   2.962   1.122   0.614 -0.1032 -0.1465 -0.6665
 1625HOH      O 4890   1.290   1.919   2.367  0.3251  0.3867  0.1029
 1625HOH     H1 4891   1.344   1.953   2.438  1.1994 -0.3817 -0.1495
 1625HOH     H2 4892   1.288   1.989   2.302  1.7514  0.1665 -0.2350
 1626HOH      O 4893   3.851   1.042   1.929  0.2996 -0.0238  0.2178
 1626HOH     H1 4894   3.806   1.118   1.967  0.6184  0.6526 -0.6913
 1626HOH     H2 4895   3.787   0.972   1.935 -0.0289  0.3112  1.0359
 1627HOH      O 4896   2.143   2.278   0.933 -0.3025 -0.5150  0.0337
 1627HOH     H1 4897   2.119   2.252   0.844 -0.1413  0.1039 -0.2001
 1627HOH     H2 4898   2.077   2.343   0.958  0.3931  0.2848 -0.1441
 1628HOH      O 4899   3.413   2.576   1.266 -0.1567 -0.1004  0.2213
 1628HOH     H1 4900   3.349   2.630   1.312 -1.1156 -1.0568  0.0939
 1628HOH     H2 4901   3.482   2.560   1.331 -0.2055  0.6493  0.4816
 1629HOH      O 4902   0.668   1.471   4.022  0.1614 -0.7248  0.5727
 1629HOH     H1 4903   0.585   1.506   3.988  0.8896 -0.4216 -1.0926
 1629HOH     H2 4904   0.722   1.549   4.037  0.3807 -0.9529  0.9784
 1630HOH      O 4905   4.121   2.099   2.552  0.4306 -0.4751  0.3715
 1630HOH     H1 4906   4.063   2.025   2.572 -1.0760  0.5228  0.0320
 1630HOH     H2 4907   4.065   2.176   2.558  1.2304  0.4382 -1.7678
 1631HOH      O 4908   1.516   3.387   3.460  0.1969 -0.1954 -0.0158
 1631HOH     H1 4909   1.461   3.390   3.382 -0.3888  1.0393  0.3919
 1631HOH     H2 4910   1.570   3.309   3.448 -1.0931 -1.0447 -0.7945
 1632HOH      O 4911   0.583   1.768   3.888  0.0357 -0.0564  0.0813
 1632HOH     H1 4912   0.503   1.717   3.874 -0.1308 -0.0299  0.8299
 1632HOH     H2 4913   0.577   1.797   3.979  0.1159  1.3434 -0.3157
 1633HOH      O 4914   3.925   0.528   2.713 -0.0155 -0.4412 -0.2469
 1633HOH     H1 4915   3.866   0.594   2.749  0.1695 -0.7724  0.7191
 1633HOH     H2 4916   3.914   0.535   2.618 -1.2025 -0.1266 -0.1154
 1634HOH      O 4917   3.871   3.238   3.048 -0.1343  0.0655 -0.3871
 1634HOH     H1 4918   3.952   3.188   3.055 -0.5243 -0.5255  0.0803
 1634HOH     H2 4919   3.890   3.320   3.094  0.2157 -0.0307 -0.3528
 1635HOH      O 4920   1.017   0.169   0.890 -0.0610  0.5939 -0.2855
 1635HOH     H1 4921   1.075   0.230   0.936  0.1519  0.2941 -0.1545
 1635HOH     H2 4922   1.076   0.109   0.845 -0.2310 -0.3642  0.6885
 1636HOH      O 4923   1.341   1.059   2.524 -0.1469 -0.1639 -0.8535
 1636HOH     H1 4924   1.410   1.035   2.586 -0.5944  0.2378 -0.1666
 1636HOH     H2 4925   1.356   1.004   2.447  1.4353  0.4628 -1.0800
 1637HOH      O 4926   1.474   2.664   1.286 -0.0583 -0.2247 -0.1082
 1637HOH     H1 4927   1.569   2.665   1.277 -0.0191  0.5344  0.2429
 1637HOH     H2 4928   1.452   2.572   1.297  0.7020 -0.3536  0.4790
 1638HOH      O 4929   1.664   2.266   2.418  0.0113 -0.4444 -0.0859
 1638HOH     H1 4930   1.635   2.308   2.498  0.0262  1.1921 -0.8590
 1638HOH     H2 4931   1.610   2.306   2.349  0.8109 -0.8954 -1.0284
 1639HOH      O 4932   0.359   0.945   3.342 -0.0036 -0.3111 -0.4929
 1639HOH     H1 4933   0.384   1.024   3.294  1.1663 -1.2676 -1.6066
 1639HOH     H2 4934   0.406   0.950   3.424  0.0859  0.1336 -0.5693
 1640HOH      O 4935   1.975   3.629   0.702  0.3792  0.2636 -0.3996
 1640HOH     H1 4936   1.942   3.545   0.734  0.0363  0.2132 -0.8583
 1640HOH     H2 4937   2.059   3.607   0.662  0.4993  0.2149 -0.1208
 1641HOH      O 4938   1.305   2.231   0.754 -0.5494 -0.2329  0.2464
 1641HOH     H1 4939   1.229   2.178   0.777 -0.2375 -0.0707  1.9393
 1641HOH     H2 4940   1.275   2.321   0.764 -0.2634 -0.1601  0.4767
 1642HOH      O 4941   0.588   0.291   0.999 -0.2865  0.5950  0.4003
 1642HOH     H1 4942   0.597   0.202   1.032 -0.2107  0.5084  0.1520
 1642HOH     H2 4943   0.602   0.283   0.904 -1.2394  0.7275  0.2329
 1643HOH      O 4944   0.446   3.263   1.532 -0.0412  0.4135 -0.2717
 1643HOH     H1 4945   0.524   3.294   1.485  0.1179  0.3802 -0.0348
 1643HOH     H2 4946   0.478   3.190   1.585 -0.2362  0.3963 -0.1763
 1644HOH      O 4947   0.592   1.361   0.507 -0.3019 -0.5896 -0.3392
 1644HOH     H1 4948   0.687   1.355   0.497 -0.4095 -1.1646 -1.1901
 1644HOH     H2 4949   0.564   1.419   0.436 -0.7168 -1.6565 -1.0998
 1645HOH      O 4950   2.393   3.811   0.026  0.5322  0.7830 -0.2736
 1645HOH     H1 4951   2.350   3.897   0.033 -1.1785  0.1146 -1.2126
 1645HOH     H2 4952   2.370   3.766   0.108  0.5971  0.8954 -0.1933
 1646HOH      O 4953   1.549   1.659   1.608  0.3576  0.0120 -0.3977
 1646HOH     H1 4954   1.519   1.720   1.541  0.5426  0.7994  0.2053
 1646HOH     H2 4955   1.623   1.704   1.650  0.2914 -0.4842  0.2834
 1647HOH      O 4956   2.718   0.224   2.694 -0.0877 -0.0629  0.0254
 1647HOH     H1 4957   2.787   0.197   2.634 -0.0998 -0.1505  0.0509
 1647HOH     H2 4958   2.735   0.175   2.774 -0.2653 -0.1954 -0.0166
 1648HOH      O 4959   3.633   2.921   3.434 -0.2539 -0.5780 -0.6965
 1648HOH     H1 4960   3.575   2.847   3.452  0.0280 -0.7798 -0.5933
 1648HOH     H2 4961   3.575   2.989   3.401 -0.6439 -0.5524 -0.0129
 1649HOH      O 4962   3.446   3.781   0.441 -0.1137  0.1619  0.8669
 1649HOH     H1 4963   3.449   3.778   0.537  0.5316  1.9356  0.9775
 1649HOH     H2 4964   3.439   3.874   0.420  0.3813 -0.1131 -0.8197
 1650HOH      O 4965   0.201   2.090   2.750 -0.4773  0.0229 -1.3857
 1650HOH     H1 4966   0.142   2.105   2.823  0.0879 -1.2723 -0.5837
 1650HOH     H2 4967   0.144   2.085   2.673 -1.4136 -0.8720 -0.6902
 1651HOH      O 4968   1.647   0.647   0.136  0.5066 -0.9106 -0.0204
 1651HOH     H1 4969   1.576   0.582   0.129  0.9634 -1.3571 -1.0633
 1651HOH     H2 4970   1.714   0.615   0.076  0.7072  0.6029 -0.6970
 1652HOH      O 4971   3.825   1.699   3.860  0.2478 -0.9624 -0.2241
 1652HOH     H1 4972   3.824   1.642   3.783  0.2696  0.1402 -1.0841
 1652HOH     H2 4973   3.763   1.768   3.840  1.0930 -0.0097  0.2288
 1653HOH      O 4974   3.173   2.000   1.129 -0.3310 -0.4629  0.4354
 1653HOH     H1 4975   3.259   2.040   1.146 -0.2491 -0.5063  0.1401
 1653HOH     H2 4976   3.193   1.921   1.078 -0.5657 -0.3024  0.0856
 1654HOH      O 4977   0.252   2.678   0.170  0.3162 -0.4036  0.2434
 1654HOH     H1 4978   0.322   2.723   0.217 -0.6145  0.5041  0.8498
 1654HOH     H2 4979   0.201   2.635   0.238 -0.0942 -0.4881 -0.1071
 1655HOH      O 4980   0.085   1.441   3.364  0.1154  0.0631 -0.2635
 1655HOH     H1 4981   0.158   1.422   3.305 -0.6735 -0.6402 -1.0524
 1655HOH     H2 4982   0.071   1.535   3.354 -0.5596 -0.1551 -1.9329
 1656HOH      O 4983   0.286   0.138   4.012 -0.2066 -0.2672 -0.1407
 1656HOH     H1 4984   0.209   0.113   4.063 -0.0044 -0.1570  0.2263
 1656HOH     H2 4985   0.354   0.076   4.039 -0.2536 -0.5945 -0.7268
 1657HOH      O 4986   2.524   3.126   2.039 -0.1354 -0.6897 -0.2360
 1657HOH     H1 4987   2.584   3.131   1.965 -0.2844  1.1865 -0.3311
 1657HOH     H2 4988   2.449   3.181   2.012 -0.0288  0.3813  1.3893
 1658HOH      O 4989   2.817   1.237   2.354 -0.0066 -0.1466  0.1796
 1658HOH     H1 4990   2.911   1.221   2.349 -0.1005 -0.6490 -0.0410
 1658HOH     H2 4991   2.780   1.155   2.386 -0.4768 -0.3076 -0.7272
 1659HOH      O 4992   1.959   3.047   3.250 -0.2306  0.1979  0.3880
 1659HOH     H1 4993   1.893   2.978   3.245  0.7960 -0.8136 -0.2342
 1659HOH     H2 4994   2.013   3.034   3.172  1.0710  0.5762  1.1571
 1660HOH      O 4995   0.654   0.395   2.858  0.0367 -0.1966  0.2955
 1660HOH     H1 4996   0.680   0.339   2.931 -0.0708  0.0148  0.4977
 1660HOH     H2 4997   0.620   0.334   2.792 -0.6787 -0.3255  0.7675
 1661HOH      O 4998   0.765   4.068   0.188  0.1617  0.0257 -0.5449
 1661HOH     H1 4999   0.671   4.053   0.197 -0.1357  1.9683  0.8233
 1661HOH     H2 5000   0.774   4.123   0.111 -0.0874  1.1700  0.2040
 1662HOH      O 5001   3.359   4.091   3.782 -0.0616  0.1947  0.0451
 1662HOH     H1 5002   3.309   4.010   3.772  0.4780 -0.1097 -0.2228
 1662HOH     H2 5003   3.311   4.139   3.850 -0.8740  0.0416 -0.3869
 1663HOH      O 5004   1.711   3.892   3.328 -0.0227 -0.4763  0.0650
 1663HOH     H1 5005   1.653   3.957   3.369  0.2925 -0.6496  0.8175
 1663HOH     H2 5006   1.707   3.816   3.386  0.7190 -0.6021 -0.0298
 1664HOH      O 5007   2.061   2.260   0.656  0.0357  0.3129  0.3612
 1664HOH     H1 5008   2.105   2.192   0.605  0.2735  1.0331 -0.4457
 1664HOH     H2 5009   1.985   2.284   0.603  0.4989  1.3501  0.0889
 1665HOH      O 5010   2.186   3.509   1.119 -0.0480 -0.1640  0.6703
 1665HOH     H1 5011   2.139   3.426   1.110 -0.0957 -0.2260  1.3840
 1665HOH     H2 5012   2.278   3.486   1.109 -0.0233 -0.3939  1.3462
 1666HOH      O 5013   3.299   3.459   1.601 -0.1194 -0.0713 -0.1988
 1666HOH     H1 5014   3.222   3.453   1.544  0.3631 -0.4081 -0.8361
 1666HOH     H2 5015   3.291   3.385   1.661 -0.5493  0.1959  0.0900
 1667HOH      O 5016   1.081   2.137   1.880 -0.3146 -0.3790  0.2015
 1667HOH     H1 5017   1.160   2.093   1.850  0.0634  0.3895  0.0294
 1667HOH     H2 5018   1.073   2.214   1.823 -0.5733  0.1444  0.9162
 1668HOH      O 5019   4.020   0.959   0.587  0.1667 -0.1137 -0.3371
 1668HOH     H1 5020   4.048   0.989   0.501  1.4402  0.4545  0.2253
 1668HOH     H2 5021   4.094   0.980   0.645 -0.4682 -0.8615  0.8171
 1669HOH      O 5022   2.441   3.251   3.496  0.2112  0.3144  0.7584
 1669HOH     H1 5023   2.419   3.341   3.519  0.7652  0.5378  0.4684
 1669HOH     H2 5024   2.386   3.231   3.420  0.1167  0.4234  0.7992
 1670HOH      O 5025   1.683   1.514   2.597 -0.1490  0.1416  0.3061
 1670HOH     H1 5026   1.623   1.556   2.536 -1.3677 -0.8817  0.7176
 1670HOH     H2 5027   1.761   1.569   2.595 -1.0044  1.4372 -0.4051
 1671HOH      O 5028   1.355   2.005   1.134 -0.1931  0.6242 -0.8088
 1671HOH     H1 5029   1.433   1.954   1.157 -0.2845  0.6534 -0.4248
 1671HOH     H2 5030   1.333   2.054   1.214 -1.0409  0.0481 -0.6599
 1672HOH      O 5031   3.642   3.392   3.283  0.1276 -0.3050  0.2220
 1672HOH     H1 5032   3.729   3.412   3.249  0.0850 -0.3431  0.0881
 1672HOH     H2 5033   3.625   3.461   3.347  0.1983 -0.2164  0.1466
 1673HOH      O 5034   2.151   2.212   2.887  0.0075  0.1595  0.1927
 1673HOH     H1 5035   2.211   2.211   2.962  0.9511 -0.5510 -0.5195
 1673HOH     H2 5036   2.064   2.211   2.926  0.4616 -0.6330  1.2977
 1674HOH      O 5037   1.320   0.079   2.989  0.0001 -0.8484  0.5653
 1674HOH     H1 5038   1.344   0.167   3.020  1.1776 -0.9921  0.1538
 1674HOH     H2 5039   1.291   0.093   2.899  0.0971 -0.8719  0.5306
 1675HOH      O 5040   2.312   3.171   2.797  0.4368 -0.4503 -0.2375
 1675HOH     H1 5041   2.373   3.101   2.776 -0.3258 -0.7483 -1.7170
 1675HOH     H2 5042   2.262   3.185   2.717 -0.6963  0.5408  0.5579
 1676HOH      O 5043   1.972   0.535   2.580 -0.1932 -0.1328  0.4446
 1676HOH     H1 5044   2.024   0.489   2.514 -0.2611 -0.1929  0.4316
 1676HOH     H2 5045   1.896   0.478   2.593  0.1413 -0.4667  1.0639
 1677HOH      O 5046   0.786   1.700   1.015 -0.4134  0.1740  0.4777
 1677HOH     H1 5047   0.862   1.750   0.984 -0.2977 -0.3463 -0.1268
 1677HOH     H2 5048   0.796   1.614   0.974 -2.2117  0.5630 -1.0906
 1678HOH      O 5049   3.678   3.003   1.332  0.0493  0.2790  0.0241
 1678HOH     H1 5050   3.742   3.072   1.341  0.0547  0.3885 -0.7266
 1678HOH     H2 5051   3.709   2.933   1.389 -0.2889  1.0975  1.3000
 1679HOH      O 5052   3.032   1.139   1.241  0.0836 -0.0403  0.3163
 1679HOH     H1 5053   2.977   1.068   1.273 -0.2824  0.1455  0.1171
 1679HOH     H2 5054   3.118   1.099   1.227 -0.2834 -0.6109 -0.4327
 1680HOH      O 5055   2.719   2.480   3.817  0.0189 -0.1394  0.1005
 1680HOH     H1 5056   2.711   2.570   3.787  0.3223 -0.1750 -0.1105
 1680HOH     H2 5057   2.636   2.439   3.794  0.0419 -0.0215 -0.2066
 1681HOH      O 5058   2.576   1.860   3.526  0.2257  0.5312 -0.1960
 1681HOH     H1 5059   2.632   1.790   3.491  0.6546  1.2549 -1.0294
 1681HOH     H2 5060   2.570   1.841   3.620  0.3255 -0.6081 -0.3890
 1682HOH      O 5061   2.771   1.979   3.094 -0.0338  0.5435  0.1858
 1682HOH     H1 5062   2.766   1.949   3.003 -0.9374 -0.1549  0.4385
 1682HOH     H2 5063   2.693   2.033   3.106  0.1304  0.7109  0.5230
 1683HOH      O 5064   2.991   1.242   3.372  0.1859  0.7099  0.1577
 1683HOH     H1 5065   3.020   1.190   3.446 -0.8260 -0.1719 -0.0140
 1683HOH     H2 5066   2.927   1.303   3.409 -1.1533 -0.4500 -0.0545
 1684HOH      O 5067   3.108   0.500   0.175 -0.5012  0.7503  0.2969
 1684HOH     H1 5068   3.154   0.584   0.186 -0.6706  0.9208 -0.2252
 1684HOH     H2 5069   3.016   0.523   0.179 -0.5496  0.5111  0.6331
 1685HOH      O 5070   4.064   2.713   1.843 -0.6273 -0.0086 -0.2794
 1685HOH     H1 5071   4.041   2.636   1.894 -0.3404 -0.3364 -0.6275
 1685HOH     H2 5072   4.074   2.783   1.907  1.3083 -0.7369  0.3602
 1686HOH      O 5073   1.129   1.819   1.808  0.0909  0.2752 -0.0260
 1686HOH     H1 5074   1.190   1.746   1.815  0.1750  0.2831 -0.5881
 1686HOH     H2 5075   1.049   1.789   1.852  0.5127  0.2929  0.7827
 1687HOH      O 5076   3.243   1.779   2.837 -0.0601  0.2730 -0.2648
 1687HOH     H1 5077   3.224   1.847   2.772 -0.9696  1.2853  0.9821
 1687HOH     H2 5078   3.162   1.730   2.846 -0.2954  0.7954  0.7856
 1688HOH      O 5079   0.882   0.388   0.203 -0.1211  0.6793 -0.1866
 1688HOH     H1 5080   0.956   0.333   0.177 -1.0944 -0.1338 -1.4275
 1688HOH     H2 5081   0.921   0.452   0.264  1.2333 -0.8116  0.6853
 1689HOH      O 5082   1.135   0.320   0.538 -0.1645 -0.3549 -0.1132
 1689HOH     H1 5083   1.204   0.257   0.516  0.6748  0.2975  0.5262
 1689HOH     H2 5084   1.094   0.341   0.454  0.4490 -0.7237 -0.5256
 1690HOH      O 5085   0.456   0.112   3.014 -0.1717 -0.2661  0.5193
 1690HOH     H1 5086   0.378   0.166   3.002 -0.1825 -0.5355 -1.0853
 1690HOH     H2 5087   0.516   0.167   3.065 -1.1222  0.2251  1.1577
 1691HOH      O 5088   1.313   0.219   3.836 -0.5201  0.2932  0.2965
 1691HOH     H1 5089   1.327   0.298   3.784  1.0792  0.1944  0.4718
 1691HOH     H2 5090   1.367   0.232   3.914  0.4106 -1.2493 -0.0125
 1692HOH      O 5091   2.693   0.068   2.408 -0.9608  0.0177  0.2340
 1692HOH     H1 5092   2.771   0.097   2.456 -1.8097 -0.1094  1.8629
 1692HOH     H2 5093   2.674   0.139   2.348  0.9321 -0.3805 -1.0096
 1693HOH      O 5094   3.078   3.945   2.910  0.2514  0.1853 -0.2753
 1693HOH     H1 5095   3.033   3.982   2.987 -0.5685  0.9284 -1.0579
 1693HOH     H2 5096   3.127   4.019   2.874  0.6719 -0.1677 -0.4347
 1694HOH      O 5097   1.934   0.123   1.330  0.2473  0.6771  0.4154
 1694HOH     H1 5098   1.906   0.104   1.240 -0.5715 -1.0611  0.9537
 1694HOH     H2 5099   1.938   0.219   1.334  0.7835  0.8252 -1.5716
 1695HOH      O 5100   0.542   2.009   2.304  0.0790  0.2648 -0.0840
 1695HOH     H1 5101   0.534   2.016   2.209  0.4572 -0.8527 -0.2309
 1695HOH     H2 5102   0.529   2.098   2.336  0.0736  0.6912 -1.1878
 1696HOH      O 5103   3.539   2.051   2.605  0.6186  0.2819  0.0727
 1696HOH     H1 5104   3.597   2.124   2.624  0.8517 -0.1075  0.9592
 1696HOH     H2 5105   3.592   1.973   2.619  0.4710 -0.0886 -1.1754
 1697HOH      O 5106   3.743   1.144   2.808  0.3395  0.1947 -0.4487
 1697HOH     H1 5107   3.795   1.218   2.840  0.1738  0.4397 -0.7288
 1697HOH     H2 5108   3.687   1.182   2.741  0.0399 -0.1335 -0.3893
 1698HOH      O 5109   2.635   2.849   2.742 -0.2753  0.2707 -0.0169
 1698HOH     H1 5110   2.614   2.901   2.820  1.0749  0.8215  0.0369
 1698HOH     H2 5111   2.647   2.914   2.673  0.1442 -0.0777 -0.2782
 1699HOH      O 5112   0.734  -0.013   2.025  0.5541  0.0604  0.3848
 1699HOH     H1 5113   0.724   0.019   1.935  0.2355 -0.5649  0.1808
 1699HOH     H2 5114   0.820   0.019   2.053  0.1489  1.2952  0.3106
 1700HOH      O 5115   3.285   3.934   3.327 -0.0948  0.1820 -0.1392
 1700HOH     H1 5116   3.365   3.884   3.342  0.2659  0.4370 -1.0774
 1700HOH     H2 5117   3.295   4.013   3.380  0.1376  0.0804 -0.0301
 1701HOH      O 5118   1.926   1.098   0.717  0.0502  0.3136 -0.6570
 1701HOH     H1 5119   1.951   1.172   0.771  0.6149 -0.0673 -0.3709
 1701HOH     H2 5120   1.841   1.121   0.681 -0.0360  0.8535 -0.1269
 1702HOH      O 5121   1.241   1.121   0.411 -0.1314  0.3944 -0.5949
 1702HOH     H1 5122   1.185   1.171   0.352 -0.0087  1.0122 -0.1935
 1702HOH     H2 5123   1.279   1.185   0.470 -0.7007 -0.2786  0.5565
 1703HOH      O 5124   4.022   3.990   1.167 -0.1196  0.5709  0.2061
 1703HOH     H1 5125   4.010   4.008   1.073  0.1942 -0.2673 -0.0140
 1703HOH     H2 5126   4.066   4.068   1.201 -0.3190  0.9283 -0.3168
 1704HOH      O 5127   2.184   0.897   1.693  0.4410 -0.1671 -0.6050
 1704HOH     H1 5128   2.114   0.902   1.758  0.4004  0.3571 -0.6761
 1704HOH     H2 5129   2.261   0.930   1.739  0.9726 -1.8892 -0.1368
 1705HOH      O 5130   0.789   2.229   2.282 -0.5583 -0.0987 -0.0019
 1705HOH     H1 5131   0.812   2.281   2.205  0.2790  0.1552  0.4023
 1705HOH     H2 5132   0.719   2.280   2.325 -0.4857  0.1521 -0.1775
 1706HOH      O 5133   1.959   0.719   1.383  0.3646 -0.2084 -0.8392
 1706HOH     H1 5134   1.977   0.648   1.321 -0.4208 -0.4260 -0.8516
 1706HOH     H2 5135   1.865   0.736   1.373  0.1341 -0.4331  0.4449
 1707HOH      O 5136   2.899   3.228   2.699  0.1626  0.6682  0.0749
 1707HOH     H1 5137   2.809   3.233   2.668  0.5364  0.2908 -1.2004
 1707HOH     H2 5138   2.893   3.240   2.793 -1.1502  1.2751 -0.0435
 1708HOH      O 5139   3.859   3.532   3.068  0.0525  0.5616  0.1899
 1708HOH     H1 5140   3.807   3.602   3.107  0.4056  1.6367 -1.1184
 1708HOH     H2 5141   3.943   3.535   3.115  0.3568  1.6136 -0.3656
 1709HOH      O 5142   1.159   1.778   2.891 -0.2398  0.3245  0.2732
 1709HOH     H1 5143   1.155   1.862   2.844  0.8526  0.2975  0.0609
 1709HOH     H2 5144   1.142   1.713   2.823 -0.9474  0.3550  0.4091
 1710HOH      O 5145   2.147   2.904   2.445  0.5194 -0.1132 -0.6268
 1710HOH     H1 5146   2.065   2.901   2.494  0.5263 -1.1120 -0.6348
 1710HOH     H2 5147   2.156   2.996   2.418  0.3594  0.4318  0.9610
 1711HOH      O 5148   2.960   2.102   3.759  0.6186  0.5723 -0.6082
 1711HOH     H1 5149   2.975   2.176   3.817  0.5849  0.2982 -0.2401
 1711HOH     H2 5150   2.867   2.106   3.737  0.1978 -0.2792  0.7507
 1712HOH      O 5151   1.415   3.971   0.707 -0.6222 -0.1986 -0.1760
 1712HOH     H1 5152   1.482   4.019   0.658 -0.4975  0.6755  0.7721
 1712HOH     H2 5153   1.462   3.899   0.748 -0.4386 -0.0977 -0.2060
 1713HOH      O 5154   0.881   1.191   2.031 -0.6408 -0.4712  0.0238
 1713HOH     H1 5155   0.787   1.183   2.019 -0.6575  0.2066 -0.4280
 1713HOH     H2 5156   0.900   1.283   2.012 -0.1609 -0.0718  1.9963
 1714HOH      O 5157   1.975   1.687   0.744 -0.2947  0.5666 -0.4232
 1714HOH     H1 5158   1.916   1.756   0.775 -0.0110  0.4325  0.4724
 1714HOH     H2 5159   2.059   1.732   0.730 -0.0785  0.4145  0.2693
 1715HOH      O 5160   2.772   0.395   0.875 -0.4705 -0.3999 -0.6737
 1715HOH     H1 5161   2.814   0.479   0.890 -0.2616 -0.4571 -0.9181
 1715HOH     H2 5162   2.696   0.394   0.933 -0.4981 -0.0243 -0.7037
 1716HOH      O 5163   0.096   1.773   2.171 -0.4686  0.4412 -0.2181
 1716HOH     H1 5164   0.103   1.848   2.230  1.0999  0.5977 -0.5028
 1716HOH     H2 5165   0.080   1.812   2.085 -0.5684  0.3782 -0.2280
 1717HOH      O 5166   3.984   0.160   2.740 -0.5495 -0.2021 -0.1072
 1717HOH     H1 5167   3.894   0.192   2.741 -0.0633  1.2936  0.2213
 1717HOH     H2 5168   3.993   0.113   2.822 -1.0014 -0.3153 -0.1137
 1718HOH      O 5169   0.451   1.459   3.657 -0.6778  0.0552  0.0884
 1718HOH     H1 5170   0.457   1.553   3.643 -0.9264  0.0049 -0.4472
 1718HOH     H2 5171   0.357   1.440   3.650 -0.7540 -0.0966  1.2329
 1719HOH      O 5172   1.373   0.466   3.706  0.0883 -0.0167  0.2553
 1719HOH     H1 5173   1.375   0.516   3.788 -0.7203 -0.8240  0.7981
 1719HOH     H2 5174   1.390   0.532   3.638  0.8168  0.6712  1.0506
 1720HOH      O 5175   0.299   0.772   1.438  0.4922 -0.6112  0.3000
 1720HOH     H1 5176   0.305   0.725   1.521 -0.5343  0.2753  0.9326
 1720HOH     H2 5177   0.217   0.741   1.400  0.3229 -0.0932  0.2341
 1721HOH      O 5178   2.900   1.724   1.196  0.6837  0.4899 -0.0539
 1721HOH     H1 5179   2.962   1.765   1.257 -0.6631 -0.0185  1.8575
 1721HOH     H2 5180   2.840   1.675   1.253 -0.6099 -0.2389 -1.8616
 1722HOH      O 5181   0.625   1.139   1.953 -0.4447  0.1507 -0.0450
 1722HOH     H1 5182   0.538   1.169   1.927 -0.3996  0.1899 -0.1507
 1722HOH     H2 5183   0.636   1.054   1.909 -0.6851 -0.1579  0.4765
 1723HOH      O 5184   1.886   1.804   2.261 -0.3272 -0.0731  0.2139
 1723HOH     H1 5185   1.898   1.898   2.245 -0.5328 -0.2308 -1.0956
 1723HOH     H2 5186   1.860   1.799   2.353  0.0838  1.1096  0.4355
 1724HOH      O 5187   1.816   2.885   2.775 -0.3405 -0.4830  0.9252
 1724HOH     H1 5188   1.724   2.908   2.759 -0.0764  0.4114  0.5264
 1724HOH     H2 5189   1.844   2.947   2.843  0.0931 -0.4000  0.6808
 1725HOH      O 5190   0.162   0.774   1.698 -0.1285  0.1173 -0.3288
 1725HOH     H1 5191   0.085   0.818   1.662 -0.0751 -0.1607 -0.7975
 1725HOH     H2 5192   0.140   0.758   1.790 -0.5908  0.1259 -0.4347
 1726HOH      O 5193   1.416   1.537   1.191 -0.2795 -0.3440  0.2609
 1726HOH     H1 5194   1.429   1.629   1.165 -0.5144 -0.4146 -0.1085
 1726HOH     H2 5195   1.321   1.526   1.194 -0.2551 -0.4819  0.6504
 1727HOH      O 5196   1.752   0.543   0.753 -0.2409 -0.5395  0.4709
 1727HOH     H1 5197   1.829   0.599   0.748 -0.1854 -0.6561 -0.0699
 1727HOH     H2 5198   1.787   0.454   0.761 -0.3260 -0.5511  0.7511
 1728HOH      O 5199   1.689   1.097  -0.017  0.3032 -0.6244 -0.4627
 1728HOH     H1 5200   1.639   1.179  -0.011  0.8159 -0.3491  0.4263
 1728HOH     H2 5201   1.673   1.053   0.066  0.0008 -1.4770 -0.9433
 1729HOH      O 5202   1.760   0.353   2.585 -0.2993  0.0971  0.8238
 1729HOH     H1 5203   1.721   0.298   2.518  0.8130 -0.0713  0.2737
 1729HOH     H2 5204   1.714   0.437   2.576  1.7363  1.2307 -2.4071
 1730HOH      O 5205   3.832   1.650   2.105  0.4889  0.3071 -0.5811
 1730HOH     H1 5206   3.790   1.728   2.069 -0.4833  0.0661 -0.0611
 1730HOH     H2 5207   3.803   1.648   2.196 -0.4860 -1.2292 -0.8402
 1731HOH      O 5208   0.288   1.126   2.168  0.2693 -0.3138 -0.0638
 1731HOH     H1 5209   0.307   1.101   2.078  1.2840 -0.2840  0.1202
 1731HOH     H2 5210   0.371   1.117   2.214 -0.0292  0.4674  0.6947
 1732HOH      O 5211   2.631   3.577   1.418  0.2280  0.5686  0.1750
 1732HOH     H1 5212   2.633   3.517   1.344 -0.5576  0.7314  0.0004
 1732HOH     H2 5213   2.639   3.664   1.379 -0.6993  0.6927  0.1965
 1733HOH      O 5214   1.710   2.520   0.196 -0.1573 -0.0193 -0.8652
 1733HOH     H1 5215   1.756   2.512   0.112  0.9322  0.7719 -0.3948
 1733HOH     H2 5216   1.640   2.583   0.178 -0.0372  0.0212 -1.2140
 1734HOH      O 5217   0.688   3.478   0.119  0.4074  0.4543 -0.2422
 1734HOH     H1 5218   0.679   3.571   0.099 -0.6039  0.2020 -1.0973
 1734HOH     H2 5219   0.783   3.462   0.113  0.6770  1.5149  0.5071
 1735HOH      O 5220   3.738   1.736   2.664  0.2219 -0.2733 -0.4734
 1735HOH     H1 5221   3.652   1.695   2.671  0.5023 -0.7273  0.9231
 1735HOH     H2 5222   3.782   1.715   2.747  1.7355 -0.1753 -1.1764
 1736HOH      O 5223   2.396   2.866   2.521  0.2205 -0.1944 -0.1894
 1736HOH     H1 5224   2.447   2.922   2.463  1.1349 -0.2979  0.4571
 1736HOH     H2 5225   2.308   2.865   2.483  0.2631  1.3165 -0.4648
 1737HOH      O 5226   0.742   1.622   3.725 -0.0681 -0.7951 -0.0746
 1737HOH     H1 5227   0.744   1.646   3.632 -0.2872  0.6469  0.2432
 1737HOH     H2 5228   0.683   1.686   3.765  0.3386 -1.1176  1.1357
 1738HOH      O 5229   3.749   2.699   2.642  0.1411  0.8701  0.2734
 1738HOH     H1 5230   3.756   2.723   2.550 -0.1040  0.9416  0.2710
 1738HOH     H2 5231   3.660   2.664   2.651  0.2574  0.6074  0.4230
 1739HOH      O 5232   0.504   0.721   2.272 -0.0110  0.7381 -0.0739
 1739HOH     H1 5233   0.580   0.753   2.224  1.1466 -1.2944  0.1769
 1739HOH     H2 5234   0.454   0.672   2.207  0.5565 -0.4335  0.3147
 1740HOH      O 5235   0.845   2.543   3.444 -0.4193 -0.0524 -0.5352
 1740HOH     H1 5236   0.813   2.630   3.418  0.0324  0.2497 -0.1153
 1740HOH     H2 5237   0.785   2.515   3.513 -0.1198  0.2699 -0.1355
 1741HOH      O 5238   1.427   0.647   3.477 -0.0419 -0.2960  0.0643
 1741HOH     H1 5239   1.339   0.685   3.466 -0.2298 -0.2788  1.2694
 1741HOH     H2 5240   1.476   0.715   3.523  0.6392 -0.2941 -0.6353
 1742HOH      O 5241   1.550   1.216   3.377  0.1341  0.0449 -0.2284
 1742HOH     H1 5242   1.645   1.221   3.387  0.2795  0.9622 -1.5051
 1742HOH     H2 5243   1.536   1.138   3.323  0.0509 -0.5951  0.6830
 1743HOH      O 5244   2.087   1.414   3.255  0.1074 -0.4695 -0.8552
 1743HOH     H1 5245   2.130   1.498   3.270 -0.7943 -0.0594 -0.4100
 1743HOH     H2 5246   2.091   1.369   3.340  0.3137 -0.7489 -1.0096
 1744HOH      O 5247   0.240   1.260   3.028  0.5274 -0.0634 -0.2206
 1744HOH     H1 5248   0.220   1.178   2.983  0.8290 -0.5515  0.4974
 1744HOH     H2 5249   0.171   1.320   3.000 -0.4737 -0.9396  0.2011
 1745HOH      O 5250   2.391   0.662   3.079  0.5361 -0.1723  0.9122
 1745HOH     H1 5251   2.442   0.722   3.025 -0.3671 -0.1460  0.0156
 1745HOH     H2 5252   2.413   0.575   3.045 -0.7760 -0.1125 -0.3049
 1746HOH      O 5253   4.093   0.604   3.312  0.3227  0.1328 -0.3607
 1746HOH     H1 5254   4.088   0.635   3.222  0.4140  1.0611 -0.0709
 1746HOH     H2 5255   4.002   0.599   3.341  0.3145  0.4653 -0.3164
 1747HOH      O 5256   3.713   3.497   2.839  0.6079  0.0284 -0.1898
 1747HOH     H1 5257   3.772   3.506   2.913  0.4303  0.6980 -0.1166
 1747HOH     H2 5258   3.653   3.427   2.865  0.8469 -0.0824  0.0832
 1748HOH      O 5259   3.046   2.785   0.994 -0.3321 -1.0705  0.9384
 1748HOH     H1 5260   2.981   2.839   0.950 -0.6194 -1.3221  1.0470
 1748HOH     H2 5261   3.104   2.755   0.923 -1.7210 -2.8093  0.4009
 1749HOH      O 5262   3.922   2.560   2.950 -0.2100 -0.0396  0.3638
 1749HOH     H1 5263   3.883   2.489   2.900  0.0501 -0.3639  0.6148
 1749HOH     H2 5264   3.850   2.622   2.963 -0.3292 -0.0490 -0.2254
 1750HOH      O 5265   2.363   2.232   1.093  0.3759  0.2651  0.0653
 1750HOH     H1 5266   2.289   2.232   1.032 -1.1188 -0.2003  1.7445
 1750HOH     H2 5267   2.367   2.321   1.127  1.6296  0.7106 -1.0501
 1751HOH      O 5268   2.528   3.637   2.329  0.1332 -0.4054 -0.0306
 1751HOH     H1 5269   2.516   3.606   2.419  0.9036  0.1264  0.2812
 1751HOH     H2 5270   2.608   3.592   2.300  0.2091 -0.1398 -0.2353
 1752HOH      O 5271   2.023   3.226   2.673  0.1954  0.1614 -0.5656
 1752HOH     H1 5272   1.968   3.226   2.595 -1.4244  0.0915  0.4804
 1752HOH     H2 5273   2.015   3.315   2.708  0.1465 -0.0605  0.0036
 1753HOH      O 5274   2.700   2.050   0.217  0.3287 -0.1739  0.8677
 1753HOH     H1 5275   2.614   2.017   0.245 -0.8215  1.3935 -0.4482
 1753HOH     H2 5276   2.732   1.983   0.157 -0.6235 -0.2250  0.3658
 1754HOH      O 5277   1.557   3.280   2.111  0.0479 -0.2803 -0.4657
 1754HOH     H1 5278   1.542   3.370   2.082 -0.0300 -0.4307 -0.9068
 1754HOH     H2 5279   1.585   3.234   2.033 -0.2238 -0.7143 -0.3151
 1755HOH      O 5280   0.714   2.609   1.673 -0.6117  0.4609  0.1129
 1755HOH     H1 5281   0.681   2.545   1.611 -0.7258 -0.1800  0.8102
 1755HOH     H2 5282   0.783   2.656   1.625 -0.0246 -0.6624 -0.2148
 1756HOH      O 5283   0.242   2.001   3.322 -0.1390  0.2462 -0.2664
 1756HOH     H1 5284   0.242   2.055   3.243 -0.6555  0.4044 -0.1709
 1756HOH     H2 5285   0.254   2.063   3.394  0.8559  0.0475 -0.2318
 1757HOH      O 5286   2.919   3.102   1.642 -0.1686  0.2421 -0.9323
 1757HOH     H1 5287   2.978   3.151   1.699 -1.1671  0.0159  0.3951
 1757HOH     H2 5288   2.965   3.019   1.626  0.0997  0.2643 -0.3493
 1758HOH      O 5289   1.191   0.637   3.272 -0.4957  0.5479  1.1821
 1758HOH     H1 5290   1.161   0.619   3.183 -0.6666  1.0731  1.1256
 1758HOH     H2 5291   1.221   0.728   3.269  1.0298  0.0962  1.2646
 1759HOH      O 5292   0.799   1.242   2.283  0.3224  0.1502 -0.0804
 1759HOH     H1 5293   0.759   1.328   2.293 -0.1106 -0.0229 -0.2324
 1759HOH     H2 5294   0.828   1.239   2.191  0.1540  0.0646 -0.1326
 1760HOH      O 5295   1.551   3.406   3.051 -0.4411 -0.6377 -0.1197
 1760HOH     H1 5296   1.637   3.379   3.082 -0.3742 -0.7031 -0.3558
 1760HOH     H2 5297   1.561   3.413   2.956 -0.3446  0.6195 -0.0502
 1761HOH      O 5298   3.038   3.407   3.612  0.4613  0.2416 -0.4765
 1761HOH     H1 5299   3.047   3.501   3.596 -0.0592  0.2537 -0.7123
 1761HOH     H2 5300   2.974   3.400   3.682  1.0522  0.0856  0.0700
 1762HOH      O 5301   2.868   2.353   1.448 -0.1762 -0.5276 -0.2573
 1762HOH     H1 5302   2.949   2.321   1.487  0.2340  0.4569 -0.2267
 1762HOH     H2 5303   2.831   2.277   1.404  0.5386 -1.1113  0.0998
 1763HOH      O 5304   3.780   2.886   2.422 -0.5323 -0.4829 -0.3669
 1763HOH     H1 5305   3.842   2.936   2.370 -0.6666  0.5800  0.4233
 1763HOH     H2 5306   3.753   2.814   2.365  0.6780 -0.4262 -1.0698
 1764HOH      O 5307   3.193   3.761   2.483 -0.0994  0.2958  0.5495
 1764HOH     H1 5308   3.240   3.784   2.403  0.6446  0.1894  0.9400
 1764HOH     H2 5309   3.183   3.845   2.529  0.7402  0.1795  0.9885
 1765HOH      O 5310   2.579   1.100   3.155  0.0877 -0.1588  0.0155
 1765HOH     H1 5311   2.489   1.126   3.173  0.2641  1.3524 -0.9337
 1765HOH     H2 5312   2.623   1.107   3.240 -0.4273  0.3208  0.2552
 1766HOH      O 5313   1.791   0.319   3.501  0.3069 -0.1579 -0.1027
 1766HOH     H1 5314   1.767   0.405   3.537 -0.3972 -0.5283  0.3599
 1766HOH     H2 5315   1.840   0.339   3.421 -0.0093  0.6716 -0.1070
 1767HOH      O 5316   3.943   0.013   3.288  0.3351  0.2306 -0.1697
 1767HOH     H1 5317   3.936   0.096   3.334 -0.0511 -0.2261  0.6459
 1767HOH     H2 5318   4.037  -0.007   3.287  0.3980  0.5236 -0.0971
 1768HOH      O 5319   1.900   3.073   2.944 -0.2003  0.3130 -0.3500
 1768HOH     H1 5320   1.808   3.099   2.941 -0.1894  0.4805  0.4097
 1768HOH     H2 5321   1.943   3.132   2.882 -0.7890 -0.7588 -1.8981
 1769HOH      O 5322   0.558   1.915   2.032  0.1897  0.4693 -0.2960
 1769HOH     H1 5323   0.476   1.956   2.002 -1.3727 -0.9586  1.4897
 1769HOH     H2 5324   0.557   1.828   1.991 -0.4261 -0.3712  1.3439
 1770HOH      O 5325   0.259   3.572   3.667  0.3125 -0.1333 -0.2830
 1770HOH     H1 5326   0.333   3.615   3.711  0.4404 -1.1100  0.5386
 1770HOH     H2 5327   0.239   3.629   3.593  1.0567  0.8322  0.2017
 1771HOH      O 5328   1.327   2.030   3.217 -0.0043 -0.1310 -0.3021
 1771HOH     H1 5329   1.263   2.052   3.150  1.0600 -0.6256 -1.5647
 1771HOH     H2 5330   1.409   2.069   3.186  0.5316 -0.3531  0.7429
 1772HOH      O 5331   1.332   3.917   0.433 -0.4274 -0.6243  0.4587
 1772HOH     H1 5332   1.405   3.877   0.386 -0.6266  0.0483 -0.4807
 1772HOH     H2 5333   1.368   3.941   0.518 -0.1808 -2.3108  0.9066
 1773HOH      O 5334   0.083   2.962   2.922 -0.0856 -0.1164  0.3755
 1773HOH     H1 5335   0.061   2.971   2.829  0.6046  0.0830  0.2232
 1773HOH     H2 5336   0.025   2.893   2.953 -0.3779 -0.1385 -0.1860
 1774HOH      O 5337   0.496   4.053   2.413  0.0991  0.5836  0.5518
 1774HOH     H1 5338   0.553   4.120   2.451  0.5880 -0.0564  0.9956
 1774HOH     H2 5339   0.505   3.978   2.472 -0.6147  0.2040  0.1987
 1775HOH      O 5340   0.034   3.199   3.399  0.0210 -0.1436 -0.2112
 1775HOH     H1 5341   0.055   3.238   3.483 -0.5293 -0.6267  0.1666
 1775HOH     H2 5342   0.031   3.105   3.416  0.7955 -0.3383 -0.9808
 1776HOH      O 5343   0.440   3.671   1.688 -0.1049  0.0312  0.0458
 1776HOH     H1 5344   0.370   3.719   1.732  0.2648  0.6539 -0.0237
 1776HOH     H2 5345   0.407   3.581   1.682 -0.4610  0.0874  0.9294
 1777HOH      O 5346   0.392   3.262   0.443 -0.7199  1.3227  0.1207
 1777HOH     H1 5347   0.465   3.322   0.458 -0.7601  1.2711  0.5645
 1777HOH     H2 5348   0.339   3.305   0.375  0.5365  0.6138 -1.4210
 1778HOH      O 5349   2.721   1.605   2.133  0.4678  0.2903  0.7574
 1778HOH     H1 5350   2.768   1.585   2.052 -0.7565 -0.0180  0.0613
 1778HOH     H2 5351   2.688   1.520   2.163 -0.8997  0.6154  0.3392
 1779HOH      O 5352   1.015   0.869   1.513  0.2750 -0.1318 -0.1595
 1779HOH     H1 5353   0.989   0.935   1.577  0.3496  0.7163 -0.9583
 1779HOH     H2 5354   1.101   0.839   1.542 -0.0963 -0.4619  0.6374
 1780HOH      O 5355   2.739   1.039   3.387 -0.0968 -0.4617  0.4473
 1780HOH     H1 5356   2.788   1.115   3.355  0.9855 -1.3259 -0.0942
 1780HOH     H2 5357   2.715   1.063   3.477 -1.2055  1.1177 -0.1777
 1781HOH      O 5358   1.767   0.700   1.876 -0.8569 -0.8643  0.4330
 1781HOH     H1 5359   1.800   0.790   1.868 -0.5319 -1.0320 -0.3078
 1781HOH     H2 5360   1.764   0.684   1.970 -0.8672 -0.0964  0.5773
 1782HOH      O 5361   2.365   3.009   3.815 -0.0756 -0.6024  0.0108
 1782HOH     H1 5362   2.359   3.074   3.885  1.0252  0.4569 -0.7835
 1782HOH     H2 5363   2.362   2.925   3.860  0.6776  0.0259  1.3640
 1783HOH      O 5364   2.494   0.399   3.723 -0.1847 -0.0318  0.0058
 1783HOH     H1 5365   2.533   0.342   3.789 -1.8235 -0.0978  1.0022
 1783HOH     H2 5366   2.494   0.486   3.763 -0.0097  0.2023 -0.4780
 1784HOH      O 5367   3.337   2.115   2.771  0.1220  0.1628 -0.0714
 1784HOH     H1 5368   3.398   2.080   2.706 -0.3871 -0.6324 -0.1449
 1784HOH     H2 5369   3.366   2.077   2.854  0.3285  0.6004  0.0676
 1785HOH      O 5370   1.279   0.863   3.981 -0.2403  0.7053  0.1224
 1785HOH     H1 5371   1.355   0.914   4.010  0.7200  0.1983 -1.3222
 1785HOH     H2 5372   1.301   0.772   4.001 -0.4502  0.5453 -0.3499
 1786HOH      O 5373   0.026   3.749   2.387  0.0313 -0.2182 -0.4179
 1786HOH     H1 5374   0.001   3.826   2.335  0.0042  0.2343  0.2519
 1786HOH     H2 5375   0.054   3.784   2.471  0.7573 -0.8859 -0.3526
 1787HOH      O 5376   0.969   2.473   0.638 -0.1465  0.5693 -0.1904
 1787HOH     H1 5377   0.963   2.380   0.660 -0.7578  0.2989 -1.3527
 1787HOH     H2 5378   0.995   2.515   0.720  0.6622 -0.6719  0.2453
 1788HOH      O 5379   3.164   0.951   4.004  1.3406 -0.2336  0.0638
 1788HOH     H1 5380   3.207   0.930   3.921  2.0259 -1.6869  0.6999
 1788HOH     H2 5381   3.224   1.010   4.049  2.0669 -1.1237  0.3474
 1789HOH      O 5382   3.572   0.688   3.193 -0.6313 -0.0062 -0.3167
 1789HOH     H1 5383   3.538   0.756   3.135  0.0848  0.1514 -0.5683
 1789HOH     H2 5384   3.585   0.733   3.277 -1.5233 -0.1986 -0.0495
 1790HOH      O 5385   2.183   2.906   2.842 -0.1818  0.4226 -0.1193
 1790HOH     H1 5386   2.126   2.855   2.784  0.1454 -0.3980  0.2532
 1790HOH     H2 5387   2.270   2.900   2.802 -0.2246  1.1782 -0.3665
 1791HOH      O 5388   3.081   0.888   2.312 -0.3433 -0.3098 -0.6184
 1791HOH     H1 5389   3.138   0.813   2.331  1.2452  0.8301 -0.4370
 1791HOH     H2 5390   3.016   0.854   2.250 -0.4290 -2.0740  0.3168
 1792HOH      O 5391   2.010   0.619   3.933  0.3252 -0.6643 -0.3417
 1792HOH     H1 5392   2.074   0.689   3.917 -0.3381 -0.0313 -0.3361
 1792HOH     H2 5393   2.029   0.553   3.866 -0.3203  0.4460 -1.7164
 1793HOH      O 5394   3.878   1.998   2.699  0.0926 -0.2175 -0.0643
 1793HOH     H1 5395   3.855   1.907   2.679 -1.5030  0.3026 -0.9915
 1793HOH     H2 5396   3.858   2.008   2.792  0.8431 -0.9303  0.1928
 1794HOH      O 5397   0.347   2.575   3.528 -0.3017 -0.0893  0.1238
 1794HOH     H1 5398   0.276   2.624   3.571 -0.7458 -0.4190 -0.2056
 1794HOH     H2 5399   0.309   2.546   3.445 -0.0604 -0.9747  0.2986
 1795HOH      O 5400   0.763   1.603   3.458 -0.5797  0.0147 -0.6082
 1795HOH     H1 5401   0.809   1.520   3.472  0.9425  1.0461  1.5416
 1795HOH     H2 5402   0.814   1.648   3.391 -1.8358 -0.9251 -2.3453
 1796HOH      O 5403   4.064   2.356   1.889  0.2543  0.2078  0.3524
 1796HOH     H1 5404   3.982   2.327   1.929  0.1412 -0.7402 -0.4890
 1796HOH     H2 5405   4.111   2.401   1.960 -0.3029 -0.6236  1.2994
 1797HOH      O 5406   0.184   1.772   4.082 -0.5088  0.6840  0.3794
 1797HOH     H1 5407   0.231   1.850   4.054  0.2785  0.0652 -0.1368
 1797HOH     H2 5408   0.142   1.739   4.003 -2.0995  1.3562  0.8773
 1798HOH      O 5409   1.429   2.510   0.586  0.4097 -0.1551  0.1347
 1798HOH     H1 5410   1.448   2.457   0.509 -0.7215  0.2773 -0.4833
 1798HOH     H2 5411   1.388   2.589   0.552  0.3597  0.2962  1.1555
 1799HOH      O 5412   2.705   3.450   1.181  0.2561  0.3674 -0.0271
 1799HOH     H1 5413   2.752   3.531   1.162  0.4350  0.0445 -1.1100
 1799HOH     H2 5414   2.768   3.381   1.161 -0.1449 -0.0505  0.1151
 1800HOH      O 5415   3.280   2.762   1.760 -0.3661 -0.3048 -0.8453
 1800HOH     H1 5416   3.291   2.667   1.758  0.3712 -0.3468  1.1266
 1800HOH     H2 5417   3.369   2.797   1.753 -0.3052  0.0583  0.8460
 1801HOH      O 5418   3.664   1.021   3.112  0.5798  1.5366 -0.1525
 1801HOH     H1 5419   3.734   1.066   3.064  0.7688 -0.3323 -1.9180
 1801HOH     H2 5420   3.709   0.953   3.162  0.1278  0.9041 -0.5735
 1802HOH      O 5421   2.944   2.098   0.047  0.4047 -0.1980  0.3279
 1802HOH     H1 5422   2.979   2.180   0.013 -0.0480  0.2768  0.9512
 1802HOH     H2 5423   2.862   2.086  -0.001  1.0993 -1.0272 -0.7424
 1803HOH      O 5424   0.484   1.155   0.164 -0.0447 -0.4722  0.2337
 1803HOH     H1 5425   0.390   1.172   0.169  0.0558 -0.0131  0.7453
 1803HOH     H2 5426   0.497   1.117   0.078 -0.7367 -0.7771  0.2526
 1804HOH      O 5427   0.579   2.773   3.725  0.4434  0.7481  0.7479
 1804HOH     H1 5428   0.579   2.703   3.660  0.7345  1.4016  0.0147
 1804HOH     H2 5429   0.613   2.732   3.805  0.7692  0.0955  0.2886
 1805HOH      O 5430   0.788   2.357   0.454  0.2101 -0.6468 -0.2057
 1805HOH     H1 5431   0.830   2.426   0.505  0.1026 -0.3188 -0.5571
 1805HOH     H2 5432   0.819   2.276   0.494  0.0601 -0.3982  0.4429
 1806HOH      O 5433   2.098   3.682   1.875 -0.4597 -0.1671  0.2393
 1806HOH     H1 5434   2.059   3.727   1.949 -0.2625 -0.3137  0.4377
 1806HOH     H2 5435   2.043   3.705   1.800 -0.2993  0.4891  0.3118
 1807HOH      O 5436   2.668   1.681   1.653 -0.3415 -0.0450  0.2247
 1807HOH     H1 5437   2.576   1.705   1.658 -0.2529  0.9738 -1.3232
 1807HOH     H2 5438   2.715   1.765   1.660  0.3756 -0.3947 -0.1433
 1808HOH      O 5439   2.533   1.037   0.441  0.4013 -0.2741 -0.1604
 1808HOH     H1 5440   2.583   1.083   0.508  1.1736 -0.4041 -0.6182
 1808HOH     H2 5441   2.463   0.993   0.489  1.1950 -0.7458  0.6485
 1809HOH      O 5442   2.082   2.911   0.018 -0.5331  0.3192 -0.4323
 1809HOH     H1 5443   1.990   2.913   0.044 -0.2959 -0.5953  0.5955
 1809HOH     H2 5444   2.087   2.840  -0.046 -0.2365 -1.1056  1.0657
 1810HOH      O 5445   3.039   2.306   3.217  0.7791 -0.1951  0.1071
 1810HOH     H1 5446   3.082   2.290   3.133  0.9430 -0.7489  0.2918
 1810HOH     H2 5447   2.946   2.291   3.199  0.8656 -0.7943  0.1345
 1811HOH      O 5448   0.727   2.852   0.751 -0.4554  0.4922 -0.2520
 1811HOH     H1 5449   0.666   2.824   0.820  1.0534 -0.1913  0.9314
 1811HOH     H2 5450   0.695   2.938   0.725 -1.6215  0.3972  0.6406
 1812HOH      O 5451   1.280   0.312   0.234  0.2492 -0.6129  0.6356
 1812HOH     H1 5452   1.203   0.283   0.185  0.7729 -0.0133 -0.6333
 1812HOH     H2 5453   1.312   0.388   0.186  0.5025  0.4121  2.2694
 1813HOH      O 5454   0.436   1.308   1.730 -0.0321 -0.1217 -0.6330
 1813HOH     H1 5455   0.399   1.359   1.802 -0.1538 -0.4750 -0.4390
 1813HOH     H2 5456   0.503   1.365   1.692  0.2283 -0.0303 -0.0649
 1814HOH      O 5457   1.654   3.781   1.754 -0.2260  0.1108 -0.4261
 1814HOH     H1 5458   1.682   3.734   1.832  1.0845  0.7184 -0.4658
 1814HOH     H2 5459   1.604   3.855   1.787  0.8178  0.7041 -0.0579
 1815HOH      O 5460   4.066   2.892   0.423  0.3935 -0.1026  0.3426
 1815HOH     H1 5461   4.090   2.851   0.506 -1.3999 -0.9771  0.5257
 1815HOH     H2 5462   3.998   2.835   0.386  0.5798  0.6576 -1.3822
 1816HOH      O 5463   3.929   1.684   2.839 -0.2697 -0.4255  0.0379
 1816HOH     H1 5464   4.015   1.725   2.845 -0.0921 -0.7773 -0.0293
 1816HOH     H2 5465   3.886   1.707   2.921 -0.5934  0.7934 -0.4439
 1817HOH      O 5466   0.014   2.244   3.611 -0.3740  0.3328 -0.4659
 1817HOH     H1 5467   0.050   2.260   3.698  0.1587 -0.0096 -0.6176
 1817HOH     H2 5468  -0.062   2.189   3.627  0.1729 -0.3914 -0.2679
 1818HOH      O 5469   1.387   4.057   2.226 -0.2600 -0.5361  0.5278
 1818HOH     H1 5470   1.458   4.115   2.198 -0.6187 -0.1760  0.3457
 1818HOH     H2 5471   1.363   4.088   2.313  0.8323 -1.6365  1.2907
 1819HOH      O 5472   1.382   3.789   2.155 -0.2018  0.3258 -0.0038
 1819HOH     H1 5473   1.385   3.877   2.193  0.1071  0.0459  0.6601
 1819HOH     H2 5474   1.355   3.803   2.065  0.2179  1.1369 -0.0232
 1820HOH      O 5475   1.031   2.513   0.193  0.1102  0.0136 -0.2133
 1820HOH     H1 5476   0.960   2.450   0.205  0.1410  0.0156 -0.0240
 1820HOH     H2 5477   0.986   2.594   0.167  0.0095  0.1299  0.3104
 1821HOH      O 5478   3.145   2.836   2.281 -0.4660 -0.5936 -0.0762
 1821HOH     H1 5479   3.197   2.863   2.356 -1.9632  0.4457  0.6953
 1821HOH     H2 5480   3.122   2.918   2.237 -0.7258 -1.0848 -0.9036
 1822HOH      O 5481   3.359   2.501   2.086 -0.1322  0.3371  0.1941
 1822HOH     H1 5482   3.399   2.574   2.132  0.0950  0.1521  0.2902
 1822HOH     H2 5483   3.325   2.444   2.155  1.2146 -0.5316  0.2197
 1823HOH      O 5484   2.512   2.210   2.820 -0.0623 -0.5837 -0.0070
 1823HOH     H1 5485   2.465   2.129   2.801 -0.3844 -0.4310  0.1251
 1823HOH     H2 5486   2.465   2.277   2.771 -0.1289 -0.3915  0.3124
 1824HOH      O 5487   1.981   1.244   1.080  0.1447  0.0192  0.0569
 1824HOH     H1 5488   1.995   1.273   1.170  0.2671 -0.1329  0.0880
 1824HOH     H2 5489   1.926   1.312   1.041 -0.9265 -0.4879  0.5890
 1825HOH      O 5490   3.348   3.078   3.714 -0.6901 -0.5299  0.4989
 1825HOH     H1 5491   3.392   3.097   3.631 -0.0138 -0.5983  0.8273
 1825HOH     H2 5492   3.294   3.001   3.695 -0.4639 -0.6048  0.1386
 1826HOH      O 5493   0.149   1.385   4.000 -0.4247 -0.4549 -0.1539
 1826HOH     H1 5494   0.112   1.468   3.968  1.0590 -0.0089 -0.8944
 1826HOH     H2 5495   0.124   1.320   3.934 -0.4560 -0.3088 -0.2865
 1827HOH      O 5496   1.423   3.340   2.345  0.5583 -0.0952 -0.3095
 1827HOH     H1 5497   1.458   3.318   2.258  1.4926  0.5889 -0.1350
 1827HOH     H2 5498   1.500   3.365   2.396  0.0016 -0.2553  0.6631
 1828HOH      O 5499   1.783   3.748   0.933 -0.2286 -0.8181 -0.6301
 1828HOH     H1 5500   1.836   3.673   0.959 -0.0305 -0.4949 -0.0578
 1828HOH     H2 5501   1.776   3.801   1.013 -0.5328 -0.3294 -0.9690
 1829HOH      O 5502   2.826   3.427   1.717 -0.2544 -0.0439 -0.3394
 1829HOH     H1 5503   2.841   3.509   1.764 -0.1964 -0.8038  1.1075
 1829HOH     H2 5504   2.795   3.453   1.631  0.6565  1.4961 -0.2794
 1830HOH      O 5505   3.491   3.219   1.132  0.0792  0.1386 -0.0156
 1830HOH     H1 5506   3.505   3.308   1.100  2.2811  0.2047  0.7969
 1830HOH     H2 5507   3.490   3.228   1.227  1.5705 -0.7551  0.1426
 1831HOH      O 5508   1.069   1.363   3.788  0.2798  0.6100 -0.8399
 1831HOH     H1 5509   1.147   1.308   3.787 -0.4358 -0.5009 -0.2805
 1831HOH     H2 5510   1.064   1.396   3.878  0.0446  0.5585 -0.8306
 1832HOH      O 5511   3.747   3.458   2.418  0.3801 -0.2175  0.2328
 1832HOH     H1 5512   3.658   3.459   2.383  0.4633 -0.7939 -0.0284
 1832HOH     H2 5513   3.779   3.369   2.399  0.9109 -0.1095  0.5708
 1833HOH      O 5514   0.262   2.864   0.422 -0.6177  0.1656  0.6340
 1833HOH     H1 5515   0.216   2.816   0.491  0.4692 -0.0992  1.2030
 1833HOH     H2 5516   0.350   2.877   0.455  0.1374 -0.4586 -0.9069
 1834HOH      O 5517   3.426   3.734   4.146  0.5794  0.1990 -0.5285
 1834HOH     H1 5518   3.388   3.699   4.066 -0.9749 -0.0065  0.2350
 1834HOH     H2 5519   3.421   3.829   4.135  0.9177  0.1856 -0.8773
 1835HOH      O 5520   0.898   1.091   3.016 -0.0087 -0.1918 -0.0310
 1835HOH     H1 5521   0.919   1.005   2.981 -0.7389 -0.6770  0.6328
 1835HOH     H2 5522   0.802   1.091   3.022 -0.0305  0.7252 -0.1451
 1836HOH      O 5523   1.060   3.808   1.428  0.3930  0.7332  0.1941
 1836HOH     H1 5524   1.111   3.875   1.474  1.0040  1.0187 -0.8429
 1836HOH     H2 5525   1.125   3.746   1.396 -0.0599  0.2925  0.1000
 1837HOH      O 5526   0.261   2.178   3.546 -0.0210  0.2205  0.6689
 1837HOH     H1 5527   0.339   2.233   3.537  0.7210 -0.8994 -0.5021
 1837HOH     H2 5528   0.188   2.238   3.533  0.7449  0.8316 -2.7926
 1838HOH      O 5529   2.783   1.942   0.485  0.0258  0.6928 -0.0696
 1838HOH     H1 5530   2.840   1.948   0.561 -0.4200 -0.0330  0.3409
 1838HOH     H2 5531   2.820   2.004   0.422  1.3202  0.1991  0.1422
 1839HOH      O 5532   1.343   0.202   1.777 -0.2733  0.1644 -0.1292
 1839HOH     H1 5533   1.260   0.236   1.745 -0.4612  0.9661  1.0897
 1839HOH     H2 5534   1.319   0.128   1.833 -0.0914 -0.0922 -0.3813
 1840HOH      O 5535   4.112   1.772   0.148 -0.6803  0.1020 -0.1325
 1840HOH     H1 5536   4.036   1.758   0.092  0.2820 -0.8232 -1.3018
 1840HOH     H2 5537   4.185   1.782   0.088  0.4999 -1.3451  0.9236
 1841HOH      O 5538   2.642   2.911   0.907 -0.3066  0.5359 -0.3493
 1841HOH     H1 5539   2.623   2.917   1.000 -1.2186  0.3322 -0.5065
 1841HOH     H2 5540   2.609   2.826   0.880  1.0165  0.0646 -0.6492
 1842HOH      O 5541   3.863   1.961   2.037 -0.4798  0.3147  0.2911
 1842HOH     H1 5542   3.881   1.898   1.967  0.1749  0.2625  0.4890
 1842HOH     H2 5543   3.929   2.030   2.025  0.2970 -0.1658  1.3991
 1843HOH      O 5544   2.485   3.283   3.870  0.5184 -0.4853  0.0170
 1843HOH     H1 5545   2.499   3.377   3.875 -0.4921 -0.2390 -0.9542
 1843HOH     H2 5546   2.510   3.250   3.957 -0.2641  0.8472  0.8134
 1844HOH      O 5547   2.305   2.997   1.614 -0.0231  0.1956 -0.2879
 1844HOH     H1 5548   2.293   3.092   1.623  0.7338  0.3024 -0.2857
 1844HOH     H2 5549   2.359   2.988   1.535  0.1789 -0.2104 -0.1043
 1845HOH      O 5550   2.392   0.896   2.550  0.1348 -0.5234 -0.3716
 1845HOH     H1 5551   2.449   0.971   2.537  1.3768 -1.3083  0.1758
 1845HOH     H2 5552   2.352   0.881   2.465  0.1867  0.4804 -0.5977
 1846HOH      O 5553   1.341   0.577   0.349  0.1295 -0.1979  0.2750
 1846HOH     H1 5554   1.385   0.492   0.357 -1.0946 -1.0292 -0.8568
 1846HOH     H2 5555   1.364   0.624   0.429  1.9071 -1.0521  0.3658
 1847HOH      O 5556   1.817   1.599   1.168 -0.2985  0.2509  0.0156
 1847HOH     H1 5557   1.855   1.575   1.083 -0.0843  1.4715 -0.2745
 1847HOH     H2 5558   1.741   1.653   1.146 -0.9795 -0.4063  0.6178
 1848HOH      O 5559   3.796   1.409   0.943 -0.4477 -0.4633 -0.2760
 1848HOH     H1 5560   3.852   1.334   0.964 -0.4532 -0.0546  1.4609
 1848HOH     H2 5561   3.711   1.387   0.982 -0.6518  0.1544 -0.3615
 1849HOH      O 5562   2.786   0.089   2.914 -0.2387 -0.2046  0.0171
 1849HOH     H1 5563   2.721   0.032   2.956  0.1402 -0.8804 -0.2804
 1849HOH     H2 5564   2.840   0.029   2.863 -0.3460  0.5225 -1.0099
 1850HOH      O 5565   0.125   1.731   3.317  0.4866 -0.4551 -1.0527
 1850HOH     H1 5566   0.158   1.820   3.325 -0.3593 -0.1446 -0.7765
 1850HOH     H2 5567   0.176   1.692   3.246  1.1700  0.0993 -0.8814
 1851HOH      O 5568   2.779   0.719   2.415  0.6559  0.0400 -0.8581
 1851HOH     H1 5569   2.873   0.714   2.401  1.1980  0.1226  1.7199
 1851HOH     H2 5570   2.758   0.639   2.463 -0.2749  0.6457 -0.1904
 1852HOH      O 5571   1.106   1.301   0.998 -0.6460 -0.8442 -0.3345
 1852HOH     H1 5572   1.151   1.385   1.003 -0.6457 -0.7279 -1.5545
 1852HOH     H2 5573   1.118   1.262   1.084  0.3871 -0.1164 -0.1082
 1853HOH      O 5574   3.276   0.942   0.856  0.5078 -0.1020  0.6976
 1853HOH     H1 5575   3.357   0.890   0.854  0.6678  0.1188 -0.8959
 1853HOH     H2 5576   3.285   1.003   0.783 -0.6293  0.7034  1.1826
 1854HOH      O 5577   4.020   0.704   3.077 -0.1418 -0.3278 -0.3385
 1854HOH     H1 5578   3.927   0.694   3.053 -0.1241  0.7370 -0.9765
 1854HOH     H2 5579   4.062   0.733   2.997  0.2082  1.9339  0.5161
 1855HOH      O 5580   2.767   2.454   4.096 -0.0204  0.1785  0.3286
 1855HOH     H1 5581   2.685   2.442   4.144 -0.2331 -0.7545 -0.2117
 1855HOH     H2 5582   2.740   2.467   4.005  0.4139 -0.4541  0.0941
 1856HOH      O 5583   2.712   3.081   1.126  0.4845  0.2763 -0.6462
 1856HOH     H1 5584   2.752   3.146   1.069  0.2890  0.3534 -0.6981
 1856HOH     H2 5585   2.626   3.118   1.148  0.8951  0.6936  0.4437
 1857HOH      O 5586   3.835   2.045   0.391  0.0203  0.4388  0.0484
 1857HOH     H1 5587   3.909   1.985   0.389 -0.6695 -0.4519 -0.9630
 1857HOH     H2 5588   3.763   1.995   0.429 -0.0822  1.3269  1.1403
 1858HOH      O 5589   0.479   3.319   0.800  0.6341  0.4088 -0.0458
 1858HOH     H1 5590   0.516   3.351   0.882  0.1310 -0.2249  0.4376
 1858HOH     H2 5591   0.433   3.394   0.763  0.4762  0.5740  0.4804
 1859HOH      O 5592   3.431   3.699   1.551  0.1402  0.3557 -0.1363
 1859HOH     H1 5593   3.381   3.618   1.565  0.5006  0.2479  0.6625
 1859HOH     H2 5594   3.366   3.769   1.558 -0.0728  0.1627 -0.1815
 1860HOH      O 5595   2.354   2.512   1.190 -0.0699 -0.0591  0.1687
 1860HOH     H1 5596   2.424   2.531   1.253  0.4822  1.0240 -0.6965
 1860HOH     H2 5597   2.297   2.588   1.196 -0.2770 -0.1769 -0.2836
 1861HOH      O 5598   1.452   2.247   3.811  0.5313 -0.0234 -0.0738
 1861HOH     H1 5599   1.383   2.232   3.875  0.5253  0.7253  0.1061
 1861HOH     H2 5600   1.417   2.314   3.752  0.7200 -0.3584 -0.5847
 1862HOH      O 5601   1.707   3.735   2.365 -0.1431 -0.5856  0.3449
 1862HOH     H1 5602   1.714   3.769   2.276 -0.7613  0.2831  0.6002
 1862HOH     H2 5603   1.783   3.771   2.411 -0.4349 -0.0815  0.4441
 1863HOH      O 5604   4.064   0.975   2.312  0.1826  1.0407  0.6648
 1863HOH     H1 5605   4.087   0.998   2.222  1.0769  0.1814  0.6370
 1863HOH     H2 5606   4.147   0.953   2.353 -0.3845 -0.7169  1.0512
 1864HOH      O 5607   1.577   2.061   3.089  0.3207  0.0186  0.1470
 1864HOH     H1 5608   1.512   2.019   3.033  0.1854  0.4041  0.0012
 1864HOH     H2 5609   1.645   2.089   3.028  0.7124 -0.5362  0.3216
 1865HOH      O 5610   0.621   1.922   1.764  0.6336 -0.8891  0.3394
 1865HOH     H1 5611   0.534   1.944   1.730  0.2518 -1.0585  1.1609
 1865HOH     H2 5612   0.649   2.001   1.811  1.2554 -0.5738 -0.5003
 1866HOH      O 5613   1.563   2.687   0.743 -0.1148  0.0423  0.1073
 1866HOH     H1 5614   1.542   2.674   0.835 -0.8508  0.2463 -0.0185
 1866HOH     H2 5615   1.513   2.619   0.697  0.1142  0.0459 -0.1525
 1867HOH      O 5616   0.468   0.416   3.157  0.1047  0.3010 -1.0429
 1867HOH     H1 5617   0.379   0.445   3.173  0.0128 -0.2340 -0.5075
 1867HOH     H2 5618   0.519   0.497   3.149 -0.2062  0.6177 -0.0487
 1868HOH      O 5619   2.840   2.541   0.237 -0.0752 -0.3091  0.0797
 1868HOH     H1 5620   2.859   2.467   0.295  0.1073 -0.8047 -0.5858
 1868HOH     H2 5621   2.840   2.503   0.149 -0.5270  0.3819 -0.2373
 1869HOH      O 5622   1.088   1.487   4.016  0.6867 -0.6117 -0.5542
 1869HOH     H1 5623   1.112   1.572   3.979 -0.9060  0.2415  0.1688
 1869HOH     H2 5624   1.125   1.488   4.104  0.0186 -0.2789 -0.2593
 1870HOH      O 5625   2.865   0.457   1.427 -0.4016 -0.8477  0.6834
 1870HOH     H1 5626   2.893   0.540   1.465  0.3240 -1.1189  0.7653
 1870HOH     H2 5627   2.770   0.466   1.416 -0.2423  0.3067 -0.0809
 1871HOH      O 5628   3.773   2.745   0.658  0.1264 -0.3565  0.1549
 1871HOH     H1 5629   3.718   2.757   0.580  0.5588  0.8485 -0.0125
 1871HOH     H2 5630   3.716   2.772   0.731  0.1237 -0.2315  0.1079
 1872HOH      O 5631   3.283   0.680   0.286  0.2772 -0.3494 -0.5115
 1872HOH     H1 5632   3.297   0.766   0.246  0.0518 -0.2768 -0.4347
 1872HOH     H2 5633   3.371   0.643   0.294  0.4916  0.2908  0.4019
 1873HOH      O 5634   0.105   0.727   0.590  0.7511  0.5524 -0.3243
 1873HOH     H1 5635   0.072   0.816   0.581 -1.6704 -0.1989 -0.2959
 1873HOH     H2 5636   0.083   0.703   0.680 -0.0498 -0.5020 -0.7637
 1874HOH      O 5637   2.234   0.632   0.705 -0.3654 -0.2745 -0.2267
 1874HOH     H1 5638   2.320   0.613   0.742 -0.7672 -1.0444  0.3489
 1874HOH     H2 5639   2.222   0.567   0.637 -0.9001 -0.8378  0.3814
 1875HOH      O 5640   3.771   2.075   2.947  0.3115  0.0672 -1.3455
 1875HOH     H1 5641   3.818   2.116   3.019 -0.3821  0.2689 -0.9968
 1875HOH     H2 5642   3.780   1.981   2.963 -1.1355  0.0626 -0.0563
 1876HOH      O 5643   2.477   3.808   1.842  0.3930 -0.6066  0.6020
 1876HOH     H1 5644   2.446   3.727   1.802  0.1907 -0.7921  1.1130
 1876HOH     H2 5645   2.568   3.815   1.815 -0.2569  0.5481 -1.9229
 1877HOH      O 5646   0.889   2.856   3.627 -0.0108 -0.3212  0.3410
 1877HOH     H1 5647   0.829   2.925   3.654 -0.4299 -0.4939 -0.1053
 1877HOH     H2 5648   0.856   2.778   3.672 -0.4479 -0.5196 -0.2893
 1878HOH      O 5649   0.552   1.892   3.424  0.0408  0.2877 -0.0689
 1878HOH     H1 5650   0.600   1.968   3.457  0.4959  0.1179 -0.3164
 1878HOH     H2 5651   0.594   1.872   3.340 -1.7299  1.3658 -1.3669
 1879HOH      O 5652   3.516   3.193   2.394  0.4694  0.2313  0.0673
 1879HOH     H1 5653   3.471   3.109   2.381  0.8359  0.0652 -0.1323
 1879HOH     H2 5654   3.588   3.173   2.453  1.0638  0.2263 -0.6343
 1880HOH      O 5655   3.376   0.214   0.811 -0.0251 -0.6074  1.0574
 1880HOH     H1 5656   3.344   0.212   0.721  0.0780  1.0549  0.9253
 1880HOH     H2 5657   3.297   0.217   0.864 -0.1087  0.1057  0.9110
 1881HOH      O 5658   1.371   2.632   1.836  0.6554 -0.4302 -0.1707
 1881HOH     H1 5659   1.369   2.632   1.932 -0.2078  1.5445 -0.0907
 1881HOH     H2 5660   1.461   2.657   1.814  1.0221 -1.4718  0.0636
 1882HOH      O 5661   3.635   2.678   0.122  0.0194 -0.0319  0.1507
 1882HOH     H1 5662   3.646   2.674   0.217 -1.0098  0.2931  0.3033
 1882HOH     H2 5663   3.591   2.761   0.106  0.7542  0.2260 -0.6914
 1883HOH      O 5664   2.163   2.001   0.539  0.0272  0.2060  0.0400
 1883HOH     H1 5665   2.080   1.972   0.577  0.6354 -0.5892  0.8682
 1883HOH     H2 5666   2.226   1.933   0.565  0.8804  0.6084 -0.8406
 1884HOH      O 5667   3.098   1.065   3.612 -0.2561 -0.0169 -0.7180
 1884HOH     H1 5668   3.166   1.014   3.656 -0.3949 -0.6664 -1.2311
 1884HOH     H2 5669   3.109   1.154   3.646 -0.2928 -0.4602  0.5418
 1885HOH      O 5670   1.786   1.062   1.696  0.2210 -0.9664  0.8512
 1885HOH     H1 5671   1.865   1.054   1.642  0.3265  1.1100  0.5175
 1885HOH     H2 5672   1.814   1.038   1.784  1.5991  0.5858  0.9497
 1886HOH      O 5673   2.323   1.217   3.161 -0.6075  0.1488 -0.0866
 1886HOH     H1 5674   2.291   1.174   3.082  1.2642 -0.3170 -0.7036
 1886HOH     H2 5675   2.347   1.306   3.133  0.9551 -0.2991 -0.4073
 1887HOH      O 5676   1.105   0.890   1.244  0.3045  0.1847  0.6802
 1887HOH     H1 5677   1.043   0.905   1.315  0.7183  0.2656  1.0387
 1887HOH     H2 5678   1.064   0.929   1.167 -0.6293 -0.8092  0.6223
 1888HOH      O 5679   4.132   2.979   3.581 -0.0610  0.1182  0.0891
 1888HOH     H1 5680   4.036   2.982   3.587 -0.0338  1.4027  0.5424
 1888HOH     H2 5681   4.154   2.886   3.586 -1.2274 -0.1474  1.1568
 1889HOH      O 5682   3.692   0.946   0.780 -0.3422  0.5722  0.3391
 1889HOH     H1 5683   3.643   1.020   0.817 -0.7517  1.0287 -0.9853
 1889HOH     H2 5684   3.630   0.874   0.779 -0.2407  0.4722  0.7582
 1890HOH      O 5685   4.073   3.061   2.690  0.5093  0.0732 -1.0328
 1890HOH     H1 5686   4.055   3.072   2.597 -0.8357 -0.8158 -0.9295
 1890HOH     H2 5687   4.019   2.986   2.717  0.4615  0.5959  0.5660
 1891HOH      O 5688   0.995   3.267   2.356  0.2977  0.0792 -0.5970
 1891HOH     H1 5689   0.901   3.249   2.351  0.4044 -0.4514 -0.8486
 1891HOH     H2 5690   1.001   3.362   2.348 -0.2041  0.0974 -0.8570
 1892HOH      O 5691   0.088   1.930   3.737 -0.0630  0.2447  0.0448
 1892HOH     H1 5692   0.055   1.858   3.684 -0.6969  0.5249  0.0440
 1892HOH     H2 5693   0.012   1.985   3.754  0.0994  0.1308  1.3126
 1893HOH      O 5694   3.998   1.124   2.686  0.4287 -0.2555  0.0783
 1893HOH     H1 5695   3.917   1.114   2.737 -0.6403 -1.6351 -1.6628
 1893HOH     H2 5696   3.984   1.202   2.633  1.4891  1.1027  1.5824
 1894HOH      O 5697   2.065   0.430   3.756 -0.3075  0.4338 -0.2196
 1894HOH     H1 5698   2.102   0.457   3.672  0.0484  1.2127  0.1627
 1894HOH     H2 5699   2.128   0.368   3.792 -0.2533  0.4143 -0.3471
 1895HOH      O 5700   2.055   4.042   2.333  0.9005  0.3572 -0.1891
 1895HOH     H1 5701   2.150   4.045   2.333  0.8996  0.4345 -0.4316
 1895HOH     H2 5702   2.031   4.041   2.241  0.6755 -0.0215 -0.1307
 1896HOH      O 5703   3.998   2.814   0.770 -0.8147 -0.8981  0.1016
 1896HOH     H1 5704   3.922   2.791   0.716 -0.5857 -0.3259 -0.4932
 1896HOH     H2 5705   4.072   2.773   0.724 -0.7010 -1.0145  0.3872
 1897HOH      O 5706   1.686   0.491   2.983  0.3733 -0.2607  0.2754
 1897HOH     H1 5707   1.725   0.482   3.070  0.9022  0.2950  0.1094
 1897HOH     H2 5708   1.717   0.576   2.952 -0.2902 -0.1842 -0.2205
 1898HOH      O 5709   0.631   3.588   3.437 -0.2643  0.0545 -0.1132
 1898HOH     H1 5710   0.568   3.655   3.462  0.9444  1.1888  0.0926
 1898HOH     H2 5711   0.696   3.634   3.385  0.0641 -1.2126 -0.9152
 1899HOH      O 5712   3.991   4.063   3.761  0.0439  0.0361 -0.1883
 1899HOH     H1 5713   4.033   4.077   3.846 -0.3265  0.4965 -0.0735
 1899HOH     H2 5714   3.966   4.150   3.731 -0.3423 -0.1748 -0.5011
 1900HOH      O 5715   1.384   0.636   0.613 -0.2719  0.5514  0.4061
 1900HOH     H1 5716   1.429   0.602   0.690  0.4146  0.8117  0.1293
 1900HOH     H2 5717   1.367   0.728   0.634 -1.8026  0.2051  1.0038
 1901HOH      O 5718   2.532   2.103   3.127 -0.8965 -0.6771  0.1104
 1901HOH     H1 5719   2.485   2.176   3.086 -0.4543 -0.6270 -0.3253
 1901HOH     H2 5720   2.466   2.034   3.134 -1.0082 -0.6615 -0.6281
 1902HOH      O 5721   0.958   2.808   2.781 -0.4420 -0.5020 -0.0139
 1902HOH     H1 5722   0.931   2.827   2.691  0.2829 -0.4249 -0.2261
 1902HOH     H2 5723   1.054   2.807   2.778 -0.3796  0.2230  0.8988
 1903HOH      O 5724   1.587   1.780   0.068  1.1536  0.6199  0.8287
 1903HOH     H1 5725   1.522   1.835   0.112  0.2444 -0.1059  0.4694
 1903HOH     H2 5726   1.617   1.832  -0.006 -0.3674  0.3882 -0.0520
 1904HOH      O 5727  -0.010   3.122   3.108  0.5930  0.0851  0.3427
 1904HOH     H1 5728   0.044   3.117   3.186  0.4852 -1.2575  0.3753
 1904HOH     H2 5729   0.024   3.053   3.050  0.3690  0.7294 -0.6111
 1905HOH      O 5730   0.027   0.349   3.670 -0.1504 -0.2191  0.5085
 1905HOH     H1 5731   0.027   0.411   3.743 -1.0193 -0.2865  0.5873
 1905HOH     H2 5732   0.091   0.283   3.695  0.2033  0.2235  0.7950
 1906HOH      O 5733   3.845   3.386   0.628  0.6022  0.1689  0.4198
 1906HOH     H1 5734   3.912   3.453   0.615  0.4560  0.2328 -0.0643
 1906HOH     H2 5735   3.857   3.326   0.554 -0.1694  0.4442  0.0397
 1907HOH      O 5736   0.276   0.175   2.604  0.5768  0.5768  0.0688
 1907HOH     H1 5737   0.197   0.219   2.575 -0.1291 -0.9888 -0.5821
 1907HOH     H2 5738   0.251   0.128   2.684  0.6615 -0.3524 -0.4249
 1908HOH      O 5739   0.501   1.870   1.415 -0.2369  0.3963 -0.1301
 1908HOH     H1 5740   0.521   1.828   1.332 -0.0998 -1.8897  0.9119
 1908HOH     H2 5741   0.420   1.827   1.445 -0.0542  0.8250  1.0942
 1909HOH      O 5742   1.147   0.974   0.808  0.1014  0.2594 -0.6809
 1909HOH     H1 5743   1.166   1.066   0.789  1.5171  0.8724  2.4713
 1909HOH     H2 5744   1.224   0.927   0.776  0.4586  0.5669 -0.2974
 1910HOH      O 5745   2.640   2.513   0.505 -0.7767 -0.5754  0.0162
 1910HOH     H1 5746   2.659   2.573   0.432  1.1381 -0.9506  0.1156
 1910HOH     H2 5747   2.621   2.429   0.462 -0.2964 -0.6383 -0.0861
 1911HOH      O 5748   3.346   2.267   3.950 -0.3930  0.2630 -0.0367
 1911HOH     H1 5749   3.326   2.287   3.858 -0.5773 -0.4686 -0.1715
 1911HOH     H2 5750   3.366   2.352   3.989  0.7396  0.4829 -0.9926
 1912HOH      O 5751   3.944   2.388  -0.031  0.1959  0.1836  0.2062
 1912HOH     H1 5752   3.896   2.334   0.032  1.0870 -2.5764 -1.1566
 1912HOH     H2 5753   4.024   2.414   0.016 -0.6131  1.1108  1.1516
 1913HOH      O 5754   1.411   1.943   2.905  0.6556 -0.4882  0.5512
 1913HOH     H1 5755   1.352   1.873   2.931  0.4704 -0.3290  0.5629
 1913HOH     H2 5756   1.354   2.009   2.865  0.8370 -0.3752  0.4759
 1914HOH      O 5757   2.203   2.827   3.126  0.6049 -0.1208 -0.6196
 1914HOH     H1 5758   2.176   2.887   3.056  0.3928 -0.1467 -0.5608
 1914HOH     H2 5759   2.228   2.747   3.080 -0.8210 -0.6267 -0.6012
 1915HOH      O 5760   0.691   3.949   1.662 -0.1513  0.0165  0.2331
 1915HOH     H1 5761   0.659   3.871   1.616  0.3359  0.0570 -0.2005
 1915HOH     H2 5762   0.750   3.915   1.729  0.1119  0.0107  0.0012
 1916HOH      O 5763   1.870   0.289   0.673 -0.1082 -0.0609  0.0337
 1916HOH     H1 5764   1.964   0.282   0.694 -0.0670 -0.7734 -0.3640
 1916HOH     H2 5765   1.865   0.271   0.580 -0.6704 -0.2048  0.0898
 1917HOH      O 5766   3.302   2.559   1.010 -0.4027  0.1939 -0.1868
 1917HOH     H1 5767   3.349   2.586   1.089  0.1762 -1.3066  0.0581
 1917HOH     H2 5768   3.219   2.524   1.043 -0.9192  1.1065 -0.4449
 1918HOH      O 5769   3.830   0.974   0.254  0.3972  0.1693  0.3333
 1918HOH     H1 5770   3.796   0.904   0.311  0.8719 -0.5649 -0.2581
 1918HOH     H2 5771   3.906   1.008   0.302  0.1154  0.3450  0.6638
 1919HOH      O 5772   2.819  -0.000   1.522  0.8713 -0.5308 -0.4499
 1919HOH     H1 5773   2.817  -0.024   1.615  1.4341  0.0865 -0.2615
 1919HOH     H2 5774   2.893   0.060   1.515 -0.1137  0.7120 -0.9910
 1920HOH      O 5775   1.822   3.127   4.016 -0.7847  0.3357  0.2055
 1920HOH     H1 5776   1.868   3.178   3.949  0.3942 -1.0037 -0.0877
 1920HOH     H2 5777   1.865   3.151   4.098 -0.6927  0.3153  0.1633
 1921HOH      O 5778   1.508   4.016   1.202 -0.1746  0.7889  0.5269
 1921HOH     H1 5779   1.523   4.027   1.295 -0.3660  0.6407  0.5776
 1921HOH     H2 5780   1.439   4.079   1.181 -0.8961  0.1031  0.7112
 1922HOH      O 5781   1.326   3.690   1.681  0.8281 -0.2697  0.0957
 1922HOH     H1 5782   1.310   3.723   1.592  0.7687  0.0359  0.2154
 1922HOH     H2 5783   1.417   3.713   1.699  0.7296  0.0075  0.2521
 1923HOH      O 5784   1.580   3.827   0.350 -0.0286 -0.3526  0.5629
 1923HOH     H1 5785   1.623   3.776   0.419  0.0140 -1.0009  0.0769
 1923HOH     H2 5786   1.632   3.907   0.345 -0.0110 -0.3057  1.2528
 1924HOH      O 5787   0.416   1.512   3.912  0.6405 -0.5773 -0.5054
 1924HOH     H1 5788   0.429   1.490   3.820 -0.2900  0.9056 -1.0604
 1924HOH     H2 5789   0.353   1.448   3.943  0.0368 -0.3853 -1.2724
 1925HOH      O 5790   1.236   2.771   1.263  0.0081  0.7906  0.4515
 1925HOH     H1 5791   1.314   2.716   1.254 -0.5961  0.0570 -0.8923
 1925HOH     H2 5792   1.258   2.851   1.214  0.3380  1.1364  1.1342
 1926HOH      O 5793   2.930   3.199   2.950 -0.5326  0.7281  0.0167
 1926HOH     H1 5794   2.996   3.268   2.945 -0.0886  0.3066  0.0210
 1926HOH     H2 5795   2.935   3.166   3.040  0.7709 -0.7510 -0.5103
 1927HOH      O 5796   1.592   0.866   3.961 -0.1699 -0.0884 -0.1640
[truncated: 79,658 more chars]
