# Supplementary material for: Broadening the Scope of Binding Free Energy Calculations Using a Separated Topologies Approach
Source: J Chem Theory Comput. 2023 Jul 24;19(15):5058–76. doi: 10.1021/acs.jctc.3c00282 (PMC10413862; doi:10.1021/acs.jctc.3c00282)
Supplement: Supplementary file 2 — ct3c00282_si_002.zip [file ct3c00282_si_002.zip › SI_paper/BACE1/input/amide_series/lig_41/complex.pdb]

CRYST1   85.941   85.941   85.941  90.00  90.00  90.00 P 1            
HETATM    1  C   ACE 1   1      52.908  19.633  47.420  0.00  0.00           C  
HETATM    2  O   ACE 1   1      52.313  19.409  46.359  0.00  0.00           O  
HETATM    3  CH3 ACE 1   1      53.734  18.631  48.176  0.00  0.00           C  
HETATM    4 HH31 ACE 1   1      54.697  19.142  48.164  0.00  0.00           H  
HETATM    5 HH32 ACE 1   1      53.356  18.518  49.192  0.00  0.00           H  
HETATM    6 HH33 ACE 1   1      53.576  17.620  47.800  0.00  0.00           H  
ATOM      7  N   THR 1   2      53.051  20.918  47.876  0.00  0.00           N  
ATOM      8  CA  THR 1   2      52.521  22.126  47.207  0.00  0.00           C  
ATOM      9  C   THR 1   2      53.381  22.644  46.073  0.00  0.00           C  
ATOM     10  O   THR 1   2      52.819  23.033  45.032  0.00  0.00           O  
ATOM     11  CB  THR 1   2      52.392  23.265  48.260  0.00  0.00           C  
ATOM     12  OG1 THR 1   2      52.120  22.890  49.609  0.00  0.00           O  
ATOM     13  CG2 THR 1   2      51.348  24.295  47.955  0.00  0.00           C  
ATOM     14  H   THR 1   2      53.685  21.054  48.651  0.00  0.00           H  
ATOM     15  HA  THR 1   2      51.534  21.927  46.790  0.00  0.00           H  
ATOM     16  HB  THR 1   2      53.344  23.795  48.211  0.00  0.00           H  
ATOM     17  HG1 THR 1   2      51.221  22.560  49.672  0.00  0.00           H  
ATOM     18 HG21 THR 1   2      50.893  24.839  48.782  0.00  0.00           H  
ATOM     19 HG22 THR 1   2      51.670  24.919  47.121  0.00  0.00           H  
ATOM     20 HG23 THR 1   2      50.529  23.717  47.528  0.00  0.00           H  
ATOM     21  N   THR 1   3      54.629  22.649  46.268  0.00  0.00           N  
ATOM     22  CA  THR 1   3      55.539  22.912  45.091  0.00  0.00           C  
ATOM     23  C   THR 1   3      55.785  21.815  44.065  0.00  0.00           C  
ATOM     24  O   THR 1   3      55.997  20.686  44.439  0.00  0.00           O  
ATOM     25  CB  THR 1   3      56.899  23.494  45.566  0.00  0.00           C  
ATOM     26  OG1 THR 1   3      56.789  24.574  46.388  0.00  0.00           O  
ATOM     27  CG2 THR 1   3      57.555  24.084  44.401  0.00  0.00           C  
ATOM     28  H   THR 1   3      55.092  22.450  47.143  0.00  0.00           H  
ATOM     29  HA  THR 1   3      55.038  23.722  44.561  0.00  0.00           H  
ATOM     30  HB  THR 1   3      57.594  22.725  45.904  0.00  0.00           H  
ATOM     31  HG1 THR 1   3      56.070  24.267  46.945  0.00  0.00           H  
ATOM     32 HG21 THR 1   3      56.980  24.737  43.744  0.00  0.00           H  
ATOM     33 HG22 THR 1   3      58.439  24.684  44.615  0.00  0.00           H  
ATOM     34 HG23 THR 1   3      57.803  23.233  43.766  0.00  0.00           H  
ATOM     35  N   GLY 1   4      55.683  22.117  42.719  0.00  0.00           N  
ATOM     36  CA  GLY 1   4      55.723  21.077  41.667  0.00  0.00           C  
ATOM     37  C   GLY 1   4      56.041  21.621  40.263  0.00  0.00           C  
ATOM     38  O   GLY 1   4      56.826  22.639  40.041  0.00  0.00           O  
ATOM     39  H   GLY 1   4      55.417  23.040  42.407  0.00  0.00           H  
ATOM     40  HA2 GLY 1   4      56.486  20.341  41.919  0.00  0.00           H  
ATOM     41  HA3 GLY 1   4      54.762  20.563  41.696  0.00  0.00           H  
ATOM     42  N   SER 1   5      55.331  21.061  39.282  0.00  0.00           N  
ATOM     43  CA  SER 1   5      55.144  21.502  37.880  0.00  0.00           C  
ATOM     44  C   SER 1   5      53.688  21.418  37.440  0.00  0.00           C  
ATOM     45  O   SER 1   5      52.991  20.433  37.653  0.00  0.00           O  
ATOM     46  CB  SER 1   5      56.025  20.592  36.960  0.00  0.00           C  
ATOM     47  OG  SER 1   5      55.920  20.739  35.550  0.00  0.00           O  
ATOM     48  H   SER 1   5      54.880  20.214  39.598  0.00  0.00           H  
ATOM     49  HA  SER 1   5      55.521  22.510  37.709  0.00  0.00           H  
ATOM     50  HB2 SER 1   5      57.067  20.805  37.196  0.00  0.00           H  
ATOM     51  HB3 SER 1   5      55.830  19.548  37.206  0.00  0.00           H  
ATOM     52  HG  SER 1   5      56.635  20.218  35.177  0.00  0.00           H  
ATOM     53  N   PHE 1   6      53.220  22.494  36.811  0.00  0.00           N  
ATOM     54  CA  PHE 1   6      51.841  22.665  36.381  0.00  0.00           C  
ATOM     55  C   PHE 1   6      51.735  23.307  35.006  0.00  0.00           C  
ATOM     56  O   PHE 1   6      51.257  24.397  34.804  0.00  0.00           O  
ATOM     57  CB  PHE 1   6      51.134  23.458  37.477  0.00  0.00           C  
ATOM     58  CG  PHE 1   6      51.021  22.840  38.843  0.00  0.00           C  
ATOM     59  CD1 PHE 1   6      52.111  23.058  39.805  0.00  0.00           C  
ATOM     60  CD2 PHE 1   6      49.921  22.132  39.242  0.00  0.00           C  
ATOM     61  CE1 PHE 1   6      52.131  22.494  41.029  0.00  0.00           C  
ATOM     62  CE2 PHE 1   6      49.949  21.528  40.510  0.00  0.00           C  
ATOM     63  CZ  PHE 1   6      51.056  21.629  41.390  0.00  0.00           C  
ATOM     64  H   PHE 1   6      53.844  23.261  36.605  0.00  0.00           H  
ATOM     65  HA  PHE 1   6      51.389  21.685  36.232  0.00  0.00           H  
ATOM     66  HB2 PHE 1   6      51.619  24.428  37.587  0.00  0.00           H  
ATOM     67  HB3 PHE 1   6      50.133  23.731  37.142  0.00  0.00           H  
ATOM     68  HD1 PHE 1   6      52.954  23.683  39.549  0.00  0.00           H  
ATOM     69  HD2 PHE 1   6      49.072  21.952  38.599  0.00  0.00           H  
ATOM     70  HE1 PHE 1   6      52.967  22.572  41.709  0.00  0.00           H  
ATOM     71  HE2 PHE 1   6      49.120  20.912  40.824  0.00  0.00           H  
ATOM     72  HZ  PHE 1   6      51.068  21.147  42.356  0.00  0.00           H  
ATOM     73  N   VAL 1   7      52.378  22.659  34.034  0.00  0.00           N  
ATOM     74  CA  VAL 1   7      52.532  23.176  32.642  0.00  0.00           C  
ATOM     75  C   VAL 1   7      51.183  23.657  31.949  0.00  0.00           C  
ATOM     76  O   VAL 1   7      51.258  24.455  31.010  0.00  0.00           O  
ATOM     77  CB  VAL 1   7      53.268  22.139  31.803  0.00  0.00           C  
ATOM     78  CG1 VAL 1   7      53.354  22.519  30.260  0.00  0.00           C  
ATOM     79  CG2 VAL 1   7      54.663  21.946  32.328  0.00  0.00           C  
ATOM     80  H   VAL 1   7      52.797  21.799  34.357  0.00  0.00           H  
ATOM     81  HA  VAL 1   7      53.144  24.074  32.726  0.00  0.00           H  
ATOM     82  HB  VAL 1   7      52.653  21.250  31.944  0.00  0.00           H  
ATOM     83 HG11 VAL 1   7      52.366  22.650  29.817  0.00  0.00           H  
ATOM     84 HG12 VAL 1   7      53.834  23.486  30.108  0.00  0.00           H  
ATOM     85 HG13 VAL 1   7      53.963  21.777  29.744  0.00  0.00           H  
ATOM     86 HG21 VAL 1   7      54.681  21.449  33.298  0.00  0.00           H  
ATOM     87 HG22 VAL 1   7      55.248  21.388  31.597  0.00  0.00           H  
ATOM     88 HG23 VAL 1   7      55.236  22.839  32.576  0.00  0.00           H  
ATOM     89  N   GLU 1   8      49.989  23.223  32.401  0.00  0.00           N  
ATOM     90  CA  GLU 1   8      48.700  23.573  31.839  0.00  0.00           C  
ATOM     91  C   GLU 1   8      48.089  24.822  32.577  0.00  0.00           C  
ATOM     92  O   GLU 1   8      46.918  25.199  32.320  0.00  0.00           O  
ATOM     93  CB  GLU 1   8      47.774  22.388  31.897  0.00  0.00           C  
ATOM     94  CG  GLU 1   8      48.417  21.095  31.206  0.00  0.00           C  
ATOM     95  CD  GLU 1   8      48.047  20.723  29.788  0.00  0.00           C  
ATOM     96  OE1 GLU 1   8      47.223  19.757  29.569  0.00  0.00           O  
ATOM     97  OE2 GLU 1   8      48.200  21.491  28.832  0.00  0.00           O  
ATOM     98  H   GLU 1   8      50.047  22.660  33.238  0.00  0.00           H  
ATOM     99  HA  GLU 1   8      48.788  23.891  30.800  0.00  0.00           H  
ATOM    100  HB2 GLU 1   8      47.544  22.080  32.917  0.00  0.00           H  
ATOM    101  HB3 GLU 1   8      46.885  22.558  31.290  0.00  0.00           H  
ATOM    102  HG2 GLU 1   8      49.496  21.250  31.220  0.00  0.00           H  
ATOM    103  HG3 GLU 1   8      48.162  20.215  31.795  0.00  0.00           H  
ATOM    104  N   MET 1   9      48.761  25.443  33.577  0.00  0.00           N  
ATOM    105  CA  MET 1   9      48.554  26.769  33.989  0.00  0.00           C  
ATOM    106  C   MET 1   9      49.754  27.755  33.673  0.00  0.00           C  
ATOM    107  O   MET 1   9      49.642  28.999  33.774  0.00  0.00           O  
ATOM    108  CB  MET 1   9      48.302  26.801  35.493  0.00  0.00           C  
ATOM    109  CG  MET 1   9      46.980  26.275  35.808  0.00  0.00           C  
ATOM    110  SD  MET 1   9      46.584  26.028  37.554  0.00  0.00           S  
ATOM    111  CE  MET 1   9      47.334  24.477  37.939  0.00  0.00           C  
ATOM    112  H   MET 1   9      49.548  24.968  33.996  0.00  0.00           H  
ATOM    113  HA  MET 1   9      47.639  27.206  33.587  0.00  0.00           H  
ATOM    114  HB2 MET 1   9      49.082  26.248  36.016  0.00  0.00           H  
ATOM    115  HB3 MET 1   9      48.257  27.825  35.863  0.00  0.00           H  
ATOM    116  HG2 MET 1   9      46.202  26.943  35.439  0.00  0.00           H  
ATOM    117  HG3 MET 1   9      46.814  25.312  35.325  0.00  0.00           H  
ATOM    118  HE1 MET 1   9      47.564  24.516  39.004  0.00  0.00           H  
ATOM    119  HE2 MET 1   9      46.753  23.569  37.776  0.00  0.00           H  
ATOM    120  HE3 MET 1   9      48.289  24.501  37.415  0.00  0.00           H  
ATOM    121  N   VAL 1  10      50.938  27.291  33.248  0.00  0.00           N  
ATOM    122  CA  VAL 1  10      52.059  28.165  32.855  0.00  0.00           C  
ATOM    123  C   VAL 1  10      51.582  28.985  31.655  0.00  0.00           C  
ATOM    124  O   VAL 1  10      50.950  28.512  30.669  0.00  0.00           O  
ATOM    125  CB  VAL 1  10      53.350  27.307  32.557  0.00  0.00           C  
ATOM    126  CG1 VAL 1  10      54.450  28.049  31.788  0.00  0.00           C  
ATOM    127  CG2 VAL 1  10      53.843  26.893  33.876  0.00  0.00           C  
ATOM    128  H   VAL 1  10      51.055  26.288  33.269  0.00  0.00           H  
ATOM    129  HA  VAL 1  10      52.360  28.852  33.647  0.00  0.00           H  
ATOM    130  HB  VAL 1  10      53.004  26.441  31.993  0.00  0.00           H  
ATOM    131 HG11 VAL 1  10      55.423  27.602  31.584  0.00  0.00           H  
ATOM    132 HG12 VAL 1  10      54.002  28.356  30.843  0.00  0.00           H  
ATOM    133 HG13 VAL 1  10      54.728  28.965  32.310  0.00  0.00           H  
ATOM    134 HG21 VAL 1  10      54.712  26.239  33.805  0.00  0.00           H  
ATOM    135 HG22 VAL 1  10      54.164  27.747  34.473  0.00  0.00           H  
ATOM    136 HG23 VAL 1  10      53.166  26.289  34.480  0.00  0.00           H  
ATOM    137  N   ASP 1  11      52.172  30.234  31.569  0.00  0.00           N  
ATOM    138  CA  ASP 1  11      51.971  31.125  30.450  0.00  0.00           C  
ATOM    139  C   ASP 1  11      50.559  31.633  30.239  0.00  0.00           C  
ATOM    140  O   ASP 1  11      50.257  32.142  29.159  0.00  0.00           O  
ATOM    141  CB  ASP 1  11      52.763  30.574  29.201  0.00  0.00           C  
ATOM    142  CG  ASP 1  11      52.895  31.646  28.120  0.00  0.00           C  
ATOM    143  OD1 ASP 1  11      53.309  32.784  28.432  0.00  0.00           O  
ATOM    144  OD2 ASP 1  11      52.606  31.437  26.874  0.00  0.00           O  
ATOM    145  H   ASP 1  11      52.736  30.518  32.357  0.00  0.00           H  
ATOM    146  HA  ASP 1  11      52.402  32.080  30.753  0.00  0.00           H  
ATOM    147  HB2 ASP 1  11      53.784  30.261  29.421  0.00  0.00           H  
ATOM    148  HB3 ASP 1  11      52.279  29.653  28.877  0.00  0.00           H  
ATOM    149  N   ASN 1  12      49.597  31.363  31.147  0.00  0.00           N  
ATOM    150  CA  ASN 1  12      48.169  31.555  30.919  0.00  0.00           C  
ATOM    151  C   ASN 1  12      47.636  32.967  30.970  0.00  0.00           C  
ATOM    152  O   ASN 1  12      46.447  33.226  30.908  0.00  0.00           O  
ATOM    153  CB  ASN 1  12      47.518  30.549  31.856  0.00  0.00           C  
ATOM    154  CG  ASN 1  12      47.533  30.953  33.336  0.00  0.00           C  
ATOM    155  OD1 ASN 1  12      48.286  31.723  33.754  0.00  0.00           O  
ATOM    156  ND2 ASN 1  12      46.763  30.241  34.102  0.00  0.00           N  
ATOM    157  H   ASN 1  12      49.893  30.822  31.948  0.00  0.00           H  
ATOM    158  HA  ASN 1  12      47.918  31.063  29.979  0.00  0.00           H  
ATOM    159  HB2 ASN 1  12      46.455  30.546  31.612  0.00  0.00           H  
ATOM    160  HB3 ASN 1  12      48.023  29.591  31.728  0.00  0.00           H  
ATOM    161 HD21 ASN 1  12      46.987  30.215  35.087  0.00  0.00           H  
ATOM    162 HD22 ASN 1  12      46.056  29.632  33.718  0.00  0.00           H  
ATOM    163  N   LEU 1  13      48.498  33.987  31.333  0.00  0.00           N  
ATOM    164  CA  LEU 1  13      48.174  35.403  31.353  0.00  0.00           C  
ATOM    165  C   LEU 1  13      48.770  36.117  30.096  0.00  0.00           C  
ATOM    166  O   LEU 1  13      49.792  35.784  29.538  0.00  0.00           O  
ATOM    167  CB  LEU 1  13      48.744  35.954  32.603  0.00  0.00           C  
ATOM    168  CG  LEU 1  13      48.184  35.430  33.979  0.00  0.00           C  
ATOM    169  CD1 LEU 1  13      48.771  36.051  35.231  0.00  0.00           C  
ATOM    170  CD2 LEU 1  13      46.639  35.505  34.126  0.00  0.00           C  
ATOM    171  H   LEU 1  13      49.462  33.779  31.550  0.00  0.00           H  
ATOM    172  HA  LEU 1  13      47.099  35.576  31.405  0.00  0.00           H  
ATOM    173  HB2 LEU 1  13      49.818  35.769  32.626  0.00  0.00           H  
ATOM    174  HB3 LEU 1  13      48.613  37.036  32.564  0.00  0.00           H  
ATOM    175  HG  LEU 1  13      48.523  34.408  34.150  0.00  0.00           H  
ATOM    176 HD11 LEU 1  13      49.828  35.787  35.258  0.00  0.00           H  
ATOM    177 HD12 LEU 1  13      48.710  37.128  35.077  0.00  0.00           H  
ATOM    178 HD13 LEU 1  13      48.258  35.676  36.116  0.00  0.00           H  
ATOM    179 HD21 LEU 1  13      46.437  36.567  33.986  0.00  0.00           H  
ATOM    180 HD22 LEU 1  13      46.185  34.949  33.306  0.00  0.00           H  
ATOM    181 HD23 LEU 1  13      46.267  35.074  35.055  0.00  0.00           H  
ATOM    182  N   ARG 1  14      47.973  37.141  29.652  0.00  0.00           N  
ATOM    183  CA  ARG 1  14      48.351  38.161  28.661  0.00  0.00           C  
ATOM    184  C   ARG 1  14      47.886  39.579  29.072  0.00  0.00           C  
ATOM    185  O   ARG 1  14      47.243  39.766  30.126  0.00  0.00           O  
ATOM    186  CB  ARG 1  14      47.631  37.770  27.403  0.00  0.00           C  
ATOM    187  CG  ARG 1  14      48.179  36.464  26.652  0.00  0.00           C  
ATOM    188  CD  ARG 1  14      49.615  36.634  26.177  0.00  0.00           C  
ATOM    189  NE  ARG 1  14      50.152  35.462  25.534  0.00  0.00           N  
ATOM    190  CZ  ARG 1  14      50.859  34.504  26.121  0.00  0.00           C  
ATOM    191  NH1 ARG 1  14      51.191  33.362  25.470  0.00  0.00           N  
ATOM    192  NH2 ARG 1  14      51.142  34.497  27.363  0.00  0.00           N  
ATOM    193  H   ARG 1  14      47.173  37.317  30.243  0.00  0.00           H  
ATOM    194  HA  ARG 1  14      49.436  38.171  28.555  0.00  0.00           H  
ATOM    195  HB2 ARG 1  14      46.550  37.670  27.500  0.00  0.00           H  
ATOM    196  HB3 ARG 1  14      47.901  38.612  26.765  0.00  0.00           H  
ATOM    197  HG2 ARG 1  14      48.069  35.624  27.339  0.00  0.00           H  
ATOM    198  HG3 ARG 1  14      47.516  36.412  25.789  0.00  0.00           H  
ATOM    199  HD2 ARG 1  14      49.724  37.552  25.599  0.00  0.00           H  
ATOM    200  HD3 ARG 1  14      50.246  36.852  27.038  0.00  0.00           H  
ATOM    201  HE  ARG 1  14      50.094  35.385  24.528  0.00  0.00           H  
ATOM    202 HH11 ARG 1  14      51.628  32.614  25.988  0.00  0.00           H  
ATOM    203 HH12 ARG 1  14      50.797  33.168  24.560  0.00  0.00           H  
ATOM    204 HH21 ARG 1  14      51.638  33.672  27.671  0.00  0.00           H  
ATOM    205 HH22 ARG 1  14      50.430  34.911  27.948  0.00  0.00           H  
ATOM    206  N   GLY 1  15      48.472  40.638  28.426  0.00  0.00           N  
ATOM    207  CA  GLY 1  15      48.092  41.959  28.759  0.00  0.00           C  
ATOM    208  C   GLY 1  15      48.621  43.058  27.780  0.00  0.00           C  
ATOM    209  O   GLY 1  15      49.492  42.768  27.055  0.00  0.00           O  
ATOM    210  H   GLY 1  15      49.011  40.367  27.616  0.00  0.00           H  
ATOM    211  HA2 GLY 1  15      47.006  41.994  28.676  0.00  0.00           H  
ATOM    212  HA3 GLY 1  15      48.314  42.146  29.810  0.00  0.00           H  
ATOM    213  N   LYS 1  16      48.241  44.317  28.002  0.00  0.00           N  
ATOM    214  CA  LYS 1  16      48.836  45.399  27.259  0.00  0.00           C  
ATOM    215  C   LYS 1  16      49.518  46.310  28.319  0.00  0.00           C  
ATOM    216  O   LYS 1  16      49.119  46.459  29.407  0.00  0.00           O  
ATOM    217  CB  LYS 1  16      47.795  46.069  26.379  0.00  0.00           C  
ATOM    218  CG  LYS 1  16      47.745  45.140  25.072  0.00  0.00           C  
ATOM    219  CD  LYS 1  16      46.552  45.714  24.293  0.00  0.00           C  
ATOM    220  CE  LYS 1  16      46.269  45.059  22.987  0.00  0.00           C  
ATOM    221  NZ  LYS 1  16      45.191  45.747  22.220  0.00  0.00           N  
ATOM    222  H   LYS 1  16      47.567  44.502  28.732  0.00  0.00           H  
ATOM    223  HA  LYS 1  16      49.653  45.152  26.582  0.00  0.00           H  
ATOM    224  HB2 LYS 1  16      46.775  46.264  26.712  0.00  0.00           H  
ATOM    225  HB3 LYS 1  16      48.343  46.957  26.063  0.00  0.00           H  
ATOM    226  HG2 LYS 1  16      48.714  45.127  24.574  0.00  0.00           H  
ATOM    227  HG3 LYS 1  16      47.558  44.102  25.346  0.00  0.00           H  
ATOM    228  HD2 LYS 1  16      45.600  45.766  24.822  0.00  0.00           H  
ATOM    229  HD3 LYS 1  16      46.884  46.721  24.039  0.00  0.00           H  
ATOM    230  HE2 LYS 1  16      47.190  45.101  22.405  0.00  0.00           H  
ATOM    231  HE3 LYS 1  16      45.977  44.018  23.126  0.00  0.00           H  
ATOM    232  HZ1 LYS 1  16      44.817  45.179  21.473  0.00  0.00           H  
ATOM    233  HZ2 LYS 1  16      44.447  45.982  22.861  0.00  0.00           H  
ATOM    234  HZ3 LYS 1  16      45.422  46.685  21.925  0.00  0.00           H  
ATOM    235  N   SER 1  17      50.631  47.004  27.847  0.00  0.00           N  
ATOM    236  CA  SER 1  17      51.197  48.135  28.584  0.00  0.00           C  
ATOM    237  C   SER 1  17      50.118  49.280  28.739  0.00  0.00           C  
ATOM    238  O   SER 1  17      49.614  49.775  27.768  0.00  0.00           O  
ATOM    239  CB  SER 1  17      52.500  48.619  27.798  0.00  0.00           C  
ATOM    240  OG  SER 1  17      52.922  49.904  28.232  0.00  0.00           O  
ATOM    241  H   SER 1  17      51.092  46.793  26.974  0.00  0.00           H  
ATOM    242  HA  SER 1  17      51.345  47.810  29.615  0.00  0.00           H  
ATOM    243  HB2 SER 1  17      53.230  47.829  27.972  0.00  0.00           H  
ATOM    244  HB3 SER 1  17      52.172  48.691  26.761  0.00  0.00           H  
ATOM    245  HG  SER 1  17      53.116  50.423  27.448  0.00  0.00           H  
ATOM    246  N   GLY 1  18      49.708  49.569  29.999  0.00  0.00           N  
ATOM    247  CA  GLY 1  18      48.798  50.571  30.254  0.00  0.00           C  
ATOM    248  C   GLY 1  18      47.320  50.133  30.507  0.00  0.00           C  
ATOM    249  O   GLY 1  18      46.372  50.886  30.812  0.00  0.00           O  
ATOM    250  H   GLY 1  18      50.007  48.973  30.758  0.00  0.00           H  
ATOM    251  HA2 GLY 1  18      49.124  51.184  31.095  0.00  0.00           H  
ATOM    252  HA3 GLY 1  18      48.720  51.161  29.341  0.00  0.00           H  
ATOM    253  N   GLN 1  19      47.150  48.838  30.377  0.00  0.00           N  
ATOM    254  CA  GLN 1  19      45.851  48.212  30.201  0.00  0.00           C  
ATOM    255  C   GLN 1  19      45.519  47.025  31.139  0.00  0.00           C  
ATOM    256  O   GLN 1  19      44.403  46.545  31.109  0.00  0.00           O  
ATOM    257  CB  GLN 1  19      45.665  47.807  28.795  0.00  0.00           C  
ATOM    258  CG  GLN 1  19      45.728  49.047  27.905  0.00  0.00           C  
ATOM    259  CD  GLN 1  19      44.954  49.024  26.547  0.00  0.00           C  
ATOM    260  OE1 GLN 1  19      44.784  47.976  25.927  0.00  0.00           O  
ATOM    261  NE2 GLN 1  19      44.449  50.154  26.046  0.00  0.00           N  
ATOM    262  H   GLN 1  19      47.971  48.249  30.382  0.00  0.00           H  
ATOM    263  HA  GLN 1  19      45.029  48.889  30.437  0.00  0.00           H  
ATOM    264  HB2 GLN 1  19      46.449  47.100  28.521  0.00  0.00           H  
ATOM    265  HB3 GLN 1  19      44.672  47.410  28.587  0.00  0.00           H  
ATOM    266  HG2 GLN 1  19      45.351  49.929  28.424  0.00  0.00           H  
ATOM    267  HG3 GLN 1  19      46.768  49.308  27.710  0.00  0.00           H  
ATOM    268 HE21 GLN 1  19      43.864  50.132  25.224  0.00  0.00           H  
ATOM    269 HE22 GLN 1  19      44.723  51.018  26.492  0.00  0.00           H  
ATOM    270  N   GLY 1  20      46.455  46.501  31.926  0.00  0.00           N  
ATOM    271  CA  GLY 1  20      46.265  45.448  32.877  0.00  0.00           C  
ATOM    272  C   GLY 1  20      46.764  44.149  32.370  0.00  0.00           C  
ATOM    273  O   GLY 1  20      47.508  43.990  31.409  0.00  0.00           O  
ATOM    274  H   GLY 1  20      47.328  47.009  31.898  0.00  0.00           H  
ATOM    275  HA2 GLY 1  20      46.818  45.635  33.798  0.00  0.00           H  
ATOM    276  HA3 GLY 1  20      45.205  45.344  33.107  0.00  0.00           H  
ATOM    277  N   TYR 1  21      46.372  43.085  33.071  0.00  0.00           N  
ATOM    278  CA  TYR 1  21      46.801  41.696  32.803  0.00  0.00           C  
ATOM    279  C   TYR 1  21      45.600  40.759  33.019  0.00  0.00           C  
ATOM    280  O   TYR 1  21      44.971  40.746  34.115  0.00  0.00           O  
ATOM    281  CB  TYR 1  21      47.895  41.246  33.814  0.00  0.00           C  
ATOM    282  CG  TYR 1  21      49.233  41.904  33.544  0.00  0.00           C  
ATOM    283  CD1 TYR 1  21      49.700  42.977  34.422  0.00  0.00           C  
ATOM    284  CD2 TYR 1  21      50.106  41.281  32.616  0.00  0.00           C  
ATOM    285  CE1 TYR 1  21      50.989  43.532  34.208  0.00  0.00           C  
ATOM    286  CE2 TYR 1  21      51.401  41.810  32.496  0.00  0.00           C  
ATOM    287  CZ  TYR 1  21      51.851  42.843  33.270  0.00  0.00           C  
ATOM    288  OH  TYR 1  21      53.100  43.335  33.204  0.00  0.00           O  
ATOM    289  H   TYR 1  21      45.987  43.262  33.988  0.00  0.00           H  
ATOM    290  HA  TYR 1  21      47.064  41.541  31.757  0.00  0.00           H  
ATOM    291  HB2 TYR 1  21      47.577  41.531  34.817  0.00  0.00           H  
ATOM    292  HB3 TYR 1  21      48.038  40.166  33.783  0.00  0.00           H  
ATOM    293  HD1 TYR 1  21      49.109  43.284  35.273  0.00  0.00           H  
ATOM    294  HD2 TYR 1  21      49.787  40.447  32.009  0.00  0.00           H  
ATOM    295  HE1 TYR 1  21      51.357  44.283  34.891  0.00  0.00           H  
ATOM    296  HE2 TYR 1  21      52.031  41.245  31.825  0.00  0.00           H  
ATOM    297  HH  TYR 1  21      53.376  44.033  33.802  0.00  0.00           H  
ATOM    298  N   TYR 1  22      45.321  39.883  32.035  0.00  0.00           N  
ATOM    299  CA  TYR 1  22      44.039  39.191  32.058  0.00  0.00           C  
ATOM    300  C   TYR 1  22      44.191  37.684  31.748  0.00  0.00           C  
ATOM    301  O   TYR 1  22      45.312  37.272  31.246  0.00  0.00           O  
ATOM    302  CB  TYR 1  22      43.090  39.899  31.118  0.00  0.00           C  
ATOM    303  CG  TYR 1  22      43.520  39.906  29.724  0.00  0.00           C  
ATOM    304  CD1 TYR 1  22      43.216  38.776  28.983  0.00  0.00           C  
ATOM    305  CD2 TYR 1  22      44.258  40.945  29.124  0.00  0.00           C  
ATOM    306  CE1 TYR 1  22      43.584  38.746  27.631  0.00  0.00           C  
ATOM    307  CE2 TYR 1  22      44.630  40.900  27.776  0.00  0.00           C  
ATOM    308  CZ  TYR 1  22      44.373  39.733  27.019  0.00  0.00           C  
ATOM    309  OH  TYR 1  22      44.736  39.712  25.736  0.00  0.00           O  
ATOM    310  H   TYR 1  22      45.839  39.987  31.174  0.00  0.00           H  
ATOM    311  HA  TYR 1  22      43.532  39.276  33.020  0.00  0.00           H  
ATOM    312  HB2 TYR 1  22      42.072  39.527  31.230  0.00  0.00           H  
ATOM    313  HB3 TYR 1  22      43.029  40.947  31.413  0.00  0.00           H  
ATOM    314  HD1 TYR 1  22      42.673  37.915  29.346  0.00  0.00           H  
ATOM    315  HD2 TYR 1  22      44.601  41.775  29.724  0.00  0.00           H  
ATOM    316  HE1 TYR 1  22      43.296  37.874  27.063  0.00  0.00           H  
ATOM    317  HE2 TYR 1  22      45.117  41.790  27.405  0.00  0.00           H  
ATOM    318  HH  TYR 1  22      44.168  39.081  25.288  0.00  0.00           H  
ATOM    319  N   VAL 1  23      43.143  36.915  31.974  0.00  0.00           N  
ATOM    320  CA  VAL 1  23      42.924  35.494  31.621  0.00  0.00           C  
ATOM    321  C   VAL 1  23      41.711  35.269  30.739  0.00  0.00           C  
ATOM    322  O   VAL 1  23      40.786  36.068  30.785  0.00  0.00           O  
ATOM    323  CB  VAL 1  23      42.757  34.701  32.991  0.00  0.00           C  
ATOM    324  CG1 VAL 1  23      41.387  34.731  33.696  0.00  0.00           C  
ATOM    325  CG2 VAL 1  23      43.071  33.206  32.795  0.00  0.00           C  
ATOM    326  H   VAL 1  23      42.291  37.423  32.164  0.00  0.00           H  
ATOM    327  HA  VAL 1  23      43.754  35.061  31.062  0.00  0.00           H  
ATOM    328  HB  VAL 1  23      43.496  35.191  33.625  0.00  0.00           H  
ATOM    329 HG11 VAL 1  23      40.641  34.234  33.076  0.00  0.00           H  
ATOM    330 HG12 VAL 1  23      41.339  34.189  34.640  0.00  0.00           H  
ATOM    331 HG13 VAL 1  23      41.082  35.768  33.834  0.00  0.00           H  
ATOM    332 HG21 VAL 1  23      44.133  33.202  32.548  0.00  0.00           H  
ATOM    333 HG22 VAL 1  23      42.930  32.751  33.776  0.00  0.00           H  
ATOM    334 HG23 VAL 1  23      42.372  32.787  32.071  0.00  0.00           H  
ATOM    335  N   GLU 1  24      41.722  34.184  29.891  0.00  0.00           N  
ATOM    336  CA  GLU 1  24      40.563  33.690  29.107  0.00  0.00           C  
ATOM    337  C   GLU 1  24      39.712  32.807  30.036  0.00  0.00           C  
ATOM    338  O   GLU 1  24      40.338  31.861  30.630  0.00  0.00           O  
ATOM    339  CB  GLU 1  24      41.034  32.837  27.948  0.00  0.00           C  
ATOM    340  CG  GLU 1  24      39.969  32.148  27.052  0.00  0.00           C  
ATOM    341  CD  GLU 1  24      40.631  31.275  25.982  0.00  0.00           C  
ATOM    342  OE1 GLU 1  24      40.052  31.126  24.860  0.00  0.00           O  
ATOM    343  OE2 GLU 1  24      41.709  30.741  26.190  0.00  0.00           O  
ATOM    344  H   GLU 1  24      42.444  33.481  29.832  0.00  0.00           H  
ATOM    345  HA  GLU 1  24      40.014  34.549  28.720  0.00  0.00           H  
ATOM    346  HB2 GLU 1  24      41.655  33.493  27.337  0.00  0.00           H  
ATOM    347  HB3 GLU 1  24      41.613  32.028  28.393  0.00  0.00           H  
ATOM    348  HG2 GLU 1  24      39.312  31.520  27.653  0.00  0.00           H  
ATOM    349  HG3 GLU 1  24      39.324  32.950  26.693  0.00  0.00           H  
ATOM    350  N   MET 1  25      38.417  32.994  30.145  0.00  0.00           N  
ATOM    351  CA  MET 1  25      37.378  32.144  30.835  0.00  0.00           C  
ATOM    352  C   MET 1  25      36.272  31.760  29.921  0.00  0.00           C  
ATOM    353  O   MET 1  25      36.041  32.488  28.941  0.00  0.00           O  
ATOM    354  CB  MET 1  25      36.878  32.914  32.110  0.00  0.00           C  
ATOM    355  CG  MET 1  25      35.969  32.098  33.058  0.00  0.00           C  
ATOM    356  SD  MET 1  25      35.345  33.212  34.425  0.00  0.00           S  
ATOM    357  CE  MET 1  25      36.612  33.152  35.585  0.00  0.00           C  
ATOM    358  H   MET 1  25      38.046  33.742  29.578  0.00  0.00           H  
ATOM    359  HA  MET 1  25      37.787  31.188  31.161  0.00  0.00           H  
ATOM    360  HB2 MET 1  25      37.756  33.264  32.653  0.00  0.00           H  
ATOM    361  HB3 MET 1  25      36.254  33.750  31.795  0.00  0.00           H  
ATOM    362  HG2 MET 1  25      35.131  31.755  32.452  0.00  0.00           H  
ATOM    363  HG3 MET 1  25      36.407  31.225  33.542  0.00  0.00           H  
ATOM    364  HE1 MET 1  25      37.520  33.643  35.234  0.00  0.00           H  
ATOM    365  HE2 MET 1  25      36.215  33.627  36.483  0.00  0.00           H  
ATOM    366  HE3 MET 1  25      36.840  32.130  35.889  0.00  0.00           H  
ATOM    367  N   THR 1  26      35.552  30.612  30.212  0.00  0.00           N  
ATOM    368  CA  THR 1  26      34.309  30.273  29.538  0.00  0.00           C  
ATOM    369  C   THR 1  26      33.145  30.227  30.582  0.00  0.00           C  
ATOM    370  O   THR 1  26      33.321  29.728  31.739  0.00  0.00           O  
ATOM    371  CB  THR 1  26      34.368  29.020  28.619  0.00  0.00           C  
ATOM    372  OG1 THR 1  26      34.844  27.916  29.320  0.00  0.00           O  
ATOM    373  CG2 THR 1  26      35.296  29.223  27.408  0.00  0.00           C  
ATOM    374  H   THR 1  26      35.990  30.029  30.910  0.00  0.00           H  
ATOM    375  HA  THR 1  26      34.103  31.048  28.800  0.00  0.00           H  
ATOM    376  HB  THR 1  26      33.382  28.765  28.230  0.00  0.00           H  
ATOM    377  HG1 THR 1  26      34.079  27.404  29.594  0.00  0.00           H  
ATOM    378 HG21 THR 1  26      36.334  29.425  27.672  0.00  0.00           H  
ATOM    379 HG22 THR 1  26      35.272  28.520  26.575  0.00  0.00           H  
ATOM    380 HG23 THR 1  26      34.917  30.144  26.966  0.00  0.00           H  
ATOM    381  N   VAL 1  27      31.967  30.724  30.230  0.00  0.00           N  
ATOM    382  CA  VAL 1  27      30.901  31.018  31.144  0.00  0.00           C  
ATOM    383  C   VAL 1  27      29.645  30.256  30.765  0.00  0.00           C  
ATOM    384  O   VAL 1  27      29.411  30.022  29.599  0.00  0.00           O  
ATOM    385  CB  VAL 1  27      30.569  32.502  31.106  0.00  0.00           C  
ATOM    386  CG1 VAL 1  27      29.561  32.939  32.127  0.00  0.00           C  
ATOM    387  CG2 VAL 1  27      31.797  33.351  31.303  0.00  0.00           C  
ATOM    388  H   VAL 1  27      31.820  31.113  29.309  0.00  0.00           H  
ATOM    389  HA  VAL 1  27      31.202  30.733  32.152  0.00  0.00           H  
ATOM    390  HB  VAL 1  27      30.154  32.871  30.168  0.00  0.00           H  
ATOM    391 HG11 VAL 1  27      28.523  32.721  31.874  0.00  0.00           H  
ATOM    392 HG12 VAL 1  27      29.803  32.455  33.073  0.00  0.00           H  
ATOM    393 HG13 VAL 1  27      29.609  34.022  32.241  0.00  0.00           H  
ATOM    394 HG21 VAL 1  27      32.590  33.124  30.591  0.00  0.00           H  
ATOM    395 HG22 VAL 1  27      31.576  34.404  31.123  0.00  0.00           H  
ATOM    396 HG23 VAL 1  27      32.299  33.369  32.270  0.00  0.00           H  
ATOM    397  N   GLY 1  28      28.833  29.897  31.767  0.00  0.00           N  
ATOM    398  CA  GLY 1  28      27.615  29.096  31.527  0.00  0.00           C  
ATOM    399  C   GLY 1  28      27.761  27.840  30.660  0.00  0.00           C  
ATOM    400  O   GLY 1  28      28.777  27.187  30.650  0.00  0.00           O  
ATOM    401  H   GLY 1  28      28.974  30.314  32.676  0.00  0.00           H  
ATOM    402  HA2 GLY 1  28      27.354  28.794  32.541  0.00  0.00           H  
ATOM    403  HA3 GLY 1  28      26.844  29.746  31.113  0.00  0.00           H  
ATOM    404  N   SER 1  29      26.686  27.483  29.957  0.00  0.00           N  
ATOM    405  CA  SER 1  29      26.637  26.464  28.949  0.00  0.00           C  
ATOM    406  C   SER 1  29      25.487  26.711  27.924  0.00  0.00           C  
ATOM    407  O   SER 1  29      24.412  27.094  28.326  0.00  0.00           O  
ATOM    408  CB  SER 1  29      26.556  25.109  29.604  0.00  0.00           C  
ATOM    409  OG  SER 1  29      26.272  24.052  28.663  0.00  0.00           O  
ATOM    410  H   SER 1  29      25.837  27.933  30.268  0.00  0.00           H  
ATOM    411  HA  SER 1  29      27.590  26.562  28.427  0.00  0.00           H  
ATOM    412  HB2 SER 1  29      27.465  24.834  30.140  0.00  0.00           H  
ATOM    413  HB3 SER 1  29      25.857  25.063  30.439  0.00  0.00           H  
ATOM    414  HG  SER 1  29      26.919  23.342  28.663  0.00  0.00           H  
ATOM    415  N   PRO 1  30      25.695  26.447  26.666  0.00  0.00           N  
ATOM    416  CA  PRO 1  30      26.881  26.100  25.941  0.00  0.00           C  
ATOM    417  C   PRO 1  30      27.985  27.224  26.186  0.00  0.00           C  
ATOM    418  O   PRO 1  30      27.608  28.370  26.490  0.00  0.00           O  
ATOM    419  CB  PRO 1  30      26.530  25.938  24.448  0.00  0.00           C  
ATOM    420  CG  PRO 1  30      25.015  25.647  24.601  0.00  0.00           C  
ATOM    421  CD  PRO 1  30      24.599  26.612  25.692  0.00  0.00           C  
ATOM    422  HA  PRO 1  30      27.335  25.157  26.244  0.00  0.00           H  
ATOM    423  HB2 PRO 1  30      26.686  26.931  24.027  0.00  0.00           H  
ATOM    424  HB3 PRO 1  30      26.950  25.061  23.955  0.00  0.00           H  
ATOM    425  HG2 PRO 1  30      24.352  25.861  23.763  0.00  0.00           H  
ATOM    426  HG3 PRO 1  30      24.874  24.601  24.872  0.00  0.00           H  
ATOM    427  HD2 PRO 1  30      23.608  26.370  26.077  0.00  0.00           H  
ATOM    428  HD3 PRO 1  30      24.615  27.614  25.262  0.00  0.00           H  
ATOM    429  N   PRO 1  31      29.307  26.906  26.095  0.00  0.00           N  
ATOM    430  CA  PRO 1  31      30.379  27.927  26.403  0.00  0.00           C  
ATOM    431  C   PRO 1  31      30.241  29.129  25.494  0.00  0.00           C  
ATOM    432  O   PRO 1  31      30.221  29.092  24.232  0.00  0.00           O  
ATOM    433  CB  PRO 1  31      31.649  27.154  26.032  0.00  0.00           C  
ATOM    434  CG  PRO 1  31      31.249  25.659  26.168  0.00  0.00           C  
ATOM    435  CD  PRO 1  31      29.843  25.701  25.590  0.00  0.00           C  
ATOM    436  HA  PRO 1  31      30.344  28.245  27.445  0.00  0.00           H  
ATOM    437  HB2 PRO 1  31      31.972  27.439  25.031  0.00  0.00           H  
ATOM    438  HB3 PRO 1  31      32.420  27.448  26.744  0.00  0.00           H  
ATOM    439  HG2 PRO 1  31      31.963  25.090  25.572  0.00  0.00           H  
ATOM    440  HG3 PRO 1  31      31.323  25.324  27.202  0.00  0.00           H  
ATOM    441  HD2 PRO 1  31      29.902  25.815  24.507  0.00  0.00           H  
ATOM    442  HD3 PRO 1  31      29.306  24.803  25.897  0.00  0.00           H  
ATOM    443  N   GLN 1  32      30.269  30.256  26.220  0.00  0.00           N  
ATOM    444  CA  GLN 1  32      30.595  31.563  25.742  0.00  0.00           C  
ATOM    445  C   GLN 1  32      32.045  32.036  26.306  0.00  0.00           C  
ATOM    446  O   GLN 1  32      32.310  31.934  27.461  0.00  0.00           O  
ATOM    447  CB  GLN 1  32      29.450  32.597  25.921  0.00  0.00           C  
ATOM    448  CG  GLN 1  32      29.484  33.383  27.271  0.00  0.00           C  
ATOM    449  CD  GLN 1  32      28.219  34.166  27.351  0.00  0.00           C  
ATOM    450  OE1 GLN 1  32      28.196  35.401  27.045  0.00  0.00           O  
ATOM    451  NE2 GLN 1  32      27.143  33.625  27.829  0.00  0.00           N  
ATOM    452  H   GLN 1  32      30.219  30.112  27.218  0.00  0.00           H  
ATOM    453  HA  GLN 1  32      30.757  31.632  24.667  0.00  0.00           H  
ATOM    454  HB2 GLN 1  32      29.520  33.246  25.049  0.00  0.00           H  
ATOM    455  HB3 GLN 1  32      28.515  32.047  25.808  0.00  0.00           H  
ATOM    456  HG2 GLN 1  32      29.625  32.632  28.049  0.00  0.00           H  
ATOM    457  HG3 GLN 1  32      30.377  34.001  27.364  0.00  0.00           H  
ATOM    458 HE21 GLN 1  32      26.292  34.168  27.874  0.00  0.00           H  
ATOM    459 HE22 GLN 1  32      27.134  32.641  28.056  0.00  0.00           H  
ATOM    460  N   THR 1  33      33.008  32.454  25.457  0.00  0.00           N  
ATOM    461  CA  THR 1  33      34.317  32.874  25.772  0.00  0.00           C  
ATOM    462  C   THR 1  33      34.410  34.436  26.032  0.00  0.00           C  
ATOM    463  O   THR 1  33      33.867  35.187  25.165  0.00  0.00           O  
ATOM    464  CB  THR 1  33      35.388  32.470  24.691  0.00  0.00           C  
ATOM    465  OG1 THR 1  33      35.572  31.045  24.422  0.00  0.00           O  
ATOM    466  CG2 THR 1  33      36.840  32.833  25.059  0.00  0.00           C  
ATOM    467  H   THR 1  33      32.795  32.248  24.491  0.00  0.00           H  
ATOM    468  HA  THR 1  33      34.645  32.436  26.714  0.00  0.00           H  
ATOM    469  HB  THR 1  33      35.096  32.965  23.765  0.00  0.00           H  
ATOM    470  HG1 THR 1  33      34.782  30.617  24.084  0.00  0.00           H  
ATOM    471 HG21 THR 1  33      37.055  32.616  26.105  0.00  0.00           H  
ATOM    472 HG22 THR 1  33      37.618  32.285  24.527  0.00  0.00           H  
ATOM    473 HG23 THR 1  33      37.018  33.907  25.008  0.00  0.00           H  
ATOM    474  N   LEU 1  34      34.950  34.843  27.105  0.00  0.00           N  
ATOM    475  CA  LEU 1  34      35.396  36.203  27.512  0.00  0.00           C  
ATOM    476  C   LEU 1  34      36.862  36.184  28.158  0.00  0.00           C  
ATOM    477  O   LEU 1  34      37.290  35.237  28.862  0.00  0.00           O  
ATOM    478  CB  LEU 1  34      34.385  36.805  28.493  0.00  0.00           C  
ATOM    479  CG  LEU 1  34      32.952  37.237  27.950  0.00  0.00           C  
ATOM    480  CD1 LEU 1  34      32.126  37.907  29.070  0.00  0.00           C  
ATOM    481  CD2 LEU 1  34      32.919  38.366  26.964  0.00  0.00           C  
ATOM    482  H   LEU 1  34      35.338  34.103  27.673  0.00  0.00           H  
ATOM    483  HA  LEU 1  34      35.356  36.743  26.567  0.00  0.00           H  
ATOM    484  HB2 LEU 1  34      34.270  36.087  29.305  0.00  0.00           H  
ATOM    485  HB3 LEU 1  34      34.756  37.769  28.842  0.00  0.00           H  
ATOM    486  HG  LEU 1  34      32.355  36.399  27.590  0.00  0.00           H  
ATOM    487 HD11 LEU 1  34      31.916  37.210  29.882  0.00  0.00           H  
ATOM    488 HD12 LEU 1  34      32.655  38.695  29.606  0.00  0.00           H  
ATOM    489 HD13 LEU 1  34      31.193  38.326  28.695  0.00  0.00           H  
ATOM    490 HD21 LEU 1  34      33.663  38.140  26.200  0.00  0.00           H  
ATOM    491 HD22 LEU 1  34      31.985  38.474  26.412  0.00  0.00           H  
ATOM    492 HD23 LEU 1  34      33.043  39.340  27.437  0.00  0.00           H  
ATOM    493  N   ASN 1  35      37.497  37.334  28.078  0.00  0.00           N  
ATOM    494  CA  ASN 1  35      38.681  37.677  28.859  0.00  0.00           C  
ATOM    495  C   ASN 1  35      38.316  38.425  30.183  0.00  0.00           C  
ATOM    496  O   ASN 1  35      37.497  39.330  30.201  0.00  0.00           O  
ATOM    497  CB  ASN 1  35      39.726  38.476  27.929  0.00  0.00           C  
ATOM    498  CG  ASN 1  35      40.321  37.608  26.813  0.00  0.00           C  
ATOM    499  OD1 ASN 1  35      40.209  36.417  26.647  0.00  0.00           O  
ATOM    500  ND2 ASN 1  35      41.047  38.353  25.929  0.00  0.00           N  
ATOM    501  H   ASN 1  35      36.947  38.034  27.602  0.00  0.00           H  
ATOM    502  HA  ASN 1  35      39.197  36.782  29.207  0.00  0.00           H  
ATOM    503  HB2 ASN 1  35      39.140  39.248  27.430  0.00  0.00           H  
ATOM    504  HB3 ASN 1  35      40.500  38.862  28.592  0.00  0.00           H  
ATOM    505 HD21 ASN 1  35      41.744  37.890  25.363  0.00  0.00           H  
ATOM    506 HD22 ASN 1  35      41.166  39.343  26.090  0.00  0.00           H  
ATOM    507  N   ILE 1  36      39.060  38.176  31.263  0.00  0.00           N  
ATOM    508  CA  ILE 1  36      38.785  38.708  32.655  0.00  0.00           C  
ATOM    509  C   ILE 1  36      40.142  39.121  33.247  0.00  0.00           C  
ATOM    510  O   ILE 1  36      41.126  38.357  33.289  0.00  0.00           O  
ATOM    511  CB  ILE 1  36      38.083  37.627  33.491  0.00  0.00           C  
ATOM    512  CG1 ILE 1  36      36.971  36.837  32.766  0.00  0.00           C  
ATOM    513  CG2 ILE 1  36      37.562  38.292  34.860  0.00  0.00           C  
ATOM    514  CD1 ILE 1  36      35.720  37.547  32.378  0.00  0.00           C  
ATOM    515  H   ILE 1  36      39.759  37.486  31.027  0.00  0.00           H  
ATOM    516  HA  ILE 1  36      38.128  39.565  32.507  0.00  0.00           H  
ATOM    517  HB  ILE 1  36      38.922  36.975  33.733  0.00  0.00           H  
ATOM    518 HG12 ILE 1  36      37.453  36.436  31.874  0.00  0.00           H  
ATOM    519 HG13 ILE 1  36      36.630  36.023  33.406  0.00  0.00           H  
ATOM    520 HG21 ILE 1  36      36.639  38.862  34.749  0.00  0.00           H  
ATOM    521 HG22 ILE 1  36      37.268  37.490  35.537  0.00  0.00           H  
ATOM    522 HG23 ILE 1  36      38.395  38.840  35.300  0.00  0.00           H  
ATOM    523 HD11 ILE 1  36      35.605  37.547  31.294  0.00  0.00           H  
ATOM    524 HD12 ILE 1  36      34.867  37.170  32.944  0.00  0.00           H  
ATOM    525 HD13 ILE 1  36      35.794  38.599  32.656  0.00  0.00           H  
ATOM    526  N   LEU 1  37      40.171  40.402  33.650  0.00  0.00           N  
ATOM    527  CA  LEU 1  37      41.368  41.032  34.404  0.00  0.00           C  
ATOM    528  C   LEU 1  37      41.572  40.249  35.706  0.00  0.00           C  
ATOM    529  O   LEU 1  37      40.709  40.177  36.592  0.00  0.00           O  
ATOM    530  CB  LEU 1  37      40.992  42.476  34.697  0.00  0.00           C  
ATOM    531  CG  LEU 1  37      42.062  43.446  35.205  0.00  0.00           C  
ATOM    532  CD1 LEU 1  37      42.921  43.831  34.063  0.00  0.00           C  
ATOM    533  CD2 LEU 1  37      41.357  44.640  35.828  0.00  0.00           C  
ATOM    534  H   LEU 1  37      39.356  40.993  33.567  0.00  0.00           H  
ATOM    535  HA  LEU 1  37      42.295  40.989  33.832  0.00  0.00           H  
ATOM    536  HB2 LEU 1  37      40.445  42.947  33.880  0.00  0.00           H  
ATOM    537  HB3 LEU 1  37      40.236  42.371  35.476  0.00  0.00           H  
ATOM    538  HG  LEU 1  37      42.704  42.862  35.864  0.00  0.00           H  
ATOM    539 HD11 LEU 1  37      42.373  44.653  33.601  0.00  0.00           H  
ATOM    540 HD12 LEU 1  37      43.865  44.186  34.478  0.00  0.00           H  
ATOM    541 HD13 LEU 1  37      43.244  42.934  33.535  0.00  0.00           H  
ATOM    542 HD21 LEU 1  37      42.040  45.461  36.044  0.00  0.00           H  
ATOM    543 HD22 LEU 1  37      40.484  45.017  35.295  0.00  0.00           H  
ATOM    544 HD23 LEU 1  37      41.062  44.282  36.814  0.00  0.00           H  
ATOM    545  N   VAL 1  38      42.835  39.846  35.948  0.00  0.00           N  
ATOM    546  CA  VAL 1  38      43.201  39.258  37.246  0.00  0.00           C  
ATOM    547  C   VAL 1  38      43.471  40.369  38.346  0.00  0.00           C  
ATOM    548  O   VAL 1  38      44.439  41.068  38.332  0.00  0.00           O  
ATOM    549  CB  VAL 1  38      44.464  38.397  37.072  0.00  0.00           C  
ATOM    550  CG1 VAL 1  38      45.112  37.931  38.418  0.00  0.00           C  
ATOM    551  CG2 VAL 1  38      44.110  37.187  36.211  0.00  0.00           C  
ATOM    552  H   VAL 1  38      43.602  40.145  35.362  0.00  0.00           H  
ATOM    553  HA  VAL 1  38      42.385  38.606  37.558  0.00  0.00           H  
ATOM    554  HB  VAL 1  38      45.129  39.014  36.468  0.00  0.00           H  
ATOM    555 HG11 VAL 1  38      44.472  37.255  38.985  0.00  0.00           H  
ATOM    556 HG12 VAL 1  38      45.920  37.212  38.277  0.00  0.00           H  
ATOM    557 HG13 VAL 1  38      45.376  38.799  39.022  0.00  0.00           H  
ATOM    558 HG21 VAL 1  38      43.331  36.544  36.621  0.00  0.00           H  
ATOM    559 HG22 VAL 1  38      43.997  37.454  35.160  0.00  0.00           H  
ATOM    560 HG23 VAL 1  38      45.029  36.601  36.256  0.00  0.00           H  
ATOM    561  N   ASP 1  39      42.559  40.468  39.392  0.00  0.00           N  
ATOM    562  CA  ASP 1  39      42.519  41.497  40.413  0.00  0.00           C  
ATOM    563  C   ASP 1  39      42.547  40.926  41.849  0.00  0.00           C  
ATOM    564  O   ASP 1  39      41.638  40.310  42.344  0.00  0.00           O  
ATOM    565  CB  ASP 1  39      41.191  42.304  40.140  0.00  0.00           C  
ATOM    566  CG  ASP 1  39      40.910  43.383  41.183  0.00  0.00           C  
ATOM    567  OD1 ASP 1  39      39.811  43.943  41.294  0.00  0.00           O  
ATOM    568  OD2 ASP 1  39      41.935  43.697  41.856  0.00  0.00           O  
ATOM    569  H   ASP 1  39      41.726  39.904  39.296  0.00  0.00           H  
ATOM    570  HA  ASP 1  39      43.386  42.136  40.240  0.00  0.00           H  
ATOM    571  HB2 ASP 1  39      41.296  42.717  39.137  0.00  0.00           H  
ATOM    572  HB3 ASP 1  39      40.309  41.663  40.151  0.00  0.00           H  
ATOM    573  N   THR 1  40      43.708  41.071  42.622  0.00  0.00           N  
ATOM    574  CA  THR 1  40      43.792  40.800  44.067  0.00  0.00           C  
ATOM    575  C   THR 1  40      43.425  41.992  45.053  0.00  0.00           C  
ATOM    576  O   THR 1  40      43.578  41.803  46.243  0.00  0.00           O  
ATOM    577  CB  THR 1  40      45.143  40.265  44.492  0.00  0.00           C  
ATOM    578  OG1 THR 1  40      46.212  40.729  43.702  0.00  0.00           O  
ATOM    579  CG2 THR 1  40      45.201  38.769  44.151  0.00  0.00           C  
ATOM    580  H   THR 1  40      44.457  41.618  42.220  0.00  0.00           H  
ATOM    581  HA  THR 1  40      43.039  40.051  44.311  0.00  0.00           H  
ATOM    582  HB  THR 1  40      45.435  40.479  45.520  0.00  0.00           H  
ATOM    583  HG1 THR 1  40      46.013  40.400  42.822  0.00  0.00           H  
ATOM    584 HG21 THR 1  40      44.991  38.694  43.084  0.00  0.00           H  
ATOM    585 HG22 THR 1  40      46.177  38.366  44.419  0.00  0.00           H  
ATOM    586 HG23 THR 1  40      44.437  38.283  44.758  0.00  0.00           H  
ATOM    587  N   GLY 1  41      42.814  43.058  44.498  0.00  0.00           N  
ATOM    588  CA  GLY 1  41      42.333  44.120  45.413  0.00  0.00           C  
ATOM    589  C   GLY 1  41      40.793  44.314  45.467  0.00  0.00           C  
ATOM    590  O   GLY 1  41      40.330  45.382  45.894  0.00  0.00           O  
ATOM    591  H   GLY 1  41      42.691  43.228  43.510  0.00  0.00           H  
ATOM    592  HA2 GLY 1  41      42.725  44.029  46.426  0.00  0.00           H  
ATOM    593  HA3 GLY 1  41      42.852  45.024  45.097  0.00  0.00           H  
ATOM    594  N   SER 1  42      39.937  43.359  44.966  0.00  0.00           N  
ATOM    595  CA  SER 1  42      38.517  43.249  45.096  0.00  0.00           C  
ATOM    596  C   SER 1  42      38.151  41.746  45.181  0.00  0.00           C  
ATOM    597  O   SER 1  42      38.997  40.890  45.114  0.00  0.00           O  
ATOM    598  CB  SER 1  42      37.747  43.831  43.931  0.00  0.00           C  
ATOM    599  OG  SER 1  42      37.758  43.181  42.668  0.00  0.00           O  
ATOM    600  H   SER 1  42      40.381  42.657  44.392  0.00  0.00           H  
ATOM    601  HA  SER 1  42      38.254  43.755  46.025  0.00  0.00           H  
ATOM    602  HB2 SER 1  42      36.710  44.028  44.205  0.00  0.00           H  
ATOM    603  HB3 SER 1  42      38.194  44.821  43.841  0.00  0.00           H  
ATOM    604  HG  SER 1  42      38.494  43.486  42.132  0.00  0.00           H  
ATOM    605  N   SER 1  43      36.884  41.412  45.364  0.00  0.00           N  
ATOM    606  CA  SER 1  43      36.330  40.103  45.569  0.00  0.00           C  
ATOM    607  C   SER 1  43      34.945  39.834  44.927  0.00  0.00           C  
ATOM    608  O   SER 1  43      34.550  38.665  44.667  0.00  0.00           O  
ATOM    609  CB  SER 1  43      36.208  39.784  47.048  0.00  0.00           C  
ATOM    610  OG  SER 1  43      35.298  40.486  47.804  0.00  0.00           O  
ATOM    611  H   SER 1  43      36.230  42.181  45.389  0.00  0.00           H  
ATOM    612  HA  SER 1  43      37.065  39.367  45.245  0.00  0.00           H  
ATOM    613  HB2 SER 1  43      35.926  38.747  47.228  0.00  0.00           H  
ATOM    614  HB3 SER 1  43      37.171  40.004  47.510  0.00  0.00           H  
ATOM    615  HG  SER 1  43      35.746  40.385  48.647  0.00  0.00           H  
ATOM    616  N   ASN 1  44      34.278  40.945  44.454  0.00  0.00           N  
ATOM    617  CA  ASN 1  44      33.355  40.892  43.356  0.00  0.00           C  
ATOM    618  C   ASN 1  44      33.761  40.234  42.042  0.00  0.00           C  
ATOM    619  O   ASN 1  44      34.932  40.278  41.775  0.00  0.00           O  
ATOM    620  CB  ASN 1  44      33.045  42.387  43.127  0.00  0.00           C  
ATOM    621  CG  ASN 1  44      32.002  42.969  44.117  0.00  0.00           C  
ATOM    622  OD1 ASN 1  44      32.305  43.605  45.055  0.00  0.00           O  
ATOM    623  ND2 ASN 1  44      30.753  42.771  43.827  0.00  0.00           N  
ATOM    624  H   ASN 1  44      34.647  41.854  44.691  0.00  0.00           H  
ATOM    625  HA  ASN 1  44      32.426  40.403  43.648  0.00  0.00           H  
ATOM    626  HB2 ASN 1  44      33.997  42.907  43.227  0.00  0.00           H  
ATOM    627  HB3 ASN 1  44      32.760  42.480  42.079  0.00  0.00           H  
ATOM    628 HD21 ASN 1  44      30.051  42.978  44.524  0.00  0.00           H  
ATOM    629 HD22 ASN 1  44      30.607  42.173  43.027  0.00  0.00           H  
ATOM    630  N   PHE 1  45      32.881  39.826  41.147  0.00  0.00           N  
ATOM    631  CA  PHE 1  45      33.069  39.330  39.795  0.00  0.00           C  
ATOM    632  C   PHE 1  45      32.024  40.083  38.909  0.00  0.00           C  
ATOM    633  O   PHE 1  45      30.835  40.274  39.255  0.00  0.00           O  
ATOM    634  CB  PHE 1  45      32.834  37.773  39.850  0.00  0.00           C  
ATOM    635  CG  PHE 1  45      32.790  37.006  38.523  0.00  0.00           C  
ATOM    636  CD1 PHE 1  45      33.652  37.334  37.488  0.00  0.00           C  
ATOM    637  CD2 PHE 1  45      31.967  35.838  38.432  0.00  0.00           C  
ATOM    638  CE1 PHE 1  45      33.776  36.510  36.378  0.00  0.00           C  
ATOM    639  CE2 PHE 1  45      32.015  35.020  37.340  0.00  0.00           C  
ATOM    640  CZ  PHE 1  45      32.887  35.384  36.319  0.00  0.00           C  
ATOM    641  H   PHE 1  45      31.912  39.995  41.377  0.00  0.00           H  
ATOM    642  HA  PHE 1  45      34.040  39.715  39.481  0.00  0.00           H  
ATOM    643  HB2 PHE 1  45      33.687  37.271  40.309  0.00  0.00           H  
ATOM    644  HB3 PHE 1  45      31.859  37.534  40.275  0.00  0.00           H  
ATOM    645  HD1 PHE 1  45      34.188  38.265  37.604  0.00  0.00           H  
ATOM    646  HD2 PHE 1  45      31.205  35.579  39.152  0.00  0.00           H  
ATOM    647  HE1 PHE 1  45      34.381  36.783  35.526  0.00  0.00           H  
ATOM    648  HE2 PHE 1  45      31.315  34.202  37.260  0.00  0.00           H  
ATOM    649  HZ  PHE 1  45      32.873  34.818  35.400  0.00  0.00           H  
ATOM    650  N   ALA 1  46      32.555  40.635  37.758  0.00  0.00           N  
ATOM    651  CA  ALA 1  46      31.757  41.568  36.951  0.00  0.00           C  
ATOM    652  C   ALA 1  46      32.196  41.519  35.481  0.00  0.00           C  
ATOM    653  O   ALA 1  46      33.401  41.466  35.131  0.00  0.00           O  
ATOM    654  CB  ALA 1  46      31.788  43.025  37.452  0.00  0.00           C  
ATOM    655  H   ALA 1  46      33.521  40.653  37.466  0.00  0.00           H  
ATOM    656  HA  ALA 1  46      30.726  41.214  36.971  0.00  0.00           H  
ATOM    657  HB1 ALA 1  46      32.723  43.442  37.077  0.00  0.00           H  
ATOM    658  HB2 ALA 1  46      30.882  43.591  37.236  0.00  0.00           H  
ATOM    659  HB3 ALA 1  46      31.688  43.064  38.537  0.00  0.00           H  
ATOM    660  N   VAL 1  47      31.213  41.411  34.560  0.00  0.00           N  
ATOM    661  CA  VAL 1  47      31.419  41.280  33.076  0.00  0.00           C  
ATOM    662  C   VAL 1  47      30.403  42.140  32.306  0.00  0.00           C  
ATOM    663  O   VAL 1  47      29.216  42.171  32.631  0.00  0.00           O  
ATOM    664  CB  VAL 1  47      31.421  39.821  32.516  0.00  0.00           C  
ATOM    665  CG1 VAL 1  47      32.739  39.113  32.662  0.00  0.00           C  
ATOM    666  CG2 VAL 1  47      30.269  38.974  33.087  0.00  0.00           C  
ATOM    667  H   VAL 1  47      30.283  41.616  34.895  0.00  0.00           H  
ATOM    668  HA  VAL 1  47      32.400  41.641  32.767  0.00  0.00           H  
ATOM    669  HB  VAL 1  47      31.243  39.863  31.441  0.00  0.00           H  
ATOM    670 HG11 VAL 1  47      33.467  39.396  31.902  0.00  0.00           H  
ATOM    671 HG12 VAL 1  47      33.219  39.302  33.621  0.00  0.00           H  
ATOM    672 HG13 VAL 1  47      32.602  38.031  32.675  0.00  0.00           H  
ATOM    673 HG21 VAL 1  47      30.299  37.956  32.698  0.00  0.00           H  
ATOM    674 HG22 VAL 1  47      30.398  38.950  34.170  0.00  0.00           H  
ATOM    675 HG23 VAL 1  47      29.322  39.510  33.034  0.00  0.00           H  
ATOM    676  N   GLY 1  48      30.913  42.734  31.268  0.00  0.00           N  
ATOM    677  CA  GLY 1  48      30.088  43.593  30.364  0.00  0.00           C  
ATOM    678  C   GLY 1  48      28.904  42.857  29.771  0.00  0.00           C  
ATOM    679  O   GLY 1  48      29.154  41.966  28.960  0.00  0.00           O  
ATOM    680  H   GLY 1  48      31.893  42.772  31.026  0.00  0.00           H  
ATOM    681  HA2 GLY 1  48      29.623  44.457  30.838  0.00  0.00           H  
ATOM    682  HA3 GLY 1  48      30.751  43.893  29.552  0.00  0.00           H  
ATOM    683  N   ALA 1  49      27.698  43.089  30.238  0.00  0.00           N  
ATOM    684  CA  ALA 1  49      26.460  42.708  29.483  0.00  0.00           C  
ATOM    685  C   ALA 1  49      26.136  43.780  28.379  0.00  0.00           C  
ATOM    686  O   ALA 1  49      26.215  43.438  27.173  0.00  0.00           O  
ATOM    687  CB  ALA 1  49      25.382  42.325  30.384  0.00  0.00           C  
ATOM    688  H   ALA 1  49      27.597  43.667  31.060  0.00  0.00           H  
ATOM    689  HA  ALA 1  49      26.743  41.825  28.910  0.00  0.00           H  
ATOM    690  HB1 ALA 1  49      24.434  42.610  29.928  0.00  0.00           H  
ATOM    691  HB2 ALA 1  49      25.303  41.239  30.349  0.00  0.00           H  
ATOM    692  HB3 ALA 1  49      25.537  42.673  31.405  0.00  0.00           H  
ATOM    693  N   ALA 1  50      25.632  44.908  28.758  0.00  0.00           N  
ATOM    694  CA  ALA 1  50      25.063  45.837  27.833  0.00  0.00           C  
ATOM    695  C   ALA 1  50      26.001  46.569  26.877  0.00  0.00           C  
ATOM    696  O   ALA 1  50      27.104  46.887  27.272  0.00  0.00           O  
ATOM    697  CB  ALA 1  50      24.119  46.813  28.612  0.00  0.00           C  
ATOM    698  H   ALA 1  50      25.586  45.174  29.731  0.00  0.00           H  
ATOM    699  HA  ALA 1  50      24.351  45.264  27.240  0.00  0.00           H  
ATOM    700  HB1 ALA 1  50      24.789  47.481  29.153  0.00  0.00           H  
ATOM    701  HB2 ALA 1  50      23.403  47.315  27.961  0.00  0.00           H  
ATOM    702  HB3 ALA 1  50      23.593  46.120  29.269  0.00  0.00           H  
ATOM    703  N   PRO 1  51      25.474  47.032  25.684  0.00  0.00           N  
ATOM    704  CA  PRO 1  51      26.324  47.748  24.702  0.00  0.00           C  
ATOM    705  C   PRO 1  51      27.203  48.841  25.295  0.00  0.00           C  
ATOM    706  O   PRO 1  51      26.763  49.751  25.960  0.00  0.00           O  
ATOM    707  CB  PRO 1  51      25.333  48.253  23.642  0.00  0.00           C  
ATOM    708  CG  PRO 1  51      24.212  47.158  23.689  0.00  0.00           C  
ATOM    709  CD  PRO 1  51      24.162  46.765  25.211  0.00  0.00           C  
ATOM    710  HA  PRO 1  51      27.035  47.023  24.304  0.00  0.00           H  
ATOM    711  HB2 PRO 1  51      25.028  49.254  23.948  0.00  0.00           H  
ATOM    712  HB3 PRO 1  51      25.732  48.385  22.637  0.00  0.00           H  
ATOM    713  HG2 PRO 1  51      23.227  47.517  23.392  0.00  0.00           H  
ATOM    714  HG3 PRO 1  51      24.446  46.307  23.049  0.00  0.00           H  
ATOM    715  HD2 PRO 1  51      23.543  47.508  25.713  0.00  0.00           H  
ATOM    716  HD3 PRO 1  51      23.842  45.737  25.381  0.00  0.00           H  
ATOM    717  N   HIS 1  52      28.564  48.793  24.971  0.00  0.00           N  
ATOM    718  CA  HIS 1  52      29.522  49.840  25.414  0.00  0.00           C  
ATOM    719  C   HIS 1  52      30.469  50.212  24.279  0.00  0.00           C  
ATOM    720  O   HIS 1  52      31.049  49.316  23.587  0.00  0.00           O  
ATOM    721  CB  HIS 1  52      30.259  49.224  26.585  0.00  0.00           C  
ATOM    722  CG  HIS 1  52      31.090  50.156  27.505  0.00  0.00           C  
ATOM    723  ND1 HIS 1  52      32.360  50.522  27.175  0.00  0.00           N  
ATOM    724  CD2 HIS 1  52      30.589  51.007  28.458  0.00  0.00           C  
ATOM    725  CE1 HIS 1  52      32.693  51.519  28.022  0.00  0.00           C  
ATOM    726  NE2 HIS 1  52      31.625  51.760  28.887  0.00  0.00           N  
ATOM    727  H   HIS 1  52      28.932  48.080  24.358  0.00  0.00           H  
ATOM    728  HA  HIS 1  52      29.053  50.753  25.781  0.00  0.00           H  
ATOM    729  HB2 HIS 1  52      29.502  48.723  27.188  0.00  0.00           H  
ATOM    730  HB3 HIS 1  52      30.966  48.448  26.293  0.00  0.00           H  
ATOM    731  HD2 HIS 1  52      29.566  51.168  28.766  0.00  0.00           H  
ATOM    732  HE1 HIS 1  52      33.609  52.092  28.043  0.00  0.00           H  
ATOM    733  HE2 HIS 1  52      31.562  52.490  29.583  0.00  0.00           H  
ATOM    734  N   PRO 1  53      30.739  51.524  24.044  0.00  0.00           N  
ATOM    735  CA  PRO 1  53      31.709  52.015  23.046  0.00  0.00           C  
ATOM    736  C   PRO 1  53      33.095  51.437  23.130  0.00  0.00           C  
ATOM    737  O   PRO 1  53      33.874  51.492  22.185  0.00  0.00           O  
ATOM    738  CB  PRO 1  53      31.736  53.526  23.210  0.00  0.00           C  
ATOM    739  CG  PRO 1  53      31.235  53.787  24.663  0.00  0.00           C  
ATOM    740  CD  PRO 1  53      30.195  52.671  24.761  0.00  0.00           C  
ATOM    741  HA  PRO 1  53      31.307  51.753  22.067  0.00  0.00           H  
ATOM    742  HB2 PRO 1  53      32.788  53.758  23.045  0.00  0.00           H  
ATOM    743  HB3 PRO 1  53      31.074  53.934  22.446  0.00  0.00           H  
ATOM    744  HG2 PRO 1  53      32.019  53.606  25.399  0.00  0.00           H  
ATOM    745  HG3 PRO 1  53      30.726  54.729  24.865  0.00  0.00           H  
ATOM    746  HD2 PRO 1  53      30.033  52.453  25.817  0.00  0.00           H  
ATOM    747  HD3 PRO 1  53      29.322  52.849  24.134  0.00  0.00           H  
ATOM    748  N   PHE 1  54      33.544  50.947  24.359  0.00  0.00           N  
ATOM    749  CA  PHE 1  54      34.912  50.303  24.507  0.00  0.00           C  
ATOM    750  C   PHE 1  54      34.875  48.794  24.200  0.00  0.00           C  
ATOM    751  O   PHE 1  54      35.943  48.283  23.957  0.00  0.00           O  
ATOM    752  CB  PHE 1  54      35.610  50.567  25.821  0.00  0.00           C  
ATOM    753  CG  PHE 1  54      35.916  52.050  26.150  0.00  0.00           C  
ATOM    754  CD1 PHE 1  54      35.918  53.033  25.165  0.00  0.00           C  
ATOM    755  CD2 PHE 1  54      36.152  52.299  27.485  0.00  0.00           C  
ATOM    756  CE1 PHE 1  54      36.225  54.336  25.486  0.00  0.00           C  
ATOM    757  CE2 PHE 1  54      36.448  53.622  27.782  0.00  0.00           C  
ATOM    758  CZ  PHE 1  54      36.575  54.701  26.781  0.00  0.00           C  
ATOM    759  H   PHE 1  54      32.934  50.991  25.163  0.00  0.00           H  
ATOM    760  HA  PHE 1  54      35.544  50.654  23.691  0.00  0.00           H  
ATOM    761  HB2 PHE 1  54      34.957  50.252  26.636  0.00  0.00           H  
ATOM    762  HB3 PHE 1  54      36.498  49.974  26.039  0.00  0.00           H  
ATOM    763  HD1 PHE 1  54      35.808  52.784  24.119  0.00  0.00           H  
ATOM    764  HD2 PHE 1  54      36.044  51.572  28.277  0.00  0.00           H  
ATOM    765  HE1 PHE 1  54      36.317  55.061  24.691  0.00  0.00           H  
ATOM    766  HE2 PHE 1  54      36.662  53.798  28.826  0.00  0.00           H  
ATOM    767  HZ  PHE 1  54      36.827  55.724  27.019  0.00  0.00           H  
ATOM    768  N   LEU 1  55      33.795  48.110  24.401  0.00  0.00           N  
ATOM    769  CA  LEU 1  55      33.604  46.715  24.208  0.00  0.00           C  
ATOM    770  C   LEU 1  55      33.384  46.372  22.728  0.00  0.00           C  
ATOM    771  O   LEU 1  55      32.566  47.047  22.033  0.00  0.00           O  
ATOM    772  CB  LEU 1  55      32.517  46.139  25.183  0.00  0.00           C  
ATOM    773  CG  LEU 1  55      32.923  46.246  26.618  0.00  0.00           C  
ATOM    774  CD1 LEU 1  55      31.766  45.663  27.383  0.00  0.00           C  
ATOM    775  CD2 LEU 1  55      34.145  45.465  27.001  0.00  0.00           C  
ATOM    776  H   LEU 1  55      32.933  48.621  24.528  0.00  0.00           H  
ATOM    777  HA  LEU 1  55      34.562  46.300  24.521  0.00  0.00           H  
ATOM    778  HB2 LEU 1  55      31.572  46.639  24.968  0.00  0.00           H  
ATOM    779  HB3 LEU 1  55      32.285  45.096  24.967  0.00  0.00           H  
ATOM    780  HG  LEU 1  55      33.106  47.273  26.933  0.00  0.00           H  
ATOM    781 HD11 LEU 1  55      32.099  45.857  28.402  0.00  0.00           H  
ATOM    782 HD12 LEU 1  55      30.839  46.222  27.253  0.00  0.00           H  
ATOM    783 HD13 LEU 1  55      31.632  44.582  27.333  0.00  0.00           H  
ATOM    784 HD21 LEU 1  55      34.986  46.022  26.590  0.00  0.00           H  
ATOM    785 HD22 LEU 1  55      34.388  45.444  28.063  0.00  0.00           H  
ATOM    786 HD23 LEU 1  55      34.103  44.466  26.568  0.00  0.00           H  
ATOM    787  N   HIS 1  56      33.985  45.307  22.296  0.00  0.00           N  
ATOM    788  CA  HIS 1  56      33.788  44.691  20.924  0.00  0.00           C  
ATOM    789  C   HIS 1  56      32.880  43.506  21.124  0.00  0.00           C  
ATOM    790  O   HIS 1  56      31.974  43.338  20.314  0.00  0.00           O  
ATOM    791  CB  HIS 1  56      35.185  44.353  20.304  0.00  0.00           C  
ATOM    792  CG  HIS 1  56      35.061  43.763  18.860  0.00  0.00           C  
ATOM    793  ND1 HIS 1  56      34.735  44.515  17.790  0.00  0.00           N  
ATOM    794  CD2 HIS 1  56      35.015  42.439  18.460  0.00  0.00           C  
ATOM    795  CE1 HIS 1  56      34.223  43.688  16.855  0.00  0.00           C  
ATOM    796  NE2 HIS 1  56      34.573  42.359  17.173  0.00  0.00           N  
ATOM    797  H   HIS 1  56      34.443  44.771  23.019  0.00  0.00           H  
ATOM    798  HA  HIS 1  56      33.196  45.414  20.363  0.00  0.00           H  
ATOM    799  HB2 HIS 1  56      35.886  45.187  20.260  0.00  0.00           H  
ATOM    800  HB3 HIS 1  56      35.674  43.553  20.860  0.00  0.00           H  
ATOM    801  HD1 HIS 1  56      34.539  45.495  17.940  0.00  0.00           H  
ATOM    802  HD2 HIS 1  56      35.191  41.638  19.164  0.00  0.00           H  
ATOM    803  HE1 HIS 1  56      33.858  43.997  15.887  0.00  0.00           H  
ATOM    804  N   ARG 1  57      32.954  42.707  22.236  0.00  0.00           N  
ATOM    805  CA  ARG 1  57      32.092  41.607  22.580  0.00  0.00           C  
ATOM    806  C   ARG 1  57      31.597  41.702  24.023  0.00  0.00           C  
ATOM    807  O   ARG 1  57      32.143  42.530  24.756  0.00  0.00           O  
ATOM    808  CB  ARG 1  57      32.745  40.310  22.203  0.00  0.00           C  
ATOM    809  CG  ARG 1  57      33.842  39.885  23.142  0.00  0.00           C  
ATOM    810  CD  ARG 1  57      34.248  38.395  23.189  0.00  0.00           C  
ATOM    811  NE  ARG 1  57      35.470  38.202  23.987  0.00  0.00           N  
ATOM    812  CZ  ARG 1  57      36.525  37.479  23.684  0.00  0.00           C  
ATOM    813  NH1 ARG 1  57      36.473  36.468  22.858  0.00  0.00           N  
ATOM    814  NH2 ARG 1  57      37.566  37.688  24.345  0.00  0.00           N  
ATOM    815  H   ARG 1  57      33.730  42.919  22.847  0.00  0.00           H  
ATOM    816  HA  ARG 1  57      31.209  41.688  21.946  0.00  0.00           H  
ATOM    817  HB2 ARG 1  57      31.954  39.561  22.207  0.00  0.00           H  
ATOM    818  HB3 ARG 1  57      33.140  40.224  21.191  0.00  0.00           H  
ATOM    819  HG2 ARG 1  57      34.782  40.417  22.999  0.00  0.00           H  
ATOM    820  HG3 ARG 1  57      33.579  40.060  24.186  0.00  0.00           H  
ATOM    821  HD2 ARG 1  57      33.457  37.767  23.598  0.00  0.00           H  
ATOM    822  HD3 ARG 1  57      34.443  38.145  22.146  0.00  0.00           H  
ATOM    823  HE  ARG 1  57      35.592  38.820  24.777  0.00  0.00           H  
ATOM    824 HH11 ARG 1  57      37.268  35.847  22.915  0.00  0.00           H  
ATOM    825 HH12 ARG 1  57      35.578  36.212  22.466  0.00  0.00           H  
ATOM    826 HH21 ARG 1  57      38.429  37.180  24.214  0.00  0.00           H  
ATOM    827 HH22 ARG 1  57      37.571  38.379  25.081  0.00  0.00           H  
ATOM    828  N   TYR 1  58      30.617  40.829  24.386  0.00  0.00           N  
ATOM    829  CA  TYR 1  58      29.768  40.995  25.542  0.00  0.00           C  
ATOM    830  C   TYR 1  58      29.266  39.703  26.089  0.00  0.00           C  
ATOM    831  O   TYR 1  58      28.924  38.773  25.389  0.00  0.00           O  
ATOM    832  CB  TYR 1  58      28.506  41.731  25.022  0.00  0.00           C  
ATOM    833  CG  TYR 1  58      28.742  43.140  24.480  0.00  0.00           C  
ATOM    834  CD1 TYR 1  58      28.942  43.272  23.155  0.00  0.00           C  
ATOM    835  CD2 TYR 1  58      28.947  44.243  25.386  0.00  0.00           C  
ATOM    836  CE1 TYR 1  58      29.326  44.510  22.667  0.00  0.00           C  
ATOM    837  CE2 TYR 1  58      29.224  45.524  24.814  0.00  0.00           C  
ATOM    838  CZ  TYR 1  58      29.328  45.702  23.425  0.00  0.00           C  
ATOM    839  OH  TYR 1  58      29.844  46.812  22.815  0.00  0.00           O  
ATOM    840  H   TYR 1  58      30.369  40.175  23.658  0.00  0.00           H  
ATOM    841  HA  TYR 1  58      30.290  41.486  26.363  0.00  0.00           H  
ATOM    842  HB2 TYR 1  58      28.106  41.066  24.257  0.00  0.00           H  
ATOM    843  HB3 TYR 1  58      27.746  41.715  25.803  0.00  0.00           H  
ATOM    844  HD1 TYR 1  58      28.934  42.478  22.423  0.00  0.00           H  
ATOM    845  HD2 TYR 1  58      28.888  44.059  26.449  0.00  0.00           H  
ATOM    846  HE1 TYR 1  58      29.608  44.496  21.625  0.00  0.00           H  
ATOM    847  HE2 TYR 1  58      29.492  46.363  25.438  0.00  0.00           H  
ATOM    848  HH  TYR 1  58      30.762  46.595  22.634  0.00  0.00           H  
ATOM    849  N   TYR 1  59      29.100  39.565  27.420  0.00  0.00           N  
ATOM    850  CA  TYR 1  59      28.374  38.486  28.076  0.00  0.00           C  
ATOM    851  C   TYR 1  59      26.900  38.499  27.730  0.00  0.00           C  
ATOM    852  O   TYR 1  59      26.204  39.429  28.064  0.00  0.00           O  
ATOM    853  CB  TYR 1  59      28.469  38.691  29.596  0.00  0.00           C  
ATOM    854  CG  TYR 1  59      27.694  37.708  30.461  0.00  0.00           C  
ATOM    855  CD1 TYR 1  59      27.646  36.350  30.192  0.00  0.00           C  
ATOM    856  CD2 TYR 1  59      27.024  38.226  31.634  0.00  0.00           C  
ATOM    857  CE1 TYR 1  59      26.907  35.484  30.979  0.00  0.00           C  
ATOM    858  CE2 TYR 1  59      26.389  37.340  32.509  0.00  0.00           C  
ATOM    859  CZ  TYR 1  59      26.317  35.978  32.164  0.00  0.00           C  
ATOM    860  OH  TYR 1  59      25.750  35.242  33.130  0.00  0.00           O  
ATOM    861  H   TYR 1  59      29.502  40.264  28.028  0.00  0.00           H  
ATOM    862  HA  TYR 1  59      28.772  37.479  27.953  0.00  0.00           H  
ATOM    863  HB2 TYR 1  59      29.482  38.593  29.987  0.00  0.00           H  
ATOM    864  HB3 TYR 1  59      28.062  39.696  29.708  0.00  0.00           H  
ATOM    865  HD1 TYR 1  59      28.126  35.951  29.310  0.00  0.00           H  
ATOM    866  HD2 TYR 1  59      27.091  39.273  31.888  0.00  0.00           H  
ATOM    867  HE1 TYR 1  59      26.865  34.424  30.778  0.00  0.00           H  
ATOM    868  HE2 TYR 1  59      26.082  37.615  33.507  0.00  0.00           H  
ATOM    869  HH  TYR 1  59      25.407  34.471  32.672  0.00  0.00           H  
ATOM    870  N   GLN 1  60      26.538  37.448  26.971  0.00  0.00           N  
ATOM    871  CA  GLN 1  60      25.161  37.155  26.604  0.00  0.00           C  
ATOM    872  C   GLN 1  60      24.486  36.304  27.681  0.00  0.00           C  
ATOM    873  O   GLN 1  60      24.573  35.073  27.693  0.00  0.00           O  
ATOM    874  CB  GLN 1  60      25.255  36.461  25.203  0.00  0.00           C  
ATOM    875  CG  GLN 1  60      25.776  37.363  24.010  0.00  0.00           C  
ATOM    876  CD  GLN 1  60      24.844  38.587  23.685  0.00  0.00           C  
ATOM    877  OE1 GLN 1  60      23.687  38.626  24.040  0.00  0.00           O  
ATOM    878  NE2 GLN 1  60      25.433  39.647  23.255  0.00  0.00           N  
ATOM    879  H   GLN 1  60      27.186  36.694  26.789  0.00  0.00           H  
ATOM    880  HA  GLN 1  60      24.644  38.114  26.572  0.00  0.00           H  
ATOM    881  HB2 GLN 1  60      25.992  35.664  25.288  0.00  0.00           H  
ATOM    882  HB3 GLN 1  60      24.213  36.200  25.018  0.00  0.00           H  
ATOM    883  HG2 GLN 1  60      26.823  37.640  24.133  0.00  0.00           H  
ATOM    884  HG3 GLN 1  60      25.669  36.717  23.139  0.00  0.00           H  
ATOM    885 HE21 GLN 1  60      24.879  40.394  22.861  0.00  0.00           H  
ATOM    886 HE22 GLN 1  60      26.396  39.579  22.955  0.00  0.00           H  
ATOM    887  N   ARG 1  61      23.765  36.983  28.522  0.00  0.00           N  
ATOM    888  CA  ARG 1  61      22.938  36.253  29.603  0.00  0.00           C  
ATOM    889  C   ARG 1  61      22.004  35.177  29.090  0.00  0.00           C  
ATOM    890  O   ARG 1  61      21.817  34.133  29.695  0.00  0.00           O  
ATOM    891  CB  ARG 1  61      22.102  37.304  30.322  0.00  0.00           C  
ATOM    892  CG  ARG 1  61      22.805  38.199  31.325  0.00  0.00           C  
ATOM    893  CD  ARG 1  61      21.960  39.397  31.814  0.00  0.00           C  
ATOM    894  NE  ARG 1  61      21.937  40.589  30.814  0.00  0.00           N  
ATOM    895  CZ  ARG 1  61      21.273  41.654  31.183  0.00  0.00           C  
ATOM    896  NH1 ARG 1  61      20.635  41.829  32.261  0.00  0.00           N  
ATOM    897  NH2 ARG 1  61      21.357  42.651  30.350  0.00  0.00           N  
ATOM    898  H   ARG 1  61      23.601  37.977  28.463  0.00  0.00           H  
ATOM    899  HA  ARG 1  61      23.698  35.798  30.239  0.00  0.00           H  
ATOM    900  HB2 ARG 1  61      21.798  37.955  29.503  0.00  0.00           H  
ATOM    901  HB3 ARG 1  61      21.232  36.896  30.837  0.00  0.00           H  
ATOM    902  HG2 ARG 1  61      23.058  37.575  32.183  0.00  0.00           H  
ATOM    903  HG3 ARG 1  61      23.769  38.466  30.892  0.00  0.00           H  
ATOM    904  HD2 ARG 1  61      20.966  39.090  32.138  0.00  0.00           H  
ATOM    905  HD3 ARG 1  61      22.440  39.746  32.728  0.00  0.00           H  
ATOM    906  HE  ARG 1  61      22.255  40.478  29.862  0.00  0.00           H  
ATOM    907 HH11 ARG 1  61      20.241  42.705  32.572  0.00  0.00           H  
ATOM    908 HH12 ARG 1  61      20.689  40.998  32.831  0.00  0.00           H  
ATOM    909 HH21 ARG 1  61      20.888  43.518  30.571  0.00  0.00           H  
ATOM    910 HH22 ARG 1  61      21.961  42.544  29.548  0.00  0.00           H  
ATOM    911  N   GLN 1  62      21.328  35.460  27.971  0.00  0.00           N  
ATOM    912  CA  GLN 1  62      20.250  34.597  27.396  0.00  0.00           C  
ATOM    913  C   GLN 1  62      20.895  33.433  26.603  0.00  0.00           C  
ATOM    914  O   GLN 1  62      20.146  32.664  26.076  0.00  0.00           O  
ATOM    915  CB  GLN 1  62      19.175  35.436  26.627  0.00  0.00           C  
ATOM    916  CG  GLN 1  62      19.455  35.984  25.202  0.00  0.00           C  
ATOM    917  CD  GLN 1  62      20.711  36.874  25.086  0.00  0.00           C  
ATOM    918  OE1 GLN 1  62      21.082  37.605  26.060  0.00  0.00           O  
ATOM    919  NE2 GLN 1  62      21.312  36.976  23.930  0.00  0.00           N  
ATOM    920  H   GLN 1  62      21.487  36.412  27.673  0.00  0.00           H  
ATOM    921  HA  GLN 1  62      19.721  34.245  28.281  0.00  0.00           H  
ATOM    922  HB2 GLN 1  62      18.262  34.853  26.508  0.00  0.00           H  
ATOM    923  HB3 GLN 1  62      18.766  36.220  27.263  0.00  0.00           H  
ATOM    924  HG2 GLN 1  62      19.579  35.106  24.568  0.00  0.00           H  
ATOM    925  HG3 GLN 1  62      18.632  36.665  24.987  0.00  0.00           H  
ATOM    926 HE21 GLN 1  62      22.074  37.639  23.929  0.00  0.00           H  
ATOM    927 HE22 GLN 1  62      21.090  36.324  23.191  0.00  0.00           H  
ATOM    928  N   LEU 1  63      22.230  33.455  26.467  0.00  0.00           N  
ATOM    929  CA  LEU 1  63      22.818  32.363  25.716  0.00  0.00           C  
ATOM    930  C   LEU 1  63      23.232  31.117  26.609  0.00  0.00           C  
ATOM    931  O   LEU 1  63      23.166  29.978  26.217  0.00  0.00           O  
ATOM    932  CB  LEU 1  63      24.081  32.887  25.109  0.00  0.00           C  
ATOM    933  CG  LEU 1  63      24.743  31.872  24.210  0.00  0.00           C  
ATOM    934  CD1 LEU 1  63      23.890  31.395  23.044  0.00  0.00           C  
ATOM    935  CD2 LEU 1  63      26.046  32.614  23.657  0.00  0.00           C  
ATOM    936  H   LEU 1  63      22.716  34.292  26.758  0.00  0.00           H  
ATOM    937  HA  LEU 1  63      22.130  31.956  24.974  0.00  0.00           H  
ATOM    938  HB2 LEU 1  63      23.928  33.787  24.513  0.00  0.00           H  
ATOM    939  HB3 LEU 1  63      24.749  33.226  25.901  0.00  0.00           H  
ATOM    940  HG  LEU 1  63      25.054  31.023  24.818  0.00  0.00           H  
ATOM    941 HD11 LEU 1  63      23.181  32.153  22.709  0.00  0.00           H  
ATOM    942 HD12 LEU 1  63      24.513  31.024  22.230  0.00  0.00           H  
ATOM    943 HD13 LEU 1  63      23.250  30.589  23.403  0.00  0.00           H  
ATOM    944 HD21 LEU 1  63      26.516  33.041  24.543  0.00  0.00           H  
ATOM    945 HD22 LEU 1  63      26.744  31.948  23.149  0.00  0.00           H  
ATOM    946 HD23 LEU 1  63      25.637  33.373  22.990  0.00  0.00           H  
ATOM    947  N   SER 1  64      23.536  31.429  27.876  0.00  0.00           N  
ATOM    948  CA  SER 1  64      23.744  30.488  28.984  0.00  0.00           C  
ATOM    949  C   SER 1  64      22.374  29.881  29.435  0.00  0.00           C  
ATOM    950  O   SER 1  64      21.626  30.558  30.139  0.00  0.00           O  
ATOM    951  CB  SER 1  64      24.485  31.042  30.179  0.00  0.00           C  
ATOM    952  OG  SER 1  64      24.643  30.024  31.164  0.00  0.00           O  
ATOM    953  H   SER 1  64      23.245  32.354  28.158  0.00  0.00           H  
ATOM    954  HA  SER 1  64      24.332  29.612  28.710  0.00  0.00           H  
ATOM    955  HB2 SER 1  64      25.534  31.211  29.934  0.00  0.00           H  
ATOM    956  HB3 SER 1  64      23.925  31.908  30.531  0.00  0.00           H  
ATOM    957  HG  SER 1  64      24.948  30.485  31.949  0.00  0.00           H  
ATOM    958  N   SER 1  65      22.192  28.545  29.232  0.00  0.00           N  
ATOM    959  CA  SER 1  65      21.189  27.590  29.778  0.00  0.00           C  
ATOM    960  C   SER 1  65      21.253  27.387  31.317  0.00  0.00           C  
ATOM    961  O   SER 1  65      20.294  26.918  31.949  0.00  0.00           O  
ATOM    962  CB  SER 1  65      21.230  26.239  29.012  0.00  0.00           C  
ATOM    963  OG  SER 1  65      22.509  25.633  29.238  0.00  0.00           O  
ATOM    964  H   SER 1  65      22.959  28.139  28.714  0.00  0.00           H  
ATOM    965  HA  SER 1  65      20.193  27.977  29.564  0.00  0.00           H  
ATOM    966  HB2 SER 1  65      20.448  25.499  29.185  0.00  0.00           H  
ATOM    967  HB3 SER 1  65      21.186  26.477  27.950  0.00  0.00           H  
ATOM    968  HG  SER 1  65      23.200  26.193  28.876  0.00  0.00           H  
ATOM    969  N   THR 1  66      22.391  27.696  31.998  0.00  0.00           N  
ATOM    970  CA  THR 1  66      22.630  27.646  33.470  0.00  0.00           C  
ATOM    971  C   THR 1  66      22.415  28.949  34.218  0.00  0.00           C  
ATOM    972  O   THR 1  66      22.251  28.942  35.439  0.00  0.00           O  
ATOM    973  CB  THR 1  66      23.991  26.986  33.748  0.00  0.00           C  
ATOM    974  OG1 THR 1  66      24.915  27.544  32.916  0.00  0.00           O  
ATOM    975  CG2 THR 1  66      24.037  25.473  33.390  0.00  0.00           C  
ATOM    976  H   THR 1  66      23.025  28.177  31.376  0.00  0.00           H  
ATOM    977  HA  THR 1  66      21.858  26.937  33.769  0.00  0.00           H  
ATOM    978  HB  THR 1  66      24.246  27.134  34.798  0.00  0.00           H  
ATOM    979  HG1 THR 1  66      25.204  28.380  33.288  0.00  0.00           H  
ATOM    980 HG21 THR 1  66      23.548  25.254  32.440  0.00  0.00           H  
ATOM    981 HG22 THR 1  66      25.067  25.161  33.220  0.00  0.00           H  
ATOM    982 HG23 THR 1  66      23.684  24.845  34.208  0.00  0.00           H  
ATOM    983  N   TYR 1  67      22.365  30.047  33.522  0.00  0.00           N  
ATOM    984  CA  TYR 1  67      22.236  31.411  34.105  0.00  0.00           C  
ATOM    985  C   TYR 1  67      20.901  31.529  34.814  0.00  0.00           C  
ATOM    986  O   TYR 1  67      19.939  31.046  34.279  0.00  0.00           O  
ATOM    987  CB  TYR 1  67      22.284  32.470  32.993  0.00  0.00           C  
ATOM    988  CG  TYR 1  67      22.061  33.864  33.490  0.00  0.00           C  
ATOM    989  CD1 TYR 1  67      23.017  34.389  34.398  0.00  0.00           C  
ATOM    990  CD2 TYR 1  67      20.948  34.661  33.148  0.00  0.00           C  
ATOM    991  CE1 TYR 1  67      22.884  35.724  34.845  0.00  0.00           C  
ATOM    992  CE2 TYR 1  67      20.827  36.016  33.657  0.00  0.00           C  
ATOM    993  CZ  TYR 1  67      21.839  36.544  34.475  0.00  0.00           C  
ATOM    994  OH  TYR 1  67      21.729  37.830  34.829  0.00  0.00           O  
ATOM    995  H   TYR 1  67      22.596  30.022  32.539  0.00  0.00           H  
ATOM    996  HA  TYR 1  67      22.972  31.634  34.878  0.00  0.00           H  
ATOM    997  HB2 TYR 1  67      23.219  32.533  32.437  0.00  0.00           H  
ATOM    998  HB3 TYR 1  67      21.594  32.289  32.169  0.00  0.00           H  
ATOM    999  HD1 TYR 1  67      23.887  33.820  34.691  0.00  0.00           H  
ATOM   1000  HD2 TYR 1  67      20.159  34.223  32.555  0.00  0.00           H  
ATOM   1001  HE1 TYR 1  67      23.668  36.118  35.475  0.00  0.00           H  
ATOM   1002  HE2 TYR 1  67      20.011  36.582  33.233  0.00  0.00           H  
ATOM   1003  HH  TYR 1  67      22.564  38.055  35.246  0.00  0.00           H  
ATOM   1004  N   ARG 1  68      20.944  32.248  35.956  0.00  0.00           N  
ATOM   1005  CA  ARG 1  68      19.720  32.634  36.835  0.00  0.00           C  
ATOM   1006  C   ARG 1  68      19.901  34.102  37.361  0.00  0.00           C  
ATOM   1007  O   ARG 1  68      20.732  34.372  38.256  0.00  0.00           O  
ATOM   1008  CB  ARG 1  68      19.606  31.729  38.082  0.00  0.00           C  
ATOM   1009  CG  ARG 1  68      18.703  30.487  37.869  0.00  0.00           C  
ATOM   1010  CD  ARG 1  68      19.338  29.253  37.232  0.00  0.00           C  
ATOM   1011  NE  ARG 1  68      18.361  28.231  36.903  0.00  0.00           N  
ATOM   1012  CZ  ARG 1  68      18.092  27.852  35.652  0.00  0.00           C  
ATOM   1013  NH1 ARG 1  68      18.463  28.436  34.557  0.00  0.00           N  
ATOM   1014  NH2 ARG 1  68      17.334  26.856  35.435  0.00  0.00           N  
ATOM   1015  H   ARG 1  68      21.857  32.559  36.256  0.00  0.00           H  
ATOM   1016  HA  ARG 1  68      18.785  32.504  36.290  0.00  0.00           H  
ATOM   1017  HB2 ARG 1  68      20.547  31.431  38.544  0.00  0.00           H  
ATOM   1018  HB3 ARG 1  68      19.204  32.389  38.851  0.00  0.00           H  
ATOM   1019  HG2 ARG 1  68      18.284  30.073  38.786  0.00  0.00           H  
ATOM   1020  HG3 ARG 1  68      17.818  30.812  37.321  0.00  0.00           H  
ATOM   1021  HD2 ARG 1  68      19.902  29.545  36.345  0.00  0.00           H  
ATOM   1022  HD3 ARG 1  68      20.080  28.919  37.957  0.00  0.00           H  
ATOM   1023  HE  ARG 1  68      17.860  27.845  37.690  0.00  0.00           H  
ATOM   1024 HH11 ARG 1  68      18.257  28.051  33.647  0.00  0.00           H  
ATOM   1025 HH12 ARG 1  68      19.192  29.134  34.595  0.00  0.00           H  
ATOM   1026 HH21 ARG 1  68      17.467  26.355  34.568  0.00  0.00           H  
ATOM   1027 HH22 ARG 1  68      16.828  26.429  36.198  0.00  0.00           H  
ATOM   1028  N   ASP 1  69      19.135  35.043  36.807  0.00  0.00           N  
ATOM   1029  CA  ASP 1  69      18.941  36.492  37.330  0.00  0.00           C  
ATOM   1030  C   ASP 1  69      18.224  36.526  38.692  0.00  0.00           C  
ATOM   1031  O   ASP 1  69      17.114  36.014  38.818  0.00  0.00           O  
ATOM   1032  CB  ASP 1  69      18.095  37.207  36.252  0.00  0.00           C  
ATOM   1033  CG  ASP 1  69      17.868  38.626  36.527  0.00  0.00           C  
ATOM   1034  OD1 ASP 1  69      18.256  39.154  37.590  0.00  0.00           O  
ATOM   1035  OD2 ASP 1  69      17.297  39.289  35.621  0.00  0.00           O  
ATOM   1036  H   ASP 1  69      18.573  34.844  35.991  0.00  0.00           H  
ATOM   1037  HA  ASP 1  69      19.907  36.972  37.482  0.00  0.00           H  
ATOM   1038  HB2 ASP 1  69      18.662  37.256  35.322  0.00  0.00           H  
ATOM   1039  HB3 ASP 1  69      17.119  36.736  36.133  0.00  0.00           H  
ATOM   1040  N   LEU 1  70      18.929  37.032  39.704  0.00  0.00           N  
ATOM   1041  CA  LEU 1  70      18.501  37.122  41.074  0.00  0.00           C  
ATOM   1042  C   LEU 1  70      17.573  38.302  41.279  0.00  0.00           C  
ATOM   1043  O   LEU 1  70      17.052  38.520  42.427  0.00  0.00           O  
ATOM   1044  CB  LEU 1  70      19.678  36.969  42.070  0.00  0.00           C  
ATOM   1045  CG  LEU 1  70      20.171  35.514  42.260  0.00  0.00           C  
ATOM   1046  CD1 LEU 1  70      21.474  35.450  43.050  0.00  0.00           C  
ATOM   1047  CD2 LEU 1  70      19.326  34.478  42.993  0.00  0.00           C  
ATOM   1048  H   LEU 1  70      19.920  36.998  39.512  0.00  0.00           H  
ATOM   1049  HA  LEU 1  70      17.905  36.225  41.244  0.00  0.00           H  
ATOM   1050  HB2 LEU 1  70      20.501  37.542  41.643  0.00  0.00           H  
ATOM   1051  HB3 LEU 1  70      19.491  37.351  43.073  0.00  0.00           H  
ATOM   1052  HG  LEU 1  70      20.433  35.125  41.277  0.00  0.00           H  
ATOM   1053 HD11 LEU 1  70      21.865  34.437  42.959  0.00  0.00           H  
ATOM   1054 HD12 LEU 1  70      22.215  36.140  42.646  0.00  0.00           H  
ATOM   1055 HD13 LEU 1  70      21.379  35.796  44.079  0.00  0.00           H  
ATOM   1056 HD21 LEU 1  70      18.336  34.320  42.564  0.00  0.00           H  
ATOM   1057 HD22 LEU 1  70      19.735  33.504  42.727  0.00  0.00           H  
ATOM   1058 HD23 LEU 1  70      19.229  34.655  44.064  0.00  0.00           H  
ATOM   1059  N   ARG 1  71      17.281  39.048  40.228  0.00  0.00           N  
ATOM   1060  CA  ARG 1  71      16.411  40.297  40.319  0.00  0.00           C  
ATOM   1061  C   ARG 1  71      16.859  41.288  41.363  0.00  0.00           C  
ATOM   1062  O   ARG 1  71      16.082  41.924  42.059  0.00  0.00           O  
ATOM   1063  CB  ARG 1  71      14.919  39.853  40.388  0.00  0.00           C  
ATOM   1064  CG  ARG 1  71      14.224  38.957  39.273  0.00  0.00           C  
ATOM   1065  CD  ARG 1  71      14.652  39.346  37.865  0.00  0.00           C  
ATOM   1066  NE  ARG 1  71      14.177  40.738  37.545  0.00  0.00           N  
ATOM   1067  CZ  ARG 1  71      14.805  41.823  37.301  0.00  0.00           C  
ATOM   1068  NH1 ARG 1  71      14.274  42.915  37.566  0.00  0.00           N  
ATOM   1069  NH2 ARG 1  71      16.053  41.698  36.918  0.00  0.00           N  
ATOM   1070  H   ARG 1  71      17.931  38.952  39.461  0.00  0.00           H  
ATOM   1071  HA  ARG 1  71      16.551  40.730  39.328  0.00  0.00           H  
ATOM   1072  HB2 ARG 1  71      14.837  39.375  41.365  0.00  0.00           H  
ATOM   1073  HB3 ARG 1  71      14.359  40.785  40.460  0.00  0.00           H  
ATOM   1074  HG2 ARG 1  71      14.529  37.914  39.361  0.00  0.00           H  
ATOM   1075  HG3 ARG 1  71      13.149  39.090  39.396  0.00  0.00           H  
ATOM   1076  HD2 ARG 1  71      15.732  39.278  37.726  0.00  0.00           H  
ATOM   1077  HD3 ARG 1  71      14.210  38.583  37.224  0.00  0.00           H  
ATOM   1078  HE  ARG 1  71      13.232  40.906  37.858  0.00  0.00           H  
ATOM   1079 HH11 ARG 1  71      14.677  43.807  37.316  0.00  0.00           H  
ATOM   1080 HH12 ARG 1  71      13.463  42.957  38.167  0.00  0.00           H  
ATOM   1081 HH21 ARG 1  71      16.597  42.518  36.692  0.00  0.00           H  
ATOM   1082 HH22 ARG 1  71      16.372  40.791  36.609  0.00  0.00           H  
ATOM   1083  N   LYS 1  72      18.198  41.401  41.511  0.00  0.00           N  
ATOM   1084  CA  LYS 1  72      18.860  42.389  42.447  0.00  0.00           C  
ATOM   1085  C   LYS 1  72      19.722  43.312  41.676  0.00  0.00           C  
ATOM   1086  O   LYS 1  72      20.449  42.929  40.818  0.00  0.00           O  
ATOM   1087  CB  LYS 1  72      19.575  41.636  43.532  0.00  0.00           C  
ATOM   1088  CG  LYS 1  72      20.398  42.527  44.469  0.00  0.00           C  
ATOM   1089  CD  LYS 1  72      20.754  41.956  45.907  0.00  0.00           C  
ATOM   1090  CE  LYS 1  72      21.470  40.592  45.796  0.00  0.00           C  
ATOM   1091  NZ  LYS 1  72      21.560  39.954  47.130  0.00  0.00           N  
ATOM   1092  H   LYS 1  72      18.832  41.090  40.789  0.00  0.00           H  
ATOM   1093  HA  LYS 1  72      18.069  42.977  42.914  0.00  0.00           H  
ATOM   1094  HB2 LYS 1  72      18.873  41.210  44.248  0.00  0.00           H  
ATOM   1095  HB3 LYS 1  72      20.125  40.827  43.051  0.00  0.00           H  
ATOM   1096  HG2 LYS 1  72      21.313  42.917  44.024  0.00  0.00           H  
ATOM   1097  HG3 LYS 1  72      19.833  43.454  44.571  0.00  0.00           H  
ATOM   1098  HD2 LYS 1  72      21.469  42.648  46.354  0.00  0.00           H  
ATOM   1099  HD3 LYS 1  72      19.767  41.878  46.362  0.00  0.00           H  
ATOM   1100  HE2 LYS 1  72      21.000  39.911  45.087  0.00  0.00           H  
ATOM   1101  HE3 LYS 1  72      22.488  40.770  45.450  0.00  0.00           H  
ATOM   1102  HZ1 LYS 1  72      22.404  40.358  47.510  0.00  0.00           H  
ATOM   1103  HZ2 LYS 1  72      20.791  40.031  47.781  0.00  0.00           H  
ATOM   1104  HZ3 LYS 1  72      21.720  38.965  47.008  0.00  0.00           H  
ATOM   1105  N   GLY 1  73      19.570  44.534  42.077  0.00  0.00           N  
ATOM   1106  CA  GLY 1  73      20.294  45.633  41.554  0.00  0.00           C  
ATOM   1107  C   GLY 1  73      21.546  45.950  42.375  0.00  0.00           C  
ATOM   1108  O   GLY 1  73      21.414  45.772  43.624  0.00  0.00           O  
ATOM   1109  H   GLY 1  73      18.804  44.793  42.682  0.00  0.00           H  
ATOM   1110  HA2 GLY 1  73      20.809  45.404  40.621  0.00  0.00           H  
ATOM   1111  HA3 GLY 1  73      19.744  46.559  41.385  0.00  0.00           H  
ATOM   1112  N   VAL 1  74      22.638  46.463  41.875  0.00  0.00           N  
ATOM   1113  CA  VAL 1  74      23.855  46.944  42.565  0.00  0.00           C  
ATOM   1114  C   VAL 1  74      24.550  48.104  41.819  0.00  0.00           C  
ATOM   1115  O   VAL 1  74      24.422  48.209  40.625  0.00  0.00           O  
ATOM   1116  CB  VAL 1  74      24.891  45.786  42.653  0.00  0.00           C  
ATOM   1117  CG1 VAL 1  74      25.523  45.325  41.348  0.00  0.00           C  
ATOM   1118  CG2 VAL 1  74      25.944  46.035  43.773  0.00  0.00           C  
ATOM   1119  H   VAL 1  74      22.687  46.370  40.870  0.00  0.00           H  
ATOM   1120  HA  VAL 1  74      23.608  47.336  43.551  0.00  0.00           H  
ATOM   1121  HB  VAL 1  74      24.201  45.005  42.976  0.00  0.00           H  
ATOM   1122 HG11 VAL 1  74      25.993  46.168  40.841  0.00  0.00           H  
ATOM   1123 HG12 VAL 1  74      26.325  44.615  41.548  0.00  0.00           H  
ATOM   1124 HG13 VAL 1  74      24.717  45.005  40.688  0.00  0.00           H  
ATOM   1125 HG21 VAL 1  74      25.571  46.329  44.754  0.00  0.00           H  
ATOM   1126 HG22 VAL 1  74      26.402  45.050  43.854  0.00  0.00           H  
ATOM   1127 HG23 VAL 1  74      26.731  46.734  43.489  0.00  0.00           H  
ATOM   1128  N   TYR 1  75      25.265  48.898  42.593  0.00  0.00           N  
ATOM   1129  CA  TYR 1  75      26.296  49.841  42.099  0.00  0.00           C  
ATOM   1130  C   TYR 1  75      27.493  49.853  42.985  0.00  0.00           C  
ATOM   1131  O   TYR 1  75      27.327  49.816  44.230  0.00  0.00           O  
ATOM   1132  CB  TYR 1  75      25.612  51.229  41.996  0.00  0.00           C  
ATOM   1133  CG  TYR 1  75      26.483  52.545  42.002  0.00  0.00           C  
ATOM   1134  CD1 TYR 1  75      27.196  52.924  40.858  0.00  0.00           C  
ATOM   1135  CD2 TYR 1  75      26.387  53.402  43.164  0.00  0.00           C  
ATOM   1136  CE1 TYR 1  75      27.934  54.128  40.874  0.00  0.00           C  
ATOM   1137  CE2 TYR 1  75      27.193  54.526  43.135  0.00  0.00           C  
ATOM   1138  CZ  TYR 1  75      27.905  54.912  42.064  0.00  0.00           C  
ATOM   1139  OH  TYR 1  75      28.433  56.154  41.819  0.00  0.00           O  
ATOM   1140  H   TYR 1  75      25.253  48.704  43.584  0.00  0.00           H  
ATOM   1141  HA  TYR 1  75      26.612  49.500  41.113  0.00  0.00           H  
ATOM   1142  HB2 TYR 1  75      25.053  51.313  41.064  0.00  0.00           H  
ATOM   1143  HB3 TYR 1  75      24.878  51.252  42.801  0.00  0.00           H  
ATOM   1144  HD1 TYR 1  75      26.982  52.368  39.957  0.00  0.00           H  
ATOM   1145  HD2 TYR 1  75      25.866  53.242  44.097  0.00  0.00           H  
ATOM   1146  HE1 TYR 1  75      28.360  54.539  39.971  0.00  0.00           H  
ATOM   1147  HE2 TYR 1  75      27.323  55.188  43.978  0.00  0.00           H  
ATOM   1148  HH  TYR 1  75      28.103  56.455  40.970  0.00  0.00           H  
ATOM   1149  N   VAL 1  76      28.694  49.797  42.433  0.00  0.00           N  
ATOM   1150  CA  VAL 1  76      30.071  49.816  43.054  0.00  0.00           C  
ATOM   1151  C   VAL 1  76      30.847  50.973  42.589  0.00  0.00           C  
ATOM   1152  O   VAL 1  76      31.504  50.942  41.453  0.00  0.00           O  
ATOM   1153  CB  VAL 1  76      30.725  48.470  42.741  0.00  0.00           C  
ATOM   1154  CG1 VAL 1  76      32.136  48.336  43.290  0.00  0.00           C  
ATOM   1155  CG2 VAL 1  76      29.907  47.333  43.380  0.00  0.00           C  
ATOM   1156  H   VAL 1  76      28.621  49.819  41.426  0.00  0.00           H  
ATOM   1157  HA  VAL 1  76      29.985  49.925  44.136  0.00  0.00           H  
ATOM   1158  HB  VAL 1  76      30.691  48.430  41.652  0.00  0.00           H  
ATOM   1159 HG11 VAL 1  76      32.519  47.343  43.056  0.00  0.00           H  
ATOM   1160 HG12 VAL 1  76      32.679  49.182  42.867  0.00  0.00           H  
ATOM   1161 HG13 VAL 1  76      32.141  48.484  44.369  0.00  0.00           H  
ATOM   1162 HG21 VAL 1  76      29.619  47.579  44.402  0.00  0.00           H  
ATOM   1163 HG22 VAL 1  76      29.010  47.131  42.795  0.00  0.00           H  
ATOM   1164 HG23 VAL 1  76      30.523  46.434  43.355  0.00  0.00           H  
ATOM   1165  N   PRO 1  77      30.929  52.044  43.369  0.00  0.00           N  
ATOM   1166  CA  PRO 1  77      31.929  53.057  43.130  0.00  0.00           C  
ATOM   1167  C   PRO 1  77      33.213  52.666  43.793  0.00  0.00           C  
ATOM   1168  O   PRO 1  77      33.290  52.396  44.976  0.00  0.00           O  
ATOM   1169  CB  PRO 1  77      31.232  54.401  43.639  0.00  0.00           C  
ATOM   1170  CG  PRO 1  77      30.170  53.934  44.704  0.00  0.00           C  
ATOM   1171  CD  PRO 1  77      29.998  52.446  44.326  0.00  0.00           C  
ATOM   1172  HA  PRO 1  77      32.168  53.103  42.067  0.00  0.00           H  
ATOM   1173  HB2 PRO 1  77      32.018  55.073  43.986  0.00  0.00           H  
ATOM   1174  HB3 PRO 1  77      30.787  54.778  42.719  0.00  0.00           H  
ATOM   1175  HG2 PRO 1  77      30.567  54.040  45.714  0.00  0.00           H  
ATOM   1176  HG3 PRO 1  77      29.240  54.502  44.739  0.00  0.00           H  
ATOM   1177  HD2 PRO 1  77      30.081  51.909  45.271  0.00  0.00           H  
ATOM   1178  HD3 PRO 1  77      28.968  52.319  43.991  0.00  0.00           H  
ATOM   1179  N   TYR 1  78      34.256  52.798  43.053  0.00  0.00           N  
ATOM   1180  CA  TYR 1  78      35.711  52.748  43.515  0.00  0.00           C  
ATOM   1181  C   TYR 1  78      36.213  54.188  43.522  0.00  0.00           C  
ATOM   1182  O   TYR 1  78      35.396  55.152  43.669  0.00  0.00           O  
ATOM   1183  CB  TYR 1  78      36.452  51.806  42.578  0.00  0.00           C  
ATOM   1184  CG  TYR 1  78      36.014  50.358  42.566  0.00  0.00           C  
ATOM   1185  CD1 TYR 1  78      36.242  49.540  43.717  0.00  0.00           C  
ATOM   1186  CD2 TYR 1  78      35.276  49.842  41.488  0.00  0.00           C  
ATOM   1187  CE1 TYR 1  78      35.795  48.188  43.740  0.00  0.00           C  
ATOM   1188  CE2 TYR 1  78      34.882  48.437  41.485  0.00  0.00           C  
ATOM   1189  CZ  TYR 1  78      35.087  47.670  42.596  0.00  0.00           C  
ATOM   1190  OH  TYR 1  78      34.780  46.391  42.508  0.00  0.00           O  
ATOM   1191  H   TYR 1  78      34.175  53.068  42.083  0.00  0.00           H  
ATOM   1192  HA  TYR 1  78      35.692  52.337  44.525  0.00  0.00           H  
ATOM   1193  HB2 TYR 1  78      36.233  52.113  41.556  0.00  0.00           H  
ATOM   1194  HB3 TYR 1  78      37.482  51.926  42.913  0.00  0.00           H  
ATOM   1195  HD1 TYR 1  78      36.790  49.931  44.561  0.00  0.00           H  
ATOM   1196  HD2 TYR 1  78      35.095  50.503  40.653  0.00  0.00           H  
ATOM   1197  HE1 TYR 1  78      35.886  47.566  44.618  0.00  0.00           H  
ATOM   1198  HE2 TYR 1  78      34.387  47.969  40.648  0.00  0.00           H  
ATOM   1199  HH  TYR 1  78      34.643  46.047  41.622  0.00  0.00           H  
ATOM   1200  N   THR 1  79      37.522  54.422  43.330  0.00  0.00           N  
ATOM   1201  CA  THR 1  79      38.133  55.686  43.517  0.00  0.00           C  
ATOM   1202  C   THR 1  79      37.795  56.712  42.387  0.00  0.00           C  
ATOM   1203  O   THR 1  79      37.535  57.913  42.606  0.00  0.00           O  
ATOM   1204  CB  THR 1  79      39.699  55.494  43.621  0.00  0.00           C  
ATOM   1205  OG1 THR 1  79      39.937  54.720  44.848  0.00  0.00           O  
ATOM   1206  CG2 THR 1  79      40.592  56.690  43.760  0.00  0.00           C  
ATOM   1207  H   THR 1  79      38.082  53.614  43.100  0.00  0.00           H  
ATOM   1208  HA  THR 1  79      37.816  56.032  44.501  0.00  0.00           H  
ATOM   1209  HB  THR 1  79      39.999  54.888  42.766  0.00  0.00           H  
ATOM   1210  HG1 THR 1  79      40.631  55.187  45.320  0.00  0.00           H  
ATOM   1211 HG21 THR 1  79      41.653  56.452  43.683  0.00  0.00           H  
ATOM   1212 HG22 THR 1  79      40.237  57.412  43.025  0.00  0.00           H  
ATOM   1213 HG23 THR 1  79      40.399  57.171  44.719  0.00  0.00           H  
ATOM   1214  N   GLN 1  80      37.815  56.197  41.177  0.00  0.00           N  
ATOM   1215  CA  GLN 1  80      37.595  56.952  39.961  0.00  0.00           C  
ATOM   1216  C   GLN 1  80      36.651  56.209  39.028  0.00  0.00           C  
ATOM   1217  O   GLN 1  80      35.762  56.751  38.380  0.00  0.00           O  
ATOM   1218  CB  GLN 1  80      39.016  57.289  39.318  0.00  0.00           C  
ATOM   1219  CG  GLN 1  80      38.728  58.203  38.094  0.00  0.00           C  
ATOM   1220  CD  GLN 1  80      39.943  59.016  37.677  0.00  0.00           C  
ATOM   1221  OE1 GLN 1  80      41.119  58.590  37.718  0.00  0.00           O  
ATOM   1222  NE2 GLN 1  80      39.735  60.234  37.118  0.00  0.00           N  
ATOM   1223  H   GLN 1  80      38.180  55.256  41.146  0.00  0.00           H  
ATOM   1224  HA  GLN 1  80      37.062  57.837  40.309  0.00  0.00           H  
ATOM   1225  HB2 GLN 1  80      39.512  57.985  39.994  0.00  0.00           H  
ATOM   1226  HB3 GLN 1  80      39.624  56.397  39.162  0.00  0.00           H  
ATOM   1227  HG2 GLN 1  80      38.316  57.638  37.257  0.00  0.00           H  
ATOM   1228  HG3 GLN 1  80      37.882  58.792  38.449  0.00  0.00           H  
ATOM   1229 HE21 GLN 1  80      40.597  60.680  36.839  0.00  0.00           H  
ATOM   1230 HE22 GLN 1  80      38.772  60.501  36.974  0.00  0.00           H  
ATOM   1231  N   GLY 1  81      36.835  54.876  38.979  0.00  0.00           N  
ATOM   1232  CA  GLY 1  81      35.824  54.006  38.309  0.00  0.00           C  
ATOM   1233  C   GLY 1  81      34.524  53.750  39.057  0.00  0.00           C  
ATOM   1234  O   GLY 1  81      34.417  53.847  40.264  0.00  0.00           O  
ATOM   1235  H   GLY 1  81      37.473  54.439  39.629  0.00  0.00           H  
ATOM   1236  HA2 GLY 1  81      35.574  54.421  37.332  0.00  0.00           H  
ATOM   1237  HA3 GLY 1  81      36.222  52.992  38.271  0.00  0.00           H  
ATOM   1238  N   LYS 1  82      33.538  53.344  38.326  0.00  0.00           N  
ATOM   1239  CA  LYS 1  82      32.228  52.863  38.916  0.00  0.00           C  
ATOM   1240  C   LYS 1  82      31.596  51.785  37.969  0.00  0.00           C  
ATOM   1241  O   LYS 1  82      31.786  51.782  36.751  0.00  0.00           O  
ATOM   1242  CB  LYS 1  82      31.371  54.037  39.149  0.00  0.00           C  
ATOM   1243  CG  LYS 1  82      31.363  55.165  38.095  0.00  0.00           C  
ATOM   1244  CD  LYS 1  82      30.600  56.457  38.524  0.00  0.00           C  
ATOM   1245  CE  LYS 1  82      30.643  57.385  37.361  0.00  0.00           C  
ATOM   1246  NZ  LYS 1  82      29.632  58.444  37.558  0.00  0.00           N  
ATOM   1247  H   LYS 1  82      33.597  53.467  37.326  0.00  0.00           H  
ATOM   1248  HA  LYS 1  82      32.508  52.397  39.861  0.00  0.00           H  
ATOM   1249  HB2 LYS 1  82      30.337  53.756  39.349  0.00  0.00           H  
ATOM   1250  HB3 LYS 1  82      31.742  54.442  40.090  0.00  0.00           H  
ATOM   1251  HG2 LYS 1  82      32.351  55.477  37.759  0.00  0.00           H  
ATOM   1252  HG3 LYS 1  82      30.950  54.688  37.206  0.00  0.00           H  
ATOM   1253  HD2 LYS 1  82      29.586  56.157  38.788  0.00  0.00           H  
ATOM   1254  HD3 LYS 1  82      30.995  56.839  39.465  0.00  0.00           H  
ATOM   1255  HE2 LYS 1  82      31.605  57.875  37.214  0.00  0.00           H  
ATOM   1256  HE3 LYS 1  82      30.461  56.879  36.413  0.00  0.00           H  
ATOM   1257  HZ1 LYS 1  82      29.695  59.155  36.843  0.00  0.00           H  
ATOM   1258  HZ2 LYS 1  82      28.707  58.038  37.544  0.00  0.00           H  
ATOM   1259  HZ3 LYS 1  82      29.709  58.788  38.504  0.00  0.00           H  
ATOM   1260  N   TRP 1  83      30.729  50.933  38.529  0.00  0.00           N  
ATOM   1261  CA  TRP 1  83      29.767  50.110  37.760  0.00  0.00           C  
ATOM   1262  C   TRP 1  83      28.469  49.724  38.443  0.00  0.00           C  
ATOM   1263  O   TRP 1  83      28.295  49.810  39.625  0.00  0.00           O  
ATOM   1264  CB  TRP 1  83      30.527  48.880  37.339  0.00  0.00           C  
ATOM   1265  CG  TRP 1  83      30.805  47.835  38.316  0.00  0.00           C  
ATOM   1266  CD1 TRP 1  83      31.932  47.731  39.100  0.00  0.00           C  
ATOM   1267  CD2 TRP 1  83      29.980  46.729  38.750  0.00  0.00           C  
ATOM   1268  NE1 TRP 1  83      31.821  46.566  39.841  0.00  0.00           N  
ATOM   1269  CE2 TRP 1  83      30.618  45.959  39.745  0.00  0.00           C  
ATOM   1270  CE3 TRP 1  83      28.690  46.257  38.340  0.00  0.00           C  
ATOM   1271  CZ2 TRP 1  83      30.031  44.860  40.432  0.00  0.00           C  
ATOM   1272  CZ3 TRP 1  83      28.064  45.143  38.877  0.00  0.00           C  
ATOM   1273  CH2 TRP 1  83      28.794  44.461  39.897  0.00  0.00           C  
ATOM   1274  H   TRP 1  83      30.561  51.181  39.494  0.00  0.00           H  
ATOM   1275  HA  TRP 1  83      29.533  50.589  36.810  0.00  0.00           H  
ATOM   1276  HB2 TRP 1  83      29.933  48.360  36.588  0.00  0.00           H  
ATOM   1277  HB3 TRP 1  83      31.411  49.135  36.754  0.00  0.00           H  
ATOM   1278  HD1 TRP 1  83      32.883  48.243  39.119  0.00  0.00           H  
ATOM   1279  HE1 TRP 1  83      32.595  46.287  40.428  0.00  0.00           H  
ATOM   1280  HE3 TRP 1  83      28.246  46.758  37.493  0.00  0.00           H  
ATOM   1281  HZ2 TRP 1  83      30.559  44.177  41.080  0.00  0.00           H  
ATOM   1282  HZ3 TRP 1  83      27.141  44.744  38.482  0.00  0.00           H  
ATOM   1283  HH2 TRP 1  83      28.400  43.515  40.236  0.00  0.00           H  
ATOM   1284  N   GLU 1  84      27.511  49.342  37.640  0.00  0.00           N  
ATOM   1285  CA  GLU 1  84      26.093  49.127  37.966  0.00  0.00           C  
ATOM   1286  C   GLU 1  84      25.544  47.980  37.136  0.00  0.00           C  
ATOM   1287  O   GLU 1  84      25.922  47.794  35.953  0.00  0.00           O  
ATOM   1288  CB  GLU 1  84      25.236  50.379  37.705  0.00  0.00           C  
ATOM   1289  CG  GLU 1  84      23.739  50.252  37.943  0.00  0.00           C  
ATOM   1290  CD  GLU 1  84      22.851  51.541  37.692  0.00  0.00           C  
ATOM   1291  OE1 GLU 1  84      21.893  51.439  36.872  0.00  0.00           O  
ATOM   1292  OE2 GLU 1  84      23.185  52.599  38.273  0.00  0.00           O  
ATOM   1293  H   GLU 1  84      27.700  49.241  36.653  0.00  0.00           H  
ATOM   1294  HA  GLU 1  84      25.928  48.776  38.985  0.00  0.00           H  
ATOM   1295  HB2 GLU 1  84      25.623  51.163  38.356  0.00  0.00           H  
ATOM   1296  HB3 GLU 1  84      25.368  50.653  36.658  0.00  0.00           H  
ATOM   1297  HG2 GLU 1  84      23.407  49.365  37.404  0.00  0.00           H  
ATOM   1298  HG3 GLU 1  84      23.618  50.015  39.000  0.00  0.00           H  
ATOM   1299  N   GLY 1  85      24.691  47.107  37.664  0.00  0.00           N  
ATOM   1300  CA  GLY 1  85      24.321  45.889  37.120  0.00  0.00           C  
ATOM   1301  C   GLY 1  85      23.374  44.891  37.796  0.00  0.00           C  
ATOM   1302  O   GLY 1  85      22.944  45.267  38.868  0.00  0.00           O  
ATOM   1303  H   GLY 1  85      24.211  47.222  38.545  0.00  0.00           H  
ATOM   1304  HA2 GLY 1  85      23.776  46.134  36.209  0.00  0.00           H  
ATOM   1305  HA3 GLY 1  85      25.179  45.264  36.872  0.00  0.00           H  
ATOM   1306  N   GLU 1  86      23.142  43.707  37.250  0.00  0.00           N  
ATOM   1307  CA  GLU 1  86      22.144  42.732  37.684  0.00  0.00           C  
ATOM   1308  C   GLU 1  86      22.861  41.483  38.279  0.00  0.00           C  
ATOM   1309  O   GLU 1  86      23.472  40.719  37.549  0.00  0.00           O  
ATOM   1310  CB  GLU 1  86      21.210  42.407  36.493  0.00  0.00           C  
ATOM   1311  CG  GLU 1  86      20.566  43.567  35.739  0.00  0.00           C  
ATOM   1312  CD  GLU 1  86      19.192  43.279  35.153  0.00  0.00           C  
ATOM   1313  OE1 GLU 1  86      18.989  43.374  33.901  0.00  0.00           O  
ATOM   1314  OE2 GLU 1  86      18.209  43.021  35.907  0.00  0.00           O  
ATOM   1315  H   GLU 1  86      23.675  43.385  36.455  0.00  0.00           H  
ATOM   1316  HA  GLU 1  86      21.462  43.215  38.384  0.00  0.00           H  
ATOM   1317  HB2 GLU 1  86      21.752  41.820  35.751  0.00  0.00           H  
ATOM   1318  HB3 GLU 1  86      20.431  41.721  36.824  0.00  0.00           H  
ATOM   1319  HG2 GLU 1  86      20.447  44.239  36.588  0.00  0.00           H  
ATOM   1320  HG3 GLU 1  86      21.245  44.118  35.087  0.00  0.00           H  
ATOM   1321  N   LEU 1  87      22.772  41.220  39.584  0.00  0.00           N  
ATOM   1322  CA  LEU 1  87      23.329  39.972  40.217  0.00  0.00           C  
ATOM   1323  C   LEU 1  87      22.607  38.650  39.865  0.00  0.00           C  
ATOM   1324  O   LEU 1  87      21.385  38.658  39.664  0.00  0.00           O  
ATOM   1325  CB  LEU 1  87      23.643  40.071  41.726  0.00  0.00           C  
ATOM   1326  CG  LEU 1  87      24.812  41.156  42.120  0.00  0.00           C  
ATOM   1327  CD1 LEU 1  87      24.685  41.184  43.610  0.00  0.00           C  
ATOM   1328  CD2 LEU 1  87      26.257  40.672  41.736  0.00  0.00           C  
ATOM   1329  H   LEU 1  87      22.041  41.733  40.056  0.00  0.00           H  
ATOM   1330  HA  LEU 1  87      24.302  39.805  39.755  0.00  0.00           H  
ATOM   1331  HB2 LEU 1  87      22.721  40.357  42.231  0.00  0.00           H  
ATOM   1332  HB3 LEU 1  87      23.975  39.067  41.992  0.00  0.00           H  
ATOM   1333  HG  LEU 1  87      24.570  42.125  41.685  0.00  0.00           H  
ATOM   1334 HD11 LEU 1  87      24.922  40.243  44.107  0.00  0.00           H  
ATOM   1335 HD12 LEU 1  87      25.390  41.957  43.917  0.00  0.00           H  
ATOM   1336 HD13 LEU 1  87      23.725  41.666  43.790  0.00  0.00           H  
ATOM   1337 HD21 LEU 1  87      26.153  40.116  40.804  0.00  0.00           H  
ATOM   1338 HD22 LEU 1  87      26.949  41.512  41.792  0.00  0.00           H  
ATOM   1339 HD23 LEU 1  87      26.611  39.963  42.484  0.00  0.00           H  
ATOM   1340  N   GLY 1  88      23.345  37.600  39.684  0.00  0.00           N  
ATOM   1341  CA  GLY 1  88      22.935  36.207  39.371  0.00  0.00           C  
ATOM   1342  C   GLY 1  88      23.951  35.235  39.859  0.00  0.00           C  
ATOM   1343  O   GLY 1  88      24.882  35.508  40.565  0.00  0.00           O  
ATOM   1344  H   GLY 1  88      24.344  37.678  39.809  0.00  0.00           H  
ATOM   1345  HA2 GLY 1  88      22.031  36.042  39.957  0.00  0.00           H  
ATOM   1346  HA3 GLY 1  88      22.697  36.093  38.313  0.00  0.00           H  
ATOM   1347  N   THR 1  89      23.833  34.103  39.097  0.00  0.00           N  
ATOM   1348  CA  THR 1  89      24.785  33.014  39.304  0.00  0.00           C  
ATOM   1349  C   THR 1  89      24.734  32.162  37.998  0.00  0.00           C  
ATOM   1350  O   THR 1  89      23.812  32.220  37.222  0.00  0.00           O  
ATOM   1351  CB  THR 1  89      24.389  32.199  40.579  0.00  0.00           C  
ATOM   1352  OG1 THR 1  89      25.292  31.136  40.793  0.00  0.00           O  
ATOM   1353  CG2 THR 1  89      23.011  31.519  40.622  0.00  0.00           C  
ATOM   1354  H   THR 1  89      23.141  33.971  38.374  0.00  0.00           H  
ATOM   1355  HA  THR 1  89      25.773  33.472  39.345  0.00  0.00           H  
ATOM   1356  HB  THR 1  89      24.448  32.793  41.491  0.00  0.00           H  
ATOM   1357  HG1 THR 1  89      25.144  30.721  41.645  0.00  0.00           H  
ATOM   1358 HG21 THR 1  89      22.268  32.078  40.052  0.00  0.00           H  
ATOM   1359 HG22 THR 1  89      23.178  30.474  40.362  0.00  0.00           H  
ATOM   1360 HG23 THR 1  89      22.694  31.606  41.661  0.00  0.00           H  
ATOM   1361  N   ASP 1  90      25.841  31.524  37.679  0.00  0.00           N  
ATOM   1362  CA  ASP 1  90      26.204  30.843  36.469  0.00  0.00           C  
ATOM   1363  C   ASP 1  90      27.453  29.949  36.587  0.00  0.00           C  
ATOM   1364  O   ASP 1  90      27.980  29.919  37.712  0.00  0.00           O  
ATOM   1365  CB  ASP 1  90      26.330  31.765  35.207  0.00  0.00           C  
ATOM   1366  CG  ASP 1  90      25.849  31.121  33.910  0.00  0.00           C  
ATOM   1367  OD1 ASP 1  90      25.542  29.885  33.819  0.00  0.00           O  
ATOM   1368  OD2 ASP 1  90      25.807  31.839  32.889  0.00  0.00           O  
ATOM   1369  H   ASP 1  90      26.620  31.541  38.322  0.00  0.00           H  
ATOM   1370  HA  ASP 1  90      25.388  30.155  36.246  0.00  0.00           H  
ATOM   1371  HB2 ASP 1  90      25.721  32.634  35.457  0.00  0.00           H  
ATOM   1372  HB3 ASP 1  90      27.305  32.247  35.138  0.00  0.00           H  
ATOM   1373  N   LEU 1  91      27.839  29.143  35.601  0.00  0.00           N  
ATOM   1374  CA  LEU 1  91      29.082  28.403  35.681  0.00  0.00           C  
ATOM   1375  C   LEU 1  91      30.314  29.164  35.203  0.00  0.00           C  
ATOM   1376  O   LEU 1  91      30.200  30.058  34.346  0.00  0.00           O  
ATOM   1377  CB  LEU 1  91      28.988  27.080  34.754  0.00  0.00           C  
ATOM   1378  CG  LEU 1  91      27.822  26.154  35.101  0.00  0.00           C  
ATOM   1379  CD1 LEU 1  91      28.213  24.697  34.733  0.00  0.00           C  
ATOM   1380  CD2 LEU 1  91      27.263  26.057  36.524  0.00  0.00           C  
ATOM   1381  H   LEU 1  91      27.426  29.227  34.683  0.00  0.00           H  
ATOM   1382  HA  LEU 1  91      29.319  28.151  36.715  0.00  0.00           H  
ATOM   1383  HB2 LEU 1  91      28.870  27.409  33.722  0.00  0.00           H  
ATOM   1384  HB3 LEU 1  91      29.869  26.445  34.850  0.00  0.00           H  
ATOM   1385  HG  LEU 1  91      26.943  26.424  34.516  0.00  0.00           H  
ATOM   1386 HD11 LEU 1  91      27.265  24.174  34.610  0.00  0.00           H  
ATOM   1387 HD12 LEU 1  91      28.761  24.723  33.791  0.00  0.00           H  
ATOM   1388 HD13 LEU 1  91      28.789  24.119  35.455  0.00  0.00           H  
ATOM   1389 HD21 LEU 1  91      26.862  27.024  36.829  0.00  0.00           H  
ATOM   1390 HD22 LEU 1  91      26.490  25.295  36.630  0.00  0.00           H  
ATOM   1391 HD23 LEU 1  91      28.184  25.901  37.084  0.00  0.00           H  
ATOM   1392  N   VAL 1  92      31.488  28.794  35.627  0.00  0.00           N  
ATOM   1393  CA  VAL 1  92      32.795  29.279  35.040  0.00  0.00           C  
ATOM   1394  C   VAL 1  92      33.849  28.146  35.038  0.00  0.00           C  
ATOM   1395  O   VAL 1  92      33.841  27.209  35.886  0.00  0.00           O  
ATOM   1396  CB  VAL 1  92      33.316  30.463  35.852  0.00  0.00           C  
ATOM   1397  CG1 VAL 1  92      32.377  31.632  35.547  0.00  0.00           C  
ATOM   1398  CG2 VAL 1  92      33.548  30.143  37.360  0.00  0.00           C  
ATOM   1399  H   VAL 1  92      31.515  28.375  36.545  0.00  0.00           H  
ATOM   1400  HA  VAL 1  92      32.553  29.687  34.059  0.00  0.00           H  
ATOM   1401  HB  VAL 1  92      34.288  30.574  35.371  0.00  0.00           H  
ATOM   1402 HG11 VAL 1  92      32.857  32.502  35.995  0.00  0.00           H  
ATOM   1403 HG12 VAL 1  92      32.352  31.750  34.463  0.00  0.00           H  
ATOM   1404 HG13 VAL 1  92      31.414  31.438  36.018  0.00  0.00           H  
ATOM   1405 HG21 VAL 1  92      34.122  29.240  37.569  0.00  0.00           H  
ATOM   1406 HG22 VAL 1  92      34.166  30.904  37.837  0.00  0.00           H  
ATOM   1407 HG23 VAL 1  92      32.557  30.136  37.814  0.00  0.00           H  
ATOM   1408  N   SER 1  93      34.730  28.219  34.019  0.00  0.00           N  
ATOM   1409  CA  SER 1  93      35.989  27.450  33.869  0.00  0.00           C  
ATOM   1410  C   SER 1  93      37.059  28.147  33.140  0.00  0.00           C  
ATOM   1411  O   SER 1  93      36.813  28.796  32.201  0.00  0.00           O  
ATOM   1412  CB  SER 1  93      35.612  26.118  33.116  0.00  0.00           C  
ATOM   1413  OG  SER 1  93      36.611  25.151  33.245  0.00  0.00           O  
ATOM   1414  H   SER 1  93      34.535  28.926  33.325  0.00  0.00           H  
ATOM   1415  HA  SER 1  93      36.376  27.062  34.812  0.00  0.00           H  
ATOM   1416  HB2 SER 1  93      34.713  25.734  33.598  0.00  0.00           H  
ATOM   1417  HB3 SER 1  93      35.519  26.212  32.034  0.00  0.00           H  
ATOM   1418  HG  SER 1  93      36.100  24.340  33.308  0.00  0.00           H  
ATOM   1419  N   ILE 1  94      38.380  27.952  33.435  0.00  0.00           N  
ATOM   1420  CA  ILE 1  94      39.505  28.678  32.873  0.00  0.00           C  
ATOM   1421  C   ILE 1  94      40.178  27.551  32.011  0.00  0.00           C  
ATOM   1422  O   ILE 1  94      40.781  26.664  32.602  0.00  0.00           O  
ATOM   1423  CB  ILE 1  94      40.408  29.164  34.007  0.00  0.00           C  
ATOM   1424  CG1 ILE 1  94      39.701  30.361  34.799  0.00  0.00           C  
ATOM   1425  CG2 ILE 1  94      41.669  29.754  33.453  0.00  0.00           C  
ATOM   1426  CD1 ILE 1  94      40.471  30.910  35.916  0.00  0.00           C  
ATOM   1427  H   ILE 1  94      38.468  27.305  34.206  0.00  0.00           H  
ATOM   1428  HA  ILE 1  94      39.177  29.488  32.222  0.00  0.00           H  
ATOM   1429  HB  ILE 1  94      40.673  28.301  34.619  0.00  0.00           H  
ATOM   1430 HG12 ILE 1  94      39.373  31.149  34.121  0.00  0.00           H  
ATOM   1431 HG13 ILE 1  94      38.794  29.952  35.245  0.00  0.00           H  
ATOM   1432 HG21 ILE 1  94      41.566  30.750  33.024  0.00  0.00           H  
ATOM   1433 HG22 ILE 1  94      42.491  29.703  34.168  0.00  0.00           H  
ATOM   1434 HG23 ILE 1  94      42.059  29.030  32.738  0.00  0.00           H  
ATOM   1435 HD11 ILE 1  94      40.727  30.134  36.637  0.00  0.00           H  
ATOM   1436 HD12 ILE 1  94      41.384  31.386  35.557  0.00  0.00           H  
ATOM   1437 HD13 ILE 1  94      39.844  31.557  36.529  0.00  0.00           H  
ATOM   1438  N   PRO 1  95      40.066  27.555  30.627  0.00  0.00           N  
ATOM   1439  CA  PRO 1  95      40.570  26.441  29.811  0.00  0.00           C  
ATOM   1440  C   PRO 1  95      42.096  26.132  30.049  0.00  0.00           C  
ATOM   1441  O   PRO 1  95      42.508  25.026  29.818  0.00  0.00           O  
ATOM   1442  CB  PRO 1  95      40.301  26.801  28.335  0.00  0.00           C  
ATOM   1443  CG  PRO 1  95      39.872  28.263  28.372  0.00  0.00           C  
ATOM   1444  CD  PRO 1  95      39.430  28.591  29.763  0.00  0.00           C  
ATOM   1445  HA  PRO 1  95      40.003  25.557  30.103  0.00  0.00           H  
ATOM   1446  HB2 PRO 1  95      41.283  26.743  27.867  0.00  0.00           H  
ATOM   1447  HB3 PRO 1  95      39.552  26.097  27.972  0.00  0.00           H  
ATOM   1448  HG2 PRO 1  95      40.642  29.011  28.183  0.00  0.00           H  
ATOM   1449  HG3 PRO 1  95      39.009  28.337  27.711  0.00  0.00           H  
ATOM   1450  HD2 PRO 1  95      39.848  29.560  30.036  0.00  0.00           H  
ATOM   1451  HD3 PRO 1  95      38.343  28.552  29.840  0.00  0.00           H  
ATOM   1452  N   HIS 1  96      42.871  27.098  30.529  0.00  0.00           N  
ATOM   1453  CA  HIS 1  96      44.271  26.990  31.014  0.00  0.00           C  
ATOM   1454  C   HIS 1  96      44.267  27.317  32.552  0.00  0.00           C  
ATOM   1455  O   HIS 1  96      44.773  28.343  32.988  0.00  0.00           O  
ATOM   1456  CB  HIS 1  96      45.218  27.905  30.228  0.00  0.00           C  
ATOM   1457  CG  HIS 1  96      45.106  27.642  28.781  0.00  0.00           C  
ATOM   1458  ND1 HIS 1  96      45.815  26.740  28.118  0.00  0.00           N  
ATOM   1459  CD2 HIS 1  96      44.464  28.454  27.880  0.00  0.00           C  
ATOM   1460  CE1 HIS 1  96      45.517  26.930  26.802  0.00  0.00           C  
ATOM   1461  NE2 HIS 1  96      44.749  28.035  26.658  0.00  0.00           N  
ATOM   1462  H   HIS 1  96      42.424  27.991  30.680  0.00  0.00           H  
ATOM   1463  HA  HIS 1  96      44.677  25.979  30.968  0.00  0.00           H  
ATOM   1464  HB2 HIS 1  96      44.939  28.926  30.485  0.00  0.00           H  
ATOM   1465  HB3 HIS 1  96      46.233  27.672  30.551  0.00  0.00           H  
ATOM   1466  HD1 HIS 1  96      46.645  26.224  28.375  0.00  0.00           H  
ATOM   1467  HD2 HIS 1  96      43.815  29.275  28.147  0.00  0.00           H  
ATOM   1468  HE1 HIS 1  96      45.874  26.361  25.956  0.00  0.00           H  
ATOM   1469  HE2 HIS 1  96      44.281  28.279  25.797  0.00  0.00           H  
ATOM   1470  N   GLY 1  97      43.695  26.319  33.366  0.00  0.00           N  
ATOM   1471  CA  GLY 1  97      43.368  26.409  34.845  0.00  0.00           C  
ATOM   1472  C   GLY 1  97      43.437  25.076  35.434  0.00  0.00           C  
ATOM   1473  O   GLY 1  97      44.208  24.224  34.959  0.00  0.00           O  
ATOM   1474  H   GLY 1  97      43.278  25.541  32.875  0.00  0.00           H  
ATOM   1475  HA2 GLY 1  97      44.052  27.093  35.347  0.00  0.00           H  
ATOM   1476  HA3 GLY 1  97      42.387  26.872  34.949  0.00  0.00           H  
ATOM   1477  N   PRO 1  98      42.668  24.700  36.424  0.00  0.00           N  
ATOM   1478  CA  PRO 1  98      42.706  23.435  37.151  0.00  0.00           C  
ATOM   1479  C   PRO 1  98      41.894  22.306  36.559  0.00  0.00           C  
ATOM   1480  O   PRO 1  98      41.536  21.280  37.176  0.00  0.00           O  
ATOM   1481  CB  PRO 1  98      42.188  23.809  38.514  0.00  0.00           C  
ATOM   1482  CG  PRO 1  98      41.068  24.878  38.191  0.00  0.00           C  
ATOM   1483  CD  PRO 1  98      41.848  25.585  37.174  0.00  0.00           C  
ATOM   1484  HA  PRO 1  98      43.744  23.154  37.329  0.00  0.00           H  
ATOM   1485  HB2 PRO 1  98      41.761  22.990  39.093  0.00  0.00           H  
ATOM   1486  HB3 PRO 1  98      42.967  24.284  39.111  0.00  0.00           H  
ATOM   1487  HG2 PRO 1  98      40.195  24.365  37.786  0.00  0.00           H  
ATOM   1488  HG3 PRO 1  98      40.706  25.408  39.072  0.00  0.00           H  
ATOM   1489  HD2 PRO 1  98      41.252  26.009  36.366  0.00  0.00           H  
ATOM   1490  HD3 PRO 1  98      42.521  26.384  37.485  0.00  0.00           H  
ATOM   1491  N   ASN 1  99      41.346  22.554  35.342  0.00  0.00           N  
ATOM   1492  CA  ASN 1  99      40.439  21.724  34.561  0.00  0.00           C  
ATOM   1493  C   ASN 1  99      38.966  21.612  35.051  0.00  0.00           C  
ATOM   1494  O   ASN 1  99      38.140  21.099  34.347  0.00  0.00           O  
ATOM   1495  CB  ASN 1  99      41.096  20.324  34.270  0.00  0.00           C  
ATOM   1496  CG  ASN 1  99      40.437  19.492  33.146  0.00  0.00           C  
ATOM   1497  OD1 ASN 1  99      39.866  18.399  33.370  0.00  0.00           O  
ATOM   1498  ND2 ASN 1  99      40.539  19.979  31.928  0.00  0.00           N  
ATOM   1499  H   ASN 1  99      41.733  23.361  34.874  0.00  0.00           H  
ATOM   1500  HA  ASN 1  99      40.255  22.264  33.633  0.00  0.00           H  
ATOM   1501  HB2 ASN 1  99      42.120  20.480  33.932  0.00  0.00           H  
ATOM   1502  HB3 ASN 1  99      40.999  19.764  35.200  0.00  0.00           H  
ATOM   1503 HD21 ASN 1  99      40.058  19.453  31.213  0.00  0.00           H  
ATOM   1504 HD22 ASN 1  99      41.178  20.737  31.735  0.00  0.00           H  
ATOM   1505  N   VAL 1 100      38.578  22.014  36.289  0.00  0.00           N  
ATOM   1506  CA  VAL 1 100      37.210  21.791  36.890  0.00  0.00           C  
ATOM   1507  C   VAL 1 100      36.257  22.956  36.500  0.00  0.00           C  
ATOM   1508  O   VAL 1 100      36.723  24.016  36.104  0.00  0.00           O  
ATOM   1509  CB  VAL 1 100      37.293  21.710  38.412  0.00  0.00           C  
ATOM   1510  CG1 VAL 1 100      37.759  20.340  38.759  0.00  0.00           C  
ATOM   1511  CG2 VAL 1 100      38.089  22.755  39.226  0.00  0.00           C  
ATOM   1512  H   VAL 1 100      39.286  22.343  36.930  0.00  0.00           H  
ATOM   1513  HA  VAL 1 100      36.835  20.846  36.496  0.00  0.00           H  
ATOM   1514  HB  VAL 1 100      36.267  21.804  38.767  0.00  0.00           H  
ATOM   1515 HG11 VAL 1 100      37.817  20.086  39.817  0.00  0.00           H  
ATOM   1516 HG12 VAL 1 100      37.109  19.631  38.245  0.00  0.00           H  
ATOM   1517 HG13 VAL 1 100      38.711  20.163  38.260  0.00  0.00           H  
ATOM   1518 HG21 VAL 1 100      39.167  22.636  39.110  0.00  0.00           H  
ATOM   1519 HG22 VAL 1 100      37.849  23.761  38.880  0.00  0.00           H  
ATOM   1520 HG23 VAL 1 100      37.909  22.715  40.300  0.00  0.00           H  
ATOM   1521  N   THR 1 101      34.965  22.746  36.664  0.00  0.00           N  
ATOM   1522  CA  THR 1 101      33.842  23.617  36.281  0.00  0.00           C  
ATOM   1523  C   THR 1 101      32.877  23.791  37.497  0.00  0.00           C  
ATOM   1524  O   THR 1 101      32.655  22.806  38.192  0.00  0.00           O  
ATOM   1525  CB  THR 1 101      33.220  23.380  34.950  0.00  0.00           C  
ATOM   1526  OG1 THR 1 101      34.253  23.242  33.887  0.00  0.00           O  
ATOM   1527  CG2 THR 1 101      32.181  24.417  34.545  0.00  0.00           C  
ATOM   1528  H   THR 1 101      34.629  21.809  36.834  0.00  0.00           H  
ATOM   1529  HA  THR 1 101      34.312  24.600  36.283  0.00  0.00           H  
ATOM   1530  HB  THR 1 101      32.676  22.438  35.023  0.00  0.00           H  
ATOM   1531  HG1 THR 1 101      34.047  22.531  33.276  0.00  0.00           H  
ATOM   1532 HG21 THR 1 101      32.048  24.369  33.464  0.00  0.00           H  
ATOM   1533 HG22 THR 1 101      31.332  24.268  35.212  0.00  0.00           H  
ATOM   1534 HG23 THR 1 101      32.604  25.416  34.649  0.00  0.00           H  
ATOM   1535  N   VAL 1 102      32.492  25.032  37.926  0.00  0.00           N  
ATOM   1536  CA  VAL 1 102      31.826  25.421  39.164  0.00  0.00           C  
ATOM   1537  C   VAL 1 102      30.788  26.554  39.076  0.00  0.00           C  
ATOM   1538  O   VAL 1 102      31.026  27.476  38.240  0.00  0.00           O  
ATOM   1539  CB  VAL 1 102      32.807  25.653  40.260  0.00  0.00           C  
ATOM   1540  CG1 VAL 1 102      33.620  24.523  40.659  0.00  0.00           C  
ATOM   1541  CG2 VAL 1 102      33.749  26.889  39.890  0.00  0.00           C  
ATOM   1542  H   VAL 1 102      32.800  25.855  37.429  0.00  0.00           H  
ATOM   1543  HA  VAL 1 102      31.195  24.557  39.374  0.00  0.00           H  
ATOM   1544  HB  VAL 1 102      32.204  26.010  41.095  0.00  0.00           H  
ATOM   1545 HG11 VAL 1 102      34.363  24.195  39.932  0.00  0.00           H  
ATOM   1546 HG12 VAL 1 102      33.977  24.626  41.684  0.00  0.00           H  
ATOM   1547 HG13 VAL 1 102      33.021  23.631  40.841  0.00  0.00           H  
ATOM   1548 HG21 VAL 1 102      34.439  26.572  39.108  0.00  0.00           H  
ATOM   1549 HG22 VAL 1 102      33.168  27.790  39.693  0.00  0.00           H  
ATOM   1550 HG23 VAL 1 102      34.310  27.154  40.787  0.00  0.00           H  
ATOM   1551  N   ARG 1 103      29.713  26.445  39.784  0.00  0.00           N  
ATOM   1552  CA  ARG 1 103      28.734  27.540  39.908  0.00  0.00           C  
ATOM   1553  C   ARG 1 103      29.286  28.688  40.750  0.00  0.00           C  
ATOM   1554  O   ARG 1 103      29.880  28.429  41.799  0.00  0.00           O  
ATOM   1555  CB  ARG 1 103      27.413  26.964  40.281  0.00  0.00           C  
ATOM   1556  CG  ARG 1 103      26.159  27.778  40.008  0.00  0.00           C  
ATOM   1557  CD  ARG 1 103      24.876  27.088  40.580  0.00  0.00           C  
ATOM   1558  NE  ARG 1 103      24.683  25.784  40.026  0.00  0.00           N  
ATOM   1559  CZ  ARG 1 103      24.106  25.538  38.915  0.00  0.00           C  
ATOM   1560  NH1 ARG 1 103      23.475  26.480  38.131  0.00  0.00           N  
ATOM   1561  NH2 ARG 1 103      23.961  24.321  38.552  0.00  0.00           N  
ATOM   1562  H   ARG 1 103      29.786  25.806  40.563  0.00  0.00           H  
ATOM   1563  HA  ARG 1 103      28.578  27.927  38.902  0.00  0.00           H  
ATOM   1564  HB2 ARG 1 103      27.274  26.081  39.656  0.00  0.00           H  
ATOM   1565  HB3 ARG 1 103      27.409  26.508  41.271  0.00  0.00           H  
ATOM   1566  HG2 ARG 1 103      26.259  28.810  40.343  0.00  0.00           H  
ATOM   1567  HG3 ARG 1 103      25.956  27.907  38.945  0.00  0.00           H  
ATOM   1568  HD2 ARG 1 103      24.965  26.979  41.661  0.00  0.00           H  
ATOM   1569  HD3 ARG 1 103      24.113  27.814  40.296  0.00  0.00           H  
ATOM   1570  HE  ARG 1 103      25.079  25.028  40.565  0.00  0.00           H  
ATOM   1571 HH11 ARG 1 103      23.054  26.164  37.269  0.00  0.00           H  
ATOM   1572 HH12 ARG 1 103      23.551  27.470  38.319  0.00  0.00           H  
ATOM   1573 HH21 ARG 1 103      23.440  24.091  37.717  0.00  0.00           H  
ATOM   1574 HH22 ARG 1 103      24.400  23.565  39.057  0.00  0.00           H  
ATOM   1575  N   ALA 1 104      29.009  29.930  40.347  0.00  0.00           N  
ATOM   1576  CA  ALA 1 104      29.678  31.097  40.889  0.00  0.00           C  
ATOM   1577  C   ALA 1 104      28.759  32.339  40.717  0.00  0.00           C  
ATOM   1578  O   ALA 1 104      27.914  32.433  39.805  0.00  0.00           O  
ATOM   1579  CB  ALA 1 104      30.992  31.320  40.086  0.00  0.00           C  
ATOM   1580  H   ALA 1 104      28.374  30.185  39.603  0.00  0.00           H  
ATOM   1581  HA  ALA 1 104      30.042  30.967  41.908  0.00  0.00           H  
ATOM   1582  HB1 ALA 1 104      31.624  30.435  40.152  0.00  0.00           H  
ATOM   1583  HB2 ALA 1 104      30.640  31.404  39.058  0.00  0.00           H  
ATOM   1584  HB3 ALA 1 104      31.653  32.111  40.440  0.00  0.00           H  
ATOM   1585  N   ASN 1 105      28.844  33.353  41.552  0.00  0.00           N  
ATOM   1586  CA  ASN 1 105      27.949  34.534  41.476  0.00  0.00           C  
ATOM   1587  C   ASN 1 105      28.453  35.574  40.508  0.00  0.00           C  
ATOM   1588  O   ASN 1 105      29.644  35.906  40.684  0.00  0.00           O  
ATOM   1589  CB  ASN 1 105      27.772  35.261  42.882  0.00  0.00           C  
ATOM   1590  CG  ASN 1 105      27.078  34.357  43.882  0.00  0.00           C  
ATOM   1591  OD1 ASN 1 105      25.983  34.020  43.779  0.00  0.00           O  
ATOM   1592  ND2 ASN 1 105      27.831  33.935  44.925  0.00  0.00           N  
ATOM   1593  H   ASN 1 105      29.649  33.312  42.161  0.00  0.00           H  
ATOM   1594  HA  ASN 1 105      26.932  34.275  41.183  0.00  0.00           H  
ATOM   1595  HB2 ASN 1 105      28.736  35.621  43.240  0.00  0.00           H  
ATOM   1596  HB3 ASN 1 105      27.110  36.125  42.825  0.00  0.00           H  
ATOM   1597 HD21 ASN 1 105      27.428  33.310  45.609  0.00  0.00           H  
ATOM   1598 HD22 ASN 1 105      28.811  34.172  44.994  0.00  0.00           H  
ATOM   1599  N   ILE 1 106      27.726  36.138  39.642  0.00  0.00           N  
ATOM   1600  CA  ILE 1 106      28.109  37.028  38.513  0.00  0.00           C  
ATOM   1601  C   ILE 1 106      27.258  38.203  38.401  0.00  0.00           C  
ATOM   1602  O   ILE 1 106      26.048  38.185  38.723  0.00  0.00           O  
ATOM   1603  CB  ILE 1 106      28.133  36.131  37.254  0.00  0.00           C  
ATOM   1604  CG1 ILE 1 106      28.668  36.860  35.991  0.00  0.00           C  
ATOM   1605  CG2 ILE 1 106      26.732  35.456  36.754  0.00  0.00           C  
ATOM   1606  CD1 ILE 1 106      29.353  36.039  34.986  0.00  0.00           C  
ATOM   1607  H   ILE 1 106      26.743  35.915  39.579  0.00  0.00           H  
ATOM   1608  HA  ILE 1 106      29.143  37.323  38.691  0.00  0.00           H  
ATOM   1609  HB  ILE 1 106      28.796  35.292  37.469  0.00  0.00           H  
ATOM   1610 HG12 ILE 1 106      27.817  37.433  35.623  0.00  0.00           H  
ATOM   1611 HG13 ILE 1 106      29.329  37.660  36.323  0.00  0.00           H  
ATOM   1612 HG21 ILE 1 106      26.706  35.224  35.689  0.00  0.00           H  
ATOM   1613 HG22 ILE 1 106      26.430  34.594  37.349  0.00  0.00           H  
ATOM   1614 HG23 ILE 1 106      25.982  36.229  36.915  0.00  0.00           H  
ATOM   1615 HD11 ILE 1 106      29.794  36.608  34.168  0.00  0.00           H  
ATOM   1616 HD12 ILE 1 106      30.172  35.449  35.396  0.00  0.00           H  
ATOM   1617 HD13 ILE 1 106      28.635  35.336  34.564  0.00  0.00           H  
ATOM   1618  N   ALA 1 107      27.793  39.388  37.934  0.00  0.00           N  
ATOM   1619  CA  ALA 1 107      26.985  40.602  37.572  0.00  0.00           C  
ATOM   1620  C   ALA 1 107      27.119  40.831  36.099  0.00  0.00           C  
ATOM   1621  O   ALA 1 107      28.169  41.133  35.548  0.00  0.00           O  
ATOM   1622  CB  ALA 1 107      27.634  41.703  38.347  0.00  0.00           C  
ATOM   1623  H   ALA 1 107      28.782  39.336  37.735  0.00  0.00           H  
ATOM   1624  HA  ALA 1 107      25.976  40.374  37.916  0.00  0.00           H  
ATOM   1625  HB1 ALA 1 107      28.452  42.161  37.790  0.00  0.00           H  
ATOM   1626  HB2 ALA 1 107      26.862  42.470  38.402  0.00  0.00           H  
ATOM   1627  HB3 ALA 1 107      27.931  41.410  39.354  0.00  0.00           H  
ATOM   1628  N   ALA 1 108      25.906  40.748  35.451  0.00  0.00           N  
ATOM   1629  CA  ALA 1 108      25.849  41.392  34.104  0.00  0.00           C  
ATOM   1630  C   ALA 1 108      25.802  42.871  34.227  0.00  0.00           C  
ATOM   1631  O   ALA 1 108      24.799  43.399  34.649  0.00  0.00           O  
ATOM   1632  CB  ALA 1 108      24.562  40.799  33.510  0.00  0.00           C  
ATOM   1633  H   ALA 1 108      25.070  40.440  35.927  0.00  0.00           H  
ATOM   1634  HA  ALA 1 108      26.606  41.094  33.379  0.00  0.00           H  
ATOM   1635  HB1 ALA 1 108      24.705  39.824  33.043  0.00  0.00           H  
ATOM   1636  HB2 ALA 1 108      23.850  40.657  34.323  0.00  0.00           H  
ATOM   1637  HB3 ALA 1 108      24.160  41.608  32.899  0.00  0.00           H  
ATOM   1638  N   ILE 1 109      26.860  43.538  33.909  0.00  0.00           N  
ATOM   1639  CA  ILE 1 109      27.031  45.006  33.991  0.00  0.00           C  
ATOM   1640  C   ILE 1 109      26.140  45.687  32.945  0.00  0.00           C  
ATOM   1641  O   ILE 1 109      26.044  45.312  31.718  0.00  0.00           O  
ATOM   1642  CB  ILE 1 109      28.521  45.430  33.723  0.00  0.00           C  
ATOM   1643  CG1 ILE 1 109      29.524  44.862  34.696  0.00  0.00           C  
ATOM   1644  CG2 ILE 1 109      28.613  46.968  33.790  0.00  0.00           C  
ATOM   1645  CD1 ILE 1 109      31.047  45.016  34.435  0.00  0.00           C  
ATOM   1646  H   ILE 1 109      27.736  43.064  33.743  0.00  0.00           H  
ATOM   1647  HA  ILE 1 109      26.617  45.317  34.950  0.00  0.00           H  
ATOM   1648  HB  ILE 1 109      28.900  45.078  32.764  0.00  0.00           H  
ATOM   1649 HG12 ILE 1 109      29.306  45.307  35.667  0.00  0.00           H  
ATOM   1650 HG13 ILE 1 109      29.262  43.810  34.813  0.00  0.00           H  
ATOM   1651 HG21 ILE 1 109      28.224  47.387  32.862  0.00  0.00           H  
ATOM   1652 HG22 ILE 1 109      28.289  47.425  34.725  0.00  0.00           H  
ATOM   1653 HG23 ILE 1 109      29.656  47.272  33.700  0.00  0.00           H  
ATOM   1654 HD11 ILE 1 109      31.445  46.019  34.283  0.00  0.00           H  
ATOM   1655 HD12 ILE 1 109      31.587  44.481  35.217  0.00  0.00           H  
ATOM   1656 HD13 ILE 1 109      31.262  44.445  33.532  0.00  0.00           H  
ATOM   1657  N   THR 1 110      25.578  46.850  33.301  0.00  0.00           N  
ATOM   1658  CA  THR 1 110      24.544  47.613  32.536  0.00  0.00           C  
ATOM   1659  C   THR 1 110      24.861  49.090  32.367  0.00  0.00           C  
ATOM   1660  O   THR 1 110      24.222  49.672  31.519  0.00  0.00           O  
ATOM   1661  CB  THR 1 110      23.115  47.372  33.044  0.00  0.00           C  
ATOM   1662  OG1 THR 1 110      22.877  47.696  34.445  0.00  0.00           O  
ATOM   1663  CG2 THR 1 110      22.605  45.957  32.751  0.00  0.00           C  
ATOM   1664  H   THR 1 110      25.669  47.138  34.265  0.00  0.00           H  
ATOM   1665  HA  THR 1 110      24.538  47.311  31.489  0.00  0.00           H  
ATOM   1666  HB  THR 1 110      22.417  47.946  32.435  0.00  0.00           H  
ATOM   1667  HG1 THR 1 110      22.816  48.648  34.337  0.00  0.00           H  
ATOM   1668 HG21 THR 1 110      21.664  45.841  33.290  0.00  0.00           H  
ATOM   1669 HG22 THR 1 110      22.370  45.952  31.687  0.00  0.00           H  
ATOM   1670 HG23 THR 1 110      23.266  45.124  32.990  0.00  0.00           H  
ATOM   1671  N   GLU 1 111      25.869  49.610  33.132  0.00  0.00           N  
ATOM   1672  CA  GLU 1 111      26.325  51.013  33.142  0.00  0.00           C  
ATOM   1673  C   GLU 1 111      27.614  51.104  34.029  0.00  0.00           C  
ATOM   1674  O   GLU 1 111      27.698  50.561  35.096  0.00  0.00           O  
ATOM   1675  CB  GLU 1 111      25.203  51.901  33.495  0.00  0.00           C  
ATOM   1676  CG  GLU 1 111      25.492  53.343  33.813  0.00  0.00           C  
ATOM   1677  CD  GLU 1 111      26.192  54.078  32.650  0.00  0.00           C  
ATOM   1678  OE1 GLU 1 111      26.531  55.290  32.901  0.00  0.00           O  
ATOM   1679  OE2 GLU 1 111      26.448  53.552  31.538  0.00  0.00           O  
ATOM   1680  H   GLU 1 111      26.126  48.964  33.865  0.00  0.00           H  
ATOM   1681  HA  GLU 1 111      26.592  51.160  32.096  0.00  0.00           H  
ATOM   1682  HB2 GLU 1 111      24.506  51.894  32.657  0.00  0.00           H  
ATOM   1683  HB3 GLU 1 111      24.585  51.548  34.320  0.00  0.00           H  
ATOM   1684  HG2 GLU 1 111      24.514  53.733  34.096  0.00  0.00           H  
ATOM   1685  HG3 GLU 1 111      26.150  53.371  34.681  0.00  0.00           H  
ATOM   1686  N   SER 1 112      28.643  51.820  33.532  0.00  0.00           N  
ATOM   1687  CA  SER 1 112      29.888  52.019  34.142  0.00  0.00           C  
ATOM   1688  C   SER 1 112      30.594  53.328  33.684  0.00  0.00           C  
ATOM   1689  O   SER 1 112      30.198  54.040  32.736  0.00  0.00           O  
ATOM   1690  CB  SER 1 112      30.822  50.806  33.783  0.00  0.00           C  
ATOM   1691  OG  SER 1 112      31.320  50.804  32.416  0.00  0.00           O  
ATOM   1692  H   SER 1 112      28.604  52.188  32.593  0.00  0.00           H  
ATOM   1693  HA  SER 1 112      29.970  52.048  35.229  0.00  0.00           H  
ATOM   1694  HB2 SER 1 112      31.719  50.938  34.387  0.00  0.00           H  
ATOM   1695  HB3 SER 1 112      30.371  49.861  34.088  0.00  0.00           H  
ATOM   1696  HG  SER 1 112      30.643  50.525  31.795  0.00  0.00           H  
ATOM   1697  N   ASP 1 113      31.716  53.576  34.343  0.00  0.00           N  
ATOM   1698  CA  ASP 1 113      32.549  54.713  34.068  0.00  0.00           C  
ATOM   1699  C   ASP 1 113      33.972  54.532  34.539  0.00  0.00           C  
ATOM   1700  O   ASP 1 113      34.189  53.948  35.629  0.00  0.00           O  
ATOM   1701  CB  ASP 1 113      31.928  56.043  34.506  0.00  0.00           C  
ATOM   1702  CG  ASP 1 113      32.635  57.306  34.230  0.00  0.00           C  
ATOM   1703  OD1 ASP 1 113      32.886  57.503  32.995  0.00  0.00           O  
ATOM   1704  OD2 ASP 1 113      32.963  58.196  35.061  0.00  0.00           O  
ATOM   1705  H   ASP 1 113      32.091  52.931  35.025  0.00  0.00           H  
ATOM   1706  HA  ASP 1 113      32.639  54.869  32.993  0.00  0.00           H  
ATOM   1707  HB2 ASP 1 113      31.067  56.006  33.839  0.00  0.00           H  
ATOM   1708  HB3 ASP 1 113      31.766  55.801  35.557  0.00  0.00           H  
ATOM   1709  N   LYS 1 114      34.903  55.114  33.785  0.00  0.00           N  
ATOM   1710  CA  LYS 1 114      36.341  54.853  33.869  0.00  0.00           C  
ATOM   1711  C   LYS 1 114      36.791  53.379  33.975  0.00  0.00           C  
ATOM   1712  O   LYS 1 114      37.942  53.105  33.716  0.00  0.00           O  
ATOM   1713  CB  LYS 1 114      36.999  55.730  34.949  0.00  0.00           C  
ATOM   1714  CG  LYS 1 114      36.622  57.184  34.849  0.00  0.00           C  
ATOM   1715  CD  LYS 1 114      36.771  57.968  33.517  0.00  0.00           C  
ATOM   1716  CE  LYS 1 114      36.331  59.413  33.778  0.00  0.00           C  
ATOM   1717  NZ  LYS 1 114      34.857  59.601  33.535  0.00  0.00           N  
ATOM   1718  H   LYS 1 114      34.697  55.636  32.945  0.00  0.00           H  
ATOM   1719  HA  LYS 1 114      36.801  55.201  32.944  0.00  0.00           H  
ATOM   1720  HB2 LYS 1 114      36.742  55.398  35.955  0.00  0.00           H  
ATOM   1721  HB3 LYS 1 114      38.086  55.681  35.015  0.00  0.00           H  
ATOM   1722  HG2 LYS 1 114      35.594  57.232  35.209  0.00  0.00           H  
ATOM   1723  HG3 LYS 1 114      37.231  57.773  35.536  0.00  0.00           H  
ATOM   1724  HD2 LYS 1 114      37.797  57.909  33.155  0.00  0.00           H  
ATOM   1725  HD3 LYS 1 114      36.204  57.425  32.761  0.00  0.00           H  
ATOM   1726  HE2 LYS 1 114      36.514  59.829  34.769  0.00  0.00           H  
ATOM   1727  HE3 LYS 1 114      36.873  60.076  33.105  0.00  0.00           H  
ATOM   1728  HZ1 LYS 1 114      34.568  60.569  33.522  0.00  0.00           H  
ATOM   1729  HZ2 LYS 1 114      34.608  59.194  32.645  0.00  0.00           H  
ATOM   1730  HZ3 LYS 1 114      34.293  59.119  34.220  0.00  0.00           H  
ATOM   1731  N   PHE 1 115      35.843  52.400  34.132  0.00  0.00           N  
ATOM   1732  CA  PHE 1 115      36.022  51.061  34.524  0.00  0.00           C  
ATOM   1733  C   PHE 1 115      36.622  50.124  33.449  0.00  0.00           C  
ATOM   1734  O   PHE 1 115      37.615  49.377  33.706  0.00  0.00           O  
ATOM   1735  CB  PHE 1 115      34.650  50.449  34.987  0.00  0.00           C  
ATOM   1736  CG  PHE 1 115      34.651  49.041  35.309  0.00  0.00           C  
ATOM   1737  CD1 PHE 1 115      34.835  48.701  36.691  0.00  0.00           C  
ATOM   1738  CD2 PHE 1 115      34.438  48.050  34.245  0.00  0.00           C  
ATOM   1739  CE1 PHE 1 115      34.809  47.293  36.958  0.00  0.00           C  
ATOM   1740  CE2 PHE 1 115      34.459  46.671  34.654  0.00  0.00           C  
ATOM   1741  CZ  PHE 1 115      34.596  46.302  36.004  0.00  0.00           C  
ATOM   1742  H   PHE 1 115      34.929  52.769  34.353  0.00  0.00           H  
ATOM   1743  HA  PHE 1 115      36.653  50.948  35.405  0.00  0.00           H  
ATOM   1744  HB2 PHE 1 115      34.329  51.113  35.789  0.00  0.00           H  
ATOM   1745  HB3 PHE 1 115      33.997  50.684  34.147  0.00  0.00           H  
ATOM   1746  HD1 PHE 1 115      34.996  49.416  37.485  0.00  0.00           H  
ATOM   1747  HD2 PHE 1 115      34.183  48.318  33.230  0.00  0.00           H  
ATOM   1748  HE1 PHE 1 115      35.097  46.940  37.937  0.00  0.00           H  
ATOM   1749  HE2 PHE 1 115      34.329  45.852  33.962  0.00  0.00           H  
ATOM   1750  HZ  PHE 1 115      34.712  45.253  36.233  0.00  0.00           H  
ATOM   1751  N   PHE 1 116      35.978  50.112  32.241  0.00  0.00           N  
ATOM   1752  CA  PHE 1 116      36.530  49.474  31.024  0.00  0.00           C  
ATOM   1753  C   PHE 1 116      37.610  50.330  30.381  0.00  0.00           C  
ATOM   1754  O   PHE 1 116      37.538  51.623  30.362  0.00  0.00           O  
ATOM   1755  CB  PHE 1 116      35.379  49.066  30.036  0.00  0.00           C  
ATOM   1756  CG  PHE 1 116      34.390  48.101  30.624  0.00  0.00           C  
ATOM   1757  CD1 PHE 1 116      34.652  46.743  30.763  0.00  0.00           C  
ATOM   1758  CD2 PHE 1 116      33.074  48.526  30.876  0.00  0.00           C  
ATOM   1759  CE1 PHE 1 116      33.626  45.880  31.276  0.00  0.00           C  
ATOM   1760  CE2 PHE 1 116      32.116  47.676  31.356  0.00  0.00           C  
ATOM   1761  CZ  PHE 1 116      32.308  46.303  31.462  0.00  0.00           C  
ATOM   1762  H   PHE 1 116      35.185  50.733  32.170  0.00  0.00           H  
ATOM   1763  HA  PHE 1 116      36.973  48.522  31.315  0.00  0.00           H  
ATOM   1764  HB2 PHE 1 116      34.825  49.991  29.877  0.00  0.00           H  
ATOM   1765  HB3 PHE 1 116      35.901  48.784  29.122  0.00  0.00           H  
ATOM   1766  HD1 PHE 1 116      35.526  46.289  30.321  0.00  0.00           H  
ATOM   1767  HD2 PHE 1 116      32.804  49.520  30.551  0.00  0.00           H  
ATOM   1768  HE1 PHE 1 116      33.770  44.811  31.319  0.00  0.00           H  
ATOM   1769  HE2 PHE 1 116      31.100  48.031  31.432  0.00  0.00           H  
ATOM   1770  HZ  PHE 1 116      31.550  45.565  31.678  0.00  0.00           H  
ATOM   1771  N   ILE 1 117      38.515  49.755  29.655  0.00  0.00           N  
ATOM   1772  CA  ILE 1 117      39.568  50.404  28.807  0.00  0.00           C  
ATOM   1773  C   ILE 1 117      39.388  50.066  27.315  0.00  0.00           C  
ATOM   1774  O   ILE 1 117      39.108  48.963  26.834  0.00  0.00           O  
ATOM   1775  CB  ILE 1 117      40.995  50.039  29.331  0.00  0.00           C  
ATOM   1776  CG1 ILE 1 117      41.124  50.363  30.834  0.00  0.00           C  
ATOM   1777  CG2 ILE 1 117      42.162  50.791  28.572  0.00  0.00           C  
ATOM   1778  CD1 ILE 1 117      42.505  49.964  31.423  0.00  0.00           C  
ATOM   1779  H   ILE 1 117      38.528  48.746  29.691  0.00  0.00           H  
ATOM   1780  HA  ILE 1 117      39.375  51.471  28.914  0.00  0.00           H  
ATOM   1781  HB  ILE 1 117      41.140  48.970  29.175  0.00  0.00           H  
ATOM   1782 HG12 ILE 1 117      41.032  51.446  30.916  0.00  0.00           H  
ATOM   1783 HG13 ILE 1 117      40.274  49.902  31.336  0.00  0.00           H  
ATOM   1784 HG21 ILE 1 117      42.099  50.580  27.504  0.00  0.00           H  
ATOM   1785 HG22 ILE 1 117      42.029  51.851  28.791  0.00  0.00           H  
ATOM   1786 HG23 ILE 1 117      43.117  50.431  28.954  0.00  0.00           H  
ATOM   1787 HD11 ILE 1 117      42.702  48.957  31.057  0.00  0.00           H  
ATOM   1788 HD12 ILE 1 117      43.318  50.650  31.186  0.00  0.00           H  
ATOM   1789 HD13 ILE 1 117      42.489  49.954  32.513  0.00  0.00           H  
ATOM   1790  N   ASN 1 118      39.573  51.113  26.498  0.00  0.00           N  
ATOM   1791  CA  ASN 1 118      39.629  50.991  24.965  0.00  0.00           C  
ATOM   1792  C   ASN 1 118      40.818  50.168  24.461  0.00  0.00           C  
ATOM   1793  O   ASN 1 118      41.935  50.485  24.863  0.00  0.00           O  
ATOM   1794  CB  ASN 1 118      39.422  52.377  24.374  0.00  0.00           C  
ATOM   1795  CG  ASN 1 118      39.693  52.373  22.884  0.00  0.00           C  
ATOM   1796  OD1 ASN 1 118      39.031  51.671  22.191  0.00  0.00           O  
ATOM   1797  ND2 ASN 1 118      40.529  53.339  22.469  0.00  0.00           N  
ATOM   1798  H   ASN 1 118      39.845  52.032  26.816  0.00  0.00           H  
ATOM   1799  HA  ASN 1 118      38.688  50.487  24.745  0.00  0.00           H  
ATOM   1800  HB2 ASN 1 118      38.382  52.702  24.393  0.00  0.00           H  
ATOM   1801  HB3 ASN 1 118      40.049  53.148  24.823  0.00  0.00           H  
ATOM   1802 HD21 ASN 1 118      40.885  53.368  21.525  0.00  0.00           H  
ATOM   1803 HD22 ASN 1 118      40.881  53.974  23.171  0.00  0.00           H  
ATOM   1804  N   GLY 1 119      40.548  49.161  23.582  0.00  0.00           N  
ATOM   1805  CA  GLY 1 119      41.510  48.230  23.041  0.00  0.00           C  
ATOM   1806  C   GLY 1 119      42.153  47.290  24.071  0.00  0.00           C  
ATOM   1807  O   GLY 1 119      43.154  46.590  23.786  0.00  0.00           O  
ATOM   1808  H   GLY 1 119      39.555  49.138  23.400  0.00  0.00           H  
ATOM   1809  HA2 GLY 1 119      41.007  47.704  22.229  0.00  0.00           H  
ATOM   1810  HA3 GLY 1 119      42.392  48.763  22.686  0.00  0.00           H  
ATOM   1811  N   SER 1 120      41.547  47.154  25.265  0.00  0.00           N  
ATOM   1812  CA  SER 1 120      42.084  46.509  26.430  0.00  0.00           C  
ATOM   1813  C   SER 1 120      42.341  44.977  26.280  0.00  0.00           C  
ATOM   1814  O   SER 1 120      43.198  44.306  26.850  0.00  0.00           O  
ATOM   1815  CB  SER 1 120      41.081  46.640  27.631  0.00  0.00           C  
ATOM   1816  OG  SER 1 120      39.908  45.855  27.525  0.00  0.00           O  
ATOM   1817  H   SER 1 120      40.648  47.598  25.391  0.00  0.00           H  
ATOM   1818  HA  SER 1 120      43.030  46.953  26.739  0.00  0.00           H  
ATOM   1819  HB2 SER 1 120      41.496  46.372  28.602  0.00  0.00           H  
ATOM   1820  HB3 SER 1 120      40.670  47.648  27.676  0.00  0.00           H  
ATOM   1821  HG  SER 1 120      39.389  46.020  28.316  0.00  0.00           H  
ATOM   1822  N   ASN 1 121      41.520  44.339  25.425  0.00  0.00           N  
ATOM   1823  CA  ASN 1 121      41.403  42.874  25.344  0.00  0.00           C  
ATOM   1824  C   ASN 1 121      40.960  42.163  26.732  0.00  0.00           C  
ATOM   1825  O   ASN 1 121      41.321  40.993  26.864  0.00  0.00           O  
ATOM   1826  CB  ASN 1 121      42.599  42.330  24.599  0.00  0.00           C  
ATOM   1827  CG  ASN 1 121      42.935  42.870  23.298  0.00  0.00           C  
ATOM   1828  OD1 ASN 1 121      42.189  43.523  22.593  0.00  0.00           O  
ATOM   1829  ND2 ASN 1 121      44.075  42.581  22.749  0.00  0.00           N  
ATOM   1830  H   ASN 1 121      40.918  44.944  24.885  0.00  0.00           H  
ATOM   1831  HA  ASN 1 121      40.625  42.693  24.602  0.00  0.00           H  
ATOM   1832  HB2 ASN 1 121      43.467  42.360  25.258  0.00  0.00           H  
ATOM   1833  HB3 ASN 1 121      42.344  41.295  24.371  0.00  0.00           H  
ATOM   1834 HD21 ASN 1 121      44.150  42.928  21.804  0.00  0.00           H  
ATOM   1835 HD22 ASN 1 121      44.777  42.095  23.289  0.00  0.00           H  
ATOM   1836  N   TRP 1 122      40.074  42.790  27.450  0.00  0.00           N  
ATOM   1837  CA  TRP 1 122      39.338  42.109  28.554  0.00  0.00           C  
ATOM   1838  C   TRP 1 122      37.993  42.773  28.850  0.00  0.00           C  
ATOM   1839  O   TRP 1 122      37.853  44.035  28.683  0.00  0.00           O  
ATOM   1840  CB  TRP 1 122      40.154  42.047  29.808  0.00  0.00           C  
ATOM   1841  CG  TRP 1 122      40.639  43.336  30.366  0.00  0.00           C  
ATOM   1842  CD1 TRP 1 122      41.915  43.793  30.232  0.00  0.00           C  
ATOM   1843  CD2 TRP 1 122      39.965  44.304  31.281  0.00  0.00           C  
ATOM   1844  NE1 TRP 1 122      42.066  44.940  30.903  0.00  0.00           N  
ATOM   1845  CE2 TRP 1 122      40.853  45.367  31.496  0.00  0.00           C  
ATOM   1846  CE3 TRP 1 122      38.665  44.314  31.821  0.00  0.00           C  
ATOM   1847  CZ2 TRP 1 122      40.515  46.428  32.396  0.00  0.00           C  
ATOM   1848  CZ3 TRP 1 122      38.239  45.450  32.649  0.00  0.00           C  
ATOM   1849  CH2 TRP 1 122      39.205  46.443  32.985  0.00  0.00           C  
ATOM   1850  H   TRP 1 122      39.775  43.741  27.286  0.00  0.00           H  
ATOM   1851  HA  TRP 1 122      39.153  41.085  28.229  0.00  0.00           H  
ATOM   1852  HB2 TRP 1 122      39.462  41.613  30.530  0.00  0.00           H  
ATOM   1853  HB3 TRP 1 122      40.964  41.321  29.725  0.00  0.00           H  
ATOM   1854  HD1 TRP 1 122      42.633  43.357  29.552  0.00  0.00           H  
ATOM   1855  HE1 TRP 1 122      42.898  45.512  30.870  0.00  0.00           H  
ATOM   1856  HE3 TRP 1 122      37.956  43.528  31.608  0.00  0.00           H  
ATOM   1857  HZ2 TRP 1 122      41.245  47.169  32.684  0.00  0.00           H  
ATOM   1858  HZ3 TRP 1 122      37.294  45.439  33.172  0.00  0.00           H  
ATOM   1859  HH2 TRP 1 122      38.884  47.152  33.735  0.00  0.00           H  
ATOM   1860  N   GLU 1 123      37.015  41.892  29.208  0.00  0.00           N  
ATOM   1861  CA  GLU 1 123      35.628  42.207  29.245  0.00  0.00           C  
ATOM   1862  C   GLU 1 123      35.042  42.012  30.649  0.00  0.00           C  
ATOM   1863  O   GLU 1 123      33.884  42.196  30.914  0.00  0.00           O  
ATOM   1864  CB  GLU 1 123      34.831  41.373  28.222  0.00  0.00           C  
ATOM   1865  CG  GLU 1 123      35.344  41.648  26.785  0.00  0.00           C  
ATOM   1866  CD  GLU 1 123      36.411  40.684  26.336  0.00  0.00           C  
ATOM   1867  OE1 GLU 1 123      36.247  39.429  26.589  0.00  0.00           O  
ATOM   1868  OE2 GLU 1 123      37.537  41.103  25.915  0.00  0.00           O  
ATOM   1869  H   GLU 1 123      37.243  40.950  29.490  0.00  0.00           H  
ATOM   1870  HA  GLU 1 123      35.441  43.247  28.979  0.00  0.00           H  
ATOM   1871  HB2 GLU 1 123      34.846  40.310  28.464  0.00  0.00           H  
ATOM   1872  HB3 GLU 1 123      33.779  41.659  28.233  0.00  0.00           H  
ATOM   1873  HG2 GLU 1 123      34.592  41.504  26.009  0.00  0.00           H  
ATOM   1874  HG3 GLU 1 123      35.737  42.646  26.594  0.00  0.00           H  
ATOM   1875  N   GLY 1 124      35.895  41.701  31.603  0.00  0.00           N  
ATOM   1876  CA  GLY 1 124      35.468  41.717  32.995  0.00  0.00           C  
ATOM   1877  C   GLY 1 124      36.681  41.683  33.955  0.00  0.00           C  
ATOM   1878  O   GLY 1 124      37.829  41.852  33.573  0.00  0.00           O  
ATOM   1879  H   GLY 1 124      36.879  41.590  31.407  0.00  0.00           H  
ATOM   1880  HA2 GLY 1 124      34.906  42.581  33.349  0.00  0.00           H  
ATOM   1881  HA3 GLY 1 124      34.934  40.785  33.180  0.00  0.00           H  
ATOM   1882  N   ILE 1 125      36.347  41.525  35.232  0.00  0.00           N  
ATOM   1883  CA  ILE 1 125      37.229  41.539  36.370  0.00  0.00           C  
ATOM   1884  C   ILE 1 125      37.001  40.371  37.322  0.00  0.00           C  
ATOM   1885  O   ILE 1 125      35.860  40.035  37.749  0.00  0.00           O  
ATOM   1886  CB  ILE 1 125      37.382  42.886  37.176  0.00  0.00           C  
ATOM   1887  CG1 ILE 1 125      37.744  44.063  36.244  0.00  0.00           C  
ATOM   1888  CG2 ILE 1 125      38.386  42.633  38.324  0.00  0.00           C  
ATOM   1889  CD1 ILE 1 125      37.994  45.391  36.936  0.00  0.00           C  
ATOM   1890  H   ILE 1 125      35.365  41.492  35.469  0.00  0.00           H  
ATOM   1891  HA  ILE 1 125      38.209  41.345  35.935  0.00  0.00           H  
ATOM   1892  HB  ILE 1 125      36.397  43.217  37.505  0.00  0.00           H  
ATOM   1893 HG12 ILE 1 125      38.632  43.804  35.667  0.00  0.00           H  
ATOM   1894 HG13 ILE 1 125      36.901  44.264  35.582  0.00  0.00           H  
ATOM   1895 HG21 ILE 1 125      39.334  42.323  37.885  0.00  0.00           H  
ATOM   1896 HG22 ILE 1 125      38.487  43.615  38.787  0.00  0.00           H  
ATOM   1897 HG23 ILE 1 125      38.069  41.942  39.106  0.00  0.00           H  
ATOM   1898 HD11 ILE 1 125      37.187  45.480  37.664  0.00  0.00           H  
ATOM   1899 HD12 ILE 1 125      38.948  45.370  37.464  0.00  0.00           H  
ATOM   1900 HD13 ILE 1 125      38.231  46.200  36.245  0.00  0.00           H  
ATOM   1901  N   LEU 1 126      38.088  39.650  37.661  0.00  0.00           N  
ATOM   1902  CA  LEU 1 126      38.142  38.545  38.605  0.00  0.00           C  
ATOM   1903  C   LEU 1 126      38.752  38.980  40.017  0.00  0.00           C  
ATOM   1904  O   LEU 1 126      39.847  38.713  40.334  0.00  0.00           O  
ATOM   1905  CB  LEU 1 126      39.124  37.444  38.080  0.00  0.00           C  
ATOM   1906  CG  LEU 1 126      38.858  36.004  38.628  0.00  0.00           C  
ATOM   1907  CD1 LEU 1 126      37.397  35.629  38.415  0.00  0.00           C  
ATOM   1908  CD2 LEU 1 126      39.806  34.975  38.020  0.00  0.00           C  
ATOM   1909  H   LEU 1 126      38.989  40.008  37.377  0.00  0.00           H  
ATOM   1910  HA  LEU 1 126      37.150  38.186  38.882  0.00  0.00           H  
ATOM   1911  HB2 LEU 1 126      38.940  37.296  37.016  0.00  0.00           H  
ATOM   1912  HB3 LEU 1 126      40.186  37.663  38.196  0.00  0.00           H  
ATOM   1913  HG  LEU 1 126      39.022  35.968  39.705  0.00  0.00           H  
ATOM   1914 HD11 LEU 1 126      37.138  35.793  37.370  0.00  0.00           H  
ATOM   1915 HD12 LEU 1 126      37.237  34.576  38.646  0.00  0.00           H  
ATOM   1916 HD13 LEU 1 126      36.811  36.262  39.083  0.00  0.00           H  
ATOM   1917 HD21 LEU 1 126      39.701  34.112  38.676  0.00  0.00           H  
ATOM   1918 HD22 LEU 1 126      39.643  34.756  36.964  0.00  0.00           H  
ATOM   1919 HD23 LEU 1 126      40.852  35.259  38.136  0.00  0.00           H  
ATOM   1920  N   GLY 1 127      37.835  39.465  40.914  0.00  0.00           N  
ATOM   1921  CA  GLY 1 127      38.069  39.758  42.367  0.00  0.00           C  
ATOM   1922  C   GLY 1 127      38.376  38.472  43.091  0.00  0.00           C  
ATOM   1923  O   GLY 1 127      37.509  37.723  43.524  0.00  0.00           O  
ATOM   1924  H   GLY 1 127      36.899  39.623  40.569  0.00  0.00           H  
ATOM   1925  HA2 GLY 1 127      38.913  40.442  42.455  0.00  0.00           H  
ATOM   1926  HA3 GLY 1 127      37.191  40.189  42.847  0.00  0.00           H  
ATOM   1927  N   LEU 1 128      39.637  38.343  43.443  0.00  0.00           N  
ATOM   1928  CA  LEU 1 128      40.306  37.195  44.016  0.00  0.00           C  
ATOM   1929  C   LEU 1 128      40.520  37.326  45.601  0.00  0.00           C  
ATOM   1930  O   LEU 1 128      41.012  36.391  46.201  0.00  0.00           O  
ATOM   1931  CB  LEU 1 128      41.653  36.892  43.338  0.00  0.00           C  
ATOM   1932  CG  LEU 1 128      41.652  36.136  41.988  0.00  0.00           C  
ATOM   1933  CD1 LEU 1 128      42.878  36.481  41.217  0.00  0.00           C  
ATOM   1934  CD2 LEU 1 128      41.556  34.629  42.142  0.00  0.00           C  
ATOM   1935  H   LEU 1 128      40.293  38.993  43.033  0.00  0.00           H  
ATOM   1936  HA  LEU 1 128      39.734  36.276  43.881  0.00  0.00           H  
ATOM   1937  HB2 LEU 1 128      42.198  37.810  43.114  0.00  0.00           H  
ATOM   1938  HB3 LEU 1 128      42.259  36.264  43.991  0.00  0.00           H  
ATOM   1939  HG  LEU 1 128      40.800  36.516  41.423  0.00  0.00           H  
ATOM   1940 HD11 LEU 1 128      42.912  37.564  41.103  0.00  0.00           H  
ATOM   1941 HD12 LEU 1 128      43.763  36.273  41.820  0.00  0.00           H  
ATOM   1942 HD13 LEU 1 128      43.014  35.951  40.274  0.00  0.00           H  
ATOM   1943 HD21 LEU 1 128      42.401  34.177  42.662  0.00  0.00           H  
ATOM   1944 HD22 LEU 1 128      40.623  34.336  42.622  0.00  0.00           H  
ATOM   1945 HD23 LEU 1 128      41.454  34.355  41.092  0.00  0.00           H  
ATOM   1946  N   ALA 1 129      40.184  38.435  46.301  0.00  0.00           N  
ATOM   1947  CA  ALA 1 129      40.321  38.608  47.708  0.00  0.00           C  
ATOM   1948  C   ALA 1 129      39.177  37.946  48.465  0.00  0.00           C  
ATOM   1949  O   ALA 1 129      38.322  37.228  47.947  0.00  0.00           O  
ATOM   1950  CB  ALA 1 129      40.383  40.137  47.925  0.00  0.00           C  
ATOM   1951  H   ALA 1 129      39.472  38.992  45.852  0.00  0.00           H  
ATOM   1952  HA  ALA 1 129      41.215  38.096  48.063  0.00  0.00           H  
ATOM   1953  HB1 ALA 1 129      40.870  40.707  47.134  0.00  0.00           H  
ATOM   1954  HB2 ALA 1 129      39.322  40.377  47.857  0.00  0.00           H  
ATOM   1955  HB3 ALA 1 129      40.687  40.346  48.950  0.00  0.00           H  
ATOM   1956  N   TYR 1 130      39.210  38.156  49.783  0.00  0.00           N  
ATOM   1957  CA  TYR 1 130      38.209  37.542  50.682  0.00  0.00           C  
ATOM   1958  C   TYR 1 130      36.817  38.308  50.561  0.00  0.00           C  
ATOM   1959  O   TYR 1 130      36.743  39.471  50.082  0.00  0.00           O  
ATOM   1960  CB  TYR 1 130      38.804  37.683  52.094  0.00  0.00           C  
ATOM   1961  CG  TYR 1 130      40.087  36.859  52.348  0.00  0.00           C  
ATOM   1962  CD1 TYR 1 130      40.084  35.415  52.566  0.00  0.00           C  
ATOM   1963  CD2 TYR 1 130      41.317  37.533  52.427  0.00  0.00           C  
ATOM   1964  CE1 TYR 1 130      41.325  34.765  52.793  0.00  0.00           C  
ATOM   1965  CE2 TYR 1 130      42.536  36.861  52.704  0.00  0.00           C  
ATOM   1966  CZ  TYR 1 130      42.523  35.447  52.853  0.00  0.00           C  
ATOM   1967  OH  TYR 1 130      43.615  34.725  53.050  0.00  0.00           O  
ATOM   1968  H   TYR 1 130      39.807  38.792  50.292  0.00  0.00           H  
ATOM   1969  HA  TYR 1 130      38.007  36.523  50.352  0.00  0.00           H  
ATOM   1970  HB2 TYR 1 130      38.797  38.747  52.332  0.00  0.00           H  
ATOM   1971  HB3 TYR 1 130      38.098  37.219  52.783  0.00  0.00           H  
ATOM   1972  HD1 TYR 1 130      39.124  34.925  52.493  0.00  0.00           H  
ATOM   1973  HD2 TYR 1 130      41.286  38.604  52.288  0.00  0.00           H  
ATOM   1974  HE1 TYR 1 130      41.346  33.690  52.897  0.00  0.00           H  
ATOM   1975  HE2 TYR 1 130      43.461  37.417  52.649  0.00  0.00           H  
ATOM   1976  HH  TYR 1 130      43.501  34.022  53.694  0.00  0.00           H  
ATOM   1977  N   ALA 1 131      35.799  37.610  50.872  0.00  0.00           N  
ATOM   1978  CA  ALA 1 131      34.375  38.102  50.766  0.00  0.00           C  
ATOM   1979  C   ALA 1 131      34.009  39.363  51.692  0.00  0.00           C  
ATOM   1980  O   ALA 1 131      33.080  40.186  51.361  0.00  0.00           O  
ATOM   1981  CB  ALA 1 131      33.511  36.957  51.066  0.00  0.00           C  
ATOM   1982  H   ALA 1 131      35.860  36.637  51.133  0.00  0.00           H  
ATOM   1983  HA  ALA 1 131      34.299  38.472  49.744  0.00  0.00           H  
ATOM   1984  HB1 ALA 1 131      33.508  36.651  52.113  0.00  0.00           H  
ATOM   1985  HB2 ALA 1 131      32.517  37.236  50.718  0.00  0.00           H  
ATOM   1986  HB3 ALA 1 131      33.832  36.071  50.519  0.00  0.00           H  
ATOM   1987  N   GLU 1 132      34.821  39.593  52.715  0.00  0.00           N  
ATOM   1988  CA  GLU 1 132      34.765  40.831  53.586  0.00  0.00           C  
ATOM   1989  C   GLU 1 132      34.887  42.147  52.794  0.00  0.00           C  
ATOM   1990  O   GLU 1 132      34.415  43.155  53.338  0.00  0.00           O  
ATOM   1991  CB  GLU 1 132      35.956  40.759  54.632  0.00  0.00           C  
ATOM   1992  CG  GLU 1 132      36.136  41.813  55.810  0.00  0.00           C  
ATOM   1993  CD  GLU 1 132      34.907  41.978  56.666  0.00  0.00           C  
ATOM   1994  OE1 GLU 1 132      34.454  43.148  56.854  0.00  0.00           O  
ATOM   1995  OE2 GLU 1 132      34.451  40.966  57.303  0.00  0.00           O  
ATOM   1996  H   GLU 1 132      35.389  38.813  53.011  0.00  0.00           H  
ATOM   1997  HA  GLU 1 132      33.790  40.822  54.073  0.00  0.00           H  
ATOM   1998  HB2 GLU 1 132      35.954  39.790  55.130  0.00  0.00           H  
ATOM   1999  HB3 GLU 1 132      36.899  40.846  54.093  0.00  0.00           H  
ATOM   2000  HG2 GLU 1 132      36.965  41.496  56.442  0.00  0.00           H  
ATOM   2001  HG3 GLU 1 132      36.376  42.774  55.353  0.00  0.00           H  
ATOM   2002  N   ILE 1 133      35.375  42.128  51.573  0.00  0.00           N  
ATOM   2003  CA  ILE 1 133      35.414  43.310  50.685  0.00  0.00           C  
ATOM   2004  C   ILE 1 133      34.444  43.199  49.461  0.00  0.00           C  
ATOM   2005  O   ILE 1 133      34.631  44.003  48.546  0.00  0.00           O  
ATOM   2006  CB  ILE 1 133      36.786  43.660  50.318  0.00  0.00           C  
ATOM   2007  CG1 ILE 1 133      37.595  42.770  49.337  0.00  0.00           C  
ATOM   2008  CG2 ILE 1 133      37.578  43.908  51.694  0.00  0.00           C  
ATOM   2009  CD1 ILE 1 133      38.995  43.299  49.002  0.00  0.00           C  
ATOM   2010  H   ILE 1 133      35.676  41.235  51.211  0.00  0.00           H  
ATOM   2011  HA  ILE 1 133      34.948  44.103  51.269  0.00  0.00           H  
ATOM   2012  HB  ILE 1 133      36.812  44.667  49.901  0.00  0.00           H  
ATOM   2013 HG12 ILE 1 133      37.793  41.796  49.785  0.00  0.00           H  
ATOM   2014 HG13 ILE 1 133      37.026  42.610  48.421  0.00  0.00           H  
ATOM   2015 HG21 ILE 1 133      38.507  44.387  51.386  0.00  0.00           H  
ATOM   2016 HG22 ILE 1 133      36.959  44.548  52.323  0.00  0.00           H  
ATOM   2017 HG23 ILE 1 133      37.843  42.933  52.101  0.00  0.00           H  
ATOM   2018 HD11 ILE 1 133      38.942  44.306  48.587  0.00  0.00           H  
ATOM   2019 HD12 ILE 1 133      39.613  43.270  49.899  0.00  0.00           H  
ATOM   2020 HD13 ILE 1 133      39.481  42.616  48.306  0.00  0.00           H  
ATOM   2021  N   ALA 1 134      33.495  42.236  49.431  0.00  0.00           N  
ATOM   2022  CA  ALA 1 134      32.432  42.197  48.383  0.00  0.00           C  
ATOM   2023  C   ALA 1 134      31.419  43.317  48.573  0.00  0.00           C  
ATOM   2024  O   ALA 1 134      31.214  43.875  49.671  0.00  0.00           O  
ATOM   2025  CB  ALA 1 134      31.747  40.813  48.342  0.00  0.00           C  
ATOM   2026  H   ALA 1 134      33.470  41.598  50.214  0.00  0.00           H  
ATOM   2027  HA  ALA 1 134      32.908  42.307  47.409  0.00  0.00           H  
ATOM   2028  HB1 ALA 1 134      31.461  40.585  49.369  0.00  0.00           H  
ATOM   2029  HB2 ALA 1 134      30.883  40.825  47.678  0.00  0.00           H  
ATOM   2030  HB3 ALA 1 134      32.307  39.912  48.092  0.00  0.00           H  
ATOM   2031  N   ARG 1 135      30.768  43.686  47.516  0.00  0.00           N  
ATOM   2032  CA  ARG 1 135      29.722  44.709  47.339  0.00  0.00           C  
ATOM   2033  C   ARG 1 135      28.481  44.108  46.663  0.00  0.00           C  
ATOM   2034  O   ARG 1 135      28.600  43.481  45.592  0.00  0.00           O  
ATOM   2035  CB  ARG 1 135      30.223  45.905  46.610  0.00  0.00           C  
ATOM   2036  CG  ARG 1 135      31.456  46.584  47.258  0.00  0.00           C  
ATOM   2037  CD  ARG 1 135      31.193  47.227  48.643  0.00  0.00           C  
ATOM   2038  NE  ARG 1 135      30.161  48.297  48.538  0.00  0.00           N  
ATOM   2039  CZ  ARG 1 135      29.172  48.551  49.419  0.00  0.00           C  
ATOM   2040  NH1 ARG 1 135      28.138  49.271  49.081  0.00  0.00           N  
ATOM   2041  NH2 ARG 1 135      29.256  48.175  50.619  0.00  0.00           N  
ATOM   2042  H   ARG 1 135      31.190  43.357  46.659  0.00  0.00           H  
ATOM   2043  HA  ARG 1 135      29.526  45.124  48.327  0.00  0.00           H  
ATOM   2044  HB2 ARG 1 135      30.575  45.606  45.622  0.00  0.00           H  
ATOM   2045  HB3 ARG 1 135      29.381  46.578  46.449  0.00  0.00           H  
ATOM   2046  HG2 ARG 1 135      32.295  45.891  47.309  0.00  0.00           H  
ATOM   2047  HG3 ARG 1 135      31.851  47.334  46.573  0.00  0.00           H  
ATOM   2048  HD2 ARG 1 135      31.009  46.372  49.294  0.00  0.00           H  
ATOM   2049  HD3 ARG 1 135      32.073  47.813  48.907  0.00  0.00           H  
ATOM   2050  HE  ARG 1 135      30.070  48.698  47.615  0.00  0.00           H  
ATOM   2051 HH11 ARG 1 135      27.567  49.637  49.829  0.00  0.00           H  
ATOM   2052 HH12 ARG 1 135      28.108  49.758  48.196  0.00  0.00           H  
ATOM   2053 HH21 ARG 1 135      28.436  48.285  51.199  0.00  0.00           H  
ATOM   2054 HH22 ARG 1 135      30.026  47.670  51.035  0.00  0.00           H  
ATOM   2055  N   PRO 1 136      27.279  44.230  47.241  0.00  0.00           N  
ATOM   2056  CA  PRO 1 136      26.941  45.040  48.396  0.00  0.00           C  
ATOM   2057  C   PRO 1 136      27.559  44.537  49.700  0.00  0.00           C  
ATOM   2058  O   PRO 1 136      27.920  45.362  50.536  0.00  0.00           O  
ATOM   2059  CB  PRO 1 136      25.386  45.035  48.615  0.00  0.00           C  
ATOM   2060  CG  PRO 1 136      24.873  43.939  47.695  0.00  0.00           C  
ATOM   2061  CD  PRO 1 136      26.085  43.653  46.690  0.00  0.00           C  
ATOM   2062  HA  PRO 1 136      27.308  46.065  48.340  0.00  0.00           H  
ATOM   2063  HB2 PRO 1 136      25.124  44.919  49.667  0.00  0.00           H  
ATOM   2064  HB3 PRO 1 136      24.959  45.997  48.330  0.00  0.00           H  
ATOM   2065  HG2 PRO 1 136      24.715  43.073  48.337  0.00  0.00           H  
ATOM   2066  HG3 PRO 1 136      24.001  44.237  47.113  0.00  0.00           H  
ATOM   2067  HD2 PRO 1 136      26.111  42.570  46.573  0.00  0.00           H  
ATOM   2068  HD3 PRO 1 136      25.865  44.220  45.785  0.00  0.00           H  
ATOM   2069  N   ASP 1 137      27.671  43.270  49.926  0.00  0.00           N  
ATOM   2070  CA  ASP 1 137      28.154  42.776  51.239  0.00  0.00           C  
ATOM   2071  C   ASP 1 137      28.758  41.417  51.205  0.00  0.00           C  
ATOM   2072  O   ASP 1 137      28.855  40.801  50.155  0.00  0.00           O  
ATOM   2073  CB  ASP 1 137      26.914  42.783  52.161  0.00  0.00           C  
ATOM   2074  CG  ASP 1 137      25.650  41.957  51.734  0.00  0.00           C  
ATOM   2075  OD1 ASP 1 137      24.583  42.266  52.331  0.00  0.00           O  
ATOM   2076  OD2 ASP 1 137      25.766  41.049  50.905  0.00  0.00           O  
ATOM   2077  H   ASP 1 137      27.530  42.626  49.161  0.00  0.00           H  
ATOM   2078  HA  ASP 1 137      28.908  43.445  51.654  0.00  0.00           H  
ATOM   2079  HB2 ASP 1 137      27.294  42.317  53.071  0.00  0.00           H  
ATOM   2080  HB3 ASP 1 137      26.620  43.813  52.365  0.00  0.00           H  
ATOM   2081  N   ASP 1 138      29.233  40.967  52.328  0.00  0.00           N  
ATOM   2082  CA  ASP 1 138      29.926  39.634  52.494  0.00  0.00           C  
ATOM   2083  C   ASP 1 138      28.896  38.438  52.597  0.00  0.00           C  
ATOM   2084  O   ASP 1 138      29.358  37.344  53.020  0.00  0.00           O  
ATOM   2085  CB  ASP 1 138      30.844  39.766  53.751  0.00  0.00           C  
ATOM   2086  CG  ASP 1 138      30.219  39.927  55.082  0.00  0.00           C  
ATOM   2087  OD1 ASP 1 138      30.935  39.982  56.065  0.00  0.00           O  
ATOM   2088  OD2 ASP 1 138      28.985  40.150  55.250  0.00  0.00           O  
ATOM   2089  H   ASP 1 138      29.069  41.477  53.184  0.00  0.00           H  
ATOM   2090  HA  ASP 1 138      30.653  39.481  51.696  0.00  0.00           H  
ATOM   2091  HB2 ASP 1 138      31.476  38.878  53.746  0.00  0.00           H  
ATOM   2092  HB3 ASP 1 138      31.489  40.622  53.555  0.00  0.00           H  
ATOM   2093  N   SER 1 139      27.697  38.570  52.019  0.00  0.00           N  
ATOM   2094  CA  SER 1 139      26.767  37.466  51.783  0.00  0.00           C  
ATOM   2095  C   SER 1 139      27.152  36.673  50.486  0.00  0.00           C  
ATOM   2096  O   SER 1 139      26.874  35.526  50.440  0.00  0.00           O  
ATOM   2097  CB  SER 1 139      25.336  37.902  51.599  0.00  0.00           C  
ATOM   2098  OG  SER 1 139      25.017  38.501  50.363  0.00  0.00           O  
ATOM   2099  H   SER 1 139      27.574  39.401  51.459  0.00  0.00           H  
ATOM   2100  HA  SER 1 139      26.780  36.739  52.595  0.00  0.00           H  
ATOM   2101  HB2 SER 1 139      24.672  37.039  51.643  0.00  0.00           H  
ATOM   2102  HB3 SER 1 139      25.093  38.553  52.439  0.00  0.00           H  
ATOM   2103  HG  SER 1 139      25.169  39.415  50.614  0.00  0.00           H  
ATOM   2104  N   LEU 1 140      27.733  37.320  49.523  0.00  0.00           N  
ATOM   2105  CA  LEU 1 140      27.871  36.915  48.077  0.00  0.00           C  
ATOM   2106  C   LEU 1 140      29.160  36.200  47.857  0.00  0.00           C  
ATOM   2107  O   LEU 1 140      30.240  36.803  47.700  0.00  0.00           O  
ATOM   2108  CB  LEU 1 140      27.634  38.148  47.223  0.00  0.00           C  
ATOM   2109  CG  LEU 1 140      27.854  38.195  45.710  0.00  0.00           C  
ATOM   2110  CD1 LEU 1 140      26.531  37.815  45.034  0.00  0.00           C  
ATOM   2111  CD2 LEU 1 140      28.153  39.599  45.172  0.00  0.00           C  
ATOM   2112  H   LEU 1 140      28.005  38.282  49.662  0.00  0.00           H  
ATOM   2113  HA  LEU 1 140      27.058  36.226  47.847  0.00  0.00           H  
ATOM   2114  HB2 LEU 1 140      26.633  38.505  47.464  0.00  0.00           H  
ATOM   2115  HB3 LEU 1 140      28.293  38.907  47.644  0.00  0.00           H  
ATOM   2116  HG  LEU 1 140      28.687  37.573  45.382  0.00  0.00           H  
ATOM   2117 HD11 LEU 1 140      26.667  37.742  43.955  0.00  0.00           H  
ATOM   2118 HD12 LEU 1 140      26.251  36.807  45.338  0.00  0.00           H  
ATOM   2119 HD13 LEU 1 140      25.790  38.592  45.221  0.00  0.00           H  
ATOM   2120 HD21 LEU 1 140      28.353  39.547  44.102  0.00  0.00           H  
ATOM   2121 HD22 LEU 1 140      27.299  40.260  45.320  0.00  0.00           H  
ATOM   2122 HD23 LEU 1 140      29.083  39.926  45.637  0.00  0.00           H  
ATOM   2123  N   GLU 1 141      29.139  34.829  47.899  0.00  0.00           N  
ATOM   2124  CA  GLU 1 141      30.299  34.003  47.787  0.00  0.00           C  
ATOM   2125  C   GLU 1 141      31.202  34.235  46.592  0.00  0.00           C  
ATOM   2126  O   GLU 1 141      30.712  34.019  45.436  0.00  0.00           O  
ATOM   2127  CB  GLU 1 141      29.929  32.496  47.916  0.00  0.00           C  
ATOM   2128  CG  GLU 1 141      31.214  31.612  48.059  0.00  0.00           C  
ATOM   2129  CD  GLU 1 141      30.897  30.190  48.625  0.00  0.00           C  
ATOM   2130  OE1 GLU 1 141      30.250  29.351  47.925  0.00  0.00           O  
ATOM   2131  OE2 GLU 1 141      31.323  29.835  49.737  0.00  0.00           O  
ATOM   2132  H   GLU 1 141      28.224  34.410  47.976  0.00  0.00           H  
ATOM   2133  HA  GLU 1 141      30.752  34.338  48.720  0.00  0.00           H  
ATOM   2134  HB2 GLU 1 141      29.246  32.423  48.762  0.00  0.00           H  
ATOM   2135  HB3 GLU 1 141      29.413  32.193  47.005  0.00  0.00           H  
ATOM   2136  HG2 GLU 1 141      31.742  31.526  47.109  0.00  0.00           H  
ATOM   2137  HG3 GLU 1 141      31.881  32.157  48.728  0.00  0.00           H  
ATOM   2138  N   PRO 1 142      32.436  34.675  46.796  0.00  0.00           N  
ATOM   2139  CA  PRO 1 142      33.498  34.734  45.788  0.00  0.00           C  
ATOM   2140  C   PRO 1 142      33.725  33.452  44.906  0.00  0.00           C  
ATOM   2141  O   PRO 1 142      33.355  32.389  45.327  0.00  0.00           O  
ATOM   2142  CB  PRO 1 142      34.750  35.270  46.491  0.00  0.00           C  
ATOM   2143  CG  PRO 1 142      34.213  35.932  47.770  0.00  0.00           C  
ATOM   2144  CD  PRO 1 142      33.115  35.007  48.113  0.00  0.00           C  
ATOM   2145  HA  PRO 1 142      33.100  35.450  45.068  0.00  0.00           H  
ATOM   2146  HB2 PRO 1 142      35.482  34.550  46.857  0.00  0.00           H  
ATOM   2147  HB3 PRO 1 142      35.301  36.052  45.967  0.00  0.00           H  
ATOM   2148  HG2 PRO 1 142      34.984  35.980  48.539  0.00  0.00           H  
ATOM   2149  HG3 PRO 1 142      33.730  36.845  47.422  0.00  0.00           H  
ATOM   2150  HD2 PRO 1 142      32.380  35.491  48.756  0.00  0.00           H  
ATOM   2151  HD3 PRO 1 142      33.526  34.086  48.525  0.00  0.00           H  
ATOM   2152  N   PHE 1 143      34.345  33.646  43.775  0.00  0.00           N  
ATOM   2153  CA  PHE 1 143      34.978  32.662  42.842  0.00  0.00           C  
ATOM   2154  C   PHE 1 143      35.769  31.606  43.466  0.00  0.00           C  
ATOM   2155  O   PHE 1 143      35.523  30.407  43.354  0.00  0.00           O  
ATOM   2156  CB  PHE 1 143      35.714  33.409  41.760  0.00  0.00           C  
ATOM   2157  CG  PHE 1 143      36.766  32.628  40.944  0.00  0.00           C  
ATOM   2158  CD1 PHE 1 143      36.331  31.952  39.746  0.00  0.00           C  
ATOM   2159  CD2 PHE 1 143      38.123  32.642  41.238  0.00  0.00           C  
ATOM   2160  CE1 PHE 1 143      37.281  31.400  38.918  0.00  0.00           C  
ATOM   2161  CE2 PHE 1 143      39.073  32.021  40.425  0.00  0.00           C  
ATOM   2162  CZ  PHE 1 143      38.640  31.350  39.261  0.00  0.00           C  
ATOM   2163  H   PHE 1 143      34.571  34.599  43.526  0.00  0.00           H  
ATOM   2164  HA  PHE 1 143      34.194  32.080  42.358  0.00  0.00           H  
ATOM   2165  HB2 PHE 1 143      34.994  33.928  41.128  0.00  0.00           H  
ATOM   2166  HB3 PHE 1 143      36.252  34.276  42.144  0.00  0.00           H  
ATOM   2167  HD1 PHE 1 143      35.326  32.200  39.436  0.00  0.00           H  
ATOM   2168  HD2 PHE 1 143      38.409  33.229  42.098  0.00  0.00           H  
ATOM   2169  HE1 PHE 1 143      36.982  30.788  38.080  0.00  0.00           H  
ATOM   2170  HE2 PHE 1 143      40.128  31.928  40.635  0.00  0.00           H  
ATOM   2171  HZ  PHE 1 143      39.392  30.821  38.694  0.00  0.00           H  
ATOM   2172  N   PHE 1 144      36.875  32.027  44.185  0.00  0.00           N  
ATOM   2173  CA  PHE 1 144      37.876  31.160  44.732  0.00  0.00           C  
ATOM   2174  C   PHE 1 144      37.381  30.343  45.940  0.00  0.00           C  
ATOM   2175  O   PHE 1 144      37.764  29.244  46.121  0.00  0.00           O  
ATOM   2176  CB  PHE 1 144      39.181  31.850  45.016  0.00  0.00           C  
ATOM   2177  CG  PHE 1 144      40.427  30.934  45.310  0.00  0.00           C  
ATOM   2178  CD1 PHE 1 144      41.069  30.298  44.279  0.00  0.00           C  
ATOM   2179  CD2 PHE 1 144      40.795  30.587  46.632  0.00  0.00           C  
ATOM   2180  CE1 PHE 1 144      41.888  29.221  44.554  0.00  0.00           C  
ATOM   2181  CE2 PHE 1 144      41.640  29.492  46.830  0.00  0.00           C  
ATOM   2182  CZ  PHE 1 144      42.155  28.761  45.793  0.00  0.00           C  
ATOM   2183  H   PHE 1 144      36.999  33.027  44.260  0.00  0.00           H  
ATOM   2184  HA  PHE 1 144      38.111  30.427  43.961  0.00  0.00           H  
ATOM   2185  HB2 PHE 1 144      39.461  32.413  44.125  0.00  0.00           H  
ATOM   2186  HB3 PHE 1 144      39.074  32.523  45.867  0.00  0.00           H  
ATOM   2187  HD1 PHE 1 144      40.857  30.447  43.230  0.00  0.00           H  
ATOM   2188  HD2 PHE 1 144      40.239  31.084  47.413  0.00  0.00           H  
ATOM   2189  HE1 PHE 1 144      42.383  28.770  43.706  0.00  0.00           H  
ATOM   2190  HE2 PHE 1 144      41.838  29.050  47.796  0.00  0.00           H  
ATOM   2191  HZ  PHE 1 144      42.780  27.903  45.995  0.00  0.00           H  
ATOM   2192  N   ASP 1 145      36.455  30.966  46.679  0.00  0.00           N  
ATOM   2193  CA  ASP 1 145      35.694  30.332  47.748  0.00  0.00           C  
ATOM   2194  C   ASP 1 145      34.638  29.307  47.186  0.00  0.00           C  
ATOM   2195  O   ASP 1 145      34.459  28.195  47.680  0.00  0.00           O  
ATOM   2196  CB  ASP 1 145      35.035  31.503  48.559  0.00  0.00           C  
ATOM   2197  CG  ASP 1 145      35.870  32.546  49.341  0.00  0.00           C  
ATOM   2198  OD1 ASP 1 145      36.638  33.295  48.719  0.00  0.00           O  
ATOM   2199  OD2 ASP 1 145      35.907  32.509  50.609  0.00  0.00           O  
ATOM   2200  H   ASP 1 145      36.369  31.969  46.596  0.00  0.00           H  
ATOM   2201  HA  ASP 1 145      36.329  29.841  48.487  0.00  0.00           H  
ATOM   2202  HB2 ASP 1 145      34.620  32.243  47.875  0.00  0.00           H  
ATOM   2203  HB3 ASP 1 145      34.189  31.253  49.200  0.00  0.00           H  
ATOM   2204  N   SER 1 146      34.138  29.519  45.995  0.00  0.00           N  
ATOM   2205  CA  SER 1 146      33.295  28.602  45.249  0.00  0.00           C  
ATOM   2206  C   SER 1 146      34.103  27.369  44.758  0.00  0.00           C  
ATOM   2207  O   SER 1 146      33.755  26.213  44.978  0.00  0.00           O  
ATOM   2208  CB  SER 1 146      32.609  29.294  44.135  0.00  0.00           C  
ATOM   2209  OG  SER 1 146      31.778  30.332  44.528  0.00  0.00           O  
ATOM   2210  H   SER 1 146      34.457  30.434  45.709  0.00  0.00           H  
ATOM   2211  HA  SER 1 146      32.542  28.173  45.911  0.00  0.00           H  
ATOM   2212  HB2 SER 1 146      33.251  29.584  43.304  0.00  0.00           H  
ATOM   2213  HB3 SER 1 146      31.915  28.513  43.825  0.00  0.00           H  
ATOM   2214  HG  SER 1 146      32.382  31.055  44.713  0.00  0.00           H  
ATOM   2215  N   LEU 1 147      35.288  27.702  44.102  0.00  0.00           N  
ATOM   2216  CA  LEU 1 147      36.269  26.754  43.696  0.00  0.00           C  
ATOM   2217  C   LEU 1 147      36.599  25.842  44.882  0.00  0.00           C  
ATOM   2218  O   LEU 1 147      36.461  24.634  44.718  0.00  0.00           O  
ATOM   2219  CB  LEU 1 147      37.497  27.391  43.121  0.00  0.00           C  
ATOM   2220  CG  LEU 1 147      38.464  26.414  42.439  0.00  0.00           C  
ATOM   2221  CD1 LEU 1 147      37.654  25.676  41.325  0.00  0.00           C  
ATOM   2222  CD2 LEU 1 147      39.672  27.152  41.805  0.00  0.00           C  
ATOM   2223  H   LEU 1 147      35.393  28.704  44.036  0.00  0.00           H  
ATOM   2224  HA  LEU 1 147      35.688  26.154  42.996  0.00  0.00           H  
ATOM   2225  HB2 LEU 1 147      37.065  28.165  42.486  0.00  0.00           H  
ATOM   2226  HB3 LEU 1 147      37.994  27.921  43.933  0.00  0.00           H  
ATOM   2227  HG  LEU 1 147      38.920  25.723  43.148  0.00  0.00           H  
ATOM   2228 HD11 LEU 1 147      38.388  25.147  40.717  0.00  0.00           H  
ATOM   2229 HD12 LEU 1 147      36.978  24.914  41.710  0.00  0.00           H  
ATOM   2230 HD13 LEU 1 147      37.012  26.348  40.756  0.00  0.00           H  
ATOM   2231 HD21 LEU 1 147      40.240  26.597  41.059  0.00  0.00           H  
ATOM   2232 HD22 LEU 1 147      39.316  28.085  41.367  0.00  0.00           H  
ATOM   2233 HD23 LEU 1 147      40.362  27.525  42.563  0.00  0.00           H  
ATOM   2234  N   VAL 1 148      36.918  26.353  46.063  0.00  0.00           N  
ATOM   2235  CA  VAL 1 148      37.340  25.531  47.258  0.00  0.00           C  
ATOM   2236  C   VAL 1 148      36.211  24.727  47.844  0.00  0.00           C  
ATOM   2237  O   VAL 1 148      36.540  23.547  48.157  0.00  0.00           O  
ATOM   2238  CB  VAL 1 148      38.024  26.558  48.235  0.00  0.00           C  
ATOM   2239  CG1 VAL 1 148      38.200  26.077  49.673  0.00  0.00           C  
ATOM   2240  CG2 VAL 1 148      39.499  26.799  47.795  0.00  0.00           C  
ATOM   2241  H   VAL 1 148      37.134  27.339  46.025  0.00  0.00           H  
ATOM   2242  HA  VAL 1 148      38.184  24.886  47.014  0.00  0.00           H  
ATOM   2243  HB  VAL 1 148      37.399  27.449  48.295  0.00  0.00           H  
ATOM   2244 HG11 VAL 1 148      37.281  26.089  50.260  0.00  0.00           H  
ATOM   2245 HG12 VAL 1 148      38.594  25.061  49.662  0.00  0.00           H  
ATOM   2246 HG13 VAL 1 148      38.961  26.675  50.174  0.00  0.00           H  
ATOM   2247 HG21 VAL 1 148      39.517  26.931  46.713  0.00  0.00           H  
ATOM   2248 HG22 VAL 1 148      39.895  27.671  48.316  0.00  0.00           H  
ATOM   2249 HG23 VAL 1 148      40.140  25.948  48.024  0.00  0.00           H  
ATOM   2250  N   LYS 1 149      34.968  25.244  47.783  0.00  0.00           N  
ATOM   2251  CA  LYS 1 149      33.734  24.573  48.264  0.00  0.00           C  
ATOM   2252  C   LYS 1 149      33.258  23.366  47.360  0.00  0.00           C  
ATOM   2253  O   LYS 1 149      32.885  22.312  47.948  0.00  0.00           O  
ATOM   2254  CB  LYS 1 149      32.475  25.575  48.211  0.00  0.00           C  
ATOM   2255  CG  LYS 1 149      31.226  25.050  48.923  0.00  0.00           C  
ATOM   2256  CD  LYS 1 149      30.083  26.037  48.872  0.00  0.00           C  
ATOM   2257  CE  LYS 1 149      30.263  26.988  50.121  0.00  0.00           C  
ATOM   2258  NZ  LYS 1 149      29.234  27.971  50.275  0.00  0.00           N  
ATOM   2259  H   LYS 1 149      34.882  26.232  47.594  0.00  0.00           H  
ATOM   2260  HA  LYS 1 149      33.871  24.137  49.254  0.00  0.00           H  
ATOM   2261  HB2 LYS 1 149      32.849  26.443  48.754  0.00  0.00           H  
ATOM   2262  HB3 LYS 1 149      32.196  25.974  47.236  0.00  0.00           H  
ATOM   2263  HG2 LYS 1 149      30.936  24.225  48.272  0.00  0.00           H  
ATOM   2264  HG3 LYS 1 149      31.489  24.723  49.928  0.00  0.00           H  
ATOM   2265  HD2 LYS 1 149      30.065  26.597  47.936  0.00  0.00           H  
ATOM   2266  HD3 LYS 1 149      29.172  25.445  48.965  0.00  0.00           H  
ATOM   2267  HE2 LYS 1 149      30.285  26.403  51.040  0.00  0.00           H  
ATOM   2268  HE3 LYS 1 149      31.187  27.549  49.983  0.00  0.00           H  
ATOM   2269  HZ1 LYS 1 149      29.192  28.449  49.387  0.00  0.00           H  
ATOM   2270  HZ2 LYS 1 149      28.337  27.572  50.515  0.00  0.00           H  
ATOM   2271  HZ3 LYS 1 149      29.578  28.707  50.876  0.00  0.00           H  
ATOM   2272  N   GLN 1 150      33.198  23.506  46.031  0.00  0.00           N  
ATOM   2273  CA  GLN 1 150      32.708  22.470  45.138  0.00  0.00           C  
ATOM   2274  C   GLN 1 150      33.708  21.398  44.678  0.00  0.00           C  
ATOM   2275  O   GLN 1 150      33.307  20.327  44.266  0.00  0.00           O  
ATOM   2276  CB  GLN 1 150      32.113  23.263  43.950  0.00  0.00           C  
ATOM   2277  CG  GLN 1 150      30.968  24.185  44.394  0.00  0.00           C  
ATOM   2278  CD  GLN 1 150      30.434  25.082  43.207  0.00  0.00           C  
ATOM   2279  OE1 GLN 1 150      30.244  24.589  42.124  0.00  0.00           O  
ATOM   2280  NE2 GLN 1 150      30.165  26.339  43.497  0.00  0.00           N  
ATOM   2281  H   GLN 1 150      33.582  24.332  45.595  0.00  0.00           H  
ATOM   2282  HA  GLN 1 150      31.827  22.054  45.627  0.00  0.00           H  
ATOM   2283  HB2 GLN 1 150      32.902  23.832  43.458  0.00  0.00           H  
ATOM   2284  HB3 GLN 1 150      31.719  22.666  43.128  0.00  0.00           H  
ATOM   2285  HG2 GLN 1 150      30.098  23.649  44.773  0.00  0.00           H  
ATOM   2286  HG3 GLN 1 150      31.410  24.761  45.207  0.00  0.00           H  
ATOM   2287 HE21 GLN 1 150      29.739  26.991  42.853  0.00  0.00           H  
ATOM   2288 HE22 GLN 1 150      30.263  26.801  44.390  0.00  0.00           H  
ATOM   2289  N   THR 1 151      35.047  21.597  44.823  0.00  0.00           N  
ATOM   2290  CA  THR 1 151      36.028  20.749  44.187  0.00  0.00           C  
ATOM   2291  C   THR 1 151      37.050  20.236  45.191  0.00  0.00           C  
ATOM   2292  O   THR 1 151      37.168  20.801  46.258  0.00  0.00           O  
ATOM   2293  CB  THR 1 151      36.698  21.431  43.087  0.00  0.00           C  
ATOM   2294  OG1 THR 1 151      37.546  22.492  43.578  0.00  0.00           O  
ATOM   2295  CG2 THR 1 151      35.687  22.068  42.190  0.00  0.00           C  
ATOM   2296  H   THR 1 151      35.312  22.452  45.290  0.00  0.00           H  
ATOM   2297  HA  THR 1 151      35.561  19.823  43.853  0.00  0.00           H  
ATOM   2298  HB  THR 1 151      37.236  20.749  42.429  0.00  0.00           H  
ATOM   2299  HG1 THR 1 151      37.148  23.080  44.224  0.00  0.00           H  
ATOM   2300 HG21 THR 1 151      35.484  23.062  42.587  0.00  0.00           H  
ATOM   2301 HG22 THR 1 151      36.217  22.175  41.244  0.00  0.00           H  
ATOM   2302 HG23 THR 1 151      34.827  21.409  42.065  0.00  0.00           H  
ATOM   2303  N   HIS 1 152      37.844  19.188  44.809  0.00  0.00           N  
ATOM   2304  CA  HIS 1 152      39.070  18.825  45.515  0.00  0.00           C  
ATOM   2305  C   HIS 1 152      40.297  19.761  45.399  0.00  0.00           C  
ATOM   2306  O   HIS 1 152      41.325  19.373  45.958  0.00  0.00           O  
ATOM   2307  CB  HIS 1 152      39.498  17.410  45.104  0.00  0.00           C  
ATOM   2308  CG  HIS 1 152      38.407  16.423  44.896  0.00  0.00           C  
ATOM   2309  ND1 HIS 1 152      37.609  16.335  43.763  0.00  0.00           N  
ATOM   2310  CD2 HIS 1 152      37.990  15.440  45.704  0.00  0.00           C  
ATOM   2311  CE1 HIS 1 152      36.615  15.464  43.917  0.00  0.00           C  
ATOM   2312  NE2 HIS 1 152      36.826  14.800  45.087  0.00  0.00           N  
ATOM   2313  H   HIS 1 152      37.630  18.865  43.876  0.00  0.00           H  
ATOM   2314  HA  HIS 1 152      38.823  18.909  46.574  0.00  0.00           H  
ATOM   2315  HB2 HIS 1 152      40.078  17.421  44.181  0.00  0.00           H  
ATOM   2316  HB3 HIS 1 152      40.252  17.058  45.808  0.00  0.00           H  
ATOM   2317  HD1 HIS 1 152      37.537  17.068  43.072  0.00  0.00           H  
ATOM   2318  HD2 HIS 1 152      38.332  15.307  46.719  0.00  0.00           H  
ATOM   2319  HE1 HIS 1 152      35.872  15.155  43.197  0.00  0.00           H  
ATOM   2320  N   VAL 1 153      40.157  21.036  45.006  0.00  0.00           N  
ATOM   2321  CA  VAL 1 153      41.267  22.032  44.843  0.00  0.00           C  
ATOM   2322  C   VAL 1 153      41.629  22.600  46.166  0.00  0.00           C  
ATOM   2323  O   VAL 1 153      40.673  23.030  46.871  0.00  0.00           O  
ATOM   2324  CB  VAL 1 153      40.927  23.168  43.891  0.00  0.00           C  
ATOM   2325  CG1 VAL 1 153      41.946  24.235  43.547  0.00  0.00           C  
ATOM   2326  CG2 VAL 1 153      40.810  22.492  42.483  0.00  0.00           C  
ATOM   2327  H   VAL 1 153      39.233  21.299  44.694  0.00  0.00           H  
ATOM   2328  HA  VAL 1 153      42.177  21.585  44.442  0.00  0.00           H  
ATOM   2329  HB  VAL 1 153      39.980  23.606  44.207  0.00  0.00           H  
ATOM   2330 HG11 VAL 1 153      41.603  24.882  42.739  0.00  0.00           H  
ATOM   2331 HG12 VAL 1 153      41.972  24.794  44.482  0.00  0.00           H  
ATOM   2332 HG13 VAL 1 153      43.012  24.067  43.394  0.00  0.00           H  
ATOM   2333 HG21 VAL 1 153      41.806  22.116  42.248  0.00  0.00           H  
ATOM   2334 HG22 VAL 1 153      40.026  21.736  42.527  0.00  0.00           H  
ATOM   2335 HG23 VAL 1 153      40.353  23.112  41.711  0.00  0.00           H  
ATOM   2336  N   PRO 1 154      42.929  22.637  46.547  0.00  0.00           N  
ATOM   2337  CA  PRO 1 154      43.295  23.200  47.846  0.00  0.00           C  
ATOM   2338  C   PRO 1 154      43.223  24.704  47.951  0.00  0.00           C  
ATOM   2339  O   PRO 1 154      43.347  25.393  46.934  0.00  0.00           O  
ATOM   2340  CB  PRO 1 154      44.703  22.609  48.106  0.00  0.00           C  
ATOM   2341  CG  PRO 1 154      45.247  22.304  46.732  0.00  0.00           C  
ATOM   2342  CD  PRO 1 154      44.098  22.210  45.813  0.00  0.00           C  
ATOM   2343  HA  PRO 1 154      42.656  22.840  48.652  0.00  0.00           H  
ATOM   2344  HB2 PRO 1 154      45.309  23.396  48.553  0.00  0.00           H  
ATOM   2345  HB3 PRO 1 154      44.601  21.669  48.648  0.00  0.00           H  
ATOM   2346  HG2 PRO 1 154      45.839  23.199  46.541  0.00  0.00           H  
ATOM   2347  HG3 PRO 1 154      45.851  21.402  46.822  0.00  0.00           H  
ATOM   2348  HD2 PRO 1 154      44.158  21.149  45.570  0.00  0.00           H  
ATOM   2349  HD3 PRO 1 154      44.225  22.820  44.919  0.00  0.00           H  
ATOM   2350  N   ASN 1 155      43.137  25.220  49.123  0.00  0.00           N  
ATOM   2351  CA  ASN 1 155      42.958  26.675  49.423  0.00  0.00           C  
ATOM   2352  C   ASN 1 155      44.333  27.500  49.140  0.00  0.00           C  
ATOM   2353  O   ASN 1 155      44.831  28.160  50.070  0.00  0.00           O  
ATOM   2354  CB  ASN 1 155      42.238  26.796  50.731  0.00  0.00           C  
ATOM   2355  CG  ASN 1 155      41.788  28.250  51.024  0.00  0.00           C  
ATOM   2356  OD1 ASN 1 155      41.481  28.993  50.184  0.00  0.00           O  
ATOM   2357  ND2 ASN 1 155      41.931  28.677  52.303  0.00  0.00           N  
ATOM   2358  H   ASN 1 155      43.124  24.673  49.972  0.00  0.00           H  
ATOM   2359  HA  ASN 1 155      42.267  27.023  48.655  0.00  0.00           H  
ATOM   2360  HB2 ASN 1 155      41.300  26.261  50.587  0.00  0.00           H  
ATOM   2361  HB3 ASN 1 155      42.859  26.412  51.540  0.00  0.00           H  
ATOM   2362 HD21 ASN 1 155      41.541  29.587  52.505  0.00  0.00           H  
ATOM   2363 HD22 ASN 1 155      41.995  27.939  52.989  0.00  0.00           H  
ATOM   2364  N   LEU 1 156      44.933  27.477  47.920  0.00  0.00           N  
ATOM   2365  CA  LEU 1 156      46.171  28.269  47.590  0.00  0.00           C  
ATOM   2366  C   LEU 1 156      46.162  28.711  46.116  0.00  0.00           C  
ATOM   2367  O   LEU 1 156      45.891  27.948  45.276  0.00  0.00           O  
ATOM   2368  CB  LEU 1 156      47.383  27.439  47.978  0.00  0.00           C  
ATOM   2369  CG  LEU 1 156      48.712  27.881  47.365  0.00  0.00           C  
ATOM   2370  CD1 LEU 1 156      49.809  27.749  48.490  0.00  0.00           C  
ATOM   2371  CD2 LEU 1 156      49.127  27.066  46.123  0.00  0.00           C  
ATOM   2372  H   LEU 1 156      44.577  26.941  47.142  0.00  0.00           H  
ATOM   2373  HA  LEU 1 156      46.247  29.228  48.102  0.00  0.00           H  
ATOM   2374  HB2 LEU 1 156      47.510  27.532  49.057  0.00  0.00           H  
ATOM   2375  HB3 LEU 1 156      47.294  26.377  47.747  0.00  0.00           H  
ATOM   2376  HG  LEU 1 156      48.719  28.947  47.135  0.00  0.00           H  
ATOM   2377 HD11 LEU 1 156      50.722  28.165  48.063  0.00  0.00           H  
ATOM   2378 HD12 LEU 1 156      49.484  28.280  49.385  0.00  0.00           H  
ATOM   2379 HD13 LEU 1 156      50.036  26.722  48.775  0.00  0.00           H  
ATOM   2380 HD21 LEU 1 156      49.619  26.137  46.412  0.00  0.00           H  
ATOM   2381 HD22 LEU 1 156      48.372  26.982  45.342  0.00  0.00           H  
ATOM   2382 HD23 LEU 1 156      49.906  27.694  45.690  0.00  0.00           H  
ATOM   2383  N   PHE 1 157      46.499  29.976  45.810  0.00  0.00           N  
ATOM   2384  CA  PHE 1 157      46.975  30.322  44.443  0.00  0.00           C  
ATOM   2385  C   PHE 1 157      48.247  31.205  44.405  0.00  0.00           C  
ATOM   2386  O   PHE 1 157      48.749  31.708  45.383  0.00  0.00           O  
ATOM   2387  CB  PHE 1 157      45.820  30.795  43.514  0.00  0.00           C  
ATOM   2388  CG  PHE 1 157      45.438  32.216  43.831  0.00  0.00           C  
ATOM   2389  CD1 PHE 1 157      44.555  32.486  44.865  0.00  0.00           C  
ATOM   2390  CD2 PHE 1 157      46.117  33.266  43.188  0.00  0.00           C  
ATOM   2391  CE1 PHE 1 157      44.301  33.857  45.144  0.00  0.00           C  
ATOM   2392  CE2 PHE 1 157      45.899  34.628  43.452  0.00  0.00           C  
ATOM   2393  CZ  PHE 1 157      44.980  34.925  44.432  0.00  0.00           C  
ATOM   2394  H   PHE 1 157      46.627  30.648  46.553  0.00  0.00           H  
ATOM   2395  HA  PHE 1 157      47.302  29.408  43.949  0.00  0.00           H  
ATOM   2396  HB2 PHE 1 157      46.184  30.658  42.496  0.00  0.00           H  
ATOM   2397  HB3 PHE 1 157      44.976  30.159  43.779  0.00  0.00           H  
ATOM   2398  HD1 PHE 1 157      44.008  31.698  45.360  0.00  0.00           H  
ATOM   2399  HD2 PHE 1 157      46.839  33.014  42.425  0.00  0.00           H  
ATOM   2400  HE1 PHE 1 157      43.665  34.147  45.968  0.00  0.00           H  
ATOM   2401  HE2 PHE 1 157      46.448  35.457  43.032  0.00  0.00           H  
ATOM   2402  HZ  PHE 1 157      44.888  35.937  44.799  0.00  0.00           H  
ATOM   2403  N   SER 1 158      48.852  31.408  43.186  0.00  0.00           N  
ATOM   2404  CA  SER 1 158      49.948  32.335  42.944  0.00  0.00           C  
ATOM   2405  C   SER 1 158      49.883  33.146  41.594  0.00  0.00           C  
ATOM   2406  O   SER 1 158      49.079  32.816  40.780  0.00  0.00           O  
ATOM   2407  CB  SER 1 158      51.219  31.526  43.144  0.00  0.00           C  
ATOM   2408  OG  SER 1 158      51.424  30.398  42.277  0.00  0.00           O  
ATOM   2409  H   SER 1 158      48.535  30.937  42.351  0.00  0.00           H  
ATOM   2410  HA  SER 1 158      49.968  33.097  43.723  0.00  0.00           H  
ATOM   2411  HB2 SER 1 158      52.128  32.121  43.231  0.00  0.00           H  
ATOM   2412  HB3 SER 1 158      51.114  31.118  44.150  0.00  0.00           H  
ATOM   2413  HG  SER 1 158      51.087  29.624  42.735  0.00  0.00           H  
ATOM   2414  N   LEU 1 159      50.713  34.198  41.572  0.00  0.00           N  
ATOM   2415  CA  LEU 1 159      50.835  35.080  40.446  0.00  0.00           C  
ATOM   2416  C   LEU 1 159      52.370  35.397  40.188  0.00  0.00           C  
ATOM   2417  O   LEU 1 159      53.216  35.554  41.006  0.00  0.00           O  
ATOM   2418  CB  LEU 1 159      50.002  36.287  40.721  0.00  0.00           C  
ATOM   2419  CG  LEU 1 159      49.967  37.268  39.579  0.00  0.00           C  
ATOM   2420  CD1 LEU 1 159      49.301  36.789  38.316  0.00  0.00           C  
ATOM   2421  CD2 LEU 1 159      49.273  38.536  40.134  0.00  0.00           C  
ATOM   2422  H   LEU 1 159      51.381  34.251  42.328  0.00  0.00           H  
ATOM   2423  HA  LEU 1 159      50.405  34.441  39.675  0.00  0.00           H  
ATOM   2424  HB2 LEU 1 159      48.979  36.057  41.018  0.00  0.00           H  
ATOM   2425  HB3 LEU 1 159      50.591  36.739  41.519  0.00  0.00           H  
ATOM   2426  HG  LEU 1 159      50.971  37.605  39.320  0.00  0.00           H  
ATOM   2427 HD11 LEU 1 159      49.104  37.673  37.709  0.00  0.00           H  
ATOM   2428 HD12 LEU 1 159      49.985  36.064  37.876  0.00  0.00           H  
ATOM   2429 HD13 LEU 1 159      48.418  36.255  38.668  0.00  0.00           H  
ATOM   2430 HD21 LEU 1 159      48.200  38.459  40.309  0.00  0.00           H  
ATOM   2431 HD22 LEU 1 159      49.711  38.928  41.052  0.00  0.00           H  
ATOM   2432 HD23 LEU 1 159      49.492  39.253  39.343  0.00  0.00           H  
ATOM   2433  N   GLN 1 160      52.643  35.524  38.894  0.00  0.00           N  
ATOM   2434  CA  GLN 1 160      53.882  35.892  38.205  0.00  0.00           C  
ATOM   2435  C   GLN 1 160      53.487  36.886  37.103  0.00  0.00           C  
ATOM   2436  O   GLN 1 160      52.804  36.557  36.087  0.00  0.00           O  
ATOM   2437  CB  GLN 1 160      54.497  34.534  37.677  0.00  0.00           C  
ATOM   2438  CG  GLN 1 160      55.906  34.771  37.147  0.00  0.00           C  
ATOM   2439  CD  GLN 1 160      56.304  34.060  35.884  0.00  0.00           C  
ATOM   2440  OE1 GLN 1 160      55.448  33.708  35.043  0.00  0.00           O  
ATOM   2441  NE2 GLN 1 160      57.488  33.579  35.720  0.00  0.00           N  
ATOM   2442  H   GLN 1 160      51.862  35.536  38.254  0.00  0.00           H  
ATOM   2443  HA  GLN 1 160      54.695  36.299  38.805  0.00  0.00           H  
ATOM   2444  HB2 GLN 1 160      54.544  33.775  38.458  0.00  0.00           H  
ATOM   2445  HB3 GLN 1 160      53.841  34.167  36.887  0.00  0.00           H  
ATOM   2446  HG2 GLN 1 160      55.923  35.834  36.907  0.00  0.00           H  
ATOM   2447  HG3 GLN 1 160      56.658  34.659  37.928  0.00  0.00           H  
ATOM   2448 HE21 GLN 1 160      57.510  33.104  34.829  0.00  0.00           H  
ATOM   2449 HE22 GLN 1 160      58.286  33.655  36.335  0.00  0.00           H  
ATOM   2450  N   LEU 1 161      53.865  38.180  37.309  0.00  0.00           N  
ATOM   2451  CA  LEU 1 161      53.735  39.166  36.164  0.00  0.00           C  
ATOM   2452  C   LEU 1 161      55.080  39.581  35.633  0.00  0.00           C  
ATOM   2453  O   LEU 1 161      55.929  39.868  36.455  0.00  0.00           O  
ATOM   2454  CB  LEU 1 161      52.949  40.437  36.587  0.00  0.00           C  
ATOM   2455  CG  LEU 1 161      51.523  40.196  37.129  0.00  0.00           C  
ATOM   2456  CD1 LEU 1 161      50.935  41.560  37.475  0.00  0.00           C  
ATOM   2457  CD2 LEU 1 161      50.560  39.408  36.203  0.00  0.00           C  
ATOM   2458  H   LEU 1 161      54.350  38.497  38.137  0.00  0.00           H  
ATOM   2459  HA  LEU 1 161      53.174  38.649  35.386  0.00  0.00           H  
ATOM   2460  HB2 LEU 1 161      53.492  40.931  37.393  0.00  0.00           H  
ATOM   2461  HB3 LEU 1 161      52.856  41.045  35.687  0.00  0.00           H  
ATOM   2462  HG  LEU 1 161      51.590  39.658  38.074  0.00  0.00           H  
ATOM   2463 HD11 LEU 1 161      51.021  42.294  36.674  0.00  0.00           H  
ATOM   2464 HD12 LEU 1 161      49.851  41.518  37.581  0.00  0.00           H  
ATOM   2465 HD13 LEU 1 161      51.487  41.978  38.316  0.00  0.00           H  
ATOM   2466 HD21 LEU 1 161      50.556  39.882  35.222  0.00  0.00           H  
ATOM   2467 HD22 LEU 1 161      50.848  38.359  36.124  0.00  0.00           H  
ATOM   2468 HD23 LEU 1 161      49.562  39.514  36.627  0.00  0.00           H  
ATOM   2469  N   CYS 1 162      55.346  39.611  34.336  0.00  0.00           N  
ATOM   2470  CA  CYS 1 162      56.656  39.864  33.853  0.00  0.00           C  
ATOM   2471  C   CYS 1 162      57.049  41.347  33.465  0.00  0.00           C  
ATOM   2472  O   CYS 1 162      58.174  41.744  33.680  0.00  0.00           O  
ATOM   2473  CB  CYS 1 162      56.948  38.971  32.555  0.00  0.00           C  
ATOM   2474  SG  CYS 1 162      56.742  37.194  32.702  0.00  0.00           S  
ATOM   2475  H   CYS 1 162      54.688  39.379  33.605  0.00  0.00           H  
ATOM   2476  HA  CYS 1 162      57.401  39.491  34.556  0.00  0.00           H  
ATOM   2477  HB2 CYS 1 162      56.429  39.254  31.639  0.00  0.00           H  
ATOM   2478  HB3 CYS 1 162      57.939  39.245  32.191  0.00  0.00           H  
ATOM   2479  N   GLY 1 163      56.149  42.208  33.066  0.00  0.00           N  
ATOM   2480  CA  GLY 1 163      56.501  43.531  32.646  0.00  0.00           C  
ATOM   2481  C   GLY 1 163      57.196  43.561  31.269  0.00  0.00           C  
ATOM   2482  O   GLY 1 163      57.563  42.501  30.706  0.00  0.00           O  
ATOM   2483  H   GLY 1 163      55.254  41.823  32.800  0.00  0.00           H  
ATOM   2484  HA2 GLY 1 163      55.558  44.077  32.636  0.00  0.00           H  
ATOM   2485  HA3 GLY 1 163      57.245  43.906  33.349  0.00  0.00           H  
ATOM   2486  N   ALA 1 164      57.413  44.751  30.836  0.00  0.00           N  
ATOM   2487  CA  ALA 1 164      58.359  44.899  29.733  0.00  0.00           C  
ATOM   2488  C   ALA 1 164      59.101  46.201  29.641  0.00  0.00           C  
ATOM   2489  O   ALA 1 164      58.649  47.189  30.203  0.00  0.00           O  
ATOM   2490  CB  ALA 1 164      57.656  44.659  28.400  0.00  0.00           C  
ATOM   2491  H   ALA 1 164      56.894  45.556  31.157  0.00  0.00           H  
ATOM   2492  HA  ALA 1 164      59.126  44.126  29.764  0.00  0.00           H  
ATOM   2493  HB1 ALA 1 164      58.436  44.779  27.647  0.00  0.00           H  
ATOM   2494  HB2 ALA 1 164      57.397  43.601  28.381  0.00  0.00           H  
ATOM   2495  HB3 ALA 1 164      56.846  45.352  28.172  0.00  0.00           H  
ATOM   2496  N   GLY 1 165      60.184  46.273  28.841  0.00  0.00           N  
ATOM   2497  CA  GLY 1 165      61.156  47.349  28.789  0.00  0.00           C  
ATOM   2498  C   GLY 1 165      61.539  47.620  27.372  0.00  0.00           C  
ATOM   2499  O   GLY 1 165      61.307  46.814  26.498  0.00  0.00           O  
ATOM   2500  H   GLY 1 165      60.497  45.433  28.378  0.00  0.00           H  
ATOM   2501  HA2 GLY 1 165      60.838  48.193  29.403  0.00  0.00           H  
ATOM   2502  HA3 GLY 1 165      62.054  46.948  29.259  0.00  0.00           H  
ATOM   2503  N   PHE 1 166      62.171  48.802  27.164  0.00  0.00           N  
ATOM   2504  CA  PHE 1 166      62.732  49.347  25.860  0.00  0.00           C  
ATOM   2505  C   PHE 1 166      63.936  48.533  25.279  0.00  0.00           C  
ATOM   2506  O   PHE 1 166      64.845  48.160  26.017  0.00  0.00           O  
ATOM   2507  CB  PHE 1 166      63.064  50.876  25.885  0.00  0.00           C  
ATOM   2508  CG  PHE 1 166      61.749  51.687  26.055  0.00  0.00           C  
ATOM   2509  CD1 PHE 1 166      60.841  51.947  24.987  0.00  0.00           C  
ATOM   2510  CD2 PHE 1 166      61.397  52.230  27.306  0.00  0.00           C  
ATOM   2511  CE1 PHE 1 166      59.534  52.515  25.135  0.00  0.00           C  
ATOM   2512  CE2 PHE 1 166      60.158  52.828  27.526  0.00  0.00           C  
ATOM   2513  CZ  PHE 1 166      59.221  52.927  26.415  0.00  0.00           C  
ATOM   2514  H   PHE 1 166      62.309  49.341  28.007  0.00  0.00           H  
ATOM   2515  HA  PHE 1 166      61.900  49.289  25.158  0.00  0.00           H  
ATOM   2516  HB2 PHE 1 166      63.783  51.046  26.687  0.00  0.00           H  
ATOM   2517  HB3 PHE 1 166      63.545  51.142  24.944  0.00  0.00           H  
ATOM   2518  HD1 PHE 1 166      61.237  51.689  24.016  0.00  0.00           H  
ATOM   2519  HD2 PHE 1 166      62.074  52.062  28.131  0.00  0.00           H  
ATOM   2520  HE1 PHE 1 166      58.879  52.713  24.298  0.00  0.00           H  
ATOM   2521  HE2 PHE 1 166      59.808  53.133  28.501  0.00  0.00           H  
ATOM   2522  HZ  PHE 1 166      58.286  53.427  26.621  0.00  0.00           H  
ATOM   2523  N   PRO 1 167      63.910  48.112  23.993  0.00  0.00           N  
ATOM   2524  CA  PRO 1 167      62.960  48.452  22.967  0.00  0.00           C  
ATOM   2525  C   PRO 1 167      61.695  47.622  22.941  0.00  0.00           C  
ATOM   2526  O   PRO 1 167      61.636  46.477  23.340  0.00  0.00           O  
ATOM   2527  CB  PRO 1 167      63.726  48.418  21.650  0.00  0.00           C  
ATOM   2528  CG  PRO 1 167      64.808  47.296  21.847  0.00  0.00           C  
ATOM   2529  CD  PRO 1 167      65.058  47.384  23.413  0.00  0.00           C  
ATOM   2530  HA  PRO 1 167      62.764  49.514  23.109  0.00  0.00           H  
ATOM   2531  HB2 PRO 1 167      63.042  48.196  20.830  0.00  0.00           H  
ATOM   2532  HB3 PRO 1 167      64.180  49.400  21.526  0.00  0.00           H  
ATOM   2533  HG2 PRO 1 167      64.276  46.391  21.555  0.00  0.00           H  
ATOM   2534  HG3 PRO 1 167      65.675  47.584  21.253  0.00  0.00           H  
ATOM   2535  HD2 PRO 1 167      65.946  47.991  23.586  0.00  0.00           H  
ATOM   2536  HD3 PRO 1 167      65.262  46.421  23.882  0.00  0.00           H  
ATOM   2537  N   LEU 1 168      60.586  48.297  22.548  0.00  0.00           N  
ATOM   2538  CA  LEU 1 168      59.259  47.699  22.501  0.00  0.00           C  
ATOM   2539  C   LEU 1 168      59.191  46.775  21.272  0.00  0.00           C  
ATOM   2540  O   LEU 1 168      59.541  47.236  20.161  0.00  0.00           O  
ATOM   2541  CB  LEU 1 168      58.130  48.734  22.444  0.00  0.00           C  
ATOM   2542  CG  LEU 1 168      58.063  49.642  23.670  0.00  0.00           C  
ATOM   2543  CD1 LEU 1 168      56.772  50.499  23.605  0.00  0.00           C  
ATOM   2544  CD2 LEU 1 168      58.148  48.982  25.179  0.00  0.00           C  
ATOM   2545  H   LEU 1 168      60.644  49.196  22.092  0.00  0.00           H  
ATOM   2546  HA  LEU 1 168      59.083  47.095  23.391  0.00  0.00           H  
ATOM   2547  HB2 LEU 1 168      58.250  49.343  21.548  0.00  0.00           H  
ATOM   2548  HB3 LEU 1 168      57.199  48.187  22.302  0.00  0.00           H  
ATOM   2549  HG  LEU 1 168      58.870  50.375  23.656  0.00  0.00           H  
ATOM   2550 HD11 LEU 1 168      56.702  51.134  22.722  0.00  0.00           H  
ATOM   2551 HD12 LEU 1 168      55.944  49.794  23.689  0.00  0.00           H  
ATOM   2552 HD13 LEU 1 168      56.683  51.142  24.481  0.00  0.00           H  
ATOM   2553 HD21 LEU 1 168      57.404  48.187  25.153  0.00  0.00           H  
ATOM   2554 HD22 LEU 1 168      59.165  48.611  25.307  0.00  0.00           H  
ATOM   2555 HD23 LEU 1 168      57.843  49.767  25.872  0.00  0.00           H  
ATOM   2556  N   ASN 1 169      58.795  45.507  21.463  0.00  0.00           N  
ATOM   2557  CA  ASN 1 169      58.731  44.423  20.456  0.00  0.00           C  
ATOM   2558  C   ASN 1 169      57.471  44.528  19.500  0.00  0.00           C  
ATOM   2559  O   ASN 1 169      57.308  43.763  18.513  0.00  0.00           O  
ATOM   2560  CB  ASN 1 169      58.800  43.050  21.117  0.00  0.00           C  
ATOM   2561  CG  ASN 1 169      60.086  42.814  21.934  0.00  0.00           C  
ATOM   2562  OD1 ASN 1 169      61.160  42.980  21.429  0.00  0.00           O  
ATOM   2563  ND2 ASN 1 169      59.882  42.312  23.115  0.00  0.00           N  
ATOM   2564  H   ASN 1 169      58.460  45.280  22.388  0.00  0.00           H  
ATOM   2565  HA  ASN 1 169      59.590  44.556  19.799  0.00  0.00           H  
ATOM   2566  HB2 ASN 1 169      57.938  42.979  21.780  0.00  0.00           H  
ATOM   2567  HB3 ASN 1 169      58.877  42.245  20.386  0.00  0.00           H  
ATOM   2568 HD21 ASN 1 169      60.659  41.976  23.666  0.00  0.00           H  
ATOM   2569 HD22 ASN 1 169      58.969  42.340  23.545  0.00  0.00           H  
ATOM   2570  N   GLN 1 170      56.647  45.488  19.755  0.00  0.00           N  
ATOM   2571  CA  GLN 1 170      55.447  45.897  19.061  0.00  0.00           C  
ATOM   2572  C   GLN 1 170      55.480  47.398  18.865  0.00  0.00           C  
ATOM   2573  O   GLN 1 170      56.073  48.230  19.546  0.00  0.00           O  
ATOM   2574  CB  GLN 1 170      54.148  45.519  19.842  0.00  0.00           C  
ATOM   2575  CG  GLN 1 170      53.963  43.954  20.088  0.00  0.00           C  
ATOM   2576  CD  GLN 1 170      54.749  43.387  21.322  0.00  0.00           C  
ATOM   2577  OE1 GLN 1 170      55.061  44.086  22.251  0.00  0.00           O  
ATOM   2578  NE2 GLN 1 170      55.088  42.080  21.219  0.00  0.00           N  
ATOM   2579  H   GLN 1 170      57.034  46.079  20.476  0.00  0.00           H  
ATOM   2580  HA  GLN 1 170      55.448  45.486  18.051  0.00  0.00           H  
ATOM   2581  HB2 GLN 1 170      54.063  46.080  20.773  0.00  0.00           H  
ATOM   2582  HB3 GLN 1 170      53.319  45.799  19.191  0.00  0.00           H  
ATOM   2583  HG2 GLN 1 170      52.889  43.845  20.238  0.00  0.00           H  
ATOM   2584  HG3 GLN 1 170      54.369  43.562  19.155  0.00  0.00           H  
ATOM   2585 HE21 GLN 1 170      55.668  41.674  21.940  0.00  0.00           H  
ATOM   2586 HE22 GLN 1 170      54.799  41.485  20.455  0.00  0.00           H  
ATOM   2587  N   SER 1 171      54.755  47.753  17.825  0.00  0.00           N  
ATOM   2588  CA  SER 1 171      54.381  49.112  17.505  0.00  0.00           C  
ATOM   2589  C   SER 1 171      52.977  49.197  16.935  0.00  0.00           C  
ATOM   2590  O   SER 1 171      52.310  50.104  17.347  0.00  0.00           O  
ATOM   2591  CB  SER 1 171      55.407  49.621  16.441  0.00  0.00           C  
ATOM   2592  OG  SER 1 171      55.354  48.758  15.227  0.00  0.00           O  
ATOM   2593  H   SER 1 171      54.275  47.028  17.313  0.00  0.00           H  
ATOM   2594  HA  SER 1 171      54.488  49.727  18.398  0.00  0.00           H  
ATOM   2595  HB2 SER 1 171      55.184  50.683  16.340  0.00  0.00           H  
ATOM   2596  HB3 SER 1 171      56.377  49.457  16.911  0.00  0.00           H  
ATOM   2597  HG  SER 1 171      56.064  48.154  15.459  0.00  0.00           H  
ATOM   2598  N   GLU 1 172      52.524  48.324  16.034  0.00  0.00           N  
ATOM   2599  CA  GLU 1 172      51.063  48.154  15.733  0.00  0.00           C  
ATOM   2600  C   GLU 1 172      50.059  47.973  16.947  0.00  0.00           C  
ATOM   2601  O   GLU 1 172      48.861  48.194  16.818  0.00  0.00           O  
ATOM   2602  CB  GLU 1 172      50.577  49.349  14.809  0.00  0.00           C  
ATOM   2603  CG  GLU 1 172      51.340  49.455  13.471  0.00  0.00           C  
ATOM   2604  CD  GLU 1 172      51.239  48.242  12.619  0.00  0.00           C  
ATOM   2605  OE1 GLU 1 172      50.303  47.426  12.670  0.00  0.00           O  
ATOM   2606  OE2 GLU 1 172      52.219  47.917  11.899  0.00  0.00           O  
ATOM   2607  H   GLU 1 172      53.191  47.696  15.610  0.00  0.00           H  
ATOM   2608  HA  GLU 1 172      50.894  47.285  15.097  0.00  0.00           H  
ATOM   2609  HB2 GLU 1 172      49.523  49.272  14.542  0.00  0.00           H  
ATOM   2610  HB3 GLU 1 172      50.708  50.255  15.401  0.00  0.00           H  
ATOM   2611  HG2 GLU 1 172      50.945  50.274  12.870  0.00  0.00           H  
ATOM   2612  HG3 GLU 1 172      52.378  49.749  13.629  0.00  0.00           H  
ATOM   2613  N   VAL 1 173      50.510  47.457  18.090  0.00  0.00           N  
ATOM   2614  CA  VAL 1 173      49.735  47.298  19.384  0.00  0.00           C  
ATOM   2615  C   VAL 1 173      50.617  47.745  20.509  0.00  0.00           C  
ATOM   2616  O   VAL 1 173      51.806  47.906  20.342  0.00  0.00           O  
ATOM   2617  CB  VAL 1 173      49.167  45.884  19.576  0.00  0.00           C  
ATOM   2618  CG1 VAL 1 173      47.936  45.695  18.711  0.00  0.00           C  
ATOM   2619  CG2 VAL 1 173      50.192  44.773  19.397  0.00  0.00           C  
ATOM   2620  H   VAL 1 173      51.510  47.428  18.230  0.00  0.00           H  
ATOM   2621  HA  VAL 1 173      48.990  48.090  19.315  0.00  0.00           H  
ATOM   2622  HB  VAL 1 173      48.965  45.764  20.641  0.00  0.00           H  
ATOM   2623 HG11 VAL 1 173      48.076  45.895  17.649  0.00  0.00           H  
ATOM   2624 HG12 VAL 1 173      47.565  44.696  18.941  0.00  0.00           H  
ATOM   2625 HG13 VAL 1 173      47.137  46.373  19.011  0.00  0.00           H  
ATOM   2626 HG21 VAL 1 173      50.478  44.504  18.380  0.00  0.00           H  
ATOM   2627 HG22 VAL 1 173      51.100  45.083  19.914  0.00  0.00           H  
ATOM   2628 HG23 VAL 1 173      49.874  43.846  19.875  0.00  0.00           H  
ATOM   2629  N   LEU 1 174      49.953  47.946  21.627  0.00  0.00           N  
ATOM   2630  CA  LEU 1 174      50.532  48.313  22.954  0.00  0.00           C  
ATOM   2631  C   LEU 1 174      51.432  47.143  23.535  0.00  0.00           C  
ATOM   2632  O   LEU 1 174      51.278  45.963  23.131  0.00  0.00           O  
ATOM   2633  CB  LEU 1 174      49.482  48.594  23.991  0.00  0.00           C  
ATOM   2634  CG  LEU 1 174      48.981  50.096  23.948  0.00  0.00           C  
ATOM   2635  CD1 LEU 1 174      48.736  50.832  22.635  0.00  0.00           C  
ATOM   2636  CD2 LEU 1 174      47.659  50.265  24.678  0.00  0.00           C  
ATOM   2637  H   LEU 1 174      48.957  47.778  21.647  0.00  0.00           H  
ATOM   2638  HA  LEU 1 174      51.251  49.130  22.891  0.00  0.00           H  
ATOM   2639  HB2 LEU 1 174      48.635  47.926  23.834  0.00  0.00           H  
ATOM   2640  HB3 LEU 1 174      49.780  48.326  25.004  0.00  0.00           H  
ATOM   2641  HG  LEU 1 174      49.728  50.673  24.493  0.00  0.00           H  
ATOM   2642 HD11 LEU 1 174      48.261  50.197  21.887  0.00  0.00           H  
ATOM   2643 HD12 LEU 1 174      48.206  51.784  22.671  0.00  0.00           H  
ATOM   2644 HD13 LEU 1 174      49.699  51.000  22.154  0.00  0.00           H  
ATOM   2645 HD21 LEU 1 174      47.436  51.329  24.760  0.00  0.00           H  
ATOM   2646 HD22 LEU 1 174      46.916  49.799  24.030  0.00  0.00           H  
ATOM   2647 HD23 LEU 1 174      47.689  49.777  25.652  0.00  0.00           H  
ATOM   2648  N   ALA 1 175      52.335  47.455  24.536  0.00  0.00           N  
ATOM   2649  CA  ALA 1 175      53.475  46.616  25.017  0.00  0.00           C  
ATOM   2650  C   ALA 1 175      52.913  45.183  25.190  0.00  0.00           C  
ATOM   2651  O   ALA 1 175      52.235  45.026  26.150  0.00  0.00           O  
ATOM   2652  CB  ALA 1 175      54.803  46.631  24.174  0.00  0.00           C  
ATOM   2653  H   ALA 1 175      52.420  48.395  24.895  0.00  0.00           H  
ATOM   2654  HA  ALA 1 175      53.620  46.958  26.042  0.00  0.00           H  
ATOM   2655  HB1 ALA 1 175      55.266  47.617  24.178  0.00  0.00           H  
ATOM   2656  HB2 ALA 1 175      55.449  45.881  24.630  0.00  0.00           H  
ATOM   2657  HB3 ALA 1 175      54.805  46.353  23.120  0.00  0.00           H  
ATOM   2658  N   SER 1 176      53.238  44.146  24.356  0.00  0.00           N  
ATOM   2659  CA  SER 1 176      52.656  42.785  24.402  0.00  0.00           C  
ATOM   2660  C   SER 1 176      53.030  41.895  25.580  0.00  0.00           C  
ATOM   2661  O   SER 1 176      53.730  40.918  25.400  0.00  0.00           O  
ATOM   2662  CB  SER 1 176      51.148  42.859  24.261  0.00  0.00           C  
ATOM   2663  OG  SER 1 176      50.869  43.484  23.000  0.00  0.00           O  
ATOM   2664  H   SER 1 176      53.776  44.411  23.544  0.00  0.00           H  
ATOM   2665  HA  SER 1 176      53.005  42.280  23.501  0.00  0.00           H  
ATOM   2666  HB2 SER 1 176      50.784  41.842  24.406  0.00  0.00           H  
ATOM   2667  HB3 SER 1 176      50.724  43.443  25.078  0.00  0.00           H  
ATOM   2668  HG  SER 1 176      51.067  44.423  23.028  0.00  0.00           H  
ATOM   2669  N   VAL 1 177      52.736  42.326  26.839  0.00  0.00           N  
ATOM   2670  CA  VAL 1 177      53.159  41.647  28.122  0.00  0.00           C  
ATOM   2671  C   VAL 1 177      52.340  40.412  28.521  0.00  0.00           C  
ATOM   2672  O   VAL 1 177      51.331  40.101  27.775  0.00  0.00           O  
ATOM   2673  CB  VAL 1 177      53.386  42.641  29.268  0.00  0.00           C  
ATOM   2674  CG1 VAL 1 177      54.514  43.608  28.920  0.00  0.00           C  
ATOM   2675  CG2 VAL 1 177      52.042  43.394  29.436  0.00  0.00           C  
ATOM   2676  H   VAL 1 177      52.188  43.168  26.935  0.00  0.00           H  
ATOM   2677  HA  VAL 1 177      54.092  41.178  27.807  0.00  0.00           H  
ATOM   2678  HB  VAL 1 177      53.624  42.076  30.169  0.00  0.00           H  
ATOM   2679 HG11 VAL 1 177      54.915  44.017  29.847  0.00  0.00           H  
ATOM   2680 HG12 VAL 1 177      55.324  43.060  28.439  0.00  0.00           H  
ATOM   2681 HG13 VAL 1 177      54.221  44.418  28.252  0.00  0.00           H  
ATOM   2682 HG21 VAL 1 177      51.872  44.161  28.681  0.00  0.00           H  
ATOM   2683 HG22 VAL 1 177      51.192  42.716  29.516  0.00  0.00           H  
ATOM   2684 HG23 VAL 1 177      52.177  43.999  30.333  0.00  0.00           H  
ATOM   2685  N   GLY 1 178      52.816  39.653  29.527  0.00  0.00           N  
ATOM   2686  CA  GLY 1 178      52.311  38.440  30.063  0.00  0.00           C  
ATOM   2687  C   GLY 1 178      52.843  37.820  31.417  0.00  0.00           C  
ATOM   2688  O   GLY 1 178      53.486  38.518  32.145  0.00  0.00           O  
ATOM   2689  H   GLY 1 178      53.594  39.952  30.097  0.00  0.00           H  
ATOM   2690  HA2 GLY 1 178      51.224  38.523  30.067  0.00  0.00           H  
ATOM   2691  HA3 GLY 1 178      52.578  37.659  29.351  0.00  0.00           H  
ATOM   2692  N   GLY 1 179      52.633  36.525  31.640  0.00  0.00           N  
ATOM   2693  CA  GLY 1 179      52.782  35.880  32.959  0.00  0.00           C  
ATOM   2694  C   GLY 1 179      52.041  34.617  33.145  0.00  0.00           C  
ATOM   2695  O   GLY 1 179      51.773  33.866  32.189  0.00  0.00           O  
ATOM   2696  H   GLY 1 179      52.015  36.071  30.983  0.00  0.00           H  
ATOM   2697  HA2 GLY 1 179      53.851  35.731  33.111  0.00  0.00           H  
ATOM   2698  HA3 GLY 1 179      52.495  36.586  33.738  0.00  0.00           H  
ATOM   2699  N   SER 1 180      51.908  34.190  34.427  0.00  0.00           N  
ATOM   2700  CA  SER 1 180      51.295  32.944  34.876  0.00  0.00           C  
ATOM   2701  C   SER 1 180      50.462  33.150  36.145  0.00  0.00           C  
ATOM   2702  O   SER 1 180      50.870  33.848  37.072  0.00  0.00           O  
ATOM   2703  CB  SER 1 180      52.287  31.880  35.049  0.00  0.00           C  
ATOM   2704  OG  SER 1 180      53.240  31.674  34.060  0.00  0.00           O  
ATOM   2705  H   SER 1 180      52.208  34.907  35.071  0.00  0.00           H  
ATOM   2706  HA  SER 1 180      50.520  32.611  34.187  0.00  0.00           H  
ATOM   2707  HB2 SER 1 180      52.831  32.071  35.974  0.00  0.00           H  
ATOM   2708  HB3 SER 1 180      51.775  30.918  35.047  0.00  0.00           H  
ATOM   2709  HG  SER 1 180      53.690  32.521  34.002  0.00  0.00           H  
ATOM   2710  N   MET 1 181      49.376  32.363  36.289  0.00  0.00           N  
ATOM   2711  CA  MET 1 181      48.684  32.261  37.633  0.00  0.00           C  
ATOM   2712  C   MET 1 181      48.307  30.868  37.962  0.00  0.00           C  
ATOM   2713  O   MET 1 181      47.548  30.163  37.323  0.00  0.00           O  
ATOM   2714  CB  MET 1 181      47.367  33.097  37.579  0.00  0.00           C  
ATOM   2715  CG  MET 1 181      46.215  32.629  38.432  0.00  0.00           C  
ATOM   2716  SD  MET 1 181      44.727  33.699  38.365  0.00  0.00           S  
ATOM   2717  CE  MET 1 181      44.163  33.100  36.796  0.00  0.00           C  
ATOM   2718  H   MET 1 181      49.157  31.742  35.523  0.00  0.00           H  
ATOM   2719  HA  MET 1 181      49.314  32.664  38.426  0.00  0.00           H  
ATOM   2720  HB2 MET 1 181      47.668  34.077  37.948  0.00  0.00           H  
ATOM   2721  HB3 MET 1 181      47.056  33.186  36.538  0.00  0.00           H  
ATOM   2722  HG2 MET 1 181      45.823  31.667  38.102  0.00  0.00           H  
ATOM   2723  HG3 MET 1 181      46.613  32.664  39.446  0.00  0.00           H  
ATOM   2724  HE1 MET 1 181      43.153  32.710  36.919  0.00  0.00           H  
ATOM   2725  HE2 MET 1 181      44.092  33.944  36.111  0.00  0.00           H  
ATOM   2726  HE3 MET 1 181      44.858  32.412  36.314  0.00  0.00           H  
ATOM   2727  N   ILE 1 182      49.006  30.312  38.950  0.00  0.00           N  
ATOM   2728  CA  ILE 1 182      48.953  28.841  39.321  0.00  0.00           C  
ATOM   2729  C   ILE 1 182      48.050  28.696  40.530  0.00  0.00           C  
ATOM   2730  O   ILE 1 182      48.171  29.304  41.562  0.00  0.00           O  
ATOM   2731  CB  ILE 1 182      50.345  28.199  39.603  0.00  0.00           C  
ATOM   2732  CG1 ILE 1 182      51.382  28.769  38.609  0.00  0.00           C  
ATOM   2733  CG2 ILE 1 182      50.486  26.708  39.544  0.00  0.00           C  
ATOM   2734  CD1 ILE 1 182      51.032  28.780  37.122  0.00  0.00           C  
ATOM   2735  H   ILE 1 182      49.534  30.904  39.575  0.00  0.00           H  
ATOM   2736  HA  ILE 1 182      48.364  28.358  38.541  0.00  0.00           H  
ATOM   2737  HB  ILE 1 182      50.744  28.514  40.568  0.00  0.00           H  
ATOM   2738 HG12 ILE 1 182      51.556  29.819  38.846  0.00  0.00           H  
ATOM   2739 HG13 ILE 1 182      52.343  28.256  38.653  0.00  0.00           H  
ATOM   2740 HG21 ILE 1 182      49.766  26.124  40.117  0.00  0.00           H  
ATOM   2741 HG22 ILE 1 182      50.326  26.484  38.489  0.00  0.00           H  
ATOM   2742 HG23 ILE 1 182      51.474  26.404  39.890  0.00  0.00           H  
ATOM   2743 HD11 ILE 1 182      51.824  29.282  36.567  0.00  0.00           H  
ATOM   2744 HD12 ILE 1 182      51.011  27.746  36.779  0.00  0.00           H  
ATOM   2745 HD13 ILE 1 182      50.178  29.359  36.771  0.00  0.00           H  
ATOM   2746  N   ILE 1 183      47.107  27.697  40.386  0.00  0.00           N  
ATOM   2747  CA  ILE 1 183      46.061  27.408  41.297  0.00  0.00           C  
ATOM   2748  C   ILE 1 183      46.160  25.998  41.912  0.00  0.00           C  
ATOM   2749  O   ILE 1 183      46.314  24.967  41.255  0.00  0.00           O  
ATOM   2750  CB  ILE 1 183      44.697  27.683  40.660  0.00  0.00           C  
ATOM   2751  CG1 ILE 1 183      44.325  29.154  40.721  0.00  0.00           C  
ATOM   2752  CG2 ILE 1 183      43.501  26.872  41.259  0.00  0.00           C  
ATOM   2753  CD1 ILE 1 183      43.047  29.594  40.043  0.00  0.00           C  
ATOM   2754  H   ILE 1 183      47.105  27.214  39.498  0.00  0.00           H  
ATOM   2755  HA  ILE 1 183      46.107  28.147  42.097  0.00  0.00           H  
ATOM   2756  HB  ILE 1 183      44.728  27.424  39.602  0.00  0.00           H  
ATOM   2757 HG12 ILE 1 183      44.243  29.481  41.758  0.00  0.00           H  
ATOM   2758 HG13 ILE 1 183      45.220  29.652  40.348  0.00  0.00           H  
ATOM   2759 HG21 ILE 1 183      43.286  27.239  42.263  0.00  0.00           H  
ATOM   2760 HG22 ILE 1 183      42.647  26.888  40.582  0.00  0.00           H  
ATOM   2761 HG23 ILE 1 183      43.633  25.801  41.103  0.00  0.00           H  
ATOM   2762 HD11 ILE 1 183      43.036  29.107  39.067  0.00  0.00           H  
ATOM   2763 HD12 ILE 1 183      42.130  29.273  40.538  0.00  0.00           H  
ATOM   2764 HD13 ILE 1 183      43.017  30.680  39.956  0.00  0.00           H  
ATOM   2765  N   GLY 1 184      46.043  25.861  43.204  0.00  0.00           N  
ATOM   2766  CA  GLY 1 184      46.152  24.576  43.975  0.00  0.00           C  
ATOM   2767  C   GLY 1 184      47.606  24.117  44.227  0.00  0.00           C  
ATOM   2768  O   GLY 1 184      47.823  23.117  44.894  0.00  0.00           O  
ATOM   2769  H   GLY 1 184      46.028  26.712  43.748  0.00  0.00           H  
ATOM   2770  HA2 GLY 1 184      45.582  24.590  44.904  0.00  0.00           H  
ATOM   2771  HA3 GLY 1 184      45.782  23.792  43.314  0.00  0.00           H  
ATOM   2772  N   GLY 1 185      48.581  24.759  43.544  0.00  0.00           N  
ATOM   2773  CA  GLY 1 185      50.000  24.591  43.789  0.00  0.00           C  
ATOM   2774  C   GLY 1 185      50.909  25.786  43.375  0.00  0.00           C  
ATOM   2775  O   GLY 1 185      50.550  26.962  43.207  0.00  0.00           O  
ATOM   2776  H   GLY 1 185      48.413  25.603  43.015  0.00  0.00           H  
ATOM   2777  HA2 GLY 1 185      50.216  24.470  44.851  0.00  0.00           H  
ATOM   2778  HA3 GLY 1 185      50.354  23.743  43.204  0.00  0.00           H  
ATOM   2779  N   ILE 1 186      52.169  25.478  43.071  0.00  0.00           N  
ATOM   2780  CA  ILE 1 186      53.328  26.394  42.852  0.00  0.00           C  
ATOM   2781  C   ILE 1 186      54.213  25.717  41.787  0.00  0.00           C  
ATOM   2782  O   ILE 1 186      54.449  24.555  41.862  0.00  0.00           O  
ATOM   2783  CB  ILE 1 186      54.097  26.589  44.214  0.00  0.00           C  
ATOM   2784  CG1 ILE 1 186      53.229  27.273  45.375  0.00  0.00           C  
ATOM   2785  CG2 ILE 1 186      55.298  27.472  44.072  0.00  0.00           C  
ATOM   2786  CD1 ILE 1 186      53.957  27.531  46.698  0.00  0.00           C  
ATOM   2787  H   ILE 1 186      52.429  24.502  43.068  0.00  0.00           H  
ATOM   2788  HA  ILE 1 186      53.099  27.360  42.402  0.00  0.00           H  
ATOM   2789  HB  ILE 1 186      54.414  25.610  44.573  0.00  0.00           H  
ATOM   2790 HG12 ILE 1 186      52.875  28.194  44.913  0.00  0.00           H  
ATOM   2791 HG13 ILE 1 186      52.392  26.644  45.679  0.00  0.00           H  
ATOM   2792 HG21 ILE 1 186      56.052  27.400  44.857  0.00  0.00           H  
ATOM   2793 HG22 ILE 1 186      55.882  27.244  43.180  0.00  0.00           H  
ATOM   2794 HG23 ILE 1 186      54.886  28.479  44.001  0.00  0.00           H  
ATOM   2795 HD11 ILE 1 186      54.783  28.242  46.707  0.00  0.00           H  
ATOM   2796 HD12 ILE 1 186      53.185  27.805  47.417  0.00  0.00           H  
ATOM   2797 HD13 ILE 1 186      54.373  26.560  46.968  0.00  0.00           H  
ATOM   2798  N   ASP 1 187      54.787  26.460  40.842  0.00  0.00           N  
ATOM   2799  CA  ASP 1 187      55.638  25.949  39.755  0.00  0.00           C  
ATOM   2800  C   ASP 1 187      57.041  26.555  39.878  0.00  0.00           C  
ATOM   2801  O   ASP 1 187      57.296  27.759  39.456  0.00  0.00           O  
ATOM   2802  CB  ASP 1 187      54.932  26.163  38.300  0.00  0.00           C  
ATOM   2803  CG  ASP 1 187      55.629  25.353  37.304  0.00  0.00           C  
ATOM   2804  OD1 ASP 1 187      54.960  24.604  36.582  0.00  0.00           O  
ATOM   2805  OD2 ASP 1 187      56.862  25.298  37.234  0.00  0.00           O  
ATOM   2806  H   ASP 1 187      54.699  27.464  40.907  0.00  0.00           H  
ATOM   2807  HA  ASP 1 187      55.713  24.868  39.873  0.00  0.00           H  
ATOM   2808  HB2 ASP 1 187      53.847  26.117  38.207  0.00  0.00           H  
ATOM   2809  HB3 ASP 1 187      55.120  27.186  37.973  0.00  0.00           H  
ATOM   2810  N   HIS 1 188      58.009  25.715  40.168  0.00  0.00           N  
ATOM   2811  CA  HIS 1 188      59.427  25.980  40.401  0.00  0.00           C  
ATOM   2812  C   HIS 1 188      60.048  26.737  39.241  0.00  0.00           C  
ATOM   2813  O   HIS 1 188      60.936  27.586  39.556  0.00  0.00           O  
ATOM   2814  CB  HIS 1 188      60.166  24.608  40.535  0.00  0.00           C  
ATOM   2815  CG  HIS 1 188      61.635  24.837  40.943  0.00  0.00           C  
ATOM   2816  ND1 HIS 1 188      62.816  24.862  40.265  0.00  0.00           N  
ATOM   2817  CD2 HIS 1 188      61.966  25.261  42.210  0.00  0.00           C  
ATOM   2818  CE1 HIS 1 188      63.815  25.213  41.059  0.00  0.00           C  
ATOM   2819  NE2 HIS 1 188      63.366  25.418  42.274  0.00  0.00           N  
ATOM   2820  H   HIS 1 188      57.705  24.781  40.404  0.00  0.00           H  
ATOM   2821  HA  HIS 1 188      59.543  26.555  41.320  0.00  0.00           H  
ATOM   2822  HB2 HIS 1 188      59.730  24.068  41.375  0.00  0.00           H  
ATOM   2823  HB3 HIS 1 188      60.182  24.008  39.625  0.00  0.00           H  
ATOM   2824  HD1 HIS 1 188      62.823  24.803  39.257  0.00  0.00           H  
ATOM   2825  HD2 HIS 1 188      61.187  25.376  42.949  0.00  0.00           H  
ATOM   2826  HE1 HIS 1 188      64.777  25.551  40.703  0.00  0.00           H  
ATOM   2827  N   SER 1 189      59.747  26.373  38.033  0.00  0.00           N  
ATOM   2828  CA  SER 1 189      60.214  27.006  36.745  0.00  0.00           C  
ATOM   2829  C   SER 1 189      59.982  28.515  36.710  0.00  0.00           C  
ATOM   2830  O   SER 1 189      60.515  29.254  35.833  0.00  0.00           O  
ATOM   2831  CB  SER 1 189      59.538  26.340  35.524  0.00  0.00           C  
ATOM   2832  OG  SER 1 189      58.171  26.695  35.659  0.00  0.00           O  
ATOM   2833  H   SER 1 189      58.980  25.723  37.939  0.00  0.00           H  
ATOM   2834  HA  SER 1 189      61.300  26.956  36.829  0.00  0.00           H  
ATOM   2835  HB2 SER 1 189      59.980  26.813  34.647  0.00  0.00           H  
ATOM   2836  HB3 SER 1 189      59.535  25.250  35.511  0.00  0.00           H  
ATOM   2837  HG  SER 1 189      57.742  26.096  36.275  0.00  0.00           H  
ATOM   2838  N   LEU 1 190      59.014  29.052  37.467  0.00  0.00           N  
ATOM   2839  CA  LEU 1 190      58.546  30.453  37.443  0.00  0.00           C  
ATOM   2840  C   LEU 1 190      59.483  31.428  38.287  0.00  0.00           C  
ATOM   2841  O   LEU 1 190      59.296  32.680  38.173  0.00  0.00           O  
ATOM   2842  CB  LEU 1 190      57.145  30.561  37.903  0.00  0.00           C  
ATOM   2843  CG  LEU 1 190      56.083  29.774  37.172  0.00  0.00           C  
ATOM   2844  CD1 LEU 1 190      54.606  29.805  37.682  0.00  0.00           C  
ATOM   2845  CD2 LEU 1 190      55.868  30.283  35.719  0.00  0.00           C  
ATOM   2846  H   LEU 1 190      58.381  28.481  38.008  0.00  0.00           H  
ATOM   2847  HA  LEU 1 190      58.584  30.726  36.389  0.00  0.00           H  
ATOM   2848  HB2 LEU 1 190      57.169  30.407  38.982  0.00  0.00           H  
ATOM   2849  HB3 LEU 1 190      56.868  31.604  37.751  0.00  0.00           H  
ATOM   2850  HG  LEU 1 190      56.346  28.717  37.155  0.00  0.00           H  
ATOM   2851 HD11 LEU 1 190      54.225  30.822  37.768  0.00  0.00           H  
ATOM   2852 HD12 LEU 1 190      54.024  29.102  37.086  0.00  0.00           H  
ATOM   2853 HD13 LEU 1 190      54.560  29.329  38.661  0.00  0.00           H  
ATOM   2854 HD21 LEU 1 190      55.388  31.241  35.918  0.00  0.00           H  
ATOM   2855 HD22 LEU 1 190      56.838  30.436  35.247  0.00  0.00           H  
ATOM   2856 HD23 LEU 1 190      55.291  29.655  35.039  0.00  0.00           H  
ATOM   2857  N   TYR 1 191      60.436  30.988  39.087  0.00  0.00           N  
ATOM   2858  CA  TYR 1 191      61.190  31.792  40.082  0.00  0.00           C  
ATOM   2859  C   TYR 1 191      62.591  31.239  40.246  0.00  0.00           C  
ATOM   2860  O   TYR 1 191      63.040  30.284  39.651  0.00  0.00           O  
ATOM   2861  CB  TYR 1 191      60.296  31.974  41.287  0.00  0.00           C  
ATOM   2862  CG  TYR 1 191      60.267  30.726  42.232  0.00  0.00           C  
ATOM   2863  CD1 TYR 1 191      59.261  29.666  41.905  0.00  0.00           C  
ATOM   2864  CD2 TYR 1 191      61.076  30.716  43.367  0.00  0.00           C  
ATOM   2865  CE1 TYR 1 191      59.224  28.626  42.846  0.00  0.00           C  
ATOM   2866  CE2 TYR 1 191      60.961  29.613  44.165  0.00  0.00           C  
ATOM   2867  CZ  TYR 1 191      60.147  28.576  43.933  0.00  0.00           C  
ATOM   2868  OH  TYR 1 191      59.992  27.584  44.836  0.00  0.00           O  
ATOM   2869  H   TYR 1 191      60.587  30.000  39.232  0.00  0.00           H  
ATOM   2870  HA  TYR 1 191      61.260  32.830  39.758  0.00  0.00           H  
ATOM   2871  HB2 TYR 1 191      60.631  32.817  41.890  0.00  0.00           H  
ATOM   2872  HB3 TYR 1 191      59.298  32.149  40.884  0.00  0.00           H  
ATOM   2873  HD1 TYR 1 191      58.578  29.749  41.072  0.00  0.00           H  
ATOM   2874  HD2 TYR 1 191      61.861  31.457  43.326  0.00  0.00           H  
ATOM   2875  HE1 TYR 1 191      58.626  27.728  42.784  0.00  0.00           H  
ATOM   2876  HE2 TYR 1 191      61.673  29.575  44.977  0.00  0.00           H  
ATOM   2877  HH  TYR 1 191      60.270  27.821  45.724  0.00  0.00           H  
ATOM   2878  N   THR 1 192      63.321  31.908  41.254  0.00  0.00           N  
ATOM   2879  CA  THR 1 192      64.645  31.535  41.692  0.00  0.00           C  
ATOM   2880  C   THR 1 192      64.858  32.048  43.127  0.00  0.00           C  
ATOM   2881  O   THR 1 192      64.011  32.682  43.767  0.00  0.00           O  
ATOM   2882  CB  THR 1 192      65.685  32.071  40.540  0.00  0.00           C  
ATOM   2883  OG1 THR 1 192      67.010  31.622  40.777  0.00  0.00           O  
ATOM   2884  CG2 THR 1 192      65.746  33.589  40.518  0.00  0.00           C  
ATOM   2885  H   THR 1 192      62.901  32.658  41.785  0.00  0.00           H  
ATOM   2886  HA  THR 1 192      64.788  30.454  41.705  0.00  0.00           H  
ATOM   2887  HB  THR 1 192      65.360  31.665  39.582  0.00  0.00           H  
ATOM   2888  HG1 THR 1 192      67.577  32.010  40.107  0.00  0.00           H  
ATOM   2889 HG21 THR 1 192      66.048  34.051  41.459  0.00  0.00           H  
ATOM   2890 HG22 THR 1 192      66.309  33.822  39.615  0.00  0.00           H  
ATOM   2891 HG23 THR 1 192      64.759  33.998  40.302  0.00  0.00           H  
ATOM   2892  N   GLY 1 193      66.057  31.630  43.690  0.00  0.00           N  
ATOM   2893  CA  GLY 1 193      66.290  31.579  45.139  0.00  0.00           C  
ATOM   2894  C   GLY 1 193      65.311  30.669  45.863  0.00  0.00           C  
ATOM   2895  O   GLY 1 193      65.138  29.578  45.388  0.00  0.00           O  
ATOM   2896  H   GLY 1 193      66.686  31.112  43.092  0.00  0.00           H  
ATOM   2897  HA2 GLY 1 193      67.337  31.366  45.358  0.00  0.00           H  
ATOM   2898  HA3 GLY 1 193      66.050  32.597  45.448  0.00  0.00           H  
ATOM   2899  N   SER 1 194      64.660  31.078  47.012  0.00  0.00           N  
ATOM   2900  CA  SER 1 194      63.666  30.128  47.656  0.00  0.00           C  
ATOM   2901  C   SER 1 194      62.776  30.985  48.514  0.00  0.00           C  
ATOM   2902  O   SER 1 194      63.113  32.104  48.955  0.00  0.00           O  
ATOM   2903  CB  SER 1 194      64.408  29.111  48.612  0.00  0.00           C  
ATOM   2904  OG  SER 1 194      63.597  28.275  49.329  0.00  0.00           O  
ATOM   2905  H   SER 1 194      64.694  32.041  47.317  0.00  0.00           H  
ATOM   2906  HA  SER 1 194      63.136  29.650  46.832  0.00  0.00           H  
ATOM   2907  HB2 SER 1 194      65.086  28.459  48.061  0.00  0.00           H  
ATOM   2908  HB3 SER 1 194      65.043  29.649  49.317  0.00  0.00           H  
ATOM   2909  HG  SER 1 194      63.829  27.365  49.132  0.00  0.00           H  
ATOM   2910  N   LEU 1 195      61.486  30.627  48.521  0.00  0.00           N  
ATOM   2911  CA  LEU 1 195      60.354  31.466  49.045  0.00  0.00           C  
ATOM   2912  C   LEU 1 195      60.522  31.821  50.561  0.00  0.00           C  
ATOM   2913  O   LEU 1 195      60.531  30.965  51.465  0.00  0.00           O  
ATOM   2914  CB  LEU 1 195      59.013  30.726  48.745  0.00  0.00           C  
ATOM   2915  CG  LEU 1 195      58.501  30.630  47.299  0.00  0.00           C  
ATOM   2916  CD1 LEU 1 195      57.476  29.478  47.043  0.00  0.00           C  
ATOM   2917  CD2 LEU 1 195      57.744  31.884  46.983  0.00  0.00           C  
ATOM   2918  H   LEU 1 195      61.352  29.761  48.019  0.00  0.00           H  
ATOM   2919  HA  LEU 1 195      60.371  32.400  48.485  0.00  0.00           H  
ATOM   2920  HB2 LEU 1 195      59.117  29.720  49.152  0.00  0.00           H  
ATOM   2921  HB3 LEU 1 195      58.191  31.142  49.328  0.00  0.00           H  
ATOM   2922  HG  LEU 1 195      59.346  30.476  46.629  0.00  0.00           H  
ATOM   2923 HD11 LEU 1 195      57.474  29.188  45.992  0.00  0.00           H  
ATOM   2924 HD12 LEU 1 195      57.943  28.600  47.488  0.00  0.00           H  
ATOM   2925 HD13 LEU 1 195      56.480  29.815  47.331  0.00  0.00           H  
ATOM   2926 HD21 LEU 1 195      57.683  31.944  45.896  0.00  0.00           H  
ATOM   2927 HD22 LEU 1 195      56.822  32.001  47.552  0.00  0.00           H  
ATOM   2928 HD23 LEU 1 195      58.367  32.757  47.181  0.00  0.00           H  
ATOM   2929  N   TRP 1 196      60.475  33.148  50.804  0.00  0.00           N  
ATOM   2930  CA  TRP 1 196      60.327  33.796  52.139  0.00  0.00           C  
ATOM   2931  C   TRP 1 196      58.861  34.274  52.270  0.00  0.00           C  
ATOM   2932  O   TRP 1 196      58.257  34.684  51.313  0.00  0.00           O  
ATOM   2933  CB  TRP 1 196      61.222  35.018  52.250  0.00  0.00           C  
ATOM   2934  CG  TRP 1 196      62.660  34.826  52.598  0.00  0.00           C  
ATOM   2935  CD1 TRP 1 196      63.661  34.630  51.669  0.00  0.00           C  
ATOM   2936  CD2 TRP 1 196      63.226  34.689  53.899  0.00  0.00           C  
ATOM   2937  NE1 TRP 1 196      64.816  34.220  52.342  0.00  0.00           N  
ATOM   2938  CE2 TRP 1 196      64.589  34.118  53.711  0.00  0.00           C  
ATOM   2939  CE3 TRP 1 196      62.903  34.787  55.248  0.00  0.00           C  
ATOM   2940  CZ2 TRP 1 196      65.401  33.706  54.760  0.00  0.00           C  
ATOM   2941  CZ3 TRP 1 196      63.757  34.404  56.361  0.00  0.00           C  
ATOM   2942  CH2 TRP 1 196      65.013  33.900  56.089  0.00  0.00           C  
ATOM   2943  H   TRP 1 196      60.338  33.755  50.009  0.00  0.00           H  
ATOM   2944  HA  TRP 1 196      60.575  33.047  52.892  0.00  0.00           H  
ATOM   2945  HB2 TRP 1 196      61.110  35.605  51.339  0.00  0.00           H  
ATOM   2946  HB3 TRP 1 196      60.771  35.582  53.067  0.00  0.00           H  
ATOM   2947  HD1 TRP 1 196      63.527  34.533  50.602  0.00  0.00           H  
ATOM   2948  HE1 TRP 1 196      65.695  34.161  51.847  0.00  0.00           H  
ATOM   2949  HE3 TRP 1 196      61.856  34.982  55.426  0.00  0.00           H  
ATOM   2950  HZ2 TRP 1 196      66.346  33.299  54.433  0.00  0.00           H  
ATOM   2951  HZ3 TRP 1 196      63.370  34.504  57.364  0.00  0.00           H  
ATOM   2952  HH2 TRP 1 196      65.538  33.542  56.962  0.00  0.00           H  
ATOM   2953  N   TYR 1 197      58.340  34.063  53.505  0.00  0.00           N  
ATOM   2954  CA  TYR 1 197      56.927  34.328  53.772  0.00  0.00           C  
ATOM   2955  C   TYR 1 197      56.695  35.494  54.781  0.00  0.00           C  
ATOM   2956  O   TYR 1 197      57.469  35.881  55.647  0.00  0.00           O  
ATOM   2957  CB  TYR 1 197      56.369  33.057  54.471  0.00  0.00           C  
ATOM   2958  CG  TYR 1 197      56.350  31.890  53.542  0.00  0.00           C  
ATOM   2959  CD1 TYR 1 197      55.177  31.664  52.797  0.00  0.00           C  
ATOM   2960  CD2 TYR 1 197      57.419  30.954  53.569  0.00  0.00           C  
ATOM   2961  CE1 TYR 1 197      55.103  30.488  52.038  0.00  0.00           C  
ATOM   2962  CE2 TYR 1 197      57.203  29.742  52.903  0.00  0.00           C  
ATOM   2963  CZ  TYR 1 197      56.102  29.536  52.083  0.00  0.00           C  
ATOM   2964  OH  TYR 1 197      55.951  28.469  51.310  0.00  0.00           O  
ATOM   2965  H   TYR 1 197      58.961  33.699  54.213  0.00  0.00           H  
ATOM   2966  HA  TYR 1 197      56.387  34.488  52.839  0.00  0.00           H  
ATOM   2967  HB2 TYR 1 197      56.907  32.789  55.381  0.00  0.00           H  
ATOM   2968  HB3 TYR 1 197      55.358  33.277  54.814  0.00  0.00           H  
ATOM   2969  HD1 TYR 1 197      54.352  32.361  52.821  0.00  0.00           H  
ATOM   2970  HD2 TYR 1 197      58.329  31.092  54.134  0.00  0.00           H  
ATOM   2971  HE1 TYR 1 197      54.179  30.294  51.513  0.00  0.00           H  
ATOM   2972  HE2 TYR 1 197      57.982  29.006  52.771  0.00  0.00           H  
ATOM   2973  HH  TYR 1 197      55.014  28.269  51.252  0.00  0.00           H  
ATOM   2974  N   THR 1 198      55.464  36.048  54.714  0.00  0.00           N  
ATOM   2975  CA  THR 1 198      54.853  36.852  55.778  0.00  0.00           C  
ATOM   2976  C   THR 1 198      53.477  36.314  56.274  0.00  0.00           C  
ATOM   2977  O   THR 1 198      52.812  35.694  55.461  0.00  0.00           O  
ATOM   2978  CB  THR 1 198      54.891  38.301  55.364  0.00  0.00           C  
ATOM   2979  OG1 THR 1 198      54.500  39.060  56.512  0.00  0.00           O  
ATOM   2980  CG2 THR 1 198      54.001  38.676  54.209  0.00  0.00           C  
ATOM   2981  H   THR 1 198      54.867  35.751  53.956  0.00  0.00           H  
ATOM   2982  HA  THR 1 198      55.465  36.843  56.680  0.00  0.00           H  
ATOM   2983  HB  THR 1 198      55.924  38.551  55.123  0.00  0.00           H  
ATOM   2984  HG1 THR 1 198      55.279  39.112  57.071  0.00  0.00           H  
ATOM   2985 HG21 THR 1 198      54.502  38.252  53.340  0.00  0.00           H  
ATOM   2986 HG22 THR 1 198      53.095  38.072  54.269  0.00  0.00           H  
ATOM   2987 HG23 THR 1 198      53.979  39.764  54.147  0.00  0.00           H  
ATOM   2988  N   PRO 1 199      53.041  36.529  57.499  0.00  0.00           N  
ATOM   2989  CA  PRO 1 199      51.572  36.256  57.832  0.00  0.00           C  
ATOM   2990  C   PRO 1 199      50.577  37.301  57.300  0.00  0.00           C  
ATOM   2991  O   PRO 1 199      50.859  38.495  57.298  0.00  0.00           O  
ATOM   2992  CB  PRO 1 199      51.595  36.313  59.361  0.00  0.00           C  
ATOM   2993  CG  PRO 1 199      52.994  35.789  59.662  0.00  0.00           C  
ATOM   2994  CD  PRO 1 199      53.876  36.473  58.661  0.00  0.00           C  
ATOM   2995  HA  PRO 1 199      51.232  35.257  57.556  0.00  0.00           H  
ATOM   2996  HB2 PRO 1 199      51.455  37.311  59.776  0.00  0.00           H  
ATOM   2997  HB3 PRO 1 199      50.850  35.755  59.929  0.00  0.00           H  
ATOM   2998  HG2 PRO 1 199      53.274  35.985  60.697  0.00  0.00           H  
ATOM   2999  HG3 PRO 1 199      52.765  34.752  59.412  0.00  0.00           H  
ATOM   3000  HD2 PRO 1 199      54.761  35.909  58.365  0.00  0.00           H  
ATOM   3001  HD3 PRO 1 199      54.010  37.495  59.015  0.00  0.00           H  
ATOM   3002  N   ILE 1 200      49.384  36.887  56.816  0.00  0.00           N  
ATOM   3003  CA  ILE 1 200      48.319  37.852  56.531  0.00  0.00           C  
ATOM   3004  C   ILE 1 200      47.787  38.451  57.791  0.00  0.00           C  
ATOM   3005  O   ILE 1 200      47.617  37.712  58.684  0.00  0.00           O  
ATOM   3006  CB  ILE 1 200      47.157  37.173  55.692  0.00  0.00           C  
ATOM   3007  CG1 ILE 1 200      47.579  36.976  54.292  0.00  0.00           C  
ATOM   3008  CG2 ILE 1 200      45.761  37.857  55.770  0.00  0.00           C  
ATOM   3009  CD1 ILE 1 200      46.614  36.106  53.441  0.00  0.00           C  
ATOM   3010  H   ILE 1 200      49.208  35.917  57.032  0.00  0.00           H  
ATOM   3011  HA  ILE 1 200      48.791  38.638  55.940  0.00  0.00           H  
ATOM   3012  HB  ILE 1 200      46.969  36.148  56.013  0.00  0.00           H  
ATOM   3013 HG12 ILE 1 200      47.730  37.933  53.793  0.00  0.00           H  
ATOM   3014 HG13 ILE 1 200      48.564  36.511  54.254  0.00  0.00           H  
ATOM   3015 HG21 ILE 1 200      45.905  38.899  55.487  0.00  0.00           H  
ATOM   3016 HG22 ILE 1 200      45.040  37.362  55.120  0.00  0.00           H  
ATOM   3017 HG23 ILE 1 200      45.224  37.883  56.718  0.00  0.00           H  
ATOM   3018 HD11 ILE 1 200      46.217  35.284  54.037  0.00  0.00           H  
ATOM   3019 HD12 ILE 1 200      45.865  36.748  52.977  0.00  0.00           H  
ATOM   3020 HD13 ILE 1 200      47.110  35.688  52.564  0.00  0.00           H  
ATOM   3021  N   ARG 1 201      47.578  39.752  57.819  0.00  0.00           N  
ATOM   3022  CA  ARG 1 201      47.200  40.531  59.001  0.00  0.00           C  
ATOM   3023  C   ARG 1 201      45.827  40.262  59.392  0.00  0.00           C  
ATOM   3024  O   ARG 1 201      45.516  40.056  60.554  0.00  0.00           O  
ATOM   3025  CB  ARG 1 201      47.549  42.023  58.693  0.00  0.00           C  
ATOM   3026  CG  ARG 1 201      47.925  42.865  59.931  0.00  0.00           C  
ATOM   3027  CD  ARG 1 201      46.681  43.273  60.667  0.00  0.00           C  
ATOM   3028  NE  ARG 1 201      47.009  44.216  61.710  0.00  0.00           N  
ATOM   3029  CZ  ARG 1 201      47.132  45.546  61.544  0.00  0.00           C  
ATOM   3030  NH1 ARG 1 201      47.105  46.127  60.382  0.00  0.00           N  
ATOM   3031  NH2 ARG 1 201      47.361  46.364  62.549  0.00  0.00           N  
ATOM   3032  H   ARG 1 201      47.863  40.195  56.957  0.00  0.00           H  
ATOM   3033  HA  ARG 1 201      47.854  40.139  59.779  0.00  0.00           H  
ATOM   3034  HB2 ARG 1 201      48.305  42.145  57.918  0.00  0.00           H  
ATOM   3035  HB3 ARG 1 201      46.662  42.477  58.250  0.00  0.00           H  
ATOM   3036  HG2 ARG 1 201      48.674  42.298  60.483  0.00  0.00           H  
ATOM   3037  HG3 ARG 1 201      48.419  43.757  59.546  0.00  0.00           H  
ATOM   3038  HD2 ARG 1 201      45.846  43.688  60.102  0.00  0.00           H  
ATOM   3039  HD3 ARG 1 201      46.225  42.435  61.195  0.00  0.00           H  
ATOM   3040  HE  ARG 1 201      46.902  43.971  62.684  0.00  0.00           H  
ATOM   3041 HH11 ARG 1 201      47.231  47.127  60.309  0.00  0.00           H  
ATOM   3042 HH12 ARG 1 201      46.853  45.536  59.603  0.00  0.00           H  
ATOM   3043 HH21 ARG 1 201      47.164  47.354  62.503  0.00  0.00           H  
ATOM   3044 HH22 ARG 1 201      47.617  45.908  63.413  0.00  0.00           H  
ATOM   3045  N   ARG 1 202      44.893  40.250  58.403  0.00  0.00           N  
ATOM   3046  CA  ARG 1 202      43.426  39.952  58.532  0.00  0.00           C  
ATOM   3047  C   ARG 1 202      42.805  39.459  57.195  0.00  0.00           C  
ATOM   3048  O   ARG 1 202      43.265  39.904  56.173  0.00  0.00           O  
ATOM   3049  CB  ARG 1 202      42.749  41.219  58.990  0.00  0.00           C  
ATOM   3050  CG  ARG 1 202      43.383  42.532  58.574  0.00  0.00           C  
ATOM   3051  CD  ARG 1 202      42.539  43.654  59.249  0.00  0.00           C  
ATOM   3052  NE  ARG 1 202      43.036  45.091  58.975  0.00  0.00           N  
ATOM   3053  CZ  ARG 1 202      42.925  46.228  59.668  0.00  0.00           C  
ATOM   3054  NH1 ARG 1 202      43.676  47.243  59.414  0.00  0.00           N  
ATOM   3055  NH2 ARG 1 202      42.088  46.395  60.655  0.00  0.00           N  
ATOM   3056  H   ARG 1 202      45.247  40.586  57.519  0.00  0.00           H  
ATOM   3057  HA  ARG 1 202      43.299  39.130  59.236  0.00  0.00           H  
ATOM   3058  HB2 ARG 1 202      41.699  41.295  58.706  0.00  0.00           H  
ATOM   3059  HB3 ARG 1 202      42.687  41.198  60.079  0.00  0.00           H  
ATOM   3060  HG2 ARG 1 202      44.426  42.696  58.843  0.00  0.00           H  
ATOM   3061  HG3 ARG 1 202      43.291  42.660  57.496  0.00  0.00           H  
ATOM   3062  HD2 ARG 1 202      41.478  43.644  59.001  0.00  0.00           H  
ATOM   3063  HD3 ARG 1 202      42.513  43.526  60.332  0.00  0.00           H  
ATOM   3064  HE  ARG 1 202      43.645  45.212  58.178  0.00  0.00           H  
ATOM   3065 HH11 ARG 1 202      43.482  48.128  59.860  0.00  0.00           H  
ATOM   3066 HH12 ARG 1 202      44.498  47.303  58.830  0.00  0.00           H  
ATOM   3067 HH21 ARG 1 202      42.150  47.096  61.380  0.00  0.00           H  
ATOM   3068 HH22 ARG 1 202      41.650  45.542  60.971  0.00  0.00           H  
ATOM   3069  N   GLU 1 203      41.745  38.666  57.223  0.00  0.00           N  
ATOM   3070  CA  GLU 1 203      41.073  38.213  56.055  0.00  0.00           C  
ATOM   3071  C   GLU 1 203      40.175  39.264  55.479  0.00  0.00           C  
ATOM   3072  O   GLU 1 203      38.928  39.284  55.745  0.00  0.00           O  
ATOM   3073  CB  GLU 1 203      40.406  36.848  56.334  0.00  0.00           C  
ATOM   3074  CG  GLU 1 203      41.484  35.780  56.810  0.00  0.00           C  
ATOM   3075  CD  GLU 1 203      40.759  34.421  56.690  0.00  0.00           C  
ATOM   3076  OE1 GLU 1 203      39.716  34.185  57.360  0.00  0.00           O  
ATOM   3077  OE2 GLU 1 203      41.157  33.602  55.942  0.00  0.00           O  
ATOM   3078  H   GLU 1 203      41.276  38.462  58.094  0.00  0.00           H  
ATOM   3079  HA  GLU 1 203      41.820  38.053  55.277  0.00  0.00           H  
ATOM   3080  HB2 GLU 1 203      39.629  36.883  57.098  0.00  0.00           H  
ATOM   3081  HB3 GLU 1 203      39.934  36.416  55.451  0.00  0.00           H  
ATOM   3082  HG2 GLU 1 203      42.259  35.762  56.044  0.00  0.00           H  
ATOM   3083  HG3 GLU 1 203      41.816  36.023  57.820  0.00  0.00           H  
ATOM   3084  N   TRP 1 204      40.629  40.163  54.605  0.00  0.00           N  
ATOM   3085  CA  TRP 1 204      39.857  40.976  53.752  0.00  0.00           C  
ATOM   3086  C   TRP 1 204      40.495  41.350  52.480  0.00  0.00           C  
ATOM   3087  O   TRP 1 204      40.376  40.632  51.462  0.00  0.00           O  
ATOM   3088  CB  TRP 1 204      39.448  42.273  54.631  0.00  0.00           C  
ATOM   3089  CG  TRP 1 204      40.411  43.349  55.042  0.00  0.00           C  
ATOM   3090  CD1 TRP 1 204      41.768  43.298  55.376  0.00  0.00           C  
ATOM   3091  CD2 TRP 1 204      40.015  44.732  55.345  0.00  0.00           C  
ATOM   3092  NE1 TRP 1 204      42.203  44.432  55.917  0.00  0.00           N  
ATOM   3093  CE2 TRP 1 204      41.205  45.380  55.868  0.00  0.00           C  
ATOM   3094  CE3 TRP 1 204      38.835  45.570  55.228  0.00  0.00           C  
ATOM   3095  CZ2 TRP 1 204      41.276  46.715  56.252  0.00  0.00           C  
ATOM   3096  CZ3 TRP 1 204      38.928  46.992  55.728  0.00  0.00           C  
ATOM   3097  CH2 TRP 1 204      40.152  47.517  56.144  0.00  0.00           C  
ATOM   3098  H   TRP 1 204      41.637  40.123  54.558  0.00  0.00           H  
ATOM   3099  HA  TRP 1 204      38.886  40.586  53.446  0.00  0.00           H  
ATOM   3100  HB2 TRP 1 204      38.530  42.710  54.237  0.00  0.00           H  
ATOM   3101  HB3 TRP 1 204      39.148  41.876  55.601  0.00  0.00           H  
ATOM   3102  HD1 TRP 1 204      42.330  42.379  55.301  0.00  0.00           H  
ATOM   3103  HE1 TRP 1 204      43.169  44.645  56.120  0.00  0.00           H  
ATOM   3104  HE3 TRP 1 204      37.983  45.156  54.709  0.00  0.00           H  
ATOM   3105  HZ2 TRP 1 204      42.219  47.106  56.604  0.00  0.00           H  
ATOM   3106  HZ3 TRP 1 204      38.072  47.638  55.596  0.00  0.00           H  
ATOM   3107  HH2 TRP 1 204      40.194  48.556  56.434  0.00  0.00           H  
ATOM   3108  N   TYR 1 205      41.263  42.435  52.472  0.00  0.00           N  
ATOM   3109  CA  TYR 1 205      42.419  42.549  51.562  0.00  0.00           C  
ATOM   3110  C   TYR 1 205      43.552  41.493  51.909  0.00  0.00           C  
ATOM   3111  O   TYR 1 205      43.465  40.889  52.985  0.00  0.00           O  
ATOM   3112  CB  TYR 1 205      42.956  44.005  51.745  0.00  0.00           C  
ATOM   3113  CG  TYR 1 205      41.968  45.114  51.297  0.00  0.00           C  
ATOM   3114  CD1 TYR 1 205      41.592  45.243  49.951  0.00  0.00           C  
ATOM   3115  CD2 TYR 1 205      41.346  45.836  52.307  0.00  0.00           C  
ATOM   3116  CE1 TYR 1 205      40.564  46.171  49.709  0.00  0.00           C  
ATOM   3117  CE2 TYR 1 205      40.254  46.762  52.053  0.00  0.00           C  
ATOM   3118  CZ  TYR 1 205      39.850  46.876  50.734  0.00  0.00           C  
ATOM   3119  OH  TYR 1 205      38.919  47.814  50.382  0.00  0.00           O  
ATOM   3120  H   TYR 1 205      41.313  42.910  53.362  0.00  0.00           H  
ATOM   3121  HA  TYR 1 205      42.173  42.419  50.508  0.00  0.00           H  
ATOM   3122  HB2 TYR 1 205      43.146  44.117  52.813  0.00  0.00           H  
ATOM   3123  HB3 TYR 1 205      43.913  44.049  51.225  0.00  0.00           H  
ATOM   3124  HD1 TYR 1 205      42.077  44.643  49.196  0.00  0.00           H  
ATOM   3125  HD2 TYR 1 205      41.665  45.750  53.335  0.00  0.00           H  
ATOM   3126  HE1 TYR 1 205      40.206  46.319  48.701  0.00  0.00           H  
ATOM   3127  HE2 TYR 1 205      39.752  47.299  52.844  0.00  0.00           H  
ATOM   3128  HH  TYR 1 205      38.587  48.095  51.238  0.00  0.00           H  
ATOM   3129  N   TYR 1 206      44.515  41.392  50.996  0.00  0.00           N  
ATOM   3130  CA  TYR 1 206      45.742  40.601  51.148  0.00  0.00           C  
ATOM   3131  C   TYR 1 206      46.766  41.465  51.928  0.00  0.00           C  
ATOM   3132  O   TYR 1 206      47.734  41.935  51.372  0.00  0.00           O  
ATOM   3133  CB  TYR 1 206      46.094  39.989  49.737  0.00  0.00           C  
ATOM   3134  CG  TYR 1 206      45.178  38.852  49.265  0.00  0.00           C  
ATOM   3135  CD1 TYR 1 206      45.007  37.732  50.088  0.00  0.00           C  
ATOM   3136  CD2 TYR 1 206      44.581  38.907  47.990  0.00  0.00           C  
ATOM   3137  CE1 TYR 1 206      44.172  36.729  49.674  0.00  0.00           C  
ATOM   3138  CE2 TYR 1 206      43.785  37.887  47.599  0.00  0.00           C  
ATOM   3139  CZ  TYR 1 206      43.494  36.807  48.471  0.00  0.00           C  
ATOM   3140  OH  TYR 1 206      42.751  35.772  48.017  0.00  0.00           O  
ATOM   3141  H   TYR 1 206      44.394  41.931  50.150  0.00  0.00           H  
ATOM   3142  HA  TYR 1 206      45.629  39.734  51.799  0.00  0.00           H  
ATOM   3143  HB2 TYR 1 206      46.093  40.832  49.046  0.00  0.00           H  
ATOM   3144  HB3 TYR 1 206      47.123  39.632  49.769  0.00  0.00           H  
ATOM   3145  HD1 TYR 1 206      45.331  37.768  51.118  0.00  0.00           H  
ATOM   3146  HD2 TYR 1 206      44.772  39.700  47.282  0.00  0.00           H  
ATOM   3147  HE1 TYR 1 206      43.931  35.867  50.278  0.00  0.00           H  
ATOM   3148  HE2 TYR 1 206      43.276  38.014  46.655  0.00  0.00           H  
ATOM   3149  HH  TYR 1 206      42.166  36.057  47.311  0.00  0.00           H  
ATOM   3150  N   GLU 1 207      46.451  41.802  53.143  0.00  0.00           N  
ATOM   3151  CA  GLU 1 207      47.051  42.727  54.078  0.00  0.00           C  
ATOM   3152  C   GLU 1 207      48.203  42.069  54.898  0.00  0.00           C  
ATOM   3153  O   GLU 1 207      47.978  41.005  55.479  0.00  0.00           O  
ATOM   3154  CB  GLU 1 207      46.027  43.403  54.978  0.00  0.00           C  
ATOM   3155  CG  GLU 1 207      46.670  44.422  55.860  0.00  0.00           C  
ATOM   3156  CD  GLU 1 207      45.745  45.070  56.921  0.00  0.00           C  
ATOM   3157  OE1 GLU 1 207      44.576  45.390  56.585  0.00  0.00           O  
ATOM   3158  OE2 GLU 1 207      46.268  45.344  57.996  0.00  0.00           O  
ATOM   3159  H   GLU 1 207      45.552  41.419  53.396  0.00  0.00           H  
ATOM   3160  HA  GLU 1 207      47.550  43.501  53.494  0.00  0.00           H  
ATOM   3161  HB2 GLU 1 207      45.307  43.892  54.322  0.00  0.00           H  
ATOM   3162  HB3 GLU 1 207      45.543  42.584  55.509  0.00  0.00           H  
ATOM   3163  HG2 GLU 1 207      47.576  43.972  56.265  0.00  0.00           H  
ATOM   3164  HG3 GLU 1 207      46.990  45.334  55.355  0.00  0.00           H  
ATOM   3165  N   VAL 1 208      49.344  42.837  55.077  0.00  0.00           N  
ATOM   3166  CA  VAL 1 208      50.503  42.406  55.945  0.00  0.00           C  
ATOM   3167  C   VAL 1 208      51.032  43.585  56.738  0.00  0.00           C  
ATOM   3168  O   VAL 1 208      50.645  44.736  56.529  0.00  0.00           O  
ATOM   3169  CB  VAL 1 208      51.567  41.835  54.962  0.00  0.00           C  
ATOM   3170  CG1 VAL 1 208      51.078  40.739  53.986  0.00  0.00           C  
ATOM   3171  CG2 VAL 1 208      52.277  42.915  54.086  0.00  0.00           C  
ATOM   3172  H   VAL 1 208      49.378  43.764  54.679  0.00  0.00           H  
ATOM   3173  HA  VAL 1 208      50.176  41.596  56.598  0.00  0.00           H  
ATOM   3174  HB  VAL 1 208      52.327  41.292  55.524  0.00  0.00           H  
ATOM   3175 HG11 VAL 1 208      50.479  40.044  54.574  0.00  0.00           H  
ATOM   3176 HG12 VAL 1 208      50.394  41.100  53.219  0.00  0.00           H  
ATOM   3177 HG13 VAL 1 208      51.971  40.237  53.613  0.00  0.00           H  
ATOM   3178 HG21 VAL 1 208      52.863  43.528  54.771  0.00  0.00           H  
ATOM   3179 HG22 VAL 1 208      52.894  42.521  53.278  0.00  0.00           H  
ATOM   3180 HG23 VAL 1 208      51.466  43.419  53.560  0.00  0.00           H  
ATOM   3181  N   ILE 1 209      52.103  43.344  57.454  0.00  0.00           N  
ATOM   3182  CA  ILE 1 209      52.969  44.317  58.112  0.00  0.00           C  
ATOM   3183  C   ILE 1 209      54.352  44.484  57.426  0.00  0.00           C  
ATOM   3184  O   ILE 1 209      55.128  43.534  57.351  0.00  0.00           O  
ATOM   3185  CB  ILE 1 209      52.946  44.227  59.680  0.00  0.00           C  
ATOM   3186  CG1 ILE 1 209      51.557  44.353  60.171  0.00  0.00           C  
ATOM   3187  CG2 ILE 1 209      53.894  45.273  60.343  0.00  0.00           C  
ATOM   3188  CD1 ILE 1 209      51.456  43.778  61.559  0.00  0.00           C  
ATOM   3189  H   ILE 1 209      52.396  42.388  57.595  0.00  0.00           H  
ATOM   3190  HA  ILE 1 209      52.581  45.281  57.780  0.00  0.00           H  
ATOM   3191  HB  ILE 1 209      53.276  43.207  59.874  0.00  0.00           H  
ATOM   3192 HG12 ILE 1 209      51.289  45.406  60.091  0.00  0.00           H  
ATOM   3193 HG13 ILE 1 209      50.821  43.955  59.472  0.00  0.00           H  
ATOM   3194 HG21 ILE 1 209      53.716  46.173  59.754  0.00  0.00           H  
ATOM   3195 HG22 ILE 1 209      53.772  45.502  61.402  0.00  0.00           H  
ATOM   3196 HG23 ILE 1 209      54.933  45.027  60.123  0.00  0.00           H  
ATOM   3197 HD11 ILE 1 209      52.086  44.260  62.307  0.00  0.00           H  
ATOM   3198 HD12 ILE 1 209      50.402  43.845  61.825  0.00  0.00           H  
ATOM   3199 HD13 ILE 1 209      51.564  42.693  61.553  0.00  0.00           H  
ATOM   3200  N   ILE 1 210      54.622  45.718  56.979  0.00  0.00           N  
ATOM   3201  CA  ILE 1 210      55.944  46.215  56.699  0.00  0.00           C  
ATOM   3202  C   ILE 1 210      56.573  46.640  57.935  0.00  0.00           C  
ATOM   3203  O   ILE 1 210      55.940  47.302  58.793  0.00  0.00           O  
ATOM   3204  CB  ILE 1 210      55.904  47.430  55.610  0.00  0.00           C  
ATOM   3205  CG1 ILE 1 210      55.136  47.233  54.235  0.00  0.00           C  
ATOM   3206  CG2 ILE 1 210      57.278  48.013  55.228  0.00  0.00           C  
ATOM   3207  CD1 ILE 1 210      54.600  48.605  53.726  0.00  0.00           C  
ATOM   3208  H   ILE 1 210      53.935  46.452  56.886  0.00  0.00           H  
ATOM   3209  HA  ILE 1 210      56.530  45.355  56.375  0.00  0.00           H  
ATOM   3210  HB  ILE 1 210      55.422  48.273  56.105  0.00  0.00           H  
ATOM   3211 HG12 ILE 1 210      55.848  46.877  53.491  0.00  0.00           H  
ATOM   3212 HG13 ILE 1 210      54.344  46.500  54.387  0.00  0.00           H  
ATOM   3213 HG21 ILE 1 210      57.828  48.307  56.122  0.00  0.00           H  
ATOM   3214 HG22 ILE 1 210      57.858  47.255  54.701  0.00  0.00           H  
ATOM   3215 HG23 ILE 1 210      57.321  48.941  54.658  0.00  0.00           H  
ATOM   3216 HD11 ILE 1 210      55.319  49.396  53.940  0.00  0.00           H  
ATOM   3217 HD12 ILE 1 210      54.375  48.582  52.660  0.00  0.00           H  
ATOM   3218 HD13 ILE 1 210      53.699  48.836  54.296  0.00  0.00           H  
ATOM   3219  N   VAL 1 211      57.860  46.176  58.139  0.00  0.00           N  
ATOM   3220  CA  VAL 1 211      58.634  46.489  59.383  0.00  0.00           C  
ATOM   3221  C   VAL 1 211      59.557  47.614  59.264  0.00  0.00           C  
ATOM   3222  O   VAL 1 211      59.888  48.261  60.245  0.00  0.00           O  
ATOM   3223  CB  VAL 1 211      59.342  45.223  60.024  0.00  0.00           C  
ATOM   3224  CG1 VAL 1 211      58.292  44.188  60.590  0.00  0.00           C  
ATOM   3225  CG2 VAL 1 211      60.277  44.409  59.131  0.00  0.00           C  
ATOM   3226  H   VAL 1 211      58.270  45.614  57.407  0.00  0.00           H  
ATOM   3227  HA  VAL 1 211      57.975  46.905  60.145  0.00  0.00           H  
ATOM   3228  HB  VAL 1 211      59.930  45.706  60.804  0.00  0.00           H  
ATOM   3229 HG11 VAL 1 211      57.534  43.966  59.838  0.00  0.00           H  
ATOM   3230 HG12 VAL 1 211      58.755  43.309  61.037  0.00  0.00           H  
ATOM   3231 HG13 VAL 1 211      57.697  44.588  61.411  0.00  0.00           H  
ATOM   3232 HG21 VAL 1 211      60.567  44.924  58.215  0.00  0.00           H  
ATOM   3233 HG22 VAL 1 211      61.323  44.343  59.431  0.00  0.00           H  
ATOM   3234 HG23 VAL 1 211      59.869  43.486  58.719  0.00  0.00           H  
ATOM   3235  N   ARG 1 212      60.055  47.834  58.039  0.00  0.00           N  
ATOM   3236  CA  ARG 1 212      61.220  48.687  57.799  0.00  0.00           C  
ATOM   3237  C   ARG 1 212      61.312  48.964  56.300  0.00  0.00           C  
ATOM   3238  O   ARG 1 212      60.769  48.197  55.438  0.00  0.00           O  
ATOM   3239  CB  ARG 1 212      62.455  47.833  58.269  0.00  0.00           C  
ATOM   3240  CG  ARG 1 212      63.820  48.237  57.760  0.00  0.00           C  
ATOM   3241  CD  ARG 1 212      64.901  47.323  58.321  0.00  0.00           C  
ATOM   3242  NE  ARG 1 212      66.249  47.485  57.708  0.00  0.00           N  
ATOM   3243  CZ  ARG 1 212      67.335  46.807  58.163  0.00  0.00           C  
ATOM   3244  NH1 ARG 1 212      67.369  45.963  59.113  0.00  0.00           N  
ATOM   3245  NH2 ARG 1 212      68.463  46.966  57.561  0.00  0.00           N  
ATOM   3246  H   ARG 1 212      59.871  47.255  57.232  0.00  0.00           H  
ATOM   3247  HA  ARG 1 212      61.222  49.635  58.337  0.00  0.00           H  
ATOM   3248  HB2 ARG 1 212      62.501  47.949  59.352  0.00  0.00           H  
ATOM   3249  HB3 ARG 1 212      62.446  46.762  58.066  0.00  0.00           H  
ATOM   3250  HG2 ARG 1 212      63.762  48.086  56.682  0.00  0.00           H  
ATOM   3251  HG3 ARG 1 212      64.022  49.284  57.985  0.00  0.00           H  
ATOM   3252  HD2 ARG 1 212      64.998  47.436  59.400  0.00  0.00           H  
ATOM   3253  HD3 ARG 1 212      64.504  46.318  58.175  0.00  0.00           H  
ATOM   3254  HE  ARG 1 212      66.308  48.135  56.937  0.00  0.00           H  
ATOM   3255 HH11 ARG 1 212      68.237  45.562  59.437  0.00  0.00           H  
ATOM   3256 HH12 ARG 1 212      66.529  45.503  59.434  0.00  0.00           H  
ATOM   3257 HH21 ARG 1 212      69.343  46.596  57.890  0.00  0.00           H  
ATOM   3258 HH22 ARG 1 212      68.383  47.496  56.705  0.00  0.00           H  
ATOM   3259  N   VAL 1 213      61.864  50.100  55.875  0.00  0.00           N  
ATOM   3260  CA  VAL 1 213      61.879  50.605  54.467  0.00  0.00           C  
ATOM   3261  C   VAL 1 213      63.177  51.359  54.149  0.00  0.00           C  
ATOM   3262  O   VAL 1 213      63.553  52.265  54.872  0.00  0.00           O  
ATOM   3263  CB  VAL 1 213      60.683  51.604  54.331  0.00  0.00           C  
ATOM   3264  CG1 VAL 1 213      60.554  52.105  52.893  0.00  0.00           C  
ATOM   3265  CG2 VAL 1 213      59.333  50.865  54.624  0.00  0.00           C  
ATOM   3266  H   VAL 1 213      62.056  50.802  56.575  0.00  0.00           H  
ATOM   3267  HA  VAL 1 213      61.924  49.759  53.781  0.00  0.00           H  
ATOM   3268  HB  VAL 1 213      60.852  52.423  55.030  0.00  0.00           H  
ATOM   3269 HG11 VAL 1 213      60.311  51.206  52.326  0.00  0.00           H  
ATOM   3270 HG12 VAL 1 213      59.747  52.820  52.737  0.00  0.00           H  
ATOM   3271 HG13 VAL 1 213      61.480  52.499  52.474  0.00  0.00           H  
ATOM   3272 HG21 VAL 1 213      59.321  49.994  53.969  0.00  0.00           H  
ATOM   3273 HG22 VAL 1 213      59.346  50.632  55.688  0.00  0.00           H  
ATOM   3274 HG23 VAL 1 213      58.397  51.387  54.419  0.00  0.00           H  
ATOM   3275  N   GLU 1 214      63.688  51.174  52.898  0.00  0.00           N  
ATOM   3276  CA  GLU 1 214      64.943  51.675  52.567  0.00  0.00           C  
ATOM   3277  C   GLU 1 214      65.099  51.923  51.042  0.00  0.00           C  
ATOM   3278  O   GLU 1 214      64.646  51.231  50.154  0.00  0.00           O  
ATOM   3279  CB  GLU 1 214      66.188  50.760  52.941  0.00  0.00           C  
ATOM   3280  CG  GLU 1 214      66.141  50.204  54.298  0.00  0.00           C  
ATOM   3281  CD  GLU 1 214      67.310  49.248  54.717  0.00  0.00           C  
ATOM   3282  OE1 GLU 1 214      67.946  48.572  53.908  0.00  0.00           O  
ATOM   3283  OE2 GLU 1 214      67.613  49.035  55.892  0.00  0.00           O  
ATOM   3284  H   GLU 1 214      63.322  50.502  52.239  0.00  0.00           H  
ATOM   3285  HA  GLU 1 214      65.126  52.594  53.123  0.00  0.00           H  
ATOM   3286  HB2 GLU 1 214      66.315  49.891  52.296  0.00  0.00           H  
ATOM   3287  HB3 GLU 1 214      67.075  51.384  52.833  0.00  0.00           H  
ATOM   3288  HG2 GLU 1 214      66.050  50.946  55.091  0.00  0.00           H  
ATOM   3289  HG3 GLU 1 214      65.343  49.470  54.415  0.00  0.00           H  
ATOM   3290  N   ILE 1 215      65.948  52.840  50.717  0.00  0.00           N  
ATOM   3291  CA  ILE 1 215      66.151  53.378  49.316  0.00  0.00           C  
ATOM   3292  C   ILE 1 215      67.677  53.372  49.136  0.00  0.00           C  
ATOM   3293  O   ILE 1 215      68.424  54.007  49.902  0.00  0.00           O  
ATOM   3294  CB  ILE 1 215      65.587  54.827  49.132  0.00  0.00           C  
ATOM   3295  CG1 ILE 1 215      64.119  55.090  49.635  0.00  0.00           C  
ATOM   3296  CG2 ILE 1 215      65.744  55.348  47.720  0.00  0.00           C  
ATOM   3297  CD1 ILE 1 215      62.987  54.761  48.643  0.00  0.00           C  
ATOM   3298  H   ILE 1 215      66.357  53.415  51.439  0.00  0.00           H  
ATOM   3299  HA  ILE 1 215      65.821  52.649  48.576  0.00  0.00           H  
ATOM   3300  HB  ILE 1 215      66.263  55.370  49.793  0.00  0.00           H  
ATOM   3301 HG12 ILE 1 215      63.932  54.450  50.497  0.00  0.00           H  
ATOM   3302 HG13 ILE 1 215      64.042  56.118  49.990  0.00  0.00           H  
ATOM   3303 HG21 ILE 1 215      65.638  54.540  46.996  0.00  0.00           H  
ATOM   3304 HG22 ILE 1 215      65.049  56.075  47.301  0.00  0.00           H  
ATOM   3305 HG23 ILE 1 215      66.789  55.596  47.539  0.00  0.00           H  
ATOM   3306 HD11 ILE 1 215      62.081  54.698  49.247  0.00  0.00           H  
ATOM   3307 HD12 ILE 1 215      62.906  55.502  47.849  0.00  0.00           H  
ATOM   3308 HD13 ILE 1 215      63.321  53.779  48.306  0.00  0.00           H  
ATOM   3309  N   ASN 1 216      68.190  52.687  48.130  0.00  0.00           N  
ATOM   3310  CA  ASN 1 216      69.621  52.342  48.006  0.00  0.00           C  
ATOM   3311  C   ASN 1 216      70.268  51.876  49.387  0.00  0.00           C  
ATOM   3312  O   ASN 1 216      71.430  52.117  49.645  0.00  0.00           O  
ATOM   3313  CB  ASN 1 216      70.325  53.421  47.278  0.00  0.00           C  
ATOM   3314  CG  ASN 1 216      70.588  53.178  45.795  0.00  0.00           C  
ATOM   3315  OD1 ASN 1 216      70.023  52.228  45.245  0.00  0.00           O  
ATOM   3316  ND2 ASN 1 216      71.266  54.055  45.096  0.00  0.00           N  
ATOM   3317  H   ASN 1 216      67.498  52.377  47.462  0.00  0.00           H  
ATOM   3318  HA  ASN 1 216      69.653  51.395  47.468  0.00  0.00           H  
ATOM   3319  HB2 ASN 1 216      69.817  54.379  47.390  0.00  0.00           H  
ATOM   3320  HB3 ASN 1 216      71.325  53.546  47.694  0.00  0.00           H  
ATOM   3321 HD21 ASN 1 216      71.282  53.777  44.125  0.00  0.00           H  
ATOM   3322 HD22 ASN 1 216      71.814  54.837  45.425  0.00  0.00           H  
ATOM   3323  N   GLY 1 217      69.481  51.174  50.211  0.00  0.00           N  
ATOM   3324  CA  GLY 1 217      69.865  50.750  51.493  0.00  0.00           C  
ATOM   3325  C   GLY 1 217      69.770  51.741  52.656  0.00  0.00           C  
ATOM   3326  O   GLY 1 217      69.940  51.407  53.882  0.00  0.00           O  
ATOM   3327  H   GLY 1 217      68.536  50.965  49.921  0.00  0.00           H  
ATOM   3328  HA2 GLY 1 217      69.200  49.903  51.658  0.00  0.00           H  
ATOM   3329  HA3 GLY 1 217      70.881  50.360  51.433  0.00  0.00           H  
ATOM   3330  N   GLN 1 218      69.500  53.002  52.385  0.00  0.00           N  
ATOM   3331  CA  GLN 1 218      69.455  54.036  53.394  0.00  0.00           C  
ATOM   3332  C   GLN 1 218      68.031  54.008  53.965  0.00  0.00           C  
ATOM   3333  O   GLN 1 218      67.071  54.271  53.252  0.00  0.00           O  
ATOM   3334  CB  GLN 1 218      69.834  55.335  52.808  0.00  0.00           C  
ATOM   3335  CG  GLN 1 218      69.679  56.537  53.731  0.00  0.00           C  
ATOM   3336  CD  GLN 1 218      70.761  56.636  54.820  0.00  0.00           C  
ATOM   3337  OE1 GLN 1 218      70.460  56.466  55.985  0.00  0.00           O  
ATOM   3338  NE2 GLN 1 218      71.991  56.964  54.530  0.00  0.00           N  
ATOM   3339  H   GLN 1 218      69.317  53.189  51.410  0.00  0.00           H  
ATOM   3340  HA  GLN 1 218      70.113  53.853  54.244  0.00  0.00           H  
ATOM   3341  HB2 GLN 1 218      70.897  55.346  52.566  0.00  0.00           H  
ATOM   3342  HB3 GLN 1 218      69.209  55.608  51.957  0.00  0.00           H  
ATOM   3343  HG2 GLN 1 218      69.759  57.438  53.124  0.00  0.00           H  
ATOM   3344  HG3 GLN 1 218      68.683  56.552  54.175  0.00  0.00           H  
ATOM   3345 HE21 GLN 1 218      72.652  57.203  55.255  0.00  0.00           H  
ATOM   3346 HE22 GLN 1 218      72.103  57.119  53.538  0.00  0.00           H  
ATOM   3347  N   ASP 1 219      67.876  53.856  55.224  0.00  0.00           N  
ATOM   3348  CA  ASP 1 219      66.640  53.775  55.920  0.00  0.00           C  
ATOM   3349  C   ASP 1 219      65.854  55.137  55.880  0.00  0.00           C  
ATOM   3350  O   ASP 1 219      66.446  56.178  56.251  0.00  0.00           O  
ATOM   3351  CB  ASP 1 219      66.858  53.148  57.316  0.00  0.00           C  
ATOM   3352  CG  ASP 1 219      65.678  53.048  58.272  0.00  0.00           C  
ATOM   3353  OD1 ASP 1 219      65.850  52.599  59.401  0.00  0.00           O  
ATOM   3354  OD2 ASP 1 219      64.604  53.396  57.846  0.00  0.00           O  
ATOM   3355  H   ASP 1 219      68.700  53.612  55.754  0.00  0.00           H  
ATOM   3356  HA  ASP 1 219      66.035  53.033  55.399  0.00  0.00           H  
ATOM   3357  HB2 ASP 1 219      67.344  52.177  57.222  0.00  0.00           H  
ATOM   3358  HB3 ASP 1 219      67.459  53.871  57.867  0.00  0.00           H  
ATOM   3359  N   LEU 1 220      64.573  55.080  55.512  0.00  0.00           N  
ATOM   3360  CA  LEU 1 220      63.625  56.184  55.488  0.00  0.00           C  
ATOM   3361  C   LEU 1 220      63.560  56.852  56.871  0.00  0.00           C  
ATOM   3362  O   LEU 1 220      63.242  58.037  56.938  0.00  0.00           O  
ATOM   3363  CB  LEU 1 220      62.281  55.724  55.131  0.00  0.00           C  
ATOM   3364  CG  LEU 1 220      61.900  55.332  53.710  0.00  0.00           C  
ATOM   3365  CD1 LEU 1 220      60.395  55.476  53.573  0.00  0.00           C  
ATOM   3366  CD2 LEU 1 220      62.415  56.383  52.760  0.00  0.00           C  
ATOM   3367  H   LEU 1 220      64.203  54.144  55.426  0.00  0.00           H  
ATOM   3368  HA  LEU 1 220      64.123  56.843  54.777  0.00  0.00           H  
ATOM   3369  HB2 LEU 1 220      62.158  54.822  55.731  0.00  0.00           H  
ATOM   3370  HB3 LEU 1 220      61.556  56.517  55.316  0.00  0.00           H  
ATOM   3371  HG  LEU 1 220      62.257  54.342  53.426  0.00  0.00           H  
ATOM   3372 HD11 LEU 1 220      60.033  55.529  52.547  0.00  0.00           H  
ATOM   3373 HD12 LEU 1 220      59.955  54.660  54.148  0.00  0.00           H  
ATOM   3374 HD13 LEU 1 220      59.952  56.319  54.103  0.00  0.00           H  
ATOM   3375 HD21 LEU 1 220      62.116  56.243  51.721  0.00  0.00           H  
ATOM   3376 HD22 LEU 1 220      62.188  57.363  53.178  0.00  0.00           H  
ATOM   3377 HD23 LEU 1 220      63.496  56.245  52.714  0.00  0.00           H  
ATOM   3378  N   LYS 1 221      63.878  56.152  57.948  0.00  0.00           N  
ATOM   3379  CA  LYS 1 221      63.832  56.547  59.439  0.00  0.00           C  
ATOM   3380  C   LYS 1 221      62.567  57.262  59.790  0.00  0.00           C  
ATOM   3381  O   LYS 1 221      62.444  58.464  59.964  0.00  0.00           O  
ATOM   3382  CB  LYS 1 221      65.147  57.288  59.935  0.00  0.00           C  
ATOM   3383  CG  LYS 1 221      66.245  56.196  60.141  0.00  0.00           C  
ATOM   3384  CD  LYS 1 221      67.418  56.857  60.909  0.00  0.00           C  
ATOM   3385  CE  LYS 1 221      68.518  55.924  61.043  0.00  0.00           C  
ATOM   3386  NZ  LYS 1 221      68.183  54.951  62.137  0.00  0.00           N  
ATOM   3387  H   LYS 1 221      64.066  55.171  57.804  0.00  0.00           H  
ATOM   3388  HA  LYS 1 221      63.849  55.593  59.966  0.00  0.00           H  
ATOM   3389  HB2 LYS 1 221      65.454  57.907  59.092  0.00  0.00           H  
ATOM   3390  HB3 LYS 1 221      64.984  57.862  60.846  0.00  0.00           H  
ATOM   3391  HG2 LYS 1 221      65.836  55.432  60.802  0.00  0.00           H  
ATOM   3392  HG3 LYS 1 221      66.502  55.671  59.221  0.00  0.00           H  
ATOM   3393  HD2 LYS 1 221      67.847  57.631  60.272  0.00  0.00           H  
ATOM   3394  HD3 LYS 1 221      67.157  57.373  61.833  0.00  0.00           H  
ATOM   3395  HE2 LYS 1 221      68.655  55.438  60.077  0.00  0.00           H  
ATOM   3396  HE3 LYS 1 221      69.437  56.471  61.252  0.00  0.00           H  
ATOM   3397  HZ1 LYS 1 221      68.922  54.274  62.266  0.00  0.00           H  
ATOM   3398  HZ2 LYS 1 221      68.027  55.397  63.030  0.00  0.00           H  
ATOM   3399  HZ3 LYS 1 221      67.403  54.323  62.004  0.00  0.00           H  
ATOM   3400  N   MET 1 222      61.583  56.418  60.192  0.00  0.00           N  
ATOM   3401  CA  MET 1 222      60.261  56.808  60.613  0.00  0.00           C  
ATOM   3402  C   MET 1 222      59.726  55.751  61.587  0.00  0.00           C  
ATOM   3403  O   MET 1 222      60.290  54.692  61.853  0.00  0.00           O  
ATOM   3404  CB  MET 1 222      59.311  56.815  59.418  0.00  0.00           C  
ATOM   3405  CG  MET 1 222      59.941  57.474  58.120  0.00  0.00           C  
ATOM   3406  SD  MET 1 222      58.683  57.604  56.768  0.00  0.00           S  
ATOM   3407  CE  MET 1 222      57.384  58.743  57.337  0.00  0.00           C  
ATOM   3408  H   MET 1 222      61.764  55.439  60.023  0.00  0.00           H  
ATOM   3409  HA  MET 1 222      60.288  57.742  61.174  0.00  0.00           H  
ATOM   3410  HB2 MET 1 222      59.025  55.801  59.139  0.00  0.00           H  
ATOM   3411  HB3 MET 1 222      58.426  57.336  59.781  0.00  0.00           H  
ATOM   3412  HG2 MET 1 222      60.294  58.433  58.499  0.00  0.00           H  
ATOM   3413  HG3 MET 1 222      60.709  56.879  57.627  0.00  0.00           H  
ATOM   3414  HE1 MET 1 222      57.006  58.661  58.355  0.00  0.00           H  
ATOM   3415  HE2 MET 1 222      57.765  59.747  57.148  0.00  0.00           H  
ATOM   3416  HE3 MET 1 222      56.508  58.683  56.691  0.00  0.00           H  
ATOM   3417  N   ASP 1 223      58.588  56.056  62.301  0.00  0.00           N  
ATOM   3418  CA  ASP 1 223      57.814  55.035  63.005  0.00  0.00           C  
ATOM   3419  C   ASP 1 223      57.212  54.019  61.994  0.00  0.00           C  
ATOM   3420  O   ASP 1 223      56.415  54.233  61.111  0.00  0.00           O  
ATOM   3421  CB  ASP 1 223      56.729  55.829  63.803  0.00  0.00           C  
ATOM   3422  CG  ASP 1 223      55.522  55.072  64.273  0.00  0.00           C  
ATOM   3423  OD1 ASP 1 223      55.547  53.774  64.327  0.00  0.00           O  
ATOM   3424  OD2 ASP 1 223      54.512  55.669  64.714  0.00  0.00           O  
ATOM   3425  H   ASP 1 223      58.125  56.920  62.057  0.00  0.00           H  
ATOM   3426  HA  ASP 1 223      58.436  54.550  63.758  0.00  0.00           H  
ATOM   3427  HB2 ASP 1 223      57.260  56.257  64.654  0.00  0.00           H  
ATOM   3428  HB3 ASP 1 223      56.308  56.596  63.154  0.00  0.00           H  
ATOM   3429  N   CYS 1 224      57.640  52.741  62.127  0.00  0.00           N  
ATOM   3430  CA  CYS 1 224      57.099  51.635  61.258  0.00  0.00           C  
ATOM   3431  C   CYS 1 224      55.594  51.491  61.179  0.00  0.00           C  
ATOM   3432  O   CYS 1 224      55.161  50.847  60.244  0.00  0.00           O  
ATOM   3433  CB  CYS 1 224      57.754  50.323  61.717  0.00  0.00           C  
ATOM   3434  SG  CYS 1 224      57.317  49.810  63.385  0.00  0.00           S  
ATOM   3435  H   CYS 1 224      58.454  52.495  62.673  0.00  0.00           H  
ATOM   3436  HA  CYS 1 224      57.326  51.902  60.226  0.00  0.00           H  
ATOM   3437  HB2 CYS 1 224      57.345  49.622  60.989  0.00  0.00           H  
ATOM   3438  HB3 CYS 1 224      58.833  50.410  61.590  0.00  0.00           H  
ATOM   3439  N   LYS 1 225      54.788  52.061  62.084  0.00  0.00           N  
ATOM   3440  CA  LYS 1 225      53.320  52.244  61.826  0.00  0.00           C  
ATOM   3441  C   LYS 1 225      52.982  53.121  60.544  0.00  0.00           C  
ATOM   3442  O   LYS 1 225      51.923  52.806  59.985  0.00  0.00           O  
ATOM   3443  CB  LYS 1 225      52.698  52.819  63.090  0.00  0.00           C  
ATOM   3444  CG  LYS 1 225      52.820  51.803  64.241  0.00  0.00           C  
ATOM   3445  CD  LYS 1 225      51.967  52.147  65.502  0.00  0.00           C  
ATOM   3446  CE  LYS 1 225      52.434  53.414  66.196  0.00  0.00           C  
ATOM   3447  NZ  LYS 1 225      53.858  53.583  66.465  0.00  0.00           N  
ATOM   3448  H   LYS 1 225      55.179  52.520  62.894  0.00  0.00           H  
ATOM   3449  HA  LYS 1 225      52.940  51.227  61.729  0.00  0.00           H  
ATOM   3450  HB2 LYS 1 225      53.170  53.792  63.220  0.00  0.00           H  
ATOM   3451  HB3 LYS 1 225      51.669  53.137  62.919  0.00  0.00           H  
ATOM   3452  HG2 LYS 1 225      52.392  50.950  63.714  0.00  0.00           H  
ATOM   3453  HG3 LYS 1 225      53.889  51.697  64.424  0.00  0.00           H  
ATOM   3454  HD2 LYS 1 225      50.885  52.191  65.380  0.00  0.00           H  
ATOM   3455  HD3 LYS 1 225      52.215  51.332  66.183  0.00  0.00           H  
ATOM   3456  HE2 LYS 1 225      51.971  54.163  65.553  0.00  0.00           H  
ATOM   3457  HE3 LYS 1 225      51.876  53.652  67.101  0.00  0.00           H  
ATOM   3458  HZ1 LYS 1 225      54.153  54.397  66.985  0.00  0.00           H  
ATOM   3459  HZ2 LYS 1 225      54.213  52.806  67.003  0.00  0.00           H  
ATOM   3460  HZ3 LYS 1 225      54.294  53.654  65.556  0.00  0.00           H  
ATOM   3461  N   GLU 1 226      53.806  54.141  60.272  0.00  0.00           N  
ATOM   3462  CA  GLU 1 226      53.440  55.018  59.138  0.00  0.00           C  
ATOM   3463  C   GLU 1 226      53.452  54.192  57.777  0.00  0.00           C  
ATOM   3464  O   GLU 1 226      52.717  54.585  56.846  0.00  0.00           O  
ATOM   3465  CB  GLU 1 226      54.638  56.018  59.003  0.00  0.00           C  
ATOM   3466  CG  GLU 1 226      54.992  56.761  60.354  0.00  0.00           C  
ATOM   3467  CD  GLU 1 226      54.003  57.901  60.726  0.00  0.00           C  
ATOM   3468  OE1 GLU 1 226      54.315  58.742  61.619  0.00  0.00           O  
ATOM   3469  OE2 GLU 1 226      52.958  58.021  60.033  0.00  0.00           O  
ATOM   3470  H   GLU 1 226      54.670  54.254  60.783  0.00  0.00           H  
ATOM   3471  HA  GLU 1 226      52.427  55.392  59.284  0.00  0.00           H  
ATOM   3472  HB2 GLU 1 226      55.583  55.481  58.922  0.00  0.00           H  
ATOM   3473  HB3 GLU 1 226      54.647  56.664  58.125  0.00  0.00           H  
ATOM   3474  HG2 GLU 1 226      55.006  56.040  61.172  0.00  0.00           H  
ATOM   3475  HG3 GLU 1 226      56.022  57.092  60.225  0.00  0.00           H  
ATOM   3476  N   TYR 1 227      54.449  53.225  57.680  0.00  0.00           N  
ATOM   3477  CA  TYR 1 227      54.596  52.274  56.574  0.00  0.00           C  
ATOM   3478  C   TYR 1 227      53.254  51.606  56.203  0.00  0.00           C  
ATOM   3479  O   TYR 1 227      53.110  51.296  55.016  0.00  0.00           O  
ATOM   3480  CB  TYR 1 227      55.740  51.281  56.861  0.00  0.00           C  
ATOM   3481  CG  TYR 1 227      57.167  51.852  57.083  0.00  0.00           C  
ATOM   3482  CD1 TYR 1 227      57.523  53.198  56.657  0.00  0.00           C  
ATOM   3483  CD2 TYR 1 227      58.114  51.248  57.955  0.00  0.00           C  
ATOM   3484  CE1 TYR 1 227      58.782  53.816  57.028  0.00  0.00           C  
ATOM   3485  CE2 TYR 1 227      59.363  51.855  58.251  0.00  0.00           C  
ATOM   3486  CZ  TYR 1 227      59.706  53.089  57.815  0.00  0.00           C  
ATOM   3487  OH  TYR 1 227      60.909  53.601  58.132  0.00  0.00           O  
ATOM   3488  H   TYR 1 227      55.173  53.309  58.379  0.00  0.00           H  
ATOM   3489  HA  TYR 1 227      55.003  52.831  55.730  0.00  0.00           H  
ATOM   3490  HB2 TYR 1 227      55.424  50.796  57.785  0.00  0.00           H  
ATOM   3491  HB3 TYR 1 227      55.885  50.585  56.035  0.00  0.00           H  
ATOM   3492  HD1 TYR 1 227      56.909  53.864  56.069  0.00  0.00           H  
ATOM   3493  HD2 TYR 1 227      57.912  50.292  58.416  0.00  0.00           H  
ATOM   3494  HE1 TYR 1 227      59.014  54.852  56.828  0.00  0.00           H  
ATOM   3495  HE2 TYR 1 227      60.042  51.297  58.878  0.00  0.00           H  
ATOM   3496  HH  TYR 1 227      61.611  52.971  58.313  0.00  0.00           H  
ATOM   3497  N   ASN 1 228      52.358  51.371  57.163  0.00  0.00           N  
ATOM   3498  CA  ASN 1 228      51.162  50.531  57.097  0.00  0.00           C  
ATOM   3499  C   ASN 1 228      49.878  51.387  57.361  0.00  0.00           C  
ATOM   3500  O   ASN 1 228      48.850  50.839  57.772  0.00  0.00           O  
ATOM   3501  CB  ASN 1 228      51.255  49.350  58.072  0.00  0.00           C  
ATOM   3502  CG  ASN 1 228      52.579  48.572  57.810  0.00  0.00           C  
ATOM   3503  OD1 ASN 1 228      52.694  47.869  56.848  0.00  0.00           O  
ATOM   3504  ND2 ASN 1 228      53.601  48.731  58.639  0.00  0.00           N  
ATOM   3505  H   ASN 1 228      52.505  51.758  58.084  0.00  0.00           H  
ATOM   3506  HA  ASN 1 228      51.021  50.169  56.079  0.00  0.00           H  
ATOM   3507  HB2 ASN 1 228      51.118  49.738  59.082  0.00  0.00           H  
ATOM   3508  HB3 ASN 1 228      50.508  48.612  57.780  0.00  0.00           H  
ATOM   3509 HD21 ASN 1 228      54.441  48.183  58.513  0.00  0.00           H  
ATOM   3510 HD22 ASN 1 228      53.523  49.407  59.386  0.00  0.00           H  
ATOM   3511  N   TYR 1 229      49.948  52.739  57.270  0.00  0.00           N  
ATOM   3512  CA  TYR 1 229      48.811  53.688  57.557  0.00  0.00           C  
ATOM   3513  C   TYR 1 229      47.536  53.676  56.582  0.00  0.00           C  
ATOM   3514  O   TYR 1 229      47.610  54.161  55.453  0.00  0.00           O  
ATOM   3515  CB  TYR 1 229      49.419  55.106  57.752  0.00  0.00           C  
ATOM   3516  CG  TYR 1 229      48.459  56.223  57.871  0.00  0.00           C  
ATOM   3517  CD1 TYR 1 229      47.159  55.992  58.410  0.00  0.00           C  
ATOM   3518  CD2 TYR 1 229      48.755  57.433  57.340  0.00  0.00           C  
ATOM   3519  CE1 TYR 1 229      46.201  56.994  58.421  0.00  0.00           C  
ATOM   3520  CE2 TYR 1 229      47.759  58.390  57.165  0.00  0.00           C  
ATOM   3521  CZ  TYR 1 229      46.473  58.156  57.675  0.00  0.00           C  
ATOM   3522  OH  TYR 1 229      45.572  59.174  57.698  0.00  0.00           O  
ATOM   3523  H   TYR 1 229      50.757  53.242  56.935  0.00  0.00           H  
ATOM   3524  HA  TYR 1 229      48.462  53.519  58.576  0.00  0.00           H  
ATOM   3525  HB2 TYR 1 229      50.032  55.108  58.653  0.00  0.00           H  
ATOM   3526  HB3 TYR 1 229      49.969  55.209  56.817  0.00  0.00           H  
ATOM   3527  HD1 TYR 1 229      46.964  55.092  58.973  0.00  0.00           H  
ATOM   3528  HD2 TYR 1 229      49.767  57.640  57.025  0.00  0.00           H  
ATOM   3529  HE1 TYR 1 229      45.254  56.894  58.930  0.00  0.00           H  
ATOM   3530  HE2 TYR 1 229      48.017  59.384  56.831  0.00  0.00           H  
ATOM   3531  HH  TYR 1 229      44.734  58.779  57.949  0.00  0.00           H  
ATOM   3532  N   ASP 1 230      46.341  53.151  56.955  0.00  0.00           N  
ATOM   3533  CA  ASP 1 230      45.917  52.449  58.101  0.00  0.00           C  
ATOM   3534  C   ASP 1 230      45.829  50.974  57.714  0.00  0.00           C  
ATOM   3535  O   ASP 1 230      45.353  50.182  58.500  0.00  0.00           O  
ATOM   3536  CB  ASP 1 230      44.628  53.031  58.666  0.00  0.00           C  
ATOM   3537  CG  ASP 1 230      43.416  52.949  57.700  0.00  0.00           C  
ATOM   3538  OD1 ASP 1 230      43.587  52.824  56.450  0.00  0.00           O  
ATOM   3539  OD2 ASP 1 230      42.279  52.798  58.211  0.00  0.00           O  
ATOM   3540  H   ASP 1 230      45.538  53.184  56.343  0.00  0.00           H  
ATOM   3541  HA  ASP 1 230      46.686  52.476  58.873  0.00  0.00           H  
ATOM   3542  HB2 ASP 1 230      44.318  52.612  59.624  0.00  0.00           H  
ATOM   3543  HB3 ASP 1 230      45.008  54.043  58.805  0.00  0.00           H  
ATOM   3544  N   LYS 1 231      46.190  50.586  56.530  0.00  0.00           N  
ATOM   3545  CA  LYS 1 231      46.400  49.265  56.008  0.00  0.00           C  
ATOM   3546  C   LYS 1 231      47.579  49.072  55.032  0.00  0.00           C  
ATOM   3547  O   LYS 1 231      48.092  50.093  54.497  0.00  0.00           O  
ATOM   3548  CB  LYS 1 231      45.093  48.836  55.261  0.00  0.00           C  
ATOM   3549  CG  LYS 1 231      44.653  49.693  54.162  0.00  0.00           C  
ATOM   3550  CD  LYS 1 231      43.291  49.319  53.515  0.00  0.00           C  
ATOM   3551  CE  LYS 1 231      42.104  49.713  54.401  0.00  0.00           C  
ATOM   3552  NZ  LYS 1 231      42.079  51.137  54.789  0.00  0.00           N  
ATOM   3553  H   LYS 1 231      46.503  51.351  55.949  0.00  0.00           H  
ATOM   3554  HA  LYS 1 231      46.582  48.561  56.820  0.00  0.00           H  
ATOM   3555  HB2 LYS 1 231      45.260  47.835  54.861  0.00  0.00           H  
ATOM   3556  HB3 LYS 1 231      44.268  48.944  55.965  0.00  0.00           H  
ATOM   3557  HG2 LYS 1 231      44.677  50.761  54.378  0.00  0.00           H  
ATOM   3558  HG3 LYS 1 231      45.403  49.606  53.375  0.00  0.00           H  
ATOM   3559  HD2 LYS 1 231      43.163  49.790  52.540  0.00  0.00           H  
ATOM   3560  HD3 LYS 1 231      43.169  48.247  53.359  0.00  0.00           H  
ATOM   3561  HE2 LYS 1 231      41.255  49.396  53.795  0.00  0.00           H  
ATOM   3562  HE3 LYS 1 231      42.080  49.137  55.325  0.00  0.00           H  
ATOM   3563  HZ1 LYS 1 231      42.266  51.677  53.956  0.00  0.00           H  
ATOM   3564  HZ2 LYS 1 231      41.159  51.441  55.074  0.00  0.00           H  
ATOM   3565  HZ3 LYS 1 231      42.798  51.401  55.447  0.00  0.00           H  
ATOM   3566  N   SER 1 232      47.979  47.913  54.678  0.00  0.00           N  
ATOM   3567  CA  SER 1 232      49.215  47.593  53.829  0.00  0.00           C  
ATOM   3568  C   SER 1 232      49.092  46.382  53.028  0.00  0.00           C  
ATOM   3569  O   SER 1 232      49.246  45.230  53.477  0.00  0.00           O  
ATOM   3570  CB  SER 1 232      50.489  47.554  54.715  0.00  0.00           C  
ATOM   3571  OG  SER 1 232      51.624  47.053  54.038  0.00  0.00           O  
ATOM   3572  H   SER 1 232      47.418  47.138  55.002  0.00  0.00           H  
ATOM   3573  HA  SER 1 232      49.544  48.348  53.115  0.00  0.00           H  
ATOM   3574  HB2 SER 1 232      50.632  48.597  54.994  0.00  0.00           H  
ATOM   3575  HB3 SER 1 232      50.237  46.858  55.515  0.00  0.00           H  
ATOM   3576  HG  SER 1 232      52.414  47.027  54.583  0.00  0.00           H  
ATOM   3577  N   ILE 1 233      48.727  46.544  51.726  0.00  0.00           N  
ATOM   3578  CA  ILE 1 233      48.111  45.447  50.927  0.00  0.00           C  
ATOM   3579  C   ILE 1 233      48.858  45.025  49.667  0.00  0.00           C  
ATOM   3580  O   ILE 1 233      49.399  45.956  48.977  0.00  0.00           O  
ATOM   3581  CB  ILE 1 233      46.605  45.603  50.818  0.00  0.00           C  
ATOM   3582  CG1 ILE 1 233      46.120  46.282  49.511  0.00  0.00           C  
ATOM   3583  CG2 ILE 1 233      45.982  46.273  52.058  0.00  0.00           C  
ATOM   3584  CD1 ILE 1 233      44.553  46.492  49.280  0.00  0.00           C  
ATOM   3585  H   ILE 1 233      48.822  47.454  51.298  0.00  0.00           H  
ATOM   3586  HA  ILE 1 233      48.112  44.573  51.578  0.00  0.00           H  
ATOM   3587  HB  ILE 1 233      46.161  44.608  50.861  0.00  0.00           H  
ATOM   3588 HG12 ILE 1 233      46.450  47.315  49.624  0.00  0.00           H  
ATOM   3589 HG13 ILE 1 233      46.613  45.874  48.628  0.00  0.00           H  
ATOM   3590 HG21 ILE 1 233      44.918  46.034  52.043  0.00  0.00           H  
ATOM   3591 HG22 ILE 1 233      46.302  45.787  52.979  0.00  0.00           H  
ATOM   3592 HG23 ILE 1 233      46.298  47.315  52.013  0.00  0.00           H  
ATOM   3593 HD11 ILE 1 233      44.145  47.061  50.115  0.00  0.00           H  
ATOM   3594 HD12 ILE 1 233      44.408  46.751  48.231  0.00  0.00           H  
ATOM   3595 HD13 ILE 1 233      44.297  45.433  49.287  0.00  0.00           H  
ATOM   3596  N   VAL 1 234      48.765  43.856  49.245  0.00  0.00           N  
ATOM   3597  CA  VAL 1 234      49.137  43.375  47.858  0.00  0.00           C  
ATOM   3598  C   VAL 1 234      47.950  43.539  46.921  0.00  0.00           C  
ATOM   3599  O   VAL 1 234      46.814  43.130  47.199  0.00  0.00           O  
ATOM   3600  CB  VAL 1 234      49.530  41.905  47.974  0.00  0.00           C  
ATOM   3601  CG1 VAL 1 234      49.896  41.223  46.688  0.00  0.00           C  
ATOM   3602  CG2 VAL 1 234      50.729  41.585  48.911  0.00  0.00           C  
ATOM   3603  H   VAL 1 234      48.197  43.122  49.645  0.00  0.00           H  
ATOM   3604  HA  VAL 1 234      49.993  43.944  47.496  0.00  0.00           H  
ATOM   3605  HB  VAL 1 234      48.649  41.472  48.449  0.00  0.00           H  
ATOM   3606 HG11 VAL 1 234      50.781  41.688  46.255  0.00  0.00           H  
ATOM   3607 HG12 VAL 1 234      50.276  40.228  46.918  0.00  0.00           H  
ATOM   3608 HG13 VAL 1 234      49.101  41.268  45.944  0.00  0.00           H  
ATOM   3609 HG21 VAL 1 234      50.643  40.546  49.227  0.00  0.00           H  
ATOM   3610 HG22 VAL 1 234      51.656  41.875  48.418  0.00  0.00           H  
ATOM   3611 HG23 VAL 1 234      50.597  42.081  49.873  0.00  0.00           H  
ATOM   3612  N   ASP 1 235      48.253  43.943  45.652  0.00  0.00           N  
ATOM   3613  CA  ASP 1 235      47.160  44.262  44.675  0.00  0.00           C  
ATOM   3614  C   ASP 1 235      47.614  44.234  43.233  0.00  0.00           C  
ATOM   3615  O   ASP 1 235      48.086  45.274  42.727  0.00  0.00           O  
ATOM   3616  CB  ASP 1 235      46.630  45.696  45.025  0.00  0.00           C  
ATOM   3617  CG  ASP 1 235      45.347  46.081  44.231  0.00  0.00           C  
ATOM   3618  OD1 ASP 1 235      44.831  47.217  44.251  0.00  0.00           O  
ATOM   3619  OD2 ASP 1 235      44.945  45.208  43.448  0.00  0.00           O  
ATOM   3620  H   ASP 1 235      49.137  44.420  45.548  0.00  0.00           H  
ATOM   3621  HA  ASP 1 235      46.398  43.485  44.737  0.00  0.00           H  
ATOM   3622  HB2 ASP 1 235      46.360  45.569  46.073  0.00  0.00           H  
ATOM   3623  HB3 ASP 1 235      47.451  46.397  44.873  0.00  0.00           H  
ATOM   3624  N   SER 1 236      47.478  43.118  42.501  0.00  0.00           N  
ATOM   3625  CA  SER 1 236      47.606  43.063  41.024  0.00  0.00           C  
ATOM   3626  C   SER 1 236      46.640  44.015  40.242  0.00  0.00           C  
ATOM   3627  O   SER 1 236      46.746  44.191  38.996  0.00  0.00           O  
ATOM   3628  CB  SER 1 236      47.321  41.620  40.663  0.00  0.00           C  
ATOM   3629  OG  SER 1 236      45.916  41.279  40.739  0.00  0.00           O  
ATOM   3630  H   SER 1 236      47.185  42.251  42.929  0.00  0.00           H  
ATOM   3631  HA  SER 1 236      48.618  43.367  40.757  0.00  0.00           H  
ATOM   3632  HB2 SER 1 236      47.567  41.581  39.602  0.00  0.00           H  
ATOM   3633  HB3 SER 1 236      47.925  40.889  41.201  0.00  0.00           H  
ATOM   3634  HG  SER 1 236      45.510  41.182  39.875  0.00  0.00           H  
ATOM   3635  N   GLY 1 237      45.596  44.555  40.937  0.00  0.00           N  
ATOM   3636  CA  GLY 1 237      44.626  45.476  40.443  0.00  0.00           C  
ATOM   3637  C   GLY 1 237      45.019  46.912  40.533  0.00  0.00           C  
ATOM   3638  O   GLY 1 237      44.273  47.719  39.973  0.00  0.00           O  
ATOM   3639  H   GLY 1 237      45.506  44.378  41.928  0.00  0.00           H  
ATOM   3640  HA2 GLY 1 237      44.426  45.277  39.390  0.00  0.00           H  
ATOM   3641  HA3 GLY 1 237      43.653  45.410  40.929  0.00  0.00           H  
ATOM   3642  N   THR 1 238      46.074  47.208  41.160  0.00  0.00           N  
ATOM   3643  CA  THR 1 238      46.739  48.532  41.102  0.00  0.00           C  
ATOM   3644  C   THR 1 238      48.064  48.489  40.418  0.00  0.00           C  
ATOM   3645  O   THR 1 238      48.700  47.428  40.437  0.00  0.00           O  
ATOM   3646  CB  THR 1 238      46.989  49.057  42.558  0.00  0.00           C  
ATOM   3647  OG1 THR 1 238      45.797  49.471  43.108  0.00  0.00           O  
ATOM   3648  CG2 THR 1 238      47.926  50.201  42.798  0.00  0.00           C  
ATOM   3649  H   THR 1 238      46.596  46.491  41.643  0.00  0.00           H  
ATOM   3650  HA  THR 1 238      46.085  49.261  40.623  0.00  0.00           H  
ATOM   3651  HB  THR 1 238      47.378  48.239  43.165  0.00  0.00           H  
ATOM   3652  HG1 THR 1 238      45.325  48.748  43.530  0.00  0.00           H  
ATOM   3653 HG21 THR 1 238      47.889  50.403  43.868  0.00  0.00           H  
ATOM   3654 HG22 THR 1 238      48.944  49.868  42.594  0.00  0.00           H  
ATOM   3655 HG23 THR 1 238      47.705  51.049  42.150  0.00  0.00           H  
ATOM   3656  N   THR 1 239      48.559  49.508  39.749  0.00  0.00           N  
ATOM   3657  CA  THR 1 239      49.951  49.555  39.199  0.00  0.00           C  
ATOM   3658  C   THR 1 239      50.924  49.890  40.324  0.00  0.00           C  
ATOM   3659  O   THR 1 239      51.824  49.075  40.655  0.00  0.00           O  
ATOM   3660  CB  THR 1 239      50.063  50.609  38.052  0.00  0.00           C  
ATOM   3661  OG1 THR 1 239      49.281  50.059  36.958  0.00  0.00           O  
ATOM   3662  CG2 THR 1 239      51.471  50.745  37.390  0.00  0.00           C  
ATOM   3663  H   THR 1 239      48.138  50.424  39.800  0.00  0.00           H  
ATOM   3664  HA  THR 1 239      50.253  48.629  38.711  0.00  0.00           H  
ATOM   3665  HB  THR 1 239      49.656  51.572  38.362  0.00  0.00           H  
ATOM   3666  HG1 THR 1 239      48.340  50.039  37.143  0.00  0.00           H  
ATOM   3667 HG21 THR 1 239      51.662  49.786  36.908  0.00  0.00           H  
ATOM   3668 HG22 THR 1 239      51.404  51.468  36.576  0.00  0.00           H  
ATOM   3669 HG23 THR 1 239      52.228  51.024  38.123  0.00  0.00           H  
ATOM   3670  N   ASN 1 240      50.792  51.106  40.954  0.00  0.00           N  
ATOM   3671  CA  ASN 1 240      51.843  51.812  41.598  0.00  0.00           C  
ATOM   3672  C   ASN 1 240      52.295  51.275  42.935  0.00  0.00           C  
ATOM   3673  O   ASN 1 240      51.460  50.712  43.626  0.00  0.00           O  
ATOM   3674  CB  ASN 1 240      51.271  53.215  41.859  0.00  0.00           C  
ATOM   3675  CG  ASN 1 240      51.288  54.200  40.702  0.00  0.00           C  
ATOM   3676  OD1 ASN 1 240      51.474  53.784  39.579  0.00  0.00           O  
ATOM   3677  ND2 ASN 1 240      50.979  55.425  40.864  0.00  0.00           N  
ATOM   3678  H   ASN 1 240      50.002  51.649  40.636  0.00  0.00           H  
ATOM   3679  HA  ASN 1 240      52.587  51.827  40.802  0.00  0.00           H  
ATOM   3680  HB2 ASN 1 240      50.303  53.096  42.346  0.00  0.00           H  
ATOM   3681  HB3 ASN 1 240      51.909  53.782  42.538  0.00  0.00           H  
ATOM   3682 HD21 ASN 1 240      51.110  55.961  40.017  0.00  0.00           H  
ATOM   3683 HD22 ASN 1 240      50.674  55.835  41.735  0.00  0.00           H  
ATOM   3684  N   LEU 1 241      53.533  51.460  43.368  0.00  0.00           N  
ATOM   3685  CA  LEU 1 241      53.684  51.295  44.809  0.00  0.00           C  
ATOM   3686  C   LEU 1 241      53.138  52.589  45.362  0.00  0.00           C  
ATOM   3687  O   LEU 1 241      53.720  53.703  45.210  0.00  0.00           O  
ATOM   3688  CB  LEU 1 241      55.153  51.085  45.111  0.00  0.00           C  
ATOM   3689  CG  LEU 1 241      55.555  50.946  46.580  0.00  0.00           C  
ATOM   3690  CD1 LEU 1 241      54.571  50.161  47.515  0.00  0.00           C  
ATOM   3691  CD2 LEU 1 241      56.935  50.450  46.761  0.00  0.00           C  
ATOM   3692  H   LEU 1 241      54.251  51.925  42.831  0.00  0.00           H  
ATOM   3693  HA  LEU 1 241      53.195  50.435  45.266  0.00  0.00           H  
ATOM   3694  HB2 LEU 1 241      55.495  50.209  44.561  0.00  0.00           H  
ATOM   3695  HB3 LEU 1 241      55.666  51.933  44.656  0.00  0.00           H  
ATOM   3696  HG  LEU 1 241      55.565  51.954  46.997  0.00  0.00           H  
ATOM   3697 HD11 LEU 1 241      53.643  50.702  47.698  0.00  0.00           H  
ATOM   3698 HD12 LEU 1 241      54.411  49.195  47.036  0.00  0.00           H  
ATOM   3699 HD13 LEU 1 241      55.043  50.099  48.496  0.00  0.00           H  
ATOM   3700 HD21 LEU 1 241      57.577  50.998  46.071  0.00  0.00           H  
ATOM   3701 HD22 LEU 1 241      57.315  50.636  47.766  0.00  0.00           H  
ATOM   3702 HD23 LEU 1 241      56.926  49.404  46.454  0.00  0.00           H  
ATOM   3703  N   ARG 1 242      51.989  52.510  46.024  0.00  0.00           N  
ATOM   3704  CA  ARG 1 242      51.274  53.589  46.687  0.00  0.00           C  
ATOM   3705  C   ARG 1 242      51.636  53.641  48.153  0.00  0.00           C  
ATOM   3706  O   ARG 1 242      51.533  52.615  48.858  0.00  0.00           O  
ATOM   3707  CB  ARG 1 242      49.709  53.310  46.506  0.00  0.00           C  
ATOM   3708  CG  ARG 1 242      49.044  53.178  45.137  0.00  0.00           C  
ATOM   3709  CD  ARG 1 242      47.521  53.336  45.041  0.00  0.00           C  
ATOM   3710  NE  ARG 1 242      46.976  54.441  45.695  0.00  0.00           N  
ATOM   3711  CZ  ARG 1 242      46.923  55.652  45.307  0.00  0.00           C  
ATOM   3712  NH1 ARG 1 242      47.584  56.031  44.241  0.00  0.00           N  
ATOM   3713  NH2 ARG 1 242      46.230  56.443  45.971  0.00  0.00           N  
ATOM   3714  H   ARG 1 242      51.560  51.597  46.081  0.00  0.00           H  
ATOM   3715  HA  ARG 1 242      51.535  54.514  46.173  0.00  0.00           H  
ATOM   3716  HB2 ARG 1 242      49.411  52.491  47.160  0.00  0.00           H  
ATOM   3717  HB3 ARG 1 242      49.242  54.201  46.927  0.00  0.00           H  
ATOM   3718  HG2 ARG 1 242      49.472  53.920  44.462  0.00  0.00           H  
ATOM   3719  HG3 ARG 1 242      49.267  52.189  44.737  0.00  0.00           H  
ATOM   3720  HD2 ARG 1 242      47.156  53.346  44.014  0.00  0.00           H  
ATOM   3721  HD3 ARG 1 242      47.082  52.427  45.452  0.00  0.00           H  
ATOM   3722  HE  ARG 1 242      46.324  54.210  46.430  0.00  0.00           H  
ATOM   3723 HH11 ARG 1 242      47.436  56.931  43.807  0.00  0.00           H  
ATOM   3724 HH12 ARG 1 242      47.940  55.233  43.735  0.00  0.00           H  
ATOM   3725 HH21 ARG 1 242      45.880  57.268  45.505  0.00  0.00           H  
ATOM   3726 HH22 ARG 1 242      45.810  56.263  46.871  0.00  0.00           H  
ATOM   3727  N   LEU 1 243      52.056  54.820  48.568  0.00  0.00           N  
ATOM   3728  CA  LEU 1 243      52.666  55.149  49.841  0.00  0.00           C  
ATOM   3729  C   LEU 1 243      51.717  56.247  50.485  0.00  0.00           C  
ATOM   3730  O   LEU 1 243      51.236  57.035  49.659  0.00  0.00           O  
ATOM   3731  CB  LEU 1 243      54.132  55.436  49.614  0.00  0.00           C  
ATOM   3732  CG  LEU 1 243      54.989  54.312  49.085  0.00  0.00           C  
ATOM   3733  CD1 LEU 1 243      56.357  54.850  48.909  0.00  0.00           C  
ATOM   3734  CD2 LEU 1 243      54.999  53.044  50.041  0.00  0.00           C  
ATOM   3735  H   LEU 1 243      52.011  55.592  47.918  0.00  0.00           H  
ATOM   3736  HA  LEU 1 243      52.622  54.316  50.543  0.00  0.00           H  
ATOM   3737  HB2 LEU 1 243      54.126  56.311  48.965  0.00  0.00           H  
ATOM   3738  HB3 LEU 1 243      54.508  55.880  50.536  0.00  0.00           H  
ATOM   3739  HG  LEU 1 243      54.629  53.968  48.115  0.00  0.00           H  
ATOM   3740 HD11 LEU 1 243      56.949  55.043  49.803  0.00  0.00           H  
ATOM   3741 HD12 LEU 1 243      56.991  54.126  48.398  0.00  0.00           H  
ATOM   3742 HD13 LEU 1 243      56.284  55.731  48.271  0.00  0.00           H  
ATOM   3743 HD21 LEU 1 243      55.131  53.248  51.103  0.00  0.00           H  
ATOM   3744 HD22 LEU 1 243      53.961  52.712  50.017  0.00  0.00           H  
ATOM   3745 HD23 LEU 1 243      55.627  52.209  49.730  0.00  0.00           H  
ATOM   3746  N   PRO 1 244      51.557  56.285  51.846  0.00  0.00           N  
ATOM   3747  CA  PRO 1 244      50.931  57.483  52.392  0.00  0.00           C  
ATOM   3748  C   PRO 1 244      51.747  58.717  52.348  0.00  0.00           C  
ATOM   3749  O   PRO 1 244      52.972  58.603  52.442  0.00  0.00           O  
ATOM   3750  CB  PRO 1 244      50.533  56.987  53.819  0.00  0.00           C  
ATOM   3751  CG  PRO 1 244      50.666  55.497  53.764  0.00  0.00           C  
ATOM   3752  CD  PRO 1 244      51.839  55.249  52.801  0.00  0.00           C  
ATOM   3753  HA  PRO 1 244      49.924  57.701  52.035  0.00  0.00           H  
ATOM   3754  HB2 PRO 1 244      51.262  57.320  54.558  0.00  0.00           H  
ATOM   3755  HB3 PRO 1 244      49.515  57.197  54.146  0.00  0.00           H  
ATOM   3756  HG2 PRO 1 244      50.896  55.107  54.756  0.00  0.00           H  
ATOM   3757  HG3 PRO 1 244      49.776  55.026  53.348  0.00  0.00           H  
ATOM   3758  HD2 PRO 1 244      51.837  54.253  52.357  0.00  0.00           H  
ATOM   3759  HD3 PRO 1 244      52.777  55.398  53.335  0.00  0.00           H  
ATOM   3760  N   LYS 1 245      51.149  59.891  52.132  0.00  0.00           N  
ATOM   3761  CA  LYS 1 245      51.903  61.156  51.775  0.00  0.00           C  
ATOM   3762  C   LYS 1 245      53.102  61.488  52.601  0.00  0.00           C  
ATOM   3763  O   LYS 1 245      54.038  62.155  52.115  0.00  0.00           O  
ATOM   3764  CB  LYS 1 245      50.876  62.229  51.996  0.00  0.00           C  
ATOM   3765  CG  LYS 1 245      49.760  62.417  50.890  0.00  0.00           C  
ATOM   3766  CD  LYS 1 245      48.797  63.559  51.256  0.00  0.00           C  
ATOM   3767  CE  LYS 1 245      47.610  63.601  50.372  0.00  0.00           C  
ATOM   3768  NZ  LYS 1 245      46.756  62.390  50.631  0.00  0.00           N  
ATOM   3769  H   LYS 1 245      50.163  59.953  52.342  0.00  0.00           H  
ATOM   3770  HA  LYS 1 245      52.189  61.162  50.724  0.00  0.00           H  
ATOM   3771  HB2 LYS 1 245      50.412  62.022  52.960  0.00  0.00           H  
ATOM   3772  HB3 LYS 1 245      51.331  63.219  52.003  0.00  0.00           H  
ATOM   3773  HG2 LYS 1 245      50.188  62.605  49.905  0.00  0.00           H  
ATOM   3774  HG3 LYS 1 245      49.223  61.470  50.835  0.00  0.00           H  
ATOM   3775  HD2 LYS 1 245      48.619  63.445  52.325  0.00  0.00           H  
ATOM   3776  HD3 LYS 1 245      49.390  64.444  51.022  0.00  0.00           H  
ATOM   3777  HE2 LYS 1 245      46.979  64.473  50.546  0.00  0.00           H  
ATOM   3778  HE3 LYS 1 245      47.944  63.749  49.345  0.00  0.00           H  
ATOM   3779  HZ1 LYS 1 245      46.533  62.315  51.613  0.00  0.00           H  
ATOM   3780  HZ2 LYS 1 245      45.906  62.424  50.086  0.00  0.00           H  
ATOM   3781  HZ3 LYS 1 245      47.192  61.542  50.296  0.00  0.00           H  
ATOM   3782  N   LYS 1 246      53.184  61.135  53.946  0.00  0.00           N  
ATOM   3783  CA  LYS 1 246      54.410  61.262  54.733  0.00  0.00           C  
ATOM   3784  C   LYS 1 246      55.543  60.369  54.208  0.00  0.00           C  
ATOM   3785  O   LYS 1 246      56.677  60.799  53.834  0.00  0.00           O  
ATOM   3786  CB  LYS 1 246      54.072  61.012  56.203  0.00  0.00           C  
ATOM   3787  CG  LYS 1 246      55.199  61.520  57.095  0.00  0.00           C  
ATOM   3788  CD  LYS 1 246      54.972  61.068  58.587  0.00  0.00           C  
ATOM   3789  CE  LYS 1 246      53.690  61.586  59.245  0.00  0.00           C  
ATOM   3790  NZ  LYS 1 246      53.293  60.940  60.485  0.00  0.00           N  
ATOM   3791  H   LYS 1 246      52.418  60.559  54.265  0.00  0.00           H  
ATOM   3792  HA  LYS 1 246      54.780  62.284  54.657  0.00  0.00           H  
ATOM   3793  HB2 LYS 1 246      53.181  61.579  56.472  0.00  0.00           H  
ATOM   3794  HB3 LYS 1 246      53.895  59.973  56.482  0.00  0.00           H  
ATOM   3795  HG2 LYS 1 246      56.141  61.120  56.717  0.00  0.00           H  
ATOM   3796  HG3 LYS 1 246      55.143  62.606  57.165  0.00  0.00           H  
ATOM   3797  HD2 LYS 1 246      54.958  59.984  58.700  0.00  0.00           H  
ATOM   3798  HD3 LYS 1 246      55.812  61.466  59.157  0.00  0.00           H  
ATOM   3799  HE2 LYS 1 246      53.690  62.676  59.260  0.00  0.00           H  
ATOM   3800  HE3 LYS 1 246      52.846  61.236  58.651  0.00  0.00           H  
ATOM   3801  HZ1 LYS 1 246      52.306  61.068  60.656  0.00  0.00           H  
ATOM   3802  HZ2 LYS 1 246      53.504  59.954  60.535  0.00  0.00           H  
ATOM   3803  HZ3 LYS 1 246      53.911  61.253  61.221  0.00  0.00           H  
ATOM   3804  N   VAL 1 247      55.280  59.021  54.153  0.00  0.00           N  
ATOM   3805  CA  VAL 1 247      56.262  58.060  53.611  0.00  0.00           C  
ATOM   3806  C   VAL 1 247      56.606  58.269  52.137  0.00  0.00           C  
ATOM   3807  O   VAL 1 247      57.803  58.243  51.695  0.00  0.00           O  
ATOM   3808  CB  VAL 1 247      55.797  56.603  53.699  0.00  0.00           C  
ATOM   3809  CG1 VAL 1 247      56.791  55.600  53.233  0.00  0.00           C  
ATOM   3810  CG2 VAL 1 247      55.425  56.251  55.117  0.00  0.00           C  
ATOM   3811  H   VAL 1 247      54.330  58.746  54.359  0.00  0.00           H  
ATOM   3812  HA  VAL 1 247      57.181  58.199  54.181  0.00  0.00           H  
ATOM   3813  HB  VAL 1 247      54.893  56.518  53.097  0.00  0.00           H  
ATOM   3814 HG11 VAL 1 247      57.784  55.647  53.680  0.00  0.00           H  
ATOM   3815 HG12 VAL 1 247      56.383  54.593  53.320  0.00  0.00           H  
ATOM   3816 HG13 VAL 1 247      56.955  55.759  52.168  0.00  0.00           H  
ATOM   3817 HG21 VAL 1 247      56.270  56.185  55.802  0.00  0.00           H  
ATOM   3818 HG22 VAL 1 247      54.727  57.024  55.439  0.00  0.00           H  
ATOM   3819 HG23 VAL 1 247      54.850  55.325  55.099  0.00  0.00           H  
ATOM   3820  N   PHE 1 248      55.582  58.721  51.435  0.00  0.00           N  
ATOM   3821  CA  PHE 1 248      55.848  59.284  50.104  0.00  0.00           C  
ATOM   3822  C   PHE 1 248      56.836  60.460  50.016  0.00  0.00           C  
ATOM   3823  O   PHE 1 248      57.700  60.438  49.101  0.00  0.00           O  
ATOM   3824  CB  PHE 1 248      54.488  59.667  49.473  0.00  0.00           C  
ATOM   3825  CG  PHE 1 248      54.469  60.159  48.086  0.00  0.00           C  
ATOM   3826  CD1 PHE 1 248      54.965  59.316  47.084  0.00  0.00           C  
ATOM   3827  CD2 PHE 1 248      54.032  61.443  47.668  0.00  0.00           C  
ATOM   3828  CE1 PHE 1 248      55.219  59.759  45.765  0.00  0.00           C  
ATOM   3829  CE2 PHE 1 248      54.037  61.807  46.296  0.00  0.00           C  
ATOM   3830  CZ  PHE 1 248      54.637  61.026  45.366  0.00  0.00           C  
ATOM   3831  H   PHE 1 248      54.651  58.884  51.793  0.00  0.00           H  
ATOM   3832  HA  PHE 1 248      56.320  58.496  49.517  0.00  0.00           H  
ATOM   3833  HB2 PHE 1 248      53.793  58.829  49.434  0.00  0.00           H  
ATOM   3834  HB3 PHE 1 248      54.012  60.440  50.076  0.00  0.00           H  
ATOM   3835  HD1 PHE 1 248      55.208  58.328  47.448  0.00  0.00           H  
ATOM   3836  HD2 PHE 1 248      53.649  62.182  48.357  0.00  0.00           H  
ATOM   3837  HE1 PHE 1 248      55.517  59.048  45.008  0.00  0.00           H  
ATOM   3838  HE2 PHE 1 248      53.720  62.797  46.004  0.00  0.00           H  
ATOM   3839  HZ  PHE 1 248      54.696  61.372  44.345  0.00  0.00           H  
ATOM   3840  N   GLU 1 249      56.787  61.457  50.924  0.00  0.00           N  
ATOM   3841  CA  GLU 1 249      57.728  62.622  50.977  0.00  0.00           C  
ATOM   3842  C   GLU 1 249      59.159  62.131  51.284  0.00  0.00           C  
ATOM   3843  O   GLU 1 249      60.127  62.623  50.755  0.00  0.00           O  
ATOM   3844  CB  GLU 1 249      57.125  63.666  51.969  0.00  0.00           C  
ATOM   3845  CG  GLU 1 249      58.091  64.712  52.531  0.00  0.00           C  
ATOM   3846  CD  GLU 1 249      57.466  65.983  53.161  0.00  0.00           C  
ATOM   3847  OE1 GLU 1 249      56.452  66.457  52.585  0.00  0.00           O  
ATOM   3848  OE2 GLU 1 249      58.015  66.463  54.157  0.00  0.00           O  
ATOM   3849  H   GLU 1 249      56.026  61.368  51.582  0.00  0.00           H  
ATOM   3850  HA  GLU 1 249      57.810  63.187  50.049  0.00  0.00           H  
ATOM   3851  HB2 GLU 1 249      56.300  64.100  51.405  0.00  0.00           H  
ATOM   3852  HB3 GLU 1 249      56.533  63.285  52.801  0.00  0.00           H  
ATOM   3853  HG2 GLU 1 249      58.665  64.131  53.253  0.00  0.00           H  
ATOM   3854  HG3 GLU 1 249      58.754  65.127  51.772  0.00  0.00           H  
ATOM   3855  N   ALA 1 250      59.280  61.094  52.094  0.00  0.00           N  
ATOM   3856  CA  ALA 1 250      60.555  60.399  52.432  0.00  0.00           C  
ATOM   3857  C   ALA 1 250      61.120  59.685  51.226  0.00  0.00           C  
ATOM   3858  O   ALA 1 250      62.375  59.735  51.102  0.00  0.00           O  
ATOM   3859  CB  ALA 1 250      60.336  59.455  53.652  0.00  0.00           C  
ATOM   3860  H   ALA 1 250      58.385  60.654  52.255  0.00  0.00           H  
ATOM   3861  HA  ALA 1 250      61.241  61.142  52.838  0.00  0.00           H  
ATOM   3862  HB1 ALA 1 250      59.880  60.032  54.456  0.00  0.00           H  
ATOM   3863  HB2 ALA 1 250      59.660  58.639  53.396  0.00  0.00           H  
ATOM   3864  HB3 ALA 1 250      61.343  59.149  53.935  0.00  0.00           H  
ATOM   3865  N   ALA 1 251      60.262  59.051  50.403  0.00  0.00           N  
ATOM   3866  CA  ALA 1 251      60.778  58.308  49.306  0.00  0.00           C  
ATOM   3867  C   ALA 1 251      61.338  59.241  48.230  0.00  0.00           C  
ATOM   3868  O   ALA 1 251      62.483  59.178  47.863  0.00  0.00           O  
ATOM   3869  CB  ALA 1 251      59.647  57.476  48.653  0.00  0.00           C  
ATOM   3870  H   ALA 1 251      59.267  59.145  50.545  0.00  0.00           H  
ATOM   3871  HA  ALA 1 251      61.576  57.656  49.662  0.00  0.00           H  
ATOM   3872  HB1 ALA 1 251      59.420  56.680  49.361  0.00  0.00           H  
ATOM   3873  HB2 ALA 1 251      58.662  57.931  48.552  0.00  0.00           H  
ATOM   3874  HB3 ALA 1 251      59.932  56.957  47.738  0.00  0.00           H  
ATOM   3875  N   VAL 1 252      60.503  60.221  47.778  0.00  0.00           N  
ATOM   3876  CA  VAL 1 252      60.778  61.133  46.680  0.00  0.00           C  
ATOM   3877  C   VAL 1 252      61.924  62.025  47.019  0.00  0.00           C  
ATOM   3878  O   VAL 1 252      62.722  62.337  46.107  0.00  0.00           O  
ATOM   3879  CB  VAL 1 252      59.486  62.058  46.414  0.00  0.00           C  
ATOM   3880  CG1 VAL 1 252      59.718  63.136  45.311  0.00  0.00           C  
ATOM   3881  CG2 VAL 1 252      58.209  61.215  45.882  0.00  0.00           C  
ATOM   3882  H   VAL 1 252      59.581  60.135  48.183  0.00  0.00           H  
ATOM   3883  HA  VAL 1 252      61.143  60.555  45.831  0.00  0.00           H  
ATOM   3884  HB  VAL 1 252      59.223  62.573  47.338  0.00  0.00           H  
ATOM   3885 HG11 VAL 1 252      59.954  62.632  44.374  0.00  0.00           H  
ATOM   3886 HG12 VAL 1 252      58.720  63.523  45.105  0.00  0.00           H  
ATOM   3887 HG13 VAL 1 252      60.499  63.851  45.569  0.00  0.00           H  
ATOM   3888 HG21 VAL 1 252      58.044  60.317  46.478  0.00  0.00           H  
ATOM   3889 HG22 VAL 1 252      57.346  61.877  45.950  0.00  0.00           H  
ATOM   3890 HG23 VAL 1 252      58.416  60.871  44.869  0.00  0.00           H  
ATOM   3891  N   LYS 1 253      62.190  62.433  48.284  0.00  0.00           N  
ATOM   3892  CA  LYS 1 253      63.349  63.113  48.716  0.00  0.00           C  
ATOM   3893  C   LYS 1 253      64.636  62.256  48.474  0.00  0.00           C  
ATOM   3894  O   LYS 1 253      65.581  62.658  47.850  0.00  0.00           O  
ATOM   3895  CB  LYS 1 253      63.257  63.542  50.195  0.00  0.00           C  
ATOM   3896  CG  LYS 1 253      62.468  64.760  50.408  0.00  0.00           C  
ATOM   3897  CD  LYS 1 253      62.181  64.889  51.866  0.00  0.00           C  
ATOM   3898  CE  LYS 1 253      61.331  66.137  52.040  0.00  0.00           C  
ATOM   3899  NZ  LYS 1 253      61.061  66.502  53.460  0.00  0.00           N  
ATOM   3900  H   LYS 1 253      61.710  62.054  49.087  0.00  0.00           H  
ATOM   3901  HA  LYS 1 253      63.468  64.009  48.108  0.00  0.00           H  
ATOM   3902  HB2 LYS 1 253      62.834  62.684  50.716  0.00  0.00           H  
ATOM   3903  HB3 LYS 1 253      64.226  63.865  50.574  0.00  0.00           H  
ATOM   3904  HG2 LYS 1 253      62.992  65.612  49.975  0.00  0.00           H  
ATOM   3905  HG3 LYS 1 253      61.558  64.737  49.808  0.00  0.00           H  
ATOM   3906  HD2 LYS 1 253      61.596  64.072  52.287  0.00  0.00           H  
ATOM   3907  HD3 LYS 1 253      63.055  64.959  52.513  0.00  0.00           H  
ATOM   3908  HE2 LYS 1 253      61.855  66.837  51.390  0.00  0.00           H  
ATOM   3909  HE3 LYS 1 253      60.365  66.076  51.540  0.00  0.00           H  
ATOM   3910  HZ1 LYS 1 253      61.940  66.392  53.946  0.00  0.00           H  
ATOM   3911  HZ2 LYS 1 253      60.706  67.448  53.479  0.00  0.00           H  
ATOM   3912  HZ3 LYS 1 253      60.371  65.895  53.878  0.00  0.00           H  
ATOM   3913  N   SER 1 254      64.564  61.015  49.008  0.00  0.00           N  
ATOM   3914  CA  SER 1 254      65.797  60.184  48.896  0.00  0.00           C  
ATOM   3915  C   SER 1 254      66.033  59.756  47.440  0.00  0.00           C  
ATOM   3916  O   SER 1 254      67.160  59.738  47.039  0.00  0.00           O  
ATOM   3917  CB  SER 1 254      65.494  58.974  49.771  0.00  0.00           C  
ATOM   3918  OG  SER 1 254      66.457  57.916  49.701  0.00  0.00           O  
ATOM   3919  H   SER 1 254      63.700  60.688  49.417  0.00  0.00           H  
ATOM   3920  HA  SER 1 254      66.614  60.699  49.402  0.00  0.00           H  
ATOM   3921  HB2 SER 1 254      65.340  59.247  50.815  0.00  0.00           H  
ATOM   3922  HB3 SER 1 254      64.525  58.639  49.402  0.00  0.00           H  
ATOM   3923  HG  SER 1 254      66.420  57.609  50.610  0.00  0.00           H  
ATOM   3924  N   ILE 1 255      64.950  59.530  46.636  0.00  0.00           N  
ATOM   3925  CA  ILE 1 255      65.015  59.169  45.228  0.00  0.00           C  
ATOM   3926  C   ILE 1 255      65.662  60.375  44.404  0.00  0.00           C  
ATOM   3927  O   ILE 1 255      66.532  60.045  43.573  0.00  0.00           O  
ATOM   3928  CB  ILE 1 255      63.613  58.667  44.645  0.00  0.00           C  
ATOM   3929  CG1 ILE 1 255      63.136  57.298  45.128  0.00  0.00           C  
ATOM   3930  CG2 ILE 1 255      63.720  58.720  43.116  0.00  0.00           C  
ATOM   3931  CD1 ILE 1 255      61.632  57.034  45.040  0.00  0.00           C  
ATOM   3932  H   ILE 1 255      64.116  59.280  47.147  0.00  0.00           H  
ATOM   3933  HA  ILE 1 255      65.623  58.275  45.088  0.00  0.00           H  
ATOM   3934  HB  ILE 1 255      62.855  59.399  44.924  0.00  0.00           H  
ATOM   3935 HG12 ILE 1 255      63.754  56.525  44.672  0.00  0.00           H  
ATOM   3936 HG13 ILE 1 255      63.420  57.339  46.180  0.00  0.00           H  
ATOM   3937 HG21 ILE 1 255      64.477  58.004  42.798  0.00  0.00           H  
ATOM   3938 HG22 ILE 1 255      62.743  58.466  42.705  0.00  0.00           H  
ATOM   3939 HG23 ILE 1 255      63.998  59.672  42.665  0.00  0.00           H  
ATOM   3940 HD11 ILE 1 255      61.289  56.869  44.019  0.00  0.00           H  
ATOM   3941 HD12 ILE 1 255      61.496  56.121  45.621  0.00  0.00           H  
ATOM   3942 HD13 ILE 1 255      61.176  57.856  45.592  0.00  0.00           H  
ATOM   3943  N   LYS 1 256      65.218  61.579  44.741  0.00  0.00           N  
ATOM   3944  CA  LYS 1 256      65.831  62.714  44.191  0.00  0.00           C  
ATOM   3945  C   LYS 1 256      67.242  62.820  44.498  0.00  0.00           C  
ATOM   3946  O   LYS 1 256      68.092  63.093  43.604  0.00  0.00           O  
ATOM   3947  CB  LYS 1 256      65.161  64.073  44.509  0.00  0.00           C  
ATOM   3948  CG  LYS 1 256      63.739  64.317  43.884  0.00  0.00           C  
ATOM   3949  CD  LYS 1 256      62.966  65.373  44.664  0.00  0.00           C  
ATOM   3950  CE  LYS 1 256      61.606  65.880  43.971  0.00  0.00           C  
ATOM   3951  NZ  LYS 1 256      60.663  66.531  44.881  0.00  0.00           N  
ATOM   3952  H   LYS 1 256      64.463  61.750  45.390  0.00  0.00           H  
ATOM   3953  HA  LYS 1 256      65.828  62.611  43.105  0.00  0.00           H  
ATOM   3954  HB2 LYS 1 256      65.022  64.249  45.576  0.00  0.00           H  
ATOM   3955  HB3 LYS 1 256      65.758  64.935  44.213  0.00  0.00           H  
ATOM   3956  HG2 LYS 1 256      63.774  64.545  42.819  0.00  0.00           H  
ATOM   3957  HG3 LYS 1 256      63.149  63.408  43.996  0.00  0.00           H  
ATOM   3958  HD2 LYS 1 256      62.701  64.899  45.609  0.00  0.00           H  
ATOM   3959  HD3 LYS 1 256      63.640  66.217  44.811  0.00  0.00           H  
ATOM   3960  HE2 LYS 1 256      61.791  66.508  43.099  0.00  0.00           H  
ATOM   3961  HE3 LYS 1 256      61.080  64.987  43.636  0.00  0.00           H  
ATOM   3962  HZ1 LYS 1 256      59.804  66.788  44.416  0.00  0.00           H  
ATOM   3963  HZ2 LYS 1 256      60.458  65.956  45.685  0.00  0.00           H  
ATOM   3964  HZ3 LYS 1 256      60.994  67.389  45.298  0.00  0.00           H  
ATOM   3965  N   ALA 1 257      67.665  62.512  45.727  0.00  0.00           N  
ATOM   3966  CA  ALA 1 257      69.002  62.622  46.166  0.00  0.00           C  
ATOM   3967  C   ALA 1 257      70.005  61.581  45.492  0.00  0.00           C  
ATOM   3968  O   ALA 1 257      71.118  61.892  45.070  0.00  0.00           O  
ATOM   3969  CB  ALA 1 257      69.057  62.363  47.719  0.00  0.00           C  
ATOM   3970  H   ALA 1 257      67.045  62.260  46.483  0.00  0.00           H  
ATOM   3971  HA  ALA 1 257      69.396  63.621  45.978  0.00  0.00           H  
ATOM   3972  HB1 ALA 1 257      68.961  61.297  47.926  0.00  0.00           H  
ATOM   3973  HB2 ALA 1 257      69.979  62.677  48.207  0.00  0.00           H  
ATOM   3974  HB3 ALA 1 257      68.223  62.930  48.132  0.00  0.00           H  
ATOM   3975  N   ALA 1 258      69.392  60.346  45.175  0.00  0.00           N  
ATOM   3976  CA  ALA 1 258      70.121  59.295  44.455  0.00  0.00           C  
ATOM   3977  C   ALA 1 258      70.212  59.665  42.922  0.00  0.00           C  
ATOM   3978  O   ALA 1 258      71.252  59.451  42.343  0.00  0.00           O  
ATOM   3979  CB  ALA 1 258      69.406  57.965  44.759  0.00  0.00           C  
ATOM   3980  H   ALA 1 258      68.509  60.126  45.612  0.00  0.00           H  
ATOM   3981  HA  ALA 1 258      71.146  59.179  44.808  0.00  0.00           H  
ATOM   3982  HB1 ALA 1 258      69.894  57.274  44.072  0.00  0.00           H  
ATOM   3983  HB2 ALA 1 258      69.574  57.571  45.761  0.00  0.00           H  
ATOM   3984  HB3 ALA 1 258      68.370  58.087  44.444  0.00  0.00           H  
ATOM   3985  N   SER 1 259      69.178  60.255  42.301  0.00  0.00           N  
ATOM   3986  CA  SER 1 259      69.300  60.751  40.955  0.00  0.00           C  
ATOM   3987  C   SER 1 259      69.789  62.166  40.779  0.00  0.00           C  
ATOM   3988  O   SER 1 259      69.630  62.702  39.676  0.00  0.00           O  
ATOM   3989  CB  SER 1 259      67.942  60.547  40.295  0.00  0.00           C  
ATOM   3990  OG  SER 1 259      66.775  60.964  41.004  0.00  0.00           O  
ATOM   3991  H   SER 1 259      68.370  60.449  42.875  0.00  0.00           H  
ATOM   3992  HA  SER 1 259      70.120  60.248  40.443  0.00  0.00           H  
ATOM   3993  HB2 SER 1 259      67.900  61.055  39.332  0.00  0.00           H  
ATOM   3994  HB3 SER 1 259      67.805  59.494  40.048  0.00  0.00           H  
ATOM   3995  HG  SER 1 259      66.629  60.414  41.777  0.00  0.00           H  
ATOM   3996  N   SER 1 260      70.272  62.939  41.759  0.00  0.00           N  
ATOM   3997  CA  SER 1 260      70.472  64.428  41.647  0.00  0.00           C  
ATOM   3998  C   SER 1 260      71.583  64.946  40.715  0.00  0.00           C  
ATOM   3999  O   SER 1 260      71.810  66.159  40.534  0.00  0.00           O  
ATOM   4000  CB  SER 1 260      70.714  65.003  43.143  0.00  0.00           C  
ATOM   4001  OG  SER 1 260      71.917  64.520  43.791  0.00  0.00           O  
ATOM   4002  H   SER 1 260      70.151  62.535  42.677  0.00  0.00           H  
ATOM   4003  HA  SER 1 260      69.491  64.826  41.388  0.00  0.00           H  
ATOM   4004  HB2 SER 1 260      70.701  66.073  42.937  0.00  0.00           H  
ATOM   4005  HB3 SER 1 260      69.865  64.817  43.800  0.00  0.00           H  
ATOM   4006  HG  SER 1 260      71.832  63.565  43.743  0.00  0.00           H  
ATOM   4007  N   THR 1 261      72.256  64.128  40.016  0.00  0.00           N  
ATOM   4008  CA  THR 1 261      73.126  64.432  38.886  0.00  0.00           C  
ATOM   4009  C   THR 1 261      72.330  64.669  37.618  0.00  0.00           C  
ATOM   4010  O   THR 1 261      72.898  65.337  36.708  0.00  0.00           O  
ATOM   4011  CB  THR 1 261      74.101  63.275  38.686  0.00  0.00           C  
ATOM   4012  OG1 THR 1 261      73.530  62.010  38.418  0.00  0.00           O  
ATOM   4013  CG2 THR 1 261      75.169  63.129  39.715  0.00  0.00           C  
ATOM   4014  H   THR 1 261      72.010  63.178  40.252  0.00  0.00           H  
ATOM   4015  HA  THR 1 261      73.784  65.271  39.113  0.00  0.00           H  
ATOM   4016  HB  THR 1 261      74.642  63.517  37.771  0.00  0.00           H  
ATOM   4017  HG1 THR 1 261      73.507  61.503  39.232  0.00  0.00           H  
ATOM   4018 HG21 THR 1 261      74.829  63.354  40.725  0.00  0.00           H  
ATOM   4019 HG22 THR 1 261      75.599  62.128  39.732  0.00  0.00           H  
ATOM   4020 HG23 THR 1 261      76.026  63.752  39.457  0.00  0.00           H  
ATOM   4021  N   GLU 1 262      71.010  64.282  37.591  0.00  0.00           N  
ATOM   4022  CA  GLU 1 262      69.973  64.746  36.672  0.00  0.00           C  
ATOM   4023  C   GLU 1 262      68.831  65.481  37.447  0.00  0.00           C  
ATOM   4024  O   GLU 1 262      68.694  65.419  38.639  0.00  0.00           O  
ATOM   4025  CB  GLU 1 262      69.487  63.520  35.864  0.00  0.00           C  
ATOM   4026  CG  GLU 1 262      70.541  62.665  35.170  0.00  0.00           C  
ATOM   4027  CD  GLU 1 262      71.323  63.463  34.109  0.00  0.00           C  
ATOM   4028  OE1 GLU 1 262      70.756  63.963  33.133  0.00  0.00           O  
ATOM   4029  OE2 GLU 1 262      72.540  63.556  34.271  0.00  0.00           O  
ATOM   4030  H   GLU 1 262      70.567  63.786  38.351  0.00  0.00           H  
ATOM   4031  HA  GLU 1 262      70.454  65.338  35.895  0.00  0.00           H  
ATOM   4032  HB2 GLU 1 262      68.999  62.822  36.545  0.00  0.00           H  
ATOM   4033  HB3 GLU 1 262      68.767  63.822  35.103  0.00  0.00           H  
ATOM   4034  HG2 GLU 1 262      71.222  62.149  35.847  0.00  0.00           H  
ATOM   4035  HG3 GLU 1 262      70.101  61.829  34.626  0.00  0.00           H  
ATOM   4036  N   LYS 1 263      68.052  66.255  36.681  0.00  0.00           N  
ATOM   4037  CA  LYS 1 263      67.113  67.250  37.170  0.00  0.00           C  
ATOM   4038  C   LYS 1 263      65.768  67.319  36.494  0.00  0.00           C  
ATOM   4039  O   LYS 1 263      65.705  67.472  35.249  0.00  0.00           O  
ATOM   4040  CB  LYS 1 263      67.850  68.649  37.143  0.00  0.00           C  
ATOM   4041  CG  LYS 1 263      67.261  69.792  37.905  0.00  0.00           C  
ATOM   4042  CD  LYS 1 263      68.105  70.978  38.000  0.00  0.00           C  
ATOM   4043  CE  LYS 1 263      69.214  70.962  39.042  0.00  0.00           C  
ATOM   4044  NZ  LYS 1 263      69.846  72.305  39.198  0.00  0.00           N  
ATOM   4045  H   LYS 1 263      68.193  66.349  35.685  0.00  0.00           H  
ATOM   4046  HA  LYS 1 263      66.800  67.031  38.190  0.00  0.00           H  
ATOM   4047  HB2 LYS 1 263      68.848  68.431  37.524  0.00  0.00           H  
ATOM   4048  HB3 LYS 1 263      67.946  68.991  36.112  0.00  0.00           H  
ATOM   4049  HG2 LYS 1 263      66.251  70.076  37.608  0.00  0.00           H  
ATOM   4050  HG3 LYS 1 263      67.037  69.396  38.896  0.00  0.00           H  
ATOM   4051  HD2 LYS 1 263      68.454  71.224  36.997  0.00  0.00           H  
ATOM   4052  HD3 LYS 1 263      67.424  71.802  38.209  0.00  0.00           H  
ATOM   4053  HE2 LYS 1 263      68.830  70.612  40.000  0.00  0.00           H  
ATOM   4054  HE3 LYS 1 263      69.983  70.252  38.738  0.00  0.00           H  
ATOM   4055  HZ1 LYS 1 263      69.832  72.924  38.400  0.00  0.00           H  
ATOM   4056  HZ2 LYS 1 263      69.355  72.842  39.899  0.00  0.00           H  
ATOM   4057  HZ3 LYS 1 263      70.768  72.163  39.585  0.00  0.00           H  
ATOM   4058  N   PHE 1 264      64.654  67.210  37.216  0.00  0.00           N  
ATOM   4059  CA  PHE 1 264      63.296  66.854  36.795  0.00  0.00           C  
ATOM   4060  C   PHE 1 264      62.200  67.693  37.627  0.00  0.00           C  
ATOM   4061  O   PHE 1 264      62.317  67.901  38.832  0.00  0.00           O  
ATOM   4062  CB  PHE 1 264      63.140  65.364  37.009  0.00  0.00           C  
ATOM   4063  CG  PHE 1 264      64.185  64.430  36.569  0.00  0.00           C  
ATOM   4064  CD1 PHE 1 264      64.431  64.246  35.201  0.00  0.00           C  
ATOM   4065  CD2 PHE 1 264      64.930  63.717  37.556  0.00  0.00           C  
ATOM   4066  CE1 PHE 1 264      65.565  63.423  34.811  0.00  0.00           C  
ATOM   4067  CE2 PHE 1 264      65.963  62.820  37.161  0.00  0.00           C  
ATOM   4068  CZ  PHE 1 264      66.313  62.745  35.792  0.00  0.00           C  
ATOM   4069  H   PHE 1 264      64.803  67.062  38.204  0.00  0.00           H  
ATOM   4070  HA  PHE 1 264      63.337  67.070  35.727  0.00  0.00           H  
ATOM   4071  HB2 PHE 1 264      62.961  65.278  38.080  0.00  0.00           H  
ATOM   4072  HB3 PHE 1 264      62.205  64.944  36.637  0.00  0.00           H  
ATOM   4073  HD1 PHE 1 264      63.891  64.814  34.458  0.00  0.00           H  
ATOM   4074  HD2 PHE 1 264      64.644  63.891  38.582  0.00  0.00           H  
ATOM   4075  HE1 PHE 1 264      65.819  63.431  33.761  0.00  0.00           H  
ATOM   4076  HE2 PHE 1 264      66.519  62.287  37.918  0.00  0.00           H  
ATOM   4077  HZ  PHE 1 264      67.046  61.999  35.523  0.00  0.00           H  
ATOM   4078  N   PRO 1 265      61.158  68.161  36.889  0.00  0.00           N  
ATOM   4079  CA  PRO 1 265      60.167  69.128  37.336  0.00  0.00           C  
ATOM   4080  C   PRO 1 265      58.988  68.497  38.121  0.00  0.00           C  
ATOM   4081  O   PRO 1 265      58.673  67.302  38.054  0.00  0.00           O  
ATOM   4082  CB  PRO 1 265      59.588  69.644  36.010  0.00  0.00           C  
ATOM   4083  CG  PRO 1 265      59.588  68.513  35.033  0.00  0.00           C  
ATOM   4084  CD  PRO 1 265      60.924  67.826  35.537  0.00  0.00           C  
ATOM   4085  HA  PRO 1 265      60.584  69.879  38.006  0.00  0.00           H  
ATOM   4086  HB2 PRO 1 265      58.567  70.014  36.103  0.00  0.00           H  
ATOM   4087  HB3 PRO 1 265      60.164  70.513  35.690  0.00  0.00           H  
ATOM   4088  HG2 PRO 1 265      58.705  67.877  35.088  0.00  0.00           H  
ATOM   4089  HG3 PRO 1 265      59.881  68.899  34.056  0.00  0.00           H  
ATOM   4090  HD2 PRO 1 265      60.833  66.747  35.415  0.00  0.00           H  
ATOM   4091  HD3 PRO 1 265      61.741  68.215  34.928  0.00  0.00           H  
ATOM   4092  N   ASP 1 266      58.318  69.353  38.837  0.00  0.00           N  
ATOM   4093  CA  ASP 1 266      57.183  69.154  39.794  0.00  0.00           C  
ATOM   4094  C   ASP 1 266      56.284  67.931  39.441  0.00  0.00           C  
ATOM   4095  O   ASP 1 266      55.999  67.044  40.226  0.00  0.00           O  
ATOM   4096  CB  ASP 1 266      56.319  70.354  39.948  0.00  0.00           C  
ATOM   4097  CG  ASP 1 266      56.874  71.797  40.147  0.00  0.00           C  
ATOM   4098  OD1 ASP 1 266      56.047  72.628  40.494  0.00  0.00           O  
ATOM   4099  OD2 ASP 1 266      58.066  72.045  40.096  0.00  0.00           O  
ATOM   4100  H   ASP 1 266      58.479  70.342  38.715  0.00  0.00           H  
ATOM   4101  HA  ASP 1 266      57.667  68.966  40.752  0.00  0.00           H  
ATOM   4102  HB2 ASP 1 266      55.798  70.448  38.995  0.00  0.00           H  
ATOM   4103  HB3 ASP 1 266      55.668  70.222  40.813  0.00  0.00           H  
ATOM   4104  N   GLY 1 267      55.706  68.028  38.235  0.00  0.00           N  
ATOM   4105  CA  GLY 1 267      54.694  67.034  37.814  0.00  0.00           C  
ATOM   4106  C   GLY 1 267      55.245  65.682  37.359  0.00  0.00           C  
ATOM   4107  O   GLY 1 267      54.448  64.765  37.204  0.00  0.00           O  
ATOM   4108  H   GLY 1 267      56.042  68.784  37.656  0.00  0.00           H  
ATOM   4109  HA2 GLY 1 267      53.956  66.923  38.608  0.00  0.00           H  
ATOM   4110  HA3 GLY 1 267      54.348  67.507  36.895  0.00  0.00           H  
ATOM   4111  N   PHE 1 268      56.553  65.524  37.085  0.00  0.00           N  
ATOM   4112  CA  PHE 1 268      57.203  64.193  36.810  0.00  0.00           C  
ATOM   4113  C   PHE 1 268      56.978  63.185  37.934  0.00  0.00           C  
ATOM   4114  O   PHE 1 268      56.472  62.024  37.802  0.00  0.00           O  
ATOM   4115  CB  PHE 1 268      58.655  64.351  36.327  0.00  0.00           C  
ATOM   4116  CG  PHE 1 268      59.441  63.066  36.356  0.00  0.00           C  
ATOM   4117  CD1 PHE 1 268      59.023  61.979  35.490  0.00  0.00           C  
ATOM   4118  CD2 PHE 1 268      60.440  62.750  37.324  0.00  0.00           C  
ATOM   4119  CE1 PHE 1 268      59.610  60.674  35.496  0.00  0.00           C  
ATOM   4120  CE2 PHE 1 268      61.086  61.490  37.289  0.00  0.00           C  
ATOM   4121  CZ  PHE 1 268      60.640  60.415  36.461  0.00  0.00           C  
ATOM   4122  H   PHE 1 268      57.178  66.224  37.458  0.00  0.00           H  
ATOM   4123  HA  PHE 1 268      56.592  63.867  35.968  0.00  0.00           H  
ATOM   4124  HB2 PHE 1 268      58.638  64.731  35.306  0.00  0.00           H  
ATOM   4125  HB3 PHE 1 268      59.267  64.986  36.967  0.00  0.00           H  
ATOM   4126  HD1 PHE 1 268      58.188  62.126  34.821  0.00  0.00           H  
ATOM   4127  HD2 PHE 1 268      60.817  63.567  37.921  0.00  0.00           H  
ATOM   4128  HE1 PHE 1 268      59.350  59.930  34.757  0.00  0.00           H  
ATOM   4129  HE2 PHE 1 268      61.993  61.421  37.871  0.00  0.00           H  
ATOM   4130  HZ  PHE 1 268      61.269  59.540  36.532  0.00  0.00           H  
ATOM   4131  N   TRP 1 269      57.183  63.638  39.135  0.00  0.00           N  
ATOM   4132  CA  TRP 1 269      57.137  63.006  40.417  0.00  0.00           C  
ATOM   4133  C   TRP 1 269      55.703  62.757  40.777  0.00  0.00           C  
ATOM   4134  O   TRP 1 269      55.364  61.939  41.612  0.00  0.00           O  
ATOM   4135  CB  TRP 1 269      57.809  63.869  41.510  0.00  0.00           C  
ATOM   4136  CG  TRP 1 269      59.228  64.287  41.084  0.00  0.00           C  
ATOM   4137  CD1 TRP 1 269      59.535  65.497  40.689  0.00  0.00           C  
ATOM   4138  CD2 TRP 1 269      60.494  63.606  41.140  0.00  0.00           C  
ATOM   4139  NE1 TRP 1 269      60.919  65.603  40.475  0.00  0.00           N  
ATOM   4140  CE2 TRP 1 269      61.519  64.434  40.676  0.00  0.00           C  
ATOM   4141  CE3 TRP 1 269      60.740  62.169  41.340  0.00  0.00           C  
ATOM   4142  CZ2 TRP 1 269      62.830  64.013  40.644  0.00  0.00           C  
ATOM   4143  CZ3 TRP 1 269      62.019  61.781  41.173  0.00  0.00           C  
ATOM   4144  CH2 TRP 1 269      63.081  62.619  40.760  0.00  0.00           C  
ATOM   4145  H   TRP 1 269      57.729  64.479  39.251  0.00  0.00           H  
ATOM   4146  HA  TRP 1 269      57.663  62.058  40.303  0.00  0.00           H  
ATOM   4147  HB2 TRP 1 269      57.240  64.790  41.640  0.00  0.00           H  
ATOM   4148  HB3 TRP 1 269      57.824  63.247  42.405  0.00  0.00           H  
ATOM   4149  HD1 TRP 1 269      58.882  66.356  40.661  0.00  0.00           H  
ATOM   4150  HE1 TRP 1 269      61.394  66.458  40.222  0.00  0.00           H  
ATOM   4151  HE3 TRP 1 269      59.951  61.432  41.345  0.00  0.00           H  
ATOM   4152  HZ2 TRP 1 269      63.665  64.655  40.403  0.00  0.00           H  
ATOM   4153  HZ3 TRP 1 269      62.274  60.771  41.460  0.00  0.00           H  
ATOM   4154  HH2 TRP 1 269      64.110  62.299  40.695  0.00  0.00           H  
ATOM   4155  N   LEU 1 270      54.752  63.586  40.265  0.00  0.00           N  
ATOM   4156  CA  LEU 1 270      53.325  63.449  40.511  0.00  0.00           C  
ATOM   4157  C   LEU 1 270      52.640  62.528  39.560  0.00  0.00           C  
ATOM   4158  O   LEU 1 270      51.402  62.232  39.717  0.00  0.00           O  
ATOM   4159  CB  LEU 1 270      52.638  64.836  40.714  0.00  0.00           C  
ATOM   4160  CG  LEU 1 270      53.128  65.717  41.847  0.00  0.00           C  
ATOM   4161  CD1 LEU 1 270      52.142  66.887  42.045  0.00  0.00           C  
ATOM   4162  CD2 LEU 1 270      53.067  64.930  43.219  0.00  0.00           C  
ATOM   4163  H   LEU 1 270      55.129  64.308  39.669  0.00  0.00           H  
ATOM   4164  HA  LEU 1 270      53.146  63.059  41.513  0.00  0.00           H  
ATOM   4165  HB2 LEU 1 270      52.790  65.353  39.766  0.00  0.00           H  
ATOM   4166  HB3 LEU 1 270      51.568  64.654  40.816  0.00  0.00           H  
ATOM   4167  HG  LEU 1 270      54.118  66.152  41.712  0.00  0.00           H  
ATOM   4168 HD11 LEU 1 270      52.560  67.748  42.566  0.00  0.00           H  
ATOM   4169 HD12 LEU 1 270      51.967  67.257  41.034  0.00  0.00           H  
ATOM   4170 HD13 LEU 1 270      51.137  66.623  42.373  0.00  0.00           H  
ATOM   4171 HD21 LEU 1 270      52.159  64.330  43.156  0.00  0.00           H  
ATOM   4172 HD22 LEU 1 270      54.002  64.377  43.311  0.00  0.00           H  
ATOM   4173 HD23 LEU 1 270      53.028  65.655  44.032  0.00  0.00           H  
ATOM   4174  N   GLY 1 271      53.321  62.009  38.526  0.00  0.00           N  
ATOM   4175  CA  GLY 1 271      52.714  61.078  37.600  0.00  0.00           C  
ATOM   4176  C   GLY 1 271      51.998  61.810  36.370  0.00  0.00           C  
ATOM   4177  O   GLY 1 271      51.320  61.190  35.510  0.00  0.00           O  
ATOM   4178  H   GLY 1 271      54.327  62.089  38.554  0.00  0.00           H  
ATOM   4179  HA2 GLY 1 271      53.458  60.402  37.179  0.00  0.00           H  
ATOM   4180  HA3 GLY 1 271      52.053  60.511  38.256  0.00  0.00           H  
ATOM   4181  N   GLU 1 272      52.169  63.148  36.273  0.00  0.00           N  
ATOM   4182  CA  GLU 1 272      51.594  64.045  35.221  0.00  0.00           C  
ATOM   4183  C   GLU 1 272      52.576  64.238  34.051  0.00  0.00           C  
ATOM   4184  O   GLU 1 272      52.228  64.080  32.910  0.00  0.00           O  
ATOM   4185  CB  GLU 1 272      51.241  65.348  35.904  0.00  0.00           C  
ATOM   4186  CG  GLU 1 272      50.191  65.252  37.008  0.00  0.00           C  
ATOM   4187  CD  GLU 1 272      48.919  64.739  36.465  0.00  0.00           C  
ATOM   4188  OE1 GLU 1 272      48.386  63.715  37.072  0.00  0.00           O  
ATOM   4189  OE2 GLU 1 272      48.331  65.322  35.539  0.00  0.00           O  
ATOM   4190  H   GLU 1 272      52.802  63.629  36.896  0.00  0.00           H  
ATOM   4191  HA  GLU 1 272      50.739  63.514  34.802  0.00  0.00           H  
ATOM   4192  HB2 GLU 1 272      52.112  65.749  36.423  0.00  0.00           H  
ATOM   4193  HB3 GLU 1 272      50.961  66.076  35.143  0.00  0.00           H  
ATOM   4194  HG2 GLU 1 272      50.589  64.698  37.859  0.00  0.00           H  
ATOM   4195  HG3 GLU 1 272      49.955  66.272  37.314  0.00  0.00           H  
ATOM   4196  N   GLN 1 273      53.827  64.576  34.362  0.00  0.00           N  
ATOM   4197  CA  GLN 1 273      54.908  64.679  33.372  0.00  0.00           C  
ATOM   4198  C   GLN 1 273      55.718  63.351  33.205  0.00  0.00           C  
ATOM   4199  O   GLN 1 273      55.876  62.657  34.258  0.00  0.00           O  
ATOM   4200  CB  GLN 1 273      55.783  65.953  33.603  0.00  0.00           C  
ATOM   4201  CG  GLN 1 273      54.996  67.264  34.008  0.00  0.00           C  
ATOM   4202  CD  GLN 1 273      55.871  68.504  34.332  0.00  0.00           C  
ATOM   4203  OE1 GLN 1 273      56.053  68.971  35.425  0.00  0.00           O  
ATOM   4204  NE2 GLN 1 273      56.416  69.171  33.342  0.00  0.00           N  
ATOM   4205  H   GLN 1 273      54.093  64.703  35.328  0.00  0.00           H  
ATOM   4206  HA  GLN 1 273      54.510  64.856  32.373  0.00  0.00           H  
ATOM   4207  HB2 GLN 1 273      56.544  65.829  34.374  0.00  0.00           H  
ATOM   4208  HB3 GLN 1 273      56.306  66.209  32.681  0.00  0.00           H  
ATOM   4209  HG2 GLN 1 273      54.392  67.612  33.170  0.00  0.00           H  
ATOM   4210  HG3 GLN 1 273      54.289  67.109  34.822  0.00  0.00           H  
ATOM   4211 HE21 GLN 1 273      56.945  69.982  33.630  0.00  0.00           H  
ATOM   4212 HE22 GLN 1 273      56.401  68.829  32.392  0.00  0.00           H  
ATOM   4213  N   LEU 1 274      56.167  62.911  31.991  0.00  0.00           N  
ATOM   4214  CA  LEU 1 274      57.114  61.839  31.697  0.00  0.00           C  
ATOM   4215  C   LEU 1 274      58.541  62.221  31.546  0.00  0.00           C  
ATOM   4216  O   LEU 1 274      58.783  63.324  31.060  0.00  0.00           O  
ATOM   4217  CB  LEU 1 274      56.713  61.092  30.356  0.00  0.00           C  
ATOM   4218  CG  LEU 1 274      55.294  60.444  30.244  0.00  0.00           C  
ATOM   4219  CD1 LEU 1 274      55.060  59.992  28.779  0.00  0.00           C  
ATOM   4220  CD2 LEU 1 274      54.971  59.272  31.251  0.00  0.00           C  
ATOM   4221  H   LEU 1 274      55.851  63.485  31.222  0.00  0.00           H  
ATOM   4222  HA  LEU 1 274      57.011  61.116  32.506  0.00  0.00           H  
ATOM   4223  HB2 LEU 1 274      56.765  61.844  29.568  0.00  0.00           H  
ATOM   4224  HB3 LEU 1 274      57.460  60.310  30.222  0.00  0.00           H  
ATOM   4225  HG  LEU 1 274      54.628  61.275  30.477  0.00  0.00           H  
ATOM   4226 HD11 LEU 1 274      55.244  60.817  28.092  0.00  0.00           H  
ATOM   4227 HD12 LEU 1 274      55.784  59.199  28.591  0.00  0.00           H  
ATOM   4228 HD13 LEU 1 274      54.084  59.568  28.544  0.00  0.00           H  
ATOM   4229 HD21 LEU 1 274      55.288  59.581  32.247  0.00  0.00           H  
ATOM   4230 HD22 LEU 1 274      53.905  59.048  31.200  0.00  0.00           H  
ATOM   4231 HD23 LEU 1 274      55.428  58.315  31.000  0.00  0.00           H  
ATOM   4232  N   VAL 1 275      59.493  61.325  31.774  0.00  0.00           N  
ATOM   4233  CA  VAL 1 275      60.877  61.600  31.299  0.00  0.00           C  
ATOM   4234  C   VAL 1 275      61.231  60.639  30.172  0.00  0.00           C  
ATOM   4235  O   VAL 1 275      60.606  59.583  30.038  0.00  0.00           O  
ATOM   4236  CB  VAL 1 275      61.810  61.534  32.551  0.00  0.00           C  
ATOM   4237  CG1 VAL 1 275      62.079  60.085  32.919  0.00  0.00           C  
ATOM   4238  CG2 VAL 1 275      63.147  62.151  32.143  0.00  0.00           C  
ATOM   4239  H   VAL 1 275      59.190  60.369  31.886  0.00  0.00           H  
ATOM   4240  HA  VAL 1 275      60.910  62.632  30.951  0.00  0.00           H  
ATOM   4241  HB  VAL 1 275      61.333  62.188  33.282  0.00  0.00           H  
ATOM   4242 HG11 VAL 1 275      62.601  59.473  32.184  0.00  0.00           H  
ATOM   4243 HG12 VAL 1 275      62.684  60.118  33.826  0.00  0.00           H  
ATOM   4244 HG13 VAL 1 275      61.151  59.626  33.259  0.00  0.00           H  
ATOM   4245 HG21 VAL 1 275      63.725  62.234  33.063  0.00  0.00           H  
ATOM   4246 HG22 VAL 1 275      63.796  61.441  31.630  0.00  0.00           H  
ATOM   4247 HG23 VAL 1 275      63.042  63.082  31.586  0.00  0.00           H  
ATOM   4248  N   CYS 1 276      62.139  61.040  29.323  0.00  0.00           N  
ATOM   4249  CA  CYS 1 276      62.499  60.413  28.096  0.00  0.00           C  
ATOM   4250  C   CYS 1 276      63.992  60.477  27.840  0.00  0.00           C  
ATOM   4251  O   CYS 1 276      64.607  61.527  28.074  0.00  0.00           O  
ATOM   4252  CB  CYS 1 276      61.719  61.067  26.982  0.00  0.00           C  
ATOM   4253  SG  CYS 1 276      59.939  60.612  26.977  0.00  0.00           S  
ATOM   4254  H   CYS 1 276      62.614  61.922  29.449  0.00  0.00           H  
ATOM   4255  HA  CYS 1 276      62.207  59.379  28.281  0.00  0.00           H  
ATOM   4256  HB2 CYS 1 276      61.908  62.138  27.062  0.00  0.00           H  
ATOM   4257  HB3 CYS 1 276      62.144  60.658  26.065  0.00  0.00           H  
ATOM   4258  N   TRP 1 277      64.594  59.449  27.175  0.00  0.00           N  
ATOM   4259  CA  TRP 1 277      66.017  59.314  26.837  0.00  0.00           C  
ATOM   4260  C   TRP 1 277      66.202  58.524  25.534  0.00  0.00           C  
ATOM   4261  O   TRP 1 277      65.545  57.496  25.325  0.00  0.00           O  
ATOM   4262  CB  TRP 1 277      66.837  58.859  28.037  0.00  0.00           C  
ATOM   4263  CG  TRP 1 277      66.843  59.635  29.270  0.00  0.00           C  
ATOM   4264  CD1 TRP 1 277      67.497  60.827  29.438  0.00  0.00           C  
ATOM   4265  CD2 TRP 1 277      66.154  59.281  30.551  0.00  0.00           C  
ATOM   4266  NE1 TRP 1 277      67.237  61.299  30.734  0.00  0.00           N  
ATOM   4267  CE2 TRP 1 277      66.512  60.345  31.411  0.00  0.00           C  
ATOM   4268  CE3 TRP 1 277      65.335  58.240  30.915  0.00  0.00           C  
ATOM   4269  CZ2 TRP 1 277      66.106  60.255  32.784  0.00  0.00           C  
ATOM   4270  CZ3 TRP 1 277      64.999  58.098  32.264  0.00  0.00           C  
ATOM   4271  CH2 TRP 1 277      65.452  59.083  33.180  0.00  0.00           C  
ATOM   4272  H   TRP 1 277      63.993  58.656  27.001  0.00  0.00           H  
ATOM   4273  HA  TRP 1 277      66.476  60.277  26.617  0.00  0.00           H  
ATOM   4274  HB2 TRP 1 277      66.486  57.846  28.231  0.00  0.00           H  
ATOM   4275  HB3 TRP 1 277      67.879  58.839  27.716  0.00  0.00           H  
ATOM   4276  HD1 TRP 1 277      67.925  61.434  28.654  0.00  0.00           H  
ATOM   4277  HE1 TRP 1 277      67.602  62.157  31.123  0.00  0.00           H  
ATOM   4278  HE3 TRP 1 277      65.107  57.472  30.191  0.00  0.00           H  
ATOM   4279  HZ2 TRP 1 277      66.512  60.992  33.461  0.00  0.00           H  
ATOM   4280  HZ3 TRP 1 277      64.472  57.220  32.607  0.00  0.00           H  
ATOM   4281  HH2 TRP 1 277      65.052  59.081  34.183  0.00  0.00           H  
ATOM   4282  N   GLN 1 278      67.129  58.966  24.632  0.00  0.00           N  
ATOM   4283  CA  GLN 1 278      67.502  58.306  23.342  0.00  0.00           C  
ATOM   4284  C   GLN 1 278      67.939  56.868  23.557  0.00  0.00           C  
ATOM   4285  O   GLN 1 278      68.431  56.504  24.598  0.00  0.00           O  
ATOM   4286  CB  GLN 1 278      68.682  59.127  22.689  0.00  0.00           C  
ATOM   4287  CG  GLN 1 278      68.067  60.322  21.847  0.00  0.00           C  
ATOM   4288  CD  GLN 1 278      68.720  60.637  20.563  0.00  0.00           C  
ATOM   4289  OE1 GLN 1 278      69.961  60.656  20.440  0.00  0.00           O  
ATOM   4290  NE2 GLN 1 278      68.002  61.060  19.562  0.00  0.00           N  
ATOM   4291  H   GLN 1 278      67.534  59.878  24.786  0.00  0.00           H  
ATOM   4292  HA  GLN 1 278      66.578  58.335  22.763  0.00  0.00           H  
ATOM   4293  HB2 GLN 1 278      69.410  59.534  23.390  0.00  0.00           H  
ATOM   4294  HB3 GLN 1 278      69.183  58.467  21.981  0.00  0.00           H  
ATOM   4295  HG2 GLN 1 278      67.001  60.098  21.855  0.00  0.00           H  
ATOM   4296  HG3 GLN 1 278      68.146  61.150  22.551  0.00  0.00           H  
ATOM   4297 HE21 GLN 1 278      68.423  61.361  18.695  0.00  0.00           H  
ATOM   4298 HE22 GLN 1 278      66.992  61.082  19.554  0.00  0.00           H  
ATOM   4299  N   ALA 1 279      67.699  55.977  22.543  0.00  0.00           N  
ATOM   4300  CA  ALA 1 279      67.869  54.550  22.614  0.00  0.00           C  
ATOM   4301  C   ALA 1 279      68.940  54.009  23.631  0.00  0.00           C  
ATOM   4302  O   ALA 1 279      70.183  54.277  23.472  0.00  0.00           O  
ATOM   4303  CB  ALA 1 279      68.043  54.016  21.210  0.00  0.00           C  
ATOM   4304  H   ALA 1 279      67.334  56.406  21.704  0.00  0.00           H  
ATOM   4305  HA  ALA 1 279      66.936  54.066  22.900  0.00  0.00           H  
ATOM   4306  HB1 ALA 1 279      67.998  52.927  21.214  0.00  0.00           H  
ATOM   4307  HB2 ALA 1 279      67.235  54.392  20.583  0.00  0.00           H  
ATOM   4308  HB3 ALA 1 279      68.977  54.414  20.812  0.00  0.00           H  
ATOM   4309  N   GLY 1 280      68.555  53.286  24.721  0.00  0.00           N  
ATOM   4310  CA  GLY 1 280      69.509  52.719  25.740  0.00  0.00           C  
ATOM   4311  C   GLY 1 280      70.211  53.775  26.592  0.00  0.00           C  
ATOM   4312  O   GLY 1 280      70.585  53.344  27.637  0.00  0.00           O  
ATOM   4313  H   GLY 1 280      67.569  53.101  24.835  0.00  0.00           H  
ATOM   4314  HA2 GLY 1 280      68.919  52.067  26.384  0.00  0.00           H  
ATOM   4315  HA3 GLY 1 280      70.284  52.172  25.203  0.00  0.00           H  
ATOM   4316  N   THR 1 281      70.307  55.096  26.226  0.00  0.00           N  
ATOM   4317  CA  THR 1 281      70.985  56.070  27.054  0.00  0.00           C  
ATOM   4318  C   THR 1 281      70.374  56.489  28.394  0.00  0.00           C  
ATOM   4319  O   THR 1 281      71.057  57.267  29.078  0.00  0.00           O  
ATOM   4320  CB  THR 1 281      71.353  57.328  26.277  0.00  0.00           C  
ATOM   4321  OG1 THR 1 281      70.179  58.082  25.929  0.00  0.00           O  
ATOM   4322  CG2 THR 1 281      71.925  57.075  24.898  0.00  0.00           C  
ATOM   4323  H   THR 1 281      69.800  55.303  25.377  0.00  0.00           H  
ATOM   4324  HA  THR 1 281      71.984  55.713  27.302  0.00  0.00           H  
ATOM   4325  HB  THR 1 281      71.971  58.007  26.864  0.00  0.00           H  
ATOM   4326  HG1 THR 1 281      69.578  57.410  25.600  0.00  0.00           H  
ATOM   4327 HG21 THR 1 281      72.615  56.259  25.113  0.00  0.00           H  
ATOM   4328 HG22 THR 1 281      71.120  56.878  24.191  0.00  0.00           H  
ATOM   4329 HG23 THR 1 281      72.490  57.923  24.510  0.00  0.00           H  
ATOM   4330  N   THR 1 282      69.202  55.995  28.766  0.00  0.00           N  
ATOM   4331  CA  THR 1 282      68.661  56.033  30.166  0.00  0.00           C  
ATOM   4332  C   THR 1 282      69.651  55.684  31.223  0.00  0.00           C  
ATOM   4333  O   THR 1 282      70.061  54.532  31.303  0.00  0.00           O  
ATOM   4334  CB  THR 1 282      67.429  55.033  30.308  0.00  0.00           C  
ATOM   4335  OG1 THR 1 282      66.524  55.378  29.260  0.00  0.00           O  
ATOM   4336  CG2 THR 1 282      66.836  55.145  31.732  0.00  0.00           C  
ATOM   4337  H   THR 1 282      68.838  55.369  28.062  0.00  0.00           H  
ATOM   4338  HA  THR 1 282      68.200  57.016  30.267  0.00  0.00           H  
ATOM   4339  HB  THR 1 282      67.794  54.010  30.212  0.00  0.00           H  
ATOM   4340  HG1 THR 1 282      66.898  55.284  28.381  0.00  0.00           H  
ATOM   4341 HG21 THR 1 282      67.380  54.575  32.484  0.00  0.00           H  
ATOM   4342 HG22 THR 1 282      66.796  56.190  32.040  0.00  0.00           H  
ATOM   4343 HG23 THR 1 282      65.862  54.687  31.559  0.00  0.00           H  
ATOM   4344  N   PRO 1 283      69.952  56.567  32.194  0.00  0.00           N  
ATOM   4345  CA  PRO 1 283      70.872  56.211  33.285  0.00  0.00           C  
ATOM   4346  C   PRO 1 283      70.186  55.502  34.447  0.00  0.00           C  
ATOM   4347  O   PRO 1 283      69.986  56.044  35.574  0.00  0.00           O  
ATOM   4348  CB  PRO 1 283      71.440  57.548  33.694  0.00  0.00           C  
ATOM   4349  CG  PRO 1 283      70.328  58.525  33.540  0.00  0.00           C  
ATOM   4350  CD  PRO 1 283      69.679  58.007  32.237  0.00  0.00           C  
ATOM   4351  HA  PRO 1 283      71.729  55.688  32.860  0.00  0.00           H  
ATOM   4352  HB2 PRO 1 283      71.856  57.502  34.700  0.00  0.00           H  
ATOM   4353  HB3 PRO 1 283      72.195  57.878  32.979  0.00  0.00           H  
ATOM   4354  HG2 PRO 1 283      69.701  58.344  34.413  0.00  0.00           H  
ATOM   4355  HG3 PRO 1 283      70.710  59.534  33.390  0.00  0.00           H  
ATOM   4356  HD2 PRO 1 283      68.596  58.132  32.233  0.00  0.00           H  
ATOM   4357  HD3 PRO 1 283      70.170  58.493  31.394  0.00  0.00           H  
ATOM   4358  N   TRP 1 284      69.752  54.267  34.166  0.00  0.00           N  
ATOM   4359  CA  TRP 1 284      69.147  53.434  35.246  0.00  0.00           C  
ATOM   4360  C   TRP 1 284      69.948  53.328  36.546  0.00  0.00           C  
ATOM   4361  O   TRP 1 284      69.437  53.273  37.672  0.00  0.00           O  
ATOM   4362  CB  TRP 1 284      68.964  52.014  34.678  0.00  0.00           C  
ATOM   4363  CG  TRP 1 284      68.064  51.824  33.438  0.00  0.00           C  
ATOM   4364  CD1 TRP 1 284      68.482  51.650  32.196  0.00  0.00           C  
ATOM   4365  CD2 TRP 1 284      66.542  51.795  33.394  0.00  0.00           C  
ATOM   4366  NE1 TRP 1 284      67.434  51.569  31.292  0.00  0.00           N  
ATOM   4367  CE2 TRP 1 284      66.227  51.489  31.988  0.00  0.00           C  
ATOM   4368  CE3 TRP 1 284      65.475  51.862  34.330  0.00  0.00           C  
ATOM   4369  CZ2 TRP 1 284      64.952  51.209  31.590  0.00  0.00           C  
ATOM   4370  CZ3 TRP 1 284      64.245  51.607  33.877  0.00  0.00           C  
ATOM   4371  CH2 TRP 1 284      63.915  51.248  32.587  0.00  0.00           C  
ATOM   4372  H   TRP 1 284      69.777  53.810  33.265  0.00  0.00           H  
ATOM   4373  HA  TRP 1 284      68.155  53.788  35.527  0.00  0.00           H  
ATOM   4374  HB2 TRP 1 284      69.970  51.672  34.438  0.00  0.00           H  
ATOM   4375  HB3 TRP 1 284      68.554  51.371  35.457  0.00  0.00           H  
ATOM   4376  HD1 TRP 1 284      69.549  51.541  32.070  0.00  0.00           H  
ATOM   4377  HE1 TRP 1 284      67.714  51.321  30.354  0.00  0.00           H  
ATOM   4378  HE3 TRP 1 284      65.685  52.110  35.360  0.00  0.00           H  
ATOM   4379  HZ2 TRP 1 284      64.715  51.086  30.543  0.00  0.00           H  
ATOM   4380  HZ3 TRP 1 284      63.426  51.659  34.578  0.00  0.00           H  
ATOM   4381  HH2 TRP 1 284      62.867  51.185  32.335  0.00  0.00           H  
ATOM   4382  N   ASN 1 285      71.279  53.134  36.439  0.00  0.00           N  
ATOM   4383  CA  ASN 1 285      72.138  52.959  37.501  0.00  0.00           C  
ATOM   4384  C   ASN 1 285      72.143  54.035  38.600  0.00  0.00           C  
ATOM   4385  O   ASN 1 285      72.749  53.755  39.634  0.00  0.00           O  
ATOM   4386  CB  ASN 1 285      73.551  52.831  36.814  0.00  0.00           C  
ATOM   4387  CG  ASN 1 285      74.113  54.084  36.177  0.00  0.00           C  
ATOM   4388  OD1 ASN 1 285      73.443  55.049  35.692  0.00  0.00           O  
ATOM   4389  ND2 ASN 1 285      75.403  54.151  36.193  0.00  0.00           N  
ATOM   4390  H   ASN 1 285      71.720  53.497  35.606  0.00  0.00           H  
ATOM   4391  HA  ASN 1 285      71.931  52.018  38.011  0.00  0.00           H  
ATOM   4392  HB2 ASN 1 285      74.207  52.589  37.650  0.00  0.00           H  
ATOM   4393  HB3 ASN 1 285      73.515  51.936  36.192  0.00  0.00           H  
ATOM   4394 HD21 ASN 1 285      75.949  54.770  35.610  0.00  0.00           H  
ATOM   4395 HD22 ASN 1 285      75.999  53.496  36.678  0.00  0.00           H  
ATOM   4396  N   ILE 1 286      71.618  55.279  38.408  0.00  0.00           N  
ATOM   4397  CA  ILE 1 286      71.542  56.330  39.455  0.00  0.00           C  
ATOM   4398  C   ILE 1 286      70.197  56.556  40.110  0.00  0.00           C  
ATOM   4399  O   ILE 1 286      70.233  57.041  41.246  0.00  0.00           O  
ATOM   4400  CB  ILE 1 286      72.073  57.769  38.940  0.00  0.00           C  
ATOM   4401  CG1 ILE 1 286      71.139  58.184  37.737  0.00  0.00           C  
ATOM   4402  CG2 ILE 1 286      73.544  57.688  38.540  0.00  0.00           C  
ATOM   4403  CD1 ILE 1 286      71.355  59.691  37.382  0.00  0.00           C  
ATOM   4404  H   ILE 1 286      71.293  55.480  37.473  0.00  0.00           H  
ATOM   4405  HA  ILE 1 286      72.124  55.988  40.312  0.00  0.00           H  
ATOM   4406  HB  ILE 1 286      71.960  58.567  39.673  0.00  0.00           H  
ATOM   4407 HG12 ILE 1 286      71.447  57.614  36.860  0.00  0.00           H  
ATOM   4408 HG13 ILE 1 286      70.086  58.039  37.975  0.00  0.00           H  
ATOM   4409 HG21 ILE 1 286      73.642  57.002  37.699  0.00  0.00           H  
ATOM   4410 HG22 ILE 1 286      73.819  58.676  38.172  0.00  0.00           H  
ATOM   4411 HG23 ILE 1 286      74.163  57.397  39.389  0.00  0.00           H  
ATOM   4412 HD11 ILE 1 286      70.529  60.045  36.766  0.00  0.00           H  
ATOM   4413 HD12 ILE 1 286      71.356  60.297  38.288  0.00  0.00           H  
ATOM   4414 HD13 ILE 1 286      72.310  59.815  36.872  0.00  0.00           H  
ATOM   4415  N   PHE 1 287      69.163  56.136  39.416  0.00  0.00           N  
ATOM   4416  CA  PHE 1 287      67.955  55.816  40.122  0.00  0.00           C  
ATOM   4417  C   PHE 1 287      68.078  54.581  41.087  0.00  0.00           C  
ATOM   4418  O   PHE 1 287      68.550  53.548  40.669  0.00  0.00           O  
ATOM   4419  CB  PHE 1 287      66.849  55.531  39.066  0.00  0.00           C  
ATOM   4420  CG  PHE 1 287      66.481  56.750  38.317  0.00  0.00           C  
ATOM   4421  CD1 PHE 1 287      65.590  57.660  38.864  0.00  0.00           C  
ATOM   4422  CD2 PHE 1 287      67.108  57.013  37.103  0.00  0.00           C  
ATOM   4423  CE1 PHE 1 287      65.226  58.741  38.166  0.00  0.00           C  
ATOM   4424  CE2 PHE 1 287      66.814  58.223  36.488  0.00  0.00           C  
ATOM   4425  CZ  PHE 1 287      65.860  59.140  37.010  0.00  0.00           C  
ATOM   4426  H   PHE 1 287      69.354  55.601  38.581  0.00  0.00           H  
ATOM   4427  HA  PHE 1 287      67.723  56.715  40.693  0.00  0.00           H  
ATOM   4428  HB2 PHE 1 287      67.199  54.696  38.459  0.00  0.00           H  
ATOM   4429  HB3 PHE 1 287      65.980  55.140  39.595  0.00  0.00           H  
ATOM   4430  HD1 PHE 1 287      64.968  57.400  39.707  0.00  0.00           H  
ATOM   4431  HD2 PHE 1 287      67.855  56.412  36.606  0.00  0.00           H  
ATOM   4432  HE1 PHE 1 287      64.445  59.425  38.465  0.00  0.00           H  
ATOM   4433  HE2 PHE 1 287      67.462  58.453  35.656  0.00  0.00           H  
ATOM   4434  HZ  PHE 1 287      65.700  60.089  36.519  0.00  0.00           H  
ATOM   4435  N   PRO 1 288      67.713  54.716  42.361  0.00  0.00           N  
ATOM   4436  CA  PRO 1 288      67.918  53.737  43.402  0.00  0.00           C  
ATOM   4437  C   PRO 1 288      66.951  52.597  43.096  0.00  0.00           C  
ATOM   4438  O   PRO 1 288      65.856  52.718  42.486  0.00  0.00           O  
ATOM   4439  CB  PRO 1 288      67.596  54.384  44.655  0.00  0.00           C  
ATOM   4440  CG  PRO 1 288      66.561  55.429  44.327  0.00  0.00           C  
ATOM   4441  CD  PRO 1 288      67.022  55.878  42.899  0.00  0.00           C  
ATOM   4442  HA  PRO 1 288      68.944  53.369  43.397  0.00  0.00           H  
ATOM   4443  HB2 PRO 1 288      67.311  53.799  45.529  0.00  0.00           H  
ATOM   4444  HB3 PRO 1 288      68.427  55.039  44.917  0.00  0.00           H  
ATOM   4445  HG2 PRO 1 288      65.643  54.871  44.143  0.00  0.00           H  
ATOM   4446  HG3 PRO 1 288      66.454  56.237  45.051  0.00  0.00           H  
ATOM   4447  HD2 PRO 1 288      67.796  56.614  43.118  0.00  0.00           H  
ATOM   4448  HD3 PRO 1 288      66.231  56.346  42.313  0.00  0.00           H  
ATOM   4449  N   VAL 1 289      67.274  51.535  43.827  0.00  0.00           N  
ATOM   4450  CA  VAL 1 289      66.342  50.417  44.054  0.00  0.00           C  
ATOM   4451  C   VAL 1 289      65.482  50.730  45.341  0.00  0.00           C  
ATOM   4452  O   VAL 1 289      66.013  51.345  46.222  0.00  0.00           O  
ATOM   4453  CB  VAL 1 289      67.164  49.140  44.290  0.00  0.00           C  
ATOM   4454  CG1 VAL 1 289      68.075  48.880  43.100  0.00  0.00           C  
ATOM   4455  CG2 VAL 1 289      68.193  49.188  45.532  0.00  0.00           C  
ATOM   4456  H   VAL 1 289      68.081  51.586  44.432  0.00  0.00           H  
ATOM   4457  HA  VAL 1 289      65.660  50.228  43.225  0.00  0.00           H  
ATOM   4458  HB  VAL 1 289      66.645  48.186  44.378  0.00  0.00           H  
ATOM   4459 HG11 VAL 1 289      68.805  49.685  43.008  0.00  0.00           H  
ATOM   4460 HG12 VAL 1 289      68.558  47.913  43.237  0.00  0.00           H  
ATOM   4461 HG13 VAL 1 289      67.437  48.810  42.219  0.00  0.00           H  
ATOM   4462 HG21 VAL 1 289      68.870  48.337  45.608  0.00  0.00           H  
ATOM   4463 HG22 VAL 1 289      68.686  50.155  45.640  0.00  0.00           H  
ATOM   4464 HG23 VAL 1 289      67.603  49.115  46.445  0.00  0.00           H  
ATOM   4465  N   ILE 1 290      64.203  50.239  45.401  0.00  0.00           N  
ATOM   4466  CA  ILE 1 290      63.307  50.408  46.588  0.00  0.00           C  
ATOM   4467  C   ILE 1 290      63.144  49.039  47.281  0.00  0.00           C  
ATOM   4468  O   ILE 1 290      62.885  47.999  46.650  0.00  0.00           O  
ATOM   4469  CB  ILE 1 290      61.943  50.969  46.128  0.00  0.00           C  
ATOM   4470  CG1 ILE 1 290      61.984  52.038  45.022  0.00  0.00           C  
ATOM   4471  CG2 ILE 1 290      61.136  51.456  47.303  0.00  0.00           C  
ATOM   4472  CD1 ILE 1 290      62.983  53.274  45.339  0.00  0.00           C  
ATOM   4473  H   ILE 1 290      63.925  49.539  44.728  0.00  0.00           H  
ATOM   4474  HA  ILE 1 290      63.724  51.143  47.276  0.00  0.00           H  
ATOM   4475  HB  ILE 1 290      61.403  50.102  45.748  0.00  0.00           H  
ATOM   4476 HG12 ILE 1 290      62.328  51.511  44.132  0.00  0.00           H  
ATOM   4477 HG13 ILE 1 290      61.053  52.546  44.769  0.00  0.00           H  
ATOM   4478 HG21 ILE 1 290      60.084  51.640  47.084  0.00  0.00           H  
ATOM   4479 HG22 ILE 1 290      61.205  50.819  48.184  0.00  0.00           H  
ATOM   4480 HG23 ILE 1 290      61.501  52.451  47.561  0.00  0.00           H  
ATOM   4481 HD11 ILE 1 290      62.362  54.128  45.608  0.00  0.00           H  
ATOM   4482 HD12 ILE 1 290      63.743  53.028  46.080  0.00  0.00           H  
ATOM   4483 HD13 ILE 1 290      63.434  53.497  44.372  0.00  0.00           H  
ATOM   4484  N   SER 1 291      63.426  48.959  48.505  0.00  0.00           N  
ATOM   4485  CA  SER 1 291      63.164  47.853  49.311  0.00  0.00           C  
ATOM   4486  C   SER 1 291      61.986  48.092  50.304  0.00  0.00           C  
ATOM   4487  O   SER 1 291      61.918  49.125  50.962  0.00  0.00           O  
ATOM   4488  CB  SER 1 291      64.362  47.587  50.256  0.00  0.00           C  
ATOM   4489  OG  SER 1 291      65.507  47.409  49.524  0.00  0.00           O  
ATOM   4490  H   SER 1 291      63.751  49.736  49.063  0.00  0.00           H  
ATOM   4491  HA  SER 1 291      63.036  46.885  48.827  0.00  0.00           H  
ATOM   4492  HB2 SER 1 291      64.493  48.411  50.958  0.00  0.00           H  
ATOM   4493  HB3 SER 1 291      64.178  46.677  50.827  0.00  0.00           H  
ATOM   4494  HG  SER 1 291      66.243  47.605  50.108  0.00  0.00           H  
ATOM   4495  N   LEU 1 292      61.284  46.972  50.495  0.00  0.00           N  
ATOM   4496  CA  LEU 1 292      60.293  46.828  51.566  0.00  0.00           C  
ATOM   4497  C   LEU 1 292      60.601  45.641  52.442  0.00  0.00           C  
ATOM   4498  O   LEU 1 292      60.646  44.524  51.951  0.00  0.00           O  
ATOM   4499  CB  LEU 1 292      58.885  46.621  51.050  0.00  0.00           C  
ATOM   4500  CG  LEU 1 292      58.214  47.755  50.296  0.00  0.00           C  
ATOM   4501  CD1 LEU 1 292      56.710  47.455  50.202  0.00  0.00           C  
ATOM   4502  CD2 LEU 1 292      58.284  49.096  51.115  0.00  0.00           C  
ATOM   4503  H   LEU 1 292      61.491  46.098  50.033  0.00  0.00           H  
ATOM   4504  HA  LEU 1 292      60.321  47.648  52.283  0.00  0.00           H  
ATOM   4505  HB2 LEU 1 292      58.904  45.857  50.272  0.00  0.00           H  
ATOM   4506  HB3 LEU 1 292      58.152  46.384  51.821  0.00  0.00           H  
ATOM   4507  HG  LEU 1 292      58.801  48.069  49.433  0.00  0.00           H  
ATOM   4508 HD11 LEU 1 292      56.524  46.548  49.626  0.00  0.00           H  
ATOM   4509 HD12 LEU 1 292      56.211  47.405  51.169  0.00  0.00           H  
ATOM   4510 HD13 LEU 1 292      56.144  48.221  49.671  0.00  0.00           H  
ATOM   4511 HD21 LEU 1 292      57.551  49.805  50.729  0.00  0.00           H  
ATOM   4512 HD22 LEU 1 292      58.100  48.948  52.180  0.00  0.00           H  
ATOM   4513 HD23 LEU 1 292      59.258  49.573  51.007  0.00  0.00           H  
ATOM   4514  N   TYR 1 293      60.976  45.816  53.643  0.00  0.00           N  
ATOM   4515  CA  TYR 1 293      61.144  44.788  54.654  0.00  0.00           C  
ATOM   4516  C   TYR 1 293      59.819  44.432  55.285  0.00  0.00           C  
ATOM   4517  O   TYR 1 293      59.036  45.289  55.629  0.00  0.00           O  
ATOM   4518  CB  TYR 1 293      62.191  45.184  55.724  0.00  0.00           C  
ATOM   4519  CG  TYR 1 293      63.628  45.272  55.370  0.00  0.00           C  
ATOM   4520  CD1 TYR 1 293      63.940  46.331  54.556  0.00  0.00           C  
ATOM   4521  CD2 TYR 1 293      64.673  44.469  55.898  0.00  0.00           C  
ATOM   4522  CE1 TYR 1 293      65.278  46.593  54.153  0.00  0.00           C  
ATOM   4523  CE2 TYR 1 293      65.955  44.613  55.375  0.00  0.00           C  
ATOM   4524  CZ  TYR 1 293      66.237  45.691  54.564  0.00  0.00           C  
ATOM   4525  OH  TYR 1 293      67.514  45.907  54.135  0.00  0.00           O  
ATOM   4526  H   TYR 1 293      60.906  46.745  54.033  0.00  0.00           H  
ATOM   4527  HA  TYR 1 293      61.591  43.866  54.282  0.00  0.00           H  
ATOM   4528  HB2 TYR 1 293      61.901  46.126  56.189  0.00  0.00           H  
ATOM   4529  HB3 TYR 1 293      62.067  44.460  56.528  0.00  0.00           H  
ATOM   4530  HD1 TYR 1 293      63.189  47.079  54.349  0.00  0.00           H  
ATOM   4531  HD2 TYR 1 293      64.554  43.789  56.728  0.00  0.00           H  
ATOM   4532  HE1 TYR 1 293      65.513  47.446  53.534  0.00  0.00           H  
ATOM   4533  HE2 TYR 1 293      66.807  44.140  55.842  0.00  0.00           H  
ATOM   4534  HH  TYR 1 293      67.659  46.838  53.950  0.00  0.00           H  
ATOM   4535  N   LEU 1 294      59.529  43.174  55.447  0.00  0.00           N  
ATOM   4536  CA  LEU 1 294      58.222  42.667  55.875  0.00  0.00           C  
ATOM   4537  C   LEU 1 294      58.352  41.853  57.132  0.00  0.00           C  
ATOM   4538  O   LEU 1 294      59.432  41.362  57.481  0.00  0.00           O  
ATOM   4539  CB  LEU 1 294      57.667  41.763  54.872  0.00  0.00           C  
ATOM   4540  CG  LEU 1 294      57.762  42.268  53.432  0.00  0.00           C  
ATOM   4541  CD1 LEU 1 294      57.352  41.187  52.421  0.00  0.00           C  
ATOM   4542  CD2 LEU 1 294      56.862  43.462  52.998  0.00  0.00           C  
ATOM   4543  H   LEU 1 294      60.230  42.468  55.277  0.00  0.00           H  
ATOM   4544  HA  LEU 1 294      57.539  43.508  55.997  0.00  0.00           H  
ATOM   4545  HB2 LEU 1 294      58.226  40.832  54.779  0.00  0.00           H  
ATOM   4546  HB3 LEU 1 294      56.650  41.523  55.184  0.00  0.00           H  
ATOM   4547  HG  LEU 1 294      58.784  42.596  53.243  0.00  0.00           H  
ATOM   4548 HD11 LEU 1 294      56.453  40.634  52.695  0.00  0.00           H  
ATOM   4549 HD12 LEU 1 294      57.328  41.437  51.361  0.00  0.00           H  
ATOM   4550 HD13 LEU 1 294      58.193  40.495  52.429  0.00  0.00           H  
ATOM   4551 HD21 LEU 1 294      57.253  44.415  53.354  0.00  0.00           H  
ATOM   4552 HD22 LEU 1 294      57.094  43.429  51.933  0.00  0.00           H  
ATOM   4553 HD23 LEU 1 294      55.804  43.281  53.187  0.00  0.00           H  
ATOM   4554  N   MET 1 295      57.241  41.702  57.902  0.00  0.00           N  
ATOM   4555  CA  MET 1 295      57.254  40.857  59.105  0.00  0.00           C  
ATOM   4556  C   MET 1 295      57.410  39.384  58.662  0.00  0.00           C  
ATOM   4557  O   MET 1 295      56.781  39.013  57.683  0.00  0.00           O  
ATOM   4558  CB  MET 1 295      55.841  41.141  59.823  0.00  0.00           C  
ATOM   4559  CG  MET 1 295      55.602  40.246  61.066  0.00  0.00           C  
ATOM   4560  SD  MET 1 295      54.139  40.806  61.982  0.00  0.00           S  
ATOM   4561  CE  MET 1 295      54.016  39.202  62.990  0.00  0.00           C  
ATOM   4562  H   MET 1 295      56.390  42.193  57.672  0.00  0.00           H  
ATOM   4563  HA  MET 1 295      57.975  41.173  59.859  0.00  0.00           H  
ATOM   4564  HB2 MET 1 295      55.809  42.176  60.164  0.00  0.00           H  
ATOM   4565  HB3 MET 1 295      55.102  41.042  59.029  0.00  0.00           H  
ATOM   4566  HG2 MET 1 295      55.490  39.222  60.710  0.00  0.00           H  
ATOM   4567  HG3 MET 1 295      56.454  40.294  61.744  0.00  0.00           H  
ATOM   4568  HE1 MET 1 295      53.651  38.455  62.284  0.00  0.00           H  
ATOM   4569  HE2 MET 1 295      54.938  38.934  63.507  0.00  0.00           H  
ATOM   4570  HE3 MET 1 295      53.218  39.561  63.639  0.00  0.00           H  
ATOM   4571  N   GLY 1 296      58.269  38.621  59.329  0.00  0.00           N  
ATOM   4572  CA  GLY 1 296      58.434  37.198  59.073  0.00  0.00           C  
ATOM   4573  C   GLY 1 296      57.678  36.317  60.060  0.00  0.00           C  
ATOM   4574  O   GLY 1 296      56.937  36.787  60.885  0.00  0.00           O  
ATOM   4575  H   GLY 1 296      58.757  39.002  60.127  0.00  0.00           H  
ATOM   4576  HA2 GLY 1 296      58.117  36.912  58.070  0.00  0.00           H  
ATOM   4577  HA3 GLY 1 296      59.463  36.853  59.175  0.00  0.00           H  
ATOM   4578  N   GLU 1 297      57.734  35.021  59.943  0.00  0.00           N  
ATOM   4579  CA  GLU 1 297      56.936  34.112  60.712  0.00  0.00           C  
ATOM   4580  C   GLU 1 297      57.376  33.885  62.192  0.00  0.00           C  
ATOM   4581  O   GLU 1 297      56.579  33.690  63.104  0.00  0.00           O  
ATOM   4582  CB  GLU 1 297      56.847  32.656  60.124  0.00  0.00           C  
ATOM   4583  CG  GLU 1 297      55.900  32.629  58.847  0.00  0.00           C  
ATOM   4584  CD  GLU 1 297      55.639  31.236  58.320  0.00  0.00           C  
ATOM   4585  OE1 GLU 1 297      56.364  30.249  58.613  0.00  0.00           O  
ATOM   4586  OE2 GLU 1 297      54.728  31.186  57.491  0.00  0.00           O  
ATOM   4587  H   GLU 1 297      58.505  34.647  59.408  0.00  0.00           H  
ATOM   4588  HA  GLU 1 297      55.917  34.495  60.759  0.00  0.00           H  
ATOM   4589  HB2 GLU 1 297      57.830  32.258  59.872  0.00  0.00           H  
ATOM   4590  HB3 GLU 1 297      56.322  31.997  60.816  0.00  0.00           H  
ATOM   4591  HG2 GLU 1 297      54.904  32.963  59.139  0.00  0.00           H  
ATOM   4592  HG3 GLU 1 297      56.211  33.322  58.065  0.00  0.00           H  
ATOM   4593  N   VAL 1 298      58.718  33.974  62.365  0.00  0.00           N  
ATOM   4594  CA  VAL 1 298      59.462  33.657  63.614  0.00  0.00           C  
ATOM   4595  C   VAL 1 298      59.744  34.907  64.465  0.00  0.00           C  
ATOM   4596  O   VAL 1 298      59.872  35.999  63.850  0.00  0.00           O  
ATOM   4597  CB  VAL 1 298      60.759  32.924  63.195  0.00  0.00           C  
ATOM   4598  CG1 VAL 1 298      61.680  32.641  64.438  0.00  0.00           C  
ATOM   4599  CG2 VAL 1 298      60.475  31.583  62.511  0.00  0.00           C  
ATOM   4600  H   VAL 1 298      59.269  34.331  61.598  0.00  0.00           H  
ATOM   4601  HA  VAL 1 298      58.922  32.968  64.263  0.00  0.00           H  
ATOM   4602  HB  VAL 1 298      61.255  33.559  62.461  0.00  0.00           H  
ATOM   4603 HG11 VAL 1 298      62.533  32.081  64.055  0.00  0.00           H  
ATOM   4604 HG12 VAL 1 298      62.083  33.601  64.762  0.00  0.00           H  
ATOM   4605 HG13 VAL 1 298      61.199  32.013  65.188  0.00  0.00           H  
ATOM   4606 HG21 VAL 1 298      59.761  31.790  61.714  0.00  0.00           H  
ATOM   4607 HG22 VAL 1 298      61.423  31.114  62.249  0.00  0.00           H  
ATOM   4608 HG23 VAL 1 298      60.044  30.837  63.179  0.00  0.00           H  
ATOM   4609  N   THR 1 299      59.723  34.858  65.833  0.00  0.00           N  
ATOM   4610  CA  THR 1 299      59.743  36.054  66.732  0.00  0.00           C  
ATOM   4611  C   THR 1 299      60.912  36.956  66.346  0.00  0.00           C  
ATOM   4612  O   THR 1 299      62.066  36.581  66.322  0.00  0.00           O  
ATOM   4613  CB  THR 1 299      59.866  35.519  68.120  0.00  0.00           C  
ATOM   4614  OG1 THR 1 299      58.711  34.769  68.379  0.00  0.00           O  
ATOM   4615  CG2 THR 1 299      59.769  36.596  69.232  0.00  0.00           C  
ATOM   4616  H   THR 1 299      59.592  33.991  66.334  0.00  0.00           H  
ATOM   4617  HA  THR 1 299      58.762  36.525  66.786  0.00  0.00           H  
ATOM   4618  HB  THR 1 299      60.792  34.989  68.343  0.00  0.00           H  
ATOM   4619  HG1 THR 1 299      58.713  33.892  67.988  0.00  0.00           H  
ATOM   4620 HG21 THR 1 299      60.672  37.205  69.196  0.00  0.00           H  
ATOM   4621 HG22 THR 1 299      58.997  37.346  69.060  0.00  0.00           H  
ATOM   4622 HG23 THR 1 299      59.626  36.141  70.212  0.00  0.00           H  
ATOM   4623  N   ASN 1 300      60.649  38.240  66.032  0.00  0.00           N  
ATOM   4624  CA  ASN 1 300      61.651  39.307  65.653  0.00  0.00           C  
ATOM   4625  C   ASN 1 300      62.612  39.014  64.507  0.00  0.00           C  
ATOM   4626  O   ASN 1 300      63.683  39.487  64.405  0.00  0.00           O  
ATOM   4627  CB  ASN 1 300      62.407  39.747  66.974  0.00  0.00           C  
ATOM   4628  CG  ASN 1 300      61.472  40.153  68.117  0.00  0.00           C  
ATOM   4629  OD1 ASN 1 300      60.364  40.638  67.971  0.00  0.00           O  
ATOM   4630  ND2 ASN 1 300      61.868  39.809  69.331  0.00  0.00           N  
ATOM   4631  H   ASN 1 300      59.719  38.629  66.088  0.00  0.00           H  
ATOM   4632  HA  ASN 1 300      61.049  40.202  65.493  0.00  0.00           H  
ATOM   4633  HB2 ASN 1 300      63.057  38.907  67.219  0.00  0.00           H  
ATOM   4634  HB3 ASN 1 300      63.090  40.568  66.754  0.00  0.00           H  
ATOM   4635 HD21 ASN 1 300      61.274  40.064  70.107  0.00  0.00           H  
ATOM   4636 HD22 ASN 1 300      62.771  39.377  69.463  0.00  0.00           H  
ATOM   4637  N   GLN 1 301      62.163  38.186  63.576  0.00  0.00           N  
ATOM   4638  CA  GLN 1 301      62.861  37.834  62.378  0.00  0.00           C  
ATOM   4639  C   GLN 1 301      61.979  38.265  61.104  0.00  0.00           C  
ATOM   4640  O   GLN 1 301      61.165  37.537  60.591  0.00  0.00           O  
ATOM   4641  CB  GLN 1 301      63.117  36.323  62.302  0.00  0.00           C  
ATOM   4642  CG  GLN 1 301      64.110  35.757  63.365  0.00  0.00           C  
ATOM   4643  CD  GLN 1 301      64.674  34.393  63.031  0.00  0.00           C  
ATOM   4644  OE1 GLN 1 301      64.677  33.838  61.915  0.00  0.00           O  
ATOM   4645  NE2 GLN 1 301      65.425  33.815  63.981  0.00  0.00           N  
ATOM   4646  H   GLN 1 301      61.311  37.665  63.731  0.00  0.00           H  
ATOM   4647  HA  GLN 1 301      63.792  38.390  62.271  0.00  0.00           H  
ATOM   4648  HB2 GLN 1 301      62.153  35.841  62.465  0.00  0.00           H  
ATOM   4649  HB3 GLN 1 301      63.577  36.133  61.332  0.00  0.00           H  
ATOM   4650  HG2 GLN 1 301      64.993  36.396  63.345  0.00  0.00           H  
ATOM   4651  HG3 GLN 1 301      63.664  35.756  64.360  0.00  0.00           H  
ATOM   4652 HE21 GLN 1 301      65.861  32.910  63.875  0.00  0.00           H  
ATOM   4653 HE22 GLN 1 301      65.264  34.181  64.909  0.00  0.00           H  
ATOM   4654  N   SER 1 302      62.152  39.596  60.708  0.00  0.00           N  
ATOM   4655  CA  SER 1 302      61.828  40.024  59.404  0.00  0.00           C  
ATOM   4656  C   SER 1 302      62.724  39.442  58.295  0.00  0.00           C  
ATOM   4657  O   SER 1 302      63.763  38.789  58.403  0.00  0.00           O  
ATOM   4658  CB  SER 1 302      61.840  41.542  59.474  0.00  0.00           C  
ATOM   4659  OG  SER 1 302      63.206  41.887  59.608  0.00  0.00           O  
ATOM   4660  H   SER 1 302      62.896  40.080  61.190  0.00  0.00           H  
ATOM   4661  HA  SER 1 302      60.791  39.759  59.199  0.00  0.00           H  
ATOM   4662  HB2 SER 1 302      61.514  41.974  58.527  0.00  0.00           H  
ATOM   4663  HB3 SER 1 302      61.180  41.781  60.308  0.00  0.00           H  
ATOM   4664  HG  SER 1 302      63.696  41.298  60.186  0.00  0.00           H  
ATOM   4665  N   PHE 1 303      62.294  39.706  57.124  0.00  0.00           N  
ATOM   4666  CA  PHE 1 303      63.021  39.644  55.774  0.00  0.00           C  
ATOM   4667  C   PHE 1 303      62.713  40.869  54.884  0.00  0.00           C  
ATOM   4668  O   PHE 1 303      61.885  41.652  55.240  0.00  0.00           O  
ATOM   4669  CB  PHE 1 303      62.782  38.269  55.090  0.00  0.00           C  
ATOM   4670  CG  PHE 1 303      61.464  38.213  54.345  0.00  0.00           C  
ATOM   4671  CD1 PHE 1 303      60.313  37.947  55.262  0.00  0.00           C  
ATOM   4672  CD2 PHE 1 303      61.344  38.374  53.001  0.00  0.00           C  
ATOM   4673  CE1 PHE 1 303      59.048  38.079  54.687  0.00  0.00           C  
ATOM   4674  CE2 PHE 1 303      60.067  38.306  52.445  0.00  0.00           C  
ATOM   4675  CZ  PHE 1 303      58.948  38.076  53.280  0.00  0.00           C  
ATOM   4676  H   PHE 1 303      61.449  40.258  57.171  0.00  0.00           H  
ATOM   4677  HA  PHE 1 303      64.090  39.735  55.968  0.00  0.00           H  
ATOM   4678  HB2 PHE 1 303      63.499  38.236  54.270  0.00  0.00           H  
ATOM   4679  HB3 PHE 1 303      62.933  37.464  55.809  0.00  0.00           H  
ATOM   4680  HD1 PHE 1 303      60.379  37.913  56.339  0.00  0.00           H  
ATOM   4681  HD2 PHE 1 303      62.228  38.456  52.386  0.00  0.00           H  
ATOM   4682  HE1 PHE 1 303      58.195  38.245  55.329  0.00  0.00           H  
ATOM   4683  HE2 PHE 1 303      59.816  38.419  51.401  0.00  0.00           H  
ATOM   4684  HZ  PHE 1 303      57.943  38.045  52.887  0.00  0.00           H  
ATOM   4685  N   ARG 1 304      63.399  40.999  53.762  0.00  0.00           N  
ATOM   4686  CA  ARG 1 304      63.232  42.036  52.745  0.00  0.00           C  
ATOM   4687  C   ARG 1 304      62.794  41.412  51.407  0.00  0.00           C  
ATOM   4688  O   ARG 1 304      63.275  40.311  50.925  0.00  0.00           O  
ATOM   4689  CB  ARG 1 304      64.506  42.960  52.571  0.00  0.00           C  
ATOM   4690  CG  ARG 1 304      65.818  42.197  52.109  0.00  0.00           C  
ATOM   4691  CD  ARG 1 304      66.985  43.016  52.641  0.00  0.00           C  
ATOM   4692  NE  ARG 1 304      68.228  42.458  52.151  0.00  0.00           N  
ATOM   4693  CZ  ARG 1 304      69.421  42.973  52.520  0.00  0.00           C  
ATOM   4694  NH1 ARG 1 304      69.726  43.790  53.489  0.00  0.00           N  
ATOM   4695  NH2 ARG 1 304      70.407  42.444  51.812  0.00  0.00           N  
ATOM   4696  H   ARG 1 304      64.151  40.344  53.606  0.00  0.00           H  
ATOM   4697  HA  ARG 1 304      62.435  42.717  53.042  0.00  0.00           H  
ATOM   4698  HB2 ARG 1 304      64.263  43.652  51.765  0.00  0.00           H  
ATOM   4699  HB3 ARG 1 304      64.659  43.577  53.456  0.00  0.00           H  
ATOM   4700  HG2 ARG 1 304      65.836  41.194  52.536  0.00  0.00           H  
ATOM   4701  HG3 ARG 1 304      65.922  42.158  51.025  0.00  0.00           H  
ATOM   4702  HD2 ARG 1 304      66.889  44.035  52.268  0.00  0.00           H  
ATOM   4703  HD3 ARG 1 304      66.943  42.847  53.717  0.00  0.00           H  
ATOM   4704  HE  ARG 1 304      68.263  41.917  51.298  0.00  0.00           H  
ATOM   4705 HH11 ARG 1 304      70.630  44.233  53.415  0.00  0.00           H  
ATOM   4706 HH12 ARG 1 304      68.970  44.127  54.068  0.00  0.00           H  
ATOM   4707 HH21 ARG 1 304      71.385  42.524  52.051  0.00  0.00           H  
ATOM   4708 HH22 ARG 1 304      70.142  41.987  50.950  0.00  0.00           H  
ATOM   4709  N   ILE 1 305      62.051  42.289  50.650  0.00  0.00           N  
ATOM   4710  CA  ILE 1 305      61.846  42.210  49.225  0.00  0.00           C  
ATOM   4711  C   ILE 1 305      62.370  43.525  48.520  0.00  0.00           C  
ATOM   4712  O   ILE 1 305      62.314  44.642  49.084  0.00  0.00           O  
ATOM   4713  CB  ILE 1 305      60.323  42.013  48.923  0.00  0.00           C  
ATOM   4714  CG1 ILE 1 305      59.414  43.211  49.290  0.00  0.00           C  
ATOM   4715  CG2 ILE 1 305      59.770  40.719  49.659  0.00  0.00           C  
ATOM   4716  CD1 ILE 1 305      58.069  43.283  48.583  0.00  0.00           C  
ATOM   4717  H   ILE 1 305      61.764  43.179  51.033  0.00  0.00           H  
ATOM   4718  HA  ILE 1 305      62.346  41.338  48.803  0.00  0.00           H  
ATOM   4719  HB  ILE 1 305      60.292  41.912  47.839  0.00  0.00           H  
ATOM   4720 HG12 ILE 1 305      59.213  43.243  50.361  0.00  0.00           H  
ATOM   4721 HG13 ILE 1 305      59.871  44.154  48.989  0.00  0.00           H  
ATOM   4722 HG21 ILE 1 305      59.773  40.877  50.738  0.00  0.00           H  
ATOM   4723 HG22 ILE 1 305      58.772  40.483  49.290  0.00  0.00           H  
ATOM   4724 HG23 ILE 1 305      60.370  39.832  49.456  0.00  0.00           H  
ATOM   4725 HD11 ILE 1 305      57.700  44.304  48.481  0.00  0.00           H  
ATOM   4726 HD12 ILE 1 305      57.981  42.762  47.630  0.00  0.00           H  
ATOM   4727 HD13 ILE 1 305      57.409  42.717  49.240  0.00  0.00           H  
ATOM   4728  N   THR 1 306      63.012  43.508  47.383  0.00  0.00           N  
ATOM   4729  CA  THR 1 306      63.715  44.692  46.810  0.00  0.00           C  
ATOM   4730  C   THR 1 306      63.538  44.814  45.251  0.00  0.00           C  
ATOM   4731  O   THR 1 306      63.744  43.848  44.536  0.00  0.00           O  
ATOM   4732  CB  THR 1 306      65.232  44.782  47.107  0.00  0.00           C  
ATOM   4733  OG1 THR 1 306      65.455  44.793  48.499  0.00  0.00           O  
ATOM   4734  CG2 THR 1 306      65.925  45.985  46.488  0.00  0.00           C  
ATOM   4735  H   THR 1 306      63.275  42.603  47.020  0.00  0.00           H  
ATOM   4736  HA  THR 1 306      63.255  45.590  47.221  0.00  0.00           H  
ATOM   4737  HB  THR 1 306      65.774  43.937  46.682  0.00  0.00           H  
ATOM   4738  HG1 THR 1 306      65.059  45.600  48.836  0.00  0.00           H  
ATOM   4739 HG21 THR 1 306      66.826  46.279  47.025  0.00  0.00           H  
ATOM   4740 HG22 THR 1 306      66.106  45.989  45.413  0.00  0.00           H  
ATOM   4741 HG23 THR 1 306      65.228  46.820  46.556  0.00  0.00           H  
ATOM   4742  N   ILE 1 307      63.357  46.004  44.729  0.00  0.00           N  
ATOM   4743  CA  ILE 1 307      62.904  46.228  43.310  0.00  0.00           C  
ATOM   4744  C   ILE 1 307      63.687  47.282  42.640  0.00  0.00           C  
ATOM   4745  O   ILE 1 307      64.338  48.057  43.318  0.00  0.00           O  
ATOM   4746  CB  ILE 1 307      61.415  46.510  43.082  0.00  0.00           C  
ATOM   4747  CG1 ILE 1 307      60.988  47.746  43.831  0.00  0.00           C  
ATOM   4748  CG2 ILE 1 307      60.569  45.282  43.491  0.00  0.00           C  
ATOM   4749  CD1 ILE 1 307      59.667  48.254  43.094  0.00  0.00           C  
ATOM   4750  H   ILE 1 307      63.197  46.787  45.347  0.00  0.00           H  
ATOM   4751  HA  ILE 1 307      63.134  45.409  42.628  0.00  0.00           H  
ATOM   4752  HB  ILE 1 307      61.276  46.711  42.020  0.00  0.00           H  
ATOM   4753 HG12 ILE 1 307      60.756  47.460  44.857  0.00  0.00           H  
ATOM   4754 HG13 ILE 1 307      61.761  48.513  43.783  0.00  0.00           H  
ATOM   4755 HG21 ILE 1 307      60.468  45.265  44.576  0.00  0.00           H  
ATOM   4756 HG22 ILE 1 307      59.571  45.259  43.052  0.00  0.00           H  
ATOM   4757 HG23 ILE 1 307      61.218  44.465  43.175  0.00  0.00           H  
ATOM   4758 HD11 ILE 1 307      59.264  49.105  43.642  0.00  0.00           H  
ATOM   4759 HD12 ILE 1 307      59.885  48.416  42.038  0.00  0.00           H  
ATOM   4760 HD13 ILE 1 307      58.965  47.429  43.212  0.00  0.00           H  
ATOM   4761  N   LEU 1 308      63.777  47.263  41.276  0.00  0.00           N  
ATOM   4762  CA  LEU 1 308      64.620  48.045  40.413  0.00  0.00           C  
ATOM   4763  C   LEU 1 308      63.795  49.161  39.713  0.00  0.00           C  
ATOM   4764  O   LEU 1 308      62.589  48.990  39.536  0.00  0.00           O  
ATOM   4765  CB  LEU 1 308      65.285  47.151  39.433  0.00  0.00           C  
ATOM   4766  CG  LEU 1 308      65.938  45.824  39.903  0.00  0.00           C  
ATOM   4767  CD1 LEU 1 308      66.379  45.066  38.693  0.00  0.00           C  
ATOM   4768  CD2 LEU 1 308      67.136  46.264  40.750  0.00  0.00           C  
ATOM   4769  H   LEU 1 308      63.028  46.800  40.781  0.00  0.00           H  
ATOM   4770  HA  LEU 1 308      65.291  48.559  41.102  0.00  0.00           H  
ATOM   4771  HB2 LEU 1 308      64.664  46.951  38.560  0.00  0.00           H  
ATOM   4772  HB3 LEU 1 308      66.137  47.648  38.969  0.00  0.00           H  
ATOM   4773  HG  LEU 1 308      65.304  45.255  40.583  0.00  0.00           H  
ATOM   4774 HD11 LEU 1 308      67.067  45.635  38.067  0.00  0.00           H  
ATOM   4775 HD12 LEU 1 308      66.846  44.119  38.964  0.00  0.00           H  
ATOM   4776 HD13 LEU 1 308      65.500  44.830  38.093  0.00  0.00           H  
ATOM   4777 HD21 LEU 1 308      67.907  45.495  40.811  0.00  0.00           H  
ATOM   4778 HD22 LEU 1 308      67.589  47.228  40.520  0.00  0.00           H  
ATOM   4779 HD23 LEU 1 308      66.819  46.464  41.774  0.00  0.00           H  
ATOM   4780  N   PRO 1 309      64.537  50.204  39.269  0.00  0.00           N  
ATOM   4781  CA  PRO 1 309      63.869  51.257  38.493  0.00  0.00           C  
ATOM   4782  C   PRO 1 309      63.122  50.796  37.285  0.00  0.00           C  
ATOM   4783  O   PRO 1 309      62.086  51.394  36.915  0.00  0.00           O  
ATOM   4784  CB  PRO 1 309      64.831  52.402  38.333  0.00  0.00           C  
ATOM   4785  CG  PRO 1 309      66.031  52.110  39.170  0.00  0.00           C  
ATOM   4786  CD  PRO 1 309      65.900  50.629  39.609  0.00  0.00           C  
ATOM   4787  HA  PRO 1 309      63.037  51.504  39.151  0.00  0.00           H  
ATOM   4788  HB2 PRO 1 309      65.084  52.537  37.282  0.00  0.00           H  
ATOM   4789  HB3 PRO 1 309      64.448  53.322  38.775  0.00  0.00           H  
ATOM   4790  HG2 PRO 1 309      66.874  52.109  38.479  0.00  0.00           H  
ATOM   4791  HG3 PRO 1 309      66.106  52.779  40.028  0.00  0.00           H  
ATOM   4792  HD2 PRO 1 309      65.937  50.531  40.694  0.00  0.00           H  
ATOM   4793  HD3 PRO 1 309      66.664  50.041  39.100  0.00  0.00           H  
ATOM   4794  N   GLN 1 310      63.533  49.735  36.642  0.00  0.00           N  
ATOM   4795  CA  GLN 1 310      62.850  49.047  35.533  0.00  0.00           C  
ATOM   4796  C   GLN 1 310      61.353  48.696  35.831  0.00  0.00           C  
ATOM   4797  O   GLN 1 310      60.523  48.773  34.946  0.00  0.00           O  
ATOM   4798  CB  GLN 1 310      63.607  47.777  35.184  0.00  0.00           C  
ATOM   4799  CG  GLN 1 310      64.985  48.028  34.477  0.00  0.00           C  
ATOM   4800  CD  GLN 1 310      66.179  48.084  35.493  0.00  0.00           C  
ATOM   4801  OE1 GLN 1 310      66.160  48.719  36.551  0.00  0.00           O  
ATOM   4802  NE2 GLN 1 310      67.286  47.533  35.098  0.00  0.00           N  
ATOM   4803  H   GLN 1 310      64.392  49.245  36.844  0.00  0.00           H  
ATOM   4804  HA  GLN 1 310      62.797  49.730  34.685  0.00  0.00           H  
ATOM   4805  HB2 GLN 1 310      63.848  47.169  36.056  0.00  0.00           H  
ATOM   4806  HB3 GLN 1 310      63.031  47.139  34.514  0.00  0.00           H  
ATOM   4807  HG2 GLN 1 310      65.210  47.249  33.749  0.00  0.00           H  
ATOM   4808  HG3 GLN 1 310      64.858  48.949  33.908  0.00  0.00           H  
ATOM   4809 HE21 GLN 1 310      68.157  47.700  35.580  0.00  0.00           H  
ATOM   4810 HE22 GLN 1 310      67.390  47.157  34.167  0.00  0.00           H  
ATOM   4811  N   GLN 1 311      61.081  48.245  37.073  0.00  0.00           N  
ATOM   4812  CA  GLN 1 311      59.756  47.903  37.552  0.00  0.00           C  
ATOM   4813  C   GLN 1 311      58.923  49.223  37.824  0.00  0.00           C  
ATOM   4814  O   GLN 1 311      57.726  49.072  37.663  0.00  0.00           O  
ATOM   4815  CB  GLN 1 311      59.819  47.107  38.848  0.00  0.00           C  
ATOM   4816  CG  GLN 1 311      59.943  45.678  38.635  0.00  0.00           C  
ATOM   4817  CD  GLN 1 311      61.465  45.254  38.548  0.00  0.00           C  
ATOM   4818  OE1 GLN 1 311      62.295  45.658  39.350  0.00  0.00           O  
ATOM   4819  NE2 GLN 1 311      61.933  44.445  37.575  0.00  0.00           N  
ATOM   4820  H   GLN 1 311      61.797  48.334  37.780  0.00  0.00           H  
ATOM   4821  HA  GLN 1 311      59.307  47.304  36.760  0.00  0.00           H  
ATOM   4822  HB2 GLN 1 311      60.499  47.522  39.593  0.00  0.00           H  
ATOM   4823  HB3 GLN 1 311      58.839  47.179  39.319  0.00  0.00           H  
ATOM   4824  HG2 GLN 1 311      59.529  45.200  39.522  0.00  0.00           H  
ATOM   4825  HG3 GLN 1 311      59.297  45.376  37.811  0.00  0.00           H  
ATOM   4826 HE21 GLN 1 311      62.878  44.212  37.306  0.00  0.00           H  
ATOM   4827 HE22 GLN 1 311      61.221  44.064  36.968  0.00  0.00           H  
ATOM   4828  N   TYR 1 312      59.569  50.319  38.293  0.00  0.00           N  
ATOM   4829  CA  TYR 1 312      58.831  51.447  38.783  0.00  0.00           C  
ATOM   4830  C   TYR 1 312      58.814  52.784  37.854  0.00  0.00           C  
ATOM   4831  O   TYR 1 312      57.906  53.577  37.875  0.00  0.00           O  
ATOM   4832  CB  TYR 1 312      59.224  51.818  40.311  0.00  0.00           C  
ATOM   4833  CG  TYR 1 312      60.562  52.501  40.585  0.00  0.00           C  
ATOM   4834  CD1 TYR 1 312      60.719  53.851  40.207  0.00  0.00           C  
ATOM   4835  CD2 TYR 1 312      61.560  51.870  41.390  0.00  0.00           C  
ATOM   4836  CE1 TYR 1 312      61.856  54.550  40.589  0.00  0.00           C  
ATOM   4837  CE2 TYR 1 312      62.790  52.562  41.610  0.00  0.00           C  
ATOM   4838  CZ  TYR 1 312      62.947  53.927  41.353  0.00  0.00           C  
ATOM   4839  OH  TYR 1 312      64.122  54.578  41.544  0.00  0.00           O  
ATOM   4840  H   TYR 1 312      60.577  50.287  38.241  0.00  0.00           H  
ATOM   4841  HA  TYR 1 312      57.770  51.201  38.811  0.00  0.00           H  
ATOM   4842  HB2 TYR 1 312      58.478  52.543  40.637  0.00  0.00           H  
ATOM   4843  HB3 TYR 1 312      59.102  50.904  40.893  0.00  0.00           H  
ATOM   4844  HD1 TYR 1 312      60.096  54.399  39.516  0.00  0.00           H  
ATOM   4845  HD2 TYR 1 312      61.490  50.810  41.583  0.00  0.00           H  
ATOM   4846  HE1 TYR 1 312      61.921  55.600  40.348  0.00  0.00           H  
ATOM   4847  HE2 TYR 1 312      63.643  51.967  41.901  0.00  0.00           H  
ATOM   4848  HH  TYR 1 312      64.760  54.038  42.016  0.00  0.00           H  
ATOM   4849  N   LEU 1 313      59.866  52.901  36.971  0.00  0.00           N  
ATOM   4850  CA  LEU 1 313      59.811  53.816  35.876  0.00  0.00           C  
ATOM   4851  C   LEU 1 313      59.296  53.088  34.630  0.00  0.00           C  
ATOM   4852  O   LEU 1 313      60.004  52.295  34.039  0.00  0.00           O  
ATOM   4853  CB  LEU 1 313      61.195  54.527  35.629  0.00  0.00           C  
ATOM   4854  CG  LEU 1 313      61.822  55.314  36.744  0.00  0.00           C  
ATOM   4855  CD1 LEU 1 313      63.170  55.873  36.224  0.00  0.00           C  
ATOM   4856  CD2 LEU 1 313      60.883  56.474  37.092  0.00  0.00           C  
ATOM   4857  H   LEU 1 313      60.504  52.126  37.075  0.00  0.00           H  
ATOM   4858  HA  LEU 1 313      59.139  54.638  36.124  0.00  0.00           H  
ATOM   4859  HB2 LEU 1 313      61.784  53.692  35.251  0.00  0.00           H  
ATOM   4860  HB3 LEU 1 313      61.029  55.186  34.777  0.00  0.00           H  
ATOM   4861  HG  LEU 1 313      62.015  54.601  37.545  0.00  0.00           H  
ATOM   4862 HD11 LEU 1 313      63.047  56.410  35.283  0.00  0.00           H  
ATOM   4863 HD12 LEU 1 313      63.605  56.467  37.029  0.00  0.00           H  
ATOM   4864 HD13 LEU 1 313      63.730  54.970  35.982  0.00  0.00           H  
ATOM   4865 HD21 LEU 1 313      60.580  57.050  36.217  0.00  0.00           H  
ATOM   4866 HD22 LEU 1 313      59.959  56.059  37.494  0.00  0.00           H  
ATOM   4867 HD23 LEU 1 313      61.412  57.080  37.828  0.00  0.00           H  
ATOM   4868  N   ARG 1 314      58.004  53.317  34.341  0.00  0.00           N  
ATOM   4869  CA  ARG 1 314      57.145  52.488  33.487  0.00  0.00           C  
ATOM   4870  C   ARG 1 314      56.936  52.944  32.069  0.00  0.00           C  
ATOM   4871  O   ARG 1 314      56.609  54.157  31.892  0.00  0.00           O  
ATOM   4872  CB  ARG 1 314      55.864  52.165  34.217  0.00  0.00           C  
ATOM   4873  CG  ARG 1 314      56.155  51.249  35.438  0.00  0.00           C  
ATOM   4874  CD  ARG 1 314      54.736  50.866  36.028  0.00  0.00           C  
ATOM   4875  NE  ARG 1 314      54.059  49.958  35.146  0.00  0.00           N  
ATOM   4876  CZ  ARG 1 314      54.317  48.723  35.280  0.00  0.00           C  
ATOM   4877  NH1 ARG 1 314      53.636  47.842  34.585  0.00  0.00           N  
ATOM   4878  NH2 ARG 1 314      55.239  48.239  36.040  0.00  0.00           N  
ATOM   4879  H   ARG 1 314      57.659  54.188  34.718  0.00  0.00           H  
ATOM   4880  HA  ARG 1 314      57.733  51.571  33.440  0.00  0.00           H  
ATOM   4881  HB2 ARG 1 314      55.406  53.105  34.523  0.00  0.00           H  
ATOM   4882  HB3 ARG 1 314      55.172  51.636  33.561  0.00  0.00           H  
ATOM   4883  HG2 ARG 1 314      56.734  50.384  35.113  0.00  0.00           H  
ATOM   4884  HG3 ARG 1 314      56.735  51.722  36.230  0.00  0.00           H  
ATOM   4885  HD2 ARG 1 314      54.845  50.416  37.015  0.00  0.00           H  
ATOM   4886  HD3 ARG 1 314      54.134  51.772  35.971  0.00  0.00           H  
ATOM   4887  HE  ARG 1 314      53.548  50.334  34.360  0.00  0.00           H  
ATOM   4888 HH11 ARG 1 314      53.765  46.868  34.817  0.00  0.00           H  
ATOM   4889 HH12 ARG 1 314      52.947  48.199  33.939  0.00  0.00           H  
ATOM   4890 HH21 ARG 1 314      55.471  47.260  35.959  0.00  0.00           H  
ATOM   4891 HH22 ARG 1 314      55.777  48.853  36.634  0.00  0.00           H  
ATOM   4892  N   PRO 1 315      56.829  52.014  31.071  0.00  0.00           N  
ATOM   4893  CA  PRO 1 315      56.679  52.439  29.685  0.00  0.00           C  
ATOM   4894  C   PRO 1 315      55.404  53.210  29.271  0.00  0.00           C  
ATOM   4895  O   PRO 1 315      54.273  52.905  29.700  0.00  0.00           O  
ATOM   4896  CB  PRO 1 315      56.709  51.149  28.852  0.00  0.00           C  
ATOM   4897  CG  PRO 1 315      57.471  50.138  29.757  0.00  0.00           C  
ATOM   4898  CD  PRO 1 315      57.240  50.607  31.277  0.00  0.00           C  
ATOM   4899  HA  PRO 1 315      57.566  53.016  29.423  0.00  0.00           H  
ATOM   4900  HB2 PRO 1 315      55.743  50.732  28.570  0.00  0.00           H  
ATOM   4901  HB3 PRO 1 315      57.127  51.135  27.845  0.00  0.00           H  
ATOM   4902  HG2 PRO 1 315      57.035  49.146  29.635  0.00  0.00           H  
ATOM   4903  HG3 PRO 1 315      58.517  50.105  29.453  0.00  0.00           H  
ATOM   4904  HD2 PRO 1 315      56.456  49.961  31.672  0.00  0.00           H  
ATOM   4905  HD3 PRO 1 315      58.166  50.622  31.851  0.00  0.00           H  
ATOM   4906  N   VAL 1 316      55.481  54.133  28.376  0.00  0.00           N  
ATOM   4907  CA  VAL 1 316      54.316  54.779  27.652  0.00  0.00           C  
ATOM   4908  C   VAL 1 316      54.453  54.955  26.121  0.00  0.00           C  
ATOM   4909  O   VAL 1 316      55.399  55.597  25.643  0.00  0.00           O  
ATOM   4910  CB  VAL 1 316      53.924  56.099  28.293  0.00  0.00           C  
ATOM   4911  CG1 VAL 1 316      53.572  55.935  29.846  0.00  0.00           C  
ATOM   4912  CG2 VAL 1 316      52.782  56.850  27.672  0.00  0.00           C  
ATOM   4913  H   VAL 1 316      56.426  54.177  28.022  0.00  0.00           H  
ATOM   4914  HA  VAL 1 316      53.405  54.193  27.781  0.00  0.00           H  
ATOM   4915  HB  VAL 1 316      54.810  56.733  28.263  0.00  0.00           H  
ATOM   4916 HG11 VAL 1 316      52.752  55.247  30.049  0.00  0.00           H  
ATOM   4917 HG12 VAL 1 316      54.370  55.500  30.449  0.00  0.00           H  
ATOM   4918 HG13 VAL 1 316      53.448  56.909  30.319  0.00  0.00           H  
ATOM   4919 HG21 VAL 1 316      53.152  57.343  26.773  0.00  0.00           H  
ATOM   4920 HG22 VAL 1 316      52.017  56.132  27.374  0.00  0.00           H  
ATOM   4921 HG23 VAL 1 316      52.411  57.558  28.413  0.00  0.00           H  
ATOM   4922  N   GLU 1 317      53.369  54.399  25.496  0.00  0.00           N  
ATOM   4923  CA  GLU 1 317      53.173  54.624  24.057  0.00  0.00           C  
ATOM   4924  C   GLU 1 317      52.317  55.875  23.951  0.00  0.00           C  
ATOM   4925  O   GLU 1 317      51.066  55.873  24.257  0.00  0.00           O  
ATOM   4926  CB  GLU 1 317      52.391  53.396  23.610  0.00  0.00           C  
ATOM   4927  CG  GLU 1 317      53.207  52.088  23.724  0.00  0.00           C  
ATOM   4928  CD  GLU 1 317      52.971  51.201  24.930  0.00  0.00           C  
ATOM   4929  OE1 GLU 1 317      53.091  49.982  24.671  0.00  0.00           O  
ATOM   4930  OE2 GLU 1 317      52.663  51.674  26.002  0.00  0.00           O  
ATOM   4931  H   GLU 1 317      52.962  53.608  25.974  0.00  0.00           H  
ATOM   4932  HA  GLU 1 317      54.122  54.702  23.526  0.00  0.00           H  
ATOM   4933  HB2 GLU 1 317      51.543  53.217  24.271  0.00  0.00           H  
ATOM   4934  HB3 GLU 1 317      52.003  53.376  22.592  0.00  0.00           H  
ATOM   4935  HG2 GLU 1 317      52.870  51.609  22.805  0.00  0.00           H  
ATOM   4936  HG3 GLU 1 317      54.252  52.349  23.559  0.00  0.00           H  
ATOM   4937  N   ASP 1 318      52.947  56.901  23.401  0.00  0.00           N
[truncated: 4,736,422 more chars]
