# Supplementary material for: Broadening the Scope of Binding Free Energy Calculations Using a Separated Topologies Approach
Source: J Chem Theory Comput. 2023 Jul 24;19(15):5058–76. doi: 10.1021/acs.jctc.3c00282 (PMC10413862; doi:10.1021/acs.jctc.3c00282)
Supplement: Supplementary file 2 — ct3c00282_si_002.zip [file ct3c00282_si_002.zip › SI_paper/BACE1/input/amide_series/lig_41/complex.gro]

GROningen MAchine for Chemical Simulation
63410
    1ACE      C    1   5.291   1.963   4.742 -0.9238 -1.0872 -0.6840
    1ACE      O    2   5.231   1.941   4.636  0.1734  0.3700  0.2814
    1ACE    CH3    3   5.373   1.863   4.818 -0.2167 -0.2772 -0.5266
    1ACE   HH31    4   5.470   1.914   4.816 -0.4948  0.3714  0.8351
    1ACE   HH32    5   5.336   1.852   4.919 -0.0778  0.0483 -0.4362
    1ACE   HH33    6   5.358   1.762   4.780 -1.0336  0.2229 -1.6385
    2THR      N    7   5.305   2.092   4.788  0.2325 -0.2391  0.0416
    2THR     CA    8   5.252   2.213   4.721 -0.2080  0.5549 -0.9581
    2THR      C    9   5.338   2.264   4.607  0.6085 -0.4832 -0.4246
    2THR      O   10   5.282   2.303   4.503  0.2836  0.5026  0.2376
    2THR     CB   11   5.239   2.326   4.826 -0.0849 -0.1707  0.1128
    2THR    OG1   12   5.212   2.289   4.961  0.1555  0.1597  0.1879
    2THR    CG2   13   5.135   2.429   4.795  0.0111 -0.1452 -0.0710
    2THR      H   14   5.369   2.105   4.865 -0.3207  2.4236  0.2196
    2THR     HA   15   5.153   2.193   4.679 -0.2340  0.4005 -0.8249
    2THR     HB   16   5.334   2.379   4.821  0.0578 -0.4788 -0.9107
    2THR    HG1   17   5.122   2.256   4.967  0.5824 -1.2327 -0.2705
    2THR   HG21   18   5.089   2.484   4.878 -0.4044  0.1532 -0.4853
    2THR   HG22   19   5.167   2.492   4.712 -0.9067  0.6609  0.1413
    2THR   HG23   20   5.053   2.372   4.753 -0.6752  0.9116 -0.2599
    3THR      N   21   5.463   2.265   4.627 -0.6601 -0.1152  0.9005
    3THR     CA   22   5.554   2.291   4.509  0.3895  0.3626 -0.5198
    3THR      C   23   5.579   2.182   4.407  0.9456  0.7463 -0.4682
    3THR      O   24   5.600   2.069   4.444 -0.0664 -0.0802 -0.0766
    3THR     CB   25   5.690   2.349   4.557  0.3480  0.0046 -0.2349
    3THR    OG1   26   5.679   2.457   4.639  0.0438 -0.6624 -0.9809
    3THR    CG2   27   5.755   2.408   4.440 -0.5187 -0.7955 -0.1370
    3THR      H   28   5.509   2.245   4.714  0.7904  0.5245  0.3453
    3THR     HA   29   5.504   2.372   4.456 -1.0256 -0.0265  0.1256
    3THR     HB   30   5.759   2.273   4.590  1.1517 -0.2041 -2.1090
    3THR    HG1   31   5.607   2.427   4.695 -1.2634  0.0712 -2.1351
    3THR   HG21   32   5.698   2.474   4.374  0.1658 -0.6417 -0.6043
    3THR   HG22   33   5.844   2.468   4.462 -1.2276 -0.1069  1.0903
    3THR   HG23   34   5.780   2.323   4.377 -0.4468 -0.5356 -0.4624
    4GLY      N   35   5.568   2.212   4.272 -0.1103  0.3754  0.2161
    4GLY     CA   36   5.572   2.108   4.167 -0.1154  0.2691  0.5048
    4GLY      C   37   5.604   2.162   4.026  0.4376 -0.0234 -0.0959
    4GLY      O   38   5.683   2.264   4.004  0.5054  1.1375 -0.6181
    4GLY      H   39   5.542   2.304   4.241 -1.4183 -0.3094 -0.9186
    4GLY    HA2   40   5.649   2.034   4.192  0.2516  0.6073  0.4030
    4GLY    HA3   41   5.476   2.056   4.170 -0.7359  1.2934 -0.3688
    5SER      N   42   5.533   2.106   3.928 -0.5879  0.4699  0.1699
    5SER     CA   43   5.514   2.150   3.788  0.1990  0.0774 -0.1815
    5SER      C   44   5.369   2.142   3.744  0.1304 -0.0357  0.5567
    5SER      O   45   5.299   2.043   3.765  0.1888  0.4254  0.1191
    5SER     CB   46   5.602   2.059   3.696 -0.6221 -0.0261 -0.2425
    5SER     OG   47   5.592   2.074   3.555  0.5852  0.7293 -0.5580
    5SER      H   48   5.488   2.021   3.960  0.4227  0.5681  2.2067
    5SER     HA   49   5.552   2.251   3.771  0.8078 -0.1572 -0.2739
    5SER    HB2   50   5.707   2.080   3.720 -0.8661  0.1575  0.7600
    5SER    HB3   51   5.583   1.955   3.721  0.5266 -0.0194  0.9056
    5SER     HG   52   5.663   2.022   3.518  0.3544 -0.9220  1.0251
    6PHE      N   53   5.322   2.249   3.681  0.1198  0.3838 -0.3422
    6PHE     CA   54   5.184   2.267   3.638  0.1682 -0.5408 -0.4083
    6PHE      C   55   5.174   2.331   3.501 -0.9438 -0.5653 -0.1863
    6PHE      O   56   5.126   2.440   3.480  0.0506  0.1728 -0.1807
    6PHE     CB   57   5.113   2.346   3.748 -0.1561  0.5339  0.8676
    6PHE     CG   58   5.102   2.284   3.884 -1.3160 -0.5763 -0.4250
    6PHE    CD1   59   5.211   2.306   3.981  0.0634 -0.2291  0.8564
    6PHE    CD2   60   4.992   2.213   3.924  0.9977  0.8137 -0.0302
    6PHE    CE1   61   5.213   2.249   4.103  0.1333 -0.0609 -1.1783
    6PHE    CE2   62   4.995   2.153   4.051 -1.0523 -1.0057  0.2222
    6PHE     CZ   63   5.106   2.163   4.139 -0.2666 -0.4601  0.5682
    6PHE      H   64   5.384   2.326   3.660  0.6511 -0.3250 -1.5984
    6PHE     HA   65   5.139   2.168   3.623  0.4376 -0.5412 -1.3446
    6PHE    HB2   66   5.162   2.443   3.759  0.2659  0.4372  0.0226
    6PHE    HB3   67   5.013   2.373   3.714  0.2373  0.0273 -0.9427
    6PHE    HD1   68   5.295   2.368   3.955  0.2837 -0.7725  0.1933
    6PHE    HD2   69   4.907   2.195   3.860 -0.6013  2.0328  1.5382
    6PHE    HE1   70   5.297   2.257   4.171 -0.8995 -0.8571  0.2953
    6PHE    HE2   71   4.912   2.091   4.082  0.1420 -2.3435  0.9939
    6PHE     HZ   72   5.107   2.115   4.236 -0.2290  0.2741  0.9481
    7VAL      N   73   5.238   2.266   3.403 -0.7731 -0.1305  0.3948
    7VAL     CA   74   5.253   2.318   3.264 -0.0744  0.1518 -0.7454
    7VAL      C   75   5.118   2.366   3.195 -0.2155  0.1775 -0.4145
    7VAL      O   76   5.126   2.445   3.101  0.2417 -0.0903  0.0827
    7VAL     CB   77   5.327   2.214   3.180  0.7537 -0.4214 -0.0563
    7VAL    CG1   78   5.335   2.252   3.026 -0.1859 -0.1547 -0.0941
    7VAL    CG2   79   5.466   2.195   3.233 -0.0211 -0.0841  0.5169
    7VAL      H   80   5.280   2.180   3.436 -0.4144 -0.1377 -0.0679
    7VAL     HA   81   5.314   2.407   3.273 -0.5358  0.3929  0.4535
    7VAL     HB   82   5.265   2.125   3.194 -0.0430 -0.0490 -0.9571
    7VAL   HG11   83   5.237   2.265   2.982 -0.0845  0.5692 -0.1312
    7VAL   HG12   84   5.383   2.349   3.011 -0.5676 -0.1780 -1.8819
    7VAL   HG13   85   5.396   2.178   2.974 -0.8883 -1.3473  0.6919
    7VAL   HG21   86   5.468   2.145   3.330  0.6666  0.2851  0.7057
    7VAL   HG22   87   5.525   2.139   3.160 -1.1022 -0.4192 -0.1399
    7VAL   HG23   88   5.524   2.284   3.258  0.6789 -0.5576  0.6638
    8GLU      N   89   4.999   2.322   3.240 -0.1554  0.1582 -0.1981
    8GLU     CA   90   4.870   2.357   3.184  0.1468 -0.8440 -0.7180
    8GLU      C   91   4.809   2.482   3.258 -0.0819 -0.3179  0.1908
    8GLU      O   92   4.692   2.520   3.232  0.2386  0.1202  0.1729
    8GLU     CB   93   4.777   2.239   3.190 -1.1921  0.4049  0.2045
    8GLU     CG   94   4.842   2.110   3.121 -0.1738 -0.6592 -0.7791
    8GLU     CD   95   4.805   2.072   2.979  0.4187 -0.0737  0.5254
    8GLU    OE1   96   4.722   1.976   2.957 -0.5768  0.4048  0.2790
    8GLU    OE2   97   4.820   2.149   2.883 -0.5414  0.0934 -0.0107
    8GLU      H   98   5.005   2.266   3.324 -0.7509  0.4418  0.0452
    8GLU     HA   99   4.879   2.389   3.080  1.8554 -0.4863 -0.5228
    8GLU    HB2  100   4.754   2.208   3.292 -0.0988  0.8106  0.6044
    8GLU    HB3  101   4.689   2.256   3.129 -0.2796  0.1439 -1.3071
    8GLU    HG2  102   4.950   2.125   3.122 -0.0319 -1.2214  1.3256
    8GLU    HG3  103   4.816   2.021   3.180 -0.2157 -0.1297  0.0256
    9MET      N  104   4.876   2.544   3.358  0.1515 -0.3727  0.0884
    9MET     CA  105   4.855   2.677   3.399 -0.9133 -0.1148  0.2042
    9MET      C  106   4.975   2.775   3.367  0.3968 -0.0405 -0.0954
    9MET      O  107   4.964   2.900   3.377  0.1020 -0.0206 -0.4341
    9MET     CB  108   4.830   2.680   3.549 -0.1037 -0.5565  0.0636
    9MET     CG  109   4.698   2.627   3.581  0.7255 -0.2525 -0.4206
    9MET     SD  110   4.658   2.603   3.755  0.1951 -0.1783  0.2567
    9MET     CE  111   4.733   2.448   3.794 -0.2607  0.4639 -0.3968
    9MET      H  112   4.955   2.497   3.400  0.7797 -0.4649 -1.1050
    9MET     HA  113   4.764   2.721   3.359 -0.8188  0.2178  0.3438
    9MET    HB2  114   4.908   2.625   3.602  0.1880 -0.5580 -0.3629
    9MET    HB3  115   4.826   2.783   3.586  0.4876 -0.6419  0.3971
    9MET    HG2  116   4.620   2.694   3.544  0.2684  0.0204  0.9235
    9MET    HG3  117   4.681   2.531   3.533 -0.7004 -1.2451  1.7313
    9MET    HE1  118   4.756   2.452   3.900 -0.3371  1.6141 -0.3972
    9MET    HE2  119   4.675   2.357   3.778  0.0398  0.1314  0.2992
    9MET    HE3  120   4.829   2.450   3.741 -0.3509  0.0647 -0.5868
   10VAL      N  121   5.094   2.729   3.325 -0.2918 -0.1331  0.5317
   10VAL     CA  122   5.206   2.817   3.286 -0.8122 -0.4229  0.0310
   10VAL      C  123   5.158   2.899   3.166 -0.1403 -0.1389 -0.5144
   10VAL      O  124   5.095   2.851   3.067 -0.0224  0.1908  1.0894
   10VAL     CB  125   5.335   2.731   3.256 -0.3771 -0.3253  0.2988
   10VAL    CG1  126   5.445   2.805   3.179  0.9342 -1.1768  0.4586
   10VAL    CG2  127   5.384   2.689   3.388 -0.1110 -0.3329 -0.9750
   10VAL      H  128   5.105   2.629   3.327  1.4202  0.0127  0.8291
   10VAL     HA  129   5.236   2.885   3.365  2.9800 -1.0120 -0.5170
   10VAL     HB  130   5.300   2.644   3.199 -0.2010  0.4425 -1.0790
   10VAL   HG11  131   5.542   2.760   3.158  1.5933  0.5304 -0.5684
   10VAL   HG12  132   5.400   2.836   3.084  0.0175  1.1678  1.4976
   10VAL   HG13  133   5.473   2.896   3.231  0.6728 -0.5736 -0.4147
   10VAL   HG21  134   5.471   2.624   3.380  0.8106  0.6157  0.4757
   10VAL   HG22  135   5.416   2.775   3.447 -1.8130  0.6132 -1.2828
   10VAL   HG23  136   5.317   2.629   3.448  0.2903  1.0524  1.0654
   11ASP      N  137   5.217   3.023   3.157  0.2560 -0.0734 -1.0791
   11ASP     CA  138   5.197   3.113   3.045  0.3527 -0.1740 -0.2225
   11ASP      C  139   5.056   3.163   3.024  0.3427  0.3010  0.4024
   11ASP      O  140   5.026   3.214   2.916 -0.4019 -0.2920 -0.2693
   11ASP     CB  141   5.276   3.057   2.920  0.7959 -0.5399  0.4734
   11ASP     CG  142   5.290   3.165   2.812  0.2084  0.8711  0.5457
   11ASP    OD1  143   5.331   3.278   2.843 -0.1884 -0.0407 -0.3568
   11ASP    OD2  144   5.261   3.144   2.687 -0.5014  0.0598  0.0920
   11ASP      H  145   5.274   3.052   3.236 -0.9288  0.1138 -0.2436
   11ASP     HA  146   5.240   3.208   3.075 -1.8515  0.7930  0.2585
   11ASP    HB2  147   5.378   3.026   2.942  0.8314 -0.6008  0.2274
   11ASP    HB3  148   5.228   2.965   2.888 -0.0312 -0.4772  1.4332
   12ASN      N  149   4.960   3.136   3.115 -0.6196  0.5801  0.2923
   12ASN     CA  150   4.817   3.155   3.092 -0.3783  1.6736 -0.3268
   12ASN      C  151   4.764   3.297   3.097 -0.2999 -0.9404 -0.7776
   12ASN      O  152   4.645   3.323   3.091 -0.1197 -0.0858  0.1555
   12ASN     CB  153   4.752   3.055   3.186 -0.0566  0.4109  0.1396
   12ASN     CG  154   4.753   3.095   3.334  0.5008  0.5763  0.4504
   12ASN    OD1  155   4.829   3.172   3.375  0.1669 -0.5199 -0.4816
   12ASN    ND2  156   4.676   3.024   3.410  0.0491 -0.0190 -0.4316
   12ASN      H  157   4.989   3.082   3.195  1.1772  0.1905 -0.5325
   12ASN     HA  158   4.792   3.106   2.998  0.9616 -0.8961  0.4691
   12ASN    HB2  159   4.646   3.055   3.161 -0.1207  1.0697  0.3713
   12ASN    HB3  160   4.802   2.959   3.173 -0.7860 -0.0692  0.6840
   12ASN   HD21  161   4.699   3.022   3.509 -0.5460 -1.7295 -0.2745
   12ASN   HD22  162   4.606   2.963   3.372  0.0551 -0.5383  0.3358
   13LEU      N  163   4.850   3.399   3.133 -0.0278  0.1079  0.2998
   13LEU     CA  164   4.817   3.540   3.135  0.0639  0.3393  0.3399
   13LEU      C  165   4.877   3.612   3.010  0.7742 -0.1803 -0.1093
   13LEU      O  166   4.979   3.578   2.954  0.1795  0.2222 -0.9936
   13LEU     CB  167   4.874   3.595   3.260 -0.5598  0.5650 -0.7445
   13LEU     CG  168   4.818   3.543   3.398  0.5450  0.5384  0.5474
   13LEU    CD1  169   4.877   3.605   3.523  0.9879 -0.1368  1.2970
   13LEU    CD2  170   4.664   3.551   3.413  0.0702  0.2852  0.6531
   13LEU      H  171   4.946   3.378   3.155  0.2311  0.1241 -0.7300
   13LEU     HA  172   4.710   3.558   3.140  0.0462  0.2192  0.3816
   13LEU    HB2  173   4.982   3.577   3.263 -0.8022 -1.1156 -0.1530
   13LEU    HB3  174   4.861   3.704   3.256 -1.1911  0.5178 -0.2708
   13LEU     HG  175   4.852   3.441   3.415  0.6407  0.6156  0.8288
   13LEU   HD11  176   4.983   3.579   3.526  1.2396  0.3306 -0.7310
   13LEU   HD12  177   4.871   3.713   3.508  0.3620 -0.2341  0.7714
   13LEU   HD13  178   4.826   3.568   3.612  0.0756 -0.8907  0.4964
   13LEU   HD21  179   4.644   3.657   3.399  2.2813  0.6304 -1.0806
   13LEU   HD22  180   4.618   3.495   3.331  0.7117 -0.0952  0.5418
   13LEU   HD23  181   4.627   3.507   3.506  0.0870  0.0116  0.5350
   14ARG      N  182   4.797   3.714   2.965 -0.9139  0.4139 -0.7001
   14ARG     CA  183   4.835   3.816   2.866 -0.6710  0.1864 -0.6300
   14ARG      C  184   4.789   3.958   2.907  0.4268 -0.2720 -0.3274
   14ARG      O  185   4.724   3.977   3.013 -0.4633  0.4716 -0.5690
   14ARG     CB  186   4.763   3.777   2.740 -0.3892 -0.2846  0.4058
   14ARG     CG  187   4.818   3.646   2.665  0.2399 -0.6777 -0.0688
   14ARG     CD  188   4.962   3.663   2.618  0.1848  0.5220 -0.3926
   14ARG     NE  189   5.015   3.546   2.553 -0.9600  0.1345  0.8087
   14ARG     CZ  190   5.086   3.450   2.612 -0.6832 -0.2013 -0.3719
   14ARG    NH1  191   5.119   3.336   2.547  1.0425  0.2693 -0.4477
   14ARG    NH2  192   5.114   3.450   2.736  0.7016 -0.2223 -0.3836
   14ARG      H  193   4.717   3.732   3.024 -0.1464 -0.8531  0.8763
   14ARG     HA  194   4.944   3.817   2.855 -0.4932  0.7359  0.7953
   14ARG    HB2  195   4.655   3.767   2.750 -0.3231 -1.0841  0.4491
   14ARG    HB3  196   4.790   3.861   2.676  0.7564  0.4843  1.7842
   14ARG    HG2  197   4.807   3.562   2.734  0.8251 -0.2080  0.6303
   14ARG    HG3  198   4.752   3.641   2.579 -0.8086  0.2196  0.6274
   14ARG    HD2  199   4.972   3.755   2.560  1.3192  1.0769  0.6118
   14ARG    HD3  200   5.025   3.685   2.704  0.4038  0.8136 -0.6225
   14ARG     HE  201   5.009   3.539   2.453  0.9612 -1.1785  0.6902
   14ARG   HH11  202   5.163   3.261   2.599  0.8834  0.9297  0.7094
   14ARG   HH12  203   5.080   3.317   2.456 -0.8260 -0.5884  0.4340
   14ARG   HH21  204   5.164   3.367   2.767 -0.3521 -0.9040 -0.4104
   14ARG   HH22  205   5.043   3.491   2.795  0.0528 -0.6573 -0.8377
   15GLY      N  206   4.847   4.064   2.843 -0.1770  0.9357 -0.5348
   15GLY     CA  207   4.809   4.196   2.876 -0.0868 -0.5597  0.6851
   15GLY      C  208   4.862   4.306   2.778  0.5442  0.0536 -0.4185
   15GLY      O  209   4.949   4.277   2.705 -0.4783  0.6208  0.0181
   15GLY      H  210   4.901   4.037   2.762  0.3882 -0.2870  0.1917
   15GLY    HA2  211   4.701   4.199   2.868 -0.0010  0.0562 -0.7838
   15GLY    HA3  212   4.831   4.215   2.981  1.0406 -1.1274  0.5787
   16LYS      N  213   4.824   4.432   2.800 -0.2484  0.5885 -0.3312
   16LYS     CA  214   4.884   4.540   2.726 -0.4199  0.5393 -0.5639
   16LYS      C  215   4.952   4.631   2.832 -0.9475 -1.0899  0.9888
   16LYS      O  216   4.912   4.646   2.941  0.3165 -0.3175 -0.6795
   16LYS     CB  217   4.779   4.607   2.638 -0.0900  1.0257  0.9581
   16LYS     CG  218   4.774   4.514   2.507 -0.5900  0.0096 -1.0632
   16LYS     CD  219   4.655   4.571   2.429  0.3291 -0.6101 -0.2752
   16LYS     CE  220   4.627   4.506   2.299 -0.0186 -0.4410  1.0058
   16LYS     NZ  221   4.519   4.575   2.222 -0.1610 -0.0471 -0.0567
   16LYS      H  222   4.757   4.450   2.873 -1.4449 -1.2360 -0.8349
   16LYS     HA  223   4.965   4.515   2.658  0.7577  0.8150  0.6679
   16LYS    HB2  224   4.678   4.626   2.671 -0.8374 -0.0238 -0.4924
   16LYS    HB3  225   4.834   4.696   2.606  2.4121 -0.5508  0.2828
   16LYS    HG2  226   4.871   4.513   2.457  1.2820 -1.4715  2.0116
   16LYS    HG3  227   4.756   4.410   2.535  0.3531 -0.0751 -0.6655
   16LYS    HD2  228   4.560   4.577   2.482  0.0197 -0.2671 -0.8455
   16LYS    HD3  229   4.688   4.672   2.404 -1.1159  0.1104  0.4508
   16LYS    HE2  230   4.719   4.510   2.241  0.5182  0.8065  1.8553
   16LYS    HE3  231   4.598   4.402   2.313  0.6112 -0.5412  1.7170
   16LYS    HZ1  232   4.482   4.518   2.147  0.0307 -1.3043  0.7430
   16LYS    HZ2  233   4.445   4.598   2.286 -0.9898 -0.6590 -0.7463
   16LYS    HZ3  234   4.542   4.668   2.192  1.1113 -0.3206 -0.0436
   17SER      N  235   5.063   4.700   2.785 -0.1037 -0.0102 -0.2662
   17SER     CA  236   5.120   4.813   2.858 -0.3452 -0.3678 -0.0087
   17SER      C  237   5.012   4.928   2.874 -1.3155 -0.1188 -0.3030
   17SER      O  238   4.961   4.978   2.777  0.4989 -0.2858  0.0059
   17SER     CB  239   5.250   4.862   2.780  0.3929  0.5543 -0.3164
   17SER     OG  240   5.292   4.990   2.823 -0.2299  0.5477  0.1498
   17SER      H  241   5.109   4.679   2.697  0.9134  0.7209  0.0555
   17SER     HA  242   5.134   4.781   2.961 -1.1695 -0.7023  0.0197
   17SER    HB2  243   5.323   4.783   2.797 -0.5903 -0.3787 -0.2162
   17SER    HB3  244   5.217   4.869   2.676  0.2132  0.2277 -0.2850
   17SER     HG  245   5.312   5.042   2.745 -0.3898 -0.1238 -0.3530
   18GLY      N  246   4.971   4.957   3.000 -0.4437  1.3527  0.4154
   18GLY     CA  247   4.880   5.057   3.025  2.0474 -1.3835 -0.4246
   18GLY      C  248   4.732   5.013   3.051  0.4212  0.0553 -1.2378
   18GLY      O  249   4.637   5.089   3.081 -0.0081 -0.3863  0.7539
   18GLY      H  250   5.001   4.897   3.076  0.9945  0.4669 -0.7367
   18GLY    HA2  251   4.912   5.118   3.110 -0.1268 -1.6423  0.7559
   18GLY    HA3  252   4.872   5.116   2.934 -0.9813  0.4214  0.6976
   19GLN      N  253   4.715   4.884   3.038 -0.3060 -0.3835 -0.7120
   19GLN     CA  254   4.585   4.821   3.020 -0.0145  0.7938 -0.2287
   19GLN      C  255   4.552   4.703   3.114  0.2266  0.3379 -0.4734
   19GLN      O  256   4.440   4.655   3.111  0.6897  0.5681 -0.1398
   19GLN     CB  257   4.567   4.781   2.880 -0.7129 -1.0395  0.3125
   19GLN     CG  258   4.573   4.905   2.791 -0.2648 -0.2538  0.5612
   19GLN     CD  259   4.495   4.902   2.655 -0.1786  0.2895  0.2308
   19GLN    OE1  260   4.478   4.798   2.593 -0.0318 -0.0546  0.6033
   19GLN    NE2  261   4.445   5.015   2.605 -0.1607 -0.8031  0.3033
   19GLN      H  262   4.797   4.825   3.038 -1.0118 -1.4994  0.9155
   19GLN     HA  263   4.503   4.889   3.044  0.2588  1.2240 -0.4821
   19GLN    HB2  264   4.645   4.710   2.852 -0.9067 -1.4670  0.8252
   19GLN    HB3  265   4.467   4.741   2.859 -1.4090  0.7108 -0.0575
   19GLN    HG2  266   4.535   4.993   2.842 -0.4322  0.2569 -0.3834
   19GLN    HG3  267   4.677   4.931   2.771 -0.3083 -0.0109  0.6470
   19GLN   HE21  268   4.386   5.013   2.522  0.9422  1.4276 -0.7190
   19GLN   HE22  269   4.472   5.102   2.649 -0.2123 -0.1335 -0.8801
   20GLY      N  270   4.646   4.650   3.193  0.1922 -0.1395  0.5344
   20GLY     CA  271   4.627   4.545   3.288 -0.0524 -0.0830 -0.3373
   20GLY      C  272   4.676   4.415   3.237  0.4927  1.4669 -0.2024
   20GLY      O  273   4.751   4.399   3.141  0.2240  0.2820 -0.2159
   20GLY      H  274   4.733   4.701   3.190  0.6441 -0.8340 -1.5561
   20GLY    HA2  275   4.682   4.563   3.380  0.5640 -0.8452 -0.5309
   20GLY    HA3  276   4.520   4.534   3.311  0.0201 -1.3326 -0.4351
   21TYR      N  277   4.637   4.309   3.307  0.2869  0.1544  0.1604
   21TYR     CA  278   4.680   4.170   3.280  0.0921 -0.5560 -0.2536
   21TYR      C  279   4.560   4.076   3.302  0.1538 -0.4191  0.2715
   21TYR      O  280   4.497   4.075   3.412  0.3127  0.3251  0.2162
   21TYR     CB  281   4.789   4.125   3.381 -0.4002 -0.8987  0.2244
   21TYR     CG  282   4.923   4.190   3.354 -0.1650 -0.5346  0.2935
   21TYR    CD1  283   4.970   4.298   3.442 -0.4173  0.2347  0.3197
   21TYR    CD2  284   5.011   4.128   3.262  0.2134  0.6568 -0.0711
   21TYR    CE1  285   5.099   4.353   3.421  0.6026  0.5737  0.4773
   21TYR    CE2  286   5.140   4.181   3.250 -0.7857  0.9888  0.0040
   21TYR     CZ  287   5.185   4.284   3.327  0.0256 -0.0201 -0.8088
   21TYR     OH  288   5.310   4.334   3.320 -0.6811  0.1396  0.3940
   21TYR      H  289   4.599   4.326   3.399 -0.6837  1.3434 -0.4173
   21TYR     HA  290   4.706   4.154   3.176 -1.5993 -1.1858 -0.6515
   21TYR    HB2  291   4.758   4.153   3.482 -0.1277  0.2442  0.0141
   21TYR    HB3  292   4.804   4.017   3.378  0.2842 -1.0000  2.6846
   21TYR    HD1  293   4.911   4.328   3.527 -0.5048 -0.7624  0.6452
   21TYR    HD2  294   4.979   4.045   3.201 -1.2129  0.5216  0.7719
   21TYR    HE1  295   5.136   4.428   3.489  0.6125 -0.1378  1.2870
   21TYR    HE2  296   5.203   4.125   3.183 -0.0399  1.1297  0.5591
   21TYR     HH  297   5.338   4.403   3.380  0.8277  0.5337 -0.6458
   22TYR      N  298   4.532   3.988   3.204  0.4827  0.0354  0.1571
   22TYR     CA  299   4.404   3.919   3.206  0.5717 -0.5169  0.4972
   22TYR      C  300   4.419   3.768   3.175 -0.3397 -0.3983  0.5831
   22TYR      O  301   4.531   3.727   3.125  0.2402  0.3363  0.3504
   22TYR     CB  302   4.309   3.990   3.112 -0.2828 -0.5475 -0.3140
   22TYR     CG  303   4.352   3.991   2.972 -0.0803  0.9646 -0.2604
   22TYR    CD1  304   4.322   3.878   2.898 -0.0194  1.5536  0.8368
   22TYR    CD2  305   4.426   4.094   2.912 -0.8076  0.6449 -0.2023
   22TYR    CE1  306   4.358   3.875   2.763 -0.3930  0.3507  0.3960
   22TYR    CE2  307   4.463   4.090   2.778  0.4561 -0.0990  0.0839
   22TYR     CZ  308   4.437   3.973   2.702  0.2927 -0.4302 -0.2291
   22TYR     OH  309   4.474   3.971   2.574 -0.3301 -0.1335 -0.3420
   22TYR      H  310   4.584   3.999   3.117  0.6988  0.8860  0.3709
   22TYR     HA  311   4.353   3.928   3.302 -1.2033 -0.1478 -0.3873
   22TYR    HB2  312   4.207   3.953   3.123 -0.6967  0.3119 -0.9800
   22TYR    HB3  313   4.303   4.095   3.141  0.8156 -0.1833 -1.2327
   22TYR    HD1  314   4.267   3.792   2.935  0.1020  0.7038 -0.8085
   22TYR    HD2  315   4.460   4.177   2.972 -0.7189  0.5469 -0.1166
   22TYR    HE1  316   4.330   3.787   2.706  0.5617  0.1887  0.1255
   22TYR    HE2  317   4.512   4.179   2.740  0.0540  0.7081  1.3609
   22TYR     HH  318   4.417   3.908   2.529  0.4329 -0.4167 -0.9554
   23VAL      N  319   4.314   3.692   3.197  0.2599 -0.7116  0.2150
   23VAL     CA  320   4.292   3.549   3.162  1.0913  1.3951  0.8185
   23VAL      C  321   4.171   3.527   3.074 -0.2374 -0.1946  1.0220
   23VAL      O  322   4.079   3.607   3.078 -0.1623 -0.3667 -0.3479
   23VAL     CB  323   4.276   3.470   3.299 -0.2946 -0.9967  0.3971
   23VAL    CG1  324   4.139   3.473   3.370 -0.2424  0.1205 -0.4774
   23VAL    CG2  325   4.307   3.321   3.280 -0.9866  0.1827 -0.7608
   23VAL      H  326   4.229   3.742   3.216  0.7213  0.2809 -0.2186
   23VAL     HA  327   4.375   3.506   3.106 -0.4134 -0.7396 -0.0330
   23VAL     HB  328   4.350   3.519   3.363 -0.3913  0.1140 -0.2923
   23VAL   HG11  329   4.064   3.423   3.308 -0.0129 -0.5808 -0.2113
   23VAL   HG12  330   4.134   3.419   3.464 -0.8566  0.3567 -0.3637
   23VAL   HG13  331   4.108   3.577   3.383 -0.0379  0.1353 -0.1144
   23VAL   HG21  332   4.413   3.320   3.255 -1.0474 -0.5717 -1.0639
   23VAL   HG22  333   4.293   3.275   3.378 -0.4341  0.8951 -0.3306
   23VAL   HG23  334   4.237   3.279   3.207 -1.0764  1.3603 -1.4061
   24GLU      N  335   4.172   3.418   2.989  0.5586 -0.5389 -0.3394
   24GLU     CA  336   4.056   3.369   2.911 -0.4074 -0.0908  0.3223
   24GLU      C  337   3.971   3.281   3.004 -1.4772  0.1502 -0.1133
   24GLU      O  338   4.034   3.186   3.063  0.8716  0.6605 -0.3625
   24GLU     CB  339   4.103   3.284   2.795  0.3777  0.5070  1.4904
   24GLU     CG  340   3.997   3.215   2.705  0.2318 -0.2147  0.0223
   24GLU     CD  341   4.063   3.127   2.598  0.3075  0.3457 -0.2963
   24GLU    OE1  342   4.005   3.113   2.486 -0.6733 -0.4797 -0.2136
   24GLU    OE2  343   4.171   3.074   2.619  0.0104 -0.3874 -0.3697
   24GLU      H  344   4.244   3.348   2.983  0.7416 -0.3049 -1.1166
   24GLU     HA  345   4.001   3.455   2.872 -0.0838 -0.2097 -0.4368
   24GLU    HB2  346   4.165   3.349   2.734  0.6534 -1.9068 -1.2619
   24GLU    HB3  347   4.161   3.203   2.839  0.8786  0.6273  1.0770
   24GLU    HG2  348   3.931   3.152   2.765 -0.7644 -0.0770 -0.8626
   24GLU    HG3  349   3.932   3.295   2.669 -0.7209 -0.5329  0.9255
   25MET      N  350   3.842   3.299   3.015  0.3488  0.1772 -0.4453
   25MET     CA  351   3.738   3.214   3.083 -0.5721 -1.0252 -0.6766
   25MET      C  352   3.627   3.176   2.992  0.1230  0.4045 -0.2227
   25MET      O  353   3.604   3.249   2.894  0.1110  0.5705 -0.5146
   25MET     CB  354   3.688   3.291   3.211  0.5243  0.7998  0.2363
   25MET     CG  355   3.597   3.210   3.306  0.3701  0.5550  0.4434
   25MET     SD  356   3.534   3.321   3.443  0.1626  0.2154 -0.0219
   25MET     CE  357   3.661   3.315   3.559 -1.2659  0.2095 -1.0333
   25MET      H  358   3.805   3.374   2.958 -1.0344 -0.0600  0.0681
   25MET     HA  359   3.779   3.119   3.116 -2.2739 -1.0486  2.0035
   25MET    HB2  360   3.776   3.326   3.265  0.7814  0.2827  0.1663
   25MET    HB3  361   3.625   3.375   3.180  0.0473  0.6540  0.7603
   25MET    HG2  362   3.513   3.175   3.245  1.0929 -1.2711  0.3493
   25MET    HG3  363   3.641   3.122   3.354 -1.3075 -1.0330 -0.6363
   25MET    HE1  364   3.752   3.364   3.523 -0.1643 -1.0664 -0.1739
   25MET    HE2  365   3.622   3.363   3.648 -0.7156 -0.0444 -0.6439
   25MET    HE3  366   3.684   3.213   3.589  0.5275  0.3759 -1.5820
   26THR      N  367   3.555   3.061   3.021 -0.3567  0.0074  0.5422
   26THR     CA  368   3.431   3.027   2.954  0.6972  0.9333  0.1747
   26THR      C  369   3.315   3.023   3.058 -0.0874  0.0488 -0.9016
   26THR      O  370   3.332   2.973   3.174  0.0799 -0.1514 -0.5437
   26THR     CB  371   3.437   2.902   2.862  0.1640  0.4525 -1.3661
   26THR    OG1  372   3.484   2.792   2.932 -0.2446 -0.1492  0.1230
   26THR    CG2  373   3.530   2.922   2.741  0.3740  0.3592  0.2451
   26THR      H  374   3.599   3.003   3.091  1.1182  0.3389 -0.0291
   26THR     HA  375   3.410   3.105   2.880  0.9692  0.8059 -0.0382
   26THR     HB  376   3.338   2.877   2.823 -0.1483 -0.4698 -0.1036
   26THR    HG1  377   3.408   2.740   2.959 -0.3632 -0.5012 -0.7935
   26THR   HG21  378   3.633   2.942   2.767  0.4648  0.2989 -0.0578
   26THR   HG22  379   3.527   2.852   2.658  1.9523  1.1811 -0.5872
   26THR   HG23  380   3.492   3.014   2.697  0.3901  0.2905  0.0872
   27VAL      N  381   3.197   3.072   3.023 -0.3887 -0.2271 -0.0445
   27VAL     CA  382   3.090   3.102   3.114  0.5473  0.5355 -0.1123
   27VAL      C  383   2.964   3.026   3.077 -0.5257  0.3344  0.5395
   27VAL      O  384   2.941   3.002   2.960  0.1303  1.0480 -0.0273
   27VAL     CB  385   3.057   3.250   3.111  0.1020  0.0603  0.2658
   27VAL    CG1  386   2.956   3.294   3.213 -0.3587 -0.8306  0.3667
   27VAL    CG2  387   3.180   3.335   3.130 -0.5891 -0.1963 -0.4582
   27VAL      H  388   3.182   3.111   2.931  1.6227  0.0183 -0.3546
   27VAL     HA  389   3.120   3.073   3.215 -0.3189 -0.4994 -0.1099
   27VAL     HB  390   3.015   3.287   3.017 -0.7802  0.3080  0.7316
   27VAL   HG11  391   2.852   3.272   3.187 -0.4131 -0.6065  0.3924
   27VAL   HG12  392   2.980   3.246   3.307  0.0879 -0.2415  0.5660
   27VAL   HG13  393   2.961   3.402   3.224 -0.4029 -0.8827  0.9410
   27VAL   HG21  394   3.259   3.312   3.059  0.2830  2.7991 -0.7209
   27VAL   HG22  395   3.158   3.440   3.112 -0.7156 -0.0770  0.3242
   27VAL   HG23  396   3.230   3.337   3.227 -0.2856  1.0289 -0.6047
   28GLY      N  397   2.883   2.990   3.177 -0.4965 -0.0299  0.1459
   28GLY     CA  398   2.761   2.910   3.153  0.1727  0.7412 -0.1423
   28GLY      C  399   2.776   2.784   3.066 -0.0774  0.1535 -0.2688
   28GLY      O  400   2.878   2.719   3.065 -0.2173 -0.1476 -0.3364
   28GLY      H  401   2.897   3.031   3.268 -0.6369 -0.1029  0.2016
   28GLY    HA2  402   2.735   2.879   3.254 -0.2327  0.3651 -0.3520
   28GLY    HA3  403   2.684   2.975   3.111 -0.7614 -0.1443  0.1215
   29SER      N  404   2.669   2.748   2.996 -0.1217  0.0147  0.4743
   29SER     CA  405   2.664   2.646   2.895 -0.0054 -0.5937  1.1125
   29SER      C  406   2.549   2.671   2.792 -0.6402 -0.3348  0.0546
   29SER      O  407   2.441   2.709   2.833  0.5634 -0.1872 -0.1369
   29SER     CB  408   2.656   2.511   2.960  0.6626  0.2205  0.1896
   29SER     OG  409   2.627   2.405   2.866 -0.4218 -0.7154  0.0971
   29SER      H  410   2.584   2.793   3.027 -0.1765  0.3360 -0.1104
   29SER     HA  411   2.759   2.656   2.843 -0.6938  0.0488 -0.1156
   29SER    HB2  412   2.746   2.483   3.014  0.3123 -0.0481  0.6609
   29SER    HB3  413   2.586   2.506   3.044 -0.5988 -0.8839 -0.8347
   29SER     HG  414   2.692   2.334   2.866 -0.1983 -0.5503  1.2146
   30PRO      N  415   2.570   2.645   2.667  0.0986 -0.2372  0.5166
   30PRO     CA  416   2.688   2.610   2.594 -1.2708 -0.3621 -0.2215
   30PRO      C  417   2.799   2.722   2.619  0.8766 -0.0632  0.1981
   30PRO      O  418   2.761   2.837   2.649 -0.2065  0.2923  0.3712
   30PRO     CB  419   2.653   2.594   2.445 -0.0017 -0.5613 -0.5367
   30PRO     CG  420   2.502   2.565   2.460 -0.5717 -0.0246  0.6138
   30PRO     CD  421   2.460   2.661   2.569 -0.3240 -0.0735 -0.4159
   30PRO     HA  422   2.734   2.516   2.624  1.0160  0.5034 -0.5496
   30PRO    HB2  423   2.669   2.693   2.403  0.5184  0.4699  1.7682
   30PRO    HB3  424   2.695   2.506   2.395 -0.9846 -0.5936 -1.3838
   30PRO    HG2  425   2.435   2.586   2.376  0.1226  0.8712  0.2583
   30PRO    HG3  426   2.487   2.460   2.487 -0.7393 -0.2888 -0.4116
   30PRO    HD2  427   2.361   2.637   2.608 -0.7940  0.3111 -1.3214
   30PRO    HD3  428   2.462   2.761   2.526 -0.9709 -0.2284 -0.8300
   31PRO      N  429   2.931   2.691   2.610 -0.0662 -0.4130 -0.0750
   31PRO     CA  430   3.038   2.793   2.640  0.7308  1.0299 -0.0463
   31PRO      C  431   3.024   2.913   2.549 -0.2266  0.1431  0.7168
   31PRO      O  432   3.022   2.909   2.423 -0.1799 -0.8078  0.2308
   31PRO     CB  433   3.165   2.715   2.603  0.1495 -0.6844 -0.4942
   31PRO     CG  434   3.125   2.566   2.617 -0.2754 -0.3319  0.2745
   31PRO     CD  435   2.984   2.570   2.559 -0.0506  1.4561  0.2730
   31PRO     HA  436   3.034   2.824   2.745 -1.7438 -0.0787  0.3530
   31PRO    HB2  437   3.197   2.744   2.503  2.7548 -1.2036  0.0523
   31PRO    HB3  438   3.242   2.745   2.674 -0.4047  0.0573 -0.1743
   31PRO    HG2  439   3.196   2.509   2.557 -0.3038  1.1289 -1.3116
   31PRO    HG3  440   3.132   2.532   2.720  0.4494  1.8333  1.0373
   31PRO    HD2  441   2.990   2.581   2.451 -0.4299  0.0598  0.0668
   31PRO    HD3  442   2.931   2.480   2.590  0.6296  0.8487 -0.2444
   32GLN      N  443   3.027   3.026   2.622 -0.2349  0.6976  0.2909
   32GLN     CA  444   3.059   3.156   2.574 -0.4803  0.7119  0.0345
   32GLN      C  445   3.205   3.204   2.631  0.5277  0.0218  0.9079
   32GLN      O  446   3.231   3.193   2.746 -0.2004 -0.4261 -1.0338
   32GLN     CB  447   2.945   3.260   2.592 -1.2309  0.3500 -0.0099
   32GLN     CG  448   2.948   3.338   2.727 -0.2141  0.3072  0.6041
   32GLN     CD  449   2.822   3.417   2.735  0.4620 -0.1270  0.7272
   32GLN    OE1  450   2.820   3.540   2.705 -0.5684  0.0642 -0.3901
   32GLN    NE2  451   2.714   3.363   2.783  0.6917 -0.2691  0.0373
   32GLN      H  452   3.022   3.011   2.722 -0.4066  0.4596  0.2497
   32GLN     HA  453   3.076   3.163   2.467 -0.6866  1.2240  0.0306
   32GLN    HB2  454   2.952   3.325   2.505  0.3927 -0.0488 -0.2412
   32GLN    HB3  455   2.852   3.205   2.581 -1.5833  1.0111 -0.4403
   32GLN    HG2  456   2.962   3.263   2.805  0.7520 -0.1447  0.0317
   32GLN    HG3  457   3.038   3.400   2.736  1.0627 -1.4333  0.9582
   32GLN   HE21  458   2.629   3.417   2.787  0.4769 -0.5940 -0.0371
   32GLN   HE22  459   2.713   3.264   2.806  1.1955  0.0923  2.0046
   33THR      N  460   3.301   3.245   2.546 -0.2437  0.0863 -0.2157
   33THR     CA  461   3.432   3.287   2.577 -1.2024 -0.3302  0.1767
   33THR      C  462   3.441   3.444   2.603 -0.4625  0.2917  0.7052
   33THR      O  463   3.387   3.519   2.516  0.0234  0.0285 -0.1936
   33THR     CB  464   3.539   3.247   2.469  0.4948  0.5841  0.2346
   33THR    OG1  465   3.557   3.104   2.442  0.0579 -0.0755 -0.0100
   33THR    CG2  466   3.684   3.283   2.506  0.4974 -0.4414 -0.3998
   33THR      H  467   3.280   3.225   2.449  0.3146  0.4309 -0.4222
   33THR     HA  468   3.465   3.244   2.671 -0.6082 -0.4864 -0.0934
   33THR     HB  469   3.510   3.296   2.376 -0.5151  0.7928  0.6376
   33THR    HG1  470   3.478   3.062   2.408  1.0170 -1.4761 -0.6757
   33THR   HG21  471   3.706   3.262   2.611  0.3399  0.3121 -0.1987
   33THR   HG22  472   3.762   3.229   2.453  0.1603 -0.7035 -0.6312
   33THR   HG23  473   3.702   3.391   2.501  0.1628 -0.2523  1.2723
   34LEU      N  474   3.495   3.484   2.711  0.1101 -0.2945  0.2289
   34LEU     CA  475   3.540   3.620   2.751 -0.7926 -0.2195  0.5407
   34LEU      C  476   3.686   3.618   2.816  0.8434  0.5551  0.6571
   34LEU      O  477   3.729   3.524   2.886  0.2580 -0.0482  0.7185
   34LEU     CB  478   3.438   3.681   2.849  0.5609 -0.4513 -0.3987
   34LEU     CG  479   3.295   3.724   2.795 -0.1524 -0.4579  0.3270
   34LEU    CD1  480   3.213   3.791   2.907  0.6903 -0.5272 -0.3950
   34LEU    CD2  481   3.292   3.837   2.696 -0.4136 -0.3177  0.3437
   34LEU      H  482   3.534   3.410   2.767  0.9570  0.9952  1.4718
   34LEU     HA  483   3.536   3.674   2.657 -0.0619 -0.6706  0.2345
   34LEU    HB2  484   3.427   3.609   2.931  0.0482 -0.9267 -0.8742
   34LEU    HB3  485   3.476   3.777   2.884 -0.2618  0.6331 -2.2243
   34LEU     HG  486   3.236   3.640   2.759 -1.7317 -0.0226  1.6814
   34LEU   HD11  487   3.192   3.721   2.988 -0.8685  0.7710  0.4345
   34LEU   HD12  488   3.265   3.870   2.961  0.5328 -0.1466 -0.7879
   34LEU   HD13  489   3.119   3.833   2.869  1.1319  1.4036  0.4199
   34LEU   HD21  490   3.366   3.814   2.620  0.4290 -1.7167  1.4754
   34LEU   HD22  491   3.198   3.847   2.641  0.2127 -0.3662 -0.7874
   34LEU   HD23  492   3.304   3.934   2.744 -1.1713  0.4198 -0.8660
   35ASN      N  493   3.750   3.733   2.808  0.2827  0.3710  0.0802
   35ASN     CA  494   3.868   3.768   2.886 -0.3216  0.4904  0.2994
   35ASN      C  495   3.832   3.842   3.018 -0.2243  0.1170 -0.6398
   35ASN      O  496   3.750   3.933   3.020  0.3899 -0.0427  0.0091
   35ASN     CB  497   3.973   3.848   2.793  0.4607  0.0306  0.7395
   35ASN     CG  498   4.032   3.761   2.681 -0.7325 -0.3669  0.6547
   35ASN    OD1  499   4.021   3.642   2.665 -0.1043  0.5622  0.2230
   35ASN    ND2  500   4.105   3.835   2.593  0.5251  0.8441 -0.2509
   35ASN      H  501   3.695   3.803   2.760 -1.5878 -1.6486 -1.1069
   35ASN     HA  502   3.920   3.678   2.921 -0.9350  0.1598  0.3868
   35ASN    HB2  503   3.914   3.925   2.743  0.2910 -0.1043  0.7279
   35ASN    HB3  504   4.050   3.886   2.859  1.3101 -1.2614  0.5721
   35ASN   HD21  505   4.174   3.789   2.536 -0.6045 -0.8882 -0.3755
   35ASN   HD22  506   4.117   3.934   2.609  1.5183  0.5917  0.8500
   36ILE      N  507   3.906   3.818   3.126  1.2209 -0.1280 -0.1205
   36ILE     CA  508   3.879   3.871   3.266  0.1006  0.5325  0.2956
   36ILE      C  509   4.014   3.912   3.325 -0.4560  0.2736 -0.3017
   36ILE      O  510   4.113   3.836   3.329 -0.3558 -0.4861  0.0898
   36ILE     CB  511   3.808   3.763   3.349 -0.2513 -0.8256 -0.0022
   36ILE    CG1  512   3.697   3.684   3.277  0.0532 -0.5010 -0.3580
   36ILE    CG2  513   3.756   3.829   3.486  0.9522  1.1048 -0.3664
   36ILE    CD1  514   3.572   3.755   3.238 -0.3291 -0.0676  0.7190
   36ILE      H  515   3.976   3.749   3.103  0.3565 -1.1257  0.0882
   36ILE     HA  516   3.813   3.956   3.251 -1.3567 -0.5678 -0.0712
   36ILE     HB  517   3.892   3.697   3.373 -0.1241 -0.4775  0.5280
   36ILE   HG12  518   3.745   3.644   3.187  1.0084  0.2479 -0.2122
   36ILE   HG13  519   3.663   3.602   3.341 -1.3968  0.0418 -0.3664
   36ILE   HG21  520   3.664   3.886   3.475 -0.1988 -0.5491 -0.0353
   36ILE   HG22  521   3.727   3.749   3.554  1.0571  1.1332 -0.2866
   36ILE   HG23  522   3.840   3.884   3.530  1.5345  0.1406 -0.2098
   36ILE   HD11  523   3.561   3.755   3.129 -0.3918 -0.6271  0.7196
   36ILE   HD12  524   3.487   3.717   3.294  0.0946 -0.3707  1.1725
   36ILE   HD13  525   3.579   3.860   3.266 -1.1497  0.3722 -0.5497
   37LEU      N  526   4.017   4.040   3.365 -1.3832 -0.1627 -0.4529
   37LEU     CA  527   4.137   4.103   3.440  0.0310  0.7136 -0.1534
   37LEU      C  528   4.157   4.025   3.571  0.0288  0.6861  0.4599
   37LEU      O  529   4.071   4.018   3.659  0.6412  0.0843 -0.6317
   37LEU     CB  530   4.099   4.248   3.470 -0.0510 -0.7708 -0.5809
   37LEU     CG  531   4.206   4.345   3.520 -0.1035  0.8210 -0.0161
   37LEU    CD1  532   4.292   4.383   3.406 -0.4757 -0.2998  0.4231
   37LEU    CD2  533   4.136   4.464   3.583  0.1577  0.5154 -0.0819
   37LEU      H  534   3.936   4.099   3.357 -0.8606  0.6538 -0.0386
   37LEU     HA  535   4.230   4.099   3.383  0.5572 -1.1792  0.6807
   37LEU    HB2  536   4.045   4.295   3.388 -1.4197 -0.1068  0.6251
   37LEU    HB3  537   4.024   4.237   3.548  1.8465 -0.4566  1.5096
   37LEU     HG  538   4.270   4.286   3.586 -0.5008 -0.3328 -0.5960
   37LEU   HD11  539   4.237   4.465   3.360  1.0066  0.4132 -0.2013
   37LEU   HD12  540   4.386   4.419   3.448  0.1236 -0.8889 -0.3707
   37LEU   HD13  541   4.324   4.293   3.354  0.2949 -0.5708  1.3011
   37LEU   HD21  542   4.204   4.546   3.604  1.4773 -0.6533  0.5122
   37LEU   HD22  543   4.048   4.502   3.530 -1.1406 -0.8894  0.8788
   37LEU   HD23  544   4.106   4.428   3.681  1.4193 -0.3348  0.0354
   38VAL      N  545   4.284   3.985   3.595  0.1190  0.7242 -0.5586
   38VAL     CA  546   4.320   3.926   3.725 -0.1813 -0.4765 -0.1949
   38VAL      C  547   4.347   4.037   3.835  0.9633  0.5968  0.3651
   38VAL      O  548   4.444   4.107   3.833 -0.1628 -0.5766  0.4771
   38VAL     CB  549   4.446   3.840   3.707 -0.0283  0.4601 -0.1782
   38VAL    CG1  550   4.511   3.793   3.842  0.0776  0.1828 -0.3842
   38VAL    CG2  551   4.411   3.719   3.621  0.5389  0.4881  0.3424
   38VAL      H  552   4.360   4.014   3.536  1.1198 -0.4322  0.0675
   38VAL     HA  553   4.238   3.861   3.756  0.5128 -1.3549 -0.1334
   38VAL     HB  554   4.513   3.901   3.647 -0.0154 -0.4771 -1.1844
   38VAL   HG11  555   4.447   3.726   3.899  0.6884 -0.2384 -0.1756
   38VAL   HG12  556   4.592   3.721   3.828 -0.3379 -0.4630  0.3678
   38VAL   HG13  557   4.538   3.880   3.902 -0.9162  0.7524 -0.7214
   38VAL   HG21  558   4.333   3.654   3.662 -0.6036  1.4981 -0.1231
   38VAL   HG22  559   4.400   3.745   3.516  0.8936 -1.8483 -0.4073
   38VAL   HG23  560   4.503   3.660   3.626 -0.1428 -0.6849 -0.0966
   39ASP      N  561   4.256   4.047   3.939 -0.5853 -0.0434 -0.0578
   39ASP     CA  562   4.252   4.150   4.041 -0.6079  0.5317  0.7443
   39ASP      C  563   4.255   4.093   4.185  0.1142  0.5398 -0.4886
   39ASP      O  564   4.164   4.031   4.234  0.3874 -0.4853 -0.7434
   39ASP     CB  565   4.119   4.230   4.014 -0.6768  0.4574 -0.2860
   39ASP     CG  566   4.091   4.338   4.118 -0.2877 -0.5484  0.1724
   39ASP    OD1  567   3.981   4.394   4.129  0.3629  0.6687 -0.0054
   39ASP    OD2  568   4.193   4.370   4.186  0.0803 -0.0376  0.3252
   39ASP      H  569   4.173   3.990   3.930 -0.4206 -0.4123  0.5631
   39ASP     HA  570   4.339   4.214   4.024  0.0709 -0.5810 -0.2780
   39ASP    HB2  571   4.130   4.272   3.914 -0.1566 -1.0111 -0.8927
   39ASP    HB3  572   4.031   4.166   4.015 -0.4917  0.1936 -0.5375
   40THR      N  573   4.371   4.107   4.262  1.3224  0.0536  0.3545
   40THR     CA  574   4.379   4.080   4.407 -0.0021 -0.3343 -0.0250
   40THR      C  575   4.343   4.199   4.505  0.0417  0.0485  0.0324
   40THR      O  576   4.358   4.180   4.624 -0.0558 -0.7571 -0.0369
   40THR     CB  577   4.514   4.027   4.449 -0.4950  0.6160  0.4877
   40THR    OG1  578   4.621   4.073   4.370  0.8653 -0.1612 -0.4911
   40THR    CG2  579   4.520   3.877   4.415  0.7557  0.6692 -0.5556
   40THR      H  580   4.446   4.162   4.222  0.7237  0.8023  0.2098
   40THR     HA  581   4.304   4.005   4.431 -0.8088  0.5495  0.3278
   40THR     HB  582   4.544   4.048   4.552 -0.2874 -1.2776  0.8958
   40THR    HG1  583   4.601   4.040   4.282 -0.6258 -1.2442  0.1654
   40THR   HG21  584   4.499   3.869   4.308  0.0252 -0.7675 -0.3598
   40THR   HG22  585   4.618   3.837   4.442  0.6475  1.7738  2.1272
   40THR   HG23  586   4.444   3.828   4.476  0.0814  1.9487 -0.3068
   41GLY      N  587   4.281   4.306   4.450 -0.3933 -0.2743 -0.8672
   41GLY     CA  588   4.233   4.412   4.541 -0.6974 -0.0723  0.8981
   41GLY      C  589   4.079   4.431   4.547  0.4046 -0.5328  0.1158
   41GLY      O  590   4.033   4.538   4.589 -0.1235 -0.0047 -0.0717
   41GLY      H  591   4.269   4.323   4.351  1.1760 -0.3999 -1.1357
   41GLY    HA2  592   4.272   4.403   4.643 -1.0445 -0.3218  1.0139
   41GLY    HA3  593   4.285   4.502   4.510  0.6856 -0.8092  0.9069
   42SER      N  594   3.994   4.336   4.497 -0.4883 -0.4192  0.1754
   42SER     CA  595   3.852   4.325   4.510  0.1162 -0.3750 -1.0162
   42SER      C  596   3.815   4.175   4.518 -0.1369  0.3741  0.3368
   42SER      O  597   3.900   4.089   4.511 -0.3000  0.7590 -0.2464
   42SER     CB  598   3.775   4.383   4.393 -0.1793  0.8367 -0.4272
   42SER     OG  599   3.776   4.318   4.267 -0.0897  0.3055 -0.0038
   42SER      H  600   4.038   4.266   4.439 -0.9031  0.1085 -0.8424
   42SER     HA  601   3.825   4.375   4.602 -0.1203 -0.1100 -1.2239
   42SER    HB2  602   3.671   4.403   4.421  0.0462  0.6893  0.6128
   42SER    HB3  603   3.819   4.482   4.384  1.2272  0.3685  0.6652
   42SER     HG  604   3.849   4.349   4.213  0.1963  0.7956  0.6415
   43SER      N  605   3.688   4.141   4.536 -0.3615 -0.5615  0.4760
   43SER     CA  606   3.633   4.010   4.557 -0.0373 -0.4816 -0.6348
   43SER      C  607   3.495   3.983   4.493 -0.4817  0.2195  0.0426
   43SER      O  608   3.455   3.866   4.467  0.2249 -0.8900 -0.6426
   43SER     CB  609   3.621   3.978   4.705  0.8202  0.8375 -1.4209
   43SER     OG  610   3.530   4.049   4.780  0.1288 -0.6335 -0.0735
   43SER      H  611   3.623   4.218   4.539 -0.2569 -0.4279 -0.3412
   43SER     HA  612   3.707   3.937   4.525  1.8511  0.6793  0.6136
   43SER    HB2  613   3.593   3.875   4.723 -0.7547  1.0759 -2.1729
   43SER    HB3  614   3.717   4.000   4.751  0.5616  0.0278 -0.4227
   43SER     HG  615   3.575   4.038   4.865 -0.0637  1.0473  0.3014
   44ASN      N  616   3.428   4.094   4.445  0.6123  0.2666 -0.1698
   44ASN     CA  617   3.335   4.089   4.336  1.0682 -0.5880 -0.2948
   44ASN      C  618   3.376   4.023   4.204  0.4018 -0.6707  0.4323
   44ASN      O  619   3.493   4.028   4.177 -0.0245  0.7188 -0.0757
   44ASN     CB  620   3.304   4.239   4.313 -0.0550  0.2679  0.1971
   44ASN     CG  621   3.200   4.297   4.412  0.7479  0.1175  0.7493
   44ASN    OD1  622   3.230   4.361   4.505  0.0192 -0.0198  0.0995
   44ASN    ND2  623   3.075   4.277   4.383 -1.1141 -0.2280  0.8091
   44ASN      H  624   3.465   4.185   4.469 -0.4068  0.7833 -0.4488
   44ASN     HA  625   3.243   4.040   4.365 -0.2382  0.6557 -1.9537
   44ASN    HB2  626   3.400   4.291   4.323  0.0162  0.1392  0.1937
   44ASN    HB3  627   3.276   4.248   4.208 -0.0353 -0.1513  0.1512
   44ASN   HD21  628   3.005   4.298   4.452 -0.8294  2.0206  0.5784
   44ASN   HD22  629   3.061   4.217   4.303 -1.2983  0.6160  0.1823
   45PHE      N  630   3.288   3.983   4.115  0.3852  0.6167  0.0955
   45PHE     CA  631   3.307   3.933   3.980  0.1246  0.0986 -0.1725
   45PHE      C  632   3.202   4.008   3.891  0.0175  0.9067  1.2149
   45PHE      O  633   3.083   4.027   3.925  0.1501  0.5512 -0.3227
   45PHE     CB  634   3.283   3.777   3.985 -0.0701 -0.3594  1.5242
   45PHE     CG  635   3.279   3.701   3.852  0.3604 -0.6295 -0.1301
   45PHE    CD1  636   3.365   3.733   3.749 -0.2390 -0.3846  0.3591
   45PHE    CD2  637   3.197   3.584   3.843 -0.3675  0.6757 -0.5311
   45PHE    CE1  638   3.378   3.651   3.638 -0.2587  0.3831  0.1753
   45PHE    CE2  639   3.202   3.502   3.734  0.2653  0.2259  1.2247
   45PHE     CZ  640   3.289   3.538   3.632 -0.3989 -0.5374  0.1876
   45PHE      H  641   3.191   3.999   4.138  0.3490  0.3876  0.1166
   45PHE     HA  642   3.404   3.972   3.948 -0.4091  0.8248 -1.0305
   45PHE    HB2  643   3.369   3.727   4.031  1.4948  0.4289 -0.2515
   45PHE    HB3  644   3.186   3.753   4.028 -1.0171  0.1077 -0.1936
   45PHE    HD1  645   3.419   3.826   3.760 -0.6620  0.0289 -0.7370
   45PHE    HD2  646   3.120   3.558   3.915  0.5644 -2.0275 -0.2895
   45PHE    HE1  647   3.438   3.678   3.553  0.3353  0.6300  0.6608
   45PHE    HE2  648   3.131   3.420   3.726  0.2439  0.2634  1.0173
   45PHE     HZ  649   3.287   3.482   3.540  1.9619 -0.1140 -0.2379
   46ALA      N  650   3.255   4.063   3.776  0.3214 -0.4262 -0.3663
   46ALA     CA  651   3.176   4.157   3.695  0.4809  0.1526  0.0329
   46ALA      C  652   3.220   4.152   3.548 -0.6119  0.1943  0.9377
   46ALA      O  653   3.340   4.147   3.513  0.3029 -0.6329  0.1225
   46ALA     CB  654   3.179   4.302   3.745  0.4112  0.5221  0.5544
   46ALA      H  655   3.352   4.065   3.747 -0.0464  0.3988 -1.7135
   46ALA     HA  656   3.073   4.121   3.697  0.7932 -0.8548 -0.3996
   46ALA    HB1  657   3.272   4.344   3.708  0.4549 -0.0289  0.0193
   46ALA    HB2  658   3.088   4.359   3.724  0.4063  0.7045  1.0294
   46ALA    HB3  659   3.169   4.306   3.854 -0.7720  1.1720  0.4559
   47VAL      N  660   3.121   4.141   3.456 -0.3705 -0.3411  0.5259
   47VAL     CA  661   3.142   4.128   3.308  0.1272  1.1131  0.5586
   47VAL      C  662   3.040   4.214   3.231 -0.3190  0.7721  0.5515
   47VAL      O  663   2.922   4.217   3.263  0.1749  0.0995 -0.3231
   47VAL     CB  664   3.142   3.982   3.252 -0.7070 -0.8436  0.4109
   47VAL    CG1  665   3.274   3.911   3.266 -0.0270  0.3481 -0.8484
   47VAL    CG2  666   3.027   3.897   3.309 -0.2502  0.0999 -0.6793
   47VAL      H  667   3.028   4.162   3.490 -0.4462  0.0833  0.0787
   47VAL     HA  668   3.240   4.164   3.277  0.1580  0.0538 -0.7684
   47VAL     HB  669   3.124   3.986   3.144  0.0436  1.2630  0.2739
   47VAL   HG11  670   3.347   3.940   3.190  1.4628 -2.4628 -0.7334
   47VAL   HG12  671   3.322   3.930   3.362 -0.2456  0.0577 -0.6782
   47VAL   HG13  672   3.260   3.803   3.268 -0.3987  0.3927 -0.1674
   47VAL   HG21  673   3.030   3.796   3.270  0.9046 -0.4031  0.5615
   47VAL   HG22  674   3.040   3.895   3.417  0.1449  0.8425 -0.6970
   47VAL   HG23  675   2.932   3.951   3.303 -0.7297 -0.6295  0.0264
   48GLY      N  676   3.091   4.273   3.127 -0.3115 -0.5529  0.9516
   48GLY     CA  677   3.009   4.359   3.036 -0.1565  0.4948 -0.3379
   48GLY      C  678   2.890   4.286   2.977 -0.1325  1.4907 -0.4056
   48GLY      O  679   2.915   4.197   2.896 -0.4149  0.0352  0.7676
   48GLY      H  680   3.189   4.277   3.103 -0.6328 -0.2521 -0.4939
   48GLY    HA2  681   2.962   4.446   3.084  0.9746  0.6726  0.5360
   48GLY    HA3  682   3.075   4.389   2.955 -0.0523  0.8812 -0.1148
   49ALA      N  683   2.770   4.309   3.024  0.4431  0.3698  0.1341
   49ALA     CA  684   2.646   4.271   2.948 -0.4747 -0.9994 -0.1677
   49ALA      C  685   2.614   4.378   2.838 -0.3892  0.4528  0.1888
   49ALA      O  686   2.621   4.344   2.717 -0.5638 -0.0281  0.2367
   49ALA     CB  687   2.538   4.233   3.038 -0.1934  0.6886 -0.2148
   49ALA      H  688   2.760   4.367   3.106 -0.1265 -0.7366  0.8938
   49ALA     HA  689   2.674   4.183   2.891  0.3628 -0.4960 -0.5674
   49ALA    HB1  690   2.443   4.261   2.993 -0.5915 -1.1751 -0.7224
   49ALA    HB2  691   2.530   4.124   3.035 -1.1346  0.7483 -0.4717
   49ALA    HB3  692   2.554   4.267   3.141 -1.7977  1.9752 -0.3272
   50ALA      N  693   2.563   4.491   2.876  0.3332  0.2746 -0.6307
   50ALA     CA  694   2.506   4.584   2.783 -0.6736 -0.3801  0.6687
   50ALA      C  695   2.600   4.657   2.688  0.1756  0.3056  0.8141
   50ALA      O  696   2.710   4.689   2.727  0.1326 -0.3848  0.2998
   50ALA     CB  697   2.412   4.681   2.861  0.3872  0.1394 -0.3735
   50ALA      H  698   2.559   4.517   2.973 -0.0912  1.3208 -0.9096
   50ALA     HA  699   2.435   4.526   2.724  0.3478 -0.8862 -0.1346
   50ALA    HB1  700   2.479   4.748   2.915 -0.6247  1.2732 -0.4347
   50ALA    HB2  701   2.340   4.732   2.796 -0.5422 -0.7299 -0.0741
   50ALA    HB3  702   2.359   4.612   2.927  0.2630  0.2006 -0.4077
   51PRO      N  703   2.547   4.703   2.568 -0.3479 -0.0191 -0.2522
   51PRO     CA  704   2.632   4.775   2.470  0.6091  0.5239 -0.1152
   51PRO      C  705   2.720   4.884   2.530 -0.3146  0.5280 -0.3804
   51PRO      O  706   2.676   4.975   2.596  0.0376  0.0073 -0.5155
   51PRO     CB  707   2.533   4.825   2.364  0.8881 -0.0478 -0.8436
   51PRO     CG  708   2.421   4.716   2.369  1.0512 -0.4721 -0.2062
   51PRO     CD  709   2.416   4.677   2.521 -0.4360 -0.9526  0.1959
   51PRO     HA  710   2.703   4.702   2.430  0.4869  0.7649 -0.7990
   51PRO    HB2  711   2.503   4.925   2.395  1.3731 -0.1549  0.0613
   51PRO    HB3  712   2.573   4.839   2.264  0.4527  1.4032 -0.8715
   51PRO    HG2  713   2.323   4.752   2.339  0.2960 -0.5194  1.9029
   51PRO    HG3  714   2.445   4.631   2.305  1.3260 -0.7673  0.2742
   51PRO    HD2  715   2.354   4.751   2.571 -0.0084  0.3782 -1.1014
   51PRO    HD3  716   2.384   4.574   2.538  0.4419 -1.1360  0.8852
   52HIS      N  717   2.856   4.879   2.497  0.1646 -0.0075 -0.6549
   52HIS     CA  718   2.952   4.984   2.541 -0.0676 -0.2203  0.1150
   52HIS      C  719   3.047   5.021   2.428 -0.0422 -0.3739  0.4504
   52HIS      O  720   3.105   4.932   2.359 -0.3691  0.3089  0.2708
   52HIS     CB  721   3.026   4.922   2.659 -0.4860 -0.8970 -0.3977
   52HIS     CG  722   3.109   5.016   2.750  0.4794  1.0611  0.2984
   52HIS    ND1  723   3.236   5.052   2.717  0.2075 -0.4458 -0.2945
   52HIS    CD2  724   3.059   5.101   2.846 -1.1459  0.0542 -0.1572
   52HIS    CE1  725   3.269   5.152   2.802  1.0756 -0.6634  0.6048
   52HIS    NE2  726   3.163   5.176   2.889 -0.2536  0.2388 -0.5807
   52HIS      H  727   2.893   4.808   2.436  0.4864 -1.1479  0.7524
   52HIS     HA  728   2.905   5.075   2.578  0.5980 -0.3958  1.5422
   52HIS    HB2  729   2.950   4.872   2.719 -0.7731 -0.3295 -0.2718
   52HIS    HB3  730   3.097   4.845   2.629  0.6988  0.2122 -0.6646
   52HIS    HD2  731   2.957   5.117   2.877 -1.7825  1.5433 -2.5150
   52HIS    HE1  732   3.361   5.209   2.804  0.2158  0.8881 -0.3816
   52HIS    HE2  733   3.156   5.249   2.958 -0.3505  0.5314 -0.8906
   53PRO      N  734   3.074   5.152   2.404 -0.6002 -0.2027 -0.0746
   53PRO     CA  735   3.171   5.201   2.305  0.1572  0.4849 -0.1965
   53PRO      C  736   3.309   5.144   2.313 -0.9673  0.4982  0.1802
   53PRO      O  737   3.387   5.149   2.219 -0.2145 -0.2844 -0.2309
   53PRO     CB  738   3.174   5.353   2.321 -0.7705  0.4257 -0.2299
   53PRO     CG  739   3.124   5.379   2.466  0.0478  0.2371  0.8354
   53PRO     CD  740   3.020   5.267   2.476  0.2620  0.7851  0.0476
   53PRO     HA  741   3.131   5.175   2.207 -0.3830 -0.5379  0.2666
   53PRO    HB2  742   3.279   5.376   2.305 -0.5593 -0.7712 -0.7844
   53PRO    HB3  743   3.107   5.393   2.245 -1.2094 -0.2723 -0.2404
   53PRO    HG2  744   3.202   5.361   2.540  0.0719 -1.5478  0.4612
   53PRO    HG3  745   3.073   5.473   2.487 -1.4849 -0.4780  0.5983
   53PRO    HD2  746   3.003   5.245   2.582 -0.4511 -0.8779 -0.3392
   53PRO    HD3  747   2.932   5.285   2.413  0.5137  0.2788 -0.4653
   54PHE      N  748   3.354   5.095   2.436 -0.8886  0.0207  0.8986
   54PHE     CA  749   3.491   5.030   2.451  0.5908 -0.1514  0.9080
   54PHE      C  750   3.488   4.879   2.420 -0.4103 -0.0890 -1.3096
   54PHE      O  751   3.594   4.828   2.396 -0.4002 -0.3104 -0.6586
   54PHE     CB  752   3.561   5.057   2.582 -0.6280 -0.7032 -1.2467
   54PHE     CG  753   3.592   5.205   2.615 -0.7983  0.9600 -0.0776
   54PHE    CD1  754   3.592   5.303   2.516  0.5393  0.2303 -0.2629
   54PHE    CD2  755   3.615   5.230   2.749 -0.1173 -0.4026  0.8124
   54PHE    CE1  756   3.622   5.434   2.549  0.4229  0.4223  0.0724
   54PHE    CE2  757   3.645   5.362   2.778 -0.5268 -1.1978 -0.4067
   54PHE     CZ  758   3.658   5.470   2.678  0.3192  0.5283  0.1554
   54PHE      H  759   3.293   5.099   2.516 -0.1618  0.1405  1.4654
   54PHE     HA  760   3.554   5.065   2.369  1.1301 -1.4885  0.6986
   54PHE    HB2  761   3.496   5.025   2.664 -0.1490 -0.8700 -0.9184
   54PHE    HB3  762   3.650   4.997   2.604  0.4182  1.2580  0.5871
   54PHE    HD1  763   3.581   5.278   2.412 -0.8149  0.2463 -0.1590
   54PHE    HD2  764   3.604   5.157   2.828  0.1590  0.3382  1.5587
   54PHE    HE1  765   3.632   5.506   2.469  0.5016 -0.1082 -0.4155
   54PHE    HE2  766   3.666   5.380   2.883 -1.8288 -0.7983 -0.1711
   54PHE     HZ  767   3.683   5.572   2.702  1.0169  0.2310  0.7751
   55LEU      N  768   3.380   4.811   2.440  0.7618  0.5720 -0.2617
   55LEU     CA  769   3.360   4.672   2.421 -0.1767  0.2868  0.1724
   55LEU      C  770   3.338   4.637   2.273  0.2831  0.2341 -0.0596
   55LEU      O  771   3.257   4.705   2.203 -0.6820  0.5537  0.1059
   55LEU     CB  772   3.252   4.614   2.518 -0.3157 -0.0603  0.8347
   55LEU     CG  773   3.292   4.625   2.662 -1.0631 -1.1157  0.0229
   55LEU    CD1  774   3.177   4.566   2.738  0.4331  0.4133 -0.8218
   55LEU    CD2  775   3.414   4.547   2.700 -0.5527 -0.3156  0.0367
   55LEU      H  776   3.293   4.862   2.453  1.4784  1.4920  1.7639
   55LEU     HA  777   3.456   4.630   2.452 -0.2323  0.9918  1.4084
   55LEU    HB2  778   3.157   4.664   2.497  0.4932  1.5028  0.6177
   55LEU    HB3  779   3.228   4.510   2.497 -1.3686  0.0228  1.4285
   55LEU     HG  780   3.311   4.727   2.693  0.6755 -1.4715  0.3824
   55LEU   HD11  781   3.210   4.586   2.840  0.2867  0.3948 -0.7699
   55LEU   HD12  782   3.084   4.622   2.725  0.8926  1.3439 -0.3030
   55LEU   HD13  783   3.163   4.458   2.733 -0.6709  0.4635  0.1690
   55LEU   HD21  784   3.499   4.602   2.659  0.2228 -1.3600  0.1261
   55LEU   HD22  785   3.439   4.544   2.806 -0.2131  0.5549 -0.0077
   55LEU   HD23  786   3.410   4.447   2.657 -0.7887  0.1186 -1.0038
   56HIS      N  787   3.399   4.531   2.230  0.1193  0.0321 -0.5332
   56HIS     CA  788   3.379   4.469   2.092 -0.1990  0.0631 -0.4964
   56HIS      C  789   3.288   4.351   2.112  0.2820 -0.6431 -0.0966
   56HIS      O  790   3.197   4.334   2.031  0.1867 -0.0659  0.3355
   56HIS     CB  791   3.518   4.435   2.030 -0.5356 -0.0778  0.5471
   56HIS     CG  792   3.506   4.376   1.886 -0.1173 -0.1611 -0.6361
   56HIS    ND1  793   3.473   4.452   1.779 -0.1568 -0.2385 -0.2163
   56HIS    CD2  794   3.502   4.244   1.846  0.1757 -0.4316 -1.5393
   56HIS    CE1  795   3.422   4.369   1.685  0.2834  0.3292  0.0583
   56HIS    NE2  796   3.457   4.236   1.717  0.0630 -0.3205 -0.1176
   56HIS      H  797   3.444   4.477   2.302  0.9127  0.9817 -0.2867
   56HIS     HA  798   3.320   4.541   2.036  0.5891  0.7341 -0.5008
   56HIS    HB2  799   3.589   4.519   2.026 -0.6178 -0.0234  0.2167
   56HIS    HB3  800   3.567   4.355   2.086  0.3431 -1.5459 -2.0015
   56HIS    HD1  801   3.454   4.549   1.794 -0.1717 -0.1510 -0.7671
   56HIS    HD2  802   3.519   4.164   1.916 -2.1668  0.5741  0.4929
   56HIS    HE1  803   3.386   4.400   1.589 -0.3674 -0.4679  0.0270
   57ARG      N  804   3.295   4.271   2.224  0.0186 -0.0629 -0.0106
   57ARG     CA  805   3.209   4.161   2.258  0.0309  0.0225  0.5003
   57ARG      C  806   3.160   4.170   2.402 -0.9780  0.7013 -0.9995
   57ARG      O  807   3.214   4.253   2.476 -0.3323 -0.0745  0.4374
   57ARG     CB  808   3.275   4.031   2.220 -0.1115 -0.0563 -0.0812
   57ARG     CG  809   3.384   3.989   2.314 -0.6976  0.3572 -0.9165
   57ARG     CD  810   3.425   3.839   2.319  0.0205 -0.4440 -0.0677
   57ARG     NE  811   3.547   3.820   2.399 -0.0502 -0.5618  0.4993
   57ARG     CZ  812   3.653   3.748   2.368  0.4689  0.2987  0.0521
   57ARG    NH1  813   3.647   3.647   2.286  0.0488  0.4382  0.0712
   57ARG    NH2  814   3.757   3.769   2.435 -0.0025 -0.1449 -0.9941
   57ARG      H  815   3.373   4.292   2.285 -0.0722 -0.2456  0.1704
   57ARG     HA  816   3.121   4.169   2.195  0.7338 -0.7979 -0.6611
   57ARG    HB2  817   3.195   3.956   2.221 -0.0658 -0.1126  0.5586
   57ARG    HB3  818   3.314   4.022   2.119 -0.4556 -2.0258 -0.1274
   57ARG    HG2  819   3.478   4.042   2.300  0.6255 -1.2303  0.8438
   57ARG    HG3  820   3.358   4.006   2.419  1.0081  0.1225 -0.3851
   57ARG    HD2  821   3.346   3.777   2.360 -1.3796  0.9767 -0.3962
   57ARG    HD3  822   3.444   3.814   2.215 -0.6366 -1.3792  0.0087
   57ARG     HE  823   3.559   3.882   2.478 -2.5660  0.3347  0.3691
   57ARG   HH11  824   3.727   3.585   2.292 -0.3449 -0.0254  0.8521
   57ARG   HH12  825   3.558   3.621   2.247  0.7180 -0.5206 -0.9537
   57ARG   HH21  826   3.843   3.718   2.421  0.7508  0.8505 -0.2238
   57ARG   HH22  827   3.757   3.838   2.508  0.3359 -0.5855 -0.5693
   58TYR      N  828   3.062   4.083   2.439 -0.9796 -0.3701 -0.5146
   58TYR     CA  829   2.977   4.099   2.554  0.2042 -0.5085 -0.3096
   58TYR      C  830   2.927   3.970   2.609  0.5578 -0.0530 -0.1370
   58TYR      O  831   2.892   3.877   2.539  0.5446  0.5929  0.0216
   58TYR     CB  832   2.851   4.173   2.502 -0.1262  0.2412 -0.0447
   58TYR     CG  833   2.874   4.314   2.448 -0.4195  0.0576 -0.2970
   58TYR    CD1  834   2.894   4.327   2.316  0.4589 -0.3289  0.3697
   58TYR    CD2  835   2.895   4.424   2.539  1.1847  0.6721 -0.0957
   58TYR    CE1  836   2.933   4.451   2.267  0.2854 -1.0555  0.2979
   58TYR    CE2  837   2.922   4.552   2.481 -0.8803  0.1991 -0.8866
   58TYR     CZ  838   2.933   4.570   2.342  0.5347 -0.1458 -0.0041
   58TYR     OH  839   2.984   4.681   2.282 -0.0724 -0.4043 -0.2757
   58TYR      H  840   3.037   4.017   2.366 -0.1933  0.7618 -1.9042
   58TYR     HA  841   3.029   4.149   2.636 -1.1723 -0.2378  0.4655
   58TYR    HB2  842   2.811   4.107   2.426 -0.0576  0.1471  0.0008
   58TYR    HB3  843   2.775   4.171   2.580 -1.6146  0.6404 -1.3777
   58TYR    HD1  844   2.893   4.248   2.242  0.2920 -0.7963  0.8654
   58TYR    HD2  845   2.889   4.406   2.645  0.2868  0.2759 -0.1960
   58TYR    HE1  846   2.961   4.450   2.162 -0.5182  0.8821 -0.0313
   58TYR    HE2  847   2.949   4.636   2.544 -0.7891 -0.5474  0.1291
   58TYR     HH  848   3.076   4.659   2.263 -0.1950 -0.6887 -0.5756
   59TYR      N  849   2.910   3.957   2.742  0.8167 -0.3953 -0.3818
   59TYR     CA  850   2.837   3.849   2.808 -0.1608  0.5957  0.3950
   59TYR      C  851   2.690   3.850   2.773 -0.0384  0.6990  0.7970
   59TYR      O  852   2.620   3.943   2.806  0.3831 -0.2350 -0.2987
   59TYR     CB  853   2.847   3.869   2.960  0.9712 -0.1901 -0.4713
   59TYR     CG  854   2.769   3.771   3.046  0.0415 -0.0255 -0.2431
   59TYR    CD1  855   2.765   3.635   3.019 -0.3513  0.0202 -0.2755
   59TYR    CD2  856   2.702   3.823   3.163  0.0914 -0.3824  0.1596
   59TYR    CE1  857   2.691   3.548   3.098 -0.4317  0.1951 -0.5238
   59TYR    CE2  858   2.639   3.734   3.251 -0.0135  0.0409 -0.3805
   59TYR     CZ  859   2.632   3.598   3.216 -0.3104 -1.2565  0.0979
   59TYR     OH  860   2.575   3.524   3.313 -0.3109 -0.0578 -0.1929
   59TYR      H  861   2.950   4.026   2.803 -0.0978 -0.0155 -0.1801
   59TYR     HA  862   2.877   3.748   2.795 -0.4493  0.3797  1.1261
   59TYR    HB2  863   2.948   3.859   2.999  0.3352 -0.1769  1.3731
   59TYR    HB3  864   2.806   3.970   2.971  0.2787 -0.3370 -1.4225
   59TYR    HD1  865   2.813   3.595   2.931 -1.0473 -1.2508 -0.1284
   59TYR    HD2  866   2.709   3.927   3.189  0.7109 -0.5602  0.7916
   59TYR    HE1  867   2.687   3.442   3.078 -1.1531  0.1661 -0.2806
   59TYR    HE2  868   2.608   3.762   3.351  0.9683 -0.1332 -0.0071
   59TYR     HH  869   2.541   3.447   3.267 -0.0766  0.8219 -2.0326
   60GLN      N  870   2.654   3.745   2.697 -0.1314  0.0377  0.3891
   60GLN     CA  871   2.516   3.715   2.660 -0.2429  0.1359  0.3287
   60GLN      C  872   2.449   3.630   2.768  0.0140  0.1051  0.4062
   60GLN      O  873   2.457   3.507   2.769 -0.2545 -0.0134 -0.1128
   60GLN     CB  874   2.525   3.646   2.520  0.3853 -0.6933  0.3930
   60GLN     CG  875   2.578   3.736   2.401  0.5693  0.5385 -0.4017
   60GLN     CD  876   2.484   3.859   2.368 -0.1321  0.4228 -0.2505
   60GLN    OE1  877   2.369   3.863   2.404 -0.4098 -0.0323  0.7649
   60GLN    NE2  878   2.543   3.965   2.325 -0.4464 -0.3310  0.6507
   60GLN      H  879   2.719   3.669   2.679  0.5006  0.4810  0.7269
   60GLN     HA  880   2.464   3.811   2.657  0.4300  0.5360  0.8748
   60GLN    HB2  881   2.599   3.566   2.529 -0.3294 -1.5236 -0.6515
   60GLN    HB3  882   2.421   3.620   2.502 -0.4880  1.8044  0.9846
   60GLN    HG2  883   2.682   3.764   2.413  0.8966 -0.3202 -1.0501
   60GLN    HG3  884   2.567   3.672   2.314  0.4955  0.0972 -0.0721
   60GLN   HE21  885   2.488   4.039   2.286 -0.6954  0.0198  1.6118
   60GLN   HE22  886   2.640   3.958   2.296 -0.8090 -0.9726 -0.4918
   61ARG      N  887   2.377   3.698   2.852  1.6549  0.0389 -0.5618
   61ARG     CA  888   2.294   3.625   2.960 -0.3652 -0.8709 -0.0168
   61ARG      C  889   2.200   3.518   2.909  0.3478 -0.3730  0.6016
   61ARG      O  890   2.182   3.413   2.970  0.2535 -0.1583  0.2588
   61ARG     CB  891   2.210   3.730   3.032  0.4611  0.3889  0.2986
   61ARG     CG  892   2.281   3.820   3.133 -0.1812 -1.0386 -0.3510
   61ARG     CD  893   2.196   3.940   3.181 -0.1271  0.2950 -0.1713
   61ARG     NE  894   2.194   4.059   3.081 -0.0407  0.7461  0.4297
   61ARG     CZ  895   2.127   4.165   3.118 -0.7545 -0.7491 -0.1172
   61ARG    NH1  896   2.064   4.183   3.226 -0.4816 -0.1216  0.1261
   61ARG    NH2  897   2.136   4.265   3.035 -0.0952 -0.3461 -0.7216
   61ARG      H  898   2.360   3.798   2.846 -0.3872 -0.1550  0.2229
   61ARG     HA  899   2.370   3.580   3.024  0.4593  0.1172 -0.2419
   61ARG    HB2  900   2.180   3.795   2.950  1.3831 -0.1743 -0.5369
   61ARG    HB3  901   2.123   3.690   3.084  0.0782  0.4280 -0.2979
   61ARG    HG2  902   2.306   3.757   3.218  1.6902 -0.0821 -0.1028
   61ARG    HG3  903   2.377   3.847   3.089  0.3836 -1.5270  0.5406
   61ARG    HD2  904   2.097   3.909   3.214 -0.0453  1.2924  1.2022
   61ARG    HD3  905   2.244   3.975   3.273  0.3684  0.5931 -0.5350
   61ARG     HE  906   2.226   4.048   2.986  0.2840  0.5305  0.5595
   61ARG   HH11  907   2.024   4.271   3.257 -0.1828  0.0134  0.1311
   61ARG   HH12  908   2.069   4.100   3.283  1.1079  0.7345  1.3930
   61ARG   HH21  909   2.089   4.352   3.057 -0.2160 -0.5238 -0.2564
   61ARG   HH22  910   2.196   4.254   2.955  0.3176 -2.0288 -0.2661
   62GLN      N  911   2.133   3.546   2.797  0.0068  0.3868 -0.4690
   62GLN     CA  912   2.025   3.460   2.740  0.2067 -0.3831  0.4397
   62GLN      C  913   2.089   3.343   2.660 -0.2737 -0.4057 -0.7939
   62GLN      O  914   2.015   3.266   2.608  0.0331  0.0243  0.1647
   62GLN     CB  915   1.918   3.544   2.663  0.3378 -0.5365  0.9698
   62GLN     CG  916   1.946   3.598   2.520 -0.6831 -0.0050 -0.0104
   62GLN     CD  917   2.071   3.687   2.509  0.2240 -0.3241  0.0344
   62GLN    OE1  918   2.108   3.761   2.606 -0.2493  0.1791  0.5158
   62GLN    NE2  919   2.131   3.698   2.393  0.7820  0.0980 -0.2986
   62GLN      H  920   2.149   3.641   2.767  0.4862  0.5522  0.2601
   62GLN     HA  921   1.972   3.424   2.828  0.6581 -0.3143  0.7440
   62GLN    HB2  922   1.826   3.485   2.651  0.3569 -0.5475  0.8750
   62GLN    HB3  923   1.877   3.622   2.726 -0.3372 -0.1649  0.1194
   62GLN    HG2  924   1.958   3.511   2.457  0.6263  0.3879 -0.3611
   62GLN    HG3  925   1.863   3.666   2.499 -0.8578 -0.5333 -1.1638
   62GLN   HE21  926   2.207   3.764   2.393 -0.6662  1.9278 -0.6323
   62GLN   HE22  927   2.109   3.632   2.319 -0.3400 -0.8987  0.8228
   63LEU      N  928   2.223   3.346   2.647 -0.3048  0.3750  0.0460
   63LEU     CA  929   2.282   3.236   2.572 -1.2738  0.3538  0.0071
   63LEU      C  930   2.323   3.112   2.661  0.0748 -0.4589 -0.5342
   63LEU      O  931   2.317   2.998   2.622 -0.0547 -0.5119  0.8146
   63LEU     CB  932   2.408   3.289   2.511 -1.4375 -0.7100  0.5028
   63LEU     CG  933   2.474   3.187   2.421 -0.9428 -0.3693  0.0674
   63LEU    CD1  934   2.389   3.139   2.304 -0.6481 -1.1267 -0.1186
   63LEU    CD2  935   2.605   3.261   2.366  1.2404 -0.6310 -0.7805
   63LEU      H  936   2.272   3.429   2.676 -0.6825  1.2536 -1.5990
   63LEU     HA  937   2.213   3.196   2.497 -0.5610 -1.4915  0.2502
   63LEU    HB2  938   2.393   3.379   2.451  0.3604 -0.4050  0.3913
   63LEU    HB3  939   2.475   3.323   2.590 -1.3000  1.0785 -0.2811
   63LEU     HG  940   2.505   3.102   2.482  0.1039 -0.2044 -0.1978
   63LEU   HD11  941   2.318   3.215   2.271  0.4046 -0.1248 -0.2048
   63LEU   HD12  942   2.451   3.102   2.223 -0.0676  0.6250 -0.5610
   63LEU   HD13  943   2.325   3.059   2.340  0.0155 -1.8700 -0.5397
   63LEU   HD21  944   2.652   3.304   2.454 -0.9481 -1.2826  0.8752
   63LEU   HD22  945   2.674   3.195   2.315  1.5875 -1.1439  0.3073
   63LEU   HD23  946   2.564   3.337   2.299  0.1137 -0.7936 -0.3213
   64SER      N  947   2.354   3.143   2.788  0.1427  0.2955  0.6533
   64SER     CA  948   2.374   3.049   2.898  0.4455 -0.3470 -0.3587
   64SER      C  949   2.237   2.988   2.944 -0.4564  0.4541 -0.2644
   64SER      O  950   2.163   3.056   3.014  0.7762 -0.0785  0.1811
   64SER     CB  951   2.448   3.104   3.018 -0.7029 -0.5485  0.5853
   64SER     OG  952   2.464   3.002   3.116  0.0247 -0.4214 -0.0847
   64SER      H  953   2.324   3.235   2.816  0.5102  0.8990 -0.7690
   64SER     HA  954   2.433   2.961   2.871  0.5353 -0.1615 -0.7755
   64SER    HB2  955   2.553   3.121   2.993 -0.8858  0.1970  0.2607
   64SER    HB3  956   2.392   3.191   3.053 -0.6206 -0.2123 -0.0785
   64SER     HG  957   2.495   3.049   3.195 -0.5667 -0.1706  0.0081
   65SER      N  958   2.219   2.855   2.923  0.1828  0.0386  0.5036
   65SER     CA  959   2.119   2.759   2.978  0.5577  0.8529 -0.2422
   65SER      C  960   2.125   2.739   3.132  0.2739  0.1198 -0.5883
   65SER      O  961   2.029   2.692   3.195 -0.2261  0.0864  0.9505
   65SER     CB  962   2.123   2.624   2.901  0.0723 -0.1583 -0.9837
   65SER     OG  963   2.251   2.563   2.924 -0.4059 -0.6710  0.4489
   65SER      H  964   2.296   2.814   2.871 -0.2649  1.2192 -1.2707
   65SER     HA  965   2.019   2.798   2.956 -0.0497  0.5729  1.6894
   65SER    HB2  966   2.045   2.550   2.918  0.8893 -0.6981  0.9489
   65SER    HB3  967   2.119   2.648   2.795 -0.3195 -0.1418 -0.9668
   65SER     HG  968   2.320   2.619   2.888  0.7498 -1.3887  1.3942
   66THR      N  969   2.239   2.770   3.200  1.3033 -0.7299  0.8718
   66THR     CA  970   2.263   2.765   3.347  0.2796 -0.0385  0.7919
   66THR      C  971   2.241   2.895   3.422  0.3287 -0.4278  0.5393
   66THR      O  972   2.225   2.894   3.544 -0.0172 -0.4688  1.0215
   66THR     CB  973   2.399   2.699   3.375  0.9368  0.8125  0.0534
   66THR    OG1  974   2.492   2.754   3.292  0.2711  0.5024  0.1678
   66THR    CG2  975   2.404   2.547   3.339  0.6339 -0.1773 -0.0884
   66THR      H  976   2.303   2.818   3.138 -0.8495 -0.1515 -1.1659
   66THR     HA  977   2.186   2.694   3.377  0.2228 -0.7328 -0.7995
   66THR     HB  978   2.425   2.713   3.480  0.0569  1.0459  0.2502
   66THR    HG1  979   2.520   2.838   3.329  1.1098 -0.2824  1.4389
   66THR   HG21  980   2.355   2.525   3.244  0.0942  0.7645 -0.0530
   66THR   HG22  981   2.507   2.516   3.322  0.7060 -0.0133  0.0425
   66THR   HG23  982   2.368   2.485   3.421 -0.6061  0.0630 -0.3975
   67TYR      N  983   2.236   3.005   3.352 -0.3078 -0.6748 -0.2513
   67TYR     CA  984   2.224   3.141   3.411 -0.3943  0.2068  0.4566
   67TYR      C  985   2.090   3.153   3.481  0.2141 -0.9346  0.3457
   67TYR      O  986   1.994   3.105   3.428 -0.2705 -0.2758 -0.4468
   67TYR     CB  987   2.228   3.247   3.299 -0.1963 -0.5534  0.9474
   67TYR     CG  988   2.206   3.386   3.349 -0.2895 -0.0136  0.5674
   67TYR    CD1  989   2.302   3.439   3.440  0.0241  0.0018 -0.5427
   67TYR    CD2  990   2.095   3.466   3.315  0.0793  0.0668 -0.1872
   67TYR    CE1  991   2.288   3.572   3.484 -0.5795 -0.2718 -0.1576
   67TYR    CE2  992   2.083   3.602   3.366  0.1105  0.9869  1.9661
   67TYR     CZ  993   2.184   3.654   3.448 -0.1149  0.2975  0.6069
   67TYR     OH  994   2.173   3.783   3.483 -0.0127  0.5583 -0.5131
   67TYR      H  995   2.260   3.002   3.254 -0.1478 -1.1343 -0.2070
   67TYR     HA  996   2.297   3.163   3.488 -0.2176 -0.8117  0.6102
   67TYR    HB2  997   2.322   3.253   3.244 -1.2730 -0.5150 -1.0425
   67TYR    HB3  998   2.159   3.229   3.217  0.4625  0.8009  0.0228
   67TYR    HD1  999   2.389   3.382   3.469 -0.2764  0.3065  1.1550
   67TYR    HD2 1000   2.016   3.422   3.255 -0.7960  1.1842  0.0825
   67TYR    HE1 1001   2.367   3.612   3.547  0.0175  0.2929 -1.1980
   67TYR    HE2 1002   2.001   3.658   3.323 -0.1293 -0.5156  0.1561
   67TYR     HH 1003   2.256   3.806   3.525 -0.0430  0.3699 -0.3480
   68ARG      N 1004   2.094   3.225   3.596  1.3478 -0.3205  0.2967
   68ARG     CA 1005   1.972   3.263   3.683  0.1817  0.1937 -0.5624
   68ARG      C 1006   1.990   3.410   3.736  0.4797  0.4247  0.0200
   68ARG      O 1007   2.073   3.437   3.826  0.1550  0.8373  0.2675
   68ARG     CB 1008   1.961   3.173   3.808  0.6080  0.6536  0.0763
   68ARG     CG 1009   1.870   3.049   3.787 -0.3850 -0.6625  0.1793
   68ARG     CD 1010   1.934   2.925   3.723 -0.0367 -0.8433 -0.6539
   68ARG     NE 1011   1.836   2.823   3.690 -0.8379  0.1285  0.0054
   68ARG     CZ 1012   1.809   2.785   3.565  0.5033  0.0402 -0.0549
   68ARG    NH1 1013   1.846   2.844   3.456  0.3599 -0.3414  0.5165
   68ARG    NH2 1014   1.733   2.686   3.544  0.6261  0.5597 -0.0887
   68ARG      H 1015   2.186   3.256   3.626  1.4377  0.4653 -0.6856
   68ARG     HA 1016   1.879   3.250   3.629 -0.2487 -2.5536  0.5054
   68ARG    HB2 1017   2.055   3.143   3.854 -0.4233 -0.5531  1.6145
   68ARG    HB3 1018   1.920   3.239   3.885  0.2195  0.4370  0.0643
   68ARG    HG2 1019   1.828   3.007   3.879  0.3235 -0.7026  0.4982
   68ARG    HG3 1020   1.782   3.081   3.732 -1.2173 -0.0959  1.7335
   68ARG    HD2 1021   1.990   2.954   3.635 -1.2915 -1.1200 -1.5997
   68ARG    HD3 1022   2.008   2.892   3.796 -0.0272  0.2682 -0.1090
   68ARG     HE 1023   1.786   2.785   3.769  0.9136 -0.1930  1.0739
   68ARG   HH11 1024   1.826   2.805   3.365  1.4952  0.6169 -0.2050
   68ARG   HH12 1025   1.919   2.913   3.460 -0.2982  0.3475  1.6901
   68ARG   HH21 1026   1.747   2.635   3.457  0.3803  1.0433 -0.4152
   68ARG   HH22 1027   1.683   2.643   3.620  0.3730 -0.5744 -0.8405
   69ASP      N 1028   1.913   3.504   3.681 -0.1805  0.1234  0.4866
   69ASP     CA 1029   1.894   3.649   3.733 -0.4860  0.4048  0.0898
   69ASP      C 1030   1.822   3.653   3.869 -0.3552 -0.4384  0.4760
   69ASP      O 1031   1.711   3.601   3.882 -0.4885  0.1831 -0.4250
   69ASP     CB 1032   1.809   3.721   3.625 -0.1065 -0.7298  0.5360
   69ASP     CG 1033   1.787   3.863   3.653  0.5109 -0.8252  0.2430
   69ASP    OD1 1034   1.826   3.915   3.759  0.3401  0.1882  0.0049
   69ASP    OD2 1035   1.730   3.929   3.562 -0.2347 -0.3121 -0.4564
   69ASP      H 1036   1.857   3.484   3.599 -0.0952  1.4002  0.0716
   69ASP     HA 1037   1.991   3.697   3.748  0.9481 -1.9598 -0.5158
   69ASP    HB2 1038   1.866   3.726   3.532 -0.4127  0.9477  0.3749
   69ASP    HB3 1039   1.712   3.674   3.613 -0.6341  0.4580 -0.2191
   70LEU      N 1040   1.893   3.703   3.970 -0.0907  0.2107 -0.0331
   70LEU     CA 1041   1.850   3.712   4.107  0.4942  0.2478  0.0321
   70LEU      C 1042   1.757   3.830   4.128  0.8321  0.5155 -0.9692
   70LEU      O 1043   1.705   3.852   4.243 -0.1349 -0.7379  0.1092
   70LEU     CB 1044   1.968   3.697   4.207  0.2065  0.6509 -0.0492
   70LEU     CG 1045   2.017   3.551   4.226  1.1742 -0.5055 -0.9423
   70LEU    CD1 1046   2.147   3.545   4.305 -0.0694 -0.9256 -0.6949
   70LEU    CD2 1047   1.933   3.448   4.299 -0.1451  0.0615  0.8237
   70LEU      H 1048   1.992   3.700   3.951 -0.2218 -0.6595 -0.6761
   70LEU     HA 1049   1.791   3.622   4.124  0.8989  0.0920  0.7008
   70LEU    HB2 1050   2.050   3.754   4.164  0.5918 -0.3533 -0.7325
   70LEU    HB3 1051   1.949   3.735   4.307 -0.2597  0.2682  0.0170
   70LEU     HG 1052   2.043   3.512   4.128  1.4480 -0.5197 -0.8653
   70LEU   HD11 1053   2.187   3.444   4.296 -0.0032 -0.9619 -0.0861
   70LEU   HD12 1054   2.222   3.614   4.265  0.7832 -0.8798  0.8023
   70LEU   HD13 1055   2.138   3.580   4.408  0.7117 -0.1540 -0.8582
   70LEU   HD21 1056   1.834   3.432   4.256 -0.0382  0.4422  0.4217
   70LEU   HD22 1057   1.974   3.350   4.273 -0.4271  0.3451 -0.8884
   70LEU   HD23 1058   1.923   3.465   4.406  0.5386 -1.0950  1.1116
   71ARG      N 1059   1.728   3.905   4.023 -0.5832 -0.6287 -0.2163
   71ARG     CA 1060   1.641   4.030   4.032 -0.1533  0.5378  0.5629
   71ARG      C 1061   1.686   4.129   4.136 -0.7086 -0.5134 -0.3465
   71ARG      O 1062   1.608   4.192   4.206  0.0885  0.1916 -0.0279
   71ARG     CB 1063   1.492   3.985   4.039  0.5973  0.2747  0.0864
   71ARG     CG 1064   1.422   3.896   3.927 -1.1315 -0.1074 -0.6224
   71ARG     CD 1065   1.465   3.935   3.786  0.1691  0.2515  0.3553
   71ARG     NE 1066   1.418   4.074   3.754  0.3616 -0.2294 -0.4229
   71ARG     CZ 1067   1.481   4.182   3.730 -0.0417 -0.3081 -0.0467
   71ARG    NH1 1068   1.427   4.291   3.757  0.1773 -0.3714 -0.1331
   71ARG    NH2 1069   1.605   4.170   3.692 -0.0367  0.3667  0.9303
   71ARG      H 1070   1.793   3.895   3.946 -0.4529 -0.4811 -0.1254
   71ARG     HA 1071   1.655   4.073   3.933 -1.5323  1.2219  0.6184
   71ARG    HB2 1072   1.484   3.938   4.136  1.1004 -0.7737 -0.3521
   71ARG    HB3 1073   1.436   4.078   4.046 -0.0136  0.0628 -1.2933
   71ARG    HG2 1074   1.453   3.791   3.936  0.3019  0.2286 -1.0773
   71ARG    HG3 1075   1.315   3.909   3.940 -1.0128  1.0023 -0.5831
   71ARG    HD2 1076   1.573   3.928   3.773 -0.0421 -2.3746 -1.5301
   71ARG    HD3 1077   1.421   3.858   3.722  0.7455 -0.4852  0.7997
   71ARG     HE 1078   1.323   4.091   3.786  0.7748  0.4855  0.5430
   71ARG   HH11 1079   1.468   4.381   3.732 -0.8468 -0.0630 -0.8165
   71ARG   HH12 1080   1.346   4.296   3.817  0.2388 -1.4163  0.0599
   71ARG   HH21 1081   1.660   4.252   3.669  0.5120 -0.1959  0.0911
   71ARG   HH22 1082   1.637   4.079   3.661 -0.4822  0.4320  0.2327
   72LYS      N 1083   1.820   4.140   4.151 -0.6093 -0.4116 -0.8910
   72LYS     CA 1084   1.886   4.239   4.245  0.4418  0.6686 -0.4014
   72LYS      C 1085   1.972   4.331   4.168  0.3582  0.5343  0.2997
   72LYS      O 1086   2.045   4.293   4.082 -0.2281 -0.2839  0.0734
   72LYS     CB 1087   1.958   4.164   4.353 -0.9163 -0.0559 -0.2742
   72LYS     CG 1088   2.040   4.253   4.447 -0.0198 -0.5040 -0.3856
   72LYS     CD 1089   2.075   4.196   4.591 -0.5807  0.5858  0.4989
   72LYS     CE 1090   2.147   4.059   4.580  0.0882  0.3029  0.0097
   72LYS     NZ 1091   2.156   3.995   4.713  0.0684 -0.2433 -0.8306
   72LYS      H 1092   1.883   4.109   4.079  0.3400 -0.2041 -0.1849
   72LYS     HA 1093   1.807   4.298   4.291 -0.6862 -0.1362 -1.1889
   72LYS    HB2 1094   1.887   4.121   4.425 -0.8582 -0.2237 -0.3165
   72LYS    HB3 1095   2.012   4.083   4.305 -0.1811 -0.2747  0.8559
   72LYS    HG2 1096   2.131   4.292   4.402  0.1534  0.3850  0.6632
   72LYS    HG3 1097   1.983   4.345   4.457  0.4408 -0.2674  0.1189
   72LYS    HD2 1098   2.147   4.265   4.635  0.0397 -0.6849  1.6183
   72LYS    HD3 1099   1.977   4.188   4.636 -0.8490  2.1057  0.2841
   72LYS    HE2 1100   2.100   3.991   4.509  0.4117 -0.1829  0.2499
   72LYS    HE3 1101   2.249   4.077   4.545 -0.2931 -0.1744 -1.5133
   72LYS    HZ1 1102   2.240   4.036   4.751 -0.4479  1.3792 -1.2463
   72LYS    HZ2 1103   2.079   4.003   4.778  0.5212 -0.1378 -0.2928
   72LYS    HZ3 1104   2.172   3.896   4.701  2.2055 -0.0262 -0.5516
   73GLY      N 1105   1.957   4.453   4.208  0.3951  0.6909  0.0124
   73GLY     CA 1106   2.029   4.563   4.155 -0.6038 -0.6749 -0.6665
   73GLY      C 1107   2.155   4.595   4.238  0.1915  0.2313 -1.0762
   73GLY      O 1108   2.141   4.577   4.362 -0.0342  0.0963  0.1277
   73GLY      H 1109   1.880   4.479   4.268  0.6330 -0.7356  1.0288
   73GLY    HA2 1110   2.081   4.540   4.062  0.3182  0.6451 -0.5372
   73GLY    HA3 1111   1.974   4.656   4.139  0.0001 -0.5251 -2.0992
   74VAL      N 1112   2.264   4.646   4.187 -0.2301 -0.1661  0.9477
   74VAL     CA 1113   2.385   4.694   4.256 -0.2396 -0.2911 -0.0127
   74VAL      C 1114   2.455   4.810   4.182 -0.3857  0.8611 -0.5283
   74VAL      O 1115   2.442   4.821   4.063 -0.1453 -0.7939  0.4396
   74VAL     CB 1116   2.489   4.579   4.265 -0.0783  0.2128 -0.9988
   74VAL    CG1 1117   2.552   4.533   4.135  0.9342 -0.4688  1.2614
   74VAL    CG2 1118   2.594   4.604   4.377  0.1696 -0.4207 -0.0276
   74VAL      H 1119   2.269   4.637   4.087 -0.0189 -0.1808  0.9587
   74VAL     HA 1120   2.361   4.734   4.355  0.2384  1.4029 -0.4998
   74VAL     HB 1121   2.420   4.501   4.298 -0.7016  0.5027 -1.5784
   74VAL   HG11 1122   2.599   4.617   4.084  0.1425 -0.6722  0.1123
   74VAL   HG12 1123   2.633   4.461   4.155  1.7930  0.3720  0.9556
   74VAL   HG13 1124   2.472   4.500   4.069  1.6212 -0.1185  0.2012
   74VAL   HG21 1125   2.557   4.633   4.475 -0.3049  0.8751 -0.5515
   74VAL   HG22 1126   2.640   4.505   4.385  0.0418 -0.4320  0.6873
   74VAL   HG23 1127   2.673   4.673   4.349  0.5177 -0.5672  0.5442
   75TYR      N 1128   2.527   4.890   4.259  0.0071  0.1890  0.4136
   75TYR     CA 1129   2.630   4.984   4.210  0.1409  1.3924  0.3032
   75TYR      C 1130   2.749   4.985   4.298 -0.4587  0.1020 -0.7103
   75TYR      O 1131   2.733   4.982   4.423  0.1041 -0.3866  0.3716
   75TYR     CB 1132   2.561   5.123   4.200  0.2810 -0.3118  1.1026
   75TYR     CG 1133   2.648   5.254   4.200  0.6587  0.9117 -0.5083
   75TYR    CD1 1134   2.720   5.292   4.086 -0.0073 -0.4171  1.1283
   75TYR    CD2 1135   2.639   5.340   4.316 -0.4618  0.8608  0.1016
   75TYR    CE1 1136   2.793   5.413   4.087  0.6503  0.2268 -1.0072
   75TYR    CE2 1137   2.719   5.453   4.313  0.3286 -1.1138 -0.3949
   75TYR     CZ 1138   2.790   5.491   4.206 -0.3457 -0.4690  1.1033
   75TYR     OH 1139   2.843   5.615   4.182  0.0271 -0.2976 -0.9453
   75TYR      H 1140   2.525   4.870   4.358  0.1957 -1.0715  0.2027
   75TYR     HA 1141   2.661   4.950   4.111 -0.6579 -0.1315  0.5131
   75TYR    HB2 1142   2.505   5.131   4.106  2.1105  0.0861 -0.0627
   75TYR    HB3 1143   2.488   5.125   4.280 -0.6388 -0.1490  0.2980
   75TYR    HD1 1144   2.698   5.237   3.996  0.0929 -0.2081  0.9738
   75TYR    HD2 1145   2.587   5.324   4.410  0.4650  0.0699  0.5199
   75TYR    HE1 1146   2.836   5.454   3.997  0.5930  1.0006 -0.6972
   75TYR    HE2 1147   2.732   5.519   4.398  0.6902 -0.7443 -0.7317
   75TYR     HH 1148   2.810   5.645   4.097  0.1310  1.1615 -0.5229
   76VAL      N 1149   2.869   4.980   4.243 -0.3116 -0.4125  0.9011
   76VAL     CA 1150   3.007   4.982   4.305  1.4280  0.4730 -0.1199
   76VAL      C 1151   3.085   5.097   4.259 -0.4130  0.6058  0.1045
   76VAL      O 1152   3.150   5.094   4.145  0.3656  0.1013 -0.1855
   76VAL     CB 1153   3.072   4.847   4.274  0.2281  0.3405 -0.5831
   76VAL    CG1 1154   3.214   4.834   4.329  1.3468 -0.0113 -0.2531
   76VAL    CG2 1155   2.991   4.733   4.338  0.2534 -0.2538 -0.0235
   76VAL      H 1156   2.862   4.982   4.143  0.5235 -0.1791  0.8307
   76VAL     HA 1157   2.999   4.993   4.414  0.0349 -1.7584  0.1231
   76VAL     HB 1158   3.069   4.843   4.165 -2.3307 -0.0791 -0.6113
   76VAL   HG11 1159   3.252   4.734   4.306 -1.8979 -1.4195 -0.6644
   76VAL   HG12 1160   3.268   4.918   4.287 -0.2657  1.1211 -0.2428
   76VAL   HG13 1161   3.214   4.848   4.437  0.7261  0.4414 -0.3012
   76VAL   HG21 1162   2.962   4.758   4.440  0.0572 -0.4633 -0.0268
   76VAL   HG22 1163   2.901   4.713   4.279 -0.0585 -0.3665  0.4807
   76VAL   HG23 1164   3.052   4.643   4.336 -0.6422 -0.8975  0.0599
   77PRO      N 1165   3.093   5.204   4.337 -0.1787  0.3341 -0.1055
   77PRO     CA 1166   3.193   5.306   4.313  0.4131  0.0433 -0.4573
   77PRO      C 1167   3.321   5.267   4.379  0.1839 -0.8406 -0.8587
   77PRO      O 1168   3.329   5.240   4.498 -0.4366  0.0403 -0.0692
   77PRO     CB 1169   3.123   5.440   4.364 -0.2451 -0.0281 -0.7100
   77PRO     CG 1170   3.017   5.393   4.470 -0.1278  0.7659  0.1921
   77PRO     CD 1171   3.000   5.245   4.433  0.1610  0.6014 -0.4054
   77PRO     HA 1172   3.217   5.310   4.207  0.4906 -0.7192 -0.4839
   77PRO    HB2 1173   3.202   5.507   4.399 -1.5912  0.5918  1.5656
   77PRO    HB3 1174   3.079   5.478   4.272 -0.8367  0.2153 -0.3358
   77PRO    HG2 1175   3.057   5.404   4.571 -0.0465  0.5235  0.1868
   77PRO    HG3 1176   2.924   5.450   4.474 -0.0872  0.8229  0.3571
   77PRO    HD2 1177   3.008   5.191   4.527  0.5842  0.2106 -0.6569
   77PRO    HD3 1178   2.897   5.232   4.399 -0.1909 -0.4621  0.9022
   78TYR      N 1179   3.426   5.280   4.305 -0.9095  0.8227 -0.8012
   78TYR     CA 1180   3.571   5.275   4.352  0.5314 -0.2496 -0.5205
   78TYR      C 1181   3.621   5.419   4.352  0.5286 -0.6529  0.5445
   78TYR      O 1182   3.540   5.515   4.367  0.0647  0.8714 -0.1424
   78TYR     CB 1183   3.645   5.181   4.258  0.6002 -0.1623 -0.2417
   78TYR     CG 1184   3.601   5.036   4.257 -0.3361 -0.5553  0.3314
   78TYR    CD1 1185   3.624   4.954   4.372 -0.6478  0.6662  0.1134
   78TYR    CD2 1186   3.528   4.984   4.149  0.1106  0.4919 -0.3441
   78TYR    CE1 1187   3.580   4.819   4.374 -1.0476  0.3501 -0.0526
   78TYR    CE2 1188   3.488   4.844   4.149 -0.2274 -0.3489 -0.4152
   78TYR     CZ 1189   3.509   4.767   4.260 -0.4898  0.2400 -0.4084
   78TYR     OH 1190   3.478   4.639   4.251  0.5795  0.2204  0.1215
   78TYR      H 1191   3.417   5.307   4.208 -0.1940  0.6208 -0.9291
   78TYR     HA 1192   3.569   5.234   4.452 -0.8253 -1.0193 -0.8098
   78TYR    HB2 1193   3.623   5.211   4.156 -1.3018 -0.2256  0.0751
   78TYR    HB3 1194   3.748   5.193   4.291  0.6447 -1.4023  0.1706
   78TYR    HD1 1195   3.679   4.993   4.456 -0.4161  0.1656  0.2020
   78TYR    HD2 1196   3.509   5.050   4.065 -0.5228 -0.0440 -0.6496
   78TYR    HE1 1197   3.589   4.757   4.462  1.5580  1.6196  0.7847
   78TYR    HE2 1198   3.439   4.797   4.065 -0.4337  0.4587 -0.7631
   78TYR     HH 1199   3.464   4.605   4.162 -0.1938 -0.7417  0.5774
   79THR      N 1200   3.752   5.442   4.333  0.5618  0.0804  0.4229
   79THR     CA 1201   3.813   5.569   4.352 -0.3606 -0.3381  0.7964
   79THR      C 1202   3.779   5.671   4.239  0.2689 -0.1827  0.2143
   79THR      O 1203   3.753   5.791   4.261  0.1177  0.0915 -0.2555
   79THR     CB 1204   3.970   5.549   4.362 -0.5588 -0.0654 -0.7187
   79THR    OG1 1205   3.994   5.472   4.485 -0.1783 -0.4040  0.5955
   79THR    CG2 1206   4.059   5.669   4.376  0.1742  0.4581  0.6739
   79THR      H 1207   3.808   5.361   4.310  0.7843  0.1386  0.7459
   79THR     HA 1208   3.782   5.603   4.450  1.1371  1.5574  0.7302
   79THR     HB 1209   4.000   5.489   4.277 -0.6666  0.0972 -0.8733
   79THR    HG1 1210   4.063   5.519   4.532  0.8082 -0.8735 -0.3064
   79THR   HG21 1211   4.165   5.645   4.368  0.0823  0.1387  0.3411
   79THR   HG22 1212   4.024   5.741   4.302  0.6378  0.3449  0.3294
   79THR   HG23 1213   4.040   5.717   4.472  0.6043 -0.0155  1.0090
   80GLN      N 1214   3.781   5.620   4.118 -0.1998  0.3561 -0.0765
   80GLN     CA 1215   3.760   5.695   3.996 -0.6565 -0.2771  0.0883
   80GLN      C 1216   3.665   5.621   3.903  0.2121 -0.7074 -0.6000
   80GLN      O 1217   3.576   5.675   3.838 -0.3354 -0.6239  0.3972
   80GLN     CB 1218   3.902   5.729   3.932  0.2277 -0.1688  0.1203
   80GLN     CG 1219   3.873   5.820   3.809 -0.2723 -0.2345  0.0093
   80GLN     CD 1220   3.994   5.902   3.768 -0.1273 -0.2429 -0.0299
   80GLN    OE1 1221   4.112   5.859   3.772  0.3483  0.1604 -0.4109
   80GLN    NE2 1222   3.974   6.023   3.712 -0.5185 -0.0527 -0.2181
   80GLN      H 1223   3.818   5.526   4.115 -0.2463  0.3224  0.3040
   80GLN     HA 1224   3.706   5.784   4.031 -0.8405 -0.6601  0.8209
   80GLN    HB2 1225   3.951   5.799   3.999 -0.6209  0.5204  0.0687
   80GLN    HB3 1226   3.962   5.640   3.916  0.6965  0.2780 -0.7623
   80GLN    HG2 1227   3.832   5.764   3.726 -1.1848  0.3463  0.0375
   80GLN    HG3 1228   3.788   5.879   3.845  0.8232  0.0148  2.6801
   80GLN   HE21 1229   4.060   6.068   3.684  0.5806 -0.8751  1.5126
   80GLN   HE22 1230   3.877   6.050   3.697 -1.0327 -1.4619  0.2616
   81GLY      N 1231   3.683   5.488   3.898  0.7915  0.5154  0.3488
   81GLY     CA 1232   3.582   5.401   3.831 -0.5527 -0.1922 -0.7423
   81GLY      C 1233   3.452   5.375   3.906  0.4403 -0.1718 -0.2292
   81GLY      O 1234   3.442   5.385   4.026  0.0918  0.3404 -0.3425
   81GLY      H 1235   3.747   5.444   3.963 -0.3370  0.7969  1.7463
   81GLY    HA2 1236   3.557   5.442   3.733 -0.5737  1.2808 -0.1617
   81GLY    HA3 1237   3.622   5.299   3.827 -1.3346 -0.5762  0.3195
   82LYS      N 1238   3.354   5.334   3.833  1.2112  0.1715  0.1746
   82LYS     CA 1239   3.223   5.286   3.892  0.4243  0.4482  0.7640
   82LYS      C 1240   3.160   5.179   3.797  0.5951 -0.5430 -0.7852
   82LYS      O 1241   3.179   5.178   3.675  0.0578 -0.5152 -0.1996
   82LYS     CB 1242   3.137   5.404   3.915 -0.2867 -0.7530 -0.8737
   82LYS     CG 1243   3.136   5.516   3.810 -0.6414 -0.7277 -0.4076
   82LYS     CD 1244   3.060   5.646   3.852 -0.2308  0.6737 -1.1247
   82LYS     CE 1245   3.064   5.738   3.736  0.9575 -0.3067  0.3193
   82LYS     NZ 1246   2.963   5.844   3.756  0.2333 -0.2822 -0.1968
   82LYS      H 1247   3.360   5.347   3.733 -0.6470 -0.0949 -0.0390
   82LYS     HA 1248   3.251   5.240   3.986  1.7651 -0.3279  0.0465
   82LYS    HB2 1249   3.034   5.376   3.935 -0.5362  0.6586  0.1245
   82LYS    HB3 1250   3.174   5.444   4.009 -1.3983 -1.3504 -0.1332
   82LYS    HG2 1251   3.235   5.548   3.776 -0.8949  0.2394 -0.3142
   82LYS    HG3 1252   3.095   5.469   3.721  0.0281 -0.6092 -0.7955
   82LYS    HD2 1253   2.959   5.616   3.879  0.7338 -0.3418  2.6582
   82LYS    HD3 1254   3.100   5.684   3.946 -0.6640 -0.1670 -0.5763
   82LYS    HE2 1255   3.161   5.788   3.721  1.2037 -1.1189 -1.1894
   82LYS    HE3 1256   3.046   5.688   3.641 -0.3911  1.4661 -0.4851
   82LYS    HZ1 1257   2.970   5.915   3.684  0.2448 -0.0553  0.0269
   82LYS    HZ2 1258   2.871   5.804   3.754 -0.2730  0.7633  0.4208
   82LYS    HZ3 1259   2.971   5.879   3.850  1.0108  0.9498 -0.6594
   83TRP      N 1260   3.073   5.093   3.853  0.0950 -0.4634 -0.0435
   83TRP     CA 1261   2.977   5.011   3.776  0.5859 -0.1902  0.3736
   83TRP      C 1262   2.847   4.972   3.844  1.0074 -0.2935  0.2261
   83TRP      O 1263   2.830   4.981   3.963 -0.1739 -0.3913 -0.3608
   83TRP     CB 1264   3.053   4.888   3.734  0.6993  1.3604  0.4096
   83TRP     CG 1265   3.081   4.784   3.832 -0.5590  1.4049 -0.6424
   83TRP    CD1 1266   3.193   4.773   3.910  0.2808  1.5775  0.1038
   83TRP    CD2 1267   2.998   4.673   3.875  0.0944 -0.1084  0.4271
   83TRP    NE1 1268   3.182   4.657   3.984  0.1606  0.4540  0.0813
   83TRP    CE2 1269   3.062   4.596   3.975 -0.1370 -0.5185 -1.4026
   83TRP    CE3 1270   2.869   4.626   3.834  0.2391  0.5011  0.1837
   83TRP    CZ2 1271   3.003   4.486   4.043 -0.5880  0.2093  0.5312
   83TRP    CZ3 1272   2.806   4.514   3.888 -0.0376  0.6128 -0.1887
   83TRP    CH2 1273   2.879   4.446   3.990  0.2520 -0.0071 -0.5786
   83TRP      H 1274   3.056   5.118   3.949  0.5377  0.9097 -0.2752
   83TRP     HA 1275   2.953   5.059   3.681  0.4926  0.6362  0.7949
   83TRP    HB2 1276   2.993   4.836   3.659  1.3540  0.0375  0.7448
   83TRP    HB3 1277   3.141   4.914   3.675  0.1123  0.2447 -1.0963
   83TRP    HD1 1278   3.288   4.824   3.912  2.0115 -1.1957 -0.3364
   83TRP    HE1 1279   3.260   4.629   4.043  0.5249  0.2347 -0.4866
   83TRP    HE3 1280   2.825   4.676   3.749 -1.5859 -1.6663 -0.3383
   83TRP    HZ2 1281   3.056   4.418   4.108 -2.6585 -0.5518  1.5985
   83TRP    HZ3 1282   2.714   4.474   3.848 -0.4459  0.7609  0.5774
   83TRP    HH2 1283   2.840   4.351   4.024  0.2542  0.1225 -0.2055
   84GLU      N 1284   2.751   4.934   3.764 -0.2489 -0.1365  0.2414
   84GLU     CA 1285   2.609   4.913   3.797 -0.2237  0.3329 -0.1082
   84GLU      C 1286   2.554   4.798   3.714  0.2084 -0.2240  1.0959
   84GLU      O 1287   2.592   4.779   3.595  0.6649  0.4492 -1.1257
   84GLU     CB 1288   2.524   5.038   3.771  0.0130  0.1539 -0.5649
   84GLU     CG 1289   2.374   5.025   3.794 -0.9145  0.1611 -0.4020
   84GLU     CD 1290   2.285   5.154   3.769 -0.0893 -0.1804 -0.2516
   84GLU    OE1 1291   2.189   5.144   3.687  0.4834 -0.2483 -0.5774
   84GLU    OE2 1292   2.318   5.260   3.827 -0.6115 -0.5382  0.5676
   84GLU      H 1293   2.770   4.924   3.665  0.6716  0.2255  0.3604
   84GLU     HA 1294   2.593   4.878   3.899  0.3024 -0.8744 -0.4034
   84GLU    HB2 1295   2.562   5.116   3.836  0.8203 -0.9102  0.3153
   84GLU    HB3 1296   2.537   5.065   3.666  0.8385  1.1787 -0.2287
   84GLU    HG2 1297   2.341   4.936   3.740 -0.3692  0.2029 -0.8243
   84GLU    HG3 1298   2.362   5.001   3.900  1.4974 -0.9439 -0.2395
   85GLY      N 1299   2.469   4.711   3.766 -0.1931 -0.1117 -0.3025
   85GLY     CA 1300   2.432   4.589   3.712 -0.6228  0.7625  1.0315
   85GLY      C 1301   2.337   4.489   3.780  0.3154  0.0215 -0.1357
   85GLY      O 1302   2.294   4.527   3.887 -0.2130  0.2325 -0.2092
   85GLY      H 1303   2.421   4.722   3.854 -0.8392  0.2348 -0.6844
   85GLY    HA2 1304   2.378   4.613   3.621  0.7327 -0.3302 -0.1713
   85GLY    HA3 1305   2.518   4.526   3.687 -0.9690  0.8296 -0.5411
   86GLU      N 1306   2.314   4.371   3.725 -0.7410 -0.1844 -0.1165
   86GLU     CA 1307   2.214   4.273   3.768  0.2219 -0.3752  1.4675
   86GLU      C 1308   2.286   4.148   3.828 -0.0633 -0.0013 -0.5065
   86GLU      O 1309   2.347   4.072   3.755  0.1829 -0.0003  0.2695
   86GLU     CB 1310   2.121   4.241   3.649 -0.0235 -0.2637 -0.4243
   86GLU     CG 1311   2.057   4.357   3.574 -0.8477  0.0918 -0.6112
   86GLU     CD 1312   1.919   4.328   3.515  0.3876  0.5439  0.6588
   86GLU    OE1 1313   1.899   4.337   3.390 -0.2726 -0.2369 -0.1046
   86GLU    OE2 1314   1.821   4.302   3.591 -0.2377 -0.0821  0.3170
   86GLU      H 1315   2.368   4.338   3.646 -0.9707 -0.7012 -0.0692
   86GLU     HA 1316   2.146   4.322   3.838 -0.5221  0.2924  0.3470
   86GLU    HB2 1317   2.175   4.182   3.575  0.9686 -0.9262  0.7513
   86GLU    HB3 1318   2.043   4.172   3.682 -0.7861  0.3576 -0.8593
   86GLU    HG2 1319   2.045   4.424   3.659  1.0414 -0.9410  0.6167
   86GLU    HG3 1320   2.125   4.412   3.509  2.4369  0.0075  2.1719
   87LEU      N 1321   2.277   4.122   3.958  0.2953  0.2615 -0.6427
   87LEU     CA 1322   2.333   3.997   4.022  0.1636  0.0441 -0.0219
   87LEU      C 1323   2.261   3.865   3.986  0.9656 -0.1160  0.5810
   87LEU      O 1324   2.139   3.866   3.966 -0.4296 -0.2204 -0.6310
   87LEU     CB 1325   2.364   4.007   4.173 -0.4029 -1.2907 -1.1531
   87LEU     CG 1326   2.481   4.116   4.212 -0.1436  0.3463  0.9202
   87LEU    CD1 1327   2.469   4.118   4.361 -0.6266 -0.4261  0.6473
   87LEU    CD2 1328   2.626   4.067   4.174 -0.3399 -0.0859  0.2139
   87LEU      H 1329   2.204   4.173   4.006  0.1225 -0.1450 -0.4582
   87LEU     HA 1330   2.430   3.981   3.976  0.1858 -0.2306  0.1201
   87LEU    HB2 1331   2.272   4.036   4.223  0.0515  0.1927 -1.0698
   87LEU    HB3 1332   2.397   3.907   4.199  1.0252 -0.7014 -0.4942
   87LEU     HG 1333   2.457   4.213   4.168  0.9933  0.4135  0.3622
   87LEU   HD11 1334   2.492   4.024   4.411  0.1576  0.1397  1.4071
   87LEU   HD12 1335   2.539   4.196   4.392  0.1331 -0.2867 -1.1900
   87LEU   HD13 1336   2.372   4.167   4.379  0.2375  1.0701  1.7048
   87LEU   HD21 1337   2.615   4.012   4.080 -1.4192 -1.0498  0.8550
   87LEU   HD22 1338   2.695   4.151   4.179 -0.6600  0.1446  0.9609
   87LEU   HD23 1339   2.661   3.996   4.248 -0.0043  1.2263  1.3856
   88GLY      N 1340   2.334   3.760   3.968 -0.1332 -0.3556 -0.4462
   88GLY     CA 1341   2.293   3.621   3.937 -0.6557 -0.5319  0.5709
   88GLY      C 1342   2.395   3.523   3.986  0.9511 -0.0050  0.9228
   88GLY      O 1343   2.488   3.551   4.056  1.0261  0.2664 -0.5916
   88GLY      H 1344   2.434   3.768   3.981 -0.3149  0.8100  0.7276
   88GLY    HA2 1345   2.203   3.604   3.996 -1.0656  1.1457  0.5135
   88GLY    HA3 1346   2.270   3.609   3.831 -0.5493  0.2279  0.4539
   89THR      N 1347   2.383   3.410   3.910 -0.0891 -0.1758 -0.1540
   89THR     CA 1348   2.478   3.301   3.930 -0.3048  0.3562  0.6506
   89THR      C 1349   2.473   3.216   3.800 -0.4498 -0.7187  0.2643
   89THR      O 1350   2.381   3.222   3.722  1.1103 -0.3599 -0.3838
   89THR     CB 1351   2.439   3.220   4.058 -0.6074 -0.0673  0.0879
   89THR    OG1 1352   2.529   3.114   4.079 -0.7337  0.0288  0.5769
   89THR    CG2 1353   2.301   3.152   4.062  0.4987 -0.3134  0.0908
   89THR      H 1354   2.314   3.397   3.837 -0.5712 -2.3102  0.5514
   89THR     HA 1355   2.577   3.347   3.934 -0.2130  0.2463 -0.0777
   89THR     HB 1356   2.445   3.279   4.149  0.3884 -1.1213  0.7651
   89THR    HG1 1357   2.514   3.072   4.165  0.3486 -0.1558  0.7030
   89THR   HG21 1358   2.227   3.208   4.005 -0.3473 -0.8540  0.6190
   89THR   HG22 1359   2.318   3.047   4.036 -0.9968 -0.2462 -1.5095
   89THR   HG23 1360   2.269   3.161   4.166 -0.2443 -2.2402  0.1069
   90ASP      N 1361   2.584   3.152   3.768 -1.2993  0.0591 -0.3565
   90ASP     CA 1362   2.620   3.084   3.647 -0.5665  0.5563  0.4717
   90ASP      C 1363   2.745   2.995   3.659  0.1171  0.0891 -0.5199
   90ASP      O 1364   2.798   2.992   3.771  0.2570  0.2521 -0.2827
   90ASP     CB 1365   2.633   3.176   3.521  0.2162 -0.4731 -0.0825
   90ASP     CG 1366   2.585   3.112   3.391  0.3049  0.5815  0.1421
   90ASP    OD1 1367   2.554   2.989   3.382 -0.2811 -0.0138 -0.5695
   90ASP    OD2 1368   2.581   3.184   3.289 -0.7240  0.3626 -0.3368
   90ASP      H 1369   2.662   3.154   3.832 -0.8080 -0.9909 -0.8731
   90ASP     HA 1370   2.539   3.016   3.625 -0.2996  0.1819  0.6270
   90ASP    HB2 1371   2.572   3.263   3.546 -0.9437 -1.6283  1.5356
   90ASP    HB3 1372   2.731   3.225   3.514  0.2958 -0.5137  0.6114
   91LEU      N 1373   2.784   2.914   3.560 -0.2800  0.2270  0.3704
   91LEU     CA 1374   2.908   2.840   3.568 -1.4776  0.2421  0.2257
   91LEU      C 1375   3.031   2.916   3.520  0.3004 -0.8434 -0.2834
   91LEU      O 1376   3.020   3.006   3.435  0.2984 -0.6990  0.0767
   91LEU     CB 1377   2.899   2.708   3.475 -0.1076  0.6734  0.0788
   91LEU     CG 1378   2.782   2.615   3.510  0.6071 -0.1286  0.3339
   91LEU    CD1 1379   2.821   2.470   3.473  1.1443 -0.7612 -0.5273
   91LEU    CD2 1380   2.726   2.606   3.652  0.7938 -0.1033  0.3422
   91LEU      H 1381   2.743   2.923   3.468 -0.0021  0.8149  0.2894
   91LEU     HA 1382   2.932   2.815   3.671  1.0232  0.8089 -0.0798
   91LEU    HB2 1383   2.887   2.741   3.372 -0.1962  1.9102  0.4513
   91LEU    HB3 1384   2.987   2.645   3.485 -1.2564 -1.5759 -2.0148
   91LEU     HG 1385   2.694   2.642   3.452  0.4389 -0.4951  0.4119
   91LEU   HD11 1386   2.726   2.417   3.461  0.3956 -0.0147  1.3241
   91LEU   HD12 1387   2.876   2.472   3.379 -0.4696  1.8824 -1.6220
   91LEU   HD13 1388   2.879   2.412   3.545 -0.4308 -0.9964  0.6509
   91LEU   HD21 1389   2.686   2.702   3.683 -0.0736 -0.4581  0.3871
   91LEU   HD22 1390   2.649   2.530   3.663 -0.1444  0.5173 -1.2919
   91LEU   HD23 1391   2.818   2.590   3.708  1.6931  0.7520 -0.7978
   92VAL      N 1392   3.149   2.879   3.563 -0.6394  0.0896  0.3263
   92VAL     CA 1393   3.279   2.928   3.504 -0.0894 -0.1937 -1.0612
   92VAL      C 1394   3.385   2.815   3.504  0.5209  0.0909  0.0192
   92VAL      O 1395   3.384   2.721   3.589  0.0252 -0.3542  0.3726
   92VAL     CB 1396   3.332   3.046   3.585 -0.2623  0.9204 -0.2326
   92VAL    CG1 1397   3.238   3.163   3.555 -0.0331  0.3003 -0.3973
   92VAL    CG2 1398   3.355   3.014   3.736  0.1367  0.7022  0.6596
   92VAL      H 1399   3.152   2.837   3.655  0.3060  0.6420  0.5786
   92VAL     HA 1400   3.255   2.969   3.406 -0.3208 -0.3725 -1.0802
   92VAL     HB 1401   3.429   3.057   3.537 -0.3364 -2.5670 -1.7881
   92VAL   HG11 1402   3.286   3.250   3.599 -0.2448 -0.1341  0.7411
   92VAL   HG12 1403   3.235   3.175   3.446  0.7485  0.0332 -0.4576
   92VAL   HG13 1404   3.141   3.144   3.602  0.4941 -0.1335  0.5604
   92VAL   HG21 1405   3.412   2.924   3.757 -1.4887 -0.0255  2.6921
   92VAL   HG22 1406   3.417   3.090   3.784  0.4591  0.2905  0.9129
   92VAL   HG23 1407   3.256   3.014   3.781  0.1395 -0.2966  0.6940
   93SER      N 1408   3.473   2.822   3.402 -0.3434  0.0758 -0.1992
   93SER     CA 1409   3.599   2.745   3.387 -0.4268  0.4121  0.2410
   93SER      C 1410   3.706   2.815   3.314 -1.0366  0.6784 -0.4309
   93SER      O 1411   3.681   2.880   3.220  0.1474  0.2340  1.3917
   93SER     CB 1412   3.561   2.612   3.312 -0.0498  0.0710 -0.0357
   93SER     OG 1413   3.661   2.515   3.325 -0.6883  0.1668 -0.0644
   93SER      H 1414   3.453   2.893   3.333  0.7229  0.1804 -0.4278
   93SER     HA 1415   3.638   2.706   3.481  0.0088  0.1030 -0.0569
   93SER    HB2 1416   3.471   2.573   3.360 -1.1259  2.5191  0.2046
   93SER    HB3 1417   3.552   2.621   3.203 -0.2423 -0.9668 -0.1297
   93SER     HG 1418   3.610   2.434   3.331 -1.3538  0.5600 -0.2047
   94ILE      N 1419   3.838   2.795   3.344  0.6626 -0.2971  0.1117
   94ILE     CA 1420   3.951   2.868   3.287 -0.0334  0.3543  0.6229
   94ILE      C 1421   4.018   2.755   3.201 -0.8778  0.0075  0.6806
   94ILE      O 1422   4.078   2.666   3.260 -0.0939 -0.0908  0.0262
   94ILE     CB 1423   4.041   2.916   3.401  0.5432 -0.5218  0.0964
   94ILE    CG1 1424   3.970   3.036   3.480 -0.1298  1.0413  0.3525
   94ILE    CG2 1425   4.167   2.975   3.345 -0.7294  0.4766  0.1842
   94ILE    CD1 1426   4.047   3.091   3.592  0.0279 -0.9626 -1.0991
   94ILE      H 1427   3.847   2.731   3.421 -1.0338 -0.8427 -0.0695
   94ILE     HA 1428   3.918   2.949   3.222  0.3762 -0.6161 -0.8931
   94ILE     HB 1429   4.067   2.830   3.462  0.1074 -0.7085  0.0293
   94ILE   HG12 1430   3.937   3.115   3.412 -0.7478  0.5504  0.0592
   94ILE   HG13 1431   3.879   2.995   3.525  0.1963  0.4905  0.5304
   94ILE   HG21 1432   4.157   3.075   3.302 -0.3294  0.8368  0.8874
   94ILE   HG22 1433   4.249   2.970   3.417  0.5941 -0.5856 -1.2730
   94ILE   HG23 1434   4.206   2.903   3.274  0.8246 -0.4704  1.8208
   94ILE   HD11 1435   4.073   3.013   3.664  0.1530 -0.1031 -0.1735
   94ILE   HD12 1436   4.138   3.139   3.556  0.7600 -1.0604  0.4649
   94ILE   HD13 1437   3.984   3.156   3.653  0.8584 -1.0087 -0.1484
   95PRO      N 1438   4.007   2.755   3.063 -0.5535  0.3318 -0.8998
   95PRO     CA 1439   4.057   2.644   2.981 -0.0999 -0.0877 -0.0620
   95PRO      C 1440   4.210   2.613   3.005 -0.1035 -0.4509 -0.2373
   95PRO      O 1441   4.251   2.503   2.982 -0.4345 -0.8082 -0.0783
   95PRO     CB 1442   4.030   2.680   2.834 -0.3897  0.3728 -1.2465
   95PRO     CG 1443   3.987   2.826   2.837 -0.0419  0.5681  0.1193
   95PRO     CD 1444   3.943   2.859   2.976  0.3728  1.2737 -1.1265
   95PRO     HA 1445   4.000   2.556   3.010 -0.3782  0.4585  1.1881
   95PRO    HB2 1446   4.128   2.674   2.787  0.7398  1.4118  0.7299
   95PRO    HB3 1447   3.955   2.610   2.797 -0.7736  0.7464 -1.1962
   95PRO    HG2 1448   4.064   2.901   2.818  0.5573  0.2377  1.0980
   95PRO    HG3 1449   3.901   2.834   2.771 -0.7189 -1.4792  0.6257
   95PRO    HD2 1450   3.985   2.956   3.004  0.8962  0.7102  0.2532
   95PRO    HD3 1451   3.834   2.855   2.984  0.4562  0.3875  1.1418
   96HIS      N 1452   4.287   2.710   3.053 -0.5894 -0.6564  0.0287
   96HIS     CA 1453   4.427   2.699   3.101 -0.3870 -0.5307  0.4365
   96HIS      C 1454   4.427   2.732   3.255  0.2442  1.0552 -0.1984
   96HIS      O 1455   4.477   2.834   3.299  0.4266  0.0548  0.4441
   96HIS     CB 1456   4.522   2.790   3.023  1.4070 -0.2527 -0.6903
   96HIS     CG 1457   4.511   2.764   2.878 -0.1351 -0.5629 -0.9804
   96HIS    ND1 1458   4.582   2.674   2.812 -0.3796  0.1766  0.3871
   96HIS    CD2 1459   4.446   2.845   2.788 -0.0778 -0.1935 -0.6724
   96HIS    CE1 1460   4.552   2.693   2.680  0.1813 -0.1621 -0.4188
   96HIS    NE2 1461   4.475   2.803   2.666  0.0944 -0.4745  0.6302
   96HIS      H 1462   4.242   2.799   3.068 -1.0535 -1.0208  0.9772
   96HIS     HA 1463   4.468   2.598   3.097  1.2837 -0.0607  2.2042
   96HIS    HB2 1464   4.494   2.893   3.048 -1.2191 -0.9091 -0.3587
   96HIS    HB3 1465   4.623   2.767   3.055  1.2845 -0.6778 -0.5992
   96HIS    HD1 1466   4.664   2.622   2.838  0.7599  0.4884 -2.0788
   96HIS    HD2 1467   4.381   2.928   2.815  1.9368  0.9034  1.6572
   96HIS    HE1 1468   4.587   2.636   2.596 -0.1169 -0.3194 -0.4414
   96HIS    HE2 1469   4.428   2.828   2.580 -0.6721 -0.2549  1.0888
   97GLY      N 1470   4.369   2.632   3.337  0.7700 -0.0792  0.7986
   97GLY     CA 1471   4.337   2.641   3.484  0.5201 -0.7219  1.1728
   97GLY      C 1472   4.344   2.508   3.543 -0.3545 -0.0723  0.4709
   97GLY      O 1473   4.421   2.422   3.496 -0.1797  0.7345  0.1485
   97GLY      H 1474   4.328   2.554   3.288 -0.9207  1.3737 -0.3225
   97GLY    HA2 1475   4.405   2.709   3.535 -0.5766  1.5317 -0.0902
   97GLY    HA3 1476   4.239   2.687   3.495  1.0024  0.7960 -0.1893
   98PRO      N 1477   4.267   2.470   3.642  0.5203 -0.2394 -0.5612
   98PRO     CA 1478   4.271   2.343   3.715 -0.5737 -0.7551 -0.7676
   98PRO      C 1479   4.189   2.231   3.656  0.3105 -0.0583  1.5150
   98PRO      O 1480   4.154   2.128   3.718 -0.0771 -0.9174 -0.2030
   98PRO     CB 1481   4.219   2.381   3.851  0.4338 -0.4520 -0.4442
   98PRO     CG 1482   4.107   2.488   3.819  0.5263  0.9874 -1.1946
   98PRO     CD 1483   4.185   2.558   3.717  0.8636 -0.2122  0.6419
   98PRO     HA 1484   4.374   2.315   3.733 -0.6012  0.2843  2.0516
   98PRO    HB2 1485   4.176   2.299   3.909 -0.7258  0.8365  0.6696
   98PRO    HB3 1486   4.297   2.428   3.911 -0.1038 -0.5605  0.3757
   98PRO    HG2 1487   4.020   2.437   3.779  0.2997 -0.5018  0.8584
   98PRO    HG3 1488   4.071   2.541   3.907 -1.4812  0.4492 -1.5937
   98PRO    HD2 1489   4.125   2.601   3.637  0.9351 -0.9889  0.1612
   98PRO    HD3 1490   4.252   2.638   3.748  0.9416  0.2609 -0.6272
   99ASN      N 1491   4.135   2.255   3.534 -0.0224 -0.6208  0.1433
   99ASN     CA 1492   4.044   2.172   3.456  0.0861  0.6542 -0.1037
   99ASN      C 1493   3.897   2.161   3.505 -0.3112  0.0967 -0.2345
   99ASN      O 1494   3.814   2.110   3.435  0.0525  0.0260  0.9409
   99ASN     CB 1495   4.110   2.032   3.427  0.4060 -0.6565  0.0999
   99ASN     CG 1496   4.044   1.949   3.315 -0.2744  0.1865  0.1851
   99ASN    OD1 1497   3.987   1.840   3.337 -0.6558  0.1298 -0.1519
   99ASN    ND2 1498   4.054   1.998   3.193  0.2939 -0.5087  0.0097
   99ASN      H 1499   4.173   2.336   3.487 -0.4004 -0.6365 -0.2078
   99ASN     HA 1500   4.025   2.226   3.363 -1.5992 -0.8410 -0.7573
   99ASN    HB2 1501   4.212   2.048   3.393 -0.0517 -0.4560 -1.3305
   99ASN    HB3 1502   4.100   1.976   3.520 -0.0317 -0.1105  0.3951
   99ASN   HD21 1503   4.006   1.945   3.121  1.0255 -1.7945  0.3990
   99ASN   HD22 1504   4.118   2.074   3.173  0.1620 -0.5049 -0.4325
  100VAL      N 1505   3.858   2.201   3.629 -0.5328  0.3454  0.2527
  100VAL     CA 1506   3.721   2.179   3.689 -0.2368 -0.9080 -0.3689
  100VAL      C 1507   3.626   2.296   3.650 -0.5257 -0.4282 -0.4431
  100VAL      O 1508   3.672   2.402   3.610  0.3341 -0.1165 -0.5623
  100VAL     CB 1509   3.729   2.171   3.841 -0.6089 -0.5926  0.5008
  100VAL    CG1 1510   3.776   2.034   3.876 -0.6110  0.3816  0.1881
  100VAL    CG2 1511   3.809   2.276   3.923 -0.4755 -0.4503 -0.0257
  100VAL      H 1512   3.929   2.234   3.693 -1.3505  0.9672  0.8816
  100VAL     HA 1513   3.684   2.085   3.650 -0.8638 -0.1528 -1.7269
  100VAL     HB 1514   3.627   2.180   3.877  0.2329  0.7982  3.1036
  100VAL   HG11 1515   3.782   2.009   3.982 -0.4609 -0.9259 -0.0991
  100VAL   HG12 1516   3.711   1.963   3.824  0.9721 -0.8944 -0.2217
  100VAL   HG13 1517   3.871   2.016   3.826 -0.9672 -0.8705 -0.1207
  100VAL   HG21 1518   3.917   2.264   3.911 -0.3426 -1.3010  1.5314
  100VAL   HG22 1519   3.785   2.376   3.888 -0.5369 -0.9286 -1.5160
  100VAL   HG23 1520   3.791   2.272   4.030 -0.1149  0.5359  0.0923
  101THR      N 1521   3.496   2.275   3.666  0.5365  0.4200  0.9817
  101THR     CA 1522   3.384   2.362   3.628 -0.1895 -0.3738 -0.5773
  101THR      C 1523   3.288   2.379   3.750 -0.5477 -0.5556 -0.5726
  101THR      O 1524   3.265   2.281   3.819  0.5201 -0.4763  0.2727
  101THR     CB 1525   3.322   2.338   3.495 -0.6397 -0.6735 -0.4565
  101THR    OG1 1526   3.425   2.324   3.389  0.2795 -0.6530  0.1982
  101THR    CG2 1527   3.218   2.442   3.454 -0.0292 -0.3541  0.1664
  101THR      H 1528   3.463   2.181   3.683 -0.2669  0.2195 -1.1098
  101THR     HA 1529   3.431   2.460   3.628 -0.3670 -0.2806 -1.1289
  101THR     HB 1530   3.268   2.244   3.502 -1.4155 -0.3296 -1.3830
  101THR    HG1 1531   3.405   2.253   3.328 -0.1325  0.2340 -0.7568
  101THR   HG21 1532   3.205   2.437   3.346  0.1316  0.1737  0.1176
  101THR   HG22 1533   3.133   2.427   3.521  0.8256 -1.5221  1.0821
  101THR   HG23 1534   3.260   2.542   3.465 -0.3945 -0.2647  0.9252
  102VAL      N 1535   3.249   2.503   3.793 -0.7037  0.0302  0.0207
  102VAL     CA 1536   3.183   2.542   3.916  0.2163  0.4223  0.7988
  102VAL      C 1537   3.079   2.655   3.908 -1.1398  0.3823  0.3512
  102VAL      O 1538   3.103   2.748   3.824  0.5703 -0.1241 -0.2726
  102VAL     CB 1539   3.281   2.565   4.026 -0.3530 -1.4059 -0.3751
  102VAL    CG1 1540   3.362   2.452   4.066 -0.5159  1.9867 -0.3568
  102VAL    CG2 1541   3.375   2.689   3.989 -0.5056 -0.2621 -0.2092
  102VAL      H 1542   3.280   2.586   3.743  2.3341  0.1795  1.6694
  102VAL     HA 1543   3.119   2.456   3.937  0.4931  0.0331  0.0977
  102VAL     HB 1544   3.220   2.601   4.109 -0.0654  1.4160 -1.1643
  102VAL   HG11 1545   3.436   2.419   3.993 -1.2702 -0.6968 -0.1316
  102VAL   HG12 1546   3.398   2.463   4.168 -0.1239  1.4240 -0.4278
  102VAL   HG13 1547   3.302   2.363   4.084  2.1804 -0.2061 -0.8693
  102VAL   HG21 1548   3.444   2.657   3.911  0.0841  0.7539 -0.1362
  102VAL   HG22 1549   3.317   2.779   3.969  0.4211  0.6709  0.9965
  102VAL   HG23 1550   3.431   2.715   4.079 -1.0431  0.3722 -0.0437
  103ARG      N 1551   2.971   2.644   3.978  0.4097 -0.1503  0.1703
  103ARG     CA 1552   2.873   2.754   3.991 -0.3738  0.6866 -0.7588
  103ARG      C 1553   2.929   2.869   4.075  0.2318 -0.4707 -0.6182
  103ARG      O 1554   2.988   2.843   4.180 -0.2294 -0.4565 -0.4184
  103ARG     CB 1555   2.741   2.696   4.028 -0.0705  0.6079  0.8547
  103ARG     CG 1556   2.616   2.778   4.001  0.7094 -0.9076  0.7742
  103ARG     CD 1557   2.488   2.709   4.058 -1.4542 -0.9074  0.2608
  103ARG     NE 1558   2.468   2.578   4.003 -0.3284 -0.2943 -0.1887
  103ARG     CZ 1559   2.411   2.554   3.891  0.2222 -0.6574  0.3913
  103ARG    NH1 1560   2.347   2.648   3.813 -0.8508  0.3542  0.5911
  103ARG    NH2 1561   2.396   2.432   3.855 -0.7139  0.3463  0.3374
  103ARG      H 1562   2.979   2.581   4.056  0.5982 -0.6466 -0.2429
  103ARG     HA 1563   2.858   2.793   3.890 -0.5192 -0.4874 -1.2197
  103ARG    HB2 1564   2.727   2.608   3.966 -0.0467  1.6147 -0.6798
  103ARG    HB3 1565   2.741   2.651   4.127 -0.8772  1.2503  1.1708
  103ARG    HG2 1566   2.626   2.881   4.034  0.6669 -0.5033 -0.3727
  103ARG    HG3 1567   2.596   2.791   3.895  1.4673 -0.7073  0.6421
  103ARG    HD2 1568   2.496   2.698   4.166 -1.8479  0.9527  0.5496
  103ARG    HD3 1569   2.411   2.781   4.030  0.4746  0.8416 -1.0447
  103ARG     HE 1570   2.508   2.503   4.057  0.5459  1.0845  1.2809
  103ARG   HH11 1571   2.305   2.616   3.727  0.9415  0.6232 -0.4862
  103ARG   HH12 1572   2.355   2.747   3.832  0.8947  0.5736 -0.7549
  103ARG   HH21 1573   2.344   2.409   3.772  0.0746  0.0271 -0.0883
  103ARG   HH22 1574   2.440   2.356   3.906 -1.7070 -0.2914  0.3023
  104ALA      N 1575   2.901   2.993   4.035  0.5600 -0.9649 -0.3915
  104ALA     CA 1576   2.968   3.110   4.089  0.4638  0.3071  0.0740
  104ALA      C 1577   2.876   3.234   4.072  1.0036  0.6617  0.3680
  104ALA      O 1578   2.791   3.243   3.981 -0.2186  0.1095 -0.3796
  104ALA     CB 1579   3.099   3.132   4.009  0.3695  0.7944 -0.7774
  104ALA      H 1580   2.837   3.019   3.960  0.1667  0.9449  0.4771
  104ALA     HA 1581   3.004   3.097   4.191  1.2493 -1.9441 -0.3794
  104ALA    HB1 1582   3.162   3.043   4.015  0.4641  0.9226  0.7960
  104ALA    HB2 1583   3.064   3.140   3.906  0.0557 -0.1836 -0.7701
  104ALA    HB3 1584   3.165   3.211   4.044 -0.7970  1.6980 -0.4916
  105ASN      N 1585   2.884   3.335   4.155 -0.6734 -0.0719 -0.1055
  105ASN     CA 1586   2.795   3.453   4.148  0.5868 -0.8144  0.3053
  105ASN      C 1587   2.845   3.557   4.051 -0.1949 -0.6855 -0.0526
  105ASN      O 1588   2.964   3.591   4.068  0.5606 -0.3783  0.0250
  105ASN     CB 1589   2.777   3.526   4.288 -0.1207  0.0734  0.0478
  105ASN     CG 1590   2.708   3.436   4.388 -0.6475  0.6298 -0.0024
  105ASN    OD1 1591   2.598   3.402   4.378  0.5681  0.0482  0.5140
  105ASN    ND2 1592   2.783   3.394   4.493  0.9240  0.0667  0.9162
  105ASN      H 1593   2.965   3.331   4.216  0.5339 -0.8967 -1.6099
  105ASN     HA 1594   2.693   3.427   4.118  0.3915  0.4091 -0.2206
  105ASN    HB2 1595   2.874   3.562   4.324  0.4410 -1.0146 -0.2808
  105ASN    HB3 1596   2.711   3.612   4.283 -0.3657 -0.1536 -0.9425
  105ASN   HD21 1597   2.743   3.331   4.561  0.7928 -0.3206  0.4949
  105ASN   HD22 1598   2.881   3.417   4.499  1.2131 -0.4285 -0.6674
  106ILE      N 1599   2.773   3.614   3.964  1.2511 -0.8648  0.2521
  106ILE     CA 1600   2.811   3.703   3.851 -0.4234  1.1935 -0.0328
  106ILE      C 1601   2.726   3.820   3.840  0.5597 -0.6014 -0.0896
  106ILE      O 1602   2.605   3.818   3.872 -1.0537  0.1338  0.0747
  106ILE     CB 1603   2.813   3.613   3.725  0.0688  0.8570  1.5787
  106ILE    CG1 1604   2.867   3.686   3.599  1.8137 -0.2110 -0.9081
  106ILE    CG2 1605   2.673   3.546   3.675 -0.9890 -0.5780  0.0261
  106ILE    CD1 1606   2.935   3.604   3.499  0.0227 -0.5587 -0.2369
  106ILE      H 1607   2.674   3.591   3.958  0.5897  1.3122  1.0204
  106ILE     HA 1608   2.914   3.732   3.869 -0.1485  0.5974 -0.5619
  106ILE     HB 1609   2.880   3.529   3.747 -0.2864  0.2139  0.3544
  106ILE   HG12 1610   2.782   3.743   3.562  2.0755  1.4209  0.7329
  106ILE   HG13 1611   2.933   3.766   3.632 -0.0728  1.0674  0.1463
  106ILE   HG21 1612   2.671   3.522   3.569  0.6341  1.1221 -0.4922
  106ILE   HG22 1613   2.643   3.459   3.735 -1.2455  0.0997  0.9221
  106ILE   HG23 1614   2.598   3.623   3.691  0.0139  0.1708  1.6108
  106ILE   HD11 1615   2.979   3.661   3.417 -0.2259  1.2956  0.8055
  106ILE   HD12 1616   3.017   3.545   3.540  0.4704 -0.4200 -0.8993
  106ILE   HD13 1617   2.863   3.534   3.456 -1.1654  0.2773  0.2785
  107ALA      N 1618   2.779   3.939   3.793 -0.7735  0.2314  0.2367
  107ALA     CA 1619   2.698   4.060   3.757 -0.2261  0.4670 -0.5522
  107ALA      C 1620   2.712   4.083   3.610  0.6376  0.1213 -0.0529
  107ALA      O 1621   2.817   4.113   3.555  0.4200 -0.0376 -0.1219
  107ALA     CB 1622   2.763   4.170   3.835  0.5004 -0.7620  0.2059
  107ALA      H 1623   2.878   3.934   3.773 -0.6337  0.6395  0.7756
  107ALA     HA 1624   2.598   4.037   3.792 -0.0308  0.2224 -0.1257
  107ALA    HB1 1625   2.845   4.216   3.779 -0.0185 -0.2873 -0.1891
  107ALA    HB2 1626   2.686   4.247   3.840  0.4405 -0.6044 -1.6198
  107ALA    HB3 1627   2.793   4.141   3.935 -0.8859  0.0263  0.9031
  108ALA      N 1628   2.591   4.075   3.545 -0.8181 -0.7129  0.6605
  108ALA     CA 1629   2.585   4.139   3.410 -0.0679  0.9595  0.1378
  108ALA      C 1630   2.580   4.287   3.423 -0.4266  0.2468 -0.9109
  108ALA      O 1631   2.480   4.340   3.465 -0.0878 -0.6957 -0.1681
  108ALA     CB 1632   2.456   4.080   3.351 -0.2996 -0.7995 -0.5868
  108ALA      H 1633   2.507   4.044   3.593 -0.6377 -0.6253  1.0415
  108ALA     HA 1634   2.661   4.109   3.338 -1.3834 -0.9056 -0.6297
  108ALA    HB1 1635   2.470   3.982   3.304 -0.5534 -1.4626  0.6352
  108ALA    HB2 1636   2.385   4.066   3.432 -0.4063 -0.0461 -0.5344
  108ALA    HB3 1637   2.416   4.161   3.290  0.0566  0.8127  1.1303
  109ILE      N 1638   2.686   4.354   3.391 -0.2436 -0.4068 -0.6076
  109ILE     CA 1639   2.703   4.501   3.399  0.8858 -0.2064 -0.0046
  109ILE      C 1640   2.614   4.569   3.294  0.3123 -0.4191  0.9552
  109ILE      O 1641   2.604   4.531   3.172 -0.6679 -0.2993 -0.1079
  109ILE     CB 1642   2.852   4.543   3.372 -0.0993 -0.1113  0.3635
  109ILE    CG1 1643   2.952   4.486   3.470 -1.0025  0.2428 -0.1426
  109ILE    CG2 1644   2.861   4.697   3.379 -0.5526 -1.1382  0.0547
  109ILE    CD1 1645   3.105   4.502   3.444 -0.2209 -0.0754  0.2333
  109ILE      H 1646   2.774   4.306   3.374  0.9953  1.1664  0.7414
  109ILE     HA 1647   2.662   4.532   3.495 -0.9258 -1.0177 -0.4358
  109ILE     HB 1648   2.890   4.508   3.276 -0.8717 -0.7093  0.2572
  109ILE   HG12 1649   2.931   4.531   3.567  0.5325 -1.3623  1.0708
  109ILE   HG13 1650   2.926   4.381   3.481 -0.8601  0.2138 -0.0817
  109ILE   HG21 1651   2.822   4.739   3.286  0.3680  1.6284  0.7216
  109ILE   HG22 1652   2.829   4.742   3.473  1.1341 -1.0005  0.6406
  109ILE   HG23 1653   2.966   4.727   3.370 -0.7937 -0.3707 -0.3238
  109ILE   HD11 1654   3.145   4.602   3.428 -1.0250  0.0707 -1.3111
  109ILE   HD12 1655   3.159   4.448   3.522 -0.5561  0.0418  0.5505
  109ILE   HD13 1656   3.126   4.445   3.353  0.1208  0.3870  0.0142
  110THR      N 1657   2.558   4.685   3.330  0.8699 -0.6531 -0.4997
  110THR     CA 1658   2.454   4.761   3.254 -0.6910  0.3377  0.0658
  110THR      C 1659   2.486   4.909   3.237  0.4751 -0.6392 -0.8734
  110THR      O 1660   2.422   4.967   3.152 -0.2290 -0.3684  0.5273
  110THR     CB 1661   2.311   4.737   3.304  0.2899  0.2595  0.2827
  110THR    OG1 1662   2.288   4.770   3.445  0.0837 -0.4395  0.3514
  110THR    CG2 1663   2.260   4.596   3.275 -0.4532 -0.3454 -0.5506
  110THR      H 1664   2.567   4.714   3.426 -0.6420  1.9509 -0.9432
  110THR     HA 1665   2.454   4.731   3.149  0.0182  0.0710  0.1274
  110THR     HB 1666   2.242   4.795   3.243  1.0712 -0.4700 -1.4313
  110THR    HG1 1667   2.282   4.865   3.434 -0.8284 -0.5446 -0.3002
  110THR   HG21 1668   2.166   4.584   3.329  0.0844  1.0534  0.8455
  110THR   HG22 1669   2.237   4.595   3.169 -0.4730  0.3511 -0.5586
  110THR   HG23 1670   2.327   4.512   3.299  0.6498  0.5550 -0.2895
  111GLU      N 1671   2.587   4.961   3.313  0.5424  0.7474  0.0788
  111GLU     CA 1672   2.633   5.101   3.314 -0.3348  0.9174 -0.3331
  111GLU      C 1673   2.761   5.110   3.403  0.5421 -0.0304  0.5984
  111GLU      O 1674   2.770   5.056   3.510  0.2401 -0.7477 -0.2221
  111GLU     CB 1675   2.520   5.190   3.349  0.0882 -0.7746  0.0772
  111GLU     CG 1676   2.549   5.334   3.381  0.0505 -0.1739 -0.8120
  111GLU     CD 1677   2.619   5.408   3.265 -0.3550 -0.3878 -0.7372
  111GLU    OE1 1678   2.653   5.529   3.290  0.1641  0.5958 -0.6076
  111GLU    OE2 1679   2.645   5.355   3.154  0.1370  0.2324  0.0262
  111GLU      H 1680   2.613   4.896   3.386 -1.3612 -0.4466 -0.1643
  111GLU     HA 1681   2.659   5.116   3.210 -0.4737 -1.8530 -0.9117
  111GLU    HB2 1682   2.451   5.189   3.266  0.5161  0.1241 -0.3131
  111GLU    HB3 1683   2.458   5.155   3.432  0.3732 -0.1673  0.5671
  111GLU    HG2 1684   2.451   5.373   3.410  0.0443 -0.3543 -0.5783
  111GLU    HG3 1685   2.615   5.337   3.468  0.0444 -0.9179 -0.7708
  112SER      N 1686   2.864   5.182   3.353  0.4698  0.6844  0.0773
  112SER     CA 1687   2.989   5.202   3.414 -0.4489 -0.3275  0.2650
  112SER      C 1688   3.059   5.333   3.368  0.1560  0.2587 -0.2452
  112SER      O 1689   3.020   5.404   3.274  0.3137 -0.2523 -0.6149
  112SER     CB 1690   3.082   5.081   3.378 -0.4500 -0.1512  0.4521
  112SER     OG 1691   3.132   5.080   3.242 -0.0197 -0.3691 -0.0384
  112SER      H 1692   2.860   5.219   3.259  1.1870  0.9678  0.1453
  112SER     HA 1693   2.997   5.205   3.523 -0.5783  1.0991  0.2752
  112SER    HB2 1694   3.172   5.094   3.439  0.3670  0.3794 -0.7948
  112SER    HB3 1695   3.037   4.986   3.409 -1.1032 -0.0582 -0.1712
  112SER     HG 1696   3.064   5.053   3.180  1.4462 -0.6487 -1.6712
  113ASP      N 1697   3.172   5.358   3.434 -0.1519 -0.6084 -0.4404
  113ASP     CA 1698   3.255   5.471   3.407 -0.1332  0.4491 -0.1571
  113ASP      C 1699   3.397   5.453   3.454 -0.9204  0.4941 -0.3524
  113ASP      O 1700   3.419   5.395   3.563 -0.6104 -0.9288  0.8443
  113ASP     CB 1701   3.193   5.604   3.451  1.0253  0.2083 -0.5404
  113ASP     CG 1702   3.264   5.731   3.423 -0.4743 -0.6950  1.0470
  113ASP    OD1 1703   3.289   5.750   3.299 -0.4236  0.0536  0.3397
  113ASP    OD2 1704   3.296   5.820   3.506 -0.2147 -0.2184 -0.5328
  113ASP      H 1705   3.209   5.293   3.502 -0.6552 -0.2680  0.1801
  113ASP     HA 1706   3.264   5.487   3.299  0.8065  0.3412 -0.1110
  113ASP    HB2 1707   3.107   5.601   3.384  1.0308 -0.7672 -0.5215
  113ASP    HB3 1708   3.177   5.580   3.556  0.5793 -0.0858 -0.6710
  114LYS      N 1709   3.490   5.511   3.378 -0.1904 -0.0524  0.2113
  114LYS     CA 1710   3.634   5.485   3.387 -0.9491 -0.3971  0.4097
  114LYS      C 1711   3.679   5.338   3.398  0.2718  0.9354  0.6481
  114LYS      O 1712   3.794   5.310   3.372  0.4789 -1.0643 -0.5864
  114LYS     CB 1713   3.700   5.573   3.495  0.0671  0.5255 -0.4313
  114LYS     CG 1714   3.662   5.718   3.485  0.8361 -0.2062  0.7083
  114LYS     CD 1715   3.677   5.797   3.352  0.2546 -0.4367 -0.6205
  114LYS     CE 1716   3.633   5.941   3.378  0.7387 -0.0835 -0.3583
  114LYS     NZ 1717   3.486   5.960   3.353 -0.1644  0.1620 -0.1801
  114LYS      H 1718   3.470   5.564   3.295  1.0949  0.7978  0.3666
  114LYS     HA 1719   3.680   5.520   3.294  0.1717 -1.1567  0.6399
  114LYS    HB2 1720   3.674   5.540   3.595 -0.1234  0.3397 -0.5396
  114LYS    HB3 1721   3.809   5.568   3.501  0.0566  0.7022 -0.0768
  114LYS    HG2 1722   3.559   5.723   3.521  0.5778  0.0290 -0.0244
  114LYS    HG3 1723   3.723   5.777   3.554  0.0771  2.3662 -0.5654
  114LYS    HD2 1724   3.780   5.791   3.315  0.1184 -1.0247 -0.9363
  114LYS    HD3 1725   3.620   5.742   3.276  0.0925 -0.1987 -0.6721
  114LYS    HE2 1726   3.651   5.983   3.477 -1.2939  1.2402 -0.4199
  114LYS    HE3 1727   3.687   6.008   3.311 -0.8556  0.7674 -0.9114
  114LYS    HZ1 1728   3.457   6.057   3.352 -1.1880 -0.1181 -0.0255
  114LYS    HZ2 1729   3.461   5.919   3.265  1.8254  0.5818 -1.0399
  114LYS    HZ3 1730   3.429   5.912   3.422  0.3452  0.6108  0.5859
  115PHE      N 1731   3.584   5.240   3.413 -0.0201 -0.8068 -0.1439
  115PHE     CA 1732   3.602   5.106   3.452 -0.1356  0.4077 -0.0965
  115PHE      C 1733   3.662   5.012   3.345 -0.5938  0.9409 -0.5075
  115PHE      O 1734   3.761   4.938   3.371 -0.3948  0.0337  0.4406
  115PHE     CB 1735   3.465   5.045   3.499 -0.5648 -0.7029  0.0382
  115PHE     CG 1736   3.465   4.904   3.531 -0.4525  0.4796 -0.1847
  115PHE    CD1 1737   3.483   4.870   3.669  0.3752 -0.0148  0.1143
  115PHE    CD2 1738   3.444   4.805   3.424  0.4265 -0.2271 -0.9038
  115PHE    CE1 1739   3.481   4.729   3.696  0.6327 -0.5976 -0.4597
  115PHE    CE2 1740   3.446   4.667   3.465 -1.0472 -0.0808  0.4487
  115PHE     CZ 1741   3.460   4.630   3.600  0.3442 -0.0865  0.3862
  115PHE      H 1742   3.493   5.277   3.435 -0.0681 -0.1572 -1.2691
  115PHE     HA 1743   3.665   5.095   3.541 -0.6736  0.4159  0.3004
  115PHE    HB2 1744   3.433   5.111   3.579 -0.2220  0.9384 -1.0813
  115PHE    HB3 1745   3.400   5.068   3.415 -0.3359  0.1509  0.0802
  115PHE    HD1 1746   3.500   4.942   3.748 -0.2308  0.1763  0.0756
  115PHE    HD2 1747   3.418   4.832   3.323 -1.8170 -0.0836 -0.4068
  115PHE    HE1 1748   3.510   4.694   3.794 -0.2402 -0.3993 -0.1127
  115PHE    HE2 1749   3.433   4.585   3.396 -1.0793  0.1574  0.1690
  115PHE     HZ 1750   3.471   4.525   3.623 -0.0355  0.1296  1.7419
  116PHE      N 1751   3.598   5.011   3.224 -0.6288  0.6061 -0.0945
  116PHE     CA 1752   3.653   4.947   3.102 -0.0155 -0.6090 -0.0086
  116PHE      C 1753   3.761   5.033   3.038 -0.3763 -1.0971  0.1169
  116PHE      O 1754   3.754   5.162   3.036  0.6378  0.5667 -0.5644
  116PHE     CB 1755   3.538   4.907   3.004 -0.1590 -1.4092 -0.5431
  116PHE     CG 1756   3.439   4.810   3.062  0.2938  0.1248  0.0561
  116PHE    CD1 1757   3.465   4.674   3.076  0.3215  0.7111 -0.1656
  116PHE    CD2 1758   3.307   4.853   3.088 -0.2724 -0.4327  1.1694
  116PHE    CE1 1759   3.363   4.588   3.128 -0.2063  0.7765 -0.3383
  116PHE    CE2 1760   3.212   4.768   3.136  0.8830  0.5015  1.2565
  116PHE     CZ 1761   3.231   4.630   3.146  0.5244  0.2200 -0.5997
  116PHE      H 1762   3.518   5.073   3.217 -0.5533  0.7486  0.2678
  116PHE     HA 1763   3.697   4.852   3.132  0.4688 -0.1707  0.7586
  116PHE    HB2 1764   3.483   4.999   2.988  0.9180 -0.5792  0.2258
  116PHE    HB3 1765   3.590   4.878   2.912 -0.3867  0.6268 -1.4093
  116PHE    HD1 1766   3.553   4.629   3.032  0.9530  0.9462  0.7813
  116PHE    HD2 1767   3.280   4.952   3.055 -0.4753 -0.2845  1.7663
  116PHE    HE1 1768   3.377   4.481   3.132 -0.2057  0.7880  0.0006
  116PHE    HE2 1769   3.110   4.803   3.143  0.2726 -1.2176  2.2711
  116PHE     HZ 1770   3.155   4.557   3.168  0.6536  0.3909  0.5688
  117ILE      N 1771   3.851   4.976   2.966 -0.6901  0.0573  0.3124
  117ILE     CA 1772   3.957   5.040   2.881 -0.3795  0.3925 -0.6381
  117ILE      C 1773   3.939   5.007   2.731 -0.3138 -0.5205 -0.0468
  117ILE      O 1774   3.911   4.896   2.683  0.1203 -0.7083  0.0746
  117ILE     CB 1775   4.099   5.004   2.933 -0.2714  0.1522  0.1684
  117ILE    CG1 1776   4.112   5.036   3.083 -0.6688  0.8232  0.4059
  117ILE    CG2 1777   4.216   5.079   2.857  0.9146  0.3708 -0.1506
  117ILE    CD1 1778   4.251   4.996   3.142  0.2289  0.5097 -0.3305
  117ILE      H 1779   3.853   4.875   2.969  1.0827  0.0273  0.6320
  117ILE     HA 1780   3.938   5.147   2.891 -0.8602  0.2840 -0.3606
  117ILE     HB 1781   4.114   4.897   2.918 -0.7813  0.1643 -0.4800
  117ILE   HG12 1782   4.103   5.145   3.092  0.0502  0.9389 -0.1162
  117ILE   HG13 1783   4.027   4.990   3.134 -0.6065  0.0406 -0.1691
  117ILE   HG21 1784   4.210   5.058   2.750 -0.5646 -0.4070  0.0377
  117ILE   HG22 1785   4.203   5.185   2.879  0.1299 -0.0012  1.4852
  117ILE   HG23 1786   4.312   5.043   2.895  1.0471  0.5287 -0.3291
  117ILE   HD11 1787   4.270   4.896   3.106 -0.4675  0.9066 -1.9791
  117ILE   HD12 1788   4.332   5.065   3.119 -0.2025  1.3896  0.5839
  117ILE   HD13 1789   4.249   4.995   3.251  0.5523 -0.3680 -0.3180
  118ASN      N 1790   3.957   5.111   2.650  0.3868  0.1945  0.8525
  118ASN     CA 1791   3.963   5.099   2.497 -0.4374  0.0157 -0.9964
  118ASN      C 1792   4.082   5.017   2.446 -0.6772  0.2274 -0.2501
  118ASN      O 1793   4.193   5.049   2.486  0.5595 -0.5940 -0.1983
  118ASN     CB 1794   3.942   5.238   2.437  0.6325  0.7149 -0.0643
  118ASN     CG 1795   3.969   5.237   2.288 -0.5000 -0.6257 -0.1025
  118ASN    OD1 1796   3.903   5.167   2.219 -0.1317  0.7528 -0.2673
  118ASN    ND2 1797   4.053   5.334   2.247  0.2278  1.2936  0.0411
  118ASN      H 1798   3.984   5.203   2.682  0.1809  0.7424 -0.4289
  118ASN     HA 1799   3.869   5.049   2.475 -0.5519  0.2880 -1.1397
  118ASN    HB2 1800   3.838   5.270   2.439  0.4911  0.2770 -0.0916
  118ASN    HB3 1801   4.005   5.315   2.482 -0.6133  1.6784  0.1330
  118ASN   HD21 1802   4.089   5.337   2.152  0.0729  0.9208 -0.0321
  118ASN   HD22 1803   4.088   5.397   2.317 -0.3376  1.0326  0.5802
  119GLY      N 1804   4.055   4.916   2.358 -0.1065 -0.2265 -0.3609
  119GLY     CA 1805   4.151   4.823   2.304 -0.2597 -0.0019 -0.2383
  119GLY      C 1806   4.215   4.729   2.407 -0.1150  0.3984  0.0963
  119GLY      O 1807   4.315   4.659   2.379 -0.0698 -0.8289  0.2379
  119GLY      H 1808   3.956   4.914   2.340 -0.1464 -0.6457 -0.1158
  119GLY    HA2 1809   4.101   4.770   2.223 -0.6770 -0.4606  0.3007
  119GLY    HA3 1810   4.239   4.876   2.269  0.2479 -0.7930 -0.2160
  120SER      N 1811   4.155   4.715   2.527  0.3639  0.2281  0.2467
  120SER     CA 1812   4.208   4.651   2.643 -0.1678  0.8336 -0.4176
  120SER      C 1813   4.234   4.498   2.628 -0.5097 -0.2304 -0.2915
  120SER      O 1814   4.320   4.431   2.685 -0.0127  0.4555 -0.4086
  120SER     CB 1815   4.108   4.664   2.763  0.2189 -0.7419 -0.2363
  120SER     OG 1816   3.991   4.585   2.753 -0.2714 -0.1756 -0.0216
  120SER      H 1817   4.065   4.760   2.539  0.2042 -0.0399  0.0723
  120SER     HA 1818   4.303   4.695   2.674  0.9415  0.0185 -2.2973
  120SER    HB2 1819   4.150   4.637   2.860  0.2455  1.5244  0.4948
  120SER    HB3 1820   4.067   4.765   2.768 -0.4396 -0.9788  2.4329
  120SER     HG 1821   3.939   4.602   2.832 -0.9593  0.0476 -0.5007
  121ASN      N 1822   4.152   4.434   2.542  0.9893 -0.0096  0.1910
  121ASN     CA 1823   4.140   4.287   2.534  0.1945 -1.3073  0.1576
  121ASN      C 1824   4.096   4.216   2.673 -0.1855  0.3959  1.9787
  121ASN      O 1825   4.132   4.099   2.686 -0.4946 -0.0259 -0.3784
  121ASN     CB 1826   4.260   4.233   2.460 -1.2533 -0.2837  0.2670
  121ASN     CG 1827   4.293   4.287   2.330  0.2513  0.1481  1.0507
  121ASN    OD1 1828   4.219   4.352   2.259 -0.4048  0.7143  0.6513
  121ASN    ND2 1829   4.408   4.258   2.275 -0.2878  0.3628 -0.0204
  121ASN      H 1830   4.092   4.494   2.488  0.9851 -0.3585 -0.2054
  121ASN     HA 1831   4.062   4.269   2.460 -0.1365 -0.3140  0.2325
  121ASN    HB2 1832   4.347   4.236   2.526 -0.7017 -0.5439 -0.4219
  121ASN    HB3 1833   4.234   4.129   2.437  0.9199 -0.7523 -0.5267
  121ASN   HD21 1834   4.415   4.293   2.180  0.5455  0.4374  0.0577
  121ASN   HD22 1835   4.478   4.210   2.329 -0.2300  0.2071 -0.2331
  122TRP      N 1836   4.007   4.279   2.745 -0.6726  0.4799 -0.5805
  122TRP     CA 1837   3.934   4.211   2.855 -0.7325  0.1146  1.0391
  122TRP      C 1838   3.799   4.277   2.885 -0.2747 -0.5355  0.7952
  122TRP      O 1839   3.785   4.404   2.868  0.1795  0.1049 -0.3119
  122TRP     CB 1840   4.015   4.205   2.981  0.8073  0.7796  0.0059
  122TRP     CG 1841   4.064   4.334   3.037 -0.1653 -0.3077 -0.3364
  122TRP    CD1 1842   4.192   4.379   3.023 -0.3964  0.6735 -0.2102
  122TRP    CD2 1843   3.996   4.430   3.128 -0.0950  0.4376 -0.0638
  122TRP    NE1 1844   4.207   4.494   3.090 -0.5372 -0.3270 -0.3092
  122TRP    CE2 1845   4.085   4.537   3.150 -1.7339 -0.2394 -0.6330
  122TRP    CE3 1846   3.866   4.431   3.182 -0.4626 -0.0039  0.8208
  122TRP    CZ2 1847   4.051   4.643   3.240  0.7068 -1.0984  0.2452
  122TRP    CZ3 1848   3.824   4.545   3.265 -0.5353  0.2668 -0.0940
  122TRP    CH2 1849   3.920   4.644   3.299  0.0937  0.2107 -0.5203
  122TRP      H 1850   3.978   4.374   2.729 -0.6664  0.6805  0.4373
  122TRP     HA 1851   3.915   4.108   2.823  1.3323  0.1064 -0.5284
  122TRP    HB2 1852   3.946   4.161   3.053 -0.3480  0.0028 -1.4549
  122TRP    HB3 1853   4.096   4.132   2.973 -0.1246 -0.4256  0.7583
  122TRP    HD1 1854   4.263   4.336   2.955 -1.0073 -0.0781 -0.4023
  122TRP    HE1 1855   4.290   4.551   3.087 -0.6029 -0.2516 -1.4166
  122TRP    HE3 1856   3.796   4.353   3.161 -0.5516  0.3433 -0.2919
  122TRP    HZ2 1857   4.125   4.717   3.268 -0.8252  0.9672 -0.6662
  122TRP    HZ3 1858   3.729   4.544   3.317 -0.5409 -0.6066 -0.0925
  122TRP    HH2 1859   3.888   4.715   3.373 -0.0977 -0.3263 -0.0801
  123GLU      N 1860   3.701   4.189   2.921 -0.6012 -0.7373  0.2983
  123GLU     CA 1861   3.563   4.221   2.925  0.9259  0.2490  0.5792
  123GLU      C 1862   3.504   4.201   3.065 -0.9158 -0.1522 -1.8211
  123GLU      O 1863   3.388   4.220   3.091  0.1843  0.2414  0.4172
  123GLU     CB 1864   3.483   4.137   2.822  0.3007 -0.2894  1.0110
  123GLU     CG 1865   3.534   4.165   2.679  0.6746 -1.6029  0.0899
  123GLU     CD 1866   3.641   4.068   2.634 -0.7513  0.0227  0.5137
  123GLU    OE1 1867   3.625   3.943   2.659  0.4397 -0.2479  0.2211
  123GLU    OE2 1868   3.754   4.110   2.591  0.2147  0.5541 -0.3825
  123GLU      H 1869   3.724   4.095   2.949  1.1512 -0.4072  0.2091
  123GLU     HA 1870   3.544   4.325   2.898  1.5820  0.0919 -0.6405
  123GLU    HB2 1871   3.485   4.031   2.846 -1.1575 -0.9195 -1.0872
  123GLU    HB3 1872   3.378   4.166   2.823  0.3158 -0.1965  0.5207
  123GLU    HG2 1873   3.459   4.150   2.601 -0.0260 -0.4076  0.4926
  123GLU    HG3 1874   3.574   4.265   2.659  0.5441 -1.4297  0.6846
  124GLY      N 1875   3.589   4.170   3.160 -0.0256 -0.3065  0.4063
  124GLY     CA 1876   3.547   4.172   3.299 -0.5408 -0.3753 -0.5852
  124GLY      C 1877   3.668   4.168   3.395  0.7756  0.2995 -0.0008
  124GLY      O 1878   3.783   4.185   3.357  0.1145  0.1925 -0.4776
  124GLY      H 1879   3.688   4.159   3.141 -0.2578  1.1674 -3.0096
  124GLY    HA2 1880   3.491   4.258   3.335 -1.3033 -0.9548 -0.3255
  124GLY    HA3 1881   3.493   4.078   3.318  0.5903 -0.7759  1.1318
  125ILE      N 1882   3.635   4.152   3.523  0.8144  0.1201 -0.0593
  125ILE     CA 1883   3.723   4.154   3.637  0.1089  0.5185 -0.0085
  125ILE      C 1884   3.700   4.037   3.732  0.6366  0.8461 -0.0744
  125ILE      O 1885   3.586   4.004   3.775 -0.3324 -0.3100  0.8940
  125ILE     CB 1886   3.738   4.289   3.718  1.0282  0.0514  1.0545
  125ILE    CG1 1887   3.774   4.406   3.624  0.0332  0.7807  0.5613
  125ILE    CG2 1888   3.839   4.263   3.832 -0.5516 -0.0063 -0.7057
  125ILE    CD1 1889   3.799   4.539   3.694 -0.3141  0.7094 -0.5971
  125ILE      H 1890   3.537   4.149   3.547  0.9102 -0.2811  0.3079
  125ILE     HA 1891   3.821   4.134   3.594  0.3779  0.8672  0.4245
  125ILE     HB 1892   3.640   4.322   3.750 -0.3864 -2.1738 -0.3902
  125ILE   HG12 1893   3.863   4.380   3.567 -0.4597 -1.1960  0.5462
  125ILE   HG13 1894   3.690   4.426   3.558 -0.0302 -0.8147  0.0749
  125ILE   HG21 1895   3.933   4.232   3.788 -0.1934  1.2329 -0.8833
  125ILE   HG22 1896   3.849   4.361   3.879  0.7358 -0.1238 -0.6639
  125ILE   HG23 1897   3.807   4.194   3.911  0.3646 -0.1920 -0.4749
  125ILE   HD11 1898   3.719   4.548   3.766 -0.4900  0.3047 -0.7366
  125ILE   HD12 1899   3.895   4.537   3.746 -0.4071 -0.6657 -0.4098
  125ILE   HD13 1900   3.823   4.620   3.625  0.8350  0.3135 -0.7097
  126LEU      N 1901   3.809   3.965   3.766  0.2964 -0.5551  0.0445
  126LEU     CA 1902   3.814   3.855   3.860 -0.1238  0.8845 -0.4036
  126LEU      C 1903   3.875   3.898   4.002 -0.1017 -0.0626  1.4157
  126LEU      O 1904   3.985   3.871   4.033 -0.5772 -0.7310  0.2260
  126LEU     CB 1905   3.912   3.744   3.808 -0.2020 -0.0237 -0.3256
  126LEU     CG 1906   3.886   3.600   3.863 -0.2280 -0.1073  0.4327
  126LEU    CD1 1907   3.740   3.563   3.842 -0.8517  0.1649  0.0804
  126LEU    CD2 1908   3.981   3.498   3.802 -0.4262  1.3844  0.2674
  126LEU      H 1909   3.899   4.001   3.738 -0.6333  1.8849 -0.3206
  126LEU     HA 1910   3.715   3.819   3.888  0.0704  1.4464  1.2403
  126LEU    HB2 1911   3.894   3.730   3.702  0.5151 -0.2672 -0.4272
  126LEU    HB3 1912   4.019   3.766   3.820 -0.0222 -1.3305  1.2346
  126LEU     HG 1913   3.902   3.597   3.970  0.3996 -0.2682  0.3393
  126LEU   HD11 1914   3.714   3.579   3.737 -0.7280  1.2214  0.1934
  126LEU   HD12 1915   3.724   3.458   3.865 -0.2552  0.0429 -0.0309
  126LEU   HD13 1916   3.681   3.626   3.908  0.7911  1.3168  0.5578
  126LEU   HD21 1917   3.970   3.411   3.868 -1.1879  0.8909 -0.4620
  126LEU   HD22 1918   3.964   3.476   3.696 -0.0637  1.9983  0.0734
  126LEU   HD23 1919   4.085   3.526   3.814  0.2095 -0.5653  0.0420
  127GLY      N 1920   3.784   3.947   4.091 -0.1748 -0.1067  0.1068
  127GLY     CA 1921   3.807   3.976   4.237  0.2792  0.4695  0.1053
  127GLY      C 1922   3.838   3.847   4.309  0.8873 -0.2956 -0.0175
  127GLY      O 1923   3.751   3.772   4.352  0.2824 -0.4555 -0.1053
  127GLY      H 1924   3.690   3.962   4.057 -1.0365  1.1961  2.5493
  127GLY    HA2 1925   3.891   4.044   4.245  0.0544  0.6622  0.9470
  127GLY    HA3 1926   3.719   4.019   4.285  0.4423 -0.2752  1.1422
  128LEU      N 1927   3.964   3.834   4.344 -0.0181  0.1625  0.1565
  128LEU     CA 1928   4.031   3.719   4.402 -0.3834 -0.0085 -1.1277
  128LEU      C 1929   4.052   3.733   4.560  0.4623 -0.7715 -0.1966
  128LEU      O 1930   4.101   3.639   4.620 -0.2828  0.8537  0.1429
  128LEU     CB 1931   4.165   3.689   4.334  0.4806  0.1114  0.4215
  128LEU     CG 1932   4.165   3.614   4.199  0.3402 -0.1944 -0.3362
  128LEU    CD1 1933   4.288   3.648   4.122 -1.3841 -0.3877 -0.1803
  128LEU    CD2 1934   4.156   3.463   4.214  0.0459  0.3650 -0.4366
  128LEU      H 1935   4.029   3.899   4.303  0.0346  0.5631  0.8455
  128LEU     HA 1936   3.973   3.628   4.388  0.6372 -0.7069 -0.9270
  128LEU    HB2 1937   4.220   3.781   4.311 -1.0193  0.7740 -0.9082
  128LEU    HB3 1938   4.226   3.626   4.399  0.0631 -0.7975 -0.0285
  128LEU     HG 1939   4.080   3.652   4.142 -0.1521  0.5377  0.8226
  128LEU   HD11 1940   4.291   3.756   4.110 -0.0997 -0.4187 -0.3973
  128LEU   HD12 1941   4.376   3.627   4.182 -0.5451  0.7891 -0.9185
  128LEU   HD13 1942   4.301   3.595   4.027 -0.4936 -0.2480 -0.1484
  128LEU   HD21 1943   4.240   3.418   4.266 -0.9221 -0.4536  0.5211
  128LEU   HD22 1944   4.062   3.434   4.262  0.1623  0.6625 -0.0170
  128LEU   HD23 1945   4.145   3.435   4.109 -2.3028  2.0089 -0.7958
  129ALA      N 1946   4.018   3.843   4.630  0.3993  0.3533  0.4682
  129ALA     CA 1947   4.032   3.861   4.771 -0.4737  0.2909 -0.4660
  129ALA      C 1948   3.918   3.795   4.846  0.4056 -0.7167 -0.4048
  129ALA      O 1949   3.832   3.723   4.795 -0.6765  0.4480 -0.1374
  129ALA     CB 1950   4.038   4.014   4.792  0.1428  0.2383  0.6296
  129ALA      H 1951   3.947   3.899   4.585  0.1695 -0.0503  0.3211
  129ALA     HA 1952   4.121   3.810   4.806  0.5318  1.6250 -0.9057
  129ALA    HB1 1953   4.087   4.071   4.713  1.1447 -0.7621  0.4750
  129ALA    HB2 1954   3.932   4.038   4.786  0.0268 -0.4744 -1.1100
  129ALA    HB3 1955   4.069   4.035   4.895 -0.2761 -0.3947  0.8955
  130TYR      N 1956   3.921   3.816   4.978  0.1146  0.0062 -0.6610
  130TYR     CA 1957   3.821   3.754   5.068  0.3700 -0.5118  0.9679
  130TYR      C 1958   3.682   3.831   5.056 -0.8204 -0.0042 -0.5313
  130TYR      O 1959   3.674   3.947   5.008  0.2553 -0.1285 -0.1626
  130TYR     CB 1960   3.880   3.768   5.209 -0.0546  1.0201  0.2285
  130TYR     CG 1961   4.009   3.686   5.235  0.1849  1.1367 -0.2215
  130TYR    CD1 1962   4.008   3.542   5.257 -0.4239 -1.5663 -0.3138
  130TYR    CD2 1963   4.132   3.753   5.243  0.4820 -0.3714  0.0891
  130TYR    CE1 1964   4.132   3.477   5.279  0.2879  0.3452 -0.1141
  130TYR    CE2 1965   4.254   3.686   5.270 -0.4041  0.1658  1.2922
  130TYR     CZ 1966   4.252   3.545   5.285  0.6789  0.0885  0.4384
  130TYR     OH 1967   4.361   3.473   5.305 -0.7541  0.1424 -0.1630
  130TYR      H 1968   3.981   3.879   5.029 -0.1538 -0.4969  0.3339
  130TYR     HA 1969   3.801   3.652   5.035 -0.5065 -0.6022  1.7031
  130TYR    HB2 1970   3.880   3.875   5.233  0.4026  0.9587  0.5435
  130TYR    HB3 1971   3.810   3.722   5.278  1.1245 -0.0757  0.7840
  130TYR    HD1 1972   3.912   3.493   5.249 -1.3304  0.1035 -0.6128
  130TYR    HD2 1973   4.129   3.860   5.229 -0.0530 -0.1626  1.4908
  130TYR    HE1 1974   4.135   3.369   5.290 -1.1768  0.2326 -0.5350
  130TYR    HE2 1975   4.346   3.742   5.265 -0.9094  1.0153 -1.1323
  130TYR     HH 1976   4.350   3.402   5.369  0.3754  0.5139  0.4978
  131ALA      N 1977   3.580   3.761   5.087  0.6432 -0.9067 -0.2230
  131ALA     CA 1978   3.438   3.810   5.077 -0.0425 -0.3984 -0.4665
  131ALA      C 1979   3.401   3.936   5.169  0.4820  0.6955  0.8201
  131ALA      O 1980   3.308   4.019   5.136 -0.2088  0.0115 -0.3152
  131ALA     CB 1981   3.351   3.696   5.107  0.0605  0.6037 -0.3248
  131ALA      H 1982   3.586   3.664   5.113 -0.7223 -0.8942  0.3071
  131ALA     HA 1983   3.430   3.847   4.974  0.0733  0.8174 -0.0682
  131ALA    HB1 1984   3.351   3.665   5.211  1.1884 -1.0366 -0.7224
  131ALA    HB2 1985   3.252   3.724   5.072  0.0386  0.6036 -0.2623
  131ALA    HB3 1986   3.383   3.607   5.052 -1.1259  0.1457 -0.3387
  132GLU      N 1987   3.482   3.959   5.272  0.1156  0.2446 -0.5709
  132GLU     CA 1988   3.477   4.083   5.359 -0.5134  0.5155 -0.0305
  132GLU      C 1989   3.489   4.215   5.279  0.7693  1.1175 -0.7363
  132GLU      O 1990   3.442   4.316   5.334  0.5492  0.0653 -0.1689
  132GLU     CB 1991   3.596   4.076   5.463 -0.3320  0.2776 -0.1376
  132GLU     CG 1992   3.614   4.181   5.581  0.0948  0.0548  0.8214
  132GLU     CD 1993   3.491   4.198   5.667  0.2988  0.1656  0.2342
  132GLU    OE1 1994   3.445   4.315   5.685 -0.0660 -0.0985 -0.1658
  132GLU    OE2 1995   3.445   4.097   5.730 -0.3086 -0.2525 -0.2447
  132GLU      H 1996   3.539   3.881   5.301 -0.0447  0.4187  0.2462
  132GLU     HA 1997   3.379   4.082   5.407 -0.6996  0.2184 -0.3982
  132GLU    HB2 1998   3.595   3.979   5.513 -0.6127 -0.1567 -0.9467
  132GLU    HB3 1999   3.690   4.085   5.409  0.2148  0.0958  0.7491
  132GLU    HG2 2000   3.697   4.150   5.644 -0.2130 -1.7896  0.4161
  132GLU    HG3 2001   3.638   4.277   5.535  0.0469 -0.1063  0.4498
  133ILE      N 2002   3.537   4.213   5.157 -0.1271  0.2322  0.2255
  133ILE     CA 2003   3.541   4.331   5.069  0.6546  0.6279 -0.6487
  133ILE      C 2004   3.444   4.320   4.946 -0.3861 -0.1706 -0.2349
  133ILE      O 2005   3.463   4.400   4.855  0.2835 -0.0064  0.1461
  133ILE     CB 2006   3.679   4.366   5.032 -0.8715  0.0934 -0.3468
  133ILE    CG1 2007   3.760   4.277   4.934 -0.7141  0.1608 -0.9447
  133ILE    CG2 2008   3.758   4.391   5.169 -0.0518  0.4425 -0.0873
  133ILE    CD1 2009   3.900   4.330   4.900  0.1735  0.4075 -0.0733
  133ILE      H 2010   3.568   4.123   5.121  0.0429  0.4963 -0.3052
  133ILE     HA 2011   3.495   4.410   5.127  0.0909  1.4520 -2.1126
  133ILE     HB 2012   3.681   4.467   4.990  0.3840  0.2390  0.0020
  133ILE   HG12 2013   3.779   4.180   4.979 -0.4206  0.2538 -0.8675
  133ILE   HG13 2014   3.703   4.261   4.842 -0.1020  0.4092 -1.3820
  133ILE   HG21 2015   3.851   4.439   5.139  0.4277 -0.5034 -0.1845
  133ILE   HG22 2016   3.696   4.455   5.232 -0.3727 -0.5209  0.6247
  133ILE   HG23 2017   3.784   4.293   5.210 -0.5194  0.0021 -0.7932
  133ILE   HD11 2018   3.894   4.431   4.859  1.3589  0.1298 -1.0116
  133ILE   HD12 2019   3.961   4.327   4.990 -0.2421  1.2484  0.2627
  133ILE   HD13 2020   3.948   4.262   4.831 -0.9022 -0.3835 -0.0988
  134ALA      N 2021   3.350   4.224   4.943 -0.5156  0.3933 -0.0377
  134ALA     CA 2022   3.243   4.220   4.838 -0.5239 -0.2060  0.1343
  134ALA      C 2023   3.142   4.332   4.857  0.2475 -0.7191 -0.7508
  134ALA      O 2024   3.121   4.387   4.967 -0.0435  0.1532 -0.5949
  134ALA     CB 2025   3.175   4.081   4.834  0.1905  0.7419  0.9442
  134ALA      H 2026   3.347   4.160   5.021 -0.7204  0.1391 -0.2482
  134ALA     HA 2027   3.291   4.231   4.741 -1.8121  0.3427 -0.4826
  134ALA    HB1 2028   3.146   4.058   4.937 -0.1536 -1.4551  0.4595
  134ALA    HB2 2029   3.088   4.082   4.768  1.2674 -0.8462 -0.6748
  134ALA    HB3 2030   3.231   3.991   4.809  0.0296  0.6593  0.8785
  135ARG      N 2031   3.077   4.369   4.752 -0.1624 -0.5562  0.6499
  135ARG     CA 2032   2.972   4.471   4.734 -0.1706  0.7025  0.3996
  135ARG      C 2033   2.848   4.411   4.666  0.2586 -0.1426 -0.7072
  135ARG      O 2034   2.860   4.348   4.559 -0.3326  0.4399  0.0544
  135ARG     CB 2035   3.022   4.591   4.661 -0.6916 -0.2776  0.6629
  135ARG     CG 2036   3.146   4.658   4.726  0.5483 -0.7781  0.7220
  135ARG     CD 2037   3.119   4.723   4.864 -0.5468 -0.2364 -0.3605
  135ARG     NE 2038   3.016   4.830   4.854  0.3540  0.0516  0.3510
  135ARG     CZ 2039   2.917   4.855   4.942  0.2486 -0.9384  0.3555
  135ARG    NH1 2040   2.814   4.927   4.908  0.1292  0.5349  0.0639
  135ARG    NH2 2041   2.926   4.817   5.062  0.3144  0.7221 -0.5173
  135ARG      H 2042   3.119   4.336   4.666 -1.5175 -0.0518 -0.2803
  135ARG     HA 2043   2.953   4.512   4.833  0.2026 -0.7422  1.1360
  135ARG    HB2 2044   3.057   4.561   4.562 -1.0489 -0.2658  0.5293
  135ARG    HB3 2045   2.938   4.658   4.645 -0.7465 -0.6332 -0.8362
  135ARG    HG2 2046   3.230   4.589   4.731  0.7457 -0.5023  1.4955
  135ARG    HG3 2047   3.185   4.733   4.657 -0.2520 -0.6517  0.3754
  135ARG    HD2 2048   3.101   4.637   4.929  0.6101  0.1846  0.5929
  135ARG    HD3 2049   3.207   4.781   4.891 -1.6183  1.1334  0.4462
  135ARG     HE 2050   3.007   4.870   4.762  0.0733  0.0557  0.3785
  135ARG   HH11 2051   2.757   4.964   4.983  0.2587  0.0572  0.4056
  135ARG   HH12 2052   2.811   4.976   4.820  0.9118  0.6964  0.1122
  135ARG   HH21 2053   2.844   4.829   5.120 -0.0123 -1.9575 -0.2157
  135ARG   HH22 2054   3.003   4.767   5.104  0.0936 -0.0454 -0.9987
  136PRO      N 2055   2.728   4.423   4.724  0.3307 -0.1669  0.5520
  136PRO     CA 2056   2.694   4.504   4.840  0.4782 -0.2647  0.0240
  136PRO      C 2057   2.756   4.454   4.970 -0.0001 -0.7880 -0.4622
  136PRO      O 2058   2.792   4.536   5.054 -0.1853  0.0178  0.1199
  136PRO     CB 2059   2.539   4.504   4.862 -0.1672 -0.4143 -0.3951
  136PRO     CG 2060   2.487   4.394   4.769 -0.4184 -0.1312  1.0149
  136PRO     CD 2061   2.609   4.365   4.669 -0.2995  0.1704 -0.1867
  136PRO     HA 2062   2.731   4.607   4.834  0.4427 -0.2078  0.6725
  136PRO    HB2 2063   2.512   4.492   4.967  1.0238 -1.1449 -0.1410
  136PRO    HB3 2064   2.496   4.600   4.833  1.4274  0.8978  1.1637
  136PRO    HG2 2065   2.471   4.307   4.834 -0.8909 -0.5344  0.3792
  136PRO    HG3 2066   2.400   4.424   4.711  0.9737  0.3943 -1.0220
  136PRO    HD2 2067   2.611   4.257   4.657 -0.6372  0.2348 -0.9856
  136PRO    HD3 2068   2.587   4.422   4.579 -0.1903  0.3331 -0.1123
  137ASP      N 2069   2.767   4.327   4.993 -0.3677  0.2324  0.6220
  137ASP     CA 2070   2.815   4.278   5.124  0.6068 -0.2117 -0.1996
  137ASP      C 2071   2.876   4.142   5.120 -0.8458  0.0912 -0.0972
  137ASP      O 2072   2.885   4.080   5.015  0.0309 -0.2990  0.4204
  137ASP     CB 2073   2.691   4.278   5.216  0.3697 -0.0431 -0.2102
  137ASP     CG 2074   2.565   4.196   5.173  0.8312 -0.8828 -0.3452
  137ASP    OD1 2075   2.458   4.227   5.233  0.0303 -0.4631  0.2536
  137ASP    OD2 2076   2.577   4.105   5.090  0.5865  1.3306 -0.0176
  137ASP      H 2077   2.753   4.263   4.916  1.6636 -0.9418  1.0865
  137ASP     HA 2078   2.891   4.344   5.165  0.6860 -0.6789  0.4406
  137ASP    HB2 2079   2.729   4.232   5.307  0.7621  0.2284 -0.2297
  137ASP    HB3 2080   2.662   4.381   5.236 -0.0022 -0.1989  0.0626
  138ASP      N 2081   2.923   4.097   5.233 -0.5913 -0.2890 -0.6815
  138ASP     CA 2082   2.993   3.963   5.249  0.6530  0.0170  0.0667
  138ASP      C 2083   2.890   3.844   5.260 -0.0217 -0.2056  0.1088
  138ASP      O 2084   2.936   3.734   5.302  0.8056 -0.4471 -0.4234
  138ASP     CB 2085   3.084   3.977   5.375  0.5371 -0.2056  0.6445
  138ASP     CG 2086   3.022   3.993   5.508  0.4155 -0.2358  0.5410
  138ASP    OD1 2087   3.094   3.998   5.607 -0.4565  0.4047 -0.5464
  138ASP    OD2 2088   2.899   4.015   5.525  0.3347 -0.0563  0.1441
  138ASP      H 2089   2.907   4.148   5.318 -0.7343 -1.6978  0.1965
  138ASP     HA 2090   3.065   3.948   5.170 -0.7250 -1.5357 -1.0286
  138ASP    HB2 2091   3.148   3.888   5.375  0.9651  0.0885  0.0464
  138ASP    HB3 2092   3.149   4.062   5.356  0.4960 -0.4153 -0.5611
  139SER      N 2093   2.770   3.857   5.202 -0.1311 -0.0534 -0.6804
  139SER     CA 2094   2.677   3.747   5.178 -0.1971  0.0772 -0.0405
  139SER      C 2095   2.715   3.667   5.049 -0.1540 -0.5773 -0.2305
  139SER      O 2096   2.687   3.553   5.044  0.5311  0.4235  0.1578
  139SER     CB 2097   2.534   3.790   5.160  0.0840  0.1950 -0.8005
  139SER     OG 2098   2.502   3.850   5.036 -0.3056  0.0751 -0.4077
  139SER      H 2099   2.757   3.940   5.146 -1.3228  0.3012  0.0336
  139SER     HA 2100   2.678   3.674   5.260  0.9503 -1.3282 -1.2033
  139SER    HB2 2101   2.467   3.704   5.164  0.5169 -0.1248  0.8616
  139SER    HB3 2102   2.509   3.855   5.244  1.3412  0.6131 -0.7177
  139SER     HG 2103   2.517   3.941   5.061  1.3148 -0.6166  1.7448
  140LEU      N 2104   2.773   3.732   4.952  0.7015 -0.0396  0.2204
  140LEU     CA 2105   2.787   3.691   4.808  0.1913 -0.1301 -0.3456
  140LEU      C 2106   2.916   3.620   4.786  0.9006  0.6768 -0.3785
  140LEU      O 2107   3.024   3.680   4.770  0.4559 -0.0909 -0.3389
  140LEU     CB 2108   2.763   3.815   4.722  0.3525 -0.3034 -0.1247
  140LEU     CG 2109   2.785   3.819   4.571 -0.5914 -0.6247  1.0086
  140LEU    CD1 2110   2.653   3.782   4.503  1.7973 -0.2234  0.0151
  140LEU    CD2 2111   2.815   3.960   4.517  0.3316 -0.1888  0.2730
  140LEU      H 2112   2.801   3.828   4.966  0.6028  0.0121  0.0612
  140LEU     HA 2113   2.706   3.623   4.785  0.3805 -0.6659  0.4988
  140LEU    HB2 2114   2.663   3.850   4.746  0.6453  0.8119 -0.4422
  140LEU    HB3 2115   2.829   3.891   4.764 -0.4595  0.8312 -0.7887
  140LEU     HG 2116   2.869   3.757   4.538  0.0473  1.0326 -0.9314
  140LEU   HD11 2117   2.667   3.774   4.395 -0.6726 -0.5304 -0.3924
  140LEU   HD12 2118   2.625   3.681   4.534 -0.7608  0.3776  0.1096
  140LEU   HD13 2119   2.579   3.859   4.522  2.0330 -0.1427  0.6624
  140LEU   HD21 2120   2.835   3.955   4.410  0.3060 -0.3865  0.2769
  140LEU   HD22 2121   2.730   4.026   4.532  0.4420  0.0643 -0.1817
  140LEU   HD23 2122   2.908   3.993   4.564  1.1102 -1.0627 -0.5792
  141GLU      N 2123   2.914   3.483   4.790  1.0612 -0.3434  0.2937
  141GLU     CA 2124   3.030   3.400   4.779  0.6207  0.4843 -0.5327
  141GLU      C 2125   3.120   3.424   4.659  1.1428 -0.3724  1.0530
  141GLU      O 2126   3.071   3.402   4.544  0.2677 -0.1231 -0.1992
  141GLU     CB 2127   2.993   3.250   4.792 -0.0337  0.6882  0.1932
  141GLU     CG 2128   3.121   3.161   4.806  0.9243 -0.8224 -0.6524
  141GLU     CD 2129   3.090   3.019   4.863  0.4150  0.0596 -0.3680
  141GLU    OE1 2130   3.025   2.935   4.792 -0.4915 -0.3874 -0.3894
  141GLU    OE2 2131   3.132   2.984   4.974 -0.2288  0.0369 -0.1980
  141GLU      H 2132   2.822   3.441   4.798  0.2191  1.0484 -1.0149
  141GLU     HA 2133   3.075   3.434   4.872  0.2280 -0.6789  0.1172
  141GLU    HB2 2134   2.925   3.242   4.876  1.0559 -0.5893  1.0477
  141GLU    HB3 2135   2.941   3.219   4.700 -0.5122 -0.5480  0.8270
  141GLU    HG2 2136   3.174   3.153   4.711  0.7585  0.8459 -0.9562
  141GLU    HG3 2137   3.188   3.216   4.873  0.4562 -0.0098 -0.8211
  142PRO      N 2138   3.244   3.467   4.680 -0.3966  0.0573  0.8350
  142PRO     CA 2139   3.350   3.473   4.579  0.3377 -0.0200 -0.6035
  142PRO      C 2140   3.373   3.345   4.491 -0.0384 -0.3266 -0.2305
  142PRO      O 2141   3.336   3.239   4.533  1.4018 -0.0767 -0.6394
  142PRO     CB 2142   3.475   3.527   4.649  0.4355 -0.2928 -1.0395
  142PRO     CG 2143   3.421   3.593   4.777  0.0690 -0.1395  0.3069
  142PRO     CD 2144   3.311   3.501   4.811  1.7924  1.0509  0.5748
  142PRO     HA 2145   3.310   3.545   4.507  0.8630  0.8856 -0.0338
  142PRO    HB2 2146   3.548   3.455   4.686 -0.3689 -0.4427  0.4282
  142PRO    HB3 2147   3.530   3.605   4.597  1.9767 -0.3113  0.3855
  142PRO    HG2 2148   3.498   3.598   4.854 -0.1183  1.7857  0.4706
  142PRO    HG3 2149   3.373   3.684   4.742 -0.1051 -0.5536 -0.5968
  142PRO    HD2 2150   3.238   3.549   4.876  0.0450  0.3512 -0.7322
  142PRO    HD3 2151   3.353   3.409   4.852  0.9491  0.8384  0.9859
  143PHE      N 2152   3.434   3.365   4.378  0.0707  0.4265  0.8373
  143PHE     CA 2153   3.498   3.266   4.284  0.5653  0.8165  0.3615
  143PHE      C 2154   3.577   3.161   4.347 -0.5171  0.8891 -0.0848
  143PHE      O 2155   3.552   3.041   4.335 -0.1550 -0.1123  0.3991
  143PHE     CB 2156   3.571   3.341   4.176 -0.3859 -0.2259 -0.2612
  143PHE     CG 2157   3.677   3.263   4.094 -0.3715 -0.4640  0.2004
  143PHE    CD1 2158   3.633   3.195   3.975  0.0095 -1.2473 -0.8176
  143PHE    CD2 2159   3.812   3.264   4.124 -0.5270 -0.3084 -0.2428
  143PHE    CE1 2160   3.728   3.140   3.892  0.2726  0.7521  0.6566
  143PHE    CE2 2161   3.907   3.202   4.042  0.3226  0.0954 -0.1024
  143PHE     CZ 2162   3.864   3.135   3.926 -0.4761 -0.0143  1.0907
  143PHE      H 2163   3.457   3.460   4.353 -0.3944  0.3326 -0.0216
  143PHE     HA 2164   3.419   3.208   4.236  0.4550  0.8645  0.4814
  143PHE    HB2 2165   3.499   3.393   4.113  0.1807  0.9493  0.0019
  143PHE    HB3 2166   3.625   3.428   4.214  0.3890 -0.8393  0.0960
  143PHE    HD1 2167   3.533   3.220   3.944  0.5709  2.8122 -0.4767
  143PHE    HD2 2168   3.841   3.323   4.210 -2.2929 -1.1414  1.0400
  143PHE    HE1 2169   3.698   3.079   3.808 -0.7289 -0.9624  2.1213
  143PHE    HE2 2170   4.013   3.193   4.063  0.2448 -1.3947 -0.1645
  143PHE     HZ 2171   3.939   3.082   3.869 -0.6386 -0.4388  1.2629
  144PHE      N 2172   3.687   3.203   4.419  0.1383  0.1433  0.3238
  144PHE     CA 2173   3.788   3.116   4.473  0.1256  0.5806  0.0339
  144PHE      C 2174   3.738   3.034   4.594  0.4648 -0.5085  0.5502
  144PHE      O 2175   3.776   2.924   4.612 -0.3670  0.7157 -0.3626
  144PHE     CB 2176   3.918   3.185   4.502 -0.4086 -0.6998 -0.1572
  144PHE     CG 2177   4.043   3.093   4.531  0.0912  0.0559  0.1206
  144PHE    CD1 2178   4.107   3.030   4.428 -0.0764 -0.3474  0.2420
  144PHE    CD2 2179   4.080   3.059   4.663 -0.0121 -0.5240  0.1607
  144PHE    CE1 2180   4.189   2.922   4.455 -0.1030 -0.3254 -0.2007
  144PHE    CE2 2181   4.164   2.949   4.683 -0.1507 -0.3254 -0.9550
  144PHE     CZ 2182   4.216   2.876   4.579  0.0506 -0.5014 -0.3371
  144PHE      H 2183   3.700   3.303   4.426  0.8412  0.1459 -0.5427
  144PHE     HA 2184   3.811   3.043   4.396 -0.8446  0.4409 -0.1556
  144PHE    HB2 2185   3.946   3.241   4.413  0.1925 -0.2228  0.3149
  144PHE    HB3 2186   3.907   3.252   4.587  0.6856 -0.3059 -0.2987
  144PHE    HD1 2187   4.086   3.045   4.323  0.2175 -1.2563  0.0353
  144PHE    HD2 2188   4.024   3.108   4.741 -1.2378 -1.3594 -0.1219
  144PHE    HE1 2189   4.238   2.877   4.371  1.0298  0.4454  0.0052
  144PHE    HE2 2190   4.184   2.905   4.780  1.7013  0.4272 -0.9066
  144PHE     HZ 2191   4.278   2.790   4.600 -0.1902 -0.2956  1.6984
  145ASP      N 2192   3.646   3.097   4.668 -0.1295 -0.2365  0.2681
  145ASP     CA 2193   3.569   3.033   4.775  0.0945  0.4804  0.0390
  145ASP      C 2194   3.464   2.931   4.719 -0.7532  0.5927 -0.2583
  145ASP      O 2195   3.446   2.819   4.768 -0.6971 -0.3857  0.4968
  145ASP     CB 2196   3.503   3.150   4.856  0.3572 -0.3367 -0.6761
  145ASP     CG 2197   3.587   3.255   4.934 -0.7270  0.1260 -0.7263
  145ASP    OD1 2198   3.664   3.329   4.872 -0.3079 -0.1620  0.2426
  145ASP    OD2 2199   3.591   3.251   5.061  0.1721 -0.0636  0.0366
  145ASP      H 2200   3.637   3.197   4.660  0.9982 -0.0953  0.4785
  145ASP     HA 2201   3.633   2.984   4.849  0.8627 -0.4756 -1.1754
  145ASP    HB2 2202   3.462   3.224   4.788  1.0509  1.3427  0.5766
  145ASP    HB3 2203   3.419   3.125   4.920 -0.1748 -0.0733 -1.2543
  146SER      N 2204   3.414   2.952   4.600  0.1408 -0.3074  0.1894
  146SER     CA 2205   3.330   2.860   4.525  0.2651  0.3536  0.2230
  146SER      C 2206   3.410   2.737   4.476 -0.0859 -1.0878  0.4138
  146SER      O 2207   3.375   2.621   4.498 -0.3868  0.1109  0.4034
  146SER     CB 2208   3.261   2.929   4.414  0.6913  0.6605  0.2196
  146SER     OG 2209   3.178   3.033   4.453  0.2529 -0.3679 -0.0274
  146SER      H 2210   3.446   3.043   4.571 -0.8272  0.1047  0.3503
  146SER     HA 2211   3.254   2.817   4.591  0.8430  1.2080  1.5170
  146SER    HB2 2212   3.325   2.958   4.330 -0.0854 -0.3968 -0.8160
  146SER    HB3 2213   3.191   2.851   4.383  0.2356  0.5447  1.4246
  146SER     HG 2214   3.238   3.106   4.471 -1.2669  0.8372  0.6872
  147LEU      N 2215   3.529   2.770   4.410  0.1420 -1.0441 -0.8280
  147LEU     CA 2216   3.627   2.675   4.370  0.4033 -0.7839 -0.3964
  147LEU      C 2217   3.660   2.584   4.488  0.0288  0.0997 -0.6274
  147LEU      O 2218   3.646   2.463   4.472  0.5373  0.0886  0.3355
  147LEU     CB 2219   3.750   2.739   4.312 -0.4165 -0.8718 -0.1529
  147LEU     CG 2220   3.846   2.641   4.244 -0.5282 -0.2828 -0.3913
  147LEU    CD1 2221   3.765   2.568   4.132  0.3513  0.4160 -0.8149
  147LEU    CD2 2222   3.967   2.715   4.181  0.3853 -0.1081 -0.2905
  147LEU      H 2223   3.539   2.870   4.404 -0.2376 -1.0332 -1.4130
  147LEU     HA 2224   3.569   2.615   4.300 -0.0213 -0.3226 -0.4505
  147LEU    HB2 2225   3.706   2.816   4.249 -0.9314 -1.0374 -0.0141
  147LEU    HB3 2226   3.799   2.792   4.393  0.1096 -0.3516 -0.7907
  147LEU     HG 2227   3.892   2.572   4.315 -0.2892  0.8530  0.6297
  147LEU   HD11 2228   3.839   2.515   4.072  0.7182 -0.5199  0.3657
  147LEU   HD12 2229   3.698   2.491   4.171  0.9527  0.0752 -0.3995
  147LEU   HD13 2230   3.701   2.635   4.076  0.4068  1.1373 -0.0645
  147LEU   HD21 2231   4.024   2.660   4.106  0.6573 -0.4680  0.1728
  147LEU   HD22 2232   3.932   2.808   4.137  0.4009  0.0611  0.0508
  147LEU   HD23 2233   4.036   2.753   4.256  1.2762  0.7977 -1.4683
  148VAL      N 2234   3.692   2.635   4.606 -0.7561  0.1608  0.2174
  148VAL     CA 2235   3.734   2.553   4.726 -0.5211 -0.4945  0.3465
  148VAL      C 2236   3.621   2.473   4.784  0.0018  0.1132  0.5676
  148VAL      O 2237   3.654   2.355   4.816  0.5537 -0.4611  0.6125
  148VAL     CB 2238   3.802   2.656   4.823  0.3580 -0.1107 -0.4384
  148VAL    CG1 2239   3.820   2.608   4.967 -1.4270 -0.2590 -0.0316
  148VAL    CG2 2240   3.950   2.680   4.779  0.2488  0.8445  0.5864
  148VAL      H 2241   3.713   2.734   4.602 -0.2325  0.0337 -0.8009
  148VAL     HA 2242   3.818   2.489   4.701 -0.4502  0.0280 -0.9474
  148VAL     HB 2243   3.740   2.745   4.829 -1.0003 -0.9790 -0.7840
  148VAL   HG11 2244   3.728   2.609   5.026 -1.1376 -1.4301  0.5027
  148VAL   HG12 2245   3.859   2.506   4.966  0.6128  0.4423 -0.3785
  148VAL   HG13 2246   3.896   2.667   5.017 -0.6814 -0.4163 -0.9215
  148VAL   HG21 2247   3.952   2.693   4.671 -0.4247 -0.3415  0.3968
  148VAL   HG22 2248   3.990   2.767   4.832  1.2003 -0.0328  1.4224
  148VAL   HG23 2249   4.014   2.595   4.802  0.7448  0.6295 -1.2701
  149LYS      N 2250   3.497   2.524   4.778 -0.5806  0.1883 -0.0360
  149LYS     CA 2251   3.373   2.457   4.826  1.0852  0.5386  0.0806
  149LYS      C 2252   3.326   2.337   4.736  0.6911 -0.0500  0.2248
  149LYS      O 2253   3.288   2.231   4.795 -0.3485  0.0248  0.7752
  149LYS     CB 2254   3.247   2.558   4.821 -0.6574 -0.1317 -0.2226
  149LYS     CG 2255   3.123   2.505   4.892 -0.5678  0.0250  0.4502
  149LYS     CD 2256   3.008   2.604   4.887 -0.6688 -0.5328  0.1149
  149LYS     CE 2257   3.026   2.699   5.012  0.0899 -0.1754  0.0349
  149LYS     NZ 2258   2.923   2.797   5.028  0.9892 -0.8397  0.4441
  149LYS      H 2259   3.488   2.623   4.759  0.9189  0.4292  0.2868
  149LYS     HA 2260   3.387   2.414   4.925 -0.3216 -0.2679 -0.0267
  149LYS    HB2 2261   3.285   2.644   4.875  0.2946 -0.1821 -0.7553
  149LYS    HB3 2262   3.220   2.597   4.724 -1.3022  0.5999  0.2375
  149LYS    HG2 2263   3.094   2.423   4.827  1.4449  0.2268 -0.8845
  149LYS    HG3 2264   3.149   2.472   4.993  0.1374  0.3961  0.3993
  149LYS    HD2 2265   3.006   2.660   4.794 -0.6561  0.1112  0.4882
  149LYS    HD3 2266   2.917   2.545   4.897 -1.3600  0.2133 -1.2610
  149LYS    HE2 2267   3.029   2.640   5.104 -0.7829 -0.1678  0.0781
  149LYS    HE3 2268   3.119   2.755   4.998 -0.6974  1.0929 -0.4351
  149LYS    HZ1 2269   2.919   2.845   4.939 -0.8439 -0.2324  0.7712
  149LYS    HZ2 2270   2.834   2.757   5.052  0.3191 -0.4239 -1.1129
  149LYS    HZ3 2271   2.958   2.871   5.088  2.4606 -2.0696  1.2499
  150GLN      N 2272   3.320   2.351   4.603 -0.6164  0.8399  0.5557
  150GLN     CA 2273   3.271   2.247   4.514 -0.3687  0.2086 -0.6588
  150GLN      C 2274   3.371   2.140   4.468 -0.7039  0.3067  0.4636
  150GLN      O 2275   3.331   2.033   4.427  0.0308 -0.0769  0.0930
  150GLN     CB 2276   3.211   2.326   4.395  0.3762 -0.0369 -0.4754
  150GLN     CG 2277   3.097   2.418   4.439  0.3946  0.1458  0.6660
  150GLN     CD 2278   3.043   2.508   4.321  0.1127 -0.0918 -0.8783
  150GLN    OE1 2279   3.024   2.459   4.212  0.0289 -0.0437  0.4594
  150GLN    NE2 2280   3.016   2.634   4.350 -0.3249 -0.6218  0.3280
  150GLN      H 2281   3.358   2.433   4.560  0.0870  0.5316  0.5640
  150GLN     HA 2282   3.183   2.205   4.563  0.0971  0.5738  0.5669
  150GLN    HB2 2283   3.290   2.383   4.346 -0.3836  0.3642 -1.2858
  150GLN    HB3 2284   3.172   2.267   4.313 -0.6695 -0.5660  0.3592
  150GLN    HG2 2285   3.010   2.365   4.477  0.2046  0.2907  0.4407
  150GLN    HG3 2286   3.141   2.476   4.521  0.1058  0.3270  0.6972
  150GLN   HE21 2287   2.974   2.699   4.285 -0.7046  0.1259  1.2857
  150GLN   HE22 2288   3.026   2.680   4.439 -0.8865 -0.1427  0.1553
  151THR      N 2289   3.505   2.160   4.482  0.2618 -1.0932  0.0926
  151THR     CA 2290   3.603   2.075   4.419 -0.0022  0.4631  0.1658
  151THR      C 2291   3.705   2.024   4.519 -0.4380  0.1138  0.1638
  151THR      O 2292   3.717   2.080   4.626  0.1277 -0.1338  0.1367
  151THR     CB 2293   3.670   2.143   4.309  0.9662  0.0531  0.7940
  151THR    OG1 2294   3.755   2.249   4.358  0.4590  0.1061 -0.2089
  151THR    CG2 2295   3.569   2.207   4.219  0.0006 -0.3940 -0.0392
  151THR      H 2296   3.531   2.245   4.529 -1.1617 -0.6152  0.1226
  151THR     HA 2297   3.556   1.982   4.385  1.2111 -0.1971  0.1831
  151THR     HB 2298   3.724   2.075   4.243 -1.0331 -0.4075 -0.5465
  151THR    HG1 2299   3.715   2.308   4.422 -0.1968  0.3183 -0.7810
  151THR   HG21 2300   3.548   2.306   4.259  0.1405 -0.1692 -0.5162
  151THR   HG22 2301   3.622   2.217   4.124  0.6755 -0.3719  0.3292
  151THR   HG23 2302   3.483   2.141   4.206  1.0300 -1.8115 -0.1509
  152HIS      N 2303   3.784   1.919   4.481  0.1794 -0.1864  0.6151
  152HIS     CA 2304   3.907   1.883   4.552 -0.5034  0.6057 -0.0949
  152HIS      C 2305   4.030   1.976   4.540  0.3666  0.5997 -0.7244
  152HIS      O 2306   4.132   1.937   4.596  0.4186 -0.1444  0.4604
  152HIS     CB 2307   3.950   1.741   4.510 -0.6838 -0.6152  0.2200
  152HIS     CG 2308   3.841   1.642   4.490 -0.0062  0.2948  0.5182
  152HIS    ND1 2309   3.761   1.633   4.376 -0.4955 -0.1673  0.7015
  152HIS    CD2 2310   3.799   1.544   4.570  0.0938  1.0232 -0.0701
  152HIS    CE1 2311   3.662   1.546   4.392 -0.2980  0.5761  0.1719
  152HIS    NE2 2312   3.683   1.480   4.509  0.1892 -0.1386  0.4145
  152HIS      H 2313   3.763   1.887   4.388 -0.9267  0.3859  0.6366
  152HIS     HA 2314   3.882   1.891   4.657 -0.9485  0.4028 -0.1781
  152HIS    HB2 2315   4.008   1.742   4.418 -0.2651 -0.0367  0.4772
  152HIS    HB3 2316   4.025   1.706   4.581  0.4208 -0.1536 -0.6691
  152HIS    HD1 2317   3.754   1.707   4.307 -0.2487 -0.6940  0.0969
  152HIS    HD2 2318   3.833   1.531   4.672 -0.8341 -0.8845  0.0809
  152HIS    HE1 2319   3.587   1.516   4.320 -0.9633  0.5348  0.8517
  153VAL      N 2320   4.016   2.104   4.501 -0.0950  0.1472  0.1693
  153VAL     CA 2321   4.127   2.203   4.484 -0.0739 -0.4006 -0.0945
  153VAL      C 2322   4.163   2.260   4.617  0.3234  0.1261 -1.0523
  153VAL      O 2323   4.067   2.303   4.687  0.3794 -0.3288  0.0502
  153VAL     CB 2324   4.093   2.317   4.389  0.6862 -0.0692  0.8977
  153VAL    CG1 2325   4.195   2.423   4.355 -0.2051 -0.1371 -0.8667
  153VAL    CG2 2326   4.081   2.249   4.248  0.0174 -0.1738  0.2762
  153VAL      H 2327   3.923   2.130   4.469  0.0781 -0.2365 -0.7266
  153VAL     HA 2328   4.218   2.159   4.444  0.4005  0.4564 -0.0224
  153VAL     HB 2329   3.998   2.361   4.421  0.6959  0.0228  0.8005
  153VAL   HG11 2330   4.160   2.488   4.274 -0.3073  0.4099 -0.3981
  153VAL   HG12 2331   4.197   2.479   4.448  0.1653 -1.9092  0.2797
  153VAL   HG13 2332   4.301   2.407   4.339 -0.0735 -0.6305  0.3597
  153VAL   HG21 2333   4.181   2.212   4.225 -0.2162 -0.5049 -0.2202
  153VAL   HG22 2334   4.003   2.174   4.253 -0.8202  0.6708  0.5366
  153VAL   HG23 2335   4.035   2.311   4.171  0.4504 -0.5127 -0.2682
  154PRO      N 2336   4.293   2.264   4.655  0.0806 -0.4995 -0.0188
  154PRO     CA 2337   4.330   2.320   4.785 -0.2394  0.0563 -0.0232
  154PRO      C 2338   4.322   2.470   4.795 -0.2571  0.0085  0.4588
  154PRO      O 2339   4.335   2.539   4.693  0.0117  0.1491 -0.1369
  154PRO     CB 2340   4.470   2.261   4.811  0.3176 -0.4416 -0.2302
  154PRO     CG 2341   4.525   2.230   4.673 -0.4762 -0.2418 -0.6642
  154PRO     CD 2342   4.410   2.221   4.581  0.0204 -0.0833  0.4589
  154PRO     HA 2343   4.266   2.284   4.865 -0.9778  1.1998 -0.0515
  154PRO    HB2 2344   4.531   2.340   4.855 -0.6577 -0.2073  0.7708
  154PRO    HB3 2345   4.460   2.167   4.865 -1.3679 -0.6555 -0.7985
  154PRO    HG2 2346   4.584   2.320   4.654  0.0369 -0.2592  0.6403
  154PRO    HG3 2347   4.585   2.140   4.682 -1.5305 -0.8739  1.0395
  154PRO    HD2 2348   4.416   2.115   4.557  1.6943 -0.0251  0.3829
  154PRO    HD3 2349   4.422   2.282   4.492  1.3160 -0.0350  0.6368
  155ASN      N 2350   4.314   2.522   4.912  0.5973 -0.4728 -0.9117
  155ASN     CA 2351   4.296   2.668   4.942 -0.5682 -0.0016 -0.4071
  155ASN      C 2352   4.433   2.750   4.914  0.7694  0.7745 -0.0566
  155ASN      O 2353   4.483   2.816   5.007 -0.3667 -0.0914  0.2030
  155ASN     CB 2354   4.224   2.680   5.073  0.6386 -0.8718 -0.0335
  155ASN     CG 2355   4.179   2.825   5.102 -0.8934  0.1445 -0.4261
  155ASN    OD1 2356   4.148   2.899   5.018 -0.2035 -0.2991 -0.0856
  155ASN    ND2 2357   4.193   2.868   5.230  0.1624  0.3053 -0.0747
  155ASN      H 2358   4.312   2.467   4.997 -0.3091  0.5834 -0.1869
  155ASN     HA 2359   4.227   2.702   4.866  0.5351 -0.5284 -1.7240
  155ASN    HB2 2360   4.130   2.626   5.059 -0.8203  1.4085 -0.0192
  155ASN    HB3 2361   4.286   2.641   5.154  0.8611 -0.0465  0.2065
  155ASN   HD21 2362   4.154   2.959   5.250  1.7926  1.2414 -0.7471
  155ASN   HD22 2363   4.199   2.794   5.299  1.0026 -0.8804 -1.3204
  156LEU      N 2364   4.493   2.748   4.792 -0.1908 -0.3723 -0.0071
  156LEU     CA 2365   4.617   2.827   4.759 -0.0793  0.7976 -0.0827
  156LEU      C 2366   4.616   2.871   4.612  0.0900 -0.0553  0.0294
  156LEU      O 2367   4.589   2.795   4.528  0.8305  0.2076 -0.0976
  156LEU     CB 2368   4.738   2.744   4.798  0.0309 -0.2127 -0.4478
  156LEU     CG 2369   4.871   2.788   4.736 -0.1867 -0.0954  0.0752
  156LEU    CD1 2370   4.981   2.775   4.849  0.3514 -0.2328  0.1108
  156LEU    CD2 2371   4.913   2.707   4.612 -0.5916 -0.3417 -0.5890
  156LEU      H 2372   4.458   2.694   4.714  0.4463  0.5796 -1.0151
  156LEU     HA 2373   4.625   2.923   4.810  1.0748  0.6992 -0.0168
  156LEU    HB2 2374   4.751   2.753   4.906 -0.3871  0.0501 -0.4165
  156LEU    HB3 2375   4.729   2.638   4.775  1.0187 -0.3744 -0.1757
  156LEU     HG 2376   4.872   2.895   4.714  0.2114  0.2066  1.3303
  156LEU   HD11 2377   5.072   2.817   4.806 -0.3769  0.4799 -0.8438
  156LEU   HD12 2378   4.948   2.828   4.938 -2.3690 -1.1259 -0.1613
  156LEU   HD13 2379   5.004   2.672   4.878  1.6724 -0.1673 -0.5512
  156LEU   HD21 2380   4.962   2.614   4.641  0.1761  0.4425  0.8531
  156LEU   HD22 2381   4.837   2.698   4.534 -0.1280  0.6176 -1.1790
  156LEU   HD23 2382   4.991   2.769   4.569 -0.7145 -0.4182 -0.9278
  157PHE      N 2383   4.650   2.998   4.581 -0.4234 -0.1918 -0.2786
  157PHE     CA 2384   4.697   3.032   4.444 -0.5148  0.5350 -0.6126
  157PHE      C 2385   4.825   3.120   4.441 -0.6626 -0.4944  0.5162
  157PHE      O 2386   4.875   3.171   4.538  0.3053  0.2331 -0.4070
  157PHE     CB 2387   4.582   3.080   4.351 -0.3115  0.2410 -0.3995
  157PHE     CG 2388   4.544   3.222   4.383 -0.1150  0.7405  0.0384
  157PHE    CD1 2389   4.455   3.249   4.486  0.3356 -0.7075 -0.1038
  157PHE    CD2 2390   4.612   3.327   4.319 -0.6316 -0.4695  0.3196
  157PHE    CE1 2391   4.430   3.386   4.514  0.1778  0.2494  0.3921
  157PHE    CE2 2392   4.590   3.463   4.345 -0.2494 -0.5748 -1.0201
  157PHE     CZ 2393   4.498   3.493   4.443  1.0418  0.7035 -0.0817
  157PHE      H 2394   4.663   3.065   4.655  0.3087  0.3206 -0.8382
  157PHE     HA 2395   4.730   2.941   4.395  0.0227  1.0212 -1.1912
  157PHE    HB2 2396   4.618   3.066   4.250 -0.4772 -1.4434 -0.2889
  157PHE    HB3 2397   4.498   3.016   4.378  1.4055 -1.4096  1.9677
  157PHE    HD1 2398   4.401   3.170   4.536  0.0199  0.3888  1.4408
  157PHE    HD2 2399   4.684   3.301   4.242 -0.6217 -0.4925  0.3366
  157PHE    HE1 2400   4.367   3.415   4.597 -0.0396 -0.7919  0.6204
  157PHE    HE2 2401   4.645   3.546   4.303 -0.1681 -0.3470 -0.4800
  157PHE     HZ 2402   4.489   3.594   4.480 -0.1133 -0.0341  2.0021
  158SER      N 2403   4.885   3.141   4.319  0.4066  0.1573 -0.3864
  158SER     CA 2404   4.995   3.234   4.294  0.6347  0.4408  0.7227
  158SER      C 2405   4.988   3.315   4.159 -0.0125  0.6284 -0.6789
  158SER      O 2406   4.908   3.282   4.078 -0.2415 -0.3204  0.0646
  158SER     CB 2407   5.122   3.153   4.314  0.4292  0.6579  0.0560
  158SER     OG 2408   5.142   3.040   4.228  0.2235  0.0805  0.3135
  158SER      H 2409   4.854   3.094   4.235 -0.3539  0.5019 -0.3089
  158SER     HA 2410   4.997   3.310   4.372 -1.0933  0.7144  0.5803
  158SER    HB2 2411   5.213   3.212   4.323  1.0838 -0.3470  0.4565
  158SER    HB3 2412   5.111   3.112   4.415  0.1101 -0.7496 -0.4996
  158SER     HG 2413   5.109   2.962   4.274  0.0821  0.3237  0.6278
  159LEU      N 2414   5.071   3.420   4.157  0.4171  0.2716  0.7324
  159LEU     CA 2415   5.084   3.508   4.045  0.5116  0.8155 -0.4113
  159LEU      C 2416   5.237   3.540   4.019  1.5201 -0.2591  0.8540
  159LEU      O 2417   5.322   3.555   4.101  0.2992 -0.0101  0.5077
  159LEU     CB 2418   5.000   3.629   4.072  1.1151  0.0849 -0.4318
  159LEU     CG 2419   4.997   3.727   3.958 -0.1042 -0.2636 -0.8860
  159LEU    CD1 2420   4.930   3.679   3.832 -0.4651 -0.2649 -0.2269
  159LEU    CD2 2421   4.927   3.854   4.013 -0.2450  0.2852 -0.0662
  159LEU      H 2422   5.138   3.425   4.233  0.9129 -0.6935  0.3966
  159LEU     HA 2423   5.041   3.444   3.967 -0.7303 -0.4067  1.1514
  159LEU    HB2 2424   4.898   3.606   4.102  1.5157 -0.9002  0.3012
  159LEU    HB3 2425   5.059   3.674   4.152 -0.2309 -0.0722  0.7296
  159LEU     HG 2426   5.097   3.760   3.932  0.0098  0.7844  0.6500
  159LEU   HD11 2427   4.910   3.767   3.771 -1.6696 -0.2630  0.1150
  159LEU   HD12 2428   4.999   3.606   3.788 -0.9849 -0.0454 -1.4853
  159LEU   HD13 2429   4.842   3.626   3.867 -0.4409 -0.3280 -0.2616
  159LEU   HD21 2430   4.820   3.846   4.031 -0.2688 -0.6466 -0.4983
  159LEU   HD22 2431   4.971   3.893   4.105  0.2053  1.6591 -0.8110
  159LEU   HD23 2432   4.949   3.925   3.934  0.7666  0.0930  0.0132
  160GLN      N 2433   5.264   3.552   3.889  0.6040  0.4151  0.0087
  160GLN     CA 2434   5.388   3.589   3.820  0.1647  0.2872  0.2324
  160GLN      C 2435   5.349   3.689   3.710  0.5674 -0.2102  0.3392
  160GLN      O 2436   5.280   3.656   3.609 -0.2370 -0.7958 -0.0825
  160GLN     CB 2437   5.450   3.453   3.768  0.0915 -1.4354  0.3873
  160GLN     CG 2438   5.591   3.477   3.715 -1.0549 -0.5848  0.2976
  160GLN     CD 2439   5.630   3.406   3.588  0.7785 -0.7902  0.5508
  160GLN    OE1 2440   5.545   3.371   3.504 -0.3456 -0.2247 -0.3188
  160GLN    NE2 2441   5.749   3.358   3.572 -0.1004  0.0355  0.3914
  160GLN      H 2442   5.186   3.554   3.825  1.1309  0.3524 -0.6590
  160GLN     HA 2443   5.470   3.630   3.881  0.8480 -1.1620  0.3747
  160GLN    HB2 2444   5.454   3.378   3.846  1.0898 -1.0275  0.7560
  160GLN    HB3 2445   5.384   3.417   3.689 -0.1669  0.5862 -0.4612
  160GLN    HG2 2446   5.592   3.583   3.691 -1.7767 -0.8332 -1.0560
  160GLN    HG3 2447   5.666   3.466   3.793  1.2409  0.4586 -1.5158
  160GLN   HE21 2448   5.751   3.310   3.483 -0.2402  0.6148  0.0693
  160GLN   HE22 2449   5.829   3.366   3.634  0.0658  0.8915  0.0965
  161LEU      N 2450   5.387   3.818   3.731 -0.5633  0.0841  0.1375
  161LEU     CA 2451   5.374   3.917   3.616 -0.2680  0.2703 -0.2892
  161LEU      C 2452   5.508   3.958   3.563  0.3499 -0.6572  0.5292
  161LEU      O 2453   5.593   3.987   3.646  0.0659  0.4026 -0.2245
  161LEU     CB 2454   5.295   4.044   3.659  0.0763  0.3754  0.5835
  161LEU     CG 2455   5.152   4.020   3.713 -0.2715  0.0349 -0.0887
  161LEU    CD1 2456   5.094   4.156   3.747  0.0493  0.2126  0.6839
  161LEU    CD2 2457   5.056   3.941   3.620  0.1426  0.2413  0.4672
  161LEU      H 2458   5.435   3.850   3.814 -1.1551  0.7922  0.2331
  161LEU     HA 2459   5.317   3.865   3.539 -1.0665 -0.2013  0.5596
  161LEU    HB2 2460   5.349   4.093   3.739  0.5706  0.9499 -0.0765
  161LEU    HB3 2461   5.286   4.105   3.569  0.0653 -0.5604 -0.0763
  161LEU     HG 2462   5.159   3.966   3.807  0.3647 -1.4697 -0.9181
  161LEU   HD11 2463   5.102   4.229   3.667 -1.2571  0.1419  0.4356
  161LEU   HD12 2464   4.985   4.152   3.758 -0.1441  1.2579 -0.4235
  161LEU   HD13 2465   5.149   4.198   3.832  1.4251  0.0406 -0.0739
  161LEU   HD21 2466   5.056   3.988   3.522  0.3200  0.7933  0.7250
  161LEU   HD22 2467   5.085   3.836   3.612 -2.0003 -0.4799  0.8916
  161LEU   HD23 2468   4.956   3.951   3.663 -0.2487 -1.4448  0.1148
  162CYS      N 2469   5.535   3.961   3.434  0.8479 -0.9535 -0.1727
  162CYS     CA 2470   5.666   3.986   3.385 -0.5173  0.2027  0.6529
  162CYS      C 2471   5.705   4.135   3.346  0.5029  0.7607 -0.1298
  162CYS      O 2472   5.817   4.174   3.368 -0.2653  0.3940 -0.1099
  162CYS     CB 2473   5.695   3.897   3.255 -0.2685 -0.6700  0.2232
  162CYS     SG 2474   5.674   3.719   3.270 -0.3618 -0.4405  0.0515
  162CYS      H 2475   5.469   3.938   3.361  0.0826 -0.2098  0.2443
  162CYS     HA 2476   5.740   3.949   3.456 -0.4370 -0.0644  0.4298
  162CYS    HB2 2477   5.643   3.925   3.164  0.5445 -0.2828 -0.1386
  162CYS    HB3 2478   5.794   3.924   3.219 -0.8726 -0.5977 -1.5635
  163GLY      N 2479   5.615   4.221   3.307 -0.2065  0.7386  0.1729
  163GLY     CA 2480   5.650   4.353   3.265 -0.3757 -0.4109 -0.4166
  163GLY      C 2481   5.720   4.356   3.127  0.5506  0.1794 -0.1242
  163GLY      O 2482   5.756   4.250   3.071 -0.3200  0.0870 -0.2867
  163GLY      H 2483   5.525   4.182   3.280  0.2167 -2.0466  1.9500
  163GLY    HA2 2484   5.556   4.408   3.264 -0.4178 -0.4649  0.0871
  163GLY    HA3 2485   5.724   4.391   3.335 -0.0842 -1.7604  0.0558
  164ALA      N 2486   5.741   4.475   3.084  0.1945  0.7178 -0.8158
  164ALA     CA 2487   5.836   4.490   2.973  0.5214  0.4881  1.0155
  164ALA      C 2488   5.910   4.620   2.964 -0.2512 -0.2144  0.5462
  164ALA      O 2489   5.865   4.719   3.020 -0.1558 -0.5145 -0.1222
  164ALA     CB 2490   5.766   4.466   2.840 -0.7450 -0.0890  0.4999
  164ALA      H 2491   5.689   4.556   3.116 -0.0373  0.0914  0.5128
  164ALA     HA 2492   5.913   4.413   2.976 -0.5385 -0.7253 -0.2716
  164ALA    HB1 2493   5.844   4.478   2.765  0.5955 -0.5389  1.7234
  164ALA    HB2 2494   5.740   4.360   2.838  0.6968 -0.4811  0.1522
  164ALA    HB3 2495   5.685   4.535   2.817 -0.8572 -0.4117 -0.1262
  165GLY      N 2496   6.018   4.627   2.884  0.4675  0.2741  0.1561
  165GLY     CA 2497   6.116   4.735   2.879  0.0868  0.3168  0.2868
  165GLY      C 2498   6.154   4.762   2.737 -0.3870 -0.5078 -0.1662
  165GLY      O 2499   6.131   4.681   2.650 -0.0762 -0.2475  0.4630
  165GLY      H 2500   6.050   4.543   2.838  0.4402  0.1791  0.3086
  165GLY    HA2 2501   6.084   4.819   2.940  0.0807 -0.2842  1.1453
  165GLY    HA3 2502   6.205   4.695   2.926 -0.5280 -0.7001  0.6583
  166PHE      N 2503   6.217   4.880   2.716  0.4746 -0.4982 -0.2800
  166PHE     CA 2504   6.273   4.935   2.586  0.1405  0.3191  0.1493
  166PHE      C 2505   6.394   4.853   2.528  0.1628  1.2723 -0.1822
  166PHE      O 2506   6.484   4.816   2.602 -0.1744  0.3339 -0.1248
  166PHE     CB 2507   6.306   5.088   2.589  0.4671  1.1783  0.9889
  166PHE     CG 2508   6.175   5.169   2.605  0.2202 -0.2326  0.4086
  166PHE    CD1 2509   6.084   5.195   2.499  1.1033 -0.0027  0.3462
  166PHE    CD2 2510   6.140   5.223   2.731  0.2461  0.2015  0.1377
  166PHE    CE1 2511   5.953   5.251   2.513 -0.6772 -0.1324  0.8317
  166PHE    CE2 2512   6.016   5.283   2.753 -0.3224 -0.4567  0.2400
  166PHE     CZ 2513   5.922   5.293   2.641 -0.4623 -0.7942  0.2776
  166PHE      H 2514   6.231   4.934   2.801 -1.2915 -0.1674 -0.1253
  166PHE     HA 2515   6.190   4.929   2.516  0.7575  0.8581 -0.6648
  166PHE    HB2 2516   6.378   5.105   2.669  0.5852  1.3639  0.8454
  166PHE    HB3 2517   6.355   5.114   2.494 -1.2831  0.3934 -0.2370
  166PHE    HD1 2518   6.124   5.169   2.402  1.4599  0.2562  0.4187
  166PHE    HD2 2519   6.207   5.206   2.813  0.4900 -0.2664 -0.1491
  166PHE    HE1 2520   5.888   5.271   2.430  1.0391  0.7425 -0.4310
  166PHE    HE2 2521   5.981   5.313   2.850 -0.2379 -0.4453  0.2669
  166PHE     HZ 2522   5.829   5.343   2.662  0.0448 -0.0399  0.8603
  167PRO      N 2523   6.391   4.811   2.399 -0.2803 -0.0374  0.0619
  167PRO     CA 2524   6.296   4.845   2.297 -0.0548 -0.6257 -0.1698
  167PRO      C 2525   6.169   4.762   2.294  0.5675 -0.1386 -0.1294
  167PRO      O 2526   6.164   4.648   2.334  0.1335 -0.1479 -0.6368
  167PRO     CB 2527   6.373   4.842   2.165 -0.1682  0.7696 -0.2471
  167PRO     CG 2528   6.481   4.730   2.185 -0.2405  0.0351  0.3935
  167PRO     CD 2529   6.506   4.738   2.341 -0.1947 -0.3638  0.5591
  167PRO     HA 2530   6.276   4.951   2.311  2.0190 -0.2905  0.9823
  167PRO    HB2 2531   6.304   4.820   2.083 -0.3236  0.3573 -0.0120
  167PRO    HB3 2532   6.418   4.940   2.153 -0.0907  0.8162  0.3472
  167PRO    HG2 2533   6.428   4.639   2.156  0.9529 -0.3388 -0.8332
  167PRO    HG3 2534   6.568   4.758   2.125 -0.6060 -0.1522 -0.2495
  167PRO    HD2 2535   6.595   4.799   2.359  0.0767 -0.8189  0.8033
  167PRO    HD3 2536   6.526   4.642   2.388  0.3480 -0.1646  0.7482
  168LEU      N 2537   6.059   4.830   2.255 -0.0174 -0.3908 -0.4852
  168LEU     CA 2538   5.926   4.770   2.250  0.1203 -0.3772  0.8634
  168LEU      C 2539   5.919   4.678   2.127 -0.8610 -0.7389  0.2959
  168LEU      O 2540   5.954   4.724   2.016 -0.7424 -0.0010  0.5146
  168LEU     CB 2541   5.813   4.873   2.244 -0.2608  1.2020  0.9395
  168LEU     CG 2542   5.806   4.964   2.367 -0.3545 -0.2395  0.0322
  168LEU    CD1 2543   5.677   5.050   2.361 -0.1116  0.1902 -0.8665
  168LEU    CD2 2544   5.815   4.898   2.518  0.3188 -0.1741  0.9647
  168LEU      H 2545   6.064   4.920   2.209 -1.4196 -0.7758 -1.5653
  168LEU     HA 2546   5.908   4.710   2.339 -0.4951 -0.5600  0.6287
  168LEU    HB2 2547   5.825   4.934   2.155  0.9762  0.2513  0.3977
  168LEU    HB3 2548   5.720   4.819   2.230  1.1871 -1.1706 -1.0849
  168LEU     HG 2549   5.887   5.037   2.366 -0.2800 -0.3027  0.5940
  168LEU   HD11 2550   5.670   5.113   2.272 -0.5731  2.3604  0.5720
  168LEU   HD12 2551   5.594   4.979   2.369 -0.3659  0.4621 -1.0517
  168LEU   HD13 2552   5.668   5.114   2.448 -1.0740 -0.7084 -0.2561
  168LEU   HD21 2553   5.740   4.819   2.515 -0.2269  0.3336  0.1987
  168LEU   HD22 2554   5.917   4.861   2.531  0.1562 -0.5894  1.0863
  168LEU   HD23 2555   5.784   4.977   2.587  0.4120  1.2450 -0.4835
  169ASN      N 2556   5.879   4.551   2.146 -0.3043 -0.8105 -0.0754
  169ASN     CA 2557   5.873   4.442   2.046 -0.0252  0.3858  0.0295
  169ASN      C 2558   5.747   4.453   1.950 -0.2465 -0.2878  0.1250
  169ASN      O 2559   5.731   4.376   1.851 -0.0207 -0.4566 -0.3350
  169ASN     CB 2560   5.880   4.305   2.112  0.1795  0.4591 -0.1683
  169ASN     CG 2561   6.009   4.281   2.193  0.4038  0.1438  0.4424
  169ASN    OD1 2562   6.116   4.298   2.143 -0.0778 -0.1992 -0.3418
  169ASN    ND2 2563   5.988   4.231   2.311 -0.6908 -0.2694 -0.4860
  169ASN      H 2564   5.846   4.528   2.239  0.2527  0.7634  0.5825
  169ASN     HA 2565   5.959   4.456   1.980 -0.4508  0.3906 -0.5411
  169ASN    HB2 2566   5.794   4.298   2.178  0.8182 -0.2458  0.6337
  169ASN    HB3 2567   5.888   4.224   2.039  1.9697  0.3519  0.0484
  169ASN   HD21 2568   6.066   4.198   2.367 -0.5808  0.6662 -0.0307
  169ASN   HD22 2569   5.897   4.234   2.355 -0.8004 -0.6124 -0.6885
  170GLN      N 2570   5.665   4.549   1.975 -0.1172 -0.6831 -0.2775
  170GLN     CA 2571   5.545   4.590   1.906 -0.7111 -0.4397 -0.1798
  170GLN      C 2572   5.548   4.740   1.887  0.3446  0.7469  0.6062
  170GLN      O 2573   5.607   4.823   1.955 -0.3654 -0.4771 -0.4190
  170GLN     CB 2574   5.415   4.552   1.984  0.5066  0.5220 -0.5356
  170GLN     CG 2575   5.396   4.395   2.009 -0.0906 -0.6422 -0.5938
  170GLN     CD 2576   5.475   4.339   2.132 -0.3823  0.4805 -0.2601
  170GLN    OE1 2577   5.506   4.409   2.225  0.1330 -0.0534  0.4383
  170GLN    NE2 2578   5.509   4.208   2.122  0.2580 -0.4410 -0.0171
  170GLN      H 2579   5.703   4.608   2.048  0.6068 -0.0409 -1.1452
  170GLN     HA 2580   5.545   4.549   1.805  0.3208  0.9341 -0.8039
  170GLN    HB2 2581   5.406   4.608   2.077 -0.8040 -0.5106  0.0334
  170GLN    HB3 2582   5.332   4.580   1.919  1.1654  1.6586 -0.9444
  170GLN    HG2 2583   5.289   4.385   2.024 -0.2707  1.3877  0.2326
  170GLN    HG3 2584   5.437   4.356   1.916  0.2462  2.3372 -1.9295
  170GLN   HE21 2585   5.567   4.167   2.194  1.4379 -0.9406 -1.1653
  170GLN   HE22 2586   5.480   4.149   2.045  0.5662 -0.0408 -0.4564
  171SER      N 2587   5.476   4.775   1.782 -0.1913  0.0572  0.0774
  171SER     CA 2588   5.438   4.911   1.751 -1.3224  0.0717  0.0725
  171SER      C 2589   5.298   4.920   1.693 -0.3688 -0.6327  0.2860
  171SER      O 2590   5.231   5.010   1.735  0.3932 -0.3200 -0.1386
  171SER     CB 2591   5.541   4.962   1.644 -0.5770  0.5462 -0.4254
  171SER     OG 2592   5.535   4.876   1.523 -0.2753 -0.2529 -0.3275
  171SER      H 2593   5.427   4.703   1.731  0.1962  0.1071 -0.3709
  171SER     HA 2594   5.449   4.973   1.840  1.6692 -1.4748  1.0569
  171SER    HB2 2595   5.518   5.068   1.634 -1.1294  0.4782 -0.0166
  171SER    HB3 2596   5.638   4.946   1.691 -0.2490  1.0223 -0.9128
  171SER     HG 2597   5.606   4.815   1.546  0.1397  0.5885  0.7717
  172GLU      N 2598   5.252   4.832   1.603 -0.4485 -0.3685 -0.1346
  172GLU     CA 2599   5.106   4.815   1.573  0.1078  0.2751 -0.1315
  172GLU      C 2600   5.006   4.797   1.695  0.2936  0.0891  0.0215
  172GLU      O 2601   4.886   4.819   1.682  1.3321 -0.5323  0.1408
  172GLU     CB 2602   5.058   4.935   1.481  0.4595  0.9832 -0.8438
  172GLU     CG 2603   5.134   4.946   1.347 -0.3809 -0.0089 -1.1827
  172GLU     CD 2604   5.124   4.824   1.262 -0.8727  0.5791  0.3615
  172GLU    OE1 2605   5.030   4.743   1.267  0.4183  0.0197  0.1397
  172GLU    OE2 2606   5.222   4.792   1.190 -0.1183  0.0291  0.2446
  172GLU      H 2607   5.319   4.770   1.561 -0.0461  0.3381 -0.5881
  172GLU     HA 2608   5.089   4.728   1.510 -1.0797 -0.0587  0.5763
  172GLU    HB2 2609   4.952   4.927   1.454  0.1334  0.0755  0.4974
  172GLU    HB3 2610   5.071   5.025   1.540  0.7720  0.4116 -0.0006
  172GLU    HG2 2611   5.095   5.027   1.287  0.8773  1.5328 -0.0822
  172GLU    HG3 2612   5.238   4.975   1.363 -0.3218 -0.6126 -0.2995
  173VAL      N 2613   5.051   4.746   1.809 -0.0015  0.5121 -0.7437
  173VAL     CA 2614   4.974   4.730   1.938 -0.3978 -0.4344  0.8903
  173VAL      C 2615   5.062   4.775   2.051  0.7206  0.2130  0.2485
  173VAL      O 2616   5.181   4.791   2.034  0.1163 -0.6317  0.6388
  173VAL     CB 2617   4.917   4.588   1.958 -0.1428 -0.6422 -0.7711
  173VAL    CG1 2618   4.794   4.569   1.871 -1.1924  0.0125 -1.0111
  173VAL    CG2 2619   5.019   4.477   1.940  0.5173  1.1004  0.0039
  173VAL      H 2620   5.151   4.743   1.823 -0.1658  0.8609  0.9258
  173VAL     HA 2621   4.899   4.809   1.932  1.1644  1.0913 -1.4487
  173VAL     HB 2622   4.897   4.576   2.064  1.0021  1.6915 -0.1572
  173VAL   HG11 2623   4.808   4.590   1.765  0.8907  0.2348 -0.7771
  173VAL   HG12 2624   4.756   4.470   1.894 -0.3273 -0.4394 -1.4758
  173VAL   HG13 2625   4.714   4.637   1.901 -1.3608 -0.1278 -1.1377
  173VAL   HG21 2626   5.048   4.450   1.838  0.0123 -0.4550  0.2190
  173VAL   HG22 2627   5.110   4.508   1.991  0.6987 -0.4518  0.7318
  173VAL   HG23 2628   4.987   4.385   1.987  0.9038  1.6941  1.5321
  174LEU      N 2629   4.995   4.795   2.163  0.0055 -0.8769 -0.2681
  174LEU     CA 2630   5.053   4.831   2.295 -0.7465  1.0161 -0.0481
  174LEU      C 2631   5.143   4.714   2.354  0.6272  0.1899 -1.3140
  174LEU      O 2632   5.128   4.596   2.313 -0.3267  0.1987  0.6758
  174LEU     CB 2633   4.948   4.859   2.399  0.7861 -1.0187 -0.1950
  174LEU     CG 2634   4.898   5.010   2.395  0.3508 -0.3851 -0.1010
  174LEU    CD1 2635   4.874   5.083   2.264 -0.2587 -0.2656 -0.0097
  174LEU    CD2 2636   4.766   5.027   2.468  0.1971  1.0647 -0.2048
  174LEU      H 2637   4.896   4.778   2.165  0.0041 -0.8582  0.6805
  174LEU     HA 2638   5.125   4.913   2.289  0.8471 -0.0850  1.7110
  174LEU    HB2 2639   4.864   4.793   2.383  0.7316 -0.9282 -0.2888
  174LEU    HB3 2640   4.978   4.833   2.500 -1.0216 -2.0026  0.1629
  174LEU     HG 2641   4.973   5.067   2.449  0.3401  0.4472 -0.9169
  174LEU   HD11 2642   4.826   5.020   2.189 -1.2257  1.2777 -0.8117
  174LEU   HD12 2643   4.821   5.178   2.267  1.4783  0.8218 -0.6387
  174LEU   HD13 2644   4.970   5.100   2.215  0.2293 -0.2487  0.9271
  174LEU   HD21 2645   4.744   5.133   2.476 -1.9036  0.6757  0.3193
  174LEU   HD22 2646   4.692   4.980   2.403  1.2316  0.4352 -1.0012
  174LEU   HD23 2647   4.769   4.978   2.565 -0.1004 -0.1339 -0.7588
  175ALA      N 2648   5.233   4.745   2.454  0.0645  0.0371 -0.0942
  175ALA     CA 2649   5.348   4.662   2.502  0.3992  0.6286  0.3824
  175ALA      C 2650   5.291   4.518   2.519 -0.4450 -0.3375  0.1229
  175ALA      O 2651   5.224   4.503   2.615  0.1265  0.0725 -0.5961
  175ALA     CB 2652   5.480   4.663   2.417 -0.5496 -0.9072 -0.9934
  175ALA      H 2653   5.242   4.840   2.490  1.4701 -0.2788  0.5361
  175ALA     HA 2654   5.362   4.696   2.604 -0.6791  0.7869  0.5058
  175ALA    HB1 2655   5.527   4.762   2.418 -1.0139 -0.6327  0.7101
  175ALA    HB2 2656   5.545   4.588   2.463 -1.6895 -1.7513 -0.6733
  175ALA    HB3 2657   5.481   4.635   2.312 -1.5001 -0.7551 -1.0534
  176SER      N 2658   5.324   4.415   2.436 -0.2521 -0.6647 -0.1628
  176SER     CA 2659   5.266   4.279   2.440 -0.0732 -0.4775  0.6601
  176SER      C 2660   5.303   4.190   2.558 -0.2183 -0.3146 -0.5279
  176SER      O 2661   5.373   4.092   2.540 -0.2799  0.3093  0.1886
  176SER     CB 2662   5.115   4.286   2.426 -0.6190  0.9184  0.2152
  176SER     OG 2663   5.087   4.348   2.300  0.2571  0.2031 -0.2635
  176SER      H 2664   5.378   4.441   2.354 -1.3035  0.1082 -0.6552
  176SER     HA 2665   5.301   4.228   2.350 -0.9602  0.1122 -0.0506
  176SER    HB2 2666   5.078   4.184   2.441  0.4374  0.4917  0.0525
  176SER    HB3 2667   5.072   4.344   2.508 -1.4337 -1.0362  1.3297
  176SER     HG 2668   5.107   4.442   2.303  0.2964  0.1837  0.4292
  177VAL      N 2669   5.274   4.233   2.684  0.8558 -0.2961  0.2914
  177VAL     CA 2670   5.316   4.165   2.812 -0.6343  0.1697 -0.2913
  177VAL      C 2671   5.234   4.041   2.852 -0.2447  0.6896  0.6808
  177VAL      O 2672   5.133   4.010   2.777 -0.7484 -0.0653 -1.0202
  177VAL     CB 2673   5.339   4.264   2.927  0.1838 -0.3957  0.0353
  177VAL    CG1 2674   5.451   4.361   2.892 -0.4114 -1.3557  0.9374
  177VAL    CG2 2675   5.204   4.339   2.944 -0.3527 -0.6721  0.1241
  177VAL      H 2676   5.219   4.317   2.694  1.4317  0.0869  0.3228
  177VAL     HA 2677   5.409   4.118   2.781 -0.3097  0.4062  0.2869
  177VAL     HB 2678   5.362   4.208   3.017 -0.1439  0.4284  0.6652
  177VAL   HG11 2679   5.491   4.402   2.985 -0.8689  0.3325  0.4624
  177VAL   HG12 2680   5.532   4.306   2.844  0.1911 -0.0306  0.3398
  177VAL   HG13 2681   5.422   4.442   2.825  0.9303 -1.4218  0.1986
  177VAL   HG21 2682   5.187   4.416   2.868  0.1539 -0.9385 -0.2730
  177VAL   HG22 2683   5.119   4.272   2.952 -0.1576 -0.8493  0.8425
  177VAL   HG23 2684   5.218   4.400   3.033 -0.3401 -0.8045  0.2121
  178GLY      N 2685   5.282   3.965   2.953  0.3319 -0.2719  0.0907
  178GLY     CA 2686   5.231   3.844   3.006  0.9046  0.9388 -0.0709
  178GLY      C 2687   5.284   3.782   3.142  0.3413  0.4331  0.3882
  178GLY      O 2688   5.349   3.852   3.215  0.0985 -0.8116 -0.6891
  178GLY      H 2689   5.359   3.995   3.010 -0.6383 -0.3624  1.5719
  178GLY    HA2 2690   5.122   3.852   3.007  0.7107 -0.7425  0.8808
  178GLY    HA3 2691   5.258   3.766   2.935 -1.3558  0.4107 -0.4937
  179GLY      N 2692   5.263   3.652   3.164  0.7869  0.0041 -0.2971
  179GLY     CA 2693   5.278   3.588   3.296 -0.5288 -0.4826  0.9768
  179GLY      C 2694   5.204   3.462   3.315  0.3625  0.2413 -0.7101
  179GLY      O 2695   5.177   3.387   3.219 -0.8489 -0.2817  0.0698
  179GLY      H 2696   5.202   3.607   3.098 -0.4431 -0.6549  1.1894
  179GLY    HA2 2697   5.385   3.573   3.311 -0.1845  0.2918 -0.3503
  179GLY    HA3 2698   5.249   3.659   3.374  0.0527  0.4941  0.3499
  180SER      N 2699   5.191   3.419   3.443 -0.6291  0.1027 -0.1381
  180SER     CA 2700   5.130   3.294   3.488  0.3177  0.8011 -0.8248
  180SER      C 2701   5.046   3.315   3.614  0.1810  0.4706 -0.2564
  180SER      O 2702   5.087   3.385   3.707 -0.1318  0.5943 -0.8466
  180SER     CB 2703   5.229   3.188   3.505 -0.6060  1.0841 -0.0794
  180SER     OG 2704   5.324   3.167   3.406  0.0152 -0.6391  0.6815
  180SER      H 2705   5.221   3.491   3.507  1.0688  0.8008 -1.5430
  180SER     HA 2706   5.052   3.261   3.419 -0.3360 -0.9016  0.5782
  180SER    HB2 2707   5.283   3.207   3.597  0.4522 -0.1295 -0.3920
  180SER    HB3 2708   5.177   3.092   3.505  0.2940  0.5785 -0.5807
  180SER     HG 2709   5.369   3.252   3.400  0.3436 -0.8394  0.1591
  181MET      N 2710   4.938   3.236   3.629 -0.8555  0.5719 -0.8564
  181MET     CA 2711   4.868   3.226   3.763  0.4718 -1.3838  0.5788
  181MET      C 2712   4.831   3.087   3.796 -0.0697  0.4858  0.4770
  181MET      O 2713   4.755   3.016   3.732  0.0998 -0.6944  0.7636
  181MET     CB 2714   4.737   3.310   3.758 -0.8997 -0.1916  0.3114
  181MET     CG 2715   4.621   3.263   3.843  0.9670  0.5512  0.2063
  181MET     SD 2716   4.473   3.370   3.836 -0.3081  0.0323 -0.0514
  181MET     CE 2717   4.416   3.310   3.680  0.1015 -0.7062  0.9350
  181MET      H 2718   4.916   3.174   3.552  1.4239 -0.5610 -0.7605
  181MET     HA 2719   4.931   3.266   3.843 -0.6502  1.6997  0.1785
  181MET    HB2 2720   4.767   3.408   3.795  2.0028 -0.7058 -0.2051
  181MET    HB3 2721   4.706   3.319   3.654  0.6666 -1.8987 -0.4160
  181MET    HG2 2722   4.582   3.167   3.810  0.3127  0.6669  0.6091
  181MET    HG3 2723   4.661   3.266   3.945  0.2741  0.8404  0.4812
  181MET    HE1 2724   4.315   3.271   3.692 -0.0184 -0.5355  0.5263
  181MET    HE2 2725   4.409   3.394   3.611  0.9774 -0.8692  0.6172
  181MET    HE3 2726   4.486   3.241   3.631  0.0438  0.5417 -1.1803
  182ILE      N 2727   4.901   3.031   3.895  0.2486  0.4215 -0.8694
  182ILE     CA 2728   4.895   2.884   3.932  0.1277 -0.8562 -0.3108
  182ILE      C 2729   4.805   2.870   4.053  0.9048 -0.0893 -0.7442
  182ILE      O 2730   4.817   2.930   4.156  0.0418 -0.3509  0.2242
  182ILE     CB 2731   5.034   2.820   3.960 -0.5126 -0.5059  0.5025
  182ILE    CG1 2732   5.138   2.877   3.861  0.1393 -0.2286  0.7047
  182ILE    CG2 2733   5.049   2.671   3.954  1.1123 -0.3456 -0.2903
  182ILE    CD1 2734   5.103   2.878   3.712 -0.2751  0.6356 -0.2140
  182ILE      H 2735   4.953   3.090   3.957 -0.0831 -0.6109  0.4854
  182ILE     HA 2736   4.836   2.836   3.854 -0.1307 -1.5001  0.2624
  182ILE     HB 2737   5.074   2.851   4.057 -0.3920  0.4285  0.1686
  182ILE   HG12 2738   5.156   2.982   3.885  0.1034 -0.2236  0.7088
  182ILE   HG13 2739   5.234   2.826   3.865  0.2257 -0.3479 -1.0810
  182ILE   HG21 2740   4.977   2.612   4.012 -0.5312  1.0665 -0.7452
  182ILE   HG22 2741   5.033   2.648   3.849  0.5466  0.5707 -0.4205
  182ILE   HG23 2742   5.147   2.640   3.989  1.9675  1.5029 -0.8512
  182ILE   HD11 2743   5.182   2.928   3.657  0.6657  0.4158  0.8545
  182ILE   HD12 2744   5.101   2.775   3.678 -1.5012  0.1918  1.0106
  182ILE   HD13 2745   5.018   2.936   3.677 -0.9049 -0.5777 -0.8107
  183ILE      N 2746   4.711   2.770   4.039 -0.2189 -0.0673  0.3107
  183ILE     CA 2747   4.606   2.741   4.130  0.3962 -0.3645  0.1916
  183ILE      C 2748   4.616   2.600   4.191  0.1068 -0.4995  0.6601
  183ILE      O 2749   4.631   2.497   4.126  0.0850 -1.0578  0.1200
  183ILE     CB 2750   4.470   2.768   4.066 -0.0738 -0.2563 -0.1003
  183ILE    CG1 2751   4.433   2.915   4.072  0.0529 -0.0251 -0.7547
  183ILE    CG2 2752   4.350   2.687   4.126 -0.0467 -0.0018  0.0848
  183ILE    CD1 2753   4.305   2.959   4.004  1.2113 -0.6660  0.8112
  183ILE      H 2754   4.710   2.721   3.950 -0.8485 -0.2666  0.4107
  183ILE     HA 2755   4.611   2.815   4.210 -0.3116  1.1133 -1.0289
  183ILE     HB 2756   4.473   2.742   3.960 -1.0790  0.2055 -0.2664
  183ILE   HG12 2757   4.424   2.948   4.176 -0.4662 -0.0069 -0.7964
  183ILE   HG13 2758   4.522   2.965   4.035 -0.2271  1.3497  0.2506
  183ILE   HG21 2759   4.329   2.724   4.226 -0.3427 -0.4250  0.1818
  183ILE   HG22 2760   4.265   2.689   4.058  0.1251 -0.8061 -0.1730
  183ILE   HG23 2761   4.363   2.580   4.110 -1.2315 -0.2227  0.4037
  183ILE   HD11 2762   4.304   2.911   3.907  0.3126 -0.1031  0.5152
  183ILE   HD12 2763   4.213   2.927   4.054 -0.6413  0.8791 -1.2147
  183ILE   HD13 2764   4.302   3.068   3.996  0.2526 -0.5637  1.9227
  184GLY      N 2765   4.604   2.586   4.320 -0.3922 -0.1068 -0.2071
  184GLY     CA 2766   4.615   2.458   4.398  0.0972 -0.1414 -0.0404
  184GLY      C 2767   4.761   2.412   4.423  0.4065 -0.2710  0.1512
  184GLY      O 2768   4.782   2.312   4.489 -0.3420  0.1115  0.2538
  184GLY      H 2769   4.603   2.671   4.375 -0.5607 -0.6612  0.6965
  184GLY    HA2 2770   4.558   2.459   4.490  0.7509 -1.4269  0.4312
  184GLY    HA3 2771   4.578   2.379   4.331 -0.1425 -0.4581  0.4565
  185GLY      N 2772   4.858   2.476   4.354  0.0620 -0.1031 -0.4748
  185GLY     CA 2773   5.000   2.459   4.379  0.4208  0.1539  0.0816
  185GLY      C 2774   5.091   2.579   4.337  0.1442 -0.0581  0.4999
  185GLY      O 2775   5.055   2.696   4.321  0.2312  0.3841 -0.1985
  185GLY      H 2776   4.841   2.560   4.302 -0.5148  0.4636  0.5496
  185GLY    HA2 2777   5.022   2.447   4.485  1.9561  1.0594 -0.0675
  185GLY    HA3 2778   5.035   2.374   4.320  0.3535  0.8759 -1.0695
  186ILE      N 2779   5.217   2.548   4.307  0.3090 -0.7238 -0.1932
  186ILE     CA 2780   5.333   2.639   4.285  0.2357  1.0778  0.0057
  186ILE      C 2781   5.421   2.572   4.179 -0.4080 -0.4290 -0.5730
  186ILE      O 2782   5.445   2.456   4.186  0.2103  1.1469  0.0169
  186ILE     CB 2783   5.410   2.659   4.421 -0.4921 -0.4898 -0.0583
  186ILE    CG1 2784   5.323   2.727   4.537 -0.7371 -0.2604  0.6023
  186ILE    CG2 2785   5.530   2.747   4.407 -1.4710 -0.1306  0.6271
  186ILE    CD1 2786   5.396   2.753   4.670  0.1569  0.2052  0.7477
  186ILE      H 2787   5.243   2.450   4.307 -0.0843 -0.8410 -0.9227
  186ILE     HA 2788   5.310   2.736   4.240 -0.2523  0.2418 -1.7143
  186ILE     HB 2789   5.441   2.561   4.457 -1.1242 -0.4861  0.5536
  186ILE   HG12 2790   5.288   2.819   4.491  2.0670  1.2463  1.0132
  186ILE   HG13 2791   5.239   2.664   4.568 -0.7400  0.0682  1.3142
  186ILE   HG21 2792   5.605   2.740   4.486 -1.4832  0.6812  0.7307
  186ILE   HG22 2793   5.588   2.724   4.318  0.5402  0.8730  1.5533
  186ILE   HG23 2794   5.489   2.848   4.400 -0.7681  0.1333  0.0317
  186ILE   HD11 2795   5.478   2.824   4.671  0.1103  0.2935 -0.1593
  186ILE   HD12 2796   5.318   2.781   4.742  0.1264  0.2154  0.7108
  186ILE   HD13 2797   5.437   2.656   4.697 -0.2359 -0.0582  0.4305
  187ASP      N 2798   5.479   2.646   4.084  0.0581 -0.7297  0.2591
  187ASP     CA 2799   5.564   2.595   3.976  0.3926 -0.2007 -0.9242
  187ASP      C 2800   5.704   2.656   3.988 -0.2850  0.0361  0.1983
  187ASP      O 2801   5.730   2.776   3.946  0.7730 -0.3251 -1.0624
  187ASP     CB 2802   5.493   2.616   3.830 -0.2572 -0.8319  0.0751
  187ASP     CG 2803   5.563   2.535   3.730 -1.1219  0.3456  0.4253
  187ASP    OD1 2804   5.496   2.460   3.658  0.2613 -0.3416  0.1841
  187ASP    OD2 2805   5.686   2.530   3.723  0.4139  0.6936  0.0426
  187ASP      H 2806   5.470   2.746   4.091  0.9016 -0.4968 -1.2506
  187ASP     HA 2807   5.571   2.487   3.987 -1.0614 -0.1831  1.6322
  187ASP    HB2 2808   5.385   2.612   3.821 -0.6009  2.6403 -0.2890
  187ASP    HB3 2809   5.512   2.719   3.797 -0.1332 -1.0182 -0.4570
  188HIS      N 2810   5.801   2.571   4.017 -0.1673  0.2698 -0.6872
  188HIS     CA 2811   5.943   2.598   4.040 -0.1102  0.3375  0.2946
  188HIS      C 2812   6.005   2.674   3.924  0.2442 -1.2007 -1.0665
  188HIS      O 2813   6.094   2.759   3.956  0.4158  0.4214  0.2563
  188HIS     CB 2814   6.017   2.461   4.053 -0.8024  0.0372 -0.3474
  188HIS     CG 2815   6.164   2.484   4.094 -0.4563 -0.2130  0.8383
  188HIS    ND1 2816   6.282   2.486   4.026  0.6094  0.5743  0.4491
  188HIS    CD2 2817   6.197   2.526   4.221  0.1093  0.1595 -0.0022
  188HIS    CE1 2818   6.382   2.521   4.106  0.3714  0.3375  0.5768
  188HIS    NE2 2819   6.337   2.542   4.227  0.2823  0.5368 -0.1226
  188HIS      H 2820   5.771   2.478   4.040 -0.8245  0.3480 -1.1657
  188HIS     HA 2821   5.954   2.655   4.132  1.4421 -1.0742  1.0911
  188HIS    HB2 2822   5.973   2.407   4.138  0.1415  0.6744  0.6037
  188HIS    HB3 2823   6.018   2.401   3.963  0.2588 -0.0121 -0.3211
  188HIS    HD1 2824   6.282   2.480   3.926 -2.7307  0.1015  0.2276
  188HIS    HD2 2825   6.119   2.538   4.295 -0.0797  0.2510 -0.2132
  188HIS    HE1 2826   6.478   2.555   4.070  0.4632  0.6788  1.1248
  189SER      N 2827   5.975   2.637   3.803  0.6696  0.8645  1.0233
  189SER     CA 2828   6.021   2.701   3.675  0.9333 -0.6745 -0.5869
  189SER      C 2829   5.998   2.851   3.671  0.3954 -0.6341  0.3906
  189SER      O 2830   6.051   2.925   3.583 -0.7850  0.0264 -0.1429
  189SER     CB 2831   5.954   2.634   3.552 -0.0224 -0.6303 -0.3611
  189SER     OG 2832   5.817   2.670   3.566 -0.0400 -0.3342  0.6720
  189SER      H 2833   5.898   2.572   3.794  1.5038 -0.1428  0.8125
  189SER     HA 2834   6.130   2.696   3.683  0.8943 -0.0035  1.1221
  189SER    HB2 2835   5.998   2.681   3.465  0.8995 -1.6962 -0.5177
  189SER    HB3 2836   5.953   2.525   3.551  0.0948 -0.6792  0.9776
  189SER     HG 2837   5.774   2.610   3.627  0.3367 -0.4666  0.8117
  190LEU      N 2838   5.901   2.905   3.747  0.3107  0.4729 -0.4684
  190LEU     CA 2839   5.855   3.045   3.744 -0.5739 -0.6857 -0.0550
  190LEU      C 2840   5.948   3.143   3.829  0.5954 -0.4402  0.3281
  190LEU      O 2841   5.930   3.268   3.817 -0.6210  0.3999 -1.2608
  190LEU     CB 2842   5.714   3.056   3.790  0.0309  0.4461 -0.3713
  190LEU     CG 2843   5.608   2.977   3.717  0.6612  0.6750  0.4895
  190LEU    CD1 2844   5.461   2.980   3.768 -1.2668  0.0016  0.4803
  190LEU    CD2 2845   5.587   3.028   3.572  0.6985 -0.7751  0.0697
  190LEU      H 2846   5.838   2.848   3.801  0.6510  0.3168 -0.2273
  190LEU     HA 2847   5.858   3.073   3.639 -0.7178  0.5552  0.2297
  190LEU    HB2 2848   5.717   3.041   3.898 -0.1903 -0.0713 -0.4343
  190LEU    HB3 2849   5.687   3.160   3.775 -0.2154  0.4797  0.2467
  190LEU     HG 2850   5.635   2.872   3.715 -1.1851  0.1448 -0.4758
  190LEU   HD11 2851   5.422   3.082   3.777  1.3318  1.2453 -0.5249
  190LEU   HD12 2852   5.402   2.910   3.709  0.2241 -1.4403  0.5802
  190LEU   HD13 2853   5.456   2.933   3.866 -0.0154  1.9673  1.6315
  190LEU   HD21 2854   5.539   3.124   3.592  0.1733 -1.1933  0.9359
  190LEU   HD22 2855   5.684   3.044   3.525  0.4119 -0.3876 -0.4131
  190LEU   HD23 2856   5.529   2.966   3.504  0.3217  0.3974 -0.7580
  191TYR      N 2857   6.044   3.099   3.909 -0.1223  0.3545 -0.4801
  191TYR     CA 2858   6.119   3.179   4.008  0.7830  0.4275  0.4853
  191TYR      C 2859   6.259   3.124   4.025  0.6284  0.2967 -1.4246
  191TYR      O 2860   6.304   3.028   3.965 -0.1605  0.2779  0.1617
  191TYR     CB 2861   6.030   3.197   4.129  0.0665  0.1200 -1.3092
  191TYR     CG 2862   6.027   3.073   4.223  0.5038  0.0215  0.7840
  191TYR    CD1 2863   5.926   2.967   4.190 -1.2953 -0.7310 -0.1198
  191TYR    CD2 2864   6.108   3.072   4.337  0.0473 -0.2692  0.9407
  191TYR    CE1 2865   5.922   2.863   4.285 -0.4540  0.0081 -0.2857
  191TYR    CE2 2866   6.096   2.961   4.417 -1.2236 -0.0043  0.1307
  191TYR     CZ 2867   6.015   2.858   4.393  0.7185 -0.2507  0.1978
  191TYR     OH 2868   5.999   2.758   4.484 -0.6003 -0.4241  0.0108
  191TYR      H 2869   6.059   3.000   3.923 -1.8782  0.2116  1.1630
  191TYR     HA 2870   6.126   3.283   3.976 -0.3923  0.2924 -0.3304
  191TYR    HB2 2871   6.063   3.282   4.189 -0.4497 -1.0757  0.8630
  191TYR    HB3 2872   5.930   3.215   4.088 -0.8297  0.1407  0.6857
  191TYR    HD1 2873   5.858   2.975   4.107 -0.5667  0.3841 -0.6552
  191TYR    HD2 2874   6.186   3.146   4.333  0.6077 -0.8442 -1.0997
  191TYR    HE1 2875   5.863   2.773   4.278  0.2920 -0.7214  1.6033
  191TYR    HE2 2876   6.167   2.958   4.498  0.4711  1.1008 -1.1630
  191TYR     HH 2877   6.027   2.782   4.572  1.5455 -2.2216 -0.0043
  192THR      N 2878   6.332   3.191   4.125  0.4890  0.1341 -0.5866
  192THR     CA 2879   6.465   3.153   4.169  0.3633 -0.1469 -0.2889
  192THR      C 2880   6.486   3.205   4.313 -0.8096 -0.3579 -0.1572
  192THR      O 2881   6.401   3.268   4.377  0.3138 -0.7485  0.0869
  192THR     CB 2882   6.569   3.207   4.054  0.2591  0.8158 -0.7895
  192THR    OG1 2883   6.701   3.162   4.078  0.4890 -0.6261 -0.8338
  192THR    CG2 2884   6.575   3.359   4.052  0.6053  0.1127  0.8885
  192THR      H 2885   6.290   3.266   4.178 -0.1025  0.0886 -0.9719
  192THR     HA 2886   6.479   3.045   4.170 -0.3024 -0.2410  0.1148
  192THR     HB 2887   6.536   3.167   3.958 -0.5674  0.8185 -0.5256
  192THR    HG1 2888   6.758   3.201   4.011  0.2838  0.1922 -0.5572
  192THR   HG21 2889   6.605   3.405   4.146  0.8213  0.5978  0.5890
  192THR   HG22 2890   6.631   3.382   3.961 -0.8501 -0.2719 -0.1935
  192THR   HG23 2891   6.476   3.400   4.030  0.0194 -1.0642  1.1715
  193GLY      N 2892   6.606   3.163   4.369  1.1645  0.5638 -0.0644
  193GLY     CA 2893   6.629   3.158   4.514  0.2719 -0.7013 -0.6809
  193GLY      C 2894   6.531   3.067   4.586 -0.4195 -1.1243  0.1914
  193GLY      O 2895   6.514   2.958   4.539  0.0244 -0.1728  0.6017
  193GLY      H 2896   6.669   3.111   4.309  0.3726  0.1358 -0.5614
  193GLY    HA2 2897   6.734   3.137   4.536  0.3974  0.4175 -0.0387
  193GLY    HA3 2898   6.605   3.260   4.545  0.7794 -0.5668 -0.7109
  194SER      N 2899   6.466   3.108   4.701  0.6181  0.1814  0.3764
  194SER     CA 2900   6.367   3.013   4.766 -0.1191 -0.2577  0.9290
  194SER      C 2901   6.278   3.098   4.851 -0.3424 -0.9343 -0.4926
  194SER      O 2902   6.311   3.210   4.895 -0.1222  0.3023  0.0026
  194SER     CB 2903   6.441   2.911   4.861 -0.5141 -1.0525  0.6463
  194SER     OG 2904   6.360   2.828   4.933  0.3287 -0.2212  0.4348
  194SER      H 2905   6.469   3.204   4.732 -0.7890  0.5216 -0.3694
  194SER     HA 2906   6.314   2.965   4.683 -0.2584  0.5100  0.5554
  194SER    HB2 2907   6.509   2.846   4.806  0.9593  1.0044 -0.2390
  194SER    HB3 2908   6.504   2.965   4.932 -0.8518 -0.4985  0.5405
  194SER     HG 2909   6.383   2.736   4.913 -0.8032 -0.7084  1.1489
  195LEU      N 2910   6.149   3.063   4.852 -0.7171  0.3222  0.1326
  195LEU     CA 2911   6.035   3.147   4.905 -0.3516 -0.1008 -0.3663
  195LEU      C 2912   6.052   3.182   5.056  0.3719  0.0198 -0.4787
  195LEU      O 2913   6.053   3.097   5.147  0.2142  0.1381  0.5462
  195LEU     CB 2914   5.901   3.073   4.875 -0.2205  0.1135  0.0428
  195LEU     CG 2915   5.850   3.063   4.730 -0.2956  0.2666 -0.6715
  195LEU    CD1 2916   5.748   2.948   4.704 -1.0947 -0.9061  0.3009
  195LEU    CD2 2917   5.774   3.188   4.698 -0.5349 -0.0208  0.1745
  195LEU      H 2918   6.135   2.976   4.802  1.5644 -0.8728  1.2707
  195LEU     HA 2919   6.037   3.240   4.848  0.6785  0.8828  1.1514
  195LEU    HB2 2920   5.912   2.972   4.915  1.4715 -0.8167 -2.2461
  195LEU    HB3 2921   5.819   3.114   4.933  0.0014  0.6014  0.0179
  195LEU     HG 2922   5.935   3.048   4.663  0.4196 -0.7874  0.3918
  195LEU   HD11 2923   5.747   2.919   4.599 -1.1152 -0.2702  0.1169
  195LEU   HD12 2924   5.794   2.860   4.749  3.4821  0.4316 -0.7894
  195LEU   HD13 2925   5.648   2.981   4.733 -0.7797  0.9006 -0.4500
  195LEU   HD21 2926   5.768   3.194   4.590  2.5141  1.3298 -0.1283
  195LEU   HD22 2927   5.682   3.200   4.755  0.3684 -0.7448  1.9426
  195LEU   HD23 2928   5.837   3.276   4.718  0.4662 -0.3147 -1.3407
  196TRP      N 2929   6.047   3.315   5.080  0.0355 -0.0869  0.6104
  196TRP     CA 2930   6.033   3.380   5.214 -0.7527  0.1147 -0.2580
  196TRP      C 2931   5.886   3.427   5.227 -0.1555  0.1351 -0.6805
  196TRP      O 2932   5.826   3.468   5.131  0.1782 -0.0019  0.7829
  196TRP     CB 2933   6.122   3.502   5.225 -0.0863  0.1163  0.7524
  196TRP     CG 2934   6.266   3.483   5.260 -0.4622 -1.3434  0.5144
  196TRP    CD1 2935   6.366   3.463   5.167 -0.2595 -0.2503 -0.5792
  196TRP    CD2 2936   6.323   3.469   5.390 -1.8069  0.1435  0.0692
  196TRP    NE1 2937   6.482   3.422   5.234 -0.0563 -0.4815 -0.5721
  196TRP    CE2 2938   6.459   3.412   5.371  0.6740 -0.4725  0.1777
  196TRP    CE3 2939   6.290   3.479   5.525  0.9337  0.1726 -0.6182
  196TRP    CZ2 2940   6.540   3.371   5.476 -0.0315 -0.1803  0.4909
  196TRP    CZ3 2941   6.376   3.440   5.636  0.4610 -0.0954 -0.0470
  196TRP    CH2 2942   6.501   3.390   5.609  0.3073  0.4650 -0.2648
  196TRP      H 2943   6.034   3.376   5.001 -1.5846 -0.9158  0.1668
  196TRP     HA 2944   6.057   3.305   5.289  0.9485 -0.1286 -0.9684
  196TRP    HB2 2945   6.111   3.561   5.134  2.1706  0.7310  0.7505
  196TRP    HB3 2946   6.077   3.558   5.307  0.4979 -0.3245  1.4021
  196TRP    HD1 2947   6.353   3.453   5.060  0.0290  0.1130 -0.6525
  196TRP    HE1 2948   6.569   3.416   5.185  0.0512  1.1713 -0.6901
  196TRP    HE3 2949   6.186   3.498   5.543  0.5533  0.1106 -2.4072
  196TRP    HZ2 2950   6.635   3.330   5.443 -0.5602 -0.3265 -1.0096
  196TRP    HZ3 2951   6.337   3.450   5.736  0.2626 -0.6649 -0.0595
  196TRP    HH2 2952   6.554   3.354   5.696 -1.5833  0.8640  1.1684
  197TYR      N 2953   5.834   3.406   5.350 -0.4432 -0.5977  0.8862
  197TYR     CA 2954   5.693   3.433   5.377  0.0321  0.1996 -0.1123
  197TYR      C 2955   5.669   3.549   5.478  1.0065 -0.2247 -0.0698
  197TYR      O 2956   5.747   3.588   5.565 -0.0689  1.3717  0.4736
  197TYR     CB 2957   5.637   3.306   5.447  0.3566  0.5176 -0.0024
  197TYR     CG 2958   5.635   3.189   5.354 -0.3664 -1.2606  0.3855
  197TYR    CD1 2959   5.518   3.166   5.280 -0.5256  0.1756 -0.2419
  197TYR    CD2 2960   5.742   3.095   5.357  0.0305  0.4613  0.0687
  197TYR    CE1 2961   5.510   3.049   5.204 -0.2833  0.6137  0.0491
  197TYR    CE2 2962   5.720   2.974   5.290  0.0202  0.3871  0.1610
  197TYR     CZ 2963   5.610   2.954   5.208 -0.4928  0.3889 -0.6053
  197TYR     OH 2964   5.595   2.847   5.131 -0.0608  0.5733 -0.1456
  197TYR      H 2965   5.896   3.370   5.421 -0.1541  0.3285  1.1360
  197TYR     HA 2966   5.639   3.449   5.284 -0.4640 -0.3937  0.0595
  197TYR    HB2 2967   5.691   3.279   5.538  0.1356 -0.0815 -0.0394
  197TYR    HB3 2968   5.536   3.328   5.481  0.3741  1.6088 -0.5619
  197TYR    HD1 2969   5.435   3.236   5.282 -0.4572  0.2621  1.0702
  197TYR    HD2 2970   5.833   3.109   5.413 -0.1231  0.5404  0.3002
  197TYR    HE1 2971   5.418   3.029   5.151  0.1802 -0.1815 -0.5176
  197TYR    HE2 2972   5.798   2.901   5.277 -0.9433 -0.4989 -1.0767
  197TYR     HH 2973   5.501   2.827   5.125 -0.3469  1.4128  0.9166
  198THR      N 2974   5.546   3.605   5.471 -0.6164 -0.2817 -0.1857
  198THR     CA 2975   5.485   3.685   5.578 -0.6684 -0.0745 -0.0822
  198THR      C 2976   5.348   3.631   5.627 -0.7513 -0.4203  0.1712
  198THR      O 2977   5.281   3.569   5.546  0.4103  0.2877  0.2417
  198THR     CB 2978   5.489   3.830   5.536  0.9997  0.0510  0.2144
  198THR    OG1 2979   5.450   3.906   5.651  0.3445  0.7810  0.0125
  198THR    CG2 2980   5.400   3.868   5.421  0.0405  0.9455 -0.1096
  198THR      H 2981   5.487   3.575   5.396  0.4786 -0.9636 -0.8364
  198THR     HA 2982   5.547   3.684   5.668 -0.7572  1.5809  0.0554
  198THR     HB 2983   5.592   3.855   5.512  0.8762 -0.8086 -1.5253
  198THR    HG1 2984   5.528   3.911   5.707  0.3318 -0.0346  0.1304
  198THR   HG21 2985   5.450   3.825   5.334 -0.3869  0.8023 -0.2915
  198THR   HG22 2986   5.310   3.807   5.427  1.4840 -1.4095  0.7727
  198THR   HG23 2987   5.398   3.976   5.415  1.9843  1.0100 -1.5400
  199PRO      N 2988   5.304   3.653   5.750  0.6467  0.0063 -0.7803
  199PRO     CA 2989   5.157   3.626   5.783 -0.5649 -0.5166 -0.6636
  199PRO      C 2990   5.058   3.730   5.730 -0.3886  0.5509  0.8379
  199PRO      O 2991   5.086   3.849   5.730 -0.0838 -0.0084 -0.4492
  199PRO     CB 2992   5.160   3.631   5.936  0.1516 -0.7508 -0.5616
  199PRO     CG 2993   5.299   3.579   5.966  0.8297 -0.0628  0.0713
  199PRO     CD 2994   5.388   3.647   5.866 -0.1195  0.2662  0.0071
  199PRO     HA 2995   5.123   3.526   5.756 -0.6910 -0.4378 -0.7965
  199PRO    HB2 2996   5.146   3.731   5.978 -0.6502 -1.2451  0.4495
  199PRO    HB3 2997   5.085   3.576   5.993  0.1935  0.7210  1.1159
  199PRO    HG2 2998   5.327   3.598   6.070 -1.2184  0.0577  0.6910
  199PRO    HG3 2999   5.276   3.475   5.941 -1.1925  0.4361 -0.5184
  199PRO    HD2 3000   5.476   3.591   5.837 -1.3373 -1.3728 -0.8420
  199PRO    HD3 3001   5.401   3.750   5.901 -0.2290  0.6025 -0.8731
  200ILE      N 3002   4.938   3.689   5.682 -0.2764  0.3772 -0.1454
  200ILE     CA 3003   4.832   3.785   5.653  0.5765  0.7611  0.5236
  200ILE      C 3004   4.779   3.845   5.779  0.3423 -0.1119 -0.1358
  200ILE      O 3005   4.762   3.771   5.868 -0.0214 -0.3755 -0.6239
  200ILE     CB 3006   4.716   3.717   5.569  0.8392 -0.1099 -0.5354
  200ILE    CG1 3007   4.758   3.698   5.429  1.0595  0.2759  0.4836
  200ILE    CG2 3008   4.576   3.786   5.577  0.2736  0.2411  0.8630
  200ILE    CD1 3009   4.661   3.611   5.344 -0.4276  0.0697  0.3493
  200ILE      H 3010   4.921   3.592   5.703  0.0044  0.5199  0.8186
  200ILE     HA 3011   4.879   3.864   5.594  0.3635  0.5404  0.0487
  200ILE     HB 3012   4.697   3.615   5.601 -0.1657  0.2633  0.1673
  200ILE   HG12 3013   4.773   3.793   5.379  1.0671  0.3394  0.6069
  200ILE   HG13 3014   4.856   3.651   5.425  0.9159 -0.1348 -2.2432
  200ILE   HG21 3015   4.590   3.890   5.549 -0.9202 -0.2204 -2.2389
  200ILE   HG22 3016   4.504   3.736   5.512  2.0410 -1.4483 -0.0205
  200ILE   HG23 3017   4.522   3.788   5.672 -2.2234  0.9395 -0.3957
  200ILE   HD11 3018   4.622   3.528   5.404 -0.0975  0.5469  1.2655
  200ILE   HD12 3019   4.587   3.675   5.298 -0.1107 -0.5562 -1.1443
  200ILE   HD13 3020   4.711   3.569   5.256 -1.1794  0.3656 -0.2396
  201ARG      N 3021   4.758   3.975   5.782  0.4070 -0.6493  0.2067
  201ARG     CA 3022   4.720   4.053   5.900 -1.2658  0.1180  0.2499
  201ARG      C 3023   4.583   4.026   5.939  0.2716 -0.2208  0.2771
  201ARG      O 3024   4.552   4.006   6.055 -0.1817 -0.0942 -0.2791
  201ARG     CB 3025   4.755   4.202   5.869  0.0356  0.7479 -0.4978
  201ARG     CG 3026   4.792   4.287   5.993  0.1307  0.2966  0.9201
  201ARG     CD 3027   4.668   4.327   6.067  0.1259 -0.0126 -0.0852
  201ARG     NE 3028   4.701   4.422   6.171 -0.3705 -0.1313  0.0301
  201ARG     CZ 3029   4.713   4.555   6.154 -0.1573  0.1563  0.3193
  201ARG    NH1 3030   4.710   4.613   6.038 -0.1131 -0.1468 -0.4873
  201ARG    NH2 3031   4.736   4.636   6.255 -0.8733  1.0803 -0.1954
  201ARG      H 3032   4.786   4.019   5.696  1.1828  0.6788  1.0738
  201ARG     HA 3033   4.785   4.014   5.978 -0.7623 -1.4596 -0.8672
  201ARG    HB2 3034   4.831   4.215   5.792 -0.7746  1.2100 -1.2530
  201ARG    HB3 3035   4.666   4.248   5.825 -0.0516  0.5110 -0.5692
  201ARG    HG2 3036   4.867   4.230   6.048  0.7393 -1.1493 -1.1498
  201ARG    HG3 3037   4.842   4.376   5.955  0.9732 -0.8486 -0.9290
  201ARG    HD2 3038   4.585   4.369   6.010 -1.0870  0.0221  1.5825
  201ARG    HD3 3039   4.623   4.244   6.119 -0.6708  0.5630  0.1795
  201ARG     HE 3040   4.690   4.397   6.268  0.5199  1.8153  0.7227
  201ARG   HH11 3041   4.723   4.713   6.031 -1.4573  0.2633  1.3512
  201ARG   HH12 3042   4.685   4.554   5.960 -0.0739 -1.2427  0.2856
  201ARG   HH21 3043   4.716   4.735   6.250 -1.0858  1.0640  0.2603
  201ARG   HH22 3044   4.762   4.591   6.341  1.0089  0.2109 -1.0942
  202ARG      N 3045   4.489   4.025   5.840 -0.3030  0.5409 -0.2372
  202ARG     CA 3046   4.343   3.995   5.853 -0.0193  0.0625  2.0666
  202ARG      C 3047   4.280   3.946   5.720 -0.1638 -0.3641 -0.4058
  202ARG      O 3048   4.326   3.990   5.617 -0.4987  0.9716  0.4369
  202ARG     CB 3049   4.275   4.122   5.899  0.6518 -0.1890 -0.5691
  202ARG     CG 3050   4.338   4.253   5.857  0.9096 -0.8942 -0.2807
  202ARG     CD 3051   4.254   4.365   5.925 -0.8828 -0.5392 -0.2987
  202ARG     NE 3052   4.304   4.509   5.898 -0.1050  0.3662 -0.0373
  202ARG     CZ 3053   4.293   4.623   5.967 -0.1687 -0.0594  0.4449
  202ARG    NH1 3054   4.368   4.724   5.941 -0.1253 -0.1166  0.3454
  202ARG    NH2 3055   4.209   4.640   6.065  0.4418 -0.1954 -0.5629
  202ARG      H 3056   4.525   4.059   5.752  0.7874 -0.3895 -0.1999
  202ARG     HA 3057   4.330   3.913   5.924 -0.6259 -1.3341  0.4653
  202ARG    HB2 3058   4.170   4.130   5.871  0.7846  0.6754 -0.8896
  202ARG    HB3 3059   4.269   4.120   6.008  1.2190  0.8376 -0.4913
  202ARG    HG2 3060   4.443   4.270   5.884  1.4336 -2.5386 -1.0485
  202ARG    HG3 3061   4.329   4.266   5.750 -0.2884 -0.3592 -0.1481
  202ARG    HD2 3062   4.148   4.364   5.900 -1.0607  1.0676  0.1699
  202ARG    HD3 3063   4.251   4.353   6.033  0.7764  0.3747 -0.0830
  202ARG     HE 3064   4.364   4.521   5.818 -1.2229  0.4399 -0.9312
  202ARG   HH11 3065   4.348   4.813   5.986  0.6799 -0.9622  2.6802
  202ARG   HH12 3066   4.450   4.730   5.883  0.1459  0.0858  0.7381
  202ARG   HH21 3067   4.215   4.710   6.138 -1.5792  0.0406 -0.5020
  202ARG   HH22 3068   4.165   4.554   6.097 -0.3006 -0.0330 -1.0973
  203GLU      N 3069   4.174   3.867   5.722  0.7464 -0.1760 -0.8034
  203GLU     CA 3070   4.107   3.821   5.605  0.0560 -0.1253  0.9347
  203GLU      C 3071   4.018   3.926   5.548  0.0594 -0.1145 -0.1309
  203GLU      O 3072   3.893   3.928   5.575 -0.3344 -0.1572  0.0809
  203GLU     CB 3073   4.041   3.685   5.633 -0.7563  0.5835 -0.5084
  203GLU     CG 3074   4.148   3.578   5.681  0.4093 -0.0627  0.5228
  203GLU     CD 3075   4.076   3.442   5.669 -0.2159 -0.3382 -0.5271
  203GLU    OE1 3076   3.972   3.419   5.736 -0.1305 -0.0225 -0.4993
  203GLU    OE2 3077   4.116   3.360   5.594 -0.2583  0.1047  0.3418
  203GLU      H 3078   4.128   3.846   5.809  0.9810  0.2864 -0.5616
  203GLU     HA 3079   4.182   3.805   5.528 -0.1209 -2.3156  1.0911
  203GLU    HB2 3080   3.963   3.688   5.710 -0.7192  0.1914 -0.4488
  203GLU    HB3 3081   3.993   3.642   5.545 -0.0746  0.0248 -0.6165
  203GLU    HG2 3082   4.226   3.576   5.604 -1.2963 -1.0752 -1.3733
  203GLU    HG3 3083   4.182   3.602   5.782 -1.1923  1.1486  0.8394
  204TRP      N 3084   4.063   4.016   5.461 -0.2211  0.8413 -0.5460
  204TRP     CA 3085   3.986   4.098   5.375  0.5781 -0.7493 -0.5143
  204TRP      C 3086   4.049   4.135   5.248 -0.3524  0.3408  0.1641
  204TRP      O 3087   4.038   4.063   5.146 -0.2488  0.2611 -0.3403
  204TRP     CB 3088   3.945   4.227   5.463 -0.2480  0.7150 -0.0482
  204TRP     CG 3089   4.041   4.335   5.504 -0.5752 -0.8871 -0.2745
  204TRP    CD1 3090   4.177   4.330   5.538  0.9252  0.6655 -0.3049
  204TRP    CD2 3091   4.001   4.473   5.535 -0.4727 -0.7873 -0.4557
  204TRP    NE1 3092   4.220   4.443   5.592 -0.0076 -0.6329  0.1282
  204TRP    CE2 3093   4.120   4.538   5.587  0.0756  0.3909  0.0553
  204TRP    CE3 3094   3.883   4.557   5.523  0.3543  0.6741 -0.9130
  204TRP    CZ2 3095   4.128   4.672   5.625  0.1964  0.0257 -0.5159
  204TRP    CZ3 3096   3.893   4.699   5.573 -0.0377  0.2053  0.5830
  204TRP    CH2 3097   4.015   4.752   5.614  0.2962  0.0576  1.0134
  204TRP      H 3098   4.164   4.012   5.456 -0.2277  1.1542 -1.1446
  204TRP     HA 3099   3.889   4.059   5.345  0.1700  0.5977 -1.0854
  204TRP    HB2 3100   3.853   4.271   5.424 -0.4801 -0.0915 -0.4433
  204TRP    HB3 3101   3.915   4.188   5.560  0.0717 -0.2858 -0.3354
  204TRP    HD1 3102   4.233   4.238   5.530  0.3211  0.3036 -0.5485
  204TRP    HE1 3103   4.317   4.465   5.612 -0.0253 -0.6095  0.1887
  204TRP    HE3 3104   3.798   4.516   5.471 -0.3393  0.7291  0.1216
  204TRP    HZ2 3105   4.222   4.711   5.660  0.3154 -0.3891 -0.3630
  204TRP    HZ3 3106   3.807   4.764   5.560  0.0416  0.4763  1.3021
  204TRP    HH2 3107   4.019   4.856   5.643  0.3299  0.8856 -1.4798
  205TYR      N 3108   4.126   4.244   5.247  0.1064  0.7824  0.0421
  205TYR     CA 3109   4.242   4.255   5.156  1.2720 -0.1720  0.2759
  205TYR      C 3110   4.355   4.149   5.191  0.2390  0.3222  0.2150
  205TYR      O 3111   4.346   4.089   5.299 -0.4148  0.0120  0.3482
  205TYR     CB 3112   4.296   4.400   5.175  0.0724  0.1242  0.4725
  205TYR     CG 3113   4.197   4.511   5.130 -0.0153  0.8101  0.5086
  205TYR    CD1 3114   4.159   4.524   4.995  0.5018  0.7779 -0.8022
  205TYR    CD2 3115   4.135   4.584   5.231  0.4869 -0.6187 -0.2383
  205TYR    CE1 3116   4.056   4.617   4.971 -0.3547 -0.1863  1.0101
  205TYR    CE2 3117   4.025   4.676   5.205 -0.7925  0.5699 -0.1895
  205TYR     CZ 3118   3.985   4.688   5.073  0.0077 -0.3693  0.1056
  205TYR     OH 3119   3.892   4.781   5.038 -0.1926  0.1992  0.3501
  205TYR      H 3120   4.131   4.291   5.336 -0.1687 -0.1245  0.5675
  205TYR     HA 3121   4.217   4.242   5.051  0.6946 -0.2034  0.4075
  205TYR    HB2 3122   4.315   4.412   5.281  0.2308 -0.8988  0.5716
  205TYR    HB3 3123   4.391   4.405   5.123 -0.4103 -0.8930 -0.5947
  205TYR    HD1 3124   4.208   4.464   4.920  0.3116 -0.8994  0.3012
  205TYR    HD2 3125   4.166   4.575   5.334 -0.0083 -0.4088 -0.0613
  205TYR    HE1 3126   4.021   4.632   4.870 -0.3060  0.5800  1.0929
  205TYR    HE2 3127   3.975   4.730   5.284 -0.6012 -0.8464  0.9797
  205TYR     HH 3128   3.859   4.809   5.124  0.5805  1.4887  0.2792
  206TYR      N 3129   4.452   4.139   5.100  0.1373  0.1350 -0.0103
  206TYR     CA 3130   4.574   4.060   5.115 -0.6311 -0.6149  0.2171
  206TYR      C 3131   4.677   4.146   5.193 -0.5700  0.3504 -0.2788
  206TYR      O 3132   4.773   4.194   5.137 -0.1601 -0.8657 -0.3557
  206TYR     CB 3133   4.609   3.999   4.974 -0.9902 -0.4498 -0.4000
  206TYR     CG 3134   4.518   3.885   4.927 -0.2258 -0.7934  0.1215
  206TYR    CD1 3135   4.501   3.773   5.009  0.6843 -0.2144 -0.8906
  206TYR    CD2 3136   4.458   3.891   4.799 -0.5239 -0.6497 -0.6169
  206TYR    CE1 3137   4.417   3.673   4.967 -0.5257  0.2688  0.0879
  206TYR    CE2 3138   4.379   3.789   4.760 -0.0551  0.4501  0.1633
  206TYR     CZ 3139   4.349   3.681   4.847  0.9925  0.6300  0.8634
  206TYR     OH 3140   4.275   3.577   4.802  0.2068  0.7365 -0.5021
  206TYR      H 3141   4.439   4.193   5.015 -0.6843 -0.0219 -0.0087
  206TYR     HA 3142   4.563   3.973   5.180  0.3498 -0.7306  0.2638
  206TYR    HB2 3143   4.609   4.083   4.905 -0.7285 -0.5626 -0.5409
  206TYR    HB3 3144   4.712   3.963   4.977 -0.0319  1.9308 -0.5032
  206TYR    HD1 3145   4.533   3.777   5.112  0.4220  1.0165 -0.8192
  206TYR    HD2 3146   4.477   3.970   4.728 -0.3122  0.3978  0.5426
  206TYR    HE1 3147   4.393   3.587   5.028 -0.2141  0.7339  0.9088
  206TYR    HE2 3148   4.328   3.801   4.666 -0.3565 -0.3884  0.1972
  206TYR     HH 3149   4.217   3.606   4.731 -0.2835  1.7549  0.2619
  207GLU      N 3150   4.645   4.180   5.314  0.1271 -0.0580 -0.7734
  207GLU     CA 3151   4.705   4.273   5.408 -0.1810  0.3212 -0.6962
  207GLU      C 3152   4.820   4.207   5.490 -0.2630  0.1090  0.9367
  207GLU      O 3153   4.798   4.101   5.548  0.3284  0.7997  0.0094
  207GLU     CB 3154   4.603   4.340   5.498  0.1155 -0.6824  0.3366
  207GLU     CG 3155   4.667   4.442   5.586 -0.3484 -0.3226 -0.3259
  207GLU     CD 3156   4.575   4.507   5.692  0.0050 -0.0634  0.9883
  207GLU    OE1 3157   4.458   4.539   5.659 -0.2800  0.6148  0.2624
  207GLU    OE2 3158   4.627   4.534   5.800  0.3159 -0.2362 -0.7855
  207GLU      H 3159   4.555   4.142   5.340 -0.2126  1.0099 -0.2412
  207GLU     HA 3160   4.755   4.350   5.349  0.6771  1.2532  1.1079
  207GLU    HB2 3161   4.531   4.389   5.432  2.1568 -0.1962 -1.8180
  207GLU    HB3 3162   4.554   4.258   5.551 -0.7558 -0.3888  0.0302
  207GLU    HG2 3163   4.758   4.397   5.626 -0.3766 -0.1910 -0.1137
  207GLU    HG3 3164   4.699   4.533   5.536  0.6857  1.1339  2.5161
  208VAL      N 3165   4.934   4.284   5.508 -0.1284  1.4184  0.3502
  208VAL     CA 3166   5.050   4.241   5.595 -0.8542  0.8511  0.9526
  208VAL      C 3167   5.103   4.358   5.674 -0.4129  0.3763 -1.3358
  208VAL      O 3168   5.065   4.474   5.653  0.2659 -0.1565 -0.5501
  208VAL     CB 3169   5.157   4.184   5.496 -0.0334  0.4984  0.9869
  208VAL    CG1 3170   5.108   4.074   5.399  0.4564 -0.2591 -0.1200
  208VAL    CG2 3171   5.228   4.291   5.409 -0.3347 -1.0775 -0.3173
  208VAL      H 3172   4.938   4.376   5.468  0.2977  1.3933  0.3183
  208VAL     HA 3173   5.018   4.160   5.660 -0.5477 -1.1136 -1.0828
  208VAL     HB 3174   5.233   4.129   5.552 -0.3909 -1.3146 -0.1165
  208VAL   HG11 3175   5.048   4.004   5.457 -1.6114  0.9386 -0.6088
  208VAL   HG12 3176   5.039   4.110   5.322 -0.6516 -0.3997  0.7492
  208VAL   HG13 3177   5.197   4.024   5.361  0.5952 -0.0863 -0.0239
  208VAL   HG21 3178   5.286   4.353   5.477  0.1411 -0.6367 -1.0888
  208VAL   HG22 3179   5.289   4.252   5.328  0.3776 -1.1770  0.2544
  208VAL   HG23 3180   5.147   4.342   5.356  0.0966 -0.6007 -0.5437
  209ILE      N 3181   5.210   4.334   5.745  0.5447 -0.3060  0.0462
  209ILE     CA 3182   5.297   4.432   5.811 -1.2580 -0.3387  1.2622
  209ILE      C 3183   5.435   4.448   5.743 -0.3647  0.6858 -0.2903
  209ILE      O 3184   5.513   4.353   5.735  0.0274 -0.2337  0.4861
  209ILE     CB 3185   5.295   4.423   5.968 -0.3184  0.3621  0.2113
  209ILE    CG1 3186   5.156   4.435   6.017  0.7514  0.1328  0.4547
  209ILE    CG2 3187   5.389   4.527   6.034  0.8522 -1.0231 -0.3281
  209ILE    CD1 3188   5.146   4.378   6.156  0.5167  0.4357 -0.4756
  209ILE      H 3189   5.240   4.239   5.759 -0.6931 -0.7451 -0.1074
  209ILE     HA 3190   5.258   4.528   5.778  1.3261  0.3928 -0.2002
  209ILE     HB 3191   5.328   4.321   5.987 -0.8644  0.1734  0.1823
  209ILE   HG12 3192   5.129   4.541   6.009  0.1654  0.0253  0.8687
  209ILE   HG13 3193   5.082   4.395   5.947  1.3145  0.2147 -0.2064
  209ILE   HG21 3194   5.372   4.617   5.975 -0.1985 -1.0605 -0.1072
  209ILE   HG22 3195   5.377   4.550   6.140  0.2398  1.3438 -0.7941
  209ILE   HG23 3196   5.493   4.503   6.012  1.1561  0.0662 -0.2292
  209ILE   HD11 3197   5.209   4.426   6.231  0.5938 -0.7342  0.2643
  209ILE   HD12 3198   5.040   4.384   6.183  0.5698  0.8194 -0.3487
  209ILE   HD13 3199   5.156   4.269   6.155 -0.6837  0.2627  0.6010
  210ILE      N 3200   5.462   4.572   5.698  0.0325  0.4007 -0.1344
  210ILE     CA 3201   5.594   4.622   5.670  0.3735 -0.1266  0.0897
  210ILE      C 3202   5.657   4.664   5.793 -1.0287  0.8886 -1.6596
  210ILE      O 3203   5.594   4.730   5.879 -0.2888  0.4167  0.1680
  210ILE     CB 3204   5.590   4.743   5.561  0.2883  0.6249 -0.2709
  210ILE    CG1 3205   5.514   4.723   5.423 -0.0483  0.1630  0.3986
  210ILE    CG2 3206   5.728   4.801   5.523 -0.3134  1.0478 -0.3013
  210ILE    CD1 3207   5.460   4.860   5.373 -0.0446 -0.1282 -0.4388
  210ILE      H 3208   5.394   4.645   5.689  0.0085  0.6465  1.4343
  210ILE     HA 3209   5.653   4.536   5.638  0.1715 -1.0857  1.9908
  210ILE     HB 3210   5.542   4.827   5.611  0.8409  0.4548  0.6001
  210ILE   HG12 3211   5.585   4.688   5.349 -0.4289  0.0047  0.1033
  210ILE   HG13 3212   5.434   4.650   5.439  0.5841 -0.4277  0.9864
  210ILE   HG21 3213   5.783   4.831   5.612  2.0130  0.9890 -1.5565
  210ILE   HG22 3214   5.786   4.726   5.470 -0.0212  0.6113  0.6053
  210ILE   HG23 3215   5.732   4.894   5.466  0.9289  1.3950  0.2892
  210ILE   HD11 3216   5.532   4.940   5.394 -0.0594  0.2630 -1.6789
  210ILE   HD12 3217   5.438   4.858   5.266  1.1237  0.6563 -0.7404
  210ILE   HD13 3218   5.370   4.884   5.430 -0.0451  1.3350 -0.9499
  211VAL      N 3219   5.786   4.618   5.814  0.1921 -0.0488 -0.1187
  211VAL     CA 3220   5.863   4.649   5.938  0.2838  0.5192  0.1051
  211VAL      C 3221   5.956   4.761   5.926  0.0242 -0.2204  0.2922
  211VAL      O 3222   5.989   4.826   6.024 -0.1408 -0.3048 -0.0113
  211VAL     CB 3223   5.934   4.522   6.002 -0.0248  0.1075  0.6818
  211VAL    CG1 3224   5.829   4.419   6.059 -0.6819 -0.4910 -0.4322
  211VAL    CG2 3225   6.028   4.441   5.913 -0.0803  0.6534 -0.2213
  211VAL      H 3226   5.827   4.561   5.741  1.1283  0.5622 -0.0984
  211VAL     HA 3227   5.797   4.690   6.015 -0.9170  0.1129 -0.6536
  211VAL     HB 3228   5.993   4.571   6.080 -0.2989 -0.0194  0.9715
  211VAL   HG11 3229   5.753   4.397   5.984 -0.9271  0.1074 -0.3726
  211VAL   HG12 3230   5.875   4.331   6.104  0.2143  0.7532  1.3295
  211VAL   HG13 3231   5.770   4.459   6.141  1.0221 -1.0277  1.2070
  211VAL   HG21 3232   6.057   4.492   5.821 -0.0934  1.0360 -0.0147
  211VAL   HG22 3233   6.132   4.434   5.943  0.4706  1.5013 -1.7316
  211VAL   HG23 3234   5.987   4.349   5.872  1.5464 -0.4170  0.3682
  212ARG      N 3235   6.005   4.783   5.804  0.4298 -0.0997 -0.4276
  212ARG     CA 3236   6.122   4.869   5.780 -0.1507  0.4009  0.3911
  212ARG      C 3237   6.131   4.896   5.630  0.3344  0.1653  0.4411
  212ARG      O 3238   6.077   4.820   5.544 -0.9773  0.4776 -0.7627
  212ARG     CB 3239   6.246   4.783   5.827  1.1235  0.4424 -0.1153
  212ARG     CG 3240   6.382   4.824   5.776 -0.2362 -0.1122 -0.0608
  212ARG     CD 3241   6.490   4.732   5.832 -0.6910  0.9644 -0.3267
  212ARG     NE 3242   6.625   4.748   5.771  0.0563  0.3400  0.3549
  212ARG     CZ 3243   6.733   4.681   5.816  0.2358  0.4686  0.7125
  212ARG    NH1 3244   6.737   4.596   5.911  0.8583 -0.2844 -0.3647
  212ARG    NH2 3245   6.846   4.697   5.756  0.0311 -0.2481 -0.8781
  212ARG      H 3246   5.987   4.725   5.723  1.2291  0.5794 -1.1371
  212ARG     HA 3247   6.122   4.964   5.834  0.4212  0.3715  0.4523
  212ARG    HB2 3248   6.250   4.795   5.935  0.4616 -1.6000  0.2183
  212ARG    HB3 3249   6.245   4.676   5.807  1.1002  0.5161 -0.5199
  212ARG    HG2 3250   6.376   4.809   5.668 -1.4806  0.1388 -0.0588
  212ARG    HG3 3251   6.402   4.928   5.798 -0.5072 -0.0988  0.1285
  212ARG    HD2 3252   6.500   4.744   5.940 -0.7903 -0.1208 -0.1816
  212ARG    HD3 3253   6.450   4.632   5.818  0.8870  0.0544  0.9721
  212ARG     HE 3254   6.631   4.813   5.694 -1.0634 -0.1422 -0.1831
  212ARG   HH11 3255   6.824   4.556   5.944  0.9815 -0.7308 -1.1911
  212ARG   HH12 3256   6.653   4.550   5.943  0.2359  0.8877 -0.2054
  212ARG   HH21 3257   6.934   4.660   5.789 -0.4524 -0.2508  0.5481
  212ARG   HH22 3258   6.838   4.750   5.670 -0.8792 -1.4028 -1.5684
  213VAL      N 3259   6.186   5.010   5.587  0.5675 -0.3873  0.8813
  213VAL     CA 3260   6.188   5.060   5.447 -0.3363  0.7488 -0.2801
  213VAL      C 3261   6.318   5.136   5.415  0.5333  0.5572 -0.1678
  213VAL      O 3262   6.355   5.226   5.487  0.1130  0.2273  0.2163
  213VAL     CB 3263   6.068   5.160   5.433  0.4780  0.2632 -0.5497
  213VAL    CG1 3264   6.055   5.210   5.289  1.2329  0.2763 -0.0155
  213VAL    CG2 3265   5.933   5.087   5.462 -0.0453  0.2477 -0.4181
  213VAL      H 3266   6.206   5.080   5.657 -1.1983  1.1240  0.0265
  213VAL     HA 3267   6.192   4.976   5.378  0.0810  0.6761 -0.1687
  213VAL     HB 3268   6.085   5.242   5.503  0.6466 -0.0195 -0.2539
  213VAL   HG11 3269   6.031   5.121   5.233 -0.3379  0.6728 -0.0615
  213VAL   HG12 3270   5.975   5.282   5.274  0.3483 -0.7949 -0.6482
  213VAL   HG13 3271   6.148   5.250   5.247  1.6592 -1.2957 -0.7026
  213VAL   HG21 3272   5.932   4.999   5.397  0.8969 -0.5663  0.5723
  213VAL   HG22 3273   5.935   5.063   5.569 -0.1615  0.4622 -0.3684
  213VAL   HG23 3274   5.840   5.139   5.442 -0.2782  0.5820  1.2220
  214GLU      N 3275   6.369   5.117   5.290  0.0693  0.1124 -0.0997
  214GLU     CA 3276   6.494   5.167   5.257 -0.2352 -0.9263 -0.0532
  214GLU      C 3277   6.510   5.192   5.104 -0.1371  0.4948 -0.0016
  214GLU      O 3278   6.465   5.123   5.015 -0.0499 -0.7401 -0.2013
  214GLU     CB 3279   6.619   5.076   5.294 -0.5153  0.4002 -0.3443
  214GLU     CG 3280   6.614   5.020   5.430 -0.6235  0.5789 -0.3534
  214GLU     CD 3281   6.731   4.925   5.472 -0.3094 -0.6758  0.0145
  214GLU    OE1 3282   6.795   4.857   5.391  0.0712  0.2127  0.5180
  214GLU    OE2 3283   6.761   4.904   5.589 -0.1364 -0.1571  0.3481
  214GLU      H 3284   6.332   5.050   5.224 -0.1340  0.9511 -0.8833
  214GLU     HA 3285   6.513   5.259   5.312 -0.0637 -0.0843 -1.4070
  214GLU    HB2 3286   6.632   4.989   5.230 -0.4804 -0.3542  0.6319
  214GLU    HB3 3287   6.707   5.138   5.283  0.0001  0.0007  1.1057
  214GLU    HG2 3288   6.605   5.095   5.509 -0.6472 -1.0481  1.3000
  214GLU    HG3 3289   6.534   4.947   5.442  1.1366 -1.5210 -0.2360
  215ILE      N 3290   6.595   5.284   5.072 -0.2478 -0.7772 -0.0715
  215ILE     CA 3291   6.615   5.338   4.932 -0.2970  0.1755 -0.6320
  215ILE      C 3292   6.768   5.337   4.914  0.2500  0.0565  0.2089
  215ILE      O 3293   6.842   5.401   4.990 -0.2824 -0.3197 -0.2852
  215ILE     CB 3294   6.559   5.483   4.913 -0.2822  0.2601 -0.7781
  215ILE    CG1 3295   6.412   5.509   4.963 -0.0378  0.2206 -0.2623
  215ILE    CG2 3296   6.574   5.535   4.772  0.4674 -0.2676  0.9001
  215ILE    CD1 3297   6.299   5.476   4.864 -0.9558  0.6399 -0.2178
  215ILE      H 3298   6.636   5.342   5.144 -1.7632  0.0767  0.1918
  215ILE     HA 3299   6.582   5.265   4.858 -0.3586 -0.4653  0.0043
  215ILE     HB 3300   6.626   5.537   4.979 -0.7800 -0.4323  0.3595
  215ILE   HG12 3301   6.393   5.445   5.050  0.2999 -0.0567 -0.3901
  215ILE   HG13 3302   6.404   5.612   4.999  0.9250  0.6101 -1.0796
  215ILE   HG21 3303   6.564   5.454   4.700  0.4937 -0.0258  0.6226
  215ILE   HG22 3304   6.505   5.608   4.730  0.4091 -0.7917  0.0391
  215ILE   HG23 3305   6.679   5.560   4.754  0.2208 -0.2147 -0.7590
  215ILE   HD11 3306   6.208   5.470   4.925  0.0999 -1.2630  1.4155
  215ILE   HD12 3307   6.291   5.550   4.785 -0.0025  0.4217 -0.5445
  215ILE   HD13 3308   6.332   5.378   4.831 -1.2245  0.1204  0.9298
  216ASN      N 3309   6.819   5.269   4.813  0.5944  0.6647 -0.3813
  216ASN     CA 3310   6.962   5.234   4.801  0.5563  0.3308 -1.2225
  216ASN      C 3311   7.027   5.188   4.939  0.3392 -0.3687  0.2451
  216ASN      O 3312   7.143   5.212   4.965 -0.3933  0.7432 -0.0040
  216ASN     CB 3313   7.033   5.342   4.728 -0.5855 -0.7283  0.6731
  216ASN     CG 3314   7.059   5.318   4.579  1.0206  0.3718 -0.2364
  216ASN    OD1 3315   7.002   5.223   4.524  0.7680 -0.3423 -0.2459
  216ASN    ND2 3316   7.127   5.405   4.510 -0.5749  0.4103  0.6341
  216ASN      H 3317   6.750   5.238   4.746  0.4797  1.4839 -0.6658
  216ASN     HA 3318   6.965   5.139   4.747  1.4909 -1.1401  1.1079
  216ASN    HB2 3319   6.982   5.438   4.739  0.5357  0.0008 -0.0518
  216ASN    HB3 3320   7.132   5.355   4.769 -0.0336  0.5524 -0.8337
  216ASN   HD21 3321   7.128   5.378   4.413 -0.2791 -0.2919  0.8271
  216ASN   HD22 3322   7.181   5.484   4.542 -0.3934  0.5737 -0.0275
  217GLY      N 3323   6.948   5.117   5.021 -0.0925  1.1486  0.5314
  217GLY     CA 3324   6.986   5.075   5.149 -0.6996 -0.6676 -0.1948
  217GLY      C 3325   6.977   5.174   5.266 -0.1924 -0.3530 -0.2598
  217GLY      O 3326   6.994   5.141   5.388  0.1968  0.7127  0.5115
  217GLY      H 3327   6.854   5.097   4.992  0.5027 -0.9833 -0.2543
  217GLY    HA2 3328   6.920   4.990   5.166 -0.2493 -0.7083  2.0337
  217GLY    HA3 3329   7.088   5.036   5.143 -0.2061  0.5763 -0.5726
  218GLN      N 3330   6.950   5.300   5.239 -0.0765  1.0307  0.1355
  218GLN     CA 3331   6.946   5.404   5.339  0.6831  0.2748 -0.1580
  218GLN      C 3332   6.803   5.401   5.397  0.9358 -0.0805  0.7398
  218GLN      O 3333   6.707   5.427   5.325  0.1184  0.1351 -0.7234
  218GLN     CB 3334   6.983   5.534   5.281 -0.2398  0.4582  0.0061
  218GLN     CG 3335   6.968   5.654   5.373  0.6718  0.3112  1.0363
  218GLN     CD 3336   7.076   5.664   5.482  0.4791 -0.0145  0.1365
  218GLN    OE1 3337   7.046   5.647   5.598  0.1826 -0.0626 -0.0603
  218GLN    NE2 3338   7.199   5.696   5.453  0.5799  0.2837  0.2310
  218GLN      H 3339   6.932   5.319   5.141  1.6977  0.1778 -0.4483
  218GLN     HA 3340   7.011   5.385   5.424  0.8549  0.1014 -0.3262
  218GLN    HB2 3341   7.090   5.535   5.257  0.0575 -2.5368  0.4219
  218GLN    HB3 3342   6.921   5.561   5.196 -0.6552  0.7752  0.4028
  218GLN    HG2 3343   6.976   5.744   5.312  0.2410  0.6671  1.4912
  218GLN    HG3 3344   6.868   5.655   5.417  0.2441  0.7073  0.1165
  218GLN   HE21 3345   7.265   5.720   5.525  0.6726  0.8403 -0.0265
  218GLN   HE22 3346   7.210   5.712   5.354  0.0939  0.8332  0.2513
  219ASP      N 3347   6.788   5.386   5.522 -0.5889  0.9224  0.3515
  219ASP     CA 3348   6.664   5.378   5.592  1.0130 -0.2611 -0.4529
  219ASP      C 3349   6.585   5.514   5.588 -0.2379 -0.5149 -0.4643
  219ASP      O 3350   6.645   5.618   5.625 -0.1752  0.0354  0.3369
  219ASP     CB 3351   6.686   5.315   5.732  0.0366 -0.4187  0.4489
  219ASP     CG 3352   6.568   5.305   5.827 -0.2199 -0.2984  0.3173
  219ASP    OD1 3353   6.585   5.260   5.940 -0.1258  0.0022 -0.0298
  219ASP    OD2 3354   6.460   5.340   5.785  0.5856 -0.6211 -0.4169
  219ASP      H 3355   6.870   5.361   5.575 -1.3385 -1.3838  0.6802
  219ASP     HA 3356   6.603   5.303   5.540  0.5796  0.7376 -1.4565
  219ASP    HB2 3357   6.734   5.218   5.722 -0.0564 -0.3752 -0.8257
  219ASP    HB3 3358   6.746   5.387   5.787 -0.1082  0.4406 -0.4617
  220LEU      N 3359   6.457   5.508   5.551 -0.4114 -0.3383  0.3590
  220LEU     CA 3360   6.362   5.618   5.549 -0.6136  0.3383 -0.0554
  220LEU      C 3361   6.356   5.685   5.687 -0.3674 -1.3018  0.1795
  220LEU      O 3362   6.324   5.804   5.694  0.0395  0.1269  0.1534
  220LEU     CB 3363   6.228   5.572   5.513  1.4369  0.8323 -0.7678
  220LEU     CG 3364   6.190   5.533   5.371  0.1774  0.4443 -1.4006
  220LEU    CD1 3365   6.040   5.548   5.357 -0.3371 -0.5149 -0.5428
  220LEU    CD2 3366   6.242   5.638   5.276 -0.1800 -0.3111  0.1229
  220LEU      H 3367   6.420   5.414   5.543 -1.8480  0.2563 -0.7985
  220LEU     HA 3368   6.412   5.684   5.478  0.9171  0.1666  0.7733
  220LEU    HB2 3369   6.216   5.482   5.573  0.8262  0.7305 -1.0302
  220LEU    HB3 3370   6.156   5.652   5.532 -0.0232 -0.6693  0.6443
  220LEU     HG 3371   6.226   5.434   5.343  1.3228 -0.0040  1.0691
  220LEU   HD11 3372   6.003   5.553   5.255 -1.7780 -0.4469 -0.0752
  220LEU   HD12 3373   5.995   5.466   5.415 -0.4325  0.3396  0.6741
  220LEU   HD13 3374   5.995   5.632   5.410 -0.1379 -0.8779  0.2303
  220LEU   HD21 3375   6.212   5.624   5.172 -0.0813  0.9054 -0.0996
  220LEU   HD22 3376   6.219   5.736   5.318  0.3928 -0.6203  1.2401
  220LEU   HD23 3377   6.350   5.624   5.271 -0.1224  0.1580 -0.0425
  221LYS      N 3378   6.388   5.615   5.795 -0.0180  0.0375 -0.3575
  221LYS     CA 3379   6.383   5.655   5.944 -0.3849 -0.8341  0.4881
  221LYS      C 3380   6.257   5.726   5.979  0.6289 -0.3200 -0.2448
  221LYS      O 3381   6.244   5.846   5.996  0.0260 -0.1291 -0.4558
  221LYS     CB 3382   6.515   5.729   5.993  1.0166 -0.1939  0.6351
  221LYS     CG 3383   6.624   5.620   6.014  0.7718 -0.3344  0.6258
  221LYS     CD 3384   6.742   5.686   6.091  0.7524 -0.6506  0.5197
  221LYS     CE 3385   6.852   5.592   6.104 -0.2443  0.0314 -0.2998
  221LYS     NZ 3386   6.818   5.495   6.214 -0.8578 -0.4224  0.4508
  221LYS      H 3387   6.407   5.517   5.780  0.9332 -0.1419  1.4926
  221LYS     HA 3388   6.385   5.559   5.997  0.6862 -1.0423  0.1270
  221LYS    HB2 3389   6.545   5.791   5.909 -0.1861  0.2352  0.4731
  221LYS    HB3 3390   6.498   5.786   6.085 -0.1419 -0.6955  0.7790
  221LYS    HG2 3391   6.584   5.543   6.080 -1.6595 -0.1575 -0.4563
  221LYS    HG3 3392   6.650   5.567   5.922  0.9730 -0.3610  0.6965
  221LYS    HD2 3393   6.785   5.763   6.027  1.9699 -0.6791  1.2419
  221LYS    HD3 3394   6.716   5.737   6.183  0.4700  0.1860 -0.0043
  221LYS    HE2 3395   6.866   5.544   6.008 -1.1616  1.7136 -1.3776
  221LYS    HE3 3396   6.944   5.647   6.125 -0.2934 -0.0967  0.2841
  221LYS    HZ1 3397   6.892   5.427   6.227  0.9110  1.0072 -1.0318
  221LYS    HZ2 3398   6.803   5.540   6.303 -0.2724  1.1046 -0.1412
  221LYS    HZ3 3399   6.740   5.432   6.200 -1.4496 -0.0209  1.7078
  222MET      N 3400   6.158   5.642   6.019 -0.3273 -0.7903  0.3870
  222MET     CA 3401   6.026   5.681   6.061 -0.8013 -0.4110 -0.0149
  222MET      C 3402   5.973   5.575   6.159  0.3184  0.3236 -0.2022
  222MET      O 3403   6.029   5.469   6.185  0.1612 -0.0183 -0.0755
  222MET     CB 3404   5.931   5.681   5.942  0.5495 -0.9096  0.9696
  222MET     CG 3405   5.994   5.747   5.812  0.1980  0.9206 -0.5184
  222MET     SD 3406   5.868   5.760   5.677 -0.4324 -0.0914 -0.2990
  222MET     CE 3407   5.738   5.874   5.734  1.2732  0.5158  0.7879
  222MET      H 3408   6.176   5.544   6.002  1.1545 -0.3920 -0.7849
  222MET     HA 3409   6.029   5.774   6.117  0.7160 -0.4539  0.0674
  222MET    HB2 3410   5.902   5.580   5.914 -1.4447 -0.1731 -0.0619
  222MET    HB3 3411   5.843   5.734   5.978 -0.2466 -1.1747 -0.4396
  222MET    HG2 3412   6.029   5.843   5.850  1.7865  0.2506 -0.1386
  222MET    HG3 3413   6.071   5.688   5.763 -0.3693 -0.4005  0.0946
  222MET    HE1 3414   5.701   5.866   5.836 -0.2794  1.4168  0.3512
  222MET    HE2 3415   5.777   5.975   5.715  1.0443  0.5837  0.6787
  222MET    HE3 3416   5.651   5.868   5.669  0.5826 -0.7401  1.7496
  223ASP      N 3417   5.859   5.606   6.230  0.1243 -0.0585  0.3189
  223ASP     CA 3418   5.781   5.503   6.301  0.3394 -0.5337 -0.2969
  223ASP      C 3419   5.721   5.402   6.199 -0.5851 -0.3447 -0.6877
  223ASP      O 3420   5.642   5.423   6.111 -0.9237 -0.7042  0.4813
  223ASP     CB 3421   5.673   5.583   6.380  0.0096  0.2739 -0.0889
  223ASP     CG 3422   5.552   5.507   6.427 -0.5817  0.6626 -0.1693
  223ASP    OD1 3423   5.555   5.377   6.433  0.1455 -0.2130  0.1964
  223ASP    OD2 3424   5.451   5.567   6.471  0.1933 -0.2965 -0.0190
  223ASP      H 3425   5.813   5.692   6.206 -0.9626 -0.9596 -1.1526
  223ASP     HA 3426   5.844   5.455   6.376  0.4562  0.4064  0.2433
  223ASP    HB2 3427   5.726   5.626   6.465  0.7646  0.9562 -0.8653
  223ASP    HB3 3428   5.631   5.660   6.315 -0.0091  1.1739  0.9291
  224CYS      N 3429   5.764   5.274   6.213  0.4845  0.8138  0.2456
  224CYS     CA 3430   5.710   5.164   6.126 -0.4518 -1.0687 -0.5943
  224CYS      C 3431   5.559   5.149   6.118  0.0643 -0.3604 -0.3386
  224CYS      O 3432   5.516   5.085   6.024  0.6883  0.2974 -0.3582
  224CYS     CB 3433   5.775   5.032   6.172  0.5602  0.0166  0.1681
  224CYS     SG 3434   5.732   4.981   6.338  0.3718 -0.4012  0.2125
  224CYS      H 3435   5.845   5.249   6.267  0.7161 -0.2295 -0.5083
  224CYS     HA 3436   5.733   5.190   6.023 -1.2293  1.4054 -0.2584
  224CYS    HB2 3437   5.735   4.962   6.099  0.0142  0.8699 -0.3844
  224CYS    HB3 3438   5.883   5.041   6.159  0.6106 -0.5138  0.1884
  225LYS      N 3439   5.479   5.206   6.208  0.3883 -0.2124 -0.4622
  225LYS     CA 3440   5.332   5.224   6.183  0.5242 -0.4626  1.1545
  225LYS      C 3441   5.298   5.312   6.054 -0.2924  0.4986 -1.1231
  225LYS      O 3442   5.192   5.281   5.999 -0.2380 -0.7755 -0.7708
  225LYS     CB 3443   5.270   5.282   6.309 -0.4531  0.1782 -0.6622
  225LYS     CG 3444   5.282   5.180   6.424  0.1095 -0.6806  0.0967
  225LYS     CD 3445   5.197   5.215   6.550 -0.0324  0.3895  0.4602
  225LYS     CE 3446   5.243   5.341   6.620  0.3050 -0.5564 -0.5030
  225LYS     NZ 3447   5.386   5.358   6.646 -0.3893 -0.4631  0.1372
  225LYS      H 3448   5.518   5.252   6.289 -1.4709  0.4765  0.1498
  225LYS     HA 3449   5.294   5.123   6.173 -0.9387 -0.0031  1.5594
  225LYS    HB2 3450   5.317   5.379   6.322 -0.7599  0.2703 -0.1827
  225LYS    HB3 3451   5.167   5.314   6.292 -0.0774  1.4402 -0.7743
  225LYS    HG2 3452   5.239   5.095   6.371  1.2260 -0.5160 -1.1890
  225LYS    HG3 3453   5.389   5.170   6.442  0.5646  1.7740 -0.4213
  225LYS    HD2 3454   5.088   5.219   6.538 -0.0817 -0.2805  0.5775
  225LYS    HD3 3455   5.222   5.133   6.618 -0.4132  0.1584  0.3288
  225LYS    HE2 3456   5.197   5.416   6.555  0.4316  0.8836  0.9515
  225LYS    HE3 3457   5.188   5.365   6.710  2.0014  1.3014  0.2066
  225LYS    HZ1 3458   5.415   5.440   6.699  0.0437 -0.0903 -0.6542
  225LYS    HZ2 3459   5.421   5.281   6.700 -0.9252  0.0725  1.3392
  225LYS    HZ3 3460   5.429   5.365   6.556  0.3011  0.3601  0.5039
  226GLU      N 3461   5.381   5.414   6.027  0.2282  0.2797  0.8600
  226GLU     CA 3462   5.344   5.502   5.914  0.1964  0.4921  0.2413
  226GLU      C 3463   5.345   5.419   5.778 -0.8179  0.2248  0.0808
  226GLU      O 3464   5.272   5.458   5.685  0.2812  0.2567 -0.2295
  226GLU     CB 3465   5.464   5.602   5.900  1.1297 -0.4667 -0.7283
  226GLU     CG 3466   5.499   5.676   6.035  0.0663 -0.7177  0.3746
  226GLU     CD 3467   5.400   5.790   6.073 -0.2988  0.3125  0.4895
  226GLU    OE1 3468   5.431   5.874   6.162 -0.5441 -0.5753 -0.2423
  226GLU    OE2 3469   5.296   5.802   6.003  0.2686 -0.3095 -0.2104
  226GLU      H 3470   5.467   5.425   6.078 -0.2965 -1.0850  2.2060
  226GLU     HA 3471   5.243   5.539   5.928 -0.7445 -1.6520 -0.0267
  226GLU    HB2 3472   5.558   5.548   5.892  1.7490  0.6441 -1.3839
  226GLU    HB3 3473   5.465   5.666   5.812  0.2811 -0.1921 -0.5539
  226GLU    HG2 3474   5.501   5.604   6.117 -0.4203 -0.5999  0.4928
  226GLU    HG3 3475   5.602   5.709   6.023  0.0059 -0.6342  0.0914
  227TYR      N 3476   5.445   5.322   5.768  0.4114 -0.4363 -0.0293
  227TYR     CA 3477   5.460   5.227   5.657 -0.4469 -0.1380 -0.1903
  227TYR      C 3478   5.325   5.161   5.620 -0.3706  0.1878  1.0480
  227TYR      O 3479   5.311   5.130   5.502  0.3509 -0.1732  0.1973
  227TYR     CB 3480   5.574   5.128   5.686 -0.7253 -0.0536 -0.1665
  227TYR     CG 3481   5.717   5.185   5.708 -0.7090 -0.9525 -0.1803
  227TYR    CD1 3482   5.752   5.320   5.666 -0.2966  0.2696  0.0748
  227TYR    CD2 3483   5.811   5.125   5.796  0.4950  0.1756  0.5212
  227TYR    CE1 3484   5.878   5.382   5.703  0.7931  0.3587 -1.1237
  227TYR    CE2 3485   5.936   5.186   5.825  0.6717  0.6675 -0.8129
  227TYR     CZ 3486   5.971   5.309   5.781 -0.1006 -0.3261  0.6069
  227TYR     OH 3487   6.091   5.360   5.813  0.4899  0.2423 -0.3757
  227TYR      H 3488   5.517   5.331   5.838  0.6047 -0.7297 -0.1894
  227TYR     HA 3489   5.500   5.283   5.573  1.2075 -1.0465 -0.0760
  227TYR    HB2 3490   5.542   5.080   5.778 -1.2469  1.7886  0.7172
  227TYR    HB3 3491   5.589   5.059   5.603  1.5286  0.2494 -0.1519
  227TYR    HD1 3492   5.691   5.386   5.607  0.7923  0.4890 -0.8879
  227TYR    HD2 3493   5.791   5.029   5.842  0.6800 -0.7109 -1.0882
  227TYR    HE1 3494   5.901   5.485   5.683  1.5713  0.7206  1.0875
  227TYR    HE2 3495   6.004   5.130   5.888 -0.7544  0.6042  0.8251
  227TYR     HH 3496   6.161   5.297   5.831  0.0109  0.1073  1.3891
  228ASN      N 3497   5.236   5.137   5.716 -0.5813 -0.3540 -0.5926
  228ASN     CA 3498   5.116   5.053   5.710  0.0203 -0.8449  0.2827
  228ASN      C 3499   4.988   5.139   5.736  0.1923 -0.0891  0.4714
  228ASN      O 3500   4.885   5.084   5.777  0.3167 -0.0980 -0.3008
  228ASN     CB 3501   5.126   4.935   5.807  0.4881  0.2801 -0.5634
  228ASN     CG 3502   5.258   4.857   5.781  0.6753  0.5876 -0.4172
  228ASN    OD1 3503   5.269   4.787   5.685 -0.3616 -0.0741  0.5167
  228ASN    ND2 3504   5.360   4.873   5.864  0.5427  0.0248  0.0771
  228ASN      H 3505   5.250   5.176   5.808 -1.1695 -1.3212 -0.0582
  228ASN     HA 3506   5.102   5.017   5.608 -1.8883 -0.6051  0.3887
  228ASN    HB2 3507   5.112   4.974   5.908 -1.8516  0.3332 -0.7913
  228ASN    HB3 3508   5.051   4.861   5.778  0.8354 -0.8556  1.1232
  228ASN   HD21 3509   5.444   4.818   5.851  0.2526 -0.3913 -0.0930
  228ASN   HD22 3510   5.352   4.941   5.939 -0.7812  0.5274 -0.4555
  229TYR      N 3511   4.995   5.274   5.727  0.5802  0.3595  1.1284
  229TYR     CA 3512   4.881   5.369   5.756 -0.2379  0.5902 -0.1923
  229TYR      C 3513   4.754   5.368   5.658 -0.0388  0.5026  0.1973
  229TYR      O 3514   4.761   5.416   5.545  0.3370  0.8223  0.3937
  229TYR     CB 3515   4.942   5.511   5.775 -0.0472  1.1139  0.1648
  229TYR     CG 3516   4.846   5.622   5.787 -0.0598  0.4740 -0.2644
  229TYR    CD1 3517   4.716   5.599   5.841 -1.0946 -0.0527  0.0472
  229TYR    CD2 3518   4.876   5.743   5.734 -0.0396  0.4671 -0.0934
  229TYR    CE1 3519   4.620   5.699   5.842 -0.0092  0.6427  1.2046
  229TYR    CE2 3520   4.776   5.839   5.717 -0.2604 -0.4207 -0.2674
  229TYR     CZ 3521   4.647   5.816   5.768 -0.6410 -0.4563  0.1623
  229TYR     OH 3522   4.557   5.917   5.770 -0.7782 -0.3922 -0.4909
  229TYR      H 3523   5.076   5.324   5.693  0.3232 -0.3708 -0.8566
  229TYR     HA 3524   4.846   5.352   5.858 -1.5966 -0.5496 -0.7786
  229TYR    HB2 3525   5.003   5.511   5.865  0.0220 -1.1643  0.2381
  229TYR    HB3 3526   4.997   5.521   5.682 -0.0345  0.0166  0.0246
  229TYR    HD1 3527   4.696   5.509   5.897 -0.0379 -0.1386  0.3196
  229TYR    HD2 3528   4.977   5.764   5.702  0.4121  0.9278  1.4765
  229TYR    HE1 3529   4.525   5.689   5.893  0.0526 -0.7032  1.1287
  229TYR    HE2 3530   4.802   5.938   5.683  0.0460  0.4327  2.1190
  229TYR     HH 3531   4.473   5.878   5.795 -0.4150 -0.2886  1.0951
  230ASP      N 3532   4.634   5.315   5.695 -0.1097  0.6373 -0.0069
  230ASP     CA 3533   4.592   5.245   5.810  0.1656  0.5777 -0.3229
  230ASP      C 3534   4.583   5.097   5.771 -0.1903  0.2441  0.0058
  230ASP      O 3535   4.535   5.018   5.850  0.0993 -0.0769  0.2082
  230ASP     CB 3536   4.463   5.303   5.867  0.0176 -0.2800 -0.5125
  230ASP     CG 3537   4.342   5.295   5.770  0.1561 -0.5394  0.0973
  230ASP    OD1 3538   4.359   5.282   5.645  0.4540 -0.2318 -0.3751
  230ASP    OD2 3539   4.228   5.280   5.821 -0.0157  0.3242 -0.1221
  230ASP      H 3540   4.554   5.318   5.634 -0.3301  0.1226  0.2422
  230ASP     HA 3541   4.669   5.248   5.887  0.2936  0.1104 -0.4273
  230ASP    HB2 3542   4.432   5.261   5.962  1.8972  0.4667  0.5299
  230ASP    HB3 3543   4.501   5.404   5.881  0.4786 -0.4229 -0.6924
  231LYS      N 3544   4.619   5.059   5.653 -0.1066 -0.4663  0.5183
  231LYS     CA 3545   4.640   4.926   5.601  0.1158  0.9390  1.0712
  231LYS      C 3546   4.758   4.907   5.503  0.0963 -0.4943 -0.2035
  231LYS      O 3547   4.809   5.009   5.450 -0.2353  0.1245  0.1135
  231LYS     CB 3548   4.509   4.884   5.526  0.6381  0.8839 -0.2571
  231LYS     CG 3549   4.465   4.969   5.416  0.0700 -0.6474  0.8085
  231LYS     CD 3550   4.329   4.932   5.351 -0.0284 -0.1009 -0.2908
  231LYS     CE 3551   4.210   4.971   5.440  0.8576 -0.2858 -0.8437
  231LYS     NZ 3552   4.208   5.114   5.479 -0.2059  0.0832  0.7332
  231LYS      H 3553   4.650   5.135   5.595 -1.3789 -0.7851 -0.6977
  231LYS     HA 3554   4.658   4.856   5.682 -0.3388 -0.8429 -0.2445
  231LYS    HB2 3555   4.526   4.784   5.486  0.0490  0.3780  0.6887
  231LYS    HB3 3556   4.427   4.894   5.597  0.3160  1.1290 -0.6624
  231LYS    HG2 3557   4.468   5.076   5.438 -0.7315 -0.6619  1.0326
  231LYS    HG3 3558   4.540   4.961   5.337 -0.3953  0.2890  0.2258
  231LYS    HD2 3559   4.316   4.979   5.254 -0.7052  0.6359  0.1310
  231LYS    HD3 3560   4.317   4.825   5.336 -0.4461 -0.0654 -0.2306
  231LYS    HE2 3561   4.126   4.940   5.379  1.5953 -0.6759 -1.7222
  231LYS    HE3 3562   4.208   4.914   5.533  0.6561  1.2308  0.1692
  231LYS    HZ1 3563   4.227   5.168   5.396 -1.5074 -1.1588 -0.4780
  231LYS    HZ2 3564   4.116   5.144   5.507 -0.2710  1.1770 -0.4618
  231LYS    HZ3 3565   4.280   5.140   5.545  0.6293  0.2978 -0.2153
  232SER      N 3566   4.798   4.791   5.468 -0.3005 -0.3858  0.0838
  232SER     CA 3567   4.922   4.759   5.383 -0.4460 -0.7238 -0.5652
  232SER      C 3568   4.909   4.638   5.303 -0.2296  0.3745  0.1914
  232SER      O 3569   4.925   4.523   5.348  0.1329  0.0029 -0.3690
  232SER     CB 3570   5.049   4.755   5.471 -0.7502 -0.1080 -0.2895
  232SER     OG 3571   5.162   4.705   5.404 -0.4038 -0.2226  0.5684
  232SER      H 3572   4.742   4.714   5.500 -0.5646 -0.0550  0.4364
  232SER     HA 3573   4.954   4.835   5.311  0.9100 -0.1775  0.5428
  232SER    HB2 3574   5.063   4.860   5.499  0.2933 -0.7047  1.8303
  232SER    HB3 3575   5.024   4.686   5.552 -1.7207  1.2180  0.6461
  232SER     HG 3576   5.241   4.703   5.458  0.2816  0.7276 -0.3017
  233ILE      N 3577   4.873   4.654   5.173  0.6133 -0.2628  0.2461
  233ILE     CA 3578   4.811   4.545   5.093  0.9388 -0.5359 -0.3621
  233ILE      C 3579   4.886   4.503   4.967 -0.4499 -0.8988 -0.5464
  233ILE      O 3580   4.940   4.596   4.898 -0.1257  0.3511  0.4483
  233ILE     CB 3581   4.661   4.560   5.082 -0.1161 -0.0503 -0.2270
  233ILE    CG1 3582   4.612   4.628   4.951  0.0472 -0.1955 -0.2307
  233ILE    CG2 3583   4.598   4.627   5.206 -0.6023 -0.6238 -0.7404
  233ILE    CD1 3584   4.455   4.649   4.928 -1.4696 -0.7075  0.6823
  233ILE      H 3585   4.882   4.745   5.130  0.8026  0.1623  1.1464
  233ILE     HA 3586   4.811   4.457   5.158  0.9994 -0.1512  0.1682
  233ILE     HB 3587   4.616   4.461   5.086 -0.1176 -0.0834 -0.8377
  233ILE   HG12 3588   4.645   4.731   4.962  1.0614 -0.5940  0.8755
  233ILE   HG13 3589   4.661   4.587   4.863 -0.8231 -1.3539 -0.2295
  233ILE   HG21 3590   4.492   4.603   5.204 -0.4924 -1.1239 -1.0063
  233ILE   HG22 3591   4.630   4.579   5.298  0.0376 -0.7118 -0.9990
  233ILE   HG23 3592   4.630   4.732   5.201  0.1519 -0.7942  0.0579
  233ILE   HD11 3593   4.415   4.706   5.012  0.0250  2.0672 -0.2189
  233ILE   HD12 3594   4.441   4.675   4.823  0.4130 -2.8191 -0.2696
  233ILE   HD13 3595   4.430   4.543   4.929 -0.7090 -0.9066  1.3284
  234VAL      N 3596   4.876   4.386   4.924  0.1720  0.5759  0.6948
  234VAL     CA 3597   4.914   4.337   4.786  0.7341  0.0143 -0.8417
  234VAL      C 3598   4.795   4.354   4.692 -0.3591 -0.6022  0.2734
  234VAL      O 3599   4.681   4.313   4.720  0.5674 -0.0709 -0.5153
  234VAL     CB 3600   4.953   4.191   4.797 -0.3946  0.7422 -0.0714
  234VAL    CG1 3601   4.990   4.122   4.669 -0.3414  0.1545  0.2787
  234VAL    CG2 3602   5.073   4.159   4.891 -1.2156  0.5492 -0.4003
  234VAL      H 3603   4.820   4.312   4.965  0.6433 -0.8339 -0.9681
  234VAL     HA 3604   4.999   4.394   4.750 -0.0307  1.5813 -0.3652
  234VAL     HB 3605   4.865   4.147   4.845  0.1403  0.7574  0.9927
  234VAL   HG11 3606   5.078   4.169   4.626  1.0910 -0.0170  2.6648
  234VAL   HG12 3607   5.028   4.023   4.692 -1.2990 -0.1842  0.4894
  234VAL   HG13 3608   4.910   4.127   4.594 -0.1216 -0.4620 -0.0064
  234VAL   HG21 3609   5.064   4.055   4.923  0.3140 -0.1335 -1.9089
  234VAL   HG22 3610   5.166   4.187   4.842 -1.5946 -1.0113 -2.2739
  234VAL   HG23 3611   5.060   4.208   4.987 -0.9960 -0.4074  0.1498
  235ASP      N 3612   4.825   4.394   4.565 -0.0180 -0.2023 -0.6869
  235ASP     CA 3613   4.716   4.426   4.467  0.1218 -0.1317 -0.1585
  235ASP      C 3614   4.761   4.423   4.323 -0.3109  0.8074 -0.6205
  235ASP      O 3615   4.809   4.527   4.273 -0.4620  0.0679  0.1424
  235ASP     CB 3616   4.663   4.570   4.502 -0.9289  0.4540  0.9141
  235ASP     CG 3617   4.535   4.608   4.423 -0.6343 -0.1306  0.8476
  235ASP    OD1 3618   4.483   4.722   4.425 -0.1268 -0.5580 -0.2271
  235ASP    OD2 3619   4.494   4.521   4.345 -0.3155  0.3086  0.6245
  235ASP      H 3620   4.914   4.442   4.555 -0.4076  0.7192 -0.0482
  235ASP     HA 3621   4.640   4.349   4.474  0.0461 -0.0567 -0.1468
  235ASP    HB2 3622   4.636   4.557   4.607 -0.6568 -1.4069  0.8271
  235ASP    HB3 3623   4.745   4.640   4.487 -0.1194 -0.7893 -1.5120
  236SER      N 3624   4.748   4.312   4.250  0.2008  0.1787  0.7999
  236SER     CA 3625   4.761   4.306   4.102  0.4939  0.4535 -0.5078
  236SER      C 3626   4.664   4.401   4.024  0.0364  0.1013  0.2563
  236SER      O 3627   4.675   4.419   3.900 -0.7631  0.2182  0.2864
  236SER     CB 3628   4.732   4.162   4.066  0.0652  0.4620  0.3283
  236SER     OG 3629   4.592   4.128   4.074  0.2102  0.5311 -0.5598
  236SER      H 3630   4.718   4.225   4.293  0.9449 -0.4513  0.1005
  236SER     HA 3631   4.862   4.337   4.076  0.9718 -1.1988 -0.8067
  236SER    HB2 3632   4.757   4.158   3.960 -0.1005  0.4310  0.2904
  236SER    HB3 3633   4.793   4.089   4.120 -0.6813 -0.1764  0.3355
  236SER     HG 3634   4.551   4.118   3.987 -0.6309  0.5529 -0.1869
  237GLY      N 3635   4.560   4.456   4.094  0.2691  0.3743 -0.1281
  237GLY     CA 3636   4.463   4.548   4.044 -0.5282 -0.4384  0.1581
  237GLY      C 3637   4.502   4.691   4.053 -0.0161  0.7345  0.0789
  237GLY      O 3638   4.427   4.772   3.997  0.1424  0.2201 -0.6685
  237GLY      H 3639   4.551   4.438   4.193 -0.9269  1.9589  0.1269
  237GLY    HA2 3640   4.443   4.528   3.939 -0.7427  1.3565 -0.2044
  237GLY    HA3 3641   4.365   4.541   4.093 -0.2176  1.6876  1.3108
  238THR      N 3642   4.607   4.721   4.116 -0.2185 -0.5945 -0.2587
  238THR     CA 3643   4.674   4.853   4.110  0.7141 -0.3955 -0.3164
  238THR      C 3644   4.806   4.849   4.042 -0.8169  0.2540  0.4528
  238THR      O 3645   4.870   4.743   4.044 -0.0679  0.3218  0.2229
  238THR     CB 3646   4.699   4.906   4.256 -0.5556  1.0848 -0.3755
  238THR    OG1 3647   4.580   4.947   4.311  0.0827 -0.0808 -0.2956
  238THR    CG2 3648   4.793   5.020   4.280 -0.8178  0.4391 -0.3475
  238THR      H 3649   4.660   4.649   4.164 -0.3506 -0.2500  0.4206
  238THR     HA 3650   4.609   4.926   4.062 -0.3838 -0.7115  0.6125
  238THR     HB 3651   4.738   4.824   4.317  0.4808  1.1154 -0.9514
  238THR    HG1 3652   4.533   4.875   4.353 -0.3994 -0.1817 -0.9748
  238THR   HG21 3653   4.789   5.040   4.387  0.0668 -0.2079 -0.1721
  238THR   HG22 3654   4.894   4.987   4.259 -1.2622 -1.3921  0.0563
  238THR   HG23 3655   4.770   5.105   4.215 -1.4017  1.0299  0.5778
  239THR      N 3656   4.856   4.951   3.975  0.1335 -0.2117  1.2133
  239THR     CA 3657   4.995   4.956   3.920  0.3428 -0.1850  0.0483
  239THR      C 3658   5.092   4.989   4.032 -0.2791  0.1035 -0.2607
  239THR      O 3659   5.182   4.907   4.065 -0.1970  0.0558 -0.1073
  239THR     CB 3660   5.006   5.061   3.805  0.2764  0.0795 -0.6210
  239THR    OG1 3661   4.928   5.006   3.696 -0.8934  0.3381  0.5098
  239THR    CG2 3662   5.147   5.075   3.739  0.6458  0.1797 -0.4629
  239THR      H 3663   4.814   5.042   3.980  0.1300  0.0926 -1.4632
  239THR     HA 3664   5.025   4.863   3.871 -0.1688  0.0503 -0.7533
  239THR     HB 3665   4.966   5.157   3.836  0.2462 -0.1331  0.0305
  239THR    HG1 3666   4.834   5.004   3.714 -1.0513 -1.0708 -0.1798
  239THR   HG21 3667   5.166   4.979   3.691  1.1903 -0.8301  1.5410
  239THR   HG22 3668   5.140   5.147   3.658  0.2894  0.6825 -0.0012
  239THR   HG23 3669   5.223   5.102   3.812 -0.5331 -0.3105  1.0480
  240ASN      N 3670   5.079   5.111   4.095  0.7199  1.5300  0.1621
  240ASN     CA 3671   5.184   5.181   4.160  0.1172  0.2301  0.8088
  240ASN      C 3672   5.230   5.128   4.293  0.6135 -0.4796 -0.2817
  240ASN      O 3673   5.146   5.071   4.363 -0.0189 -0.0247 -0.0440
  240ASN     CB 3674   5.127   5.322   4.186 -0.3349 -0.0591 -0.4640
  240ASN     CG 3675   5.129   5.420   4.070  0.3841  0.3627  0.2223
  240ASN    OD1 3676   5.147   5.378   3.958 -0.0445 -0.1762 -0.0963
  240ASN    ND2 3677   5.098   5.543   4.086  0.5619  0.4437  0.2792
  240ASN      H 3678   5.000   5.165   4.064 -0.3594 -0.4220 -0.8689
  240ASN     HA 3679   5.259   5.183   4.080 -0.3224 -0.6920  0.3488
  240ASN    HB2 3680   5.030   5.310   4.235  0.6510 -1.1446  1.4744
  240ASN    HB3 3681   5.191   5.378   4.254  0.4546 -1.2088 -0.1867
  240ASN   HD21 3682   5.111   5.596   4.002  1.6899  0.4839  0.4478
  240ASN   HD22 3683   5.067   5.584   4.174  0.9764 -0.1496  0.7200
  241LEU      N 3684   5.353   5.146   4.337  0.2521  0.5329 -0.1380
  241LEU     CA 3685   5.368   5.130   4.481 -0.7473  0.5170  0.0541
  241LEU      C 3686   5.314   5.259   4.536  0.3797 -1.0769 -0.5213
  241LEU      O 3687   5.372   5.370   4.521  0.4155 -0.1255  0.2074
  241LEU     CB 3688   5.515   5.109   4.511  0.1260  0.2592 -0.1758
  241LEU     CG 3689   5.556   5.095   4.658 -0.1025 -0.6449 -0.3640
  241LEU    CD1 3690   5.457   5.016   4.752 -0.2749 -0.0256  0.0767
  241LEU    CD2 3691   5.694   5.045   4.676 -1.0631 -0.5838  0.2291
  241LEU      H 3692   5.425   5.193   4.283  1.3832 -0.0222  0.8015
  241LEU     HA 3693   5.319   5.043   4.527  0.6455 -0.2635  0.1865
  241LEU    HB2 3694   5.550   5.021   4.456 -0.1112 -0.2842  0.5127
  241LEU    HB3 3695   5.567   5.193   4.466  0.1588  0.0106 -0.6133
  241LEU     HG 3696   5.557   5.195   4.700 -0.6553 -0.9795  0.5163
  241LEU   HD11 3697   5.364   5.070   4.770  0.1854  0.8404 -0.0434
  241LEU   HD12 3698   5.441   4.919   4.704  0.4655  0.2317 -0.7429
  241LEU   HD13 3699   5.504   5.010   4.850  0.2708 -1.9233 -0.2249
  241LEU   HD21 3700   5.758   5.100   4.607 -1.2706 -1.5490 -0.7897
  241LEU   HD22 3701   5.731   5.064   4.777  0.3814  0.9684 -0.5044
  241LEU   HD23 3702   5.693   4.940   4.645 -0.0550 -0.3242 -0.8280
  242ARG      N 3703   5.199   5.251   4.602  0.1319 -0.0800  0.5326
  242ARG     CA 3704   5.127   5.359   4.669  0.7989 -0.3549 -0.4852
  242ARG      C 3705   5.164   5.364   4.815 -0.1622  0.0237  0.1856
  242ARG      O 3706   5.153   5.261   4.886  0.4607  0.5835  0.1691
  242ARG     CB 3707   4.971   5.331   4.651 -0.2247 -0.4857 -0.8002
  242ARG     CG 3708   4.904   5.318   4.514  0.4053  0.1328  0.4589
  242ARG     CD 3709   4.752   5.334   4.504  0.3821  0.4441  0.0656
  242ARG     NE 3710   4.698   5.444   4.569 -0.4246 -0.3796  0.5002
  242ARG     CZ 3711   4.692   5.565   4.531 -0.5213 -0.1059  0.2366
  242ARG    NH1 3712   4.758   5.603   4.424  0.5354  0.0469 -0.5650
  242ARG    NH2 3713   4.623   5.644   4.597  0.1872 -1.3487 -0.7248
  242ARG      H 3714   5.156   5.160   4.608 -0.2355  0.0563  0.0826
  242ARG     HA 3715   5.154   5.451   4.617  0.5314  0.3225  0.5370
  242ARG    HB2 3716   4.941   5.249   4.716  0.6970 -0.0110  0.2835
  242ARG    HB3 3717   4.924   5.420   4.693  2.3936  0.9149 -0.4376
  242ARG    HG2 3718   4.947   5.392   4.446 -1.9847 -0.0265 -1.5211
  242ARG    HG3 3719   4.927   5.219   4.474 -0.5844 -0.2087  0.6931
  242ARG    HD2 3720   4.716   5.335   4.401 -1.7999 -0.5647  0.7121
  242ARG    HD3 3721   4.708   5.243   4.545 -0.4768  1.0062  0.4483
  242ARG     HE 3722   4.632   5.421   4.643 -1.7388  0.5814 -0.2753
  242ARG   HH11 3723   4.744   5.693   4.381  1.7028  0.5995  0.0874
  242ARG   HH12 3724   4.794   5.523   4.373  0.8484 -0.2726  0.1317
  242ARG   HH21 3725   4.588   5.727   4.550 -0.2655 -0.3821  1.1301
  242ARG   HH22 3726   4.581   5.626   4.687 -0.3248  1.9919 -0.0309
  243LEU      N 3727   5.206   5.482   4.857 -0.6733  0.1284  0.4038
  243LEU     CA 3728   5.267   5.515   4.984  0.2857  0.0550 -0.2171
  243LEU      C 3729   5.172   5.625   5.048 -0.4147 -0.0101 -0.8525
  243LEU      O 3730   5.124   5.704   4.966  0.1721  0.0170 -0.2896
  243LEU     CB 3731   5.413   5.544   4.961  0.7153 -0.2092  0.4427
  243LEU     CG 3732   5.499   5.431   4.909 -1.0019  0.4906 -0.0695
  243LEU    CD1 3733   5.636   5.485   4.891 -0.4858  0.0782 -0.3391
  243LEU    CD2 3734   5.500   5.304   5.004  0.6966  0.2175  0.7155
  243LEU      H 3735   5.201   5.559   4.792 -0.3925  1.1671  1.5404
  243LEU     HA 3736   5.262   5.432   5.054 -0.3419  0.2361 -0.0287
  243LEU    HB2 3737   5.413   5.631   4.896 -2.2777 -0.0584  0.3971
  243LEU    HB3 3738   5.451   5.588   5.054 -2.2333  1.4210  1.1151
  243LEU     HG 3739   5.463   5.397   4.812 -2.5873  0.2284  0.5507
  243LEU   HD11 3740   5.695   5.504   4.980 -0.7149 -0.2469 -0.1129
  243LEU   HD12 3741   5.699   5.413   4.840 -0.2213 -0.6560  0.9441
  243LEU   HD13 3742   5.628   5.573   4.827 -0.1094 -0.8594 -1.7736
  243LEU   HD21 3743   5.513   5.325   5.110 -0.7195  0.0443  0.9636
  243LEU   HD22 3744   5.396   5.271   5.002  0.9884 -0.7364  0.2566
  243LEU   HD23 3745   5.563   5.221   4.973 -0.6051 -0.0215 -1.7887
  244PRO      N 3746   5.156   5.629   5.185 -0.1237  0.0432  0.0461
  244PRO     CA 3747   5.093   5.748   5.239  0.5601  0.4505 -0.8645
  244PRO      C 3748   5.175   5.872   5.235  0.4265 -0.0790  0.4678
  244PRO      O 3749   5.297   5.860   5.244  0.2946 -0.5428 -0.1007
  244PRO     CB 3750   5.053   5.699   5.382 -0.7438 -0.4600 -0.6179
  244PRO     CG 3751   5.067   5.550   5.376 -0.2538  0.8688  0.1082
  244PRO     CD 3752   5.184   5.525   5.280  0.0833 -0.1962 -0.6147
  244PRO     HA 3753   4.992   5.770   5.204 -0.3037 -0.9375  0.4754
  244PRO    HB2 3754   5.126   5.732   5.456 -0.0525  0.7142 -1.7439
  244PRO    HB3 3755   4.951   5.720   5.415 -0.6096 -0.3314 -0.2735
  244PRO    HG2 3756   5.090   5.511   5.476  1.3322  0.3340 -0.4074
  244PRO    HG3 3757   4.978   5.503   5.335  0.8261 -1.9968  0.5816
  244PRO    HD2 3758   5.184   5.425   5.236  0.1904 -0.5488  0.1430
  244PRO    HD3 3759   5.278   5.540   5.333  0.2852  0.1534 -1.0543
  245LYS      N 3760   5.115   5.989   5.213 -0.2861 -0.6012 -0.3846
  245LYS     CA 3761   5.190   6.116   5.178  0.2016  0.4088 -0.6157
  245LYS      C 3762   5.310   6.149   5.260  0.0280 -0.0701 -0.8505
  245LYS      O 3763   5.404   6.215   5.212  0.0187  0.0019 -0.7946
  245LYS     CB 3764   5.088   6.223   5.200  0.7084  0.2351  0.8428
  245LYS     CG 3765   4.976   6.242   5.089  0.4123  0.0561 -0.4138
  245LYS     CD 3766   4.880   6.356   5.126 -0.8357  0.4611  0.2505
  245LYS     CE 3767   4.761   6.360   5.037  0.0300 -0.5622 -0.6958
  245LYS     NZ 3768   4.676   6.239   5.063  0.6274 -0.6882  0.2945
  245LYS      H 3769   5.016   5.995   5.234  0.0059  0.6145  0.9373
  245LYS     HA 3770   5.219   6.116   5.072  0.6977  0.6489 -0.4856
  245LYS    HB2 3771   5.041   6.202   5.296 -0.3797 -1.1891  0.0924
  245LYS    HB3 3772   5.133   6.322   5.200  0.0552  0.6661 -1.4066
  245LYS    HG2 3773   5.019   6.260   4.991 -0.8577 -1.6341 -1.3977
  245LYS    HG3 3774   4.922   6.147   5.084  0.3308  0.0933 -0.2702
  245LYS    HD2 3775   4.862   6.344   5.233  1.1272 -0.9334  0.5392
  245LYS    HD3 3776   4.939   6.444   5.102 -0.4833 -0.0897 -1.1409
  245LYS    HE2 3777   4.698   6.447   5.055 -1.1341 -1.5372  0.3669
  245LYS    HE3 3778   4.794   6.375   4.935 -0.1234  0.8765 -0.5800
  245LYS    HZ1 3779   4.653   6.232   5.161  0.3652  0.0331  0.3018
  245LYS    HZ2 3780   4.591   6.242   5.009  0.0309  1.2982  1.1658
  245LYS    HZ3 3781   4.719   6.154   5.030 -0.1829 -0.7705 -0.6451
  246LYS      N 3782   5.318   6.114   5.395 -0.5246  0.2452  0.5572
  246LYS     CA 3783   5.441   6.126   5.473 -0.0688 -0.1241 -0.4733
  246LYS      C 3784   5.554   6.037   5.421 -0.5914  0.4435 -0.4509
  246LYS      O 3785   5.668   6.080   5.383  0.3793  0.6163 -0.2647
  246LYS     CB 3786   5.407   6.101   5.620 -0.7395  0.5031  0.3867
  246LYS     CG 3787   5.520   6.152   5.710 -0.2893  0.3945 -0.8226
  246LYS     CD 3788   5.497   6.107   5.859  0.1893 -0.6797  0.2842
  246LYS     CE 3789   5.369   6.159   5.925  0.0174  0.2649  0.7120
  246LYS     NZ 3790   5.329   6.094   6.048 -1.1766 -0.1992 -0.2452
  246LYS      H 3791   5.242   6.056   5.427 -1.1282 -0.3512 -1.6253
  246LYS     HA 3792   5.478   6.228   5.466  0.7515 -0.2796  0.8118
  246LYS    HB2 3793   5.318   6.158   5.647 -1.0377 -0.4565  1.6123
  246LYS    HB3 3794   5.390   5.997   5.648 -0.4491  0.7595  1.6545
  246LYS    HG2 3795   5.614   6.112   5.672  0.4255  0.3418  0.8391
  246LYS    HG3 3796   5.514   6.261   5.717  0.4794  0.3893  1.0523
  246LYS    HD2 3797   5.496   5.998   5.870 -1.2725 -0.6752  0.5283
  246LYS    HD3 3798   5.581   6.147   5.916  0.1831 -0.4074  0.1071
  246LYS    HE2 3799   5.369   6.268   5.926 -0.6962  0.3711 -1.2406
  246LYS    HE3 3800   5.285   6.124   5.865 -0.6695  0.0478  1.7610
  246LYS    HZ1 3801   5.231   6.107   6.066 -1.1036  1.0338 -0.5557
  246LYS    HZ2 3802   5.350   5.995   6.054 -0.6742 -0.0825  0.0900
  246LYS    HZ3 3803   5.391   6.125   6.122 -0.9374 -1.3203  0.0692
  247VAL      N 3804   5.528   5.902   5.415  0.1617  0.1867  0.1731
  247VAL     CA 3805   5.626   5.806   5.361  0.0567 -0.5091 -0.1114
  247VAL      C 3806   5.661   5.827   5.214  0.0019  0.2622  0.0745
  247VAL      O 3807   5.780   5.824   5.170  0.2019 -0.0230 -0.3902
  247VAL     CB 3808   5.580   5.660   5.370  0.0161  0.1923 -0.3866
  247VAL    CG1 3809   5.679   5.560   5.323  0.7577 -0.1425  0.7793
  247VAL    CG2 3810   5.542   5.625   5.512  0.4938 -0.6739  0.4379
  247VAL      H 3811   5.433   5.875   5.436 -0.1767  1.5130  0.5762
  247VAL     HA 3812   5.718   5.820   5.418 -0.5974  2.1999  0.5715
  247VAL     HB 3813   5.489   5.652   5.310 -0.7701  0.0697  0.7484
  247VAL   HG11 3814   5.778   5.565   5.368  1.0451  0.3688  0.1212
  247VAL   HG12 3815   5.638   5.459   5.332  2.1524 -0.7684  0.6209
  247VAL   HG13 3816   5.695   5.576   5.217 -0.2885  0.6836  0.7087
  247VAL   HG21 3817   5.627   5.619   5.580  0.1149 -0.9413  0.8915
  247VAL   HG22 3818   5.473   5.702   5.544  0.7711  0.9040 -2.1665
  247VAL   HG23 3819   5.485   5.533   5.510  0.4994 -0.6891 -0.8699
  248PHE      N 3820   5.558   5.872   5.143  0.1431  0.2823 -0.2540
  248PHE     CA 3821   5.585   5.928   5.010  0.3210  0.1532 -0.3207
  248PHE      C 3822   5.684   6.046   5.002 -0.8115 -0.0882  0.6017
  248PHE      O 3823   5.770   6.044   4.910  0.2430 -0.5269 -0.1285
  248PHE     CB 3824   5.449   5.967   4.947  0.6638  0.6769 -0.4865
  248PHE     CG 3825   5.447   6.016   4.809  0.1740  1.1136  0.6418
  248PHE    CD1 3826   5.496   5.932   4.708 -0.8696  0.4558 -0.3116
  248PHE    CD2 3827   5.403   6.144   4.767 -0.2166 -0.7119 -0.1616
  248PHE    CE1 3828   5.522   5.976   4.576 -0.1164 -0.4851  0.0011
  248PHE    CE2 3829   5.404   6.181   4.630  0.5296 -0.3733  0.0103
  248PHE     CZ 3830   5.464   6.103   4.537  0.2381  0.9438  0.4072
  248PHE      H 3831   5.465   5.888   5.179  0.4823  0.8343  0.4246
  248PHE     HA 3832   5.632   5.850   4.952  0.6608  0.3572 -0.3259
  248PHE    HB2 3833   5.379   5.883   4.943 -0.1326  1.3168 -0.5772
  248PHE    HB3 3834   5.401   6.044   5.008  0.8560  0.1611  0.3595
  248PHE    HD1 3835   5.521   5.833   4.745 -1.4029  0.4258 -0.0166
  248PHE    HD2 3836   5.365   6.218   4.836  0.4177  0.5674 -1.0956
  248PHE    HE1 3837   5.552   5.905   4.501  0.6816 -1.3119  1.0298
  248PHE    HE2 3838   5.372   6.280   4.600  1.0025 -0.0001  0.7043
  248PHE     HZ 3839   5.470   6.137   4.434  0.3802  0.3846  0.2189
  249GLU      N 3840   5.679   6.146   5.092  0.0222  0.1696 -0.4963
  249GLU     CA 3841   5.773   6.262   5.098  0.2965 -0.2048  0.3279
  249GLU      C 3842   5.916   6.213   5.128  0.4931  0.9200 -0.3714
  249GLU      O 3843   6.013   6.262   5.075  0.2691 -0.5244 -0.1705
  249GLU     CB 3844   5.713   6.367   5.197 -0.0191  1.0084 -0.3259
  249GLU     CG 3845   5.809   6.471   5.253  0.5225 -0.1165 -0.6570
  249GLU     CD 3846   5.747   6.598   5.316 -0.1396 -0.0469  1.0622
  249GLU    OE1 3847   5.645   6.646   5.258  0.2421 -0.2751 -0.5646
  249GLU    OE2 3848   5.801   6.646   5.416  0.1588  0.4775 -0.7977
  249GLU      H 3849   5.603   6.137   5.158 -0.4061 -1.4863 -1.1133
  249GLU     HA 3850   5.781   6.319   5.005  0.9581  1.1277  1.1351
  249GLU    HB2 3851   5.630   6.410   5.140 -1.0085  0.6981  0.8001
  249GLU    HB3 3852   5.653   6.329   5.280 -1.4084  0.6211 -1.4135
  249GLU    HG2 3853   5.866   6.413   5.325 -0.6626 -1.5131 -0.7465
  249GLU    HG3 3854   5.875   6.513   5.177  0.9259  0.6023  0.0566
  250ALA      N 3855   5.928   6.109   5.209  0.0162  0.4392  0.0381
  250ALA     CA 3856   6.056   6.040   5.243  0.6800 -1.0781  0.2369
  250ALA      C 3857   6.112   5.969   5.123 -0.6578 -0.7941  0.0573
  250ALA      O 3858   6.238   5.974   5.110  0.6721 -0.3029 -0.1094
  250ALA     CB 3859   6.034   5.946   5.365  0.7571 -0.4030 -0.2564
  250ALA      H 3860   5.839   6.065   5.225  0.1256  0.3107  0.3073
  250ALA     HA 3861   6.124   6.114   5.284 -0.2296 -1.0283  1.8478
  250ALA    HB1 3862   5.988   6.003   5.446  0.5581 -0.7299 -0.1307
  250ALA    HB2 3863   5.966   5.864   5.340 -0.0602 -0.3129  1.3588
  250ALA    HB3 3864   6.134   5.915   5.394  0.9692 -0.1947 -0.7608
  251ALA      N 3865   6.026   5.905   5.040 -0.0652 -0.7175  0.4757
  251ALA     CA 3866   6.078   5.831   4.931  0.8115  0.3476 -0.3408
  251ALA      C 3867   6.134   5.924   4.823  0.8852  0.0380 -0.3894
  251ALA      O 3868   6.248   5.918   4.786 -0.5386 -0.8944 -0.5745
  251ALA     CB 3869   5.965   5.748   4.865  0.0523  1.3947 -0.1735
  251ALA      H 3870   5.927   5.915   5.055 -0.0717 -0.6896  0.4123
  251ALA     HA 3871   6.158   5.766   4.966  0.2864 -0.3353 -0.3736
  251ALA    HB1 3872   5.942   5.668   4.936  0.5144  0.9360 -0.5255
  251ALA    HB2 3873   5.866   5.793   4.855 -1.1040 -0.8318 -0.1510
  251ALA    HB3 3874   5.993   5.696   4.774 -0.2684 -0.0843  0.5063
  252VAL      N 3875   6.050   6.022   4.778  0.3895  0.2655 -0.0636
  252VAL     CA 3876   6.078   6.113   4.668  0.0489  0.1679 -0.0605
  252VAL      C 3877   6.192   6.202   4.702  0.0413 -1.0251  0.3824
  252VAL      O 3878   6.272   6.234   4.611  0.6834  1.0302  0.0234
  252VAL     CB 3879   5.949   6.206   4.641  0.5559  0.0647  0.2461
  252VAL    CG1 3880   5.972   6.314   4.531  0.5468  0.6928  1.1858
  252VAL    CG2 3881   5.821   6.121   4.588 -1.7936  0.1272 -1.1742
  252VAL      H 3882   5.958   6.014   4.818  0.1360 -1.1205 -0.8072
  252VAL     HA 3883   6.114   6.056   4.583 -1.0336 -1.2163  0.3397
  252VAL     HB 3884   5.922   6.257   4.734 -0.5406  0.4344 -0.2384
  252VAL   HG11 3885   5.995   6.263   4.437 -0.9563  0.7241  0.7376
  252VAL   HG12 3886   5.872   6.352   4.510 -0.2484 -1.6950 -0.2643
  252VAL   HG13 3887   6.050   6.385   4.557  0.3788  1.2264  0.2991
  252VAL   HG21 3888   5.804   6.032   4.648  0.5824 -0.0141 -0.5252
  252VAL   HG22 3889   5.735   6.188   4.595 -0.8165  1.4302  1.6285
  252VAL   HG23 3890   5.842   6.087   4.487 -1.0892  0.6469 -1.2219
  253LYS      N 3891   6.219   6.243   4.828 -0.0671  0.2664 -0.2227
  253LYS     CA 3892   6.335   6.311   4.872 -1.3608 -0.5004 -0.4798
  253LYS      C 3893   6.464   6.226   4.847  0.4614 -0.0033 -1.0889
  253LYS      O 3894   6.558   6.266   4.785 -0.2660  0.1210  0.1314
  253LYS     CB 3895   6.326   6.354   5.019 -0.9791  0.3669  0.2202
  253LYS     CG 3896   6.247   6.476   5.041 -0.0336 -0.6867 -0.9584
  253LYS     CD 3897   6.218   6.489   5.187  0.4557 -0.0382  0.2393
  253LYS     CE 3898   6.133   6.614   5.204  0.4185 -0.3768  0.4260
  253LYS     NZ 3899   6.106   6.650   5.346  0.2093  0.4548  0.3382
  253LYS      H 3900   6.171   6.205   4.909  1.1509 -0.1810  0.3428
  253LYS     HA 3901   6.347   6.401   4.811 -0.5442 -0.2271  0.0477
  253LYS    HB2 3902   6.283   6.268   5.072 -0.2517 -0.3387 -0.3012
  253LYS    HB3 3903   6.423   6.387   5.057 -0.4686  0.0896 -0.7776
  253LYS    HG2 3904   6.299   6.561   4.997  0.5480 -0.5592 -0.0575
  253LYS    HG3 3905   6.156   6.474   4.981 -0.4999  0.8369 -0.4032
  253LYS    HD2 3906   6.160   6.407   5.229 -0.1014  0.0204 -0.3866
  253LYS    HD3 3907   6.305   6.496   5.251 -0.0885  0.0101  0.9959
  253LYS    HE2 3908   6.185   6.684   5.139  0.4103 -1.3591 -0.7084
  253LYS    HE3 3909   6.036   6.608   5.154  0.3634  1.2151  0.2369
  253LYS    HZ1 3910   6.194   6.639   5.395 -0.2007 -0.7050  0.8895
  253LYS    HZ2 3911   6.071   6.745   5.348 -0.4946  0.2014  1.2548
  253LYS    HZ3 3912   6.037   6.590   5.388 -1.2654  0.7687 -1.3888
  254SER      N 3913   6.456   6.101   4.901 -0.2215 -0.6358  0.2491
  254SER     CA 3914   6.580   6.018   4.890 -0.4639  0.9781 -0.3165
  254SER      C 3915   6.603   5.976   4.744  0.0733  0.2543 -0.1674
  254SER      O 3916   6.716   5.974   4.704 -0.1107 -0.1245  0.4374
  254SER     CB 3917   6.549   5.897   4.977  0.0433  0.5969  0.4307
  254SER     OG 3918   6.646   5.792   4.970 -0.1597  0.1991  0.2064
  254SER      H 3919   6.370   6.069   4.942 -0.7364  0.2699 -0.0582
  254SER     HA 3920   6.661   6.070   4.940 -0.5811  0.7574  0.1072
  254SER    HB2 3921   6.534   5.925   5.081  0.9043 -0.1148  0.7693
  254SER    HB3 3922   6.452   5.864   4.940 -0.1706  0.8062  0.7910
  254SER     HG 3923   6.642   5.761   5.061  0.7667  0.3461  0.3126
  255ILE      N 3924   6.495   5.953   4.664 -0.0928  0.9137  0.4781
  255ILE     CA 3925   6.502   5.917   4.523 -1.1631  0.1576  0.6437
  255ILE      C 3926   6.566   6.038   4.440 -0.4934 -0.2531  0.0142
  255ILE      O 3927   6.653   6.004   4.357  0.1187 -0.2907 -0.3839
  255ILE     CB 3928   6.361   5.867   4.464 -0.3359 -1.0037 -0.0829
  255ILE    CG1 3929   6.314   5.730   4.513 -0.2721 -0.9868 -0.4017
  255ILE    CG2 3930   6.372   5.872   4.312 -0.4476  1.0309  0.9700
  255ILE    CD1 3931   6.163   5.703   4.504  1.1160  0.0985 -1.0153
  255ILE      H 3932   6.412   5.928   4.715  0.0108  0.1736  0.3080
  255ILE     HA 3933   6.562   5.827   4.509 -0.5183  0.6319  0.3037
  255ILE     HB 3934   6.285   5.940   4.492  0.3214 -0.4086  0.2029
  255ILE   HG12 3935   6.375   5.653   4.467 -1.0321 -1.2307 -1.0660
  255ILE   HG13 3936   6.342   5.734   4.618  1.3517  0.1756 -0.8081
  255ILE   HG21 3937   6.448   5.800   4.280 -0.9355  0.6505  0.6343
  255ILE   HG22 3938   6.274   5.847   4.270  0.0435 -0.4054  0.5715
  255ILE   HG23 3939   6.400   5.967   4.266  0.2070  0.5606  0.3352
  255ILE   HD11 3940   6.129   5.687   4.402 -0.3995 -1.3600 -0.3671
  255ILE   HD12 3941   6.150   5.612   4.562 -1.4092  0.5643 -0.6426
  255ILE   HD13 3942   6.118   5.786   4.559  0.7416 -0.5173 -0.3732
  256LYS      N 3943   6.522   6.158   4.474  0.5048  0.5541 -0.1626
  256LYS     CA 3944   6.583   6.271   4.419  0.0489 -1.0181  0.0680
  256LYS      C 3945   6.724   6.282   4.450 -0.0990 -0.0720  0.8129
  256LYS      O 3946   6.809   6.309   4.360  0.4127  0.6061  0.2922
  256LYS     CB 3947   6.516   6.407   4.451  0.7313 -0.3425 -0.4964
  256LYS     CG 3948   6.374   6.432   4.388 -0.0576  0.3334 -0.7145
  256LYS     CD 3949   6.297   6.537   4.466 -0.1322 -0.8511  0.4521
  256LYS     CE 3950   6.161   6.588   4.397 -0.3479  0.4046  0.1526
  256LYS     NZ 3951   6.066   6.653   4.488  0.2582  0.2799 -0.6822
  256LYS      H 3952   6.446   6.175   4.539  0.4873 -0.1625  0.0229
  256LYS     HA 3953   6.583   6.261   4.311 -1.0686  0.3127 -0.1128
  256LYS    HB2 3954   6.502   6.425   4.558 -1.1705  2.2075 -0.9703
  256LYS    HB3 3955   6.576   6.494   4.421  0.2220  0.5016  0.7613
  256LYS    HG2 3956   6.377   6.454   4.282  0.2297  1.7451 -0.4442
  256LYS    HG3 3957   6.315   6.341   4.400 -0.4797  0.7031  0.3073
  256LYS    HD2 3958   6.270   6.490   4.561  1.3815 -1.5321  0.5940
  256LYS    HD3 3959   6.364   6.622   4.481  0.4957 -1.0954 -0.7661
  256LYS    HE2 3960   6.179   6.651   4.310 -0.4265  1.1172  0.6320
  256LYS    HE3 3961   6.108   6.499   4.364  0.2375  0.0424  0.1706
  256LYS    HZ1 3962   5.980   6.679   4.442 -0.0256  0.6284  0.0058
  256LYS    HZ2 3963   6.046   6.596   4.569  1.3706  0.1208 -0.4800
  256LYS    HZ3 3964   6.099   6.739   4.530 -1.6440  0.1836  1.4117
  257ALA      N 3965   6.767   6.251   4.573 -0.0732  0.5383  0.9413
  257ALA     CA 3966   6.900   6.262   4.617 -0.6502  0.3737 -0.7457
  257ALA      C 3967   7.001   6.158   4.549  0.7399  0.7625 -0.2521
  257ALA      O 3968   7.112   6.189   4.507  0.7609 -0.7560  0.0092
  257ALA     CB 3969   6.906   6.236   4.772  0.7648  0.1028  1.2627
  257ALA      H 3970   6.705   6.226   4.648 -0.7533  0.2011  0.2977
  257ALA     HA 3971   6.940   6.362   4.598 -1.7197  0.6416 -1.8149
  257ALA    HB1 3972   6.896   6.130   4.793  0.8160 -0.0647  0.4866
  257ALA    HB2 3973   6.998   6.268   4.821  0.6353 -0.6102  2.0097
  257ALA    HB3 3974   6.822   6.293   4.813  0.9112  0.9766  0.4309
  258ALA      N 3975   6.939   6.035   4.517  0.1667  0.0201 -0.4160
  258ALA     CA 3976   7.012   5.930   4.445  0.2015 -1.1883  0.3833
  258ALA      C 3977   7.021   5.966   4.292  0.4271  0.0838  0.7874
  258ALA      O 3978   7.125   5.945   4.234 -0.7223  0.5282 -0.0901
  258ALA     CB 3979   6.941   5.797   4.476 -0.2439  0.6182  0.0082
  258ALA      H 3980   6.851   6.013   4.561  1.3584  0.2621  2.5935
  258ALA     HA 3981   7.115   5.918   4.481  0.1101 -1.2349  0.6376
  258ALA    HB1 3982   6.989   5.727   4.407  0.6087  0.5779  0.6215
  258ALA    HB2 3983   6.957   5.757   4.576  0.3615 -0.1524 -0.3736
  258ALA    HB3 3984   6.837   5.809   4.444 -0.4373 -0.2899  0.2348
  259SER      N 3985   6.918   6.025   4.230 -0.4864 -0.7293 -0.1238
  259SER     CA 3986   6.930   6.075   4.096 -0.3549  0.0892  0.7863
  259SER      C 3987   6.979   6.217   4.078  0.2592  0.1513  0.1315
  259SER      O 3988   6.963   6.270   3.968  0.3474 -0.6659  0.6554
  259SER     CB 3989   6.794   6.055   4.029 -0.8187  0.7650  0.4865
  259SER     OG 3990   6.677   6.096   4.100  0.1818 -0.2216 -0.1031
  259SER      H 3991   6.837   6.045   4.288  0.4375  1.6321  0.6217
  259SER     HA 3992   7.012   6.025   4.044 -0.4557  0.2769  0.4341
  259SER    HB2 3993   6.790   6.105   3.933  0.4994  0.1509  0.0563
  259SER    HB3 3994   6.781   5.949   4.005  0.2168  0.4594  1.0915
  259SER     HG 3995   6.663   6.041   4.178 -2.1360  0.1194 -0.1558
  260SER      N 3996   7.027   6.294   4.176  0.5535 -0.4763  0.2806
  260SER     CA 3997   7.047   6.443   4.165 -0.2820 -0.6347 -0.9423
  260SER      C 3998   7.158   6.495   4.072 -0.0858 -0.8761  0.4371
  260SER      O 3999   7.181   6.616   4.053  0.3014 -0.5996  0.1477
  260SER     CB 4000   7.071   6.500   4.314 -0.0846  0.0900  0.0614
  260SER     OG 4001   7.192   6.452   4.379 -0.4193 -0.4710  0.2071
  260SER      H 4002   7.015   6.253   4.268  0.8109 -0.1162  0.4783
  260SER     HA 4003   6.949   6.483   4.139 -1.0132 -1.0171  0.9233
  260SER    HB2 4004   7.070   6.607   4.294 -0.8157 -0.2273 -2.0105
  260SER    HB3 4005   6.986   6.482   4.380 -0.0919 -0.5579 -0.1185
  260SER     HG 4006   7.183   6.357   4.374 -2.6050 -0.4537  1.2657
  261THR      N 4007   7.226   6.413   4.002  0.2162  0.6695  0.3951
  261THR     CA 4008   7.313   6.443   3.889 -0.9507  0.8442  0.1457
  261THR      C 4009   7.233   6.467   3.762  0.5616 -0.0096  0.0944
  261THR      O 4010   7.290   6.534   3.671 -0.5016 -0.4928 -0.3639
  261THR     CB 4011   7.410   6.327   3.869  0.0370  0.2289  0.6791
  261THR    OG1 4012   7.353   6.201   3.842  0.2684 -0.4332  0.1286
  261THR    CG2 4013   7.517   6.313   3.971  0.1433 -0.4358 -0.3955
  261THR      H 4014   7.201   6.318   4.025 -0.3255  0.8655  0.6551
  261THR     HA 4015   7.378   6.527   3.911  1.2537 -0.8548  0.7523
  261THR     HB 4016   7.464   6.352   3.777  0.6688  0.2741  1.0531
  261THR    HG1 4017   7.351   6.150   3.923 -0.6912  0.2698  0.5790
  261THR   HG21 4018   7.483   6.335   4.073 -0.5448 -0.5248 -0.5969
  261THR   HG22 4019   7.560   6.213   3.973 -0.6611 -0.7928 -0.1356
  261THR   HG23 4020   7.603   6.375   3.946 -0.3900  0.5530  0.1018
  262GLU      N 4021   7.101   6.428   3.759 -0.0056 -0.2990  0.4305
  262GLU     CA 4022   6.997   6.475   3.667  0.1915 -0.1340  0.7884
  262GLU      C 4023   6.883   6.548   3.745  0.2831 -0.7687  0.8202
  262GLU      O 4024   6.869   6.542   3.864  0.7262 -0.5700 -1.1705
  262GLU     CB 4025   6.949   6.352   3.586  0.3369  0.5447 -0.6864
  262GLU     CG 4026   7.054   6.267   3.517 -0.2092 -0.2265  1.0305
  262GLU     CD 4027   7.132   6.346   3.411  0.0717  0.2039 -0.4086
  262GLU    OE1 4028   7.076   6.396   3.313 -0.3818  0.0163 -0.0767
  262GLU    OE2 4029   7.254   6.356   3.427 -0.0099  0.6005 -0.1801
  262GLU      H 4030   7.057   6.379   3.835  0.4937  0.8340  1.5320
  262GLU     HA 4031   7.045   6.534   3.589  0.0951  0.6703  1.3176
  262GLU    HB2 4032   6.900   6.282   3.654  1.4131 -0.6513 -1.0618
  262GLU    HB3 4033   6.877   6.382   3.510  0.1982 -0.9372 -1.2088
  262GLU    HG2 4034   7.122   6.215   3.585  0.4857 -1.7356 -0.6538
  262GLU    HG3 4035   7.010   6.183   3.463  1.9989 -0.2382 -1.0796
  263LYS      N 4036   6.805   6.625   3.668 -1.1209 -0.6648 -0.3797
  263LYS     CA 4037   6.711   6.725   3.717 -0.3781 -0.5848  0.5019
  263LYS      C 4038   6.577   6.732   3.649 -0.0381  0.5444  0.3364
  263LYS      O 4039   6.571   6.747   3.525  0.2482 -0.4786 -0.5144
  263LYS     CB 4040   6.785   6.865   3.714  0.0330  0.2842  0.5734
  263LYS     CG 4041   6.726   6.979   3.791  0.0786  1.0296 -0.4628
  263LYS     CD 4042   6.811   7.098   3.800 -0.1615 -0.1619 -0.3758
  263LYS     CE 4043   6.921   7.096   3.904  0.5662 -0.3036 -0.3380
  263LYS     NZ 4044   6.985   7.231   3.920  0.5902 -0.1804  0.5042
  263LYS      H 4045   6.819   6.635   3.569 -1.1426  0.4110 -0.3040
  263LYS     HA 4046   6.680   6.703   3.819 -0.1086 -1.1274  0.4757
  263LYS    HB2 4047   6.885   6.843   3.752 -0.0834 -0.7975  0.3247
  263LYS    HB3 4048   6.795   6.899   3.611 -0.6368  0.6746  0.6287
  263LYS    HG2 4049   6.625   7.008   3.761 -0.5004  0.2845  0.6486
  263LYS    HG3 4050   6.704   6.940   3.890 -0.1851 -0.0006 -0.9069
  263LYS    HD2 4051   6.845   7.122   3.700 -0.5094  2.4680  0.0063
  263LYS    HD3 4052   6.742   7.180   3.821 -0.7313 -0.3697 -1.2984
  263LYS    HE2 4053   6.883   7.061   4.000  0.4648  0.1956 -0.1901
  263LYS    HE3 4054   6.998   7.025   3.874  0.1634 -0.3134 -1.4246
  263LYS    HZ1 4055   6.983   7.292   3.840 -0.0123  0.6559  1.1256
  263LYS    HZ2 4056   6.935   7.284   3.990 -0.6242  0.0989 -0.4877
  263LYS    HZ3 4057   7.077   7.216   3.959  1.0878  2.2040  0.5043
  264PHE      N 4058   6.465   6.721   3.722  0.9616 -0.7625 -0.2274
  264PHE     CA 4059   6.330   6.685   3.679 -0.4186 -0.2959 -0.3209
  264PHE      C 4060   6.220   6.769   3.763 -0.3632  0.0323  0.9267
  264PHE      O 4061   6.232   6.790   3.883 -0.7524 -0.1467  0.8013
  264PHE     CB 4062   6.314   6.536   3.701  0.1529 -0.2488  0.1373
  264PHE     CG 4063   6.418   6.443   3.657  0.1436 -0.3844 -0.5555
  264PHE    CD1 4064   6.443   6.425   3.520 -0.7280 -0.3692 -0.6044
  264PHE    CD2 4065   6.493   6.372   3.756  0.2499  0.4177  0.0383
  264PHE    CE1 4066   6.557   6.342   3.481  0.7443 -0.4062  1.0908
  264PHE    CE2 4067   6.596   6.282   3.716 -0.9200 -0.4412  0.4486
  264PHE     CZ 4068   6.631   6.274   3.579 -0.1318  0.8692 -0.6055
  264PHE      H 4069   6.480   6.706   3.820  0.6532  0.5410  0.0526
  264PHE     HA 4070   6.334   6.707   3.573 -0.0898 -1.4427 -0.5677
  264PHE    HB2 4071   6.296   6.528   3.808 -0.5833 -0.5135  0.0049
  264PHE    HB3 4072   6.221   6.494   3.664  0.5099 -0.0867 -1.0255
  264PHE    HD1 4073   6.389   6.481   3.446  0.0364 -0.5172 -1.3022
  264PHE    HD2 4074   6.464   6.389   3.858  0.5921  0.6982  0.0897
  264PHE    HE1 4075   6.582   6.343   3.376  0.4411 -0.8087  1.0093
  264PHE    HE2 4076   6.652   6.229   3.792 -1.5783 -1.7635  0.0634
  264PHE     HZ 4077   6.705   6.200   3.552  0.0190  0.2501  1.2422
  265PRO      N 4078   6.116   6.816   3.689  0.2447  0.2911 -0.7478
  265PRO     CA 4079   6.017   6.913   3.734  0.5294 -0.3990 -0.5740
  265PRO      C 4080   5.899   6.850   3.812  0.1020  0.0784  0.4171
  265PRO      O 4081   5.867   6.730   3.805  0.0253  0.0937  0.0222
  265PRO     CB 4082   5.959   6.964   3.601  0.2675  0.2099 -0.6133
  265PRO     CG 4083   5.959   6.851   3.503 -0.5524 -0.3793  0.2693
  265PRO     CD 4084   6.092   6.783   3.554  1.1010 -0.0445  1.1688
  265PRO     HA 4085   6.058   6.988   3.801  0.3064 -1.7186  1.1922
  265PRO    HB2 4086   5.857   7.001   3.610  0.4039  0.6503 -0.8088
  265PRO    HB3 4087   6.016   7.051   3.569 -0.8421  1.3739  0.3332
  265PRO    HG2 4088   5.870   6.788   3.509 -0.7815 -0.1122 -0.1939
  265PRO    HG3 4089   5.988   6.890   3.406 -0.1304 -0.1158  0.4938
  265PRO    HD2 4090   6.083   6.675   3.542 -0.7465  0.1870 -0.5932
  265PRO    HD3 4091   6.174   6.822   3.493  1.1007 -0.6980  0.7305
  266ASP      N 4092   5.832   6.935   3.884 -0.2322  0.1146 -0.2447
  266ASP     CA 4093   5.718   6.915   3.979  0.0492  0.5392 -0.1747
  266ASP      C 4094   5.628   6.793   3.944 -0.3995 -0.1295 -0.0341
  266ASP      O 4095   5.600   6.704   4.023  0.0592 -0.3921 -0.0147
  266ASP     CB 4096   5.632   7.035   3.995  0.8700 -1.1221  0.0521
  266ASP     CG 4097   5.687   7.180   4.015  0.0336  0.6062 -0.8020
  266ASP    OD1 4098   5.605   7.263   4.049  0.1138 -0.9936  0.3632
  266ASP    OD2 4099   5.807   7.205   4.010  0.4951 -0.0509 -0.0221
  266ASP      H 4100   5.848   7.034   3.872 -0.5285  0.2323  0.2612
  266ASP     HA 4101   5.767   6.897   4.075 -0.6501 -0.9371 -0.0557
  266ASP    HB2 4102   5.580   7.045   3.900 -0.5908  1.5896  0.9032
  266ASP    HB3 4103   5.567   7.022   4.081  0.7514  1.2677  0.4625
  267GLY      N 4104   5.571   6.803   3.824 -0.6257  0.7371  0.3729
  267GLY     CA 4105   5.469   6.703   3.781  0.4509 -1.5912  0.1851
  267GLY      C 4106   5.524   6.568   3.736  0.0514 -0.0228 -0.7548
  267GLY      O 4107   5.445   6.476   3.720 -0.1146  0.1488 -0.4416
  267GLY      H 4108   5.604   6.878   3.766  0.2640 -0.7345 -1.2252
  267GLY    HA2 4109   5.396   6.692   3.861  0.5223  0.2188  0.5898
  267GLY    HA3 4110   5.435   6.751   3.689  1.2282 -0.1483  0.5739
  268PHE      N 4111   5.655   6.552   3.709  0.2213  0.4696 -0.1524
  268PHE     CA 4112   5.720   6.419   3.681  0.5214  0.3827  0.1174
  268PHE      C 4113   5.698   6.318   3.793 -0.0857  0.3916 -1.4187
  268PHE      O 4114   5.647   6.202   3.780 -0.1194 -0.0737  0.1186
  268PHE     CB 4115   5.865   6.435   3.633 -0.1410  0.2985 -0.2822
  268PHE     CG 4116   5.944   6.307   3.636 -0.0038  0.3840 -0.0223
  268PHE    CD1 4117   5.902   6.198   3.549 -0.3465 -0.5390  0.2542
  268PHE    CD2 4118   6.044   6.275   3.732  0.3998  0.1019  0.6918
  268PHE    CE1 4119   5.961   6.067   3.550 -0.2504 -0.2177 -0.3303
  268PHE    CE2 4120   6.109   6.149   3.729 -0.0069  0.0479  0.4443
  268PHE     CZ 4121   6.064   6.042   3.646 -0.6610 -0.0570  0.6718
  268PHE      H 4122   5.718   6.622   3.746  0.4718 -0.0740  0.4892
  268PHE     HA 4123   5.659   6.387   3.597  0.6796  0.2271  0.0615
  268PHE    HB2 4124   5.864   6.473   3.531  0.9842  0.7390 -0.1651
  268PHE    HB3 4125   5.927   6.499   3.697 -0.4214  0.1424  0.1504
  268PHE    HD1 4126   5.819   6.213   3.482 -0.7630 -1.3238  0.5748
  268PHE    HD2 4127   6.082   6.357   3.792 -0.0601  0.5093  0.4395
  268PHE    HE1 4128   5.935   5.993   3.476  0.9767 -0.3690 -0.6546
  268PHE    HE2 4129   6.199   6.142   3.787 -0.0057  2.0948  0.8340
  268PHE     HZ 4130   6.127   5.954   3.653  1.0296  0.9900 -0.1114
  269TRP      N 4131   5.718   6.364   3.913 -1.0246 -0.5934  0.4574
  269TRP     CA 4132   5.714   6.301   4.042 -1.1902  0.0982 -0.1382
  269TRP      C 4133   5.570   6.276   4.078  0.0438 -0.4372 -0.3728
  269TRP      O 4134   5.536   6.194   4.161 -0.0743 -0.0645 -0.5568
  269TRP     CB 4135   5.781   6.387   4.151 -1.2213  0.2042  1.4783
  269TRP     CG 4136   5.923   6.429   4.108  0.1605  1.0146 -0.2576
  269TRP    CD1 4137   5.953   6.550   4.069  0.0424 -0.1511  0.6417
  269TRP    CD2 4138   6.049   6.361   4.114  0.1860  0.1046 -0.5762
  269TRP    NE1 4139   6.092   6.560   4.048  0.7570  0.1073  0.0801
  269TRP    CE2 4140   6.152   6.443   4.068 -0.2693  0.1083 -0.4179
  269TRP    CE3 4141   6.074   6.217   4.134  0.6560 -1.4822  0.6998
  269TRP    CZ2 4142   6.283   6.401   4.064  0.1293 -0.0485 -0.3204
  269TRP    CZ3 4143   6.202   6.178   4.117 -0.2777 -0.1794  0.0185
  269TRP    CH2 4144   6.308   6.262   4.076  0.7577 -0.1309  0.3282
  269TRP      H 4145   5.773   6.448   3.925  0.0655 -1.3128  0.8702
  269TRP     HA 4146   5.766   6.206   4.030 -0.5166  0.4792 -0.3086
  269TRP    HB2 4147   5.724   6.479   4.164 -0.3016  1.1197 -0.2573
  269TRP    HB3 4148   5.782   6.325   4.240  0.4736 -1.3570  0.5042
  269TRP    HD1 4149   5.888   6.636   4.066 -0.0236 -0.1972  0.7542
  269TRP    HE1 4150   6.139   6.646   4.022  0.1724  0.1369 -1.0444
  269TRP    HE3 4151   5.995   6.143   4.135  0.8947 -1.7688 -0.1721
  269TRP    HZ2 4152   6.366   6.465   4.040  0.8738 -0.6365  0.5522
  269TRP    HZ3 4153   6.227   6.077   4.146  1.4666  0.4223  0.8719
  269TRP    HH2 4154   6.411   6.230   4.070  0.8332  0.1159  0.2863
  270LEU      N 4155   5.475   6.359   4.027 -0.7001  0.2262 -0.9233
  270LEU     CA 4156   5.332   6.345   4.051 -0.0820 -1.0637  0.2170
  270LEU      C 4157   5.264   6.253   3.956  0.8329  0.1530  0.3290
  270LEU      O 4158   5.140   6.223   3.972 -0.6098  0.1529  0.5541
  270LEU     CB 4159   5.264   6.484   4.071  0.4027 -0.0578  0.0565
  270LEU     CG 4160   5.313   6.572   4.185 -0.4686 -0.3572 -0.7386
  270LEU    CD1 4161   5.214   6.689   4.204  0.1307  0.4509  1.1060
  270LEU    CD2 4162   5.307   6.493   4.322  0.1395 -0.0185  0.4792
  270LEU      H 4163   5.513   6.431   3.967  0.5523  0.1754 -0.2587
  270LEU     HA 4164   5.315   6.306   4.151  0.1802  0.8187  1.0844
  270LEU    HB2 4165   5.279   6.535   3.977  0.6683  0.0227  0.1414
  270LEU    HB3 4166   5.157   6.465   4.082  0.4318 -0.2473  0.0310
  270LEU     HG 4167   5.412   6.615   4.171 -0.6076  0.6451  0.9137
  270LEU   HD11 4168   5.256   6.775   4.257  0.4939  1.4164 -0.6220
  270LEU   HD12 4169   5.197   6.726   4.103  0.8926  0.0906  0.8262
  270LEU   HD13 4170   5.114   6.662   4.237 -0.5278  0.4360 -0.6990
  270LEU   HD21 4171   5.216   6.433   4.316 -0.1354  0.4597 -0.5474
  270LEU   HD22 4172   5.400   6.438   4.331  0.6083  0.7180  0.3161
  270LEU   HD23 4173   5.303   6.565   4.403  0.4464  0.6468 -0.0782
  271GLY      N 4174   5.332   6.201   3.853  0.3873  0.0639 -0.4613
  271GLY     CA 4175   5.271   6.108   3.760  0.3929 -0.3091  0.1143
  271GLY      C 4176   5.200   6.181   3.637 -0.4022 -0.0417 -0.5194
  271GLY      O 4177   5.132   6.119   3.551 -0.7005  0.4421 -0.2399
  271GLY      H 4178   5.433   6.209   3.855  0.3796  0.1117 -0.3081
  271GLY    HA2 4179   5.346   6.040   3.718  0.4607 -0.4096  0.3913
  271GLY    HA3 4180   5.205   6.051   3.826  0.3653 -0.5204 -0.0933
  272GLU      N 4181   5.217   6.315   3.627 -0.3932  0.4568  0.5316
  272GLU     CA 4182   5.159   6.404   3.522 -0.3141  1.1023 -0.4007
  272GLU      C 4183   5.258   6.424   3.405  0.0324 -0.2105 -0.7539
  272GLU      O 4184   5.223   6.408   3.291  0.4180  0.1632 -0.0798
  272GLU     CB 4185   5.124   6.535   3.590  0.2384  0.0321  0.9139
  272GLU     CG 4186   5.019   6.525   3.701 -0.6541 -1.0733  0.5475
  272GLU     CD 4187   4.892   6.474   3.647  0.6386 -0.0274 -0.3851
  272GLU    OE1 4188   4.839   6.372   3.707 -0.2809 -0.0349 -0.0513
  272GLU    OE2 4189   4.833   6.532   3.554 -0.0042  0.0018  0.3490
  272GLU      H 4190   5.280   6.363   3.690  0.6630  0.1112 -0.2170
  272GLU     HA 4191   5.074   6.351   3.480  0.3622  0.6345 -1.2547
  272GLU    HB2 4192   5.211   6.575   3.642 -0.1953  1.1880  0.8076
  272GLU    HB3 4193   5.096   6.608   3.514  0.4051  0.1482  0.9624
  272GLU    HG2 4194   5.059   6.470   3.786 -0.6877 -0.4018  1.0165
  272GLU    HG3 4195   4.996   6.627   3.731 -0.8027 -0.8247 -0.3392
  273GLN      N 4196   5.383   6.458   3.436  0.0794  0.5618  0.2287
  273GLN     CA 4197   5.491   6.468   3.337 -1.1713 -0.3798  0.4400
  273GLN      C 4198   5.572   6.335   3.320 -0.0260  0.9013  0.1933
  273GLN      O 4199   5.588   6.266   3.426  0.6550 -0.5092  0.4815
  273GLN     CB 4200   5.578   6.595   3.360  0.0400 -0.5147  0.1350
  273GLN     CG 4201   5.500   6.726   3.401 -0.0207 -0.0892 -0.5992
  273GLN     CD 4202   5.587   6.850   3.433  0.4592  0.1509  0.2271
  273GLN    OE1 4203   5.605   6.897   3.543  0.3765 -0.2197 -0.4749
  273GLN    NE2 4204   5.642   6.917   3.334 -0.0553 -0.3154  0.4284
  273GLN      H 4205   5.409   6.470   3.533  0.6682  0.7525  0.0504
  273GLN     HA 4206   5.451   6.486   3.237  0.7854 -0.0325 -0.3688
  273GLN    HB2 4207   5.654   6.583   3.437 -0.3101 -0.6536  0.4643
  273GLN    HB3 4208   5.631   6.621   3.268 -1.1472  0.9835 -0.2050
  273GLN    HG2 4209   5.439   6.761   3.317  0.1674 -0.3947 -0.8663
  273GLN    HG3 4210   5.429   6.711   3.482 -0.5944  0.8283 -0.8923
  273GLN   HE21 4211   5.695   6.998   3.363  0.3204  0.1485 -1.3309
  273GLN   HE22 4212   5.640   6.883   3.239  1.0205  0.4033  0.1156
  274LEU      N 4213   5.617   6.291   3.199 -0.3489  0.4660 -0.0941
  274LEU     CA 4214   5.711   6.184   3.170  0.6031 -0.0180  1.1851
  274LEU      C 4215   5.854   6.222   3.155 -0.4299 -0.8000  0.4556
  274LEU      O 4216   5.878   6.332   3.106  0.9278 -0.3053 -0.7742
  274LEU     CB 4217   5.671   6.109   3.036  0.6381  0.1368  0.0917
  274LEU     CG 4218   5.529   6.044   3.024  0.7961 -0.0786 -0.5316
  274LEU    CD1 4219   5.506   5.999   2.878 -0.9292  0.1881 -1.0023
  274LEU    CD2 4220   5.497   5.927   3.125  0.3472 -0.9164  0.4635
  274LEU      H 4221   5.585   6.348   3.122 -2.0435  0.0847  0.2357
  274LEU     HA 4222   5.701   6.112   3.251  0.5276 -0.5519  0.7107
  274LEU    HB2 4223   5.676   6.184   2.957 -0.3402  0.7110  0.5384
  274LEU    HB3 4224   5.746   6.031   3.022 -0.3725 -1.0111  0.7479
  274LEU     HG 4225   5.463   6.127   3.048  0.9570 -0.2015  0.4534
  274LEU   HD11 4226   5.524   6.082   2.809 -1.2545  1.5495  0.4284
  274LEU   HD12 4227   5.578   5.920   2.859 -1.6601 -1.0283  0.7580
  274LEU   HD13 4228   5.408   5.957   2.854 -0.9077 -0.6816  0.2741
  274LEU   HD21 4229   5.529   5.958   3.225 -0.4700  0.9515  0.2304
  274LEU   HD22 4230   5.390   5.905   3.120  0.3703 -0.9433  0.0198
  274LEU   HD23 4231   5.543   5.832   3.100  0.5737 -0.9591  1.0099
  275VAL      N 4232   5.949   6.133   3.177  0.6665 -0.5778  0.4661
  275VAL     CA 4233   6.088   6.160   3.130  0.1278  0.1039 -1.6187
  275VAL      C 4234   6.123   6.064   3.017  0.1012  0.4689  0.1568
  275VAL      O 4235   6.061   5.958   3.004  0.1451  0.6927 -0.5277
  275VAL     CB 4236   6.181   6.153   3.255  0.9004  0.0574  0.1216
  275VAL    CG1 4237   6.208   6.008   3.292  1.1178  0.3589 -0.5388
  275VAL    CG2 4238   6.315   6.215   3.214  0.7263 -0.0924 -0.3066
  275VAL      H 4239   5.919   6.037   3.189  0.1804 -0.5313 -0.3047
  275VAL     HA 4240   6.091   6.263   3.095  0.1659  0.4362 -0.6851
  275VAL     HB 4241   6.133   6.219   3.328  0.1684  0.1589 -0.4232
  275VAL   HG11 4242   6.260   5.947   3.218 -0.1433  0.3129 -1.4623
  275VAL   HG12 4243   6.268   6.012   3.383 -0.6409  0.6026  0.7310
  275VAL   HG13 4244   6.115   5.963   3.326  0.4849  1.6689 -0.3726
  275VAL   HG21 4245   6.373   6.223   3.306  0.9932 -0.7100 -0.4082
  275VAL   HG22 4246   6.380   6.144   3.163  0.8431 -0.8992  0.8761
  275VAL   HG23 4247   6.304   6.308   3.159  0.4454 -0.1538 -0.3591
  276CYS      N 4248   6.214   6.104   2.932 -0.3968  0.6545 -0.2169
  276CYS     CA 4249   6.250   6.041   2.810 -0.4614 -0.4867 -0.1282
  276CYS      C 4250   6.399   6.048   2.784 -0.0984 -0.6529 -0.0621
  276CYS      O 4251   6.461   6.153   2.807  0.0081  0.0010 -0.1157
  276CYS     CB 4252   6.172   6.107   2.698  0.4885 -0.4091  0.2097
  276CYS     SG 4253   5.994   6.061   2.698 -0.0835 -0.2677  0.1466
  276CYS      H 4254   6.261   6.192   2.945  1.1253 -0.2206  0.8279
  276CYS     HA 4255   6.221   5.938   2.828 -0.1091 -0.4476  0.7435
  276CYS    HB2 4256   6.191   6.214   2.706 -0.1860 -0.2969  0.4285
  276CYS    HB3 4257   6.214   6.066   2.606  0.7677  0.5026 -0.0900
  277TRP      N 4258   6.459   5.945   2.718  0.7404  0.1710 -0.0638
  277TRP     CA 4259   6.602   5.931   2.684 -0.2046 -0.3607 -0.9630
  277TRP      C 4260   6.620   5.852   2.553  0.3509  0.0337 -0.8095
  277TRP      O 4261   6.555   5.750   2.533  0.3021 -0.4172  0.2449
  277TRP     CB 4262   6.684   5.886   2.804  0.0761 -0.1109  0.0118
  277TRP     CG 4263   6.684   5.963   2.927  0.7474 -0.0764  0.0238
  277TRP    CD1 4264   6.750   6.083   2.944  0.8563 -0.0495 -0.1277
  277TRP    CD2 4265   6.615   5.928   3.055 -1.2462  0.0025  0.0917
  277TRP    NE1 4266   6.724   6.130   3.073  0.4045  0.6491  0.1701
  277TRP    CE2 4267   6.651   6.035   3.141  0.0043  0.2573 -0.3695
  277TRP    CE3 4268   6.534   5.824   3.092  0.3730  0.3822  0.4046
  277TRP    CZ2 4269   6.611   6.026   3.278  0.0126  0.8021  0.0357
  277TRP    CZ3 4270   6.500   5.810   3.226  0.1830 -0.4958  0.1169
  277TRP    CH2 4271   6.545   5.908   3.318 -0.4864  0.3042  0.0052
  277TRP      H 4272   6.399   5.866   2.700  0.5347  0.4413 -0.6351
  277TRP     HA 4273   6.648   6.028   2.662 -0.8283  0.0861 -0.3926
  277TRP    HB2 4274   6.649   5.785   2.823  0.1657 -0.5354 -1.7156
  277TRP    HB3 4275   6.788   5.884   2.772  0.6266 -0.1333  1.6194
  277TRP    HD1 4276   6.793   6.143   2.865  0.0382  0.3070 -0.3196
  277TRP    HE1 4277   6.760   6.216   3.112  2.4431  0.7725 -1.6370
  277TRP    HE3 4278   6.511   5.747   3.019  1.3922 -0.4059  0.8671
  277TRP    HZ2 4279   6.651   6.099   3.346 -0.5713  0.1334  1.1757
  277TRP    HZ3 4280   6.447   5.722   3.261 -0.6866  0.1798  0.5930
  277TRP    HH2 4281   6.505   5.908   3.418  0.0002  0.3719  0.2047
  278GLN      N 4282   6.713   5.897   2.463  0.6390  0.0271  0.0167
  278GLN     CA 4283   6.750   5.831   2.334 -0.2673 -0.1361 -0.4397
  278GLN      C 4284   6.794   5.687   2.356  0.2435  0.4248  0.4291
  278GLN      O 4285   6.843   5.650   2.460  0.3141 -0.0298 -0.1033
  278GLN     CB 4286   6.868   5.913   2.269  1.1322  0.1126  0.0917
  278GLN     CG 4287   6.807   6.032   2.185 -0.2839  0.6630 -1.1484
  278GLN     CD 4288   6.872   6.064   2.056  0.0951 -0.4599  1.4263
  278GLN    OE1 4289   6.996   6.066   2.044  0.1841 -0.6698  0.1658
  278GLN    NE2 4290   6.800   6.106   1.956  0.2248  0.1667  0.2425
  278GLN      H 4291   6.753   5.988   2.479 -0.6247  0.5626  0.4421
  278GLN     HA 4292   6.658   5.833   2.276 -0.4959 -0.1627 -0.0824
  278GLN    HB2 4293   6.941   5.953   2.339  0.3686  0.0565  0.9549
  278GLN    HB3 4294   6.918   5.847   2.198  1.0645  1.1458 -0.9835
  278GLN    HG2 4295   6.700   6.010   2.186 -0.1713 -0.2975  1.0260
  278GLN    HG3 4296   6.815   6.115   2.255  0.8138 -0.2935 -0.0528
  278GLN   HE21 4297   6.842   6.136   1.870  2.3553 -1.6933  0.4476
  278GLN   HE22 4298   6.699   6.108   1.955  0.2010  0.9965  1.2228
  279ALA      N 4299   6.770   5.598   2.254 -0.3782 -0.7773 -0.4497
  279ALA     CA 4300   6.787   5.455   2.261  0.5038 -0.0318  0.4467
  279ALA      C 4301   6.894   5.401   2.363 -0.0663  0.1750 -0.1800
  279ALA      O 4302   7.018   5.428   2.347  0.5350 -0.5996  0.0461
  279ALA     CB 4303   6.804   5.402   2.121 -0.1169  0.1699 -0.3559
  279ALA      H 4304   6.733   5.641   2.170 -1.7377 -2.1592 -0.6539
  279ALA     HA 4305   6.694   5.407   2.290  0.9442 -1.2282 -0.0151
  279ALA    HB1 4306   6.800   5.293   2.121 -0.9311  0.1038  1.9206
  279ALA    HB2 4307   6.724   5.439   2.058 -0.0677  2.0473  0.5657
  279ALA    HB3 4308   6.898   5.441   2.081  0.2194  0.7325  0.8947
  280GLY      N 4309   6.856   5.329   2.472 -0.3022 -0.5296 -0.3657
  280GLY     CA 4310   6.951   5.272   2.574  1.0595  0.3277  0.8601
  280GLY      C 4311   7.021   5.377   2.659  0.2835 -0.2813  0.5292
  280GLY      O 4312   7.058   5.334   2.764  0.6914 -0.2181 -1.0514
  280GLY      H 4313   6.757   5.310   2.484 -0.3725 -0.0156 -0.0773
  280GLY    HA2 4314   6.892   5.207   2.638 -0.2210 -1.5280 -1.8130
  280GLY    HA3 4315   7.028   5.217   2.520 -0.4211  0.2490 -1.4872
  281THR      N 4316   7.031   5.510   2.623  0.3604  1.0325 -0.2344
  281THR     CA 4317   7.098   5.607   2.705 -0.6035  0.1912 -0.3119
  281THR      C 4318   7.037   5.649   2.839 -0.4078  0.6672  0.0835
  281THR      O 4319   7.106   5.727   2.908 -0.3587 -0.4787 -0.1405
  281THR     CB 4320   7.135   5.733   2.628 -0.4648 -0.3129  0.3772
  281THR    OG1 4321   7.018   5.808   2.593 -0.2648  0.5028 -0.0872
  281THR    CG2 4322   7.193   5.707   2.490 -0.9270  0.5731  0.9394
  281THR      H 4323   6.980   5.530   2.538 -0.4827 -1.0052 -0.3426
  281THR     HA 4324   7.198   5.571   2.730  0.1836  1.1366 -1.8156
  281THR     HB 4325   7.197   5.801   2.686 -0.9017  0.0845  0.3894
  281THR    HG1 4326   6.958   5.741   2.560 -0.5133  0.2916  0.7476
  281THR   HG21 4327   7.262   5.626   2.511 -0.7830  0.7138  1.0158
  281THR   HG22 4328   7.112   5.688   2.419 -0.4943  1.4572  0.1560
  281THR   HG23 4329   7.249   5.792   2.451  0.6462 -0.4976  0.7000
  282THR      N 4330   6.920   5.600   2.877  0.5425  0.2377 -0.8129
  282THR     CA 4331   6.866   5.603   3.017  1.0535  0.0768 -0.7070
  282THR      C 4332   6.965   5.568   3.122  0.1535 -0.2869 -0.4468
  282THR      O 4333   7.006   5.453   3.130  0.4347 -0.4923  0.3342
  282THR     CB 4334   6.743   5.503   3.031  0.4221  0.1285  0.1422
  282THR    OG1 4335   6.652   5.538   2.926 -0.2914 -0.0853  0.3423
  282THR    CG2 4336   6.684   5.515   3.173  0.0932 -1.2095  0.0932
  282THR      H 4337   6.884   5.537   2.806  1.1675 -0.5191 -0.4924
  282THR     HA 4338   6.820   5.702   3.027 -0.1489 -0.4805 -0.4101
  282THR     HB 4339   6.779   5.401   3.021  0.9521  0.2943  0.3221
  282THR    HG1 4340   6.690   5.528   2.838 -0.4878  0.8835  0.1325
  282THR   HG21 4341   6.738   5.458   3.248  1.0523  0.7159  1.0032
  282THR   HG22 4342   6.680   5.619   3.204  0.9456 -1.2919  0.5432
  282THR   HG23 4343   6.586   5.469   3.156 -1.5633  1.9052 -0.2973
  283PRO      N 4344   6.995   5.657   3.219 -0.1017 -0.2112  0.3083
  283PRO     CA 4345   7.087   5.621   3.328 -0.8553 -0.1006 -0.2474
  283PRO      C 4346   7.019   5.550   3.445  0.5070 -0.9545 -0.2166
  283PRO      O 4347   6.999   5.604   3.557 -0.3352  0.1209  0.0766
  283PRO     CB 4348   7.144   5.755   3.369 -0.8655 -0.0618  0.5288
  283PRO     CG 4349   7.033   5.852   3.354 -0.1242 -0.4146  0.4896
  283PRO     CD 4350   6.968   5.801   3.224  0.1864 -0.0792 -0.3036
  283PRO     HA 4351   7.173   5.569   3.286 -0.1230  1.0685 -0.3004
  283PRO    HB2 4352   7.186   5.750   3.470 -1.0781 -1.3025  0.5915
  283PRO    HB3 4353   7.219   5.788   3.298 -1.8192  0.4600 -0.2894
  283PRO    HG2 4354   6.970   5.834   3.441 -1.1202 -0.4854 -0.2055
  283PRO    HG3 4355   7.071   5.953   3.339 -0.4262 -0.4194 -0.4424
  283PRO    HD2 4356   6.860   5.813   3.223  0.0830 -0.8694 -0.5978
  283PRO    HD3 4357   7.017   5.849   3.139  0.0261  1.1985  0.2920
  284TRP      N 4358   6.975   5.427   3.417  2.0591  0.3192 -0.1065
  284TRP     CA 4359   6.915   5.343   3.525  0.1301  0.0455  0.3735
  284TRP      C 4360   6.995   5.333   3.655 -0.1502  0.4484 -0.0098
  284TRP      O 4361   6.944   5.327   3.767 -0.6615 -0.1740 -0.4966
  284TRP     CB 4362   6.896   5.201   3.468  0.0274 -0.1857  0.1071
  284TRP     CG 4363   6.806   5.182   3.344  0.8350 -0.1438  0.2199
  284TRP    CD1 4364   6.848   5.165   3.220  0.0136  0.5262 -0.3554
  284TRP    CD2 4365   6.654   5.180   3.339 -0.2457  0.2309  0.0648
  284TRP    NE1 4366   6.743   5.157   3.129  0.2489  0.3610 -0.4052
  284TRP    CE2 4367   6.623   5.149   3.199  0.6018  0.2212  0.5007
  284TRP    CE3 4368   6.548   5.186   3.433  0.3496  0.8270 -0.2978
  284TRP    CZ2 4369   6.495   5.121   3.159  0.7047 -0.1083  0.1818
  284TRP    CZ3 4370   6.425   5.161   3.388  0.6505  0.8761 -0.5174
  284TRP    CH2 4371   6.392   5.125   3.259 -0.2831  0.4978 -0.5720
  284TRP      H 4372   6.978   5.381   3.326  0.1891  0.3480 -0.2516
  284TRP     HA 4373   6.815   5.379   3.553 -0.1507 -0.7396  0.4186
  284TRP    HB2 4374   6.997   5.167   3.444  0.8405  1.4105  0.9169
  284TRP    HB3 4375   6.855   5.137   3.546  0.0044 -0.4195 -0.0956
  284TRP    HD1 4376   6.955   5.154   3.207  0.1475 -0.3003  1.0657
  284TRP    HE1 4377   6.771   5.132   3.035  2.8039 -0.6803  0.4546
  284TRP    HE3 4378   6.569   5.211   3.536  1.0585 -0.1192 -0.1872
  284TRP    HZ2 4379   6.472   5.109   3.054  0.2229 -0.1569  0.2915
  284TRP    HZ3 4380   6.343   5.166   3.458  0.4506 -0.0909 -0.6504
  284TRP    HH2 4381   6.287   5.119   3.234  0.0815 -0.5842 -2.1123
  285ASN      N 4382   7.128   5.313   3.644  0.0244 -0.2649  0.4462
  285ASN     CA 4383   7.214   5.296   3.750 -0.5996  0.4752 -0.9634
  285ASN      C 4384   7.214   5.404   3.860  0.1807 -0.5692 -0.2185
  285ASN      O 4385   7.275   5.375   3.963 -0.0222  0.2808  0.2162
  285ASN     CB 4386   7.355   5.283   3.681  0.0801  0.6504  0.2621
  285ASN     CG 4387   7.411   5.408   3.618 -0.2386  0.1278 -0.4182
  285ASN    OD1 4388   7.344   5.505   3.569  0.1128  0.6333  0.3424
  285ASN    ND2 4389   7.540   5.415   3.619 -1.1501 -0.2561  0.5791
  285ASN      H 4390   7.172   5.350   3.561 -1.1649 -0.0982 -0.1536
  285ASN     HA 4391   7.193   5.202   3.801  0.0118  0.9338  0.2087
  285ASN    HB2 4392   7.421   5.259   3.765  0.2961 -0.3427 -0.1658
  285ASN    HB3 4393   7.352   5.194   3.619 -0.8769  1.2570 -0.6210
  285ASN   HD21 4394   7.595   5.477   3.561  0.0702 -1.1989  0.6382
  285ASN   HD22 4395   7.600   5.350   3.668  0.6210  0.0896 -0.9038
  286ILE      N 4396   7.162   5.528   3.841  0.3970 -0.6907 -0.7052
  286ILE     CA 4397   7.154   5.633   3.946 -0.3707  0.0098 -0.0499
  286ILE      C 4398   7.020   5.656   4.011 -0.5201  0.4110 -0.3767
  286ILE      O 4399   7.023   5.704   4.125  0.3829 -0.3512 -0.3028
  286ILE     CB 4400   7.207   5.777   3.894 -0.2820 -0.1951  0.7945
  286ILE    CG1 4401   7.114   5.818   3.774 -0.6623 -0.4479  0.9391
  286ILE    CG2 4402   7.354   5.769   3.854 -0.0181  0.3769  0.1292
  286ILE    CD1 4403   7.136   5.969   3.738 -0.6761  0.4781 -0.2933
  286ILE      H 4404   7.129   5.548   3.747 -1.0253 -1.9498 -0.5603
  286ILE     HA 4405   7.212   5.599   4.031 -0.2340  1.1616  0.3528
  286ILE     HB 4406   7.196   5.857   3.967  0.1911  0.7133 -0.0736
  286ILE   HG12 4407   7.145   5.761   3.686  0.3591 -0.2012  1.1112
  286ILE   HG13 4408   7.009   5.804   3.798 -1.0287 -0.5890 -0.5619
  286ILE   HG21 4409   7.364   5.700   3.770 -1.1919  1.2851 -0.8226
  286ILE   HG22 4410   7.382   5.868   3.817 -0.1104  0.3201 -0.0956
  286ILE   HG23 4411   7.416   5.740   3.939 -0.2739 -0.1004  0.1594
  286ILE   HD11 4412   7.053   6.004   3.677 -0.1117  0.2507 -1.2200
  286ILE   HD12 4413   7.136   6.030   3.829  0.3520  1.0678 -0.6545
  286ILE   HD13 4414   7.231   5.981   3.687  0.6168 -0.0235  1.7624
  287PHE      N 4415   6.916   5.614   3.942 -0.1450  0.6010  0.0406
  287PHE     CA 4416   6.796   5.582   4.012  0.2245  0.0847 -0.3326
  287PHE      C 4417   6.808   5.458   4.109 -0.1365 -0.1494  0.7853
  287PHE      O 4418   6.855   5.355   4.067 -0.3846 -0.0352  0.2076
  287PHE     CB 4419   6.685   5.553   3.907 -0.3303 -0.1648 -0.5380
  287PHE     CG 4420   6.648   5.675   3.832  0.1719  0.0361 -0.0458
  287PHE    CD1 4421   6.559   5.766   3.886 -0.4251  0.7072 -0.6501
  287PHE    CD2 4422   6.711   5.701   3.710  0.7736  0.0410  0.3047
  287PHE    CE1 4423   6.523   5.874   3.817  0.2941 -0.8833 -0.2256
  287PHE    CE2 4424   6.681   5.822   3.649  0.3349  0.3119  0.7388
  287PHE     CZ 4425   6.586   5.914   3.701 -0.5157  0.1768  0.7121
  287PHE      H 4426   6.935   5.560   3.858  0.5060 -0.4307  0.8004
  287PHE     HA 4427   6.772   5.671   4.069 -0.0632 -0.0470 -0.2384
  287PHE    HB2 4428   6.720   5.470   3.846 -0.2270  0.2486 -1.0627
  287PHE    HB3 4429   6.598   5.514   3.959  0.9263 -0.7845  1.2659
  287PHE    HD1 4430   6.497   5.740   3.971 -0.8622 -0.4094 -1.2733
  287PHE    HD2 4431   6.786   5.641   3.661 -0.1652  0.6174 -2.0829
  287PHE    HE1 4432   6.444   5.942   3.847  1.4941  0.9122 -0.8594
  287PHE    HE2 4433   6.746   5.845   3.566  0.5553 -0.8192  0.5656
  287PHE     HZ 4434   6.570   6.009   3.652  0.0912 -0.8740 -1.8382
  288PRO      N 4435   6.771   5.472   4.236  0.3979 -0.1980 -0.3379
  288PRO     CA 4436   6.792   5.374   4.340  0.0237  0.5498 -0.2904
  288PRO      C 4437   6.695   5.260   4.310 -0.1757 -0.4379 -0.3008
  288PRO      O 4438   6.586   5.272   4.249 -0.4136  0.3349 -0.3396
  288PRO     CB 4439   6.760   5.438   4.466 -0.4616 -0.9351 -0.5583
  288PRO     CG 4440   6.656   5.543   4.433  0.7997 -0.3952  0.0868
  288PRO     CD 4441   6.702   5.588   4.290 -0.5680 -0.2895 -0.3151
  288PRO     HA 4442   6.894   5.337   4.340 -0.1528 -0.0952  1.1220
  288PRO    HB2 4443   6.731   5.380   4.553  0.0454  0.1081  0.3551
  288PRO    HB3 4444   6.843   5.504   4.492 -1.3706  0.8473 -1.7304
  288PRO    HG2 4445   6.564   5.487   4.414 -0.2544 -0.0697  3.1798
  288PRO    HG3 4446   6.645   5.624   4.505 -1.4094  0.7804 -1.3222
  288PRO    HD2 4447   6.780   5.661   4.312 -0.3236 -0.7382  0.4000
  288PRO    HD3 4448   6.623   5.635   4.231 -1.0246  1.8367  1.6991
  289VAL      N 4449   6.727   5.154   4.383 -0.9071  0.4340 -0.1686
  289VAL     CA 4450   6.634   5.042   4.405  0.1234  0.2425 -0.4481
  289VAL      C 4451   6.548   5.073   4.534  0.8279  0.9488  0.5049
  289VAL      O 4452   6.601   5.135   4.622  0.4557 -0.1797 -0.1724
  289VAL     CB 4453   6.716   4.914   4.429 -0.4653  0.3619 -0.3780
  289VAL    CG1 4454   6.808   4.888   4.310 -0.2094  0.1617  0.2900
  289VAL    CG2 4455   6.819   4.919   4.553  0.1632 -0.1063 -0.8787
  289VAL      H 4456   6.808   5.159   4.443 -0.7883  0.8527 -0.3549
  289VAL     HA 4457   6.566   5.023   4.322 -0.8253 -1.1072  0.5494
  289VAL     HB 4458   6.665   4.819   4.438  1.1507 -0.5857 -0.3392
  289VAL   HG11 4459   6.881   4.968   4.301 -0.4460  0.4188  0.6128
  289VAL   HG12 4460   6.856   4.791   4.324  0.6240  0.5661  0.3342
  289VAL   HG13 4461   6.744   4.881   4.222 -0.0582 -2.2825  0.2390
  289VAL   HG21 4462   6.887   4.834   4.561  1.1212  0.7029  1.0335
  289VAL   HG22 4463   6.869   5.015   4.564  0.2686 -0.2383 -0.0469
  289VAL   HG23 4464   6.760   4.911   4.645 -0.6223  0.3666 -1.3256
  290ILE      N 4465   6.420   5.024   4.540  0.0507  0.4514 -0.5556
  290ILE     CA 4466   6.331   5.041   4.659 -0.0450  0.7211  0.3811
  290ILE      C 4467   6.314   4.904   4.728  0.2208 -1.3195  0.3526
  290ILE      O 4468   6.288   4.800   4.665  0.6351  0.1154  0.3137
  290ILE     CB 4469   6.194   5.097   4.613  0.8757  0.6781  0.1056
  290ILE    CG1 4470   6.198   5.204   4.502 -0.8730 -0.1106 -0.6958
  290ILE    CG2 4471   6.114   5.146   4.730 -1.1234 -0.5054  0.6172
  290ILE    CD1 4472   6.298   5.327   4.534  1.2883  1.0871 -0.1116
  290ILE      H 4473   6.393   4.954   4.473 -1.7701 -1.2845  1.6667
  290ILE     HA 4474   6.372   5.114   4.728  1.0259  0.2270  0.3002
  290ILE     HB 4475   6.140   5.010   4.575  1.1654  0.6094 -0.1582
  290ILE   HG12 4476   6.233   5.151   4.413 -1.0981 -1.1286 -0.2095
  290ILE   HG13 4477   6.105   5.255   4.477 -0.5903  0.1487 -1.2525
  290ILE   HG21 4478   6.008   5.164   4.708 -1.0107  1.8584  1.4796
  290ILE   HG22 4479   6.120   5.082   4.818  0.4108 -1.6712 -0.2449
  290ILE   HG23 4480   6.150   5.245   4.756 -1.6226 -0.1377 -0.0303
  290ILE   HD11 4481   6.236   5.413   4.561 -0.3458 -0.1058  0.2177
  290ILE   HD12 4482   6.374   5.303   4.608  0.2392 -0.3029  0.5979
  290ILE   HD13 4483   6.343   5.350   4.437  0.2653  1.9460 -0.4294
  291SER      N 4484   6.343   4.896   4.851 -0.4974 -0.3310 -0.3842
  291SER     CA 4485   6.316   4.785   4.931 -0.0840  0.6801 -0.8260
  291SER      C 4486   6.199   4.809   5.030 -0.0757 -0.0497  0.0619
  291SER      O 4487   6.192   4.912   5.096  0.1837  0.0958 -0.3755
  291SER     CB 4488   6.436   4.759   5.026  0.3581 -0.2776  0.3353
  291SER     OG 4489   6.551   4.741   4.952  0.1099 -0.9952 -0.0039
  291SER      H 4490   6.375   4.974   4.906 -0.9717 -0.0487 -0.4897
  291SER     HA 4491   6.304   4.689   4.883  1.2232 -0.6707  1.2124
  291SER    HB2 4492   6.449   4.841   5.096 -1.2790  1.3090 -1.0220
  291SER    HB3 4493   6.418   4.668   5.083 -0.0157 -0.4701 -0.0804
  291SER     HG 4494   6.624   4.761   5.011  0.7453  1.1229 -1.2940
  292LEU      N 4495   6.128   4.697   5.050  0.0754 -0.3737 -0.7210
  292LEU     CA 4496   6.029   4.683   5.157 -0.7707  0.6442 -0.5786
  292LEU      C 4497   6.060   4.564   5.244 -0.8843 -0.2560  0.9362
  292LEU      O 4498   6.065   4.452   5.195  0.5763  0.0475  0.5154
  292LEU     CB 4499   5.888   4.662   5.105  0.4806 -0.4266 -0.2951
  292LEU     CG 4500   5.821   4.776   5.030  0.2084 -0.3492 -0.9629
  292LEU    CD1 4501   5.671   4.746   5.020  0.6035 -0.1915  0.8552
  292LEU    CD2 4502   5.828   4.910   5.112  0.9581  0.4941 -0.2918
  292LEU      H 4503   6.149   4.610   5.003  0.9634 -0.3183 -0.4651
  292LEU     HA 4504   6.032   4.765   5.228 -1.1778 -0.6244  1.0067
  292LEU    HB2 4505   5.890   4.586   5.027 -0.2125  0.0238 -0.7784
  292LEU    HB3 4506   5.815   4.638   5.182  0.4731  1.7063  0.4869
  292LEU     HG 4507   5.880   4.807   4.943 -0.4788  0.5204 -1.1435
  292LEU   HD11 4508   5.652   4.655   4.963  2.1755  0.1146 -0.2684
  292LEU   HD12 4509   5.621   4.741   5.117  0.3195  0.4613  0.7531
  292LEU   HD13 4510   5.614   4.822   4.967  0.1493 -0.5967  0.7393
  292LEU   HD21 4511   5.755   4.980   5.073 -0.2436 -0.8740 -0.7035
  292LEU   HD22 4512   5.810   4.895   5.218 -0.1606  1.1484 -0.3622
  292LEU   HD23 4513   5.926   4.957   5.101  0.6938  1.1211 -0.0108
  293TYR      N 4514   6.098   4.582   5.364 -0.4190 -0.5865 -0.2089
  293TYR     CA 4515   6.114   4.479   5.465 -0.0038  0.0964 -0.6287
  293TYR      C 4516   5.982   4.443   5.529 -0.4479  0.4957 -0.5142
  293TYR      O 4517   5.904   4.529   5.563 -0.0122 -0.2177  0.7429
  293TYR     CB 4518   6.219   4.518   5.572  0.3232  0.4046 -0.8109
  293TYR     CG 4519   6.363   4.527   5.537 -0.4217 -0.6223 -0.3795
  293TYR    CD1 4520   6.394   4.633   5.456 -0.4536 -0.5557 -0.0909
  293TYR    CD2 4521   6.467   4.447   5.590 -1.5384 -0.2041  0.0650
  293TYR    CE1 4522   6.528   4.659   5.415  1.1040  0.1729  0.7175
  293TYR    CE2 4523   6.596   4.461   5.538  0.2876  0.4047  0.2699
  293TYR     CZ 4524   6.624   4.569   5.456 -1.0510 -0.7646  0.3557
  293TYR     OH 4525   6.751   4.591   5.414  0.0461  0.2869  0.5348
  293TYR      H 4526   6.091   4.674   5.403 -1.2444 -1.0517  0.8509
  293TYR     HA 4527   6.159   4.387   5.428 -0.6743  0.1502 -1.6479
  293TYR    HB2 4528   6.190   4.613   5.619  0.3861  0.2251 -0.3998
  293TYR    HB3 4529   6.207   4.446   5.653 -1.3342  0.3472 -1.0472
  293TYR    HD1 4530   6.319   4.708   5.435 -0.4097 -0.3038  0.6056
  293TYR    HD2 4531   6.455   4.379   5.673  0.0855  0.8706  1.3049
  293TYR    HE1 4532   6.551   4.745   5.353  0.3859 -0.6332 -0.7765
  293TYR    HE2 4533   6.681   4.414   5.584  0.6584  0.9811  0.1967
  293TYR     HH 4534   6.766   4.684   5.395 -0.1729  0.2532  0.1745
  294LEU      N 4535   5.953   4.317   5.545 -0.2592 -0.4005  0.1947
  294LEU     CA 4536   5.822   4.267   5.588 -0.6081 -0.1394 -0.3278
  294LEU      C 4537   5.835   4.185   5.713  0.1574  0.0278 -0.3270
  294LEU      O 4538   5.943   4.136   5.748  0.1112 -0.0761  0.8113
  294LEU     CB 4539   5.767   4.176   5.487 -0.1183  0.8247 -0.1993
  294LEU     CG 4540   5.776   4.227   5.343  0.7190 -0.8709 -0.1898
  294LEU    CD1 4541   5.735   4.119   5.242  0.2104 -0.6828 -0.1292
  294LEU    CD2 4542   5.686   4.346   5.300 -0.9850  0.1025 -0.5612
  294LEU      H 4543   6.023   4.247   5.528 -0.2344 -0.4653  0.5518
  294LEU     HA 4544   5.754   4.351   5.600  0.3746  0.7015 -0.3457
  294LEU    HB2 4545   5.823   4.083   5.478 -1.2118  0.1096  0.0016
  294LEU    HB3 4546   5.665   4.152   5.518  0.6639  0.3378  2.4936
  294LEU     HG 4547   5.878   4.260   5.324  0.7664  0.0863  1.3761
  294LEU   HD11 4548   5.645   4.063   5.270 -0.6262  0.2955 -0.7495
  294LEU   HD12 4549   5.733   4.144   5.136 -0.0186 -1.2890 -0.2754
  294LEU   HD13 4550   5.819   4.049   5.243  0.7553 -0.0865  1.3446
  294LEU   HD21 4551   5.725   4.441   5.335  0.9290 -0.4452 -0.9633
  294LEU   HD22 4552   5.709   4.343   5.193  1.4686 -1.4905 -0.1428
  294LEU   HD23 4553   5.580   4.328   5.319 -0.8627 -0.0467  0.0194
  295MET      N 4554   5.724   4.170   5.790 -0.1857  0.1993  0.6465
  295MET     CA 4555   5.725   4.086   5.911  0.7279 -0.0743  1.0966
  295MET      C 4556   5.741   3.938   5.866  0.0384  0.4106  0.8652
  295MET      O 4557   5.678   3.901   5.768  0.0526  0.0899  0.2654
  295MET     CB 4558   5.584   4.114   5.982 -1.6459  0.7156 -0.1212
  295MET     CG 4559   5.560   4.025   6.107  0.3673 -0.2573 -0.7244
  295MET     SD 4560   5.414   4.081   6.198  0.0066 -0.1187  0.0609
  295MET     CE 4561   5.402   3.920   6.299  0.8336 -0.3801  1.1436
  295MET      H 4562   5.639   4.219   5.767 -0.1693 -0.2630 -0.5440
  295MET     HA 4563   5.797   4.117   5.986  0.9760 -1.2609  1.3982
  295MET    HB2 4564   5.581   4.218   6.016 -1.6996  0.5646  0.3463
  295MET    HB3 4565   5.510   4.104   5.903 -0.3938  1.5879 -1.5036
  295MET    HG2 4566   5.549   3.922   6.071 -1.1070 -0.6905  0.7304
  295MET    HG3 4567   5.645   4.029   6.174 -0.7612  0.3920  0.7629
  295MET    HE1 4568   5.365   3.846   6.228 -0.5047  1.5641 -0.4488
  295MET    HE2 4569   5.494   3.893   6.351  1.0711 -0.5163  0.6620
  295MET    HE3 4570   5.322   3.956   6.364  0.1294  0.7415 -0.2308
  296GLY      N 4571   5.827   3.862   5.933 -0.1701 -0.1522 -0.1269
  296GLY     CA 4572   5.843   3.720   5.907 -0.5778 -0.1936  0.4083
  296GLY      C 4573   5.768   3.632   6.006  0.2203 -0.6827 -0.1575
  296GLY      O 4574   5.694   3.679   6.088  0.8003 -0.4222  0.5759
  296GLY      H 4575   5.876   3.900   6.013 -0.5894 -0.7441  0.4332
  296GLY    HA2 4576   5.812   3.691   5.807 -0.4641 -0.8357  0.5467
  296GLY    HA3 4577   5.946   3.685   5.917 -0.2805  0.6162  0.2934
  297GLU      N 4578   5.773   3.502   5.994 -0.4026  0.3211 -0.3348
  297GLU     CA 4579   5.694   3.411   6.071  0.5475  0.4718  0.0039
  297GLU      C 4580   5.738   3.389   6.219 -0.5447  1.0925  0.3969
  297GLU      O 4581   5.658   3.369   6.310  0.5521  0.4165  0.1373
  297GLU     CB 4582   5.685   3.266   6.012  0.3221 -0.1248  0.4205
  297GLU     CG 4583   5.590   3.263   5.885 -0.9957 -0.0747 -0.0466
  297GLU     CD 4584   5.564   3.124   5.832  0.0837 -0.0546  0.3418
  297GLU    OE1 4585   5.636   3.025   5.861  0.2651 -0.2279 -0.3555
  297GLU    OE2 4586   5.473   3.119   5.749  0.1582  0.6962 -0.2299
  297GLU      H 4587   5.851   3.465   5.941 -0.6604  0.7558 -1.0381
  297GLU     HA 4588   5.592   3.450   6.076 -0.1186 -0.8476 -1.6225
  297GLU    HB2 4589   5.783   3.226   5.987  0.5992  0.7214  0.0964
  297GLU    HB3 4590   5.632   3.200   6.082 -0.2336  0.0502  0.1776
  297GLU    HG2 4591   5.490   3.296   5.914 -1.2460 -1.6591  1.1967
  297GLU    HG3 4592   5.621   3.332   5.807 -0.9845  0.3460  0.3225
  298VAL      N 4593   5.872   3.397   6.236  0.6335 -0.1585  0.2357
  298VAL     CA 4594   5.946   3.366   6.361 -0.2614 -0.2936 -0.2140
  298VAL      C 4595   5.974   3.491   6.446  0.9092 -0.5500  0.1916
  298VAL      O 4596   5.987   3.600   6.385 -0.2602 -0.0037 -0.1649
  298VAL     CB 4597   6.076   3.292   6.319  0.0929 -0.9121 -0.2120
  298VAL    CG1 4598   6.168   3.264   6.444 -0.3123  0.2041  0.6057
  298VAL    CG2 4599   6.047   3.158   6.251 -0.5131 -0.1171 -2.0788
  298VAL      H 4600   5.927   3.433   6.160  0.4135 -0.6740 -0.1750
  298VAL     HA 4601   5.892   3.297   6.426 -1.3454 -0.0781 -0.8375
  298VAL     HB 4602   6.125   3.356   6.246 -0.4356  0.6776  0.7086
  298VAL   HG11 4603   6.253   3.208   6.405 -0.0514  0.6121  0.5768
  298VAL   HG12 4604   6.208   3.360   6.476  1.2853 -0.0792 -0.3256
  298VAL   HG13 4605   6.120   3.201   6.519 -0.5349  0.7653  0.9453
  298VAL   HG21 4606   5.976   3.179   6.171 -2.0774  1.8651 -0.3927
  298VAL   HG22 4607   6.142   3.111   6.225 -0.0405 -0.4040 -0.1616
  298VAL   HG23 4608   6.004   3.084   6.318 -1.0175  1.1825 -0.8500
  299THR      N 4609   5.972   3.486   6.583 -0.5262  0.1084  0.5244
  299THR     CA 4610   5.974   3.605   6.673  0.5082 -0.8536  0.1949
  299THR      C 4611   6.091   3.696   6.635 -0.2471 -0.6358  0.1325
  299THR      O 4612   6.207   3.658   6.632 -0.1084  0.1348 -0.2459
  299THR     CB 4613   5.987   3.552   6.812 -0.2091  0.2131 -0.9549
  299THR    OG1 4614   5.871   3.477   6.838  0.5172 -0.2423 -0.3882
  299THR    CG2 4615   5.977   3.660   6.923 -0.0599  0.8361  0.3646
  299THR      H 4616   5.959   3.399   6.633 -0.5017  0.1887  0.6710
  299THR     HA 4617   5.876   3.653   6.679  0.4083 -1.1331  1.8677
  299THR     HB 4618   6.079   3.499   6.834 -0.4105  0.6803  1.5984
  299THR    HG1 4619   5.871   3.389   6.799 -1.7219 -0.2500 -0.6408
  299THR   HG21 4620   6.067   3.721   6.920  0.6823 -0.2361 -0.5029
  299THR   HG22 4621   5.900   3.735   6.906 -0.9070 -0.2171 -0.7938
  299THR   HG23 4622   5.963   3.614   7.021 -1.6262  0.5054  0.0375
  300ASN      N 4623   6.065   3.824   6.603 -0.4857  0.0400 -0.0221
  300ASN     CA 4624   6.165   3.931   6.565  0.4769 -0.1208 -0.5727
  300ASN      C 4625   6.261   3.901   6.451  1.0833  0.3594 -0.7389
  300ASN      O 4626   6.368   3.949   6.441 -0.1881 -0.5769 -0.8252
  300ASN     CB 4627   6.241   3.975   6.697 -0.0682 -0.3957 -0.2112
  300ASN     CG 4628   6.147   4.015   6.812 -0.2044  0.6910 -0.1283
  300ASN    OD1 4629   6.036   4.064   6.797 -0.6197 -0.3039  0.0431
  300ASN    ND2 4630   6.187   3.981   6.933 -0.0591 -0.1899  0.3307
  300ASN      H 4631   5.972   3.863   6.609 -0.2577  0.5472  0.4264
  300ASN     HA 4632   6.105   4.020   6.549  0.4047  0.3240  1.5740
  300ASN    HB2 4633   6.306   3.891   6.722  0.7187  0.2513  0.0059
  300ASN    HB3 4634   6.309   4.057   6.675 -0.1975 -0.2727 -0.1566
  300ASN   HD21 4635   6.127   4.006   7.011  1.2290 -0.6075  1.5397
  300ASN   HD22 4636   6.277   3.938   6.946 -0.4182 -0.8097  0.8803
  301GLN      N 4637   6.216   3.819   6.358  0.4142  0.7558 -0.1638
  301GLN     CA 4638   6.286   3.783   6.238  0.7585 -0.9238  0.9059
  301GLN      C 4639   6.198   3.827   6.110 -0.2408 -1.2515 -0.1887
  301GLN      O 4640   6.116   3.754   6.059  0.5958 -0.4342  0.2598
  301GLN     CB 4641   6.312   3.632   6.230 -0.3217  0.5782  0.3178
  301GLN     CG 4642   6.411   3.576   6.337  0.6741  0.0764  0.9592
  301GLN     CD 4643   6.467   3.439   6.303 -0.2091 -0.4878  0.5903
  301GLN    OE1 4644   6.468   3.384   6.192  0.1708 -0.5026 -0.7202
  301GLN    NE2 4645   6.542   3.382   6.398  0.6030 -0.8306  0.0667
  301GLN      H 4646   6.131   3.767   6.373  0.4536  0.8227  0.3074
  301GLN     HA 4647   6.379   3.839   6.227  0.5890 -0.7592  0.1777
  301GLN    HB2 4648   6.215   3.584   6.246 -0.0953  0.0023  0.0135
  301GLN    HB3 4649   6.358   3.613   6.133 -1.5507  1.8390 -0.5937
  301GLN    HG2 4650   6.499   3.640   6.335 -0.6392  2.2709 -1.9809
  301GLN    HG3 4651   6.366   3.576   6.436  0.4828 -1.1184  0.9024
  301GLN   HE21 4652   6.586   3.291   6.388 -0.4388 -1.3749  0.1611
  301GLN   HE22 4653   6.526   3.418   6.491  0.0065 -0.4862 -0.1608
  302SER      N 4654   6.215   3.960   6.071  0.2115  1.9924 -0.2662
  302SER     CA 4655   6.183   4.002   5.940  1.0476 -0.3084 -1.7166
  302SER      C 4656   6.272   3.944   5.829 -0.0521  0.2717 -0.2398
  302SER      O 4657   6.376   3.879   5.840  0.7919  0.3057 -0.2257
  302SER     CB 4658   6.184   4.154   5.947 -0.3117  0.6782  0.4804
  302SER     OG 4659   6.321   4.189   5.961 -0.7588 -0.8890  0.5592
  302SER      H 4660   6.290   4.008   6.119  0.1728  0.6161  1.3643
  302SER     HA 4661   6.079   3.976   5.920  0.5626  0.1267 -0.1149
  302SER    HB2 4662   6.151   4.197   5.853  0.9696 -1.1831 -0.9612
  302SER    HB3 4663   6.118   4.178   6.031  0.2346 -0.3396  1.2507
  302SER     HG 4664   6.370   4.130   6.019  0.5923  1.3851  2.0480
  303PHE      N 4665   6.229   3.971   5.712 -0.2135 -0.1052  0.4046
  303PHE     CA 4666   6.302   3.964   5.577 -0.5988  0.9795 -0.6340
  303PHE      C 4667   6.271   4.087   5.488 -0.2506 -0.0950 -0.0518
  303PHE      O 4668   6.188   4.165   5.524  0.3915  0.0346  0.0576
  303PHE     CB 4669   6.278   3.827   5.509 -0.5794 -0.1808 -0.2690
  303PHE     CG 4670   6.146   3.821   5.435 -0.5267  0.5358 -0.4979
  303PHE    CD1 4671   6.031   3.795   5.526  0.3343 -1.4915  1.1153
  303PHE    CD2 4672   6.134   3.837   5.300  0.2535 -0.7623  0.0304
  303PHE    CE1 4673   5.905   3.808   5.469 -0.5463  0.0351 -0.0272
  303PHE    CE2 4674   6.007   3.831   5.245 -0.3169 -0.2144 -0.1847
  303PHE     CZ 4675   5.895   3.808   5.328 -0.7616  0.1510 -0.2978
  303PHE      H 4676   6.145   4.026   5.717 -0.8697 -1.0349  0.1225
  303PHE     HA 4677   6.409   3.973   5.597  0.0568 -0.6478 -2.7254
  303PHE    HB2 4678   6.350   3.824   5.427  0.4085  1.9230  0.3669
  303PHE    HB3 4679   6.293   3.746   5.581  0.3448  0.7092  0.6011
  303PHE    HD1 4680   6.038   3.791   5.634  0.3515  1.1375  1.3270
  303PHE    HD2 4681   6.223   3.846   5.239 -0.7381 -0.4320 -1.4590
  303PHE    HE1 4682   5.820   3.824   5.533 -0.4759 -1.0173  0.3782
  303PHE    HE2 4683   5.982   3.842   5.140 -0.6493  0.9866 -0.0051
  303PHE     HZ 4684   5.794   3.804   5.289 -0.5054 -0.2775 -0.9525
  304ARG      N 4685   6.340   4.100   5.376 -0.3460 -0.0893 -0.2259
  304ARG     CA 4686   6.323   4.204   5.275 -0.2855 -0.2034 -0.7344
  304ARG      C 4687   6.279   4.141   5.141  0.0571  0.5377  0.2650
  304ARG      O 4688   6.327   4.031   5.092 -0.2257 -0.0886  0.1503
  304ARG     CB 4689   6.451   4.296   5.257 -0.5309 -0.1725  1.2298
  304ARG     CG 4690   6.582   4.220   5.211 -0.3474 -0.6368  0.9990
  304ARG     CD 4691   6.699   4.302   5.264  0.0610 -0.4199  0.1120
  304ARG     NE 4692   6.823   4.246   5.215  0.5309 -0.3657  0.4789
  304ARG     CZ 4693   6.942   4.297   5.252 -0.5265  0.5932 -0.2145
  304ARG    NH1 4694   6.973   4.379   5.349  0.9861  0.0925  0.8246
  304ARG    NH2 4695   7.041   4.244   5.181  0.3013  0.1679 -0.6649
  304ARG      H 4696   6.415   4.034   5.361  1.4780  1.8087 -0.2825
  304ARG     HA 4697   6.243   4.272   5.304 -0.1361 -0.3632  0.0832
  304ARG    HB2 4698   6.426   4.365   5.176  0.0007 -0.7002  0.5916
  304ARG    HB3 4699   6.466   4.358   5.346 -0.0245  2.8537 -0.6727
  304ARG    HG2 4700   6.584   4.119   5.254 -0.4276 -1.0822  0.0117
  304ARG    HG3 4701   6.592   4.216   5.102  0.6771  0.5668  1.0069
  304ARG    HD2 4702   6.689   4.404   5.227  0.7318 -0.4273 -0.1084
  304ARG    HD3 4703   6.694   4.285   5.372 -1.2779 -1.6716 -0.0734
  304ARG     HE 4704   6.826   4.192   5.130  1.6810  1.7495 -1.0012
  304ARG   HH11 4705   7.063   4.423   5.341  0.6574  0.8982  1.3555
  304ARG   HH12 4706   6.897   4.413   5.407  0.7508 -0.3849  0.8052
  304ARG   HH21 4707   7.138   4.252   5.205  0.0663 -0.0426  0.4829
  304ARG   HH22 4708   7.014   4.199   5.095  0.9720 -0.4200 -0.5788
  305ILE      N 4709   6.205   4.229   5.065  0.1325 -0.0896  0.2969
  305ILE     CA 4710   6.185   4.221   4.923  0.0254 -0.1728  0.2744
  305ILE      C 4711   6.237   4.353   4.852  1.0841  0.1835 -1.1092
  305ILE      O 4712   6.231   4.464   4.908  0.0700  0.6534 -0.0763
  305ILE     CB 4713   6.032   4.201   4.892 -0.2604  0.2694 -0.7087
  305ILE    CG1 4714   5.941   4.321   4.929 -0.6092  0.0261  0.5003
  305ILE    CG2 4715   5.977   4.072   4.966 -0.0723 -0.9354  0.1041
  305ILE    CD1 4716   5.807   4.328   4.858  0.2508  1.0505 -0.1433
  305ILE      H 4717   6.176   4.318   5.103  0.2167  0.4590 -0.8315
  305ILE     HA 4718   6.235   4.134   4.880  0.4989 -0.2904  1.0393
  305ILE     HB 4719   6.029   4.191   4.784  0.0836  0.5192 -0.7451
  305ILE   HG12 4720   5.921   4.324   5.036 -0.6614 -0.4838  0.5105
  305ILE   HG13 4721   5.987   4.415   4.899 -1.2328  0.1803 -0.0056
  305ILE   HG21 4722   5.977   4.088   5.074 -1.0618 -0.4414  0.0572
  305ILE   HG22 4723   5.877   4.048   4.929  0.1398 -1.9257  0.1085
  305ILE   HG23 4724   6.037   3.983   4.946  0.4943 -0.3820 -0.7764
  305ILE   HD11 4725   5.770   4.430   4.848 -0.9932  0.7371  0.7469
  305ILE   HD12 4726   5.798   4.276   4.763 -0.5927 -0.6256  0.7592
  305ILE   HD13 4727   5.741   4.272   4.924  0.2676  0.2576 -0.7787
  306THR      N 4728   6.301   4.351   4.738  0.0785  0.6991 -0.2439
  306THR     CA 4729   6.371   4.469   4.681 -1.1771  0.6155  0.4846
  306THR      C 4730   6.354   4.481   4.525  0.3156  0.2604 -1.3717
  306THR      O 4731   6.374   4.385   4.454  0.5743  0.4019  0.0566
  306THR     CB 4732   6.523   4.478   4.711 -0.1142 -0.1732 -0.1642
  306THR    OG1 4733   6.545   4.479   4.850  0.1320 -0.2034  0.4710
  306THR    CG2 4734   6.592   4.599   4.649  0.1534 -0.5769 -0.3481
  306THR      H 4735   6.327   4.260   4.702  1.3748  0.8381  0.2413
  306THR     HA 4736   6.326   4.559   4.722  0.6080  1.5159  0.7084
  306THR     HB 4737   6.577   4.394   4.668 -0.1529 -0.1333 -0.2938
  306THR    HG1 4738   6.506   4.560   4.884  0.7209 -0.0027  0.7082
  306THR   HG21 4739   6.683   4.628   4.702  0.8447 -1.0329 -1.2066
  306THR   HG22 4740   6.611   4.599   4.541  0.8547  1.4321 -0.3074
  306THR   HG23 4741   6.523   4.682   4.656 -0.2018 -0.9201  0.5007
  307ILE      N 4742   6.336   4.600   4.473  0.6243 -0.7622  0.8141
  307ILE     CA 4743   6.290   4.623   4.331  0.0321 -0.4652 -0.2342
  307ILE      C 4744   6.369   4.728   4.264 -0.6478  0.1162  0.4305
  307ILE      O 4745   6.434   4.806   4.332  0.0328 -0.4692  0.1352
  307ILE     CB 4746   6.142   4.651   4.308 -0.0942  0.3449  0.2306
  307ILE    CG1 4747   6.099   4.775   4.383  0.1427 -0.2170  0.1366
  307ILE    CG2 4748   6.057   4.528   4.349 -0.1357 -0.1024  0.4232
  307ILE    CD1 4749   5.967   4.825   4.309 -0.6861  1.6426  0.2983
  307ILE      H 4750   6.320   4.679   4.535  0.8093 -0.3452  0.3480
  307ILE     HA 4751   6.313   4.541   4.263  0.8947 -0.0666 -0.4496
  307ILE     HB 4752   6.128   4.671   4.202 -1.1461  0.7103  0.4141
  307ILE   HG12 4753   6.076   4.746   4.486 -0.2769 -0.5414 -0.0428
  307ILE   HG13 4754   6.176   4.851   4.378 -0.4954  0.5623  1.3009
  307ILE   HG21 4755   6.047   4.526   4.458  0.4653  0.9117  0.5211
  307ILE   HG22 4756   5.957   4.526   4.305  0.4050  1.3120 -1.0922
  307ILE   HG23 4757   6.122   4.447   4.318  0.4948  0.3979  0.3832
  307ILE   HD11 4758   5.926   4.910   4.364 -0.5296  0.9063  1.6429
  307ILE   HD12 4759   5.988   4.842   4.204  0.0172  1.0723  0.3399
  307ILE   HD13 4760   5.897   4.743   4.321  0.9808  0.2106  1.1422
  308LEU      N 4761   6.378   4.726   4.128  0.0736  0.8387 -0.3225
  308LEU     CA 4762   6.462   4.804   4.041 -0.4760  0.3068  0.5483
  308LEU      C 4763   6.379   4.916   3.971  0.3350  0.0679 -0.0845
  308LEU      O 4764   6.259   4.899   3.954  0.1769 -0.0965  0.6301
  308LEU     CB 4765   6.529   4.715   3.943 -0.4805  1.1943  0.5261
  308LEU     CG 4766   6.594   4.582   3.990 -0.3709 -0.8503  0.7729
  308LEU    CD1 4767   6.638   4.507   3.869 -0.0151 -0.2096 -0.0633
  308LEU    CD2 4768   6.714   4.626   4.075 -0.5110 -0.1975 -1.2354
  308LEU      H 4769   6.303   4.680   4.078  0.6430  0.1644 -0.5884
  308LEU     HA 4770   6.529   4.856   4.110  0.2752  0.0299  0.0490
  308LEU    HB2 4771   6.466   4.695   3.856  0.8146 -0.0335 -0.1991
  308LEU    HB3 4772   6.614   4.765   3.897 -0.1872  0.2815  0.0366
  308LEU     HG 4773   6.530   4.525   4.058 -0.1206 -0.8698  0.9933
  308LEU   HD11 4774   6.707   4.563   3.807 -0.8752  0.7637 -0.1783
  308LEU   HD12 4775   6.685   4.412   3.896 -0.6728 -0.5843 -0.1961
  308LEU   HD13 4776   6.550   4.483   3.809 -0.0238  0.4318 -0.3193
  308LEU   HD21 4777   6.791   4.550   4.081  1.3330  1.3746 -2.3795
  308LEU   HD22 4778   6.759   4.723   4.052  0.7199  0.3053  2.1433
  308LEU   HD23 4779   6.682   4.646   4.177  0.5704 -0.5921 -0.7938
  309PRO      N 4780   6.454   5.020   3.927  1.0566 -0.2361 -0.3221
  309PRO     CA 4781   6.387   5.126   3.849  0.0897  0.6367 -0.9036
  309PRO      C 4782   6.312   5.080   3.729 -0.2877  0.5938  0.3666
  309PRO      O 4783   6.209   5.139   3.692  0.1344  0.3032 -0.1498
  309PRO     CB 4784   6.483   5.240   3.833 -0.2488 -0.5053 -0.3562
  309PRO     CG 4785   6.603   5.211   3.917 -0.3144  0.5337 -0.0351
  309PRO     CD 4786   6.590   5.063   3.961  1.0157  0.0419 -0.1679
  309PRO     HA 4787   6.304   5.150   3.915  0.3632 -1.2722  0.3160
  309PRO    HB2 4788   6.508   5.254   3.728  0.0489  0.1885 -0.2069
  309PRO    HB3 4789   6.445   5.332   3.878 -0.9409 -1.2808  0.7654
  309PRO    HG2 4790   6.687   5.211   3.848 -0.1262  0.5442  0.1921
  309PRO    HG3 4791   6.611   5.278   4.003 -1.0043 -0.5368  0.9195
  309PRO    HD2 4792   6.594   5.053   4.069 -1.0707  0.6480  0.0452
  309PRO    HD3 4793   6.666   5.004   3.910  0.3925  0.0714 -1.1957
  310GLN      N 4794   6.353   4.974   3.664 -0.7946  0.3558  0.2803
  310GLN     CA 4795   6.285   4.905   3.553  0.1010  0.3190 -0.1249
  310GLN      C 4796   6.135   4.870   3.583 -0.5260  0.5982 -0.5104
  310GLN      O 4797   6.052   4.877   3.495  0.7644  0.9802 -0.6004
  310GLN     CB 4798   6.361   4.778   3.518 -0.5525 -0.0667  0.4174
  310GLN     CG 4799   6.498   4.803   3.448 -0.7590  0.2152 -0.9154
  310GLN     CD 4800   6.618   4.808   3.549 -0.3747  0.3768  0.2671
  310GLN    OE1 4801   6.616   4.872   3.655 -0.1751  0.1314  0.2147
  310GLN    NE2 4802   6.729   4.753   3.510 -0.8450  0.6625 -0.0345
  310GLN      H 4803   6.439   4.925   3.684 -0.7714  0.4578  0.4324
  310GLN     HA 4804   6.280   4.973   3.468 -1.2052  0.1094 -0.2540
  310GLN    HB2 4805   6.385   4.717   3.606  1.1391 -0.5087 -0.2781
  310GLN    HB3 4806   6.303   4.714   3.451 -0.8569  0.2779  0.3445
  310GLN    HG2 4807   6.521   4.725   3.375 -0.2746 -0.0937 -0.4501
  310GLN    HG3 4808   6.486   4.895   3.391 -1.3334  0.5973 -0.2040
  310GLN   HE21 4809   6.816   4.770   3.558 -0.4240 -0.5736 -0.2951
  310GLN   HE22 4810   6.739   4.716   3.417 -0.5744  0.5446  0.0415
  311GLN      N 4811   6.108   4.825   3.707  0.0995  0.4536 -0.1116
  311GLN     CA 4812   5.976   4.790   3.755 -0.6110 -1.3688 -0.1869
  311GLN      C 4813   5.892   4.922   3.782 -1.2195  1.0022  0.0771
  311GLN      O 4814   5.773   4.907   3.766 -0.5255 -0.6774 -0.1216
  311GLN     CB 4815   5.982   4.711   3.885 -0.4767 -0.0400  0.4563
  311GLN     CG 4816   5.994   4.568   3.863  0.3932  0.1908 -0.7768
  311GLN     CD 4817   6.147   4.525   3.855  0.0748  0.2147 -0.3175
  311GLN    OE1 4818   6.229   4.566   3.935  0.1147 -0.7575 -0.0591
  311GLN    NE2 4819   6.193   4.445   3.757  0.8324  0.1942  0.0980
  311GLN      H 4820   6.180   4.833   3.778  0.0204 -0.2708  0.0758
  311GLN     HA 4821   5.931   4.730   3.676 -1.9148  0.5285 -1.0336
  311GLN    HB2 4822   6.050   4.752   3.959 -0.8507  0.3447  0.5914
  311GLN    HB3 4823   5.884   4.718   3.932 -0.3037 -1.4840  1.1460
  311GLN    HG2 4824   5.953   4.520   3.952  1.7124  0.0283 -0.2013
  311GLN    HG3 4825   5.930   4.538   3.781 -1.0116 -0.6228  0.5192
  311GLN   HE21 4826   6.288   4.421   3.731  1.1313  1.3151  0.0750
  311GLN   HE22 4827   6.122   4.406   3.697  0.2527 -0.6587  1.2359
  312TYR      N 4828   5.957   5.032   3.829  0.4982  0.2509 -0.1530
  312TYR     CA 4829   5.883   5.145   3.878  0.7531  0.4476 -0.9087
  312TYR      C 4830   5.881   5.278   3.785 -0.4891  0.3032  0.6335
  312TYR      O 4831   5.791   5.358   3.787 -0.4012 -0.2135  0.5160
  312TYR     CB 4832   5.922   5.182   4.031  0.7678  0.8430  0.9408
  312TYR     CG 4833   6.056   5.250   4.059  0.0329  0.5787 -0.5436
  312TYR    CD1 4834   6.072   5.385   4.021 -0.0486 -0.1616 -0.4340
  312TYR    CD2 4835   6.156   5.187   4.139 -1.4937  0.2054 -0.2065
  312TYR    CE1 4836   6.186   5.455   4.059 -0.5215  0.5362 -0.7564
  312TYR    CE2 4837   6.279   5.256   4.161  0.4689 -0.4096 -0.3384
  312TYR     CZ 4838   6.295   5.393   4.135  0.3497  0.0172  0.4974
  312TYR     OH 4839   6.412   5.458   4.154 -0.4574 -0.7163 -0.2985
  312TYR      H 4840   6.058   5.029   3.824  0.4853 -1.7189 -0.8905
  312TYR     HA 4841   5.777   5.120   3.881  0.5024  0.7886  2.8301
  312TYR    HB2 4842   5.848   5.254   4.064  0.0178  0.8746 -0.6568
  312TYR    HB3 4843   5.910   5.090   4.089 -0.2120 -0.0346 -0.5125
  312TYR    HD1 4844   6.010   5.440   3.952 -0.0409 -0.9379 -1.0856
  312TYR    HD2 4845   6.149   5.081   4.158  0.7745 -0.1736 -0.8704
  312TYR    HE1 4846   6.192   5.560   4.035 -0.3166  0.5910 -0.4720
  312TYR    HE2 4847   6.364   5.197   4.190  0.4256 -0.6056 -0.6039
  312TYR     HH 4848   6.476   5.404   4.202  0.0823 -0.0625 -0.2487
  313LEU      N 4849   5.987   5.290   3.697  0.6679 -0.1334 -0.7411
  313LEU     CA 4850   5.981   5.382   3.588 -0.2931 -0.9497  0.0691
  313LEU      C 4851   5.930   5.309   3.463  0.5717  0.1591 -0.3050
  313LEU      O 4852   6.000   5.230   3.404  0.0344  0.9473 -0.5742
  313LEU     CB 4853   6.119   5.453   3.563 -0.2570  0.6964  0.9503
  313LEU     CG 4854   6.182   5.531   3.674  0.3713  0.0799  0.7084
  313LEU    CD1 4855   6.317   5.587   3.622 -0.4812  0.2229  0.1192
  313LEU    CD2 4856   6.088   5.647   3.709  0.0819  0.2746 -0.8201
  313LEU      H 4857   6.050   5.213   3.708  0.3178 -0.2663  1.0554
  313LEU     HA 4858   5.914   5.464   3.612  1.0494  0.1544  0.2923
  313LEU    HB2 4859   6.178   5.369   3.525 -1.4678  0.3658 -0.3835
  313LEU    HB3 4860   6.103   5.519   3.478  0.4447  0.3502  0.5278
  313LEU     HG 4861   6.201   5.460   3.755  1.3900 -2.3257 -1.3971
  313LEU   HD11 4862   6.305   5.641   3.528 -0.3833  0.9845  0.5244
  313LEU   HD12 4863   6.360   5.647   3.703  0.5528  1.1621 -1.0502
  313LEU   HD13 4864   6.373   5.497   3.598 -1.2413 -0.5814  1.1717
  313LEU   HD21 4865   6.058   5.705   3.622 -0.6683  0.0083 -0.7495
  313LEU   HD22 4866   5.996   5.606   3.749 -0.0732  0.3998 -1.0428
  313LEU   HD23 4867   6.141   5.708   3.783  0.6645  0.4668 -1.3779
  314ARG      N 4868   5.800   5.332   3.434  0.1039  0.0012  0.4382
  314ARG     CA 4869   5.715   5.249   3.349 -0.2628 -0.0414  0.3706
  314ARG      C 4870   5.694   5.294   3.207  0.8011 -0.6986  0.3485
  314ARG      O 4871   5.661   5.416   3.189  0.1330  0.7416 -0.2220
  314ARG     CB 4872   5.586   5.216   3.422  0.3964  0.4994 -0.8130
  314ARG     CG 4873   5.616   5.125   3.544 -0.2620 -0.6435  0.3785
  314ARG     CD 4874   5.474   5.087   3.603 -0.9702 -1.4855 -0.6181
  314ARG     NE 4875   5.406   4.996   3.515 -0.8280  0.4840  0.3707
  314ARG     CZ 4876   5.432   4.872   3.528 -0.1672  0.0987  0.1296
  314ARG    NH1 4877   5.364   4.784   3.459 -0.0398 -0.2244 -0.4889
  314ARG    NH2 4878   5.524   4.824   3.604  0.3304  0.0656 -0.2160
  314ARG      H 4879   5.766   5.419   3.472 -1.2853 -0.4827  0.3982
  314ARG     HA 4880   5.773   5.157   3.344  0.3871  0.3714 -1.7780
  314ARG    HB2 4881   5.541   5.311   3.452  0.8471  0.7280 -0.8243
  314ARG    HB3 4882   5.517   5.164   3.356 -0.3116 -1.0570  1.0014
  314ARG    HG2 4883   5.673   5.038   3.511  1.2039  0.3492  0.1487
  314ARG    HG3 4884   5.674   5.172   3.623  0.1504 -0.0970 -0.2291
  314ARG    HD2 4885   5.484   5.042   3.702 -0.4187  0.4384  0.2963
  314ARG    HD3 4886   5.413   5.177   3.597 -0.1720 -0.9182 -0.3897
  314ARG     HE 4887   5.355   5.033   3.436 -0.3075  0.4233 -0.0066
  314ARG   HH11 4888   5.376   4.687   3.482 -0.6965 -0.1249  0.4008
  314ARG   HH12 4889   5.295   4.820   3.394 -1.1094 -1.0159  0.1481
  314ARG   HH21 4890   5.547   4.726   3.596  1.8459  0.4206 -0.8765
  314ARG   HH22 4891   5.578   4.885   3.663  1.1905 -1.2722  0.4874
  315PRO      N 4892   5.683   5.201   3.107  0.3856  0.2397 -0.3471
  315PRO     CA 4893   5.668   5.244   2.969  0.1012 -0.7777  0.2591
  315PRO      C 4894   5.540   5.321   2.927  0.5187  0.1270  0.0335
  315PRO      O 4895   5.427   5.290   2.970  0.4371 -0.1578 -0.3960
  315PRO     CB 4896   5.671   5.115   2.885 -0.5699  0.4683 -0.2083
  315PRO     CG 4897   5.747   5.014   2.976  0.1719  0.0521  0.5597
  315PRO     CD 4898   5.724   5.061   3.128 -0.2072  0.1194  1.6967
  315PRO     HA 4899   5.757   5.302   2.942 -0.6017  0.1336 -0.2317
  315PRO    HB2 4900   5.574   5.073   2.857  0.0794 -0.9434 -0.5252
  315PRO    HB3 4901   5.713   5.113   2.785 -0.3659 -1.8485 -0.1974
  315PRO    HG2 4902   5.703   4.915   2.964  0.8884 -0.2913  0.6831
  315PRO    HG3 4903   5.852   5.010   2.945  0.2319  1.0143  0.6003
  315PRO    HD2 4904   5.646   4.996   3.167 -0.3243 -1.0760 -0.2300
  315PRO    HD3 4905   5.817   5.062   3.185  0.0621 -0.2810  1.2860
  316VAL      N 4906   5.548   5.413   2.838 -0.4899  0.5484 -0.5388
  316VAL     CA 4907   5.432   5.478   2.765 -0.3127 -0.4549  0.1948
  316VAL      C 4908   5.445   5.496   2.612  0.9021  0.4061  0.2755
  316VAL      O 4909   5.540   5.560   2.564 -0.6568  0.7037 -0.2588
  316VAL     CB 4910   5.392   5.610   2.829 -0.5968 -0.3710  0.2875
  316VAL    CG1 4911   5.357   5.593   2.985  0.5879 -0.6473  0.0155
  316VAL    CG2 4912   5.278   5.685   2.767  0.6060  0.2939  0.3116
  316VAL      H 4913   5.643   5.418   2.802  0.3129 -0.1621  1.2688
  316VAL     HA 4914   5.341   5.419   2.778  0.0240 -0.9716  0.2846
  316VAL     HB 4915   5.481   5.673   2.826 -1.7430  1.4437  1.1693
  316VAL   HG11 4916   5.275   5.525   3.005  0.0171  0.2904  1.1279
  316VAL   HG12 4917   5.437   5.550   3.045  0.1385 -0.0205  1.1227
  316VAL   HG13 4918   5.345   5.691   3.032 -1.5434 -0.3367 -0.9477
  316VAL   HG21 4919   5.315   5.734   2.677 -0.0384 -0.4057 -0.3679
  316VAL   HG22 4920   5.202   5.613   2.737  1.6907 -1.3045  1.0897
  316VAL   HG23 4921   5.241   5.756   2.841 -0.7625  1.2812 -1.1795
  317GLU      N 4922   5.337   5.440   2.550 -0.4272 -0.2832 -0.5696
  317GLU     CA 4923   5.317   5.462   2.406  0.5014 -0.1525 -0.6437
  317GLU      C 4924   5.232   5.587   2.395  0.5550 -0.4872 -0.2080
  317GLU      O 4925   5.107   5.587   2.426 -0.7043  0.0744  0.3811
  317GLU     CB 4926   5.239   5.340   2.361 -0.0175 -0.4804  0.1852
  317GLU     CG 4927   5.321   5.209   2.372  0.2281 -0.2709  0.0341
  317GLU     CD 4928   5.297   5.120   2.493  0.1546  0.5130  0.9889
  317GLU    OE1 4929   5.309   4.998   2.467  1.0864  0.1070 -0.6955
  317GLU    OE2 4930   5.266   5.167   2.600 -0.3557 -0.9679  0.1967
  317GLU      H 4931   5.296   5.361   2.597 -0.4172 -0.4005 -0.7533
  317GLU     HA 4932   5.412   5.470   2.353  0.4582 -0.6051 -0.7961
  317GLU    HB2 4933   5.154   5.322   2.427  0.5218 -0.4449  0.9126
  317GLU    HB3 4934   5.200   5.338   2.259 -1.1368 -1.5632  0.5825
  317GLU    HG2 4935   5.287   5.161   2.280 -0.1086  0.7543 -0.4063
  317GLU    HG3 4936   5.425   5.235   2.356  0.2305  0.4753  1.0376
  318ASP      N 4937   5.295   5.690   2.340  0.4703  0.2715  0.8142
  318ASP     CA 4938   5.233   5.821   2.316 -0.2064 -0.4701 -0.9155
  318ASP      C 4939   5.295   5.877   2.191  0.7525 -0.2837  0.6573
  318ASP      O 4940   5.397   5.836   2.140 -0.5540 -0.0470  0.1400
  318ASP     CB 4941   5.244   5.909   2.445 -0.2410  0.0342  0.2125
  318ASP     CG 4942   5.154   6.031   2.442  1.0732 -0.0111 -0.0380
  318ASP    OD1 4943   5.168   6.116   2.532 -0.3546  0.2052  0.3319
  318ASP    OD2 4944   5.076   6.055   2.345  0.0154  0.2452 -0.2667
  318ASP      H 4945   5.393   5.678   2.322  0.1761 -0.6036 -0.5164
  318ASP     HA 4946   5.127   5.816   2.294 -0.5934  1.1763  0.1675
  318ASP    HB2 4947   5.218   5.851   2.533 -0.2526  0.0584  0.2252
  318ASP    HB3 4948   5.349   5.938   2.456 -0.0356 -0.1628 -0.9778
  319VAL      N 4949   5.239   5.982   2.129 -0.0209 -0.7303  0.5438
  319VAL     CA 4950   5.298   6.062   2.013 -0.4440 -0.2913  0.2562
  319VAL      C 4951   5.423   6.136   2.059 -0.1952  0.3460 -0.4130
  319VAL      O 4952   5.524   6.140   1.991 -0.5938 -0.2256  0.4726
  319VAL     CB 4953   5.193   6.175   1.968 -0.7627  0.3183  0.3892
  319VAL    CG1 4954   5.255   6.282   1.878  0.0470 -0.8696 -0.1958
  319VAL    CG2 4955   5.077   6.100   1.895 -0.4209 -0.4716  0.9000
  319VAL      H 4956   5.155   6.020   2.170 -0.1531 -0.4557  0.0373
  319VAL     HA 4957   5.324   5.996   1.931 -0.0480 -0.9318  0.8724
  319VAL     HB 4958   5.146   6.231   2.049 -0.4346  0.5415  0.4283
  319VAL   HG11 4959   5.334   6.331   1.935 -0.0989 -0.8794  0.0188
  319VAL   HG12 4960   5.281   6.232   1.785 -0.7111 -1.0861 -0.3024
  319VAL   HG13 4961   5.176   6.353   1.853 -0.2874 -0.1316  2.4016
  319VAL   HG21 4962   5.111   6.079   1.794  0.1910 -0.6916  1.1461
  319VAL   HG22 4963   5.034   6.011   1.939  0.8575 -1.5245  0.1422
  319VAL   HG23 4964   4.998   6.173   1.876  1.1314  0.9832 -0.6975
  320ALA      N 4965   5.421   6.193   2.186 -0.2457  0.6332  0.6288
  320ALA     CA 4966   5.534   6.248   2.255 -0.0134  1.3315 -0.0908
  320ALA      C 4967   5.644   6.145   2.295  0.4125  0.1360  0.8891
  320ALA      O 4968   5.738   6.190   2.352 -0.3017  0.6008 -0.2744
  320ALA     CB 4969   5.488   6.335   2.374 -0.8565  0.7127  0.0394
  320ALA      H 4970   5.333   6.213   2.232 -0.6099  0.7942 -0.1117
  320ALA     HA 4971   5.582   6.318   2.186 -0.3965  1.0007 -0.7076
  320ALA    HB1 4972   5.574   6.392   2.410  0.6621 -0.4250 -1.4161
  320ALA    HB2 4973   5.411   6.398   2.331 -0.1231  0.6010 -1.6224
  320ALA    HB3 4974   5.447   6.277   2.457  0.7678 -0.5598  0.0606
  321THR      N 4975   5.634   6.013   2.267  0.8049 -0.4917  0.3343
  321THR     CA 4976   5.730   5.907   2.301 -0.0721  0.4299 -0.0012
  321THR      C 4977   5.778   5.833   2.177  0.7949  1.3694  0.7490
  321THR      O 4978   5.854   5.737   2.180  0.6360 -0.2230  0.1207
  321THR     CB 4979   5.675   5.823   2.413  0.2557  0.6159 -0.1983
  321THR    OG1 4980   5.563   5.742   2.383 -0.4441 -0.1055  0.2420
  321THR    CG2 4981   5.626   5.903   2.538 -0.4420 -0.0613  0.2835
  321THR      H 4982   5.544   5.987   2.228 -0.4549  0.6418  2.1345
  321THR     HA 4983   5.811   5.958   2.354 -0.5865  0.6399  0.6084
  321THR     HB 4984   5.761   5.762   2.441 -0.1967 -0.0811 -0.2909
  321THR    HG1 4985   5.565   5.678   2.454 -0.1349 -0.4589 -0.0759
  321THR   HG21 4986   5.705   5.973   2.567 -1.6119  1.6686 -0.3233
  321THR   HG22 4987   5.543   5.966   2.506 -0.0735  0.1332 -0.3329
  321THR   HG23 4988   5.602   5.850   2.630 -1.2906  1.1844  0.8462
  322SER      N 4989   5.725   5.859   2.050  0.0599 -0.8323 -0.5679
  322SER     CA 4990   5.752   5.795   1.924  0.6344  0.2759  0.1122
  322SER      C 4991   5.900   5.802   1.887  0.3443 -0.4102 -0.5451
  322SER      O 4992   5.946   5.715   1.821 -0.1645  0.6018  0.2529
  322SER     CB 4993   5.653   5.863   1.825 -0.1178  0.3149 -0.2982
  322SER     OG 4994   5.695   5.992   1.802  0.2458 -0.5517  0.6141
  322SER      H 4995   5.661   5.937   2.046  1.3985  0.3098 -1.0394
  322SER     HA 4996   5.729   5.689   1.922 -1.3156  0.6145 -1.3893
  322SER    HB2 4997   5.664   5.811   1.730 -1.2221  0.2614 -0.4241
  322SER    HB3 4998   5.548   5.862   1.851 -0.5983  1.0526 -1.9098
  322SER     HG 4999   5.648   6.043   1.868 -0.2726  0.0491 -0.1911
  323GLN      N 5000   5.975   5.901   1.941 -0.1050 -0.1816  0.7986
  323GLN     CA 5001   6.118   5.920   1.903  0.4333  0.0454 -0.1521
  323GLN      C 5002   6.223   5.898   2.015 -0.4836 -0.3027 -0.1091
  323GLN      O 5003   6.338   5.930   1.999  0.8024 -0.4537 -0.2178
  323GLN     CB 5004   6.126   6.058   1.829  0.5117 -0.1374 -0.5019
  323GLN     CG 5005   6.036   6.082   1.704 -0.1638 -0.2567 -0.2995
  323GLN     CD 5006   6.034   5.967   1.602 -0.1314 -0.0162  0.1872
  323GLN    OE1 5007   6.130   5.928   1.535  0.4017  0.0429 -0.2092
  323GLN    NE2 5008   5.927   5.925   1.562  0.9015 -0.1068  0.3030
  323GLN      H 5009   5.924   5.960   2.005 -1.1722 -0.4522  0.2518
  323GLN     HA 5010   6.143   5.840   1.833  0.8082  0.5572 -0.6235
  323GLN    HB2 5011   6.097   6.135   1.900  1.0712 -0.1230 -0.2737
  323GLN    HB3 5012   6.227   6.086   1.797  0.2444  0.2500 -1.0370
  323GLN    HG2 5013   5.936   6.102   1.741 -0.3519 -0.3360 -0.7591
  323GLN    HG3 5014   6.050   6.176   1.651 -1.8694 -0.1580 -0.6640
  323GLN   HE21 5015   5.913   5.865   1.482 -1.6310 -0.0091  0.5199
  323GLN   HE22 5016   5.840   5.945   1.609  0.9096 -1.0411  0.7700
  324ASP      N 5017   6.184   5.835   2.127  0.1040 -0.5490 -0.0932
  324ASP     CA 5018   6.259   5.827   2.253  0.5092  0.8876 -0.5358
  324ASP      C 5019   6.212   5.699   2.333 -0.8854 -0.1317  0.3676
  324ASP      O 5020   6.095   5.668   2.333 -0.2521  0.7146  0.1072
  324ASP     CB 5021   6.228   5.943   2.343 -0.2666 -0.6777 -0.2429
  324ASP     CG 5022   6.283   6.075   2.275  0.0863 -0.2508 -0.0134
  324ASP    OD1 5023   6.199   6.164   2.248  0.2447  0.2941  0.0926
  324ASP    OD2 5024   6.402   6.084   2.247  0.3731 -0.4962 -0.1419
  324ASP      H 5025   6.085   5.816   2.136 -0.1254  0.5503  0.0229
  324ASP     HA 5026   6.368   5.824   2.240  0.6786  1.2650  0.6029
  324ASP    HB2 5027   6.121   5.962   2.353 -0.1273  0.0529  0.0329
  324ASP    HB3 5028   6.277   5.927   2.439  1.7107 -0.2174 -1.0726
  325ASP      N 5029   6.313   5.639   2.410  0.1689 -1.0320 -0.5025
  325ASP     CA 5030   6.268   5.559   2.523 -0.6091 -0.5419 -0.0870
  325ASP      C 5031   6.207   5.639   2.645  0.3254  0.1639  0.5853
  325ASP      O 5032   6.265   5.740   2.673  0.5037 -0.4752 -0.2159
  325ASP     CB 5033   6.386   5.481   2.581  0.1343  0.9605  0.3755
  325ASP     CG 5034   6.468   5.393   2.477 -0.2567 -0.5504 -0.7028
  325ASP    OD1 5035   6.415   5.360   2.371 -0.6709 -0.2673  0.3028
  325ASP    OD2 5036   6.578   5.344   2.523 -0.1662 -0.4043 -0.4511
  325ASP      H 5037   6.408   5.672   2.416 -0.2702  0.4061 -0.7001
  325ASP     HA 5038   6.189   5.492   2.488 -0.5650 -0.3567 -0.5606
  325ASP    HB2 5039   6.454   5.555   2.624  0.9488  0.4613 -0.0058
  325ASP    HB3 5040   6.355   5.408   2.655 -0.7977 -0.2741 -1.1183
  326CYS      N 5041   6.087   5.602   2.702  0.0085 -0.3067  0.0570
  326CYS     CA 5042   6.003   5.694   2.781  0.5665  0.7310  0.5321
  326CYS      C 5043   5.925   5.634   2.897  0.0018 -0.1950 -0.8350
  326CYS      O 5044   5.859   5.536   2.880 -0.2360 -0.2338 -0.3692
  326CYS     CB 5045   5.912   5.765   2.685  0.3403 -0.0639  0.4249
  326CYS     SG 5046   5.990   5.892   2.582 -0.3119  0.1558  0.6622
  326CYS      H 5047   6.049   5.511   2.679  0.1829 -0.1062 -1.1883
  326CYS     HA 5048   6.068   5.768   2.827  0.7208 -0.2988  2.0952
  326CYS    HB2 5049   5.859   5.691   2.624  1.1177 -0.9525  0.7729
  326CYS    HB3 5050   5.829   5.807   2.743  0.2690  0.4723 -0.0464
  327TYR      N 5051   5.929   5.701   3.014 -0.7913  0.0765 -0.2443
  327TYR     CA 5052   5.892   5.649   3.136  0.0926  0.0227 -0.7737
  327TYR      C 5053   5.806   5.747   3.217  0.2600  0.0230 -0.0032
  327TYR      O 5054   5.826   5.874   3.213 -0.5595 -0.2847  0.5554
  327TYR     CB 5055   6.024   5.609   3.217 -0.5329 -0.6107  0.1286
  327TYR     CG 5056   6.137   5.549   3.132  0.0224 -0.0328  0.2459
  327TYR    CD1 5057   6.221   5.628   3.045 -0.3310  0.1030 -0.2550
  327TYR    CD2 5058   6.149   5.410   3.124 -0.7448  0.2551 -0.1902
  327TYR    CE1 5059   6.318   5.562   2.969 -0.3177  0.4931  0.3940
  327TYR    CE2 5060   6.243   5.335   3.041  0.4819 -0.5921 -0.2565
  327TYR     CZ 5061   6.326   5.419   2.966 -0.8558 -0.1217  0.3565
  327TYR     OH 5062   6.429   5.359   2.895  0.3317 -0.2106 -0.1298
  327TYR      H 5063   5.961   5.796   3.007  0.7746 -0.4195 -0.6064
  327TYR     HA 5064   5.833   5.560   3.113 -1.6303  0.9229 -0.1510
  327TYR    HB2 5065   6.068   5.700   3.258 -1.8345  1.0405 -1.7586
  327TYR    HB3 5066   5.988   5.543   3.296  0.3945 -0.6683  0.5308
  327TYR    HD1 5067   6.213   5.735   3.040  1.0667  0.2801  0.4472
  327TYR    HD2 5068   6.080   5.354   3.185 -0.3998  0.7463  0.7027
  327TYR    HE1 5069   6.392   5.612   2.909 -0.5086  0.5580  0.2084
  327TYR    HE2 5070   6.244   5.228   3.028 -0.0417 -0.5856 -0.3852
  327TYR     HH 5071   6.501   5.423   2.890 -0.4213  0.7545  0.6340
  328LYS      N 5072   5.703   5.691   3.288  0.5324 -0.5600 -0.4328
  328LYS     CA 5073   5.629   5.749   3.401 -0.2549  0.3949  0.3992
  328LYS      C 5074   5.694   5.700   3.530  0.5091 -0.0140  0.6873
  328LYS      O 5075   5.750   5.594   3.545  0.6852 -0.2966  0.1300
  328LYS     CB 5076   5.482   5.708   3.388 -0.1560 -0.0885 -0.6355
  328LYS     CG 5077   5.374   5.789   3.462 -1.0149 -0.5452 -0.2977
  328LYS     CD 5078   5.230   5.729   3.457 -0.2502  0.0409 -0.4170
  328LYS     CE 5079   5.148   5.793   3.565  0.4603 -0.3690 -0.5346
  328LYS     NZ 5080   5.025   5.724   3.602  0.1540  0.4130 -0.5916
  328LYS      H 5081   5.678   5.598   3.256  0.4646 -0.2481 -1.3759
  328LYS     HA 5082   5.633   5.857   3.394 -0.6866  0.4060  0.2224
  328LYS    HB2 5083   5.451   5.708   3.283 -0.0455 -1.1190 -0.6902
  328LYS    HB3 5084   5.463   5.603   3.411 -0.6574  0.1445  0.0573
  328LYS    HG2 5085   5.396   5.796   3.569 -1.4659  2.3973 -0.2213
  328LYS    HG3 5086   5.367   5.892   3.426  0.4265 -0.8934 -1.8354
  328LYS    HD2 5087   5.188   5.744   3.358  0.2271  0.9374 -0.5102
  328LYS    HD3 5088   5.235   5.621   3.473  0.9240  0.2690  1.3155
  328LYS    HE2 5089   5.211   5.814   3.651 -0.4714  0.6326 -0.0611
  328LYS    HE3 5090   5.114   5.890   3.529  0.1755 -0.6219 -0.9668
  328LYS    HZ1 5091   4.964   5.779   3.660  0.4131 -0.4109  0.5098
  328LYS    HZ2 5092   4.977   5.689   3.519  0.0889 -1.1673  0.0422
  328LYS    HZ3 5093   5.041   5.638   3.651 -0.5114  0.8873  0.5141
  329PHE      N 5094   5.678   5.775   3.632  0.8697 -0.3597 -0.5099
  329PHE     CA 5095   5.697   5.739   3.775 -0.1043 -1.8065  0.3353
  329PHE      C 5096   5.574   5.683   3.839  0.6875  0.4381 -0.3625
  329PHE      O 5097   5.480   5.756   3.882 -1.0182 -0.1636 -0.2800
  329PHE     CB 5098   5.762   5.872   3.836 -0.2671 -0.0514 -1.4595
  329PHE     CG 5099   5.804   5.861   3.985 -0.1515 -0.0548  0.0161
  329PHE    CD1 5100   5.930   5.797   4.011  0.1934 -0.0657 -0.9110
  329PHE    CD2 5101   5.727   5.907   4.087  0.3452  0.4648 -0.5534
  329PHE    CE1 5102   5.975   5.792   4.146  0.2260  0.3949  0.3958
  329PHE    CE2 5103   5.773   5.893   4.222  0.0999  0.8984  0.0094
  329PHE     CZ 5104   5.896   5.837   4.252 -0.1814 -0.7949 -0.1938
  329PHE      H 5105   5.634   5.865   3.618  0.5237 -0.3071  0.7455
  329PHE     HA 5106   5.780   5.668   3.775  0.8192 -0.7906 -0.4657
  329PHE    HB2 5107   5.843   5.905   3.771  0.6242 -0.5419 -0.6472
  329PHE    HB3 5108   5.686   5.949   3.836 -0.2810  0.2003  1.7249
  329PHE    HD1 5109   5.995   5.763   3.932 -0.9589 -1.5870 -1.2760
  329PHE    HD2 5110   5.638   5.964   4.068  0.2694 -0.0165 -1.9099
  329PHE    HE1 5111   6.073   5.759   4.178  0.0845 -0.7640 -0.2669
  329PHE    HE2 5112   5.718   5.934   4.306 -0.7712 -0.4944  0.1948
  329PHE     HZ 5113   5.930   5.844   4.354 -1.5761  0.1978  0.2649
  330ALA      N 5114   5.565   5.552   3.851 -0.2871  0.0250  0.1017
  330ALA     CA 5115   5.464   5.471   3.918  0.4968 -0.4664 -0.2037
  330ALA      C 5116   5.483   5.431   4.061  0.2050  0.0096 -0.9888
  330ALA      O 5117   5.447   5.326   4.116  0.0412  0.4169  0.4295
  330ALA     CB 5118   5.442   5.351   3.819  0.8278 -0.0970  0.7254
  330ALA      H 5119   5.634   5.493   3.805 -0.6508  0.0434 -0.4780
  330ALA     HA 5120   5.367   5.521   3.925  0.5070 -0.5164  0.3758
  330ALA    HB1 5121   5.426   5.390   3.718 -0.4333  0.5741  1.1512
  330ALA    HB2 5122   5.535   5.294   3.814  0.5285 -0.5464 -0.9018
  330ALA    HB3 5123   5.355   5.294   3.850  0.0144  0.7658  0.1582
  331ILE      N 5124   5.517   5.533   4.139 -0.5099 -0.7106  0.0501
  331ILE     CA 5125   5.525   5.530   4.283  0.3009 -0.3474  0.0053
  331ILE      C 5126   5.459   5.664   4.341 -0.3260  1.1519  0.6125
  331ILE      O 5127   5.485   5.774   4.287 -0.0785  0.4765 -0.3723
  331ILE     CB 5128   5.672   5.516   4.335  0.2779 -0.0849 -0.2731
  331ILE    CG1 5129   5.741   5.378   4.300 -0.0024  0.2517 -0.4419
  331ILE    CG2 5130   5.683   5.538   4.487  0.5647  0.0988  0.4726
  331ILE    CD1 5131   5.878   5.347   4.365  0.8418 -0.9201  0.2614
  331ILE      H 5132   5.533   5.622   4.094 -0.6717 -0.4888  0.4290
  331ILE     HA 5133   5.469   5.446   4.325  0.2653 -0.3429 -0.0333
  331ILE     HB 5134   5.720   5.598   4.281 -0.8445  0.5091 -0.4320
  331ILE   HG12 5135   5.661   5.310   4.328 -0.8837  1.4953  0.2600
  331ILE   HG13 5136   5.762   5.371   4.194  0.2820  0.9981 -0.4462
  331ILE   HG21 5137   5.786   5.553   4.518  1.0540 -1.9347  0.1122
  331ILE   HG22 5138   5.635   5.630   4.521  1.0210  1.2411 -1.6197
  331ILE   HG23 5139   5.642   5.446   4.529 -1.6029  0.1587 -1.1501
  331ILE   HD11 5140   5.854   5.314   4.466  0.1870  0.9465  0.8211
  331ILE   HD12 5141   5.936   5.282   4.301  0.1571 -0.1426 -1.2496
  331ILE   HD13 5142   5.927   5.445   4.369  0.6275 -0.5614 -2.4993
  332SER      N 5143   5.358   5.654   4.417  0.5278  0.8429  1.0061
  332SER     CA 5144   5.262   5.760   4.427  0.3199 -0.5887 -0.5721
  332SER      C 5145   5.226   5.793   4.570  0.3402  0.1963 -0.3662
  332SER      O 5146   5.244   5.715   4.662  0.0774 -0.2453 -0.4568
  332SER     CB 5147   5.138   5.742   4.344 -0.1160  0.3661  0.0750
  332SER     OG 5148   5.061   5.634   4.393  0.0356 -0.5320  0.1952
  332SER      H 5149   5.335   5.564   4.455  2.0167  0.1900  0.5256
  332SER     HA 5150   5.312   5.852   4.397  0.8764 -0.2255  1.2163
  332SER    HB2 5151   5.078   5.833   4.351  0.9698  1.0591  1.0299
  332SER    HB3 5152   5.169   5.711   4.244  0.9922 -1.9725  0.9786
  332SER     HG 5153   5.020   5.660   4.476 -0.1139  0.0199 -0.0371
  333GLN      N 5154   5.152   5.906   4.597  0.2346  0.3258  0.5536
  333GLN     CA 5155   5.084   5.933   4.725  0.1988  1.3103  0.3407
  333GLN      C 5156   4.965   5.844   4.741 -0.4535 -0.0433  1.0181
  333GLN      O 5157   4.920   5.778   4.644  0.3914  0.1635 -0.0616
  333GLN     CB 5158   5.046   6.078   4.735  0.5329  0.2829  0.4720
  333GLN     CG 5159   4.927   6.121   4.640 -1.1269  0.1958 -0.7385
  333GLN     CD 5160   4.785   6.092   4.693  0.1562 -0.0272  1.1400
  333GLN    OE1 5161   4.751   6.102   4.810 -0.1967  0.1323  0.1098
  333GLN    NE2 5162   4.691   6.054   4.606 -0.1580 -0.4006 -0.0149
  333GLN      H 5163   5.135   5.965   4.516  0.4982 -1.2500 -0.7505
  333GLN     HA 5164   5.159   5.909   4.800 -0.4280 -0.8529  0.3964
  333GLN    HB2 5165   5.034   6.116   4.836 -1.8208  1.5839 -0.1513
  333GLN    HB3 5166   5.139   6.126   4.701 -0.0260  1.1422  0.0902
  333GLN    HG2 5167   4.949   6.227   4.625  1.6383  0.0686  1.0259
  333GLN    HG3 5168   4.940   6.082   4.539 -1.1462  0.9547 -1.0440
  333GLN   HE21 5169   4.599   6.028   4.637 -0.7090  1.4988  0.1710
  333GLN   HE22 5170   4.714   6.032   4.510  1.9393 -2.0020  0.6832
  334SER      N 5171   4.908   5.844   4.858 -0.6455  0.1341 -0.4616
  334SER     CA 5172   4.782   5.785   4.890  0.1189  1.0872 -0.5979
  334SER      C 5173   4.702   5.853   4.999  0.5763 -1.0666 -0.7103
  334SER      O 5174   4.753   5.944   5.073  1.0877  0.5318  0.7614
  334SER     CB 5175   4.811   5.635   4.925  0.0579 -0.4935  0.1139
  334SER     OG 5176   4.692   5.561   4.913 -0.2206 -0.2451  0.0130
  334SER      H 5177   4.952   5.894   4.934 -0.4492  1.1101 -1.1845
  334SER     HA 5178   4.725   5.782   4.797  0.3476  1.1406 -0.7436
  334SER    HB2 5179   4.883   5.587   4.859  0.4902 -0.5707  0.6298
  334SER    HB3 5180   4.852   5.630   5.026 -0.6787  0.8402  0.5227
  334SER     HG 5181   4.701   5.473   4.951 -0.5310  0.2011  1.2360
  335SER      N 5182   4.574   5.810   5.019 -0.6862 -0.0557  0.2894
  335SER     CA 5183   4.488   5.853   5.129 -0.1761 -0.0117  0.6942
  335SER      C 5184   4.418   5.739   5.203  0.4972  0.3046  0.5213
  335SER      O 5185   4.338   5.760   5.294 -0.4270 -0.0200  0.6053
  335SER     CB 5186   4.376   5.951   5.078 -0.1944 -0.8472 -0.5862
  335SER     OG 5187   4.427   6.079   5.023  0.0707  0.3766 -0.3012
  335SER      H 5188   4.547   5.749   4.943  0.3530  1.2184 -1.2569
  335SER     HA 5189   4.553   5.907   5.199  0.0857  0.3762  0.1673
  335SER    HB2 5190   4.305   5.907   5.008 -1.5852 -0.3804  0.4360
  335SER    HB3 5191   4.305   5.980   5.156 -1.9710  0.5403 -2.4922
  335SER     HG 5192   4.443   6.051   4.932  0.6042 -1.1431  0.1943
  336THR      N 5193   4.432   5.616   5.159  0.2133  0.5048 -0.6568
  336THR     CA 5194   4.334   5.507   5.202 -0.0269  0.2498  0.1164
  336THR      C 5195   4.404   5.373   5.231  0.3566 -0.3699  0.1247
  336THR      O 5196   4.335   5.282   5.274 -0.1970  0.5763 -0.8322
  336THR     CB 5197   4.236   5.487   5.086 -0.3640  0.8350 -1.1452
  336THR    OG1 5198   4.290   5.448   4.971 -0.6988  0.5673  0.5171
  336THR    CG2 5199   4.156   5.613   5.053 -1.4126  0.2143  0.4266
  336THR      H 5200   4.501   5.590   5.089  1.3313  0.6251  0.3398
  336THR     HA 5201   4.279   5.536   5.292 -0.2728  0.3031 -0.0482
  336THR     HB 5202   4.167   5.405   5.108  0.6349 -0.0512 -1.1421
  336THR    HG1 5203   4.270   5.355   4.955  0.1390  0.6840 -2.1015
  336THR   HG21 5204   4.119   5.664   5.142  0.6691 -0.6068  1.9180
  336THR   HG22 5205   4.224   5.683   5.002 -0.4873 -1.0723 -0.2145
  336THR   HG23 5206   4.071   5.588   4.990 -0.1277 -0.6011 -1.1385
  337GLY      N 5207   4.532   5.361   5.218 -0.4653  0.0005 -0.2299
  337GLY     CA 5208   4.622   5.244   5.236  0.1250 -0.5810  0.4368
  337GLY      C 5209   4.755   5.247   5.164  0.1757  0.8875 -0.1962
  337GLY      O 5210   4.770   5.287   5.051 -0.1450 -0.3941  0.6698
  337GLY      H 5211   4.586   5.443   5.195 -0.4432 -0.0326 -0.2949
  337GLY    HA2 5212   4.619   5.221   5.343  0.1997  1.0313  0.8386
  337GLY    HA3 5213   4.578   5.158   5.186 -0.7500 -0.1712  0.4701
  338THR      N 5214   4.855   5.186   5.221  0.6254 -0.2645 -0.5446
  338THR     CA 5215   4.975   5.142   5.146  0.4407 -0.1699  0.0640
  338THR      C 5216   4.945   5.033   5.044 -0.3091 -0.4437 -0.3778
  338THR      O 5217   4.901   4.927   5.089 -0.3537 -0.3294 -0.8106
  338THR     CB 5218   5.075   5.102   5.252  0.1141 -0.3598  0.1595
  338THR    OG1 5219   5.113   5.205   5.335  0.2542  0.2997 -0.1153
  338THR    CG2 5220   5.207   5.066   5.178  0.0770  0.7067 -0.3860
  338THR      H 5221   4.843   5.153   5.315 -1.2463  1.4557 -0.0519
  338THR     HA 5222   5.001   5.224   5.078  0.8412 -0.1668  0.2167
  338THR     HB 5223   5.033   5.027   5.319 -0.1568  0.1128  0.5342
  338THR    HG1 5224   5.180   5.174   5.397  0.3058  0.4254 -0.1075
  338THR   HG21 5225   5.195   4.980   5.112 -0.3513  0.7641 -0.3913
  338THR   HG22 5226   5.232   5.147   5.109 -0.4024  0.0336 -1.4098
  338THR   HG23 5227   5.287   5.050   5.250 -0.4491  0.8885  0.2541
  339VAL      N 5228   4.968   5.050   4.916 -0.2607 -0.4866 -0.8539
  339VAL     CA 5229   4.944   4.948   4.818  0.2878 -0.1664 -0.2255
  339VAL      C 5230   5.071   4.911   4.738  0.2621  0.7324  0.1697
  339VAL      O 5231   5.130   4.982   4.655 -0.5391 -0.0484 -0.0687
  339VAL     CB 5232   4.822   4.992   4.726 -0.0442 -0.0854  0.0052
  339VAL    CG1 5233   4.785   4.880   4.633 -0.2079  0.8101  1.2181
  339VAL    CG2 5234   4.698   5.041   4.803  0.0442 -0.6641  0.4464
  339VAL      H 5235   5.002   5.142   4.892  0.5770 -0.1986  1.0863
  339VAL     HA 5236   4.907   4.853   4.858 -0.9644  0.2059 -0.4156
  339VAL     HB 5237   4.853   5.075   4.663  1.5461  0.3133  1.1922
  339VAL   HG11 5238   4.742   4.794   4.684 -0.9133  0.2906 -0.1433
  339VAL   HG12 5239   4.704   4.914   4.568  0.5668  0.4481  0.0136
  339VAL   HG13 5240   4.866   4.854   4.566 -0.1015 -0.1527  1.6834
  339VAL   HG21 5241   4.722   5.137   4.850 -0.5863 -0.5150  0.4870
  339VAL   HG22 5242   4.615   5.059   4.734  1.0973  0.1864 -0.6743
  339VAL   HG23 5243   4.665   4.961   4.869  1.1833 -2.0324 -0.5440
  340MET      N 5244   5.113   4.785   4.763  0.8698 -0.9092 -0.0618
  340MET     CA 5245   5.209   4.713   4.686  0.1249  0.2967 -0.9680
  340MET      C 5246   5.128   4.669   4.567 -0.7101 -0.8427  1.0749
  340MET      O 5247   5.071   4.562   4.564  0.3773  0.2763 -0.3145
  340MET     CB 5248   5.258   4.593   4.772  0.3905 -1.0379  0.1983
  340MET     CG 5249   5.347   4.644   4.886  0.2909 -0.2395  0.1162
  340MET     SD 5250   5.393   4.530   5.015  0.0123 -0.1817 -0.1496
  340MET     CE 5251   5.265   4.537   5.139 -0.0051  0.7872 -0.5348
  340MET      H 5252   5.060   4.734   4.833 -1.0010  1.2128  0.3017
  340MET     HA 5253   5.295   4.775   4.663  0.7407 -0.2445 -0.2482
  340MET    HB2 5254   5.166   4.551   4.814 -0.0708 -0.5232 -0.2568
  340MET    HB3 5255   5.315   4.522   4.711  1.7662 -0.0613  0.2615
  340MET    HG2 5256   5.437   4.678   4.835  0.1096 -1.4810 -1.1893
  340MET    HG3 5257   5.289   4.727   4.927 -0.3752  0.4250 -1.8903
  340MET    HE1 5258   5.300   4.485   5.228 -0.6164  0.3448 -0.5363
  340MET    HE2 5259   5.224   4.637   5.150 -0.4349  0.7391 -1.4752
  340MET    HE3 5260   5.187   4.466   5.112  0.2815  0.5094 -0.6500
  341GLY      N 5261   5.126   4.753   4.460  0.1405  0.5751 -0.5713
  341GLY     CA 5262   5.067   4.722   4.333  0.4968  0.5584 -0.2208
  341GLY      C 5263   5.155   4.630   4.253 -0.8599  0.1307 -0.3192
  341GLY      O 5264   5.265   4.578   4.294  0.5502 -0.6507  0.8092
  341GLY      H 5265   5.172   4.841   4.474 -0.8943  1.0842 -0.1933
  341GLY    HA2 5266   4.971   4.679   4.359  0.5097  1.0656  0.7693
  341GLY    HA3 5267   5.047   4.814   4.277 -0.4689 -0.1111 -1.0384
  342ALA      N 5268   5.128   4.627   4.125  0.2444  0.4022  0.6186
  342ALA     CA 5269   5.200   4.545   4.027 -0.6140 -0.3786 -0.0879
  342ALA      C 5270   5.352   4.574   4.013  0.2500  0.6737 -0.4206
  342ALA      O 5271   5.418   4.480   3.968  0.2356 -0.0542 -0.2063
  342ALA     CB 5272   5.127   4.567   3.893 -0.0521 -0.4627 -0.4513
  342ALA      H 5273   5.045   4.674   4.091  1.1104  1.1482 -0.6980
  342ALA     HA 5274   5.188   4.439   4.052 -0.0616 -0.5445 -0.4920
  342ALA    HB1 5275   5.020   4.580   3.910 -0.1464  1.3255 -1.7913
  342ALA    HB2 5276   5.173   4.662   3.865  0.4330 -0.6538 -0.3230
  342ALA    HB3 5277   5.152   4.491   3.820  1.6855 -0.8330  0.4272
  343VAL      N 5278   5.400   4.696   4.037  0.2477  0.4124 -0.5027
  343VAL     CA 5279   5.537   4.727   4.063 -0.4895 -0.1312  0.2039
  343VAL      C 5280   5.613   4.628   4.157 -0.2981 -0.0558  0.6004
  343VAL      O 5281   5.737   4.623   4.144  0.3295  0.5201 -0.0390
  343VAL     CB 5282   5.547   4.867   4.124  0.7821 -0.1592  0.8956
  343VAL    CG1 5283   5.670   4.907   4.203 -0.5320 -0.2209 -0.1103
  343VAL    CG2 5284   5.528   4.977   4.014 -0.0887  0.3647 -0.5492
  343VAL      H 5285   5.327   4.763   4.058  0.5651  0.3691  0.9988
  343VAL     HA 5286   5.586   4.722   3.966 -0.0930  0.0983  0.3886
  343VAL     HB 5287   5.467   4.894   4.193  0.0126  0.0442 -0.0397
  343VAL   HG11 5288   5.756   4.880   4.143  0.2047 -0.6266  1.0667
  343VAL   HG12 5289   5.672   5.013   4.232  0.9083 -0.4200  0.7236
  343VAL   HG13 5290   5.673   4.858   4.301  1.3851  0.6681  0.3629
  343VAL   HG21 5291   5.526   5.071   4.070  0.6893  0.2609 -0.3148
  343VAL   HG22 5292   5.620   4.967   3.956  0.6084 -1.6662  0.6733
  343VAL   HG23 5293   5.434   4.966   3.960  0.3955 -0.6586 -1.2491
  344ILE      N 5294   5.548   4.559   4.250  0.2578  0.7725 -0.7061
  344ILE     CA 5295   5.607   4.448   4.322  0.5375  0.2357 -0.5141
  344ILE      C 5296   5.587   4.303   4.257 -1.0283  0.3754  0.1154
  344ILE      O 5297   5.686   4.228   4.245  0.5216 -0.6615 -0.0932
  344ILE     CB 5298   5.548   4.459   4.461  0.0100 -0.4968 -0.5163
  344ILE    CG1 5299   5.602   4.582   4.544 -1.0128  0.1638  1.1728
  344ILE    CG2 5300   5.547   4.343   4.566  0.5357 -0.0442  0.2971
  344ILE    CD1 5301   5.751   4.598   4.573 -0.2511  0.1505  0.1777
  344ILE      H 5302   5.451   4.578   4.268 -0.0521 -1.1756  0.2726
  344ILE     HA 5303   5.714   4.465   4.328  0.5224  0.4068 -0.7164
  344ILE     HB 5304   5.442   4.484   4.448  0.2413  1.1633  0.3564
  344ILE   HG12 5305   5.563   4.668   4.489 -0.3600 -0.1748  0.1459
  344ILE   HG13 5306   5.553   4.587   4.642 -1.2324 -1.2666  1.1771
  344ILE   HG21 5307   5.648   4.325   4.603  0.2229 -0.7856  0.8441
  344ILE   HG22 5308   5.478   4.375   4.645 -0.2904 -0.7725 -0.0929
  344ILE   HG23 5309   5.512   4.248   4.526 -0.5675  0.3137  0.3179
  344ILE   HD11 5310   5.787   4.610   4.471 -0.4023 -0.6322  0.0127
  344ILE   HD12 5311   5.775   4.689   4.627  0.5856  0.2283 -0.2919
  344ILE   HD13 5312   5.810   4.519   4.620  1.6912  1.0929 -0.4720
  345MET      N 5313   5.473   4.272   4.209  0.1056  0.2751 -0.8679
  345MET     CA 5314   5.438   4.149   4.135 -0.6617 -0.0997  0.5124
  345MET      C 5315   5.524   4.124   4.006  0.6621 -0.9025 -1.1557
  345MET      O 5316   5.548   4.014   3.964 -0.3378  0.6389 -0.7808
  345MET     CB 5317   5.287   4.151   4.121 -0.0716 -0.8729  0.2768
  345MET     CG 5318   5.222   4.104   4.249 -0.2796 -0.2505  0.2985
  345MET     SD 5319   5.053   4.174   4.262  0.2708 -0.5734 -0.1859
  345MET     CE 5320   5.098   4.322   4.350  0.4745 -0.7075 -0.0320
  345MET      H 5321   5.399   4.330   4.246  0.2614 -0.6504  1.1923
  345MET     HA 5322   5.459   4.059   4.191  0.4968 -0.1640  0.0460
  345MET    HB2 5323   5.244   4.247   4.092  0.4485 -0.8305 -0.3924
  345MET    HB3 5324   5.255   4.087   4.039 -0.1109  1.5275 -1.8328
  345MET    HG2 5325   5.217   3.995   4.254  0.0021 -0.2388  1.0648
  345MET    HG3 5326   5.282   4.132   4.336  0.2309  0.3400 -0.2252
  345MET    HE1 5327   5.072   4.324   4.456  1.5583  0.5585  0.2712
  345MET    HE2 5328   5.205   4.342   4.353  0.2629  0.6506  1.6261
  345MET    HE3 5329   5.051   4.403   4.294  0.1330 -1.0253 -0.2139
  346GLU      N 5330   5.567   4.235   3.947 -0.7798 -0.2614 -0.0301
  346GLU     CA 5331   5.657   4.238   3.835 -0.2138  0.1792  0.6480
  346GLU      C 5332   5.801   4.225   3.875  0.3068  0.4250  0.2623
  346GLU      O 5333   5.884   4.185   3.792  0.2473 -0.5457  0.2007
  346GLU     CB 5334   5.634   4.361   3.748 -0.2934 -0.6865 -1.0832
  346GLU     CG 5335   5.508   4.361   3.658 -0.8624  0.1003 -0.0477
  346GLU     CD 5336   5.510   4.476   3.556  0.3252 -0.4498 -0.4823
  346GLU    OE1 5337   5.607   4.557   3.538  0.0840  0.0375 -0.0004
  346GLU    OE2 5338   5.405   4.508   3.497 -0.0590  0.4770 -0.1648
  346GLU      H 5339   5.535   4.324   3.982 -1.5912 -0.2030 -0.8615
  346GLU     HA 5340   5.627   4.152   3.775  0.8936  0.0813  0.1912
  346GLU    HB2 5341   5.636   4.443   3.820  0.0473 -1.1850 -0.5163
  346GLU    HB3 5342   5.719   4.366   3.680  0.3016 -0.4103 -0.3515
  346GLU    HG2 5343   5.521   4.265   3.607  1.2138  0.5358 -0.5005
  346GLU    HG3 5344   5.417   4.360   3.718 -0.5231 -0.6732  0.4821
  347GLY      N 5345   5.838   4.243   4.002  0.4827 -0.8435  0.2589
  347GLY     CA 5346   5.968   4.192   4.052 -0.4581 -0.1439  0.6537
  347GLY      C 5347   5.971   4.041   4.091 -0.4840 -0.1611 -0.1685
  347GLY      O 5348   6.077   3.977   4.099  0.4433  0.5173 -0.3615
  347GLY      H 5349   5.771   4.281   4.066  0.3469  1.2082 -0.9099
  347GLY    HA2 5350   6.045   4.206   3.976 -0.6648 -0.7287  0.3190
  347GLY    HA3 5351   5.986   4.257   4.137  1.0825  0.8019 -0.2939
  348PHE      N 5352   5.859   3.993   4.146  0.4944 -0.7937  0.1601
  348PHE     CA 5353   5.855   3.870   4.227 -0.0492  0.3851  0.2930
  348PHE      C 5354   5.738   3.785   4.188  0.5469  0.1074  0.7827
  348PHE      O 5355   5.629   3.826   4.143 -0.0982 -0.9627 -0.3803
  348PHE     CB 5356   5.837   3.908   4.378  0.9679  0.3452  0.2935
  348PHE     CG 5357   5.915   4.029   4.425  0.3046 -0.1505  0.3468
  348PHE    CD1 5358   6.051   4.032   4.426 -0.0502  0.0674 -0.7378
  348PHE    CD2 5359   5.847   4.140   4.480 -0.2705  0.0345 -0.2603
  348PHE    CE1 5360   6.126   4.146   4.463 -0.2240 -1.0981 -0.4231
  348PHE    CE2 5361   5.925   4.248   4.531  0.7115  0.2886 -0.6687
  348PHE     CZ 5362   6.061   4.259   4.519  0.3043  0.7732 -0.2812
  348PHE      H 5363   5.775   4.048   4.148  0.9013 -0.1546  1.0698
  348PHE     HA 5364   5.952   3.820   4.228 -0.0513  0.3829  0.3799
  348PHE    HB2 5365   5.731   3.927   4.396  0.9911  0.8773 -0.0758
  348PHE    HB3 5366   5.863   3.824   4.442 -0.8536 -1.0606 -0.6431
  348PHE    HD1 5367   6.102   3.942   4.398 -0.3842 -0.2371 -0.3818
  348PHE    HD2 5368   5.739   4.149   4.482 -0.2457  0.7734 -1.0875
  348PHE    HE1 5369   6.233   4.159   4.455 -0.3339  0.7920  0.0580
  348PHE    HE2 5370   5.867   4.331   4.568 -1.1157 -1.6179  1.3646
  348PHE     HZ 5371   6.116   4.349   4.544 -0.0289  1.1373 -0.7998
  349TYR      N 5372   5.751   3.656   4.226 -0.2799 -1.3287  0.6103
  349TYR     CA 5373   5.644   3.558   4.227  0.1516  0.3710  0.1309
  349TYR      C 5374   5.577   3.568   4.370 -0.7771  0.0430 -0.2561
  349TYR      O 5375   5.653   3.565   4.476  0.0410 -0.0219  0.7175
  349TYR     CB 5376   5.712   3.427   4.208 -0.3771  0.8853  0.4569
  349TYR     CG 5377   5.634   3.300   4.203  0.1498  0.2271 -0.0621
  349TYR    CD1 5378   5.515   3.300   4.126  0.8418  0.0168  1.1956
  349TYR    CD2 5379   5.670   3.186   4.274 -0.1993  0.6636 -0.6198
  349TYR    CE1 5380   5.441   3.181   4.103  0.2597 -0.3806  0.4042
  349TYR    CE2 5381   5.591   3.072   4.263  0.2514 -0.3749 -0.1601
  349TYR     CZ 5382   5.477   3.071   4.182 -0.5345 -0.0861  0.0102
  349TYR     OH 5383   5.397   2.964   4.180  0.6610 -0.4693 -0.2434
  349TYR      H 5384   5.835   3.625   4.274  0.5428  0.5248  0.5412
  349TYR     HA 5385   5.567   3.585   4.156 -0.0590  0.0492  0.2294
  349TYR    HB2 5386   5.770   3.434   4.116 -0.2331  0.1977  0.4891
  349TYR    HB3 5387   5.780   3.423   4.293 -0.5625  0.6767  0.5974
  349TYR    HD1 5388   5.489   3.385   4.064 -0.6756 -1.2930 -0.1578
  349TYR    HD2 5389   5.764   3.181   4.326 -0.5552 -0.5317 -0.0061
  349TYR    HE1 5390   5.363   3.174   4.029  0.9416 -1.5153 -0.2634
  349TYR    HE2 5391   5.624   2.984   4.315  1.7463  0.3714  0.2732
  349TYR     HH 5392   5.309   2.995   4.158  0.8838  0.2998 -0.0965
  350VAL      N 5393   5.444   3.565   4.371  0.1185  0.1895 -0.7161
  350VAL     CA 5394   5.371   3.597   4.493  0.0722  1.2551 -0.5530
  350VAL      C 5395   5.264   3.485   4.519  0.5384  0.1106  0.4956
  350VAL      O 5396   5.172   3.459   4.437 -0.1883 -0.6508 -0.0268
  350VAL     CB 5397   5.316   3.740   4.496  0.0202 -0.1143  0.5222
  350VAL    CG1 5398   5.262   3.773   4.637  0.3707  0.1487  0.9832
  350VAL    CG2 5399   5.429   3.847   4.459  0.4266  0.3380 -1.1483
  350VAL      H 5400   5.389   3.552   4.287 -0.9966 -0.1346  0.0179
  350VAL     HA 5401   5.445   3.592   4.573  0.4014  0.8910 -0.8703
  350VAL     HB 5402   5.240   3.757   4.421 -0.0139 -0.6627  0.4281
  350VAL   HG11 5403   5.163   3.729   4.651 -0.3449  1.0886 -0.5681
  350VAL   HG12 5404   5.335   3.752   4.715  0.5348 -1.1885  0.5039
  350VAL   HG13 5405   5.249   3.882   4.639 -0.1900  0.1326 -0.0999
  350VAL   HG21 5406   5.519   3.840   4.519 -0.3247  0.1910  0.0366
  350VAL   HG22 5407   5.469   3.829   4.360  0.8224 -0.2448 -0.8980
  350VAL   HG23 5408   5.391   3.949   4.448  0.1319  0.3163 -0.4512
  351VAL      N 5409   5.294   3.410   4.622 -0.7070  0.2609  0.6435
  351VAL     CA 5410   5.207   3.301   4.670 -0.1081 -0.2873  0.9832
  351VAL      C 5411   5.107   3.347   4.774 -0.2959 -0.3111  0.4707
  351VAL      O 5412   5.144   3.396   4.877 -0.0367  0.1334  0.1722
  351VAL     CB 5413   5.291   3.189   4.734 -0.6708 -0.5244  0.4286
  351VAL    CG1 5414   5.207   3.069   4.778 -0.2952  0.2834 -0.6459
  351VAL    CG2 5415   5.400   3.142   4.632 -0.1430 -0.8968 -0.1658
  351VAL      H 5416   5.384   3.423   4.666  0.5378 -1.1924 -1.1674
  351VAL     HA 5417   5.152   3.254   4.589  0.1533  1.0611 -0.0502
  351VAL     HB 5418   5.337   3.230   4.824  0.8287 -0.5271 -0.2844
  351VAL   HG11 5419   5.164   3.026   4.688  1.9574 -0.3110 -1.5732
  351VAL   HG12 5420   5.256   2.989   4.834 -2.4270 -0.1501  0.8566
  351VAL   HG13 5421   5.135   3.102   4.854  2.1407  0.1169  2.1099
  351VAL   HG21 5422   5.453   3.055   4.673  0.2092 -0.4036  0.4625
  351VAL   HG22 5423   5.355   3.115   4.537  0.0913  0.7781 -0.8174
  351VAL   HG23 5424   5.468   3.225   4.615 -0.8910 -0.1981  0.1474
  352PHE      N 5425   4.981   3.327   4.746 -0.8818 -0.5333  0.3355
  352PHE     CA 5426   4.865   3.354   4.834 -0.5014 -0.8544  0.1571
  352PHE      C 5427   4.822   3.217   4.891 -0.2803  0.1475 -0.0563
  352PHE      O 5428   4.725   3.149   4.844 -0.3165  0.0881  0.0671
  352PHE     CB 5429   4.742   3.425   4.765 -0.8735 -0.3400 -0.0491
  352PHE     CG 5430   4.774   3.558   4.696 -0.5435  0.1453  0.2603
  352PHE    CD1 5431   4.834   3.568   4.565  0.7216  0.4144 -0.4685
  352PHE    CD2 5432   4.744   3.677   4.765  0.3531  0.2975 -0.1085
  352PHE    CE1 5433   4.870   3.695   4.523  0.0604 -0.3739  0.5231
  352PHE    CE2 5434   4.771   3.802   4.715 -0.8427 -0.6747  1.3771
  352PHE     CZ 5435   4.831   3.815   4.586  0.0341  0.3315 -0.3230
  352PHE      H 5436   4.963   3.286   4.656  0.2575  0.8232 -0.5922
  352PHE     HA 5437   4.889   3.420   4.917 -1.1917 -0.2673 -0.0849
  352PHE    HB2 5438   4.721   3.365   4.677  0.9621 -0.2430 -0.6358
  352PHE    HB3 5439   4.658   3.437   4.834 -0.5281 -0.1611  0.3422
  352PHE    HD1 5440   4.840   3.479   4.504  0.1502  0.0134  0.0316
  352PHE    HD2 5441   4.703   3.668   4.864 -0.4541  0.4066 -0.4160
  352PHE    HE1 5442   4.902   3.708   4.420 -0.7776  0.3809  0.3276
  352PHE    HE2 5443   4.772   3.891   4.777  1.4539 -0.4002  1.1527
  352PHE     HZ 5444   4.864   3.912   4.552  0.7559  0.5215  0.8218
  353ASP      N 5445   4.889   3.173   4.996 -0.3412  0.1445 -0.3146
  353ASP     CA 5446   4.859   3.055   5.075 -0.1390  0.5636 -0.0654
  353ASP      C 5447   4.749   3.087   5.181  0.4248  0.7563  0.4462
  353ASP      O 5448   4.770   3.099   5.306 -0.1800 -0.0189  0.7208
  353ASP     CB 5449   4.993   3.007   5.145  0.9884 -0.1408  0.3794
  353ASP     CG 5450   4.981   2.875   5.228 -0.2056 -0.7105 -0.4683
  353ASP    OD1 5451   4.876   2.828   5.253  0.8739 -0.0611  0.4261
  353ASP    OD2 5452   5.090   2.837   5.274  0.6602  0.3078 -0.4624
  353ASP      H 5453   4.963   3.231   5.033  0.0436 -0.1505 -0.6005
  353ASP     HA 5454   4.824   2.973   5.012 -1.0861  0.8522  0.0580
  353ASP    HB2 5455   5.055   2.980   5.060 -0.0050  0.6283 -0.6599
  353ASP    HB3 5456   5.028   3.089   5.207  1.3073  0.5326 -0.6285
  354ARG      N 5457   4.623   3.076   5.144  0.1481 -0.2893 -0.0048
  354ARG     CA 5458   4.505   3.104   5.226 -0.0886  0.1252 -0.1845
  354ARG      C 5459   4.478   2.996   5.334  0.6906  0.5150  0.4947
  354ARG      O 5460   4.436   3.033   5.443 -0.1521  0.3371  0.1262
  354ARG     CB 5461   4.381   3.124   5.126 -1.0643  0.4847 -0.3509
  354ARG     CG 5462   4.390   3.233   5.015  0.4017  0.4031 -0.6882
  354ARG     CD 5463   4.266   3.216   4.929  0.3995 -0.1385  0.7734
  354ARG     NE 5464   4.135   3.218   4.994 -0.2746 -0.1997 -0.4316
  354ARG     CZ 5465   4.030   3.284   4.956 -0.0435  0.7475  0.0555
  354ARG    NH1 5466   4.043   3.376   4.863 -0.5341  0.0014 -0.1355
  354ARG    NH2 5467   3.906   3.254   4.993 -0.4314 -0.6981  0.1438
  354ARG      H 5468   4.612   3.048   5.047  0.4631  1.6022 -0.6780
  354ARG     HA 5469   4.505   3.202   5.272  0.8240 -0.0432  0.2199
  354ARG    HB2 5470   4.353   3.027   5.084  0.5862 -0.5255  0.6427
  354ARG    HB3 5471   4.296   3.139   5.193 -0.0440  2.3992  0.6633
  354ARG    HG2 5472   4.391   3.328   5.068 -0.4904 -0.2827  0.6940
  354ARG    HG3 5473   4.473   3.223   4.945 -0.1292 -0.1837 -1.2615
  354ARG    HD2 5474   4.282   3.288   4.849  0.6689  0.1093  1.0465
  354ARG    HD3 5475   4.286   3.116   4.891  1.7454  0.2213  0.4120
  354ARG     HE 5476   4.112   3.159   5.073 -1.3137  1.1102  0.3100
  354ARG   HH11 5477   3.961   3.421   4.824 -0.1684  0.2256 -0.6723
  354ARG   HH12 5478   4.134   3.393   4.824 -0.0011 -1.8533  0.0772
  354ARG   HH21 5479   3.831   3.311   4.958  0.8639  0.2074 -1.4507
  354ARG   HH22 5480   3.880   3.165   5.034 -0.3140 -0.4469  0.7850
  355ALA      N 5481   4.502   2.870   5.304 -0.1029 -0.4694  0.0962
  355ALA     CA 5482   4.510   2.757   5.393 -0.6471  0.6205  0.8719
  355ALA      C 5483   4.604   2.781   5.519 -0.1662 -0.2189 -0.2437
  355ALA      O 5484   4.568   2.734   5.625  0.2662  0.4329 -1.0163
  355ALA     CB 5485   4.564   2.631   5.324 -0.1551  0.2719 -0.6836
  355ALA      H 5486   4.543   2.858   5.213 -0.8729 -2.1713 -0.1072
  355ALA     HA 5487   4.415   2.712   5.424 -0.1071 -1.2380  0.1130
  355ALA    HB1 5488   4.496   2.603   5.244 -1.0343 -1.4046  0.5095
  355ALA    HB2 5489   4.668   2.639   5.293 -0.3784 -0.0518 -1.5594
  355ALA    HB3 5490   4.554   2.545   5.391  0.6433  0.5830 -0.1294
  356ARG      N 5491   4.721   2.847   5.503 -0.0416 -0.4681  0.0363
  356ARG     CA 5492   4.805   2.885   5.616  0.3061  0.0943  0.0155
  356ARG      C 5493   4.797   3.034   5.638 -0.8499 -0.2783 -0.5005
  356ARG      O 5494   4.877   3.089   5.718  0.1489  0.2797  0.0525
  356ARG     CB 5495   4.947   2.825   5.604 -0.8347  0.9956  0.1301
  356ARG     CG 5496   5.038   2.829   5.730 -0.4333  0.3504 -0.5751
  356ARG     CD 5497   4.969   2.795   5.865 -0.5858 -0.7828  1.1711
  356ARG     NE 5498   4.927   2.658   5.862  0.0923  0.1477  0.4605
  356ARG     CZ 5499   4.883   2.585   5.962 -0.4800  0.0468 -0.8287
  356ARG    NH1 5500   4.860   2.631   6.085 -0.3735  0.2197  0.1414
  356ARG    NH2 5501   4.856   2.461   5.957  0.5793  1.1898 -0.5484
  356ARG      H 5502   4.760   2.859   5.410  1.0229 -0.0301  0.5018
  356ARG     HA 5503   4.765   2.839   5.706  0.7163 -1.1313 -0.3954
  356ARG    HB2 5504   4.936   2.717   5.588  0.3062  0.7823  0.5386
  356ARG    HB3 5505   5.004   2.869   5.522  1.0224 -0.3554  0.5536
  356ARG    HG2 5506   5.131   2.776   5.709 -0.8810 -0.4798 -0.5675
  356ARG    HG3 5507   5.066   2.932   5.751  0.7586 -0.1731  0.7817
  356ARG    HD2 5508   5.043   2.818   5.943  0.2948  1.0043 -0.0667
  356ARG    HD3 5509   4.890   2.869   5.872  0.0655  0.0831  0.0812
  356ARG     HE 5510   4.936   2.608   5.775 -0.2038  0.3227  0.3268
  356ARG   HH11 5511   4.838   2.566   6.159  0.0071  0.7061  0.7068
  356ARG   HH12 5512   4.887   2.728   6.097 -0.2400  0.4546 -1.5163
  356ARG   HH21 5513   4.806   2.418   6.033  1.1792 -0.9587 -1.2249
  356ARG   HH22 5514   4.816   2.436   5.867  0.4741  0.1924 -0.2485
  357LYS      N 5515   4.701   3.106   5.581  0.6796  0.3230  0.6090
  357LYS     CA 5516   4.666   3.247   5.593 -0.6327 -0.8871  0.5524
  357LYS      C 5517   4.794   3.334   5.590 -0.2484 -0.8591 -0.0728
  357LYS      O 5518   4.815   3.427   5.676  0.3099  0.0820 -0.2992
  357LYS     CB 5519   4.582   3.262   5.718 -0.1584 -0.4702  0.0714
  357LYS     CG 5520   4.525   3.406   5.739 -0.1722 -0.8296 -0.6634
  357LYS     CD 5521   4.450   3.413   5.870  0.7101  0.3689  0.2481
  357LYS     CE 5522   4.526   3.357   5.989 -1.0452 -0.1385  0.8775
  357LYS     NZ 5523   4.469   3.415   6.118  0.7336  0.2363  0.3596
  357LYS      H 5524   4.642   3.054   5.518  1.2705  0.0387  0.2701
  357LYS     HA 5525   4.607   3.280   5.508  0.1071 -1.0793 -0.0607
  357LYS    HB2 5526   4.497   3.194   5.712 -0.2264 -0.3472 -0.4099
  357LYS    HB3 5527   4.645   3.242   5.805 -0.0223 -0.4106 -0.0127
  357LYS    HG2 5528   4.599   3.486   5.749  0.8902 -1.7115 -1.0588
  357LYS    HG3 5529   4.453   3.431   5.661 -0.9321  0.0751  0.2691
  357LYS    HD2 5530   4.430   3.518   5.891 -0.0635  0.2331  0.2334
  357LYS    HD3 5531   4.356   3.358   5.863  0.0348  1.3060  1.2735
  357LYS    HE2 5532   4.541   3.249   5.978  0.4037  0.1102 -0.2186
  357LYS    HE3 5533   4.624   3.404   5.980 -1.2199  0.0343 -0.4496
  357LYS    HZ1 5534   4.466   3.516   6.116  0.5241  0.2359 -1.1000
  357LYS    HZ2 5535   4.374   3.381   6.125  0.8040  0.0283  0.3146
  357LYS    HZ3 5536   4.523   3.382   6.198  0.4064 -1.4446 -0.0445
  358ARG      N 5537   4.870   3.319   5.479 -0.2935 -0.4210 -0.2801
  358ARG     CA 5538   5.006   3.379   5.463  0.7749 -0.4785  1.0264
  358ARG      C 5539   5.044   3.396   5.311  0.7680 -0.2431 -1.9379
  358ARG      O 5540   4.973   3.357   5.220 -0.0012  0.1052 -0.2925
  358ARG     CB 5541   5.103   3.292   5.535 -0.0923 -0.0239 -0.7936
  358ARG     CG 5542   5.129   3.158   5.466 -0.5518  0.6304 -1.1885
  358ARG     CD 5543   5.244   3.085   5.544  0.5982 -0.6089 -0.2105
  358ARG     NE 5544   5.282   2.956   5.472 -0.5301  0.1921 -0.1163
  358ARG     CZ 5545   5.399   2.894   5.481  0.9556 -0.1801  0.0689
  358ARG    NH1 5546   5.500   2.945   5.538 -0.2716 -0.3593  0.3307
  358ARG    NH2 5547   5.412   2.775   5.430 -0.5426 -0.5524 -0.3441
  358ARG      H 5548   4.836   3.262   5.404  0.8703 -1.7263  0.0892
  358ARG     HA 5549   5.008   3.480   5.505  0.9820  0.1273 -0.3256
  358ARG    HB2 5550   5.195   3.343   5.561  0.0386 -1.0293  1.0575
  358ARG    HB3 5551   5.071   3.267   5.636 -0.4336  1.9555 -0.3427
  358ARG    HG2 5552   5.040   3.096   5.457  0.1287 -0.8548  0.7349
  358ARG    HG3 5553   5.172   3.179   5.369  0.7964  1.1650 -0.5337
  358ARG    HD2 5554   5.330   3.152   5.551 -0.0887  0.3040 -0.1555
  358ARG    HD3 5555   5.201   3.058   5.641  0.7355 -0.8055 -0.2023
  358ARG     HE 5556   5.214   2.919   5.408  0.3346  0.0313 -0.9994
  358ARG   HH11 5557   5.584   2.892   5.556 -0.0841  0.1912  1.2393
  358ARG   HH12 5558   5.493   3.033   5.588 -1.2830  0.0756 -0.5047
  358ARG   HH21 5559   5.502   2.732   5.444 -0.5608 -0.2576  0.9642
  358ARG   HH22 5560   5.331   2.720   5.406 -0.8961  0.2643 -1.1347
  359ILE      N 5561   5.160   3.455   5.296 -0.6481 -0.1751 -0.3759
  359ILE     CA 5562   5.200   3.505   5.164 -0.0456 -0.7278 -0.0541
  359ILE      C 5563   5.345   3.473   5.143  0.4036  0.3668 -0.3006
  359ILE      O 5564   5.421   3.497   5.233  0.4649 -0.3367 -0.1967
  359ILE     CB 5565   5.166   3.661   5.145  0.4481 -0.1572  0.5265
  359ILE    CG1 5566   5.007   3.665   5.117  0.1278  0.6449  0.0980
  359ILE    CG2 5567   5.239   3.729   5.033 -0.0366 -1.2186  0.1991
  359ILE    CD1 5568   4.947   3.806   5.091 -1.5245  0.2807 -0.6402
  359ILE      H 5569   5.224   3.472   5.372 -0.0641 -1.7156 -0.4637
  359ILE     HA 5570   5.148   3.454   5.083 -0.5798  1.1261 -1.0139
  359ILE     HB 5571   5.186   3.712   5.240  0.5046 -0.0652  0.4650
  359ILE   HG12 5572   4.978   3.597   5.036  0.7394  0.1946  0.2397
  359ILE   HG13 5573   4.955   3.628   5.204  0.4198 -0.3727 -0.1280
  359ILE   HG21 5574   5.214   3.835   5.040 -0.7788 -1.2802 -0.9998
  359ILE   HG22 5575   5.347   3.715   5.046  0.3706  0.2365 -0.9430
  359ILE   HG23 5576   5.219   3.682   4.937  0.7217  0.0996 -0.6871
  359ILE   HD11 5577   4.981   3.845   4.994 -0.4635 -0.3339 -0.5450
  359ILE   HD12 5578   4.839   3.796   5.103 -1.5266  0.0694 -0.8252
  359ILE   HD13 5579   4.984   3.872   5.169 -0.0770 -0.0670 -0.9790
  360GLY      N 5580   5.389   3.414   5.031 -0.1280  0.0817  0.3851
  360GLY     CA 5581   5.522   3.381   4.993 -0.5860 -0.0620  0.0140
  360GLY      C 5582   5.587   3.461   4.878  0.5021 -0.1148 -0.0618
  360GLY      O 5583   5.510   3.495   4.790  0.4739 -0.1014  0.0463
  360GLY      H 5584   5.314   3.414   4.964 -0.4930  0.2218  0.7810
  360GLY    HA2 5585   5.579   3.391   5.086 -0.3809 -0.7864 -0.0230
  360GLY    HA3 5586   5.525   3.275   4.969 -1.3004 -0.3368  0.9807
  361PHE      N 5587   5.711   3.499   4.880  0.1593  0.7722  0.5178
  361PHE     CA 5588   5.783   3.592   4.791  0.2855 -0.7993 -0.0063
  361PHE      C 5589   5.913   3.527   4.745 -0.3475 -0.0160 -0.4354
  361PHE      O 5590   5.983   3.469   4.832 -0.0929  0.6175  0.4280
  361PHE     CB 5591   5.801   3.729   4.863  0.3571 -0.0242  0.0011
  361PHE     CG 5592   5.667   3.808   4.897  0.1449  0.0343 -0.7595
  361PHE    CD1 5593   5.627   3.817   5.035 -0.0276  0.1417  0.0970
  361PHE    CD2 5594   5.602   3.873   4.800  0.3821  0.2889  0.0280
  361PHE    CE1 5595   5.523   3.915   5.063  0.4289  0.6656  0.2661
  361PHE    CE2 5596   5.495   3.963   4.825  0.1189 -0.4895 -0.3880
  361PHE     CZ 5597   5.450   3.983   4.960 -0.1788  0.2366  0.7399
  361PHE      H 5598   5.771   3.458   4.951  1.8255 -0.4416 -1.3611
  361PHE     HA 5599   5.721   3.607   4.702  0.0699  0.3018  0.3058
  361PHE    HB2 5600   5.853   3.718   4.958  0.6969  1.2118 -0.0027
  361PHE    HB3 5601   5.866   3.799   4.809 -0.4931  0.8604  0.0659
  361PHE    HD1 5602   5.681   3.761   5.110 -0.8158 -0.5035  0.2058
  361PHE    HD2 5603   5.632   3.854   4.698 -0.4136 -0.2297 -0.1266
  361PHE    HE1 5604   5.492   3.935   5.165 -0.7729  0.7410 -0.0826
  361PHE    HE2 5605   5.445   4.016   4.746  1.1537  0.6547 -0.3404
  361PHE     HZ 5606   5.369   4.051   4.981 -0.4877 -0.0072  0.3539
  362ALA      N 5607   5.947   3.531   4.618  0.8482 -1.0449 -0.1672
  362ALA     CA 5608   6.070   3.487   4.555 -0.0437 -0.2631 -0.3192
  362ALA      C 5609   6.090   3.567   4.422  0.3952 -0.2795 -0.6766
  362ALA      O 5610   5.995   3.581   4.346 -0.2846 -0.2034  0.4909
  362ALA     CB 5611   6.076   3.332   4.531 -0.4006  0.2886  0.1863
  362ALA      H 5612   5.892   3.606   4.577 -0.8595 -0.1533  3.0696
  362ALA     HA 5613   6.157   3.512   4.616  0.3465  0.8438 -1.2502
  362ALA    HB1 5614   6.163   3.303   4.473 -1.8038 -2.4064 -0.9094
  362ALA    HB2 5615   6.084   3.272   4.621  0.5117  0.1732  0.0462
  362ALA    HB3 5616   5.991   3.295   4.474 -0.0218 -0.1178 -0.1213
  363VAL      N 5617   6.212   3.595   4.390  0.4871  0.4858 -0.0618
  363VAL     CA 5618   6.260   3.661   4.262  0.1178  0.5789  0.3766
  363VAL      C 5619   6.207   3.592   4.130  0.0550 -0.5795 -0.1467
  363VAL      O 5620   6.223   3.477   4.097 -0.5647 -0.2592 -0.6607
  363VAL     CB 5621   6.418   3.672   4.269  0.9152 -0.4278 -0.4373
  363VAL    CG1 5622   6.480   3.720   4.136 -1.2462 -0.3808 -0.8141
  363VAL    CG2 5623   6.452   3.768   4.382 -0.6296  0.2964 -0.6794
  363VAL      H 5624   6.278   3.562   4.458 -0.3254  0.4314  0.7318
  363VAL     HA 5625   6.214   3.760   4.255 -0.3475  0.3549  0.1502
  363VAL     HB 5626   6.455   3.576   4.305 -1.6115 -1.1173  0.7017
  363VAL   HG11 5627   6.589   3.722   4.149 -1.1061 -0.0477 -1.8628
  363VAL   HG12 5628   6.453   3.654   4.054 -2.6953 -0.1879 -0.5353
  363VAL   HG13 5629   6.449   3.822   4.114  1.1864  0.5181 -0.7522
  363VAL   HG21 5630   6.560   3.778   4.385 -0.3850 -1.6495  0.5641
  363VAL   HG22 5631   6.405   3.863   4.356 -1.2942 -0.0235 -0.6883
  363VAL   HG23 5632   6.411   3.725   4.473 -0.0539 -0.1654 -0.6307
  364SER      N 5633   6.137   3.674   4.051 -0.4281  0.0821  0.2833
  364SER     CA 5634   6.072   3.620   3.923 -0.1923  1.0155  0.2010
  364SER      C 5635   6.172   3.562   3.814  0.0897 -0.6465 -0.0476
  364SER      O 5636   6.272   3.640   3.785  0.0804  0.5535  0.6518
  364SER     CB 5637   5.991   3.735   3.859  0.6490  0.0060 -0.2635
  364SER     OG 5638   5.924   3.701   3.739  0.4608  0.3207  0.6229
  364SER      H 5639   6.134   3.770   4.083  1.0165 -0.2033  1.4926
  364SER     HA 5640   6.002   3.541   3.951  1.2184 -0.1407  0.6892
  364SER    HB2 5641   5.918   3.767   3.934  0.7616  0.6644 -0.4165
  364SER    HB3 5642   6.066   3.813   3.844 -0.0467  1.0736  1.2566
  364SER     HG 5643   5.831   3.723   3.748 -0.0016 -0.8067 -0.6720
  365ALA      N 5644   6.145   3.455   3.742  0.2388 -0.7233 -0.0489
  365ALA     CA 5645   6.229   3.422   3.628  0.3856  1.0968  0.6025
  365ALA      C 5646   6.205   3.504   3.502  0.4017 -0.4307 -0.4014
  365ALA      O 5647   6.268   3.483   3.399  0.7841 -0.1436 -0.3330
  365ALA     CB 5648   6.201   3.266   3.588  0.2947  0.0885  0.2524
  365ALA      H 5649   6.078   3.387   3.775 -0.3698 -0.0953  0.0418
  365ALA     HA 5650   6.332   3.447   3.651  0.2880  0.9439  1.2431
  365ALA    HB1 5651   6.094   3.253   3.577  0.2798 -0.6733  1.1088
  365ALA    HB2 5652   6.257   3.237   3.499  0.0046 -1.4268  0.5160
  365ALA    HB3 5653   6.237   3.202   3.668  2.0061  0.3650 -0.2015
  366CYS      N 5654   6.118   3.604   3.508 -0.3296  0.2487 -0.4138
  366CYS     CA 5655   6.081   3.693   3.396  0.8202  0.5615 -0.2163
  366CYS      C 5656   6.072   3.844   3.435 -0.1969  1.4091  0.6022
  366CYS      O 5657   6.017   3.919   3.359  0.0191 -0.5249  0.3425
  366CYS     CB 5658   5.950   3.644   3.328 -0.0175  0.7229 -1.1913
  366CYS     SG 5659   5.801   3.684   3.421 -0.1406 -0.2399  0.2321
  366CYS      H 5660   6.068   3.617   3.595  0.3545 -0.1358  0.0536
  366CYS     HA 5661   6.164   3.691   3.326  1.0473  0.6844  0.0474
  366CYS    HB2 5662   5.942   3.711   3.243  1.0874  0.8303 -1.2319
  366CYS    HB3 5663   5.956   3.537   3.309  0.8232  0.5185  0.0282
  367HIS      N 5664   6.130   3.879   3.551 -0.0958 -0.2695 -0.6655
  367HIS     CA 5665   6.147   4.025   3.589  0.4956  0.2376  0.7411
  367HIS      C 5666   6.258   4.097   3.502  0.6391  0.6273 -0.2162
  367HIS      O 5667   6.371   4.048   3.502 -0.4093 -0.0190  0.2357
  367HIS     CB 5668   6.175   4.044   3.738 -0.0078  0.1086  0.1558
  367HIS     CG 5669   6.309   4.017   3.792 -0.6462  0.1563  0.3231
  367HIS    ND1 5670   6.376   3.896   3.818  0.1724  0.3832  0.0657
  367HIS    CD2 5671   6.401   4.115   3.819  0.8068 -0.0181  0.2822
  367HIS    CE1 5672   6.497   3.923   3.862  0.2052 -0.2359 -0.1555
  367HIS    NE2 5673   6.517   4.057   3.855 -0.5880  0.0064 -0.1145
  367HIS      H 5674   6.177   3.815   3.614 -0.7255  0.4579  0.6173
  367HIS     HA 5675   6.056   4.081   3.567  0.8544  0.3381 -0.6918
  367HIS    HB2 5676   6.154   4.149   3.759  0.1055  0.0866  0.3908
  367HIS    HB3 5677   6.100   4.003   3.807 -1.6991  1.4461 -0.7153
  367HIS    HD1 5678   6.342   3.801   3.807 -0.1044  0.4252  0.5201
  367HIS    HD2 5679   6.377   4.219   3.802  0.7068 -0.2119 -0.9982
  367HIS    HE1 5680   6.565   3.843   3.886 -0.1031 -0.3204  0.4886
  368VAL      N 5681   6.232   4.215   3.453  0.6888 -0.8302  0.1728
  368VAL     CA 5682   6.328   4.300   3.379 -0.0966  0.2050 -0.1285
  368VAL      C 5683   6.433   4.364   3.462  0.0227 -0.0502 -0.3889
  368VAL      O 5684   6.395   4.420   3.567  0.4554 -0.8753  0.0910
  368VAL     CB 5685   6.264   4.412   3.286 -0.8458  0.1061 -0.1409
  368VAL    CG1 5686   6.357   4.464   3.174 -0.4297  0.4994 -0.6863
  368VAL    CG2 5687   6.132   4.372   3.224 -0.9804  1.6699 -0.1425
  368VAL      H 5688   6.138   4.251   3.455  1.0342  0.1826 -0.1330
  368VAL     HA 5689   6.375   4.238   3.302  0.0665  0.3040 -0.1090
  368VAL     HB 5690   6.246   4.499   3.349 -1.3110 -0.3235  0.3443
  368VAL   HG11 5691   6.380   4.378   3.112 -0.1165 -1.2086  1.5144
  368VAL   HG12 5692   6.311   4.549   3.125 -1.5101  0.0559 -0.5061
  368VAL   HG13 5693   6.448   4.495   3.226 -0.2671 -1.1361  0.1584
  368VAL   HG21 5694   6.050   4.372   3.295 -0.3459  0.0118  0.6887
  368VAL   HG22 5695   6.116   4.440   3.140 -1.9802  1.1054 -0.4456
  368VAL   HG23 5696   6.149   4.274   3.179 -0.4438  1.3158  0.7803
  369HIS      N 5697   6.567   4.347   3.438 -0.0652  0.4966  0.0563
  369HIS     CA 5698   6.684   4.412   3.512  0.1414  0.4848  0.0420
  369HIS      C 5699   6.794   4.468   3.418  0.3134  0.8680 -0.5684
  369HIS      O 5700   6.762   4.523   3.316 -0.0507 -0.3086  1.1213
  369HIS     CB 5701   6.722   4.307   3.609 -0.3472 -0.1423 -1.0678
  369HIS     CG 5702   6.747   4.163   3.558 -0.6696 -1.0304 -0.7022
  369HIS    ND1 5703   6.676   4.059   3.597  0.0794 -0.2815 -0.6690
  369HIS    CD2 5704   6.868   4.116   3.507  0.2833  1.0625 -0.5362
  369HIS    CE1 5705   6.733   3.949   3.567 -0.2944  0.0971  0.4834
  369HIS    NE2 5706   6.859   3.972   3.519  0.3673 -0.6871  0.6370
  369HIS      H 5707   6.588   4.281   3.365 -0.3481 -1.3462  1.4890
  369HIS     HA 5708   6.639   4.496   3.564 -0.2885 -0.4130  1.2019
  369HIS    HB2 5709   6.807   4.348   3.664 -1.2862 -0.3262  0.6430
  369HIS    HB3 5710   6.638   4.299   3.678  0.2204 -0.4247 -0.3786
  369HIS    HD1 5711   6.585   4.064   3.643  0.3308 -1.7837  0.0935
  369HIS    HD2 5712   6.963   4.158   3.480  1.9338 -1.7466  0.1387
  369HIS    HE1 5713   6.702   3.848   3.591  0.4658 -0.0097  1.1199
  370ASP      N 5714   6.919   4.441   3.455 -0.8670 -1.3123 -0.1184
  370ASP     CA 5715   7.043   4.500   3.390  0.8604  0.2649 -0.1923
  370ASP      C 5716   7.168   4.417   3.426  0.2975 -0.5371 -0.1208
  370ASP      O 5717   7.166   4.329   3.510  0.5191  0.2206  0.0462
  370ASP     CB 5718   7.055   4.643   3.432 -0.2731 -0.2850  0.0293
  370ASP     CG 5719   7.071   4.671   3.583 -0.4618  0.7895  0.2326
  370ASP    OD1 5720   6.992   4.750   3.634 -0.0853  0.1731 -0.4369
  370ASP    OD2 5721   7.168   4.618   3.646 -0.6443 -0.1954  0.0189
  370ASP      H 5722   6.943   4.397   3.542 -0.2513 -0.2638  0.2774
  370ASP     HA 5723   7.032   4.494   3.281 -0.5256  0.0828 -0.0872
  370ASP    HB2 5724   7.141   4.692   3.386 -0.3852 -0.7127 -0.6715
  370ASP    HB3 5725   6.968   4.694   3.390 -0.4386  0.5471  1.2938
  371GLU      N 5726   7.279   4.446   3.361 -0.7507  0.7334 -0.2896
  371GLU     CA 5727   7.402   4.364   3.380  0.3458  0.4649  0.3731
  371GLU      C 5728   7.465   4.357   3.517 -0.8576  0.0291  0.4135
  371GLU      O 5729   7.567   4.283   3.524 -0.6566  0.1030 -0.5944
  371GLU     CB 5730   7.502   4.397   3.273 -0.6990  0.0672  1.0735
  371GLU     CG 5731   7.458   4.333   3.140 -0.7722  0.1994 -0.1565
  371GLU     CD 5732   7.516   4.188   3.123 -0.1962 -0.3673  0.3286
  371GLU    OE1 5733   7.522   4.135   3.012 -0.0546  0.2599  0.0097
  371GLU    OE2 5734   7.562   4.120   3.217  0.3797 -0.1312  0.2956
  371GLU      H 5735   7.291   4.529   3.305 -0.8905  0.6392 -0.4646
  371GLU     HA 5736   7.369   4.261   3.366  1.7341  0.0042  0.1875
  371GLU    HB2 5737   7.507   4.505   3.257  0.8125  0.0356  1.0822
  371GLU    HB3 5738   7.606   4.368   3.288 -0.3337  0.0976 -0.7961
  371GLU    HG2 5739   7.349   4.343   3.138 -0.7276  0.8133 -1.3743
  371GLU    HG3 5740   7.499   4.394   3.059 -1.6754 -0.2987 -1.0311
  372PHE      N 5741   7.408   4.424   3.620 -0.2304  0.5646  0.4102
  372PHE     CA 5742   7.463   4.414   3.755 -0.6194 -0.1214 -0.2024
  372PHE      C 5743   7.356   4.399   3.867 -0.7792 -0.8847 -0.7454
  372PHE      O 5744   7.375   4.327   3.961  0.2955  0.3634 -0.8434
  372PHE     CB 5745   7.559   4.532   3.779  0.2814 -0.0474 -1.0775
  372PHE     CG 5746   7.687   4.541   3.702 -1.1143 -0.0778 -1.0219
  372PHE    CD1 5747   7.806   4.488   3.760  0.5990  0.1001 -0.5188
  372PHE    CD2 5748   7.682   4.573   3.565  0.3317  0.1252  0.3362
  372PHE    CE1 5749   7.926   4.467   3.686  0.9147  0.3359 -0.0056
  372PHE    CE2 5750   7.798   4.559   3.492 -0.9155  1.0809  0.1288
  372PHE     CZ 5751   7.920   4.510   3.551 -0.9522  0.1213 -0.5405
  372PHE      H 5752   7.319   4.467   3.602 -1.0727 -1.3539 -0.6292
  372PHE     HA 5753   7.521   4.321   3.754  0.3651  0.4540  0.5333
  372PHE    HB2 5754   7.511   4.629   3.770  0.3152  0.0783 -0.1142
  372PHE    HB3 5755   7.587   4.526   3.885 -1.4055  0.5645 -0.5299
  372PHE    HD1 5756   7.802   4.459   3.864 -0.6970 -0.1279 -0.5973
  372PHE    HD2 5757   7.587   4.606   3.524  0.0350  0.0328  0.9277
  372PHE    HE1 5758   8.021   4.441   3.729  1.1595 -0.5312 -0.9779
  372PHE    HE2 5759   7.797   4.570   3.384  1.5789 -0.7503 -0.2743
  372PHE     HZ 5760   8.014   4.502   3.499 -0.1756 -1.9768  0.9359
  373ARG      N 5761   7.244   4.470   3.869  0.2529 -0.0330  0.4836
  373ARG     CA 5762   7.134   4.469   3.972  0.0422 -0.1511 -0.6953
  373ARG      C 5763   7.028   4.374   3.919 -0.3224 -0.2172  0.1812
  373ARG      O 5764   7.005   4.369   3.802 -0.6304  0.2154 -0.3371
  373ARG     CB 5765   7.085   4.613   4.008  0.3415 -1.2976  0.0747
  373ARG     CG 5766   7.197   4.708   4.055 -0.3690 -0.6671  0.3884
  373ARG     CD 5767   7.147   4.835   4.121  1.0608  0.2838  0.6349
  373ARG     NE 5768   7.072   4.921   4.025 -0.1387 -0.0917 -0.0811
  373ARG     CZ 5769   7.029   5.043   4.043  0.3336 -0.7034 -0.5463
  373ARG    NH1 5770   7.075   5.115   4.145  0.5051  0.9703  0.6116
  373ARG    NH2 5771   6.949   5.100   3.962  0.4194  0.3244  0.5205
  373ARG      H 5772   7.224   4.526   3.788 -0.4978  0.9828  1.3054
  373ARG     HA 5773   7.171   4.423   4.063 -1.5877 -2.0766 -0.8724
  373ARG    HB2 5774   7.042   4.655   3.917  1.2064  0.7531  0.5073
  373ARG    HB3 5775   7.019   4.601   4.094 -1.0630  1.4924 -0.3910
  373ARG    HG2 5776   7.255   4.645   4.124 -0.3972 -0.4570  0.6089
  373ARG    HG3 5777   7.265   4.740   3.976 -0.7895  0.0905  0.3153
  373ARG    HD2 5778   7.087   4.808   4.207 -1.2141 -0.7168 -1.0547
  373ARG    HD3 5779   7.234   4.886   4.163  2.0747 -0.2478 -0.6786
  373ARG     HE 5780   7.037   4.873   3.944 -0.4726  0.6274 -0.3858
  373ARG   HH11 5781   7.064   5.215   4.156  1.0123  1.1842 -0.5487
  373ARG   HH12 5782   7.122   5.068   4.222  0.3758  0.5702  0.4512
  373ARG   HH21 5783   6.936   5.200   3.965 -0.5392  0.2510 -0.1769
  373ARG   HH22 5784   6.946   5.065   3.867  0.0111  1.4761  0.0713
  374THR      N 5785   6.959   4.325   4.020 -0.1540  0.5710  0.5356
  374THR     CA 5786   6.849   4.228   4.003 -0.1107  0.1395  0.4275
  374THR      C 5787   6.746   4.248   4.113  0.3165 -0.6660  0.3749
  374THR      O 5788   6.779   4.298   4.221  0.8244  0.6907  0.0679
  374THR     CB 5789   6.902   4.087   4.007 -1.0475 -0.9214 -0.3718
  374THR    OG1 5790   7.019   4.074   3.931  0.0397  0.6371 -0.0921
  374THR    CG2 5791   6.806   3.988   3.960 -0.7119  0.3247 -0.6973
  374THR      H 5792   6.956   4.391   4.096  0.6770  1.4624 -0.1566
  374THR     HA 5793   6.784   4.231   3.916  0.4337  1.2985  0.0264
  374THR     HB 5794   6.930   4.064   4.110 -1.2572 -1.6815 -0.4790
  374THR    HG1 5795   7.096   4.086   3.986 -0.4541  1.5380  0.4504
  374THR   HG21 5796   6.791   4.012   3.855  0.2853  2.2270 -0.4797
[truncated: 3,975,398 more chars]
