# Supplementary material for: Broadening the Scope of Binding Free Energy Calculations Using a Separated Topologies Approach
Source: J Chem Theory Comput. 2023 Jul 24;19(15):5058–76. doi: 10.1021/acs.jctc.3c00282 (PMC10413862; doi:10.1021/acs.jctc.3c00282)
Supplement: Supplementary file 2 — ct3c00282_si_002.zip [file ct3c00282_si_002.zip › SI_paper/BACE1/input/amide_series/mol2/lig_74.mol2]

@<TRIPOS>MOLECULE
lig_74
   45    48     0     0     0
SMALL
USER_CHARGES

@<TRIPOS>ATOM
      1 C1        -29.8986  -46.6441   17.3497 C.1       1 <0>         0.4841
      2 C2        -31.5877  -45.2101   16.2984 C.ar      1 <0>        -0.1500
      3 C3        -38.2805  -44.7195   17.1426 C.ar      1 <0>        -0.1500
      4 C4        -39.6232  -44.5082   17.4349 C.ar      1 <0>        -0.1500
      5 C5        -32.9166  -44.8258   16.1613 C.ar      1 <0>        -0.1500
      6 C6        -37.9997  -45.7627   19.3052 C.ar      1 <0>        -0.1500
      7 C7        -32.2706  -46.8151   17.9247 C.ar      1 <0>         0.1600
      8 C8        -37.3803  -43.9268   23.4564 C.2       1 <0>         0.0772
      9 C9        -31.2524  -46.2242   17.1916 C.ar      1 <0>         0.0730
     10 C10       -39.3509  -45.5492   19.6316 C.ar      1 <0>        -0.1435
     11 C11       -37.4535  -45.3375   18.0800 C.ar      1 <0>         0.1170
     12 C12       -40.1397  -44.9086   18.6638 C.ar      1 <0>         0.1900
     13 C13       -38.1905  -44.8571   22.8522 C.2       1 <0>        -0.2366
     14 C14       -33.8633  -45.4777   16.9414 C.ar      1 <0>         0.3962
     15 C15       -38.1441  -46.2798   22.6333 C.cat     1 <0>         0.5850
     16 C16       -35.2927  -45.1037   16.8335 C.2       1 <0>         0.5438
     17 C17       -40.3902  -44.7179   21.8007 C.3       1 <0>         0.2556
     18 C18       -39.9335  -45.9673   20.9954 C.3       1 <0>         0.3895
     19 C19       -41.1570  -46.8828   20.7721 C.3       1 <0>         0.0000
     20 N1        -28.7980  -46.9875   17.4797 N.1       1 <0>        -0.5571
     21 N2        -33.5705  -46.4623   17.8230 N.ar      1 <0>        -0.6200
     22 N3        -37.9661  -42.6859   23.3732 N.2       1 <0>        -0.2272
     23 N4        -39.1313  -42.8186   22.7429 N.2       1 <0>        -0.4180
     24 N5        -38.9895  -46.8083   21.7942 N.pl3     1 <0>        -0.6960
     25 N6        -39.2452  -44.1120   22.4346 N.pl3     1 <0>         0.3140
     26 N7        -37.2378  -47.0744   23.2955 N.pl3     1 <0>        -0.8500
     27 N8        -36.0706  -45.5588   17.8863 N.am      1 <0>        -0.5470
     28 O1        -35.6499  -44.4284   15.8757 O.2       1 <0>        -0.5700
     29 F1        -41.4333  -44.6519   18.9038 F         1 <0>        -0.1900
     30 H1        -30.8193  -44.7246   15.7151 H         1 <0>         0.0000
     31 H2        -37.8785  -44.4054   16.1907 H         1 <0>         0.0000
     32 H3        -40.2656  -44.0332   16.7082 H         1 <0>         0.0000
     33 H4        -33.2035  -44.0462   15.4711 H         1 <0>         0.0000
     34 H5        -37.3624  -46.2679   20.0159 H         1 <0>         0.0000
     35 H6        -32.0093  -47.6023   18.6164 H         1 <0>         0.0000
     36 H7        -36.4301  -44.1376   23.9244 H         1 <0>         0.0000
     37 H8        -40.8587  -43.9929   21.1189 H         1 <0>         0.0000
     38 H9        -41.1169  -45.0217   22.5686 H         1 <0>         0.0000
     39 H10       -41.5740  -47.1821   21.7450 H         1 <0>         0.0000
     40 H11       -41.9213  -46.3394   20.1972 H         1 <0>         0.0000
     41 H12       -40.8473  -47.7791   20.2147 H         1 <0>         0.0000
     42 H13       -37.2261  -48.0612   23.1338 H         1 <0>         0.0000
     43 H14       -36.5905  -46.6654   23.9387 H         1 <0>         0.0000
     44 H15       -35.6036  -46.1021   18.5839 H         1 <0>         0.0000
     45 H16       -39.0075  -47.8018   21.6815 H         1 <0>         0.0000
@<TRIPOS>BOND
     1    1    9 1
     2    1   20 3
     3    2    5 ar
     4    2    9 ar
     5    3    4 ar
     6    3   11 ar
     7    4   12 ar
     8    5   14 ar
     9    6   10 ar
    10    6   11 ar
    11    7    9 ar
    12    7   21 ar
    13    8   13 2
    14    8   22 1
    15   10   12 ar
    16   10   18 1
    17   11   27 1
    18   12   29 1
    19   13   15 1
    20   13   25 1
    21   14   16 1
    22   14   21 ar
    23   15   24 2
    24   15   26 1
    25   16   27 am
    26   16   28 2
    27   17   18 1
    28   17   25 1
    29   18   19 1
    30   18   24 1
    31   22   23 2
    32   23   25 1
    33    2   30 1
    34    3   31 1
    35    4   32 1
    36    5   33 1
    37    6   34 1
    38    7   35 1
    39    8   36 1
    40   17   37 1
    41   17   38 1
    42   19   39 1
    43   19   40 1
    44   19   41 1
    45   26   42 1
    46   26   43 1
    47   27   44 1
    48   24   45 1
