# Supplementary material for: Broadening the Scope of Binding Free Energy Calculations Using a Separated Topologies Approach
Source: J Chem Theory Comput. 2023 Jul 24;19(15):5058–76. doi: 10.1021/acs.jctc.3c00282 (PMC10413862; doi:10.1021/acs.jctc.3c00282)
Supplement: Supplementary file 2 — ct3c00282_si_002.zip [file ct3c00282_si_002.zip › SI_paper/BACE1/input/amide_series/mol2/lig_67.mol2]

@<TRIPOS>MOLECULE
lig_67
   48    50     0     0     0
SMALL
USER_CHARGES

@<TRIPOS>ATOM
      1 C1        -38.1986  -44.7279   17.0306 C.ar      1 <0>        -0.1500
      2 C2        -39.5465  -44.5151   17.3023 C.ar      1 <0>        -0.1500
      3 C3        -37.9581  -45.7840   19.1932 C.ar      1 <0>        -0.1500
      4 C4        -32.7541  -44.9904   16.2592 C.ar      1 <0>         0.1600
      5 C5        -32.3064  -46.9624   18.0197 C.ar      1 <0>         0.1600
      6 C6        -39.3098  -45.5627   19.4988 C.ar      1 <0>        -0.1435
      7 C7        -37.3934  -45.3552   17.9797 C.ar      1 <0>         0.1170
      8 C8        -40.0830  -44.9185   18.5225 C.ar      1 <0>         0.1900
      9 C9        -33.7860  -45.5696   16.9685 C.ar      1 <0>         0.3962
     10 C10       -31.2723  -46.3866   17.3159 C.ar      1 <0>         0.3925
     11 C11       -38.1808  -46.3253   22.6421 C.cat     1 <0>         0.8468
     12 C12       -35.1891  -45.1309   16.8037 C.2       1 <0>         0.5438
     13 C13       -40.1407  -44.6357   21.6789 C.3       1 <0>         0.3400
     14 C14       -38.8211  -44.1050   22.2297 C.3       1 <0>         0.2800
     15 C15       -39.8943  -45.9153   20.8681 C.3       1 <0>         0.6330
     16 C16       -41.1730  -46.7582   20.7373 C.3       1 <0>         0.0000
     17 C17       -28.9721  -46.2585   16.8315 C.3       1 <0>         0.2800
     18 C18       -39.0243  -42.8457   23.0550 C.3       1 <0>         0.3400
     19 N1        -33.5779  -46.5628   17.8595 N.ar      1 <0>        -0.6200
     20 N2        -31.4764  -45.3906   16.4240 N.ar      1 <0>        -0.6200
     21 N3        -38.9439  -46.7526   21.6370 N.pl3     1 <0>        -0.7939
     22 N4        -37.3490  -47.1276   23.2894 N.pl3     1 <0>        -0.7544
     23 N5        -36.0123  -45.5842   17.8199 N.am      1 <0>        -0.5470
     24 O1        -35.4868  -44.4226   15.8509 O.2       1 <0>        -0.5700
     25 O2        -38.2113  -45.0641   23.0848 O.3       1 <0>        -0.4180
     26 O3        -30.0107  -46.8851   17.5725 O.3       1 <0>        -0.3625
     27 F1        -41.3731  -44.6411   18.7585 F         1 <0>        -0.1900
     28 F2        -40.9542  -44.9286   22.7335 F         1 <0>        -0.3400
     29 F3        -37.7991  -42.3847   23.4334 F         1 <0>        -0.3400
     30 H1        -37.8179  -44.3943   16.0727 H         1 <0>         0.1500
     31 H2        -40.1765  -44.0186   16.5706 H         1 <0>         0.1500
     32 H3        -37.3060  -46.2595   19.9234 H         1 <0>         0.1500
     33 H4        -32.9054  -44.1858   15.5493 H         1 <0>         0.1500
     34 H5        -32.1499  -47.7612   18.7340 H         1 <0>         0.1500
     35 H6        -40.6523  -43.8688   21.0873 H         1 <0>         0.0000
     36 H7        -38.1129  -43.8742   21.4259 H         1 <0>         0.0000
     37 H8        -41.4954  -47.1343   21.7155 H         1 <0>         0.0000
     38 H9        -41.0033  -47.6329   20.0982 H         1 <0>         0.0000
     39 H10       -42.0081  -46.1916   20.3159 H         1 <0>         0.0000
     40 H11       -28.0331  -46.7385   17.1213 H         1 <0>         0.0000
     41 H12       -28.8996  -45.1937   17.0765 H         1 <0>         0.0000
     42 H13       -29.1109  -46.4050   15.7552 H         1 <0>         0.0000
     43 H14       -39.5953  -43.0404   23.9671 H         1 <0>         0.0000
     44 H15       -39.5111  -42.0561   22.4760 H         1 <0>         0.0000
     45 H16       -38.8503  -47.7351   21.3924 H         1 <0>         0.4500
     46 H17       -37.2607  -48.1041   23.0329 H         1 <0>         0.4500
     47 H18       -36.7838  -46.7634   24.0480 H         1 <0>         0.4500
     48 H19       -35.5706  -46.1117   18.5706 H         1 <0>         0.3700
@<TRIPOS>BOND
     1    1    2 ar
     2    1    7 ar
     3    2    8 ar
     4    3    6 ar
     5    3    7 ar
     6    4    9 ar
     7    4   20 ar
     8    5   10 ar
     9    5   19 ar
    10    6    8 ar
    11    6   15 1
    12    7   23 1
    13    8   27 1
    14    9   12 1
    15    9   19 ar
    16   10   20 ar
    17   10   26 1
    18   11   21 2
    19   11   22 1
    20   11   25 1
    21   12   23 am
    22   12   24 2
    23   13   14 1
    24   13   15 1
    25   13   28 1
    26   14   18 1
    27   14   25 1
    28   15   16 1
    29   15   21 1
    30   17   26 1
    31   18   29 1
    32    1   30 1
    33    2   31 1
    34    3   32 1
    35    4   33 1
    36    5   34 1
    37   13   35 1
    38   14   36 1
    39   16   37 1
    40   16   38 1
    41   16   39 1
    42   17   40 1
    43   17   41 1
    44   17   42 1
    45   18   43 1
    46   18   44 1
    47   21   45 1
    48   22   46 1
    49   22   47 1
    50   23   48 1
