# Supplementary material for: Broadening the Scope of Binding Free Energy Calculations Using a Separated Topologies Approach
Source: J Chem Theory Comput. 2023 Jul 24;19(15):5058–76. doi: 10.1021/acs.jctc.3c00282 (PMC10413862; doi:10.1021/acs.jctc.3c00282)
Supplement: Supplementary file 2 — ct3c00282_si_002.zip [file ct3c00282_si_002.zip › SI_paper/BACE1/input/amide_series/mol2/lig_45.mol2]

@<TRIPOS>MOLECULE
lig_45
   43    45     0     0     0
SMALL
USER_CHARGES

@<TRIPOS>ATOM
      1 C1        -38.2195  -44.8055   17.0642 C.ar      1 <0>        -0.1500
      2 C2        -39.5671  -44.6062   17.3433 C.ar      1 <0>        -0.1500
      3 C3        -37.9274  -45.8168   19.2363 C.ar      1 <0>        -0.1500
      4 C4        -32.8326  -44.7993   16.0919 C.2       1 <0>        -0.0100
      5 C5        -39.2882  -45.6183   19.5460 C.ar      1 <0>        -0.1435
      6 C6        -37.3800  -45.3986   18.0108 C.ar      1 <0>         0.1170
      7 C7        -40.0843  -44.9987   18.5703 C.ar      1 <0>         0.1900
      8 C8        -33.8186  -45.3799   16.8575 C.2       1 <0>         0.1412
      9 C9        -31.9738  -46.2686   17.3935 C.2       1 <0>         0.2981
     10 C10       -40.0155  -44.5986   21.6655 C.2       1 <0>        -0.2882
     11 C11       -39.1273  -44.2021   22.5865 C.2       1 <0>        -0.0615
     12 C12       -38.1011  -46.3206   22.6634 C.cat     1 <0>         0.8468
     13 C13       -35.2295  -45.0628   16.7765 C.2       1 <0>         0.7160
     14 C14       -39.8536  -45.9118   20.9393 C.3       1 <0>         0.7712
     15 C15       -41.1694  -46.7041   20.8953 C.3       1 <0>         0.0000
     16 C16       -30.8639  -47.0676   17.9426 C.3       1 <0>         0.5200
     17 C17       -39.0931  -42.8220   23.1470 C.3       1 <0>         0.4782
     18 N1        -33.2567  -46.3121   17.6985 N.2       1 <0>        -0.5653
     19 N2        -38.9118  -46.7694   21.7052 N.pl3     1 <0>        -0.7939
     20 N3        -37.2460  -47.0957   23.3110 N.pl3     1 <0>        -0.7544
     21 N4        -35.9846  -45.5803   17.8219 N.am      1 <0>        -0.5470
     22 O1        -35.6415  -44.3664   15.8554 O.2       1 <0>        -0.5700
     23 O2        -31.6442  -45.3616   16.4260 O.3       1 <0>        -0.2800
     24 O3        -38.1109  -45.0294   23.0224 O.3       1 <0>        -0.2147
     25 F1        -41.3720  -44.7195   18.8185 F         1 <0>        -0.1900
     26 F2        -29.6731  -46.7122   17.3861 F         1 <0>        -0.3400
     27 F3        -37.8091  -42.4454   23.4058 F         1 <0>        -0.3400
     28 H1        -37.8708  -44.4795   16.0927 H         1 <0>         0.1500
     29 H2        -40.2080  -44.1230   16.6125 H         1 <0>         0.1500
     30 H3        -37.2604  -46.2602   19.9725 H         1 <0>         0.1500
     31 H4        -32.8113  -44.0353   15.3295 H         1 <0>         0.1500
     32 H5        -40.8114  -43.9270   21.3525 H         1 <0>         0.1500
     33 H6        -41.4770  -47.0147   21.9006 H         1 <0>         0.0000
     34 H7        -41.0530  -47.6162   20.2969 H         1 <0>         0.0000
     35 H8        -41.9996  -46.1334   20.4680 H         1 <0>         0.0000
     36 H9        -31.0203  -48.1300   17.7385 H         1 <0>         0.0000
     37 H10       -30.7824  -46.9210   19.0222 H         1 <0>         0.0000
     38 H11       -39.6519  -42.7678   24.0836 H         1 <0>         0.0000
     39 H12       -39.5018  -42.0916   22.4413 H         1 <0>         0.0000
     40 H13       -38.8603  -47.7628   21.4962 H         1 <0>         0.4500
     41 H14       -37.1824  -48.0855   23.1030 H         1 <0>         0.4500
     42 H15       -36.6478  -46.7015   24.0276 H         1 <0>         0.4500
     43 H16       -35.4985  -46.0857   18.5602 H         1 <0>         0.3700
@<TRIPOS>BOND
     1    1    2 ar
     2    1    6 ar
     3    2    7 ar
     4    3    5 ar
     5    3    6 ar
     6    4    8 2
     7    4   23 1
     8    5    7 ar
     9    5   14 1
    10    6   21 1
    11    7   25 1
    12    8   13 1
    13    8   18 1
    14    9   16 1
    15    9   18 2
    16    9   23 1
    17   10   11 2
    18   10   14 1
    19   11   17 1
    20   11   24 1
    21   12   19 2
    22   12   20 1
    23   12   24 1
    24   13   21 am
    25   13   22 2
    26   14   15 1
    27   14   19 1
    28   16   26 1
    29   17   27 1
    30    1   28 1
    31    2   29 1
    32    3   30 1
    33    4   31 1
    34   10   32 1
    35   15   33 1
    36   15   34 1
    37   15   35 1
    38   16   36 1
    39   16   37 1
    40   17   38 1
    41   17   39 1
    42   19   40 1
    43   20   41 1
    44   20   42 1
    45   21   43 1
