# Supplementary material for: Broadening the Scope of Binding Free Energy Calculations Using a Separated Topologies Approach
Source: J Chem Theory Comput. 2023 Jul 24;19(15):5058–76. doi: 10.1021/acs.jctc.3c00282 (PMC10413862; doi:10.1021/acs.jctc.3c00282)
Supplement: Supplementary file 2 — ct3c00282_si_002.zip [file ct3c00282_si_002.zip › SI_paper/BACE1/input/amide_series/mol2/lig_41.mol2]

@<TRIPOS>MOLECULE
lig_41
   46    48     0     0     0
SMALL
USER_CHARGES

@<TRIPOS>ATOM
      1 C1        -38.2269  -44.7624   17.0644 C.ar      1 <0>        -0.1500
      2 C2        -39.5768  -44.5604   17.3339 C.ar      1 <0>        -0.1500
      3 C3        -37.9747  -45.7935   19.2369 C.ar      1 <0>        -0.1500
      4 C4        -32.7872  -44.9903   16.2699 C.ar      1 <0>         0.1600
      5 C5        -32.3168  -46.9590   18.0273 C.ar      1 <0>         0.1600
      6 C6        -39.3311  -45.5899   19.5373 C.ar      1 <0>        -0.1435
      7 C7        -37.4150  -45.3730   18.0184 C.ar      1 <0>         0.1170
      8 C8        -40.1109  -44.9604   18.5558 C.ar      1 <0>         0.1900
      9 C9        -33.8108  -45.5729   16.9887 C.ar      1 <0>         0.3962
     10 C10       -31.2907  -46.3793   17.3147 C.ar      1 <0>         0.3925
     11 C11       -40.0510  -44.5866   21.6645 C.2       1 <0>        -0.2882
     12 C12       -39.1501  -44.1974   22.5768 C.2       1 <0>        -0.0615
     13 C13       -38.1360  -46.3214   22.6404 C.cat     1 <0>         0.8468
     14 C14       -35.2167  -45.1406   16.8330 C.2       1 <0>         0.5438
     15 C15       -39.8976  -45.8944   20.9271 C.3       1 <0>         0.7712
     16 C16       -41.2115  -46.6866   20.8698 C.3       1 <0>         0.0000
     17 C17       -28.9955  -46.2409   16.8105 C.3       1 <0>         0.2800
     18 C18       -39.0969  -42.8186   23.1387 C.3       1 <0>         0.4782
     19 N1        -33.5914  -46.5646   17.8782 N.ar      1 <0>        -0.6200
     20 N2        -31.5065  -45.3848   16.4240 N.ar      1 <0>        -0.6200
     21 N3        -38.9577  -46.7625   21.6877 N.pl3     1 <0>        -0.7939
     22 N4        -37.2805  -47.1014   23.2819 N.pl3     1 <0>        -0.7544
     23 N5        -36.0320  -45.5918   17.8569 N.am      1 <0>        -0.5470
     24 O1        -35.5234  -44.4383   15.8785 O.2       1 <0>        -0.5700
     25 O2        -38.1330  -45.0306   22.9992 O.3       1 <0>        -0.2147
     26 O3        -30.0246  -46.8714   17.5613 O.3       1 <0>        -0.3625
     27 F1        -41.4001  -44.6793   18.7929 F         1 <0>        -0.1900
     28 F2        -37.8080  -42.4628   23.4036 F         1 <0>        -0.3400
     29 H1        -37.8496  -44.4315   16.1044 H         1 <0>         0.1500
     30 H2        -40.2096  -44.0702   16.6005 H         1 <0>         0.1500
     31 H3        -37.3159  -46.2480   19.9740 H         1 <0>         0.1500
     32 H4        -32.9477  -44.1873   15.5603 H         1 <0>         0.1500
     33 H5        -32.1509  -47.7573   18.7400 H         1 <0>         0.1500
     34 H6        -40.8464  -43.9105   21.3610 H         1 <0>         0.1500
     35 H7        -41.5254  -47.0029   21.8713 H         1 <0>         0.0000
     36 H8        -41.0879  -47.5958   20.2679 H         1 <0>         0.0000
     37 H9        -42.0376  -46.1147   20.4371 H         1 <0>         0.0000
     38 H10       -28.0512  -46.7143   17.0942 H         1 <0>         0.0000
     39 H11       -28.9272  -45.1748   17.0516 H         1 <0>         0.0000
     40 H12       -29.1419  -46.3914   15.7358 H         1 <0>         0.0000
     41 H13       -39.6583  -42.7566   24.0732 H         1 <0>         0.0000
     42 H14       -39.4899  -42.0818   22.4310 H         1 <0>         0.0000
     43 H15       -38.9129  -47.7558   21.4763 H         1 <0>         0.4500
     44 H16       -37.2235  -48.0917   23.0753 H         1 <0>         0.4500
     45 H17       -36.6741  -46.7092   23.9930 H         1 <0>         0.4500
     46 H18       -35.5838  -46.1108   18.6096 H         1 <0>         0.3700
@<TRIPOS>BOND
     1    1    2 ar
     2    1    7 ar
     3    2    8 ar
     4    3    6 ar
     5    3    7 ar
     6    4    9 ar
     7    4   20 ar
     8    5   10 ar
     9    5   19 ar
    10    6    8 ar
    11    6   15 1
    12    7   23 1
    13    8   27 1
    14    9   14 1
    15    9   19 ar
    16   10   20 ar
    17   10   26 1
    18   11   12 2
    19   11   15 1
    20   12   18 1
    21   12   25 1
    22   13   21 2
    23   13   22 1
    24   13   25 1
    25   14   23 am
    26   14   24 2
    27   15   16 1
    28   15   21 1
    29   17   26 1
    30   18   28 1
    31    1   29 1
    32    2   30 1
    33    3   31 1
    34    4   32 1
    35    5   33 1
    36   11   34 1
    37   16   35 1
    38   16   36 1
    39   16   37 1
    40   17   38 1
    41   17   39 1
    42   17   40 1
    43   18   41 1
    44   18   42 1
    45   21   43 1
    46   22   44 1
    47   22   45 1
    48   23   46 1
