# Supplementary material for: Broadening the Scope of Binding Free Energy Calculations Using a Separated Topologies Approach
Source: J Chem Theory Comput. 2023 Jul 24;19(15):5058–76. doi: 10.1021/acs.jctc.3c00282 (PMC10413862; doi:10.1021/acs.jctc.3c00282)
Supplement: Supplementary file 2 — ct3c00282_si_002.zip [file ct3c00282_si_002.zip › SI_paper/BACE1/input/amide_series/mol2/lig_69.mol2]

@<TRIPOS>MOLECULE
lig_69
   52    55     0     0     0
SMALL
USER_CHARGES

@<TRIPOS>ATOM
      1 C1        -38.3102  -44.6858   17.0132 C.ar      1 <0>        -0.1500
      2 C2        -39.6543  -44.4823   17.3124 C.ar      1 <0>        -0.1500
      3 C3        -38.0379  -45.7876   19.1493 C.ar      1 <0>        -0.1500
      4 C4        -32.8431  -44.9774   16.2381 C.ar      1 <0>         0.1600
      5 C5        -32.4539  -46.9534   18.0133 C.ar      1 <0>         0.1600
      6 C6        -39.3828  -45.5739   19.4848 C.ar      1 <0>        -0.1435
      7 C7        -37.4926  -45.3299   17.9379 C.ar      1 <0>         0.1170
      8 C8        -40.1715  -44.9090   18.5352 C.ar      1 <0>         0.1900
      9 C9        -33.8936  -45.5432   16.9290 C.ar      1 <0>         0.3962
     10 C10       -31.4018  -46.3907   17.3283 C.ar      1 <0>         0.3925
     11 C11       -38.1702  -46.5120   22.5561 C.cat     1 <0>         0.8468
     12 C12       -35.2912  -45.0907   16.7523 C.2       1 <0>         0.5438
     13 C13       -37.4340  -42.3260   23.4313 C.3       1 <0>        -0.2000
     14 C14       -38.3750  -42.8627   24.4674 C.3       1 <0>        -0.2000
     15 C15       -38.6819  -44.2430   22.2290 C.3       1 <0>         0.3750
     16 C16       -40.0585  -44.6755   21.7274 C.3       1 <0>         0.3400
     17 C17       -39.9257  -45.9426   20.8679 C.3       1 <0>         0.6330
     18 C18       -38.7415  -42.9502   23.0047 C.3       1 <0>         0.1367
     19 C19       -41.2530  -46.7111   20.7766 C.3       1 <0>         0.0000
     20 C20       -29.0941  -46.2999   16.8983 C.3       1 <0>         0.6200
     21 N1        -33.7140  -46.5385   17.8251 N.ar      1 <0>        -0.6200
     22 N2        -31.5744  -45.3943   16.4293 N.ar      1 <0>        -0.6200
     23 N3        -38.9901  -46.8592   21.5646 N.pl3     1 <0>        -0.7939
     24 N4        -37.3730  -47.3811   23.1597 N.pl3     1 <0>        -0.7544
     25 N5        -36.1143  -45.5493   17.7646 N.am      1 <0>        -0.5470
     26 O1        -35.5814  -44.3763   15.8025 O.2       1 <0>        -0.5700
     27 O2        -38.1050  -45.2651   23.0312 O.3       1 <0>        -0.4180
     28 O3        -30.1553  -46.9065   17.6136 O.3       1 <0>        -0.3625
     29 F1        -41.4551  -44.6275   18.7998 F         1 <0>        -0.1900
     30 F2        -40.8386  -44.9492   22.8114 F         1 <0>        -0.3400
     31 F3        -39.6981  -42.0334   22.5719 F         1 <0>        -0.2317
     32 F4        -27.9596  -46.9310   17.3033 F         1 <0>        -0.3400
     33 H1        -37.9402  -44.3297   16.0591 H         1 <0>         0.1500
     34 H2        -40.2964  -43.9702   16.6019 H         1 <0>         0.1500
     35 H3        -37.3717  -46.2734   19.8600 H         1 <0>         0.1500
     36 H4        -32.9706  -44.1717   15.5251 H         1 <0>         0.1500
     37 H5        -32.3211  -47.7514   18.7333 H         1 <0>         0.1500
     38 H6        -37.3377  -41.2515   23.3392 H         1 <0>         0.1000
     39 H7        -36.5166  -42.8735   23.2494 H         1 <0>         0.1000
     40 H8        -38.0717  -43.7541   25.0016 H         1 <0>         0.1000
     41 H9        -38.9120  -42.1467   25.0768 H         1 <0>         0.1000
     42 H10       -38.0129  -44.0621   21.3798 H         1 <0>         0.0000
     43 H11       -40.5519  -43.8667   21.1771 H         1 <0>         0.0000
     44 H12       -41.5447  -47.1055   21.7572 H         1 <0>         0.0000
     45 H13       -41.1621  -47.5695   20.1000 H         1 <0>         0.0000
     46 H14       -42.0774  -46.0870   20.4211 H         1 <0>         0.0000
     47 H15       -28.9945  -45.2386   17.1470 H         1 <0>         0.0000
     48 H16       -29.1950  -46.4519   15.8191 H         1 <0>         0.0000
     49 H17       -38.9594  -47.8349   21.2798 H         1 <0>         0.4500
     50 H18       -37.3526  -48.3548   22.8802 H         1 <0>         0.4500
     51 H19       -36.7706  -47.0727   23.9146 H         1 <0>         0.4500
     52 H20       -35.6680  -46.0826   18.5089 H         1 <0>         0.3700
@<TRIPOS>BOND
     1    1    2 ar
     2    1    7 ar
     3    2    8 ar
     4    3    6 ar
     5    3    7 ar
     6    4    9 ar
     7    4   22 ar
     8    5   10 ar
     9    5   21 ar
    10    6    8 ar
    11    6   17 1
    12    7   25 1
    13    8   29 1
    14    9   12 1
    15    9   21 ar
    16   10   22 ar
    17   10   28 1
    18   11   23 2
    19   11   24 1
    20   11   27 1
    21   12   25 am
    22   12   26 2
    23   13   14 1
    24   13   18 1
    25   14   18 1
    26   15   16 1
    27   15   18 1
    28   15   27 1
    29   16   17 1
    30   16   30 1
    31   17   19 1
    32   17   23 1
    33   18   31 1
    34   20   28 1
    35   20   32 1
    36    1   33 1
    37    2   34 1
    38    3   35 1
    39    4   36 1
    40    5   37 1
    41   13   38 1
    42   13   39 1
    43   14   40 1
    44   14   41 1
    45   15   42 1
    46   16   43 1
    47   19   44 1
    48   19   45 1
    49   19   46 1
    50   20   47 1
    51   20   48 1
    52   23   49 1
    53   24   50 1
    54   24   51 1
    55   25   52 1
