# Supplementary material for: Broadening the Scope of Binding Free Energy Calculations Using a Separated Topologies Approach
Source: J Chem Theory Comput. 2023 Jul 24;19(15):5058–76. doi: 10.1021/acs.jctc.3c00282 (PMC10413862; doi:10.1021/acs.jctc.3c00282)
Supplement: Supplementary file 2 — ct3c00282_si_002.zip [file ct3c00282_si_002.zip › SI_paper/BACE1/input/amide_series/mol2/lig_81.mol2]

@<TRIPOS>MOLECULE
lig_81
   45    48     0     0     0
SMALL
USER_CHARGES

@<TRIPOS>ATOM
      1 C1        -29.8991  -46.6444   17.3498 C.1       1 <0>         0.4841
      2 C2        -31.5880  -45.2092   16.2997 C.ar      1 <0>        -0.1500
      3 C3        -38.2803  -44.7175   17.1436 C.ar      1 <0>        -0.1500
      4 C4        -39.6235  -44.5074   17.4340 C.ar      1 <0>        -0.1500
      5 C5        -32.9168  -44.8244   16.1631 C.ar      1 <0>        -0.1500
      6 C6        -38.0005  -45.7575   19.3081 C.ar      1 <0>        -0.1500
      7 C7        -32.2711  -46.8151   17.9250 C.ar      1 <0>         0.1600
      8 C8        -39.0485  -42.8007   22.7748 C.2       1 <0>         0.0365
      9 C9        -31.2529  -46.2240   17.1922 C.ar      1 <0>         0.0730
     10 C10       -39.3521  -45.5442   19.6329 C.ar      1 <0>        -0.1435
     11 C11       -37.4536  -45.3336   18.0825 C.ar      1 <0>         0.1170
     12 C12       -40.1408  -44.9069   18.6628 C.ar      1 <0>         0.1900
     13 C13       -33.8636  -45.4764   16.9430 C.ar      1 <0>         0.3962
     14 C14       -38.2345  -44.8187   22.8526 C.2       1 <0>         0.1015
     15 C15       -38.1576  -46.2394   22.6464 C.cat     1 <0>         0.5850
     16 C16       -35.2928  -45.1019   16.8354 C.2       1 <0>         0.5438
     17 C17       -40.4180  -44.7168   21.7933 C.3       1 <0>         0.2556
     18 C18       -39.9371  -45.9630   20.9952 C.3       1 <0>         0.3895
     19 C19       -41.1466  -46.8959   20.7665 C.3       1 <0>         0.0000
     20 N1        -28.7986  -46.9881   17.4796 N.1       1 <0>        -0.5571
     21 N2        -33.5710  -46.4617   17.8239 N.ar      1 <0>        -0.6200
     22 N3        -37.8875  -42.7445   23.3970 N.2       1 <0>        -0.3381
     23 N4        -37.3729  -44.0340   23.4583 N.2       1 <0>        -0.3381
     24 N5        -38.9871  -46.7880   21.8050 N.pl3     1 <0>        -0.6960
     25 N6        -39.2924  -44.0810   22.4313 N.pl3     1 <0>         0.0476
     26 N7        -37.2387  -47.0061   23.3224 N.pl3     1 <0>        -0.8500
     27 N8        -36.0706  -45.5553   17.8892 N.am      1 <0>        -0.5470
     28 O1        -35.6500  -44.4278   15.8767 O.2       1 <0>        -0.5700
     29 F1        -41.4358  -44.6547   18.8997 F         1 <0>        -0.1900
     30 H1        -30.8196  -44.7235   15.7166 H         1 <0>         0.0000
     31 H2        -37.8775  -44.4039   16.1919 H         1 <0>         0.0000
     32 H3        -40.2657  -44.0341   16.7060 H         1 <0>         0.0000
     33 H4        -33.2036  -44.0443   15.4734 H         1 <0>         0.0000
     34 H5        -37.3635  -46.2614   20.0200 H         1 <0>         0.0000
     35 H6        -32.0099  -47.6030   18.6160 H         1 <0>         0.0000
     36 H7        -39.6965  -41.9604   22.5737 H         1 <0>         0.0000
     37 H8        -40.8975  -44.0052   21.1051 H         1 <0>         0.0000
     38 H9        -41.1423  -45.0309   22.5592 H         1 <0>         0.0000
     39 H10       -41.5669  -47.1969   21.7374 H         1 <0>         0.0000
     40 H11       -41.9138  -46.3651   20.1837 H         1 <0>         0.0000
     41 H12       -40.8206  -47.7901   20.2151 H         1 <0>         0.0000
     42 H13       -37.2030  -47.9938   23.1702 H         1 <0>         0.0000
     43 H14       -36.6059  -46.5762   23.9664 H         1 <0>         0.0000
     44 H15       -35.6035  -46.0974   18.5878 H         1 <0>         0.0000
     45 H16       -38.9890  -47.7823   21.6980 H         1 <0>         0.0000
@<TRIPOS>BOND
     1    1    9 1
     2    1   20 3
     3    2    5 ar
     4    2    9 ar
     5    3    4 ar
     6    3   11 ar
     7    4   12 ar
     8    5   13 ar
     9    6   10 ar
    10    6   11 ar
    11    7    9 ar
    12    7   21 ar
    13    8   22 2
    14    8   25 1
    15   10   12 ar
    16   10   18 1
    17   11   27 1
    18   12   29 1
    19   13   16 1
    20   13   21 ar
    21   14   15 1
    22   14   23 2
    23   14   25 1
    24   15   24 2
    25   15   26 1
    26   16   27 am
    27   16   28 2
    28   17   18 1
    29   17   25 1
    30   18   19 1
    31   18   24 1
    32   22   23 1
    33    2   30 1
    34    3   31 1
    35    4   32 1
    36    5   33 1
    37    6   34 1
    38    7   35 1
    39    8   36 1
    40   17   37 1
    41   17   38 1
    42   19   39 1
    43   19   40 1
    44   19   41 1
    45   26   42 1
    46   26   43 1
    47   27   44 1
    48   24   45 1
