# Supplementary material for: Broadening the Scope of Binding Free Energy Calculations Using a Separated Topologies Approach
Source: J Chem Theory Comput. 2023 Jul 24;19(15):5058–76. doi: 10.1021/acs.jctc.3c00282 (PMC10413862; doi:10.1021/acs.jctc.3c00282)
Supplement: Supplementary file 2 — ct3c00282_si_002.zip [file ct3c00282_si_002.zip › SI_paper/BACE1/input/amide_series/lig_81/complex.pdb]

CRYST1   86.019   86.019   86.019  90.00  90.00  90.00 P 1            
HETATM    1  C   ACE 1   1      54.069  22.656  47.777  0.00  0.00           C  
HETATM    2  O   ACE 1   1      54.145  21.905  46.808  0.00  0.00           O  
HETATM    3  CH3 ACE 1   1      55.139  22.547  48.874  0.00  0.00           C  
HETATM    4 HH31 ACE 1   1      54.852  21.739  49.546  0.00  0.00           H  
HETATM    5 HH32 ACE 1   1      56.097  22.238  48.457  0.00  0.00           H  
HETATM    6 HH33 ACE 1   1      55.369  23.470  49.406  0.00  0.00           H  
ATOM      7  N   THR 1   2      52.953  23.416  47.986  0.00  0.00           N  
ATOM      8  CA  THR 1   2      51.726  23.493  47.105  0.00  0.00           C  
ATOM      9  C   THR 1   2      51.965  24.212  45.829  0.00  0.00           C  
ATOM     10  O   THR 1   2      51.082  24.754  45.179  0.00  0.00           O  
ATOM     11  CB  THR 1   2      50.514  24.013  47.811  0.00  0.00           C  
ATOM     12  OG1 THR 1   2      50.687  25.373  48.017  0.00  0.00           O  
ATOM     13  CG2 THR 1   2      50.138  23.435  49.170  0.00  0.00           C  
ATOM     14  H   THR 1   2      52.943  23.992  48.816  0.00  0.00           H  
ATOM     15  HA  THR 1   2      51.493  22.483  46.766  0.00  0.00           H  
ATOM     16  HB  THR 1   2      49.664  23.962  47.131  0.00  0.00           H  
ATOM     17  HG1 THR 1   2      50.600  25.796  47.160  0.00  0.00           H  
ATOM     18 HG21 THR 1   2      50.017  22.355  49.081  0.00  0.00           H  
ATOM     19 HG22 THR 1   2      50.973  23.605  49.851  0.00  0.00           H  
ATOM     20 HG23 THR 1   2      49.248  23.922  49.568  0.00  0.00           H  
ATOM     21  N   THR 1   3      53.182  24.112  45.357  0.00  0.00           N  
ATOM     22  CA  THR 1   3      53.547  24.723  44.112  0.00  0.00           C  
ATOM     23  C   THR 1   3      53.269  23.662  42.964  0.00  0.00           C  
ATOM     24  O   THR 1   3      52.800  22.532  43.260  0.00  0.00           O  
ATOM     25  CB  THR 1   3      55.097  24.997  44.169  0.00  0.00           C  
ATOM     26  OG1 THR 1   3      55.826  23.947  44.753  0.00  0.00           O  
ATOM     27  CG2 THR 1   3      55.322  26.222  45.061  0.00  0.00           C  
ATOM     28  H   THR 1   3      53.785  23.363  45.668  0.00  0.00           H  
ATOM     29  HA  THR 1   3      53.010  25.634  43.846  0.00  0.00           H  
ATOM     30  HB  THR 1   3      55.426  25.327  43.184  0.00  0.00           H  
ATOM     31  HG1 THR 1   3      56.558  24.294  45.267  0.00  0.00           H  
ATOM     32 HG21 THR 1   3      55.052  26.118  46.112  0.00  0.00           H  
ATOM     33 HG22 THR 1   3      56.409  26.300  45.073  0.00  0.00           H  
ATOM     34 HG23 THR 1   3      54.882  27.074  44.543  0.00  0.00           H  
ATOM     35  N   GLY 1   4      53.503  24.101  41.730  0.00  0.00           N  
ATOM     36  CA  GLY 1   4      53.416  23.263  40.515  0.00  0.00           C  
ATOM     37  C   GLY 1   4      53.611  24.061  39.177  0.00  0.00           C  
ATOM     38  O   GLY 1   4      54.299  25.054  39.178  0.00  0.00           O  
ATOM     39  H   GLY 1   4      53.801  25.059  41.616  0.00  0.00           H  
ATOM     40  HA2 GLY 1   4      54.137  22.458  40.657  0.00  0.00           H  
ATOM     41  HA3 GLY 1   4      52.470  22.742  40.368  0.00  0.00           H  
ATOM     42  N   SER 1   5      53.092  23.547  38.102  0.00  0.00           N  
ATOM     43  CA  SER 1   5      53.075  24.126  36.744  0.00  0.00           C  
ATOM     44  C   SER 1   5      51.654  24.288  36.268  0.00  0.00           C  
ATOM     45  O   SER 1   5      50.808  23.300  36.372  0.00  0.00           O  
ATOM     46  CB  SER 1   5      53.931  23.216  35.825  0.00  0.00           C  
ATOM     47  OG  SER 1   5      53.838  23.701  34.427  0.00  0.00           O  
ATOM     48  H   SER 1   5      52.646  22.641  38.139  0.00  0.00           H  
ATOM     49  HA  SER 1   5      53.560  25.092  36.882  0.00  0.00           H  
ATOM     50  HB2 SER 1   5      54.948  23.203  36.218  0.00  0.00           H  
ATOM     51  HB3 SER 1   5      53.529  22.205  35.769  0.00  0.00           H  
ATOM     52  HG  SER 1   5      53.245  23.130  33.934  0.00  0.00           H  
ATOM     53  N   PHE 1   6      51.375  25.426  35.604  0.00  0.00           N  
ATOM     54  CA  PHE 1   6      50.012  25.881  35.116  0.00  0.00           C  
ATOM     55  C   PHE 1   6      49.995  26.704  33.831  0.00  0.00           C  
ATOM     56  O   PHE 1   6      49.458  27.810  33.689  0.00  0.00           O  
ATOM     57  CB  PHE 1   6      49.249  26.683  36.152  0.00  0.00           C  
ATOM     58  CG  PHE 1   6      48.876  26.116  37.507  0.00  0.00           C  
ATOM     59  CD1 PHE 1   6      49.915  26.074  38.477  0.00  0.00           C  
ATOM     60  CD2 PHE 1   6      47.642  25.493  37.670  0.00  0.00           C  
ATOM     61  CE1 PHE 1   6      49.666  25.332  39.581  0.00  0.00           C  
ATOM     62  CE2 PHE 1   6      47.365  24.774  38.872  0.00  0.00           C  
ATOM     63  CZ  PHE 1   6      48.494  24.630  39.796  0.00  0.00           C  
ATOM     64  H   PHE 1   6      52.097  26.128  35.676  0.00  0.00           H  
ATOM     65  HA  PHE 1   6      49.372  25.011  34.971  0.00  0.00           H  
ATOM     66  HB2 PHE 1   6      49.869  27.552  36.370  0.00  0.00           H  
ATOM     67  HB3 PHE 1   6      48.307  27.019  35.718  0.00  0.00           H  
ATOM     68  HD1 PHE 1   6      50.866  26.522  38.228  0.00  0.00           H  
ATOM     69  HD2 PHE 1   6      46.921  25.394  36.873  0.00  0.00           H  
ATOM     70  HE1 PHE 1   6      50.437  25.326  40.338  0.00  0.00           H  
ATOM     71  HE2 PHE 1   6      46.405  24.338  39.107  0.00  0.00           H  
ATOM     72  HZ  PHE 1   6      48.339  23.975  40.640  0.00  0.00           H  
ATOM     73  N   VAL 1   7      50.783  26.185  32.837  0.00  0.00           N  
ATOM     74  CA  VAL 1   7      51.222  26.772  31.601  0.00  0.00           C  
ATOM     75  C   VAL 1   7      50.231  27.664  30.859  0.00  0.00           C  
ATOM     76  O   VAL 1   7      50.597  28.675  30.320  0.00  0.00           O  
ATOM     77  CB  VAL 1   7      51.899  25.777  30.654  0.00  0.00           C  
ATOM     78  CG1 VAL 1   7      52.122  26.231  29.124  0.00  0.00           C  
ATOM     79  CG2 VAL 1   7      53.187  25.281  31.223  0.00  0.00           C  
ATOM     80  H   VAL 1   7      51.116  25.262  33.080  0.00  0.00           H  
ATOM     81  HA  VAL 1   7      52.005  27.488  31.854  0.00  0.00           H  
ATOM     82  HB  VAL 1   7      51.173  24.965  30.595  0.00  0.00           H  
ATOM     83 HG11 VAL 1   7      53.051  26.800  29.115  0.00  0.00           H  
ATOM     84 HG12 VAL 1   7      52.227  25.307  28.556  0.00  0.00           H  
ATOM     85 HG13 VAL 1   7      51.276  26.817  28.766  0.00  0.00           H  
ATOM     86 HG21 VAL 1   7      53.901  26.079  31.426  0.00  0.00           H  
ATOM     87 HG22 VAL 1   7      53.034  24.817  32.198  0.00  0.00           H  
ATOM     88 HG23 VAL 1   7      53.635  24.447  30.683  0.00  0.00           H  
ATOM     89  N   GLU 1   8      48.990  27.213  30.680  0.00  0.00           N  
ATOM     90  CA  GLU 1   8      48.016  27.996  29.955  0.00  0.00           C  
ATOM     91  C   GLU 1   8      47.583  29.285  30.605  0.00  0.00           C  
ATOM     92  O   GLU 1   8      47.112  30.173  29.956  0.00  0.00           O  
ATOM     93  CB  GLU 1   8      46.797  27.066  29.652  0.00  0.00           C  
ATOM     94  CG  GLU 1   8      45.792  27.478  28.575  0.00  0.00           C  
ATOM     95  CD  GLU 1   8      46.416  27.541  27.179  0.00  0.00           C  
ATOM     96  OE1 GLU 1   8      46.467  28.672  26.593  0.00  0.00           O  
ATOM     97  OE2 GLU 1   8      46.865  26.492  26.684  0.00  0.00           O  
ATOM     98  H   GLU 1   8      48.658  26.374  31.133  0.00  0.00           H  
ATOM     99  HA  GLU 1   8      48.431  28.172  28.963  0.00  0.00           H  
ATOM    100  HB2 GLU 1   8      47.224  26.089  29.426  0.00  0.00           H  
ATOM    101  HB3 GLU 1   8      46.288  27.026  30.615  0.00  0.00           H  
ATOM    102  HG2 GLU 1   8      44.956  26.779  28.612  0.00  0.00           H  
ATOM    103  HG3 GLU 1   8      45.303  28.372  28.962  0.00  0.00           H  
ATOM    104  N   MET 1   9      47.724  29.380  31.935  0.00  0.00           N  
ATOM    105  CA  MET 1   9      47.457  30.555  32.705  0.00  0.00           C  
ATOM    106  C   MET 1   9      48.655  31.551  32.881  0.00  0.00           C  
ATOM    107  O   MET 1   9      48.562  32.729  32.909  0.00  0.00           O  
ATOM    108  CB  MET 1   9      46.678  30.116  34.005  0.00  0.00           C  
ATOM    109  CG  MET 1   9      45.398  29.400  33.688  0.00  0.00           C  
ATOM    110  SD  MET 1   9      44.327  29.286  35.145  0.00  0.00           S  
ATOM    111  CE  MET 1   9      45.381  28.103  36.040  0.00  0.00           C  
ATOM    112  H   MET 1   9      48.255  28.629  32.352  0.00  0.00           H  
ATOM    113  HA  MET 1   9      46.730  31.148  32.150  0.00  0.00           H  
ATOM    114  HB2 MET 1   9      47.337  29.482  34.598  0.00  0.00           H  
ATOM    115  HB3 MET 1   9      46.415  31.008  34.575  0.00  0.00           H  
ATOM    116  HG2 MET 1   9      44.837  29.879  32.885  0.00  0.00           H  
ATOM    117  HG3 MET 1   9      45.566  28.342  33.482  0.00  0.00           H  
ATOM    118  HE1 MET 1   9      46.307  28.625  36.279  0.00  0.00           H  
ATOM    119  HE2 MET 1   9      44.898  27.552  36.847  0.00  0.00           H  
ATOM    120  HE3 MET 1   9      45.824  27.428  35.308  0.00  0.00           H  
ATOM    121  N   VAL 1  10      49.873  30.983  32.894  0.00  0.00           N  
ATOM    122  CA  VAL 1  10      50.997  31.837  32.573  0.00  0.00           C  
ATOM    123  C   VAL 1  10      50.722  32.645  31.290  0.00  0.00           C  
ATOM    124  O   VAL 1  10      50.365  32.133  30.197  0.00  0.00           O  
ATOM    125  CB  VAL 1  10      52.262  31.028  32.433  0.00  0.00           C  
ATOM    126  CG1 VAL 1  10      53.449  31.686  31.733  0.00  0.00           C  
ATOM    127  CG2 VAL 1  10      52.712  30.328  33.722  0.00  0.00           C  
ATOM    128  H   VAL 1  10      50.018  29.984  32.861  0.00  0.00           H  
ATOM    129  HA  VAL 1  10      51.147  32.487  33.435  0.00  0.00           H  
ATOM    130  HB  VAL 1  10      52.129  30.191  31.747  0.00  0.00           H  
ATOM    131 HG11 VAL 1  10      54.352  31.085  31.846  0.00  0.00           H  
ATOM    132 HG12 VAL 1  10      53.325  31.911  30.674  0.00  0.00           H  
ATOM    133 HG13 VAL 1  10      53.724  32.640  32.183  0.00  0.00           H  
ATOM    134 HG21 VAL 1  10      52.603  30.990  34.581  0.00  0.00           H  
ATOM    135 HG22 VAL 1  10      52.122  29.412  33.747  0.00  0.00           H  
ATOM    136 HG23 VAL 1  10      53.761  30.035  33.707  0.00  0.00           H  
ATOM    137  N   ASP 1  11      50.978  33.945  31.418  0.00  0.00           N  
ATOM    138  CA  ASP 1  11      50.933  35.026  30.461  0.00  0.00           C  
ATOM    139  C   ASP 1  11      49.529  35.465  29.953  0.00  0.00           C  
ATOM    140  O   ASP 1  11      49.360  35.960  28.787  0.00  0.00           O  
ATOM    141  CB  ASP 1  11      51.898  34.657  29.325  0.00  0.00           C  
ATOM    142  CG  ASP 1  11      52.180  35.865  28.359  0.00  0.00           C  
ATOM    143  OD1 ASP 1  11      52.433  36.987  28.868  0.00  0.00           O  
ATOM    144  OD2 ASP 1  11      52.121  35.721  27.108  0.00  0.00           O  
ATOM    145  H   ASP 1  11      51.270  34.314  32.312  0.00  0.00           H  
ATOM    146  HA  ASP 1  11      51.390  35.892  30.939  0.00  0.00           H  
ATOM    147  HB2 ASP 1  11      52.791  34.122  29.649  0.00  0.00           H  
ATOM    148  HB3 ASP 1  11      51.389  33.898  28.731  0.00  0.00           H  
ATOM    149  N   ASN 1  12      48.480  35.238  30.736  0.00  0.00           N  
ATOM    150  CA  ASN 1  12      47.140  35.434  30.312  0.00  0.00           C  
ATOM    151  C   ASN 1  12      46.656  36.851  30.425  0.00  0.00           C  
ATOM    152  O   ASN 1  12      45.588  37.185  29.917  0.00  0.00           O  
ATOM    153  CB  ASN 1  12      46.192  34.362  30.939  0.00  0.00           C  
ATOM    154  CG  ASN 1  12      46.048  34.285  32.535  0.00  0.00           C  
ATOM    155  OD1 ASN 1  12      46.641  35.077  33.258  0.00  0.00           O  
ATOM    156  ND2 ASN 1  12      45.183  33.377  32.990  0.00  0.00           N  
ATOM    157  H   ASN 1  12      48.617  34.890  31.674  0.00  0.00           H  
ATOM    158  HA  ASN 1  12      47.045  35.147  29.265  0.00  0.00           H  
ATOM    159  HB2 ASN 1  12      45.197  34.513  30.522  0.00  0.00           H  
ATOM    160  HB3 ASN 1  12      46.495  33.358  30.642  0.00  0.00           H  
ATOM    161 HD21 ASN 1  12      45.142  33.264  33.993  0.00  0.00           H  
ATOM    162 HD22 ASN 1  12      44.614  32.815  32.373  0.00  0.00           H  
ATOM    163  N   LEU 1  13      47.363  37.798  31.106  0.00  0.00           N  
ATOM    164  CA  LEU 1  13      46.983  39.159  31.300  0.00  0.00           C  
ATOM    165  C   LEU 1  13      47.559  39.941  30.067  0.00  0.00           C  
ATOM    166  O   LEU 1  13      48.698  39.773  29.668  0.00  0.00           O  
ATOM    167  CB  LEU 1  13      47.388  39.694  32.725  0.00  0.00           C  
ATOM    168  CG  LEU 1  13      46.956  38.791  33.899  0.00  0.00           C  
ATOM    169  CD1 LEU 1  13      47.379  39.363  35.220  0.00  0.00           C  
ATOM    170  CD2 LEU 1  13      45.387  38.675  33.836  0.00  0.00           C  
ATOM    171  H   LEU 1  13      48.189  37.472  31.588  0.00  0.00           H  
ATOM    172  HA  LEU 1  13      45.896  39.205  31.235  0.00  0.00           H  
ATOM    173  HB2 LEU 1  13      48.460  39.811  32.882  0.00  0.00           H  
ATOM    174  HB3 LEU 1  13      47.034  40.725  32.747  0.00  0.00           H  
ATOM    175  HG  LEU 1  13      47.443  37.821  33.798  0.00  0.00           H  
ATOM    176 HD11 LEU 1  13      46.913  38.848  36.060  0.00  0.00           H  
ATOM    177 HD12 LEU 1  13      48.459  39.487  35.303  0.00  0.00           H  
ATOM    178 HD13 LEU 1  13      46.980  40.374  35.308  0.00  0.00           H  
ATOM    179 HD21 LEU 1  13      44.959  39.661  33.653  0.00  0.00           H  
ATOM    180 HD22 LEU 1  13      45.077  38.019  33.022  0.00  0.00           H  
ATOM    181 HD23 LEU 1  13      45.000  38.377  34.810  0.00  0.00           H  
ATOM    182  N   ARG 1  14      46.730  40.880  29.566  0.00  0.00           N  
ATOM    183  CA  ARG 1  14      47.000  41.813  28.467  0.00  0.00           C  
ATOM    184  C   ARG 1  14      46.631  43.197  28.923  0.00  0.00           C  
ATOM    185  O   ARG 1  14      45.793  43.265  29.788  0.00  0.00           O  
ATOM    186  CB  ARG 1  14      46.414  41.425  27.102  0.00  0.00           C  
ATOM    187  CG  ARG 1  14      46.989  40.189  26.423  0.00  0.00           C  
ATOM    188  CD  ARG 1  14      48.383  40.340  25.829  0.00  0.00           C  
ATOM    189  NE  ARG 1  14      48.857  39.039  25.435  0.00  0.00           N  
ATOM    190  CZ  ARG 1  14      49.518  38.193  26.288  0.00  0.00           C  
ATOM    191  NH1 ARG 1  14      50.190  37.206  25.830  0.00  0.00           N  
ATOM    192  NH2 ARG 1  14      49.555  38.406  27.541  0.00  0.00           N  
ATOM    193  H   ARG 1  14      45.882  41.034  30.092  0.00  0.00           H  
ATOM    194  HA  ARG 1  14      48.085  41.901  28.415  0.00  0.00           H  
ATOM    195  HB2 ARG 1  14      45.361  41.201  27.272  0.00  0.00           H  
ATOM    196  HB3 ARG 1  14      46.488  42.316  26.478  0.00  0.00           H  
ATOM    197  HG2 ARG 1  14      46.994  39.448  27.223  0.00  0.00           H  
ATOM    198  HG3 ARG 1  14      46.309  39.760  25.687  0.00  0.00           H  
ATOM    199  HD2 ARG 1  14      48.302  40.954  24.933  0.00  0.00           H  
ATOM    200  HD3 ARG 1  14      49.028  40.781  26.589  0.00  0.00           H  
ATOM    201  HE  ARG 1  14      48.879  38.874  24.439  0.00  0.00           H  
ATOM    202 HH11 ARG 1  14      50.677  36.584  26.458  0.00  0.00           H  
ATOM    203 HH12 ARG 1  14      50.010  36.968  24.865  0.00  0.00           H  
ATOM    204 HH21 ARG 1  14      49.820  37.582  28.061  0.00  0.00           H  
ATOM    205 HH22 ARG 1  14      49.225  39.259  27.971  0.00  0.00           H  
ATOM    206  N   GLY 1  15      47.142  44.217  28.377  0.00  0.00           N  
ATOM    207  CA  GLY 1  15      46.955  45.548  28.998  0.00  0.00           C  
ATOM    208  C   GLY 1  15      47.799  46.588  28.332  0.00  0.00           C  
ATOM    209  O   GLY 1  15      48.811  46.325  27.706  0.00  0.00           O  
ATOM    210  H   GLY 1  15      47.985  44.095  27.833  0.00  0.00           H  
ATOM    211  HA2 GLY 1  15      45.909  45.844  29.079  0.00  0.00           H  
ATOM    212  HA3 GLY 1  15      47.347  45.437  30.009  0.00  0.00           H  
ATOM    213  N   LYS 1  16      47.329  47.841  28.525  0.00  0.00           N  
ATOM    214  CA  LYS 1  16      48.000  49.157  28.200  0.00  0.00           C  
ATOM    215  C   LYS 1  16      48.582  49.761  29.418  0.00  0.00           C  
ATOM    216  O   LYS 1  16      47.947  49.821  30.433  0.00  0.00           O  
ATOM    217  CB  LYS 1  16      47.016  50.092  27.542  0.00  0.00           C  
ATOM    218  CG  LYS 1  16      46.536  49.763  26.123  0.00  0.00           C  
ATOM    219  CD  LYS 1  16      47.506  49.436  25.054  0.00  0.00           C  
ATOM    220  CE  LYS 1  16      47.059  48.918  23.626  0.00  0.00           C  
ATOM    221  NZ  LYS 1  16      45.866  49.683  23.178  0.00  0.00           N  
ATOM    222  H   LYS 1  16      46.442  47.909  29.002  0.00  0.00           H  
ATOM    223  HA  LYS 1  16      48.834  49.008  27.514  0.00  0.00           H  
ATOM    224  HB2 LYS 1  16      46.132  50.130  28.179  0.00  0.00           H  
ATOM    225  HB3 LYS 1  16      47.456  51.086  27.465  0.00  0.00           H  
ATOM    226  HG2 LYS 1  16      45.779  48.984  26.206  0.00  0.00           H  
ATOM    227  HG3 LYS 1  16      45.986  50.668  25.865  0.00  0.00           H  
ATOM    228  HD2 LYS 1  16      48.058  50.362  24.894  0.00  0.00           H  
ATOM    229  HD3 LYS 1  16      48.279  48.794  25.475  0.00  0.00           H  
ATOM    230  HE2 LYS 1  16      47.891  48.940  22.922  0.00  0.00           H  
ATOM    231  HE3 LYS 1  16      46.697  47.894  23.710  0.00  0.00           H  
ATOM    232  HZ1 LYS 1  16      45.003  49.389  23.612  0.00  0.00           H  
ATOM    233  HZ2 LYS 1  16      45.858  50.677  23.355  0.00  0.00           H  
ATOM    234  HZ3 LYS 1  16      45.560  49.560  22.223  0.00  0.00           H  
ATOM    235  N   SER 1  17      49.856  50.299  29.309  0.00  0.00           N  
ATOM    236  CA  SER 1  17      50.504  50.828  30.509  0.00  0.00           C  
ATOM    237  C   SER 1  17      49.736  51.968  31.028  0.00  0.00           C  
ATOM    238  O   SER 1  17      49.576  52.986  30.370  0.00  0.00           O  
ATOM    239  CB  SER 1  17      51.943  51.311  30.093  0.00  0.00           C  
ATOM    240  OG  SER 1  17      52.493  52.001  31.183  0.00  0.00           O  
ATOM    241  H   SER 1  17      50.336  50.230  28.423  0.00  0.00           H  
ATOM    242  HA  SER 1  17      50.649  50.066  31.275  0.00  0.00           H  
ATOM    243  HB2 SER 1  17      52.545  50.410  29.975  0.00  0.00           H  
ATOM    244  HB3 SER 1  17      51.879  51.904  29.181  0.00  0.00           H  
ATOM    245  HG  SER 1  17      53.159  52.545  30.756  0.00  0.00           H  
ATOM    246  N   GLY 1  18      49.207  51.771  32.250  0.00  0.00           N  
ATOM    247  CA  GLY 1  18      48.546  52.696  33.162  0.00  0.00           C  
ATOM    248  C   GLY 1  18      46.994  52.761  33.041  0.00  0.00           C  
ATOM    249  O   GLY 1  18      46.409  53.639  33.579  0.00  0.00           O  
ATOM    250  H   GLY 1  18      49.373  50.872  32.680  0.00  0.00           H  
ATOM    251  HA2 GLY 1  18      48.828  52.367  34.162  0.00  0.00           H  
ATOM    252  HA3 GLY 1  18      48.962  53.696  33.041  0.00  0.00           H  
ATOM    253  N   GLN 1  19      46.445  51.858  32.293  0.00  0.00           N  
ATOM    254  CA  GLN 1  19      45.029  51.808  31.908  0.00  0.00           C  
ATOM    255  C   GLN 1  19      44.352  50.475  32.359  0.00  0.00           C  
ATOM    256  O   GLN 1  19      43.137  50.418  32.090  0.00  0.00           O  
ATOM    257  CB  GLN 1  19      44.884  52.037  30.393  0.00  0.00           C  
ATOM    258  CG  GLN 1  19      45.237  53.437  30.002  0.00  0.00           C  
ATOM    259  CD  GLN 1  19      44.981  53.593  28.516  0.00  0.00           C  
ATOM    260  OE1 GLN 1  19      44.958  52.672  27.621  0.00  0.00           O  
ATOM    261  NE2 GLN 1  19      44.709  54.876  28.230  0.00  0.00           N  
ATOM    262  H   GLN 1  19      47.089  51.283  31.769  0.00  0.00           H  
ATOM    263  HA  GLN 1  19      44.461  52.528  32.497  0.00  0.00           H  
ATOM    264  HB2 GLN 1  19      45.599  51.335  29.963  0.00  0.00           H  
ATOM    265  HB3 GLN 1  19      43.851  51.839  30.109  0.00  0.00           H  
ATOM    266  HG2 GLN 1  19      44.747  54.123  30.693  0.00  0.00           H  
ATOM    267  HG3 GLN 1  19      46.307  53.604  30.129  0.00  0.00           H  
ATOM    268 HE21 GLN 1  19      44.235  55.099  27.367  0.00  0.00           H  
ATOM    269 HE22 GLN 1  19      45.107  55.668  28.714  0.00  0.00           H  
ATOM    270  N   GLY 1  20      45.108  49.515  32.964  0.00  0.00           N  
ATOM    271  CA  GLY 1  20      44.518  48.287  33.527  0.00  0.00           C  
ATOM    272  C   GLY 1  20      44.670  47.066  32.699  0.00  0.00           C  
ATOM    273  O   GLY 1  20      44.254  47.019  31.511  0.00  0.00           O  
ATOM    274  H   GLY 1  20      46.112  49.539  33.072  0.00  0.00           H  
ATOM    275  HA2 GLY 1  20      44.963  48.061  34.496  0.00  0.00           H  
ATOM    276  HA3 GLY 1  20      43.511  48.491  33.891  0.00  0.00           H  
ATOM    277  N   TYR 1  21      45.190  46.071  33.356  0.00  0.00           N  
ATOM    278  CA  TYR 1  21      45.298  44.602  32.987  0.00  0.00           C  
ATOM    279  C   TYR 1  21      44.050  43.778  32.927  0.00  0.00           C  
ATOM    280  O   TYR 1  21      43.433  43.570  33.899  0.00  0.00           O  
ATOM    281  CB  TYR 1  21      46.424  44.005  33.992  0.00  0.00           C  
ATOM    282  CG  TYR 1  21      47.822  44.705  33.995  0.00  0.00           C  
ATOM    283  CD1 TYR 1  21      48.133  45.688  34.934  0.00  0.00           C  
ATOM    284  CD2 TYR 1  21      48.761  44.068  33.213  0.00  0.00           C  
ATOM    285  CE1 TYR 1  21      49.502  46.057  35.047  0.00  0.00           C  
ATOM    286  CE2 TYR 1  21      50.106  44.414  33.340  0.00  0.00           C  
ATOM    287  CZ  TYR 1  21      50.454  45.403  34.319  0.00  0.00           C  
ATOM    288  OH  TYR 1  21      51.768  45.759  34.485  0.00  0.00           O  
ATOM    289  H   TYR 1  21      45.269  46.171  34.358  0.00  0.00           H  
ATOM    290  HA  TYR 1  21      45.812  44.578  32.027  0.00  0.00           H  
ATOM    291  HB2 TYR 1  21      46.073  44.107  35.018  0.00  0.00           H  
ATOM    292  HB3 TYR 1  21      46.474  42.917  33.951  0.00  0.00           H  
ATOM    293  HD1 TYR 1  21      47.369  46.138  35.551  0.00  0.00           H  
ATOM    294  HD2 TYR 1  21      48.485  43.267  32.544  0.00  0.00           H  
ATOM    295  HE1 TYR 1  21      49.862  46.827  35.713  0.00  0.00           H  
ATOM    296  HE2 TYR 1  21      50.840  43.905  32.733  0.00  0.00           H  
ATOM    297  HH  TYR 1  21      51.959  46.303  35.253  0.00  0.00           H  
ATOM    298  N   TYR 1  22      43.833  43.204  31.734  0.00  0.00           N  
ATOM    299  CA  TYR 1  22      42.692  42.296  31.455  0.00  0.00           C  
ATOM    300  C   TYR 1  22      43.078  40.891  31.192  0.00  0.00           C  
ATOM    301  O   TYR 1  22      44.141  40.589  30.698  0.00  0.00           O  
ATOM    302  CB  TYR 1  22      41.796  42.993  30.366  0.00  0.00           C  
ATOM    303  CG  TYR 1  22      42.420  43.287  28.981  0.00  0.00           C  
ATOM    304  CD1 TYR 1  22      42.557  42.249  28.044  0.00  0.00           C  
ATOM    305  CD2 TYR 1  22      42.924  44.587  28.605  0.00  0.00           C  
ATOM    306  CE1 TYR 1  22      43.099  42.535  26.765  0.00  0.00           C  
ATOM    307  CE2 TYR 1  22      43.546  44.768  27.369  0.00  0.00           C  
ATOM    308  CZ  TYR 1  22      43.528  43.789  26.373  0.00  0.00           C  
ATOM    309  OH  TYR 1  22      44.104  44.019  25.150  0.00  0.00           O  
ATOM    310  H   TYR 1  22      44.481  43.314  30.967  0.00  0.00           H  
ATOM    311  HA  TYR 1  22      42.052  42.293  32.336  0.00  0.00           H  
ATOM    312  HB2 TYR 1  22      40.864  42.441  30.245  0.00  0.00           H  
ATOM    313  HB3 TYR 1  22      41.609  44.011  30.707  0.00  0.00           H  
ATOM    314  HD1 TYR 1  22      42.310  41.226  28.286  0.00  0.00           H  
ATOM    315  HD2 TYR 1  22      43.002  45.340  29.375  0.00  0.00           H  
ATOM    316  HE1 TYR 1  22      43.083  41.659  26.133  0.00  0.00           H  
ATOM    317  HE2 TYR 1  22      43.998  45.739  27.229  0.00  0.00           H  
ATOM    318  HH  TYR 1  22      43.794  43.268  24.638  0.00  0.00           H  
ATOM    319  N   VAL 1  23      42.149  39.979  31.511  0.00  0.00           N  
ATOM    320  CA  VAL 1  23      42.013  38.579  30.990  0.00  0.00           C  
ATOM    321  C   VAL 1  23      40.851  38.546  29.982  0.00  0.00           C  
ATOM    322  O   VAL 1  23      39.787  39.120  30.249  0.00  0.00           O  
ATOM    323  CB  VAL 1  23      41.910  37.519  32.125  0.00  0.00           C  
ATOM    324  CG1 VAL 1  23      40.511  37.255  32.698  0.00  0.00           C  
ATOM    325  CG2 VAL 1  23      42.480  36.207  31.654  0.00  0.00           C  
ATOM    326  H   VAL 1  23      41.378  40.308  32.075  0.00  0.00           H  
ATOM    327  HA  VAL 1  23      42.894  38.282  30.421  0.00  0.00           H  
ATOM    328  HB  VAL 1  23      42.446  37.891  32.998  0.00  0.00           H  
ATOM    329 HG11 VAL 1  23      39.849  36.894  31.911  0.00  0.00           H  
ATOM    330 HG12 VAL 1  23      40.452  36.647  33.600  0.00  0.00           H  
ATOM    331 HG13 VAL 1  23      40.104  38.171  33.126  0.00  0.00           H  
ATOM    332 HG21 VAL 1  23      41.894  35.982  30.763  0.00  0.00           H  
ATOM    333 HG22 VAL 1  23      43.562  36.242  31.527  0.00  0.00           H  
ATOM    334 HG23 VAL 1  23      42.319  35.446  32.418  0.00  0.00           H  
ATOM    335  N   GLU 1  24      40.904  37.718  28.963  0.00  0.00           N  
ATOM    336  CA  GLU 1  24      39.720  37.391  28.121  0.00  0.00           C  
ATOM    337  C   GLU 1  24      38.733  36.529  28.850  0.00  0.00           C  
ATOM    338  O   GLU 1  24      39.087  35.580  29.466  0.00  0.00           O  
ATOM    339  CB  GLU 1  24      40.221  36.778  26.844  0.00  0.00           C  
ATOM    340  CG  GLU 1  24      39.045  36.424  25.875  0.00  0.00           C  
ATOM    341  CD  GLU 1  24      39.701  36.031  24.536  0.00  0.00           C  
ATOM    342  OE1 GLU 1  24      40.393  35.001  24.518  0.00  0.00           O  
ATOM    343  OE2 GLU 1  24      39.674  36.767  23.527  0.00  0.00           O  
ATOM    344  H   GLU 1  24      41.825  37.354  28.762  0.00  0.00           H  
ATOM    345  HA  GLU 1  24      39.283  38.369  27.922  0.00  0.00           H  
ATOM    346  HB2 GLU 1  24      40.769  37.527  26.271  0.00  0.00           H  
ATOM    347  HB3 GLU 1  24      40.810  35.867  26.947  0.00  0.00           H  
ATOM    348  HG2 GLU 1  24      38.446  35.584  26.224  0.00  0.00           H  
ATOM    349  HG3 GLU 1  24      38.377  37.282  25.804  0.00  0.00           H  
ATOM    350  N   MET 1  25      37.402  36.687  28.649  0.00  0.00           N  
ATOM    351  CA  MET 1  25      36.300  35.900  29.265  0.00  0.00           C  
ATOM    352  C   MET 1  25      35.234  35.634  28.131  0.00  0.00           C  
ATOM    353  O   MET 1  25      34.835  36.523  27.354  0.00  0.00           O  
ATOM    354  CB  MET 1  25      35.510  36.762  30.317  0.00  0.00           C  
ATOM    355  CG  MET 1  25      35.937  36.460  31.797  0.00  0.00           C  
ATOM    356  SD  MET 1  25      35.112  35.131  32.560  0.00  0.00           S  
ATOM    357  CE  MET 1  25      35.830  35.349  34.193  0.00  0.00           C  
ATOM    358  H   MET 1  25      37.191  37.480  28.060  0.00  0.00           H  
ATOM    359  HA  MET 1  25      36.713  34.952  29.606  0.00  0.00           H  
ATOM    360  HB2 MET 1  25      35.718  37.809  30.094  0.00  0.00           H  
ATOM    361  HB3 MET 1  25      34.430  36.657  30.218  0.00  0.00           H  
ATOM    362  HG2 MET 1  25      37.012  36.350  31.944  0.00  0.00           H  
ATOM    363  HG3 MET 1  25      35.773  37.365  32.382  0.00  0.00           H  
ATOM    364  HE1 MET 1  25      35.418  36.246  34.656  0.00  0.00           H  
ATOM    365  HE2 MET 1  25      35.632  34.441  34.762  0.00  0.00           H  
ATOM    366  HE3 MET 1  25      36.909  35.495  34.153  0.00  0.00           H  
ATOM    367  N   THR 1  26      34.597  34.494  28.181  0.00  0.00           N  
ATOM    368  CA  THR 1  26      33.406  34.137  27.460  0.00  0.00           C  
ATOM    369  C   THR 1  26      32.117  34.059  28.318  0.00  0.00           C  
ATOM    370  O   THR 1  26      32.181  33.452  29.407  0.00  0.00           O  
ATOM    371  CB  THR 1  26      33.475  32.813  26.652  0.00  0.00           C  
ATOM    372  OG1 THR 1  26      33.885  31.759  27.497  0.00  0.00           O  
ATOM    373  CG2 THR 1  26      34.416  32.903  25.483  0.00  0.00           C  
ATOM    374  H   THR 1  26      34.901  33.771  28.817  0.00  0.00           H  
ATOM    375  HA  THR 1  26      33.235  34.908  26.709  0.00  0.00           H  
ATOM    376  HB  THR 1  26      32.442  32.664  26.338  0.00  0.00           H  
ATOM    377  HG1 THR 1  26      33.063  31.390  27.826  0.00  0.00           H  
ATOM    378 HG21 THR 1  26      34.559  31.969  24.940  0.00  0.00           H  
ATOM    379 HG22 THR 1  26      34.019  33.635  24.780  0.00  0.00           H  
ATOM    380 HG23 THR 1  26      35.394  33.163  25.889  0.00  0.00           H  
ATOM    381  N   VAL 1  27      31.066  34.802  27.934  0.00  0.00           N  
ATOM    382  CA  VAL 1  27      29.800  34.788  28.743  0.00  0.00           C  
ATOM    383  C   VAL 1  27      28.620  34.256  27.876  0.00  0.00           C  
ATOM    384  O   VAL 1  27      28.451  34.503  26.693  0.00  0.00           O  
ATOM    385  CB  VAL 1  27      29.435  36.174  29.345  0.00  0.00           C  
ATOM    386  CG1 VAL 1  27      30.736  36.811  29.961  0.00  0.00           C  
ATOM    387  CG2 VAL 1  27      28.928  37.219  28.308  0.00  0.00           C  
ATOM    388  H   VAL 1  27      31.210  35.542  27.263  0.00  0.00           H  
ATOM    389  HA  VAL 1  27      29.887  34.131  29.609  0.00  0.00           H  
ATOM    390  HB  VAL 1  27      28.760  36.067  30.194  0.00  0.00           H  
ATOM    391 HG11 VAL 1  27      30.494  37.735  30.487  0.00  0.00           H  
ATOM    392 HG12 VAL 1  27      31.138  36.187  30.759  0.00  0.00           H  
ATOM    393 HG13 VAL 1  27      31.498  36.952  29.194  0.00  0.00           H  
ATOM    394 HG21 VAL 1  27      28.807  38.079  28.968  0.00  0.00           H  
ATOM    395 HG22 VAL 1  27      29.659  37.316  27.506  0.00  0.00           H  
ATOM    396 HG23 VAL 1  27      27.882  36.995  28.099  0.00  0.00           H  
ATOM    397  N   GLY 1  28      27.700  33.681  28.617  0.00  0.00           N  
ATOM    398  CA  GLY 1  28      26.427  33.141  28.172  0.00  0.00           C  
ATOM    399  C   GLY 1  28      26.498  32.072  26.979  0.00  0.00           C  
ATOM    400  O   GLY 1  28      27.527  31.489  26.661  0.00  0.00           O  
ATOM    401  H   GLY 1  28      27.828  33.545  29.610  0.00  0.00           H  
ATOM    402  HA2 GLY 1  28      26.015  32.601  29.024  0.00  0.00           H  
ATOM    403  HA3 GLY 1  28      25.783  33.900  27.727  0.00  0.00           H  
ATOM    404  N   SER 1  29      25.387  31.914  26.199  0.00  0.00           N  
ATOM    405  CA  SER 1  29      25.352  30.847  25.090  0.00  0.00           C  
ATOM    406  C   SER 1  29      24.165  31.097  24.137  0.00  0.00           C  
ATOM    407  O   SER 1  29      22.989  31.103  24.471  0.00  0.00           O  
ATOM    408  CB  SER 1  29      25.056  29.549  25.810  0.00  0.00           C  
ATOM    409  OG  SER 1  29      25.324  28.442  24.949  0.00  0.00           O  
ATOM    410  H   SER 1  29      24.558  32.294  26.633  0.00  0.00           H  
ATOM    411  HA  SER 1  29      26.291  30.613  24.590  0.00  0.00           H  
ATOM    412  HB2 SER 1  29      25.600  29.539  26.755  0.00  0.00           H  
ATOM    413  HB3 SER 1  29      24.008  29.398  26.073  0.00  0.00           H  
ATOM    414  HG  SER 1  29      26.253  28.197  24.952  0.00  0.00           H  
ATOM    415  N   PRO 1  30      24.460  31.426  22.800  0.00  0.00           N  
ATOM    416  CA  PRO 1  30      25.729  31.400  22.145  0.00  0.00           C  
ATOM    417  C   PRO 1  30      26.782  32.365  22.847  0.00  0.00           C  
ATOM    418  O   PRO 1  30      26.426  33.422  23.295  0.00  0.00           O  
ATOM    419  CB  PRO 1  30      25.463  31.991  20.728  0.00  0.00           C  
ATOM    420  CG  PRO 1  30      24.018  31.699  20.440  0.00  0.00           C  
ATOM    421  CD  PRO 1  30      23.374  31.751  21.812  0.00  0.00           C  
ATOM    422  HA  PRO 1  30      26.052  30.375  21.965  0.00  0.00           H  
ATOM    423  HB2 PRO 1  30      25.494  33.077  20.811  0.00  0.00           H  
ATOM    424  HB3 PRO 1  30      26.127  31.653  19.933  0.00  0.00           H  
ATOM    425  HG2 PRO 1  30      23.579  32.419  19.749  0.00  0.00           H  
ATOM    426  HG3 PRO 1  30      23.942  30.693  20.029  0.00  0.00           H  
ATOM    427  HD2 PRO 1  30      22.703  30.892  21.799  0.00  0.00           H  
ATOM    428  HD3 PRO 1  30      22.922  32.736  21.930  0.00  0.00           H  
ATOM    429  N   PRO 1  31      28.055  31.861  22.988  0.00  0.00           N  
ATOM    430  CA  PRO 1  31      29.107  32.434  23.846  0.00  0.00           C  
ATOM    431  C   PRO 1  31      29.727  33.693  23.173  0.00  0.00           C  
ATOM    432  O   PRO 1  31      30.098  33.684  21.968  0.00  0.00           O  
ATOM    433  CB  PRO 1  31      30.143  31.328  24.000  0.00  0.00           C  
ATOM    434  CG  PRO 1  31      30.073  30.498  22.680  0.00  0.00           C  
ATOM    435  CD  PRO 1  31      28.559  30.683  22.341  0.00  0.00           C  
ATOM    436  HA  PRO 1  31      28.743  32.608  24.859  0.00  0.00           H  
ATOM    437  HB2 PRO 1  31      31.176  31.665  24.088  0.00  0.00           H  
ATOM    438  HB3 PRO 1  31      29.747  30.655  24.761  0.00  0.00           H  
ATOM    439  HG2 PRO 1  31      30.626  30.940  21.851  0.00  0.00           H  
ATOM    440  HG3 PRO 1  31      30.277  29.463  22.956  0.00  0.00           H  
ATOM    441  HD2 PRO 1  31      28.478  30.664  21.254  0.00  0.00           H  
ATOM    442  HD3 PRO 1  31      28.039  29.769  22.628  0.00  0.00           H  
ATOM    443  N   GLN 1  32      29.646  34.774  23.982  0.00  0.00           N  
ATOM    444  CA  GLN 1  32      30.040  36.114  23.721  0.00  0.00           C  
ATOM    445  C   GLN 1  32      31.344  36.442  24.460  0.00  0.00           C  
ATOM    446  O   GLN 1  32      31.525  36.379  25.702  0.00  0.00           O  
ATOM    447  CB  GLN 1  32      28.984  37.121  24.241  0.00  0.00           C  
ATOM    448  CG  GLN 1  32      27.802  37.172  23.309  0.00  0.00           C  
ATOM    449  CD  GLN 1  32      26.586  38.051  23.734  0.00  0.00           C  
ATOM    450  OE1 GLN 1  32      26.694  39.185  24.110  0.00  0.00           O  
ATOM    451  NE2 GLN 1  32      25.413  37.482  23.747  0.00  0.00           N  
ATOM    452  H   GLN 1  32      29.401  34.612  24.948  0.00  0.00           H  
ATOM    453  HA  GLN 1  32      30.082  36.310  22.650  0.00  0.00           H  
ATOM    454  HB2 GLN 1  32      28.576  36.786  25.194  0.00  0.00           H  
ATOM    455  HB3 GLN 1  32      29.503  38.069  24.384  0.00  0.00           H  
ATOM    456  HG2 GLN 1  32      28.199  37.667  22.422  0.00  0.00           H  
ATOM    457  HG3 GLN 1  32      27.566  36.138  23.058  0.00  0.00           H  
ATOM    458 HE21 GLN 1  32      24.601  38.041  23.969  0.00  0.00           H  
ATOM    459 HE22 GLN 1  32      25.304  36.568  23.331  0.00  0.00           H  
ATOM    460  N   THR 1  33      32.421  36.748  23.728  0.00  0.00           N  
ATOM    461  CA  THR 1  33      33.827  37.074  24.153  0.00  0.00           C  
ATOM    462  C   THR 1  33      34.039  38.527  24.563  0.00  0.00           C  
ATOM    463  O   THR 1  33      33.733  39.372  23.720  0.00  0.00           O  
ATOM    464  CB  THR 1  33      34.916  36.585  23.141  0.00  0.00           C  
ATOM    465  OG1 THR 1  33      34.582  35.264  22.690  0.00  0.00           O  
ATOM    466  CG2 THR 1  33      36.250  36.580  23.780  0.00  0.00           C  
ATOM    467  H   THR 1  33      32.260  36.767  22.732  0.00  0.00           H  
ATOM    468  HA  THR 1  33      33.939  36.441  25.033  0.00  0.00           H  
ATOM    469  HB  THR 1  33      34.794  37.278  22.310  0.00  0.00           H  
ATOM    470  HG1 THR 1  33      33.829  35.378  22.105  0.00  0.00           H  
ATOM    471 HG21 THR 1  33      36.101  36.179  24.782  0.00  0.00           H  
ATOM    472 HG22 THR 1  33      36.933  36.004  23.156  0.00  0.00           H  
ATOM    473 HG23 THR 1  33      36.795  37.523  23.732  0.00  0.00           H  
ATOM    474  N   LEU 1  34      34.724  38.786  25.681  0.00  0.00           N  
ATOM    475  CA  LEU 1  34      34.953  40.146  26.126  0.00  0.00           C  
ATOM    476  C   LEU 1  34      36.409  40.130  26.725  0.00  0.00           C  
ATOM    477  O   LEU 1  34      36.916  39.147  27.198  0.00  0.00           O  
ATOM    478  CB  LEU 1  34      33.856  40.618  27.130  0.00  0.00           C  
ATOM    479  CG  LEU 1  34      32.442  40.841  26.588  0.00  0.00           C  
ATOM    480  CD1 LEU 1  34      31.636  39.574  26.684  0.00  0.00           C  
ATOM    481  CD2 LEU 1  34      31.800  42.113  27.156  0.00  0.00           C  
ATOM    482  H   LEU 1  34      34.960  38.069  26.352  0.00  0.00           H  
ATOM    483  HA  LEU 1  34      35.004  40.846  25.292  0.00  0.00           H  
ATOM    484  HB2 LEU 1  34      33.871  39.904  27.954  0.00  0.00           H  
ATOM    485  HB3 LEU 1  34      34.246  41.572  27.485  0.00  0.00           H  
ATOM    486  HG  LEU 1  34      32.439  41.120  25.535  0.00  0.00           H  
ATOM    487 HD11 LEU 1  34      32.198  38.663  26.476  0.00  0.00           H  
ATOM    488 HD12 LEU 1  34      31.300  39.489  27.718  0.00  0.00           H  
ATOM    489 HD13 LEU 1  34      30.736  39.667  26.077  0.00  0.00           H  
ATOM    490 HD21 LEU 1  34      31.588  41.879  28.200  0.00  0.00           H  
ATOM    491 HD22 LEU 1  34      32.441  42.995  27.138  0.00  0.00           H  
ATOM    492 HD23 LEU 1  34      30.907  42.399  26.599  0.00  0.00           H  
ATOM    493  N   ASN 1  35      36.994  41.271  26.759  0.00  0.00           N  
ATOM    494  CA  ASN 1  35      38.293  41.613  27.499  0.00  0.00           C  
ATOM    495  C   ASN 1  35      37.918  42.318  28.812  0.00  0.00           C  
ATOM    496  O   ASN 1  35      37.305  43.358  28.843  0.00  0.00           O  
ATOM    497  CB  ASN 1  35      39.198  42.502  26.657  0.00  0.00           C  
ATOM    498  CG  ASN 1  35      39.847  41.899  25.456  0.00  0.00           C  
ATOM    499  OD1 ASN 1  35      40.375  40.786  25.445  0.00  0.00           O  
ATOM    500  ND2 ASN 1  35      39.724  42.719  24.444  0.00  0.00           N  
ATOM    501  H   ASN 1  35      36.523  42.093  26.409  0.00  0.00           H  
ATOM    502  HA  ASN 1  35      38.863  40.709  27.714  0.00  0.00           H  
ATOM    503  HB2 ASN 1  35      38.676  43.449  26.520  0.00  0.00           H  
ATOM    504  HB3 ASN 1  35      40.047  42.849  27.247  0.00  0.00           H  
ATOM    505 HD21 ASN 1  35      40.202  42.512  23.579  0.00  0.00           H  
ATOM    506 HD22 ASN 1  35      39.297  43.628  24.549  0.00  0.00           H  
ATOM    507  N   ILE 1  36      38.312  41.680  29.939  0.00  0.00           N  
ATOM    508  CA  ILE 1  36      37.853  41.990  31.305  0.00  0.00           C  
ATOM    509  C   ILE 1  36      39.009  42.142  32.393  0.00  0.00           C  
ATOM    510  O   ILE 1  36      39.798  41.243  32.640  0.00  0.00           O  
ATOM    511  CB  ILE 1  36      36.877  40.877  31.841  0.00  0.00           C  
ATOM    512  CG1 ILE 1  36      35.622  40.690  30.905  0.00  0.00           C  
ATOM    513  CG2 ILE 1  36      36.478  41.089  33.347  0.00  0.00           C  
ATOM    514  CD1 ILE 1  36      34.579  41.763  30.791  0.00  0.00           C  
ATOM    515  H   ILE 1  36      38.905  40.892  29.719  0.00  0.00           H  
ATOM    516  HA  ILE 1  36      37.207  42.867  31.280  0.00  0.00           H  
ATOM    517  HB  ILE 1  36      37.386  39.913  31.851  0.00  0.00           H  
ATOM    518 HG12 ILE 1  36      35.997  40.456  29.908  0.00  0.00           H  
ATOM    519 HG13 ILE 1  36      35.129  39.825  31.349  0.00  0.00           H  
ATOM    520 HG21 ILE 1  36      35.582  40.525  33.608  0.00  0.00           H  
ATOM    521 HG22 ILE 1  36      37.378  40.772  33.874  0.00  0.00           H  
ATOM    522 HG23 ILE 1  36      36.288  42.136  33.583  0.00  0.00           H  
ATOM    523 HD11 ILE 1  36      33.810  41.498  30.065  0.00  0.00           H  
ATOM    524 HD12 ILE 1  36      34.016  41.744  31.724  0.00  0.00           H  
ATOM    525 HD13 ILE 1  36      35.098  42.703  30.603  0.00  0.00           H  
ATOM    526  N   LEU 1  37      39.134  43.398  32.911  0.00  0.00           N  
ATOM    527  CA  LEU 1  37      40.065  43.941  33.807  0.00  0.00           C  
ATOM    528  C   LEU 1  37      39.986  43.206  35.161  0.00  0.00           C  
ATOM    529  O   LEU 1  37      39.005  43.217  35.819  0.00  0.00           O  
ATOM    530  CB  LEU 1  37      39.900  45.485  33.733  0.00  0.00           C  
ATOM    531  CG  LEU 1  37      40.879  46.283  34.588  0.00  0.00           C  
ATOM    532  CD1 LEU 1  37      41.093  47.699  34.092  0.00  0.00           C  
ATOM    533  CD2 LEU 1  37      40.355  46.533  36.014  0.00  0.00           C  
ATOM    534  H   LEU 1  37      38.316  43.970  32.759  0.00  0.00           H  
ATOM    535  HA  LEU 1  37      41.042  43.824  33.339  0.00  0.00           H  
ATOM    536  HB2 LEU 1  37      40.162  45.781  32.718  0.00  0.00           H  
ATOM    537  HB3 LEU 1  37      38.882  45.810  33.952  0.00  0.00           H  
ATOM    538  HG  LEU 1  37      41.800  45.701  34.591  0.00  0.00           H  
ATOM    539 HD11 LEU 1  37      41.594  48.351  34.807  0.00  0.00           H  
ATOM    540 HD12 LEU 1  37      41.597  47.693  33.126  0.00  0.00           H  
ATOM    541 HD13 LEU 1  37      40.108  48.115  33.882  0.00  0.00           H  
ATOM    542 HD21 LEU 1  37      39.932  45.604  36.397  0.00  0.00           H  
ATOM    543 HD22 LEU 1  37      41.198  46.892  36.605  0.00  0.00           H  
ATOM    544 HD23 LEU 1  37      39.536  47.251  35.966  0.00  0.00           H  
ATOM    545  N   VAL 1  38      41.155  42.799  35.647  0.00  0.00           N  
ATOM    546  CA  VAL 1  38      41.217  42.095  36.942  0.00  0.00           C  
ATOM    547  C   VAL 1  38      41.438  43.124  38.072  0.00  0.00           C  
ATOM    548  O   VAL 1  38      42.324  43.913  38.050  0.00  0.00           O  
ATOM    549  CB  VAL 1  38      42.269  40.991  37.007  0.00  0.00           C  
ATOM    550  CG1 VAL 1  38      41.905  39.879  35.969  0.00  0.00           C  
ATOM    551  CG2 VAL 1  38      43.729  41.419  36.716  0.00  0.00           C  
ATOM    552  H   VAL 1  38      42.024  42.945  35.153  0.00  0.00           H  
ATOM    553  HA  VAL 1  38      40.278  41.568  37.108  0.00  0.00           H  
ATOM    554  HB  VAL 1  38      42.278  40.580  38.016  0.00  0.00           H  
ATOM    555 HG11 VAL 1  38      42.333  38.896  36.166  0.00  0.00           H  
ATOM    556 HG12 VAL 1  38      40.828  39.791  35.829  0.00  0.00           H  
ATOM    557 HG13 VAL 1  38      42.337  40.166  35.010  0.00  0.00           H  
ATOM    558 HG21 VAL 1  38      44.017  42.353  37.198  0.00  0.00           H  
ATOM    559 HG22 VAL 1  38      44.493  40.728  37.073  0.00  0.00           H  
ATOM    560 HG23 VAL 1  38      43.940  41.529  35.652  0.00  0.00           H  
ATOM    561  N   ASP 1  39      40.507  43.041  39.061  0.00  0.00           N  
ATOM    562  CA  ASP 1  39      40.577  43.855  40.304  0.00  0.00           C  
ATOM    563  C   ASP 1  39      40.604  43.174  41.670  0.00  0.00           C  
ATOM    564  O   ASP 1  39      39.550  42.852  42.166  0.00  0.00           O  
ATOM    565  CB  ASP 1  39      39.428  44.843  40.208  0.00  0.00           C  
ATOM    566  CG  ASP 1  39      39.411  46.004  41.194  0.00  0.00           C  
ATOM    567  OD1 ASP 1  39      38.355  46.613  41.192  0.00  0.00           O  
ATOM    568  OD2 ASP 1  39      40.342  46.208  42.033  0.00  0.00           O  
ATOM    569  H   ASP 1  39      39.654  42.547  38.842  0.00  0.00           H  
ATOM    570  HA  ASP 1  39      41.464  44.489  40.315  0.00  0.00           H  
ATOM    571  HB2 ASP 1  39      39.591  45.296  39.230  0.00  0.00           H  
ATOM    572  HB3 ASP 1  39      38.406  44.462  40.234  0.00  0.00           H  
ATOM    573  N   THR 1  40      41.771  43.090  42.411  0.00  0.00           N  
ATOM    574  CA  THR 1  40      41.723  42.658  43.831  0.00  0.00           C  
ATOM    575  C   THR 1  40      41.114  43.699  44.803  0.00  0.00           C  
ATOM    576  O   THR 1  40      41.051  43.408  45.972  0.00  0.00           O  
ATOM    577  CB  THR 1  40      43.194  42.522  44.380  0.00  0.00           C  
ATOM    578  OG1 THR 1  40      43.992  43.638  44.194  0.00  0.00           O  
ATOM    579  CG2 THR 1  40      43.965  41.350  43.802  0.00  0.00           C  
ATOM    580  H   THR 1  40      42.596  43.197  41.838  0.00  0.00           H  
ATOM    581  HA  THR 1  40      41.250  41.682  43.945  0.00  0.00           H  
ATOM    582  HB  THR 1  40      43.091  42.295  45.441  0.00  0.00           H  
ATOM    583  HG1 THR 1  40      43.997  44.164  44.997  0.00  0.00           H  
ATOM    584 HG21 THR 1  40      44.157  41.597  42.758  0.00  0.00           H  
ATOM    585 HG22 THR 1  40      44.939  41.344  44.291  0.00  0.00           H  
ATOM    586 HG23 THR 1  40      43.483  40.376  43.893  0.00  0.00           H  
ATOM    587  N   GLY 1  41      40.681  44.871  44.320  0.00  0.00           N  
ATOM    588  CA  GLY 1  41      40.017  45.962  45.191  0.00  0.00           C  
ATOM    589  C   GLY 1  41      38.495  46.037  45.049  0.00  0.00           C  
ATOM    590  O   GLY 1  41      37.977  46.976  45.701  0.00  0.00           O  
ATOM    591  H   GLY 1  41      40.850  45.124  43.357  0.00  0.00           H  
ATOM    592  HA2 GLY 1  41      40.463  45.797  46.172  0.00  0.00           H  
ATOM    593  HA3 GLY 1  41      40.319  46.936  44.806  0.00  0.00           H  
ATOM    594  N   SER 1  42      37.828  45.186  44.288  0.00  0.00           N  
ATOM    595  CA  SER 1  42      36.343  45.039  44.259  0.00  0.00           C  
ATOM    596  C   SER 1  42      35.900  43.606  44.349  0.00  0.00           C  
ATOM    597  O   SER 1  42      36.752  42.697  44.491  0.00  0.00           O  
ATOM    598  CB  SER 1  42      35.737  45.784  43.025  0.00  0.00           C  
ATOM    599  OG  SER 1  42      36.187  45.196  41.858  0.00  0.00           O  
ATOM    600  H   SER 1  42      38.204  44.447  43.711  0.00  0.00           H  
ATOM    601  HA  SER 1  42      35.986  45.599  45.123  0.00  0.00           H  
ATOM    602  HB2 SER 1  42      34.658  45.739  43.169  0.00  0.00           H  
ATOM    603  HB3 SER 1  42      36.142  46.794  42.975  0.00  0.00           H  
ATOM    604  HG  SER 1  42      36.944  45.683  41.525  0.00  0.00           H  
ATOM    605  N   SER 1  43      34.655  43.291  44.206  0.00  0.00           N  
ATOM    606  CA  SER 1  43      34.139  41.891  44.305  0.00  0.00           C  
ATOM    607  C   SER 1  43      32.916  41.558  43.463  0.00  0.00           C  
ATOM    608  O   SER 1  43      32.571  40.409  43.433  0.00  0.00           O  
ATOM    609  CB  SER 1  43      33.985  41.521  45.744  0.00  0.00           C  
ATOM    610  OG  SER 1  43      33.359  42.418  46.547  0.00  0.00           O  
ATOM    611  H   SER 1  43      33.999  44.044  44.053  0.00  0.00           H  
ATOM    612  HA  SER 1  43      34.907  41.258  43.859  0.00  0.00           H  
ATOM    613  HB2 SER 1  43      33.517  40.539  45.796  0.00  0.00           H  
ATOM    614  HB3 SER 1  43      34.925  41.417  46.286  0.00  0.00           H  
ATOM    615  HG  SER 1  43      33.351  41.992  47.407  0.00  0.00           H  
ATOM    616  N   ASN 1  44      32.410  42.502  42.782  0.00  0.00           N  
ATOM    617  CA  ASN 1  44      31.459  42.298  41.699  0.00  0.00           C  
ATOM    618  C   ASN 1  44      32.133  42.002  40.371  0.00  0.00           C  
ATOM    619  O   ASN 1  44      33.320  42.206  40.188  0.00  0.00           O  
ATOM    620  CB  ASN 1  44      30.616  43.639  41.600  0.00  0.00           C  
ATOM    621  CG  ASN 1  44      29.595  43.633  42.768  0.00  0.00           C  
ATOM    622  OD1 ASN 1  44      29.885  44.195  43.853  0.00  0.00           O  
ATOM    623  ND2 ASN 1  44      28.439  43.113  42.546  0.00  0.00           N  
ATOM    624  H   ASN 1  44      32.988  43.330  42.780  0.00  0.00           H  
ATOM    625  HA  ASN 1  44      30.787  41.476  41.945  0.00  0.00           H  
ATOM    626  HB2 ASN 1  44      31.289  44.494  41.528  0.00  0.00           H  
ATOM    627  HB3 ASN 1  44      30.046  43.659  40.671  0.00  0.00           H  
ATOM    628 HD21 ASN 1  44      27.665  43.120  43.196  0.00  0.00           H  
ATOM    629 HD22 ASN 1  44      28.325  42.599  41.684  0.00  0.00           H  
ATOM    630  N   PHE 1  45      31.284  41.572  39.413  0.00  0.00           N  
ATOM    631  CA  PHE 1  45      31.677  41.307  38.001  0.00  0.00           C  
ATOM    632  C   PHE 1  45      30.800  42.205  37.098  0.00  0.00           C  
ATOM    633  O   PHE 1  45      29.780  41.754  36.683  0.00  0.00           O  
ATOM    634  CB  PHE 1  45      31.637  39.815  37.680  0.00  0.00           C  
ATOM    635  CG  PHE 1  45      32.133  39.389  36.310  0.00  0.00           C  
ATOM    636  CD1 PHE 1  45      32.459  40.260  35.201  0.00  0.00           C  
ATOM    637  CD2 PHE 1  45      32.416  38.054  36.144  0.00  0.00           C  
ATOM    638  CE1 PHE 1  45      32.739  39.756  33.902  0.00  0.00           C  
ATOM    639  CE2 PHE 1  45      32.908  37.584  34.862  0.00  0.00           C  
ATOM    640  CZ  PHE 1  45      33.056  38.397  33.779  0.00  0.00           C  
ATOM    641  H   PHE 1  45      30.296  41.594  39.622  0.00  0.00           H  
ATOM    642  HA  PHE 1  45      32.732  41.580  37.964  0.00  0.00           H  
ATOM    643  HB2 PHE 1  45      32.263  39.362  38.450  0.00  0.00           H  
ATOM    644  HB3 PHE 1  45      30.593  39.512  37.761  0.00  0.00           H  
ATOM    645  HD1 PHE 1  45      32.137  41.279  35.362  0.00  0.00           H  
ATOM    646  HD2 PHE 1  45      32.270  37.365  36.963  0.00  0.00           H  
ATOM    647  HE1 PHE 1  45      32.791  40.401  33.037  0.00  0.00           H  
ATOM    648  HE2 PHE 1  45      33.128  36.532  34.753  0.00  0.00           H  
ATOM    649  HZ  PHE 1  45      33.266  37.961  32.814  0.00  0.00           H  
ATOM    650  N   ALA 1  46      31.333  43.344  36.772  0.00  0.00           N  
ATOM    651  CA  ALA 1  46      30.745  44.375  35.914  0.00  0.00           C  
ATOM    652  C   ALA 1  46      31.072  44.137  34.402  0.00  0.00           C  
ATOM    653  O   ALA 1  46      32.194  43.748  34.015  0.00  0.00           O  
ATOM    654  CB  ALA 1  46      31.197  45.627  36.563  0.00  0.00           C  
ATOM    655  H   ALA 1  46      32.211  43.653  37.165  0.00  0.00           H  
ATOM    656  HA  ALA 1  46      29.669  44.518  36.018  0.00  0.00           H  
ATOM    657  HB1 ALA 1  46      32.272  45.647  36.745  0.00  0.00           H  
ATOM    658  HB2 ALA 1  46      31.036  46.517  35.954  0.00  0.00           H  
ATOM    659  HB3 ALA 1  46      30.722  45.638  37.544  0.00  0.00           H  
ATOM    660  N   VAL 1  47      30.102  44.375  33.539  0.00  0.00           N  
ATOM    661  CA  VAL 1  47      30.101  44.216  32.086  0.00  0.00           C  
ATOM    662  C   VAL 1  47      29.289  45.254  31.374  0.00  0.00           C  
ATOM    663  O   VAL 1  47      28.159  45.442  31.770  0.00  0.00           O  
ATOM    664  CB  VAL 1  47      29.722  42.784  31.728  0.00  0.00           C  
ATOM    665  CG1 VAL 1  47      30.944  41.902  31.785  0.00  0.00           C  
ATOM    666  CG2 VAL 1  47      28.535  42.093  32.458  0.00  0.00           C  
ATOM    667  H   VAL 1  47      29.179  44.625  33.863  0.00  0.00           H  
ATOM    668  HA  VAL 1  47      31.114  44.427  31.744  0.00  0.00           H  
ATOM    669  HB  VAL 1  47      29.413  42.825  30.684  0.00  0.00           H  
ATOM    670 HG11 VAL 1  47      30.652  40.935  31.375  0.00  0.00           H  
ATOM    671 HG12 VAL 1  47      31.745  42.222  31.118  0.00  0.00           H  
ATOM    672 HG13 VAL 1  47      31.170  41.695  32.831  0.00  0.00           H  
ATOM    673 HG21 VAL 1  47      28.262  41.177  31.935  0.00  0.00           H  
ATOM    674 HG22 VAL 1  47      28.792  41.869  33.493  0.00  0.00           H  
ATOM    675 HG23 VAL 1  47      27.754  42.846  32.351  0.00  0.00           H  
ATOM    676  N   GLY 1  48      29.732  45.909  30.268  0.00  0.00           N  
ATOM    677  CA  GLY 1  48      29.063  46.940  29.540  0.00  0.00           C  
ATOM    678  C   GLY 1  48      27.946  46.309  28.756  0.00  0.00           C  
ATOM    679  O   GLY 1  48      28.221  45.638  27.764  0.00  0.00           O  
ATOM    680  H   GLY 1  48      30.696  45.718  30.033  0.00  0.00           H  
ATOM    681  HA2 GLY 1  48      28.512  47.637  30.171  0.00  0.00           H  
ATOM    682  HA3 GLY 1  48      29.835  47.366  28.900  0.00  0.00           H  
ATOM    683  N   ALA 1  49      26.734  46.516  29.185  0.00  0.00           N  
ATOM    684  CA  ALA 1  49      25.593  45.782  28.375  0.00  0.00           C  
ATOM    685  C   ALA 1  49      24.700  46.697  27.483  0.00  0.00           C  
ATOM    686  O   ALA 1  49      23.772  46.237  26.797  0.00  0.00           O  
ATOM    687  CB  ALA 1  49      24.814  45.013  29.439  0.00  0.00           C  
ATOM    688  H   ALA 1  49      26.495  46.983  30.048  0.00  0.00           H  
ATOM    689  HA  ALA 1  49      25.949  45.043  27.657  0.00  0.00           H  
ATOM    690  HB1 ALA 1  49      24.178  45.671  30.032  0.00  0.00           H  
ATOM    691  HB2 ALA 1  49      24.145  44.291  28.971  0.00  0.00           H  
ATOM    692  HB3 ALA 1  49      25.561  44.489  30.035  0.00  0.00           H  
ATOM    693  N   ALA 1  50      25.008  47.991  27.463  0.00  0.00           N  
ATOM    694  CA  ALA 1  50      24.352  48.976  26.579  0.00  0.00           C  
ATOM    695  C   ALA 1  50      25.502  49.815  25.947  0.00  0.00           C  
ATOM    696  O   ALA 1  50      26.631  49.923  26.453  0.00  0.00           O  
ATOM    697  CB  ALA 1  50      23.254  49.786  27.309  0.00  0.00           C  
ATOM    698  H   ALA 1  50      25.769  48.365  28.011  0.00  0.00           H  
ATOM    699  HA  ALA 1  50      23.815  48.413  25.816  0.00  0.00           H  
ATOM    700  HB1 ALA 1  50      23.662  50.614  27.889  0.00  0.00           H  
ATOM    701  HB2 ALA 1  50      22.500  50.154  26.613  0.00  0.00           H  
ATOM    702  HB3 ALA 1  50      22.604  49.200  27.959  0.00  0.00           H  
ATOM    703  N   PRO 1  51      25.251  50.355  24.725  0.00  0.00           N  
ATOM    704  CA  PRO 1  51      26.281  50.997  23.976  0.00  0.00           C  
ATOM    705  C   PRO 1  51      26.866  52.231  24.668  0.00  0.00           C  
ATOM    706  O   PRO 1  51      26.160  52.876  25.445  0.00  0.00           O  
ATOM    707  CB  PRO 1  51      25.652  51.318  22.567  0.00  0.00           C  
ATOM    708  CG  PRO 1  51      24.187  50.906  22.659  0.00  0.00           C  
ATOM    709  CD  PRO 1  51      24.140  49.985  23.864  0.00  0.00           C  
ATOM    710  HA  PRO 1  51      27.095  50.310  23.750  0.00  0.00           H  
ATOM    711  HB2 PRO 1  51      25.666  52.392  22.383  0.00  0.00           H  
ATOM    712  HB3 PRO 1  51      26.218  50.841  21.767  0.00  0.00           H  
ATOM    713  HG2 PRO 1  51      23.529  51.761  22.817  0.00  0.00           H  
ATOM    714  HG3 PRO 1  51      23.862  50.284  21.825  0.00  0.00           H  
ATOM    715  HD2 PRO 1  51      23.179  50.085  24.369  0.00  0.00           H  
ATOM    716  HD3 PRO 1  51      24.163  48.925  23.613  0.00  0.00           H  
ATOM    717  N   HIS 1  52      28.148  52.615  24.344  0.00  0.00           N  
ATOM    718  CA  HIS 1  52      28.836  53.817  24.837  0.00  0.00           C  
ATOM    719  C   HIS 1  52      29.964  54.132  23.879  0.00  0.00           C  
ATOM    720  O   HIS 1  52      30.433  53.221  23.130  0.00  0.00           O  
ATOM    721  CB  HIS 1  52      29.358  53.657  26.226  0.00  0.00           C  
ATOM    722  CG  HIS 1  52      30.337  54.631  26.772  0.00  0.00           C  
ATOM    723  ND1 HIS 1  52      31.635  54.811  26.372  0.00  0.00           N  
ATOM    724  CD2 HIS 1  52      30.029  55.514  27.790  0.00  0.00           C  
ATOM    725  CE1 HIS 1  52      32.037  55.887  27.105  0.00  0.00           C  
ATOM    726  NE2 HIS 1  52      31.147  56.236  27.997  0.00  0.00           N  
ATOM    727  H   HIS 1  52      28.664  51.901  23.848  0.00  0.00           H  
ATOM    728  HA  HIS 1  52      28.151  54.664  24.877  0.00  0.00           H  
ATOM    729  HB2 HIS 1  52      28.486  53.655  26.881  0.00  0.00           H  
ATOM    730  HB3 HIS 1  52      29.850  52.684  26.198  0.00  0.00           H  
ATOM    731  HD2 HIS 1  52      29.122  55.601  28.368  0.00  0.00           H  
ATOM    732  HE1 HIS 1  52      32.999  56.367  27.006  0.00  0.00           H  
ATOM    733  HE2 HIS 1  52      31.280  56.833  28.801  0.00  0.00           H  
ATOM    734  N   PRO 1  53      30.436  55.392  23.806  0.00  0.00           N  
ATOM    735  CA  PRO 1  53      31.355  55.720  22.735  0.00  0.00           C  
ATOM    736  C   PRO 1  53      32.599  54.830  22.694  0.00  0.00           C  
ATOM    737  O   PRO 1  53      33.104  54.580  21.613  0.00  0.00           O  
ATOM    738  CB  PRO 1  53      31.693  57.244  22.769  0.00  0.00           C  
ATOM    739  CG  PRO 1  53      30.275  57.665  23.157  0.00  0.00           C  
ATOM    740  CD  PRO 1  53      29.804  56.614  24.131  0.00  0.00           C  
ATOM    741  HA  PRO 1  53      30.925  55.459  21.768  0.00  0.00           H  
ATOM    742  HB2 PRO 1  53      32.364  57.521  23.582  0.00  0.00           H  
ATOM    743  HB3 PRO 1  53      32.138  57.500  21.808  0.00  0.00           H  
ATOM    744  HG2 PRO 1  53      30.330  58.679  23.553  0.00  0.00           H  
ATOM    745  HG3 PRO 1  53      29.735  57.660  22.210  0.00  0.00           H  
ATOM    746  HD2 PRO 1  53      30.017  56.913  25.157  0.00  0.00           H  
ATOM    747  HD3 PRO 1  53      28.720  56.568  24.023  0.00  0.00           H  
ATOM    748  N   PHE 1  54      33.089  54.432  23.884  0.00  0.00           N  
ATOM    749  CA  PHE 1  54      34.193  53.505  24.026  0.00  0.00           C  
ATOM    750  C   PHE 1  54      33.911  51.944  23.822  0.00  0.00           C  
ATOM    751  O   PHE 1  54      34.816  51.226  23.487  0.00  0.00           O  
ATOM    752  CB  PHE 1  54      34.801  53.755  25.406  0.00  0.00           C  
ATOM    753  CG  PHE 1  54      35.272  55.200  25.646  0.00  0.00           C  
ATOM    754  CD1 PHE 1  54      35.601  56.054  24.637  0.00  0.00           C  
ATOM    755  CD2 PHE 1  54      35.588  55.579  26.990  0.00  0.00           C  
ATOM    756  CE1 PHE 1  54      36.169  57.287  24.981  0.00  0.00           C  
ATOM    757  CE2 PHE 1  54      36.126  56.873  27.265  0.00  0.00           C  
ATOM    758  CZ  PHE 1  54      36.284  57.733  26.261  0.00  0.00           C  
ATOM    759  H   PHE 1  54      32.578  54.649  24.728  0.00  0.00           H  
ATOM    760  HA  PHE 1  54      35.042  53.700  23.372  0.00  0.00           H  
ATOM    761  HB2 PHE 1  54      33.977  53.500  26.073  0.00  0.00           H  
ATOM    762  HB3 PHE 1  54      35.600  53.046  25.622  0.00  0.00           H  
ATOM    763  HD1 PHE 1  54      35.484  55.722  23.616  0.00  0.00           H  
ATOM    764  HD2 PHE 1  54      35.533  54.889  27.820  0.00  0.00           H  
ATOM    765  HE1 PHE 1  54      36.445  57.875  24.118  0.00  0.00           H  
ATOM    766  HE2 PHE 1  54      36.437  57.016  28.290  0.00  0.00           H  
ATOM    767  HZ  PHE 1  54      36.657  58.741  26.359  0.00  0.00           H  
ATOM    768  N   LEU 1  55      32.668  51.577  23.902  0.00  0.00           N  
ATOM    769  CA  LEU 1  55      32.301  50.102  23.756  0.00  0.00           C  
ATOM    770  C   LEU 1  55      32.241  49.725  22.269  0.00  0.00           C  
ATOM    771  O   LEU 1  55      31.186  49.888  21.711  0.00  0.00           O  
ATOM    772  CB  LEU 1  55      31.030  49.779  24.568  0.00  0.00           C  
ATOM    773  CG  LEU 1  55      31.362  49.809  26.097  0.00  0.00           C  
ATOM    774  CD1 LEU 1  55      30.039  49.606  26.801  0.00  0.00           C  
ATOM    775  CD2 LEU 1  55      32.249  48.722  26.587  0.00  0.00           C  
ATOM    776  H   LEU 1  55      31.900  52.228  23.985  0.00  0.00           H  
ATOM    777  HA  LEU 1  55      33.137  49.515  24.137  0.00  0.00           H  
ATOM    778  HB2 LEU 1  55      30.264  50.510  24.308  0.00  0.00           H  
ATOM    779  HB3 LEU 1  55      30.632  48.808  24.271  0.00  0.00           H  
ATOM    780  HG  LEU 1  55      31.784  50.780  26.359  0.00  0.00           H  
ATOM    781 HD11 LEU 1  55      29.715  48.587  26.589  0.00  0.00           H  
ATOM    782 HD12 LEU 1  55      29.983  49.726  27.882  0.00  0.00           H  
ATOM    783 HD13 LEU 1  55      29.234  50.229  26.412  0.00  0.00           H  
ATOM    784 HD21 LEU 1  55      31.884  47.724  26.344  0.00  0.00           H  
ATOM    785 HD22 LEU 1  55      33.268  48.770  26.202  0.00  0.00           H  
ATOM    786 HD23 LEU 1  55      32.225  48.809  27.673  0.00  0.00           H  
ATOM    787  N   HIS 1  56      33.294  49.285  21.631  0.00  0.00           N  
ATOM    788  CA  HIS 1  56      33.156  48.643  20.352  0.00  0.00           C  
ATOM    789  C   HIS 1  56      32.245  47.367  20.286  0.00  0.00           C  
ATOM    790  O   HIS 1  56      31.593  47.136  19.303  0.00  0.00           O  
ATOM    791  CB  HIS 1  56      34.541  48.105  19.915  0.00  0.00           C  
ATOM    792  CG  HIS 1  56      35.573  49.160  20.005  0.00  0.00           C  
ATOM    793  ND1 HIS 1  56      36.796  48.959  20.567  0.00  0.00           N  
ATOM    794  CD2 HIS 1  56      35.566  50.405  19.416  0.00  0.00           C  
ATOM    795  CE1 HIS 1  56      37.547  50.032  20.359  0.00  0.00           C  
ATOM    796  NE2 HIS 1  56      36.844  50.933  19.665  0.00  0.00           N  
ATOM    797  H   HIS 1  56      34.169  49.223  22.131  0.00  0.00           H  
ATOM    798  HA  HIS 1  56      32.878  49.354  19.574  0.00  0.00           H  
ATOM    799  HB2 HIS 1  56      34.886  47.208  20.428  0.00  0.00           H  
ATOM    800  HB3 HIS 1  56      34.555  47.899  18.844  0.00  0.00           H  
ATOM    801  HD1 HIS 1  56      37.118  48.164  21.101  0.00  0.00           H  
ATOM    802  HD2 HIS 1  56      34.811  50.874  18.803  0.00  0.00           H  
ATOM    803  HE1 HIS 1  56      38.602  50.027  20.591  0.00  0.00           H  
ATOM    804  N   ARG 1  57      32.290  46.650  21.356  0.00  0.00           N  
ATOM    805  CA  ARG 1  57      31.427  45.501  21.668  0.00  0.00           C  
ATOM    806  C   ARG 1  57      30.831  45.679  23.057  0.00  0.00           C  
ATOM    807  O   ARG 1  57      31.425  46.308  23.913  0.00  0.00           O  
ATOM    808  CB  ARG 1  57      32.075  44.103  21.510  0.00  0.00           C  
ATOM    809  CG  ARG 1  57      33.152  43.841  22.553  0.00  0.00           C  
ATOM    810  CD  ARG 1  57      33.604  42.430  22.245  0.00  0.00           C  
ATOM    811  NE  ARG 1  57      34.811  42.205  23.082  0.00  0.00           N  
ATOM    812  CZ  ARG 1  57      35.822  41.456  22.807  0.00  0.00           C  
ATOM    813  NH1 ARG 1  57      35.900  40.721  21.784  0.00  0.00           N  
ATOM    814  NH2 ARG 1  57      36.842  41.512  23.555  0.00  0.00           N  
ATOM    815  H   ARG 1  57      32.863  47.107  22.050  0.00  0.00           H  
ATOM    816  HA  ARG 1  57      30.568  45.521  20.998  0.00  0.00           H  
ATOM    817  HB2 ARG 1  57      31.272  43.367  21.454  0.00  0.00           H  
ATOM    818  HB3 ARG 1  57      32.641  44.050  20.580  0.00  0.00           H  
ATOM    819  HG2 ARG 1  57      33.958  44.556  22.387  0.00  0.00           H  
ATOM    820  HG3 ARG 1  57      32.725  43.993  23.544  0.00  0.00           H  
ATOM    821  HD2 ARG 1  57      32.802  41.752  22.538  0.00  0.00           H  
ATOM    822  HD3 ARG 1  57      33.868  42.414  21.188  0.00  0.00           H  
ATOM    823  HE  ARG 1  57      34.783  42.466  24.058  0.00  0.00           H  
ATOM    824 HH11 ARG 1  57      36.806  40.337  21.556  0.00  0.00           H  
ATOM    825 HH12 ARG 1  57      35.034  40.458  21.336  0.00  0.00           H  
ATOM    826 HH21 ARG 1  57      37.696  40.980  23.468  0.00  0.00           H  
ATOM    827 HH22 ARG 1  57      36.810  42.205  24.289  0.00  0.00           H  
ATOM    828  N   TYR 1  58      29.599  45.172  23.236  0.00  0.00           N  
ATOM    829  CA  TYR 1  58      28.877  45.162  24.502  0.00  0.00           C  
ATOM    830  C   TYR 1  58      28.048  43.908  24.731  0.00  0.00           C  
ATOM    831  O   TYR 1  58      27.702  43.234  23.731  0.00  0.00           O  
ATOM    832  CB  TYR 1  58      27.975  46.356  24.645  0.00  0.00           C  
ATOM    833  CG  TYR 1  58      26.844  46.426  23.646  0.00  0.00           C  
ATOM    834  CD1 TYR 1  58      25.615  45.774  23.729  0.00  0.00           C  
ATOM    835  CD2 TYR 1  58      27.125  47.375  22.581  0.00  0.00           C  
ATOM    836  CE1 TYR 1  58      24.655  45.960  22.795  0.00  0.00           C  
ATOM    837  CE2 TYR 1  58      26.122  47.466  21.530  0.00  0.00           C  
ATOM    838  CZ  TYR 1  58      24.888  46.780  21.596  0.00  0.00           C  
ATOM    839  OH  TYR 1  58      23.920  47.037  20.746  0.00  0.00           O  
ATOM    840  H   TYR 1  58      29.113  44.993  22.369  0.00  0.00           H  
ATOM    841  HA  TYR 1  58      29.554  45.327  25.340  0.00  0.00           H  
ATOM    842  HB2 TYR 1  58      27.373  46.339  25.554  0.00  0.00           H  
ATOM    843  HB3 TYR 1  58      28.543  47.284  24.589  0.00  0.00           H  
ATOM    844  HD1 TYR 1  58      25.408  45.131  24.571  0.00  0.00           H  
ATOM    845  HD2 TYR 1  58      28.088  47.850  22.469  0.00  0.00           H  
ATOM    846  HE1 TYR 1  58      23.697  45.467  22.873  0.00  0.00           H  
ATOM    847  HE2 TYR 1  58      26.247  48.197  20.745  0.00  0.00           H  
ATOM    848  HH  TYR 1  58      24.249  47.472  19.957  0.00  0.00           H  
ATOM    849  N   TYR 1  59      27.669  43.556  25.958  0.00  0.00           N  
ATOM    850  CA  TYR 1  59      27.032  42.296  26.317  0.00  0.00           C  
ATOM    851  C   TYR 1  59      25.531  42.390  25.900  0.00  0.00           C  
ATOM    852  O   TYR 1  59      24.886  43.406  26.025  0.00  0.00           O  
ATOM    853  CB  TYR 1  59      27.219  42.053  27.804  0.00  0.00           C  
ATOM    854  CG  TYR 1  59      26.404  40.954  28.540  0.00  0.00           C  
ATOM    855  CD1 TYR 1  59      26.285  39.673  27.940  0.00  0.00           C  
ATOM    856  CD2 TYR 1  59      25.772  41.215  29.804  0.00  0.00           C  
ATOM    857  CE1 TYR 1  59      25.405  38.772  28.538  0.00  0.00           C  
ATOM    858  CE2 TYR 1  59      25.011  40.171  30.402  0.00  0.00           C  
ATOM    859  CZ  TYR 1  59      24.846  38.947  29.761  0.00  0.00           C  
ATOM    860  OH  TYR 1  59      24.202  37.929  30.437  0.00  0.00           O  
ATOM    861  H   TYR 1  59      27.814  44.210  26.714  0.00  0.00           H  
ATOM    862  HA  TYR 1  59      27.435  41.519  25.668  0.00  0.00           H  
ATOM    863  HB2 TYR 1  59      28.255  41.892  28.103  0.00  0.00           H  
ATOM    864  HB3 TYR 1  59      26.882  42.934  28.350  0.00  0.00           H  
ATOM    865  HD1 TYR 1  59      26.717  39.514  26.963  0.00  0.00           H  
ATOM    866  HD2 TYR 1  59      25.971  42.155  30.298  0.00  0.00           H  
ATOM    867  HE1 TYR 1  59      25.240  37.847  28.005  0.00  0.00           H  
ATOM    868  HE2 TYR 1  59      24.647  40.227  31.417  0.00  0.00           H  
ATOM    869  HH  TYR 1  59      23.944  37.105  30.017  0.00  0.00           H  
ATOM    870  N   GLN 1  60      25.134  41.339  25.185  0.00  0.00           N  
ATOM    871  CA  GLN 1  60      23.773  41.175  24.656  0.00  0.00           C  
ATOM    872  C   GLN 1  60      22.947  40.156  25.464  0.00  0.00           C  
ATOM    873  O   GLN 1  60      22.818  39.042  24.980  0.00  0.00           O  
ATOM    874  CB  GLN 1  60      23.867  40.905  23.162  0.00  0.00           C  
ATOM    875  CG  GLN 1  60      24.202  42.263  22.396  0.00  0.00           C  
ATOM    876  CD  GLN 1  60      23.876  42.335  20.927  0.00  0.00           C  
ATOM    877  OE1 GLN 1  60      22.861  42.874  20.502  0.00  0.00           O  
ATOM    878  NE2 GLN 1  60      24.767  41.859  20.041  0.00  0.00           N  
ATOM    879  H   GLN 1  60      25.854  40.784  24.745  0.00  0.00           H  
ATOM    880  HA  GLN 1  60      23.272  42.137  24.768  0.00  0.00           H  
ATOM    881  HB2 GLN 1  60      24.665  40.186  22.977  0.00  0.00           H  
ATOM    882  HB3 GLN 1  60      22.927  40.560  22.731  0.00  0.00           H  
ATOM    883  HG2 GLN 1  60      23.667  43.088  22.865  0.00  0.00           H  
ATOM    884  HG3 GLN 1  60      25.257  42.533  22.420  0.00  0.00           H  
ATOM    885 HE21 GLN 1  60      24.782  41.954  19.036  0.00  0.00           H  
ATOM    886 HE22 GLN 1  60      25.548  41.377  20.463  0.00  0.00           H  
ATOM    887  N   ARG 1  61      22.478  40.508  26.637  0.00  0.00           N  
ATOM    888  CA  ARG 1  61      21.463  39.672  27.425  0.00  0.00           C  
ATOM    889  C   ARG 1  61      20.278  39.102  26.589  0.00  0.00           C  
ATOM    890  O   ARG 1  61      19.959  37.969  26.676  0.00  0.00           O  
ATOM    891  CB  ARG 1  61      20.873  40.585  28.486  0.00  0.00           C  
ATOM    892  CG  ARG 1  61      21.835  40.903  29.590  0.00  0.00           C  
ATOM    893  CD  ARG 1  61      21.120  41.766  30.660  0.00  0.00           C  
ATOM    894  NE  ARG 1  61      20.999  43.144  30.183  0.00  0.00           N  
ATOM    895  CZ  ARG 1  61      20.315  44.073  30.809  0.00  0.00           C  
ATOM    896  NH1 ARG 1  61      19.807  43.912  31.962  0.00  0.00           N  
ATOM    897  NH2 ARG 1  61      20.173  45.298  30.372  0.00  0.00           N  
ATOM    898  H   ARG 1  61      22.723  41.406  27.029  0.00  0.00           H  
ATOM    899  HA  ARG 1  61      21.912  38.829  27.950  0.00  0.00           H  
ATOM    900  HB2 ARG 1  61      20.442  41.508  28.098  0.00  0.00           H  
ATOM    901  HB3 ARG 1  61      19.967  40.091  28.837  0.00  0.00           H  
ATOM    902  HG2 ARG 1  61      22.182  39.969  30.032  0.00  0.00           H  
ATOM    903  HG3 ARG 1  61      22.656  41.493  29.181  0.00  0.00           H  
ATOM    904  HD2 ARG 1  61      20.105  41.399  30.814  0.00  0.00           H  
ATOM    905  HD3 ARG 1  61      21.731  41.550  31.536  0.00  0.00           H  
ATOM    906  HE  ARG 1  61      21.446  43.372  29.306  0.00  0.00           H  
ATOM    907 HH11 ARG 1  61      19.412  44.722  32.417  0.00  0.00           H  
ATOM    908 HH12 ARG 1  61      19.906  43.106  32.563  0.00  0.00           H  
ATOM    909 HH21 ARG 1  61      19.487  45.857  30.858  0.00  0.00           H  
ATOM    910 HH22 ARG 1  61      20.621  45.622  29.527  0.00  0.00           H  
ATOM    911  N   GLN 1  62      19.790  39.891  25.641  0.00  0.00           N  
ATOM    912  CA  GLN 1  62      18.700  39.551  24.798  0.00  0.00           C  
ATOM    913  C   GLN 1  62      19.150  38.402  23.807  0.00  0.00           C  
ATOM    914  O   GLN 1  62      18.315  37.615  23.422  0.00  0.00           O  
ATOM    915  CB  GLN 1  62      18.106  40.748  24.010  0.00  0.00           C  
ATOM    916  CG  GLN 1  62      19.001  41.448  22.926  0.00  0.00           C  
ATOM    917  CD  GLN 1  62      20.139  42.313  23.445  0.00  0.00           C  
ATOM    918  OE1 GLN 1  62      20.634  42.142  24.541  0.00  0.00           O  
ATOM    919  NE2 GLN 1  62      20.670  43.226  22.630  0.00  0.00           N  
ATOM    920  H   GLN 1  62      20.191  40.815  25.554  0.00  0.00           H  
ATOM    921  HA  GLN 1  62      17.853  39.199  25.386  0.00  0.00           H  
ATOM    922  HB2 GLN 1  62      17.182  40.351  23.590  0.00  0.00           H  
ATOM    923  HB3 GLN 1  62      17.893  41.512  24.758  0.00  0.00           H  
ATOM    924  HG2 GLN 1  62      19.343  40.687  22.224  0.00  0.00           H  
ATOM    925  HG3 GLN 1  62      18.378  42.049  22.264  0.00  0.00           H  
ATOM    926 HE21 GLN 1  62      21.373  43.874  22.953  0.00  0.00           H  
ATOM    927 HE22 GLN 1  62      20.402  43.379  21.668  0.00  0.00           H  
ATOM    928  N   LEU 1  63      20.459  38.269  23.469  0.00  0.00           N  
ATOM    929  CA  LEU 1  63      20.965  37.185  22.604  0.00  0.00           C  
ATOM    930  C   LEU 1  63      21.332  35.866  23.437  0.00  0.00           C  
ATOM    931  O   LEU 1  63      21.256  34.749  22.982  0.00  0.00           O  
ATOM    932  CB  LEU 1  63      22.012  37.651  21.641  0.00  0.00           C  
ATOM    933  CG  LEU 1  63      21.545  38.764  20.815  0.00  0.00           C  
ATOM    934  CD1 LEU 1  63      22.727  39.172  19.826  0.00  0.00           C  
ATOM    935  CD2 LEU 1  63      20.367  38.454  19.843  0.00  0.00           C  
ATOM    936  H   LEU 1  63      21.165  38.935  23.751  0.00  0.00           H  
ATOM    937  HA  LEU 1  63      20.223  36.776  21.919  0.00  0.00           H  
ATOM    938  HB2 LEU 1  63      22.923  37.982  22.139  0.00  0.00           H  
ATOM    939  HB3 LEU 1  63      22.210  36.802  20.986  0.00  0.00           H  
ATOM    940  HG  LEU 1  63      21.337  39.687  21.356  0.00  0.00           H  
ATOM    941 HD11 LEU 1  63      23.653  39.463  20.321  0.00  0.00           H  
ATOM    942 HD12 LEU 1  63      22.795  38.506  18.965  0.00  0.00           H  
ATOM    943 HD13 LEU 1  63      22.470  40.127  19.367  0.00  0.00           H  
ATOM    944 HD21 LEU 1  63      20.064  39.264  19.180  0.00  0.00           H  
ATOM    945 HD22 LEU 1  63      20.648  37.558  19.288  0.00  0.00           H  
ATOM    946 HD23 LEU 1  63      19.445  38.209  20.369  0.00  0.00           H  
ATOM    947  N   SER 1  64      21.725  35.936  24.732  0.00  0.00           N  
ATOM    948  CA  SER 1  64      22.002  34.748  25.567  0.00  0.00           C  
ATOM    949  C   SER 1  64      20.745  34.072  25.914  0.00  0.00           C  
ATOM    950  O   SER 1  64      19.762  34.635  26.409  0.00  0.00           O  
ATOM    951  CB  SER 1  64      22.870  35.206  26.832  0.00  0.00           C  
ATOM    952  OG  SER 1  64      23.367  34.217  27.602  0.00  0.00           O  
ATOM    953  H   SER 1  64      21.714  36.874  25.104  0.00  0.00           H  
ATOM    954  HA  SER 1  64      22.623  34.085  24.965  0.00  0.00           H  
ATOM    955  HB2 SER 1  64      23.619  35.876  26.411  0.00  0.00           H  
ATOM    956  HB3 SER 1  64      22.286  35.865  27.475  0.00  0.00           H  
ATOM    957  HG  SER 1  64      23.853  34.622  28.324  0.00  0.00           H  
ATOM    958  N   SER 1  65      20.852  32.743  25.757  0.00  0.00           N  
ATOM    959  CA  SER 1  65      19.802  31.820  26.287  0.00  0.00           C  
ATOM    960  C   SER 1  65      20.118  31.381  27.723  0.00  0.00           C  
ATOM    961  O   SER 1  65      19.177  31.212  28.463  0.00  0.00           O  
ATOM    962  CB  SER 1  65      19.572  30.620  25.354  0.00  0.00           C  
ATOM    963  OG  SER 1  65      20.703  29.680  25.366  0.00  0.00           O  
ATOM    964  H   SER 1  65      21.669  32.375  25.291  0.00  0.00           H  
ATOM    965  HA  SER 1  65      18.903  32.437  26.311  0.00  0.00           H  
ATOM    966  HB2 SER 1  65      18.685  30.076  25.679  0.00  0.00           H  
ATOM    967  HB3 SER 1  65      19.482  30.968  24.326  0.00  0.00           H  
ATOM    968  HG  SER 1  65      21.380  30.132  24.856  0.00  0.00           H  
ATOM    969  N   THR 1  66      21.371  31.297  28.137  0.00  0.00           N  
ATOM    970  CA  THR 1  66      21.677  30.863  29.521  0.00  0.00           C  
ATOM    971  C   THR 1  66      21.389  31.954  30.581  0.00  0.00           C  
ATOM    972  O   THR 1  66      21.384  31.622  31.747  0.00  0.00           O  
ATOM    973  CB  THR 1  66      23.065  30.402  29.593  0.00  0.00           C  
ATOM    974  OG1 THR 1  66      23.857  31.313  28.925  0.00  0.00           O  
ATOM    975  CG2 THR 1  66      23.063  29.048  28.906  0.00  0.00           C  
ATOM    976  H   THR 1  66      22.076  31.512  27.447  0.00  0.00           H  
ATOM    977  HA  THR 1  66      20.958  30.069  29.722  0.00  0.00           H  
ATOM    978  HB  THR 1  66      23.253  30.309  30.662  0.00  0.00           H  
ATOM    979  HG1 THR 1  66      23.917  32.066  29.518  0.00  0.00           H  
ATOM    980 HG21 THR 1  66      22.514  29.083  27.965  0.00  0.00           H  
ATOM    981 HG22 THR 1  66      24.090  28.706  28.772  0.00  0.00           H  
ATOM    982 HG23 THR 1  66      22.584  28.306  29.546  0.00  0.00           H  
ATOM    983  N   TYR 1  67      21.117  33.237  30.206  0.00  0.00           N  
ATOM    984  CA  TYR 1  67      20.926  34.368  31.047  0.00  0.00           C  
ATOM    985  C   TYR 1  67      19.677  34.247  31.975  0.00  0.00           C  
ATOM    986  O   TYR 1  67      18.610  33.859  31.528  0.00  0.00           O  
ATOM    987  CB  TYR 1  67      20.739  35.658  30.188  0.00  0.00           C  
ATOM    988  CG  TYR 1  67      20.260  36.891  30.909  0.00  0.00           C  
ATOM    989  CD1 TYR 1  67      21.123  37.467  31.938  0.00  0.00           C  
ATOM    990  CD2 TYR 1  67      18.956  37.355  30.653  0.00  0.00           C  
ATOM    991  CE1 TYR 1  67      20.622  38.615  32.630  0.00  0.00           C  
ATOM    992  CE2 TYR 1  67      18.502  38.506  31.405  0.00  0.00           C  
ATOM    993  CZ  TYR 1  67      19.315  39.093  32.416  0.00  0.00           C  
ATOM    994  OH  TYR 1  67      19.000  40.146  33.163  0.00  0.00           O  
ATOM    995  H   TYR 1  67      21.139  33.470  29.224  0.00  0.00           H  
ATOM    996  HA  TYR 1  67      21.815  34.477  31.667  0.00  0.00           H  
ATOM    997  HB2 TYR 1  67      21.729  35.871  29.786  0.00  0.00           H  
ATOM    998  HB3 TYR 1  67      20.154  35.411  29.302  0.00  0.00           H  
ATOM    999  HD1 TYR 1  67      22.123  37.125  32.163  0.00  0.00           H  
ATOM   1000  HD2 TYR 1  67      18.378  36.820  29.914  0.00  0.00           H  
ATOM   1001  HE1 TYR 1  67      21.208  39.176  33.343  0.00  0.00           H  
ATOM   1002  HE2 TYR 1  67      17.551  38.938  31.128  0.00  0.00           H  
ATOM   1003  HH  TYR 1  67      19.809  40.408  33.609  0.00  0.00           H  
ATOM   1004  N   ARG 1  68      19.794  34.578  33.246  0.00  0.00           N  
ATOM   1005  CA  ARG 1  68      18.684  34.604  34.194  0.00  0.00           C  
ATOM   1006  C   ARG 1  68      18.601  35.893  35.097  0.00  0.00           C  
ATOM   1007  O   ARG 1  68      19.649  36.481  35.394  0.00  0.00           O  
ATOM   1008  CB  ARG 1  68      18.866  33.376  35.137  0.00  0.00           C  
ATOM   1009  CG  ARG 1  68      18.575  32.102  34.313  0.00  0.00           C  
ATOM   1010  CD  ARG 1  68      18.961  30.957  35.242  0.00  0.00           C  
ATOM   1011  NE  ARG 1  68      18.742  29.697  34.546  0.00  0.00           N  
ATOM   1012  CZ  ARG 1  68      18.551  28.554  35.059  0.00  0.00           C  
ATOM   1013  NH1 ARG 1  68      18.646  28.382  36.381  0.00  0.00           N  
ATOM   1014  NH2 ARG 1  68      18.203  27.506  34.420  0.00  0.00           N  
ATOM   1015  H   ARG 1  68      20.740  34.793  33.527  0.00  0.00           H  
ATOM   1016  HA  ARG 1  68      17.768  34.594  33.603  0.00  0.00           H  
ATOM   1017  HB2 ARG 1  68      19.893  33.295  35.493  0.00  0.00           H  
ATOM   1018  HB3 ARG 1  68      18.166  33.444  35.969  0.00  0.00           H  
ATOM   1019  HG2 ARG 1  68      17.505  32.122  34.102  0.00  0.00           H  
ATOM   1020  HG3 ARG 1  68      19.115  32.031  33.368  0.00  0.00           H  
ATOM   1021  HD2 ARG 1  68      20.046  30.941  35.344  0.00  0.00           H  
ATOM   1022  HD3 ARG 1  68      18.398  31.188  36.146  0.00  0.00           H  
ATOM   1023  HE  ARG 1  68      18.740  29.841  33.546  0.00  0.00           H  
ATOM   1024 HH11 ARG 1  68      18.298  27.577  36.882  0.00  0.00           H  
ATOM   1025 HH12 ARG 1  68      18.921  29.144  36.983  0.00  0.00           H  
ATOM   1026 HH21 ARG 1  68      18.296  26.543  34.711  0.00  0.00           H  
ATOM   1027 HH22 ARG 1  68      17.992  27.625  33.439  0.00  0.00           H  
ATOM   1028  N   ASP 1  69      17.431  36.380  35.276  0.00  0.00           N  
ATOM   1029  CA  ASP 1  69      17.317  37.833  35.725  0.00  0.00           C  
ATOM   1030  C   ASP 1  69      16.940  37.839  37.196  0.00  0.00           C  
ATOM   1031  O   ASP 1  69      16.076  37.109  37.689  0.00  0.00           O  
ATOM   1032  CB  ASP 1  69      16.256  38.537  34.821  0.00  0.00           C  
ATOM   1033  CG  ASP 1  69      15.801  39.962  35.151  0.00  0.00           C  
ATOM   1034  OD1 ASP 1  69      16.442  40.701  35.959  0.00  0.00           O  
ATOM   1035  OD2 ASP 1  69      14.804  40.350  34.490  0.00  0.00           O  
ATOM   1036  H   ASP 1  69      16.579  36.012  34.878  0.00  0.00           H  
ATOM   1037  HA  ASP 1  69      18.214  38.430  35.556  0.00  0.00           H  
ATOM   1038  HB2 ASP 1  69      16.662  38.572  33.810  0.00  0.00           H  
ATOM   1039  HB3 ASP 1  69      15.416  37.842  34.817  0.00  0.00           H  
ATOM   1040  N   LEU 1  70      17.645  38.650  37.976  0.00  0.00           N  
ATOM   1041  CA  LEU 1  70      17.414  38.930  39.446  0.00  0.00           C  
ATOM   1042  C   LEU 1  70      16.433  40.160  39.765  0.00  0.00           C  
ATOM   1043  O   LEU 1  70      16.351  40.474  40.896  0.00  0.00           O  
ATOM   1044  CB  LEU 1  70      18.817  39.159  40.108  0.00  0.00           C  
ATOM   1045  CG  LEU 1  70      19.777  37.914  40.054  0.00  0.00           C  
ATOM   1046  CD1 LEU 1  70      21.098  38.255  40.917  0.00  0.00           C  
ATOM   1047  CD2 LEU 1  70      19.208  36.542  40.507  0.00  0.00           C  
ATOM   1048  H   LEU 1  70      18.349  39.239  37.554  0.00  0.00           H  
ATOM   1049  HA  LEU 1  70      17.088  37.978  39.865  0.00  0.00           H  
ATOM   1050  HB2 LEU 1  70      19.332  40.027  39.695  0.00  0.00           H  
ATOM   1051  HB3 LEU 1  70      18.593  39.309  41.164  0.00  0.00           H  
ATOM   1052  HG  LEU 1  70      20.170  37.774  39.047  0.00  0.00           H  
ATOM   1053 HD11 LEU 1  70      20.860  38.431  41.966  0.00  0.00           H  
ATOM   1054 HD12 LEU 1  70      21.830  37.451  40.842  0.00  0.00           H  
ATOM   1055 HD13 LEU 1  70      21.528  39.177  40.524  0.00  0.00           H  
ATOM   1056 HD21 LEU 1  70      18.610  36.148  39.686  0.00  0.00           H  
ATOM   1057 HD22 LEU 1  70      20.025  35.834  40.649  0.00  0.00           H  
ATOM   1058 HD23 LEU 1  70      18.542  36.646  41.364  0.00  0.00           H  
ATOM   1059  N   ARG 1  71      15.794  40.756  38.751  0.00  0.00           N  
ATOM   1060  CA  ARG 1  71      14.712  41.754  38.902  0.00  0.00           C  
ATOM   1061  C   ARG 1  71      14.852  42.891  39.932  0.00  0.00           C  
ATOM   1062  O   ARG 1  71      14.045  43.156  40.798  0.00  0.00           O  
ATOM   1063  CB  ARG 1  71      13.393  40.935  38.986  0.00  0.00           C  
ATOM   1064  CG  ARG 1  71      13.180  39.861  37.845  0.00  0.00           C  
ATOM   1065  CD  ARG 1  71      11.597  39.717  37.900  0.00  0.00           C  
ATOM   1066  NE  ARG 1  71      10.925  38.744  37.028  0.00  0.00           N  
ATOM   1067  CZ  ARG 1  71       9.758  38.147  37.320  0.00  0.00           C  
ATOM   1068  NH1 ARG 1  71       9.503  37.052  36.663  0.00  0.00           N  
ATOM   1069  NH2 ARG 1  71       8.979  38.603  38.247  0.00  0.00           N  
ATOM   1070  H   ARG 1  71      15.957  40.490  37.791  0.00  0.00           H  
ATOM   1071  HA  ARG 1  71      14.659  42.324  37.974  0.00  0.00           H  
ATOM   1072  HB2 ARG 1  71      13.311  40.366  39.912  0.00  0.00           H  
ATOM   1073  HB3 ARG 1  71      12.543  41.610  38.883  0.00  0.00           H  
ATOM   1074  HG2 ARG 1  71      13.457  40.170  36.837  0.00  0.00           H  
ATOM   1075  HG3 ARG 1  71      13.489  38.899  38.255  0.00  0.00           H  
ATOM   1076  HD2 ARG 1  71      11.446  39.379  38.926  0.00  0.00           H  
ATOM   1077  HD3 ARG 1  71      11.107  40.677  37.742  0.00  0.00           H  
ATOM   1078  HE  ARG 1  71      11.466  38.240  36.340  0.00  0.00           H  
ATOM   1079 HH11 ARG 1  71       8.603  36.640  36.865  0.00  0.00           H  
ATOM   1080 HH12 ARG 1  71       9.967  36.905  35.778  0.00  0.00           H  
ATOM   1081 HH21 ARG 1  71       8.079  38.155  38.337  0.00  0.00           H  
ATOM   1082 HH22 ARG 1  71       9.371  39.255  38.912  0.00  0.00           H  
ATOM   1083  N   LYS 1  72      16.069  43.453  39.897  0.00  0.00           N  
ATOM   1084  CA  LYS 1  72      16.582  44.471  40.826  0.00  0.00           C  
ATOM   1085  C   LYS 1  72      17.549  45.421  40.081  0.00  0.00           C  
ATOM   1086  O   LYS 1  72      18.487  44.891  39.494  0.00  0.00           O  
ATOM   1087  CB  LYS 1  72      17.252  43.870  42.008  0.00  0.00           C  
ATOM   1088  CG  LYS 1  72      17.718  44.816  43.107  0.00  0.00           C  
ATOM   1089  CD  LYS 1  72      18.178  43.994  44.381  0.00  0.00           C  
ATOM   1090  CE  LYS 1  72      18.257  44.919  45.601  0.00  0.00           C  
ATOM   1091  NZ  LYS 1  72      18.475  44.133  46.870  0.00  0.00           N  
ATOM   1092  H   LYS 1  72      16.673  43.123  39.158  0.00  0.00           H  
ATOM   1093  HA  LYS 1  72      15.699  44.977  41.215  0.00  0.00           H  
ATOM   1094  HB2 LYS 1  72      16.554  43.166  42.462  0.00  0.00           H  
ATOM   1095  HB3 LYS 1  72      18.022  43.176  41.670  0.00  0.00           H  
ATOM   1096  HG2 LYS 1  72      18.561  45.393  42.727  0.00  0.00           H  
ATOM   1097  HG3 LYS 1  72      16.906  45.500  43.351  0.00  0.00           H  
ATOM   1098  HD2 LYS 1  72      17.413  43.256  44.620  0.00  0.00           H  
ATOM   1099  HD3 LYS 1  72      19.188  43.604  44.262  0.00  0.00           H  
ATOM   1100  HE2 LYS 1  72      19.134  45.527  45.378  0.00  0.00           H  
ATOM   1101  HE3 LYS 1  72      17.402  45.592  45.673  0.00  0.00           H  
ATOM   1102  HZ1 LYS 1  72      18.938  44.738  47.533  0.00  0.00           H  
ATOM   1103  HZ2 LYS 1  72      17.597  43.916  47.319  0.00  0.00           H  
ATOM   1104  HZ3 LYS 1  72      18.977  43.273  46.703  0.00  0.00           H  
ATOM   1105  N   GLY 1  73      17.402  46.766  40.228  0.00  0.00           N  
ATOM   1106  CA  GLY 1  73      18.431  47.657  39.697  0.00  0.00           C  
ATOM   1107  C   GLY 1  73      19.569  47.964  40.700  0.00  0.00           C  
ATOM   1108  O   GLY 1  73      19.417  47.741  41.886  0.00  0.00           O  
ATOM   1109  H   GLY 1  73      16.562  47.140  40.645  0.00  0.00           H  
ATOM   1110  HA2 GLY 1  73      18.879  47.230  38.800  0.00  0.00           H  
ATOM   1111  HA3 GLY 1  73      17.968  48.608  39.434  0.00  0.00           H  
ATOM   1112  N   VAL 1  74      20.712  48.610  40.374  0.00  0.00           N  
ATOM   1113  CA  VAL 1  74      21.955  48.902  41.164  0.00  0.00           C  
ATOM   1114  C   VAL 1  74      22.659  50.245  40.795  0.00  0.00           C  
ATOM   1115  O   VAL 1  74      22.753  50.624  39.683  0.00  0.00           O  
ATOM   1116  CB  VAL 1  74      22.969  47.638  41.146  0.00  0.00           C  
ATOM   1117  CG1 VAL 1  74      23.490  47.323  39.704  0.00  0.00           C  
ATOM   1118  CG2 VAL 1  74      24.223  47.711  42.051  0.00  0.00           C  
ATOM   1119  H   VAL 1  74      20.700  48.897  39.405  0.00  0.00           H  
ATOM   1120  HA  VAL 1  74      21.581  49.122  42.163  0.00  0.00           H  
ATOM   1121  HB  VAL 1  74      22.302  46.846  41.487  0.00  0.00           H  
ATOM   1122 HG11 VAL 1  74      23.846  48.217  39.193  0.00  0.00           H  
ATOM   1123 HG12 VAL 1  74      24.269  46.560  39.711  0.00  0.00           H  
ATOM   1124 HG13 VAL 1  74      22.639  46.929  39.148  0.00  0.00           H  
ATOM   1125 HG21 VAL 1  74      24.983  48.446  41.787  0.00  0.00           H  
ATOM   1126 HG22 VAL 1  74      23.904  47.983  43.057  0.00  0.00           H  
ATOM   1127 HG23 VAL 1  74      24.749  46.758  42.102  0.00  0.00           H  
ATOM   1128  N   TYR 1  75      23.202  50.943  41.803  0.00  0.00           N  
ATOM   1129  CA  TYR 1  75      23.960  52.125  41.569  0.00  0.00           C  
ATOM   1130  C   TYR 1  75      25.286  52.059  42.376  0.00  0.00           C  
ATOM   1131  O   TYR 1  75      25.271  51.715  43.559  0.00  0.00           O  
ATOM   1132  CB  TYR 1  75      23.081  53.306  42.111  0.00  0.00           C  
ATOM   1133  CG  TYR 1  75      23.740  54.673  42.144  0.00  0.00           C  
ATOM   1134  CD1 TYR 1  75      24.535  54.982  41.019  0.00  0.00           C  
ATOM   1135  CD2 TYR 1  75      23.777  55.537  43.222  0.00  0.00           C  
ATOM   1136  CE1 TYR 1  75      25.362  56.131  40.924  0.00  0.00           C  
ATOM   1137  CE2 TYR 1  75      24.523  56.753  43.191  0.00  0.00           C  
ATOM   1138  CZ  TYR 1  75      25.286  57.089  42.012  0.00  0.00           C  
ATOM   1139  OH  TYR 1  75      25.902  58.252  41.821  0.00  0.00           O  
ATOM   1140  H   TYR 1  75      23.185  50.637  42.765  0.00  0.00           H  
ATOM   1141  HA  TYR 1  75      24.211  52.297  40.523  0.00  0.00           H  
ATOM   1142  HB2 TYR 1  75      22.337  53.366  41.316  0.00  0.00           H  
ATOM   1143  HB3 TYR 1  75      22.630  53.128  43.087  0.00  0.00           H  
ATOM   1144  HD1 TYR 1  75      24.466  54.274  40.206  0.00  0.00           H  
ATOM   1145  HD2 TYR 1  75      23.283  55.235  44.134  0.00  0.00           H  
ATOM   1146  HE1 TYR 1  75      26.028  56.333  40.098  0.00  0.00           H  
ATOM   1147  HE2 TYR 1  75      24.471  57.389  44.062  0.00  0.00           H  
ATOM   1148  HH  TYR 1  75      25.785  58.721  42.651  0.00  0.00           H  
ATOM   1149  N   VAL 1  76      26.438  52.500  41.776  0.00  0.00           N  
ATOM   1150  CA  VAL 1  76      27.749  52.446  42.403  0.00  0.00           C  
ATOM   1151  C   VAL 1  76      28.573  53.713  42.075  0.00  0.00           C  
ATOM   1152  O   VAL 1  76      29.029  53.868  41.004  0.00  0.00           O  
ATOM   1153  CB  VAL 1  76      28.604  51.086  42.113  0.00  0.00           C  
ATOM   1154  CG1 VAL 1  76      29.839  51.092  42.990  0.00  0.00           C  
ATOM   1155  CG2 VAL 1  76      27.764  49.854  42.332  0.00  0.00           C  
ATOM   1156  H   VAL 1  76      26.341  52.774  40.808  0.00  0.00           H  
ATOM   1157  HA  VAL 1  76      27.552  52.382  43.473  0.00  0.00           H  
ATOM   1158  HB  VAL 1  76      28.998  51.069  41.097  0.00  0.00           H  
ATOM   1159 HG11 VAL 1  76      29.643  51.264  44.048  0.00  0.00           H  
ATOM   1160 HG12 VAL 1  76      30.438  50.182  42.959  0.00  0.00           H  
ATOM   1161 HG13 VAL 1  76      30.574  51.773  42.562  0.00  0.00           H  
ATOM   1162 HG21 VAL 1  76      28.489  49.062  42.144  0.00  0.00           H  
ATOM   1163 HG22 VAL 1  76      27.302  49.839  43.320  0.00  0.00           H  
ATOM   1164 HG23 VAL 1  76      26.988  49.898  41.568  0.00  0.00           H  
ATOM   1165  N   PRO 1  77      28.823  54.660  43.073  0.00  0.00           N  
ATOM   1166  CA  PRO 1  77      29.779  55.726  42.992  0.00  0.00           C  
ATOM   1167  C   PRO 1  77      31.168  55.300  43.495  0.00  0.00           C  
ATOM   1168  O   PRO 1  77      31.238  54.950  44.663  0.00  0.00           O  
ATOM   1169  CB  PRO 1  77      29.254  56.896  43.711  0.00  0.00           C  
ATOM   1170  CG  PRO 1  77      28.319  56.276  44.787  0.00  0.00           C  
ATOM   1171  CD  PRO 1  77      27.900  54.951  44.152  0.00  0.00           C  
ATOM   1172  HA  PRO 1  77      29.899  55.871  41.918  0.00  0.00           H  
ATOM   1173  HB2 PRO 1  77      30.081  57.427  44.181  0.00  0.00           H  
ATOM   1174  HB3 PRO 1  77      28.673  57.460  42.982  0.00  0.00           H  
ATOM   1175  HG2 PRO 1  77      28.927  56.035  45.659  0.00  0.00           H  
ATOM   1176  HG3 PRO 1  77      27.560  57.007  45.064  0.00  0.00           H  
ATOM   1177  HD2 PRO 1  77      27.797  54.121  44.852  0.00  0.00           H  
ATOM   1178  HD3 PRO 1  77      26.923  55.042  43.679  0.00  0.00           H  
ATOM   1179  N   TYR 1  78      32.226  55.593  42.754  0.00  0.00           N  
ATOM   1180  CA  TYR 1  78      33.585  55.338  43.142  0.00  0.00           C  
ATOM   1181  C   TYR 1  78      34.474  56.609  43.405  0.00  0.00           C  
ATOM   1182  O   TYR 1  78      33.923  57.749  43.365  0.00  0.00           O  
ATOM   1183  CB  TYR 1  78      34.199  54.427  42.150  0.00  0.00           C  
ATOM   1184  CG  TYR 1  78      33.667  52.940  42.070  0.00  0.00           C  
ATOM   1185  CD1 TYR 1  78      34.037  52.070  43.046  0.00  0.00           C  
ATOM   1186  CD2 TYR 1  78      32.879  52.522  40.994  0.00  0.00           C  
ATOM   1187  CE1 TYR 1  78      33.556  50.686  42.934  0.00  0.00           C  
ATOM   1188  CE2 TYR 1  78      32.511  51.193  40.861  0.00  0.00           C  
ATOM   1189  CZ  TYR 1  78      32.903  50.244  41.816  0.00  0.00           C  
ATOM   1190  OH  TYR 1  78      32.608  48.864  41.773  0.00  0.00           O  
ATOM   1191  H   TYR 1  78      32.080  55.956  41.823  0.00  0.00           H  
ATOM   1192  HA  TYR 1  78      33.654  54.760  44.063  0.00  0.00           H  
ATOM   1193  HB2 TYR 1  78      34.133  54.884  41.163  0.00  0.00           H  
ATOM   1194  HB3 TYR 1  78      35.275  54.376  42.317  0.00  0.00           H  
ATOM   1195  HD1 TYR 1  78      34.726  52.389  43.813  0.00  0.00           H  
ATOM   1196  HD2 TYR 1  78      32.594  53.257  40.256  0.00  0.00           H  
ATOM   1197  HE1 TYR 1  78      33.946  50.029  43.697  0.00  0.00           H  
ATOM   1198  HE2 TYR 1  78      31.918  50.865  40.020  0.00  0.00           H  
ATOM   1199  HH  TYR 1  78      32.912  48.463  42.590  0.00  0.00           H  
ATOM   1200  N   THR 1  79      35.781  56.416  43.622  0.00  0.00           N  
ATOM   1201  CA  THR 1  79      36.756  57.453  43.872  0.00  0.00           C  
ATOM   1202  C   THR 1  79      36.850  58.495  42.732  0.00  0.00           C  
ATOM   1203  O   THR 1  79      37.102  59.601  43.112  0.00  0.00           O  
ATOM   1204  CB  THR 1  79      38.175  56.917  43.992  0.00  0.00           C  
ATOM   1205  OG1 THR 1  79      38.230  56.147  45.151  0.00  0.00           O  
ATOM   1206  CG2 THR 1  79      39.310  57.960  43.993  0.00  0.00           C  
ATOM   1207  H   THR 1  79      36.200  55.497  43.630  0.00  0.00           H  
ATOM   1208  HA  THR 1  79      36.465  58.070  44.722  0.00  0.00           H  
ATOM   1209  HB  THR 1  79      38.340  56.260  43.138  0.00  0.00           H  
ATOM   1210  HG1 THR 1  79      37.758  55.338  44.939  0.00  0.00           H  
ATOM   1211 HG21 THR 1  79      40.271  57.497  44.217  0.00  0.00           H  
ATOM   1212 HG22 THR 1  79      39.378  58.547  43.076  0.00  0.00           H  
ATOM   1213 HG23 THR 1  79      39.112  58.701  44.768  0.00  0.00           H  
ATOM   1214  N   GLN 1  80      36.549  58.253  41.426  0.00  0.00           N  
ATOM   1215  CA  GLN 1  80      36.627  59.234  40.330  0.00  0.00           C  
ATOM   1216  C   GLN 1  80      35.449  59.161  39.394  0.00  0.00           C  
ATOM   1217  O   GLN 1  80      35.007  60.262  39.020  0.00  0.00           O  
ATOM   1218  CB  GLN 1  80      37.962  58.947  39.677  0.00  0.00           C  
ATOM   1219  CG  GLN 1  80      38.220  59.718  38.416  0.00  0.00           C  
ATOM   1220  CD  GLN 1  80      38.644  61.108  38.560  0.00  0.00           C  
ATOM   1221  OE1 GLN 1  80      37.930  62.061  38.363  0.00  0.00           O  
ATOM   1222  NE2 GLN 1  80      39.889  61.383  38.809  0.00  0.00           N  
ATOM   1223  H   GLN 1  80      36.397  57.307  41.107  0.00  0.00           H  
ATOM   1224  HA  GLN 1  80      36.620  60.238  40.755  0.00  0.00           H  
ATOM   1225  HB2 GLN 1  80      38.677  59.286  40.427  0.00  0.00           H  
ATOM   1226  HB3 GLN 1  80      38.141  57.877  39.578  0.00  0.00           H  
ATOM   1227  HG2 GLN 1  80      39.032  59.165  37.945  0.00  0.00           H  
ATOM   1228  HG3 GLN 1  80      37.373  59.532  37.755  0.00  0.00           H  
ATOM   1229 HE21 GLN 1  80      40.237  62.331  38.837  0.00  0.00           H  
ATOM   1230 HE22 GLN 1  80      40.503  60.603  38.992  0.00  0.00           H  
ATOM   1231  N   GLY 1  81      35.005  58.041  38.906  0.00  0.00           N  
ATOM   1232  CA  GLY 1  81      33.793  57.774  38.115  0.00  0.00           C  
ATOM   1233  C   GLY 1  81      32.537  57.234  38.869  0.00  0.00           C  
ATOM   1234  O   GLY 1  81      32.473  57.259  40.125  0.00  0.00           O  
ATOM   1235  H   GLY 1  81      35.617  57.246  39.020  0.00  0.00           H  
ATOM   1236  HA2 GLY 1  81      33.495  58.677  37.583  0.00  0.00           H  
ATOM   1237  HA3 GLY 1  81      34.025  57.016  37.366  0.00  0.00           H  
ATOM   1238  N   LYS 1  82      31.534  56.670  38.213  0.00  0.00           N  
ATOM   1239  CA  LYS 1  82      30.336  56.051  38.690  0.00  0.00           C  
ATOM   1240  C   LYS 1  82      29.623  55.208  37.634  0.00  0.00           C  
ATOM   1241  O   LYS 1  82      29.920  55.346  36.449  0.00  0.00           O  
ATOM   1242  CB  LYS 1  82      29.358  57.081  39.260  0.00  0.00           C  
ATOM   1243  CG  LYS 1  82      28.869  58.167  38.371  0.00  0.00           C  
ATOM   1244  CD  LYS 1  82      27.742  59.042  38.927  0.00  0.00           C  
ATOM   1245  CE  LYS 1  82      27.463  60.285  38.032  0.00  0.00           C  
ATOM   1246  NZ  LYS 1  82      26.596  60.140  36.851  0.00  0.00           N  
ATOM   1247  H   LYS 1  82      31.556  56.632  37.204  0.00  0.00           H  
ATOM   1248  HA  LYS 1  82      30.671  55.436  39.526  0.00  0.00           H  
ATOM   1249  HB2 LYS 1  82      28.545  56.525  39.726  0.00  0.00           H  
ATOM   1250  HB3 LYS 1  82      29.783  57.698  40.052  0.00  0.00           H  
ATOM   1251  HG2 LYS 1  82      29.671  58.761  37.934  0.00  0.00           H  
ATOM   1252  HG3 LYS 1  82      28.492  57.614  37.511  0.00  0.00           H  
ATOM   1253  HD2 LYS 1  82      26.879  58.400  39.099  0.00  0.00           H  
ATOM   1254  HD3 LYS 1  82      27.978  59.499  39.888  0.00  0.00           H  
ATOM   1255  HE2 LYS 1  82      26.950  60.935  38.741  0.00  0.00           H  
ATOM   1256  HE3 LYS 1  82      28.359  60.802  37.688  0.00  0.00           H  
ATOM   1257  HZ1 LYS 1  82      25.658  60.021  37.207  0.00  0.00           H  
ATOM   1258  HZ2 LYS 1  82      26.593  60.883  36.167  0.00  0.00           H  
ATOM   1259  HZ3 LYS 1  82      26.775  59.249  36.412  0.00  0.00           H  
ATOM   1260  N   TRP 1  83      28.671  54.308  38.023  0.00  0.00           N  
ATOM   1261  CA  TRP 1  83      27.885  53.504  37.108  0.00  0.00           C  
ATOM   1262  C   TRP 1  83      26.552  53.062  37.762  0.00  0.00           C  
ATOM   1263  O   TRP 1  83      26.383  53.057  38.943  0.00  0.00           O  
ATOM   1264  CB  TRP 1  83      28.654  52.424  36.441  0.00  0.00           C  
ATOM   1265  CG  TRP 1  83      28.973  51.269  37.246  0.00  0.00           C  
ATOM   1266  CD1 TRP 1  83      30.208  51.105  37.719  0.00  0.00           C  
ATOM   1267  CD2 TRP 1  83      28.182  50.061  37.713  0.00  0.00           C  
ATOM   1268  NE1 TRP 1  83      30.310  49.781  38.151  0.00  0.00           N  
ATOM   1269  CE2 TRP 1  83      29.092  49.146  38.253  0.00  0.00           C  
ATOM   1270  CE3 TRP 1  83      26.865  49.642  37.416  0.00  0.00           C  
ATOM   1271  CZ2 TRP 1  83      28.704  47.886  38.591  0.00  0.00           C  
ATOM   1272  CZ3 TRP 1  83      26.450  48.399  37.909  0.00  0.00           C  
ATOM   1273  CH2 TRP 1  83      27.356  47.485  38.496  0.00  0.00           C  
ATOM   1274  H   TRP 1  83      28.376  54.208  38.984  0.00  0.00           H  
ATOM   1275  HA  TRP 1  83      27.575  54.211  36.338  0.00  0.00           H  
ATOM   1276  HB2 TRP 1  83      28.042  52.144  35.584  0.00  0.00           H  
ATOM   1277  HB3 TRP 1  83      29.609  52.850  36.135  0.00  0.00           H  
ATOM   1278  HD1 TRP 1  83      31.007  51.804  37.526  0.00  0.00           H  
ATOM   1279  HE1 TRP 1  83      31.168  49.298  38.374  0.00  0.00           H  
ATOM   1280  HE3 TRP 1  83      26.121  50.253  36.927  0.00  0.00           H  
ATOM   1281  HZ2 TRP 1  83      29.451  47.153  38.858  0.00  0.00           H  
ATOM   1282  HZ3 TRP 1  83      25.498  47.947  37.675  0.00  0.00           H  
ATOM   1283  HH2 TRP 1  83      27.134  46.456  38.736  0.00  0.00           H  
ATOM   1284  N   GLU 1  84      25.621  52.622  36.834  0.00  0.00           N  
ATOM   1285  CA  GLU 1  84      24.208  52.242  37.056  0.00  0.00           C  
ATOM   1286  C   GLU 1  84      23.707  51.032  36.220  0.00  0.00           C  
ATOM   1287  O   GLU 1  84      23.950  50.964  34.990  0.00  0.00           O  
ATOM   1288  CB  GLU 1  84      23.236  53.467  37.032  0.00  0.00           C  
ATOM   1289  CG  GLU 1  84      21.786  53.141  37.256  0.00  0.00           C  
ATOM   1290  CD  GLU 1  84      20.869  54.357  37.574  0.00  0.00           C  
ATOM   1291  OE1 GLU 1  84      20.211  54.339  38.606  0.00  0.00           O  
ATOM   1292  OE2 GLU 1  84      20.958  55.336  36.866  0.00  0.00           O  
ATOM   1293  H   GLU 1  84      25.952  52.688  35.882  0.00  0.00           H  
ATOM   1294  HA  GLU 1  84      24.092  51.840  38.063  0.00  0.00           H  
ATOM   1295  HB2 GLU 1  84      23.594  54.100  37.844  0.00  0.00           H  
ATOM   1296  HB3 GLU 1  84      23.319  53.848  36.014  0.00  0.00           H  
ATOM   1297  HG2 GLU 1  84      21.462  52.653  36.337  0.00  0.00           H  
ATOM   1298  HG3 GLU 1  84      21.717  52.435  38.083  0.00  0.00           H  
ATOM   1299  N   GLY 1  85      22.913  50.098  36.792  0.00  0.00           N  
ATOM   1300  CA  GLY 1  85      22.608  48.903  36.036  0.00  0.00           C  
ATOM   1301  C   GLY 1  85      21.610  47.975  36.704  0.00  0.00           C  
ATOM   1302  O   GLY 1  85      20.810  48.413  37.554  0.00  0.00           O  
ATOM   1303  H   GLY 1  85      22.520  50.205  37.716  0.00  0.00           H  
ATOM   1304  HA2 GLY 1  85      22.304  49.148  35.019  0.00  0.00           H  
ATOM   1305  HA3 GLY 1  85      23.508  48.355  35.755  0.00  0.00           H  
ATOM   1306  N   GLU 1  86      21.544  46.764  36.148  0.00  0.00           N  
ATOM   1307  CA  GLU 1  86      20.516  45.750  36.379  0.00  0.00           C  
ATOM   1308  C   GLU 1  86      21.149  44.380  36.661  0.00  0.00           C  
ATOM   1309  O   GLU 1  86      22.025  43.867  35.969  0.00  0.00           O  
ATOM   1310  CB  GLU 1  86      19.635  45.737  35.121  0.00  0.00           C  
ATOM   1311  CG  GLU 1  86      18.930  46.986  34.735  0.00  0.00           C  
ATOM   1312  CD  GLU 1  86      18.193  46.921  33.403  0.00  0.00           C  
ATOM   1313  OE1 GLU 1  86      18.692  46.288  32.431  0.00  0.00           O  
ATOM   1314  OE2 GLU 1  86      17.094  47.514  33.247  0.00  0.00           O  
ATOM   1315  H   GLU 1  86      22.174  46.659  35.365  0.00  0.00           H  
ATOM   1316  HA  GLU 1  86      19.949  46.098  37.242  0.00  0.00           H  
ATOM   1317  HB2 GLU 1  86      20.292  45.383  34.325  0.00  0.00           H  
ATOM   1318  HB3 GLU 1  86      18.902  44.954  35.317  0.00  0.00           H  
ATOM   1319  HG2 GLU 1  86      18.236  47.159  35.558  0.00  0.00           H  
ATOM   1320  HG3 GLU 1  86      19.685  47.771  34.690  0.00  0.00           H  
ATOM   1321  N   LEU 1  87      20.689  43.720  37.774  0.00  0.00           N  
ATOM   1322  CA  LEU 1  87      21.270  42.480  38.273  0.00  0.00           C  
ATOM   1323  C   LEU 1  87      20.661  41.289  37.700  0.00  0.00           C  
ATOM   1324  O   LEU 1  87      19.418  41.182  37.499  0.00  0.00           O  
ATOM   1325  CB  LEU 1  87      21.291  42.500  39.853  0.00  0.00           C  
ATOM   1326  CG  LEU 1  87      21.906  43.716  40.474  0.00  0.00           C  
ATOM   1327  CD1 LEU 1  87      21.597  43.595  41.994  0.00  0.00           C  
ATOM   1328  CD2 LEU 1  87      23.415  43.882  40.191  0.00  0.00           C  
ATOM   1329  H   LEU 1  87      20.000  44.175  38.356  0.00  0.00           H  
ATOM   1330  HA  LEU 1  87      22.321  42.492  37.982  0.00  0.00           H  
ATOM   1331  HB2 LEU 1  87      20.257  42.396  40.183  0.00  0.00           H  
ATOM   1332  HB3 LEU 1  87      21.636  41.542  40.243  0.00  0.00           H  
ATOM   1333  HG  LEU 1  87      21.319  44.570  40.138  0.00  0.00           H  
ATOM   1334 HD11 LEU 1  87      20.531  43.500  42.203  0.00  0.00           H  
ATOM   1335 HD12 LEU 1  87      22.196  42.808  42.453  0.00  0.00           H  
ATOM   1336 HD13 LEU 1  87      21.862  44.588  42.356  0.00  0.00           H  
ATOM   1337 HD21 LEU 1  87      23.681  44.248  39.200  0.00  0.00           H  
ATOM   1338 HD22 LEU 1  87      23.968  44.498  40.900  0.00  0.00           H  
ATOM   1339 HD23 LEU 1  87      23.761  42.856  40.317  0.00  0.00           H  
ATOM   1340  N   GLY 1  88      21.521  40.321  37.377  0.00  0.00           N  
ATOM   1341  CA  GLY 1  88      21.256  39.027  36.638  0.00  0.00           C  
ATOM   1342  C   GLY 1  88      22.380  37.972  36.883  0.00  0.00           C  
ATOM   1343  O   GLY 1  88      23.374  38.357  37.491  0.00  0.00           O  
ATOM   1344  H   GLY 1  88      22.436  40.332  37.803  0.00  0.00           H  
ATOM   1345  HA2 GLY 1  88      20.361  38.597  37.087  0.00  0.00           H  
ATOM   1346  HA3 GLY 1  88      21.267  39.162  35.556  0.00  0.00           H  
ATOM   1347  N   THR 1  89      22.232  36.676  36.523  0.00  0.00           N  
ATOM   1348  CA  THR 1  89      23.322  35.679  36.394  0.00  0.00           C  
ATOM   1349  C   THR 1  89      23.262  34.997  34.998  0.00  0.00           C  
ATOM   1350  O   THR 1  89      22.204  34.656  34.558  0.00  0.00           O  
ATOM   1351  CB  THR 1  89      23.184  34.708  37.587  0.00  0.00           C  
ATOM   1352  OG1 THR 1  89      24.204  33.732  37.499  0.00  0.00           O  
ATOM   1353  CG2 THR 1  89      21.857  33.904  37.690  0.00  0.00           C  
ATOM   1354  H   THR 1  89      21.322  36.474  36.134  0.00  0.00           H  
ATOM   1355  HA  THR 1  89      24.302  36.154  36.422  0.00  0.00           H  
ATOM   1356  HB  THR 1  89      23.259  35.246  38.532  0.00  0.00           H  
ATOM   1357  HG1 THR 1  89      25.037  34.064  37.157  0.00  0.00           H  
ATOM   1358 HG21 THR 1  89      21.840  33.297  36.784  0.00  0.00           H  
ATOM   1359 HG22 THR 1  89      21.852  33.237  38.552  0.00  0.00           H  
ATOM   1360 HG23 THR 1  89      20.968  34.533  37.715  0.00  0.00           H  
ATOM   1361  N   ASP 1  90      24.432  34.734  34.435  0.00  0.00           N  
ATOM   1362  CA  ASP 1  90      24.657  34.009  33.176  0.00  0.00           C  
ATOM   1363  C   ASP 1  90      25.854  33.042  33.311  0.00  0.00           C  
ATOM   1364  O   ASP 1  90      26.626  33.144  34.281  0.00  0.00           O  
ATOM   1365  CB  ASP 1  90      24.777  35.061  32.083  0.00  0.00           C  
ATOM   1366  CG  ASP 1  90      24.543  34.411  30.717  0.00  0.00           C  
ATOM   1367  OD1 ASP 1  90      24.330  33.168  30.580  0.00  0.00           O  
ATOM   1368  OD2 ASP 1  90      24.484  35.156  29.690  0.00  0.00           O  
ATOM   1369  H   ASP 1  90      25.321  34.988  34.843  0.00  0.00           H  
ATOM   1370  HA  ASP 1  90      23.880  33.306  32.876  0.00  0.00           H  
ATOM   1371  HB2 ASP 1  90      24.042  35.858  32.188  0.00  0.00           H  
ATOM   1372  HB3 ASP 1  90      25.781  35.483  32.102  0.00  0.00           H  
ATOM   1373  N   LEU 1  91      26.111  32.109  32.373  0.00  0.00           N  
ATOM   1374  CA  LEU 1  91      27.206  31.113  32.409  0.00  0.00           C  
ATOM   1375  C   LEU 1  91      28.546  31.840  31.935  0.00  0.00           C  
ATOM   1376  O   LEU 1  91      28.503  32.407  30.850  0.00  0.00           O  
ATOM   1377  CB  LEU 1  91      26.897  29.847  31.532  0.00  0.00           C  
ATOM   1378  CG  LEU 1  91      25.815  28.924  32.071  0.00  0.00           C  
ATOM   1379  CD1 LEU 1  91      25.869  27.593  31.330  0.00  0.00           C  
ATOM   1380  CD2 LEU 1  91      25.911  28.577  33.463  0.00  0.00           C  
ATOM   1381  H   LEU 1  91      25.434  32.061  31.625  0.00  0.00           H  
ATOM   1382  HA  LEU 1  91      27.255  30.901  33.477  0.00  0.00           H  
ATOM   1383  HB2 LEU 1  91      26.607  30.114  30.516  0.00  0.00           H  
ATOM   1384  HB3 LEU 1  91      27.754  29.189  31.386  0.00  0.00           H  
ATOM   1385  HG  LEU 1  91      24.823  29.325  31.864  0.00  0.00           H  
ATOM   1386 HD11 LEU 1  91      25.027  27.047  31.754  0.00  0.00           H  
ATOM   1387 HD12 LEU 1  91      25.688  27.573  30.255  0.00  0.00           H  
ATOM   1388 HD13 LEU 1  91      26.788  27.044  31.535  0.00  0.00           H  
ATOM   1389 HD21 LEU 1  91      26.881  28.246  33.836  0.00  0.00           H  
ATOM   1390 HD22 LEU 1  91      25.622  29.482  33.998  0.00  0.00           H  
ATOM   1391 HD23 LEU 1  91      25.172  27.825  33.738  0.00  0.00           H  
ATOM   1392  N   VAL 1  92      29.635  31.692  32.559  0.00  0.00           N  
ATOM   1393  CA  VAL 1  92      30.995  32.263  32.189  0.00  0.00           C  
ATOM   1394  C   VAL 1  92      32.196  31.249  32.222  0.00  0.00           C  
ATOM   1395  O   VAL 1  92      32.182  30.258  33.051  0.00  0.00           O  
ATOM   1396  CB  VAL 1  92      31.260  33.443  33.084  0.00  0.00           C  
ATOM   1397  CG1 VAL 1  92      30.121  34.534  33.238  0.00  0.00           C  
ATOM   1398  CG2 VAL 1  92      31.707  33.153  34.583  0.00  0.00           C  
ATOM   1399  H   VAL 1  92      29.537  31.171  33.419  0.00  0.00           H  
ATOM   1400  HA  VAL 1  92      31.010  32.601  31.153  0.00  0.00           H  
ATOM   1401  HB  VAL 1  92      32.124  33.976  32.688  0.00  0.00           H  
ATOM   1402 HG11 VAL 1  92      30.382  35.452  33.765  0.00  0.00           H  
ATOM   1403 HG12 VAL 1  92      29.801  34.796  32.230  0.00  0.00           H  
ATOM   1404 HG13 VAL 1  92      29.303  34.096  33.810  0.00  0.00           H  
ATOM   1405 HG21 VAL 1  92      32.615  32.566  34.450  0.00  0.00           H  
ATOM   1406 HG22 VAL 1  92      31.828  34.141  35.029  0.00  0.00           H  
ATOM   1407 HG23 VAL 1  92      30.812  32.699  35.010  0.00  0.00           H  
ATOM   1408  N   SER 1  93      33.167  31.415  31.375  0.00  0.00           N  
ATOM   1409  CA  SER 1  93      34.468  30.692  31.196  0.00  0.00           C  
ATOM   1410  C   SER 1  93      35.601  31.641  30.901  0.00  0.00           C  
ATOM   1411  O   SER 1  93      35.473  32.770  30.298  0.00  0.00           O  
ATOM   1412  CB  SER 1  93      34.322  29.461  30.266  0.00  0.00           C  
ATOM   1413  OG  SER 1  93      35.334  28.532  30.325  0.00  0.00           O  
ATOM   1414  H   SER 1  93      32.936  32.092  30.662  0.00  0.00           H  
ATOM   1415  HA  SER 1  93      34.687  30.224  32.156  0.00  0.00           H  
ATOM   1416  HB2 SER 1  93      33.380  28.980  30.532  0.00  0.00           H  
ATOM   1417  HB3 SER 1  93      34.211  29.729  29.216  0.00  0.00           H  
ATOM   1418  HG  SER 1  93      34.962  27.917  30.962  0.00  0.00           H  
ATOM   1419  N   ILE 1  94      36.799  31.304  31.370  0.00  0.00           N  
ATOM   1420  CA  ILE 1  94      38.045  31.976  30.983  0.00  0.00           C  
ATOM   1421  C   ILE 1  94      38.820  31.090  29.956  0.00  0.00           C  
ATOM   1422  O   ILE 1  94      39.456  30.072  30.312  0.00  0.00           O  
ATOM   1423  CB  ILE 1  94      38.925  32.370  32.172  0.00  0.00           C  
ATOM   1424  CG1 ILE 1  94      38.243  33.315  33.249  0.00  0.00           C  
ATOM   1425  CG2 ILE 1  94      40.232  33.006  31.657  0.00  0.00           C  
ATOM   1426  CD1 ILE 1  94      38.984  33.585  34.578  0.00  0.00           C  
ATOM   1427  H   ILE 1  94      36.887  30.447  31.898  0.00  0.00           H  
ATOM   1428  HA  ILE 1  94      37.761  32.902  30.484  0.00  0.00           H  
ATOM   1429  HB  ILE 1  94      39.184  31.430  32.659  0.00  0.00           H  
ATOM   1430 HG12 ILE 1  94      38.196  34.334  32.867  0.00  0.00           H  
ATOM   1431 HG13 ILE 1  94      37.324  32.876  33.640  0.00  0.00           H  
ATOM   1432 HG21 ILE 1  94      40.928  33.197  32.474  0.00  0.00           H  
ATOM   1433 HG22 ILE 1  94      40.751  32.292  31.018  0.00  0.00           H  
ATOM   1434 HG23 ILE 1  94      40.042  33.818  30.954  0.00  0.00           H  
ATOM   1435 HD11 ILE 1  94      38.995  32.565  34.963  0.00  0.00           H  
ATOM   1436 HD12 ILE 1  94      39.961  34.053  34.456  0.00  0.00           H  
ATOM   1437 HD13 ILE 1  94      38.319  34.127  35.250  0.00  0.00           H  
ATOM   1438  N   PRO 1  95      38.804  31.472  28.670  0.00  0.00           N  
ATOM   1439  CA  PRO 1  95      39.466  30.705  27.648  0.00  0.00           C  
ATOM   1440  C   PRO 1  95      40.853  30.253  27.960  0.00  0.00           C  
ATOM   1441  O   PRO 1  95      41.199  29.068  27.818  0.00  0.00           O  
ATOM   1442  CB  PRO 1  95      39.420  31.530  26.349  0.00  0.00           C  
ATOM   1443  CG  PRO 1  95      38.570  32.823  26.649  0.00  0.00           C  
ATOM   1444  CD  PRO 1  95      38.014  32.511  28.077  0.00  0.00           C  
ATOM   1445  HA  PRO 1  95      38.871  29.812  27.455  0.00  0.00           H  
ATOM   1446  HB2 PRO 1  95      40.433  31.665  25.968  0.00  0.00           H  
ATOM   1447  HB3 PRO 1  95      38.922  30.913  25.601  0.00  0.00           H  
ATOM   1448  HG2 PRO 1  95      39.295  33.635  26.713  0.00  0.00           H  
ATOM   1449  HG3 PRO 1  95      37.759  33.053  25.958  0.00  0.00           H  
ATOM   1450  HD2 PRO 1  95      38.141  33.435  28.642  0.00  0.00           H  
ATOM   1451  HD3 PRO 1  95      36.948  32.286  28.077  0.00  0.00           H  
ATOM   1452  N   HIS 1  96      41.701  31.175  28.447  0.00  0.00           N  
ATOM   1453  CA  HIS 1  96      43.084  30.742  28.845  0.00  0.00           C  
ATOM   1454  C   HIS 1  96      43.118  30.652  30.395  0.00  0.00           C  
ATOM   1455  O   HIS 1  96      43.701  31.418  31.147  0.00  0.00           O  
ATOM   1456  CB  HIS 1  96      44.005  31.866  28.237  0.00  0.00           C  
ATOM   1457  CG  HIS 1  96      43.958  31.842  26.701  0.00  0.00           C  
ATOM   1458  ND1 HIS 1  96      44.780  31.091  25.859  0.00  0.00           N  
ATOM   1459  CD2 HIS 1  96      43.227  32.705  25.870  0.00  0.00           C  
ATOM   1460  CE1 HIS 1  96      44.594  31.555  24.595  0.00  0.00           C  
ATOM   1461  NE2 HIS 1  96      43.603  32.444  24.571  0.00  0.00           N  
ATOM   1462  H   HIS 1  96      41.354  32.096  28.674  0.00  0.00           H  
ATOM   1463  HA  HIS 1  96      43.383  29.804  28.379  0.00  0.00           H  
ATOM   1464  HB2 HIS 1  96      43.755  32.812  28.719  0.00  0.00           H  
ATOM   1465  HB3 HIS 1  96      44.994  31.496  28.507  0.00  0.00           H  
ATOM   1466  HD1 HIS 1  96      45.436  30.368  26.117  0.00  0.00           H  
ATOM   1467  HD2 HIS 1  96      42.378  33.342  26.072  0.00  0.00           H  
ATOM   1468  HE1 HIS 1  96      45.043  31.116  23.717  0.00  0.00           H  
ATOM   1469  HE2 HIS 1  96      43.140  32.897  23.796  0.00  0.00           H  
ATOM   1470  N   GLY 1  97      42.313  29.718  30.984  0.00  0.00           N  
ATOM   1471  CA  GLY 1  97      41.900  29.574  32.442  0.00  0.00           C  
ATOM   1472  C   GLY 1  97      42.033  28.164  32.867  0.00  0.00           C  
ATOM   1473  O   GLY 1  97      42.689  27.338  32.270  0.00  0.00           O  
ATOM   1474  H   GLY 1  97      41.700  29.177  30.391  0.00  0.00           H  
ATOM   1475  HA2 GLY 1  97      42.507  30.244  33.050  0.00  0.00           H  
ATOM   1476  HA3 GLY 1  97      40.848  29.838  32.549  0.00  0.00           H  
ATOM   1477  N   PRO 1  98      41.302  27.749  34.044  0.00  0.00           N  
ATOM   1478  CA  PRO 1  98      41.418  26.374  34.587  0.00  0.00           C  
ATOM   1479  C   PRO 1  98      40.428  25.414  33.976  0.00  0.00           C  
ATOM   1480  O   PRO 1  98      40.047  24.361  34.600  0.00  0.00           O  
ATOM   1481  CB  PRO 1  98      41.237  26.477  36.093  0.00  0.00           C  
ATOM   1482  CG  PRO 1  98      40.260  27.644  36.203  0.00  0.00           C  
ATOM   1483  CD  PRO 1  98      40.663  28.549  35.024  0.00  0.00           C  
ATOM   1484  HA  PRO 1  98      42.381  25.898  34.406  0.00  0.00           H  
ATOM   1485  HB2 PRO 1  98      40.888  25.597  36.633  0.00  0.00           H  
ATOM   1486  HB3 PRO 1  98      42.188  26.785  36.529  0.00  0.00           H  
ATOM   1487  HG2 PRO 1  98      39.210  27.352  36.218  0.00  0.00           H  
ATOM   1488  HG3 PRO 1  98      40.540  28.214  37.089  0.00  0.00           H  
ATOM   1489  HD2 PRO 1  98      39.763  29.046  34.661  0.00  0.00           H  
ATOM   1490  HD3 PRO 1  98      41.396  29.328  35.231  0.00  0.00           H  
ATOM   1491  N   ASN 1  99      39.947  25.612  32.700  0.00  0.00           N  
ATOM   1492  CA  ASN 1  99      39.212  24.615  31.885  0.00  0.00           C  
ATOM   1493  C   ASN 1  99      37.821  24.298  32.465  0.00  0.00           C  
ATOM   1494  O   ASN 1  99      37.472  23.124  32.549  0.00  0.00           O  
ATOM   1495  CB  ASN 1  99      40.063  23.424  31.518  0.00  0.00           C  
ATOM   1496  CG  ASN 1  99      41.266  23.703  30.600  0.00  0.00           C  
ATOM   1497  OD1 ASN 1  99      41.742  24.782  30.432  0.00  0.00           O  
ATOM   1498  ND2 ASN 1  99      41.727  22.729  29.818  0.00  0.00           N  
ATOM   1499  H   ASN 1  99      40.193  26.475  32.236  0.00  0.00           H  
ATOM   1500  HA  ASN 1  99      39.047  25.053  30.901  0.00  0.00           H  
ATOM   1501  HB2 ASN 1  99      40.430  22.868  32.380  0.00  0.00           H  
ATOM   1502  HB3 ASN 1  99      39.471  22.629  31.064  0.00  0.00           H  
ATOM   1503 HD21 ASN 1  99      42.533  22.951  29.252  0.00  0.00           H  
ATOM   1504 HD22 ASN 1  99      41.478  21.778  30.049  0.00  0.00           H  
ATOM   1505  N   VAL 1 100      37.000  25.259  32.816  0.00  0.00           N  
ATOM   1506  CA  VAL 1 100      35.702  25.050  33.450  0.00  0.00           C  
ATOM   1507  C   VAL 1 100      34.741  26.159  33.047  0.00  0.00           C  
ATOM   1508  O   VAL 1 100      35.061  27.222  32.593  0.00  0.00           O  
ATOM   1509  CB  VAL 1 100      35.911  25.034  34.956  0.00  0.00           C  
ATOM   1510  CG1 VAL 1 100      36.521  23.711  35.504  0.00  0.00           C  
ATOM   1511  CG2 VAL 1 100      36.688  26.223  35.533  0.00  0.00           C  
ATOM   1512  H   VAL 1 100      37.217  26.199  32.517  0.00  0.00           H  
ATOM   1513  HA  VAL 1 100      35.273  24.128  33.057  0.00  0.00           H  
ATOM   1514  HB  VAL 1 100      34.895  24.999  35.349  0.00  0.00           H  
ATOM   1515 HG11 VAL 1 100      36.075  22.820  35.062  0.00  0.00           H  
ATOM   1516 HG12 VAL 1 100      37.563  23.842  35.210  0.00  0.00           H  
ATOM   1517 HG13 VAL 1 100      36.337  23.571  36.569  0.00  0.00           H  
ATOM   1518 HG21 VAL 1 100      36.807  26.164  36.615  0.00  0.00           H  
ATOM   1519 HG22 VAL 1 100      37.695  26.191  35.116  0.00  0.00           H  
ATOM   1520 HG23 VAL 1 100      36.210  27.151  35.220  0.00  0.00           H  
ATOM   1521  N   THR 1 101      33.429  25.892  33.292  0.00  0.00           N  
ATOM   1522  CA  THR 1 101      32.415  26.945  33.243  0.00  0.00           C  
ATOM   1523  C   THR 1 101      31.902  27.138  34.689  0.00  0.00           C  
ATOM   1524  O   THR 1 101      31.827  26.215  35.485  0.00  0.00           O  
ATOM   1525  CB  THR 1 101      31.241  26.622  32.405  0.00  0.00           C  
ATOM   1526  OG1 THR 1 101      31.656  26.850  31.059  0.00  0.00           O  
ATOM   1527  CG2 THR 1 101      29.974  27.480  32.638  0.00  0.00           C  
ATOM   1528  H   THR 1 101      33.115  24.994  33.631  0.00  0.00           H  
ATOM   1529  HA  THR 1 101      32.875  27.901  32.993  0.00  0.00           H  
ATOM   1530  HB  THR 1 101      30.955  25.576  32.519  0.00  0.00           H  
ATOM   1531  HG1 THR 1 101      32.320  26.180  30.882  0.00  0.00           H  
ATOM   1532 HG21 THR 1 101      29.289  27.171  31.848  0.00  0.00           H  
ATOM   1533 HG22 THR 1 101      29.526  27.200  33.591  0.00  0.00           H  
ATOM   1534 HG23 THR 1 101      30.261  28.531  32.608  0.00  0.00           H  
ATOM   1535  N   VAL 1 102      31.481  28.347  35.010  0.00  0.00           N  
ATOM   1536  CA  VAL 1 102      30.843  28.716  36.279  0.00  0.00           C  
ATOM   1537  C   VAL 1 102      29.565  29.538  35.995  0.00  0.00           C  
ATOM   1538  O   VAL 1 102      29.730  30.497  35.190  0.00  0.00           O  
ATOM   1539  CB  VAL 1 102      31.754  29.550  37.208  0.00  0.00           C  
ATOM   1540  CG1 VAL 1 102      31.198  30.044  38.486  0.00  0.00           C  
ATOM   1541  CG2 VAL 1 102      33.097  28.966  37.388  0.00  0.00           C  
ATOM   1542  H   VAL 1 102      31.629  29.102  34.355  0.00  0.00           H  
ATOM   1543  HA  VAL 1 102      30.562  27.827  36.843  0.00  0.00           H  
ATOM   1544  HB  VAL 1 102      32.024  30.477  36.702  0.00  0.00           H  
ATOM   1545 HG11 VAL 1 102      31.097  29.224  39.196  0.00  0.00           H  
ATOM   1546 HG12 VAL 1 102      31.885  30.741  38.965  0.00  0.00           H  
ATOM   1547 HG13 VAL 1 102      30.256  30.590  38.423  0.00  0.00           H  
ATOM   1548 HG21 VAL 1 102      33.634  28.942  36.440  0.00  0.00           H  
ATOM   1549 HG22 VAL 1 102      33.667  29.569  38.096  0.00  0.00           H  
ATOM   1550 HG23 VAL 1 102      33.071  27.945  37.768  0.00  0.00           H  
ATOM   1551  N   ARG 1 103      28.330  29.305  36.555  0.00  0.00           N  
ATOM   1552  CA  ARG 1 103      27.161  30.258  36.659  0.00  0.00           C  
ATOM   1553  C   ARG 1 103      27.527  31.309  37.636  0.00  0.00           C  
ATOM   1554  O   ARG 1 103      27.756  30.896  38.762  0.00  0.00           O  
ATOM   1555  CB  ARG 1 103      25.856  29.503  37.014  0.00  0.00           C  
ATOM   1556  CG  ARG 1 103      24.571  30.309  36.940  0.00  0.00           C  
ATOM   1557  CD  ARG 1 103      23.342  29.636  37.398  0.00  0.00           C  
ATOM   1558  NE  ARG 1 103      23.086  28.285  36.829  0.00  0.00           N  
ATOM   1559  CZ  ARG 1 103      22.554  28.130  35.668  0.00  0.00           C  
ATOM   1560  NH1 ARG 1 103      21.970  29.106  34.987  0.00  0.00           N  
ATOM   1561  NH2 ARG 1 103      22.617  26.911  35.113  0.00  0.00           N  
ATOM   1562  H   ARG 1 103      28.259  28.470  37.119  0.00  0.00           H  
ATOM   1563  HA  ARG 1 103      27.163  30.796  35.711  0.00  0.00           H  
ATOM   1564  HB2 ARG 1 103      25.688  28.651  36.355  0.00  0.00           H  
ATOM   1565  HB3 ARG 1 103      25.908  29.108  38.029  0.00  0.00           H  
ATOM   1566  HG2 ARG 1 103      24.697  31.241  37.491  0.00  0.00           H  
ATOM   1567  HG3 ARG 1 103      24.418  30.737  35.950  0.00  0.00           H  
ATOM   1568  HD2 ARG 1 103      23.434  29.556  38.481  0.00  0.00           H  
ATOM   1569  HD3 ARG 1 103      22.485  30.299  37.278  0.00  0.00           H  
ATOM   1570  HE  ARG 1 103      23.634  27.558  37.267  0.00  0.00           H  
ATOM   1571 HH11 ARG 1 103      21.587  28.871  34.083  0.00  0.00           H  
ATOM   1572 HH12 ARG 1 103      22.037  30.094  35.184  0.00  0.00           H  
ATOM   1573 HH21 ARG 1 103      21.972  26.769  34.349  0.00  0.00           H  
ATOM   1574 HH22 ARG 1 103      22.784  26.254  35.862  0.00  0.00           H  
ATOM   1575  N   ALA 1 104      27.589  32.565  37.260  0.00  0.00           N  
ATOM   1576  CA  ALA 1 104      28.130  33.687  38.011  0.00  0.00           C  
ATOM   1577  C   ALA 1 104      27.200  34.901  37.833  0.00  0.00           C  
ATOM   1578  O   ALA 1 104      26.479  35.038  36.833  0.00  0.00           O  
ATOM   1579  CB  ALA 1 104      29.578  34.012  37.620  0.00  0.00           C  
ATOM   1580  H   ALA 1 104      27.421  32.756  36.282  0.00  0.00           H  
ATOM   1581  HA  ALA 1 104      28.012  33.421  39.061  0.00  0.00           H  
ATOM   1582  HB1 ALA 1 104      30.010  34.911  38.060  0.00  0.00           H  
ATOM   1583  HB2 ALA 1 104      30.241  33.162  37.782  0.00  0.00           H  
ATOM   1584  HB3 ALA 1 104      29.646  34.258  36.560  0.00  0.00           H  
ATOM   1585  N   ASN 1 105      27.269  35.788  38.825  0.00  0.00           N  
ATOM   1586  CA  ASN 1 105      26.463  37.028  38.959  0.00  0.00           C  
ATOM   1587  C   ASN 1 105      26.999  38.292  38.180  0.00  0.00           C  
ATOM   1588  O   ASN 1 105      27.246  39.292  38.865  0.00  0.00           O  
ATOM   1589  CB  ASN 1 105      26.215  37.316  40.397  0.00  0.00           C  
ATOM   1590  CG  ASN 1 105      25.595  36.163  41.164  0.00  0.00           C  
ATOM   1591  OD1 ASN 1 105      24.671  35.512  40.713  0.00  0.00           O  
ATOM   1592  ND2 ASN 1 105      26.134  35.711  42.256  0.00  0.00           N  
ATOM   1593  H   ASN 1 105      27.939  35.592  39.555  0.00  0.00           H  
ATOM   1594  HA  ASN 1 105      25.508  36.924  38.444  0.00  0.00           H  
ATOM   1595  HB2 ASN 1 105      27.164  37.571  40.868  0.00  0.00           H  
ATOM   1596  HB3 ASN 1 105      25.509  38.137  40.519  0.00  0.00           H  
ATOM   1597 HD21 ASN 1 105      25.816  34.856  42.688  0.00  0.00           H  
ATOM   1598 HD22 ASN 1 105      27.064  36.008  42.516  0.00  0.00           H  
ATOM   1599  N   ILE 1 106      27.192  38.149  36.845  0.00  0.00           N  
ATOM   1600  CA  ILE 1 106      27.592  39.270  35.951  0.00  0.00           C  
ATOM   1601  C   ILE 1 106      26.527  40.324  35.944  0.00  0.00           C  
ATOM   1602  O   ILE 1 106      25.377  40.005  35.775  0.00  0.00           O  
ATOM   1603  CB  ILE 1 106      28.081  38.745  34.617  0.00  0.00           C  
ATOM   1604  CG1 ILE 1 106      26.994  38.189  33.679  0.00  0.00           C  
ATOM   1605  CG2 ILE 1 106      29.215  37.770  34.735  0.00  0.00           C  
ATOM   1606  CD1 ILE 1 106      27.509  38.003  32.258  0.00  0.00           C  
ATOM   1607  H   ILE 1 106      27.035  37.268  36.376  0.00  0.00           H  
ATOM   1608  HA  ILE 1 106      28.487  39.743  36.355  0.00  0.00           H  
ATOM   1609  HB  ILE 1 106      28.443  39.637  34.106  0.00  0.00           H  
ATOM   1610 HG12 ILE 1 106      26.874  37.171  34.049  0.00  0.00           H  
ATOM   1611 HG13 ILE 1 106      26.106  38.819  33.731  0.00  0.00           H  
ATOM   1612 HG21 ILE 1 106      29.932  37.992  35.525  0.00  0.00           H  
ATOM   1613 HG22 ILE 1 106      28.899  36.765  35.014  0.00  0.00           H  
ATOM   1614 HG23 ILE 1 106      29.830  37.716  33.837  0.00  0.00           H  
ATOM   1615 HD11 ILE 1 106      27.967  38.900  31.842  0.00  0.00           H  
ATOM   1616 HD12 ILE 1 106      28.261  37.223  32.137  0.00  0.00           H  
ATOM   1617 HD13 ILE 1 106      26.739  37.670  31.563  0.00  0.00           H  
ATOM   1618  N   ALA 1 107      26.879  41.602  36.066  0.00  0.00           N  
ATOM   1619  CA  ALA 1 107      25.956  42.799  36.092  0.00  0.00           C  
ATOM   1620  C   ALA 1 107      25.998  43.667  34.823  0.00  0.00           C  
ATOM   1621  O   ALA 1 107      27.080  44.213  34.497  0.00  0.00           O  
ATOM   1622  CB  ALA 1 107      26.148  43.666  37.334  0.00  0.00           C  
ATOM   1623  H   ALA 1 107      27.878  41.742  36.123  0.00  0.00           H  
ATOM   1624  HA  ALA 1 107      24.941  42.417  36.201  0.00  0.00           H  
ATOM   1625  HB1 ALA 1 107      26.016  42.990  38.179  0.00  0.00           H  
ATOM   1626  HB2 ALA 1 107      27.143  44.110  37.312  0.00  0.00           H  
ATOM   1627  HB3 ALA 1 107      25.369  44.402  37.135  0.00  0.00           H  
ATOM   1628  N   ALA 1 108      24.791  43.889  34.210  0.00  0.00           N  
ATOM   1629  CA  ALA 1 108      24.689  44.716  33.105  0.00  0.00           C  
ATOM   1630  C   ALA 1 108      24.774  46.226  33.438  0.00  0.00           C  
ATOM   1631  O   ALA 1 108      23.822  46.755  34.070  0.00  0.00           O  
ATOM   1632  CB  ALA 1 108      23.297  44.381  32.452  0.00  0.00           C  
ATOM   1633  H   ALA 1 108      23.940  43.498  34.589  0.00  0.00           H  
ATOM   1634  HA  ALA 1 108      25.479  44.369  32.439  0.00  0.00           H  
ATOM   1635  HB1 ALA 1 108      22.856  45.142  31.807  0.00  0.00           H  
ATOM   1636  HB2 ALA 1 108      23.167  43.452  31.897  0.00  0.00           H  
ATOM   1637  HB3 ALA 1 108      22.616  44.449  33.300  0.00  0.00           H  
ATOM   1638  N   ILE 1 109      25.882  46.898  33.064  0.00  0.00           N  
ATOM   1639  CA  ILE 1 109      25.946  48.350  33.145  0.00  0.00           C  
ATOM   1640  C   ILE 1 109      25.039  48.835  31.978  0.00  0.00           C  
ATOM   1641  O   ILE 1 109      25.054  48.304  30.882  0.00  0.00           O  
ATOM   1642  CB  ILE 1 109      27.392  48.847  32.915  0.00  0.00           C  
ATOM   1643  CG1 ILE 1 109      28.159  48.192  34.044  0.00  0.00           C  
ATOM   1644  CG2 ILE 1 109      27.555  50.382  32.744  0.00  0.00           C  
ATOM   1645  CD1 ILE 1 109      29.588  48.731  34.106  0.00  0.00           C  
ATOM   1646  H   ILE 1 109      26.553  46.445  32.461  0.00  0.00           H  
ATOM   1647  HA  ILE 1 109      25.530  48.721  34.082  0.00  0.00           H  
ATOM   1648  HB  ILE 1 109      27.758  48.474  31.959  0.00  0.00           H  
ATOM   1649 HG12 ILE 1 109      27.713  48.253  35.036  0.00  0.00           H  
ATOM   1650 HG13 ILE 1 109      28.233  47.129  33.818  0.00  0.00           H  
ATOM   1651 HG21 ILE 1 109      26.866  50.809  32.016  0.00  0.00           H  
ATOM   1652 HG22 ILE 1 109      27.206  50.735  33.715  0.00  0.00           H  
ATOM   1653 HG23 ILE 1 109      28.576  50.734  32.595  0.00  0.00           H  
ATOM   1654 HD11 ILE 1 109      29.622  49.764  34.453  0.00  0.00           H  
ATOM   1655 HD12 ILE 1 109      30.192  48.012  34.659  0.00  0.00           H  
ATOM   1656 HD13 ILE 1 109      30.059  48.672  33.125  0.00  0.00           H  
ATOM   1657  N   THR 1 110      24.136  49.750  32.370  0.00  0.00           N  
ATOM   1658  CA  THR 1 110      23.304  50.482  31.399  0.00  0.00           C  
ATOM   1659  C   THR 1 110      23.719  51.821  31.024  0.00  0.00           C  
ATOM   1660  O   THR 1 110      23.659  52.185  29.856  0.00  0.00           O  
ATOM   1661  CB  THR 1 110      21.795  50.468  31.908  0.00  0.00           C  
ATOM   1662  OG1 THR 1 110      21.676  51.248  33.048  0.00  0.00           O  
ATOM   1663  CG2 THR 1 110      21.223  49.107  32.210  0.00  0.00           C  
ATOM   1664  H   THR 1 110      24.128  50.032  33.340  0.00  0.00           H  
ATOM   1665  HA  THR 1 110      23.416  49.961  30.447  0.00  0.00           H  
ATOM   1666  HB  THR 1 110      21.230  50.958  31.114  0.00  0.00           H  
ATOM   1667  HG1 THR 1 110      22.216  50.886  33.754  0.00  0.00           H  
ATOM   1668 HG21 THR 1 110      21.649  48.688  33.122  0.00  0.00           H  
ATOM   1669 HG22 THR 1 110      20.183  49.342  32.437  0.00  0.00           H  
ATOM   1670 HG23 THR 1 110      21.234  48.435  31.352  0.00  0.00           H  
ATOM   1671  N   GLU 1 111      24.374  52.524  31.935  0.00  0.00           N  
ATOM   1672  CA  GLU 1 111      25.042  53.723  31.602  0.00  0.00           C  
ATOM   1673  C   GLU 1 111      26.191  53.987  32.697  0.00  0.00           C  
ATOM   1674  O   GLU 1 111      26.075  53.387  33.731  0.00  0.00           O  
ATOM   1675  CB  GLU 1 111      24.084  54.888  31.448  0.00  0.00           C  
ATOM   1676  CG  GLU 1 111      24.522  56.369  31.329  0.00  0.00           C  
ATOM   1677  CD  GLU 1 111      25.374  56.709  30.087  0.00  0.00           C  
ATOM   1678  OE1 GLU 1 111      25.177  57.736  29.364  0.00  0.00           O  
ATOM   1679  OE2 GLU 1 111      26.368  55.957  29.861  0.00  0.00           O  
ATOM   1680  H   GLU 1 111      24.485  52.228  32.894  0.00  0.00           H  
ATOM   1681  HA  GLU 1 111      25.612  53.643  30.676  0.00  0.00           H  
ATOM   1682  HB2 GLU 1 111      23.497  54.713  30.547  0.00  0.00           H  
ATOM   1683  HB3 GLU 1 111      23.369  54.883  32.271  0.00  0.00           H  
ATOM   1684  HG2 GLU 1 111      23.619  56.916  31.053  0.00  0.00           H  
ATOM   1685  HG3 GLU 1 111      25.025  56.721  32.229  0.00  0.00           H  
ATOM   1686  N   SER 1 112      27.145  54.851  32.397  0.00  0.00           N  
ATOM   1687  CA  SER 1 112      28.248  55.118  33.220  0.00  0.00           C  
ATOM   1688  C   SER 1 112      28.785  56.522  32.993  0.00  0.00           C  
ATOM   1689  O   SER 1 112      28.329  57.350  32.243  0.00  0.00           O  
ATOM   1690  CB  SER 1 112      29.286  53.985  32.986  0.00  0.00           C  
ATOM   1691  OG  SER 1 112      29.929  54.112  31.731  0.00  0.00           O  
ATOM   1692  H   SER 1 112      27.093  55.514  31.636  0.00  0.00           H  
ATOM   1693  HA  SER 1 112      27.894  55.190  34.248  0.00  0.00           H  
ATOM   1694  HB2 SER 1 112      30.017  54.193  33.767  0.00  0.00           H  
ATOM   1695  HB3 SER 1 112      28.848  52.992  33.090  0.00  0.00           H  
ATOM   1696  HG  SER 1 112      29.347  53.780  31.045  0.00  0.00           H  
ATOM   1697  N   ASP 1 113      29.816  56.717  33.813  0.00  0.00           N  
ATOM   1698  CA  ASP 1 113      30.639  57.951  33.790  0.00  0.00           C  
ATOM   1699  C   ASP 1 113      32.031  57.764  34.288  0.00  0.00           C  
ATOM   1700  O   ASP 1 113      32.249  57.373  35.452  0.00  0.00           O  
ATOM   1701  CB  ASP 1 113      29.868  59.009  34.651  0.00  0.00           C  
ATOM   1702  CG  ASP 1 113      30.623  60.335  34.610  0.00  0.00           C  
ATOM   1703  OD1 ASP 1 113      30.531  60.946  35.680  0.00  0.00           O  
ATOM   1704  OD2 ASP 1 113      31.312  60.756  33.606  0.00  0.00           O  
ATOM   1705  H   ASP 1 113      30.013  56.039  34.535  0.00  0.00           H  
ATOM   1706  HA  ASP 1 113      30.595  58.372  32.786  0.00  0.00           H  
ATOM   1707  HB2 ASP 1 113      28.915  59.132  34.137  0.00  0.00           H  
ATOM   1708  HB3 ASP 1 113      29.825  58.608  35.663  0.00  0.00           H  
ATOM   1709  N   LYS 1 114      32.965  58.202  33.375  0.00  0.00           N  
ATOM   1710  CA  LYS 1 114      34.438  58.064  33.592  0.00  0.00           C  
ATOM   1711  C   LYS 1 114      34.855  56.656  33.785  0.00  0.00           C  
ATOM   1712  O   LYS 1 114      36.028  56.405  34.032  0.00  0.00           O  
ATOM   1713  CB  LYS 1 114      34.963  58.942  34.699  0.00  0.00           C  
ATOM   1714  CG  LYS 1 114      34.553  60.404  34.386  0.00  0.00           C  
ATOM   1715  CD  LYS 1 114      34.654  61.403  35.614  0.00  0.00           C  
ATOM   1716  CE  LYS 1 114      34.149  62.846  35.176  0.00  0.00           C  
ATOM   1717  NZ  LYS 1 114      32.731  62.888  34.846  0.00  0.00           N  
ATOM   1718  H   LYS 1 114      32.524  58.467  32.506  0.00  0.00           H  
ATOM   1719  HA  LYS 1 114      34.832  58.346  32.616  0.00  0.00           H  
ATOM   1720  HB2 LYS 1 114      34.590  58.577  35.656  0.00  0.00           H  
ATOM   1721  HB3 LYS 1 114      36.051  58.888  34.716  0.00  0.00           H  
ATOM   1722  HG2 LYS 1 114      35.019  60.659  33.435  0.00  0.00           H  
ATOM   1723  HG3 LYS 1 114      33.467  60.392  34.285  0.00  0.00           H  
ATOM   1724  HD2 LYS 1 114      34.097  61.044  36.480  0.00  0.00           H  
ATOM   1725  HD3 LYS 1 114      35.737  61.438  35.727  0.00  0.00           H  
ATOM   1726  HE2 LYS 1 114      34.396  63.494  36.017  0.00  0.00           H  
ATOM   1727  HE3 LYS 1 114      34.645  63.200  34.272  0.00  0.00           H  
ATOM   1728  HZ1 LYS 1 114      32.479  62.193  34.157  0.00  0.00           H  
ATOM   1729  HZ2 LYS 1 114      32.142  62.734  35.652  0.00  0.00           H  
ATOM   1730  HZ3 LYS 1 114      32.454  63.818  34.567  0.00  0.00           H  
ATOM   1731  N   PHE 1 115      33.945  55.663  33.852  0.00  0.00           N  
ATOM   1732  CA  PHE 1 115      34.158  54.333  34.296  0.00  0.00           C  
ATOM   1733  C   PHE 1 115      35.130  53.668  33.343  0.00  0.00           C  
ATOM   1734  O   PHE 1 115      36.158  53.130  33.717  0.00  0.00           O  
ATOM   1735  CB  PHE 1 115      32.806  53.470  34.512  0.00  0.00           C  
ATOM   1736  CG  PHE 1 115      33.019  51.973  34.747  0.00  0.00           C  
ATOM   1737  CD1 PHE 1 115      33.188  51.504  36.062  0.00  0.00           C  
ATOM   1738  CD2 PHE 1 115      32.839  50.993  33.686  0.00  0.00           C  
ATOM   1739  CE1 PHE 1 115      33.226  50.068  36.257  0.00  0.00           C  
ATOM   1740  CE2 PHE 1 115      32.880  49.649  33.968  0.00  0.00           C  
ATOM   1741  CZ  PHE 1 115      32.913  49.154  35.275  0.00  0.00           C  
ATOM   1742  H   PHE 1 115      33.006  55.973  33.646  0.00  0.00           H  
ATOM   1743  HA  PHE 1 115      34.675  54.338  35.255  0.00  0.00           H  
ATOM   1744  HB2 PHE 1 115      32.340  53.956  35.369  0.00  0.00           H  
ATOM   1745  HB3 PHE 1 115      32.150  53.578  33.648  0.00  0.00           H  
ATOM   1746  HD1 PHE 1 115      33.432  52.158  36.886  0.00  0.00           H  
ATOM   1747  HD2 PHE 1 115      32.674  51.348  32.679  0.00  0.00           H  
ATOM   1748  HE1 PHE 1 115      33.434  49.797  37.282  0.00  0.00           H  
ATOM   1749  HE2 PHE 1 115      32.710  48.896  33.213  0.00  0.00           H  
ATOM   1750  HZ  PHE 1 115      32.975  48.084  35.403  0.00  0.00           H  
ATOM   1751  N   PHE 1 116      34.677  53.671  32.053  0.00  0.00           N  
ATOM   1752  CA  PHE 1 116      35.471  53.158  30.889  0.00  0.00           C  
ATOM   1753  C   PHE 1 116      36.692  54.094  30.368  0.00  0.00           C  
ATOM   1754  O   PHE 1 116      36.611  55.288  30.693  0.00  0.00           O  
ATOM   1755  CB  PHE 1 116      34.444  52.924  29.789  0.00  0.00           C  
ATOM   1756  CG  PHE 1 116      33.227  51.976  29.921  0.00  0.00           C  
ATOM   1757  CD1 PHE 1 116      33.389  50.711  30.474  0.00  0.00           C  
ATOM   1758  CD2 PHE 1 116      31.945  52.331  29.543  0.00  0.00           C  
ATOM   1759  CE1 PHE 1 116      32.344  49.772  30.595  0.00  0.00           C  
ATOM   1760  CE2 PHE 1 116      30.869  51.426  29.683  0.00  0.00           C  
ATOM   1761  CZ  PHE 1 116      31.060  50.184  30.261  0.00  0.00           C  
ATOM   1762  H   PHE 1 116      33.838  54.201  31.863  0.00  0.00           H  
ATOM   1763  HA  PHE 1 116      35.961  52.242  31.216  0.00  0.00           H  
ATOM   1764  HB2 PHE 1 116      34.107  53.932  29.547  0.00  0.00           H  
ATOM   1765  HB3 PHE 1 116      35.052  52.633  28.933  0.00  0.00           H  
ATOM   1766  HD1 PHE 1 116      34.368  50.507  30.883  0.00  0.00           H  
ATOM   1767  HD2 PHE 1 116      31.858  53.322  29.122  0.00  0.00           H  
ATOM   1768  HE1 PHE 1 116      32.422  48.791  31.040  0.00  0.00           H  
ATOM   1769  HE2 PHE 1 116      29.860  51.686  29.403  0.00  0.00           H  
ATOM   1770  HZ  PHE 1 116      30.227  49.534  30.485  0.00  0.00           H  
ATOM   1771  N   ILE 1 117      37.736  53.498  29.760  0.00  0.00           N  
ATOM   1772  CA  ILE 1 117      38.931  54.246  29.378  0.00  0.00           C  
ATOM   1773  C   ILE 1 117      39.077  54.166  27.843  0.00  0.00           C  
ATOM   1774  O   ILE 1 117      39.103  53.054  27.275  0.00  0.00           O  
ATOM   1775  CB  ILE 1 117      40.190  53.814  30.208  0.00  0.00           C  
ATOM   1776  CG1 ILE 1 117      39.975  53.842  31.788  0.00  0.00           C  
ATOM   1777  CG2 ILE 1 117      41.312  54.737  29.951  0.00  0.00           C  
ATOM   1778  CD1 ILE 1 117      41.120  53.318  32.682  0.00  0.00           C  
ATOM   1779  H   ILE 1 117      37.718  52.496  29.632  0.00  0.00           H  
ATOM   1780  HA  ILE 1 117      38.732  55.283  29.646  0.00  0.00           H  
ATOM   1781  HB  ILE 1 117      40.456  52.790  29.946  0.00  0.00           H  
ATOM   1782 HG12 ILE 1 117      39.566  54.810  32.077  0.00  0.00           H  
ATOM   1783 HG13 ILE 1 117      39.201  53.116  32.036  0.00  0.00           H  
ATOM   1784 HG21 ILE 1 117      41.630  54.655  28.912  0.00  0.00           H  
ATOM   1785 HG22 ILE 1 117      41.066  55.778  30.160  0.00  0.00           H  
ATOM   1786 HG23 ILE 1 117      42.146  54.393  30.563  0.00  0.00           H  
ATOM   1787 HD11 ILE 1 117      41.565  52.401  32.297  0.00  0.00           H  
ATOM   1788 HD12 ILE 1 117      41.842  54.132  32.750  0.00  0.00           H  
ATOM   1789 HD13 ILE 1 117      40.637  53.201  33.652  0.00  0.00           H  
ATOM   1790  N   ASN 1 118      39.263  55.290  27.199  0.00  0.00           N  
ATOM   1791  CA  ASN 1 118      39.613  55.361  25.758  0.00  0.00           C  
ATOM   1792  C   ASN 1 118      40.959  54.598  25.507  0.00  0.00           C  
ATOM   1793  O   ASN 1 118      41.850  54.664  26.342  0.00  0.00           O  
ATOM   1794  CB  ASN 1 118      39.805  56.818  25.376  0.00  0.00           C  
ATOM   1795  CG  ASN 1 118      39.727  57.052  23.922  0.00  0.00           C  
ATOM   1796  OD1 ASN 1 118      40.328  56.402  23.087  0.00  0.00           O  
ATOM   1797  ND2 ASN 1 118      39.058  58.025  23.573  0.00  0.00           N  
ATOM   1798  H   ASN 1 118      39.193  56.193  27.646  0.00  0.00           H  
ATOM   1799  HA  ASN 1 118      38.876  54.795  25.189  0.00  0.00           H  
ATOM   1800  HB2 ASN 1 118      39.018  57.427  25.820  0.00  0.00           H  
ATOM   1801  HB3 ASN 1 118      40.793  57.192  25.648  0.00  0.00           H  
ATOM   1802 HD21 ASN 1 118      39.018  58.285  22.598  0.00  0.00           H  
ATOM   1803 HD22 ASN 1 118      38.648  58.743  24.152  0.00  0.00           H  
ATOM   1804  N   GLY 1 119      41.081  53.815  24.357  0.00  0.00           N  
ATOM   1805  CA  GLY 1 119      42.301  53.117  24.044  0.00  0.00           C  
ATOM   1806  C   GLY 1 119      42.730  51.960  24.851  0.00  0.00           C  
ATOM   1807  O   GLY 1 119      43.678  51.261  24.444  0.00  0.00           O  
ATOM   1808  H   GLY 1 119      40.297  53.880  23.723  0.00  0.00           H  
ATOM   1809  HA2 GLY 1 119      42.057  52.783  23.035  0.00  0.00           H  
ATOM   1810  HA3 GLY 1 119      43.067  53.890  24.104  0.00  0.00           H  
ATOM   1811  N   SER 1 120      42.059  51.629  25.999  0.00  0.00           N  
ATOM   1812  CA  SER 1 120      42.453  50.523  26.978  0.00  0.00           C  
ATOM   1813  C   SER 1 120      42.070  49.093  26.624  0.00  0.00           C  
ATOM   1814  O   SER 1 120      42.617  48.231  27.215  0.00  0.00           O  
ATOM   1815  CB  SER 1 120      41.799  50.857  28.325  0.00  0.00           C  
ATOM   1816  OG  SER 1 120      40.404  50.851  28.107  0.00  0.00           O  
ATOM   1817  H   SER 1 120      41.207  52.109  26.249  0.00  0.00           H  
ATOM   1818  HA  SER 1 120      43.529  50.442  27.132  0.00  0.00           H  
ATOM   1819  HB2 SER 1 120      42.073  50.087  29.047  0.00  0.00           H  
ATOM   1820  HB3 SER 1 120      42.212  51.776  28.741  0.00  0.00           H  
ATOM   1821  HG  SER 1 120      40.167  51.579  27.528  0.00  0.00           H  
ATOM   1822  N   ASN 1 121      41.158  48.903  25.615  0.00  0.00           N  
ATOM   1823  CA  ASN 1 121      40.718  47.586  25.056  0.00  0.00           C  
ATOM   1824  C   ASN 1 121      39.867  46.654  26.014  0.00  0.00           C  
ATOM   1825  O   ASN 1 121      39.549  45.531  25.561  0.00  0.00           O  
ATOM   1826  CB  ASN 1 121      41.918  46.936  24.294  0.00  0.00           C  
ATOM   1827  CG  ASN 1 121      42.824  47.820  23.482  0.00  0.00           C  
ATOM   1828  OD1 ASN 1 121      44.049  47.623  23.499  0.00  0.00           O  
ATOM   1829  ND2 ASN 1 121      42.428  48.831  22.783  0.00  0.00           N  
ATOM   1830  H   ASN 1 121      40.803  49.700  25.106  0.00  0.00           H  
ATOM   1831  HA  ASN 1 121      39.917  47.888  24.382  0.00  0.00           H  
ATOM   1832  HB2 ASN 1 121      42.455  46.320  25.015  0.00  0.00           H  
ATOM   1833  HB3 ASN 1 121      41.570  46.164  23.607  0.00  0.00           H  
ATOM   1834 HD21 ASN 1 121      43.101  49.470  22.385  0.00  0.00           H  
ATOM   1835 HD22 ASN 1 121      41.441  48.981  22.629  0.00  0.00           H  
ATOM   1836  N   TRP 1 122      39.436  47.096  27.170  0.00  0.00           N  
ATOM   1837  CA  TRP 1 122      38.676  46.344  28.079  0.00  0.00           C  
ATOM   1838  C   TRP 1 122      37.203  46.882  28.283  0.00  0.00           C  
ATOM   1839  O   TRP 1 122      36.931  48.061  28.066  0.00  0.00           O  
ATOM   1840  CB  TRP 1 122      39.399  46.219  29.347  0.00  0.00           C  
ATOM   1841  CG  TRP 1 122      39.642  47.527  30.079  0.00  0.00           C  
ATOM   1842  CD1 TRP 1 122      40.829  48.146  30.220  0.00  0.00           C  
ATOM   1843  CD2 TRP 1 122      38.702  48.177  31.035  0.00  0.00           C  
ATOM   1844  NE1 TRP 1 122      40.701  49.229  31.109  0.00  0.00           N  
ATOM   1845  CE2 TRP 1 122      39.429  49.296  31.567  0.00  0.00           C  
ATOM   1846  CE3 TRP 1 122      37.363  47.914  31.503  0.00  0.00           C  
ATOM   1847  CZ2 TRP 1 122      38.782  50.090  32.480  0.00  0.00           C  
ATOM   1848  CZ3 TRP 1 122      36.829  48.675  32.499  0.00  0.00           C  
ATOM   1849  CH2 TRP 1 122      37.486  49.812  32.944  0.00  0.00           C  
ATOM   1850  H   TRP 1 122      39.759  48.034  27.360  0.00  0.00           H  
ATOM   1851  HA  TRP 1 122      38.553  45.317  27.735  0.00  0.00           H  
ATOM   1852  HB2 TRP 1 122      38.925  45.482  29.994  0.00  0.00           H  
ATOM   1853  HB3 TRP 1 122      40.374  45.858  29.022  0.00  0.00           H  
ATOM   1854  HD1 TRP 1 122      41.753  47.776  29.800  0.00  0.00           H  
ATOM   1855  HE1 TRP 1 122      41.381  49.820  31.565  0.00  0.00           H  
ATOM   1856  HE3 TRP 1 122      36.796  47.127  31.028  0.00  0.00           H  
ATOM   1857  HZ2 TRP 1 122      39.395  50.874  32.900  0.00  0.00           H  
ATOM   1858  HZ3 TRP 1 122      35.864  48.433  32.920  0.00  0.00           H  
ATOM   1859  HH2 TRP 1 122      37.032  50.470  33.670  0.00  0.00           H  
ATOM   1860  N   GLU 1 123      36.316  45.913  28.412  0.00  0.00           N  
ATOM   1861  CA  GLU 1 123      34.872  46.140  28.364  0.00  0.00           C  
ATOM   1862  C   GLU 1 123      34.154  45.906  29.770  0.00  0.00           C  
ATOM   1863  O   GLU 1 123      33.037  46.309  29.949  0.00  0.00           O  
ATOM   1864  CB  GLU 1 123      34.216  45.216  27.331  0.00  0.00           C  
ATOM   1865  CG  GLU 1 123      34.766  45.540  25.851  0.00  0.00           C  
ATOM   1866  CD  GLU 1 123      35.605  44.407  25.231  0.00  0.00           C  
ATOM   1867  OE1 GLU 1 123      35.378  43.216  25.552  0.00  0.00           O  
ATOM   1868  OE2 GLU 1 123      36.352  44.567  24.266  0.00  0.00           O  
ATOM   1869  H   GLU 1 123      36.627  44.952  28.434  0.00  0.00           H  
ATOM   1870  HA  GLU 1 123      34.614  47.182  28.176  0.00  0.00           H  
ATOM   1871  HB2 GLU 1 123      34.356  44.183  27.651  0.00  0.00           H  
ATOM   1872  HB3 GLU 1 123      33.139  45.378  27.311  0.00  0.00           H  
ATOM   1873  HG2 GLU 1 123      33.877  45.769  25.263  0.00  0.00           H  
ATOM   1874  HG3 GLU 1 123      35.379  46.440  25.901  0.00  0.00           H  
ATOM   1875  N   GLY 1 124      34.872  45.250  30.766  0.00  0.00           N  
ATOM   1876  CA  GLY 1 124      34.275  44.994  32.080  0.00  0.00           C  
ATOM   1877  C   GLY 1 124      35.372  44.715  33.170  0.00  0.00           C  
ATOM   1878  O   GLY 1 124      36.513  44.659  32.821  0.00  0.00           O  
ATOM   1879  H   GLY 1 124      35.817  44.934  30.596  0.00  0.00           H  
ATOM   1880  HA2 GLY 1 124      33.579  45.790  32.344  0.00  0.00           H  
ATOM   1881  HA3 GLY 1 124      33.649  44.105  31.998  0.00  0.00           H  
ATOM   1882  N   ILE 1 125      34.951  44.575  34.424  0.00  0.00           N  
ATOM   1883  CA  ILE 1 125      35.902  44.459  35.611  0.00  0.00           C  
ATOM   1884  C   ILE 1 125      35.524  43.184  36.417  0.00  0.00           C  
ATOM   1885  O   ILE 1 125      34.370  43.083  36.812  0.00  0.00           O  
ATOM   1886  CB  ILE 1 125      36.004  45.735  36.459  0.00  0.00           C  
ATOM   1887  CG1 ILE 1 125      36.472  47.015  35.645  0.00  0.00           C  
ATOM   1888  CG2 ILE 1 125      36.921  45.461  37.705  0.00  0.00           C  
ATOM   1889  CD1 ILE 1 125      36.366  48.412  36.319  0.00  0.00           C  
ATOM   1890  H   ILE 1 125      33.976  44.661  34.675  0.00  0.00           H  
ATOM   1891  HA  ILE 1 125      36.923  44.362  35.243  0.00  0.00           H  
ATOM   1892  HB  ILE 1 125      35.027  46.074  36.804  0.00  0.00           H  
ATOM   1893 HG12 ILE 1 125      37.449  46.811  35.208  0.00  0.00           H  
ATOM   1894 HG13 ILE 1 125      35.798  47.006  34.788  0.00  0.00           H  
ATOM   1895 HG21 ILE 1 125      36.456  45.024  38.588  0.00  0.00           H  
ATOM   1896 HG22 ILE 1 125      37.765  44.811  37.473  0.00  0.00           H  
ATOM   1897 HG23 ILE 1 125      37.313  46.442  37.974  0.00  0.00           H  
ATOM   1898 HD11 ILE 1 125      36.612  49.102  35.512  0.00  0.00           H  
ATOM   1899 HD12 ILE 1 125      35.343  48.478  36.689  0.00  0.00           H  
ATOM   1900 HD13 ILE 1 125      37.159  48.417  37.068  0.00  0.00           H  
ATOM   1901  N   LEU 1 126      36.428  42.282  36.595  0.00  0.00           N  
ATOM   1902  CA  LEU 1 126      36.410  41.109  37.457  0.00  0.00           C  
ATOM   1903  C   LEU 1 126      36.961  41.400  38.788  0.00  0.00           C  
ATOM   1904  O   LEU 1 126      38.120  41.716  38.909  0.00  0.00           O  
ATOM   1905  CB  LEU 1 126      37.036  39.987  36.657  0.00  0.00           C  
ATOM   1906  CG  LEU 1 126      37.501  38.703  37.458  0.00  0.00           C  
ATOM   1907  CD1 LEU 1 126      36.327  37.922  38.138  0.00  0.00           C  
ATOM   1908  CD2 LEU 1 126      38.166  37.759  36.498  0.00  0.00           C  
ATOM   1909  H   LEU 1 126      37.369  42.474  36.283  0.00  0.00           H  
ATOM   1910  HA  LEU 1 126      35.360  40.926  37.685  0.00  0.00           H  
ATOM   1911  HB2 LEU 1 126      36.424  39.680  35.808  0.00  0.00           H  
ATOM   1912  HB3 LEU 1 126      37.926  40.414  36.195  0.00  0.00           H  
ATOM   1913  HG  LEU 1 126      38.323  38.970  38.123  0.00  0.00           H  
ATOM   1914 HD11 LEU 1 126      36.759  36.957  38.403  0.00  0.00           H  
ATOM   1915 HD12 LEU 1 126      35.847  38.532  38.902  0.00  0.00           H  
ATOM   1916 HD13 LEU 1 126      35.647  37.479  37.410  0.00  0.00           H  
ATOM   1917 HD21 LEU 1 126      38.423  36.856  37.051  0.00  0.00           H  
ATOM   1918 HD22 LEU 1 126      37.516  37.584  35.640  0.00  0.00           H  
ATOM   1919 HD23 LEU 1 126      39.063  38.257  36.131  0.00  0.00           H  
ATOM   1920  N   GLY 1 127      35.992  41.460  39.775  0.00  0.00           N  
ATOM   1921  CA  GLY 1 127      36.431  41.702  41.193  0.00  0.00           C  
ATOM   1922  C   GLY 1 127      36.710  40.382  41.901  0.00  0.00           C  
ATOM   1923  O   GLY 1 127      36.015  39.427  41.878  0.00  0.00           O  
ATOM   1924  H   GLY 1 127      35.035  41.193  39.591  0.00  0.00           H  
ATOM   1925  HA2 GLY 1 127      37.345  42.296  41.184  0.00  0.00           H  
ATOM   1926  HA3 GLY 1 127      35.726  42.333  41.734  0.00  0.00           H  
ATOM   1927  N   LEU 1 128      37.901  40.374  42.540  0.00  0.00           N  
ATOM   1928  CA  LEU 1 128      38.581  39.292  43.227  0.00  0.00           C  
ATOM   1929  C   LEU 1 128      38.608  39.273  44.775  0.00  0.00           C  
ATOM   1930  O   LEU 1 128      39.136  38.353  45.385  0.00  0.00           O  
ATOM   1931  CB  LEU 1 128      39.924  39.170  42.579  0.00  0.00           C  
ATOM   1932  CG  LEU 1 128      40.048  38.909  41.022  0.00  0.00           C  
ATOM   1933  CD1 LEU 1 128      41.482  38.857  40.579  0.00  0.00           C  
ATOM   1934  CD2 LEU 1 128      39.350  37.601  40.560  0.00  0.00           C  
ATOM   1935  H   LEU 1 128      38.426  41.229  42.427  0.00  0.00           H  
ATOM   1936  HA  LEU 1 128      37.996  38.416  42.948  0.00  0.00           H  
ATOM   1937  HB2 LEU 1 128      40.454  40.108  42.746  0.00  0.00           H  
ATOM   1938  HB3 LEU 1 128      40.534  38.426  43.092  0.00  0.00           H  
ATOM   1939  HG  LEU 1 128      39.470  39.702  40.548  0.00  0.00           H  
ATOM   1940 HD11 LEU 1 128      41.456  38.608  39.518  0.00  0.00           H  
ATOM   1941 HD12 LEU 1 128      41.880  39.866  40.692  0.00  0.00           H  
ATOM   1942 HD13 LEU 1 128      42.073  38.070  41.047  0.00  0.00           H  
ATOM   1943 HD21 LEU 1 128      38.326  37.717  40.915  0.00  0.00           H  
ATOM   1944 HD22 LEU 1 128      39.334  37.531  39.473  0.00  0.00           H  
ATOM   1945 HD23 LEU 1 128      39.859  36.721  40.953  0.00  0.00           H  
ATOM   1946  N   ALA 1 129      38.049  40.313  45.367  0.00  0.00           N  
ATOM   1947  CA  ALA 1 129      37.982  40.466  46.844  0.00  0.00           C  
ATOM   1948  C   ALA 1 129      36.779  39.769  47.459  0.00  0.00           C  
ATOM   1949  O   ALA 1 129      36.069  39.034  46.699  0.00  0.00           O  
ATOM   1950  CB  ALA 1 129      38.031  41.953  47.218  0.00  0.00           C  
ATOM   1951  H   ALA 1 129      37.638  41.121  44.922  0.00  0.00           H  
ATOM   1952  HA  ALA 1 129      38.839  39.937  47.262  0.00  0.00           H  
ATOM   1953  HB1 ALA 1 129      38.267  42.095  48.272  0.00  0.00           H  
ATOM   1954  HB2 ALA 1 129      38.796  42.470  46.639  0.00  0.00           H  
ATOM   1955  HB3 ALA 1 129      37.055  42.366  46.963  0.00  0.00           H  
ATOM   1956  N   TYR 1 130      36.641  39.829  48.723  0.00  0.00           N  
ATOM   1957  CA  TYR 1 130      35.584  39.150  49.545  0.00  0.00           C  
ATOM   1958  C   TYR 1 130      34.177  39.659  49.217  0.00  0.00           C  
ATOM   1959  O   TYR 1 130      33.984  40.857  49.062  0.00  0.00           O  
ATOM   1960  CB  TYR 1 130      35.811  39.101  51.019  0.00  0.00           C  
ATOM   1961  CG  TYR 1 130      37.048  38.294  51.319  0.00  0.00           C  
ATOM   1962  CD1 TYR 1 130      37.037  36.877  51.704  0.00  0.00           C  
ATOM   1963  CD2 TYR 1 130      38.303  38.960  51.350  0.00  0.00           C  
ATOM   1964  CE1 TYR 1 130      38.254  36.170  51.891  0.00  0.00           C  
ATOM   1965  CE2 TYR 1 130      39.486  38.292  51.571  0.00  0.00           C  
ATOM   1966  CZ  TYR 1 130      39.484  36.827  51.753  0.00  0.00           C  
ATOM   1967  OH  TYR 1 130      40.671  36.245  51.958  0.00  0.00           O  
ATOM   1968  H   TYR 1 130      37.165  40.557  49.188  0.00  0.00           H  
ATOM   1969  HA  TYR 1 130      35.512  38.114  49.215  0.00  0.00           H  
ATOM   1970  HB2 TYR 1 130      35.835  40.112  51.425  0.00  0.00           H  
ATOM   1971  HB3 TYR 1 130      34.922  38.718  51.521  0.00  0.00           H  
ATOM   1972  HD1 TYR 1 130      36.117  36.341  51.886  0.00  0.00           H  
ATOM   1973  HD2 TYR 1 130      38.370  40.014  51.122  0.00  0.00           H  
ATOM   1974  HE1 TYR 1 130      38.239  35.127  52.171  0.00  0.00           H  
ATOM   1975  HE2 TYR 1 130      40.453  38.768  51.505  0.00  0.00           H  
ATOM   1976  HH  TYR 1 130      40.600  35.623  52.686  0.00  0.00           H  
ATOM   1977  N   ALA 1 131      33.156  38.808  49.238  0.00  0.00           N  
ATOM   1978  CA  ALA 1 131      31.802  39.245  49.044  0.00  0.00           C  
ATOM   1979  C   ALA 1 131      31.264  40.235  50.122  0.00  0.00           C  
ATOM   1980  O   ALA 1 131      30.317  40.978  49.763  0.00  0.00           O  
ATOM   1981  CB  ALA 1 131      30.933  38.015  49.346  0.00  0.00           C  
ATOM   1982  H   ALA 1 131      33.345  37.820  49.330  0.00  0.00           H  
ATOM   1983  HA  ALA 1 131      31.605  39.721  48.083  0.00  0.00           H  
ATOM   1984  HB1 ALA 1 131      29.940  38.205  48.939  0.00  0.00           H  
ATOM   1985  HB2 ALA 1 131      31.332  37.129  48.852  0.00  0.00           H  
ATOM   1986  HB3 ALA 1 131      30.729  37.826  50.400  0.00  0.00           H  
ATOM   1987  N   GLU 1 132      31.951  40.370  51.234  0.00  0.00           N  
ATOM   1988  CA  GLU 1 132      31.659  41.563  52.130  0.00  0.00           C  
ATOM   1989  C   GLU 1 132      31.445  42.925  51.418  0.00  0.00           C  
ATOM   1990  O   GLU 1 132      30.601  43.664  51.868  0.00  0.00           O  
ATOM   1991  CB  GLU 1 132      32.924  41.648  53.083  0.00  0.00           C  
ATOM   1992  CG  GLU 1 132      32.774  42.537  54.369  0.00  0.00           C  
ATOM   1993  CD  GLU 1 132      31.496  42.148  55.174  0.00  0.00           C  
ATOM   1994  OE1 GLU 1 132      30.828  43.082  55.712  0.00  0.00           O  
ATOM   1995  OE2 GLU 1 132      31.025  40.975  55.258  0.00  0.00           O  
ATOM   1996  H   GLU 1 132      32.766  39.811  51.439  0.00  0.00           H  
ATOM   1997  HA  GLU 1 132      30.810  41.284  52.755  0.00  0.00           H  
ATOM   1998  HB2 GLU 1 132      33.212  40.649  53.410  0.00  0.00           H  
ATOM   1999  HB3 GLU 1 132      33.704  42.157  52.517  0.00  0.00           H  
ATOM   2000  HG2 GLU 1 132      33.692  42.358  54.929  0.00  0.00           H  
ATOM   2001  HG3 GLU 1 132      32.702  43.608  54.184  0.00  0.00           H  
ATOM   2002  N   ILE 1 133      32.251  43.298  50.479  0.00  0.00           N  
ATOM   2003  CA  ILE 1 133      32.116  44.618  49.842  0.00  0.00           C  
ATOM   2004  C   ILE 1 133      31.469  44.483  48.513  0.00  0.00           C  
ATOM   2005  O   ILE 1 133      31.555  45.419  47.676  0.00  0.00           O  
ATOM   2006  CB  ILE 1 133      33.524  45.234  49.606  0.00  0.00           C  
ATOM   2007  CG1 ILE 1 133      34.456  44.525  48.698  0.00  0.00           C  
ATOM   2008  CG2 ILE 1 133      34.228  45.537  50.993  0.00  0.00           C  
ATOM   2009  CD1 ILE 1 133      35.689  45.269  48.286  0.00  0.00           C  
ATOM   2010  H   ILE 1 133      33.010  42.658  50.293  0.00  0.00           H  
ATOM   2011  HA  ILE 1 133      31.564  45.379  50.393  0.00  0.00           H  
ATOM   2012  HB  ILE 1 133      33.339  46.208  49.154  0.00  0.00           H  
ATOM   2013 HG12 ILE 1 133      34.728  43.615  49.232  0.00  0.00           H  
ATOM   2014 HG13 ILE 1 133      33.995  44.192  47.768  0.00  0.00           H  
ATOM   2015 HG21 ILE 1 133      33.494  45.925  51.698  0.00  0.00           H  
ATOM   2016 HG22 ILE 1 133      34.549  44.530  51.262  0.00  0.00           H  
ATOM   2017 HG23 ILE 1 133      35.152  46.114  50.962  0.00  0.00           H  
ATOM   2018 HD11 ILE 1 133      36.283  45.599  49.138  0.00  0.00           H  
ATOM   2019 HD12 ILE 1 133      36.301  44.662  47.618  0.00  0.00           H  
ATOM   2020 HD13 ILE 1 133      35.302  46.146  47.767  0.00  0.00           H  
ATOM   2021  N   ALA 1 134      30.722  43.355  48.304  0.00  0.00           N  
ATOM   2022  CA  ALA 1 134      30.005  43.256  47.015  0.00  0.00           C  
ATOM   2023  C   ALA 1 134      28.666  44.018  47.206  0.00  0.00           C  
ATOM   2024  O   ALA 1 134      28.179  44.212  48.357  0.00  0.00           O  
ATOM   2025  CB  ALA 1 134      30.026  41.777  46.495  0.00  0.00           C  
ATOM   2026  H   ALA 1 134      30.698  42.554  48.918  0.00  0.00           H  
ATOM   2027  HA  ALA 1 134      30.512  43.825  46.236  0.00  0.00           H  
ATOM   2028  HB1 ALA 1 134      29.362  41.174  47.115  0.00  0.00           H  
ATOM   2029  HB2 ALA 1 134      29.585  41.881  45.504  0.00  0.00           H  
ATOM   2030  HB3 ALA 1 134      31.011  41.311  46.509  0.00  0.00           H  
ATOM   2031  N   ARG 1 135      28.163  44.385  46.016  0.00  0.00           N  
ATOM   2032  CA  ARG 1 135      27.018  45.246  45.794  0.00  0.00           C  
ATOM   2033  C   ARG 1 135      25.828  44.595  45.091  0.00  0.00           C  
ATOM   2034  O   ARG 1 135      26.105  43.859  44.126  0.00  0.00           O  
ATOM   2035  CB  ARG 1 135      27.573  46.470  44.897  0.00  0.00           C  
ATOM   2036  CG  ARG 1 135      28.868  47.092  45.346  0.00  0.00           C  
ATOM   2037  CD  ARG 1 135      28.812  47.452  46.868  0.00  0.00           C  
ATOM   2038  NE  ARG 1 135      27.586  48.259  47.096  0.00  0.00           N  
ATOM   2039  CZ  ARG 1 135      26.945  48.394  48.240  0.00  0.00           C  
ATOM   2040  NH1 ARG 1 135      25.799  49.078  48.251  0.00  0.00           N  
ATOM   2041  NH2 ARG 1 135      27.360  47.844  49.367  0.00  0.00           N  
ATOM   2042  H   ARG 1 135      28.512  44.076  45.120  0.00  0.00           H  
ATOM   2043  HA  ARG 1 135      26.658  45.717  46.709  0.00  0.00           H  
ATOM   2044  HB2 ARG 1 135      27.759  46.083  43.895  0.00  0.00           H  
ATOM   2045  HB3 ARG 1 135      26.824  47.261  44.859  0.00  0.00           H  
ATOM   2046  HG2 ARG 1 135      29.734  46.448  45.193  0.00  0.00           H  
ATOM   2047  HG3 ARG 1 135      29.041  47.998  44.764  0.00  0.00           H  
ATOM   2048  HD2 ARG 1 135      28.793  46.580  47.521  0.00  0.00           H  
ATOM   2049  HD3 ARG 1 135      29.627  48.114  47.161  0.00  0.00           H  
ATOM   2050  HE  ARG 1 135      27.208  48.923  46.435  0.00  0.00           H  
ATOM   2051 HH11 ARG 1 135      25.453  49.488  49.106  0.00  0.00           H  
ATOM   2052 HH12 ARG 1 135      25.458  49.360  47.342  0.00  0.00           H  
ATOM   2053 HH21 ARG 1 135      26.819  47.865  50.220  0.00  0.00           H  
ATOM   2054 HH22 ARG 1 135      28.223  47.320  49.370  0.00  0.00           H  
ATOM   2055  N   PRO 1 136      24.606  44.782  45.362  0.00  0.00           N  
ATOM   2056  CA  PRO 1 136      24.060  45.550  46.516  0.00  0.00           C  
ATOM   2057  C   PRO 1 136      24.475  45.129  47.949  0.00  0.00           C  
ATOM   2058  O   PRO 1 136      24.551  45.976  48.803  0.00  0.00           O  
ATOM   2059  CB  PRO 1 136      22.570  45.554  46.358  0.00  0.00           C  
ATOM   2060  CG  PRO 1 136      22.385  45.473  44.861  0.00  0.00           C  
ATOM   2061  CD  PRO 1 136      23.516  44.549  44.508  0.00  0.00           C  
ATOM   2062  HA  PRO 1 136      24.277  46.599  46.309  0.00  0.00           H  
ATOM   2063  HB2 PRO 1 136      22.158  44.665  46.836  0.00  0.00           H  
ATOM   2064  HB3 PRO 1 136      22.189  46.480  46.789  0.00  0.00           H  
ATOM   2065  HG2 PRO 1 136      21.400  45.087  44.597  0.00  0.00           H  
ATOM   2066  HG3 PRO 1 136      22.519  46.505  44.538  0.00  0.00           H  
ATOM   2067  HD2 PRO 1 136      23.228  43.506  44.636  0.00  0.00           H  
ATOM   2068  HD3 PRO 1 136      23.732  44.615  43.442  0.00  0.00           H  
ATOM   2069  N   ASP 1 137      24.526  43.814  48.120  0.00  0.00           N  
ATOM   2070  CA  ASP 1 137      25.043  43.215  49.306  0.00  0.00           C  
ATOM   2071  C   ASP 1 137      25.794  41.883  48.958  0.00  0.00           C  
ATOM   2072  O   ASP 1 137      25.833  41.448  47.768  0.00  0.00           O  
ATOM   2073  CB  ASP 1 137      23.972  43.002  50.397  0.00  0.00           C  
ATOM   2074  CG  ASP 1 137      22.774  42.114  49.869  0.00  0.00           C  
ATOM   2075  OD1 ASP 1 137      22.822  40.876  50.104  0.00  0.00           O  
ATOM   2076  OD2 ASP 1 137      21.850  42.606  49.249  0.00  0.00           O  
ATOM   2077  H   ASP 1 137      24.408  43.209  47.320  0.00  0.00           H  
ATOM   2078  HA  ASP 1 137      25.724  43.935  49.760  0.00  0.00           H  
ATOM   2079  HB2 ASP 1 137      24.408  42.556  51.291  0.00  0.00           H  
ATOM   2080  HB3 ASP 1 137      23.667  44.042  50.516  0.00  0.00           H  
ATOM   2081  N   ASP 1 138      26.353  41.169  49.963  0.00  0.00           N  
ATOM   2082  CA  ASP 1 138      27.171  39.959  49.858  0.00  0.00           C  
ATOM   2083  C   ASP 1 138      26.492  38.750  49.195  0.00  0.00           C  
ATOM   2084  O   ASP 1 138      27.046  37.703  48.867  0.00  0.00           O  
ATOM   2085  CB  ASP 1 138      27.880  39.582  51.184  0.00  0.00           C  
ATOM   2086  CG  ASP 1 138      27.004  39.054  52.352  0.00  0.00           C  
ATOM   2087  OD1 ASP 1 138      27.546  38.950  53.479  0.00  0.00           O  
ATOM   2088  OD2 ASP 1 138      25.823  38.729  52.235  0.00  0.00           O  
ATOM   2089  H   ASP 1 138      25.928  41.322  50.867  0.00  0.00           H  
ATOM   2090  HA  ASP 1 138      27.989  40.175  49.171  0.00  0.00           H  
ATOM   2091  HB2 ASP 1 138      28.665  38.876  50.913  0.00  0.00           H  
ATOM   2092  HB3 ASP 1 138      28.322  40.482  51.611  0.00  0.00           H  
ATOM   2093  N   SER 1 139      25.172  38.831  49.013  0.00  0.00           N  
ATOM   2094  CA  SER 1 139      24.374  37.885  48.127  0.00  0.00           C  
ATOM   2095  C   SER 1 139      24.911  37.850  46.690  0.00  0.00           C  
ATOM   2096  O   SER 1 139      24.860  36.814  46.034  0.00  0.00           O  
ATOM   2097  CB  SER 1 139      22.857  38.291  48.093  0.00  0.00           C  
ATOM   2098  OG  SER 1 139      22.734  39.765  47.729  0.00  0.00           O  
ATOM   2099  H   SER 1 139      24.683  39.665  49.305  0.00  0.00           H  
ATOM   2100  HA  SER 1 139      24.555  36.881  48.512  0.00  0.00           H  
ATOM   2101  HB2 SER 1 139      22.370  37.626  47.380  0.00  0.00           H  
ATOM   2102  HB3 SER 1 139      22.482  38.097  49.098  0.00  0.00           H  
ATOM   2103  HG  SER 1 139      22.932  40.289  48.508  0.00  0.00           H  
ATOM   2104  N   LEU 1 140      25.445  38.980  46.213  0.00  0.00           N  
ATOM   2105  CA  LEU 1 140      26.209  38.976  44.972  0.00  0.00           C  
ATOM   2106  C   LEU 1 140      27.519  38.305  45.206  0.00  0.00           C  
ATOM   2107  O   LEU 1 140      28.572  38.839  45.355  0.00  0.00           O  
ATOM   2108  CB  LEU 1 140      26.233  40.454  44.357  0.00  0.00           C  
ATOM   2109  CG  LEU 1 140      24.956  40.793  43.612  0.00  0.00           C  
ATOM   2110  CD1 LEU 1 140      24.732  40.031  42.271  0.00  0.00           C  
ATOM   2111  CD2 LEU 1 140      23.709  40.661  44.470  0.00  0.00           C  
ATOM   2112  H   LEU 1 140      25.444  39.820  46.774  0.00  0.00           H  
ATOM   2113  HA  LEU 1 140      25.728  38.333  44.235  0.00  0.00           H  
ATOM   2114  HB2 LEU 1 140      26.328  41.055  45.261  0.00  0.00           H  
ATOM   2115  HB3 LEU 1 140      27.131  40.592  43.755  0.00  0.00           H  
ATOM   2116  HG  LEU 1 140      25.045  41.842  43.330  0.00  0.00           H  
ATOM   2117 HD11 LEU 1 140      24.711  38.951  42.419  0.00  0.00           H  
ATOM   2118 HD12 LEU 1 140      23.857  40.387  41.727  0.00  0.00           H  
ATOM   2119 HD13 LEU 1 140      25.579  40.152  41.596  0.00  0.00           H  
ATOM   2120 HD21 LEU 1 140      22.998  41.334  43.989  0.00  0.00           H  
ATOM   2121 HD22 LEU 1 140      23.305  39.655  44.583  0.00  0.00           H  
ATOM   2122 HD23 LEU 1 140      23.955  41.187  45.392  0.00  0.00           H  
ATOM   2123  N   GLU 1 141      27.454  37.003  45.145  0.00  0.00           N  
ATOM   2124  CA  GLU 1 141      28.480  35.980  45.292  0.00  0.00           C  
ATOM   2125  C   GLU 1 141      29.578  36.267  44.226  0.00  0.00           C  
ATOM   2126  O   GLU 1 141      29.272  36.437  43.042  0.00  0.00           O  
ATOM   2127  CB  GLU 1 141      27.787  34.581  45.170  0.00  0.00           C  
ATOM   2128  CG  GLU 1 141      28.732  33.382  45.586  0.00  0.00           C  
ATOM   2129  CD  GLU 1 141      28.666  33.161  47.061  0.00  0.00           C  
ATOM   2130  OE1 GLU 1 141      29.465  33.904  47.758  0.00  0.00           O  
ATOM   2131  OE2 GLU 1 141      27.958  32.263  47.466  0.00  0.00           O  
ATOM   2132  H   GLU 1 141      26.506  36.668  45.046  0.00  0.00           H  
ATOM   2133  HA  GLU 1 141      28.889  36.098  46.296  0.00  0.00           H  
ATOM   2134  HB2 GLU 1 141      26.866  34.609  45.753  0.00  0.00           H  
ATOM   2135  HB3 GLU 1 141      27.473  34.378  44.146  0.00  0.00           H  
ATOM   2136  HG2 GLU 1 141      28.409  32.447  45.130  0.00  0.00           H  
ATOM   2137  HG3 GLU 1 141      29.760  33.542  45.263  0.00  0.00           H  
ATOM   2138  N   PRO 1 142      30.907  36.351  44.632  0.00  0.00           N  
ATOM   2139  CA  PRO 1 142      32.041  36.669  43.631  0.00  0.00           C  
ATOM   2140  C   PRO 1 142      32.328  35.520  42.630  0.00  0.00           C  
ATOM   2141  O   PRO 1 142      31.932  34.401  42.822  0.00  0.00           O  
ATOM   2142  CB  PRO 1 142      33.209  36.947  44.521  0.00  0.00           C  
ATOM   2143  CG  PRO 1 142      32.656  37.484  45.784  0.00  0.00           C  
ATOM   2144  CD  PRO 1 142      31.425  36.617  46.055  0.00  0.00           C  
ATOM   2145  HA  PRO 1 142      31.766  37.595  43.126  0.00  0.00           H  
ATOM   2146  HB2 PRO 1 142      33.725  36.003  44.696  0.00  0.00           H  
ATOM   2147  HB3 PRO 1 142      33.917  37.674  44.123  0.00  0.00           H  
ATOM   2148  HG2 PRO 1 142      33.349  37.662  46.606  0.00  0.00           H  
ATOM   2149  HG3 PRO 1 142      32.309  38.505  45.626  0.00  0.00           H  
ATOM   2150  HD2 PRO 1 142      30.734  37.255  46.606  0.00  0.00           H  
ATOM   2151  HD3 PRO 1 142      31.639  35.716  46.631  0.00  0.00           H  
ATOM   2152  N   PHE 1 143      33.044  35.910  41.548  0.00  0.00           N  
ATOM   2153  CA  PHE 1 143      33.427  34.937  40.571  0.00  0.00           C  
ATOM   2154  C   PHE 1 143      34.159  33.676  41.164  0.00  0.00           C  
ATOM   2155  O   PHE 1 143      33.707  32.556  41.044  0.00  0.00           O  
ATOM   2156  CB  PHE 1 143      34.314  35.543  39.547  0.00  0.00           C  
ATOM   2157  CG  PHE 1 143      35.001  34.502  38.675  0.00  0.00           C  
ATOM   2158  CD1 PHE 1 143      34.292  33.675  37.781  0.00  0.00           C  
ATOM   2159  CD2 PHE 1 143      36.429  34.305  38.746  0.00  0.00           C  
ATOM   2160  CE1 PHE 1 143      34.878  32.728  36.923  0.00  0.00           C  
ATOM   2161  CE2 PHE 1 143      37.035  33.306  37.873  0.00  0.00           C  
ATOM   2162  CZ  PHE 1 143      36.290  32.576  37.003  0.00  0.00           C  
ATOM   2163  H   PHE 1 143      33.385  36.845  41.375  0.00  0.00           H  
ATOM   2164  HA  PHE 1 143      32.474  34.765  40.070  0.00  0.00           H  
ATOM   2165  HB2 PHE 1 143      33.642  36.051  38.856  0.00  0.00           H  
ATOM   2166  HB3 PHE 1 143      35.031  36.198  40.042  0.00  0.00           H  
ATOM   2167  HD1 PHE 1 143      33.218  33.719  37.884  0.00  0.00           H  
ATOM   2168  HD2 PHE 1 143      36.950  34.917  39.466  0.00  0.00           H  
ATOM   2169  HE1 PHE 1 143      34.296  32.168  36.206  0.00  0.00           H  
ATOM   2170  HE2 PHE 1 143      38.105  33.171  37.833  0.00  0.00           H  
ATOM   2171  HZ  PHE 1 143      36.773  31.876  36.337  0.00  0.00           H  
ATOM   2172  N   PHE 1 144      35.332  33.902  41.754  0.00  0.00           N  
ATOM   2173  CA  PHE 1 144      36.050  32.790  42.412  0.00  0.00           C  
ATOM   2174  C   PHE 1 144      35.343  32.118  43.660  0.00  0.00           C  
ATOM   2175  O   PHE 1 144      35.592  30.946  43.863  0.00  0.00           O  
ATOM   2176  CB  PHE 1 144      37.497  33.370  42.768  0.00  0.00           C  
ATOM   2177  CG  PHE 1 144      38.381  32.318  43.335  0.00  0.00           C  
ATOM   2178  CD1 PHE 1 144      38.665  31.065  42.657  0.00  0.00           C  
ATOM   2179  CD2 PHE 1 144      39.150  32.596  44.524  0.00  0.00           C  
ATOM   2180  CE1 PHE 1 144      39.489  30.088  43.175  0.00  0.00           C  
ATOM   2181  CE2 PHE 1 144      39.985  31.547  44.952  0.00  0.00           C  
ATOM   2182  CZ  PHE 1 144      40.175  30.345  44.347  0.00  0.00           C  
ATOM   2183  H   PHE 1 144      35.714  34.821  41.923  0.00  0.00           H  
ATOM   2184  HA  PHE 1 144      36.128  32.013  41.652  0.00  0.00           H  
ATOM   2185  HB2 PHE 1 144      37.933  33.796  41.865  0.00  0.00           H  
ATOM   2186  HB3 PHE 1 144      37.395  34.230  43.430  0.00  0.00           H  
ATOM   2187  HD1 PHE 1 144      38.143  30.907  41.725  0.00  0.00           H  
ATOM   2188  HD2 PHE 1 144      38.989  33.439  45.178  0.00  0.00           H  
ATOM   2189  HE1 PHE 1 144      39.663  29.085  42.814  0.00  0.00           H  
ATOM   2190  HE2 PHE 1 144      40.475  31.620  45.912  0.00  0.00           H  
ATOM   2191  HZ  PHE 1 144      40.943  29.636  44.621  0.00  0.00           H  
ATOM   2192  N   ASP 1 145      34.376  32.745  44.374  0.00  0.00           N  
ATOM   2193  CA  ASP 1 145      33.590  32.129  45.446  0.00  0.00           C  
ATOM   2194  C   ASP 1 145      32.634  31.147  44.728  0.00  0.00           C  
ATOM   2195  O   ASP 1 145      32.402  30.071  45.304  0.00  0.00           O  
ATOM   2196  CB  ASP 1 145      32.988  33.166  46.323  0.00  0.00           C  
ATOM   2197  CG  ASP 1 145      33.887  33.824  47.350  0.00  0.00           C  
ATOM   2198  OD1 ASP 1 145      34.328  34.952  47.121  0.00  0.00           O  
ATOM   2199  OD2 ASP 1 145      34.289  33.163  48.305  0.00  0.00           O  
ATOM   2200  H   ASP 1 145      34.185  33.697  44.096  0.00  0.00           H  
ATOM   2201  HA  ASP 1 145      34.168  31.516  46.137  0.00  0.00           H  
ATOM   2202  HB2 ASP 1 145      32.608  33.977  45.703  0.00  0.00           H  
ATOM   2203  HB3 ASP 1 145      32.110  32.782  46.843  0.00  0.00           H  
ATOM   2204  N   SER 1 146      32.117  31.460  43.535  0.00  0.00           N  
ATOM   2205  CA  SER 1 146      31.180  30.610  42.805  0.00  0.00           C  
ATOM   2206  C   SER 1 146      31.933  29.495  42.119  0.00  0.00           C  
ATOM   2207  O   SER 1 146      31.491  28.371  42.138  0.00  0.00           O  
ATOM   2208  CB  SER 1 146      30.443  31.337  41.653  0.00  0.00           C  
ATOM   2209  OG  SER 1 146      29.746  32.544  42.086  0.00  0.00           O  
ATOM   2210  H   SER 1 146      32.421  32.329  43.119  0.00  0.00           H  
ATOM   2211  HA  SER 1 146      30.408  30.226  43.471  0.00  0.00           H  
ATOM   2212  HB2 SER 1 146      31.194  31.742  40.974  0.00  0.00           H  
ATOM   2213  HB3 SER 1 146      29.751  30.648  41.171  0.00  0.00           H  
ATOM   2214  HG  SER 1 146      30.309  33.319  42.138  0.00  0.00           H  
ATOM   2215  N   LEU 1 147      33.106  29.737  41.508  0.00  0.00           N  
ATOM   2216  CA  LEU 1 147      33.967  28.649  40.969  0.00  0.00           C  
ATOM   2217  C   LEU 1 147      34.363  27.666  42.083  0.00  0.00           C  
ATOM   2218  O   LEU 1 147      34.332  26.461  41.787  0.00  0.00           O  
ATOM   2219  CB  LEU 1 147      35.214  29.376  40.448  0.00  0.00           C  
ATOM   2220  CG  LEU 1 147      36.129  28.532  39.514  0.00  0.00           C  
ATOM   2221  CD1 LEU 1 147      36.788  29.430  38.481  0.00  0.00           C  
ATOM   2222  CD2 LEU 1 147      37.322  27.927  40.324  0.00  0.00           C  
ATOM   2223  H   LEU 1 147      33.425  30.695  41.488  0.00  0.00           H  
ATOM   2224  HA  LEU 1 147      33.513  28.138  40.120  0.00  0.00           H  
ATOM   2225  HB2 LEU 1 147      34.971  30.304  39.930  0.00  0.00           H  
ATOM   2226  HB3 LEU 1 147      35.787  29.741  41.300  0.00  0.00           H  
ATOM   2227  HG  LEU 1 147      35.564  27.839  38.892  0.00  0.00           H  
ATOM   2228 HD11 LEU 1 147      37.429  28.724  37.952  0.00  0.00           H  
ATOM   2229 HD12 LEU 1 147      36.026  29.793  37.792  0.00  0.00           H  
ATOM   2230 HD13 LEU 1 147      37.407  30.208  38.928  0.00  0.00           H  
ATOM   2231 HD21 LEU 1 147      37.017  27.028  40.861  0.00  0.00           H  
ATOM   2232 HD22 LEU 1 147      38.111  27.536  39.681  0.00  0.00           H  
ATOM   2233 HD23 LEU 1 147      37.888  28.725  40.804  0.00  0.00           H  
ATOM   2234  N   VAL 1 148      34.714  28.171  43.288  0.00  0.00           N  
ATOM   2235  CA  VAL 1 148      34.960  27.230  44.345  0.00  0.00           C  
ATOM   2236  C   VAL 1 148      33.722  26.412  44.872  0.00  0.00           C  
ATOM   2237  O   VAL 1 148      33.775  25.156  45.167  0.00  0.00           O  
ATOM   2238  CB  VAL 1 148      35.788  27.867  45.491  0.00  0.00           C  
ATOM   2239  CG1 VAL 1 148      36.029  26.904  46.673  0.00  0.00           C  
ATOM   2240  CG2 VAL 1 148      37.140  28.412  45.037  0.00  0.00           C  
ATOM   2241  H   VAL 1 148      34.813  29.162  43.457  0.00  0.00           H  
ATOM   2242  HA  VAL 1 148      35.611  26.460  43.930  0.00  0.00           H  
ATOM   2243  HB  VAL 1 148      35.250  28.720  45.903  0.00  0.00           H  
ATOM   2244 HG11 VAL 1 148      36.632  26.070  46.315  0.00  0.00           H  
ATOM   2245 HG12 VAL 1 148      36.662  27.252  47.490  0.00  0.00           H  
ATOM   2246 HG13 VAL 1 148      35.055  26.734  47.132  0.00  0.00           H  
ATOM   2247 HG21 VAL 1 148      37.043  29.115  44.210  0.00  0.00           H  
ATOM   2248 HG22 VAL 1 148      37.627  29.086  45.741  0.00  0.00           H  
ATOM   2249 HG23 VAL 1 148      37.773  27.658  44.570  0.00  0.00           H  
ATOM   2250  N   LYS 1 149      32.512  27.014  44.739  0.00  0.00           N  
ATOM   2251  CA  LYS 1 149      31.196  26.394  44.949  0.00  0.00           C  
ATOM   2252  C   LYS 1 149      30.711  25.463  43.825  0.00  0.00           C  
ATOM   2253  O   LYS 1 149      29.721  24.787  44.106  0.00  0.00           O  
ATOM   2254  CB  LYS 1 149      30.197  27.516  45.215  0.00  0.00           C  
ATOM   2255  CG  LYS 1 149      30.331  27.940  46.700  0.00  0.00           C  
ATOM   2256  CD  LYS 1 149      29.304  28.951  47.127  0.00  0.00           C  
ATOM   2257  CE  LYS 1 149      29.446  29.317  48.525  0.00  0.00           C  
ATOM   2258  NZ  LYS 1 149      28.323  30.066  48.983  0.00  0.00           N  
ATOM   2259  H   LYS 1 149      32.523  27.988  44.473  0.00  0.00           H  
ATOM   2260  HA  LYS 1 149      31.135  25.715  45.800  0.00  0.00           H  
ATOM   2261  HB2 LYS 1 149      30.293  28.387  44.567  0.00  0.00           H  
ATOM   2262  HB3 LYS 1 149      29.175  27.153  45.113  0.00  0.00           H  
ATOM   2263  HG2 LYS 1 149      30.180  27.056  47.319  0.00  0.00           H  
ATOM   2264  HG3 LYS 1 149      31.334  28.345  46.833  0.00  0.00           H  
ATOM   2265  HD2 LYS 1 149      29.427  29.767  46.415  0.00  0.00           H  
ATOM   2266  HD3 LYS 1 149      28.358  28.445  46.934  0.00  0.00           H  
ATOM   2267  HE2 LYS 1 149      29.420  28.329  48.984  0.00  0.00           H  
ATOM   2268  HE3 LYS 1 149      30.383  29.848  48.692  0.00  0.00           H  
ATOM   2269  HZ1 LYS 1 149      27.567  29.472  48.673  0.00  0.00           H  
ATOM   2270  HZ2 LYS 1 149      28.260  30.118  49.990  0.00  0.00           H  
ATOM   2271  HZ3 LYS 1 149      28.174  30.959  48.536  0.00  0.00           H  
ATOM   2272  N   GLN 1 150      31.406  25.458  42.664  0.00  0.00           N  
ATOM   2273  CA  GLN 1 150      30.863  24.817  41.392  0.00  0.00           C  
ATOM   2274  C   GLN 1 150      31.912  23.950  40.686  0.00  0.00           C  
ATOM   2275  O   GLN 1 150      31.703  23.619  39.487  0.00  0.00           O  
ATOM   2276  CB  GLN 1 150      30.183  25.790  40.478  0.00  0.00           C  
ATOM   2277  CG  GLN 1 150      28.964  26.569  41.016  0.00  0.00           C  
ATOM   2278  CD  GLN 1 150      28.566  27.700  40.059  0.00  0.00           C  
ATOM   2279  OE1 GLN 1 150      28.799  27.581  38.897  0.00  0.00           O  
ATOM   2280  NE2 GLN 1 150      28.001  28.720  40.539  0.00  0.00           N  
ATOM   2281  H   GLN 1 150      32.219  26.016  42.444  0.00  0.00           H  
ATOM   2282  HA  GLN 1 150      30.107  24.084  41.673  0.00  0.00           H  
ATOM   2283  HB2 GLN 1 150      30.891  26.495  40.042  0.00  0.00           H  
ATOM   2284  HB3 GLN 1 150      29.840  25.209  39.623  0.00  0.00           H  
ATOM   2285  HG2 GLN 1 150      28.113  25.906  41.170  0.00  0.00           H  
ATOM   2286  HG3 GLN 1 150      29.180  26.974  42.004  0.00  0.00           H  
ATOM   2287 HE21 GLN 1 150      27.656  29.517  40.023  0.00  0.00           H  
ATOM   2288 HE22 GLN 1 150      27.905  28.859  41.535  0.00  0.00           H  
ATOM   2289  N   THR 1 151      32.995  23.627  41.319  0.00  0.00           N  
ATOM   2290  CA  THR 1 151      34.186  22.846  40.773  0.00  0.00           C  
ATOM   2291  C   THR 1 151      35.044  22.419  41.916  0.00  0.00           C  
ATOM   2292  O   THR 1 151      34.903  22.802  43.084  0.00  0.00           O  
ATOM   2293  CB  THR 1 151      34.996  23.832  39.900  0.00  0.00           C  
ATOM   2294  OG1 THR 1 151      35.935  24.685  40.602  0.00  0.00           O  
ATOM   2295  CG2 THR 1 151      34.400  24.956  38.857  0.00  0.00           C  
ATOM   2296  H   THR 1 151      33.066  24.115  42.200  0.00  0.00           H  
ATOM   2297  HA  THR 1 151      33.888  22.038  40.104  0.00  0.00           H  
ATOM   2298  HB  THR 1 151      35.694  23.340  39.223  0.00  0.00           H  
ATOM   2299  HG1 THR 1 151      35.485  25.425  41.017  0.00  0.00           H  
ATOM   2300 HG21 THR 1 151      33.770  24.528  38.077  0.00  0.00           H  
ATOM   2301 HG22 THR 1 151      33.889  25.788  39.342  0.00  0.00           H  
ATOM   2302 HG23 THR 1 151      35.215  25.550  38.443  0.00  0.00           H  
ATOM   2303  N   HIS 1 152      35.967  21.495  41.618  0.00  0.00           N  
ATOM   2304  CA  HIS 1 152      36.831  20.993  42.738  0.00  0.00           C  
ATOM   2305  C   HIS 1 152      38.151  21.836  42.990  0.00  0.00           C  
ATOM   2306  O   HIS 1 152      39.086  21.292  43.626  0.00  0.00           O  
ATOM   2307  CB  HIS 1 152      37.148  19.471  42.460  0.00  0.00           C  
ATOM   2308  CG  HIS 1 152      36.090  18.492  42.299  0.00  0.00           C  
ATOM   2309  ND1 HIS 1 152      35.226  18.459  41.216  0.00  0.00           N  
ATOM   2310  CD2 HIS 1 152      35.475  17.696  43.216  0.00  0.00           C  
ATOM   2311  CE1 HIS 1 152      34.168  17.654  41.473  0.00  0.00           C  
ATOM   2312  NE2 HIS 1 152      34.264  17.200  42.768  0.00  0.00           N  
ATOM   2313  H   HIS 1 152      36.282  21.444  40.660  0.00  0.00           H  
ATOM   2314  HA  HIS 1 152      36.315  21.047  43.697  0.00  0.00           H  
ATOM   2315  HB2 HIS 1 152      37.745  19.395  41.551  0.00  0.00           H  
ATOM   2316  HB3 HIS 1 152      37.782  19.143  43.284  0.00  0.00           H  
ATOM   2317  HD1 HIS 1 152      35.336  18.993  40.366  0.00  0.00           H  
ATOM   2318  HD2 HIS 1 152      35.777  17.528  44.239  0.00  0.00           H  
ATOM   2319  HE1 HIS 1 152      33.321  17.464  40.831  0.00  0.00           H  
ATOM   2320  N   VAL 1 153      38.244  23.078  42.492  0.00  0.00           N  
ATOM   2321  CA  VAL 1 153      39.502  23.912  42.517  0.00  0.00           C  
ATOM   2322  C   VAL 1 153      39.792  24.406  44.012  0.00  0.00           C  
ATOM   2323  O   VAL 1 153      38.811  24.936  44.685  0.00  0.00           O  
ATOM   2324  CB  VAL 1 153      39.223  25.004  41.485  0.00  0.00           C  
ATOM   2325  CG1 VAL 1 153      40.208  26.173  41.602  0.00  0.00           C  
ATOM   2326  CG2 VAL 1 153      39.313  24.548  39.983  0.00  0.00           C  
ATOM   2327  H   VAL 1 153      37.410  23.392  42.018  0.00  0.00           H  
ATOM   2328  HA  VAL 1 153      40.309  23.279  42.147  0.00  0.00           H  
ATOM   2329  HB  VAL 1 153      38.220  25.411  41.615  0.00  0.00           H  
ATOM   2330 HG11 VAL 1 153      39.795  26.999  42.181  0.00  0.00           H  
ATOM   2331 HG12 VAL 1 153      41.139  25.832  42.055  0.00  0.00           H  
ATOM   2332 HG13 VAL 1 153      40.371  26.694  40.658  0.00  0.00           H  
ATOM   2333 HG21 VAL 1 153      38.979  25.374  39.355  0.00  0.00           H  
ATOM   2334 HG22 VAL 1 153      40.348  24.254  39.804  0.00  0.00           H  
ATOM   2335 HG23 VAL 1 153      38.531  23.835  39.724  0.00  0.00           H  
ATOM   2336  N   PRO 1 154      41.053  24.541  44.411  0.00  0.00           N  
ATOM   2337  CA  PRO 1 154      41.291  25.109  45.759  0.00  0.00           C  
ATOM   2338  C   PRO 1 154      41.027  26.549  45.850  0.00  0.00           C  
ATOM   2339  O   PRO 1 154      41.112  27.303  44.917  0.00  0.00           O  
ATOM   2340  CB  PRO 1 154      42.700  24.721  46.066  0.00  0.00           C  
ATOM   2341  CG  PRO 1 154      43.057  23.486  45.236  0.00  0.00           C  
ATOM   2342  CD  PRO 1 154      42.217  23.750  44.014  0.00  0.00           C  
ATOM   2343  HA  PRO 1 154      40.545  24.567  46.340  0.00  0.00           H  
ATOM   2344  HB2 PRO 1 154      43.305  25.534  45.664  0.00  0.00           H  
ATOM   2345  HB3 PRO 1 154      42.940  24.673  47.128  0.00  0.00           H  
ATOM   2346  HG2 PRO 1 154      44.125  23.449  45.019  0.00  0.00           H  
ATOM   2347  HG3 PRO 1 154      42.713  22.555  45.687  0.00  0.00           H  
ATOM   2348  HD2 PRO 1 154      41.797  22.868  43.530  0.00  0.00           H  
ATOM   2349  HD3 PRO 1 154      42.758  24.322  43.260  0.00  0.00           H  
ATOM   2350  N   ASN 1 155      40.893  26.891  47.093  0.00  0.00           N  
ATOM   2351  CA  ASN 1 155      40.575  28.295  47.519  0.00  0.00           C  
ATOM   2352  C   ASN 1 155      41.802  29.181  47.686  0.00  0.00           C  
ATOM   2353  O   ASN 1 155      41.939  29.872  48.680  0.00  0.00           O  
ATOM   2354  CB  ASN 1 155      39.642  28.146  48.764  0.00  0.00           C  
ATOM   2355  CG  ASN 1 155      39.121  29.618  49.109  0.00  0.00           C  
ATOM   2356  OD1 ASN 1 155      38.974  30.438  48.249  0.00  0.00           O  
ATOM   2357  ND2 ASN 1 155      38.802  29.802  50.392  0.00  0.00           N  
ATOM   2358  H   ASN 1 155      41.237  26.307  47.841  0.00  0.00           H  
ATOM   2359  HA  ASN 1 155      39.942  28.693  46.726  0.00  0.00           H  
ATOM   2360  HB2 ASN 1 155      38.714  27.609  48.568  0.00  0.00           H  
ATOM   2361  HB3 ASN 1 155      40.245  27.808  49.606  0.00  0.00           H  
ATOM   2362 HD21 ASN 1 155      38.599  30.730  50.734  0.00  0.00           H  
ATOM   2363 HD22 ASN 1 155      38.794  28.928  50.898  0.00  0.00           H  
ATOM   2364  N   LEU 1 156      42.609  29.263  46.607  0.00  0.00           N  
ATOM   2365  CA  LEU 1 156      43.740  30.120  46.490  0.00  0.00           C  
ATOM   2366  C   LEU 1 156      43.921  30.620  45.055  0.00  0.00           C  
ATOM   2367  O   LEU 1 156      43.604  29.947  44.098  0.00  0.00           O  
ATOM   2368  CB  LEU 1 156      44.885  29.329  47.030  0.00  0.00           C  
ATOM   2369  CG  LEU 1 156      46.335  29.837  46.503  0.00  0.00           C  
ATOM   2370  CD1 LEU 1 156      47.332  29.347  47.526  0.00  0.00           C  
ATOM   2371  CD2 LEU 1 156      46.708  29.343  45.125  0.00  0.00           C  
ATOM   2372  H   LEU 1 156      42.377  28.709  45.795  0.00  0.00           H  
ATOM   2373  HA  LEU 1 156      43.515  31.014  47.072  0.00  0.00           H  
ATOM   2374  HB2 LEU 1 156      44.907  29.393  48.118  0.00  0.00           H  
ATOM   2375  HB3 LEU 1 156      44.865  28.252  46.859  0.00  0.00           H  
ATOM   2376  HG  LEU 1 156      46.248  30.921  46.423  0.00  0.00           H  
ATOM   2377 HD11 LEU 1 156      47.206  28.275  47.675  0.00  0.00           H  
ATOM   2378 HD12 LEU 1 156      48.354  29.553  47.210  0.00  0.00           H  
ATOM   2379 HD13 LEU 1 156      47.340  29.795  48.519  0.00  0.00           H  
ATOM   2380 HD21 LEU 1 156      47.155  28.358  45.260  0.00  0.00           H  
ATOM   2381 HD22 LEU 1 156      45.937  29.314  44.355  0.00  0.00           H  
ATOM   2382 HD23 LEU 1 156      47.477  29.984  44.694  0.00  0.00           H  
ATOM   2383  N   PHE 1 157      44.298  31.904  44.864  0.00  0.00           N  
ATOM   2384  CA  PHE 1 157      44.810  32.334  43.558  0.00  0.00           C  
ATOM   2385  C   PHE 1 157      46.152  33.193  43.599  0.00  0.00           C  
ATOM   2386  O   PHE 1 157      46.671  33.619  44.656  0.00  0.00           O  
ATOM   2387  CB  PHE 1 157      43.620  33.093  42.935  0.00  0.00           C  
ATOM   2388  CG  PHE 1 157      43.267  34.359  43.587  0.00  0.00           C  
ATOM   2389  CD1 PHE 1 157      42.239  34.467  44.554  0.00  0.00           C  
ATOM   2390  CD2 PHE 1 157      44.054  35.541  43.374  0.00  0.00           C  
ATOM   2391  CE1 PHE 1 157      41.854  35.660  45.117  0.00  0.00           C  
ATOM   2392  CE2 PHE 1 157      43.735  36.752  43.950  0.00  0.00           C  
ATOM   2393  CZ  PHE 1 157      42.647  36.782  44.845  0.00  0.00           C  
ATOM   2394  H   PHE 1 157      44.422  32.521  45.654  0.00  0.00           H  
ATOM   2395  HA  PHE 1 157      44.976  31.484  42.895  0.00  0.00           H  
ATOM   2396  HB2 PHE 1 157      43.938  33.329  41.919  0.00  0.00           H  
ATOM   2397  HB3 PHE 1 157      42.778  32.411  42.811  0.00  0.00           H  
ATOM   2398  HD1 PHE 1 157      41.728  33.557  44.833  0.00  0.00           H  
ATOM   2399  HD2 PHE 1 157      44.835  35.581  42.630  0.00  0.00           H  
ATOM   2400  HE1 PHE 1 157      41.092  35.679  45.882  0.00  0.00           H  
ATOM   2401  HE2 PHE 1 157      44.214  37.688  43.704  0.00  0.00           H  
ATOM   2402  HZ  PHE 1 157      42.371  37.691  45.358  0.00  0.00           H  
ATOM   2403  N   SER 1 158      46.812  33.440  42.456  0.00  0.00           N  
ATOM   2404  CA  SER 1 158      48.138  34.144  42.440  0.00  0.00           C  
ATOM   2405  C   SER 1 158      48.374  34.984  41.229  0.00  0.00           C  
ATOM   2406  O   SER 1 158      48.155  34.626  40.078  0.00  0.00           O  
ATOM   2407  CB  SER 1 158      49.293  33.191  42.596  0.00  0.00           C  
ATOM   2408  OG  SER 1 158      49.309  32.322  41.533  0.00  0.00           O  
ATOM   2409  H   SER 1 158      46.422  33.042  41.613  0.00  0.00           H  
ATOM   2410  HA  SER 1 158      48.266  34.808  43.294  0.00  0.00           H  
ATOM   2411  HB2 SER 1 158      50.220  33.763  42.640  0.00  0.00           H  
ATOM   2412  HB3 SER 1 158      49.262  32.573  43.493  0.00  0.00           H  
ATOM   2413  HG  SER 1 158      48.742  31.575  41.739  0.00  0.00           H  
ATOM   2414  N   LEU 1 159      48.913  36.230  41.372  0.00  0.00           N  
ATOM   2415  CA  LEU 1 159      48.917  37.216  40.358  0.00  0.00           C  
ATOM   2416  C   LEU 1 159      50.341  37.689  40.119  0.00  0.00           C  
ATOM   2417  O   LEU 1 159      51.051  38.043  41.070  0.00  0.00           O  
ATOM   2418  CB  LEU 1 159      48.073  38.413  40.937  0.00  0.00           C  
ATOM   2419  CG  LEU 1 159      47.861  39.666  40.063  0.00  0.00           C  
ATOM   2420  CD1 LEU 1 159      46.664  39.631  39.151  0.00  0.00           C  
ATOM   2421  CD2 LEU 1 159      47.662  40.776  41.108  0.00  0.00           C  
ATOM   2422  H   LEU 1 159      49.258  36.590  42.250  0.00  0.00           H  
ATOM   2423  HA  LEU 1 159      48.488  36.785  39.454  0.00  0.00           H  
ATOM   2424  HB2 LEU 1 159      47.059  38.051  41.107  0.00  0.00           H  
ATOM   2425  HB3 LEU 1 159      48.482  38.715  41.901  0.00  0.00           H  
ATOM   2426  HG  LEU 1 159      48.823  39.832  39.578  0.00  0.00           H  
ATOM   2427 HD11 LEU 1 159      46.566  38.715  38.569  0.00  0.00           H  
ATOM   2428 HD12 LEU 1 159      45.685  39.890  39.554  0.00  0.00           H  
ATOM   2429 HD13 LEU 1 159      46.745  40.469  38.459  0.00  0.00           H  
ATOM   2430 HD21 LEU 1 159      47.532  41.691  40.529  0.00  0.00           H  
ATOM   2431 HD22 LEU 1 159      46.731  40.579  41.639  0.00  0.00           H  
ATOM   2432 HD23 LEU 1 159      48.516  40.850  41.780  0.00  0.00           H  
ATOM   2433  N   GLN 1 160      50.748  37.740  38.836  0.00  0.00           N  
ATOM   2434  CA  GLN 1 160      51.931  38.381  38.324  0.00  0.00           C  
ATOM   2435  C   GLN 1 160      51.660  39.540  37.407  0.00  0.00           C  
ATOM   2436  O   GLN 1 160      50.846  39.306  36.414  0.00  0.00           O  
ATOM   2437  CB  GLN 1 160      52.809  37.297  37.688  0.00  0.00           C  
ATOM   2438  CG  GLN 1 160      54.271  37.751  37.317  0.00  0.00           C  
ATOM   2439  CD  GLN 1 160      54.865  36.912  36.119  0.00  0.00           C  
ATOM   2440  OE1 GLN 1 160      54.149  36.439  35.241  0.00  0.00           O  
ATOM   2441  NE2 GLN 1 160      56.093  36.582  36.218  0.00  0.00           N  
ATOM   2442  H   GLN 1 160      50.077  37.411  38.156  0.00  0.00           H  
ATOM   2443  HA  GLN 1 160      52.403  38.863  39.180  0.00  0.00           H  
ATOM   2444  HB2 GLN 1 160      52.825  36.483  38.413  0.00  0.00           H  
ATOM   2445  HB3 GLN 1 160      52.294  36.989  36.778  0.00  0.00           H  
ATOM   2446  HG2 GLN 1 160      54.336  38.774  36.948  0.00  0.00           H  
ATOM   2447  HG3 GLN 1 160      54.836  37.704  38.248  0.00  0.00           H  
ATOM   2448 HE21 GLN 1 160      56.430  35.911  35.543  0.00  0.00           H  
ATOM   2449 HE22 GLN 1 160      56.771  36.899  36.896  0.00  0.00           H  
ATOM   2450  N   LEU 1 161      52.373  40.657  37.533  0.00  0.00           N  
ATOM   2451  CA  LEU 1 161      52.387  41.785  36.607  0.00  0.00           C  
ATOM   2452  C   LEU 1 161      53.755  42.045  36.066  0.00  0.00           C  
ATOM   2453  O   LEU 1 161      54.706  41.984  36.911  0.00  0.00           O  
ATOM   2454  CB  LEU 1 161      51.847  42.998  37.335  0.00  0.00           C  
ATOM   2455  CG  LEU 1 161      50.291  42.937  37.753  0.00  0.00           C  
ATOM   2456  CD1 LEU 1 161      49.902  44.221  38.252  0.00  0.00           C  
ATOM   2457  CD2 LEU 1 161      49.376  42.543  36.568  0.00  0.00           C  
ATOM   2458  H   LEU 1 161      52.939  40.796  38.358  0.00  0.00           H  
ATOM   2459  HA  LEU 1 161      51.740  41.579  35.754  0.00  0.00           H  
ATOM   2460  HB2 LEU 1 161      52.344  43.083  38.301  0.00  0.00           H  
ATOM   2461  HB3 LEU 1 161      51.999  43.815  36.629  0.00  0.00           H  
ATOM   2462  HG  LEU 1 161      50.231  42.155  38.510  0.00  0.00           H  
ATOM   2463 HD11 LEU 1 161      49.895  45.061  37.557  0.00  0.00           H  
ATOM   2464 HD12 LEU 1 161      48.896  44.142  38.664  0.00  0.00           H  
ATOM   2465 HD13 LEU 1 161      50.548  44.544  39.069  0.00  0.00           H  
ATOM   2466 HD21 LEU 1 161      49.809  42.806  35.603  0.00  0.00           H  
ATOM   2467 HD22 LEU 1 161      49.265  41.461  36.642  0.00  0.00           H  
ATOM   2468 HD23 LEU 1 161      48.346  42.880  36.680  0.00  0.00           H  
ATOM   2469  N   CYS 1 162      53.982  42.509  34.809  0.00  0.00           N  
ATOM   2470  CA  CYS 1 162      55.350  42.581  34.225  0.00  0.00           C  
ATOM   2471  C   CYS 1 162      55.772  43.964  33.772  0.00  0.00           C  
ATOM   2472  O   CYS 1 162      56.957  44.207  33.433  0.00  0.00           O  
ATOM   2473  CB  CYS 1 162      55.449  41.478  33.188  0.00  0.00           C  
ATOM   2474  SG  CYS 1 162      55.379  39.775  33.874  0.00  0.00           S  
ATOM   2475  H   CYS 1 162      53.262  42.493  34.100  0.00  0.00           H  
ATOM   2476  HA  CYS 1 162      56.066  42.297  34.995  0.00  0.00           H  
ATOM   2477  HB2 CYS 1 162      54.743  41.616  32.369  0.00  0.00           H  
ATOM   2478  HB3 CYS 1 162      56.411  41.695  32.722  0.00  0.00           H  
ATOM   2479  N   GLY 1 163      54.835  44.884  33.785  0.00  0.00           N  
ATOM   2480  CA  GLY 1 163      54.966  46.360  33.573  0.00  0.00           C  
ATOM   2481  C   GLY 1 163      55.775  46.881  32.359  0.00  0.00           C  
ATOM   2482  O   GLY 1 163      55.642  46.204  31.301  0.00  0.00           O  
ATOM   2483  H   GLY 1 163      53.886  44.660  34.052  0.00  0.00           H  
ATOM   2484  HA2 GLY 1 163      54.016  46.892  33.630  0.00  0.00           H  
ATOM   2485  HA3 GLY 1 163      55.491  46.804  34.419  0.00  0.00           H  
ATOM   2486  N   ALA 1 164      56.511  47.952  32.398  0.00  0.00           N  
ATOM   2487  CA  ALA 1 164      57.167  48.659  31.313  0.00  0.00           C  
ATOM   2488  C   ALA 1 164      58.416  49.511  31.717  0.00  0.00           C  
ATOM   2489  O   ALA 1 164      58.359  49.964  32.880  0.00  0.00           O  
ATOM   2490  CB  ALA 1 164      56.190  49.367  30.382  0.00  0.00           C  
ATOM   2491  H   ALA 1 164      56.515  48.475  33.262  0.00  0.00           H  
ATOM   2492  HA  ALA 1 164      57.552  47.931  30.599  0.00  0.00           H  
ATOM   2493  HB1 ALA 1 164      56.540  49.683  29.400  0.00  0.00           H  
ATOM   2494  HB2 ALA 1 164      55.236  48.875  30.191  0.00  0.00           H  
ATOM   2495  HB3 ALA 1 164      55.869  50.247  30.939  0.00  0.00           H  
ATOM   2496  N   GLY 1 165      59.409  49.650  30.872  0.00  0.00           N  
ATOM   2497  CA  GLY 1 165      60.618  50.446  31.131  0.00  0.00           C  
ATOM   2498  C   GLY 1 165      61.505  50.510  29.819  0.00  0.00           C  
ATOM   2499  O   GLY 1 165      61.452  49.642  28.928  0.00  0.00           O  
ATOM   2500  H   GLY 1 165      59.353  49.024  30.081  0.00  0.00           H  
ATOM   2501  HA2 GLY 1 165      60.434  51.481  31.418  0.00  0.00           H  
ATOM   2502  HA3 GLY 1 165      61.195  49.960  31.917  0.00  0.00           H  
ATOM   2503  N   PHE 1 166      62.221  51.674  29.581  0.00  0.00           N  
ATOM   2504  CA  PHE 1 166      62.963  51.862  28.315  0.00  0.00           C  
ATOM   2505  C   PHE 1 166      64.104  50.921  28.171  0.00  0.00           C  
ATOM   2506  O   PHE 1 166      64.635  50.404  29.178  0.00  0.00           O  
ATOM   2507  CB  PHE 1 166      63.594  53.322  28.287  0.00  0.00           C  
ATOM   2508  CG  PHE 1 166      62.551  54.436  28.205  0.00  0.00           C  
ATOM   2509  CD1 PHE 1 166      61.969  54.743  26.904  0.00  0.00           C  
ATOM   2510  CD2 PHE 1 166      62.219  55.174  29.358  0.00  0.00           C  
ATOM   2511  CE1 PHE 1 166      61.048  55.747  26.829  0.00  0.00           C  
ATOM   2512  CE2 PHE 1 166      61.256  56.188  29.252  0.00  0.00           C  
ATOM   2513  CZ  PHE 1 166      60.641  56.446  28.004  0.00  0.00           C  
ATOM   2514  H   PHE 1 166      62.262  52.341  30.339  0.00  0.00           H  
ATOM   2515  HA  PHE 1 166      62.224  51.761  27.520  0.00  0.00           H  
ATOM   2516  HB2 PHE 1 166      64.268  53.606  29.095  0.00  0.00           H  
ATOM   2517  HB3 PHE 1 166      64.275  53.469  27.448  0.00  0.00           H  
ATOM   2518  HD1 PHE 1 166      62.205  54.215  25.992  0.00  0.00           H  
ATOM   2519  HD2 PHE 1 166      62.626  55.016  30.346  0.00  0.00           H  
ATOM   2520  HE1 PHE 1 166      60.636  56.092  25.892  0.00  0.00           H  
ATOM   2521  HE2 PHE 1 166      61.060  56.728  30.166  0.00  0.00           H  
ATOM   2522  HZ  PHE 1 166      59.821  57.145  27.940  0.00  0.00           H  
ATOM   2523  N   PRO 1 167      64.562  50.641  26.936  0.00  0.00           N  
ATOM   2524  CA  PRO 1 167      63.986  51.009  25.624  0.00  0.00           C  
ATOM   2525  C   PRO 1 167      62.558  50.391  25.407  0.00  0.00           C  
ATOM   2526  O   PRO 1 167      62.269  49.295  25.920  0.00  0.00           O  
ATOM   2527  CB  PRO 1 167      65.007  50.524  24.616  0.00  0.00           C  
ATOM   2528  CG  PRO 1 167      66.315  50.664  25.393  0.00  0.00           C  
ATOM   2529  CD  PRO 1 167      65.943  50.105  26.703  0.00  0.00           C  
ATOM   2530  HA  PRO 1 167      63.857  52.080  25.463  0.00  0.00           H  
ATOM   2531  HB2 PRO 1 167      64.724  49.520  24.297  0.00  0.00           H  
ATOM   2532  HB3 PRO 1 167      65.118  51.117  23.708  0.00  0.00           H  
ATOM   2533  HG2 PRO 1 167      67.066  49.989  24.983  0.00  0.00           H  
ATOM   2534  HG3 PRO 1 167      66.741  51.665  25.462  0.00  0.00           H  
ATOM   2535  HD2 PRO 1 167      66.675  50.467  27.425  0.00  0.00           H  
ATOM   2536  HD3 PRO 1 167      65.984  49.016  26.681  0.00  0.00           H  
ATOM   2537  N   LEU 1 168      61.623  51.036  24.644  0.00  0.00           N  
ATOM   2538  CA  LEU 1 168      60.317  50.422  24.332  0.00  0.00           C  
ATOM   2539  C   LEU 1 168      60.053  50.219  22.822  0.00  0.00           C  
ATOM   2540  O   LEU 1 168      60.580  50.979  22.029  0.00  0.00           O  
ATOM   2541  CB  LEU 1 168      59.239  51.250  24.811  0.00  0.00           C  
ATOM   2542  CG  LEU 1 168      59.050  51.483  26.297  0.00  0.00           C  
ATOM   2543  CD1 LEU 1 168      58.134  52.641  26.645  0.00  0.00           C  
ATOM   2544  CD2 LEU 1 168      58.699  50.169  26.997  0.00  0.00           C  
ATOM   2545  H   LEU 1 168      62.004  51.753  24.042  0.00  0.00           H  
ATOM   2546  HA  LEU 1 168      60.217  49.428  24.767  0.00  0.00           H  
ATOM   2547  HB2 LEU 1 168      59.270  52.215  24.307  0.00  0.00           H  
ATOM   2548  HB3 LEU 1 168      58.274  50.799  24.575  0.00  0.00           H  
ATOM   2549  HG  LEU 1 168      59.978  51.717  26.818  0.00  0.00           H  
ATOM   2550 HD11 LEU 1 168      58.029  52.820  27.715  0.00  0.00           H  
ATOM   2551 HD12 LEU 1 168      58.640  53.509  26.222  0.00  0.00           H  
ATOM   2552 HD13 LEU 1 168      57.096  52.443  26.378  0.00  0.00           H  
ATOM   2553 HD21 LEU 1 168      59.529  49.463  26.955  0.00  0.00           H  
ATOM   2554 HD22 LEU 1 168      58.589  50.414  28.054  0.00  0.00           H  
ATOM   2555 HD23 LEU 1 168      57.760  49.701  26.703  0.00  0.00           H  
ATOM   2556  N   ASN 1 169      59.240  49.227  22.510  0.00  0.00           N  
ATOM   2557  CA  ASN 1 169      58.855  48.848  21.161  0.00  0.00           C  
ATOM   2558  C   ASN 1 169      57.896  49.854  20.576  0.00  0.00           C  
ATOM   2559  O   ASN 1 169      57.992  50.118  19.419  0.00  0.00           O  
ATOM   2560  CB  ASN 1 169      58.261  47.438  21.164  0.00  0.00           C  
ATOM   2561  CG  ASN 1 169      57.701  47.070  19.763  0.00  0.00           C  
ATOM   2562  OD1 ASN 1 169      58.383  46.949  18.768  0.00  0.00           O  
ATOM   2563  ND2 ASN 1 169      56.374  47.143  19.576  0.00  0.00           N  
ATOM   2564  H   ASN 1 169      58.955  48.648  23.287  0.00  0.00           H  
ATOM   2565  HA  ASN 1 169      59.758  48.988  20.566  0.00  0.00           H  
ATOM   2566  HB2 ASN 1 169      59.053  46.736  21.423  0.00  0.00           H  
ATOM   2567  HB3 ASN 1 169      57.471  47.336  21.908  0.00  0.00           H  
ATOM   2568 HD21 ASN 1 169      55.978  47.109  18.648  0.00  0.00           H  
ATOM   2569 HD22 ASN 1 169      55.781  47.054  20.389  0.00  0.00           H  
ATOM   2570  N   GLN 1 170      56.967  50.326  21.336  0.00  0.00           N  
ATOM   2571  CA  GLN 1 170      55.812  51.188  20.910  0.00  0.00           C  
ATOM   2572  C   GLN 1 170      56.242  52.726  20.744  0.00  0.00           C  
ATOM   2573  O   GLN 1 170      57.257  53.019  21.347  0.00  0.00           O  
ATOM   2574  CB  GLN 1 170      54.672  50.940  21.855  0.00  0.00           C  
ATOM   2575  CG  GLN 1 170      53.870  49.631  21.747  0.00  0.00           C  
ATOM   2576  CD  GLN 1 170      54.471  48.317  22.184  0.00  0.00           C  
ATOM   2577  OE1 GLN 1 170      55.370  48.219  23.067  0.00  0.00           O  
ATOM   2578  NE2 GLN 1 170      54.043  47.289  21.651  0.00  0.00           N  
ATOM   2579  H   GLN 1 170      56.976  50.097  22.320  0.00  0.00           H  
ATOM   2580  HA  GLN 1 170      55.423  50.819  19.961  0.00  0.00           H  
ATOM   2581  HB2 GLN 1 170      54.967  51.213  22.869  0.00  0.00           H  
ATOM   2582  HB3 GLN 1 170      53.946  51.676  21.510  0.00  0.00           H  
ATOM   2583  HG2 GLN 1 170      53.019  49.943  22.351  0.00  0.00           H  
ATOM   2584  HG3 GLN 1 170      53.422  49.532  20.759  0.00  0.00           H  
ATOM   2585 HE21 GLN 1 170      54.303  46.370  21.978  0.00  0.00           H  
ATOM   2586 HE22 GLN 1 170      53.379  47.265  20.890  0.00  0.00           H  
ATOM   2587  N   SER 1 171      55.459  53.440  20.070  0.00  0.00           N  
ATOM   2588  CA  SER 1 171      55.397  54.958  20.082  0.00  0.00           C  
ATOM   2589  C   SER 1 171      54.073  55.600  19.653  0.00  0.00           C  
ATOM   2590  O   SER 1 171      53.634  56.610  20.145  0.00  0.00           O  
ATOM   2591  CB  SER 1 171      56.519  55.515  19.235  0.00  0.00           C  
ATOM   2592  OG  SER 1 171      56.513  55.004  17.858  0.00  0.00           O  
ATOM   2593  H   SER 1 171      54.750  53.087  19.443  0.00  0.00           H  
ATOM   2594  HA  SER 1 171      55.473  55.237  21.133  0.00  0.00           H  
ATOM   2595  HB2 SER 1 171      56.398  56.598  19.219  0.00  0.00           H  
ATOM   2596  HB3 SER 1 171      57.468  55.338  19.740  0.00  0.00           H  
ATOM   2597  HG  SER 1 171      57.046  54.210  17.946  0.00  0.00           H  
ATOM   2598  N   GLU 1 172      53.303  54.988  18.697  0.00  0.00           N  
ATOM   2599  CA  GLU 1 172      51.936  55.322  18.397  0.00  0.00           C  
ATOM   2600  C   GLU 1 172      51.090  55.203  19.584  0.00  0.00           C  
ATOM   2601  O   GLU 1 172      50.469  56.189  20.036  0.00  0.00           O  
ATOM   2602  CB  GLU 1 172      51.835  56.664  17.639  0.00  0.00           C  
ATOM   2603  CG  GLU 1 172      52.471  56.464  16.240  0.00  0.00           C  
ATOM   2604  CD  GLU 1 172      52.203  57.536  15.183  0.00  0.00           C  
ATOM   2605  OE1 GLU 1 172      51.035  58.094  14.960  0.00  0.00           O  
ATOM   2606  OE2 GLU 1 172      53.044  57.771  14.299  0.00  0.00           O  
ATOM   2607  H   GLU 1 172      53.818  54.327  18.134  0.00  0.00           H  
ATOM   2608  HA  GLU 1 172      51.563  54.547  17.728  0.00  0.00           H  
ATOM   2609  HB2 GLU 1 172      50.809  56.942  17.399  0.00  0.00           H  
ATOM   2610  HB3 GLU 1 172      52.294  57.513  18.145  0.00  0.00           H  
ATOM   2611  HG2 GLU 1 172      53.559  56.410  16.217  0.00  0.00           H  
ATOM   2612  HG3 GLU 1 172      52.089  55.499  15.907  0.00  0.00           H  
ATOM   2613  N   VAL 1 173      51.140  54.046  20.199  0.00  0.00           N  
ATOM   2614  CA  VAL 1 173      50.295  53.598  21.247  0.00  0.00           C  
ATOM   2615  C   VAL 1 173      51.091  53.366  22.548  0.00  0.00           C  
ATOM   2616  O   VAL 1 173      52.329  53.450  22.507  0.00  0.00           O  
ATOM   2617  CB  VAL 1 173      49.635  52.320  20.615  0.00  0.00           C  
ATOM   2618  CG1 VAL 1 173      49.005  52.534  19.176  0.00  0.00           C  
ATOM   2619  CG2 VAL 1 173      50.556  51.131  20.585  0.00  0.00           C  
ATOM   2620  H   VAL 1 173      51.867  53.408  19.908  0.00  0.00           H  
ATOM   2621  HA  VAL 1 173      49.592  54.414  21.414  0.00  0.00           H  
ATOM   2622  HB  VAL 1 173      48.828  52.003  21.276  0.00  0.00           H  
ATOM   2623 HG11 VAL 1 173      48.177  53.238  19.261  0.00  0.00           H  
ATOM   2624 HG12 VAL 1 173      49.755  52.782  18.425  0.00  0.00           H  
ATOM   2625 HG13 VAL 1 173      48.433  51.676  18.824  0.00  0.00           H  
ATOM   2626 HG21 VAL 1 173      50.092  50.418  19.904  0.00  0.00           H  
ATOM   2627 HG22 VAL 1 173      51.537  51.413  20.202  0.00  0.00           H  
ATOM   2628 HG23 VAL 1 173      50.777  50.647  21.537  0.00  0.00           H  
ATOM   2629  N   LEU 1 174      50.415  53.064  23.694  0.00  0.00           N  
ATOM   2630  CA  LEU 1 174      50.995  52.918  25.064  0.00  0.00           C  
ATOM   2631  C   LEU 1 174      51.798  51.534  25.164  0.00  0.00           C  
ATOM   2632  O   LEU 1 174      51.549  50.630  24.365  0.00  0.00           O  
ATOM   2633  CB  LEU 1 174      49.848  53.056  26.133  0.00  0.00           C  
ATOM   2634  CG  LEU 1 174      49.398  54.598  26.408  0.00  0.00           C  
ATOM   2635  CD1 LEU 1 174      49.015  55.395  25.162  0.00  0.00           C  
ATOM   2636  CD2 LEU 1 174      48.251  54.406  27.409  0.00  0.00           C  
ATOM   2637  H   LEU 1 174      49.414  53.085  23.565  0.00  0.00           H  
ATOM   2638  HA  LEU 1 174      51.794  53.651  25.173  0.00  0.00           H  
ATOM   2639  HB2 LEU 1 174      48.974  52.502  25.789  0.00  0.00           H  
ATOM   2640  HB3 LEU 1 174      50.234  52.654  27.069  0.00  0.00           H  
ATOM   2641  HG  LEU 1 174      50.188  55.146  26.922  0.00  0.00           H  
ATOM   2642 HD11 LEU 1 174      48.438  54.669  24.588  0.00  0.00           H  
ATOM   2643 HD12 LEU 1 174      48.626  56.386  25.395  0.00  0.00           H  
ATOM   2644 HD13 LEU 1 174      49.929  55.510  24.579  0.00  0.00           H  
ATOM   2645 HD21 LEU 1 174      48.049  55.432  27.714  0.00  0.00           H  
ATOM   2646 HD22 LEU 1 174      47.333  54.000  26.984  0.00  0.00           H  
ATOM   2647 HD23 LEU 1 174      48.461  53.810  28.297  0.00  0.00           H  
ATOM   2648  N   ALA 1 175      52.658  51.487  26.159  0.00  0.00           N  
ATOM   2649  CA  ALA 1 175      53.286  50.240  26.712  0.00  0.00           C  
ATOM   2650  C   ALA 1 175      52.388  48.967  26.526  0.00  0.00           C  
ATOM   2651  O   ALA 1 175      51.411  48.786  27.253  0.00  0.00           O  
ATOM   2652  CB  ALA 1 175      54.602  50.106  26.063  0.00  0.00           C  
ATOM   2653  H   ALA 1 175      52.799  52.299  26.744  0.00  0.00           H  
ATOM   2654  HA  ALA 1 175      53.488  50.315  27.780  0.00  0.00           H  
ATOM   2655  HB1 ALA 1 175      54.600  50.210  24.978  0.00  0.00           H  
ATOM   2656  HB2 ALA 1 175      55.304  50.852  26.435  0.00  0.00           H  
ATOM   2657  HB3 ALA 1 175      55.048  49.143  26.313  0.00  0.00           H  
ATOM   2658  N   SER 1 176      52.820  47.958  25.770  0.00  0.00           N  
ATOM   2659  CA  SER 1 176      52.117  46.651  25.488  0.00  0.00           C  
ATOM   2660  C   SER 1 176      51.929  45.628  26.621  0.00  0.00           C  
ATOM   2661  O   SER 1 176      52.045  44.437  26.345  0.00  0.00           O  
ATOM   2662  CB  SER 1 176      50.799  47.013  24.844  0.00  0.00           C  
ATOM   2663  OG  SER 1 176      50.863  47.940  23.786  0.00  0.00           O  
ATOM   2664  H   SER 1 176      53.628  48.071  25.175  0.00  0.00           H  
ATOM   2665  HA  SER 1 176      52.718  46.063  24.794  0.00  0.00           H  
ATOM   2666  HB2 SER 1 176      50.175  46.201  24.471  0.00  0.00           H  
ATOM   2667  HB3 SER 1 176      50.179  47.521  25.583  0.00  0.00           H  
ATOM   2668  HG  SER 1 176      51.054  48.848  24.031  0.00  0.00           H  
ATOM   2669  N   VAL 1 177      51.640  45.985  27.919  0.00  0.00           N  
ATOM   2670  CA  VAL 1 177      52.032  45.288  29.130  0.00  0.00           C  
ATOM   2671  C   VAL 1 177      51.124  44.030  29.332  0.00  0.00           C  
ATOM   2672  O   VAL 1 177      50.062  43.867  28.630  0.00  0.00           O  
ATOM   2673  CB  VAL 1 177      52.042  46.272  30.346  0.00  0.00           C  
ATOM   2674  CG1 VAL 1 177      52.697  47.638  29.893  0.00  0.00           C  
ATOM   2675  CG2 VAL 1 177      50.553  46.557  30.789  0.00  0.00           C  
ATOM   2676  H   VAL 1 177      51.282  46.929  27.927  0.00  0.00           H  
ATOM   2677  HA  VAL 1 177      53.036  44.905  28.947  0.00  0.00           H  
ATOM   2678  HB  VAL 1 177      52.665  45.784  31.095  0.00  0.00           H  
ATOM   2679 HG11 VAL 1 177      53.593  47.519  29.285  0.00  0.00           H  
ATOM   2680 HG12 VAL 1 177      51.848  48.078  29.368  0.00  0.00           H  
ATOM   2681 HG13 VAL 1 177      52.908  48.182  30.813  0.00  0.00           H  
ATOM   2682 HG21 VAL 1 177      50.134  45.615  31.142  0.00  0.00           H  
ATOM   2683 HG22 VAL 1 177      50.639  47.217  31.651  0.00  0.00           H  
ATOM   2684 HG23 VAL 1 177      50.085  47.033  29.927  0.00  0.00           H  
ATOM   2685  N   GLY 1 178      51.515  43.067  30.203  0.00  0.00           N  
ATOM   2686  CA  GLY 1 178      50.980  41.659  30.423  0.00  0.00           C  
ATOM   2687  C   GLY 1 178      51.478  41.121  31.696  0.00  0.00           C  
ATOM   2688  O   GLY 1 178      52.268  41.766  32.377  0.00  0.00           O  
ATOM   2689  H   GLY 1 178      52.270  43.384  30.795  0.00  0.00           H  
ATOM   2690  HA2 GLY 1 178      49.903  41.746  30.276  0.00  0.00           H  
ATOM   2691  HA3 GLY 1 178      51.417  40.966  29.705  0.00  0.00           H  
ATOM   2692  N   GLY 1 179      50.940  39.963  32.079  0.00  0.00           N  
ATOM   2693  CA  GLY 1 179      51.286  39.185  33.296  0.00  0.00           C  
ATOM   2694  C   GLY 1 179      50.552  37.840  33.335  0.00  0.00           C  
ATOM   2695  O   GLY 1 179      50.068  37.392  32.320  0.00  0.00           O  
ATOM   2696  H   GLY 1 179      50.221  39.542  31.510  0.00  0.00           H  
ATOM   2697  HA2 GLY 1 179      52.360  39.020  33.382  0.00  0.00           H  
ATOM   2698  HA3 GLY 1 179      51.158  39.767  34.208  0.00  0.00           H  
ATOM   2699  N   SER 1 180      50.445  37.292  34.497  0.00  0.00           N  
ATOM   2700  CA  SER 1 180      49.704  36.033  34.710  0.00  0.00           C  
ATOM   2701  C   SER 1 180      48.654  36.061  35.830  0.00  0.00           C  
ATOM   2702  O   SER 1 180      49.029  36.621  36.846  0.00  0.00           O  
ATOM   2703  CB  SER 1 180      50.630  34.850  34.950  0.00  0.00           C  
ATOM   2704  OG  SER 1 180      51.762  34.855  34.061  0.00  0.00           O  
ATOM   2705  H   SER 1 180      50.876  37.791  35.262  0.00  0.00           H  
ATOM   2706  HA  SER 1 180      49.080  35.850  33.835  0.00  0.00           H  
ATOM   2707  HB2 SER 1 180      50.983  34.785  35.979  0.00  0.00           H  
ATOM   2708  HB3 SER 1 180      50.118  33.903  34.776  0.00  0.00           H  
ATOM   2709  HG  SER 1 180      52.450  35.369  34.489  0.00  0.00           H  
ATOM   2710  N   MET 1 181      47.555  35.443  35.828  0.00  0.00           N  
ATOM   2711  CA  MET 1 181      46.712  35.094  36.964  0.00  0.00           C  
ATOM   2712  C   MET 1 181      46.285  33.594  36.996  0.00  0.00           C  
ATOM   2713  O   MET 1 181      45.494  33.168  36.163  0.00  0.00           O  
ATOM   2714  CB  MET 1 181      45.478  35.984  36.866  0.00  0.00           C  
ATOM   2715  CG  MET 1 181      44.528  35.817  38.025  0.00  0.00           C  
ATOM   2716  SD  MET 1 181      42.972  36.641  37.747  0.00  0.00           S  
ATOM   2717  CE  MET 1 181      42.394  35.517  36.503  0.00  0.00           C  
ATOM   2718  H   MET 1 181      47.268  35.155  34.903  0.00  0.00           H  
ATOM   2719  HA  MET 1 181      47.227  35.361  37.887  0.00  0.00           H  
ATOM   2720  HB2 MET 1 181      45.758  37.034  36.769  0.00  0.00           H  
ATOM   2721  HB3 MET 1 181      44.918  35.932  35.932  0.00  0.00           H  
ATOM   2722  HG2 MET 1 181      44.255  34.783  38.238  0.00  0.00           H  
ATOM   2723  HG3 MET 1 181      45.002  36.226  38.917  0.00  0.00           H  
ATOM   2724  HE1 MET 1 181      42.481  36.152  35.622  0.00  0.00           H  
ATOM   2725  HE2 MET 1 181      43.093  34.681  36.474  0.00  0.00           H  
ATOM   2726  HE3 MET 1 181      41.358  35.224  36.669  0.00  0.00           H  
ATOM   2727  N   ILE 1 182      46.769  32.884  38.008  0.00  0.00           N  
ATOM   2728  CA  ILE 1 182      46.746  31.503  38.226  0.00  0.00           C  
ATOM   2729  C   ILE 1 182      45.559  31.262  39.231  0.00  0.00           C  
ATOM   2730  O   ILE 1 182      45.484  31.849  40.371  0.00  0.00           O  
ATOM   2731  CB  ILE 1 182      48.064  30.861  38.699  0.00  0.00           C  
ATOM   2732  CG1 ILE 1 182      49.461  31.358  38.071  0.00  0.00           C  
ATOM   2733  CG2 ILE 1 182      48.013  29.363  38.370  0.00  0.00           C  
ATOM   2734  CD1 ILE 1 182      49.778  30.996  36.666  0.00  0.00           C  
ATOM   2735  H   ILE 1 182      47.454  33.417  38.523  0.00  0.00           H  
ATOM   2736  HA  ILE 1 182      46.582  30.997  37.275  0.00  0.00           H  
ATOM   2737  HB  ILE 1 182      48.037  31.010  39.778  0.00  0.00           H  
ATOM   2738 HG12 ILE 1 182      49.427  32.445  38.139  0.00  0.00           H  
ATOM   2739 HG13 ILE 1 182      50.322  31.078  38.678  0.00  0.00           H  
ATOM   2740 HG21 ILE 1 182      48.891  28.839  38.749  0.00  0.00           H  
ATOM   2741 HG22 ILE 1 182      47.125  28.958  38.856  0.00  0.00           H  
ATOM   2742 HG23 ILE 1 182      48.077  29.109  37.313  0.00  0.00           H  
ATOM   2743 HD11 ILE 1 182      49.785  29.961  36.324  0.00  0.00           H  
ATOM   2744 HD12 ILE 1 182      48.951  31.436  36.108  0.00  0.00           H  
ATOM   2745 HD13 ILE 1 182      50.732  31.462  36.421  0.00  0.00           H  
ATOM   2746  N   ILE 1 183      44.591  30.477  38.853  0.00  0.00           N  
ATOM   2747  CA  ILE 1 183      43.373  30.228  39.616  0.00  0.00           C  
ATOM   2748  C   ILE 1 183      43.587  28.758  40.165  0.00  0.00           C  
ATOM   2749  O   ILE 1 183      43.785  27.848  39.396  0.00  0.00           O  
ATOM   2750  CB  ILE 1 183      42.070  30.437  38.727  0.00  0.00           C  
ATOM   2751  CG1 ILE 1 183      41.907  31.931  38.311  0.00  0.00           C  
ATOM   2752  CG2 ILE 1 183      40.764  30.012  39.390  0.00  0.00           C  
ATOM   2753  CD1 ILE 1 183      41.510  32.960  39.433  0.00  0.00           C  
ATOM   2754  H   ILE 1 183      44.636  30.086  37.923  0.00  0.00           H  
ATOM   2755  HA  ILE 1 183      43.327  30.886  40.484  0.00  0.00           H  
ATOM   2756  HB  ILE 1 183      42.161  29.979  37.742  0.00  0.00           H  
ATOM   2757 HG12 ILE 1 183      42.866  32.240  37.894  0.00  0.00           H  
ATOM   2758 HG13 ILE 1 183      41.142  32.022  37.539  0.00  0.00           H  
ATOM   2759 HG21 ILE 1 183      40.520  30.606  40.271  0.00  0.00           H  
ATOM   2760 HG22 ILE 1 183      39.914  29.984  38.708  0.00  0.00           H  
ATOM   2761 HG23 ILE 1 183      40.819  28.994  39.774  0.00  0.00           H  
ATOM   2762 HD11 ILE 1 183      41.899  32.721  40.423  0.00  0.00           H  
ATOM   2763 HD12 ILE 1 183      41.755  33.943  39.032  0.00  0.00           H  
ATOM   2764 HD13 ILE 1 183      40.450  32.882  39.674  0.00  0.00           H  
ATOM   2765  N   GLY 1 184      43.633  28.562  41.523  0.00  0.00           N  
ATOM   2766  CA  GLY 1 184      43.783  27.220  42.143  0.00  0.00           C  
ATOM   2767  C   GLY 1 184      45.217  26.761  42.420  0.00  0.00           C  
ATOM   2768  O   GLY 1 184      45.418  25.568  42.689  0.00  0.00           O  
ATOM   2769  H   GLY 1 184      43.638  29.354  42.149  0.00  0.00           H  
ATOM   2770  HA2 GLY 1 184      43.196  27.094  43.052  0.00  0.00           H  
ATOM   2771  HA3 GLY 1 184      43.388  26.541  41.387  0.00  0.00           H  
ATOM   2772  N   GLY 1 185      46.219  27.639  42.257  0.00  0.00           N  
ATOM   2773  CA  GLY 1 185      47.630  27.058  42.166  0.00  0.00           C  
ATOM   2774  C   GLY 1 185      48.679  28.126  41.964  0.00  0.00           C  
ATOM   2775  O   GLY 1 185      48.417  29.324  41.845  0.00  0.00           O  
ATOM   2776  H   GLY 1 185      46.146  28.615  42.008  0.00  0.00           H  
ATOM   2777  HA2 GLY 1 185      47.777  26.543  43.115  0.00  0.00           H  
ATOM   2778  HA3 GLY 1 185      47.622  26.331  41.354  0.00  0.00           H  
ATOM   2779  N   ILE 1 186      49.913  27.669  42.110  0.00  0.00           N  
ATOM   2780  CA  ILE 1 186      51.087  28.578  42.085  0.00  0.00           C  
ATOM   2781  C   ILE 1 186      52.054  27.960  41.093  0.00  0.00           C  
ATOM   2782  O   ILE 1 186      52.478  26.849  41.309  0.00  0.00           O  
ATOM   2783  CB  ILE 1 186      51.761  28.694  43.470  0.00  0.00           C  
ATOM   2784  CG1 ILE 1 186      50.849  28.890  44.669  0.00  0.00           C  
ATOM   2785  CG2 ILE 1 186      52.822  29.875  43.397  0.00  0.00           C  
ATOM   2786  CD1 ILE 1 186      51.636  28.842  45.977  0.00  0.00           C  
ATOM   2787  H   ILE 1 186      50.107  26.724  42.407  0.00  0.00           H  
ATOM   2788  HA  ILE 1 186      50.773  29.550  41.705  0.00  0.00           H  
ATOM   2789  HB  ILE 1 186      52.311  27.768  43.637  0.00  0.00           H  
ATOM   2790 HG12 ILE 1 186      50.178  29.749  44.682  0.00  0.00           H  
ATOM   2791 HG13 ILE 1 186      50.262  27.982  44.807  0.00  0.00           H  
ATOM   2792 HG21 ILE 1 186      52.339  30.842  43.256  0.00  0.00           H  
ATOM   2793 HG22 ILE 1 186      53.372  29.879  44.338  0.00  0.00           H  
ATOM   2794 HG23 ILE 1 186      53.507  29.601  42.595  0.00  0.00           H  
ATOM   2795 HD11 ILE 1 186      52.566  28.277  45.923  0.00  0.00           H  
ATOM   2796 HD12 ILE 1 186      51.986  29.819  46.312  0.00  0.00           H  
ATOM   2797 HD13 ILE 1 186      51.029  28.347  46.735  0.00  0.00           H  
ATOM   2798  N   ASP 1 187      52.339  28.733  40.060  0.00  0.00           N  
ATOM   2799  CA  ASP 1 187      53.352  28.295  39.113  0.00  0.00           C  
ATOM   2800  C   ASP 1 187      54.787  28.652  39.602  0.00  0.00           C  
ATOM   2801  O   ASP 1 187      55.197  29.793  39.740  0.00  0.00           O  
ATOM   2802  CB  ASP 1 187      53.032  28.914  37.706  0.00  0.00           C  
ATOM   2803  CG  ASP 1 187      53.818  28.234  36.654  0.00  0.00           C  
ATOM   2804  OD1 ASP 1 187      53.239  27.609  35.715  0.00  0.00           O  
ATOM   2805  OD2 ASP 1 187      55.034  28.123  36.824  0.00  0.00           O  
ATOM   2806  H   ASP 1 187      52.164  29.727  40.063  0.00  0.00           H  
ATOM   2807  HA  ASP 1 187      53.424  27.216  38.979  0.00  0.00           H  
ATOM   2808  HB2 ASP 1 187      51.978  28.867  37.432  0.00  0.00           H  
ATOM   2809  HB3 ASP 1 187      53.158  29.996  37.690  0.00  0.00           H  
ATOM   2810  N   HIS 1 188      55.504  27.563  39.867  0.00  0.00           N  
ATOM   2811  CA  HIS 1 188      56.856  27.578  40.326  0.00  0.00           C  
ATOM   2812  C   HIS 1 188      57.849  28.511  39.572  0.00  0.00           C  
ATOM   2813  O   HIS 1 188      58.782  29.119  40.117  0.00  0.00           O  
ATOM   2814  CB  HIS 1 188      57.341  26.188  40.644  0.00  0.00           C  
ATOM   2815  CG  HIS 1 188      58.695  26.129  41.340  0.00  0.00           C  
ATOM   2816  ND1 HIS 1 188      59.124  26.820  42.501  0.00  0.00           N  
ATOM   2817  CD2 HIS 1 188      59.728  25.317  40.975  0.00  0.00           C  
ATOM   2818  CE1 HIS 1 188      60.356  26.447  42.810  0.00  0.00           C  
ATOM   2819  NE2 HIS 1 188      60.759  25.489  41.976  0.00  0.00           N  
ATOM   2820  H   HIS 1 188      55.106  26.640  39.770  0.00  0.00           H  
ATOM   2821  HA  HIS 1 188      56.717  28.023  41.311  0.00  0.00           H  
ATOM   2822  HB2 HIS 1 188      56.567  25.647  41.188  0.00  0.00           H  
ATOM   2823  HB3 HIS 1 188      57.552  25.657  39.716  0.00  0.00           H  
ATOM   2824  HD1 HIS 1 188      58.680  27.582  42.993  0.00  0.00           H  
ATOM   2825  HD2 HIS 1 188      59.754  24.582  40.184  0.00  0.00           H  
ATOM   2826  HE1 HIS 1 188      60.956  26.904  43.584  0.00  0.00           H  
ATOM   2827  N   SER 1 189      57.748  28.612  38.248  0.00  0.00           N  
ATOM   2828  CA  SER 1 189      58.684  29.247  37.308  0.00  0.00           C  
ATOM   2829  C   SER 1 189      58.743  30.745  37.368  0.00  0.00           C  
ATOM   2830  O   SER 1 189      59.759  31.415  37.067  0.00  0.00           O  
ATOM   2831  CB  SER 1 189      58.147  28.900  35.856  0.00  0.00           C  
ATOM   2832  OG  SER 1 189      56.888  29.507  35.590  0.00  0.00           O  
ATOM   2833  H   SER 1 189      57.029  28.144  37.715  0.00  0.00           H  
ATOM   2834  HA  SER 1 189      59.692  28.837  37.366  0.00  0.00           H  
ATOM   2835  HB2 SER 1 189      58.894  29.249  35.143  0.00  0.00           H  
ATOM   2836  HB3 SER 1 189      58.066  27.814  35.809  0.00  0.00           H  
ATOM   2837  HG  SER 1 189      56.317  28.951  36.125  0.00  0.00           H  
ATOM   2838  N   LEU 1 190      57.644  31.377  37.914  0.00  0.00           N  
ATOM   2839  CA  LEU 1 190      57.317  32.793  37.920  0.00  0.00           C  
ATOM   2840  C   LEU 1 190      57.995  33.742  38.856  0.00  0.00           C  
ATOM   2841  O   LEU 1 190      57.995  34.923  38.675  0.00  0.00           O  
ATOM   2842  CB  LEU 1 190      55.832  33.068  38.011  0.00  0.00           C  
ATOM   2843  CG  LEU 1 190      54.930  32.362  36.952  0.00  0.00           C  
ATOM   2844  CD1 LEU 1 190      53.503  32.881  37.030  0.00  0.00           C  
ATOM   2845  CD2 LEU 1 190      55.541  32.756  35.479  0.00  0.00           C  
ATOM   2846  H   LEU 1 190      57.008  30.671  38.257  0.00  0.00           H  
ATOM   2847  HA  LEU 1 190      57.650  33.189  36.960  0.00  0.00           H  
ATOM   2848  HB2 LEU 1 190      55.494  32.740  38.994  0.00  0.00           H  
ATOM   2849  HB3 LEU 1 190      55.688  34.139  37.866  0.00  0.00           H  
ATOM   2850  HG  LEU 1 190      54.956  31.297  37.184  0.00  0.00           H  
ATOM   2851 HD11 LEU 1 190      53.257  32.744  38.083  0.00  0.00           H  
ATOM   2852 HD12 LEU 1 190      53.489  33.933  36.743  0.00  0.00           H  
ATOM   2853 HD13 LEU 1 190      52.811  32.212  36.520  0.00  0.00           H  
ATOM   2854 HD21 LEU 1 190      54.742  32.771  34.738  0.00  0.00           H  
ATOM   2855 HD22 LEU 1 190      55.842  33.803  35.431  0.00  0.00           H  
ATOM   2856 HD23 LEU 1 190      56.240  31.953  35.244  0.00  0.00           H  
ATOM   2857  N   TYR 1 191      58.626  33.091  39.895  0.00  0.00           N  
ATOM   2858  CA  TYR 1 191      59.272  33.850  40.914  0.00  0.00           C  
ATOM   2859  C   TYR 1 191      60.735  33.426  41.205  0.00  0.00           C  
ATOM   2860  O   TYR 1 191      61.160  32.406  40.737  0.00  0.00           O  
ATOM   2861  CB  TYR 1 191      58.375  33.909  42.180  0.00  0.00           C  
ATOM   2862  CG  TYR 1 191      58.262  32.598  42.845  0.00  0.00           C  
ATOM   2863  CD1 TYR 1 191      57.231  31.657  42.559  0.00  0.00           C  
ATOM   2864  CD2 TYR 1 191      59.243  32.216  43.702  0.00  0.00           C  
ATOM   2865  CE1 TYR 1 191      57.101  30.349  43.139  0.00  0.00           C  
ATOM   2866  CE2 TYR 1 191      59.199  30.871  44.216  0.00  0.00           C  
ATOM   2867  CZ  TYR 1 191      58.198  29.968  43.911  0.00  0.00           C  
ATOM   2868  OH  TYR 1 191      58.229  28.782  44.558  0.00  0.00           O  
ATOM   2869  H   TYR 1 191      58.602  32.081  39.896  0.00  0.00           H  
ATOM   2870  HA  TYR 1 191      59.278  34.882  40.565  0.00  0.00           H  
ATOM   2871  HB2 TYR 1 191      58.769  34.670  42.854  0.00  0.00           H  
ATOM   2872  HB3 TYR 1 191      57.407  34.254  41.818  0.00  0.00           H  
ATOM   2873  HD1 TYR 1 191      56.508  31.779  41.767  0.00  0.00           H  
ATOM   2874  HD2 TYR 1 191      60.007  32.939  43.947  0.00  0.00           H  
ATOM   2875  HE1 TYR 1 191      56.279  29.704  42.868  0.00  0.00           H  
ATOM   2876  HE2 TYR 1 191      60.027  30.599  44.854  0.00  0.00           H  
ATOM   2877  HH  TYR 1 191      58.807  28.684  45.318  0.00  0.00           H  
ATOM   2878  N   THR 1 192      61.459  34.232  41.909  0.00  0.00           N  
ATOM   2879  CA  THR 1 192      62.809  33.823  42.437  0.00  0.00           C  
ATOM   2880  C   THR 1 192      62.954  34.146  43.914  0.00  0.00           C  
ATOM   2881  O   THR 1 192      62.127  34.930  44.474  0.00  0.00           O  
ATOM   2882  CB  THR 1 192      63.816  34.483  41.404  0.00  0.00           C  
ATOM   2883  OG1 THR 1 192      65.016  33.776  41.400  0.00  0.00           O  
ATOM   2884  CG2 THR 1 192      64.017  35.999  41.571  0.00  0.00           C  
ATOM   2885  H   THR 1 192      61.136  35.152  42.170  0.00  0.00           H  
ATOM   2886  HA  THR 1 192      62.951  32.755  42.277  0.00  0.00           H  
ATOM   2887  HB  THR 1 192      63.412  34.267  40.415  0.00  0.00           H  
ATOM   2888  HG1 THR 1 192      64.876  32.921  40.985  0.00  0.00           H  
ATOM   2889 HG21 THR 1 192      64.839  36.243  40.897  0.00  0.00           H  
ATOM   2890 HG22 THR 1 192      63.047  36.399  41.277  0.00  0.00           H  
ATOM   2891 HG23 THR 1 192      64.202  36.201  42.626  0.00  0.00           H  
ATOM   2892  N   GLY 1 193      63.858  33.426  44.611  0.00  0.00           N  
ATOM   2893  CA  GLY 1 193      64.064  33.402  46.060  0.00  0.00           C  
ATOM   2894  C   GLY 1 193      62.973  32.591  46.796  0.00  0.00           C  
ATOM   2895  O   GLY 1 193      62.241  31.926  46.082  0.00  0.00           O  
ATOM   2896  H   GLY 1 193      64.261  32.702  44.034  0.00  0.00           H  
ATOM   2897  HA2 GLY 1 193      65.058  33.006  46.266  0.00  0.00           H  
ATOM   2898  HA3 GLY 1 193      63.968  34.384  46.523  0.00  0.00           H  
ATOM   2899  N   SER 1 194      62.715  32.775  48.052  0.00  0.00           N  
ATOM   2900  CA  SER 1 194      61.590  32.187  48.742  0.00  0.00           C  
ATOM   2901  C   SER 1 194      60.353  33.123  48.686  0.00  0.00           C  
ATOM   2902  O   SER 1 194      60.533  34.352  48.441  0.00  0.00           O  
ATOM   2903  CB  SER 1 194      62.083  31.953  50.120  0.00  0.00           C  
ATOM   2904  OG  SER 1 194      61.068  31.442  51.002  0.00  0.00           O  
ATOM   2905  H   SER 1 194      63.385  33.329  48.567  0.00  0.00           H  
ATOM   2906  HA  SER 1 194      61.263  31.250  48.292  0.00  0.00           H  
ATOM   2907  HB2 SER 1 194      62.914  31.249  50.167  0.00  0.00           H  
ATOM   2908  HB3 SER 1 194      62.333  32.860  50.669  0.00  0.00           H  
ATOM   2909  HG  SER 1 194      60.414  32.129  51.150  0.00  0.00           H  
ATOM   2910  N   LEU 1 195      59.150  32.509  48.925  0.00  0.00           N  
ATOM   2911  CA  LEU 1 195      57.942  33.304  49.203  0.00  0.00           C  
ATOM   2912  C   LEU 1 195      57.982  33.789  50.691  0.00  0.00           C  
ATOM   2913  O   LEU 1 195      58.668  33.083  51.436  0.00  0.00           O  
ATOM   2914  CB  LEU 1 195      56.706  32.534  48.751  0.00  0.00           C  
ATOM   2915  CG  LEU 1 195      56.397  32.494  47.200  0.00  0.00           C  
ATOM   2916  CD1 LEU 1 195      55.782  31.170  46.725  0.00  0.00           C  
ATOM   2917  CD2 LEU 1 195      55.434  33.616  46.765  0.00  0.00           C  
ATOM   2918  H   LEU 1 195      59.064  31.503  48.969  0.00  0.00           H  
ATOM   2919  HA  LEU 1 195      58.009  34.251  48.667  0.00  0.00           H  
ATOM   2920  HB2 LEU 1 195      56.849  31.521  49.129  0.00  0.00           H  
ATOM   2921  HB3 LEU 1 195      55.868  33.021  49.249  0.00  0.00           H  
ATOM   2922  HG  LEU 1 195      57.359  32.564  46.692  0.00  0.00           H  
ATOM   2923 HD11 LEU 1 195      56.568  30.438  46.911  0.00  0.00           H  
ATOM   2924 HD12 LEU 1 195      55.024  30.733  47.374  0.00  0.00           H  
ATOM   2925 HD13 LEU 1 195      55.467  31.058  45.687  0.00  0.00           H  
ATOM   2926 HD21 LEU 1 195      55.869  34.567  47.070  0.00  0.00           H  
ATOM   2927 HD22 LEU 1 195      55.376  33.542  45.679  0.00  0.00           H  
ATOM   2928 HD23 LEU 1 195      54.484  33.569  47.297  0.00  0.00           H  
ATOM   2929  N   TRP 1 196      57.178  34.775  51.123  0.00  0.00           N  
ATOM   2930  CA  TRP 1 196      57.031  35.182  52.590  0.00  0.00           C  
ATOM   2931  C   TRP 1 196      55.581  35.608  52.895  0.00  0.00           C  
ATOM   2932  O   TRP 1 196      55.117  36.542  52.173  0.00  0.00           O  
ATOM   2933  CB  TRP 1 196      57.979  36.307  52.948  0.00  0.00           C  
ATOM   2934  CG  TRP 1 196      59.423  35.951  53.142  0.00  0.00           C  
ATOM   2935  CD1 TRP 1 196      60.463  35.975  52.294  0.00  0.00           C  
ATOM   2936  CD2 TRP 1 196      60.003  35.361  54.383  0.00  0.00           C  
ATOM   2937  NE1 TRP 1 196      61.613  35.407  52.910  0.00  0.00           N  
ATOM   2938  CE2 TRP 1 196      61.343  34.996  54.197  0.00  0.00           C  
ATOM   2939  CE3 TRP 1 196      59.521  34.972  55.691  0.00  0.00           C  
ATOM   2940  CZ2 TRP 1 196      62.141  34.288  55.094  0.00  0.00           C  
ATOM   2941  CZ3 TRP 1 196      60.295  34.366  56.618  0.00  0.00           C  
ATOM   2942  CH2 TRP 1 196      61.619  33.979  56.399  0.00  0.00           C  
ATOM   2943  H   TRP 1 196      56.791  35.359  50.396  0.00  0.00           H  
ATOM   2944  HA  TRP 1 196      57.292  34.445  53.350  0.00  0.00           H  
ATOM   2945  HB2 TRP 1 196      57.828  37.052  52.166  0.00  0.00           H  
ATOM   2946  HB3 TRP 1 196      57.689  36.727  53.911  0.00  0.00           H  
ATOM   2947  HD1 TRP 1 196      60.386  36.307  51.269  0.00  0.00           H  
ATOM   2948  HE1 TRP 1 196      62.550  35.329  52.539  0.00  0.00           H  
ATOM   2949  HE3 TRP 1 196      58.474  35.167  55.873  0.00  0.00           H  
ATOM   2950  HZ2 TRP 1 196      63.197  34.150  54.914  0.00  0.00           H  
ATOM   2951  HZ3 TRP 1 196      59.770  34.265  57.556  0.00  0.00           H  
ATOM   2952  HH2 TRP 1 196      62.215  33.433  57.115  0.00  0.00           H  
ATOM   2953  N   TYR 1 197      54.929  35.067  53.907  0.00  0.00           N  
ATOM   2954  CA  TYR 1 197      53.443  35.251  54.134  0.00  0.00           C  
ATOM   2955  C   TYR 1 197      53.018  36.313  55.163  0.00  0.00           C  
ATOM   2956  O   TYR 1 197      53.706  36.465  56.192  0.00  0.00           O  
ATOM   2957  CB  TYR 1 197      52.793  33.825  54.434  0.00  0.00           C  
ATOM   2958  CG  TYR 1 197      52.680  32.881  53.260  0.00  0.00           C  
ATOM   2959  CD1 TYR 1 197      51.782  33.136  52.273  0.00  0.00           C  
ATOM   2960  CD2 TYR 1 197      53.490  31.759  53.140  0.00  0.00           C  
ATOM   2961  CE1 TYR 1 197      51.725  32.395  51.031  0.00  0.00           C  
ATOM   2962  CE2 TYR 1 197      53.364  30.924  52.011  0.00  0.00           C  
ATOM   2963  CZ  TYR 1 197      52.519  31.252  50.949  0.00  0.00           C  
ATOM   2964  OH  TYR 1 197      52.426  30.506  49.842  0.00  0.00           O  
ATOM   2965  H   TYR 1 197      55.444  34.414  54.481  0.00  0.00           H  
ATOM   2966  HA  TYR 1 197      53.098  35.715  53.210  0.00  0.00           H  
ATOM   2967  HB2 TYR 1 197      53.279  33.417  55.320  0.00  0.00           H  
ATOM   2968  HB3 TYR 1 197      51.770  34.024  54.753  0.00  0.00           H  
ATOM   2969  HD1 TYR 1 197      51.055  33.934  52.301  0.00  0.00           H  
ATOM   2970  HD2 TYR 1 197      54.202  31.411  53.872  0.00  0.00           H  
ATOM   2971  HE1 TYR 1 197      50.934  32.605  50.326  0.00  0.00           H  
ATOM   2972  HE2 TYR 1 197      54.039  30.100  51.831  0.00  0.00           H  
ATOM   2973  HH  TYR 1 197      53.048  29.776  49.804  0.00  0.00           H  
ATOM   2974  N   THR 1 198      51.850  36.923  54.949  0.00  0.00           N  
ATOM   2975  CA  THR 1 198      51.280  37.835  55.849  0.00  0.00           C  
ATOM   2976  C   THR 1 198      49.794  37.568  56.021  0.00  0.00           C  
ATOM   2977  O   THR 1 198      49.095  37.433  55.068  0.00  0.00           O  
ATOM   2978  CB  THR 1 198      51.529  39.279  55.375  0.00  0.00           C  
ATOM   2979  OG1 THR 1 198      50.980  40.255  56.209  0.00  0.00           O  
ATOM   2980  CG2 THR 1 198      50.851  39.688  54.015  0.00  0.00           C  
ATOM   2981  H   THR 1 198      51.419  36.730  54.056  0.00  0.00           H  
ATOM   2982  HA  THR 1 198      51.750  37.760  56.830  0.00  0.00           H  
ATOM   2983  HB  THR 1 198      52.587  39.534  55.438  0.00  0.00           H  
ATOM   2984  HG1 THR 1 198      51.449  40.118  57.035  0.00  0.00           H  
ATOM   2985 HG21 THR 1 198      49.767  39.574  54.036  0.00  0.00           H  
ATOM   2986 HG22 THR 1 198      51.109  40.742  53.915  0.00  0.00           H  
ATOM   2987 HG23 THR 1 198      51.333  39.119  53.220  0.00  0.00           H  
ATOM   2988  N   PRO 1 199      49.344  37.512  57.319  0.00  0.00           N  
ATOM   2989  CA  PRO 1 199      47.972  37.335  57.671  0.00  0.00           C  
ATOM   2990  C   PRO 1 199      47.114  38.351  57.043  0.00  0.00           C  
ATOM   2991  O   PRO 1 199      47.404  39.522  57.061  0.00  0.00           O  
ATOM   2992  CB  PRO 1 199      47.808  37.353  59.208  0.00  0.00           C  
ATOM   2993  CG  PRO 1 199      49.178  36.787  59.525  0.00  0.00           C  
ATOM   2994  CD  PRO 1 199      50.117  37.317  58.489  0.00  0.00           C  
ATOM   2995  HA  PRO 1 199      47.676  36.372  57.254  0.00  0.00           H  
ATOM   2996  HB2 PRO 1 199      47.778  38.361  59.622  0.00  0.00           H  
ATOM   2997  HB3 PRO 1 199      47.056  36.598  59.443  0.00  0.00           H  
ATOM   2998  HG2 PRO 1 199      49.567  36.983  60.524  0.00  0.00           H  
ATOM   2999  HG3 PRO 1 199      49.297  35.706  59.457  0.00  0.00           H  
ATOM   3000  HD2 PRO 1 199      50.742  36.445  58.296  0.00  0.00           H  
ATOM   3001  HD3 PRO 1 199      50.683  38.214  58.741  0.00  0.00           H  
ATOM   3002  N   ILE 1 200      45.831  38.098  56.785  0.00  0.00           N  
ATOM   3003  CA  ILE 1 200      44.782  39.072  56.421  0.00  0.00           C  
ATOM   3004  C   ILE 1 200      44.042  39.634  57.673  0.00  0.00           C  
ATOM   3005  O   ILE 1 200      43.440  38.925  58.477  0.00  0.00           O  
ATOM   3006  CB  ILE 1 200      43.726  38.453  55.520  0.00  0.00           C  
ATOM   3007  CG1 ILE 1 200      44.308  37.899  54.179  0.00  0.00           C  
ATOM   3008  CG2 ILE 1 200      42.490  39.277  55.216  0.00  0.00           C  
ATOM   3009  CD1 ILE 1 200      43.410  36.917  53.393  0.00  0.00           C  
ATOM   3010  H   ILE 1 200      45.647  37.107  56.720  0.00  0.00           H  
ATOM   3011  HA  ILE 1 200      45.279  39.847  55.838  0.00  0.00           H  
ATOM   3012  HB  ILE 1 200      43.285  37.567  55.977  0.00  0.00           H  
ATOM   3013 HG12 ILE 1 200      44.688  38.672  53.512  0.00  0.00           H  
ATOM   3014 HG13 ILE 1 200      45.240  37.393  54.432  0.00  0.00           H  
ATOM   3015 HG21 ILE 1 200      42.009  39.600  56.139  0.00  0.00           H  
ATOM   3016 HG22 ILE 1 200      42.779  40.144  54.621  0.00  0.00           H  
ATOM   3017 HG23 ILE 1 200      41.775  38.749  54.585  0.00  0.00           H  
ATOM   3018 HD11 ILE 1 200      42.711  37.491  52.785  0.00  0.00           H  
ATOM   3019 HD12 ILE 1 200      43.992  36.295  52.713  0.00  0.00           H  
ATOM   3020 HD13 ILE 1 200      42.875  36.199  54.014  0.00  0.00           H  
ATOM   3021  N   ARG 1 201      43.958  40.952  57.726  0.00  0.00           N  
ATOM   3022  CA  ARG 1 201      43.577  41.725  58.942  0.00  0.00           C  
ATOM   3023  C   ARG 1 201      42.063  41.681  59.145  0.00  0.00           C  
ATOM   3024  O   ARG 1 201      41.573  41.470  60.281  0.00  0.00           O  
ATOM   3025  CB  ARG 1 201      44.137  43.182  58.927  0.00  0.00           C  
ATOM   3026  CG  ARG 1 201      44.172  44.052  60.201  0.00  0.00           C  
ATOM   3027  CD  ARG 1 201      42.827  44.662  60.453  0.00  0.00           C  
ATOM   3028  NE  ARG 1 201      42.771  45.411  61.736  0.00  0.00           N  
ATOM   3029  CZ  ARG 1 201      42.818  46.732  61.738  0.00  0.00           C  
ATOM   3030  NH1 ARG 1 201      42.854  47.452  60.682  0.00  0.00           N  
ATOM   3031  NH2 ARG 1 201      42.872  47.299  62.900  0.00  0.00           N  
ATOM   3032  H   ARG 1 201      44.249  41.453  56.899  0.00  0.00           H  
ATOM   3033  HA  ARG 1 201      44.131  41.267  59.761  0.00  0.00           H  
ATOM   3034  HB2 ARG 1 201      45.187  43.105  58.643  0.00  0.00           H  
ATOM   3035  HB3 ARG 1 201      43.510  43.709  58.208  0.00  0.00           H  
ATOM   3036  HG2 ARG 1 201      44.544  43.489  61.057  0.00  0.00           H  
ATOM   3037  HG3 ARG 1 201      44.918  44.838  60.085  0.00  0.00           H  
ATOM   3038  HD2 ARG 1 201      42.553  45.267  59.589  0.00  0.00           H  
ATOM   3039  HD3 ARG 1 201      42.061  43.906  60.628  0.00  0.00           H  
ATOM   3040  HE  ARG 1 201      42.742  44.906  62.611  0.00  0.00           H  
ATOM   3041 HH11 ARG 1 201      43.180  48.405  60.764  0.00  0.00           H  
ATOM   3042 HH12 ARG 1 201      42.682  47.160  59.731  0.00  0.00           H  
ATOM   3043 HH21 ARG 1 201      42.704  48.295  62.875  0.00  0.00           H  
ATOM   3044 HH22 ARG 1 201      43.027  46.719  63.712  0.00  0.00           H  
ATOM   3045  N   ARG 1 202      41.334  41.895  58.052  0.00  0.00           N  
ATOM   3046  CA  ARG 1 202      39.954  41.531  57.786  0.00  0.00           C  
ATOM   3047  C   ARG 1 202      39.823  40.961  56.366  0.00  0.00           C  
ATOM   3048  O   ARG 1 202      40.353  41.555  55.376  0.00  0.00           O  
ATOM   3049  CB  ARG 1 202      39.125  42.759  57.969  0.00  0.00           C  
ATOM   3050  CG  ARG 1 202      37.612  42.452  57.675  0.00  0.00           C  
ATOM   3051  CD  ARG 1 202      36.514  43.250  58.245  0.00  0.00           C  
ATOM   3052  NE  ARG 1 202      36.768  44.663  57.972  0.00  0.00           N  
ATOM   3053  CZ  ARG 1 202      35.854  45.588  58.253  0.00  0.00           C  
ATOM   3054  NH1 ARG 1 202      36.154  46.822  58.287  0.00  0.00           N  
ATOM   3055  NH2 ARG 1 202      34.640  45.361  58.544  0.00  0.00           N  
ATOM   3056  H   ARG 1 202      41.818  42.203  57.221  0.00  0.00           H  
ATOM   3057  HA  ARG 1 202      39.636  40.772  58.502  0.00  0.00           H  
ATOM   3058  HB2 ARG 1 202      39.113  43.142  58.990  0.00  0.00           H  
ATOM   3059  HB3 ARG 1 202      39.493  43.579  57.352  0.00  0.00           H  
ATOM   3060  HG2 ARG 1 202      37.465  42.301  56.605  0.00  0.00           H  
ATOM   3061  HG3 ARG 1 202      37.420  41.462  58.089  0.00  0.00           H  
ATOM   3062  HD2 ARG 1 202      35.573  42.962  57.775  0.00  0.00           H  
ATOM   3063  HD3 ARG 1 202      36.455  43.057  59.316  0.00  0.00           H  
ATOM   3064  HE  ARG 1 202      37.698  45.033  57.837  0.00  0.00           H  
ATOM   3065 HH11 ARG 1 202      35.536  47.392  58.848  0.00  0.00           H  
ATOM   3066 HH12 ARG 1 202      37.106  47.139  58.171  0.00  0.00           H  
ATOM   3067 HH21 ARG 1 202      34.112  46.206  58.712  0.00  0.00           H  
ATOM   3068 HH22 ARG 1 202      34.217  44.476  58.303  0.00  0.00           H  
ATOM   3069  N   GLU 1 203      38.901  40.002  56.228  0.00  0.00           N  
ATOM   3070  CA  GLU 1 203      38.431  39.380  54.939  0.00  0.00           C  
ATOM   3071  C   GLU 1 203      37.412  40.367  54.339  0.00  0.00           C  
ATOM   3072  O   GLU 1 203      36.216  40.176  54.678  0.00  0.00           O  
ATOM   3073  CB  GLU 1 203      37.833  38.054  55.353  0.00  0.00           C  
ATOM   3074  CG  GLU 1 203      38.826  36.923  55.562  0.00  0.00           C  
ATOM   3075  CD  GLU 1 203      38.113  35.586  55.959  0.00  0.00           C  
ATOM   3076  OE1 GLU 1 203      38.724  34.492  55.715  0.00  0.00           O  
ATOM   3077  OE2 GLU 1 203      36.970  35.692  56.441  0.00  0.00           O  
ATOM   3078  H   GLU 1 203      38.436  39.658  57.057  0.00  0.00           H  
ATOM   3079  HA  GLU 1 203      39.256  39.342  54.227  0.00  0.00           H  
ATOM   3080  HB2 GLU 1 203      37.103  38.284  56.129  0.00  0.00           H  
ATOM   3081  HB3 GLU 1 203      37.160  37.780  54.541  0.00  0.00           H  
ATOM   3082  HG2 GLU 1 203      39.454  36.759  54.686  0.00  0.00           H  
ATOM   3083  HG3 GLU 1 203      39.626  37.122  56.276  0.00  0.00           H  
ATOM   3084  N   TRP 1 204      37.760  41.452  53.638  0.00  0.00           N  
ATOM   3085  CA  TRP 1 204      36.769  42.398  53.021  0.00  0.00           C  
ATOM   3086  C   TRP 1 204      37.258  42.925  51.707  0.00  0.00           C  
ATOM   3087  O   TRP 1 204      36.885  42.470  50.573  0.00  0.00           O  
ATOM   3088  CB  TRP 1 204      36.222  43.450  53.948  0.00  0.00           C  
ATOM   3089  CG  TRP 1 204      37.169  44.588  54.310  0.00  0.00           C  
ATOM   3090  CD1 TRP 1 204      38.504  44.372  54.644  0.00  0.00           C  
ATOM   3091  CD2 TRP 1 204      36.872  45.952  54.737  0.00  0.00           C  
ATOM   3092  NE1 TRP 1 204      39.009  45.594  55.093  0.00  0.00           N  
ATOM   3093  CE2 TRP 1 204      38.019  46.602  55.113  0.00  0.00           C  
ATOM   3094  CE3 TRP 1 204      35.664  46.726  54.743  0.00  0.00           C  
ATOM   3095  CZ2 TRP 1 204      38.035  47.991  55.533  0.00  0.00           C  
ATOM   3096  CZ3 TRP 1 204      35.612  48.028  55.244  0.00  0.00           C  
ATOM   3097  CH2 TRP 1 204      36.834  48.687  55.516  0.00  0.00           C  
ATOM   3098  H   TRP 1 204      38.726  41.591  53.378  0.00  0.00           H  
ATOM   3099  HA  TRP 1 204      35.970  41.745  52.670  0.00  0.00           H  
ATOM   3100  HB2 TRP 1 204      35.312  43.834  53.485  0.00  0.00           H  
ATOM   3101  HB3 TRP 1 204      35.873  43.057  54.903  0.00  0.00           H  
ATOM   3102  HD1 TRP 1 204      38.932  43.382  54.688  0.00  0.00           H  
ATOM   3103  HE1 TRP 1 204      39.862  45.567  55.633  0.00  0.00           H  
ATOM   3104  HE3 TRP 1 204      34.740  46.285  54.400  0.00  0.00           H  
ATOM   3105  HZ2 TRP 1 204      38.917  48.521  55.860  0.00  0.00           H  
ATOM   3106  HZ3 TRP 1 204      34.778  48.714  55.275  0.00  0.00           H  
ATOM   3107  HH2 TRP 1 204      36.773  49.750  55.697  0.00  0.00           H  
ATOM   3108  N   TYR 1 205      38.179  43.837  51.787  0.00  0.00           N  
ATOM   3109  CA  TYR 1 205      39.372  43.941  50.918  0.00  0.00           C  
ATOM   3110  C   TYR 1 205      40.433  42.887  51.354  0.00  0.00           C  
ATOM   3111  O   TYR 1 205      40.235  42.190  52.355  0.00  0.00           O  
ATOM   3112  CB  TYR 1 205      39.917  45.272  51.069  0.00  0.00           C  
ATOM   3113  CG  TYR 1 205      38.940  46.443  50.711  0.00  0.00           C  
ATOM   3114  CD1 TYR 1 205      38.757  46.778  49.373  0.00  0.00           C  
ATOM   3115  CD2 TYR 1 205      38.367  47.267  51.727  0.00  0.00           C  
ATOM   3116  CE1 TYR 1 205      37.879  47.879  49.048  0.00  0.00           C  
ATOM   3117  CE2 TYR 1 205      37.540  48.312  51.347  0.00  0.00           C  
ATOM   3118  CZ  TYR 1 205      37.293  48.656  49.954  0.00  0.00           C  
ATOM   3119  OH  TYR 1 205      36.651  49.758  49.640  0.00  0.00           O  
ATOM   3120  H   TYR 1 205      38.099  44.431  52.600  0.00  0.00           H  
ATOM   3121  HA  TYR 1 205      39.042  43.647  49.922  0.00  0.00           H  
ATOM   3122  HB2 TYR 1 205      40.168  45.422  52.119  0.00  0.00           H  
ATOM   3123  HB3 TYR 1 205      40.820  45.498  50.502  0.00  0.00           H  
ATOM   3124  HD1 TYR 1 205      39.223  46.240  48.561  0.00  0.00           H  
ATOM   3125  HD2 TYR 1 205      38.519  47.015  52.766  0.00  0.00           H  
ATOM   3126  HE1 TYR 1 205      37.646  48.175  48.036  0.00  0.00           H  
ATOM   3127  HE2 TYR 1 205      37.156  49.041  52.046  0.00  0.00           H  
ATOM   3128  HH  TYR 1 205      36.344  50.253  50.403  0.00  0.00           H  
ATOM   3129  N   TYR 1 206      41.678  42.892  50.700  0.00  0.00           N  
ATOM   3130  CA  TYR 1 206      42.827  42.171  51.168  0.00  0.00           C  
ATOM   3131  C   TYR 1 206      43.640  43.071  52.047  0.00  0.00           C  
ATOM   3132  O   TYR 1 206      44.635  43.709  51.578  0.00  0.00           O  
ATOM   3133  CB  TYR 1 206      43.622  41.592  49.881  0.00  0.00           C  
ATOM   3134  CG  TYR 1 206      42.951  40.422  49.251  0.00  0.00           C  
ATOM   3135  CD1 TYR 1 206      42.867  39.269  49.922  0.00  0.00           C  
ATOM   3136  CD2 TYR 1 206      42.400  40.591  47.980  0.00  0.00           C  
ATOM   3137  CE1 TYR 1 206      42.085  38.239  49.456  0.00  0.00           C  
ATOM   3138  CE2 TYR 1 206      41.591  39.516  47.433  0.00  0.00           C  
ATOM   3139  CZ  TYR 1 206      41.424  38.343  48.214  0.00  0.00           C  
ATOM   3140  OH  TYR 1 206      40.615  37.332  47.702  0.00  0.00           O  
ATOM   3141  H   TYR 1 206      41.823  43.487  49.897  0.00  0.00           H  
ATOM   3142  HA  TYR 1 206      42.561  41.193  51.570  0.00  0.00           H  
ATOM   3143  HB2 TYR 1 206      43.778  42.425  49.195  0.00  0.00           H  
ATOM   3144  HB3 TYR 1 206      44.623  41.302  50.200  0.00  0.00           H  
ATOM   3145  HD1 TYR 1 206      43.333  39.200  50.894  0.00  0.00           H  
ATOM   3146  HD2 TYR 1 206      42.525  41.463  47.355  0.00  0.00           H  
ATOM   3147  HE1 TYR 1 206      41.926  37.311  49.986  0.00  0.00           H  
ATOM   3148  HE2 TYR 1 206      41.072  39.671  46.498  0.00  0.00           H  
ATOM   3149  HH  TYR 1 206      40.189  37.626  46.894  0.00  0.00           H  
ATOM   3150  N   GLU 1 207      43.181  43.120  53.288  0.00  0.00           N  
ATOM   3151  CA  GLU 1 207      43.743  44.031  54.267  0.00  0.00           C  
ATOM   3152  C   GLU 1 207      44.945  43.498  55.081  0.00  0.00           C  
ATOM   3153  O   GLU 1 207      44.989  42.290  55.382  0.00  0.00           O  
ATOM   3154  CB  GLU 1 207      42.660  44.441  55.311  0.00  0.00           C  
ATOM   3155  CG  GLU 1 207      43.045  45.843  55.908  0.00  0.00           C  
ATOM   3156  CD  GLU 1 207      42.167  46.347  57.059  0.00  0.00           C  
ATOM   3157  OE1 GLU 1 207      40.988  45.984  57.080  0.00  0.00           O  
ATOM   3158  OE2 GLU 1 207      42.589  47.071  58.067  0.00  0.00           O  
ATOM   3159  H   GLU 1 207      42.418  42.526  53.580  0.00  0.00           H  
ATOM   3160  HA  GLU 1 207      44.157  44.931  53.813  0.00  0.00           H  
ATOM   3161  HB2 GLU 1 207      41.734  44.592  54.758  0.00  0.00           H  
ATOM   3162  HB3 GLU 1 207      42.536  43.691  56.093  0.00  0.00           H  
ATOM   3163  HG2 GLU 1 207      44.054  45.783  56.316  0.00  0.00           H  
ATOM   3164  HG3 GLU 1 207      42.907  46.678  55.221  0.00  0.00           H  
ATOM   3165  N   VAL 1 208      45.942  44.345  55.353  0.00  0.00           N  
ATOM   3166  CA  VAL 1 208      47.184  44.021  56.015  0.00  0.00           C  
ATOM   3167  C   VAL 1 208      47.739  45.128  57.017  0.00  0.00           C  
ATOM   3168  O   VAL 1 208      47.099  46.166  57.187  0.00  0.00           O  
ATOM   3169  CB  VAL 1 208      48.291  43.757  54.957  0.00  0.00           C  
ATOM   3170  CG1 VAL 1 208      47.948  42.597  53.957  0.00  0.00           C  
ATOM   3171  CG2 VAL 1 208      48.515  44.971  54.091  0.00  0.00           C  
ATOM   3172  H   VAL 1 208      45.900  45.286  54.990  0.00  0.00           H  
ATOM   3173  HA  VAL 1 208      47.149  43.085  56.573  0.00  0.00           H  
ATOM   3174  HB  VAL 1 208      49.206  43.417  55.443  0.00  0.00           H  
ATOM   3175 HG11 VAL 1 208      47.107  42.704  53.272  0.00  0.00           H  
ATOM   3176 HG12 VAL 1 208      48.839  42.288  53.409  0.00  0.00           H  
ATOM   3177 HG13 VAL 1 208      47.556  41.735  54.496  0.00  0.00           H  
ATOM   3178 HG21 VAL 1 208      49.475  44.858  53.588  0.00  0.00           H  
ATOM   3179 HG22 VAL 1 208      47.684  45.101  53.397  0.00  0.00           H  
ATOM   3180 HG23 VAL 1 208      48.626  45.808  54.780  0.00  0.00           H  
ATOM   3181  N   ILE 1 209      48.831  44.720  57.745  0.00  0.00           N  
ATOM   3182  CA  ILE 1 209      49.580  45.611  58.663  0.00  0.00           C  
ATOM   3183  C   ILE 1 209      51.016  45.777  58.144  0.00  0.00           C  
ATOM   3184  O   ILE 1 209      51.755  44.828  58.026  0.00  0.00           O  
ATOM   3185  CB  ILE 1 209      49.586  45.029  60.073  0.00  0.00           C  
ATOM   3186  CG1 ILE 1 209      48.091  45.071  60.551  0.00  0.00           C  
ATOM   3187  CG2 ILE 1 209      50.423  45.763  61.146  0.00  0.00           C  
ATOM   3188  CD1 ILE 1 209      47.861  44.489  61.945  0.00  0.00           C  
ATOM   3189  H   ILE 1 209      49.031  43.733  57.822  0.00  0.00           H  
ATOM   3190  HA  ILE 1 209      49.148  46.608  58.748  0.00  0.00           H  
ATOM   3191  HB  ILE 1 209      49.844  43.970  60.045  0.00  0.00           H  
ATOM   3192 HG12 ILE 1 209      47.822  46.127  60.559  0.00  0.00           H  
ATOM   3193 HG13 ILE 1 209      47.478  44.450  59.898  0.00  0.00           H  
ATOM   3194 HG21 ILE 1 209      51.468  45.635  60.864  0.00  0.00           H  
ATOM   3195 HG22 ILE 1 209      50.248  46.838  61.089  0.00  0.00           H  
ATOM   3196 HG23 ILE 1 209      50.236  45.469  62.178  0.00  0.00           H  
ATOM   3197 HD11 ILE 1 209      48.351  45.028  62.756  0.00  0.00           H  
ATOM   3198 HD12 ILE 1 209      46.823  44.669  62.224  0.00  0.00           H  
ATOM   3199 HD13 ILE 1 209      48.040  43.416  62.001  0.00  0.00           H  
ATOM   3200  N   ILE 1 210      51.315  47.018  57.925  0.00  0.00           N  
ATOM   3201  CA  ILE 1 210      52.696  47.477  57.870  0.00  0.00           C  
ATOM   3202  C   ILE 1 210      53.326  47.832  59.220  0.00  0.00           C  
ATOM   3203  O   ILE 1 210      52.644  48.337  60.123  0.00  0.00           O  
ATOM   3204  CB  ILE 1 210      52.821  48.617  56.817  0.00  0.00           C  
ATOM   3205  CG1 ILE 1 210      52.176  48.286  55.458  0.00  0.00           C  
ATOM   3206  CG2 ILE 1 210      54.227  49.064  56.708  0.00  0.00           C  
ATOM   3207  CD1 ILE 1 210      51.981  49.545  54.553  0.00  0.00           C  
ATOM   3208  H   ILE 1 210      50.642  47.761  57.805  0.00  0.00           H  
ATOM   3209  HA  ILE 1 210      53.331  46.698  57.448  0.00  0.00           H  
ATOM   3210  HB  ILE 1 210      52.301  49.503  57.181  0.00  0.00           H  
ATOM   3211 HG12 ILE 1 210      52.830  47.579  54.948  0.00  0.00           H  
ATOM   3212 HG13 ILE 1 210      51.187  47.873  55.655  0.00  0.00           H  
ATOM   3213 HG21 ILE 1 210      54.229  50.048  56.238  0.00  0.00           H  
ATOM   3214 HG22 ILE 1 210      54.723  49.183  57.671  0.00  0.00           H  
ATOM   3215 HG23 ILE 1 210      54.706  48.302  56.095  0.00  0.00           H  
ATOM   3216 HD11 ILE 1 210      51.335  49.249  53.727  0.00  0.00           H  
ATOM   3217 HD12 ILE 1 210      51.453  50.389  54.996  0.00  0.00           H  
ATOM   3218 HD13 ILE 1 210      52.849  49.870  53.980  0.00  0.00           H  
ATOM   3219  N   VAL 1 211      54.581  47.419  59.525  0.00  0.00           N  
ATOM   3220  CA  VAL 1 211      55.245  47.592  60.811  0.00  0.00           C  
ATOM   3221  C   VAL 1 211      56.383  48.648  60.761  0.00  0.00           C  
ATOM   3222  O   VAL 1 211      56.652  49.278  61.728  0.00  0.00           O  
ATOM   3223  CB  VAL 1 211      55.794  46.288  61.536  0.00  0.00           C  
ATOM   3224  CG1 VAL 1 211      54.517  45.543  61.877  0.00  0.00           C  
ATOM   3225  CG2 VAL 1 211      56.852  45.543  60.698  0.00  0.00           C  
ATOM   3226  H   VAL 1 211      55.022  46.835  58.828  0.00  0.00           H  
ATOM   3227  HA  VAL 1 211      54.553  47.980  61.559  0.00  0.00           H  
ATOM   3228  HB  VAL 1 211      56.297  46.603  62.450  0.00  0.00           H  
ATOM   3229 HG11 VAL 1 211      54.767  44.614  62.388  0.00  0.00           H  
ATOM   3230 HG12 VAL 1 211      53.816  46.098  62.500  0.00  0.00           H  
ATOM   3231 HG13 VAL 1 211      53.849  45.372  61.033  0.00  0.00           H  
ATOM   3232 HG21 VAL 1 211      57.149  44.683  61.299  0.00  0.00           H  
ATOM   3233 HG22 VAL 1 211      56.443  45.166  59.761  0.00  0.00           H  
ATOM   3234 HG23 VAL 1 211      57.737  46.143  60.484  0.00  0.00           H  
ATOM   3235  N   ARG 1 212      57.068  48.753  59.633  0.00  0.00           N  
ATOM   3236  CA  ARG 1 212      58.121  49.760  59.404  0.00  0.00           C  
ATOM   3237  C   ARG 1 212      58.187  50.156  57.898  0.00  0.00           C  
ATOM   3238  O   ARG 1 212      57.602  49.477  57.036  0.00  0.00           O  
ATOM   3239  CB  ARG 1 212      59.546  49.221  59.835  0.00  0.00           C  
ATOM   3240  CG  ARG 1 212      59.625  48.827  61.354  0.00  0.00           C  
ATOM   3241  CD  ARG 1 212      61.002  48.237  61.668  0.00  0.00           C  
ATOM   3242  NE  ARG 1 212      61.996  49.252  61.414  0.00  0.00           N  
ATOM   3243  CZ  ARG 1 212      63.055  49.239  60.641  0.00  0.00           C  
ATOM   3244  NH1 ARG 1 212      63.681  48.129  60.317  0.00  0.00           N  
ATOM   3245  NH2 ARG 1 212      63.569  50.394  60.338  0.00  0.00           N  
ATOM   3246  H   ARG 1 212      56.657  48.220  58.880  0.00  0.00           H  
ATOM   3247  HA  ARG 1 212      57.952  50.603  60.074  0.00  0.00           H  
ATOM   3248  HB2 ARG 1 212      59.882  48.426  59.170  0.00  0.00           H  
ATOM   3249  HB3 ARG 1 212      60.251  50.033  59.653  0.00  0.00           H  
ATOM   3250  HG2 ARG 1 212      59.350  49.769  61.827  0.00  0.00           H  
ATOM   3251  HG3 ARG 1 212      58.778  48.160  61.516  0.00  0.00           H  
ATOM   3252  HD2 ARG 1 212      60.896  47.982  62.723  0.00  0.00           H  
ATOM   3253  HD3 ARG 1 212      61.066  47.310  61.097  0.00  0.00           H  
ATOM   3254  HE  ARG 1 212      61.706  50.211  61.544  0.00  0.00           H  
ATOM   3255 HH11 ARG 1 212      64.631  48.322  60.035  0.00  0.00           H  
ATOM   3256 HH12 ARG 1 212      63.552  47.188  60.659  0.00  0.00           H  
ATOM   3257 HH21 ARG 1 212      64.269  50.426  59.611  0.00  0.00           H  
ATOM   3258 HH22 ARG 1 212      63.069  51.165  60.759  0.00  0.00           H  
ATOM   3259  N   VAL 1 213      58.858  51.292  57.666  0.00  0.00           N  
ATOM   3260  CA  VAL 1 213      58.916  51.964  56.336  0.00  0.00           C  
ATOM   3261  C   VAL 1 213      60.316  52.563  56.151  0.00  0.00           C  
ATOM   3262  O   VAL 1 213      60.779  53.266  56.997  0.00  0.00           O  
ATOM   3263  CB  VAL 1 213      57.734  52.982  55.990  0.00  0.00           C  
ATOM   3264  CG1 VAL 1 213      58.057  53.519  54.589  0.00  0.00           C  
ATOM   3265  CG2 VAL 1 213      56.334  52.333  55.873  0.00  0.00           C  
ATOM   3266  H   VAL 1 213      59.257  51.867  58.394  0.00  0.00           H  
ATOM   3267  HA  VAL 1 213      58.869  51.218  55.543  0.00  0.00           H  
ATOM   3268  HB  VAL 1 213      57.704  53.775  56.737  0.00  0.00           H  
ATOM   3269 HG11 VAL 1 213      58.807  54.304  54.677  0.00  0.00           H  
ATOM   3270 HG12 VAL 1 213      58.531  52.754  53.974  0.00  0.00           H  
ATOM   3271 HG13 VAL 1 213      57.181  54.037  54.197  0.00  0.00           H  
ATOM   3272 HG21 VAL 1 213      56.317  51.448  55.238  0.00  0.00           H  
ATOM   3273 HG22 VAL 1 213      55.981  52.031  56.860  0.00  0.00           H  
ATOM   3274 HG23 VAL 1 213      55.591  53.018  55.465  0.00  0.00           H  
ATOM   3275  N   GLU 1 214      61.050  52.144  55.123  0.00  0.00           N  
ATOM   3276  CA  GLU 1 214      62.411  52.664  54.900  0.00  0.00           C  
ATOM   3277  C   GLU 1 214      62.525  53.175  53.477  0.00  0.00           C  
ATOM   3278  O   GLU 1 214      62.139  52.548  52.477  0.00  0.00           O  
ATOM   3279  CB  GLU 1 214      63.540  51.726  55.303  0.00  0.00           C  
ATOM   3280  CG  GLU 1 214      63.476  51.217  56.681  0.00  0.00           C  
ATOM   3281  CD  GLU 1 214      64.645  50.230  56.936  0.00  0.00           C  
ATOM   3282  OE1 GLU 1 214      65.113  49.485  56.070  0.00  0.00           O  
ATOM   3283  OE2 GLU 1 214      65.046  50.177  58.101  0.00  0.00           O  
ATOM   3284  H   GLU 1 214      60.617  51.434  54.550  0.00  0.00           H  
ATOM   3285  HA  GLU 1 214      62.610  53.549  55.504  0.00  0.00           H  
ATOM   3286  HB2 GLU 1 214      63.527  50.923  54.566  0.00  0.00           H  
ATOM   3287  HB3 GLU 1 214      64.501  52.191  55.085  0.00  0.00           H  
ATOM   3288  HG2 GLU 1 214      63.459  51.938  57.499  0.00  0.00           H  
ATOM   3289  HG3 GLU 1 214      62.577  50.617  56.822  0.00  0.00           H  
ATOM   3290  N   ILE 1 215      63.251  54.251  53.322  0.00  0.00           N  
ATOM   3291  CA  ILE 1 215      63.647  54.960  52.087  0.00  0.00           C  
ATOM   3292  C   ILE 1 215      65.028  55.654  52.385  0.00  0.00           C  
ATOM   3293  O   ILE 1 215      65.203  56.301  53.417  0.00  0.00           O  
ATOM   3294  CB  ILE 1 215      62.517  55.970  51.639  0.00  0.00           C  
ATOM   3295  CG1 ILE 1 215      61.094  55.427  51.727  0.00  0.00           C  
ATOM   3296  CG2 ILE 1 215      62.843  56.682  50.320  0.00  0.00           C  
ATOM   3297  CD1 ILE 1 215      59.935  56.120  51.047  0.00  0.00           C  
ATOM   3298  H   ILE 1 215      63.525  54.702  54.183  0.00  0.00           H  
ATOM   3299  HA  ILE 1 215      63.722  54.241  51.270  0.00  0.00           H  
ATOM   3300  HB  ILE 1 215      62.490  56.757  52.392  0.00  0.00           H  
ATOM   3301 HG12 ILE 1 215      61.028  54.406  51.351  0.00  0.00           H  
ATOM   3302 HG13 ILE 1 215      60.777  55.170  52.738  0.00  0.00           H  
ATOM   3303 HG21 ILE 1 215      62.181  57.535  50.171  0.00  0.00           H  
ATOM   3304 HG22 ILE 1 215      63.882  56.991  50.426  0.00  0.00           H  
ATOM   3305 HG23 ILE 1 215      62.734  56.132  49.385  0.00  0.00           H  
ATOM   3306 HD11 ILE 1 215      59.043  55.493  51.035  0.00  0.00           H  
ATOM   3307 HD12 ILE 1 215      59.757  57.000  51.665  0.00  0.00           H  
ATOM   3308 HD13 ILE 1 215      60.223  56.442  50.047  0.00  0.00           H  
ATOM   3309  N   ASN 1 216      65.920  55.476  51.469  0.00  0.00           N  
ATOM   3310  CA  ASN 1 216      67.284  55.988  51.592  0.00  0.00           C  
ATOM   3311  C   ASN 1 216      68.002  55.644  52.887  0.00  0.00           C  
ATOM   3312  O   ASN 1 216      68.134  56.460  53.751  0.00  0.00           O  
ATOM   3313  CB  ASN 1 216      67.367  57.459  51.202  0.00  0.00           C  
ATOM   3314  CG  ASN 1 216      68.862  58.033  51.127  0.00  0.00           C  
ATOM   3315  OD1 ASN 1 216      69.824  57.307  50.951  0.00  0.00           O  
ATOM   3316  ND2 ASN 1 216      69.142  59.242  51.330  0.00  0.00           N  
ATOM   3317  H   ASN 1 216      65.666  55.086  50.573  0.00  0.00           H  
ATOM   3318  HA  ASN 1 216      67.826  55.438  50.823  0.00  0.00           H  
ATOM   3319  HB2 ASN 1 216      66.970  57.505  50.188  0.00  0.00           H  
ATOM   3320  HB3 ASN 1 216      66.851  58.129  51.889  0.00  0.00           H  
ATOM   3321 HD21 ASN 1 216      70.036  59.601  51.025  0.00  0.00           H  
ATOM   3322 HD22 ASN 1 216      68.427  59.940  51.473  0.00  0.00           H  
ATOM   3323  N   GLY 1 217      68.479  54.434  52.944  0.00  0.00           N  
ATOM   3324  CA  GLY 1 217      69.044  53.647  53.975  0.00  0.00           C  
ATOM   3325  C   GLY 1 217      68.205  53.463  55.256  0.00  0.00           C  
ATOM   3326  O   GLY 1 217      68.353  52.440  55.890  0.00  0.00           O  
ATOM   3327  H   GLY 1 217      68.243  53.988  52.069  0.00  0.00           H  
ATOM   3328  HA2 GLY 1 217      69.246  52.703  53.471  0.00  0.00           H  
ATOM   3329  HA3 GLY 1 217      69.941  54.190  54.274  0.00  0.00           H  
ATOM   3330  N   GLN 1 218      67.295  54.431  55.575  0.00  0.00           N  
ATOM   3331  CA  GLN 1 218      66.783  54.612  56.887  0.00  0.00           C  
ATOM   3332  C   GLN 1 218      65.227  54.621  56.987  0.00  0.00           C  
ATOM   3333  O   GLN 1 218      64.484  54.790  56.012  0.00  0.00           O  
ATOM   3334  CB  GLN 1 218      67.388  55.860  57.490  0.00  0.00           C  
ATOM   3335  CG  GLN 1 218      68.962  55.897  57.258  0.00  0.00           C  
ATOM   3336  CD  GLN 1 218      69.732  57.001  57.871  0.00  0.00           C  
ATOM   3337  OE1 GLN 1 218      70.160  57.923  57.220  0.00  0.00           O  
ATOM   3338  NE2 GLN 1 218      70.010  56.975  59.159  0.00  0.00           N  
ATOM   3339  H   GLN 1 218      67.171  55.137  54.863  0.00  0.00           H  
ATOM   3340  HA  GLN 1 218      67.054  53.773  57.527  0.00  0.00           H  
ATOM   3341  HB2 GLN 1 218      67.008  56.781  57.048  0.00  0.00           H  
ATOM   3342  HB3 GLN 1 218      67.265  55.891  58.572  0.00  0.00           H  
ATOM   3343  HG2 GLN 1 218      69.326  54.897  57.491  0.00  0.00           H  
ATOM   3344  HG3 GLN 1 218      69.040  56.087  56.188  0.00  0.00           H  
ATOM   3345 HE21 GLN 1 218      70.614  57.720  59.476  0.00  0.00           H  
ATOM   3346 HE22 GLN 1 218      69.579  56.318  59.794  0.00  0.00           H  
ATOM   3347  N   ASP 1 219      64.746  54.435  58.182  0.00  0.00           N  
ATOM   3348  CA  ASP 1 219      63.349  54.542  58.572  0.00  0.00           C  
ATOM   3349  C   ASP 1 219      62.761  55.930  58.307  0.00  0.00           C  
ATOM   3350  O   ASP 1 219      63.403  56.952  58.568  0.00  0.00           O  
ATOM   3351  CB  ASP 1 219      63.303  54.143  60.104  0.00  0.00           C  
ATOM   3352  CG  ASP 1 219      61.957  53.530  60.544  0.00  0.00           C  
ATOM   3353  OD1 ASP 1 219      61.937  52.432  61.049  0.00  0.00           O  
ATOM   3354  OD2 ASP 1 219      60.929  54.209  60.424  0.00  0.00           O  
ATOM   3355  H   ASP 1 219      65.368  54.305  58.968  0.00  0.00           H  
ATOM   3356  HA  ASP 1 219      62.838  53.806  57.951  0.00  0.00           H  
ATOM   3357  HB2 ASP 1 219      64.043  53.377  60.334  0.00  0.00           H  
ATOM   3358  HB3 ASP 1 219      63.563  54.993  60.736  0.00  0.00           H  
ATOM   3359  N   LEU 1 220      61.448  55.940  58.083  0.00  0.00           N  
ATOM   3360  CA  LEU 1 220      60.667  57.212  58.204  0.00  0.00           C  
ATOM   3361  C   LEU 1 220      60.266  57.744  59.626  0.00  0.00           C  
ATOM   3362  O   LEU 1 220      59.882  58.913  59.774  0.00  0.00           O  
ATOM   3363  CB  LEU 1 220      59.369  57.078  57.365  0.00  0.00           C  
ATOM   3364  CG  LEU 1 220      59.471  57.022  55.845  0.00  0.00           C  
ATOM   3365  CD1 LEU 1 220      58.107  57.103  55.263  0.00  0.00           C  
ATOM   3366  CD2 LEU 1 220      60.431  58.081  55.222  0.00  0.00           C  
ATOM   3367  H   LEU 1 220      60.899  55.092  58.059  0.00  0.00           H  
ATOM   3368  HA  LEU 1 220      61.417  57.934  57.881  0.00  0.00           H  
ATOM   3369  HB2 LEU 1 220      58.900  56.134  57.643  0.00  0.00           H  
ATOM   3370  HB3 LEU 1 220      58.741  57.959  57.494  0.00  0.00           H  
ATOM   3371  HG  LEU 1 220      59.972  56.120  55.494  0.00  0.00           H  
ATOM   3372 HD11 LEU 1 220      57.526  58.017  55.382  0.00  0.00           H  
ATOM   3373 HD12 LEU 1 220      58.237  56.931  54.195  0.00  0.00           H  
ATOM   3374 HD13 LEU 1 220      57.576  56.247  55.681  0.00  0.00           H  
ATOM   3375 HD21 LEU 1 220      60.063  58.000  54.199  0.00  0.00           H  
ATOM   3376 HD22 LEU 1 220      60.210  59.027  55.718  0.00  0.00           H  
ATOM   3377 HD23 LEU 1 220      61.427  57.685  55.417  0.00  0.00           H  
ATOM   3378  N   LYS 1 221      60.523  56.859  60.608  0.00  0.00           N  
ATOM   3379  CA  LYS 1 221      60.325  57.169  61.972  0.00  0.00           C  
ATOM   3380  C   LYS 1 221      58.831  57.409  62.414  0.00  0.00           C  
ATOM   3381  O   LYS 1 221      58.555  57.744  63.561  0.00  0.00           O  
ATOM   3382  CB  LYS 1 221      61.265  58.189  62.592  0.00  0.00           C  
ATOM   3383  CG  LYS 1 221      62.785  58.012  62.438  0.00  0.00           C  
ATOM   3384  CD  LYS 1 221      63.579  59.115  62.926  0.00  0.00           C  
ATOM   3385  CE  LYS 1 221      65.115  59.071  62.781  0.00  0.00           C  
ATOM   3386  NZ  LYS 1 221      65.789  60.308  63.105  0.00  0.00           N  
ATOM   3387  H   LYS 1 221      60.867  55.933  60.395  0.00  0.00           H  
ATOM   3388  HA  LYS 1 221      60.649  56.319  62.572  0.00  0.00           H  
ATOM   3389  HB2 LYS 1 221      60.979  59.188  62.263  0.00  0.00           H  
ATOM   3390  HB3 LYS 1 221      61.131  58.002  63.658  0.00  0.00           H  
ATOM   3391  HG2 LYS 1 221      63.077  57.123  62.998  0.00  0.00           H  
ATOM   3392  HG3 LYS 1 221      63.048  57.763  61.410  0.00  0.00           H  
ATOM   3393  HD2 LYS 1 221      63.281  60.019  62.395  0.00  0.00           H  
ATOM   3394  HD3 LYS 1 221      63.300  59.149  63.979  0.00  0.00           H  
ATOM   3395  HE2 LYS 1 221      65.616  58.229  63.259  0.00  0.00           H  
ATOM   3396  HE3 LYS 1 221      65.395  58.838  61.754  0.00  0.00           H  
ATOM   3397  HZ1 LYS 1 221      65.513  61.002  62.424  0.00  0.00           H  
ATOM   3398  HZ2 LYS 1 221      65.663  60.655  64.045  0.00  0.00           H  
ATOM   3399  HZ3 LYS 1 221      66.771  60.090  63.020  0.00  0.00           H  
ATOM   3400  N   MET 1 222      57.822  57.304  61.528  0.00  0.00           N  
ATOM   3401  CA  MET 1 222      56.406  57.453  61.880  0.00  0.00           C  
ATOM   3402  C   MET 1 222      55.901  56.273  62.785  0.00  0.00           C  
ATOM   3403  O   MET 1 222      56.407  55.143  62.639  0.00  0.00           O  
ATOM   3404  CB  MET 1 222      55.438  57.694  60.748  0.00  0.00           C  
ATOM   3405  CG  MET 1 222      56.154  58.777  59.860  0.00  0.00           C  
ATOM   3406  SD  MET 1 222      55.131  59.338  58.445  0.00  0.00           S  
ATOM   3407  CE  MET 1 222      53.827  60.167  59.439  0.00  0.00           C  
ATOM   3408  H   MET 1 222      57.979  56.868  60.630  0.00  0.00           H  
ATOM   3409  HA  MET 1 222      56.308  58.321  62.531  0.00  0.00           H  
ATOM   3410  HB2 MET 1 222      55.455  56.794  60.134  0.00  0.00           H  
ATOM   3411  HB3 MET 1 222      54.459  58.027  61.094  0.00  0.00           H  
ATOM   3412  HG2 MET 1 222      56.357  59.602  60.542  0.00  0.00           H  
ATOM   3413  HG3 MET 1 222      57.093  58.499  59.382  0.00  0.00           H  
ATOM   3414  HE1 MET 1 222      53.130  59.484  59.924  0.00  0.00           H  
ATOM   3415  HE2 MET 1 222      54.225  60.843  60.196  0.00  0.00           H  
ATOM   3416  HE3 MET 1 222      53.264  60.765  58.722  0.00  0.00           H  
ATOM   3417  N   ASP 1 223      54.861  56.456  63.601  0.00  0.00           N  
ATOM   3418  CA  ASP 1 223      54.232  55.367  64.282  0.00  0.00           C  
ATOM   3419  C   ASP 1 223      53.536  54.335  63.368  0.00  0.00           C  
ATOM   3420  O   ASP 1 223      52.798  54.706  62.480  0.00  0.00           O  
ATOM   3421  CB  ASP 1 223      53.198  55.926  65.270  0.00  0.00           C  
ATOM   3422  CG  ASP 1 223      52.318  54.928  66.061  0.00  0.00           C  
ATOM   3423  OD1 ASP 1 223      52.129  55.175  67.287  0.00  0.00           O  
ATOM   3424  OD2 ASP 1 223      51.893  53.902  65.571  0.00  0.00           O  
ATOM   3425  H   ASP 1 223      54.317  57.300  63.492  0.00  0.00           H  
ATOM   3426  HA  ASP 1 223      54.981  54.874  64.900  0.00  0.00           H  
ATOM   3427  HB2 ASP 1 223      53.723  56.526  66.012  0.00  0.00           H  
ATOM   3428  HB3 ASP 1 223      52.556  56.636  64.749  0.00  0.00           H  
ATOM   3429  N   CYS 1 224      53.737  53.024  63.559  0.00  0.00           N  
ATOM   3430  CA  CYS 1 224      53.099  51.954  62.689  0.00  0.00           C  
ATOM   3431  C   CYS 1 224      51.621  52.041  62.377  0.00  0.00           C  
ATOM   3432  O   CYS 1 224      51.084  51.627  61.354  0.00  0.00           O  
ATOM   3433  CB  CYS 1 224      53.570  50.543  63.327  0.00  0.00           C  
ATOM   3434  SG  CYS 1 224      52.992  50.130  64.972  0.00  0.00           S  
ATOM   3435  H   CYS 1 224      54.159  52.797  64.448  0.00  0.00           H  
ATOM   3436  HA  CYS 1 224      53.753  51.997  61.818  0.00  0.00           H  
ATOM   3437  HB2 CYS 1 224      53.189  49.726  62.715  0.00  0.00           H  
ATOM   3438  HB3 CYS 1 224      54.660  50.573  63.339  0.00  0.00           H  
ATOM   3439  N   LYS 1 225      50.863  52.680  63.225  0.00  0.00           N  
ATOM   3440  CA  LYS 1 225      49.382  52.918  62.956  0.00  0.00           C  
ATOM   3441  C   LYS 1 225      49.138  54.042  61.935  0.00  0.00           C  
ATOM   3442  O   LYS 1 225      48.215  54.005  61.073  0.00  0.00           O  
ATOM   3443  CB  LYS 1 225      48.600  53.337  64.197  0.00  0.00           C  
ATOM   3444  CG  LYS 1 225      48.534  52.230  65.242  0.00  0.00           C  
ATOM   3445  CD  LYS 1 225      47.981  52.656  66.572  0.00  0.00           C  
ATOM   3446  CE  LYS 1 225      48.698  53.618  67.496  0.00  0.00           C  
ATOM   3447  NZ  LYS 1 225      50.176  53.322  67.619  0.00  0.00           N  
ATOM   3448  H   LYS 1 225      51.383  53.025  64.020  0.00  0.00           H  
ATOM   3449  HA  LYS 1 225      49.007  51.983  62.540  0.00  0.00           H  
ATOM   3450  HB2 LYS 1 225      48.968  54.295  64.564  0.00  0.00           H  
ATOM   3451  HB3 LYS 1 225      47.576  53.526  63.874  0.00  0.00           H  
ATOM   3452  HG2 LYS 1 225      47.995  51.367  64.851  0.00  0.00           H  
ATOM   3453  HG3 LYS 1 225      49.569  51.907  65.348  0.00  0.00           H  
ATOM   3454  HD2 LYS 1 225      46.973  53.032  66.395  0.00  0.00           H  
ATOM   3455  HD3 LYS 1 225      47.844  51.728  67.127  0.00  0.00           H  
ATOM   3456  HE2 LYS 1 225      48.543  54.624  67.106  0.00  0.00           H  
ATOM   3457  HE3 LYS 1 225      48.170  53.644  68.450  0.00  0.00           H  
ATOM   3458  HZ1 LYS 1 225      50.775  53.617  66.861  0.00  0.00           H  
ATOM   3459  HZ2 LYS 1 225      50.533  53.834  68.413  0.00  0.00           H  
ATOM   3460  HZ3 LYS 1 225      50.378  52.371  67.893  0.00  0.00           H  
ATOM   3461  N   GLU 1 226      50.073  54.995  61.718  0.00  0.00           N  
ATOM   3462  CA  GLU 1 226      50.093  56.030  60.606  0.00  0.00           C  
ATOM   3463  C   GLU 1 226      50.007  55.346  59.252  0.00  0.00           C  
ATOM   3464  O   GLU 1 226      49.453  55.865  58.252  0.00  0.00           O  
ATOM   3465  CB  GLU 1 226      51.302  56.958  60.639  0.00  0.00           C  
ATOM   3466  CG  GLU 1 226      51.416  57.915  61.943  0.00  0.00           C  
ATOM   3467  CD  GLU 1 226      50.365  58.964  62.089  0.00  0.00           C  
ATOM   3468  OE1 GLU 1 226      49.435  58.963  61.286  0.00  0.00           O  
ATOM   3469  OE2 GLU 1 226      50.335  59.792  63.040  0.00  0.00           O  
ATOM   3470  H   GLU 1 226      50.832  54.988  62.385  0.00  0.00           H  
ATOM   3471  HA  GLU 1 226      49.176  56.606  60.730  0.00  0.00           H  
ATOM   3472  HB2 GLU 1 226      52.244  56.419  60.541  0.00  0.00           H  
ATOM   3473  HB3 GLU 1 226      51.381  57.542  59.722  0.00  0.00           H  
ATOM   3474  HG2 GLU 1 226      51.295  57.258  62.805  0.00  0.00           H  
ATOM   3475  HG3 GLU 1 226      52.398  58.384  61.994  0.00  0.00           H  
ATOM   3476  N   TYR 1 227      50.714  54.246  59.088  0.00  0.00           N  
ATOM   3477  CA  TYR 1 227      50.816  53.527  57.793  0.00  0.00           C  
ATOM   3478  C   TYR 1 227      49.464  52.916  57.395  0.00  0.00           C  
ATOM   3479  O   TYR 1 227      49.021  52.782  56.234  0.00  0.00           O  
ATOM   3480  CB  TYR 1 227      51.945  52.520  57.696  0.00  0.00           C  
ATOM   3481  CG  TYR 1 227      53.235  53.191  58.097  0.00  0.00           C  
ATOM   3482  CD1 TYR 1 227      53.790  54.293  57.458  0.00  0.00           C  
ATOM   3483  CD2 TYR 1 227      53.796  52.630  59.255  0.00  0.00           C  
ATOM   3484  CE1 TYR 1 227      55.011  54.787  57.915  0.00  0.00           C  
ATOM   3485  CE2 TYR 1 227      55.122  53.039  59.619  0.00  0.00           C  
ATOM   3486  CZ  TYR 1 227      55.763  54.105  58.905  0.00  0.00           C  
ATOM   3487  OH  TYR 1 227      57.018  54.540  59.137  0.00  0.00           O  
ATOM   3488  H   TYR 1 227      51.158  53.838  59.899  0.00  0.00           H  
ATOM   3489  HA  TYR 1 227      51.068  54.247  57.014  0.00  0.00           H  
ATOM   3490  HB2 TYR 1 227      51.732  51.611  58.259  0.00  0.00           H  
ATOM   3491  HB3 TYR 1 227      52.022  52.324  56.626  0.00  0.00           H  
ATOM   3492  HD1 TYR 1 227      53.220  54.781  56.681  0.00  0.00           H  
ATOM   3493  HD2 TYR 1 227      53.338  51.782  59.743  0.00  0.00           H  
ATOM   3494  HE1 TYR 1 227      55.479  55.628  57.425  0.00  0.00           H  
ATOM   3495  HE2 TYR 1 227      55.581  52.573  60.478  0.00  0.00           H  
ATOM   3496  HH  TYR 1 227      57.521  53.863  59.596  0.00  0.00           H  
ATOM   3497  N   ASN 1 228      48.707  52.464  58.446  0.00  0.00           N  
ATOM   3498  CA  ASN 1 228      47.483  51.761  58.328  0.00  0.00           C  
ATOM   3499  C   ASN 1 228      46.284  52.615  58.758  0.00  0.00           C  
ATOM   3500  O   ASN 1 228      45.322  52.047  59.294  0.00  0.00           O  
ATOM   3501  CB  ASN 1 228      47.791  50.492  59.142  0.00  0.00           C  
ATOM   3502  CG  ASN 1 228      49.068  49.803  58.781  0.00  0.00           C  
ATOM   3503  OD1 ASN 1 228      49.337  49.602  57.636  0.00  0.00           O  
ATOM   3504  ND2 ASN 1 228      49.933  49.545  59.734  0.00  0.00           N  
ATOM   3505  H   ASN 1 228      49.009  52.697  59.381  0.00  0.00           H  
ATOM   3506  HA  ASN 1 228      47.366  51.518  57.272  0.00  0.00           H  
ATOM   3507  HB2 ASN 1 228      47.863  50.773  60.192  0.00  0.00           H  
ATOM   3508  HB3 ASN 1 228      46.917  49.845  59.075  0.00  0.00           H  
ATOM   3509 HD21 ASN 1 228      50.805  49.073  59.544  0.00  0.00           H  
ATOM   3510 HD22 ASN 1 228      49.773  49.858  60.681  0.00  0.00           H  
ATOM   3511  N   TYR 1 229      46.358  53.903  58.544  0.00  0.00           N  
ATOM   3512  CA  TYR 1 229      45.226  54.773  58.959  0.00  0.00           C  
ATOM   3513  C   TYR 1 229      44.283  55.230  57.772  0.00  0.00           C  
ATOM   3514  O   TYR 1 229      44.694  56.053  56.923  0.00  0.00           O  
ATOM   3515  CB  TYR 1 229      45.899  55.970  59.590  0.00  0.00           C  
ATOM   3516  CG  TYR 1 229      45.004  57.209  59.923  0.00  0.00           C  
ATOM   3517  CD1 TYR 1 229      43.756  57.028  60.409  0.00  0.00           C  
ATOM   3518  CD2 TYR 1 229      45.533  58.486  59.646  0.00  0.00           C  
ATOM   3519  CE1 TYR 1 229      42.959  58.083  60.820  0.00  0.00           C  
ATOM   3520  CE2 TYR 1 229      44.754  59.613  60.070  0.00  0.00           C  
ATOM   3521  CZ  TYR 1 229      43.498  59.406  60.654  0.00  0.00           C  
ATOM   3522  OH  TYR 1 229      42.686  60.510  60.829  0.00  0.00           O  
ATOM   3523  H   TYR 1 229      47.185  54.315  58.134  0.00  0.00           H  
ATOM   3524  HA  TYR 1 229      44.645  54.215  59.693  0.00  0.00           H  
ATOM   3525  HB2 TYR 1 229      46.304  55.702  60.566  0.00  0.00           H  
ATOM   3526  HB3 TYR 1 229      46.611  56.372  58.868  0.00  0.00           H  
ATOM   3527  HD1 TYR 1 229      43.404  56.043  60.677  0.00  0.00           H  
ATOM   3528  HD2 TYR 1 229      46.545  58.662  59.313  0.00  0.00           H  
ATOM   3529  HE1 TYR 1 229      41.942  57.968  61.164  0.00  0.00           H  
ATOM   3530  HE2 TYR 1 229      45.151  60.579  59.796  0.00  0.00           H  
ATOM   3531  HH  TYR 1 229      41.764  60.271  60.949  0.00  0.00           H  
ATOM   3532  N   ASP 1 230      43.104  54.646  57.547  0.00  0.00           N  
ATOM   3533  CA  ASP 1 230      42.344  53.658  58.339  0.00  0.00           C  
ATOM   3534  C   ASP 1 230      42.560  52.154  58.015  0.00  0.00           C  
ATOM   3535  O   ASP 1 230      42.099  51.298  58.769  0.00  0.00           O  
ATOM   3536  CB  ASP 1 230      40.816  53.888  58.108  0.00  0.00           C  
ATOM   3537  CG  ASP 1 230      40.245  53.663  56.733  0.00  0.00           C  
ATOM   3538  OD1 ASP 1 230      40.643  54.405  55.831  0.00  0.00           O  
ATOM   3539  OD2 ASP 1 230      39.456  52.683  56.631  0.00  0.00           O  
ATOM   3540  H   ASP 1 230      42.700  55.017  56.699  0.00  0.00           H  
ATOM   3541  HA  ASP 1 230      42.556  53.835  59.393  0.00  0.00           H  
ATOM   3542  HB2 ASP 1 230      40.373  53.347  58.943  0.00  0.00           H  
ATOM   3543  HB3 ASP 1 230      40.491  54.888  58.394  0.00  0.00           H  
ATOM   3544  N   LYS 1 231      43.097  51.899  56.791  0.00  0.00           N  
ATOM   3545  CA  LYS 1 231      43.316  50.507  56.257  0.00  0.00           C  
ATOM   3546  C   LYS 1 231      44.607  50.513  55.435  0.00  0.00           C  
ATOM   3547  O   LYS 1 231      45.170  51.595  55.118  0.00  0.00           O  
ATOM   3548  CB  LYS 1 231      42.135  50.027  55.427  0.00  0.00           C  
ATOM   3549  CG  LYS 1 231      42.010  50.778  54.030  0.00  0.00           C  
ATOM   3550  CD  LYS 1 231      40.638  50.541  53.289  0.00  0.00           C  
ATOM   3551  CE  LYS 1 231      39.506  51.097  54.130  0.00  0.00           C  
ATOM   3552  NZ  LYS 1 231      39.154  52.412  53.703  0.00  0.00           N  
ATOM   3553  H   LYS 1 231      43.433  52.645  56.199  0.00  0.00           H  
ATOM   3554  HA  LYS 1 231      43.408  49.828  57.105  0.00  0.00           H  
ATOM   3555  HB2 LYS 1 231      42.160  48.946  55.294  0.00  0.00           H  
ATOM   3556  HB3 LYS 1 231      41.205  50.165  55.978  0.00  0.00           H  
ATOM   3557  HG2 LYS 1 231      42.116  51.851  54.185  0.00  0.00           H  
ATOM   3558  HG3 LYS 1 231      42.878  50.498  53.432  0.00  0.00           H  
ATOM   3559  HD2 LYS 1 231      40.796  51.008  52.317  0.00  0.00           H  
ATOM   3560  HD3 LYS 1 231      40.534  49.474  53.096  0.00  0.00           H  
ATOM   3561  HE2 LYS 1 231      38.638  50.441  54.070  0.00  0.00           H  
ATOM   3562  HE3 LYS 1 231      39.817  51.204  55.169  0.00  0.00           H  
ATOM   3563  HZ1 LYS 1 231      39.969  52.993  53.844  0.00  0.00           H  
ATOM   3564  HZ2 LYS 1 231      38.914  52.441  52.722  0.00  0.00           H  
ATOM   3565  HZ3 LYS 1 231      38.479  52.895  54.279  0.00  0.00           H  
ATOM   3566  N   SER 1 232      45.120  49.334  55.075  0.00  0.00           N  
ATOM   3567  CA  SER 1 232      46.169  49.215  54.060  0.00  0.00           C  
ATOM   3568  C   SER 1 232      46.009  47.880  53.250  0.00  0.00           C  
ATOM   3569  O   SER 1 232      45.893  46.804  53.816  0.00  0.00           O  
ATOM   3570  CB  SER 1 232      47.571  49.252  54.755  0.00  0.00           C  
ATOM   3571  OG  SER 1 232      48.601  48.797  53.849  0.00  0.00           O  
ATOM   3572  H   SER 1 232      44.616  48.516  55.387  0.00  0.00           H  
ATOM   3573  HA  SER 1 232      46.256  49.992  53.300  0.00  0.00           H  
ATOM   3574  HB2 SER 1 232      47.745  50.296  55.016  0.00  0.00           H  
ATOM   3575  HB3 SER 1 232      47.599  48.604  55.631  0.00  0.00           H  
ATOM   3576  HG  SER 1 232      49.354  48.387  54.283  0.00  0.00           H  
ATOM   3577  N   ILE 1 233      45.954  48.027  51.953  0.00  0.00           N  
ATOM   3578  CA  ILE 1 233      45.272  46.968  51.023  0.00  0.00           C  
ATOM   3579  C   ILE 1 233      45.952  46.791  49.690  0.00  0.00           C  
ATOM   3580  O   ILE 1 233      46.454  47.729  49.075  0.00  0.00           O  
ATOM   3581  CB  ILE 1 233      43.800  47.325  50.914  0.00  0.00           C  
ATOM   3582  CG1 ILE 1 233      43.391  48.722  50.396  0.00  0.00           C  
ATOM   3583  CG2 ILE 1 233      42.864  47.009  52.137  0.00  0.00           C  
ATOM   3584  CD1 ILE 1 233      42.265  48.579  49.354  0.00  0.00           C  
ATOM   3585  H   ILE 1 233      46.218  48.914  51.547  0.00  0.00           H  
ATOM   3586  HA  ILE 1 233      45.294  45.983  51.489  0.00  0.00           H  
ATOM   3587  HB  ILE 1 233      43.529  46.562  50.185  0.00  0.00           H  
ATOM   3588 HG12 ILE 1 233      43.053  49.337  51.230  0.00  0.00           H  
ATOM   3589 HG13 ILE 1 233      44.238  49.241  49.947  0.00  0.00           H  
ATOM   3590 HG21 ILE 1 233      42.992  45.963  52.416  0.00  0.00           H  
ATOM   3591 HG22 ILE 1 233      43.208  47.604  52.983  0.00  0.00           H  
ATOM   3592 HG23 ILE 1 233      41.834  47.314  51.954  0.00  0.00           H  
ATOM   3593 HD11 ILE 1 233      41.323  48.303  49.828  0.00  0.00           H  
ATOM   3594 HD12 ILE 1 233      42.023  49.564  48.953  0.00  0.00           H  
ATOM   3595 HD13 ILE 1 233      42.427  47.886  48.529  0.00  0.00           H  
ATOM   3596  N   VAL 1 234      45.866  45.483  49.191  0.00  0.00           N  
ATOM   3597  CA  VAL 1 234      46.475  45.109  47.888  0.00  0.00           C  
ATOM   3598  C   VAL 1 234      45.406  45.261  46.742  0.00  0.00           C  
ATOM   3599  O   VAL 1 234      44.366  44.572  46.728  0.00  0.00           O  
ATOM   3600  CB  VAL 1 234      47.112  43.692  47.954  0.00  0.00           C  
ATOM   3601  CG1 VAL 1 234      48.047  43.540  46.759  0.00  0.00           C  
ATOM   3602  CG2 VAL 1 234      47.940  43.357  49.182  0.00  0.00           C  
ATOM   3603  H   VAL 1 234      45.461  44.750  49.755  0.00  0.00           H  
ATOM   3604  HA  VAL 1 234      47.266  45.842  47.729  0.00  0.00           H  
ATOM   3605  HB  VAL 1 234      46.321  42.950  47.844  0.00  0.00           H  
ATOM   3606 HG11 VAL 1 234      47.419  43.636  45.874  0.00  0.00           H  
ATOM   3607 HG12 VAL 1 234      48.901  44.216  46.699  0.00  0.00           H  
ATOM   3608 HG13 VAL 1 234      48.535  42.566  46.783  0.00  0.00           H  
ATOM   3609 HG21 VAL 1 234      48.556  42.462  49.092  0.00  0.00           H  
ATOM   3610 HG22 VAL 1 234      48.577  44.241  49.178  0.00  0.00           H  
ATOM   3611 HG23 VAL 1 234      47.261  43.390  50.034  0.00  0.00           H  
ATOM   3612  N   ASP 1 235      45.587  46.185  45.800  0.00  0.00           N  
ATOM   3613  CA  ASP 1 235      44.530  46.656  44.920  0.00  0.00           C  
ATOM   3614  C   ASP 1 235      45.030  46.836  43.439  0.00  0.00           C  
ATOM   3615  O   ASP 1 235      45.519  47.914  43.065  0.00  0.00           O  
ATOM   3616  CB  ASP 1 235      44.177  48.051  45.568  0.00  0.00           C  
ATOM   3617  CG  ASP 1 235      42.867  48.653  45.019  0.00  0.00           C  
ATOM   3618  OD1 ASP 1 235      41.944  48.834  45.883  0.00  0.00           O  
ATOM   3619  OD2 ASP 1 235      42.726  48.869  43.812  0.00  0.00           O  
ATOM   3620  H   ASP 1 235      46.460  46.686  45.709  0.00  0.00           H  
ATOM   3621  HA  ASP 1 235      43.637  46.032  44.902  0.00  0.00           H  
ATOM   3622  HB2 ASP 1 235      44.120  48.001  46.655  0.00  0.00           H  
ATOM   3623  HB3 ASP 1 235      45.033  48.688  45.345  0.00  0.00           H  
ATOM   3624  N   SER 1 236      44.845  45.799  42.588  0.00  0.00           N  
ATOM   3625  CA  SER 1 236      45.241  45.822  41.188  0.00  0.00           C  
ATOM   3626  C   SER 1 236      44.310  46.630  40.262  0.00  0.00           C  
ATOM   3627  O   SER 1 236      44.624  46.784  39.125  0.00  0.00           O  
ATOM   3628  CB  SER 1 236      45.395  44.397  40.635  0.00  0.00           C  
ATOM   3629  OG  SER 1 236      44.169  43.688  40.607  0.00  0.00           O  
ATOM   3630  H   SER 1 236      44.495  44.955  43.018  0.00  0.00           H  
ATOM   3631  HA  SER 1 236      46.217  46.304  41.148  0.00  0.00           H  
ATOM   3632  HB2 SER 1 236      45.904  44.466  39.674  0.00  0.00           H  
ATOM   3633  HB3 SER 1 236      46.119  43.971  41.330  0.00  0.00           H  
ATOM   3634  HG  SER 1 236      43.830  43.969  39.754  0.00  0.00           H  
ATOM   3635  N   GLY 1 237      43.223  47.194  40.892  0.00  0.00           N  
ATOM   3636  CA  GLY 1 237      42.377  48.191  40.267  0.00  0.00           C  
ATOM   3637  C   GLY 1 237      42.937  49.584  40.427  0.00  0.00           C  
ATOM   3638  O   GLY 1 237      42.299  50.502  39.977  0.00  0.00           O  
ATOM   3639  H   GLY 1 237      43.147  47.029  41.885  0.00  0.00           H  
ATOM   3640  HA2 GLY 1 237      42.423  48.073  39.184  0.00  0.00           H  
ATOM   3641  HA3 GLY 1 237      41.332  48.198  40.575  0.00  0.00           H  
ATOM   3642  N   THR 1 238      44.068  49.723  41.152  0.00  0.00           N  
ATOM   3643  CA  THR 1 238      44.903  50.926  41.337  0.00  0.00           C  
ATOM   3644  C   THR 1 238      46.298  50.850  40.819  0.00  0.00           C  
ATOM   3645  O   THR 1 238      47.099  49.898  40.906  0.00  0.00           O  
ATOM   3646  CB  THR 1 238      44.904  51.157  42.893  0.00  0.00           C  
ATOM   3647  OG1 THR 1 238      43.584  51.278  43.241  0.00  0.00           O  
ATOM   3648  CG2 THR 1 238      45.727  52.329  43.357  0.00  0.00           C  
ATOM   3649  H   THR 1 238      44.417  48.830  41.471  0.00  0.00           H  
ATOM   3650  HA  THR 1 238      44.419  51.797  40.895  0.00  0.00           H  
ATOM   3651  HB  THR 1 238      45.354  50.289  43.376  0.00  0.00           H  
ATOM   3652  HG1 THR 1 238      43.336  50.352  43.295  0.00  0.00           H  
ATOM   3653 HG21 THR 1 238      45.338  53.202  42.834  0.00  0.00           H  
ATOM   3654 HG22 THR 1 238      45.712  52.428  44.443  0.00  0.00           H  
ATOM   3655 HG23 THR 1 238      46.769  52.120  43.113  0.00  0.00           H  
ATOM   3656  N   THR 1 239      46.673  51.932  40.169  0.00  0.00           N  
ATOM   3657  CA  THR 1 239      48.010  52.093  39.488  0.00  0.00           C  
ATOM   3658  C   THR 1 239      49.110  52.416  40.619  0.00  0.00           C  
ATOM   3659  O   THR 1 239      50.146  51.785  40.640  0.00  0.00           O  
ATOM   3660  CB  THR 1 239      48.037  53.210  38.386  0.00  0.00           C  
ATOM   3661  OG1 THR 1 239      46.834  53.047  37.649  0.00  0.00           O  
ATOM   3662  CG2 THR 1 239      49.141  53.004  37.393  0.00  0.00           C  
ATOM   3663  H   THR 1 239      45.944  52.609  39.996  0.00  0.00           H  
ATOM   3664  HA  THR 1 239      48.277  51.145  39.021  0.00  0.00           H  
ATOM   3665  HB  THR 1 239      48.019  54.186  38.871  0.00  0.00           H  
ATOM   3666  HG1 THR 1 239      46.044  53.391  38.072  0.00  0.00           H  
ATOM   3667 HG21 THR 1 239      49.376  53.915  36.842  0.00  0.00           H  
ATOM   3668 HG22 THR 1 239      50.100  52.624  37.745  0.00  0.00           H  
ATOM   3669 HG23 THR 1 239      48.957  52.330  36.557  0.00  0.00           H  
ATOM   3670  N   ASN 1 240      48.872  53.547  41.227  0.00  0.00           N  
ATOM   3671  CA  ASN 1 240      49.868  54.123  42.158  0.00  0.00           C  
ATOM   3672  C   ASN 1 240      50.076  53.379  43.489  0.00  0.00           C  
ATOM   3673  O   ASN 1 240      49.361  52.537  43.926  0.00  0.00           O  
ATOM   3674  CB  ASN 1 240      49.223  55.477  42.501  0.00  0.00           C  
ATOM   3675  CG  ASN 1 240      49.342  56.405  41.328  0.00  0.00           C  
ATOM   3676  OD1 ASN 1 240      49.141  56.060  40.163  0.00  0.00           O  
ATOM   3677  ND2 ASN 1 240      49.544  57.686  41.578  0.00  0.00           N  
ATOM   3678  H   ASN 1 240      47.975  53.986  41.076  0.00  0.00           H  
ATOM   3679  HA  ASN 1 240      50.784  54.447  41.664  0.00  0.00           H  
ATOM   3680  HB2 ASN 1 240      48.181  55.339  42.789  0.00  0.00           H  
ATOM   3681  HB3 ASN 1 240      49.783  55.868  43.351  0.00  0.00           H  
ATOM   3682 HD21 ASN 1 240      49.675  58.265  40.761  0.00  0.00           H  
ATOM   3683 HD22 ASN 1 240      49.771  57.905  42.538  0.00  0.00           H  
ATOM   3684  N   LEU 1 241      51.155  53.732  44.127  0.00  0.00           N  
ATOM   3685  CA  LEU 1 241      51.307  53.606  45.631  0.00  0.00           C  
ATOM   3686  C   LEU 1 241      50.596  54.844  46.292  0.00  0.00           C  
ATOM   3687  O   LEU 1 241      51.032  55.974  46.142  0.00  0.00           O  
ATOM   3688  CB  LEU 1 241      52.862  53.458  45.990  0.00  0.00           C  
ATOM   3689  CG  LEU 1 241      53.054  53.520  47.473  0.00  0.00           C  
ATOM   3690  CD1 LEU 1 241      52.077  52.744  48.351  0.00  0.00           C  
ATOM   3691  CD2 LEU 1 241      54.466  52.941  47.970  0.00  0.00           C  
ATOM   3692  H   LEU 1 241      51.661  54.412  43.578  0.00  0.00           H  
ATOM   3693  HA  LEU 1 241      50.903  52.676  46.032  0.00  0.00           H  
ATOM   3694  HB2 LEU 1 241      53.226  52.537  45.536  0.00  0.00           H  
ATOM   3695  HB3 LEU 1 241      53.426  54.299  45.587  0.00  0.00           H  
ATOM   3696  HG  LEU 1 241      53.105  54.558  47.801  0.00  0.00           H  
ATOM   3697 HD11 LEU 1 241      52.326  52.790  49.411  0.00  0.00           H  
ATOM   3698 HD12 LEU 1 241      51.192  53.379  48.400  0.00  0.00           H  
ATOM   3699 HD13 LEU 1 241      51.984  51.773  47.866  0.00  0.00           H  
ATOM   3700 HD21 LEU 1 241      55.347  53.457  47.586  0.00  0.00           H  
ATOM   3701 HD22 LEU 1 241      54.555  52.983  49.055  0.00  0.00           H  
ATOM   3702 HD23 LEU 1 241      54.507  51.915  47.606  0.00  0.00           H  
ATOM   3703  N   ARG 1 242      49.347  54.658  46.880  0.00  0.00           N  
ATOM   3704  CA  ARG 1 242      48.695  55.721  47.605  0.00  0.00           C  
ATOM   3705  C   ARG 1 242      48.927  55.691  49.117  0.00  0.00           C  
ATOM   3706  O   ARG 1 242      48.974  54.556  49.662  0.00  0.00           O  
ATOM   3707  CB  ARG 1 242      47.181  55.681  47.264  0.00  0.00           C  
ATOM   3708  CG  ARG 1 242      46.871  55.408  45.792  0.00  0.00           C  
ATOM   3709  CD  ARG 1 242      45.346  55.242  45.457  0.00  0.00           C  
ATOM   3710  NE  ARG 1 242      44.630  56.378  45.809  0.00  0.00           N  
ATOM   3711  CZ  ARG 1 242      43.426  56.576  46.384  0.00  0.00           C  
ATOM   3712  NH1 ARG 1 242      42.622  55.561  46.672  0.00  0.00           N  
ATOM   3713  NH2 ARG 1 242      43.022  57.768  46.749  0.00  0.00           N  
ATOM   3714  H   ARG 1 242      49.014  53.707  46.948  0.00  0.00           H  
ATOM   3715  HA  ARG 1 242      49.139  56.691  47.379  0.00  0.00           H  
ATOM   3716  HB2 ARG 1 242      46.711  54.878  47.831  0.00  0.00           H  
ATOM   3717  HB3 ARG 1 242      46.661  56.598  47.544  0.00  0.00           H  
ATOM   3718  HG2 ARG 1 242      47.367  56.167  45.186  0.00  0.00           H  
ATOM   3719  HG3 ARG 1 242      47.202  54.391  45.579  0.00  0.00           H  
ATOM   3720  HD2 ARG 1 242      45.274  55.106  44.378  0.00  0.00           H  
ATOM   3721  HD3 ARG 1 242      44.928  54.408  46.021  0.00  0.00           H  
ATOM   3722  HE  ARG 1 242      45.057  57.257  45.555  0.00  0.00           H  
ATOM   3723 HH11 ARG 1 242      41.699  55.912  46.883  0.00  0.00           H  
ATOM   3724 HH12 ARG 1 242      42.840  54.687  46.214  0.00  0.00           H  
ATOM   3725 HH21 ARG 1 242      42.345  57.869  47.491  0.00  0.00           H  
ATOM   3726 HH22 ARG 1 242      43.686  58.478  46.473  0.00  0.00           H  
ATOM   3727  N   LEU 1 243      49.144  56.798  49.787  0.00  0.00           N  
ATOM   3728  CA  LEU 1 243      49.493  56.957  51.238  0.00  0.00           C  
ATOM   3729  C   LEU 1 243      48.679  57.972  51.963  0.00  0.00           C  
ATOM   3730  O   LEU 1 243      48.424  59.058  51.310  0.00  0.00           O  
ATOM   3731  CB  LEU 1 243      51.038  57.201  51.292  0.00  0.00           C  
ATOM   3732  CG  LEU 1 243      52.003  56.103  50.817  0.00  0.00           C  
ATOM   3733  CD1 LEU 1 243      53.381  56.651  50.652  0.00  0.00           C  
ATOM   3734  CD2 LEU 1 243      52.053  54.935  51.690  0.00  0.00           C  
ATOM   3735  H   LEU 1 243      49.287  57.609  49.201  0.00  0.00           H  
ATOM   3736  HA  LEU 1 243      49.278  56.073  51.838  0.00  0.00           H  
ATOM   3737  HB2 LEU 1 243      51.285  58.176  50.872  0.00  0.00           H  
ATOM   3738  HB3 LEU 1 243      51.327  57.294  52.339  0.00  0.00           H  
ATOM   3739  HG  LEU 1 243      51.659  55.800  49.828  0.00  0.00           H  
ATOM   3740 HD11 LEU 1 243      53.384  57.623  50.158  0.00  0.00           H  
ATOM   3741 HD12 LEU 1 243      53.859  56.835  51.614  0.00  0.00           H  
ATOM   3742 HD13 LEU 1 243      54.015  56.096  49.961  0.00  0.00           H  
ATOM   3743 HD21 LEU 1 243      52.302  55.167  52.725  0.00  0.00           H  
ATOM   3744 HD22 LEU 1 243      51.047  54.516  51.675  0.00  0.00           H  
ATOM   3745 HD23 LEU 1 243      52.652  54.121  51.281  0.00  0.00           H  
ATOM   3746  N   PRO 1 244      48.366  57.836  53.220  0.00  0.00           N  
ATOM   3747  CA  PRO 1 244      47.813  58.852  54.153  0.00  0.00           C  
ATOM   3748  C   PRO 1 244      48.727  60.081  53.986  0.00  0.00           C  
ATOM   3749  O   PRO 1 244      49.891  60.107  53.789  0.00  0.00           O  
ATOM   3750  CB  PRO 1 244      47.878  58.199  55.590  0.00  0.00           C  
ATOM   3751  CG  PRO 1 244      47.737  56.757  55.329  0.00  0.00           C  
ATOM   3752  CD  PRO 1 244      48.534  56.602  54.035  0.00  0.00           C  
ATOM   3753  HA  PRO 1 244      46.752  59.011  53.965  0.00  0.00           H  
ATOM   3754  HB2 PRO 1 244      48.885  58.315  55.990  0.00  0.00           H  
ATOM   3755  HB3 PRO 1 244      47.123  58.548  56.295  0.00  0.00           H  
ATOM   3756  HG2 PRO 1 244      48.270  56.290  56.157  0.00  0.00           H  
ATOM   3757  HG3 PRO 1 244      46.674  56.518  55.372  0.00  0.00           H  
ATOM   3758  HD2 PRO 1 244      48.142  55.777  53.441  0.00  0.00           H  
ATOM   3759  HD3 PRO 1 244      49.580  56.544  54.336  0.00  0.00           H  
ATOM   3760  N   LYS 1 245      48.068  61.174  54.100  0.00  0.00           N  
ATOM   3761  CA  LYS 1 245      48.544  62.523  53.665  0.00  0.00           C  
ATOM   3762  C   LYS 1 245      49.735  62.990  54.587  0.00  0.00           C  
ATOM   3763  O   LYS 1 245      50.655  63.649  54.120  0.00  0.00           O  
ATOM   3764  CB  LYS 1 245      47.459  63.635  53.751  0.00  0.00           C  
ATOM   3765  CG  LYS 1 245      47.798  64.955  53.089  0.00  0.00           C  
ATOM   3766  CD  LYS 1 245      46.711  65.952  53.098  0.00  0.00           C  
ATOM   3767  CE  LYS 1 245      45.367  65.364  52.663  0.00  0.00           C  
ATOM   3768  NZ  LYS 1 245      44.353  66.420  52.400  0.00  0.00           N  
ATOM   3769  H   LYS 1 245      47.069  61.112  54.235  0.00  0.00           H  
ATOM   3770  HA  LYS 1 245      48.898  62.469  52.635  0.00  0.00           H  
ATOM   3771  HB2 LYS 1 245      46.556  63.170  53.356  0.00  0.00           H  
ATOM   3772  HB3 LYS 1 245      47.212  63.666  54.813  0.00  0.00           H  
ATOM   3773  HG2 LYS 1 245      48.738  65.359  53.463  0.00  0.00           H  
ATOM   3774  HG3 LYS 1 245      48.010  64.718  52.046  0.00  0.00           H  
ATOM   3775  HD2 LYS 1 245      46.603  66.209  54.152  0.00  0.00           H  
ATOM   3776  HD3 LYS 1 245      46.917  66.809  52.457  0.00  0.00           H  
ATOM   3777  HE2 LYS 1 245      45.475  64.813  51.728  0.00  0.00           H  
ATOM   3778  HE3 LYS 1 245      44.959  64.682  53.408  0.00  0.00           H  
ATOM   3779  HZ1 LYS 1 245      43.499  65.932  52.171  0.00  0.00           H  
ATOM   3780  HZ2 LYS 1 245      44.086  66.949  53.219  0.00  0.00           H  
ATOM   3781  HZ3 LYS 1 245      44.666  67.039  51.666  0.00  0.00           H  
ATOM   3782  N   LYS 1 246      49.759  62.622  55.916  0.00  0.00           N  
ATOM   3783  CA  LYS 1 246      50.908  62.924  56.766  0.00  0.00           C  
ATOM   3784  C   LYS 1 246      52.246  62.221  56.221  0.00  0.00           C  
ATOM   3785  O   LYS 1 246      53.294  62.784  55.921  0.00  0.00           O  
ATOM   3786  CB  LYS 1 246      50.478  62.403  58.122  0.00  0.00           C  
ATOM   3787  CG  LYS 1 246      51.434  62.849  59.200  0.00  0.00           C  
ATOM   3788  CD  LYS 1 246      50.818  62.337  60.485  0.00  0.00           C  
ATOM   3789  CE  LYS 1 246      51.658  62.895  61.643  0.00  0.00           C  
ATOM   3790  NZ  LYS 1 246      51.215  62.330  62.948  0.00  0.00           N  
ATOM   3791  H   LYS 1 246      48.958  62.136  56.294  0.00  0.00           H  
ATOM   3792  HA  LYS 1 246      51.056  64.004  56.750  0.00  0.00           H  
ATOM   3793  HB2 LYS 1 246      49.577  62.928  58.441  0.00  0.00           H  
ATOM   3794  HB3 LYS 1 246      50.301  61.334  58.238  0.00  0.00           H  
ATOM   3795  HG2 LYS 1 246      52.463  62.489  59.220  0.00  0.00           H  
ATOM   3796  HG3 LYS 1 246      51.474  63.934  59.301  0.00  0.00           H  
ATOM   3797  HD2 LYS 1 246      49.820  62.748  60.634  0.00  0.00           H  
ATOM   3798  HD3 LYS 1 246      50.846  61.252  60.588  0.00  0.00           H  
ATOM   3799  HE2 LYS 1 246      52.665  62.542  61.419  0.00  0.00           H  
ATOM   3800  HE3 LYS 1 246      51.688  63.984  61.610  0.00  0.00           H  
ATOM   3801  HZ1 LYS 1 246      50.412  62.813  63.324  0.00  0.00           H  
ATOM   3802  HZ2 LYS 1 246      50.950  61.357  62.895  0.00  0.00           H  
ATOM   3803  HZ3 LYS 1 246      51.988  62.418  63.591  0.00  0.00           H  
ATOM   3804  N   VAL 1 247      52.102  60.877  55.928  0.00  0.00           N  
ATOM   3805  CA  VAL 1 247      53.161  59.946  55.449  0.00  0.00           C  
ATOM   3806  C   VAL 1 247      53.656  60.336  54.049  0.00  0.00           C  
ATOM   3807  O   VAL 1 247      54.777  60.093  53.646  0.00  0.00           O  
ATOM   3808  CB  VAL 1 247      52.632  58.549  55.425  0.00  0.00           C  
ATOM   3809  CG1 VAL 1 247      53.782  57.611  55.226  0.00  0.00           C  
ATOM   3810  CG2 VAL 1 247      51.919  58.086  56.748  0.00  0.00           C  
ATOM   3811  H   VAL 1 247      51.233  60.409  56.145  0.00  0.00           H  
ATOM   3812  HA  VAL 1 247      54.002  60.083  56.129  0.00  0.00           H  
ATOM   3813  HB  VAL 1 247      51.933  58.391  54.604  0.00  0.00           H  
ATOM   3814 HG11 VAL 1 247      54.355  57.776  54.313  0.00  0.00           H  
ATOM   3815 HG12 VAL 1 247      54.486  57.770  56.043  0.00  0.00           H  
ATOM   3816 HG13 VAL 1 247      53.514  56.556  55.162  0.00  0.00           H  
ATOM   3817 HG21 VAL 1 247      51.580  57.055  56.638  0.00  0.00           H  
ATOM   3818 HG22 VAL 1 247      52.581  58.176  57.609  0.00  0.00           H  
ATOM   3819 HG23 VAL 1 247      50.994  58.644  56.895  0.00  0.00           H  
ATOM   3820  N   PHE 1 248      52.658  60.818  53.239  0.00  0.00           N  
ATOM   3821  CA  PHE 1 248      52.851  61.193  51.835  0.00  0.00           C  
ATOM   3822  C   PHE 1 248      53.835  62.390  51.705  0.00  0.00           C  
ATOM   3823  O   PHE 1 248      54.755  62.197  50.842  0.00  0.00           O  
ATOM   3824  CB  PHE 1 248      51.479  61.528  51.152  0.00  0.00           C  
ATOM   3825  CG  PHE 1 248      51.649  62.073  49.807  0.00  0.00           C  
ATOM   3826  CD1 PHE 1 248      52.161  61.257  48.793  0.00  0.00           C  
ATOM   3827  CD2 PHE 1 248      51.087  63.321  49.491  0.00  0.00           C  
ATOM   3828  CE1 PHE 1 248      52.352  61.807  47.550  0.00  0.00           C  
ATOM   3829  CE2 PHE 1 248      51.159  63.827  48.197  0.00  0.00           C  
ATOM   3830  CZ  PHE 1 248      51.908  63.094  47.207  0.00  0.00           C  
ATOM   3831  H   PHE 1 248      51.765  60.877  53.708  0.00  0.00           H  
ATOM   3832  HA  PHE 1 248      53.254  60.335  51.296  0.00  0.00           H  
ATOM   3833  HB2 PHE 1 248      51.021  60.547  51.027  0.00  0.00           H  
ATOM   3834  HB3 PHE 1 248      50.900  62.165  51.820  0.00  0.00           H  
ATOM   3835  HD1 PHE 1 248      52.541  60.258  48.945  0.00  0.00           H  
ATOM   3836  HD2 PHE 1 248      50.592  63.926  50.236  0.00  0.00           H  
ATOM   3837  HE1 PHE 1 248      52.783  61.232  46.744  0.00  0.00           H  
ATOM   3838  HE2 PHE 1 248      50.595  64.707  47.925  0.00  0.00           H  
ATOM   3839  HZ  PHE 1 248      52.001  63.475  46.200  0.00  0.00           H  
ATOM   3840  N   GLU 1 249      53.753  63.328  52.622  0.00  0.00           N  
ATOM   3841  CA  GLU 1 249      54.659  64.464  52.703  0.00  0.00           C  
ATOM   3842  C   GLU 1 249      56.097  64.048  53.129  0.00  0.00           C  
ATOM   3843  O   GLU 1 249      57.012  64.464  52.448  0.00  0.00           O  
ATOM   3844  CB  GLU 1 249      54.053  65.482  53.753  0.00  0.00           C  
ATOM   3845  CG  GLU 1 249      54.876  66.531  54.365  0.00  0.00           C  
ATOM   3846  CD  GLU 1 249      55.551  67.575  53.401  0.00  0.00           C  
ATOM   3847  OE1 GLU 1 249      56.370  68.433  53.863  0.00  0.00           O  
ATOM   3848  OE2 GLU 1 249      55.083  67.725  52.260  0.00  0.00           O  
ATOM   3849  H   GLU 1 249      53.012  63.263  53.306  0.00  0.00           H  
ATOM   3850  HA  GLU 1 249      54.725  65.094  51.816  0.00  0.00           H  
ATOM   3851  HB2 GLU 1 249      53.282  66.037  53.218  0.00  0.00           H  
ATOM   3852  HB3 GLU 1 249      53.611  64.932  54.584  0.00  0.00           H  
ATOM   3853  HG2 GLU 1 249      54.324  67.148  55.074  0.00  0.00           H  
ATOM   3854  HG3 GLU 1 249      55.673  66.062  54.942  0.00  0.00           H  
ATOM   3855  N   ALA 1 250      56.276  63.154  54.145  0.00  0.00           N  
ATOM   3856  CA  ALA 1 250      57.539  62.524  54.681  0.00  0.00           C  
ATOM   3857  C   ALA 1 250      58.243  61.564  53.720  0.00  0.00           C  
ATOM   3858  O   ALA 1 250      59.366  61.803  53.302  0.00  0.00           O  
ATOM   3859  CB  ALA 1 250      57.281  61.759  55.989  0.00  0.00           C  
ATOM   3860  H   ALA 1 250      55.447  62.856  54.641  0.00  0.00           H  
ATOM   3861  HA  ALA 1 250      58.160  63.388  54.916  0.00  0.00           H  
ATOM   3862  HB1 ALA 1 250      57.150  62.533  56.745  0.00  0.00           H  
ATOM   3863  HB2 ALA 1 250      56.395  61.137  55.859  0.00  0.00           H  
ATOM   3864  HB3 ALA 1 250      58.112  61.107  56.262  0.00  0.00           H  
ATOM   3865  N   ALA 1 251      57.409  60.710  53.062  0.00  0.00           N  
ATOM   3866  CA  ALA 1 251      57.882  59.819  52.042  0.00  0.00           C  
ATOM   3867  C   ALA 1 251      58.252  60.523  50.728  0.00  0.00           C  
ATOM   3868  O   ALA 1 251      59.379  60.251  50.372  0.00  0.00           O  
ATOM   3869  CB  ALA 1 251      56.764  58.824  51.696  0.00  0.00           C  
ATOM   3870  H   ALA 1 251      56.462  60.580  53.386  0.00  0.00           H  
ATOM   3871  HA  ALA 1 251      58.734  59.206  52.336  0.00  0.00           H  
ATOM   3872  HB1 ALA 1 251      56.631  58.082  52.483  0.00  0.00           H  
ATOM   3873  HB2 ALA 1 251      55.820  59.291  51.414  0.00  0.00           H  
ATOM   3874  HB3 ALA 1 251      57.142  58.323  50.805  0.00  0.00           H  
ATOM   3875  N   VAL 1 252      57.532  61.452  50.078  0.00  0.00           N  
ATOM   3876  CA  VAL 1 252      58.068  62.198  48.936  0.00  0.00           C  
ATOM   3877  C   VAL 1 252      59.261  63.027  49.376  0.00  0.00           C  
ATOM   3878  O   VAL 1 252      60.218  63.027  48.661  0.00  0.00           O  
ATOM   3879  CB  VAL 1 252      56.872  62.964  48.333  0.00  0.00           C  
ATOM   3880  CG1 VAL 1 252      57.279  63.907  47.160  0.00  0.00           C  
ATOM   3881  CG2 VAL 1 252      55.911  61.927  47.827  0.00  0.00           C  
ATOM   3882  H   VAL 1 252      56.656  61.720  50.502  0.00  0.00           H  
ATOM   3883  HA  VAL 1 252      58.452  61.515  48.178  0.00  0.00           H  
ATOM   3884  HB  VAL 1 252      56.388  63.454  49.178  0.00  0.00           H  
ATOM   3885 HG11 VAL 1 252      57.581  63.420  46.233  0.00  0.00           H  
ATOM   3886 HG12 VAL 1 252      56.414  64.543  46.970  0.00  0.00           H  
ATOM   3887 HG13 VAL 1 252      58.152  64.537  47.329  0.00  0.00           H  
ATOM   3888 HG21 VAL 1 252      55.111  62.435  47.288  0.00  0.00           H  
ATOM   3889 HG22 VAL 1 252      56.463  61.314  47.114  0.00  0.00           H  
ATOM   3890 HG23 VAL 1 252      55.471  61.361  48.649  0.00  0.00           H  
ATOM   3891  N   LYS 1 253      59.190  63.606  50.529  0.00  0.00           N  
ATOM   3892  CA  LYS 1 253      60.236  64.505  51.031  0.00  0.00           C  
ATOM   3893  C   LYS 1 253      61.603  63.771  51.101  0.00  0.00           C  
ATOM   3894  O   LYS 1 253      62.621  64.374  50.757  0.00  0.00           O  
ATOM   3895  CB  LYS 1 253      59.915  65.219  52.305  0.00  0.00           C  
ATOM   3896  CG  LYS 1 253      61.015  66.160  52.784  0.00  0.00           C  
ATOM   3897  CD  LYS 1 253      60.385  67.311  53.584  0.00  0.00           C  
ATOM   3898  CE  LYS 1 253      59.535  66.799  54.732  0.00  0.00           C  
ATOM   3899  NZ  LYS 1 253      58.639  67.825  55.479  0.00  0.00           N  
ATOM   3900  H   LYS 1 253      58.251  63.653  50.900  0.00  0.00           H  
ATOM   3901  HA  LYS 1 253      60.382  65.231  50.232  0.00  0.00           H  
ATOM   3902  HB2 LYS 1 253      59.033  65.849  52.190  0.00  0.00           H  
ATOM   3903  HB3 LYS 1 253      59.718  64.510  53.109  0.00  0.00           H  
ATOM   3904  HG2 LYS 1 253      61.810  65.600  53.276  0.00  0.00           H  
ATOM   3905  HG3 LYS 1 253      61.440  66.608  51.885  0.00  0.00           H  
ATOM   3906  HD2 LYS 1 253      61.147  67.991  53.965  0.00  0.00           H  
ATOM   3907  HD3 LYS 1 253      59.717  67.857  52.918  0.00  0.00           H  
ATOM   3908  HE2 LYS 1 253      58.835  66.082  54.302  0.00  0.00           H  
ATOM   3909  HE3 LYS 1 253      60.235  66.321  55.417  0.00  0.00           H  
ATOM   3910  HZ1 LYS 1 253      59.152  68.555  55.953  0.00  0.00           H  
ATOM   3911  HZ2 LYS 1 253      58.023  68.206  54.775  0.00  0.00           H  
ATOM   3912  HZ3 LYS 1 253      58.072  67.467  56.234  0.00  0.00           H  
ATOM   3913  N   SER 1 254      61.589  62.482  51.572  0.00  0.00           N  
ATOM   3914  CA  SER 1 254      62.663  61.458  51.729  0.00  0.00           C  
ATOM   3915  C   SER 1 254      63.275  61.179  50.312  0.00  0.00           C  
ATOM   3916  O   SER 1 254      64.507  61.216  50.130  0.00  0.00           O  
ATOM   3917  CB  SER 1 254      62.161  60.169  52.336  0.00  0.00           C  
ATOM   3918  OG  SER 1 254      61.801  60.648  53.653  0.00  0.00           O  
ATOM   3919  H   SER 1 254      60.703  62.220  51.981  0.00  0.00           H  
ATOM   3920  HA  SER 1 254      63.495  61.809  52.340  0.00  0.00           H  
ATOM   3921  HB2 SER 1 254      61.336  59.833  51.708  0.00  0.00           H  
ATOM   3922  HB3 SER 1 254      62.956  59.427  52.402  0.00  0.00           H  
ATOM   3923  HG  SER 1 254      60.869  60.867  53.579  0.00  0.00           H  
ATOM   3924  N   ILE 1 255      62.443  60.799  49.350  0.00  0.00           N  
ATOM   3925  CA  ILE 1 255      62.812  60.674  47.949  0.00  0.00           C  
ATOM   3926  C   ILE 1 255      63.464  61.945  47.392  0.00  0.00           C  
ATOM   3927  O   ILE 1 255      64.431  61.969  46.624  0.00  0.00           O  
ATOM   3928  CB  ILE 1 255      61.603  60.235  47.024  0.00  0.00           C  
ATOM   3929  CG1 ILE 1 255      60.952  58.942  47.580  0.00  0.00           C  
ATOM   3930  CG2 ILE 1 255      62.047  60.097  45.560  0.00  0.00           C  
ATOM   3931  CD1 ILE 1 255      59.566  58.757  46.911  0.00  0.00           C  
ATOM   3932  H   ILE 1 255      61.467  60.719  49.599  0.00  0.00           H  
ATOM   3933  HA  ILE 1 255      63.508  59.843  47.835  0.00  0.00           H  
ATOM   3934  HB  ILE 1 255      60.875  61.046  47.003  0.00  0.00           H  
ATOM   3935 HG12 ILE 1 255      61.643  58.191  47.198  0.00  0.00           H  
ATOM   3936 HG13 ILE 1 255      60.909  58.913  48.669  0.00  0.00           H  
ATOM   3937 HG21 ILE 1 255      61.203  59.922  44.892  0.00  0.00           H  
ATOM   3938 HG22 ILE 1 255      62.333  61.067  45.154  0.00  0.00           H  
ATOM   3939 HG23 ILE 1 255      62.746  59.304  45.293  0.00  0.00           H  
ATOM   3940 HD11 ILE 1 255      58.829  59.541  47.086  0.00  0.00           H  
ATOM   3941 HD12 ILE 1 255      59.727  58.734  45.833  0.00  0.00           H  
ATOM   3942 HD13 ILE 1 255      59.154  57.840  47.332  0.00  0.00           H  
ATOM   3943  N   LYS 1 256      62.859  63.064  47.740  0.00  0.00           N  
ATOM   3944  CA  LYS 1 256      63.357  64.437  47.339  0.00  0.00           C  
ATOM   3945  C   LYS 1 256      64.644  64.871  47.998  0.00  0.00           C  
ATOM   3946  O   LYS 1 256      65.426  65.473  47.181  0.00  0.00           O  
ATOM   3947  CB  LYS 1 256      62.231  65.480  47.704  0.00  0.00           C  
ATOM   3948  CG  LYS 1 256      62.299  66.792  46.951  0.00  0.00           C  
ATOM   3949  CD  LYS 1 256      60.964  67.480  47.332  0.00  0.00           C  
ATOM   3950  CE  LYS 1 256      60.915  68.895  46.674  0.00  0.00           C  
ATOM   3951  NZ  LYS 1 256      59.559  69.326  46.952  0.00  0.00           N  
ATOM   3952  H   LYS 1 256      61.960  63.043  48.200  0.00  0.00           H  
ATOM   3953  HA  LYS 1 256      63.437  64.347  46.256  0.00  0.00           H  
ATOM   3954  HB2 LYS 1 256      61.274  64.997  47.507  0.00  0.00           H  
ATOM   3955  HB3 LYS 1 256      62.260  65.676  48.776  0.00  0.00           H  
ATOM   3956  HG2 LYS 1 256      63.164  67.280  47.400  0.00  0.00           H  
ATOM   3957  HG3 LYS 1 256      62.422  66.554  45.895  0.00  0.00           H  
ATOM   3958  HD2 LYS 1 256      60.040  67.011  46.992  0.00  0.00           H  
ATOM   3959  HD3 LYS 1 256      60.931  67.596  48.416  0.00  0.00           H  
ATOM   3960  HE2 LYS 1 256      61.654  69.594  47.065  0.00  0.00           H  
ATOM   3961  HE3 LYS 1 256      61.044  68.703  45.609  0.00  0.00           H  
ATOM   3962  HZ1 LYS 1 256      58.919  68.705  46.477  0.00  0.00           H  
ATOM   3963  HZ2 LYS 1 256      59.433  69.285  47.954  0.00  0.00           H  
ATOM   3964  HZ3 LYS 1 256      59.395  70.308  46.781  0.00  0.00           H  
ATOM   3965  N   ALA 1 257      64.941  64.594  49.227  0.00  0.00           N  
ATOM   3966  CA  ALA 1 257      66.165  64.810  50.021  0.00  0.00           C  
ATOM   3967  C   ALA 1 257      67.313  63.884  49.602  0.00  0.00           C  
ATOM   3968  O   ALA 1 257      68.427  64.308  49.581  0.00  0.00           O  
ATOM   3969  CB  ALA 1 257      65.751  64.740  51.548  0.00  0.00           C  
ATOM   3970  H   ALA 1 257      64.159  64.487  49.858  0.00  0.00           H  
ATOM   3971  HA  ALA 1 257      66.475  65.838  49.834  0.00  0.00           H  
ATOM   3972  HB1 ALA 1 257      66.538  65.235  52.117  0.00  0.00           H  
ATOM   3973  HB2 ALA 1 257      64.801  65.204  51.812  0.00  0.00           H  
ATOM   3974  HB3 ALA 1 257      65.581  63.707  51.851  0.00  0.00           H  
ATOM   3975  N   ALA 1 258      67.057  62.619  49.147  0.00  0.00           N  
ATOM   3976  CA  ALA 1 258      68.060  61.746  48.529  0.00  0.00           C  
ATOM   3977  C   ALA 1 258      68.513  62.234  47.144  0.00  0.00           C  
ATOM   3978  O   ALA 1 258      69.580  61.719  46.713  0.00  0.00           O  
ATOM   3979  CB  ALA 1 258      67.476  60.326  48.367  0.00  0.00           C  
ATOM   3980  H   ALA 1 258      66.143  62.191  49.201  0.00  0.00           H  
ATOM   3981  HA  ALA 1 258      68.938  61.662  49.169  0.00  0.00           H  
ATOM   3982  HB1 ALA 1 258      66.521  60.278  47.844  0.00  0.00           H  
ATOM   3983  HB2 ALA 1 258      68.199  59.718  47.823  0.00  0.00           H  
ATOM   3984  HB3 ALA 1 258      67.310  59.907  49.359  0.00  0.00           H  
ATOM   3985  N   SER 1 259      67.743  63.039  46.482  0.00  0.00           N  
ATOM   3986  CA  SER 1 259      67.916  63.551  45.122  0.00  0.00           C  
ATOM   3987  C   SER 1 259      68.343  65.085  45.114  0.00  0.00           C  
ATOM   3988  O   SER 1 259      68.316  65.681  44.008  0.00  0.00           O  
ATOM   3989  CB  SER 1 259      66.712  63.279  44.203  0.00  0.00           C  
ATOM   3990  OG  SER 1 259      65.551  63.734  44.807  0.00  0.00           O  
ATOM   3991  H   SER 1 259      66.870  63.272  46.934  0.00  0.00           H  
ATOM   3992  HA  SER 1 259      68.653  62.874  44.691  0.00  0.00           H  
ATOM   3993  HB2 SER 1 259      66.795  63.766  43.232  0.00  0.00           H  
ATOM   3994  HB3 SER 1 259      66.790  62.238  43.889  0.00  0.00           H  
ATOM   3995  HG  SER 1 259      65.141  62.952  45.183  0.00  0.00           H  
ATOM   3996  N   SER 1 260      68.596  65.702  46.291  0.00  0.00           N  
ATOM   3997  CA  SER 1 260      68.585  67.105  46.628  0.00  0.00           C  
ATOM   3998  C   SER 1 260      69.537  68.041  45.890  0.00  0.00           C  
ATOM   3999  O   SER 1 260      69.486  69.277  46.133  0.00  0.00           O  
ATOM   4000  CB  SER 1 260      68.725  67.306  48.097  0.00  0.00           C  
ATOM   4001  OG  SER 1 260      69.968  66.802  48.465  0.00  0.00           O  
ATOM   4002  H   SER 1 260      68.731  65.156  47.130  0.00  0.00           H  
ATOM   4003  HA  SER 1 260      67.594  67.455  46.338  0.00  0.00           H  
ATOM   4004  HB2 SER 1 260      68.852  68.350  48.387  0.00  0.00           H  
ATOM   4005  HB3 SER 1 260      68.103  66.739  48.791  0.00  0.00           H  
ATOM   4006  HG  SER 1 260      70.658  67.442  48.276  0.00  0.00           H  
ATOM   4007  N   THR 1 261      70.448  67.581  45.081  0.00  0.00           N  
ATOM   4008  CA  THR 1 261      71.157  68.408  44.125  0.00  0.00           C  
ATOM   4009  C   THR 1 261      70.365  68.913  42.937  0.00  0.00           C  
ATOM   4010  O   THR 1 261      70.685  69.987  42.476  0.00  0.00           O  
ATOM   4011  CB  THR 1 261      72.319  67.550  43.626  0.00  0.00           C  
ATOM   4012  OG1 THR 1 261      71.876  66.301  43.035  0.00  0.00           O  
ATOM   4013  CG2 THR 1 261      73.414  67.350  44.651  0.00  0.00           C  
ATOM   4014  H   THR 1 261      70.418  66.602  44.835  0.00  0.00           H  
ATOM   4015  HA  THR 1 261      71.530  69.326  44.580  0.00  0.00           H  
ATOM   4016  HB  THR 1 261      72.742  68.189  42.850  0.00  0.00           H  
ATOM   4017  HG1 THR 1 261      71.487  66.491  42.178  0.00  0.00           H  
ATOM   4018 HG21 THR 1 261      73.081  66.722  45.478  0.00  0.00           H  
ATOM   4019 HG22 THR 1 261      74.248  66.841  44.167  0.00  0.00           H  
ATOM   4020 HG23 THR 1 261      73.731  68.276  45.130  0.00  0.00           H  
ATOM   4021  N   GLU 1 262      69.277  68.303  42.611  0.00  0.00           N  
ATOM   4022  CA  GLU 1 262      68.315  68.665  41.610  0.00  0.00           C  
ATOM   4023  C   GLU 1 262      67.033  69.143  42.315  0.00  0.00           C  
ATOM   4024  O   GLU 1 262      66.861  68.867  43.452  0.00  0.00           O  
ATOM   4025  CB  GLU 1 262      67.865  67.482  40.768  0.00  0.00           C  
ATOM   4026  CG  GLU 1 262      68.930  66.524  40.476  0.00  0.00           C  
ATOM   4027  CD  GLU 1 262      70.225  67.121  39.871  0.00  0.00           C  
ATOM   4028  OE1 GLU 1 262      71.354  66.720  40.296  0.00  0.00           O  
ATOM   4029  OE2 GLU 1 262      70.115  67.993  38.953  0.00  0.00           O  
ATOM   4030  H   GLU 1 262      69.132  67.427  43.094  0.00  0.00           H  
ATOM   4031  HA  GLU 1 262      68.724  69.464  40.992  0.00  0.00           H  
ATOM   4032  HB2 GLU 1 262      67.127  66.923  41.343  0.00  0.00           H  
ATOM   4033  HB3 GLU 1 262      67.460  67.813  39.811  0.00  0.00           H  
ATOM   4034  HG2 GLU 1 262      69.285  66.086  41.409  0.00  0.00           H  
ATOM   4035  HG3 GLU 1 262      68.509  65.751  39.833  0.00  0.00           H  
ATOM   4036  N   LYS 1 263      66.170  69.815  41.389  0.00  0.00           N  
ATOM   4037  CA  LYS 1 263      65.141  70.748  41.828  0.00  0.00           C  
ATOM   4038  C   LYS 1 263      63.907  70.669  40.865  0.00  0.00           C  
ATOM   4039  O   LYS 1 263      63.309  71.653  40.351  0.00  0.00           O  
ATOM   4040  CB  LYS 1 263      65.706  72.197  41.931  0.00  0.00           C  
ATOM   4041  CG  LYS 1 263      66.776  72.495  43.013  0.00  0.00           C  
ATOM   4042  CD  LYS 1 263      66.824  74.013  43.127  0.00  0.00           C  
ATOM   4043  CE  LYS 1 263      67.299  74.499  44.511  0.00  0.00           C  
ATOM   4044  NZ  LYS 1 263      66.249  74.419  45.519  0.00  0.00           N  
ATOM   4045  H   LYS 1 263      66.393  69.880  40.407  0.00  0.00           H  
ATOM   4046  HA  LYS 1 263      64.753  70.511  42.819  0.00  0.00           H  
ATOM   4047  HB2 LYS 1 263      66.066  72.543  40.962  0.00  0.00           H  
ATOM   4048  HB3 LYS 1 263      64.787  72.724  42.187  0.00  0.00           H  
ATOM   4049  HG2 LYS 1 263      66.430  72.023  43.932  0.00  0.00           H  
ATOM   4050  HG3 LYS 1 263      67.710  72.045  42.677  0.00  0.00           H  
ATOM   4051  HD2 LYS 1 263      67.552  74.363  42.396  0.00  0.00           H  
ATOM   4052  HD3 LYS 1 263      65.810  74.412  43.089  0.00  0.00           H  
ATOM   4053  HE2 LYS 1 263      68.148  73.899  44.839  0.00  0.00           H  
ATOM   4054  HE3 LYS 1 263      67.633  75.534  44.442  0.00  0.00           H  
ATOM   4055  HZ1 LYS 1 263      65.475  75.049  45.364  0.00  0.00           H  
ATOM   4056  HZ2 LYS 1 263      65.746  73.544  45.489  0.00  0.00           H  
ATOM   4057  HZ3 LYS 1 263      66.627  74.544  46.447  0.00  0.00           H  
ATOM   4058  N   PHE 1 264      63.407  69.507  40.731  0.00  0.00           N  
ATOM   4059  CA  PHE 1 264      62.202  69.085  39.844  0.00  0.00           C  
ATOM   4060  C   PHE 1 264      60.950  69.805  40.282  0.00  0.00           C  
ATOM   4061  O   PHE 1 264      60.795  70.273  41.422  0.00  0.00           O  
ATOM   4062  CB  PHE 1 264      62.152  67.485  40.003  0.00  0.00           C  
ATOM   4063  CG  PHE 1 264      63.410  66.785  39.522  0.00  0.00           C  
ATOM   4064  CD1 PHE 1 264      63.884  66.977  38.211  0.00  0.00           C  
ATOM   4065  CD2 PHE 1 264      64.086  65.893  40.341  0.00  0.00           C  
ATOM   4066  CE1 PHE 1 264      65.142  66.350  37.895  0.00  0.00           C  
ATOM   4067  CE2 PHE 1 264      65.167  65.135  40.036  0.00  0.00           C  
ATOM   4068  CZ  PHE 1 264      65.773  65.417  38.785  0.00  0.00           C  
ATOM   4069  H   PHE 1 264      63.794  68.829  41.371  0.00  0.00           H  
ATOM   4070  HA  PHE 1 264      62.435  69.200  38.785  0.00  0.00           H  
ATOM   4071  HB2 PHE 1 264      62.040  67.252  41.062  0.00  0.00           H  
ATOM   4072  HB3 PHE 1 264      61.256  67.078  39.535  0.00  0.00           H  
ATOM   4073  HD1 PHE 1 264      63.467  67.688  37.513  0.00  0.00           H  
ATOM   4074  HD2 PHE 1 264      63.604  65.709  41.290  0.00  0.00           H  
ATOM   4075  HE1 PHE 1 264      65.617  66.657  36.975  0.00  0.00           H  
ATOM   4076  HE2 PHE 1 264      65.596  64.429  40.731  0.00  0.00           H  
ATOM   4077  HZ  PHE 1 264      66.682  64.894  38.524  0.00  0.00           H  
ATOM   4078  N   PRO 1 265      60.019  69.965  39.337  0.00  0.00           N  
ATOM   4079  CA  PRO 1 265      58.782  70.670  39.671  0.00  0.00           C  
ATOM   4080  C   PRO 1 265      57.880  69.996  40.772  0.00  0.00           C  
ATOM   4081  O   PRO 1 265      57.766  68.778  40.936  0.00  0.00           O  
ATOM   4082  CB  PRO 1 265      57.973  70.840  38.388  0.00  0.00           C  
ATOM   4083  CG  PRO 1 265      58.985  70.707  37.211  0.00  0.00           C  
ATOM   4084  CD  PRO 1 265      59.990  69.729  37.852  0.00  0.00           C  
ATOM   4085  HA  PRO 1 265      59.038  71.643  40.089  0.00  0.00           H  
ATOM   4086  HB2 PRO 1 265      57.139  70.141  38.315  0.00  0.00           H  
ATOM   4087  HB3 PRO 1 265      57.520  71.831  38.364  0.00  0.00           H  
ATOM   4088  HG2 PRO 1 265      58.446  70.270  36.370  0.00  0.00           H  
ATOM   4089  HG3 PRO 1 265      59.518  71.619  36.943  0.00  0.00           H  
ATOM   4090  HD2 PRO 1 265      59.506  68.756  37.772  0.00  0.00           H  
ATOM   4091  HD3 PRO 1 265      60.930  69.917  37.334  0.00  0.00           H  
ATOM   4092  N   ASP 1 266      57.340  70.917  41.572  0.00  0.00           N  
ATOM   4093  CA  ASP 1 266      56.269  70.587  42.569  0.00  0.00           C  
ATOM   4094  C   ASP 1 266      55.088  69.916  41.789  0.00  0.00           C  
ATOM   4095  O   ASP 1 266      54.750  68.780  42.203  0.00  0.00           O  
ATOM   4096  CB  ASP 1 266      55.777  71.677  43.507  0.00  0.00           C  
ATOM   4097  CG  ASP 1 266      55.460  73.019  42.800  0.00  0.00           C  
ATOM   4098  OD1 ASP 1 266      55.522  73.132  41.603  0.00  0.00           O  
ATOM   4099  OD2 ASP 1 266      55.273  74.024  43.535  0.00  0.00           O  
ATOM   4100  H   ASP 1 266      57.537  71.850  41.240  0.00  0.00           H  
ATOM   4101  HA  ASP 1 266      56.632  69.751  43.167  0.00  0.00           H  
ATOM   4102  HB2 ASP 1 266      54.939  71.402  44.148  0.00  0.00           H  
ATOM   4103  HB3 ASP 1 266      56.624  71.860  44.168  0.00  0.00           H  
ATOM   4104  N   GLY 1 267      54.583  70.387  40.619  0.00  0.00           N  
ATOM   4105  CA  GLY 1 267      53.476  69.673  39.839  0.00  0.00           C  
ATOM   4106  C   GLY 1 267      53.947  68.314  39.388  0.00  0.00           C  
ATOM   4107  O   GLY 1 267      53.132  67.419  39.272  0.00  0.00           O  
ATOM   4108  H   GLY 1 267      54.863  71.312  40.323  0.00  0.00           H  
ATOM   4109  HA2 GLY 1 267      52.557  69.557  40.415  0.00  0.00           H  
ATOM   4110  HA3 GLY 1 267      53.195  70.234  38.948  0.00  0.00           H  
ATOM   4111  N   PHE 1 268      55.236  68.018  39.087  0.00  0.00           N  
ATOM   4112  CA  PHE 1 268      55.730  66.652  38.834  0.00  0.00           C  
ATOM   4113  C   PHE 1 268      55.655  65.752  40.044  0.00  0.00           C  
ATOM   4114  O   PHE 1 268      55.251  64.662  39.960  0.00  0.00           O  
ATOM   4115  CB  PHE 1 268      57.190  66.723  38.191  0.00  0.00           C  
ATOM   4116  CG  PHE 1 268      58.035  65.455  38.434  0.00  0.00           C  
ATOM   4117  CD1 PHE 1 268      57.915  64.308  37.684  0.00  0.00           C  
ATOM   4118  CD2 PHE 1 268      58.976  65.526  39.409  0.00  0.00           C  
ATOM   4119  CE1 PHE 1 268      58.587  63.154  38.089  0.00  0.00           C  
ATOM   4120  CE2 PHE 1 268      59.746  64.364  39.801  0.00  0.00           C  
ATOM   4121  CZ  PHE 1 268      59.576  63.181  39.071  0.00  0.00           C  
ATOM   4122  H   PHE 1 268      55.992  68.681  39.187  0.00  0.00           H  
ATOM   4123  HA  PHE 1 268      55.077  66.260  38.054  0.00  0.00           H  
ATOM   4124  HB2 PHE 1 268      56.900  66.823  37.145  0.00  0.00           H  
ATOM   4125  HB3 PHE 1 268      57.671  67.614  38.596  0.00  0.00           H  
ATOM   4126  HD1 PHE 1 268      57.202  64.202  36.880  0.00  0.00           H  
ATOM   4127  HD2 PHE 1 268      59.145  66.423  39.985  0.00  0.00           H  
ATOM   4128  HE1 PHE 1 268      58.460  62.270  37.481  0.00  0.00           H  
ATOM   4129  HE2 PHE 1 268      60.472  64.549  40.578  0.00  0.00           H  
ATOM   4130  HZ  PHE 1 268      59.988  62.193  39.213  0.00  0.00           H  
ATOM   4131  N   TRP 1 269      56.203  66.107  41.170  0.00  0.00           N  
ATOM   4132  CA  TRP 1 269      56.128  65.444  42.529  0.00  0.00           C  
ATOM   4133  C   TRP 1 269      54.638  65.155  42.890  0.00  0.00           C  
ATOM   4134  O   TRP 1 269      54.409  64.209  43.695  0.00  0.00           O  
ATOM   4135  CB  TRP 1 269      56.922  66.112  43.631  0.00  0.00           C  
ATOM   4136  CG  TRP 1 269      58.402  66.336  43.502  0.00  0.00           C  
ATOM   4137  CD1 TRP 1 269      59.161  67.481  43.610  0.00  0.00           C  
ATOM   4138  CD2 TRP 1 269      59.415  65.240  43.441  0.00  0.00           C  
ATOM   4139  NE1 TRP 1 269      60.466  67.204  43.393  0.00  0.00           N  
ATOM   4140  CE2 TRP 1 269      60.716  65.893  43.474  0.00  0.00           C  
ATOM   4141  CE3 TRP 1 269      59.421  63.786  43.440  0.00  0.00           C  
ATOM   4142  CZ2 TRP 1 269      61.878  65.144  43.501  0.00  0.00           C  
ATOM   4143  CZ3 TRP 1 269      60.609  63.063  43.527  0.00  0.00           C  
ATOM   4144  CH2 TRP 1 269      61.827  63.740  43.629  0.00  0.00           C  
ATOM   4145  H   TRP 1 269      56.800  66.922  41.152  0.00  0.00           H  
ATOM   4146  HA  TRP 1 269      56.703  64.530  42.379  0.00  0.00           H  
ATOM   4147  HB2 TRP 1 269      56.652  67.152  43.811  0.00  0.00           H  
ATOM   4148  HB3 TRP 1 269      56.692  65.475  44.486  0.00  0.00           H  
ATOM   4149  HD1 TRP 1 269      58.742  68.476  43.572  0.00  0.00           H  
ATOM   4150  HE1 TRP 1 269      61.207  67.878  43.517  0.00  0.00           H  
ATOM   4151  HE3 TRP 1 269      58.477  63.276  43.316  0.00  0.00           H  
ATOM   4152  HZ2 TRP 1 269      62.873  65.560  43.554  0.00  0.00           H  
ATOM   4153  HZ3 TRP 1 269      60.545  61.988  43.615  0.00  0.00           H  
ATOM   4154  HH2 TRP 1 269      62.765  63.244  43.830  0.00  0.00           H  
ATOM   4155  N   LEU 1 270      53.709  65.959  42.315  0.00  0.00           N  
ATOM   4156  CA  LEU 1 270      52.221  65.872  42.559  0.00  0.00           C  
ATOM   4157  C   LEU 1 270      51.532  64.871  41.595  0.00  0.00           C  
ATOM   4158  O   LEU 1 270      50.534  64.209  41.858  0.00  0.00           O  
ATOM   4159  CB  LEU 1 270      51.738  67.319  42.473  0.00  0.00           C  
ATOM   4160  CG  LEU 1 270      50.239  67.540  42.701  0.00  0.00           C  
ATOM   4161  CD1 LEU 1 270      49.742  67.348  44.099  0.00  0.00           C  
ATOM   4162  CD2 LEU 1 270      50.010  69.028  42.386  0.00  0.00           C  
ATOM   4163  H   LEU 1 270      54.014  66.777  41.806  0.00  0.00           H  
ATOM   4164  HA  LEU 1 270      52.190  65.501  43.583  0.00  0.00           H  
ATOM   4165  HB2 LEU 1 270      52.345  67.983  43.087  0.00  0.00           H  
ATOM   4166  HB3 LEU 1 270      51.856  67.615  41.430  0.00  0.00           H  
ATOM   4167  HG  LEU 1 270      49.624  66.984  41.993  0.00  0.00           H  
ATOM   4168 HD11 LEU 1 270      50.017  66.329  44.372  0.00  0.00           H  
ATOM   4169 HD12 LEU 1 270      50.350  67.992  44.734  0.00  0.00           H  
ATOM   4170 HD13 LEU 1 270      48.662  67.467  44.005  0.00  0.00           H  
ATOM   4171 HD21 LEU 1 270      48.936  69.191  42.475  0.00  0.00           H  
ATOM   4172 HD22 LEU 1 270      50.518  69.714  43.063  0.00  0.00           H  
ATOM   4173 HD23 LEU 1 270      50.316  69.245  41.362  0.00  0.00           H  
ATOM   4174  N   GLY 1 271      52.130  64.723  40.378  0.00  0.00           N  
ATOM   4175  CA  GLY 1 271      51.564  63.871  39.345  0.00  0.00           C  
ATOM   4176  C   GLY 1 271      50.999  64.595  38.094  0.00  0.00           C  
ATOM   4177  O   GLY 1 271      50.551  63.875  37.229  0.00  0.00           O  
ATOM   4178  H   GLY 1 271      52.999  65.226  40.273  0.00  0.00           H  
ATOM   4179  HA2 GLY 1 271      52.216  63.062  39.013  0.00  0.00           H  
ATOM   4180  HA3 GLY 1 271      50.712  63.305  39.720  0.00  0.00           H  
ATOM   4181  N   GLU 1 272      50.906  65.936  38.150  0.00  0.00           N  
ATOM   4182  CA  GLU 1 272      50.356  66.840  37.085  0.00  0.00           C  
ATOM   4183  C   GLU 1 272      51.321  67.150  35.930  0.00  0.00           C  
ATOM   4184  O   GLU 1 272      51.005  67.749  34.883  0.00  0.00           O  
ATOM   4185  CB  GLU 1 272      49.889  68.175  37.672  0.00  0.00           C  
ATOM   4186  CG  GLU 1 272      48.620  68.110  38.593  0.00  0.00           C  
ATOM   4187  CD  GLU 1 272      47.514  67.214  37.921  0.00  0.00           C  
ATOM   4188  OE1 GLU 1 272      46.757  66.417  38.575  0.00  0.00           O  
ATOM   4189  OE2 GLU 1 272      47.244  67.261  36.656  0.00  0.00           O  
ATOM   4190  H   GLU 1 272      51.325  66.398  38.944  0.00  0.00           H  
ATOM   4191  HA  GLU 1 272      49.629  66.279  36.498  0.00  0.00           H  
ATOM   4192  HB2 GLU 1 272      50.746  68.521  38.251  0.00  0.00           H  
ATOM   4193  HB3 GLU 1 272      49.647  68.921  36.914  0.00  0.00           H  
ATOM   4194  HG2 GLU 1 272      48.891  67.654  39.546  0.00  0.00           H  
ATOM   4195  HG3 GLU 1 272      48.276  69.111  38.852  0.00  0.00           H  
ATOM   4196  N   GLN 1 273      52.599  66.617  36.132  0.00  0.00           N  
ATOM   4197  CA  GLN 1 273      53.592  66.867  35.137  0.00  0.00           C  
ATOM   4198  C   GLN 1 273      54.591  65.705  35.109  0.00  0.00           C  
ATOM   4199  O   GLN 1 273      54.890  65.026  36.070  0.00  0.00           O  
ATOM   4200  CB  GLN 1 273      54.299  68.221  35.501  0.00  0.00           C  
ATOM   4201  CG  GLN 1 273      55.360  68.656  34.399  0.00  0.00           C  
ATOM   4202  CD  GLN 1 273      55.829  70.088  34.281  0.00  0.00           C  
ATOM   4203  OE1 GLN 1 273      55.188  71.001  34.787  0.00  0.00           O  
ATOM   4204  NE2 GLN 1 273      56.947  70.500  33.757  0.00  0.00           N  
ATOM   4205  H   GLN 1 273      52.781  65.926  36.846  0.00  0.00           H  
ATOM   4206  HA  GLN 1 273      53.044  66.829  34.195  0.00  0.00           H  
ATOM   4207  HB2 GLN 1 273      53.491  68.952  35.474  0.00  0.00           H  
ATOM   4208  HB3 GLN 1 273      54.750  68.220  36.493  0.00  0.00           H  
ATOM   4209  HG2 GLN 1 273      56.289  68.100  34.530  0.00  0.00           H  
ATOM   4210  HG3 GLN 1 273      55.019  68.276  33.436  0.00  0.00           H  
ATOM   4211 HE21 GLN 1 273      57.305  71.427  33.935  0.00  0.00           H  
ATOM   4212 HE22 GLN 1 273      57.527  69.903  33.185  0.00  0.00           H  
ATOM   4213  N   LEU 1 274      55.232  65.529  33.944  0.00  0.00           N  
ATOM   4214  CA  LEU 1 274      56.291  64.602  33.600  0.00  0.00           C  
ATOM   4215  C   LEU 1 274      57.693  64.963  34.137  0.00  0.00           C  
ATOM   4216  O   LEU 1 274      58.011  66.183  34.421  0.00  0.00           O  
ATOM   4217  CB  LEU 1 274      56.407  64.426  32.079  0.00  0.00           C  
ATOM   4218  CG  LEU 1 274      55.163  63.973  31.251  0.00  0.00           C  
ATOM   4219  CD1 LEU 1 274      55.594  64.075  29.757  0.00  0.00           C  
ATOM   4220  CD2 LEU 1 274      54.815  62.532  31.685  0.00  0.00           C  
ATOM   4221  H   LEU 1 274      54.918  66.110  33.180  0.00  0.00           H  
ATOM   4222  HA  LEU 1 274      56.042  63.607  33.968  0.00  0.00           H  
ATOM   4223  HB2 LEU 1 274      56.767  65.409  31.776  0.00  0.00           H  
ATOM   4224  HB3 LEU 1 274      57.209  63.727  31.839  0.00  0.00           H  
ATOM   4225  HG  LEU 1 274      54.338  64.664  31.422  0.00  0.00           H  
ATOM   4226 HD11 LEU 1 274      54.807  63.583  29.185  0.00  0.00           H  
ATOM   4227 HD12 LEU 1 274      55.734  65.122  29.487  0.00  0.00           H  
ATOM   4228 HD13 LEU 1 274      56.580  63.611  29.750  0.00  0.00           H  
ATOM   4229 HD21 LEU 1 274      54.603  62.681  32.744  0.00  0.00           H  
ATOM   4230 HD22 LEU 1 274      53.908  62.188  31.188  0.00  0.00           H  
ATOM   4231 HD23 LEU 1 274      55.646  61.838  31.556  0.00  0.00           H  
ATOM   4232  N   VAL 1 275      58.687  64.071  34.073  0.00  0.00           N  
ATOM   4233  CA  VAL 1 275      60.171  64.371  34.117  0.00  0.00           C  
ATOM   4234  C   VAL 1 275      60.894  63.630  33.037  0.00  0.00           C  
ATOM   4235  O   VAL 1 275      60.445  62.519  32.711  0.00  0.00           O  
ATOM   4236  CB  VAL 1 275      60.787  64.002  35.537  0.00  0.00           C  
ATOM   4237  CG1 VAL 1 275      60.956  62.549  35.833  0.00  0.00           C  
ATOM   4238  CG2 VAL 1 275      62.164  64.669  35.640  0.00  0.00           C  
ATOM   4239  H   VAL 1 275      58.434  63.171  33.690  0.00  0.00           H  
ATOM   4240  HA  VAL 1 275      60.407  65.427  33.977  0.00  0.00           H  
ATOM   4241  HB  VAL 1 275      60.093  64.448  36.249  0.00  0.00           H  
ATOM   4242 HG11 VAL 1 275      59.942  62.157  35.918  0.00  0.00           H  
ATOM   4243 HG12 VAL 1 275      61.443  61.971  35.048  0.00  0.00           H  
ATOM   4244 HG13 VAL 1 275      61.377  62.515  36.838  0.00  0.00           H  
ATOM   4245 HG21 VAL 1 275      62.876  64.192  34.967  0.00  0.00           H  
ATOM   4246 HG22 VAL 1 275      62.006  65.740  35.512  0.00  0.00           H  
ATOM   4247 HG23 VAL 1 275      62.429  64.565  36.692  0.00  0.00           H  
ATOM   4248  N   CYS 1 276      61.924  64.226  32.350  0.00  0.00           N  
ATOM   4249  CA  CYS 1 276      62.650  63.663  31.221  0.00  0.00           C  
ATOM   4250  C   CYS 1 276      64.135  63.802  31.371  0.00  0.00           C  
ATOM   4251  O   CYS 1 276      64.678  64.664  32.061  0.00  0.00           O  
ATOM   4252  CB  CYS 1 276      62.164  64.498  29.963  0.00  0.00           C  
ATOM   4253  SG  CYS 1 276      60.368  64.479  29.449  0.00  0.00           S  
ATOM   4254  H   CYS 1 276      62.310  65.111  32.646  0.00  0.00           H  
ATOM   4255  HA  CYS 1 276      62.386  62.624  31.028  0.00  0.00           H  
ATOM   4256  HB2 CYS 1 276      62.453  65.532  30.149  0.00  0.00           H  
ATOM   4257  HB3 CYS 1 276      62.683  64.111  29.086  0.00  0.00           H  
ATOM   4258  N   TRP 1 277      64.869  62.911  30.656  0.00  0.00           N  
ATOM   4259  CA  TRP 1 277      66.250  62.975  30.476  0.00  0.00           C  
ATOM   4260  C   TRP 1 277      66.697  62.337  29.180  0.00  0.00           C  
ATOM   4261  O   TRP 1 277      65.974  61.536  28.646  0.00  0.00           O  
ATOM   4262  CB  TRP 1 277      67.045  62.280  31.600  0.00  0.00           C  
ATOM   4263  CG  TRP 1 277      66.821  62.697  32.992  0.00  0.00           C  
ATOM   4264  CD1 TRP 1 277      67.779  63.452  33.657  0.00  0.00           C  
ATOM   4265  CD2 TRP 1 277      65.824  62.351  34.037  0.00  0.00           C  
ATOM   4266  NE1 TRP 1 277      67.330  63.630  34.966  0.00  0.00           N  
ATOM   4267  CE2 TRP 1 277      66.104  63.078  35.257  0.00  0.00           C  
ATOM   4268  CE3 TRP 1 277      64.746  61.446  34.063  0.00  0.00           C  
ATOM   4269  CZ2 TRP 1 277      65.407  62.901  36.371  0.00  0.00           C  
ATOM   4270  CZ3 TRP 1 277      64.070  61.229  35.258  0.00  0.00           C  
ATOM   4271  CH2 TRP 1 277      64.428  61.904  36.400  0.00  0.00           C  
ATOM   4272  H   TRP 1 277      64.368  62.183  30.168  0.00  0.00           H  
ATOM   4273  HA  TRP 1 277      66.613  64.002  30.496  0.00  0.00           H  
ATOM   4274  HB2 TRP 1 277      66.829  61.219  31.478  0.00  0.00           H  
ATOM   4275  HB3 TRP 1 277      68.108  62.261  31.361  0.00  0.00           H  
ATOM   4276  HD1 TRP 1 277      68.659  63.832  33.159  0.00  0.00           H  
ATOM   4277  HE1 TRP 1 277      67.844  64.206  35.617  0.00  0.00           H  
ATOM   4278  HE3 TRP 1 277      64.367  61.042  33.135  0.00  0.00           H  
ATOM   4279  HZ2 TRP 1 277      65.652  63.525  37.218  0.00  0.00           H  
ATOM   4280  HZ3 TRP 1 277      63.207  60.583  35.309  0.00  0.00           H  
ATOM   4281  HH2 TRP 1 277      63.847  61.861  37.309  0.00  0.00           H  
ATOM   4282  N   GLN 1 278      67.854  62.897  28.636  0.00  0.00           N  
ATOM   4283  CA  GLN 1 278      68.307  62.352  27.412  0.00  0.00           C  
ATOM   4284  C   GLN 1 278      68.617  60.832  27.316  0.00  0.00           C  
ATOM   4285  O   GLN 1 278      69.030  60.351  28.319  0.00  0.00           O  
ATOM   4286  CB  GLN 1 278      69.651  63.045  27.181  0.00  0.00           C  
ATOM   4287  CG  GLN 1 278      70.136  63.106  25.711  0.00  0.00           C  
ATOM   4288  CD  GLN 1 278      70.947  61.921  25.267  0.00  0.00           C  
ATOM   4289  OE1 GLN 1 278      71.825  61.442  26.000  0.00  0.00           O  
ATOM   4290  NE2 GLN 1 278      70.725  61.283  24.156  0.00  0.00           N  
ATOM   4291  H   GLN 1 278      68.336  63.601  29.177  0.00  0.00           H  
ATOM   4292  HA  GLN 1 278      67.624  62.810  26.697  0.00  0.00           H  
ATOM   4293  HB2 GLN 1 278      69.502  64.108  27.371  0.00  0.00           H  
ATOM   4294  HB3 GLN 1 278      70.483  62.629  27.749  0.00  0.00           H  
ATOM   4295  HG2 GLN 1 278      69.276  63.162  25.044  0.00  0.00           H  
ATOM   4296  HG3 GLN 1 278      70.816  63.946  25.572  0.00  0.00           H  
ATOM   4297 HE21 GLN 1 278      71.138  60.365  24.072  0.00  0.00           H  
ATOM   4298 HE22 GLN 1 278      69.994  61.559  23.516  0.00  0.00           H  
ATOM   4299  N   ALA 1 279      68.386  60.175  26.188  0.00  0.00           N  
ATOM   4300  CA  ALA 1 279      68.252  58.720  26.111  0.00  0.00           C  
ATOM   4301  C   ALA 1 279      69.435  58.053  26.979  0.00  0.00           C  
ATOM   4302  O   ALA 1 279      70.588  58.242  26.806  0.00  0.00           O  
ATOM   4303  CB  ALA 1 279      68.356  58.281  24.634  0.00  0.00           C  
ATOM   4304  H   ALA 1 279      68.095  60.703  25.378  0.00  0.00           H  
ATOM   4305  HA  ALA 1 279      67.312  58.423  26.577  0.00  0.00           H  
ATOM   4306  HB1 ALA 1 279      69.146  58.709  24.017  0.00  0.00           H  
ATOM   4307  HB2 ALA 1 279      68.398  57.192  24.613  0.00  0.00           H  
ATOM   4308  HB3 ALA 1 279      67.397  58.506  24.166  0.00  0.00           H  
ATOM   4309  N   GLY 1 280      68.997  57.185  27.880  0.00  0.00           N  
ATOM   4310  CA  GLY 1 280      69.818  56.380  28.820  0.00  0.00           C  
ATOM   4311  C   GLY 1 280      70.376  57.184  30.063  0.00  0.00           C  
ATOM   4312  O   GLY 1 280      70.669  56.496  31.059  0.00  0.00           O  
ATOM   4313  H   GLY 1 280      67.991  57.110  27.944  0.00  0.00           H  
ATOM   4314  HA2 GLY 1 280      69.299  55.471  29.123  0.00  0.00           H  
ATOM   4315  HA3 GLY 1 280      70.707  56.033  28.294  0.00  0.00           H  
ATOM   4316  N   THR 1 281      70.513  58.525  29.945  0.00  0.00           N  
ATOM   4317  CA  THR 1 281      71.097  59.354  31.086  0.00  0.00           C  
ATOM   4318  C   THR 1 281      70.217  59.468  32.381  0.00  0.00           C  
ATOM   4319  O   THR 1 281      70.516  60.343  33.230  0.00  0.00           O  
ATOM   4320  CB  THR 1 281      71.574  60.704  30.611  0.00  0.00           C  
ATOM   4321  OG1 THR 1 281      70.457  61.505  30.225  0.00  0.00           O  
ATOM   4322  CG2 THR 1 281      72.482  60.673  29.340  0.00  0.00           C  
ATOM   4323  H   THR 1 281      70.320  58.921  29.036  0.00  0.00           H  
ATOM   4324  HA  THR 1 281      71.969  58.808  31.447  0.00  0.00           H  
ATOM   4325  HB  THR 1 281      72.101  61.190  31.432  0.00  0.00           H  
ATOM   4326  HG1 THR 1 281      70.084  61.108  29.434  0.00  0.00           H  
ATOM   4327 HG21 THR 1 281      72.684  61.714  29.088  0.00  0.00           H  
ATOM   4328 HG22 THR 1 281      73.370  60.183  29.741  0.00  0.00           H  
ATOM   4329 HG23 THR 1 281      72.021  60.176  28.487  0.00  0.00           H  
ATOM   4330  N   THR 1 282      69.197  58.661  32.590  0.00  0.00           N  
ATOM   4331  CA  THR 1 282      68.300  58.772  33.699  0.00  0.00           C  
ATOM   4332  C   THR 1 282      68.959  58.426  34.999  0.00  0.00           C  
ATOM   4333  O   THR 1 282      69.434  57.281  35.075  0.00  0.00           O  
ATOM   4334  CB  THR 1 282      67.069  57.752  33.554  0.00  0.00           C  
ATOM   4335  OG1 THR 1 282      66.395  57.873  32.328  0.00  0.00           O  
ATOM   4336  CG2 THR 1 282      66.074  57.922  34.780  0.00  0.00           C  
ATOM   4337  H   THR 1 282      68.995  57.970  31.883  0.00  0.00           H  
ATOM   4338  HA  THR 1 282      67.926  59.795  33.682  0.00  0.00           H  
ATOM   4339  HB  THR 1 282      67.617  56.811  33.493  0.00  0.00           H  
ATOM   4340  HG1 THR 1 282      67.023  58.224  31.692  0.00  0.00           H  
ATOM   4341 HG21 THR 1 282      65.569  56.956  34.810  0.00  0.00           H  
ATOM   4342 HG22 THR 1 282      66.619  58.086  35.710  0.00  0.00           H  
ATOM   4343 HG23 THR 1 282      65.439  58.797  34.648  0.00  0.00           H  
ATOM   4344  N   PRO 1 283      69.214  59.298  35.962  0.00  0.00           N  
ATOM   4345  CA  PRO 1 283      70.133  59.204  37.118  0.00  0.00           C  
ATOM   4346  C   PRO 1 283      69.468  58.383  38.195  0.00  0.00           C  
ATOM   4347  O   PRO 1 283      69.400  58.730  39.375  0.00  0.00           O  
ATOM   4348  CB  PRO 1 283      70.496  60.704  37.561  0.00  0.00           C  
ATOM   4349  CG  PRO 1 283      69.310  61.491  37.161  0.00  0.00           C  
ATOM   4350  CD  PRO 1 283      68.847  60.764  35.866  0.00  0.00           C  
ATOM   4351  HA  PRO 1 283      70.984  58.634  36.744  0.00  0.00           H  
ATOM   4352  HB2 PRO 1 283      70.705  60.772  38.629  0.00  0.00           H  
ATOM   4353  HB3 PRO 1 283      71.353  60.973  36.943  0.00  0.00           H  
ATOM   4354  HG2 PRO 1 283      68.615  61.412  37.997  0.00  0.00           H  
ATOM   4355  HG3 PRO 1 283      69.437  62.552  36.946  0.00  0.00           H  
ATOM   4356  HD2 PRO 1 283      67.774  60.870  35.707  0.00  0.00           H  
ATOM   4357  HD3 PRO 1 283      69.321  61.188  34.981  0.00  0.00           H  
ATOM   4358  N   TRP 1 284      69.007  57.170  37.914  0.00  0.00           N  
ATOM   4359  CA  TRP 1 284      68.579  56.227  38.951  0.00  0.00           C  
ATOM   4360  C   TRP 1 284      69.497  56.185  40.243  0.00  0.00           C  
ATOM   4361  O   TRP 1 284      68.886  56.066  41.353  0.00  0.00           O  
ATOM   4362  CB  TRP 1 284      68.504  54.793  38.407  0.00  0.00           C  
ATOM   4363  CG  TRP 1 284      67.557  54.589  37.230  0.00  0.00           C  
ATOM   4364  CD1 TRP 1 284      67.838  53.989  36.061  0.00  0.00           C  
ATOM   4365  CD2 TRP 1 284      66.116  54.854  37.151  0.00  0.00           C  
ATOM   4366  NE1 TRP 1 284      66.735  53.899  35.230  0.00  0.00           N  
ATOM   4367  CE2 TRP 1 284      65.628  54.406  35.849  0.00  0.00           C  
ATOM   4368  CE3 TRP 1 284      65.158  55.564  37.878  0.00  0.00           C  
ATOM   4369  CZ2 TRP 1 284      64.344  54.460  35.488  0.00  0.00           C  
ATOM   4370  CZ3 TRP 1 284      63.836  55.766  37.414  0.00  0.00           C  
ATOM   4371  CH2 TRP 1 284      63.413  55.252  36.183  0.00  0.00           C  
ATOM   4372  H   TRP 1 284      69.086  56.854  36.957  0.00  0.00           H  
ATOM   4373  HA  TRP 1 284      67.601  56.603  39.250  0.00  0.00           H  
ATOM   4374  HB2 TRP 1 284      69.531  54.604  38.094  0.00  0.00           H  
ATOM   4375  HB3 TRP 1 284      68.270  54.097  39.212  0.00  0.00           H  
ATOM   4376  HD1 TRP 1 284      68.867  53.764  35.819  0.00  0.00           H  
ATOM   4377  HE1 TRP 1 284      66.791  53.437  34.333  0.00  0.00           H  
ATOM   4378  HE3 TRP 1 284      65.527  55.936  38.822  0.00  0.00           H  
ATOM   4379  HZ2 TRP 1 284      64.070  54.079  34.515  0.00  0.00           H  
ATOM   4380  HZ3 TRP 1 284      63.125  56.341  37.990  0.00  0.00           H  
ATOM   4381  HH2 TRP 1 284      62.402  55.241  35.802  0.00  0.00           H  
ATOM   4382  N   ASN 1 285      70.814  56.282  40.179  0.00  0.00           N  
ATOM   4383  CA  ASN 1 285      71.561  56.491  41.381  0.00  0.00           C  
ATOM   4384  C   ASN 1 285      71.119  57.703  42.362  0.00  0.00           C  
ATOM   4385  O   ASN 1 285      71.393  57.641  43.543  0.00  0.00           O  
ATOM   4386  CB  ASN 1 285      73.087  56.613  41.011  0.00  0.00           C  
ATOM   4387  CG  ASN 1 285      73.261  57.876  40.367  0.00  0.00           C  
ATOM   4388  OD1 ASN 1 285      73.561  58.889  41.100  0.00  0.00           O  
ATOM   4389  ND2 ASN 1 285      73.184  58.032  39.092  0.00  0.00           N  
ATOM   4390  H   ASN 1 285      71.187  56.360  39.243  0.00  0.00           H  
ATOM   4391  HA  ASN 1 285      71.377  55.589  41.964  0.00  0.00           H  
ATOM   4392  HB2 ASN 1 285      73.774  56.579  41.856  0.00  0.00           H  
ATOM   4393  HB3 ASN 1 285      73.488  55.840  40.355  0.00  0.00           H  
ATOM   4394 HD21 ASN 1 285      73.557  58.876  38.680  0.00  0.00           H  
ATOM   4395 HD22 ASN 1 285      73.072  57.175  38.570  0.00  0.00           H  
ATOM   4396  N   ILE 1 286      70.379  58.720  41.919  0.00  0.00           N  
ATOM   4397  CA  ILE 1 286      69.884  59.737  42.833  0.00  0.00           C  
ATOM   4398  C   ILE 1 286      68.424  59.398  43.427  0.00  0.00           C  
ATOM   4399  O   ILE 1 286      67.866  59.990  44.324  0.00  0.00           O  
ATOM   4400  CB  ILE 1 286      70.029  61.125  42.287  0.00  0.00           C  
ATOM   4401  CG1 ILE 1 286      68.983  61.439  41.344  0.00  0.00           C  
ATOM   4402  CG2 ILE 1 286      71.450  61.560  41.859  0.00  0.00           C  
ATOM   4403  CD1 ILE 1 286      68.967  62.941  40.902  0.00  0.00           C  
ATOM   4404  H   ILE 1 286      70.177  58.762  40.931  0.00  0.00           H  
ATOM   4405  HA  ILE 1 286      70.463  59.722  43.757  0.00  0.00           H  
ATOM   4406  HB  ILE 1 286      69.851  61.713  43.188  0.00  0.00           H  
ATOM   4407 HG12 ILE 1 286      69.145  60.940  40.388  0.00  0.00           H  
ATOM   4408 HG13 ILE 1 286      67.973  61.221  41.690  0.00  0.00           H  
ATOM   4409 HG21 ILE 1 286      71.827  61.034  40.982  0.00  0.00           H  
ATOM   4410 HG22 ILE 1 286      71.423  62.648  41.795  0.00  0.00           H  
ATOM   4411 HG23 ILE 1 286      72.222  61.182  42.528  0.00  0.00           H  
ATOM   4412 HD11 ILE 1 286      69.130  63.626  41.734  0.00  0.00           H  
ATOM   4413 HD12 ILE 1 286      69.817  63.032  40.226  0.00  0.00           H  
ATOM   4414 HD13 ILE 1 286      68.004  63.040  40.400  0.00  0.00           H  
ATOM   4415  N   PHE 1 287      67.834  58.368  42.896  0.00  0.00           N  
ATOM   4416  CA  PHE 1 287      66.503  57.928  43.275  0.00  0.00           C  
ATOM   4417  C   PHE 1 287      66.677  56.755  44.275  0.00  0.00           C  
ATOM   4418  O   PHE 1 287      67.437  55.785  44.049  0.00  0.00           O  
ATOM   4419  CB  PHE 1 287      65.693  57.654  41.969  0.00  0.00           C  
ATOM   4420  CG  PHE 1 287      65.425  59.017  41.263  0.00  0.00           C  
ATOM   4421  CD1 PHE 1 287      64.444  59.901  41.753  0.00  0.00           C  
ATOM   4422  CD2 PHE 1 287      66.185  59.438  40.113  0.00  0.00           C  
ATOM   4423  CE1 PHE 1 287      64.269  61.154  41.123  0.00  0.00           C  
ATOM   4424  CE2 PHE 1 287      66.019  60.723  39.566  0.00  0.00           C  
ATOM   4425  CZ  PHE 1 287      65.045  61.618  39.997  0.00  0.00           C  
ATOM   4426  H   PHE 1 287      68.367  57.899  42.178  0.00  0.00           H  
ATOM   4427  HA  PHE 1 287      66.018  58.766  43.775  0.00  0.00           H  
ATOM   4428  HB2 PHE 1 287      66.232  57.004  41.280  0.00  0.00           H  
ATOM   4429  HB3 PHE 1 287      64.737  57.164  42.157  0.00  0.00           H  
ATOM   4430  HD1 PHE 1 287      63.911  59.733  42.677  0.00  0.00           H  
ATOM   4431  HD2 PHE 1 287      66.937  58.740  39.777  0.00  0.00           H  
ATOM   4432  HE1 PHE 1 287      63.674  61.882  41.655  0.00  0.00           H  
ATOM   4433  HE2 PHE 1 287      66.561  61.057  38.694  0.00  0.00           H  
ATOM   4434  HZ  PHE 1 287      64.823  62.551  39.499  0.00  0.00           H  
ATOM   4435  N   PRO 1 288      66.008  56.625  45.438  0.00  0.00           N  
ATOM   4436  CA  PRO 1 288      66.026  55.447  46.328  0.00  0.00           C  
ATOM   4437  C   PRO 1 288      65.227  54.170  46.006  0.00  0.00           C  
ATOM   4438  O   PRO 1 288      64.206  54.173  45.322  0.00  0.00           O  
ATOM   4439  CB  PRO 1 288      65.623  55.990  47.700  0.00  0.00           C  
ATOM   4440  CG  PRO 1 288      64.619  57.133  47.332  0.00  0.00           C  
ATOM   4441  CD  PRO 1 288      65.244  57.669  46.023  0.00  0.00           C  
ATOM   4442  HA  PRO 1 288      67.046  55.087  46.458  0.00  0.00           H  
ATOM   4443  HB2 PRO 1 288      65.014  55.332  48.320  0.00  0.00           H  
ATOM   4444  HB3 PRO 1 288      66.512  56.416  48.165  0.00  0.00           H  
ATOM   4445  HG2 PRO 1 288      63.645  56.648  47.280  0.00  0.00           H  
ATOM   4446  HG3 PRO 1 288      64.583  57.869  48.136  0.00  0.00           H  
ATOM   4447  HD2 PRO 1 288      65.873  58.518  46.293  0.00  0.00           H  
ATOM   4448  HD3 PRO 1 288      64.477  58.021  45.334  0.00  0.00           H  
ATOM   4449  N   VAL 1 289      65.689  53.016  46.554  0.00  0.00           N  
ATOM   4450  CA  VAL 1 289      64.831  51.828  46.778  0.00  0.00           C  
ATOM   4451  C   VAL 1 289      63.830  52.067  47.932  0.00  0.00           C  
ATOM   4452  O   VAL 1 289      64.215  52.692  48.920  0.00  0.00           O  
ATOM   4453  CB  VAL 1 289      65.508  50.457  46.779  0.00  0.00           C  
ATOM   4454  CG1 VAL 1 289      66.423  50.343  45.484  0.00  0.00           C  
ATOM   4455  CG2 VAL 1 289      66.376  50.157  48.020  0.00  0.00           C  
ATOM   4456  H   VAL 1 289      66.617  52.949  46.948  0.00  0.00           H  
ATOM   4457  HA  VAL 1 289      64.131  51.785  45.944  0.00  0.00           H  
ATOM   4458  HB  VAL 1 289      64.759  49.665  46.797  0.00  0.00           H  
ATOM   4459 HG11 VAL 1 289      67.270  51.030  45.487  0.00  0.00           H  
ATOM   4460 HG12 VAL 1 289      66.837  49.359  45.264  0.00  0.00           H  
ATOM   4461 HG13 VAL 1 289      65.912  50.590  44.554  0.00  0.00           H  
ATOM   4462 HG21 VAL 1 289      65.860  49.637  48.827  0.00  0.00           H  
ATOM   4463 HG22 VAL 1 289      67.158  49.477  47.682  0.00  0.00           H  
ATOM   4464 HG23 VAL 1 289      66.813  51.085  48.389  0.00  0.00           H  
ATOM   4465  N   ILE 1 290      62.530  51.693  47.785  0.00  0.00           N  
ATOM   4466  CA  ILE 1 290      61.502  51.902  48.767  0.00  0.00           C  
ATOM   4467  C   ILE 1 290      60.977  50.590  49.375  0.00  0.00           C  
ATOM   4468  O   ILE 1 290      60.742  49.593  48.588  0.00  0.00           O  
ATOM   4469  CB  ILE 1 290      60.337  52.764  48.167  0.00  0.00           C  
ATOM   4470  CG1 ILE 1 290      60.692  54.241  47.957  0.00  0.00           C  
ATOM   4471  CG2 ILE 1 290      58.988  52.541  48.975  0.00  0.00           C  
ATOM   4472  CD1 ILE 1 290      59.604  55.085  47.243  0.00  0.00           C  
ATOM   4473  H   ILE 1 290      62.209  51.206  46.961  0.00  0.00           H  
ATOM   4474  HA  ILE 1 290      61.835  52.453  49.647  0.00  0.00           H  
ATOM   4475  HB  ILE 1 290      60.159  52.321  47.187  0.00  0.00           H  
ATOM   4476 HG12 ILE 1 290      60.960  54.621  48.943  0.00  0.00           H  
ATOM   4477 HG13 ILE 1 290      61.575  54.304  47.320  0.00  0.00           H  
ATOM   4478 HG21 ILE 1 290      58.834  53.147  49.867  0.00  0.00           H  
ATOM   4479 HG22 ILE 1 290      58.219  52.906  48.295  0.00  0.00           H  
ATOM   4480 HG23 ILE 1 290      58.615  51.525  49.106  0.00  0.00           H  
ATOM   4481 HD11 ILE 1 290      59.190  54.588  46.365  0.00  0.00           H  
ATOM   4482 HD12 ILE 1 290      58.872  55.395  47.989  0.00  0.00           H  
ATOM   4483 HD13 ILE 1 290      59.974  56.014  46.807  0.00  0.00           H  
ATOM   4484  N   SER 1 291      60.785  50.556  50.665  0.00  0.00           N  
ATOM   4485  CA  SER 1 291      60.829  49.262  51.458  0.00  0.00           C  
ATOM   4486  C   SER 1 291      59.757  49.295  52.460  0.00  0.00           C  
ATOM   4487  O   SER 1 291      59.690  50.146  53.275  0.00  0.00           O  
ATOM   4488  CB  SER 1 291      62.126  49.036  52.222  0.00  0.00           C  
ATOM   4489  OG  SER 1 291      62.145  47.738  52.639  0.00  0.00           O  
ATOM   4490  H   SER 1 291      60.924  51.416  51.176  0.00  0.00           H  
ATOM   4491  HA  SER 1 291      60.720  48.364  50.850  0.00  0.00           H  
ATOM   4492  HB2 SER 1 291      62.992  49.144  51.569  0.00  0.00           H  
ATOM   4493  HB3 SER 1 291      62.235  49.629  53.130  0.00  0.00           H  
ATOM   4494  HG  SER 1 291      62.970  47.623  53.117  0.00  0.00           H  
ATOM   4495  N   LEU 1 292      58.995  48.101  52.602  0.00  0.00           N  
ATOM   4496  CA  LEU 1 292      57.882  48.046  53.564  0.00  0.00           C  
ATOM   4497  C   LEU 1 292      57.936  46.781  54.313  0.00  0.00           C  
ATOM   4498  O   LEU 1 292      57.817  45.652  53.803  0.00  0.00           O  
ATOM   4499  CB  LEU 1 292      56.520  48.242  52.758  0.00  0.00           C  
ATOM   4500  CG  LEU 1 292      56.412  49.454  51.733  0.00  0.00           C  
ATOM   4501  CD1 LEU 1 292      55.133  49.229  50.925  0.00  0.00           C  
ATOM   4502  CD2 LEU 1 292      56.267  50.868  52.286  0.00  0.00           C  
ATOM   4503  H   LEU 1 292      58.993  47.449  51.831  0.00  0.00           H  
ATOM   4504  HA  LEU 1 292      57.979  48.890  54.247  0.00  0.00           H  
ATOM   4505  HB2 LEU 1 292      56.331  47.307  52.231  0.00  0.00           H  
ATOM   4506  HB3 LEU 1 292      55.762  48.457  53.512  0.00  0.00           H  
ATOM   4507  HG  LEU 1 292      57.264  49.419  51.053  0.00  0.00           H  
ATOM   4508 HD11 LEU 1 292      55.228  48.328  50.318  0.00  0.00           H  
ATOM   4509 HD12 LEU 1 292      54.182  49.181  51.455  0.00  0.00           H  
ATOM   4510 HD13 LEU 1 292      55.002  50.028  50.196  0.00  0.00           H  
ATOM   4511 HD21 LEU 1 292      55.519  50.896  53.078  0.00  0.00           H  
ATOM   4512 HD22 LEU 1 292      57.194  51.161  52.779  0.00  0.00           H  
ATOM   4513 HD23 LEU 1 292      55.944  51.582  51.529  0.00  0.00           H  
ATOM   4514  N   TYR 1 293      57.832  46.872  55.665  0.00  0.00           N  
ATOM   4515  CA  TYR 1 293      58.005  45.820  56.552  0.00  0.00           C  
ATOM   4516  C   TYR 1 293      56.619  45.263  56.972  0.00  0.00           C  
ATOM   4517  O   TYR 1 293      55.686  46.054  57.233  0.00  0.00           O  
ATOM   4518  CB  TYR 1 293      58.779  46.166  57.846  0.00  0.00           C  
ATOM   4519  CG  TYR 1 293      60.336  46.299  57.570  0.00  0.00           C  
ATOM   4520  CD1 TYR 1 293      60.738  47.381  56.743  0.00  0.00           C  
ATOM   4521  CD2 TYR 1 293      61.309  45.557  58.254  0.00  0.00           C  
ATOM   4522  CE1 TYR 1 293      62.097  47.726  56.539  0.00  0.00           C  
ATOM   4523  CE2 TYR 1 293      62.704  45.922  58.094  0.00  0.00           C  
ATOM   4524  CZ  TYR 1 293      63.072  46.961  57.209  0.00  0.00           C  
ATOM   4525  OH  TYR 1 293      64.352  47.208  56.962  0.00  0.00           O  
ATOM   4526  H   TYR 1 293      57.667  47.788  56.057  0.00  0.00           H  
ATOM   4527  HA  TYR 1 293      58.516  44.964  56.113  0.00  0.00           H  
ATOM   4528  HB2 TYR 1 293      58.336  47.019  58.360  0.00  0.00           H  
ATOM   4529  HB3 TYR 1 293      58.726  45.261  58.450  0.00  0.00           H  
ATOM   4530  HD1 TYR 1 293      59.952  47.952  56.270  0.00  0.00           H  
ATOM   4531  HD2 TYR 1 293      61.019  44.762  58.925  0.00  0.00           H  
ATOM   4532  HE1 TYR 1 293      62.270  48.589  55.913  0.00  0.00           H  
ATOM   4533  HE2 TYR 1 293      63.342  45.295  58.700  0.00  0.00           H  
ATOM   4534  HH  TYR 1 293      64.636  48.059  56.620  0.00  0.00           H  
ATOM   4535  N   LEU 1 294      56.357  43.999  56.907  0.00  0.00           N  
ATOM   4536  CA  LEU 1 294      54.986  43.351  56.924  0.00  0.00           C  
ATOM   4537  C   LEU 1 294      54.918  42.374  58.082  0.00  0.00           C  
ATOM   4538  O   LEU 1 294      55.876  41.684  58.465  0.00  0.00           O  
ATOM   4539  CB  LEU 1 294      54.878  42.504  55.623  0.00  0.00           C  
ATOM   4540  CG  LEU 1 294      54.508  43.351  54.385  0.00  0.00           C  
ATOM   4541  CD1 LEU 1 294      53.999  42.377  53.311  0.00  0.00           C  
ATOM   4542  CD2 LEU 1 294      53.356  44.425  54.684  0.00  0.00           C  
ATOM   4543  H   LEU 1 294      57.070  43.406  56.509  0.00  0.00           H  
ATOM   4544  HA  LEU 1 294      54.134  44.031  56.931  0.00  0.00           H  
ATOM   4545  HB2 LEU 1 294      55.853  42.032  55.497  0.00  0.00           H  
ATOM   4546  HB3 LEU 1 294      54.124  41.726  55.744  0.00  0.00           H  
ATOM   4547  HG  LEU 1 294      55.377  43.888  54.007  0.00  0.00           H  
ATOM   4548 HD11 LEU 1 294      52.972  42.122  53.573  0.00  0.00           H  
ATOM   4549 HD12 LEU 1 294      53.951  42.843  52.327  0.00  0.00           H  
ATOM   4550 HD13 LEU 1 294      54.705  41.587  53.054  0.00  0.00           H  
ATOM   4551 HD21 LEU 1 294      53.672  45.234  55.342  0.00  0.00           H  
ATOM   4552 HD22 LEU 1 294      53.060  44.800  53.704  0.00  0.00           H  
ATOM   4553 HD23 LEU 1 294      52.525  43.905  55.161  0.00  0.00           H  
ATOM   4554  N   MET 1 295      53.809  42.276  58.723  0.00  0.00           N  
ATOM   4555  CA  MET 1 295      53.466  41.376  59.769  0.00  0.00           C  
ATOM   4556  C   MET 1 295      53.574  39.970  59.226  0.00  0.00           C  
ATOM   4557  O   MET 1 295      52.715  39.686  58.350  0.00  0.00           O  
ATOM   4558  CB  MET 1 295      52.033  41.693  60.267  0.00  0.00           C  
ATOM   4559  CG  MET 1 295      51.289  40.699  61.296  0.00  0.00           C  
ATOM   4560  SD  MET 1 295      49.553  41.100  61.470  0.00  0.00           S  
ATOM   4561  CE  MET 1 295      49.135  39.938  62.796  0.00  0.00           C  
ATOM   4562  H   MET 1 295      53.133  42.927  58.349  0.00  0.00           H  
ATOM   4563  HA  MET 1 295      54.257  41.484  60.511  0.00  0.00           H  
ATOM   4564  HB2 MET 1 295      52.115  42.669  60.745  0.00  0.00           H  
ATOM   4565  HB3 MET 1 295      51.284  41.754  59.477  0.00  0.00           H  
ATOM   4566  HG2 MET 1 295      51.392  39.704  60.862  0.00  0.00           H  
ATOM   4567  HG3 MET 1 295      51.721  40.711  62.297  0.00  0.00           H  
ATOM   4568  HE1 MET 1 295      49.830  40.162  63.605  0.00  0.00           H  
ATOM   4569  HE2 MET 1 295      48.120  40.124  63.147  0.00  0.00           H  
ATOM   4570  HE3 MET 1 295      49.273  38.906  62.474  0.00  0.00           H  
ATOM   4571  N   GLY 1 296      54.498  39.125  59.797  0.00  0.00           N  
ATOM   4572  CA  GLY 1 296      54.671  37.800  59.390  0.00  0.00           C  
ATOM   4573  C   GLY 1 296      53.443  36.929  59.940  0.00  0.00           C  
ATOM   4574  O   GLY 1 296      52.652  37.287  60.833  0.00  0.00           O  
ATOM   4575  H   GLY 1 296      55.210  39.440  60.440  0.00  0.00           H  
ATOM   4576  HA2 GLY 1 296      54.672  37.747  58.302  0.00  0.00           H  
ATOM   4577  HA3 GLY 1 296      55.612  37.324  59.666  0.00  0.00           H  
ATOM   4578  N   GLU 1 297      53.450  35.749  59.482  0.00  0.00           N  
ATOM   4579  CA  GLU 1 297      52.472  34.675  59.919  0.00  0.00           C  
ATOM   4580  C   GLU 1 297      52.803  33.914  61.174  0.00  0.00           C  
ATOM   4581  O   GLU 1 297      52.184  32.861  61.545  0.00  0.00           O  
ATOM   4582  CB  GLU 1 297      52.132  33.815  58.709  0.00  0.00           C  
ATOM   4583  CG  GLU 1 297      53.439  33.170  58.234  0.00  0.00           C  
ATOM   4584  CD  GLU 1 297      53.242  31.860  57.371  0.00  0.00           C  
ATOM   4585  OE1 GLU 1 297      54.233  31.398  56.792  0.00  0.00           O  
ATOM   4586  OE2 GLU 1 297      52.095  31.309  57.183  0.00  0.00           O  
ATOM   4587  H   GLU 1 297      54.069  35.463  58.736  0.00  0.00           H  
ATOM   4588  HA  GLU 1 297      51.598  35.311  60.061  0.00  0.00           H  
ATOM   4589  HB2 GLU 1 297      51.411  33.054  59.007  0.00  0.00           H  
ATOM   4590  HB3 GLU 1 297      51.703  34.384  57.884  0.00  0.00           H  
ATOM   4591  HG2 GLU 1 297      54.028  33.868  57.639  0.00  0.00           H  
ATOM   4592  HG3 GLU 1 297      54.074  32.899  59.077  0.00  0.00           H  
ATOM   4593  N   VAL 1 298      53.908  34.344  61.805  0.00  0.00           N  
ATOM   4594  CA  VAL 1 298      54.439  33.785  63.065  0.00  0.00           C  
ATOM   4595  C   VAL 1 298      54.431  34.811  64.173  0.00  0.00           C  
ATOM   4596  O   VAL 1 298      54.499  36.028  63.932  0.00  0.00           O  
ATOM   4597  CB  VAL 1 298      55.875  33.179  62.779  0.00  0.00           C  
ATOM   4598  CG1 VAL 1 298      56.504  32.808  64.203  0.00  0.00           C  
ATOM   4599  CG2 VAL 1 298      55.748  31.908  61.992  0.00  0.00           C  
ATOM   4600  H   VAL 1 298      54.378  35.121  61.362  0.00  0.00           H  
ATOM   4601  HA  VAL 1 298      53.783  32.948  63.304  0.00  0.00           H  
ATOM   4602  HB  VAL 1 298      56.506  33.821  62.165  0.00  0.00           H  
ATOM   4603 HG11 VAL 1 298      55.795  32.278  64.839  0.00  0.00           H  
ATOM   4604 HG12 VAL 1 298      57.454  32.296  64.048  0.00  0.00           H  
ATOM   4605 HG13 VAL 1 298      56.705  33.772  64.669  0.00  0.00           H  
ATOM   4606 HG21 VAL 1 298      55.599  32.047  60.921  0.00  0.00           H  
ATOM   4607 HG22 VAL 1 298      56.741  31.458  61.994  0.00  0.00           H  
ATOM   4608 HG23 VAL 1 298      55.018  31.234  62.442  0.00  0.00           H  
ATOM   4609  N   THR 1 299      54.396  34.409  65.447  0.00  0.00           N  
ATOM   4610  CA  THR 1 299      54.404  35.244  66.630  0.00  0.00           C  
ATOM   4611  C   THR 1 299      55.659  36.129  66.708  0.00  0.00           C  
ATOM   4612  O   THR 1 299      56.752  35.540  66.713  0.00  0.00           O  
ATOM   4613  CB  THR 1 299      54.259  34.416  67.931  0.00  0.00           C  
ATOM   4614  OG1 THR 1 299      54.986  33.226  67.839  0.00  0.00           O  
ATOM   4615  CG2 THR 1 299      52.837  33.971  68.085  0.00  0.00           C  
ATOM   4616  H   THR 1 299      54.296  33.409  65.552  0.00  0.00           H  
ATOM   4617  HA  THR 1 299      53.512  35.871  66.660  0.00  0.00           H  
ATOM   4618  HB  THR 1 299      54.556  34.923  68.849  0.00  0.00           H  
ATOM   4619  HG1 THR 1 299      55.901  33.515  67.822  0.00  0.00           H  
ATOM   4620 HG21 THR 1 299      52.198  34.850  68.160  0.00  0.00           H  
ATOM   4621 HG22 THR 1 299      52.485  33.337  67.272  0.00  0.00           H  
ATOM   4622 HG23 THR 1 299      52.881  33.342  68.974  0.00  0.00           H  
ATOM   4623  N   ASN 1 300      55.497  37.492  66.758  0.00  0.00           N  
ATOM   4624  CA  ASN 1 300      56.663  38.396  66.930  0.00  0.00           C  
ATOM   4625  C   ASN 1 300      57.712  38.443  65.757  0.00  0.00           C  
ATOM   4626  O   ASN 1 300      58.851  38.903  65.904  0.00  0.00           O  
ATOM   4627  CB  ASN 1 300      57.296  38.270  68.359  0.00  0.00           C  
ATOM   4628  CG  ASN 1 300      56.249  38.230  69.483  0.00  0.00           C  
ATOM   4629  OD1 ASN 1 300      55.182  38.849  69.469  0.00  0.00           O  
ATOM   4630  ND2 ASN 1 300      56.457  37.533  70.606  0.00  0.00           N  
ATOM   4631  H   ASN 1 300      54.569  37.882  66.673  0.00  0.00           H  
ATOM   4632  HA  ASN 1 300      56.158  39.362  66.927  0.00  0.00           H  
ATOM   4633  HB2 ASN 1 300      57.808  37.308  68.324  0.00  0.00           H  
ATOM   4634  HB3 ASN 1 300      58.052  39.053  68.425  0.00  0.00           H  
ATOM   4635 HD21 ASN 1 300      55.627  37.353  71.153  0.00  0.00           H  
ATOM   4636 HD22 ASN 1 300      57.373  37.168  70.826  0.00  0.00           H  
ATOM   4637  N   GLN 1 301      57.225  38.023  64.565  0.00  0.00           N  
ATOM   4638  CA  GLN 1 301      58.103  37.785  63.353  0.00  0.00           C  
ATOM   4639  C   GLN 1 301      57.572  38.514  62.167  0.00  0.00           C  
ATOM   4640  O   GLN 1 301      56.399  38.534  61.908  0.00  0.00           O  
ATOM   4641  CB  GLN 1 301      57.955  36.258  63.104  0.00  0.00           C  
ATOM   4642  CG  GLN 1 301      59.240  35.867  62.301  0.00  0.00           C  
ATOM   4643  CD  GLN 1 301      59.068  34.491  61.673  0.00  0.00           C  
ATOM   4644  OE1 GLN 1 301      58.640  34.341  60.513  0.00  0.00           O  
ATOM   4645  NE2 GLN 1 301      59.482  33.406  62.322  0.00  0.00           N  
ATOM   4646  H   GLN 1 301      56.230  37.878  64.474  0.00  0.00           H  
ATOM   4647  HA  GLN 1 301      59.109  38.154  63.550  0.00  0.00           H  
ATOM   4648  HB2 GLN 1 301      58.050  35.734  64.055  0.00  0.00           H  
ATOM   4649  HB3 GLN 1 301      57.008  36.085  62.594  0.00  0.00           H  
ATOM   4650  HG2 GLN 1 301      59.475  36.557  61.491  0.00  0.00           H  
ATOM   4651  HG3 GLN 1 301      60.139  35.875  62.916  0.00  0.00           H  
ATOM   4652 HE21 GLN 1 301      59.594  32.566  61.772  0.00  0.00           H  
ATOM   4653 HE22 GLN 1 301      59.588  33.401  63.326  0.00  0.00           H  
ATOM   4654  N   SER 1 302      58.434  39.270  61.459  0.00  0.00           N  
ATOM   4655  CA  SER 1 302      58.193  40.039  60.273  0.00  0.00           C  
ATOM   4656  C   SER 1 302      59.186  39.808  59.141  0.00  0.00           C  
ATOM   4657  O   SER 1 302      60.274  39.316  59.316  0.00  0.00           O  
ATOM   4658  CB  SER 1 302      58.327  41.532  60.771  0.00  0.00           C  
ATOM   4659  OG  SER 1 302      59.555  41.824  61.458  0.00  0.00           O  
ATOM   4660  H   SER 1 302      59.406  39.068  61.642  0.00  0.00           H  
ATOM   4661  HA  SER 1 302      57.215  39.858  59.827  0.00  0.00           H  
ATOM   4662  HB2 SER 1 302      58.089  42.200  59.943  0.00  0.00           H  
ATOM   4663  HB3 SER 1 302      57.473  41.745  61.414  0.00  0.00           H  
ATOM   4664  HG  SER 1 302      59.704  41.025  61.969  0.00  0.00           H  
ATOM   4665  N   PHE 1 303      58.908  40.323  57.927  0.00  0.00           N  
ATOM   4666  CA  PHE 1 303      59.732  40.328  56.759  0.00  0.00           C  
ATOM   4667  C   PHE 1 303      59.423  41.704  55.987  0.00  0.00           C  
ATOM   4668  O   PHE 1 303      58.538  42.466  56.311  0.00  0.00           O  
ATOM   4669  CB  PHE 1 303      59.468  39.023  55.976  0.00  0.00           C  
ATOM   4670  CG  PHE 1 303      58.137  39.079  55.165  0.00  0.00           C  
ATOM   4671  CD1 PHE 1 303      56.949  38.889  55.928  0.00  0.00           C  
ATOM   4672  CD2 PHE 1 303      58.107  39.484  53.861  0.00  0.00           C  
ATOM   4673  CE1 PHE 1 303      55.733  39.013  55.207  0.00  0.00           C  
ATOM   4674  CE2 PHE 1 303      56.871  39.654  53.202  0.00  0.00           C  
ATOM   4675  CZ  PHE 1 303      55.681  39.390  53.876  0.00  0.00           C  
ATOM   4676  H   PHE 1 303      58.002  40.762  57.853  0.00  0.00           H  
ATOM   4677  HA  PHE 1 303      60.795  40.265  56.989  0.00  0.00           H  
ATOM   4678  HB2 PHE 1 303      60.358  38.747  55.410  0.00  0.00           H  
ATOM   4679  HB3 PHE 1 303      59.473  38.108  56.568  0.00  0.00           H  
ATOM   4680  HD1 PHE 1 303      56.965  38.644  56.980  0.00  0.00           H  
ATOM   4681  HD2 PHE 1 303      59.062  39.621  53.377  0.00  0.00           H  
ATOM   4682  HE1 PHE 1 303      54.794  38.891  55.727  0.00  0.00           H  
ATOM   4683  HE2 PHE 1 303      56.826  40.031  52.191  0.00  0.00           H  
ATOM   4684  HZ  PHE 1 303      54.689  39.441  53.452  0.00  0.00           H  
ATOM   4685  N   ARG 1 304      60.313  41.989  55.044  0.00  0.00           N  
ATOM   4686  CA  ARG 1 304      60.127  43.152  54.138  0.00  0.00           C  
ATOM   4687  C   ARG 1 304      59.937  42.857  52.600  0.00  0.00           C  
ATOM   4688  O   ARG 1 304      60.630  41.943  52.111  0.00  0.00           O  
ATOM   4689  CB  ARG 1 304      61.083  44.286  54.494  0.00  0.00           C  
ATOM   4690  CG  ARG 1 304      62.511  44.071  53.913  0.00  0.00           C  
ATOM   4691  CD  ARG 1 304      63.556  44.930  54.639  0.00  0.00           C  
ATOM   4692  NE  ARG 1 304      64.913  44.727  54.035  0.00  0.00           N  
ATOM   4693  CZ  ARG 1 304      66.086  44.869  54.619  0.00  0.00           C  
ATOM   4694  NH1 ARG 1 304      66.317  45.596  55.704  0.00  0.00           N  
ATOM   4695  NH2 ARG 1 304      67.172  44.405  54.017  0.00  0.00           N  
ATOM   4696  H   ARG 1 304      61.122  41.395  54.922  0.00  0.00           H  
ATOM   4697  HA  ARG 1 304      59.165  43.629  54.328  0.00  0.00           H  
ATOM   4698  HB2 ARG 1 304      60.641  45.223  54.157  0.00  0.00           H  
ATOM   4699  HB3 ARG 1 304      61.145  44.430  55.573  0.00  0.00           H  
ATOM   4700  HG2 ARG 1 304      62.900  43.058  54.010  0.00  0.00           H  
ATOM   4701  HG3 ARG 1 304      62.444  44.337  52.858  0.00  0.00           H  
ATOM   4702  HD2 ARG 1 304      63.280  45.981  54.554  0.00  0.00           H  
ATOM   4703  HD3 ARG 1 304      63.597  44.662  55.694  0.00  0.00           H  
ATOM   4704  HE  ARG 1 304      64.881  44.283  53.128  0.00  0.00           H  
ATOM   4705 HH11 ARG 1 304      67.260  45.850  55.959  0.00  0.00           H  
ATOM   4706 HH12 ARG 1 304      65.566  46.048  56.207  0.00  0.00           H  
ATOM   4707 HH21 ARG 1 304      68.024  44.667  54.493  0.00  0.00           H  
ATOM   4708 HH22 ARG 1 304      67.138  44.145  53.042  0.00  0.00           H  
ATOM   4709  N   ILE 1 305      59.142  43.647  51.927  0.00  0.00           N  
ATOM   4710  CA  ILE 1 305      59.113  43.775  50.536  0.00  0.00           C  
ATOM   4711  C   ILE 1 305      59.969  45.046  50.091  0.00  0.00           C  
ATOM   4712  O   ILE 1 305      59.910  46.110  50.766  0.00  0.00           O  
ATOM   4713  CB  ILE 1 305      57.692  43.824  49.936  0.00  0.00           C  
ATOM   4714  CG1 ILE 1 305      56.740  44.926  50.591  0.00  0.00           C  
ATOM   4715  CG2 ILE 1 305      57.043  42.443  50.151  0.00  0.00           C  
ATOM   4716  CD1 ILE 1 305      55.721  45.355  49.518  0.00  0.00           C  
ATOM   4717  H   ILE 1 305      58.726  44.399  52.457  0.00  0.00           H  
ATOM   4718  HA  ILE 1 305      59.715  43.019  50.031  0.00  0.00           H  
ATOM   4719  HB  ILE 1 305      57.954  44.064  48.906  0.00  0.00           H  
ATOM   4720 HG12 ILE 1 305      56.251  44.581  51.502  0.00  0.00           H  
ATOM   4721 HG13 ILE 1 305      57.392  45.749  50.884  0.00  0.00           H  
ATOM   4722 HG21 ILE 1 305      57.682  41.660  49.741  0.00  0.00           H  
ATOM   4723 HG22 ILE 1 305      56.794  42.485  51.212  0.00  0.00           H  
ATOM   4724 HG23 ILE 1 305      56.067  42.454  49.666  0.00  0.00           H  
ATOM   4725 HD11 ILE 1 305      55.015  44.551  49.310  0.00  0.00           H  
ATOM   4726 HD12 ILE 1 305      55.293  46.340  49.703  0.00  0.00           H  
ATOM   4727 HD13 ILE 1 305      56.248  45.517  48.578  0.00  0.00           H  
ATOM   4728  N   THR 1 306      60.605  45.143  48.925  0.00  0.00           N  
ATOM   4729  CA  THR 1 306      61.470  46.277  48.481  0.00  0.00           C  
ATOM   4730  C   THR 1 306      61.425  46.464  46.946  0.00  0.00           C  
ATOM   4731  O   THR 1 306      61.696  45.554  46.198  0.00  0.00           O  
ATOM   4732  CB  THR 1 306      62.896  46.275  48.974  0.00  0.00           C  
ATOM   4733  OG1 THR 1 306      62.917  46.092  50.401  0.00  0.00           O  
ATOM   4734  CG2 THR 1 306      63.718  47.516  48.904  0.00  0.00           C  
ATOM   4735  H   THR 1 306      60.564  44.312  48.352  0.00  0.00           H  
ATOM   4736  HA  THR 1 306      61.092  47.229  48.855  0.00  0.00           H  
ATOM   4737  HB  THR 1 306      63.415  45.456  48.476  0.00  0.00           H  
ATOM   4738  HG1 THR 1 306      62.341  46.761  50.777  0.00  0.00           H  
ATOM   4739 HG21 THR 1 306      63.114  48.339  49.285  0.00  0.00           H  
ATOM   4740 HG22 THR 1 306      64.652  47.534  49.465  0.00  0.00           H  
ATOM   4741 HG23 THR 1 306      64.005  47.682  47.866  0.00  0.00           H  
ATOM   4742  N   ILE 1 307      60.997  47.654  46.506  0.00  0.00           N  
ATOM   4743  CA  ILE 1 307      60.844  48.116  45.067  0.00  0.00           C  
ATOM   4744  C   ILE 1 307      61.943  49.123  44.669  0.00  0.00           C  
ATOM   4745  O   ILE 1 307      62.545  49.774  45.546  0.00  0.00           O  
ATOM   4746  CB  ILE 1 307      59.491  48.729  44.746  0.00  0.00           C  
ATOM   4747  CG1 ILE 1 307      59.234  50.069  45.532  0.00  0.00           C  
ATOM   4748  CG2 ILE 1 307      58.378  47.630  44.930  0.00  0.00           C  
ATOM   4749  CD1 ILE 1 307      57.992  50.787  45.055  0.00  0.00           C  
ATOM   4750  H   ILE 1 307      60.821  48.356  47.211  0.00  0.00           H  
ATOM   4751  HA  ILE 1 307      60.921  47.235  44.430  0.00  0.00           H  
ATOM   4752  HB  ILE 1 307      59.590  48.920  43.677  0.00  0.00           H  
ATOM   4753 HG12 ILE 1 307      59.145  49.784  46.581  0.00  0.00           H  
ATOM   4754 HG13 ILE 1 307      60.123  50.691  45.425  0.00  0.00           H  
ATOM   4755 HG21 ILE 1 307      57.386  48.076  45.013  0.00  0.00           H  
ATOM   4756 HG22 ILE 1 307      58.512  46.919  44.115  0.00  0.00           H  
ATOM   4757 HG23 ILE 1 307      58.519  47.091  45.867  0.00  0.00           H  
ATOM   4758 HD11 ILE 1 307      57.894  50.801  43.969  0.00  0.00           H  
ATOM   4759 HD12 ILE 1 307      57.116  50.302  45.485  0.00  0.00           H  
ATOM   4760 HD13 ILE 1 307      57.952  51.825  45.387  0.00  0.00           H  
ATOM   4761  N   LEU 1 308      62.138  49.380  43.365  0.00  0.00           N  
ATOM   4762  CA  LEU 1 308      63.143  50.343  42.837  0.00  0.00           C  
ATOM   4763  C   LEU 1 308      62.552  51.648  42.300  0.00  0.00           C  
ATOM   4764  O   LEU 1 308      61.331  51.812  42.139  0.00  0.00           O  
ATOM   4765  CB  LEU 1 308      63.913  49.683  41.719  0.00  0.00           C  
ATOM   4766  CG  LEU 1 308      64.431  48.286  41.839  0.00  0.00           C  
ATOM   4767  CD1 LEU 1 308      65.283  48.092  40.544  0.00  0.00           C  
ATOM   4768  CD2 LEU 1 308      65.383  48.101  43.025  0.00  0.00           C  
ATOM   4769  H   LEU 1 308      61.495  48.895  42.754  0.00  0.00           H  
ATOM   4770  HA  LEU 1 308      63.864  50.630  43.603  0.00  0.00           H  
ATOM   4771  HB2 LEU 1 308      63.242  49.594  40.865  0.00  0.00           H  
ATOM   4772  HB3 LEU 1 308      64.691  50.359  41.366  0.00  0.00           H  
ATOM   4773  HG  LEU 1 308      63.729  47.459  41.726  0.00  0.00           H  
ATOM   4774 HD11 LEU 1 308      64.694  48.338  39.661  0.00  0.00           H  
ATOM   4775 HD12 LEU 1 308      66.227  48.637  40.572  0.00  0.00           H  
ATOM   4776 HD13 LEU 1 308      65.555  47.040  40.457  0.00  0.00           H  
ATOM   4777 HD21 LEU 1 308      66.071  48.935  43.160  0.00  0.00           H  
ATOM   4778 HD22 LEU 1 308      64.836  47.856  43.935  0.00  0.00           H  
ATOM   4779 HD23 LEU 1 308      66.075  47.276  42.858  0.00  0.00           H  
ATOM   4780  N   PRO 1 309      63.412  52.588  41.924  0.00  0.00           N  
ATOM   4781  CA  PRO 1 309      62.899  53.773  41.153  0.00  0.00           C  
ATOM   4782  C   PRO 1 309      62.146  53.370  39.847  0.00  0.00           C  
ATOM   4783  O   PRO 1 309      61.104  53.964  39.586  0.00  0.00           O  
ATOM   4784  CB  PRO 1 309      64.108  54.583  40.929  0.00  0.00           C  
ATOM   4785  CG  PRO 1 309      65.077  54.305  42.117  0.00  0.00           C  
ATOM   4786  CD  PRO 1 309      64.738  52.858  42.434  0.00  0.00           C  
ATOM   4787  HA  PRO 1 309      62.172  54.219  41.831  0.00  0.00           H  
ATOM   4788  HB2 PRO 1 309      64.550  54.169  40.023  0.00  0.00           H  
ATOM   4789  HB3 PRO 1 309      63.814  55.620  40.765  0.00  0.00           H  
ATOM   4790  HG2 PRO 1 309      66.158  54.390  42.004  0.00  0.00           H  
ATOM   4791  HG3 PRO 1 309      64.718  54.901  42.955  0.00  0.00           H  
ATOM   4792  HD2 PRO 1 309      64.866  52.709  43.506  0.00  0.00           H  
ATOM   4793  HD3 PRO 1 309      65.444  52.254  41.864  0.00  0.00           H  
ATOM   4794  N   GLN 1 310      62.565  52.364  39.047  0.00  0.00           N  
ATOM   4795  CA  GLN 1 310      61.859  51.858  37.905  0.00  0.00           C  
ATOM   4796  C   GLN 1 310      60.395  51.477  38.157  0.00  0.00           C  
ATOM   4797  O   GLN 1 310      59.573  51.476  37.197  0.00  0.00           O  
ATOM   4798  CB  GLN 1 310      62.585  50.546  37.475  0.00  0.00           C  
ATOM   4799  CG  GLN 1 310      63.917  50.644  36.735  0.00  0.00           C  
ATOM   4800  CD  GLN 1 310      65.144  50.824  37.634  0.00  0.00           C  
ATOM   4801  OE1 GLN 1 310      65.022  51.182  38.826  0.00  0.00           O  
ATOM   4802  NE2 GLN 1 310      66.307  50.383  37.186  0.00  0.00           N  
ATOM   4803  H   GLN 1 310      63.347  51.821  39.385  0.00  0.00           H  
ATOM   4804  HA  GLN 1 310      61.885  52.700  37.212  0.00  0.00           H  
ATOM   4805  HB2 GLN 1 310      62.733  49.866  38.315  0.00  0.00           H  
ATOM   4806  HB3 GLN 1 310      61.960  50.234  36.639  0.00  0.00           H  
ATOM   4807  HG2 GLN 1 310      64.063  49.725  36.166  0.00  0.00           H  
ATOM   4808  HG3 GLN 1 310      63.843  51.486  36.047  0.00  0.00           H  
ATOM   4809 HE21 GLN 1 310      67.122  50.289  37.775  0.00  0.00           H  
ATOM   4810 HE22 GLN 1 310      66.535  50.303  36.205  0.00  0.00           H  
ATOM   4811  N   GLN 1 311      59.982  51.052  39.387  0.00  0.00           N  
ATOM   4812  CA  GLN 1 311      58.551  50.747  39.686  0.00  0.00           C  
ATOM   4813  C   GLN 1 311      57.704  52.088  39.760  0.00  0.00           C  
ATOM   4814  O   GLN 1 311      56.622  52.239  39.204  0.00  0.00           O  
ATOM   4815  CB  GLN 1 311      58.499  49.786  40.907  0.00  0.00           C  
ATOM   4816  CG  GLN 1 311      58.766  48.333  40.543  0.00  0.00           C  
ATOM   4817  CD  GLN 1 311      60.247  47.876  40.339  0.00  0.00           C  
ATOM   4818  OE1 GLN 1 311      61.094  47.919  41.259  0.00  0.00           O  
ATOM   4819  NE2 GLN 1 311      60.715  47.605  39.147  0.00  0.00           N  
ATOM   4820  H   GLN 1 311      60.661  51.060  40.134  0.00  0.00           H  
ATOM   4821  HA  GLN 1 311      58.257  50.185  38.799  0.00  0.00           H  
ATOM   4822  HB2 GLN 1 311      59.103  50.100  41.758  0.00  0.00           H  
ATOM   4823  HB3 GLN 1 311      57.491  49.864  41.315  0.00  0.00           H  
ATOM   4824  HG2 GLN 1 311      58.468  47.757  41.419  0.00  0.00           H  
ATOM   4825  HG3 GLN 1 311      58.158  47.973  39.713  0.00  0.00           H  
ATOM   4826 HE21 GLN 1 311      61.692  47.383  39.016  0.00  0.00           H  
ATOM   4827 HE22 GLN 1 311      60.055  47.302  38.446  0.00  0.00           H  
ATOM   4828  N   TYR 1 312      58.266  53.068  40.459  0.00  0.00           N  
ATOM   4829  CA  TYR 1 312      57.464  54.214  40.856  0.00  0.00           C  
ATOM   4830  C   TYR 1 312      57.800  55.412  40.019  0.00  0.00           C  
ATOM   4831  O   TYR 1 312      57.349  56.528  40.265  0.00  0.00           O  
ATOM   4832  CB  TYR 1 312      57.489  54.425  42.380  0.00  0.00           C  
ATOM   4833  CG  TYR 1 312      58.789  54.918  43.044  0.00  0.00           C  
ATOM   4834  CD1 TYR 1 312      59.182  56.236  42.964  0.00  0.00           C  
ATOM   4835  CD2 TYR 1 312      59.597  54.117  43.878  0.00  0.00           C  
ATOM   4836  CE1 TYR 1 312      60.368  56.772  43.516  0.00  0.00           C  
ATOM   4837  CE2 TYR 1 312      60.912  54.562  44.341  0.00  0.00           C  
ATOM   4838  CZ  TYR 1 312      61.281  55.929  44.130  0.00  0.00           C  
ATOM   4839  OH  TYR 1 312      62.543  56.418  44.360  0.00  0.00           O  
ATOM   4840  H   TYR 1 312      59.158  52.938  40.914  0.00  0.00           H  
ATOM   4841  HA  TYR 1 312      56.391  54.022  40.832  0.00  0.00           H  
ATOM   4842  HB2 TYR 1 312      56.710  55.167  42.557  0.00  0.00           H  
ATOM   4843  HB3 TYR 1 312      57.288  53.507  42.933  0.00  0.00           H  
ATOM   4844  HD1 TYR 1 312      58.533  56.926  42.445  0.00  0.00           H  
ATOM   4845  HD2 TYR 1 312      59.355  53.077  44.042  0.00  0.00           H  
ATOM   4846  HE1 TYR 1 312      60.715  57.777  43.324  0.00  0.00           H  
ATOM   4847  HE2 TYR 1 312      61.588  53.843  44.780  0.00  0.00           H  
ATOM   4848  HH  TYR 1 312      62.993  55.746  44.877  0.00  0.00           H  
ATOM   4849  N   LEU 1 313      58.626  55.265  38.940  0.00  0.00           N  
ATOM   4850  CA  LEU 1 313      58.869  56.252  37.840  0.00  0.00           C  
ATOM   4851  C   LEU 1 313      58.733  55.596  36.467  0.00  0.00           C  
ATOM   4852  O   LEU 1 313      59.512  54.678  36.135  0.00  0.00           O  
ATOM   4853  CB  LEU 1 313      60.158  57.043  37.960  0.00  0.00           C  
ATOM   4854  CG  LEU 1 313      60.050  58.309  38.897  0.00  0.00           C  
ATOM   4855  CD1 LEU 1 313      61.243  58.521  39.826  0.00  0.00           C  
ATOM   4856  CD2 LEU 1 313      59.927  59.474  37.961  0.00  0.00           C  
ATOM   4857  H   LEU 1 313      59.169  54.414  38.973  0.00  0.00           H  
ATOM   4858  HA  LEU 1 313      58.022  56.934  37.781  0.00  0.00           H  
ATOM   4859  HB2 LEU 1 313      60.983  56.377  38.212  0.00  0.00           H  
ATOM   4860  HB3 LEU 1 313      60.451  57.330  36.950  0.00  0.00           H  
ATOM   4861  HG  LEU 1 313      59.138  58.235  39.490  0.00  0.00           H  
ATOM   4862 HD11 LEU 1 313      62.192  58.415  39.300  0.00  0.00           H  
ATOM   4863 HD12 LEU 1 313      61.208  59.534  40.229  0.00  0.00           H  
ATOM   4864 HD13 LEU 1 313      61.157  57.900  40.717  0.00  0.00           H  
ATOM   4865 HD21 LEU 1 313      59.030  59.544  37.346  0.00  0.00           H  
ATOM   4866 HD22 LEU 1 313      60.003  60.441  38.459  0.00  0.00           H  
ATOM   4867 HD23 LEU 1 313      60.681  59.391  37.178  0.00  0.00           H  
ATOM   4868  N   ARG 1 314      57.764  55.976  35.699  0.00  0.00           N  
ATOM   4869  CA  ARG 1 314      57.040  55.013  34.798  0.00  0.00           C  
ATOM   4870  C   ARG 1 314      56.896  55.724  33.336  0.00  0.00           C  
ATOM   4871  O   ARG 1 314      56.378  56.830  33.349  0.00  0.00           O  
ATOM   4872  CB  ARG 1 314      55.637  54.709  35.333  0.00  0.00           C  
ATOM   4873  CG  ARG 1 314      55.594  53.861  36.663  0.00  0.00           C  
ATOM   4874  CD  ARG 1 314      54.214  53.788  37.433  0.00  0.00           C  
ATOM   4875  NE  ARG 1 314      53.324  52.805  36.754  0.00  0.00           N  
ATOM   4876  CZ  ARG 1 314      53.412  51.448  36.866  0.00  0.00           C  
ATOM   4877  NH1 ARG 1 314      52.621  50.703  36.104  0.00  0.00           N  
ATOM   4878  NH2 ARG 1 314      54.198  50.952  37.772  0.00  0.00           N  
ATOM   4879  H   ARG 1 314      57.219  56.758  36.033  0.00  0.00           H  
ATOM   4880  HA  ARG 1 314      57.689  54.140  34.861  0.00  0.00           H  
ATOM   4881  HB2 ARG 1 314      55.253  55.703  35.564  0.00  0.00           H  
ATOM   4882  HB3 ARG 1 314      54.926  54.232  34.658  0.00  0.00           H  
ATOM   4883  HG2 ARG 1 314      55.802  52.850  36.312  0.00  0.00           H  
ATOM   4884  HG3 ARG 1 314      56.418  54.057  37.348  0.00  0.00           H  
ATOM   4885  HD2 ARG 1 314      54.369  53.417  38.446  0.00  0.00           H  
ATOM   4886  HD3 ARG 1 314      53.695  54.745  37.388  0.00  0.00           H  
ATOM   4887  HE  ARG 1 314      52.743  53.142  36.000  0.00  0.00           H  
ATOM   4888 HH11 ARG 1 314      52.586  49.702  36.238  0.00  0.00           H  
ATOM   4889 HH12 ARG 1 314      52.021  51.193  35.456  0.00  0.00           H  
ATOM   4890 HH21 ARG 1 314      54.495  49.998  37.620  0.00  0.00           H  
ATOM   4891 HH22 ARG 1 314      54.822  51.543  38.303  0.00  0.00           H  
ATOM   4892  N   PRO 1 315      57.465  55.098  32.310  0.00  0.00           N  
ATOM   4893  CA  PRO 1 315      57.885  55.719  31.118  0.00  0.00           C  
ATOM   4894  C   PRO 1 315      56.670  56.220  30.297  0.00  0.00           C  
ATOM   4895  O   PRO 1 315      55.566  55.714  30.436  0.00  0.00           O  
ATOM   4896  CB  PRO 1 315      58.677  54.617  30.310  0.00  0.00           C  
ATOM   4897  CG  PRO 1 315      58.030  53.327  30.741  0.00  0.00           C  
ATOM   4898  CD  PRO 1 315      57.780  53.586  32.227  0.00  0.00           C  
ATOM   4899  HA  PRO 1 315      58.569  56.528  31.374  0.00  0.00           H  
ATOM   4900  HB2 PRO 1 315      58.662  54.742  29.227  0.00  0.00           H  
ATOM   4901  HB3 PRO 1 315      59.697  54.685  30.688  0.00  0.00           H  
ATOM   4902  HG2 PRO 1 315      57.098  53.082  30.232  0.00  0.00           H  
ATOM   4903  HG3 PRO 1 315      58.748  52.525  30.574  0.00  0.00           H  
ATOM   4904  HD2 PRO 1 315      56.970  52.907  32.495  0.00  0.00           H  
ATOM   4905  HD3 PRO 1 315      58.639  53.275  32.823  0.00  0.00           H  
ATOM   4906  N   VAL 1 316      56.811  57.262  29.456  0.00  0.00           N  
ATOM   4907  CA  VAL 1 316      55.732  57.681  28.504  0.00  0.00           C  
ATOM   4908  C   VAL 1 316      56.230  57.713  27.064  0.00  0.00           C  
ATOM   4909  O   VAL 1 316      57.386  57.877  26.787  0.00  0.00           O  
ATOM   4910  CB  VAL 1 316      55.166  59.046  28.989  0.00  0.00           C  
ATOM   4911  CG1 VAL 1 316      56.242  60.138  28.942  0.00  0.00           C  
ATOM   4912  CG2 VAL 1 316      54.714  59.087  30.435  0.00  0.00           C  
ATOM   4913  H   VAL 1 316      57.744  57.644  29.521  0.00  0.00           H  
ATOM   4914  HA  VAL 1 316      54.959  56.925  28.639  0.00  0.00           H  
ATOM   4915  HB  VAL 1 316      54.425  59.278  28.223  0.00  0.00           H  
ATOM   4916 HG11 VAL 1 316      56.648  60.217  27.933  0.00  0.00           H  
ATOM   4917 HG12 VAL 1 316      55.892  61.137  29.201  0.00  0.00           H  
ATOM   4918 HG13 VAL 1 316      56.994  59.924  29.701  0.00  0.00           H  
ATOM   4919 HG21 VAL 1 316      55.569  59.087  31.112  0.00  0.00           H  
ATOM   4920 HG22 VAL 1 316      54.109  59.971  30.633  0.00  0.00           H  
ATOM   4921 HG23 VAL 1 316      54.046  58.280  30.733  0.00  0.00           H  
ATOM   4922  N   GLU 1 317      55.299  57.447  26.069  0.00  0.00           N  
ATOM   4923  CA  GLU 1 317      55.673  57.093  24.692  0.00  0.00           C  
ATOM   4924  C   GLU 1 317      55.870  58.283  23.807  0.00  0.00           C  
ATOM   4925  O   GLU 1 317      55.165  59.307  23.861  0.00  0.00           O  
ATOM   4926  CB  GLU 1 317      54.611  56.043  24.245  0.00  0.00           C  
ATOM   4927  CG  GLU 1 317      54.552  54.771  25.084  0.00  0.00           C  
ATOM   4928  CD  GLU 1 317      53.831  54.787  26.367  0.00  0.00           C  
ATOM   4929  OE1 GLU 1 317      53.215  55.834  26.705  0.00  0.00           O  
ATOM   4930  OE2 GLU 1 317      53.910  53.846  27.120  0.00  0.00           O  
ATOM   4931  H   GLU 1 317      54.410  57.115  26.413  0.00  0.00           H  
ATOM   4932  HA  GLU 1 317      56.667  56.648  24.734  0.00  0.00           H  
ATOM   4933  HB2 GLU 1 317      53.604  56.458  24.261  0.00  0.00           H  
ATOM   4934  HB3 GLU 1 317      54.927  55.811  23.228  0.00  0.00           H  
ATOM   4935  HG2 GLU 1 317      54.138  54.058  24.371  0.00  0.00           H  
ATOM   4936  HG3 GLU 1 317      55.524  54.336  25.316  0.00  0.00           H  
ATOM   4937  N   ASP 1 318      56.844  58.220  22.839  0.00  0.00           N
[truncated: 4,736,341 more chars]
