# Supplementary material for: Broadening the Scope of Binding Free Energy Calculations Using a Separated Topologies Approach
Source: J Chem Theory Comput. 2023 Jul 24;19(15):5058–76. doi: 10.1021/acs.jctc.3c00282 (PMC10413862; doi:10.1021/acs.jctc.3c00282)
Supplement: Supplementary file 2 — ct3c00282_si_002.zip [file ct3c00282_si_002.zip › SI_paper/BACE1/input/amide_series/lig_81/complex.gro]

GROningen MAchine for Chemical Simulation
63409
    1ACE      C    1   5.407   2.266   4.778  0.1849 -0.5592 -0.5113
    1ACE      O    2   5.414   2.190   4.681  0.0223 -0.6485 -0.8533
    1ACE    CH3    3   5.514   2.255   4.887  0.3711 -0.0460 -0.4598
    1ACE   HH31    4   5.485   2.174   4.955 -0.0388  0.7923  0.4228
    1ACE   HH32    5   5.610   2.224   4.846  0.5755  0.2675 -0.2314
    1ACE   HH33    6   5.537   2.347   4.941  0.8547 -0.0893 -0.5842
    2THR      N    7   5.295   2.342   4.799 -0.3748 -0.3030  0.1143
    2THR     CA    8   5.173   2.349   4.710  0.2114  0.4596 -0.8274
    2THR      C    9   5.197   2.421   4.583 -0.3548 -0.8675  0.4182
    2THR      O   10   5.108   2.475   4.518 -0.0986  0.4937  0.2946
    2THR     CB   11   5.051   2.401   4.781  0.4317 -0.5113 -0.3465
    2THR    OG1   12   5.069   2.537   4.802  0.3643 -0.4411 -0.4691
    2THR    CG2   13   5.014   2.344   4.917 -1.0540  0.0317  0.2930
    2THR      H   14   5.294   2.399   4.882 -0.4168 -1.2271  0.7860
    2THR     HA   15   5.149   2.248   4.677 -0.2489 -0.2016  1.1850
    2THR     HB   16   4.966   2.396   4.713 -0.9077  1.8777  0.8813
    2THR    HG1   17   5.060   2.580   4.716  0.2406 -1.3242 -0.9155
    2THR   HG21   18   5.002   2.236   4.908  0.3946 -0.1268 -0.3115
    2THR   HG22   19   5.097   2.360   4.985 -0.2077 -1.0644 -0.4004
    2THR   HG23   20   4.925   2.392   4.957 -0.2718  1.0666  0.8792
    3THR      N   21   5.318   2.411   4.536 -0.2933 -0.1692  0.3873
    3THR     CA   22   5.355   2.472   4.411 -0.5275  0.3066 -0.3800
    3THR      C   23   5.327   2.366   4.296  1.1672 -0.5531 -0.4150
    3THR      O   24   5.280   2.253   4.326  0.0024 -0.1476  0.4597
    3THR     CB   25   5.510   2.500   4.417  0.3403 -0.6494 -0.3776
    3THR    OG1   26   5.583   2.395   4.475  0.2987  0.1384  0.6427
    3THR    CG2   27   5.532   2.622   4.506 -0.3019  0.4837 -0.2428
    3THR      H   28   5.378   2.336   4.567 -0.3183  0.1647  1.2993
    3THR     HA   29   5.301   2.563   4.385 -0.0898  0.3806 -1.0600
    3THR     HB   30   5.543   2.533   4.318 -0.8414  1.2344 -0.2410
    3THR    HG1   31   5.656   2.429   4.527  0.1593  0.4502  0.6346
    3THR   HG21   32   5.505   2.612   4.611  1.0211  0.8432  0.1722
    3THR   HG22   33   5.641   2.630   4.507 -0.3306  0.9460 -0.3031
    3THR   HG23   34   5.488   2.707   4.454  0.0243  0.6075 -0.3215
    4GLY      N   35   5.350   2.410   4.173 -0.2216 -1.0899 -0.8827
    4GLY     CA   36   5.342   2.326   4.052 -0.2291  0.5199 -0.3537
    4GLY      C   37   5.361   2.406   3.918 -0.4802 -0.1952 -0.6445
    4GLY      O   38   5.430   2.505   3.918 -0.4210 -0.2043 -0.6637
    4GLY      H   39   5.380   2.506   4.162 -1.2965 -0.5231  0.4907
    4GLY    HA2   40   5.414   2.246   4.066 -0.1364  0.8430  1.5168
    4GLY    HA3   41   5.247   2.274   4.037  1.1517 -2.4662 -0.1449
    5SER      N   42   5.309   2.355   3.810  0.0428 -0.3760  0.5754
    5SER     CA   43   5.307   2.413   3.674 -0.5675  0.5644 -0.7013
    5SER      C   44   5.165   2.429   3.627  0.3452 -0.1185 -0.4809
    5SER      O   45   5.081   2.330   3.637 -0.1216 -0.1822  0.1165
    5SER     CB   46   5.393   2.322   3.583  0.2044  0.2338  1.4600
    5SER     OG   47   5.384   2.370   3.443  0.0284  0.2608 -0.1913
    5SER      H   48   5.265   2.264   3.814 -0.3800 -0.3879 -1.7711
    5SER     HA   49   5.356   2.509   3.688 -2.0294  1.1740  0.8900
    5SER    HB2   50   5.495   2.320   3.622  1.2072 -0.3010 -0.8235
    5SER    HB3   51   5.353   2.220   3.577 -1.2286  0.7853  0.7725
    5SER     HG   52   5.324   2.313   3.393  0.5564  0.9766 -1.7946
    6PHE      N   53   5.138   2.543   3.560 -0.0056 -0.1147  0.1586
    6PHE     CA   54   5.001   2.588   3.512 -0.6416  0.1473 -0.3704
    6PHE      C   55   4.999   2.670   3.383 -0.4285  0.2853  0.5657
    6PHE      O   56   4.946   2.781   3.369  0.2758 -0.5353  0.1895
    6PHE     CB   57   4.925   2.668   3.615 -0.0392  0.1032 -0.7803
    6PHE     CG   58   4.888   2.612   3.751 -0.1549 -0.4154  0.9994
    6PHE    CD1   59   4.992   2.607   3.848  0.5331  0.6310  0.5027
    6PHE    CD2   60   4.764   2.549   3.767  0.6312  0.3914 -1.4205
    6PHE    CE1   61   4.967   2.533   3.958 -0.3400  0.1285  0.3909
    6PHE    CE2   62   4.736   2.477   3.887 -0.8807 -0.0000 -0.8076
    6PHE     CZ   63   4.849   2.463   3.980  1.2317  0.1561  0.4611
    6PHE      H   64   5.210   2.613   3.568  0.4239 -0.6086  0.9791
    6PHE     HA   65   4.937   2.501   3.497 -1.8504  1.0408 -0.7169
    6PHE    HB2   66   4.987   2.755   3.637 -0.2869  0.1485 -0.2215
    6PHE    HB3   67   4.831   2.702   3.572 -0.2292  1.0082  0.2461
    6PHE    HD1   68   5.087   2.652   3.823  0.2655  1.2846  0.6164
    6PHE    HD2   69   4.692   2.539   3.687 -1.3263 -1.5542  0.3257
    6PHE    HE1   70   5.044   2.533   4.034  0.4649  1.5838 -0.3300
    6PHE    HE2   71   4.641   2.434   3.911 -1.3179  1.5181  0.6069
    6PHE     HZ   72   4.834   2.397   4.064 -0.3530  1.3503  1.2048
    7VAL      N   73   5.078   2.618   3.284  0.0186  0.2214 -0.3980
    7VAL     CA   74   5.122   2.677   3.160 -0.5063 -0.8919  0.2346
    7VAL      C   75   5.023   2.766   3.086  0.4675  1.3055  0.1376
    7VAL      O   76   5.060   2.867   3.032 -0.0976 -0.6320  0.5771
    7VAL     CB   77   5.190   2.578   3.065 -0.0366 -0.3615  0.5400
    7VAL    CG1   78   5.212   2.623   2.912 -0.3191  0.3686  0.5786
    7VAL    CG2   79   5.319   2.528   3.122  0.2067 -0.4374  0.3251
    7VAL      H   80   5.112   2.526   3.308  0.5870  0.2369 -1.0552
    7VAL     HA   81   5.201   2.749   3.185 -2.0491  0.9465  0.2653
    7VAL     HB   82   5.117   2.497   3.060  0.1918 -0.5141 -1.0332
    7VAL   HG11   83   5.305   2.680   2.911  0.4889 -0.8712  0.6895
    7VAL   HG12   84   5.223   2.531   2.856  0.6713  0.7028  0.1743
    7VAL   HG13   85   5.128   2.682   2.877 -0.3942 -0.4598 -0.7346
    7VAL   HG21   86   5.390   2.608   3.143  0.4840 -0.9005  1.2912
    7VAL   HG22   87   5.303   2.482   3.220  1.1697 -1.7131 -0.0748
    7VAL   HG23   88   5.363   2.445   3.068  1.0973 -0.3744  0.9233
    8GLU      N   89   4.899   2.721   3.068  0.5821 -0.1278 -0.3195
    8GLU     CA   90   4.802   2.800   2.996  0.6802  0.3934  0.3692
    8GLU      C   91   4.758   2.929   3.061 -0.5108  0.4998  0.2042
    8GLU      O   92   4.711   3.017   2.996  0.2391 -0.4371 -0.3937
    8GLU     CB   93   4.680   2.707   2.965 -0.5260  0.2526 -0.6048
    8GLU     CG   94   4.579   2.748   2.857  0.3257  0.0181 -1.1073
    8GLU     CD   95   4.642   2.754   2.718 -0.5374  0.1139 -0.2401
    8GLU    OE1   96   4.647   2.867   2.659 -0.8307  0.2179  0.1876
    8GLU    OE2   97   4.687   2.649   2.668 -0.1953  0.4562 -0.5954
    8GLU      H   98   4.866   2.637   3.113  0.3154  0.2063  0.1197
    8GLU     HA   99   4.843   2.817   2.896 -1.3681 -0.4720 -0.7663
    8GLU    HB2  100   4.722   2.609   2.943 -0.4233  0.2739 -0.5045
    8GLU    HB3  101   4.629   2.703   3.061  0.2018  2.0896 -0.0561
    8GLU    HG2  102   4.496   2.678   2.861 -0.4215  0.8957  0.1479
    8GLU    HG3  103   4.530   2.837   2.896  0.3474 -0.3197 -0.2564
    9MET      N  104   4.772   2.938   3.194  0.3837  0.2535 -0.3240
    9MET     CA  105   4.746   3.056   3.271  0.4127  0.1201 -0.5074
    9MET      C  106   4.865   3.155   3.288 -0.0016  0.9019 -0.0338
    9MET      O  107   4.856   3.273   3.291  0.1705 -0.6765 -0.3958
    9MET     CB  108   4.668   3.012   3.400  0.0509 -0.1375  0.0924
    9MET     CG  109   4.540   2.940   3.369  0.3220 -0.0013 -1.2920
    9MET     SD  110   4.433   2.929   3.514  0.0595 -0.3637  0.0745
    9MET     CE  111   4.538   2.810   3.604 -0.2173 -0.2349  0.6476
    9MET      H  112   4.825   2.863   3.235 -0.4467 -1.0576 -1.4544
    9MET     HA  113   4.673   3.115   3.215 -0.0315  0.3663  0.3046
    9MET    HB2  114   4.734   2.948   3.460 -0.4332 -0.7671 -0.0213
    9MET    HB3  115   4.641   3.101   3.457 -0.8531 -0.2775 -0.0753
    9MET    HG2  116   4.484   2.988   3.289 -0.9596 -1.8627 -1.6389
    9MET    HG3  117   4.557   2.834   3.348  0.4624 -0.7881  1.8470
    9MET    HE1  118   4.631   2.862   3.628  0.5304 -0.8850 -0.6152
    9MET    HE2  119   4.490   2.755   3.685  0.1855 -0.3851  0.7910
    9MET    HE3  120   4.582   2.743   3.531  0.7725 -1.3554  2.1566
   10VAL      N  121   4.987   3.098   3.289  0.0623  0.1305  0.3942
   10VAL     CA  122   5.100   3.184   3.257 -0.4488  0.3131 -0.2609
   10VAL      C  123   5.072   3.264   3.129  0.1734 -0.0437 -0.4586
   10VAL      O  124   5.036   3.213   3.020 -0.6255 -0.0410  0.3813
   10VAL     CB  125   5.226   3.103   3.243 -0.1503  0.2828 -0.1698
   10VAL    CG1  126   5.345   3.169   3.173 -1.3874 -0.3461  0.8775
   10VAL    CG2  127   5.271   3.033   3.372 -0.3937  1.4099  0.7304
   10VAL      H  128   5.002   2.998   3.286  0.9077  0.2490 -0.9294
   10VAL     HA  129   5.115   3.249   3.344 -0.8195 -0.5870  0.5182
   10VAL     HB  130   5.213   3.019   3.175  1.2951 -0.9029  0.8640
   10VAL   HG11  131   5.435   3.109   3.185  0.7256  2.1079 -0.6753
   10VAL   HG12  132   5.333   3.191   3.067  0.3157  0.0781  0.7097
   10VAL   HG13  133   5.372   3.264   3.218 -0.4361  0.3163 -0.9084
   10VAL   HG21  134   5.260   3.099   3.458 -0.3636  1.0655  1.0042
   10VAL   HG22  135   5.212   2.941   3.375  0.6821  0.6421 -0.0966
   10VAL   HG23  136   5.376   3.003   3.371 -0.5988  0.5659 -0.6638
   11ASP      N  137   5.098   3.394   3.142 -0.1343  0.0627 -0.2075
   11ASP     CA  138   5.093   3.503   3.046 -0.2426  0.5119  0.3647
   11ASP      C  139   4.953   3.546   2.995 -0.7018  0.0197 -0.2923
   11ASP      O  140   4.936   3.596   2.879 -0.0243  0.0050  0.2942
   11ASP     CB  141   5.190   3.466   2.933 -0.2792  0.2034  0.2055
   11ASP     CG  142   5.218   3.586   2.836 -0.2015  0.1294 -0.2718
   11ASP    OD1  143   5.243   3.699   2.887  0.3206 -0.6686 -0.2059
   11ASP    OD2  144   5.212   3.572   2.711  1.0698 -0.0079  0.0366
   11ASP      H  145   5.127   3.431   3.231 -0.2234 -1.4163  0.4924
   11ASP     HA  146   5.139   3.589   3.094  1.2666  0.5478 -0.9736
   11ASP    HB2  147   5.279   3.412   2.965 -1.2654 -2.0803 -0.4410
   11ASP    HB3  148   5.139   3.390   2.873  0.8864 -1.5783  1.2882
   12ASN      N  149   4.848   3.524   3.074 -0.1719 -0.3699 -0.4524
   12ASN     CA  150   4.714   3.543   3.031  1.6778  0.0394 -0.1197
   12ASN      C  151   4.666   3.685   3.042 -0.1803  0.2172  0.4554
   12ASN      O  152   4.559   3.719   2.992  0.4267  0.2012 -0.0928
   12ASN     CB  153   4.619   3.436   3.094  0.0284  0.8404 -0.9862
   12ASN     CG  154   4.605   3.428   3.253  0.4831 -1.2111  0.1585
   12ASN    OD1  155   4.664   3.508   3.326 -0.5249 -0.0142 -0.3226
   12ASN    ND2  156   4.518   3.338   3.299 -0.1649  1.0712 -0.6160
   12ASN      H  157   4.862   3.489   3.167 -0.9110 -0.0254 -0.2015
   12ASN     HA  158   4.704   3.515   2.926 -1.4062 -0.2192  0.0486
   12ASN    HB2  159   4.520   3.451   3.052 -0.0628  0.1020 -1.0620
   12ASN    HB3  160   4.650   3.336   3.064 -0.8177  0.3828 -0.3889
   12ASN   HD21  161   4.514   3.326   3.399  0.0288  0.9090 -0.6249
   12ASN   HD22  162   4.461   3.282   3.237  1.0029 -0.6482 -0.2725
   13LEU      N  163   4.736   3.780   3.111 -0.9001  0.0822 -0.2431
   13LEU     CA  164   4.698   3.916   3.130  0.3100 -0.7238 -0.5935
   13LEU      C  165   4.756   3.994   3.007 -0.2173  0.2927 -0.5080
   13LEU      O  166   4.870   3.977   2.967 -0.5410 -0.2100  0.3029
   13LEU     CB  167   4.739   3.969   3.273  0.5718 -0.1297  0.1080
   13LEU     CG  168   4.696   3.879   3.390  0.6430 -0.6921  0.5484
   13LEU    CD1  169   4.738   3.936   3.522 -0.1892 -0.0508 -0.4696
   13LEU    CD2  170   4.539   3.868   3.384  0.2071 -0.6017  0.3439
   13LEU      H  171   4.819   3.747   3.159 -0.7211  1.0842  0.1783
   13LEU     HA  172   4.590   3.920   3.123  0.3163  1.0216 -0.4057
   13LEU    HB2  173   4.846   3.981   3.288  0.5507  0.3240 -0.0549
   13LEU    HB3  174   4.703   4.072   3.275  0.7167 -0.0843  0.4174
   13LEU     HG  175   4.744   3.782   3.380  1.1522 -0.3134 -1.9223
   13LEU   HD11  176   4.691   3.885   3.606  0.3416 -0.1478 -0.2259
   13LEU   HD12  177   4.846   3.949   3.530 -0.1564  0.0388 -0.9673
   13LEU   HD13  178   4.698   4.037   3.531  0.3247  0.0989  0.3651
   13LEU   HD21  179   4.496   3.966   3.365  0.2041 -0.5607  0.5681
   13LEU   HD22  180   4.508   3.802   3.302  0.4950  0.9113 -1.0956
   13LEU   HD23  181   4.500   3.838   3.481  0.4803 -0.3373  0.5370
   14ARG      N  182   4.673   4.088   2.957  0.1186 -0.0932 -0.1141
   14ARG     CA  183   4.700   4.181   2.847  0.0697 -0.4647 -0.2149
   14ARG      C  184   4.663   4.320   2.892 -0.6489  0.2750  0.3871
   14ARG      O  185   4.579   4.326   2.979 -0.1934 -0.3150 -0.2413
   14ARG     CB  186   4.641   4.142   2.710  0.1293 -0.4165  1.0748
   14ARG     CG  187   4.699   4.019   2.642  0.0471  0.3931  1.2279
   14ARG     CD  188   4.838   4.034   2.583 -0.4541 -0.8939  0.3604
   14ARG     NE  189   4.886   3.904   2.544 -0.1794  0.4654 -0.4274
   14ARG     CZ  190   4.952   3.819   2.629 -0.4029 -0.4947 -0.2222
   14ARG    NH1  191   5.019   3.721   2.583  0.7080 -0.1226 -0.4567
   14ARG    NH2  192   4.955   3.841   2.754 -0.7006 -0.1045  0.2442
   14ARG      H  193   4.588   4.103   3.009  0.3233 -0.0665  0.2143
   14ARG     HA  194   4.808   4.190   2.842  0.0640  0.8259  0.8223
   14ARG    HB2  195   4.536   4.120   2.727  0.1136 -0.3791  1.0277
   14ARG    HB3  196   4.649   4.232   2.648 -1.7586  0.6347  2.1636
   14ARG    HG2  197   4.699   3.945   2.722 -0.2033 -0.5733  0.3768
   14ARG    HG3  198   4.631   3.976   2.569  1.7058 -0.1669 -0.1069
   14ARG    HD2  199   4.830   4.095   2.493 -0.8639 -1.2135  0.1717
   14ARG    HD3  200   4.903   4.078   2.659 -0.6689  0.8398 -0.3703
   14ARG     HE  201   4.888   3.887   2.444  1.3531  0.3856 -0.4276
   14ARG   HH11  202   5.068   3.658   2.646  0.2548 -0.9083 -0.8528
   14ARG   HH12  203   5.001   3.697   2.486 -0.1855 -0.1850 -0.2922
   14ARG   HH21  204   4.982   3.758   2.806  1.6951 -0.1553 -0.7949
   14ARG   HH22  205   4.922   3.926   2.797  0.3731  0.5760 -0.1971
   15GLY      N  206   4.714   4.422   2.838 -0.3708 -0.2925  0.6340
   15GLY     CA  207   4.695   4.555   2.900  0.2482  0.9368 -0.2620
   15GLY      C  208   4.780   4.659   2.833  0.0743 -0.1879  0.6030
   15GLY      O  209   4.881   4.633   2.771 -0.1530  0.3830 -0.8848
   15GLY      H  210   4.798   4.410   2.783  0.2556  0.1364  1.4616
   15GLY    HA2  211   4.591   4.584   2.908 -0.0732 -0.2248  0.2689
   15GLY    HA3  212   4.735   4.544   3.001 -0.8216  0.0349  0.0951
   16LYS      N  213   4.733   4.784   2.853 -0.8211  0.0223 -0.3291
   16LYS     CA  214   4.800   4.916   2.820  0.2680  0.1783  0.8249
   16LYS      C  215   4.858   4.976   2.942 -0.4168  0.2330  0.0885
   16LYS      O  216   4.795   4.982   3.043  0.0039 -0.0511 -0.6364
   16LYS     CB  217   4.702   5.009   2.754  0.6275 -0.1061  0.6524
   16LYS     CG  218   4.654   4.976   2.612  0.2990 -0.1583 -0.0645
   16LYS     CD  219   4.751   4.944   2.505 -0.3892 -0.3382  0.5979
   16LYS     CE  220   4.706   4.892   2.363 -0.2981 -0.1214 -0.1704
   16LYS     NZ  221   4.587   4.968   2.318  0.4597 -0.3516 -0.4750
   16LYS      H  222   4.644   4.791   2.900 -0.5922  0.5485  0.0408
   16LYS     HA  223   4.883   4.901   2.751 -0.4516 -0.7660  0.0984
   16LYS    HB2  224   4.613   5.013   2.818 -0.4144  0.3139 -0.7197
   16LYS    HB3  225   4.746   5.109   2.746  0.1175  0.1542  0.9808
   16LYS    HG2  226   4.578   4.898   2.621  0.0605  0.0874  0.1015
   16LYS    HG3  227   4.599   5.067   2.587 -0.0928 -0.3875 -0.0491
   16LYS    HD2  228   4.806   5.036   2.489 -0.1516 -0.7448 -1.5341
   16LYS    HD3  229   4.828   4.879   2.548  0.5331 -0.0722 -0.5789
   16LYS    HE2  230   4.789   4.894   2.292 -0.9066 -1.5347 -1.0211
   16LYS    HE3  231   4.670   4.789   2.371 -0.1658 -0.2435 -0.9396
   16LYS    HZ1  232   4.500   4.939   2.361 -0.1154  0.7542 -0.7923
   16LYS    HZ2  233   4.586   5.068   2.335 -1.2193 -0.3679 -0.1274
   16LYS    HZ3  234   4.556   4.956   2.222 -0.4919  0.1408 -0.2582
   17SER      N  235   4.986   5.030   2.931  0.7643 -0.2882 -0.6263
   17SER     CA  236   5.050   5.083   3.051  1.2238  0.6291 -0.5901
   17SER      C  237   4.974   5.197   3.103  0.5303 -0.3378 -0.4153
   17SER      O  238   4.958   5.299   3.037  0.3123 -0.7658 -0.2144
   17SER     CB  239   5.194   5.131   3.009  0.7627 -0.7038 -0.4385
   17SER     OG  240   5.249   5.200   3.118 -0.5025 -0.4433  0.5393
   17SER      H  241   5.034   5.023   2.842  0.9568  0.1531 -0.5615
   17SER     HA  242   5.065   5.007   3.127  0.7409  0.4760 -0.6448
   17SER    HB2  243   5.254   5.041   2.997 -0.2913 -1.8140  1.5741
   17SER    HB3  244   5.188   5.190   2.918 -0.2115  1.0016  0.6283
   17SER     HG  245   5.316   5.255   3.076 -0.8247  0.1981  0.8259
   18GLY      N  246   4.921   5.177   3.225 -0.5483  0.0822 -0.1201
   18GLY     CA  247   4.855   5.270   3.316  0.0420  0.2097  0.1841
   18GLY      C  248   4.699   5.276   3.304  0.0543 -0.6127  0.7675
   18GLY      O  249   4.641   5.364   3.358  0.0707  0.0518 -0.5572
   18GLY      H  250   4.937   5.087   3.268 -0.0687  0.2701  0.1019
   18GLY    HA2  251   4.883   5.237   3.416  0.4492 -1.9510 -0.5346
   18GLY    HA3  252   4.896   5.370   3.304  0.9620 -0.2741 -1.1139
   19GLN      N  253   4.644   5.186   3.229  0.8957  0.8751  0.6948
   19GLN     CA  254   4.503   5.181   3.191 -0.0544  0.9269  0.2535
   19GLN      C  255   4.435   5.048   3.236 -0.8367  0.0546  0.8842
   19GLN      O  256   4.314   5.042   3.209 -0.7123 -0.2094 -0.6241
   19GLN     CB  257   4.488   5.204   3.039 -0.2179  0.6441 -0.1818
   19GLN     CG  258   4.524   5.344   3.000 -0.2443 -0.2704  0.2190
   19GLN     CD  259   4.498   5.359   2.852 -0.2265  0.5478 -0.2774
   19GLN    OE1  260   4.496   5.267   2.762  0.1695  0.2284 -0.2014
   19GLN    NE2  261   4.471   5.488   2.823  0.1979 -0.2586  0.5243
   19GLN      H  262   4.709   5.128   3.177  0.4109  1.0224 -0.0979
   19GLN     HA  263   4.446   5.253   3.250  0.8874  0.3951  1.9490
   19GLN    HB2  264   4.560   5.133   2.996 -0.4128  1.2969 -1.7023
   19GLN    HB3  265   4.385   5.184   3.011 -0.1511 -0.9621  0.4824
   19GLN    HG2  266   4.475   5.412   3.069  1.3256  0.1585  1.0004
   19GLN    HG3  267   4.631   5.360   3.013 -0.3825  0.9005  0.0626
   19GLN   HE21  268   4.423   5.510   2.737 -0.4969 -0.1884  0.9095
   19GLN   HE22  269   4.511   5.567   2.871  1.5808 -0.6668  0.1486
   20GLY      N  270   4.511   4.952   3.296  0.5028  0.2129 -0.1272
   20GLY     CA  271   4.452   4.829   3.353 -0.5285 -0.5971 -0.8390
   20GLY      C  272   4.467   4.707   3.270  1.1366 -0.7043  0.0708
   20GLY      O  273   4.425   4.702   3.151  0.0777 -0.4376 -0.0728
   20GLY      H  274   4.611   4.954   3.307  0.5663  0.0227 -0.6227
   20GLY    HA2  275   4.496   4.806   3.450  1.0519 -0.6067 -1.5071
   20GLY    HA3  276   4.351   4.849   3.389 -0.1366 -0.1888  0.0789
   21TYR      N  277   4.519   4.607   3.336 -0.8406  0.6293  0.4445
   21TYR     CA  278   4.530   4.460   3.299 -0.7952 -1.4533 -0.4014
   21TYR      C  279   4.405   4.378   3.293 -0.0504  0.1914  0.8938
   21TYR      O  280   4.343   4.357   3.390  0.1965 -0.2341  0.1513
   21TYR     CB  281   4.642   4.401   3.399 -0.0329 -0.2962  0.1083
   21TYR     CG  282   4.782   4.470   3.399 -0.0046 -0.2149  0.3590
   21TYR    CD1  283   4.813   4.569   3.493 -0.4814 -0.1622 -0.3735
   21TYR    CD2  284   4.876   4.407   3.321 -0.7949  0.6556  0.4291
   21TYR    CE1  285   4.950   4.606   3.505  0.0704 -0.0562 -0.5580
   21TYR    CE2  286   5.011   4.441   3.334 -0.5003 -1.0335 -0.0805
   21TYR     CZ  287   5.045   4.540   3.432 -0.7031 -0.7370  1.0159
   21TYR     OH  288   5.177   4.576   3.448  0.0341  0.2912 -0.5560
   21TYR      H  289   4.527   4.617   3.436 -2.0908 -1.5204  0.8847
   21TYR     HA  290   4.581   4.458   3.203  1.0271 -0.2106  0.4274
   21TYR    HB2  291   4.607   4.411   3.502 -0.2823 -2.0950  0.2668
   21TYR    HB3  292   4.647   4.292   3.395 -1.0081 -0.3467 -0.3043
   21TYR    HD1  293   4.737   4.614   3.555  0.2922 -0.5788  0.9726
   21TYR    HD2  294   4.848   4.327   3.254 -0.0031 -0.3962  1.2873
   21TYR    HE1  295   4.986   4.683   3.571 -1.2723 -0.7297  1.0981
   21TYR    HE2  296   5.084   4.390   3.273 -0.5429  0.1883 -1.2507
   21TYR     HH  297   5.196   4.630   3.525 -0.5570  0.2578 -0.3749
   22TYR      N  298   4.383   4.320   3.173  0.2053  0.0753 -0.2357
   22TYR     CA  299   4.269   4.230   3.145  0.8279 -0.0208 -0.9922
   22TYR      C  300   4.308   4.089   3.119 -1.1012  0.0858 -0.1284
   22TYR      O  301   4.414   4.059   3.070  0.3171 -0.0121  0.5365
   22TYR     CB  302   4.180   4.299   3.037 -0.1155 -0.3749  0.2418
   22TYR     CG  303   4.242   4.329   2.898 -0.4667  0.2182  0.2062
   22TYR    CD1  304   4.256   4.225   2.804 -0.0940  0.9644  0.1608
   22TYR    CD2  305   4.292   4.459   2.860  0.5737  0.4948 -0.9531
   22TYR    CE1  306   4.310   4.253   2.676 -0.2569  0.5925 -0.1617
   22TYR    CE2  307   4.355   4.477   2.737 -0.2487 -1.4178  0.4295
   22TYR     CZ  308   4.353   4.379   2.637  0.2265 -0.3013  0.4198
   22TYR     OH  309   4.410   4.402   2.515 -0.0096  0.7234  0.6514
   22TYR      H  310   4.448   4.331   3.097  0.2318  1.2202 -0.0840
   22TYR     HA  311   4.205   4.229   3.234  1.5499  0.1518 -0.4477
   22TYR    HB2  312   4.086   4.244   3.025 -0.3826  0.0504  0.3166
   22TYR    HB3  313   4.161   4.401   3.071 -0.3323 -0.1766 -0.4363
   22TYR    HD1  314   4.231   4.123   2.829 -0.3266  0.6734 -1.1497
   22TYR    HD2  315   4.300   4.534   2.937  0.8756 -0.5101  0.0535
   22TYR    HE1  316   4.308   4.166   2.613 -1.0581 -0.5561  1.3193
   22TYR    HE2  317   4.400   4.574   2.723 -0.5018 -1.0269  1.9618
   22TYR     HH  318   4.379   4.327   2.464  1.1502  0.3911  0.3777
   23VAL      N  319   4.215   3.998   3.151  0.8284 -0.4112  0.1670
   23VAL     CA  320   4.201   3.858   3.099  1.0013 -0.8090  0.2517
   23VAL      C  321   4.085   3.855   2.998 -0.2794 -0.2375 -0.8299
   23VAL      O  322   3.979   3.912   3.025  0.3434 -0.2158 -0.3403
   23VAL     CB  323   4.191   3.752   3.212  0.3140  0.5152  0.4053
   23VAL    CG1  324   4.051   3.726   3.270  0.0731 -0.5245 -0.4328
   23VAL    CG2  325   4.248   3.621   3.165 -0.0914  1.3122  0.5299
   23VAL      H  326   4.138   4.031   3.207 -0.4916 -1.2492 -1.0118
   23VAL     HA  327   4.289   3.828   3.042  0.6462  0.4385 -1.0693
   23VAL     HB  328   4.245   3.789   3.300  0.2589  0.0962  0.6226
   23VAL   HG11  329   3.985   3.689   3.191 -0.0766  0.7474 -0.9390
   23VAL   HG12  330   4.045   3.665   3.360 -0.9138  0.6491  0.3589
   23VAL   HG13  331   4.010   3.817   3.313 -0.0524 -0.1749 -1.2615
   23VAL   HG21  332   4.189   3.598   3.076  0.2072  1.2549  0.3452
   23VAL   HG22  333   4.356   3.624   3.153  0.1705 -0.9945  1.2051
   23VAL   HG23  334   4.232   3.545   3.242  0.4768  0.9223  0.2753
   24GLU      N  335   4.090   3.772   2.896 -0.2286 -0.9534  0.3447
   24GLU     CA  336   3.972   3.739   2.812  0.3150 -0.3828 -0.4866
   24GLU      C  337   3.873   3.653   2.885  0.2031  0.7823 -0.4720
   24GLU      O  338   3.909   3.558   2.947 -0.8277  0.3326  0.6824
   24GLU     CB  339   4.022   3.678   2.684 -0.8543 -0.2872  0.9500
   24GLU     CG  340   3.905   3.642   2.587  0.4771 -0.1468 -0.3274
   24GLU     CD  341   3.970   3.603   2.454 -0.0916  0.1129 -0.8004
   24GLU    OE1  342   4.039   3.500   2.452 -0.5415  0.2657  0.4837
   24GLU    OE2  343   3.967   3.677   2.353  0.1203  0.2698 -0.1832
   24GLU      H  344   4.182   3.735   2.876 -0.0250  0.0068 -0.6560
   24GLU     HA  345   3.928   3.837   2.792 -0.8700 -0.9707 -0.9705
   24GLU    HB2  346   4.077   3.753   2.627 -1.4727 -0.8859 -0.5271
   24GLU    HB3  347   4.081   3.587   2.695 -0.8852 -0.7207 -1.4996
   24GLU    HG2  348   3.845   3.558   2.622 -0.7904  0.7053 -0.3174
   24GLU    HG3  349   3.838   3.728   2.580 -1.0756 -1.3117 -0.9571
   25MET      N  350   3.740   3.669   2.865 -0.7186  0.2359 -0.2463
   25MET     CA  351   3.630   3.590   2.926 -0.0040 -0.1171  0.3536
   25MET      C  352   3.523   3.563   2.813 -0.0263 -0.6634  0.6412
   25MET      O  353   3.484   3.652   2.735  0.2724  0.0295  0.1873
   25MET     CB  354   3.551   3.676   3.032 -0.0279  0.3002 -1.0969
   25MET     CG  355   3.594   3.646   3.180 -0.0443 -0.5162  0.9009
   25MET     SD  356   3.511   3.513   3.256 -0.1977  0.3587  0.0144
   25MET     CE  357   3.583   3.535   3.419  0.0336 -0.0564 -0.9953
   25MET      H  358   3.719   3.748   2.806 -1.4230  1.6413  1.6858
   25MET     HA  359   3.671   3.495   2.961 -0.0284  0.1812  1.2657
   25MET    HB2  360   3.572   3.781   3.009  0.1247  0.5924  0.2456
   25MET    HB3  361   3.443   3.666   3.022 -0.2704 -0.3735  1.1502
   25MET    HG2  362   3.701   3.635   3.194 -0.0137  0.1143  1.2184
   25MET    HG3  363   3.577   3.736   3.238  1.2751  0.0802  0.4272
   25MET    HE1  364   3.542   3.625   3.466  0.2163 -0.2353 -0.4724
   25MET    HE2  365   3.563   3.444   3.476 -0.0655  0.3939 -0.2871
   25MET    HE3  366   3.691   3.549   3.415  0.0147  0.3998 -0.2272
   26THR      N  367   3.460   3.449   2.818 -0.0616  0.3922  0.2605
   26THR     CA  368   3.341   3.414   2.746  1.3328  0.3338  0.2630
   26THR      C  369   3.212   3.406   2.832  0.1977 -0.0094 -0.4917
   26THR      O  370   3.218   3.345   2.941 -0.0117 -0.3766 -0.4453
   26THR     CB  371   3.348   3.281   2.665  0.2304  0.1534 -0.0016
   26THR    OG1  372   3.388   3.176   2.750 -0.1095  0.8322  0.3221
   26THR    CG2  373   3.442   3.290   2.548 -0.3494 -0.1370 -0.7340
   26THR      H  374   3.490   3.377   2.882 -0.3514  0.2396  0.2289
   26THR     HA  375   3.323   3.491   2.671 -0.2817  0.1141  0.3344
   26THR     HB  376   3.244   3.266   2.634  0.0245  0.5777  0.4469
   26THR    HG1  377   3.306   3.139   2.783 -0.8392  1.0867 -1.0603
   26THR   HG21  378   3.456   3.197   2.494  0.3806  0.1196 -1.0073
   26THR   HG22  379   3.402   3.363   2.478 -1.0690 -0.2317 -0.4434
   26THR   HG23  380   3.539   3.316   2.589  0.5551 -2.2131 -1.3142
   27VAL      N  381   3.107   3.480   2.793  0.0785 -0.1554 -0.4133
   27VAL     CA  382   2.980   3.479   2.874  0.1413  0.1154  1.1605
   27VAL      C  383   2.862   3.426   2.788  0.1583  0.4651 -0.5332
   27VAL      O  384   2.845   3.450   2.669 -0.0423  0.6826 -0.2195
   27VAL     CB  385   2.943   3.617   2.934  0.4485  0.0119  0.3488
   27VAL    CG1  386   3.074   3.681   2.996 -0.8943  0.0568  0.0417
   27VAL    CG2  387   2.893   3.722   2.831 -0.1431 -0.1125 -0.2482
   27VAL      H  388   3.121   3.554   2.726  1.2535  1.3113  1.2666
   27VAL     HA  389   2.989   3.413   2.961 -0.0639 -0.8834  0.4595
   27VAL     HB  390   2.876   3.607   3.019 -0.4338  0.7115 -0.2263
   27VAL   HG11  391   3.049   3.774   3.049 -0.6395 -0.5417  1.2857
   27VAL   HG12  392   3.114   3.619   3.076  0.2996 -0.8626 -1.1846
   27VAL   HG13  393   3.150   3.695   2.919 -0.1500 -0.5155  0.6438
   27VAL   HG21  394   2.881   3.808   2.897 -0.4626 -0.9210  0.8030
   27VAL   HG22  395   2.966   3.732   2.751  0.4667  1.4971  0.4164
   27VAL   HG23  396   2.788   3.699   2.810 -0.5074 -0.6842  1.7539
   28GLY      N  397   2.770   3.368   2.862  0.1190  0.5797  0.2293
   28GLY     CA  398   2.643   3.314   2.817 -0.1275  0.9401  0.5474
   28GLY      C  399   2.650   3.207   2.698  0.3133 -0.3464 -0.1362
   28GLY      O  400   2.753   3.149   2.666 -0.4427 -0.5317 -0.4323
   28GLY      H  401   2.783   3.354   2.961 -1.1343 -0.3464  0.3126
   28GLY    HA2  402   2.601   3.260   2.902  0.8824 -0.6135  0.1365
   28GLY    HA3  403   2.578   3.390   2.773  0.1028  0.0369 -1.5669
   29SER      N  404   2.539   3.191   2.620 -0.8628 -0.1883 -0.3327
   29SER     CA  405   2.535   3.085   2.509  0.8461 -0.0367 -0.1271
   29SER      C  406   2.416   3.110   2.414 -0.0623  0.4864  0.6175
   29SER      O  407   2.299   3.110   2.447  0.1358 -0.3317 -0.7557
   29SER     CB  408   2.506   2.955   2.581  0.0823  0.9354  0.1881
   29SER     OG  409   2.532   2.844   2.495 -0.2575 -0.0463  0.0676
   29SER      H  410   2.456   3.229   2.663  0.4211  0.5517  1.7778
   29SER     HA  411   2.629   3.061   2.459  0.6568 -1.4516  0.0963
   29SER    HB2  412   2.560   2.954   2.675  0.7636 -0.3277 -0.1710
   29SER    HB3  413   2.401   2.940   2.607 -0.2343 -1.0424 -1.6482
   29SER     HG  414   2.625   2.820   2.495 -0.5013 -1.0815 -0.3393
   30PRO      N  415   2.446   3.143   2.280  0.1989  0.2931 -0.1917
   30PRO     CA  416   2.573   3.140   2.214 -0.8904 -0.7466  0.4564
   30PRO      C  417   2.678   3.236   2.285 -0.0785  0.3869  0.5892
   30PRO      O  418   2.643   3.342   2.330  0.1469 -0.2159 -0.3589
   30PRO     CB  419   2.546   3.199   2.073  0.5283 -0.5320 -0.1837
   30PRO     CG  420   2.402   3.170   2.044 -0.6797  0.2514  0.3278
   30PRO     CD  421   2.337   3.175   2.181 -0.7180  0.7593 -0.5617
   30PRO     HA  422   2.605   3.037   2.197  0.6236 -0.4965  1.3917
   30PRO    HB2  423   2.549   3.308   2.081  1.3039 -0.5337 -0.3000
   30PRO    HB3  424   2.613   3.165   1.993  0.0594  0.5119 -1.0709
   30PRO    HG2  425   2.358   3.242   1.975  0.4985  0.7670  0.0671
   30PRO    HG3  426   2.394   3.069   2.003  2.5212  0.4713 -1.4639
   30PRO    HD2  427   2.270   3.089   2.180 -0.4630  0.5040  0.6509
   30PRO    HD3  428   2.292   3.274   2.193  0.8906  1.5373 -0.3540
   31PRO      N  429   2.806   3.186   2.299  0.3178  0.5362 -0.6851
   31PRO     CA  430   2.911   3.243   2.385 -0.8434 -0.4791  0.5582
   31PRO      C  431   2.973   3.369   2.317  0.1832  0.6920 -0.2751
   31PRO      O  432   3.010   3.368   2.197  0.3511 -0.1484 -0.8244
   31PRO     CB  433   3.014   3.133   2.400 -0.2724  0.7597  0.3696
   31PRO     CG  434   3.007   3.050   2.268  0.0730 -0.3065 -0.8387
   31PRO     CD  435   2.856   3.068   2.234 -0.5859  0.7106  1.0344
   31PRO     HA  436   2.874   3.261   2.486 -0.4444 -1.2096  0.8423
   31PRO    HB2  437   3.118   3.167   2.409 -0.3212  1.4782 -1.1638
   31PRO    HB3  438   2.975   3.066   2.476  0.1122  0.4521  0.3051
   31PRO    HG2  439   3.063   3.094   2.185  0.3643 -0.0289 -0.5029
   31PRO    HG3  440   3.028   2.946   2.296 -1.5884 -0.5255 -0.2022
   31PRO    HD2  441   2.848   3.066   2.125  0.5050 -0.3017  0.9301
   31PRO    HD3  442   2.804   2.977   2.263  0.6862 -0.9694 -1.3110
   32GLN      N  443   2.965   3.477   2.398  0.1625  0.7485  0.3038
   32GLN     CA  444   3.004   3.611   2.372  0.4274  0.1762  0.3592
   32GLN      C  445   3.134   3.644   2.446 -0.8096 -0.7070 -0.2455
   32GLN      O  446   3.152   3.638   2.570 -0.0120 -0.1737  0.0634
   32GLN     CB  447   2.898   3.712   2.424 -0.0293  0.1727 -0.3700
   32GLN     CG  448   2.780   3.717   2.331  0.4219 -0.3865  0.6489
   32GLN     CD  449   2.659   3.805   2.373 -0.3050  0.1327 -0.0662
   32GLN    OE1  450   2.669   3.919   2.411 -0.4087 -0.5771  0.7324
   32GLN    NE2  451   2.541   3.748   2.375  0.1780 -0.0564  0.1875
   32GLN      H  452   2.940   3.461   2.495  0.1123  0.8175  0.3026
   32GLN     HA  453   3.008   3.631   2.265  0.4926  1.3432  0.5496
   32GLN    HB2  454   2.858   3.679   2.519 -0.0979 -0.4834 -0.6189
   32GLN    HB3  455   2.950   3.807   2.438  0.6804 -0.1180 -0.8910
   32GLN    HG2  456   2.820   3.767   2.242  0.9604 -0.6475  0.7356
   32GLN    HG3  457   2.757   3.614   2.306  0.5675 -0.1929 -0.3767
   32GLN   HE21  458   2.460   3.804   2.397 -0.6429 -1.0280 -0.2089
   32GLN   HE22  459   2.530   3.657   2.333  0.2317  0.0601 -0.0874
   33THR      N  460   3.242   3.675   2.373 -0.6218 -0.1746  0.3186
   33THR     CA  461   3.383   3.707   2.415  0.3803  0.2576 -0.1825
   33THR      C  462   3.404   3.853   2.456  0.1433  0.7856  0.1987
   33THR      O  463   3.373   3.937   2.372  0.5184  0.1910  0.0210
   33THR     CB  464   3.492   3.658   2.314  0.8168  0.0773  1.0074
   33THR    OG1  465   3.458   3.526   2.269  0.2079  0.6386 -0.9210
   33THR    CG2  466   3.625   3.658   2.378 -0.0650  0.1740 -0.5801
   33THR      H  467   3.226   3.677   2.273 -1.7052  0.2439  0.4742
   33THR     HA  468   3.394   3.644   2.503  0.3510  1.1760  0.5125
   33THR     HB  469   3.479   3.728   2.231 -1.0693 -0.4399  0.7594
   33THR    HG1  470   3.383   3.538   2.210 -0.3453  1.2702 -0.1311
   33THR   HG21  471   3.610   3.618   2.478  0.6805 -1.5501 -1.0828
   33THR   HG22  472   3.693   3.600   2.316  0.5717  0.1307  0.1285
   33THR   HG23  473   3.680   3.752   2.373 -1.0615  0.7556 -1.1810
   34LEU      N  474   3.472   3.879   2.568  0.3566  0.3637  0.1236
   34LEU     CA  475   3.495   4.015   2.613 -0.7667  0.6619  0.1586
   34LEU      C  476   3.641   4.013   2.672 -0.6857  0.1282 -0.1207
   34LEU      O  477   3.692   3.915   2.720 -0.6662  0.1051 -0.1120
   34LEU     CB  478   3.386   4.062   2.713 -0.4610 -0.7320  0.4388
   34LEU     CG  479   3.244   4.084   2.659  0.9868  0.0008 -0.0244
   34LEU    CD1  480   3.164   3.957   2.668  0.4309 -0.4823  1.1336
   34LEU    CD2  481   3.180   4.211   2.716  0.9993  0.5660 -0.5691
   34LEU      H  482   3.496   3.807   2.635 -0.8926 -0.5557 -0.3412
   34LEU     HA  483   3.500   4.085   2.529 -1.6077  0.5741  0.0165
   34LEU    HB2  484   3.387   3.990   2.795  0.4687 -0.2625  0.8590
   34LEU    HB3  485   3.425   4.157   2.749 -0.1555 -0.3861 -0.7365
   34LEU     HG  486   3.244   4.112   2.553 -0.3127  1.7180  0.3443
   34LEU   HD11  487   3.220   3.866   2.648 -0.0636 -0.6856  0.6371
   34LEU   HD12  488   3.130   3.949   2.772 -0.9112 -0.1594  0.7630
   34LEU   HD13  489   3.074   3.967   2.608  1.5172  1.4769 -0.4218
   34LEU   HD21  490   3.159   4.188   2.820  1.0283 -1.3318 -0.9179
   34LEU   HD22  491   3.244   4.299   2.714  0.3617  1.1119  0.7426
   34LEU   HD23  492   3.091   4.240   2.660  0.9729  1.0312 -0.2991
   35ASN      N  493   3.699   4.127   2.676 -0.6995 -0.7040 -0.5974
   35ASN     CA  494   3.829   4.161   2.750  0.2838  0.6636  0.4397
   35ASN      C  495   3.792   4.232   2.881  0.3219  0.3932  0.6301
   35ASN      O  496   3.730   4.336   2.884 -0.3441  0.2585  0.4988
   35ASN     CB  497   3.920   4.250   2.666 -0.0392 -0.7571 -0.5641
   35ASN     CG  498   3.985   4.190   2.546  0.1854 -0.5726 -0.1574
   35ASN    OD1  499   4.038   4.079   2.544  0.3567 -0.0533 -0.4065
   35ASN    ND2  500   3.972   4.272   2.444  0.5812  0.4301 -0.1455
   35ASN      H  501   3.652   4.209   2.641  0.8441  1.4592  1.6985
   35ASN     HA  502   3.886   4.071   2.771 -0.6645 -0.2237 -0.5289
   35ASN    HB2  503   3.868   4.345   2.652  1.4895  0.1297 -0.7236
   35ASN    HB3  504   4.005   4.285   2.725 -0.3955 -0.2297 -0.3459
   35ASN   HD21  505   4.020   4.251   2.358 -0.3372  0.8586 -0.7893
   35ASN   HD22  506   3.930   4.363   2.455 -1.8514 -0.5942  0.1750
   36ILE      N  507   3.831   4.168   2.994  0.0609  0.0270  0.3323
   36ILE     CA  508   3.785   4.199   3.131  0.0120  0.4655 -0.9148
   36ILE      C  509   3.901   4.214   3.239  0.9743 -0.1654 -0.3258
   36ILE      O  510   3.980   4.124   3.264 -0.3481 -0.5797 -0.1142
   36ILE     CB  511   3.688   4.088   3.184 -0.4301  0.6756 -0.1121
   36ILE    CG1  512   3.562   4.069   3.091 -1.7444  0.1947 -0.4910
   36ILE    CG2  513   3.648   4.109   3.335 -0.1554  0.3751  0.9113
   36ILE    CD1  514   3.458   4.176   3.079  0.6840 -0.0459 -0.2465
   36ILE      H  515   3.891   4.089   2.972 -1.2534 -0.9211 -0.0707
   36ILE     HA  516   3.721   4.287   3.128 -0.0571  0.4269 -0.5847
   36ILE     HB  517   3.739   3.991   3.185 -0.4716  0.6513  0.5397
   36ILE   HG12  518   3.600   4.046   2.991  0.1482  0.3702  0.0990
   36ILE   HG13  519   3.513   3.983   3.135 -0.2050 -0.2789  0.4561
   36ILE   HG21  520   3.558   4.053   3.361 -0.9321  0.2735 -1.4836
   36ILE   HG22  521   3.738   4.077   3.387  0.7337  0.8046 -0.2581
   36ILE   HG23  522   3.629   4.214   3.358  0.1304  0.3840  1.1121
   36ILE   HD11  523   3.381   4.150   3.007 -0.5054  0.1079  0.8840
   36ILE   HD12  524   3.402   4.174   3.172 -0.3334 -0.8399 -0.8340
   36ILE   HD13  525   3.510   4.270   3.060  0.3037  0.2088 -0.0508
   37LEU      N  526   3.913   4.340   3.291  0.1691 -0.6944 -0.0609
   37LEU     CA  527   4.006   4.394   3.381 -0.3193 -0.6195  0.0910
   37LEU      C  528   3.999   4.321   3.516 -1.3319 -0.0325  0.2455
   37LEU      O  529   3.901   4.322   3.582  0.1988 -0.1090 -0.2995
   37LEU     CB  530   3.990   4.548   3.373  0.3266 -0.5008  0.5833
   37LEU     CG  531   4.088   4.628   3.459  1.0747  0.2200 -0.4503
   37LEU    CD1  532   4.109   4.770   3.409 -0.2845  0.1925  0.0246
   37LEU    CD2  533   4.035   4.653   3.601 -0.6999  0.4331  0.3131
   37LEU      H  534   3.832   4.397   3.276  1.2171  0.5752 -1.5768
   37LEU     HA  535   4.104   4.382   3.334 -1.0244 -0.1389 -1.6661
   37LEU    HB2  536   4.016   4.578   3.272 -0.2894 -1.5483  0.0841
   37LEU    HB3  537   3.888   4.581   3.395 -0.1892 -0.5207 -1.4020
   37LEU     HG  538   4.180   4.570   3.459  0.1949 -1.2876 -0.9120
   37LEU   HD11  539   4.159   4.835   3.481 -0.4230  1.2208 -0.7692
   37LEU   HD12  540   4.160   4.769   3.313 -0.2399  1.1077  0.0248
   37LEU   HD13  541   4.011   4.811   3.388 -0.3107  0.1984  0.1578
   37LEU   HD21  542   3.993   4.560   3.640  1.5031 -0.9747 -0.2966
   37LEU   HD22  543   4.120   4.689   3.660 -0.1625  0.2698 -0.3301
   37LEU   HD23  544   3.954   4.725   3.597 -0.0833  1.1756  0.4903
   38VAL      N  545   4.116   4.280   3.565 -0.2576  0.2688 -0.7596
   38VAL     CA  546   4.122   4.209   3.694  0.3630  0.2592  0.3750
   38VAL      C  547   4.144   4.312   3.807  1.0630  0.2456 -0.4422
   38VAL      O  548   4.232   4.391   3.805  0.8520  0.4605  0.2865
   38VAL     CB  549   4.227   4.099   3.701  0.5457  0.6471  0.4344
   38VAL    CG1  550   4.191   3.988   3.597 -0.1701 -0.2124 -0.1623
   38VAL    CG2  551   4.373   4.142   3.672 -0.6115 -0.7630  0.3513
   38VAL      H  552   4.202   4.295   3.515  0.6860  0.8889  0.9189
   38VAL     HA  553   4.028   4.157   3.711  1.0432 -1.1559  0.0428
   38VAL     HB  554   4.228   4.058   3.802  1.7113 -0.7020 -0.0573
   38VAL   HG11  555   4.233   3.890   3.617 -0.4418 -0.5795 -1.2613
   38VAL   HG12  556   4.083   3.979   3.583 -0.1455 -0.2369 -0.3396
   38VAL   HG13  557   4.234   4.017   3.501  2.0751 -2.3442  0.0095
   38VAL   HG21  558   4.402   4.235   3.720  0.6544 -0.6775 -0.4747
   38VAL   HG22  559   4.449   4.073   3.707  0.8413  0.7537  0.4278
   38VAL   HG23  560   4.394   4.153   3.565  0.8414  0.0935  0.6717
   39ASP      N  561   4.051   4.304   3.906 -0.4970 -0.5608 -0.5322
   39ASP     CA  562   4.058   4.385   4.030  0.5625 -1.5242  0.5414
   39ASP      C  563   4.060   4.317   4.167 -1.2323  0.0052 -0.3134
   39ASP      O  564   3.955   4.285   4.217  0.7483  0.0172 -0.4674
   39ASP     CB  565   3.943   4.484   4.021  1.2884 -0.0356 -0.0607
   39ASP     CG  566   3.941   4.600   4.119 -0.4683  0.6785 -0.3311
   39ASP    OD1  567   3.835   4.661   4.119  0.1450 -1.3644  0.2827
   39ASP    OD2  568   4.034   4.621   4.203  0.2733 -0.0998 -0.1651
   39ASP      H  569   3.965   4.255   3.884  0.3057 -1.9733 -0.7134
   39ASP     HA  570   4.146   4.449   4.031 -0.1569 -0.4585  0.2564
   39ASP    HB2  571   3.959   4.530   3.923 -0.2422  1.1076  0.1387
   39ASP    HB3  572   3.841   4.446   4.023  0.5240  1.8249  0.8497
   40THR      N  573   4.177   4.309   4.241  0.4408 -0.1390  0.3478
   40THR     CA  574   4.172   4.266   4.383 -1.2937 -0.4421 -0.4360
   40THR      C  575   4.111   4.370   4.480  0.6183  0.1489  0.9540
   40THR      O  576   4.105   4.341   4.597  0.3890 -0.4000  0.2416
   40THR     CB  577   4.319   4.252   4.438  0.6181  0.3967 -0.2666
   40THR    OG1  578   4.399   4.364   4.419 -0.2260 -0.5933  0.1840
   40THR    CG2  579   4.396   4.135   4.380 -0.2768  0.4989  0.6930
   40THR      H  580   4.260   4.320   4.184  0.7552 -0.6417  0.6914
   40THR     HA  581   4.125   4.168   4.395 -0.2305 -0.9988 -0.5330
   40THR     HB  582   4.309   4.229   4.544 -1.0600  0.0064 -0.4563
   40THR    HG1  583   4.400   4.416   4.500 -0.0473 -0.4881  0.1152
   40THR   HG21  584   4.416   4.160   4.276 -0.0633  0.3704  0.7008
   40THR   HG22  585   4.494   4.134   4.429  0.3991  1.0267 -0.5529
   40THR   HG23  586   4.348   4.038   4.389 -0.4792  0.4489 -0.5606
   41GLY      N  587   4.068   4.487   4.432 -0.1594 -0.7383 -0.4981
   41GLY     CA  588   4.002   4.596   4.519 -1.1985  0.6272  0.1531
   41GLY      C  589   3.849   4.604   4.505 -0.4831 -0.0216  0.3415
   41GLY      O  590   3.798   4.698   4.570 -0.2240 -0.5897 -0.1174
   41GLY      H  591   4.085   4.512   4.336  0.0862 -0.6790 -0.4407
   41GLY    HA2  592   4.046   4.580   4.617 -0.0873 -0.2329 -0.4484
   41GLY    HA3  593   4.032   4.694   4.481  0.6269 -0.2309 -0.8493
   42SER      N  594   3.783   4.519   4.429  0.2290  0.2381 -0.4072
   42SER     CA  595   3.634   4.504   4.426 -0.9945 -0.4353  0.3146
   42SER      C  596   3.590   4.361   4.435  0.9635 -0.1077  0.3382
   42SER      O  597   3.675   4.270   4.449  0.2769  0.3035 -0.0945
   42SER     CB  598   3.574   4.578   4.303  0.1370  0.0943 -1.2333
   42SER     OG  599   3.619   4.520   4.186 -0.0307  0.2103 -0.1564
   42SER      H  600   3.820   4.445   4.371 -0.5475  0.7285 -1.6211
   42SER     HA  601   3.599   4.560   4.512  0.6472 -0.0021  0.7839
   42SER    HB2  602   3.466   4.574   4.317  0.3722  0.1641  2.3722
   42SER    HB3  603   3.614   4.679   4.297 -0.2613  0.5399  1.4621
   42SER     HG  604   3.694   4.568   4.152 -1.7495  1.9157 -2.1586
   43SER      N  605   3.466   4.329   4.421  0.6822 -0.3073  0.0275
   43SER     CA  606   3.414   4.189   4.431 -1.1546 -1.0451 -0.3305
   43SER      C  607   3.292   4.156   4.346 -0.8495  0.2321  0.1656
   43SER      O  608   3.257   4.041   4.343  0.3221 -0.1081  0.2193
   43SER     CB  609   3.399   4.152   4.574 -0.0386  0.5601 -0.3784
   43SER     OG  610   3.336   4.242   4.655  0.8640 -0.1721 -0.0646
   43SER      H  611   3.400   4.404   4.405  2.1716  1.3457  0.9988
   43SER     HA  612   3.491   4.126   4.386 -0.1228  0.7352 -1.3149
   43SER    HB2  613   3.352   4.054   4.580  0.8787  0.0663 -0.9195
   43SER    HB3  614   3.492   4.142   4.629  0.0785 -0.3917 -0.7260
   43SER     HG  615   3.335   4.199   4.741  0.8766 -0.1326 -0.0449
   44ASN      N  616   3.241   4.250   4.278 -0.2695  0.1523  0.7298
   44ASN     CA  617   3.146   4.230   4.170  0.4618 -0.4368 -0.2750
   44ASN      C  618   3.213   4.200   4.037  0.2949  0.7420 -0.3811
   44ASN      O  619   3.332   4.221   4.019 -0.6219 -0.1025  0.3643
   44ASN     CB  620   3.062   4.364   4.160  1.4822 -0.0632 -0.5361
   44ASN     CG  621   2.959   4.363   4.277 -1.0204 -1.0699 -0.0331
   44ASN    OD1  622   2.989   4.419   4.385  0.4133 -0.0855 -0.0726
   44ASN    ND2  623   2.844   4.311   4.255  0.4958 -0.4898  0.1002
   44ASN      H  624   3.299   4.333   4.278 -0.5936  0.3890  1.2154
   44ASN     HA  625   3.079   4.148   4.195  1.0623 -1.7031 -2.3532
   44ASN    HB2  626   3.129   4.449   4.153  0.4688  0.7309 -1.1365
   44ASN    HB3  627   3.005   4.366   4.067  0.7419  0.2230 -0.0938
   44ASN   HD21  628   2.767   4.312   4.320  0.2639  0.5628 -0.1498
   44ASN   HD22  629   2.833   4.260   4.168  0.6041 -0.4847  0.0825
   45PHE      N  630   3.128   4.157   3.941  0.0072  0.0679 -0.7297
   45PHE     CA  631   3.168   4.131   3.800  0.0452 -0.0371  0.1433
   45PHE      C  632   3.080   4.221   3.710 -0.4423  0.9826 -0.1924
   45PHE      O  633   2.978   4.175   3.668  0.3686  0.3197  0.4195
   45PHE     CB  634   3.164   3.982   3.768  0.0366 -0.6436  0.2310
   45PHE     CG  635   3.213   3.939   3.631 -0.3124 -0.6974  0.4664
   45PHE    CD1  636   3.246   4.026   3.520 -0.1888  0.0924 -0.1101
   45PHE    CD2  637   3.242   3.805   3.614 -0.4895  1.1543  0.5567
   45PHE    CE1  638   3.274   3.976   3.390  0.2534 -0.0671 -0.4276
   45PHE    CE2  639   3.291   3.758   3.486 -0.4191  0.1853  0.0629
   45PHE     CZ  640   3.306   3.840   3.378 -0.2053  0.4229 -0.6512
   45PHE      H  641   3.030   4.159   3.962  0.1353  1.3767 -0.0606
   45PHE     HA  642   3.273   4.158   3.796  0.2861 -0.9508 -0.3660
   45PHE    HB2  643   3.226   3.936   3.845  0.5008  0.6896  0.6959
   45PHE    HB3  644   3.059   3.951   3.776  0.1989 -1.1085  0.7079
   45PHE    HD1  645   3.214   4.128   3.536 -0.3906 -0.1159  0.9506
   45PHE    HD2  646   3.227   3.736   3.696  0.5685  0.1598 -0.0310
   45PHE    HE1  647   3.279   4.040   3.304 -0.7537  1.7372  0.7270
   45PHE    HE2  648   3.313   3.653   3.475 -0.7874 -0.2560  2.4601
   45PHE     HZ  649   3.327   3.796   3.281  1.1209 -0.4743 -0.0187
   46ALA      N  650   3.133   4.334   3.677  0.4976  0.0152  0.0570
   46ALA     CA  651   3.074   4.437   3.591 -0.1025  0.3641 -0.1827
   46ALA      C  652   3.107   4.414   3.440 -0.5134  0.3165 -0.7471
   46ALA      O  653   3.219   4.375   3.401 -0.1618 -0.4466 -0.0844
   46ALA     CB  654   3.120   4.563   3.656 -0.0688 -0.9998 -0.9296
   46ALA      H  655   3.221   4.365   3.716  0.2343  0.9072 -0.0114
   46ALA     HA  656   2.967   4.452   3.602  0.0585  1.9682 -0.2305
   46ALA    HB1  657   3.227   4.565   3.674 -0.2829 -0.5830  0.5630
   46ALA    HB2  658   3.104   4.652   3.595  0.1252  0.1010  0.5179
   46ALA    HB3  659   3.072   4.564   3.754  0.3457 -0.4137 -0.7234
   47VAL      N  660   3.010   4.437   3.354  0.3657  0.2594  0.7806
   47VAL     CA  661   3.010   4.422   3.209 -0.3817  0.3210  0.0206
   47VAL      C  662   2.929   4.525   3.137  0.4700  0.6684  0.1828
   47VAL      O  663   2.816   4.544   3.177 -0.1666 -0.5075  0.0010
   47VAL     CB  664   2.972   4.278   3.173  0.1432  0.6892  0.0506
   47VAL    CG1  665   3.094   4.190   3.178 -0.2889  0.4822 -0.1220
   47VAL    CG2  666   2.853   4.209   3.246 -0.3697 -1.0422 -0.1287
   47VAL      H  667   2.918   4.462   3.386  0.1948  0.6968  0.0058
   47VAL     HA  668   3.111   4.443   3.174 -0.3721  0.2047 -0.0238
   47VAL     HB  669   2.941   4.283   3.068  0.6696  0.1790 -0.1361
   47VAL   HG11  670   3.065   4.093   3.137  1.7776  0.1022 -0.9486
   47VAL   HG12  671   3.175   4.222   3.112 -0.3931  1.9124  0.3716
   47VAL   HG13  672   3.117   4.170   3.283  0.3595 -1.0914 -0.5143
   47VAL   HG21  673   2.826   4.118   3.194  0.7764 -0.9141 -1.0338
   47VAL   HG22  674   2.879   4.187   3.349 -0.8747 -0.4396  0.1411
   47VAL   HG23  675   2.775   4.285   3.235  0.8852  0.4997  0.7028
   48GLY      N  676   2.973   4.591   3.027 -0.7083  0.5603 -0.8245
   48GLY     CA  677   2.906   4.694   2.954 -0.1518 -0.6362  0.4805
   48GLY      C  678   2.795   4.631   2.876 -1.2867 -0.2161  0.1938
   48GLY      O  679   2.822   4.564   2.776 -0.0543  0.1760  0.6216
   48GLY      H  680   3.070   4.572   3.003 -0.0193  0.4658  1.5524
   48GLY    HA2  681   2.851   4.764   3.017 -0.7446 -1.6842  1.1828
   48GLY    HA3  682   2.984   4.737   2.890  0.3401 -1.1339  0.7245
   49ALA      N  683   2.673   4.652   2.918  0.3817  0.6066 -0.0424
   49ALA     CA  684   2.559   4.578   2.838 -0.0215 -0.0012 -1.2080
   49ALA      C  685   2.470   4.670   2.748 -0.5869  0.5685 -0.0805
   49ALA      O  686   2.377   4.624   2.680  0.7146  0.0786 -0.3253
   49ALA     CB  687   2.481   4.501   2.944  0.2661  0.4391  1.4963
   49ALA      H  688   2.650   4.698   3.005  0.0556 -0.6530  0.5975
   49ALA     HA  689   2.595   4.504   2.766 -1.2244 -0.9518 -0.8964
   49ALA    HB1  690   2.418   4.567   3.003 -2.0491 -0.5446  0.3600
   49ALA    HB2  691   2.414   4.429   2.897  0.0647  0.6671  1.4282
   49ALA    HB3  692   2.556   4.449   3.003  0.3336  0.5426  1.5031
   50ALA      N  693   2.501   4.799   2.746  0.0784 -0.5892  0.3608
   50ALA     CA  694   2.435   4.898   2.658 -1.4924  0.3841 -0.1952
   50ALA      C  695   2.550   4.981   2.595  0.0507 -0.8126  0.3258
   50ALA      O  696   2.663   4.992   2.645  0.0218 -0.3719  0.5320
   50ALA     CB  697   2.325   4.979   2.731  0.4245  0.4247 -0.3837
   50ALA      H  698   2.577   4.836   2.801 -0.2331  0.0622  0.3683
   50ALA     HA  699   2.381   4.841   2.582 -0.7035  0.1753 -0.6178
   50ALA    HB1  700   2.366   5.061   2.789  0.4233  0.4007 -0.3486
   50ALA    HB2  701   2.250   5.015   2.661 -1.3625 -0.6485  0.8186
   50ALA    HB3  702   2.260   4.920   2.796  0.0538  0.8579 -0.3538
   51PRO      N  703   2.525   5.036   2.473 -0.1126  0.6249  0.1323
   51PRO     CA  704   2.628   5.100   2.398  0.3979 -0.8224  1.2487
   51PRO      C  705   2.687   5.223   2.467  0.1273  0.4073  0.7887
   51PRO      O  706   2.616   5.288   2.544  0.2951  0.3187  0.5944
   51PRO     CB  707   2.565   5.132   2.257  0.0473 -0.4502 -0.3690
   51PRO     CG  708   2.419   5.091   2.266  0.0407  0.4935  0.4639
   51PRO     CD  709   2.414   4.998   2.386 -0.2506 -0.1116  0.2097
   51PRO     HA  710   2.710   5.031   2.375  0.7955 -0.0681  0.2307
   51PRO    HB2  711   2.567   5.239   2.238  0.9219 -0.3599  0.1134
   51PRO    HB3  712   2.622   5.084   2.177  2.0440  1.0544 -0.0131
   51PRO    HG2  713   2.353   5.176   2.282  0.1241  0.5341  0.5949
   51PRO    HG3  714   2.386   5.028   2.183 -0.1529 -0.5233  1.2570
   51PRO    HD2  715   2.318   5.009   2.437 -0.2222  0.8220  0.1129
   51PRO    HD3  716   2.416   4.892   2.361 -1.6649  0.0304 -0.7587
   52HIS      N  717   2.815   5.261   2.434  0.8445  0.8144 -1.1021
   52HIS     CA  718   2.884   5.382   2.484 -0.7846 -0.9036  0.3950
   52HIS      C  719   2.996   5.413   2.388 -0.9474  0.0260  0.1378
   52HIS      O  720   3.043   5.322   2.313 -0.1143 -0.0299 -0.2056
   52HIS     CB  721   2.936   5.366   2.623 -0.4896  0.3756  0.8701
   52HIS     CG  722   3.034   5.463   2.677  0.2724  0.2378  0.0309
   52HIS    ND1  723   3.164   5.481   2.637 -0.0761 -1.2411  0.0515
   52HIS    CD2  724   3.003   5.551   2.779 -0.8820  0.2942 -0.2968
   52HIS    CE1  725   3.204   5.589   2.711  0.1101  0.4510 -0.3821
   52HIS    NE2  726   3.115   5.624   2.800  0.0290 -0.3544  0.2856
   52HIS      H  727   2.866   5.190   2.385  0.2606 -0.5675  0.1275
   52HIS     HA  728   2.815   5.466   2.488 -0.4244 -0.6099  0.4637
   52HIS    HB2  729   2.849   5.365   2.688 -1.1307  1.5388  0.0933
   52HIS    HB3  730   2.985   5.268   2.620  0.0085  0.6167 -0.6778
   52HIS    HD2  731   2.912   5.560   2.837 -0.9755 -0.3115 -0.3392
   52HIS    HE1  732   3.300   5.637   2.701  0.2535 -0.0733 -2.4757
   52HIS    HE2  733   3.128   5.683   2.880 -0.2531 -1.3038  1.0767
   53PRO      N  734   3.044   5.539   2.381 -0.0496 -0.1550  0.3195
   53PRO     CA  735   3.135   5.572   2.274 -0.3728 -0.4242  0.4102
   53PRO      C  736   3.260   5.483   2.269 -0.4937  0.0304 -0.5106
   53PRO      O  737   3.310   5.458   2.161  0.4941  0.5041  0.5119
   53PRO     CB  738   3.169   5.724   2.277 -0.1942  0.0822 -0.6523
   53PRO     CG  739   3.028   5.766   2.316 -0.6252  0.0794  0.7912
   53PRO     CD  740   2.980   5.661   2.413  0.7440 -0.2192 -0.6359
   53PRO     HA  741   3.092   5.546   2.177  0.2143  0.9737 -0.2861
   53PRO    HB2  742   3.236   5.752   2.358 -0.0833  0.6735 -0.9344
   53PRO    HB3  743   3.214   5.750   2.181 -1.3437 -0.8831 -1.5045
   53PRO    HG2  744   3.033   5.868   2.355 -0.2731  0.4401 -0.1260
   53PRO    HG3  745   2.974   5.766   2.221 -0.0977  0.2981  0.4801
   53PRO    HD2  746   3.002   5.691   2.516  1.7147  0.7597 -1.0818
   53PRO    HD3  747   2.872   5.657   2.402  0.7670 -1.0552 -0.6396
   54PHE      N  748   3.309   5.443   2.388 -0.2869 -0.1945 -0.1540
   54PHE     CA  749   3.419   5.351   2.403  0.3110 -0.0232  0.4564
   54PHE      C  750   3.391   5.194   2.382 -0.0006  0.0224  0.3286
   54PHE      O  751   3.482   5.123   2.349  0.1410  0.4748  0.0093
   54PHE     CB  752   3.480   5.375   2.541  0.1937  0.0581 -0.5511
   54PHE     CG  753   3.527   5.520   2.565  0.2066  1.2866 -0.1984
   54PHE    CD1  754   3.560   5.605   2.464 -0.0560  0.7698  0.0892
   54PHE    CD2  755   3.559   5.558   2.699  0.2749 -0.3068  0.1752
   54PHE    CE1  756   3.617   5.729   2.498  0.2464  1.3225  1.2551
   54PHE    CE2  757   3.613   5.687   2.727 -0.5940  1.0707  0.1386
   54PHE     CZ  758   3.628   5.773   2.626  0.3521  0.2672  0.4953
   54PHE      H  759   3.258   5.465   2.473 -0.0835 -0.0236 -0.0728
   54PHE     HA  760   3.504   5.370   2.337 -0.5028 -1.0695 -1.0332
   54PHE    HB2  761   3.398   5.350   2.607  0.6238  0.6624  0.2464
   54PHE    HB3  762   3.560   5.305   2.562  0.1265  0.1653  0.0886
   54PHE    HD1  763   3.548   5.572   2.362 -0.6086  0.4667  0.2431
   54PHE    HD2  764   3.553   5.489   2.782 -1.0205 -0.2274  0.1949
   54PHE    HE1  765   3.644   5.788   2.412 -0.5347 -0.0801 -0.0506
   54PHE    HE2  766   3.644   5.702   2.829  0.0558 -0.6724  0.2526
   54PHE     HZ  767   3.666   5.874   2.636  0.0276  0.5922 -1.0719
   55LEU      N  768   3.267   5.158   2.390  0.3219  0.3867 -0.5377
   55LEU     CA  769   3.230   5.010   2.376  0.1477 -0.5450 -0.1214
   55LEU      C  770   3.224   4.972   2.227  0.3935 -0.5479 -0.4584
   55LEU      O  771   3.119   4.989   2.171  0.3847 -0.0047  0.8784
   55LEU     CB  772   3.103   4.978   2.457 -1.2270 -0.3754  0.3619
   55LEU     CG  773   3.136   4.981   2.610  0.7624 -0.8411 -0.4444
   55LEU    CD1  774   3.004   4.961   2.680  0.5969  0.5002  0.0030
   55LEU    CD2  775   3.225   4.872   2.659 -0.8267 -0.0742 -0.4598
   55LEU      H  776   3.190   5.223   2.398 -1.0333 -1.0457 -0.8844
   55LEU     HA  777   3.314   4.951   2.414  0.9876 -0.0228 -1.0601
   55LEU    HB2  778   3.026   5.051   2.431  0.2727  0.9849 -0.6144
   55LEU    HB3  779   3.063   4.881   2.427 -1.3042 -0.2338 -0.0089
   55LEU     HG  780   3.178   5.078   2.636  0.3839 -0.8859  0.3996
   55LEU   HD11  781   2.972   4.859   2.659  0.1127  0.6331  0.0804
   55LEU   HD12  782   2.998   4.973   2.788 -0.9667 -1.5317  0.2713
   55LEU   HD13  783   2.923   5.023   2.641 -0.2194 -1.4008 -1.7312
   55LEU   HD21  784   3.188   4.772   2.634  0.5080 -0.4982 -0.9009
   55LEU   HD22  785   3.327   4.877   2.620 -0.5877 -1.1281 -0.0282
   55LEU   HD23  786   3.222   4.881   2.767  0.2267  0.8194 -0.4723
   56HIS      N  787   3.329   4.928   2.163 -0.2807  0.0117  0.5188
   56HIS     CA  788   3.316   4.864   2.035 -0.5594  0.2111 -0.9577
   56HIS      C  789   3.225   4.737   2.029 -1.2253 -0.6556 -0.1681
   56HIS      O  790   3.159   4.714   1.930  0.5776  0.3993  0.2986
   56HIS     CB  791   3.454   4.811   1.991 -0.2727 -0.2262 -0.0672
   56HIS     CG  792   3.557   4.916   2.001  0.0008 -0.1156  0.1194
   56HIS    ND1  793   3.680   4.896   2.057  0.0550  0.4057 -0.5650
   56HIS    CD2  794   3.557   5.040   1.942  0.5732  0.5575 -0.2902
   56HIS    CE1  795   3.755   5.003   2.036  0.6487  1.0633 -0.1758
   56HIS    NE2  796   3.684   5.093   1.967 -0.4544 -0.2881  0.7447
   56HIS      H  797   3.417   4.922   2.213  0.5956  0.0671 -0.8970
   56HIS     HA  798   3.288   4.935   1.957 -1.2193 -0.6460 -1.5443
   56HIS    HB2  799   3.489   4.721   2.043 -0.9196 -0.8949 -0.7499
   56HIS    HB3  800   3.456   4.790   1.884 -1.1262 -0.5770 -0.0272
   56HIS    HD1  801   3.712   4.816   2.110  1.0951  1.4485  0.4825
   56HIS    HD2  802   3.481   5.087   1.880  0.3670  1.7783  0.8098
   56HIS    HE1  803   3.860   5.003   2.059  0.7110  0.1278 -0.3994
   57ARG      N  804   3.229   4.665   2.136 -0.5823  0.3156 -0.5151
   57ARG     CA  805   3.143   4.550   2.167  0.4941 -0.6193 -0.6179
   57ARG      C  806   3.083   4.568   2.306  0.4202 -0.3422  0.6294
   57ARG      O  807   3.142   4.631   2.391 -0.0039 -0.3699 -0.0710
   57ARG     CB  808   3.208   4.410   2.151 -0.8694  0.2613 -0.4214
   57ARG     CG  809   3.315   4.384   2.255  0.0644 -0.4174  0.3409
   57ARG     CD  810   3.360   4.243   2.225 -1.3204 -0.1439 -0.5114
   57ARG     NE  811   3.481   4.220   2.308  0.0625  0.1227 -0.0059
   57ARG     CZ  812   3.582   4.146   2.281  0.5692 -0.1559 -0.5531
   57ARG    NH1  813   3.590   4.072   2.178 -0.1900 -0.0111  0.7283
   57ARG    NH2  814   3.684   4.151   2.356  0.2088  0.0982  0.4121
   57ARG      H  815   3.286   4.711   2.205 -0.1920 -0.0488 -0.5888
   57ARG     HA  816   3.057   4.552   2.100 -1.2853 -0.8340  1.4368
   57ARG    HB2  817   3.127   4.337   2.145 -1.1888  0.4910  0.6701
   57ARG    HB3  818   3.264   4.405   2.058 -0.4186  0.3478 -0.1582
   57ARG    HG2  819   3.396   4.456   2.239 -1.4424  0.9720 -2.3898
   57ARG    HG3  820   3.272   4.399   2.354 -0.7344  1.3540 -0.1929
   57ARG    HD2  821   3.280   4.175   2.254 -1.0200 -0.1982  0.2292
   57ARG    HD3  822   3.387   4.241   2.119  1.3762  0.0446  0.0158
   57ARG     HE  823   3.478   4.247   2.406 -0.7663 -0.2363  0.0828
   57ARG   HH11  824   3.681   4.034   2.156 -0.2886 -0.0068  0.3121
   57ARG   HH12  825   3.503   4.046   2.134  0.5524  0.8750 -1.5120
   57ARG   HH21  826   3.770   4.098   2.347  1.5440  2.0464  0.3331
   57ARG   HH22  827   3.681   4.220   2.429  0.4770 -0.4765  0.9869
   58TYR      N  828   2.960   4.517   2.324 -0.0915 -0.1978 -0.3093
   58TYR     CA  829   2.888   4.516   2.450  0.3445 -0.5655 -0.5780
   58TYR      C  830   2.805   4.391   2.473 -0.4017 -0.4219  0.8514
   58TYR      O  831   2.770   4.323   2.373 -0.9521  0.4310 -0.6761
   58TYR     CB  832   2.797   4.636   2.465  0.9610 -0.3657  0.3208
   58TYR     CG  833   2.684   4.643   2.365 -0.3588 -0.6324  0.5721
   58TYR    CD1  834   2.562   4.577   2.373 -0.1147 -0.8996 -0.3347
   58TYR    CD2  835   2.712   4.737   2.258  0.1377  0.2189  0.3642
   58TYR    CE1  836   2.466   4.596   2.280  0.1109  0.1663  0.6421
   58TYR    CE2  837   2.612   4.747   2.153  0.1384 -0.4574  0.6462
   58TYR     CZ  838   2.489   4.678   2.160  0.4315 -0.5914 -0.5126
   58TYR     OH  839   2.392   4.704   2.075  0.2640  0.3668  0.3603
   58TYR      H  840   2.911   4.499   2.237 -0.3696 -0.5857 -0.0800
   58TYR     HA  841   2.955   4.533   2.534  0.0381 -0.0540 -0.4219
   58TYR    HB2  842   2.737   4.634   2.555 -1.0179 -1.0151 -0.8753
   58TYR    HB3  843   2.854   4.728   2.459 -0.2191  0.4431  0.8952
   58TYR    HD1  844   2.541   4.513   2.457  0.3996 -0.2926  0.2794
   58TYR    HD2  845   2.809   4.785   2.247 -0.1764  0.9368  0.5906
   58TYR    HE1  846   2.370   4.547   2.287 -0.4569  1.0941 -0.0449
   58TYR    HE2  847   2.625   4.820   2.075 -0.1582 -0.5975  0.4651
   58TYR     HH  848   2.425   4.747   1.996 -0.1916  0.5525  0.2662
   59TYR      N  849   2.767   4.356   2.596 -0.5049 -0.5539 -0.1874
   59TYR     CA  850   2.703   4.230   2.632  0.2834 -0.4464 -0.0311
   59TYR      C  851   2.553   4.239   2.590 -0.2655  0.0460 -0.4460
   59TYR      O  852   2.489   4.341   2.602  0.2693  0.7028  0.2119
   59TYR     CB  853   2.722   4.205   2.780  0.2466  0.6414 -0.7870
   59TYR     CG  854   2.640   4.095   2.854  0.7794 -0.1944  0.3318
   59TYR    CD1  855   2.628   3.967   2.794  0.3925  0.4357 -0.4737
   59TYR    CD2  856   2.577   4.122   2.980 -0.0804  0.4710  0.6712
   59TYR    CE1  857   2.541   3.877   2.854 -0.6380  0.1550  0.0187
   59TYR    CE2  858   2.501   4.017   3.040 -0.4968  0.2928  0.2357
   59TYR     CZ  859   2.485   3.895   2.976 -0.4084 -0.5250 -0.4077
   59TYR     OH  860   2.420   3.793   3.044  0.0285 -0.5740  0.0769
   59TYR      H  861   2.781   4.421   2.671 -0.4956 -0.2495 -0.4485
   59TYR     HA  862   2.743   4.152   2.567  1.6083 -0.4966  0.7749
   59TYR    HB2  863   2.826   4.189   2.810  0.2780  0.3228 -1.0562
   59TYR    HB3  864   2.688   4.293   2.835  0.0239  0.0481  0.0738
   59TYR    HD1  865   2.672   3.951   2.696  0.0021 -1.4530 -0.4158
   59TYR    HD2  866   2.597   4.215   3.030  0.6412  1.0523 -0.6205
   59TYR    HE1  867   2.524   3.785   2.800  0.3634  0.5220 -1.0097
   59TYR    HE2  868   2.465   4.023   3.142 -1.0661  1.4573  0.0016
   59TYR     HH  869   2.394   3.710   3.002 -0.4021 -1.1544  1.3750
   60GLN      N  870   2.513   4.134   2.519  0.3885  0.2045  0.5691
   60GLN     CA  871   2.377   4.118   2.466 -0.3123 -0.7701 -0.1364
   60GLN      C  872   2.295   4.016   2.546  0.0465  0.1677 -0.0284
   60GLN      O  873   2.282   3.904   2.498  0.2554 -0.2561 -0.2433
   60GLN     CB  874   2.387   4.091   2.316 -0.4984 -1.1886  0.6470
   60GLN     CG  875   2.420   4.226   2.240 -0.6556  0.3420 -0.1594
   60GLN     CD  876   2.388   4.234   2.093 -0.3451 -0.0449  0.4665
   60GLN    OE1  877   2.286   4.287   2.050  0.2795 -0.3189 -0.2095
   60GLN    NE2  878   2.477   4.186   2.004 -0.2955  0.3513 -0.2022
   60GLN      H  879   2.585   4.078   2.474  0.9025  0.6250  0.8564
   60GLN     HA  880   2.327   4.214   2.477  0.9673 -0.0207 -0.4356
   60GLN    HB2  881   2.466   4.019   2.298 -1.3627 -2.2501  0.8382
   60GLN    HB3  882   2.293   4.056   2.273 -0.1002 -0.5915 -0.8224
   60GLN    HG2  883   2.367   4.309   2.287 -0.7686  0.2295 -0.0895
   60GLN    HG3  884   2.526   4.253   2.242 -0.2099 -1.1722 -0.4935
   60GLN   HE21  885   2.478   4.195   1.904  0.1545 -0.9108 -0.3507
   60GLN   HE22  886   2.555   4.138   2.046  0.2092  0.3801 -1.0559
   61ARG      N  887   2.248   4.051   2.664  0.3727 -0.1572 -0.2680
   61ARG     CA  888   2.146   3.967   2.742 -0.5822 -0.5853  0.9140
   61ARG      C  889   2.028   3.910   2.659 -1.0671  0.7152  0.5957
   61ARG      O  890   1.996   3.797   2.668 -1.0541  0.4431 -0.0637
   61ARG     CB  891   2.087   4.059   2.849  0.2740  0.4232  0.1284
   61ARG     CG  892   2.184   4.090   2.959  0.6016  0.3904  0.5140
   61ARG     CD  893   2.112   4.177   3.066  0.7976  0.8840  0.9816
   61ARG     NE  894   2.100   4.314   3.018 -0.7478  0.0072 -0.6836
   61ARG     CZ  895   2.032   4.407   3.081  0.3890 -0.6354 -0.0506
   61ARG    NH1  896   1.981   4.391   3.196 -0.3403  0.4024 -0.6988
   61ARG    NH2  897   2.017   4.530   3.037  0.0589 -0.0754 -0.3680
   61ARG      H  898   2.272   4.141   2.703  0.7324 -0.5045  0.3348
   61ARG     HA  899   2.191   3.883   2.795 -0.6978 -1.4793 -0.3316
   61ARG    HB2  900   2.044   4.151   2.810 -0.4888  0.6199  1.3377
   61ARG    HB3  901   1.997   4.009   2.884 -0.4393  1.0514 -0.7332
   61ARG    HG2  902   2.218   3.997   3.003  0.0437  0.1023  0.3615
   61ARG    HG3  903   2.266   4.149   2.918  0.9971 -0.4348  0.0653
   61ARG    HD2  904   2.010   4.140   3.081  0.9965 -0.3736 -0.2883
   61ARG    HD3  905   2.173   4.155   3.154  0.6767  0.0328  0.8731
   61ARG     HE  906   2.145   4.337   2.931 -0.0193 -0.9605 -0.5962
   61ARG   HH11  907   1.941   4.472   3.242 -0.2025 -0.5995  1.4500
   61ARG   HH12  908   1.991   4.311   3.256 -0.2653  0.6748 -0.3390
   61ARG   HH21  909   1.949   4.586   3.086  0.3204 -0.3550  0.3511
   61ARG   HH22  910   2.062   4.562   2.953  0.2860  0.2265 -0.1362
   62GLN      N  911   1.979   3.989   2.564  0.0892  0.5433 -0.2925
   62GLN     CA  912   1.870   3.955   2.480 -0.1696 -0.1207  0.9889
   62GLN      C  913   1.915   3.840   2.381 -0.1935 -0.5457 -0.9352
   62GLN      O  914   1.831   3.762   2.342  0.3901 -0.2061 -0.3517
   62GLN     CB  915   1.811   4.075   2.401 -0.6221 -0.7364  0.4959
   62GLN     CG  916   1.900   4.145   2.293 -0.0702  0.6773 -0.2594
   62GLN     CD  917   2.014   4.231   2.344 -0.3273 -0.0464  0.4189
   62GLN    OE1  918   2.063   4.214   2.454 -0.2384 -0.1907  0.3663
   62GLN    NE2  919   2.067   4.323   2.263 -0.1557  0.0427  0.2521
   62GLN      H  920   2.019   4.081   2.555  0.2008  0.6383  0.9011
   62GLN     HA  921   1.785   3.920   2.539  0.6907 -1.9722  1.2638
   62GLN    HB2  922   1.718   4.035   2.359 -0.7860 -0.5525  0.6778
   62GLN    HB3  923   1.789   4.151   2.476  1.6476  0.6914 -0.1155
   62GLN    HG2  924   1.934   4.069   2.222  0.0134  0.1103  0.3758
   62GLN    HG3  925   1.838   4.205   2.226 -0.1336  0.9781  0.0676
   62GLN   HE21  926   2.137   4.387   2.295 -1.4302  0.9714  1.4005
   62GLN   HE22  927   2.040   4.338   2.167  0.2464  0.1670  0.1562
   63LEU      N  928   2.046   3.827   2.347  0.0331 -0.2078  0.2772
   63LEU     CA  929   2.097   3.718   2.260  1.8204  0.7396 -1.4618
   63LEU      C  930   2.133   3.587   2.344  0.3632 -0.1019 -0.4923
   63LEU      O  931   2.126   3.475   2.298 -0.0490  0.8672  0.1113
   63LEU     CB  932   2.201   3.765   2.164 -0.1775  0.3801 -0.2462
   63LEU     CG  933   2.155   3.876   2.081  0.2004  0.0812  0.8512
   63LEU    CD1  934   2.273   3.917   1.983  0.6553 -0.3152 -0.2404
   63LEU    CD2  935   2.037   3.845   1.984  0.2113  0.6312 -0.2233
   63LEU      H  936   2.117   3.893   2.375 -1.0595  1.6883 -1.0063
   63LEU     HA  937   2.022   3.678   2.192  0.9917 -1.5564  0.5208
   63LEU    HB2  938   2.292   3.798   2.214 -0.1375  0.0331 -0.0828
   63LEU    HB3  939   2.221   3.680   2.099  1.3249 -0.5648  1.2694
   63LEU     HG  940   2.134   3.969   2.136  1.9387  0.9886  0.1340
   63LEU   HD11  941   2.365   3.946   2.032 -0.2383  1.6050  0.5046
   63LEU   HD12  942   2.279   3.851   1.897 -0.9357  0.4517 -1.0466
   63LEU   HD13  943   2.247   4.013   1.937 -0.3010 -0.4931 -0.1179
   63LEU   HD21  944   2.006   3.926   1.918  0.2294 -0.3192 -1.4684
   63LEU   HD22  945   2.065   3.756   1.929 -0.1181  0.7237 -0.5475
   63LEU   HD23  946   1.945   3.821   2.037  0.1850 -0.9014 -0.8767
   64SER      N  947   2.173   3.594   2.473  0.1737 -0.0141  0.2678
   64SER     CA  948   2.200   3.475   2.557 -0.8438 -0.1016 -0.3046
   64SER      C  949   2.075   3.407   2.591  0.0019 -0.0321  0.6120
   64SER      O  950   1.976   3.464   2.641 -0.2356  0.4468  0.2958
   64SER     CB  951   2.287   3.521   2.683 -0.1918 -0.6381  1.5247
   64SER     OG  952   2.337   3.422   2.760 -0.0241 -0.5421 -0.0230
   64SER      H  953   2.171   3.687   2.510 -1.2961  0.2600 -0.3293
   64SER     HA  954   2.262   3.408   2.497 -0.9356 -0.2503 -0.2365
   64SER    HB2  955   2.362   3.588   2.641  0.1094 -1.3594  0.8635
   64SER    HB3  956   2.229   3.586   2.747 -0.2893  0.2936  0.5386
   64SER     HG  957   2.385   3.462   2.832 -0.1255 -0.4567 -0.0020
   65SER      N  958   2.085   3.274   2.576  1.2067  0.4446 -0.5681
   65SER     CA  959   1.980   3.182   2.629 -0.1945  0.0155 -0.7017
   65SER      C  960   2.012   3.138   2.772  0.0791 -0.8502  0.8494
   65SER      O  961   1.918   3.121   2.846  0.2502  0.1655 -0.3993
   65SER     CB  962   1.957   3.062   2.535 -0.2406 -0.1264  0.0592
   65SER     OG  963   2.070   2.968   2.537 -0.1329 -0.1141 -0.1040
   65SER      H  964   2.167   3.238   2.529  0.8436 -1.0780 -0.1165
   65SER     HA  965   1.890   3.244   2.631 -0.0378  0.2564 -0.9248
   65SER    HB2  966   1.869   3.008   2.568 -0.9762  1.5159  1.0605
   65SER    HB3  967   1.948   3.097   2.433  1.0822  0.3723  0.0727
   65SER     HG  968   2.138   3.013   2.486 -1.0545  1.5170 -0.0203
   66THR      N  969   2.137   3.130   2.814  0.5897 -0.1297 -0.6545
   66THR     CA  970   2.168   3.086   2.952  0.1558 -0.1831  0.4593
   66THR      C  971   2.139   3.195   3.058  0.1248 -0.8609  0.1419
   66THR      O  972   2.138   3.162   3.175  0.6253 -0.2296  0.2624
   66THR     CB  973   2.307   3.040   2.959  0.0252  0.4287 -0.9439
   66THR    OG1  974   2.386   3.131   2.892 -0.7348 -0.5299  0.0934
   66THR    CG2  975   2.306   2.905   2.891  0.5292 -0.5133 -0.1958
   66THR      H  976   2.208   3.151   2.745  1.1059 -0.4987 -0.2582
   66THR     HA  977   2.096   3.007   2.972 -1.4441  0.8258 -0.7671
   66THR     HB  978   2.325   3.031   3.066 -1.1747 -0.8805 -0.7881
   66THR    HG1  979   2.392   3.207   2.952 -1.2812  0.4363 -0.9954
   66THR   HG21  980   2.251   2.908   2.797 -0.3369  0.1432  0.3042
   66THR   HG22  981   2.409   2.871   2.877  0.4028 -1.0902  0.2265
   66THR   HG23  982   2.258   2.831   2.955  0.3052  0.0560  0.3160
   67TYR      N  983   2.112   3.324   3.021  0.3430  0.1189  0.3985
   67TYR     CA  984   2.093   3.437   3.105  0.4716 -0.3118 -1.0263
   67TYR      C  985   1.968   3.425   3.198  1.0161  1.5399  0.6741
   67TYR      O  986   1.861   3.386   3.153 -0.2733  0.1474  0.6061
   67TYR     CB  987   2.074   3.566   3.019  0.3452 -0.2326 -0.1962
   67TYR     CG  988   2.026   3.689   3.091  0.2152  1.0517 -0.6356
   67TYR    CD1  989   2.112   3.747   3.194  0.1450 -1.0957  0.3401
   67TYR    CD2  990   1.896   3.735   3.065  0.0661  0.5222 -0.5086
   67TYR    CE1  991   2.062   3.861   3.263  0.1870  0.0290  0.2609
   67TYR    CE2  992   1.850   3.851   3.141 -0.4652 -0.5186  0.7461
   67TYR     CZ  993   1.931   3.909   3.242  0.1416  0.0776 -0.2866
   67TYR     OH  994   1.900   4.015   3.316  0.0139  0.0194 -0.0026
   67TYR      H  995   2.114   3.347   2.922  0.5262  1.3486  0.6610
   67TYR     HA  996   2.182   3.448   3.167 -0.1377 -0.0634 -0.1572
   67TYR    HB2  997   2.173   3.587   2.979  0.8704 -0.8702  0.6861
   67TYR    HB3  998   2.015   3.541   2.930  0.2253  0.3368 -0.2836
   67TYR    HD1  999   2.212   3.713   3.216  0.1638 -0.1668  1.9848
   67TYR    HD2 1000   1.838   3.682   2.991  0.4214  0.9637 -1.1253
   67TYR    HE1 1001   2.121   3.918   3.334 -0.4384 -0.7016  1.4140
   67TYR    HE2 1002   1.755   3.894   3.113 -0.1631 -0.3569 -0.0993
   67TYR     HH 1003   1.981   4.041   3.361 -0.0922  0.0259  0.1881
   68ARG      N 1004   1.979   3.458   3.325 -0.0283 -0.7269 -0.4695
   68ARG     CA 1005   1.868   3.460   3.419 -0.0332 -0.5756  0.0602
   68ARG      C 1006   1.860   3.589   3.510 -0.4216  0.2733 -0.0226
   68ARG      O 1007   1.965   3.648   3.539  0.2322  0.0491 -0.5043
   68ARG     CB 1008   1.887   3.338   3.514  0.1521 -0.1226 -0.0222
   68ARG     CG 1009   1.857   3.210   3.431  0.0064  0.2106 -0.4020
   68ARG     CD 1010   1.896   3.096   3.524 -0.5017  0.0929 -0.2620
   68ARG     NE 1011   1.874   2.970   3.455  0.5659 -0.8182 -0.1475
   68ARG     CZ 1012   1.855   2.855   3.506 -0.2166  0.2583 -1.0841
   68ARG    NH1 1013   1.865   2.838   3.638  0.2051 -0.9569 -0.0531
   68ARG    NH2 1014   1.820   2.751   3.442  0.1704 -0.5404  0.3786
   68ARG      H 1015   2.074   3.479   3.353 -0.3037  0.0480 -0.0769
   68ARG     HA 1016   1.777   3.459   3.360 -0.1339  0.4582  0.1629
   68ARG    HB2 1017   1.989   3.329   3.549  0.3318  0.1889 -0.4512
   68ARG    HB3 1018   1.817   3.344   3.597 -0.1725  0.3075 -0.3210
   68ARG    HG2 1019   1.751   3.212   3.410  0.0182  0.0949 -0.4751
   68ARG    HG3 1020   1.911   3.203   3.337  1.3690 -0.3533  0.3611
   68ARG    HD2 1021   2.005   3.094   3.534 -0.2026 -1.6537 -2.2944
   68ARG    HD3 1022   1.840   3.119   3.615 -1.7012  0.1806 -0.9875
   68ARG     HE 1023   1.874   2.984   3.355 -1.0603  1.0656  0.0021
   68ARG   HH11 1024   1.830   2.758   3.688 -0.5385 -0.7598 -0.2281
   68ARG   HH12 1025   1.892   2.914   3.698 -0.3732 -0.8523  0.0905
   68ARG   HH21 1026   1.830   2.654   3.471 -0.5419 -1.2479 -1.4338
   68ARG   HH22 1027   1.799   2.762   3.344  0.8977  0.5406  0.3188
   69ASP      N 1028   1.743   3.638   3.528  0.6665 -0.2195  0.3652
   69ASP     CA 1029   1.732   3.783   3.573 -0.3495 -0.1633  0.3140
   69ASP      C 1030   1.694   3.784   3.720 -0.1841  0.6633  0.3735
   69ASP      O 1031   1.608   3.711   3.769 -0.8286  0.5027 -0.4178
   69ASP     CB 1032   1.626   3.854   3.482  0.3961 -0.0977  0.6966
   69ASP     CG 1033   1.580   3.996   3.515 -0.3083  0.6918  0.4125
   69ASP    OD1 1034   1.644   4.070   3.596  0.6404  0.1363 -0.3172
   69ASP    OD2 1035   1.480   4.035   3.449 -0.5254  0.0863  0.3249
   69ASP      H 1036   1.658   3.601   3.488 -0.1022  1.2829  0.4754
   69ASP     HA 1037   1.821   3.843   3.556 -1.1813  0.7092 -1.6498
   69ASP    HB2 1038   1.666   3.857   3.381 -1.0159  1.2886  0.0922
   69ASP    HB3 1039   1.542   3.784   3.482  0.4090 -0.1347 -0.2491
   70LEU      N 1040   1.764   3.865   3.798  0.1696 -0.7434  0.3964
   70LEU     CA 1041   1.741   3.893   3.945  0.3915 -0.8438  0.1380
   70LEU      C 1042   1.643   4.016   3.977 -0.4885  0.9464  0.4386
   70LEU      O 1043   1.635   4.047   4.090  0.7106 -0.5398 -0.3904
   70LEU     CB 1044   1.882   3.916   4.011  0.0202  1.0450  0.2313
   70LEU     CG 1045   1.978   3.791   4.005 -0.1714 -0.4952 -1.1487
   70LEU    CD1 1046   2.110   3.826   4.092  0.4548  0.3697  0.1155
   70LEU    CD2 1047   1.921   3.654   4.051 -0.2557 -1.1040  0.3913
   70LEU      H 1048   1.835   3.924   3.755 -1.3205  0.3535 -0.7909
   70LEU     HA 1049   1.709   3.798   3.987  0.6364 -1.5194 -1.1073
   70LEU    HB2 1050   1.933   4.003   3.969 -0.5164  0.4456 -1.9619
   70LEU    HB3 1051   1.859   3.931   4.116  0.4834  0.3598  0.4403
   70LEU     HG 1052   2.017   3.777   3.905  1.4750 -0.6400 -0.5474
   70LEU   HD11 1053   2.086   3.843   4.197 -0.2709 -0.7824  0.1795
   70LEU   HD12 1054   2.183   3.745   4.084  0.1246  0.1078 -0.4218
   70LEU   HD13 1055   2.153   3.918   4.052  0.5485  0.6413  0.8261
   70LEU   HD21 1056   1.861   3.615   3.969 -1.1236  0.9257 -0.0750
   70LEU   HD22 1057   2.002   3.583   4.065  0.2085 -0.7379 -0.3348
   70LEU   HD23 1058   1.854   3.665   4.136 -1.6171  0.1915 -0.7138
   71ARG      N 1059   1.579   4.076   3.875  0.1844 -0.4986 -0.6232
   71ARG     CA 1060   1.471   4.175   3.890 -0.0541  0.0266  0.4724
   71ARG      C 1061   1.485   4.289   3.993 -0.7036  0.4872  0.8515
   71ARG      O 1062   1.404   4.316   4.080  0.2936 -1.1048 -0.0888
   71ARG     CB 1063   1.339   4.094   3.899 -0.1093 -0.0117  0.0320
   71ARG     CG 1064   1.318   3.986   3.784  0.0018 -0.0358 -0.4093
   71ARG     CD 1065   1.160   3.972   3.790  0.1006  0.1585  0.9501
   71ARG     NE 1066   1.092   3.874   3.703 -0.2056  0.6378  0.2427
   71ARG     CZ 1067   0.976   3.815   3.732  0.3768  0.0001 -0.4130
   71ARG    NH1 1068   0.950   3.705   3.666  0.4816 -0.4310  0.5601
   71ARG    NH2 1069   0.898   3.860   3.825 -0.3583  0.4488 -0.1528
   71ARG      H 1070   1.596   4.049   3.779 -0.4408  0.6249 -1.0801
   71ARG     HA 1071   1.466   4.232   3.797  0.1204  0.6664  0.8430
   71ARG    HB2 1072   1.331   4.037   3.991  0.5547  1.3430  0.9930
   71ARG    HB3 1073   1.254   4.161   3.888 -0.8994 -1.0706 -0.8976
   71ARG    HG2 1074   1.346   4.017   3.684  0.3681  0.1893 -0.2441
   71ARG    HG3 1075   1.349   3.890   3.825  0.2779  0.8188  1.6309
   71ARG    HD2 1076   1.145   3.938   3.893  0.2634 -0.1186  0.8851
   71ARG    HD3 1077   1.111   4.068   3.774 -0.7707 -0.4498 -0.4248
   71ARG     HE 1078   1.147   3.824   3.634  0.1439  0.9640  0.2718
   71ARG   HH11 1079   0.860   3.664   3.687  0.4814 -0.4570  0.5063
   71ARG   HH12 1080   0.997   3.691   3.578 -0.8513  1.0985 -0.5117
   71ARG   HH21 1081   0.808   3.816   3.834 -0.1154  0.0558  0.4455
   71ARG   HH22 1082   0.937   3.925   3.891  0.8222 -1.1939  0.9194
   72LYS      N 1083   1.607   4.345   3.990  0.3190 -0.4770 -0.0670
   72LYS     CA 1084   1.658   4.447   4.083  0.0632 -0.4577 -0.1355
   72LYS      C 1085   1.755   4.542   4.008 -0.3733 -0.3268 -0.0476
   72LYS      O 1086   1.849   4.489   3.949 -0.0619  0.0890 -0.5916
   72LYS     CB 1087   1.725   4.387   4.201  0.0400  0.2903 -1.4987
   72LYS     CG 1088   1.772   4.482   4.311  0.5683 -0.6946 -0.1572
   72LYS     CD 1089   1.818   4.399   4.438 -0.0287 -0.4353 -0.0807
   72LYS     CE 1090   1.826   4.492   4.560 -0.0532  0.0089 -1.6447
   72LYS     NZ 1091   1.847   4.413   4.687  0.6297 -0.3883 -0.2937
   72LYS      H 1092   1.667   4.312   3.916  2.0651  1.2435  0.4227
   72LYS     HA 1093   1.570   4.498   4.122  0.0526 -1.7564  1.8105
   72LYS    HB2 1094   1.655   4.317   4.246  0.7404  0.3225 -0.2865
   72LYS    HB3 1095   1.802   4.318   4.167  0.0545 -0.8778  0.5938
   72LYS    HG2 1096   1.856   4.539   4.273  0.5776 -0.7790 -0.2658
   72LYS    HG3 1097   1.691   4.550   4.335  2.3051  1.8084 -0.6128
   72LYS    HD2 1098   1.741   4.326   4.462  1.4420 -1.8623  0.6114
   72LYS    HD3 1099   1.919   4.360   4.426  0.4560  0.5988  0.3828
   72LYS    HE2 1100   1.913   4.553   4.538  0.6800 -0.2562  0.1633
   72LYS    HE3 1101   1.740   4.559   4.567 -0.1942 -0.2357 -0.8063
   72LYS    HZ1 1102   1.894   4.474   4.753 -0.7116 -0.3204  0.6623
   72LYS    HZ2 1103   1.760   4.392   4.732  0.5325  0.7282  0.1196
   72LYS    HZ3 1104   1.898   4.327   4.670  1.2016 -0.0548 -0.3467
   73GLY      N 1105   1.740   4.677   4.023  0.6489  0.3017 -0.3482
   73GLY     CA 1106   1.843   4.766   3.970 -0.1420 -1.1641 -0.0671
   73GLY      C 1107   1.957   4.796   4.070 -0.3895  0.1240 -0.1728
   73GLY      O 1108   1.942   4.774   4.189 -0.2617 -0.0154 -0.6635
   73GLY      H 1109   1.656   4.714   4.065  0.8792  0.2847  0.1445
   73GLY    HA2 1110   1.888   4.723   3.880 -0.1802 -1.5925  0.1133
   73GLY    HA3 1111   1.797   4.861   3.943  0.6130 -0.8069 -0.1606
   74VAL      N 1112   2.071   4.861   4.037 -0.0595 -0.1871  0.2929
   74VAL     CA 1113   2.196   4.890   4.116  0.7044  0.7546  0.6038
   74VAL      C 1114   2.266   5.025   4.080 -0.0662  0.7120 -1.0837
   74VAL      O 1115   2.275   5.062   3.968  0.0508 -0.3859  0.6588
   74VAL     CB 1116   2.297   4.764   4.115  1.2895 -0.8696 -0.3087
   74VAL    CG1 1117   2.349   4.732   3.970 -0.2337  0.0293  0.0184
   74VAL    CG2 1118   2.422   4.771   4.205  0.6656  0.8495  0.2541
   74VAL      H 1119   2.070   4.890   3.941 -0.6939 -0.1151  0.3136
   74VAL     HA 1120   2.158   4.912   4.216 -0.7956  0.0996  0.2436
   74VAL     HB 1121   2.230   4.685   4.149  0.2187  0.1801  0.1765
   74VAL   HG11 1122   2.385   4.822   3.919  0.0986  0.1237  0.4044
   74VAL   HG12 1123   2.427   4.656   3.971  0.2670  0.5273  0.3542
   74VAL   HG13 1124   2.264   4.693   3.915  0.0092 -0.7569  0.1776
   74VAL   HG21 1125   2.498   4.845   4.179  1.8451 -0.0831  0.8593
   74VAL   HG22 1126   2.390   4.798   4.306  0.5592  0.5701  0.2976
   74VAL   HG23 1127   2.475   4.676   4.210 -0.6349  0.1157  1.1348
   75TYR      N 1128   2.320   5.094   4.180 -0.6557  0.1456  0.3687
   75TYR     CA 1129   2.396   5.212   4.157 -1.0439  0.3587 -0.5402
   75TYR      C 1130   2.529   5.206   4.238  0.4222  0.1438 -0.9763
   75TYR      O 1131   2.527   5.172   4.356  0.1241  0.1527 -0.9199
   75TYR     CB 1132   2.308   5.331   4.211  0.4220  0.0478  0.2472
   75TYR     CG 1133   2.374   5.467   4.214  0.1779  0.5013  0.2898
   75TYR    CD1 1134   2.453   5.498   4.102 -0.3544  0.7295  0.6137
   75TYR    CD2 1135   2.378   5.554   4.322 -0.9190 -0.3764 -0.6702
   75TYR    CE1 1136   2.536   5.613   4.092 -0.7419 -0.1266  0.1441
   75TYR    CE2 1137   2.452   5.675   4.319  0.0668 -0.2573 -0.3372
   75TYR     CZ 1138   2.529   5.709   4.201  0.3704  0.2718 -0.0695
   75TYR     OH 1139   2.590   5.825   4.182  0.5062 -0.2133  1.0330
   75TYR      H 1140   2.318   5.064   4.276  1.0487  0.1812  0.4724
   75TYR     HA 1141   2.421   5.230   4.052  0.4276 -0.0869 -0.3073
   75TYR    HB2 1142   2.234   5.337   4.132  1.7088  1.6463 -0.9806
   75TYR    HB3 1143   2.263   5.313   4.309  0.7802  0.6131  0.5262
   75TYR    HD1 1144   2.447   5.427   4.021  0.2423  0.1808  1.0212
   75TYR    HD2 1145   2.328   5.524   4.413 -0.0097 -1.3328 -0.4542
   75TYR    HE1 1146   2.603   5.633   4.010 -0.9435 -0.1547 -0.0271
   75TYR    HE2 1147   2.447   5.739   4.406  0.6117 -1.4704  0.6449
   75TYR     HH 1148   2.579   5.872   4.265 -0.9960 -1.1171  1.4102
   76VAL      N 1149   2.644   5.250   4.178 -0.3020  0.6943 -0.5229
   76VAL     CA 1150   2.775   5.245   4.240  0.0045  0.2552 -0.0736
   76VAL      C 1151   2.857   5.371   4.208 -0.6944  0.2015 -1.1217
   76VAL      O 1152   2.903   5.387   4.100  0.0818 -0.1742  0.2103
   76VAL     CB 1153   2.860   5.109   4.211  0.8389 -1.2159  0.1652
   76VAL    CG1 1154   2.984   5.109   4.299 -0.7391  0.6226  0.1988
   76VAL    CG2 1155   2.776   4.985   4.233  0.3529  0.3551 -0.7532
   76VAL      H 1156   2.634   5.277   4.081  0.3434  1.4143 -0.4035
   76VAL     HA 1157   2.755   5.238   4.347 -0.5328  0.0435 -0.1784
   76VAL     HB 1158   2.900   5.107   4.110  0.7766  0.0259  0.0896
   76VAL   HG11 1159   2.964   5.126   4.405  0.7697  1.5040  0.3925
   76VAL   HG12 1160   3.044   5.018   4.296  0.4896  1.3016  1.5569
   76VAL   HG13 1161   3.057   5.177   4.256  0.6998 -0.5980  0.5576
   76VAL   HG21 1162   2.849   4.906   4.214  0.7508  0.3051  0.7362
   76VAL   HG22 1163   2.730   4.984   4.332  0.3971  1.5152 -0.6880
   76VAL   HG23 1164   2.699   4.990   4.157 -0.1965  0.9779 -0.1865
   77PRO      N 1165   2.882   5.466   4.307  0.4415  0.5625 -0.8673
   77PRO     CA 1166   2.978   5.573   4.299  0.1807  0.6654  0.7436
   77PRO      C 1167   3.117   5.530   4.349 -0.1263 -0.2114 -0.0200
   77PRO      O 1168   3.124   5.495   4.466  0.5090 -0.2150  0.1573
   77PRO     CB 1169   2.925   5.690   4.371  0.6599  0.1716 -0.0651
   77PRO     CG 1170   2.832   5.628   4.479 -0.0417  0.0012  0.9781
   77PRO     CD 1171   2.790   5.495   4.415 -0.6128 -0.4131  1.1920
   77PRO     HA 1172   2.990   5.587   4.192 -0.0150 -0.4224  0.5513
   77PRO    HB2 1173   3.008   5.743   4.418  1.0926 -0.5269 -0.0085
   77PRO    HB3 1174   2.867   5.746   4.298  0.2615 -0.5941 -0.3626
   77PRO    HG2 1175   2.893   5.603   4.566  1.3322  0.9497  0.3563
   77PRO    HG3 1176   2.756   5.701   4.506 -1.1465  0.0789 -1.6639
   77PRO    HD2 1177   2.780   5.412   4.485  1.2235 -1.1087  0.7536
   77PRO    HD3 1178   2.692   5.504   4.368 -0.1171 -0.6362  0.0599
   78TYR      N 1179   3.223   5.559   4.275  0.0641  0.4800  0.1365
   78TYR     CA 1180   3.358   5.534   4.314 -0.6067 -0.4272  0.5002
   78TYR      C 1181   3.447   5.661   4.341  0.1703  0.4516  0.3782
   78TYR      O 1182   3.392   5.775   4.336 -0.6317  0.9045  0.4452
   78TYR     CB 1183   3.420   5.443   4.215  0.3118  1.3087  0.6986
   78TYR     CG 1184   3.367   5.294   4.207  0.3889 -1.2034  0.2571
   78TYR    CD1 1185   3.404   5.207   4.305 -0.0530  0.4512  0.1818
   78TYR    CD2 1186   3.288   5.252   4.099  0.5808 -0.7200 -0.7338
   78TYR    CE1 1187   3.356   5.069   4.293 -1.2421 -0.5056 -0.4716
   78TYR    CE2 1188   3.251   5.119   4.086  0.8660  0.0326  0.1593
   78TYR     CZ 1189   3.290   5.024   4.182  0.1467  0.5200  1.1532
   78TYR     OH 1190   3.261   4.886   4.177 -0.4567 -0.5449 -0.3659
   78TYR      H 1191   3.208   5.596   4.182 -0.4554  0.2815  0.1337
   78TYR     HA 1192   3.365   5.476   4.406 -2.2925 -1.5360  0.0254
   78TYR    HB2 1193   3.413   5.488   4.116 -1.0555 -0.3710 -0.0954
   78TYR    HB3 1194   3.527   5.438   4.232  0.3448 -0.1287  0.3037
   78TYR    HD1 1195   3.473   5.239   4.381  0.8239 -0.2203 -0.2898
   78TYR    HD2 1196   3.259   5.326   4.026  0.6943 -1.0372 -1.1010
   78TYR    HE1 1197   3.395   5.003   4.370  0.4018  0.9877  0.1126
   78TYR    HE2 1198   3.192   5.087   4.002  0.4969  0.2177  0.3426
   78TYR     HH 1199   3.291   4.846   4.259  0.2781  0.6391 -0.0071
   79THR      N 1200   3.578   5.642   4.362 -0.3770 -0.5326 -0.0361
   79THR     CA 1201   3.676   5.745   4.387  0.5867  0.0351  0.9547
   79THR      C 1202   3.685   5.849   4.273  0.5860  0.4890  0.3829
   79THR      O 1203   3.710   5.960   4.311 -0.0219 -0.0806  0.1286
   79THR     CB 1204   3.818   5.692   4.399 -0.7901  0.3071 -0.5001
   79THR    OG1 1205   3.823   5.615   4.515 -0.1392  0.1818 -0.0181
   79THR    CG2 1206   3.931   5.796   4.399  0.5563  0.6682 -0.1191
   79THR      H 1207   3.620   5.550   4.363 -0.0005 -0.3773  0.9456
   79THR     HA 1208   3.647   5.807   4.472 -0.2674 -0.0459  0.7396
   79THR     HB 1209   3.834   5.626   4.314  0.2103  0.3171 -0.3391
   79THR    HG1 1210   3.776   5.534   4.494 -0.1194 -0.0624  0.8032
   79THR   HG21 1211   4.027   5.750   4.422 -0.3957 -1.6982 -0.3436
   79THR   HG22 1212   3.938   5.855   4.308 -0.2130 -0.0252 -0.6493
   79THR   HG23 1213   3.911   5.870   4.477 -0.0539  0.7354 -0.3280
   80GLN      N 1214   3.655   5.825   4.143  0.1529 -0.0487 -0.6930
   80GLN     CA 1215   3.663   5.923   4.033  0.7584  0.2756 -0.8797
   80GLN      C 1216   3.545   5.916   3.939 -0.9656 -1.4855  0.6831
   80GLN      O 1217   3.501   6.026   3.902 -0.0400  0.4719  0.0474
   80GLN     CB 1218   3.796   5.895   3.968 -0.3290 -0.0274  0.8595
   80GLN     CG 1219   3.822   5.972   3.842  1.0244  0.2533  0.6130
   80GLN     CD 1220   3.864   6.111   3.856 -0.6672  0.3637  0.5633
   80GLN    OE1 1221   3.793   6.206   3.836 -0.4002 -0.2651  0.2792
   80GLN    NE2 1222   3.989   6.138   3.881  0.4609  0.0499 -0.2019
   80GLN      H 1223   3.640   5.731   4.111  0.5290 -0.3083 -0.1346
   80GLN     HA 1224   3.662   6.024   4.075  0.1922 -0.3119  0.6401
   80GLN    HB2 1225   3.868   5.929   4.043 -0.0829 -0.5660  0.8781
   80GLN    HB3 1226   3.814   5.788   3.958  0.2295  0.1723 -1.9145
   80GLN    HG2 1227   3.903   5.916   3.794  0.8956  0.9502 -0.5025
   80GLN    HG3 1228   3.737   5.953   3.775  0.1876  0.3763  1.5990
   80GLN   HE21 1229   4.024   6.233   3.884  2.2051 -0.5271  0.1207
   80GLN   HE22 1230   4.050   6.060   3.899 -0.2879 -0.0962  2.6227
   81GLY      N 1231   3.501   5.804   3.891 -0.1555  0.4900  0.2901
   81GLY     CA 1232   3.379   5.777   3.811  0.8556 -0.8850 -0.0577
   81GLY      C 1233   3.254   5.723   3.887  0.0542 -0.9456  0.2981
   81GLY      O 1234   3.247   5.726   4.012  0.4240  0.2007 -0.4197
   81GLY      H 1235   3.562   5.725   3.902 -0.1636  0.4516  0.0741
   81GLY    HA2 1236   3.350   5.868   3.758  1.0038 -0.8352 -0.0572
   81GLY    HA3 1237   3.402   5.702   3.737  0.4983 -0.1488 -0.9519
   82LYS      N 1238   3.153   5.667   3.821 -0.2238  0.8415 -0.1673
   82LYS     CA 1239   3.034   5.605   3.869 -0.4396  0.6251  0.6466
   82LYS      C 1240   2.962   5.521   3.763 -0.0026  0.3956 -0.1680
   82LYS      O 1241   2.992   5.535   3.645 -1.0041 -0.1755  0.8086
   82LYS     CB 1242   2.936   5.708   3.926  0.5291 -0.2475  0.0654
   82LYS     CG 1243   2.887   5.817   3.837  0.2207 -0.4384  1.3185
   82LYS     CD 1244   2.774   5.904   3.893  0.1355 -0.8182 -0.0613
   82LYS     CE 1245   2.746   6.029   3.803  0.4664 -0.3312  0.7125
   82LYS     NZ 1246   2.660   6.014   3.685 -0.4610 -0.0709 -0.0237
   82LYS      H 1247   3.156   5.663   3.720 -0.8840 -0.1228 -0.1724
   82LYS     HA 1248   3.067   5.544   3.953 -0.0909  0.7692  0.6165
   82LYS    HB2 1249   2.854   5.652   3.973  0.7066 -0.6037 -0.0425
   82LYS    HB3 1250   2.978   5.770   4.005 -0.5907  1.3110 -0.4487
   82LYS    HG2 1251   2.967   5.876   3.793 -1.2778  0.1179 -1.0485
   82LYS    HG3 1252   2.849   5.761   3.751 -0.3980 -0.5236  1.6332
   82LYS    HD2 1253   2.688   5.840   3.910  0.3463 -0.8150  1.1963
   82LYS    HD3 1254   2.798   5.950   3.989 -1.8569  0.6336 -0.1376
   82LYS    HE2 1255   2.695   6.093   3.874 -0.1907 -0.4274  0.3418
   82LYS    HE3 1256   2.836   6.080   3.769 -0.3832  0.4423 -0.5003
   82LYS    HZ1 1257   2.566   6.002   3.721  0.1542 -0.1811  1.7604
   82LYS    HZ2 1258   2.659   6.088   3.617 -1.3009  1.2078  1.2509
   82LYS    HZ3 1259   2.678   5.925   3.641  0.4207 -0.3836  0.8929
   83TRP      N 1260   2.867   5.431   3.802 -0.2467 -0.5383 -0.8817
   83TRP     CA 1261   2.788   5.350   3.711  0.4604 -0.3708 -0.7276
   83TRP      C 1262   2.655   5.306   3.776 -0.0968 -0.3089  0.5763
   83TRP      O 1263   2.638   5.306   3.894 -0.7579  0.3754 -0.4133
   83TRP     CB 1264   2.865   5.242   3.644 -0.0020 -0.3295  0.5828
   83TRP     CG 1265   2.897   5.127   3.725  0.3315  1.1866  0.0992
   83TRP    CD1 1266   3.021   5.110   3.772 -0.1475 -0.1919  0.3336
   83TRP    CD2 1267   2.818   5.006   3.771  0.0857 -0.5165  0.7792
   83TRP    NE1 1268   3.031   4.978   3.815  0.4319  0.1313 -0.1323
   83TRP    CE2 1269   2.909   4.915   3.825  0.3829 -0.1130 -0.9792
   83TRP    CE3 1270   2.686   4.964   3.742  0.5140  0.2561 -0.8720
   83TRP    CZ2 1271   2.870   4.789   3.859 -0.5132  0.3181 -0.2979
   83TRP    CZ3 1272   2.645   4.840   3.791 -0.5314  0.2223  0.2968
   83TRP    CH2 1273   2.736   4.749   3.850 -0.8878  0.1710 -0.5689
   83TRP      H 1274   2.838   5.421   3.898  0.3150  0.4932 -0.5709
   83TRP     HA 1275   2.758   5.421   3.634  0.1376 -0.3134 -0.5486
   83TRP    HB2 1276   2.804   5.214   3.558  0.6255 -0.1612  0.0635
   83TRP    HB3 1277   2.961   5.285   3.614 -0.0364 -0.6667 -0.0271
   83TRP    HD1 1278   3.101   5.180   3.753 -0.0375 -0.3064  0.3712
   83TRP    HE1 1279   3.117   4.930   3.837 -0.2938 -1.6964 -0.9053
   83TRP    HE3 1280   2.612   5.025   3.693 -0.7494 -0.7994 -0.3896
   83TRP    HZ2 1281   2.945   4.715   3.886  0.2571  1.2357  0.1890
   83TRP    HZ3 1282   2.550   4.795   3.767 -0.3067 -0.8347  1.2451
   83TRP    HH2 1283   2.713   4.646   3.874  1.0670 -0.2680 -0.3008
   84GLU      N 1284   2.562   5.262   3.683 -0.2786 -1.0542 -0.9004
   84GLU     CA 1285   2.421   5.224   3.706  0.8131  0.4608  0.2026
   84GLU      C 1286   2.371   5.103   3.622  0.5432 -0.4092  0.1927
   84GLU      O 1287   2.395   5.096   3.499 -0.1077  0.2448  0.2171
   84GLU     CB 1288   2.324   5.347   3.703  0.2415  0.0749  0.3397
   84GLU     CG 1289   2.179   5.314   3.726  0.6704  1.1190  0.2279
   84GLU     CD 1290   2.087   5.436   3.757 -0.4163  0.0801  0.5021
   84GLU    OE1 1291   2.021   5.434   3.861 -0.0138 -0.0340  0.4026
   84GLU    OE2 1292   2.096   5.534   3.687 -0.6416 -0.1128  0.4279
   84GLU      H 1293   2.595   5.269   3.588  1.1397 -1.6103 -0.4983
   84GLU     HA 1294   2.409   5.184   3.806 -0.0337 -0.8870 -0.3769
   84GLU    HB2 1295   2.359   5.410   3.784  1.5341  0.4891 -0.4904
   84GLU    HB3 1296   2.332   5.385   3.601 -0.4195 -1.1023 -0.1964
   84GLU    HG2 1297   2.146   5.265   3.634  1.6545  0.7733  0.0405
   84GLU    HG3 1298   2.172   5.244   3.808 -0.5713  0.7169 -0.1731
   85GLY      N 1299   2.291   5.010   3.679  1.0276 -0.3433  0.0875
   85GLY     CA 1300   2.261   4.890   3.604  0.2280 -0.0986 -0.7024
   85GLY      C 1301   2.161   4.797   3.670  0.0254 -0.2201 -0.5793
   85GLY      O 1302   2.081   4.841   3.755  0.2873 -0.7127  0.1976
   85GLY      H 1303   2.252   5.021   3.772 -0.2653 -0.1263 -0.4436
   85GLY    HA2 1304   2.230   4.915   3.502  0.6790  0.4137 -0.7229
   85GLY    HA3 1305   2.351   4.836   3.575  0.3297 -0.5020  0.3202
   86GLU      N 1306   2.154   4.676   3.615 -0.7041 -0.4944 -0.1510
   86GLU     CA 1307   2.052   4.575   3.638 -0.3082  0.9167 -0.0855
   86GLU      C 1308   2.115   4.438   3.666  0.2153 -0.3425 -1.0411
   86GLU      O 1309   2.203   4.387   3.597 -0.2399 -0.6618 -0.3136
   86GLU     CB 1310   1.964   4.574   3.512  0.1877  0.2647 -0.4159
   86GLU     CG 1311   1.893   4.699   3.474  0.1063  0.7141  0.1921
   86GLU     CD 1312   1.819   4.692   3.340  0.6096 -0.0099 -0.4898
   86GLU    OE1 1313   1.869   4.629   3.243  1.6721 -0.2764 -0.6496
   86GLU    OE2 1314   1.709   4.751   3.325 -0.2829  0.3597  0.2500
   86GLU      H 1315   2.217   4.666   3.537 -1.2313  1.7858 -1.0398
   86GLU     HA 1316   1.995   4.610   3.724 -0.0602 -0.2499  0.5919
   86GLU    HB2 1317   2.029   4.538   3.433  0.8271 -0.4279  0.3807
   86GLU    HB3 1318   1.890   4.495   3.532  0.4527  0.3306  1.0721
   86GLU    HG2 1319   1.824   4.716   3.556  0.3380  0.2154  0.5021
   86GLU    HG3 1320   1.969   4.777   3.469 -0.5308  1.3247 -0.3216
   87LEU      N 1321   2.069   4.372   3.777 -0.2032 -0.6152  0.3286
   87LEU     CA 1322   2.127   4.248   3.827 -0.7920  0.4949 -0.4020
   87LEU      C 1323   2.066   4.129   3.770 -0.0852 -0.3353  0.7805
   87LEU      O 1324   1.942   4.118   3.750 -0.3117 -0.1289  0.6865
   87LEU     CB 1325   2.129   4.250   3.985  0.0076  0.5247  0.3348
   87LEU     CG 1326   2.191   4.372   4.047 -0.1933  0.0899  0.1645
   87LEU    CD1 1327   2.160   4.359   4.199 -0.5745 -0.3754  1.4532
   87LEU    CD2 1328   2.341   4.388   4.019 -0.2240  0.0240 -0.5126
   87LEU      H 1329   2.000   4.418   3.836 -0.1448  0.6449 -0.5105
   87LEU     HA 1330   2.232   4.249   3.798 -0.6855  1.7817 -0.0858
   87LEU    HB2 1331   2.026   4.240   4.018 -0.1431  0.3073 -0.1839
   87LEU    HB3 1332   2.164   4.154   4.024 -0.6447 -0.3332 -1.0371
   87LEU     HG 1333   2.132   4.457   4.014 -0.2923  0.4758  1.2399
   87LEU   HD11 1334   2.053   4.350   4.220 -0.7768  0.7126  1.0462
   87LEU   HD12 1335   2.220   4.281   4.245 -0.0002 -0.3917  0.7124
   87LEU   HD13 1336   2.186   4.459   4.236 -0.8845  0.5040 -0.4798
   87LEU   HD21 1337   2.368   4.425   3.920  1.9011 -0.4005 -0.1951
   87LEU   HD22 1338   2.397   4.450   4.090 -0.4047 -0.6643  0.2578
   87LEU   HD23 1339   2.376   4.286   4.032 -0.8059 -0.1707 -0.4375
   88GLY      N 1340   2.152   4.032   3.738  0.0853 -0.1277  0.2750
   88GLY     CA 1341   2.126   3.903   3.664  0.3828  0.1328 -0.4486
   88GLY      C 1342   2.238   3.797   3.688  0.6075  0.7062 -0.6721
   88GLY      O 1343   2.337   3.836   3.749 -0.3698  0.2339  0.2794
   88GLY      H 1344   2.244   4.033   3.780  0.9082 -0.5606 -1.3214
   88GLY    HA2 1345   2.036   3.860   3.709 -0.1590  1.2957 -0.3388
   88GLY    HA3 1346   2.127   3.916   3.556  0.5544  1.3704 -0.3217
   89THR      N 1347   2.223   3.668   3.652  0.1891 -0.8013  0.0164
   89THR     CA 1348   2.332   3.568   3.639  0.6763 -0.2910  0.4873
   89THR      C 1349   2.326   3.500   3.500 -0.4350  0.0415 -0.8276
   89THR      O 1350   2.220   3.466   3.456  0.4705 -0.0966  0.0745
   89THR     CB 1351   2.318   3.471   3.759 -0.1285  0.0428 -0.1614
   89THR    OG1 1352   2.420   3.373   3.750  0.5436 -0.5689  0.9220
   89THR    CG2 1353   2.186   3.390   3.769  0.1950 -0.4944 -0.0290
   89THR      H 1354   2.132   3.647   3.613 -0.1980  0.3226  0.2607
   89THR     HA 1355   2.430   3.615   3.642  0.4308  0.4189 -0.9861
   89THR     HB 1356   2.326   3.525   3.853 -0.6504 -0.1258 -0.0173
   89THR    HG1 1357   2.504   3.406   3.716  0.5638 -2.1730 -0.9389
   89THR   HG21 1358   2.184   3.330   3.678 -1.2283 -0.9129  0.2286
   89THR   HG22 1359   2.185   3.324   3.855 -2.4628 -0.5907  0.0444
   89THR   HG23 1360   2.097   3.453   3.771  0.4114 -0.1968  0.5703
   90ASP      N 1361   2.443   3.473   3.443 -0.8815  0.3878  0.1989
   90ASP     CA 1362   2.466   3.401   3.318 -0.4855  0.6277 -0.1575
   90ASP      C 1363   2.585   3.304   3.331 -0.6392 -0.3339  0.0545
   90ASP      O 1364   2.663   3.314   3.428  0.5108 -0.1308 -0.3031
   90ASP     CB 1365   2.478   3.506   3.208 -0.3367  0.4089  0.9348
   90ASP     CG 1366   2.454   3.441   3.072  0.3364  0.1205  0.2503
   90ASP    OD1 1367   2.433   3.317   3.058 -0.4029 -0.4751  0.3208
   90ASP    OD2 1368   2.448   3.516   2.969  0.6600  0.6358  0.1677
   90ASP      H 1369   2.532   3.499   3.484  0.0689 -0.7878 -0.9611
   90ASP     HA 1370   2.388   3.331   3.288 -0.3438  0.1428  0.5593
   90ASP    HB2 1371   2.404   3.586   3.219  0.1461  1.3266 -1.4070
   90ASP    HB3 1372   2.578   3.548   3.210 -0.4560  0.9449 -0.8803
   91LEU      N 1373   2.611   3.211   3.237  0.5759  0.7512  0.4244
   91LEU     CA 1374   2.721   3.111   3.241 -0.5784 -0.5848  0.8221
   91LEU      C 1375   2.855   3.184   3.193  0.9057  0.4869  1.4839
   91LEU      O 1376   2.850   3.241   3.085 -0.0472  0.2557 -0.2689
   91LEU     CB 1377   2.690   2.985   3.153 -0.3463 -0.0584 -0.2354
   91LEU     CG 1378   2.582   2.892   3.207 -0.4624  0.1640  0.8278
   91LEU    CD1 1379   2.587   2.759   3.133  0.0300  0.5215  0.2567
   91LEU    CD2 1380   2.591   2.858   3.346 -0.2105  1.2192  0.1938
   91LEU      H 1381   2.543   3.206   3.162  0.2685  1.1135  0.6716
   91LEU     HA 1382   2.725   3.090   3.348 -1.6684  1.0608  1.2763
   91LEU    HB2 1383   2.661   3.011   3.052  0.1140  0.0489 -0.3434
   91LEU    HB3 1384   2.775   2.919   3.139  0.3179  1.0251 -1.7508
   91LEU     HG 1385   2.482   2.933   3.186 -1.1882 -1.5818  0.5665
   91LEU   HD11 1386   2.503   2.705   3.175  0.2352  0.3475  0.4450
   91LEU   HD12 1387   2.569   2.757   3.025 -0.4633 -1.2028  0.3123
   91LEU   HD13 1388   2.679   2.704   3.154 -0.2900  0.2000  0.8835
   91LEU   HD21 1389   2.688   2.825   3.384 -1.2276 -1.9668  0.6214
   91LEU   HD22 1390   2.562   2.948   3.400 -1.5192  0.6962  0.4473
   91LEU   HD23 1391   2.517   2.782   3.374  0.7842  0.4287  0.8531
   92VAL      N 1392   2.963   3.169   3.256 -0.8340 -0.2877 -1.1351
   92VAL     CA 1393   3.100   3.226   3.219 -0.0135 -0.1683  0.5817
   92VAL      C 1394   3.220   3.125   3.222  0.4896  0.2387 -1.3410
   92VAL      O 1395   3.218   3.026   3.305 -0.5728  0.3804  0.1101
   92VAL     CB 1396   3.126   3.344   3.308 -0.8845 -1.2411  0.1091
   92VAL    CG1 1397   3.012   3.453   3.324 -0.4215  0.1195  0.5695
   92VAL    CG2 1398   3.171   3.315   3.458  0.5591 -0.3412  2.4202
   92VAL      H 1399   2.954   3.117   3.342  2.0285  0.6532  0.0026
   92VAL     HA 1400   3.101   3.260   3.115  0.2116  0.3028  0.7333
   92VAL     HB 1401   3.212   3.398   3.269 -1.0287 -0.1927  1.1009
   92VAL   HG11 1402   3.038   3.545   3.376  0.2378  0.5487 -0.4440
   92VAL   HG12 1403   2.980   3.480   3.223  0.1111 -0.6113  0.1915
   92VAL   HG13 1404   2.930   3.410   3.381 -0.6031 -0.6212 -0.2160
   92VAL   HG21 1405   3.262   3.257   3.445  0.3985 -0.2121 -0.8463
   92VAL   HG22 1406   3.183   3.414   3.503 -1.5711  1.5406 -0.4401
   92VAL   HG23 1407   3.081   3.270   3.501 -1.1488  0.2591 -0.0770
   93SER      N 1408   3.317   3.142   3.137  0.0492 -0.0382 -0.0189
   93SER     CA 1409   3.447   3.069   3.120  0.6016  0.7460 -0.0848
   93SER      C 1410   3.560   3.164   3.090 -0.1393 -0.1417 -0.1750
   93SER      O 1411   3.547   3.277   3.030 -0.0446  0.8191  0.2877
   93SER     CB 1412   3.432   2.946   3.027  0.6066  0.2829  1.0170
   93SER     OG 1413   3.533   2.853   3.033 -0.1777  1.0891 -0.1048
   93SER      H 1414   3.294   3.209   3.066  1.2607  1.2039  0.6685
   93SER     HA 1415   3.469   3.022   3.216  0.0715  1.9895  0.6939
   93SER    HB2 1416   3.338   2.898   3.053 -0.4118  1.4536 -0.1847
   93SER    HB3 1417   3.421   2.973   2.922 -0.3951  0.3944  1.1320
   93SER     HG 1418   3.496   2.792   3.096 -1.1280  0.4647 -1.1862
   94ILE      N 1419   3.680   3.130   3.137 -0.0052  0.0411 -0.0952
   94ILE     CA 1420   3.804   3.198   3.098  0.6281  0.0163  0.2772
   94ILE      C 1421   3.882   3.109   2.996  0.4967  0.1702 -0.3202
   94ILE      O 1422   3.946   3.007   3.031 -0.2418 -0.3153  0.5881
   94ILE     CB 1423   3.892   3.237   3.217 -0.2415 -0.2709 -0.1105
   94ILE    CG1 1424   3.824   3.331   3.325 -0.1802  0.2350 -0.7452
   94ILE    CG2 1425   4.023   3.301   3.166 -0.3136  0.2242 -0.1681
   94ILE    CD1 1426   3.898   3.359   3.458  0.9109  0.0525  0.3204
   94ILE      H 1427   3.689   3.045   3.190  1.5113 -0.1193 -0.5108
   94ILE     HA 1428   3.776   3.290   3.048 -0.4370 -0.2298  0.3787
   94ILE     HB 1429   3.918   3.143   3.266 -0.1021 -0.4410 -0.5049
   94ILE   HG12 1430   3.820   3.433   3.287  0.7508  0.4762 -0.2758
   94ILE   HG13 1431   3.732   3.288   3.364 -0.4145  1.2904 -0.0236
   94ILE   HG21 1432   4.093   3.320   3.247 -0.2468  1.4970 -0.4799
   94ILE   HG22 1433   4.075   3.229   3.102 -0.2330  0.4344 -0.3400
   94ILE   HG23 1434   4.004   3.382   3.095  1.6501  0.4204 -0.5878
   94ILE   HD11 1435   3.899   3.257   3.496 -1.2592 -0.6997 -1.2187
   94ILE   HD12 1436   3.996   3.405   3.446  0.9275  0.1735  0.8638
   94ILE   HD13 1437   3.832   3.413   3.525 -0.5426 -0.6397 -0.4653
   95PRO      N 1438   3.880   3.147   2.867 -0.4404  0.0660  0.4568
   95PRO     CA 1439   3.947   3.071   2.765 -0.2266 -0.2368  0.6715
   95PRO      C 1440   4.085   3.025   2.796 -0.0374 -0.2029  0.0360
   95PRO      O 1441   4.120   2.907   2.782  0.3322 -0.3233 -0.0340
   95PRO     CB 1442   3.942   3.153   2.635  0.1419 -0.1333  0.1162
   95PRO     CG 1443   3.857   3.282   2.665  0.5214 -0.0896 -0.3041
   95PRO     CD 1444   3.801   3.251   2.808  0.0804 -0.1339 -0.1872
   95PRO     HA 1445   3.887   2.981   2.745 -0.8776  0.4269 -0.6632
   95PRO    HB2 1446   4.043   3.167   2.597 -0.2857 -0.4884 -1.2609
   95PRO    HB3 1447   3.892   3.091   2.560  0.5686 -0.4976  0.1244
   95PRO    HG2 1448   3.929   3.364   2.671  0.9805 -0.5302  0.3487
   95PRO    HG3 1449   3.776   3.305   2.596  0.2138 -0.8641 -0.2208
   95PRO    HD2 1450   3.814   3.343   2.864 -0.5213  0.0415 -0.3248
   95PRO    HD3 1451   3.695   3.229   2.808  0.1985 -0.7283 -0.2977
   96HIS      N 1452   4.170   3.117   2.845 -1.0076 -0.2207 -0.4329
   96HIS     CA 1453   4.308   3.074   2.885 -0.6865 -0.8069 -0.1690
   96HIS      C 1454   4.312   3.065   3.040  0.3418  1.2427 -0.7864
   96HIS      O 1455   4.370   3.142   3.115  0.3889  0.0898  0.5643
   96HIS     CB 1456   4.401   3.187   2.824 -0.6471  0.9289  0.5812
   96HIS     CG 1457   4.396   3.184   2.670 -0.4804 -0.0449 -0.8371
   96HIS    ND1 1458   4.478   3.109   2.586 -0.4200  0.3618  0.3556
   96HIS    CD2 1459   4.323   3.270   2.587 -0.1262  0.5370 -0.3406
   96HIS    CE1 1460   4.459   3.156   2.459  0.4221 -0.0213  0.9226
   96HIS    NE2 1461   4.360   3.244   2.457 -0.6405 -0.4280 -0.2518
   96HIS      H 1462   4.135   3.210   2.867  0.6497  0.2831  0.3735
   96HIS     HA 1463   4.338   2.980   2.838 -0.5995 -0.6051 -0.5272
   96HIS    HB2 1464   4.376   3.281   2.872  0.0382  0.8448  1.1340
   96HIS    HB3 1465   4.499   3.150   2.851 -0.2781 -0.7289 -2.2384
   96HIS    HD1 1466   4.544   3.037   2.612 -0.7437 -0.1474 -0.1978
   96HIS    HD2 1467   4.238   3.334   2.607  0.1624  1.3262 -1.4293
   96HIS    HE1 1468   4.504   3.112   2.372 -0.0703  0.5257  0.3777
   96HIS    HE2 1469   4.314   3.290   2.380 -0.5745  0.7678  0.3608
   97GLY      N 1470   4.231   2.972   3.098 -0.1555 -0.1186 -0.3920
   97GLY     CA 1471   4.190   2.957   3.244 -0.8323 -0.4517  0.9031
   97GLY      C 1472   4.203   2.816   3.287  0.2578  0.1336 -1.3991
   97GLY      O 1473   4.269   2.734   3.227 -0.5049 -0.4403 -0.5860
   97GLY      H 1474   4.170   2.918   3.039  0.2682 -1.1502  0.0614
   97GLY    HA2 1475   4.251   3.024   3.305 -0.0135 -0.1504 -0.1810
   97GLY    HA3 1476   4.085   2.984   3.255 -0.4478  1.5594  0.5279
   98PRO      N 1477   4.130   2.775   3.404  0.1569 -0.1260 -0.0932
   98PRO     CA 1478   4.142   2.637   3.459  0.2958 -0.0461 -0.0480
   98PRO      C 1479   4.043   2.541   3.398  0.9585  1.4701  0.2618
   98PRO      O 1480   4.005   2.436   3.460 -0.3607 -0.2753  0.9735
   98PRO     CB 1481   4.124   2.648   3.609 -0.5633 -0.0498  0.4334
   98PRO     CG 1482   4.026   2.764   3.620 -0.3555  0.0805 -0.1762
   98PRO     CD 1483   4.066   2.855   3.502  0.2057 -0.4493  0.7574
   98PRO     HA 1484   4.238   2.590   3.441 -0.0385 -0.7784  0.0276
   98PRO    HB2 1485   4.089   2.560   3.663  1.1084 -1.3189 -0.3646
   98PRO    HB3 1486   4.219   2.678   3.653 -0.3855 -0.6306  0.4724
   98PRO    HG2 1487   3.921   2.735   3.622 -0.4540  0.4282 -0.1432
   98PRO    HG3 1488   4.054   2.821   3.709 -0.6714  0.1217 -0.1006
   98PRO    HD2 1489   3.976   2.905   3.466  0.1397 -1.2206 -0.2180
   98PRO    HD3 1490   4.140   2.933   3.523 -0.1797  0.1508 -0.0308
   99ASN      N 1491   3.995   2.561   3.270 -0.0842  0.1176 -0.0274
   99ASN     CA 1492   3.921   2.462   3.189 -0.1994 -1.2645  0.1867
   99ASN      C 1493   3.782   2.430   3.247 -0.6159  0.4383 -0.1161
   99ASN      O 1494   3.747   2.312   3.255  0.0304 -0.6499 -0.4743
   99ASN     CB 1495   4.006   2.342   3.152 -0.1489  0.6573  0.3026
   99ASN     CG 1496   4.127   2.370   3.060  0.3479 -0.0070 -0.3757
   99ASN    OD1 1497   4.174   2.478   3.043 -0.3966 -0.1211  0.6320
   99ASN    ND2 1498   4.173   2.273   2.982 -0.7259  0.5480  0.4406
   99ASN      H 1499   4.019   2.647   3.224  1.1075 -0.7575 -1.1705
   99ASN     HA 1500   3.905   2.505   3.090  1.5731 -0.3665  0.2089
   99ASN    HB2 1501   4.043   2.287   3.238 -0.4036  0.4528  0.2816
   99ASN    HB3 1502   3.947   2.263   3.106  0.0855  0.6271  0.0443
   99ASN   HD21 1503   4.253   2.295   2.925 -1.1496 -0.0303 -0.4355
   99ASN   HD22 1504   4.148   2.178   3.005 -0.2870  0.7181  1.7892
  100VAL      N 1505   3.700   2.526   3.282  0.4115  0.0778  0.7420
  100VAL     CA 1506   3.570   2.505   3.345 -0.2723  0.2134  0.1784
  100VAL      C 1507   3.474   2.616   3.305 -0.6025 -0.0181 -0.9454
  100VAL      O 1508   3.506   2.722   3.259 -0.4568 -0.7979 -0.4562
  100VAL     CB 1509   3.591   2.503   3.496  0.6076  0.4892 -0.2614
  100VAL    CG1 1510   3.652   2.371   3.550  0.6724 -0.1259 -0.1096
  100VAL    CG2 1511   3.669   2.622   3.553  0.1790 -0.3531 -0.2062
  100VAL      H 1512   3.722   2.620   3.252  3.3606 -0.9858 -1.4245
  100VAL     HA 1513   3.527   2.413   3.306  1.0932 -0.1068 -0.7026
  100VAL     HB 1514   3.489   2.500   3.535  0.6383 -1.0833 -0.1966
  100VAL   HG11 1515   3.608   2.282   3.506  2.5902 -1.2118 -0.0763
  100VAL   HG12 1516   3.756   2.384   3.521  0.1516  0.7449 -1.8377
  100VAL   HG13 1517   3.634   2.357   3.657  0.8840  0.3408 -0.0066
  100VAL   HG21 1518   3.681   2.616   3.662  0.5965 -1.2942 -0.2843
  100VAL   HG22 1519   3.769   2.619   3.512 -0.2685 -1.8333 -1.3499
  100VAL   HG23 1520   3.621   2.715   3.522  0.2741 -0.0934  0.3895
  101THR      N 1521   3.343   2.589   3.329 -0.0714 -0.8853  0.3789
  101THR     CA 1522   3.242   2.694   3.324  0.7356 -0.7322 -0.2064
  101THR      C 1523   3.190   2.714   3.469  0.3783 -0.0948 -0.3975
  101THR      O 1524   3.183   2.622   3.548  0.0191  0.5921  0.4855
  101THR     CB 1525   3.124   2.662   3.241 -0.5780  0.4768 -0.3650
  101THR    OG1 1526   3.166   2.685   3.106  0.0679 -0.1910  0.7619
  101THR    CG2 1527   2.997   2.748   3.264 -0.9411  0.1346  0.4156
  101THR      H 1528   3.312   2.499   3.363 -0.7088 -0.7867  0.0794
  101THR     HA 1529   3.287   2.790   3.299  0.6717 -0.5675  0.2851
  101THR     HB 1530   3.095   2.558   3.252  1.4040 -0.1296 -0.1943
  101THR    HG1 1531   3.232   2.618   3.088 -0.7486 -1.2037  1.3136
  101THR   HG21 1532   2.929   2.717   3.185 -0.6110  0.5496 -0.0455
  101THR   HG22 1533   2.953   2.720   3.359 -0.1804 -0.6211  0.5752
  101THR   HG23 1534   3.026   2.853   3.261  0.1843 -0.1505  0.2971
  102VAL      N 1535   3.148   2.835   3.501  0.6448 -0.8663  0.0713
  102VAL     CA 1536   3.084   2.872   3.628  0.3330  0.3596  0.8462
  102VAL      C 1537   2.956   2.954   3.599 -0.0253  0.2153 -0.2305
  102VAL      O 1538   2.973   3.050   3.519  0.5363  0.2868 -0.3318
  102VAL     CB 1539   3.175   2.955   3.721 -0.1038 -0.3821  0.2153
  102VAL    CG1 1540   3.120   3.004   3.849 -0.4935 -0.0345 -0.0881
  102VAL    CG2 1541   3.310   2.897   3.739 -1.2800  0.5807 -1.0717
  102VAL      H 1542   3.163   2.910   3.435 -0.4193 -0.9308 -0.2819
  102VAL     HA 1543   3.056   2.783   3.684  0.9508 -0.1941  0.3157
  102VAL     HB 1544   3.202   3.048   3.670  0.5205 -0.4393  0.4264
  102VAL   HG11 1545   3.110   2.922   3.920 -0.5500  0.3867  0.4025
  102VAL   HG12 1546   3.189   3.074   3.896 -0.7026  0.4919 -0.5321
  102VAL   HG13 1547   3.026   3.059   3.842 -0.5344  0.1690  1.4849
  102VAL   HG21 1548   3.363   2.894   3.644 -0.0759  0.6620 -0.4304
  102VAL   HG22 1549   3.367   2.957   3.810 -0.1996 -0.6000 -0.8627
  102VAL   HG23 1550   3.307   2.794   3.777  0.2798  0.7597 -0.3243
  103ARG      N 1551   2.833   2.930   3.655  0.5845  0.3343 -0.2727
  103ARG     CA 1552   2.716   3.026   3.666 -0.1739 -0.4174  0.0531
  103ARG      C 1553   2.753   3.131   3.764 -0.6351  0.5746 -0.1460
  103ARG      O 1554   2.776   3.090   3.876 -0.6261 -0.2879  0.2722
  103ARG     CB 1555   2.586   2.950   3.701  0.1439  0.4130 -1.0005
  103ARG     CG 1556   2.457   3.031   3.694  0.2599 -1.4015 -0.0056
  103ARG     CD 1557   2.334   2.964   3.740  1.1543  1.3947 -0.1865
  103ARG     NE 1558   2.309   2.828   3.683  0.1781 -0.7795 -1.2096
  103ARG     CZ 1559   2.255   2.813   3.567  0.4157  0.7644  0.4276
  103ARG    NH1 1560   2.197   2.911   3.499 -0.4349  0.3679  0.4425
  103ARG    NH2 1561   2.262   2.691   3.511 -0.0274  0.6503 -0.2597
  103ARG      H 1562   2.826   2.847   3.712 -0.8731 -1.0761 -2.2557
  103ARG     HA 1563   2.716   3.080   3.571 -0.4865  0.8271  0.7133
  103ARG    HB2 1564   2.569   2.865   3.636  0.3979 -0.3839 -0.0815
  103ARG    HB3 1565   2.591   2.911   3.803 -0.4368 -0.1129 -1.1625
  103ARG    HG2 1566   2.470   3.124   3.749 -1.0694  0.0485 -1.8884
  103ARG    HG3 1567   2.442   3.074   3.595  0.2955 -0.5052  0.3578
  103ARG    HD2 1568   2.343   2.956   3.848 -0.6057 -0.9036 -0.0520
  103ARG    HD3 1569   2.248   3.030   3.728 -0.0446 -0.1583 -0.9395
  103ARG     HE 1570   2.363   2.756   3.727  1.1615  0.0421 -1.0006
  103ARG   HH11 1571   2.159   2.887   3.408  0.2334  1.2709 -0.1098
  103ARG   HH12 1572   2.204   3.009   3.518  0.9017  0.5315 -0.5495
  103ARG   HH21 1573   2.197   2.677   3.435  0.7864  0.6038 -0.9686
  103ARG   HH22 1574   2.278   2.625   3.586  0.1531  1.3449  0.3325
  104ALA      N 1575   2.759   3.256   3.726 -0.4322  0.3059  1.2247
  104ALA     CA 1576   2.813   3.369   3.801 -0.2319  0.1780 -0.6951
  104ALA      C 1577   2.720   3.490   3.783 -0.1507 -0.3666  0.7246
  104ALA      O 1578   2.648   3.504   3.683 -0.6597 -0.0590  0.3037
  104ALA     CB 1579   2.958   3.401   3.762 -0.4039  0.7372  0.7454
  104ALA      H 1580   2.742   3.276   3.628 -0.4603 -0.1987  1.1253
  104ALA     HA 1581   2.801   3.342   3.906 -0.2945 -1.4343 -1.0570
  104ALA    HB1 1582   3.001   3.491   3.806  0.2008  0.8312  0.0025
  104ALA    HB2 1583   3.024   3.316   3.778 -1.4121 -0.3630 -0.4535
  104ALA    HB3 1584   2.965   3.426   3.656  1.0742 -0.4811  0.4874
  105ASN      N 1585   2.727   3.579   3.882  0.1158 -0.4111 -0.1976
  105ASN     CA 1586   2.646   3.703   3.896 -0.2382 -0.5816  0.4960
  105ASN      C 1587   2.700   3.829   3.818  0.1991  0.1321 -0.0963
  105ASN      O 1588   2.725   3.929   3.887 -0.6476 -0.0819 -0.1848
  105ASN     CB 1589   2.621   3.732   4.040 -0.3475 -0.3466 -0.4291
  105ASN     CG 1590   2.560   3.616   4.116  0.4270  0.8194  0.6130
  105ASN    OD1 1591   2.467   3.551   4.071 -0.3397  0.0842 -0.2643
  105ASN    ND2 1592   2.613   3.571   4.226  0.4170  0.3023 -0.0144
  105ASN      H 1593   2.794   3.559   3.955  1.6537  0.8819 -1.1270
  105ASN     HA 1594   2.551   3.692   3.844  0.3803  0.9677 -1.1815
  105ASN    HB2 1595   2.716   3.757   4.087 -0.4138 -0.3005 -0.3201
  105ASN    HB3 1596   2.551   3.814   4.052 -0.4666 -0.4173 -0.6334
  105ASN   HD21 1597   2.582   3.486   4.269 -0.6026  1.5773  2.0866
  105ASN   HD22 1598   2.706   3.601   4.252  0.8861 -0.0337 -1.1789
  106ILE      N 1599   2.719   3.815   3.684 -0.2534 -0.7893  0.2471
  106ILE     CA 1600   2.759   3.927   3.595 -0.2607 -0.4162 -0.9851
  106ILE      C 1601   2.653   4.032   3.594 -0.5008  0.1674 -0.2368
  106ILE      O 1602   2.538   4.000   3.578 -0.2578  0.2032 -0.3439
  106ILE     CB 1603   2.808   3.874   3.462 -0.3472 -0.5210  0.5321
  106ILE    CG1 1604   2.699   3.819   3.368 -0.5596  0.0356  0.0919
  106ILE    CG2 1605   2.921   3.777   3.473  0.5651 -0.6640 -0.3888
  106ILE    CD1 1606   2.751   3.800   3.226 -0.6974  0.5410  1.0098
  106ILE      H 1607   2.703   3.727   3.638 -0.8210 -0.2197 -0.6985
  106ILE     HA 1608   2.849   3.974   3.636 -0.5221  0.1199 -1.0161
  106ILE     HB 1609   2.844   3.964   3.411  0.3378  0.1602  2.0785
  106ILE   HG12 1610   2.687   3.717   3.405 -0.2972  0.1703  0.5646
  106ILE   HG13 1611   2.611   3.882   3.373 -0.6539 -0.0619 -0.2747
  106ILE   HG21 1612   2.993   3.799   3.552  0.0877 -0.1431 -0.0865
  106ILE   HG22 1613   2.890   3.677   3.501 -0.3648 -0.1443  0.5766
  106ILE   HG23 1614   2.983   3.772   3.384 -0.1028 -0.0346 -0.9092
  106ILE   HD11 1615   2.797   3.890   3.184  0.2940 -0.2596  0.2723
  106ILE   HD12 1616   2.826   3.722   3.214 -1.8390 -0.3834 -2.3881
  106ILE   HD13 1617   2.674   3.767   3.156  1.5600 -1.1758 -1.0184
  107ALA      N 1618   2.688   4.160   3.607  0.5372  0.3024 -0.3299
  107ALA     CA 1619   2.596   4.280   3.609 -0.1032  0.5190  0.6719
  107ALA      C 1620   2.600   4.367   3.482  0.6239  0.1244  0.1556
  107ALA      O 1621   2.708   4.421   3.450  0.4409  1.0112  0.3891
  107ALA     CB 1622   2.615   4.367   3.733 -0.4968  0.3196  0.8548
  107ALA      H 1623   2.788   4.174   3.612  0.8581 -1.4751 -0.4356
  107ALA     HA 1624   2.494   4.242   3.620 -0.1312  0.2236 -0.4004
  107ALA    HB1 1625   2.602   4.299   3.818 -0.2183 -0.6663  0.1470
  107ALA    HB2 1626   2.714   4.411   3.731 -0.3062 -0.0839  1.0889
  107ALA    HB3 1627   2.537   4.440   3.714  0.6882  1.0406 -2.3428
  108ALA      N 1628   2.479   4.389   3.421  0.2957 -0.7807  0.7831
  108ALA     CA 1629   2.469   4.472   3.311  0.1312  0.4657 -0.0518
  108ALA      C 1630   2.477   4.623   3.344  0.3712  1.3968 -1.0035
  108ALA      O 1631   2.382   4.676   3.407 -0.5333  0.1695  0.5456
  108ALA     CB 1632   2.330   4.438   3.245  1.4025  0.2927 -1.2356
  108ALA      H 1633   2.394   4.350   3.459 -0.3985  0.0107  0.1212
  108ALA     HA 1634   2.548   4.437   3.244 -1.0868 -0.7480 -0.9794
  108ALA    HB1 1635   2.286   4.514   3.181  0.4209  0.4207 -0.4623
  108ALA    HB2 1636   2.317   4.345   3.190 -2.0196 -1.6213  1.8724
  108ALA    HB3 1637   2.262   4.445   3.330  0.6199 -0.1616 -1.8003
  109ILE      N 1638   2.588   4.690   3.306 -0.2555 -0.4824 -0.1867
  109ILE     CA 1639   2.595   4.835   3.314 -0.2430 -1.0946  0.5715
  109ILE      C 1640   2.504   4.883   3.198 -0.2646 -0.6515 -0.1983
  109ILE      O 1641   2.505   4.830   3.088  0.1107  0.1817 -0.0050
  109ILE     CB 1642   2.739   4.885   3.291  0.0439  0.9280 -0.2006
  109ILE    CG1 1643   2.816   4.819   3.404 -0.2781 -0.6961  0.1645
  109ILE    CG2 1644   2.756   5.038   3.274  0.8850 -0.7370  0.1346
  109ILE    CD1 1645   2.959   4.873   3.411  0.5863 -0.0284 -0.3619
  109ILE      H 1646   2.655   4.644   3.246 -0.6602 -0.4319 -0.6895
  109ILE     HA 1647   2.553   4.872   3.408 -1.5445 -0.6663 -0.1254
  109ILE     HB 1648   2.776   4.847   3.196  0.0057  0.8266 -0.1760
  109ILE   HG12 1649   2.771   4.825   3.504 -0.5491 -0.6781  0.0432
  109ILE   HG13 1650   2.823   4.713   3.382  0.8811 -0.7584  0.6914
  109ILE   HG21 1651   2.687   5.081   3.202  0.8705  0.4015  0.7691
  109ILE   HG22 1652   2.721   5.074   3.371 -0.2537  1.4876 -0.9333
  109ILE   HG23 1653   2.858   5.073   3.260  0.9906 -1.3406 -0.7095
  109ILE   HD11 1654   2.962   4.976   3.445 -1.1209 -0.0813  0.1454
  109ILE   HD12 1655   3.019   4.801   3.466  0.0633 -0.5456 -0.4432
  109ILE   HD13 1656   3.006   4.867   3.312  0.7308 -0.1103 -0.2883
  110THR      N 1657   2.414   4.975   3.237  1.2512 -0.6152  0.5251
  110THR     CA 1658   2.330   5.048   3.140 -0.2199  0.7938 -0.4795
  110THR      C 1659   2.372   5.182   3.102  0.0971 -0.7210 -0.2840
  110THR      O 1660   2.366   5.218   2.986  0.1048 -0.2265  0.1252
  110THR     CB 1661   2.179   5.047   3.191  0.1949 -0.1190  0.2297
  110THR    OG1 1662   2.168   5.125   3.305  0.7637 -0.0689 -0.3244
  110THR    CG2 1663   2.122   4.911   3.221 -0.0815  0.1274 -0.3007
  110THR      H 1664   2.413   5.003   3.334 -0.8528  0.3015  0.3506
  110THR     HA 1665   2.342   4.996   3.045  1.0582 -0.5961  0.3421
  110THR     HB 1666   2.123   5.096   3.111 -0.0535  1.0615  1.0795
  110THR    HG1 1667   2.222   5.089   3.375  0.9448  0.9928  0.1192
  110THR   HG21 1668   2.165   4.869   3.312  0.5257  1.0056 -0.1554
  110THR   HG22 1669   2.018   4.934   3.244  0.3221  1.8835  0.0284
  110THR   HG23 1670   2.123   4.844   3.135 -0.7318 -1.0322  0.5412
  111GLU      N 1671   2.437   5.252   3.194  0.2596  0.3943 -0.5006
  111GLU     CA 1672   2.504   5.372   3.160 -0.0784 -0.5244 -0.0026
  111GLU      C 1673   2.619   5.399   3.270  1.1958 -0.7662  0.7753
  111GLU      O 1674   2.607   5.339   3.373 -0.4547  0.1502 -0.5101
  111GLU     CB 1675   2.408   5.489   3.145 -0.1641 -0.4462  1.0866
  111GLU     CG 1676   2.452   5.637   3.133 -0.4838  0.2891 -0.2821
  111GLU     CD 1677   2.537   5.671   3.009  0.1491  0.6984 -0.1173
  111GLU    OE1 1678   2.518   5.774   2.936  0.4589  0.0266 -0.1625
  111GLU    OE2 1679   2.637   5.596   2.986 -0.1551 -0.1536 -0.6517
  111GLU      H 1680   2.449   5.223   3.289 -1.2080 -0.0738 -0.4249
  111GLU     HA 1681   2.561   5.364   3.068 -0.1954 -0.9727 -0.0406
  111GLU    HB2 1682   2.350   5.471   3.055  0.3468 -0.6952  0.7931
  111GLU    HB3 1683   2.337   5.488   3.227  0.4304 -0.2406  1.6209
  111GLU    HG2 1684   2.362   5.692   3.105 -0.3056 -0.1506 -1.9546
  111GLU    HG3 1685   2.503   5.672   3.223 -0.8856  0.5675 -0.1606
  112SER      N 1686   2.715   5.485   3.240 -0.1912 -0.2352  0.2858
  112SER     CA 1687   2.825   5.512   3.322  0.4441  0.1713  0.2791
  112SER      C 1688   2.879   5.652   3.299 -0.3558  0.8155  0.0558
  112SER      O 1689   2.833   5.735   3.224  0.5495 -0.4744  0.1992
  112SER     CB 1690   2.929   5.398   3.299  0.1308  0.0699  0.1258
  112SER     OG 1691   2.993   5.411   3.173  0.0112 -1.2790  0.0192
  112SER      H 1692   2.709   5.551   3.164  0.7393  0.7231  0.9973
  112SER     HA 1693   2.789   5.519   3.425 -0.3106  1.2033 -0.0203
  112SER    HB2 1694   3.002   5.419   3.377  0.2034  0.4744 -0.0452
  112SER    HB3 1695   2.885   5.299   3.309 -0.5339  0.0958 -1.6985
  112SER     HG 1696   2.935   5.378   3.104 -0.3888 -0.5200 -0.0298
  113ASP      N 1697   2.982   5.672   3.381 -0.1074 -0.4752  0.6362
  113ASP     CA 1698   3.064   5.795   3.379 -0.7463  0.5707  0.0987
  113ASP      C 1699   3.203   5.776   3.429 -0.2136  0.0007  0.2943
  113ASP      O 1700   3.225   5.737   3.545 -0.0527 -0.6639  0.2199
  113ASP     CB 1701   2.987   5.901   3.465 -0.0930 -0.1015  0.3915
  113ASP     CG 1702   3.062   6.033   3.461  0.0301 -0.1773  0.0576
  113ASP    OD1 1703   3.053   6.095   3.568 -0.0564  0.5988 -0.2244
  113ASP    OD2 1704   3.131   6.076   3.361 -0.2930 -0.0625 -0.1231
  113ASP      H 1705   3.001   5.604   3.454  0.4462 -0.0077  0.9409
  113ASP     HA 1706   3.060   5.837   3.279  0.3150 -0.5738 -0.4825
  113ASP    HB2 1707   2.891   5.913   3.414  1.2010  1.4881 -2.0187
  113ASP    HB3 1708   2.983   5.861   3.566 -0.6603 -1.5099 -0.1392
  114LYS      N 1709   3.297   5.820   3.337  0.1966  0.2768 -0.3472
  114LYS     CA 1710   3.444   5.806   3.359  0.0790  0.4098  0.9080
  114LYS      C 1711   3.485   5.666   3.379 -0.3914  0.3039  0.2135
  114LYS      O 1712   3.603   5.640   3.403 -0.3243  0.4642 -0.6386
  114LYS     CB 1713   3.496   5.894   3.470 -0.0513  1.2531  0.4734
  114LYS     CG 1714   3.455   6.040   3.439  1.0869 -0.4030 -0.1157
  114LYS     CD 1715   3.465   6.140   3.561 -0.0268 -0.3508  0.7088
  114LYS     CE 1716   3.415   6.285   3.518 -0.0002  0.1878  0.2800
  114LYS     NZ 1717   3.273   6.289   3.485  1.2690  0.1464 -0.0048
  114LYS      H 1718   3.252   5.847   3.251 -0.7280 -0.2326 -0.0608
  114LYS     HA 1719   3.483   5.835   3.262 -0.0791  0.7394  0.9366
  114LYS    HB2 1720   3.459   5.858   3.566 -0.6498  0.0567 -0.1701
  114LYS    HB3 1721   3.605   5.889   3.472 -0.0604  0.8926  0.1689
  114LYS    HG2 1722   3.502   6.066   3.343  0.0729 -1.5446 -0.9838
  114LYS    HG3 1723   3.347   6.039   3.429  1.1560 -0.1791 -1.0844
  114LYS    HD2 1724   3.410   6.104   3.648 -1.1611 -0.9791 -0.2220
  114LYS    HD3 1725   3.574   6.144   3.573  0.1107 -0.3657 -0.3946
  114LYS    HE2 1726   3.440   6.349   3.602 -0.4010  0.8384 -0.0857
  114LYS    HE3 1727   3.464   6.320   3.427 -0.2514 -0.7955 -0.2726
  114LYS    HZ1 1728   3.248   6.219   3.416 -0.4269 -0.6173  1.2397
  114LYS    HZ2 1729   3.214   6.273   3.565 -0.8853 -0.6580 -1.5402
  114LYS    HZ3 1730   3.245   6.382   3.457 -1.6369 -0.6537 -0.4569
  115PHE      N 1731   3.394   5.566   3.385 -0.4515 -0.4727  0.2417
  115PHE     CA 1732   3.416   5.433   3.430  0.4029 -0.7044 -0.5188
  115PHE      C 1733   3.513   5.367   3.334  0.6709  0.6631  0.5784
  115PHE      O 1734   3.616   5.313   3.372  0.5801  0.1722  0.5343
  115PHE     CB 1735   3.281   5.347   3.451 -1.7212 -0.7684 -0.1095
  115PHE     CG 1736   3.302   5.197   3.475 -0.2652 -0.2470 -0.6195
  115PHE    CD1 1737   3.319   5.150   3.606 -0.3452  0.5334  0.5893
  115PHE    CD2 1738   3.284   5.099   3.369 -0.7191 -0.4367 -0.3512
  115PHE    CE1 1739   3.323   5.007   3.626  0.2827 -0.6998 -0.2138
  115PHE    CE2 1740   3.288   4.965   3.397  0.1131  0.1202 -0.2084
  115PHE     CZ 1741   3.291   4.915   3.527 -1.3540 -0.2933  0.0514
  115PHE      H 1742   3.301   5.597   3.365  0.3542  1.7629 -0.7051
  115PHE     HA 1743   3.467   5.434   3.526 -0.8849  2.1047  0.3763
  115PHE    HB2 1744   3.234   5.396   3.537 -0.2251  0.9628 -0.1556
  115PHE    HB3 1745   3.215   5.358   3.365 -0.8038  0.5821 -0.7075
  115PHE    HD1 1746   3.343   5.216   3.689  0.1588  0.7792  0.2552
  115PHE    HD2 1747   3.267   5.135   3.268  3.0622  0.8681 -0.8313
  115PHE    HE1 1748   3.343   4.980   3.728  1.1125 -0.5289 -0.3228
  115PHE    HE2 1749   3.271   4.890   3.321  0.3907 -0.1955  0.0380
  115PHE     HZ 1750   3.298   4.808   3.540 -0.7746 -0.2794 -0.0568
  116PHE      N 1751   3.468   5.367   3.205 -1.3265  0.2794 -0.4355
  116PHE     CA 1752   3.547   5.316   3.089 -0.4539 -0.7980  0.2889
  116PHE      C 1753   3.669   5.409   3.037  0.2550  0.7076  0.4270
  116PHE      O 1754   3.661   5.529   3.069  0.0293 -0.1433  0.9904
  116PHE     CB 1755   3.444   5.292   2.979 -0.2192  0.0914  1.0919
  116PHE     CG 1756   3.323   5.198   2.992 -0.1711 -0.1636 -0.3685
  116PHE    CD1 1757   3.339   5.071   3.047 -0.7475  0.0482 -0.3275
  116PHE    CD2 1758   3.194   5.233   2.954 -0.3842 -0.0103  0.1302
  116PHE    CE1 1759   3.234   4.977   3.059 -0.5556 -0.9366 -1.0030
  116PHE    CE2 1760   3.087   5.143   2.968 -0.6536  0.1615  0.2512
  116PHE     CZ 1761   3.106   5.018   3.026  0.5856  0.3561  0.0277
  116PHE      H 1762   3.384   5.420   3.186 -0.4565  2.0266  0.1575
  116PHE     HA 1763   3.596   5.224   3.122  1.2981 -0.0455  0.0012
  116PHE    HB2 1764   3.411   5.393   2.955 -0.1899  0.1124  1.1383
  116PHE    HB3 1765   3.505   5.263   2.893 -0.2000  0.6787  0.8969
  116PHE    HD1 1766   3.437   5.051   3.088 -0.5233  0.7828 -0.4675
  116PHE    HD2 1767   3.186   5.332   2.912  0.3583 -0.3549 -0.9191
  116PHE    HE1 1768   3.242   4.879   3.104  0.4360 -0.2387  0.5329
  116PHE    HE2 1769   2.986   5.169   2.940 -0.6306  0.2219  0.2242
  116PHE     HZ 1770   3.023   4.953   3.048  0.4082  0.9045  1.0911
  117ILE      N 1771   3.774   5.350   2.976 -0.3343  0.2762 -0.6794
  117ILE     CA 1772   3.893   5.425   2.938  0.5896  0.1178 -0.2484
  117ILE      C 1773   3.908   5.417   2.784  0.3421  0.4388  0.1443
  117ILE      O 1774   3.910   5.305   2.728 -0.0791  0.5000  0.2593
  117ILE     CB 1775   4.019   5.381   3.021  0.0638 -0.9864  0.5012
  117ILE    CG1 1776   3.998   5.384   3.179  0.7225 -0.0464  0.1373
  117ILE    CG2 1777   4.131   5.474   2.995  0.0790 -0.4381  0.0985
  117ILE    CD1 1778   4.112   5.332   3.268 -0.4458 -0.0584 -0.2958
  117ILE      H 1779   3.772   5.250   2.963  0.0555  0.3502 -1.4238
  117ILE     HA 1780   3.873   5.528   2.965 -0.4176  0.1286 -0.9324
  117ILE     HB 1781   4.046   5.279   2.995 -3.1097 -1.7424 -0.6897
  117ILE   HG12 1782   3.957   5.481   3.208 -0.6928 -0.6345  0.2650
  117ILE   HG13 1783   3.920   5.312   3.204  0.8028 -0.1163  0.1843
  117ILE   HG21 1784   4.163   5.466   2.891 -1.1255 -0.4949 -0.2970
  117ILE   HG22 1785   4.107   5.578   3.016 -0.2614 -0.6138  0.6129
  117ILE   HG23 1786   4.215   5.439   3.056 -0.2700 -0.2108  0.7207
  117ILE   HD11 1787   4.156   5.240   3.230  1.3689  0.8295 -0.5301
  117ILE   HD12 1788   4.184   5.413   3.275 -0.5537  0.1346 -1.2020
  117ILE   HD13 1789   4.064   5.320   3.365 -0.3524  0.3682 -0.1935
  118ASN      N 1790   3.926   5.529   2.720 -0.2795 -0.1700 -0.9565
  118ASN     CA 1791   3.961   5.536   2.576 -0.0054 -1.1108 -0.8251
  118ASN      C 1792   4.096   5.460   2.551 -0.2214 -0.9386  0.4813
  118ASN      O 1793   4.185   5.466   2.634 -0.4698  1.1050 -0.1848
  118ASN     CB 1794   3.981   5.682   2.538 -0.0318  0.3424  0.0035
  118ASN     CG 1795   3.973   5.705   2.392  0.0396  0.7203  0.1752
  118ASN    OD1 1796   4.033   5.640   2.309 -0.0581  0.0279 -0.2083
  118ASN    ND2 1797   3.906   5.802   2.357  0.2057 -1.4563  0.1343
  118ASN      H 1798   3.919   5.619   2.765  1.4445 -0.0077 -0.8807
  118ASN     HA 1799   3.888   5.480   2.519 -0.4658 -1.1678 -0.1935
  118ASN    HB2 1800   3.902   5.743   2.582 -0.4841  0.3286 -0.7439
  118ASN    HB3 1801   4.079   5.719   2.565  0.4487 -0.4324 -0.5898
  118ASN   HD21 1802   3.902   5.828   2.260 -0.2825 -0.3019  0.4282
  118ASN   HD22 1803   3.865   5.874   2.415  0.9123  0.0090 -1.0443
  119GLY      N 1804   4.108   5.381   2.436  0.4632 -0.3186 -0.6713
  119GLY     CA 1805   4.230   5.312   2.404  0.5627 -0.1208  0.3622
  119GLY      C 1806   4.273   5.196   2.485  0.1545  0.9427 -0.0494
  119GLY      O 1807   4.368   5.126   2.444 -0.2896 -1.0290  0.3351
  119GLY      H 1808   4.030   5.388   2.372 -0.9236 -1.2122  0.7968
  119GLY    HA2 1809   4.206   5.278   2.304  0.9669 -0.6130  0.4193
  119GLY    HA3 1810   4.307   5.389   2.410 -0.3414  0.7906  0.7682
  120SER      N 1811   4.206   5.163   2.600  0.2773  0.8397  0.4842
  120SER     CA 1812   4.245   5.052   2.698  0.6528  0.8066 -0.8678
  120SER      C 1813   4.207   4.909   2.662  0.3331 -1.5435  0.4427
  120SER      O 1814   4.262   4.823   2.722 -0.2980 -0.0697 -0.2322
  120SER     CB 1815   4.180   5.086   2.833  1.4939 -0.1047  0.2397
  120SER     OG 1816   4.040   5.085   2.811 -0.2831  0.4175  0.2226
  120SER      H 1817   4.121   5.211   2.625 -0.8039 -1.3069  1.4555
  120SER     HA 1818   4.353   5.044   2.713  0.7313 -0.3459 -1.7458
  120SER    HB2 1819   4.207   5.009   2.905 -0.8834 -0.3689  1.0372
  120SER    HB3 1820   4.221   5.178   2.874  0.6685  0.9570 -1.1131
  120SER     HG 1821   4.017   5.158   2.753  0.4451 -0.6699 -1.6206
  121ASN      N 1822   4.116   4.890   2.561 -0.4603  1.0155 -0.3220
  121ASN     CA 1823   4.072   4.759   2.506  0.1404 -0.7923  0.1472
  121ASN      C 1824   3.987   4.665   2.601  0.3381  0.8134  0.2514
  121ASN      O 1825   3.955   4.553   2.556 -0.2889  0.2634  0.4456
  121ASN     CB 1826   4.192   4.694   2.429  0.2045  0.5835  0.8808
  121ASN     CG 1827   4.282   4.782   2.348 -1.1452  0.1385  0.5664
  121ASN    OD1 1828   4.405   4.762   2.350  0.3119  0.1640 -0.0170
  121ASN    ND2 1829   4.243   4.883   2.278 -0.7203  0.0895 -0.0337
  121ASN      H 1830   4.080   4.970   2.511 -1.0450  0.8209 -0.2337
  121ASN     HA 1831   3.992   4.789   2.438 -0.8369 -2.8920  0.2085
  121ASN    HB2 1832   4.245   4.632   2.502 -0.0490 -1.0087 -0.1849
  121ASN    HB3 1833   4.157   4.616   2.361 -0.1522  0.2474  1.4238
  121ASN   HD21 1834   4.310   4.947   2.238 -0.8085 -0.3944 -1.0209
  121ASN   HD22 1835   4.144   4.898   2.263 -0.7406 -0.4112 -0.4498
  122TRP      N 1836   3.944   4.710   2.717  0.1829 -1.0398  0.3762
  122TRP     CA 1837   3.868   4.634   2.808  0.9397  0.4226  0.1258
  122TRP      C 1838   3.720   4.688   2.828 -1.1118  0.4225  0.2516
  122TRP      O 1839   3.693   4.806   2.807 -0.0965 -0.0480 -0.2928
  122TRP     CB 1840   3.940   4.622   2.935  0.0005  0.0603 -1.2800
  122TRP     CG 1841   3.964   4.753   3.008  0.3678  0.4735 -0.1410
  122TRP    CD1 1842   4.083   4.815   3.022  0.9608  0.1267  0.3395
  122TRP    CD2 1843   3.870   4.818   3.103  0.0864 -0.2418  0.4130
  122TRP    NE1 1844   4.070   4.923   3.111  0.1041  0.6811  0.1511
  122TRP    CE2 1845   3.943   4.930   3.157  0.0229  0.1244  0.4313
  122TRP    CE3 1846   3.736   4.791   3.150 -0.8863 -0.5601  0.4910
  122TRP    CZ2 1847   3.878   5.009   3.248 -0.7394 -0.3741  0.4965
  122TRP    CZ3 1848   3.683   4.868   3.250 -0.4477 -0.0097  0.1004
  122TRP    CH2 1849   3.749   4.981   3.294 -0.2699 -0.0602 -0.1250
  122TRP      H 1850   3.976   4.803   2.736  0.3596 -1.0463  0.1173
  122TRP     HA 1851   3.855   4.532   2.774 -0.8102  0.5179  0.2820
  122TRP    HB2 1852   3.893   4.548   2.999 -0.7055  1.6044  0.1121
  122TRP    HB3 1853   4.037   4.586   2.902  0.3319  0.3333 -0.6270
  122TRP    HD1 1854   4.175   4.778   2.980  0.8197  0.2168 -0.0592
  122TRP    HE1 1855   4.138   4.982   3.157 -0.8551  0.5727  1.8937
  122TRP    HE3 1856   3.680   4.713   3.103 -1.4698 -0.3644  0.8423
  122TRP    HZ2 1857   3.940   5.087   3.290  0.9498 -1.1319 -0.3569
  122TRP    HZ3 1858   3.586   4.843   3.292 -0.9769  0.5269 -0.7434
  122TRP    HH2 1859   3.703   5.047   3.367 -0.4264  0.6305 -0.8218
  123GLU      N 1860   3.632   4.591   2.841  0.4408  0.5283 -0.5941
  123GLU     CA 1861   3.487   4.614   2.836  0.0200  0.6078 -0.0264
  123GLU      C 1862   3.415   4.591   2.977 -0.3928 -0.4400 -1.4078
  123GLU      O 1863   3.304   4.631   2.995 -0.1492 -0.4424 -0.3020
  123GLU     CB 1864   3.422   4.522   2.733  0.9869 -0.4900 -0.5869
  123GLU     CG 1865   3.477   4.554   2.585  0.6464 -0.2269 -0.5059
  123GLU     CD 1866   3.560   4.441   2.523 -0.4716 -0.2424 -0.0703
  123GLU    OE1 1867   3.538   4.322   2.555 -0.1642 -0.4963 -0.2766
  123GLU    OE2 1868   3.635   4.457   2.427  0.3049 -0.0812  0.3035
  123GLU      H 1869   3.663   4.495   2.843 -1.6619 -0.2699  0.8986
  123GLU     HA 1870   3.461   4.718   2.818  0.6509  0.8644  0.4559
  123GLU    HB2 1871   3.436   4.418   2.765 -0.0791 -0.1916  1.0916
  123GLU    HB3 1872   3.314   4.538   2.731  1.1873  1.5263  0.2033
  123GLU    HG2 1873   3.388   4.577   2.526  0.4098  0.8957  0.2262
  123GLU    HG3 1874   3.538   4.644   2.590 -0.3954  0.5215 -0.5531
  124GLY      N 1875   3.487   4.525   3.077  0.4103 -0.0214 -0.2292
  124GLY     CA 1876   3.428   4.499   3.208 -0.5653  0.8403  0.1834
  124GLY      C 1877   3.537   4.472   3.317  0.7139  0.2802  0.1115
  124GLY      O 1878   3.651   4.466   3.282 -0.3024  0.5392  0.0631
  124GLY      H 1879   3.582   4.493   3.060  0.0815 -0.4074 -1.5889
  124GLY    HA2 1880   3.358   4.579   3.234 -1.4943 -0.0668  0.6094
  124GLY    HA3 1881   3.365   4.411   3.200  0.5061 -0.1048  1.3859
  125ILE      N 1882   3.495   4.458   3.442 -0.7935 -0.2822 -0.3770
  125ILE     CA 1883   3.590   4.446   3.561  0.3181  1.3009  0.2805
  125ILE      C 1884   3.552   4.318   3.642  0.3406 -0.5970  1.0873
  125ILE      O 1885   3.437   4.308   3.681  0.0177  0.4616  0.2932
  125ILE     CB 1886   3.600   4.574   3.646  0.0498  0.2853 -0.3432
  125ILE    CG1 1887   3.647   4.702   3.565  0.6677  0.7617 -0.2336
  125ILE    CG2 1888   3.692   4.546   3.771 -0.4078  0.0141  0.4857
  125ILE    CD1 1889   3.637   4.841   3.632 -0.3937  0.9722  1.1727
  125ILE      H 1890   3.398   4.466   3.467 -0.3211 -0.3649  1.9403
  125ILE     HA 1891   3.692   4.436   3.524  0.1542  0.4285  0.0098
  125ILE     HB 1892   3.503   4.607   3.680  1.1044  2.8933  0.5953
  125ILE   HG12 1893   3.745   4.681   3.521  0.5716  0.5872 -0.3694
  125ILE   HG13 1894   3.580   4.701   3.479 -0.5483  0.0927  0.6652
  125ILE   HG21 1895   3.646   4.502   3.859  0.8605  0.8279  1.6388
  125ILE   HG22 1896   3.776   4.481   3.747 -0.8901 -0.2412 -0.6974
  125ILE   HG23 1897   3.731   4.644   3.797  0.6013 -0.3724  0.5142
  125ILE   HD11 1898   3.661   4.910   3.551  1.0365 -0.5392  0.1846
  125ILE   HD12 1899   3.534   4.848   3.669 -0.4016  0.5273  1.2415
  125ILE   HD13 1900   3.716   4.842   3.707 -0.5345 -0.0272  1.3568
  126LEU      N 1901   3.643   4.228   3.660 -0.1172  0.9693 -0.3687
  126LEU     CA 1902   3.641   4.111   3.746  1.0744 -0.4421  0.1096
  126LEU      C 1903   3.696   4.140   3.879  0.5296 -0.4857 -0.3091
  126LEU      O 1904   3.812   4.172   3.891 -0.0250  0.2776 -0.2207
  126LEU     CB 1905   3.704   3.999   3.666  0.5036  0.3265 -0.2226
  126LEU     CG 1906   3.750   3.870   3.746  0.4842  0.0392 -0.4168
  126LEU    CD1 1907   3.633   3.792   3.814 -0.1912 -0.5985  0.7019
  126LEU    CD2 1908   3.817   3.776   3.650 -0.2349 -0.7239 -0.4749
  126LEU      H 1909   3.737   4.247   3.628 -0.1320  0.2505 -0.9094
  126LEU     HA 1910   3.536   4.093   3.769  0.6818  0.5319 -0.7564
  126LEU    HB2 1911   3.642   3.968   3.581  0.3457 -1.1270  0.3586
  126LEU    HB3 1912   3.793   4.041   3.620  1.0088 -0.7597 -0.3155
  126LEU     HG 1913   3.832   3.897   3.812  1.4399 -1.2856 -0.9768
  126LEU   HD11 1914   3.676   3.696   3.840  0.8738 -0.3707 -0.0693
  126LEU   HD12 1915   3.585   3.853   3.890  1.7359  0.8898  0.8816
  126LEU   HD13 1916   3.565   3.748   3.741 -0.8629  0.5886  0.5560
  126LEU   HD21 1917   3.842   3.686   3.705 -0.1256 -0.5025 -0.1585
  126LEU   HD22 1918   3.752   3.758   3.564 -0.5343  0.4048 -0.5099
  126LEU   HD23 1919   3.906   3.826   3.613 -0.9182  0.7552 -0.2819
  127GLY      N 1920   3.599   4.146   3.977 -0.5887  0.0458  0.4814
  127GLY     CA 1921   3.643   4.170   4.119  0.2429 -0.3325  0.2180
  127GLY      C 1922   3.671   4.038   4.190 -0.7966 -0.2120 -0.4561
  127GLY      O 1923   3.601   3.943   4.188  0.4398  0.0606 -0.1710
  127GLY      H 1924   3.504   4.119   3.959 -0.7825  0.4677  0.8398
  127GLY    HA2 1925   3.734   4.230   4.118  0.5583 -0.7381  1.4371
  127GLY    HA3 1926   3.573   4.233   4.173  0.5011  0.4256 -0.2963
  128LEU      N 1927   3.790   4.037   4.254  0.4123 -0.1660 -0.4707
  128LEU     CA 1928   3.858   3.929   4.323  0.2916 -0.2412  0.3092
  128LEU      C 1929   3.861   3.927   4.477 -0.3659  0.0693  0.9359
  128LEU      O 1930   3.914   3.835   4.538 -0.4277 -0.2368  0.4908
  128LEU     CB 1931   3.992   3.917   4.258 -0.8947 -0.2390 -0.6411
  128LEU     CG 1932   4.005   3.891   4.102  0.8789  0.0688 -0.3901
  128LEU    CD1 1933   4.148   3.886   4.058 -0.5022 -0.0339 -0.1086
  128LEU    CD2 1934   3.935   3.760   4.056 -0.1423 -0.1420 -1.0746
  128LEU      H 1935   3.843   4.123   4.243  0.5721 -0.1842  0.0748
  128LEU     HA 1936   3.800   3.842   4.295  0.3973 -0.4015  0.5834
  128LEU    HB2 1937   4.045   4.011   4.275  1.4037 -1.3392 -0.9608
  128LEU    HB3 1938   4.053   3.843   4.309  0.4155  0.6429 -0.8188
  128LEU     HG 1939   3.947   3.970   4.055  0.7805  0.3340  0.1571
  128LEU   HD11 1940   4.146   3.861   3.952  0.2382  1.6401 -0.5869
  128LEU   HD12 1941   4.188   3.987   4.069  0.6592 -0.3555 -0.9394
  128LEU   HD13 1942   4.207   3.807   4.105  0.0425 -0.5061 -1.4856
  128LEU   HD21 1943   3.833   3.772   4.092  0.0820 -0.5514 -0.2418
  128LEU   HD22 1944   3.933   3.753   3.947 -1.6252 -1.0814 -1.0493
  128LEU   HD23 1945   3.986   3.672   4.095 -0.2589 -0.4276 -1.5471
  129ALA      N 1946   3.805   4.031   4.537 -0.2965 -0.6403 -1.0440
  129ALA     CA 1947   3.798   4.047   4.684  0.5577 -0.1023 -0.3306
  129ALA      C 1948   3.678   3.977   4.746 -0.1172  0.4526  0.1621
  129ALA      O 1949   3.607   3.903   4.670 -0.5710  0.2286 -0.4292
  129ALA     CB 1950   3.803   4.195   4.722 -0.1053 -0.7678  0.1712
  129ALA      H 1951   3.764   4.112   4.492 -0.5511 -0.7617 -1.0329
  129ALA     HA 1952   3.884   3.994   4.726 -0.5007 -1.0818  0.7550
  129ALA    HB1 1953   3.827   4.209   4.827  0.2035 -0.6915  0.0938
  129ALA    HB2 1954   3.880   4.247   4.664 -1.2189  0.4631 -0.3037
  129ALA    HB3 1955   3.706   4.237   4.696  0.5828  0.7908 -0.1765
  130TYR      N 1956   3.664   3.983   4.872  0.7117 -0.4591 -0.2530
  130TYR     CA 1957   3.558   3.915   4.954  0.5340 -0.3627  0.5093
  130TYR      C 1958   3.418   3.966   4.922  0.8609  0.1163 -0.5323
  130TYR      O 1959   3.398   4.086   4.906  0.5176 -0.1270  0.7221
  130TYR     CB 1960   3.581   3.910   5.102  0.6920  0.2034 -0.8557
  130TYR     CG 1961   3.705   3.829   5.132 -0.2433  0.4522 -0.0890
  130TYR    CD1 1962   3.704   3.688   5.170 -0.0536 -1.0923 -0.2826
  130TYR    CD2 1963   3.830   3.896   5.135 -0.3506 -0.0511  0.2018
  130TYR    CE1 1964   3.825   3.617   5.189  0.3140 -0.2185 -0.6943
  130TYR    CE2 1965   3.949   3.829   5.157  0.3602  0.5259  0.6200
  130TYR     CZ 1966   3.948   3.683   5.175  0.5654 -0.7050 -0.3539
  130TYR     OH 1967   4.067   3.625   5.196  0.4534 -0.4524  0.5620
  130TYR      H 1968   3.716   4.056   4.919 -1.1521  0.7773  0.1324
  130TYR     HA 1969   3.551   3.811   4.921 -0.2053  0.0307 -0.6969
  130TYR    HB2 1970   3.583   4.011   5.143 -0.8036 -0.4977  1.3508
  130TYR    HB3 1971   3.492   3.872   5.152  0.3470  1.0699 -0.7715
  130TYR    HD1 1972   3.612   3.634   5.189 -0.8354 -0.3708 -1.7486
  130TYR    HD2 1973   3.837   4.001   5.112 -1.4190  0.2903  1.2590
  130TYR    HE1 1974   3.824   3.513   5.217  0.3913 -0.2056 -0.6416
  130TYR    HE2 1975   4.045   3.877   5.151  0.1656  0.8175 -0.6533
  130TYR     HH 1976   4.060   3.562   5.269 -0.3196  0.1053  0.9939
  131ALA      N 1977   3.316   3.881   4.924  0.4108 -0.0144 -0.1552
  131ALA     CA 1978   3.180   3.925   4.904 -0.4343 -0.4212 -0.0726
  131ALA      C 1979   3.126   4.024   5.012 -0.2129  0.3399  0.0833
  131ALA      O 1980   3.032   4.098   4.976 -0.6154 -0.4804 -0.1756
  131ALA     CB 1981   3.093   3.802   4.935  0.0037 -0.4008  0.6405
  131ALA      H 1982   3.334   3.782   4.933 -0.7380 -0.1561  2.0193
  131ALA     HA 1983   3.160   3.972   4.808  0.4325  0.2465  0.0546
  131ALA    HB1 1984   2.994   3.821   4.894 -0.1281 -0.9669  0.6808
  131ALA    HB2 1985   3.133   3.713   4.885 -0.5779 -0.4227  0.1877
  131ALA    HB3 1986   3.073   3.783   5.040  0.0724  1.3975  1.0409
  132GLU      N 1987   3.195   4.037   5.123  0.6511 -0.4209 -0.6721
  132GLU     CA 1988   3.166   4.156   5.213 -1.3190  0.1475  0.0193
  132GLU      C 1989   3.145   4.292   5.142  0.1208  0.1094 -1.1817
  132GLU      O 1990   3.060   4.366   5.187  1.1882  0.5024  0.1257
  132GLU     CB 1991   3.292   4.165   5.308  0.5296 -0.4581  0.0372
  132GLU     CG 1992   3.277   4.254   5.437 -0.0012  0.2633  0.3133
  132GLU     CD 1993   3.150   4.215   5.517  0.8781  0.0166 -0.0452
  132GLU    OE1 1994   3.083   4.308   5.571  0.4852 -0.3140  0.4829
  132GLU    OE2 1995   3.102   4.098   5.526 -0.0373  0.5349 -0.1130
  132GLU      H 1996   3.277   3.981   5.144  0.9205  0.4280  0.8913
  132GLU     HA 1997   3.081   4.128   5.276 -0.0335 -1.8207  1.1008
  132GLU    HB2 1998   3.321   4.065   5.341 -1.2438 -0.7283  1.0334
  132GLU    HB3 1999   3.370   4.216   5.252  0.6996  0.3048  0.9078
  132GLU    HG2 2000   3.369   4.236   5.493  1.1928  0.6508 -1.3640
  132GLU    HG3 2001   3.270   4.361   5.418  1.0044  0.3040  0.0379
  133ILE      N 2002   3.225   4.330   5.048 -0.3435  0.6208  0.0169
  133ILE     CA 2003   3.212   4.462   4.984 -0.4584 -0.5193  0.0508
  133ILE      C 2004   3.147   4.448   4.851 -0.4887 -0.6112 -0.2770
  133ILE      O 2005   3.155   4.542   4.768  0.1586 -0.0953 -0.3391
  133ILE     CB 2006   3.352   4.523   4.961 -0.1492 -0.9203 -0.3852
  133ILE    CG1 2007   3.446   4.452   4.870  0.5717  0.8870  0.1919
  133ILE    CG2 2008   3.423   4.554   5.099  0.0620  0.7908  1.4426
  133ILE    CD1 2009   3.569   4.527   4.829  0.2262  0.1977  0.3878
  133ILE      H 2010   3.301   4.266   5.029 -1.6350 -1.0798  0.0952
  133ILE     HA 2011   3.156   4.538   5.039  0.8632 -0.0237  0.7797
  133ILE     HB 2012   3.334   4.621   4.915  0.7728 -0.2633  0.5560
  133ILE   HG12 2013   3.473   4.361   4.923  0.4522  1.0178  0.4794
  133ILE   HG13 2014   3.400   4.419   4.777  1.7562 -1.0262  0.1802
  133ILE   HG21 2015   3.349   4.593   5.170 -1.4215 -0.1584  0.5332
  133ILE   HG22 2016   3.455   4.453   5.126 -0.4069 -0.2031 -1.1316
  133ILE   HG23 2017   3.515   4.611   5.096  0.7326 -0.2488  0.4938
  133ILE   HD11 2018   3.628   4.560   4.914  0.4945 -0.2650  0.3864
  133ILE   HD12 2019   3.630   4.466   4.762 -0.4153 -1.2681  1.0435
  133ILE   HD13 2020   3.530   4.615   4.777 -0.6400 -0.2316  0.2727
  134ALA      N 2021   3.072   4.336   4.830  0.3853  0.6107  0.6992
  134ALA     CA 2022   3.001   4.326   4.702  0.0795  0.0924 -0.6384
  134ALA      C 2023   2.867   4.402   4.721 -0.1349  0.7898  0.3767
  134ALA      O 2024   2.818   4.421   4.836 -0.3053 -0.6352  0.3207
  134ALA     CB 2025   3.003   4.178   4.650  0.2880 -0.4385 -1.1142
  134ALA      H 2026   3.070   4.255   4.892  1.0894  0.0660  0.0547
  134ALA     HA 2027   3.051   4.383   4.624 -0.2971  0.4512 -0.6282
  134ALA    HB1 2028   2.936   4.117   4.712  1.2618 -0.1616  0.2937
  134ALA    HB2 2029   2.958   4.188   4.550  0.2347 -0.4351 -1.0901
  134ALA    HB3 2030   3.101   4.131   4.651  0.5130  0.0297 -0.9594
  135ARG      N 2031   2.816   4.439   4.602  0.0900 -0.1864  0.3665
  135ARG     CA 2032   2.702   4.525   4.579 -0.2537 -0.7885  0.3847
  135ARG      C 2033   2.583   4.459   4.509 -0.6252  0.5065  0.2423
  135ARG      O 2034   2.610   4.386   4.413 -0.1762 -0.4610 -0.5572
  135ARG     CB 2035   2.757   4.647   4.490  0.2090  0.4657 -0.5981
  135ARG     CG 2036   2.887   4.709   4.535 -0.5128 -0.6740  0.0735
  135ARG     CD 2037   2.881   4.745   4.687  0.6387 -0.3093  0.1534
  135ARG     NE 2038   2.759   4.826   4.710  0.3163  0.1081 -0.1138
  135ARG     CZ 2039   2.695   4.839   4.824  0.6551  0.8397 -0.6217
  135ARG    NH1 2040   2.580   4.908   4.825  0.1005 -0.0753  0.5390
  135ARG    NH2 2041   2.736   4.784   4.937  0.3127 -0.1316 -0.0220
  135ARG      H 2042   2.851   4.408   4.512 -1.0053 -0.1883 -0.0919
  135ARG     HA 2043   2.666   4.572   4.671 -2.5076 -1.0844 -0.2295
  135ARG    HB2 2044   2.776   4.608   4.390 -1.0157 -0.3554 -0.5506
  135ARG    HB3 2045   2.682   4.726   4.486 -1.3266 -0.8054  0.5174
  135ARG    HG2 2046   2.973   4.645   4.519 -0.0126 -0.1735  0.6798
  135ARG    HG3 2047   2.904   4.800   4.476 -0.7788 -0.9415 -0.4354
  135ARG    HD2 2048   2.879   4.658   4.752 -0.9934  0.1123  0.7650
  135ARG    HD3 2049   2.963   4.811   4.716  0.6971 -0.7527  1.0629
  135ARG     HE 2050   2.721   4.892   4.643  0.4821  1.3552  0.9614
  135ARG   HH11 2051   2.545   4.949   4.911 -1.1129  0.3640 -0.1127
  135ARG   HH12 2052   2.546   4.936   4.734 -1.3518 -0.5139  0.8934
  135ARG   HH21 2053   2.682   4.787   5.022 -0.4348 -0.0693 -0.4803
  135ARG   HH22 2054   2.822   4.732   4.937  0.8806  0.7021  1.3188
  136PRO      N 2055   2.461   4.478   4.536 -0.3409 -0.0845  0.0614
  136PRO     CA 2056   2.406   4.555   4.652 -0.2258 -0.5330  0.2853
  136PRO      C 2057   2.448   4.513   4.795 -0.0187  0.3005 -0.0852
  136PRO      O 2058   2.455   4.598   4.880  0.3793 -0.0651  0.0586
  136PRO     CB 2059   2.257   4.555   4.636 -0.5129 -0.0450 -0.7511
  136PRO     CG 2060   2.238   4.547   4.486 -0.8559 -0.2600 -0.5301
  136PRO     CD 2061   2.352   4.455   4.451  0.1932  0.0143  0.4242
  136PRO     HA 2062   2.428   4.660   4.631 -0.7934 -0.5070 -0.2364
  136PRO    HB2 2063   2.216   4.467   4.684  0.0499  0.0447 -0.0649
  136PRO    HB3 2064   2.219   4.648   4.679 -0.1618  0.2512 -1.0623
  136PRO    HG2 2065   2.140   4.509   4.460 -0.7187 -1.6587  0.7356
  136PRO    HG3 2066   2.252   4.651   4.454 -1.2314  0.3110  0.9690
  136PRO    HD2 2067   2.323   4.351   4.464  0.0524  0.0099  0.0930
  136PRO    HD3 2068   2.373   4.462   4.344 -0.4528 -1.7457  0.1172
  137ASP      N 2069   2.453   4.381   4.812 -0.3431  0.5480 -0.0417
  137ASP     CA 2070   2.504   4.321   4.931 -0.4300  0.6035 -0.6731
  137ASP      C 2071   2.579   4.188   4.896  0.0808 -0.4888 -0.0566
  137ASP      O 2072   2.583   4.145   4.777 -0.3432  0.0763  0.2098
  137ASP     CB 2073   2.397   4.300   5.040 -0.5790 -0.3295  0.5455
  137ASP     CG 2074   2.277   4.211   4.987 -0.3264 -0.0804 -0.4605
  137ASP    OD1 2075   2.282   4.088   5.010 -0.5178  0.4954  0.5391
  137ASP    OD2 2076   2.185   4.261   4.925  0.5098  0.0656  0.0608
  137ASP      H 2077   2.441   4.321   4.732  1.2941 -0.1366  0.1538
  137ASP     HA 2078   2.572   4.393   4.976  1.2402 -0.7192 -0.8759
  137ASP    HB2 2079   2.441   4.256   5.129  0.5685  0.2469  0.3116
  137ASP    HB3 2080   2.367   4.404   5.052 -1.0000 -0.3610 -0.1506
  138ASP      N 2081   2.635   4.117   4.996  0.1010 -0.2248 -0.7846
  138ASP     CA 2082   2.717   3.996   4.986  0.1249  0.6054 -0.9317
  138ASP      C 2083   2.649   3.875   4.920  0.1689  0.3940 -0.3943
  138ASP      O 2084   2.705   3.770   4.887  0.1174 -0.1171  0.0161
  138ASP     CB 2085   2.788   3.958   5.118  1.4515 -0.3446 -0.2020
  138ASP     CG 2086   2.700   3.905   5.235 -0.0458 -1.0618  0.5150
  138ASP    OD1 2087   2.755   3.895   5.348 -0.2982 -0.6961 -0.4437
  138ASP    OD2 2088   2.582   3.873   5.224 -0.3302 -0.1099 -0.2610
  138ASP      H 2089   2.593   4.132   5.087  1.1327 -0.2564 -0.2642
  138ASP     HA 2090   2.799   4.018   4.917  1.3713  0.3810  0.3863
  138ASP    HB2 2091   2.867   3.888   5.091  0.7017 -1.0808 -0.5473
  138ASP    HB3 2092   2.832   4.048   5.161 -2.0681  0.8830  1.6680
  139SER      N 2093   2.517   3.883   4.901 -0.2224  0.1438 -0.0927
  139SER     CA 2094   2.437   3.788   4.813 -0.1993 -0.0119  0.3635
  139SER      C 2095   2.491   3.785   4.669 -0.1756  0.3683  0.1748
  139SER      O 2096   2.486   3.681   4.603  0.0943 -0.0177 -0.3653
  139SER     CB 2097   2.286   3.829   4.809 -0.1738 -0.3413 -0.5807
  139SER     OG 2098   2.273   3.977   4.773 -0.1533  0.4316 -0.1794
  139SER      H 2099   2.468   3.967   4.930 -0.0341 -0.1159  1.0609
  139SER     HA 2100   2.455   3.688   4.851  1.1683 -0.3347 -0.9313
  139SER    HB2 2101   2.237   3.763   4.738  0.1902  0.2738 -1.4377
  139SER    HB3 2102   2.248   3.810   4.910 -0.1706 -1.0735 -0.7099
  139SER     HG 2103   2.293   4.029   4.851  0.1792 -0.2060  0.1817
  140LEU      N 2104   2.544   3.898   4.621  0.1088  0.6377  0.4090
  140LEU     CA 2105   2.621   3.898   4.497  0.0348 -0.7957 -0.1511
  140LEU      C 2106   2.752   3.830   4.521 -0.2539  0.1516  0.2842
  140LEU      O 2107   2.857   3.884   4.535  0.1146 -0.3861  0.4458
  140LEU     CB 2108   2.623   4.045   4.436 -0.5929 -0.0490 -0.8586
  140LEU     CG 2109   2.496   4.079   4.361 -0.5900  0.0210  0.4712
  140LEU    CD1 2110   2.473   4.003   4.227 -0.0729 -0.5094  0.3508
  140LEU    CD2 2111   2.371   4.066   4.447 -0.0420 -0.8899  0.8383
  140LEU      H 2112   2.544   3.982   4.677  0.0053  1.1662 -0.3512
  140LEU     HA 2113   2.573   3.833   4.423 -0.9891 -1.1713  0.7898
  140LEU    HB2 2114   2.633   4.105   4.526  0.6117 -0.4606 -0.6757
  140LEU    HB3 2115   2.713   4.059   4.375  0.1618 -0.7751  0.0368
  140LEU     HG 2116   2.504   4.184   4.333  0.9413  0.0293  0.8079
  140LEU   HD11 2117   2.471   3.895   4.242 -0.5089 -0.7067 -0.9110
  140LEU   HD12 2118   2.386   4.039   4.173  0.2610 -1.2428 -0.7323
  140LEU   HD13 2119   2.558   4.015   4.160 -0.4393 -0.2332 -0.0709
  140LEU   HD21 2120   2.300   4.133   4.399  0.5137 -0.5757  0.4331
  140LEU   HD22 2121   2.331   3.965   4.458 -1.5069 -0.4661 -0.0570
  140LEU   HD23 2122   2.395   4.119   4.539  0.7722  0.5045 -0.0991
  141GLU      N 2123   2.745   3.700   4.515  0.1194  0.8634 -0.0194
  141GLU     CA 2124   2.848   3.598   4.529  0.5616  0.9830 -0.5042
  141GLU      C 2125   2.958   3.627   4.423 -0.4596  0.3782 -0.4940
  141GLU      O 2126   2.927   3.644   4.304 -0.1652 -0.1555 -0.4128
  141GLU     CB 2127   2.779   3.458   4.517 -0.0441 -0.8822 -0.6928
  141GLU     CG 2128   2.873   3.338   4.559 -0.3463  0.3176  0.1570
  141GLU     CD 2129   2.867   3.316   4.706 -1.0989 -0.8427  0.4017
  141GLU    OE1 2130   2.947   3.390   4.776 -0.1770  0.5972  0.1555
  141GLU    OE2 2131   2.796   3.226   4.747  0.2721 -0.2233 -0.3330
  141GLU      H 2132   2.651   3.667   4.505  0.5048 -0.0870 -0.8470
  141GLU     HA 2133   2.889   3.610   4.630 -0.7468 -0.5534  0.3033
  141GLU    HB2 2134   2.687   3.461   4.575  0.0006  1.0614 -0.5854
  141GLU    HB3 2135   2.747   3.438   4.415 -0.7373  0.4246 -0.7817
  141GLU    HG2 2136   2.841   3.245   4.513  0.3564 -0.2866  0.8401
  141GLU    HG3 2137   2.976   3.354   4.526 -0.1689 -1.3534 -0.2901
  142PRO      N 2138   3.091   3.635   4.463  0.4972  0.2054 -0.2651
  142PRO     CA 2139   3.204   3.667   4.363 -0.1692  0.0329 -0.3013
  142PRO      C 2140   3.233   3.552   4.263  0.4178 -1.2064 -0.7055
  142PRO      O 2141   3.193   3.440   4.282  0.6562  0.0431  0.0613
  142PRO     CB 2142   3.321   3.695   4.452 -0.2050  0.5807  0.1587
  142PRO     CG 2143   3.266   3.748   4.578  0.3871  0.0839 -0.6585
  142PRO     CD 2144   3.143   3.662   4.606  0.1070 -0.2812  1.1158
  142PRO     HA 2145   3.177   3.760   4.313 -0.5341  0.3833  0.5045
  142PRO    HB2 2146   3.373   3.600   4.470  0.9535  1.2007  0.2859
  142PRO    HB3 2147   3.392   3.767   4.412  0.2515 -0.2896 -0.7050
  142PRO    HG2 2148   3.335   3.766   4.661 -0.2316  0.6649 -0.2414
  142PRO    HG3 2149   3.231   3.851   4.563  1.1651  0.4786  0.0278
  142PRO    HD2 2150   3.073   3.725   4.661 -1.1715  0.5371 -1.1612
  142PRO    HD3 2151   3.164   3.572   4.663  0.0051 -0.8862  0.2465
  143PHE      N 2152   3.304   3.591   4.155  0.0372  0.1338 -0.0328
  143PHE     CA 2153   3.343   3.494   4.057 -0.3728  0.5944  0.3459
  143PHE      C 2154   3.416   3.368   4.116  0.2455  0.1430 -0.2561
  143PHE      O 2155   3.371   3.256   4.104 -0.5281  0.2561 -0.0282
  143PHE     CB 2156   3.431   3.554   3.955 -0.0347 -0.0622  0.4252
  143PHE     CG 2157   3.500   3.450   3.868  0.0249 -0.0831 -0.5710
  143PHE    CD1 2158   3.429   3.367   3.778 -0.1899  0.1471 -0.0406
  143PHE    CD2 2159   3.643   3.430   3.875 -0.4916  1.2931  0.3117
  143PHE    CE1 2160   3.488   3.273   3.692 -0.6269 -0.6644 -0.2129
  143PHE    CE2 2161   3.703   3.331   3.787 -0.5276 -0.4795  0.3050
  143PHE     CZ 2162   3.629   3.258   3.700  0.3619 -0.1643  0.8033
  143PHE      H 2163   3.339   3.685   4.137  0.8563 -0.2349 -0.5310
  143PHE     HA 2164   3.247   3.476   4.007 -0.5002  0.3574  0.6630
  143PHE    HB2 2165   3.364   3.605   3.886 -0.0958  0.0425  0.5608
  143PHE    HB3 2166   3.503   3.620   4.004  0.3367 -0.7133  0.7776
  143PHE    HD1 2167   3.322   3.372   3.788 -0.2226 -0.7605  0.1820
  143PHE    HD2 2168   3.695   3.492   3.947 -0.0937 -0.2146  1.4063
  143PHE    HE1 2169   3.430   3.217   3.621 -1.1237  0.7245 -0.9699
  143PHE    HE2 2170   3.811   3.317   3.783 -0.5508 -0.5410 -0.2926
  143PHE     HZ 2171   3.677   3.188   3.634 -2.0622 -1.1309 -0.1739
  144PHE      N 2172   3.533   3.390   4.175 -0.1021 -0.5024 -0.6579
  144PHE     CA 2173   3.605   3.279   4.241 -0.8119 -0.1694 -0.0269
  144PHE      C 2174   3.534   3.212   4.366  0.0952 -0.1376  0.0818
  144PHE      O 2175   3.559   3.095   4.386  0.7228 -0.5616  0.2124
  144PHE     CB 2176   3.750   3.337   4.277  0.8350  0.9885 -0.0836
  144PHE     CG 2177   3.838   3.232   4.334 -0.6619 -0.0309 -0.0703
  144PHE    CD1 2178   3.866   3.107   4.266  0.5391 -0.3313  0.2423
  144PHE    CD2 2179   3.915   3.260   4.452  0.6712 -0.2307  0.0553
  144PHE    CE1 2180   3.949   3.009   4.317  0.9875  0.2409  0.8486
  144PHE    CE2 2181   3.999   3.155   4.495 -0.0405 -0.6503 -0.5342
  144PHE     CZ 2182   4.018   3.034   4.435  0.0573  0.1969 -0.3671
  144PHE      H 2183   3.571   3.482   4.192  1.7548 -1.2362 -0.3816
  144PHE     HA 2184   3.613   3.201   4.165 -0.2420 -0.7680  0.6140
  144PHE    HB2 2185   3.793   3.380   4.186  0.3953  0.3278 -0.6284
  144PHE    HB3 2186   3.740   3.423   4.343 -0.3332  0.3717  0.6056
  144PHE    HD1 2187   3.814   3.091   4.173  0.5211  0.8384  0.0236
  144PHE    HD2 2188   3.899   3.344   4.518 -0.7000 -0.9107  0.6784
  144PHE    HE1 2189   3.966   2.908   4.281  1.1542  0.1536  1.1640
  144PHE    HE2 2190   4.047   3.162   4.591 -0.0597 -1.9304 -0.3932
  144PHE     HZ 2191   4.094   2.964   4.462 -0.2825 -0.3642 -0.8209
  145ASP      N 2192   3.438   3.274   4.437 -0.0323 -0.3963 -0.2757
  145ASP     CA 2193   3.359   3.213   4.545 -0.2659 -0.1283  0.3199
  145ASP      C 2194   3.263   3.115   4.473  0.0405  0.6074 -0.0724
  145ASP      O 2195   3.240   3.007   4.530  0.4743  0.1114  0.1623
  145ASP     CB 2196   3.299   3.317   4.632  0.4544 -1.0795  0.6521
  145ASP     CG 2197   3.389   3.382   4.735 -0.3372  0.6599 -0.0731
  145ASP    OD1 2198   3.433   3.495   4.712 -0.9922  0.1458  0.2554
  145ASP    OD2 2199   3.429   3.316   4.830  0.1876  0.3298  0.1383
  145ASP      H 2200   3.418   3.370   4.410  0.9607 -0.3789 -1.0078
  145ASP     HA 2201   3.417   3.152   4.614  0.5716  0.3396  0.0629
  145ASP    HB2 2202   3.261   3.398   4.570 -0.3310 -0.9651  1.2506
  145ASP    HB3 2203   3.211   3.278   4.684  0.4270 -0.4801  1.0687
  146SER      N 2204   3.212   3.146   4.353 -0.4158  0.3756  0.5843
  146SER     CA 2205   3.118   3.061   4.281  0.3852 -0.3819  0.1967
  146SER      C 2206   3.193   2.949   4.212  0.0277  0.8062  0.2630
  146SER      O 2207   3.149   2.837   4.214  0.6426 -0.2141 -0.2545
  146SER     CB 2208   3.044   3.134   4.165 -0.5721 -0.4932  0.2491
  146SER     OG 2209   2.975   3.254   4.209  0.7520  0.1426 -0.8409
  146SER      H 2210   3.242   3.233   4.312  0.7777 -0.4664 -0.4593
  146SER     HA 2211   3.041   3.023   4.347 -0.3208  0.8743  0.1647
  146SER    HB2 2212   3.119   3.174   4.097  0.3284  0.4290  1.6836
  146SER    HB3 2213   2.975   3.065   4.117 -0.6597  0.3328 -0.8866
  146SER     HG 2214   3.031   3.332   4.214  0.7356  0.1131  0.7510
  147LEU      N 2215   3.311   2.974   4.151  0.0104  0.0500  0.2075
  147LEU     CA 2216   3.397   2.865   4.097 -1.2017 -0.7886  0.0721
  147LEU      C 2217   3.436   2.767   4.208  0.3816  0.1368  0.4927
  147LEU      O 2218   3.433   2.646   4.179 -0.2386  0.4323 -0.0342
  147LEU     CB 2219   3.521   2.938   4.045 -0.1074  0.5144  0.0413
  147LEU     CG 2220   3.613   2.853   3.951  0.0801 -0.4507  0.0004
  147LEU    CD1 2221   3.679   2.943   3.848  0.2438 -0.1036 -0.3565
  147LEU    CD2 2222   3.732   2.793   4.032 -0.1470 -0.0845  0.3898
  147LEU      H 2223   3.343   3.070   4.149  0.9389 -0.2319  0.4953
  147LEU     HA 2224   3.351   2.814   4.012 -1.1616 -0.2932 -0.2560
  147LEU    HB2 2225   3.497   3.030   3.993 -1.0163  0.0451 -0.4216
  147LEU    HB3 2226   3.579   2.974   4.130 -0.1271 -0.6292  0.5824
  147LEU     HG 2227   3.556   2.784   3.889  0.2712 -0.3681 -0.2692
  147LEU   HD11 2228   3.743   2.872   3.795 -1.6409 -1.7744 -0.6555
  147LEU   HD12 2229   3.603   2.979   3.779 -0.5604 -0.2648  0.4118
  147LEU   HD13 2230   3.741   3.021   3.893 -0.4266  0.2312  0.0208
  147LEU   HD21 2231   3.702   2.703   4.086  1.1772  0.5765  2.4946
  147LEU   HD22 2232   3.811   2.754   3.968 -0.1774 -0.4149  0.5491
  147LEU   HD23 2233   3.789   2.872   4.080 -0.2197  0.4704 -0.4077
  148VAL      N 2234   3.471   2.817   4.329 -0.3922  0.2091 -0.3980
  148VAL     CA 2235   3.496   2.723   4.434 -0.3584  1.1229  0.5030
  148VAL      C 2236   3.372   2.641   4.487  0.0993  0.7617 -0.0975
  148VAL      O 2237   3.378   2.516   4.517  0.6724 -0.1540  0.1582
  148VAL     CB 2238   3.579   2.787   4.549 -0.8734  0.4638  0.0235
  148VAL    CG1 2239   3.603   2.690   4.667 -0.6957 -0.7141  0.9157
  148VAL    CG2 2240   3.714   2.841   4.504  0.0790 -0.5874 -0.5730
  148VAL      H 2241   3.481   2.916   4.346 -0.8497 -0.0030  1.6245
  148VAL     HA 2242   3.561   2.646   4.393 -1.0676  0.1505  1.1084
  148VAL     HB 2243   3.525   2.872   4.590 -0.1306  0.9096  0.1066
  148VAL   HG11 2244   3.663   2.607   4.631 -0.1950 -0.5174  1.2764
  148VAL   HG12 2245   3.666   2.725   4.749  0.5158 -0.0963 -0.2086
  148VAL   HG13 2246   3.506   2.673   4.713 -1.7478  0.2318 -0.7563
  148VAL   HG21 2247   3.704   2.912   4.421  1.3583 -0.6176 -0.7891
  148VAL   HG22 2248   3.763   2.909   4.574 -0.8775  0.7515 -1.1075
  148VAL   HG23 2249   3.777   2.766   4.457 -1.1140 -1.2682 -1.1909
  149LYS      N 2250   3.251   2.701   4.474 -0.3540 -0.2195 -0.2115
  149LYS     CA 2251   3.120   2.639   4.495 -0.6624 -0.5557 -0.0514
  149LYS      C 2252   3.071   2.546   4.383 -0.0580  0.1016  0.1797
  149LYS      O 2253   2.972   2.479   4.411 -0.1642  0.0141  0.3769
  149LYS     CB 2254   3.020   2.752   4.521  0.2660  0.4944 -0.3728
  149LYS     CG 2255   3.033   2.794   4.670 -0.6481 -0.2998  0.5074
  149LYS     CD 2256   2.930   2.895   4.713 -0.0709  0.5984  1.1433
  149LYS     CE 2257   2.945   2.932   4.852  0.1236  0.7328 -0.0632
  149LYS     NZ 2258   2.832   3.007   4.898 -0.0239 -0.2281  0.1648
  149LYS      H 2259   3.252   2.799   4.447 -0.6493 -0.1453  0.0359
  149LYS     HA 2260   3.113   2.572   4.580 -1.5300  0.7639  1.0238
  149LYS    HB2 2261   3.029   2.839   4.457  0.1162  0.2759 -0.6945
  149LYS    HB3 2262   2.917   2.715   4.511  0.5579 -0.0100 -2.3189
  149LYS    HG2 2263   3.018   2.706   4.732  0.4144 -0.6181  0.3523
  149LYS    HG3 2264   3.133   2.834   4.683 -0.2903 -1.0313  0.1539
  149LYS    HD2 2265   2.943   2.977   4.641  0.4586 -1.0380 -0.8304
  149LYS    HD3 2266   2.836   2.845   4.693  0.9859 -1.2888  0.3691
  149LYS    HE2 2267   2.942   2.833   4.898 -0.4378  0.8011  0.0660
  149LYS    HE3 2268   3.038   2.985   4.869  0.4524 -0.0943  0.9314
  149LYS    HZ1 2269   2.757   2.947   4.867  0.4194 -0.4518 -0.5348
  149LYS    HZ2 2270   2.826   3.012   4.999 -0.2384 -0.5339  0.1700
  149LYS    HZ3 2271   2.817   3.096   4.854  0.8435  0.2783  0.8240
  150GLN      N 2272   3.141   2.546   4.266  0.0802 -0.1778  0.4298
  150GLN     CA 2273   3.086   2.482   4.139 -0.8964  0.6500 -0.2681
  150GLN      C 2274   3.191   2.395   4.069  0.9173 -0.0378  0.6553
  150GLN      O 2275   3.170   2.362   3.949  0.1576  0.4658 -0.3115
  150GLN     CB 2276   3.018   2.579   4.048  0.2687 -0.0357  0.4246
  150GLN     CG 2277   2.896   2.657   4.102 -0.5365  0.2291  0.4926
  150GLN     CD 2278   2.857   2.770   4.006  0.9533  0.5328 -0.3801
  150GLN    OE1 2279   2.880   2.758   3.890  0.2325 -0.1126  0.0873
  150GLN    NE2 2280   2.800   2.872   4.054  0.2590 -0.3857  0.3901
  150GLN      H 2281   3.222   2.602   4.244  0.2402 -0.5982 -0.0870
  150GLN     HA 2282   3.011   2.408   4.167  0.5108 -0.4098  1.1058
  150GLN    HB2 2283   3.089   2.650   4.004  0.8858 -0.4231  0.7697
  150GLN    HB3 2284   2.984   2.521   3.962  0.9192  0.9171 -0.5380
  150GLN    HG2 2285   2.811   2.591   4.117  0.0342 -0.5909  0.2568
  150GLN    HG3 2286   2.918   2.697   4.200 -1.1272  0.7996  0.4015
  150GLN   HE21 2287   2.766   2.952   4.002 -1.0013  0.4068  2.2398
  150GLN   HE22 2288   2.791   2.886   4.153  0.9563  1.5478  0.2726
  151THR      N 2289   3.299   2.363   4.132  0.6156  0.6479 -0.2729
  151THR     CA 2290   3.419   2.285   4.077 -0.1610 -1.2460  0.4028
  151THR      C 2291   3.504   2.242   4.192 -1.2892  0.9792 -0.3050
  151THR      O 2292   3.490   2.280   4.308 -0.1297  0.0634  0.0239
  151THR     CB 2293   3.500   2.383   3.990  0.0883 -0.5575  0.2554
  151THR    OG1 2294   3.594   2.469   4.060  0.3570  0.6472  0.7873
  151THR    CG2 2295   3.440   2.496   3.886  0.1974  0.0093 -1.6184
  151THR      H 2296   3.307   2.412   4.220 -0.0180  0.0886  0.1073
  151THR     HA 2297   3.389   2.204   4.010  0.1782  0.3219 -1.8738
  151THR     HB 2298   3.569   2.334   3.922  0.1201  1.2627 -1.1944
  151THR    HG1 2299   3.549   2.542   4.102 -0.6213  1.0573 -0.8262
  151THR   HG21 2300   3.377   2.453   3.808 -0.6129 -2.1530  0.0156
  151THR   HG22 2301   3.389   2.579   3.934  1.2743 -0.3204  0.2867
  151THR   HG23 2302   3.521   2.555   3.844  1.0906 -0.3959 -0.5466
  152HIS      N 2303   3.597   2.150   4.162  0.5871  0.0865  0.3658
  152HIS     CA 2304   3.683   2.099   4.274 -0.3044 -0.0274  0.4324
  152HIS      C 2305   3.815   2.184   4.299 -0.1132  0.7176 -0.4920
  152HIS      O 2306   3.909   2.129   4.363  0.1817 -0.6258 -0.2298
  152HIS     CB 2307   3.715   1.947   4.246 -0.8577  0.3794  0.2745
  152HIS     CG 2308   3.609   1.849   4.230  0.1986 -0.0406  0.0694
  152HIS    ND1 2309   3.523   1.846   4.122  1.0325  0.3384 -0.3283
  152HIS    CD2 2310   3.547   1.770   4.322  0.0310 -0.5200 -1.0479
  152HIS    CE1 2311   3.417   1.765   4.147  0.0012  0.6158 -0.3439
  152HIS    NE2 2312   3.426   1.720   4.277 -0.2236  0.3776  0.2787
  152HIS      H 2313   3.628   2.144   4.066  0.4219  1.0992  0.2355
  152HIS     HA 2314   3.631   2.105   4.370 -1.8185  0.0626 -0.3276
  152HIS    HB2 2315   3.775   1.939   4.155  0.1114 -0.0923  0.9155
  152HIS    HB3 2316   3.778   1.914   4.328 -1.1308  0.6480  0.5977
  152HIS    HD1 2317   3.534   1.899   4.037  1.3337  0.5319 -0.1717
  152HIS    HD2 2318   3.578   1.753   4.424 -1.4648  0.6473 -0.3332
  152HIS    HE1 2319   3.332   1.746   4.083 -0.7795 -0.4604  0.9016
  153VAL      N 2320   3.824   2.308   4.249 -1.0417 -0.4804 -0.0869
  153VAL     CA 2321   3.950   2.391   4.252  0.4639  0.4645  0.3025
  153VAL      C 2322   3.979   2.441   4.401  0.1338 -0.2611 -0.0179
  153VAL      O 2323   3.881   2.494   4.469 -0.5506  0.1340  0.1596
  153VAL     CB 2324   3.922   2.500   4.149 -0.1955  0.5059  0.7280
  153VAL    CG1 2325   4.021   2.617   4.160  0.3354 -0.3988 -0.7161
  153VAL    CG2 2326   3.931   2.455   3.998  0.1195  0.4690 -0.0478
  153VAL      H 2327   3.741   2.339   4.202 -1.1945 -1.3506 -0.4317
  153VAL     HA 2328   4.031   2.328   4.215 -0.3848 -0.4504 -0.0745
  153VAL     HB 2329   3.822   2.541   4.162 -0.1766  0.3563  1.4199
  153VAL   HG11 2330   3.980   2.700   4.218 -0.3838 -0.6579 -0.8388
  153VAL   HG12 2331   4.114   2.583   4.206 -0.3741 -1.4707  0.0308
  153VAL   HG13 2332   4.037   2.669   4.066 -0.9776  2.1507  0.2685
  153VAL   HG21 2333   3.898   2.537   3.935 -0.3910  0.3267  0.0279
  153VAL   HG22 2334   4.035   2.425   3.980  0.4108  1.5461 -0.2757
  153VAL   HG23 2335   3.853   2.383   3.972 -0.1905  1.0825 -0.8936
  154PRO      N 2336   4.105   2.454   4.441 -0.0963 -0.6135  0.0122
  154PRO     CA 2337   4.129   2.511   4.576  0.8886  0.5567 -0.2816
  154PRO      C 2338   4.103   2.655   4.585 -0.3330 -0.0913 -0.1140
  154PRO      O 2339   4.111   2.730   4.492  0.7381  0.1463 -0.2349
  154PRO     CB 2340   4.270   2.472   4.607 -0.3169 -0.4068  0.2930
  154PRO     CG 2341   4.306   2.349   4.524 -0.4622 -0.2393 -0.2401
  154PRO     CD 2342   4.222   2.375   4.401 -0.2449  0.5022 -0.2401
  154PRO     HA 2343   4.055   2.457   4.634 -0.4631  2.1862 -0.3403
  154PRO    HB2 2344   4.330   2.553   4.566 -1.6584  1.0159  0.9375
  154PRO    HB3 2345   4.294   2.467   4.713  0.0071  0.1298  0.2515
  154PRO    HG2 2346   4.412   2.345   4.502  0.1176  2.6027  1.1614
  154PRO    HG3 2347   4.271   2.256   4.569  0.3549 -0.9400 -0.9874
  154PRO    HD2 2348   4.180   2.287   4.353  0.1402  0.3900 -0.3769
  154PRO    HD3 2349   4.276   2.432   4.326 -0.0965 -0.2328 -0.7122
  155ASN      N 2350   4.089   2.689   4.709 -0.4873  0.0012  0.2074
  155ASN     CA 2351   4.058   2.830   4.752  0.6486  0.5479  0.0723
  155ASN      C 2352   4.180   2.918   4.769 -0.4552  0.2274  0.6768
  155ASN      O 2353   4.194   2.987   4.868 -0.4958 -0.2489  0.0643
  155ASN     CB 2354   3.964   2.815   4.876 -0.3648 -0.4021  0.6877
  155ASN     CG 2355   3.912   2.962   4.911  0.0604  1.2051 -0.8202
  155ASN    OD1 2356   3.897   3.044   4.825  0.7696  0.0498  0.9426
  155ASN    ND2 2357   3.880   2.980   5.039  0.0824 -0.2380  0.4262
  155ASN      H 2358   4.124   2.631   4.784  0.5562  0.3430  0.0267
  155ASN     HA 2359   3.994   2.869   4.673 -0.6407  0.3695  0.9494
  155ASN    HB2 2360   3.871   2.761   4.857 -0.2240 -0.6216  0.6160
  155ASN    HB3 2361   4.025   2.781   4.961  1.5436 -0.7797 -0.6959
  155ASN   HD21 2362   3.860   3.073   5.073  1.1850  0.4946 -0.7239
  155ASN   HD22 2363   3.879   2.893   5.090  0.7118 -0.9530 -0.7115
  156LEU      N 2364   4.261   2.926   4.661  0.9450 -0.3422 -0.7203
  156LEU     CA 2365   4.374   3.012   4.649  0.9992 -0.8833  0.4227
  156LEU      C 2366   4.392   3.062   4.506 -0.4553  0.0369  0.1610
  156LEU      O 2367   4.360   2.995   4.410 -0.1057  0.7419  0.2316
  156LEU     CB 2368   4.488   2.933   4.703 -1.0741 -0.0490  0.4521
  156LEU     CG 2369   4.633   2.984   4.650  0.6514 -0.6003  0.1133
  156LEU    CD1 2370   4.733   2.935   4.753 -0.9280  0.4928  0.0484
  156LEU    CD2 2371   4.671   2.934   4.512 -0.0579 -0.3077 -0.2574
  156LEU      H 2372   4.238   2.871   4.579 -0.0020 -1.0867  0.0086
  156LEU     HA 2373   4.352   3.101   4.707 -1.3414 -0.8974 -0.2533
  156LEU    HB2 2374   4.491   2.939   4.812  0.7359  1.1954  0.4304
  156LEU    HB3 2375   4.487   2.825   4.686 -0.0441 -0.0636  0.3006
  156LEU     HG 2376   4.625   3.092   4.642 -0.8741 -0.7495 -1.4288
  156LEU   HD11 2377   4.721   2.827   4.767  0.3264  0.3579  0.3633
  156LEU   HD12 2378   4.835   2.955   4.721 -0.7223 -0.0135  0.3588
  156LEU   HD13 2379   4.734   2.980   4.852  1.2527  1.4047 -0.2667
  156LEU   HD21 2380   4.715   2.836   4.526  0.5778  0.1008  0.9079
  156LEU   HD22 2381   4.594   2.931   4.435  0.4395 -1.3940 -0.7586
  156LEU   HD23 2382   4.748   2.998   4.469 -0.1552 -0.5362 -0.7863
  157PHE      N 2383   4.430   3.190   4.486 -0.3338  0.9435 -0.4937
  157PHE     CA 2384   4.481   3.233   4.356  0.5837 -0.3136 -0.0655
  157PHE      C 2385   4.615   3.319   4.360 -0.3571  0.3395 -0.1215
  157PHE      O 2386   4.667   3.362   4.466  0.5410 -0.3093 -0.0251
  157PHE     CB 2387   4.362   3.309   4.293  0.9696 -0.0065 -0.2037
  157PHE     CG 2388   4.327   3.436   4.359 -0.9146  0.1822 -0.1905
  157PHE    CD1 2389   4.224   3.447   4.455  0.1254 -0.3063  0.4794
  157PHE    CD2 2390   4.405   3.554   4.337 -0.3382  0.0062  0.3101
  157PHE    CE1 2391   4.185   3.566   4.512 -0.0985  0.6128 -0.2763
  157PHE    CE2 2392   4.373   3.675   4.395  0.5064  0.4895 -0.5671
  157PHE     CZ 2393   4.265   3.678   4.484  0.2490  0.4172 -0.6029
  157PHE      H 2394   4.442   3.252   4.565  0.2550 -0.1043  0.2841
  157PHE     HA 2395   4.498   3.148   4.290 -0.4304  0.5606 -1.5643
  157PHE    HB2 2396   4.394   3.333   4.192 -0.2674 -0.3832 -0.7174
  157PHE    HB3 2397   4.278   3.241   4.281  1.2035 -0.1887 -0.8821
  157PHE    HD1 2398   4.173   3.356   4.483  0.1847 -0.1953  0.9676
  157PHE    HD2 2399   4.484   3.558   4.263 -0.6193  0.2968  0.0236
  157PHE    HE1 2400   4.109   3.568   4.588  0.3518 -1.0405  0.2993
  157PHE    HE2 2401   4.421   3.769   4.370  0.5450  0.4480 -0.6510
  157PHE     HZ 2402   4.237   3.769   4.536  0.1235 -0.3312  0.7472
  158SER      N 2403   4.681   3.344   4.246 -0.3371  1.0452  0.1590
  158SER     CA 2404   4.814   3.414   4.244 -0.1310  0.0987 -0.2346
  158SER      C 2405   4.837   3.498   4.123 -0.2815 -0.5240 -0.5326
  158SER      O 2406   4.815   3.463   4.008 -0.9321  0.2893  0.1181
  158SER     CB 2407   4.929   3.319   4.260 -0.3998  0.1229  0.7901
  158SER     OG 2408   4.931   3.232   4.153  0.2265  0.2883  0.0475
  158SER      H 2409   4.642   3.304   4.161  0.9386 -1.5798  0.6001
  158SER     HA 2410   4.827   3.481   4.329  0.1855 -0.4424  0.1518
  158SER    HB2 2411   5.022   3.376   4.264 -0.4297  0.2673 -0.0906
  158SER    HB3 2412   4.926   3.257   4.349 -1.0477 -0.6096  0.2905
  158SER     HG 2413   4.874   3.157   4.174  1.0386 -0.2604  0.4012
  159LEU      N 2414   4.891   3.623   4.137 -0.3663 -0.6381  0.0096
  159LEU     CA 2415   4.892   3.722   4.036  0.5220 -0.1672  0.1819
  159LEU      C 2416   5.034   3.769   4.012  0.1798  0.2922 -0.1119
  159LEU      O 2417   5.105   3.804   4.107  0.0373  0.0051  0.0926
  159LEU     CB 2418   4.807   3.841   4.094  0.1249 -0.0947  0.2635
  159LEU     CG 2419   4.786   3.967   4.006 -0.5336 -1.1313 -0.0114
  159LEU    CD1 2420   4.666   3.963   3.915  0.5386  0.4155  0.6903
  159LEU    CD2 2421   4.766   4.078   4.111  0.5482  0.3609 -0.0489
  159LEU      H 2422   4.926   3.659   4.225  0.2256  1.8537 -1.0682
  159LEU     HA 2423   4.849   3.679   3.945 -0.9986 -0.1114  0.8161
  159LEU    HB2 2424   4.706   3.805   4.111  0.6472 -2.2485 -0.5464
  159LEU    HB3 2425   4.848   3.871   4.190  0.8588  0.1649 -0.1139
  159LEU     HG 2426   4.882   3.983   3.958  0.0217  0.7506  1.4833
  159LEU   HD11 2427   4.657   3.872   3.857 -1.3873  0.4383  0.8511
  159LEU   HD12 2428   4.568   3.989   3.955  0.0872  0.3241 -0.2894
  159LEU   HD13 2429   4.675   4.047   3.846  0.0639  0.1663  0.3206
  159LEU   HD21 2430   4.753   4.169   4.053  0.1974 -0.3056 -1.0802
  159LEU   HD22 2431   4.673   4.058   4.164  0.3557  0.7799 -0.2213
  159LEU   HD23 2432   4.852   4.085   4.178  0.7764 -0.5499 -0.2116
  160GLN      N 2433   5.075   3.774   3.884  0.8771 -0.4445  0.7113
  160GLN     CA 2434   5.193   3.838   3.832  0.6555  0.4617  0.2089
  160GLN      C 2435   5.166   3.954   3.741  0.3206  0.4898  0.5740
  160GLN      O 2436   5.085   3.931   3.641 -0.2464 -0.6721 -1.1473
  160GLN     CB 2437   5.281   3.730   3.769 -0.4400 -0.0497  0.0795
  160GLN     CG 2438   5.427   3.775   3.732 -0.7160  0.3369 -0.3870
  160GLN     CD 2439   5.487   3.691   3.612 -0.0286 -0.3896 -0.2293
  160GLN    OE1 2440   5.415   3.644   3.524  0.5573 -0.3748  0.4937
  160GLN    NE2 2441   5.609   3.658   3.622 -0.4419  0.4326 -0.0468
  160GLN      H 2442   5.008   3.741   3.816  0.3165 -0.0750  1.0687
  160GLN     HA 2443   5.240   3.886   3.918 -0.3539  1.2474  0.3627
  160GLN    HB2 2444   5.282   3.648   3.841 -0.2945 -0.3819 -0.2891
  160GLN    HB3 2445   5.229   3.699   3.678 -0.4802 -0.1648  0.1407
  160GLN    HG2 2446   5.434   3.877   3.695  0.2913  0.7080  0.6922
  160GLN    HG3 2447   5.484   3.770   3.825 -0.8616  1.0062 -0.2546
  160GLN   HE21 2448   5.643   3.591   3.554 -0.5110  0.1583  0.1876
  160GLN   HE22 2449   5.677   3.690   3.690  0.4288 -0.1855 -0.5863
  161LEU      N 2450   5.237   4.066   3.753 -0.1401  0.3085 -0.3069
  161LEU     CA 2451   5.239   4.178   3.661  1.2003  0.8396 -0.6134
  161LEU      C 2452   5.376   4.204   3.607 -0.5266 -0.0958  0.5711
  161LEU      O 2453   5.471   4.198   3.691 -0.5095 -0.5144 -0.1203
  161LEU     CB 2454   5.185   4.300   3.733  0.6297 -0.4647 -0.0328
  161LEU     CG 2455   5.029   4.294   3.775 -1.2327 -0.0283  0.5221
  161LEU    CD1 2456   4.990   4.422   3.825  0.6220 -1.1190 -0.6549
  161LEU    CD2 2457   4.938   4.254   3.657  0.2623  0.0098 -0.8785
  161LEU      H 2458   5.294   4.080   3.836 -0.4507  1.2387 -0.2271
  161LEU     HA 2459   5.174   4.158   3.575  0.0296  0.3913  0.3233
  161LEU    HB2 2460   5.234   4.308   3.830 -0.8443 -1.3090  0.8764
  161LEU    HB3 2461   5.200   4.382   3.663  0.9627  0.1975  0.7720
  161LEU     HG 2462   5.023   4.215   3.851  0.2709 -0.7862 -0.0597
  161LEU   HD11 2463   4.989   4.506   3.756  0.5769 -0.8566 -0.3422
  161LEU   HD12 2464   4.890   4.414   3.866  0.9084  0.3400  0.4966
  161LEU   HD13 2465   5.055   4.454   3.907  0.1339 -0.3348 -0.5577
  161LEU   HD21 2466   4.981   4.281   3.560  1.4675 -0.2324 -0.4401
  161LEU   HD22 2467   4.926   4.146   3.664  0.0558  0.0848  0.2828
  161LEU   HD23 2468   4.835   4.288   3.668  0.5826  0.7006  0.3669
  162CYS      N 2469   5.398   4.251   3.481  0.0134  0.3062 -0.1139
  162CYS     CA 2470   5.535   4.258   3.422 -0.3780 -0.0391 -1.0190
  162CYS      C 2471   5.577   4.396   3.377 -0.2463 -0.1254  0.3042
  162CYS      O 2472   5.696   4.421   3.343 -0.1697  0.4608  0.0251
  162CYS     CB 2473   5.545   4.148   3.319 -0.2922  0.3142  0.5053
  162CYS     SG 2474   5.538   3.977   3.387 -0.2202 -0.0237  0.1839
  162CYS      H 2475   5.326   4.249   3.410  1.1633 -0.0192 -1.3579
  162CYS     HA 2476   5.607   4.230   3.500 -0.3149 -0.2370 -1.1490
  162CYS    HB2 2477   5.474   4.162   3.237  1.1625  1.0865 -0.7226
  162CYS    HB3 2478   5.641   4.169   3.272  0.1483 -0.7211  0.8730
  163GLY      N 2479   5.483   4.488   3.379  0.5253 -0.3670 -0.1849
  163GLY     CA 2480   5.497   4.636   3.357 -0.5954 -0.6565 -0.6384
  163GLY      C 2481   5.577   4.688   3.236  0.9354  0.6905  1.0903
  163GLY      O 2482   5.564   4.620   3.130 -0.5113 -0.3467 -0.0040
  163GLY      H 2483   5.389   4.466   3.405  0.3592  0.9641  0.5098
  163GLY    HA2 2484   5.402   4.689   3.363  0.2825  1.0382 -0.5468
  163GLY    HA3 2485   5.549   4.680   3.442 -1.0652  1.8654 -1.4970
  164ALA      N 2486   5.651   4.795   3.240 -0.3697 -0.2515 -0.3829
  164ALA     CA 2487   5.717   4.866   3.131 -0.3361  0.1016  0.3349
  164ALA      C 2488   5.842   4.951   3.172  0.0744  0.6270 -0.2020
  164ALA      O 2489   5.836   4.996   3.288 -0.0538  0.2948  0.2144
  164ALA     CB 2490   5.619   4.937   3.038  0.1828  0.4405 -0.6406
  164ALA      H 2491   5.651   4.848   3.326 -0.0656  2.1189 -1.6519
  164ALA     HA 2492   5.755   4.793   3.060 -1.2363  0.4341 -0.5356
  164ALA    HB1 2493   5.654   4.968   2.940  0.7923 -0.2582 -0.6660
  164ALA    HB2 2494   5.524   4.887   3.019 -0.0660  0.5776  0.1717
  164ALA    HB3 2495   5.587   5.025   3.094  1.3383 -0.4965  1.7988
  165GLY      N 2496   5.941   4.965   3.087  0.2635 -0.7323  0.2222
  165GLY     CA 2497   6.062   5.045   3.113 -0.7129  0.9387  0.7160
  165GLY      C 2498   6.150   5.051   2.982 -0.5522  0.0983  0.2919
  165GLY      O 2499   6.145   4.964   2.893 -0.0357 -0.0297 -0.2406
  165GLY      H 2500   5.935   4.902   3.008 -0.4734 -0.9368  0.4201
  165GLY    HA2 2501   6.043   5.148   3.142 -1.0387  0.4281  2.6286
  165GLY    HA3 2502   6.120   4.996   3.192 -0.2815 -0.8301 -0.5670
  166PHE      N 2503   6.222   5.167   2.958 -0.1010  1.3438 -0.6447
  166PHE     CA 2504   6.296   5.186   2.832 -0.5778 -1.4561 -0.5521
  166PHE      C 2505   6.410   5.092   2.817 -0.5188  0.0356 -0.6045
  166PHE      O 2506   6.464   5.040   2.918 -0.5838  0.5294  0.8321
  166PHE     CB 2507   6.359   5.332   2.829  0.9259 -0.3543  0.0403
  166PHE     CG 2508   6.255   5.444   2.820  0.5899  0.8290 -0.0050
  166PHE    CD1 2509   6.197   5.474   2.690 -0.0940 -0.4733  0.4789
  166PHE    CD2 2510   6.222   5.517   2.936 -0.1958  0.4337 -0.8592
  166PHE    CE1 2511   6.105   5.575   2.683 -0.3226 -0.5811 -0.1502
  166PHE    CE2 2512   6.126   5.619   2.925  0.0822 -0.8823  0.2325
  166PHE     CZ 2513   6.064   5.645   2.800 -0.3289 -0.1334  0.5110
  166PHE      H 2514   6.226   5.234   3.034  0.6015 -0.4078  1.0244
  166PHE     HA 2515   6.222   5.176   2.752 -1.2611  1.7817 -0.6006
  166PHE    HB2 2516   6.427   5.361   2.909  0.4022  0.6626  0.1521
  166PHE    HB3 2517   6.427   5.347   2.745 -0.2254 -0.1865 -0.9189
  166PHE    HD1 2518   6.221   5.421   2.599 -0.6020  1.2783 -0.7762
  166PHE    HD2 2519   6.263   5.502   3.035 -1.5913 -0.6807 -0.3934
  166PHE    HE1 2520   6.064   5.609   2.589 -0.4177  1.8708  0.6536
  166PHE    HE2 2521   6.106   5.673   3.017  0.0750  0.4205 -0.4899
  166PHE     HZ 2522   5.982   5.715   2.794 -0.4820 -0.3045  0.5854
  167PRO      N 2523   6.456   5.064   2.694  0.7376  0.1401  0.5478
  167PRO     CA 2524   6.399   5.101   2.562  0.3136 -0.1933  0.4549
  167PRO      C 2525   6.256   5.039   2.541  0.0207 -0.0672  0.4124
  167PRO      O 2526   6.227   4.930   2.592 -0.1982 -0.1764 -0.0817
  167PRO     CB 2527   6.501   5.052   2.462  0.3494 -0.1344 -0.5832
  167PRO     CG 2528   6.632   5.066   2.539 -0.4349 -0.0581  0.7041
  167PRO     CD 2529   6.594   5.010   2.670 -0.0686  0.9079  0.3161
  167PRO     HA 2530   6.386   5.208   2.546 -0.5790 -0.5051 -1.4669
  167PRO    HB2 2531   6.472   4.952   2.430 -0.8902  0.3302 -1.0709
  167PRO    HB3 2532   6.512   5.112   2.371  0.6201 -0.5807 -0.8494
  167PRO    HG2 2533   6.707   4.999   2.498 -0.1392 -0.1081  1.3048
  167PRO    HG3 2534   6.674   5.166   2.546  0.3875 -0.2703 -0.6039
  167PRO    HD2 2535   6.668   5.047   2.743  1.2318  0.0033 -0.4614
  167PRO    HD3 2536   6.598   4.902   2.668 -0.8523  0.8676 -0.7492
  168LEU      N 2537   6.162   5.104   2.464 -0.1736 -0.6477 -0.0449
  168LEU     CA 2538   6.032   5.042   2.433 -0.6339  0.6207  0.2365
  168LEU      C 2539   6.005   5.022   2.282 -0.7737  0.4987 -0.8243
  168LEU      O 2540   6.058   5.098   2.203 -0.3029  0.4260  0.6673
  168LEU     CB 2541   5.924   5.125   2.481  0.6981 -0.6262 -0.1349
  168LEU     CG 2542   5.905   5.148   2.630 -0.7460  0.9641 -0.2506
  168LEU    CD1 2543   5.813   5.264   2.665  0.5412  0.7018 -0.2368
  168LEU    CD2 2544   5.870   5.017   2.700 -0.2597 -0.3156 -0.7341
  168LEU      H 2545   6.200   5.175   2.404  0.3094 -0.0037  0.9715
  168LEU     HA 2546   6.022   4.943   2.477 -1.0617  0.4109 -0.3164
  168LEU    HB2 2547   5.927   5.222   2.431  0.6125 -0.6823 -0.2487
  168LEU    HB3 2548   5.827   5.080   2.458  0.5962 -1.2488  1.2707
  168LEU     HG 2549   5.998   5.172   2.682 -1.4896 -0.3466  1.9378
  168LEU   HD11 2550   5.803   5.282   2.772 -0.0097 -0.4463 -0.0679
  168LEU   HD12 2551   5.864   5.351   2.622 -0.2001  1.1625 -0.2149
  168LEU   HD13 2552   5.710   5.244   2.638  0.5806 -0.5463  0.3901
  168LEU   HD21 2553   5.953   4.946   2.695  0.4329  0.2939  0.9373
  168LEU   HD22 2554   5.859   5.041   2.805  0.2914 -0.8993 -0.5282
  168LEU   HD23 2555   5.776   4.970   2.670 -0.8108  0.1062  0.2540
  169ASN      N 2556   5.924   4.923   2.251  0.5234  0.4379  0.3627
  169ASN     CA 2557   5.886   4.885   2.116 -0.2081 -0.6847 -0.3440
  169ASN      C 2558   5.790   4.985   2.058 -0.1355 -0.1735 -0.5895
  169ASN      O 2559   5.799   5.012   1.942 -0.1817  0.0943 -0.0288
  169ASN     CB 2560   5.826   4.744   2.116 -0.4033  0.2044  0.5605
  169ASN     CG 2561   5.770   4.707   1.976 -0.4244 -0.6852 -0.3661
  169ASN    OD1 2562   5.838   4.695   1.877  0.1079 -0.2650  0.2332
  169ASN    ND2 2563   5.637   4.714   1.958 -0.5198  0.3742 -0.3055
  169ASN      H 2564   5.896   4.865   2.329 -0.4786  1.1944  0.6011
  169ASN     HA 2565   5.976   4.899   2.057  0.3801  1.5281  0.8439
  169ASN    HB2 2566   5.905   4.674   2.142 -0.6184 -0.1481  0.2824
  169ASN    HB3 2567   5.747   4.734   2.191 -0.3942 -0.8745  0.4530
  169ASN   HD21 2568   5.598   4.711   1.865 -1.0131  0.3864 -0.1017
  169ASN   HD22 2569   5.578   4.705   2.039  0.0040 -0.2238  0.0305
  170GLN      N 2570   5.697   5.033   2.134  0.4519 -0.5002 -0.2119
  170GLN     CA 2571   5.581   5.119   2.091  0.3828  0.8907 -0.2631
  170GLN      C 2572   5.624   5.273   2.074 -0.2056  0.8387 -0.2608
  170GLN      O 2573   5.726   5.302   2.135 -0.5998  0.2755 -0.0673
  170GLN     CB 2574   5.467   5.094   2.186  0.1510 -0.4104  0.7030
  170GLN     CG 2575   5.387   4.963   2.175 -0.2629  0.4248  1.0811
  170GLN     CD 2576   5.447   4.832   2.218 -0.8420  0.5574 -0.8717
  170GLN    OE1 2577   5.537   4.822   2.307 -0.1188  0.3467 -0.2884
  170GLN    NE2 2578   5.404   4.729   2.165 -0.8274  0.5938 -0.0600
  170GLN      H 2579   5.698   5.010   2.232  0.7840  0.9839  0.1806
  170GLN     HA 2580   5.542   5.082   1.996 -0.2944  0.1880  0.2620
  170GLN    HB2 2581   5.497   5.121   2.287  1.4624  1.2849 -0.0331
  170GLN    HB3 2582   5.395   5.168   2.151  0.6050 -0.3218 -0.1150
  170GLN    HG2 2583   5.302   4.994   2.235 -0.3248  2.4394  0.1205
  170GLN    HG3 2584   5.342   4.953   2.076 -0.0335  0.5906  0.9582
  170GLN   HE21 2585   5.430   4.637   2.198  1.9240  0.7418 -1.2743
  170GLN   HE22 2586   5.338   4.726   2.089 -0.9482  0.2800  0.0524
  171SER      N 2587   5.546   5.344   2.007  0.2849 -0.6409  0.1864
  171SER     CA 2588   5.540   5.496   2.008 -0.0543 -0.1064  0.1874
  171SER      C 2589   5.407   5.560   1.965  0.8742 -0.5954 -0.8262
  171SER      O 2590   5.363   5.661   2.014 -0.2658 -0.2349 -0.3781
  171SER     CB 2591   5.652   5.552   1.924 -1.0172 -0.2336 -0.0429
  171SER     OG 2592   5.651   5.500   1.786  0.2463 -0.0700  0.0574
  171SER      H 2593   5.475   5.309   1.944  0.0438  0.9209 -0.5163
  171SER     HA 2594   5.547   5.524   2.113  0.1825 -0.0486  0.1561
  171SER    HB2 2595   5.640   5.660   1.922  1.0059  0.0783 -1.2568
  171SER    HB3 2596   5.747   5.534   1.974 -1.1605 -0.6306  0.0950
  171SER     HG 2597   5.705   5.421   1.795  0.2738  0.0679  2.4524
  172GLU      N 2598   5.330   5.499   1.870 -0.1968  0.1857  0.6558
  172GLU     CA 2599   5.194   5.532   1.840 -0.2996 -0.2865 -0.1552
  172GLU      C 2600   5.109   5.520   1.958  0.6474  0.6570 -0.0299
  172GLU      O 2601   5.047   5.619   2.004  0.0149 -0.2121 -0.5971
  172GLU     CB 2602   5.183   5.666   1.764  0.6408 -0.3820  0.5431
  172GLU     CG 2603   5.247   5.646   1.624 -0.3336  0.0731 -0.1620
  172GLU     CD 2604   5.220   5.754   1.518  0.4620 -0.8742 -0.0287
  172GLU    OE1 2605   5.103   5.809   1.496 -0.4511 -0.1066 -0.4215
  172GLU    OE2 2606   5.304   5.777   1.430  0.6162 -0.0728  0.1878
  172GLU      H 2607   5.382   5.433   1.813  1.2890  0.7462  1.2530
  172GLU     HA 2608   5.156   5.455   1.773  0.0718 -0.7855  0.2010
  172GLU    HB2 2609   5.081   5.694   1.740  0.4479 -0.5956  1.0894
  172GLU    HB3 2610   5.229   5.751   1.815 -0.3294  0.8905 -0.5631
  172GLU    HG2 2611   5.356   5.641   1.622 -0.3194  0.3863 -1.1520
  172GLU    HG3 2612   5.209   5.550   1.591 -0.0584  0.0803 -0.5094
  173VAL      N 2613   5.114   5.405   2.020  0.6093  0.2320  0.2611
  173VAL     CA 2614   5.029   5.360   2.125  0.2374 -0.1370  1.0374
  173VAL      C 2615   5.109   5.337   2.255  0.1485 -0.1362 -0.2188
  173VAL      O 2616   5.233   5.345   2.251 -0.5189 -0.4401 -0.2526
  173VAL     CB 2617   4.963   5.232   2.062  0.2503 -0.6128 -0.5065
  173VAL    CG1 2618   4.900   5.253   1.918  0.4917  0.9561 -0.3797
  173VAL    CG2 2619   5.056   5.113   2.059 -1.1755  0.6552 -0.0992
  173VAL      H 2620   5.187   5.341   1.991  0.2135  0.1843 -0.6985
  173VAL     HA 2621   4.959   5.441   2.141  1.1654  1.1396 -0.6512
  173VAL     HB 2622   4.883   5.200   2.128  0.6084 -0.1156  0.1962
  173VAL   HG11 2623   4.818   5.324   1.926 -1.9101 -1.5194 -0.4869
  173VAL   HG12 2624   4.975   5.278   1.842  1.2581  0.5287  0.2142
  173VAL   HG13 2625   4.843   5.168   1.882 -0.6100  1.4563  0.0950
  173VAL   HG21 2626   5.009   5.042   1.990  0.2727 -0.8382  0.3429
  173VAL   HG22 2627   5.154   5.141   2.020 -1.1634 -0.8115 -1.3421
  173VAL   HG23 2628   5.078   5.065   2.154  1.0315  0.8952 -0.3824
  174LEU      N 2629   5.041   5.306   2.369 -0.4628 -0.5350  0.2455
  174LEU     CA 2630   5.099   5.292   2.506 -0.7130  0.5031 -0.7131
  174LEU      C 2631   5.180   5.153   2.516 -0.4725 -1.0130 -0.9769
  174LEU      O 2632   5.155   5.063   2.436  0.1735 -0.3807 -0.1937
  174LEU     CB 2633   4.985   5.306   2.613 -0.2431 -0.6844  0.4213
  174LEU     CG 2634   4.940   5.460   2.641  0.1888  0.4147 -0.6295
  174LEU    CD1 2635   4.901   5.539   2.516 -0.9089  0.0900  0.1725
  174LEU    CD2 2636   4.825   5.441   2.741 -0.0878 -0.5686 -0.5077
  174LEU      H 2637   4.941   5.308   2.356 -0.3207 -0.4896 -1.1470
  174LEU     HA 2638   5.179   5.365   2.517  0.1257 -0.4355 -0.2285
  174LEU    HB2 2639   4.897   5.250   2.579 -0.9012  1.0079 -0.9327
  174LEU    HB3 2640   5.023   5.265   2.707  1.1113 -0.0174  0.1989
  174LEU     HG 2641   5.019   5.515   2.692  0.4209 -0.3799 -0.1025
  174LEU   HD11 2642   4.844   5.467   2.459  0.6428 -0.7155 -0.4898
  174LEU   HD12 2643   4.863   5.639   2.540  0.8999  0.8971  0.0960
  174LEU   HD13 2644   4.993   5.551   2.458 -0.4082 -1.3228  0.5953
  174LEU   HD21 2645   4.805   5.543   2.771  0.9400 -0.3788 -0.3937
  174LEU   HD22 2646   4.733   5.400   2.698 -0.6899  0.2683 -0.0670
  174LEU   HD23 2647   4.846   5.381   2.830  1.5877  1.1595  0.4031
  175ALA      N 2648   5.266   5.149   2.616 -0.2777 -0.0902 -0.9100
  175ALA     CA 2649   5.329   5.024   2.671  0.0884 -0.1747 -0.8701
  175ALA      C 2650   5.239   4.897   2.653 -0.0174 -0.1114 -1.0364
  175ALA      O 2651   5.141   4.879   2.725  0.0456 -1.0683 -0.3374
  175ALA     CB 2652   5.460   5.011   2.606 -0.7215  0.9656  0.7750
  175ALA      H 2653   5.280   5.230   2.674 -0.4337 -0.2360 -0.6660
  175ALA     HA 2654   5.349   5.031   2.778  1.6335  0.5905 -1.1590
  175ALA    HB1 2655   5.460   5.021   2.498  0.0702 -2.0253  0.3047
  175ALA    HB2 2656   5.530   5.085   2.644  1.0530 -0.6788  1.0478
  175ALA    HB3 2657   5.505   4.914   2.631  0.3369  0.8307 -1.2256
  176SER      N 2658   5.282   4.796   2.577  0.5359 -0.6912 -0.1746
  176SER     CA 2659   5.212   4.665   2.549  0.1048 -0.2386  0.3130
  176SER      C 2660   5.193   4.563   2.662 -0.2195  0.0787 -0.8194
  176SER      O 2661   5.204   4.444   2.635 -0.1647 -0.0721 -0.0925
  176SER     CB 2662   5.080   4.701   2.484  0.1935 -0.3137  0.1842
  176SER     OG 2663   5.086   4.794   2.379  0.2783 -0.1367  0.1501
  176SER      H 2664   5.363   4.807   2.517  0.8437  0.1140  0.3617
  176SER     HA 2665   5.272   4.606   2.479  0.8524 -0.1554  0.8644
  176SER    HB2 2666   5.018   4.620   2.447 -0.3488  0.7208 -1.3622
  176SER    HB3 2667   5.018   4.752   2.558  0.8187  0.7414  0.0258
  176SER     HG 2668   5.105   4.885   2.403  0.7209 -0.0066 -0.6130
  177VAL      N 2669   5.164   4.599   2.792  0.1031  0.3947  0.8123
  177VAL     CA 2670   5.203   4.529   2.913  0.6683  0.1615 -0.2839
  177VAL      C 2671   5.112   4.403   2.933  0.3995 -0.2785 -0.0673
  177VAL      O 2672   5.006   4.387   2.863  0.3042 -0.4213 -0.4433
  177VAL     CB 2673   5.204   4.627   3.035  0.2466 -0.4011 -0.1144
  177VAL    CG1 2674   5.270   4.764   2.989  0.3174  2.1023 -0.7164
  177VAL    CG2 2675   5.055   4.656   3.079 -0.4017  0.4666  0.2885
  177VAL      H 2676   5.128   4.693   2.793 -1.0417  0.0221 -0.2389
  177VAL     HA 2677   5.304   4.491   2.895  0.3564 -0.0807 -1.7342
  177VAL     HB 2678   5.266   4.578   3.110  0.5376 -1.1318 -0.8030
  177VAL   HG11 2679   5.359   4.752   2.928  0.0485 -1.7485 -0.8518
  177VAL   HG12 2680   5.185   4.808   2.937 -0.7839 -0.4924 -1.4332
  177VAL   HG13 2681   5.291   4.818   3.081  0.1781  0.7240  0.1903
  177VAL   HG21 2682   5.013   4.561   3.114  0.9651 -0.4161 -0.2754
  177VAL   HG22 2683   5.064   4.722   3.165  1.7092 -0.3668  0.8435
  177VAL   HG23 2684   5.009   4.703   2.993 -0.3844  1.0010  0.5657
  178GLY      N 2685   5.152   4.307   3.020 -0.3092 -0.9131  0.0388
  178GLY     CA 2686   5.098   4.166   3.042 -0.6158 -0.7833  2.0554
  178GLY      C 2687   5.148   4.112   3.170 -0.1086 -0.1786  0.5354
  178GLY      O 2688   5.227   4.177   3.238 -0.9003  0.0112 -0.4752
  178GLY      H 2689   5.227   4.338   3.079  0.0551  0.0462 -0.8748
  178GLY    HA2 2690   4.990   4.175   3.028 -0.3999 -1.0819 -0.9537
  178GLY    HA3 2691   5.142   4.097   2.970  0.3080  1.7315 -0.1434
  179GLY      N 2692   5.094   3.996   3.208  0.4791  0.1949 -0.0902
  179GLY     CA 2693   5.129   3.918   3.330 -0.5506  0.4664 -0.0292
  179GLY      C 2694   5.055   3.784   3.333 -0.3966 -1.1584  0.2200
  179GLY      O 2695   5.007   3.739   3.232 -0.2603  0.0969  0.0784
  179GLY      H 2696   5.022   3.954   3.151  0.1594  0.2187  0.2879
  179GLY    HA2 2697   5.236   3.902   3.338 -0.6634  0.1682  1.1710
  179GLY    HA3 2698   5.116   3.977   3.421  0.2541 -0.5041  0.7512
  180SER      N 2699   5.045   3.729   3.450  0.0900  0.1263 -0.2900
  180SER     CA 2700   4.970   3.603   3.471 -0.0628 -0.6681  0.3378
  180SER      C 2701   4.865   3.606   3.583 -0.0948 -0.6812  0.6362
  180SER      O 2702   4.903   3.662   3.685  0.8020 -0.2582 -0.0129
  180SER     CB 2703   5.063   3.485   3.495 -0.1215  1.2002  0.0340
  180SER     OG 2704   5.176   3.486   3.406 -0.2628 -0.5896 -0.0632
  180SER      H 2705   5.088   3.779   3.526  1.1849 -1.0479 -0.0721
  180SER     HA 2706   4.908   3.585   3.384 -0.6247  1.5750  0.1455
  180SER    HB2 2707   5.098   3.478   3.598  0.9541 -0.5141 -0.3605
  180SER    HB3 2708   5.012   3.390   3.478  0.8145  0.8378 -0.9895
  180SER     HG 2709   5.245   3.537   3.449  0.2847 -0.8153 -0.6398
  181MET      N 2710   4.755   3.544   3.583  0.3194  0.1879  0.4423
  181MET     CA 2711   4.671   3.509   3.696  0.1239  1.1876 -0.0792
  181MET      C 2712   4.629   3.359   3.700  0.0431 -0.1816  0.2958
  181MET      O 2713   4.549   3.317   3.616  0.2105  0.1250 -0.7328
  181MET     CB 2714   4.548   3.598   3.687 -0.1683  0.3707 -0.0688
  181MET     CG 2715   4.453   3.582   3.802  0.0916  0.1755  0.1168
  181MET     SD 2716   4.297   3.664   3.775  0.2912 -0.0976 -0.1894
  181MET     CE 2717   4.239   3.552   3.650  0.2984  0.1472 -0.2825
  181MET      H 2718   4.727   3.516   3.490  1.6503  1.1403 -0.3370
  181MET     HA 2719   4.723   3.536   3.789  1.7361  1.2541 -0.9270
  181MET    HB2 2720   4.576   3.703   3.677 -0.4758  0.4469 -0.1525
  181MET    HB3 2721   4.492   3.593   3.593  0.5154  1.3035 -0.5651
  181MET    HG2 2722   4.426   3.478   3.824 -1.2836  0.2810 -0.8639
  181MET    HG3 2723   4.500   3.623   3.892  0.8856 -0.4320 -0.0030
  181MET    HE1 2724   4.248   3.615   3.562 -0.4620  0.2538 -0.2938
  181MET    HE2 2725   4.309   3.468   3.647  0.5030  0.3272 -0.7258
  181MET    HE3 2726   4.136   3.522   3.667  0.0744  1.0108 -0.0583
  182ILE      N 2727   4.677   3.288   3.801 -1.0345  0.0686 -0.0709
  182ILE     CA 2728   4.675   3.150   3.823  0.1018  0.2685 -0.0547
  182ILE      C 2729   4.556   3.126   3.923  0.0721  0.0263 -0.6702
  182ILE      O 2730   4.548   3.185   4.037 -0.3477  0.3247  0.2968
  182ILE     CB 2731   4.806   3.086   3.870 -0.1472 -0.2967 -0.2712
  182ILE    CG1 2732   4.946   3.136   3.807  1.0240 -0.1021 -0.1703
  182ILE    CG2 2733   4.801   2.936   3.837 -0.0125 -0.4373  0.1598
  182ILE    CD1 2734   4.978   3.100   3.667  0.2627 -1.7856  0.1586
  182ILE      H 2735   4.745   3.342   3.852 -0.5400 -0.3146 -0.3143
  182ILE     HA 2736   4.658   3.100   3.727  0.4280 -0.4470  0.2537
  182ILE     HB 2737   4.804   3.101   3.978 -0.5513  0.4400 -0.3700
  182ILE   HG12 2738   4.943   3.244   3.814  0.2321 -0.1259  0.0094
  182ILE   HG13 2739   5.032   3.108   3.868  1.1050 -0.5978 -0.5016
  182ILE   HG21 2740   4.889   2.884   3.875 -0.3031 -1.1272 -0.0884
  182ILE   HG22 2741   4.712   2.896   3.886 -0.4874 -0.1554 -0.4459
  182ILE   HG23 2742   4.808   2.911   3.731  0.6450  0.7958 -0.1355
  182ILE   HD11 2743   4.979   2.996   3.632 -0.4837 -1.4841 -0.8704
  182ILE   HD12 2744   4.895   3.144   3.611 -0.0767 -2.2066  0.3177
  182ILE   HD13 2745   5.073   3.146   3.642  0.7058 -1.3848  2.2629
  183ILE      N 2746   4.459   3.048   3.885  0.2483  0.2337 -0.2580
  183ILE     CA 2747   4.337   3.023   3.962 -0.4788  0.1740 -0.1556
  183ILE      C 2748   4.359   2.876   4.017  0.3579 -0.3152  0.3802
  183ILE      O 2749   4.378   2.785   3.940  0.2098 -0.2474 -0.2786
  183ILE     CB 2750   4.207   3.044   3.873 -0.2390 -0.7969  0.1060
  183ILE    CG1 2751   4.191   3.193   3.831  0.7802 -0.1874 -0.7083
  183ILE    CG2 2752   4.076   3.001   3.939  0.7283  0.5293 -0.6074
  183ILE    CD1 2753   4.151   3.296   3.943 -0.9563  0.4298  0.0463
  183ILE      H 2754   4.464   3.009   3.792 -0.0537 -0.2646 -0.0711
  183ILE     HA 2755   4.333   3.089   4.048 -0.4530  0.7982 -0.6136
  183ILE     HB 2756   4.216   2.998   3.774 -1.3010  1.0440 -0.9628
  183ILE   HG12 2757   4.287   3.224   3.789  1.6784 -0.2943  1.0868
  183ILE   HG13 2758   4.114   3.202   3.754 -0.4301 -0.0415  0.4363
  183ILE   HG21 2759   4.052   3.061   4.027  0.0345 -0.6740  0.0652
  183ILE   HG22 2760   3.991   2.998   3.871 -0.7815  1.0881  1.0896
  183ILE   HG23 2761   4.082   2.899   3.977 -1.5523  0.5544  0.0842
  183ILE   HD11 2762   4.190   3.272   4.042 -0.2946  1.6007  0.1063
  183ILE   HD12 2763   4.175   3.394   3.903 -0.6577  0.4552  0.2831
  183ILE   HD13 2764   4.045   3.288   3.967 -0.9460  0.7148  0.1923
  184GLY      N 2765   4.363   2.856   4.152 -0.4693 -0.7870  0.9587
  184GLY     CA 2766   4.378   2.722   4.214  0.1097 -0.2458  0.2946
  184GLY      C 2767   4.522   2.676   4.242 -0.4671  0.1498  0.0951
  184GLY      O 2768   4.542   2.557   4.269 -0.1909 -0.1992 -0.8407
  184GLY      H 2769   4.364   2.935   4.215  0.7948 -0.0361  0.0918
  184GLY    HA2 2770   4.320   2.709   4.305  0.4689 -0.1714  0.5410
  184GLY    HA3 2771   4.339   2.654   4.139 -1.1920  1.4108 -0.6550
  185GLY      N 2772   4.622   2.764   4.226 -0.5770  0.2834  0.4840
  185GLY     CA 2773   4.763   2.706   4.217  0.2499 -0.7010 -0.2585
  185GLY      C 2774   4.868   2.813   4.196 -0.3411 -0.9266 -0.5590
  185GLY      O 2775   4.842   2.932   4.185  0.2443  0.1039  0.4938
  185GLY      H 2776   4.615   2.862   4.201  0.0947  0.1894 -0.1499
  185GLY    HA2 2777   4.778   2.654   4.311  0.0683  0.1743  0.2675
  185GLY    HA3 2778   4.762   2.633   4.135  0.1320  0.7964 -1.7075
  186ILE      N 2779   4.991   2.767   4.211 -0.0941 -0.0190  0.0691
  186ILE     CA 2780   5.109   2.858   4.209 -0.0577 -0.2154  0.4795
  186ILE      C 2781   5.205   2.796   4.109  0.3466  0.0237 -0.1489
  186ILE      O 2782   5.248   2.685   4.131 -0.5922  0.4913 -0.5796
  186ILE     CB 2783   5.176   2.869   4.347  0.0733 -0.6753  0.0627
  186ILE    CG1 2784   5.085   2.889   4.467  0.2560 -0.0526  0.1660
  186ILE    CG2 2785   5.282   2.987   4.340 -0.5434 -0.1411 -0.6427
  186ILE    CD1 2786   5.164   2.884   4.598  0.5461  0.3899 -0.5856
  186ILE      H 2787   5.011   2.672   4.241  0.1324 -0.1095 -0.3505
  186ILE     HA 2788   5.077   2.955   4.170 -0.6619 -0.4192  0.4345
  186ILE     HB 2789   5.231   2.777   4.364  0.8725 -0.2558 -0.1396
  186ILE   HG12 2790   5.018   2.975   4.468  1.6794  1.1435  0.0005
  186ILE   HG13 2791   5.026   2.798   4.481 -0.3398  0.3149  0.1162
  186ILE   HG21 2792   5.234   3.084   4.326 -0.0518  0.2072 -0.0410
  186ILE   HG22 2793   5.337   2.988   4.434  0.1906  0.9686 -1.0353
  186ILE   HG23 2794   5.351   2.960   4.260  0.0619  0.3423 -0.3079
  186ILE   HD11 2795   5.257   2.828   4.592  0.3591 -0.0987  0.6473
  186ILE   HD12 2796   5.199   2.982   4.631  0.2448  0.1156  0.6271
  186ILE   HD13 2797   5.103   2.835   4.674  0.4752 -0.0987 -0.9515
  187ASP      N 2798   5.234   2.873   4.006 -0.3399  0.2213 -1.0074
  187ASP     CA 2799   5.335   2.830   3.911 -0.5561 -0.9782  0.5906
  187ASP      C 2800   5.479   2.865   3.960  1.3316  0.4510 -0.2001
  187ASP      O 2801   5.520   2.979   3.974 -1.0523 -0.1347  0.1505
  187ASP     CB 2802   5.303   2.891   3.771  0.0745  0.0432 -0.5590
  187ASP     CG 2803   5.382   2.823   3.665 -0.0015  0.3726 -0.0592
  187ASP    OD1 2804   5.324   2.761   3.572 -0.4937 -0.5830  0.2987
  187ASP    OD2 2805   5.503   2.812   3.682  0.1337 -0.0783  0.0726
  187ASP      H 2806   5.216   2.973   4.006 -0.0381  0.2869 -0.2100
  187ASP     HA 2807   5.342   2.722   3.898  0.8030 -0.8314 -0.2494
  187ASP    HB2 2808   5.198   2.887   3.743 -0.1034 -0.0757  0.1122
  187ASP    HB3 2809   5.316   3.000   3.769 -0.4528  0.1074 -0.7771
  188HIS      N 2810   5.550   2.756   3.987 -0.1115 -0.0109  0.7589
  188HIS     CA 2811   5.686   2.758   4.033 -0.9419 -0.9495  0.1081
  188HIS      C 2812   5.785   2.851   3.957 -0.2370 -0.0232  0.4576
  188HIS      O 2813   5.878   2.912   4.012 -0.6193  0.6156  0.3809
  188HIS     CB 2814   5.734   2.619   4.064 -0.2663 -0.5993  0.2283
  188HIS     CG 2815   5.870   2.613   4.134 -0.1955 -0.8423 -0.2099
  188HIS    ND1 2816   5.912   2.682   4.250  0.6500 -0.0582  0.1961
  188HIS    CD2 2817   5.973   2.532   4.098 -0.3836  1.0674 -0.3595
  188HIS    CE1 2818   6.036   2.645   4.281 -0.5765  0.2405  0.1302
  188HIS    NE2 2819   6.076   2.549   4.198  0.1319 -0.0901 -0.4293
  188HIS      H 2820   5.511   2.664   3.977  1.2340 -0.5157 -1.0747
  188HIS     HA 2821   5.672   2.802   4.131 -0.1847  0.0869 -0.2171
  188HIS    HB2 2822   5.657   2.565   4.119  0.0269 -0.1577  1.1243
  188HIS    HB3 2823   5.755   2.566   3.972  1.1479 -0.4926  0.4435
  188HIS    HD1 2824   5.868   2.758   4.299  0.4981 -0.6355  0.9944
  188HIS    HD2 2825   5.975   2.458   4.018  0.7580 -0.7279  1.1706
  188HIS    HE1 2826   6.096   2.690   4.358  0.1987  0.3159 -0.4899
  189SER      N 2827   5.775   2.861   3.825 -0.2202 -0.1779  0.6125
  189SER     CA 2828   5.868   2.925   3.731  0.4699  0.4368 -0.7552
  189SER      C 2829   5.874   3.074   3.737  0.5070 -0.8586 -0.1556
  189SER      O 2830   5.976   3.141   3.707 -0.1477  0.3580  0.3931
  189SER     CB 2831   5.815   2.890   3.586 -0.1395  0.8568  0.1610
  189SER     OG 2832   5.689   2.951   3.559  0.9780 -0.6756 -0.2368
  189SER      H 2833   5.703   2.814   3.771  0.8901 -0.6066 -0.6172
  189SER     HA 2834   5.969   2.884   3.737  0.6358  0.5394 -2.1883
  189SER    HB2 2835   5.889   2.925   3.514  0.5684  1.4076  1.1246
  189SER    HB3 2836   5.807   2.781   3.581  0.2953  0.8458 -0.9610
  189SER     HG 2837   5.632   2.895   3.612  0.4031 -0.1666 -0.3001
  190LEU      N 2838   5.764   3.138   3.791  0.1958  0.3526  0.3752
  190LEU     CA 2839   5.732   3.279   3.792 -0.7246 -0.9345 -0.1474
  190LEU      C 2840   5.799   3.374   3.886 -0.1099  0.1762 -0.2868
  190LEU      O 2841   5.799   3.492   3.867  0.7103 -0.0812 -0.3153
  190LEU     CB 2842   5.583   3.307   3.801  0.7727  0.3584  0.7036
  190LEU     CG 2843   5.493   3.236   3.695 -1.6048 -0.1020  0.3236
  190LEU    CD1 2844   5.350   3.288   3.703  0.2170 -0.0657 -0.4354
  190LEU    CD2 2845   5.554   3.276   3.548  0.4098 -0.0240 -1.3128
  190LEU      H 2846   5.701   3.067   3.826  1.4382 -0.5741  0.9297
  190LEU     HA 2847   5.765   3.319   3.696 -0.5086 -0.7339  0.0081
  190LEU    HB2 2848   5.549   3.274   3.899  1.0036 -0.1703  0.6132
  190LEU    HB3 2849   5.569   3.414   3.787  0.5115  0.1332 -1.2227
  190LEU     HG 2850   5.496   3.130   3.718 -0.6058 -0.0828  0.3863
  190LEU   HD11 2851   5.326   3.274   3.808 -0.7421 -1.4008 -0.7802
  190LEU   HD12 2852   5.349   3.393   3.674  0.1200  0.2093  0.5098
  190LEU   HD13 2853   5.281   3.221   3.652 -0.2401  0.4209 -0.4714
  190LEU   HD21 2854   5.474   3.277   3.474 -0.9706  0.2373  0.0756
  190LEU   HD22 2855   5.584   3.380   3.543  0.0487  0.0909 -1.1467
  190LEU   HD23 2856   5.624   3.195   3.524 -0.4947 -1.1594 -0.3782
  191TYR      N 2857   5.863   3.309   3.989 -0.2849 -0.5561  0.9944
  191TYR     CA 2858   5.927   3.385   4.091  0.0850 -0.0515 -1.2492
  191TYR      C 2859   6.074   3.343   4.120  0.0243 -0.5838 -1.0307
  191TYR      O 2860   6.116   3.241   4.074  0.0369 -0.0570  0.1712
  191TYR     CB 2861   5.838   3.391   4.218 -0.1432 -0.8255  0.7950
  191TYR     CG 2862   5.826   3.260   4.285 -0.0894 -0.2698  0.4177
  191TYR    CD1 2863   5.723   3.166   4.256  0.2100  0.9062 -0.2641
  191TYR    CD2 2864   5.924   3.222   4.370 -0.7564  0.8661  0.1352
  191TYR    CE1 2865   5.710   3.035   4.314 -0.0660  0.1371  0.0618
  191TYR    CE2 2866   5.920   3.087   4.422 -0.5214 -1.3739  0.1091
  191TYR     CZ 2867   5.820   2.997   4.391 -0.2034  0.6433 -0.0186
  191TYR     OH 2868   5.823   2.878   4.456  0.6819 -0.3496 -0.6772
  191TYR      H 2869   5.860   3.208   3.990  0.7028 -0.6032  0.5578
  191TYR     HA 2870   5.928   3.488   4.056 -1.5320  0.4696  0.0098
  191TYR    HB2 2871   5.877   3.467   4.285 -0.2225 -0.8493  0.8686
  191TYR    HB3 2872   5.741   3.425   4.182  0.1003 -0.1380  0.7694
  191TYR    HD1 2873   5.651   3.178   4.177  1.3153 -0.7622 -1.6803
  191TYR    HD2 2874   6.001   3.294   4.395 -0.0792 -0.2716  1.7377
  191TYR    HE1 2875   5.628   2.970   4.287 -0.0150  0.0793  0.0440
  191TYR    HE2 2876   6.003   3.060   4.485  0.2406 -0.8480 -0.6128
  191TYR     HH 2877   5.881   2.868   4.532  0.9433  2.2349 -0.3642
  192THR      N 2878   6.146   3.423   4.191 -0.7766  0.1145 -0.1731
  192THR     CA 2879   6.281   3.382   4.244 -0.2597 -0.8507  0.2671
  192THR      C 2880   6.295   3.415   4.391  0.8257 -0.4705  0.3308
  192THR      O 2881   6.213   3.493   4.447 -0.0615  0.3115 -0.0319
  192THR     CB 2882   6.382   3.448   4.140  0.2080  0.7135 -0.1005
  192THR    OG1 2883   6.502   3.378   4.140 -0.2444 -0.2602  0.2636
  192THR    CG2 2884   6.402   3.600   4.157  0.1266  1.2225  0.7680
  192THR      H 2885   6.114   3.515   4.217  1.5048  0.9043  0.3243
  192THR     HA 2886   6.295   3.275   4.228  0.5510 -0.6107 -0.8688
  192THR     HB 2887   6.341   3.427   4.041  1.4603 -0.6406 -0.3878
  192THR    HG1 2888   6.488   3.292   4.099  0.5592 -0.4214  0.2930
  192THR   HG21 2889   6.484   3.624   4.090  0.0217  0.3765  0.3069
  192THR   HG22 2890   6.305   3.640   4.128 -0.8786 -1.2404  0.2419
  192THR   HG23 2891   6.420   3.620   4.263  0.4312 -1.1906  1.2932
  193GLY      N 2892   6.386   3.343   4.461  0.3585  0.3617 -0.2590
  193GLY     CA 2893   6.406   3.340   4.606 -1.0565  0.0242 -1.0388
  193GLY      C 2894   6.297   3.259   4.680  0.8857  0.0914  0.4643
  193GLY      O 2895   6.224   3.193   4.608 -0.0961  0.2552  0.1141
  193GLY      H 2896   6.426   3.270   4.403 -1.1425 -0.4072 -0.4451
  193GLY    HA2 2897   6.506   3.301   4.627 -1.3188 -0.5965 -0.9206
  193GLY    HA3 2898   6.397   3.438   4.652  1.0933 -0.2967  0.3736
  194SER      N 2899   6.272   3.277   4.805  0.6459 -0.2237 -0.0259
  194SER     CA 2900   6.159   3.219   4.874  0.4821 -0.0340 -0.3076
  194SER      C 2901   6.035   3.312   4.869  0.0155  0.7186  0.1472
  194SER      O 2902   6.053   3.435   4.844 -0.5553  0.6113  0.3769
  194SER     CB 2903   6.208   3.195   5.012  0.8827  0.9274 -0.7682
  194SER     OG 2904   6.107   3.144   5.100 -0.4940  0.0355  0.3752
  194SER      H 2905   6.338   3.333   4.857 -0.1141  1.2253 -0.4867
  194SER     HA 2906   6.126   3.125   4.829 -0.4964 -0.4775  1.1775
  194SER    HB2 2907   6.291   3.125   5.017  0.0442 -0.1981 -1.6423
  194SER    HB3 2908   6.233   3.286   5.067  0.0125  1.6034 -1.4289
  194SER     HG 2909   6.041   3.213   5.115 -0.7513 -0.0143 -0.4311
  195LEU      N 2910   5.915   3.251   4.892  0.4799 -0.4887  0.2279
  195LEU     CA 2911   5.794   3.330   4.920 -0.5377 -0.1789 -0.3595
  195LEU      C 2912   5.798   3.379   5.069  0.3911 -0.2070 -0.1573
  195LEU      O 2913   5.867   3.308   5.144 -0.0543  0.5946 -0.1151
  195LEU     CB 2914   5.671   3.253   4.875  0.6361  0.2327  0.5857
  195LEU     CG 2915   5.640   3.249   4.720  0.7012 -0.1554 -0.7832
  195LEU    CD1 2916   5.578   3.117   4.672  0.0125  0.7377 -0.6159
  195LEU    CD2 2917   5.543   3.362   4.676  0.0443 -0.4485 -0.4136
  195LEU      H 2918   5.906   3.150   4.897  0.1541 -0.4499  0.5785
  195LEU     HA 2919   5.801   3.425   4.867 -0.4559 -0.4571 -0.8536
  195LEU    HB2 2920   5.685   3.152   4.913 -0.0793 -0.4752 -0.8738
  195LEU    HB3 2921   5.587   3.302   4.925 -0.0841  0.3958 -0.6980
  195LEU     HG 2922   5.736   3.256   4.669  1.3210 -0.5909  0.2652
  195LEU   HD11 2923   5.657   3.044   4.691 -0.5139  0.5848  1.5316
  195LEU   HD12 2924   5.502   3.073   4.737  0.6446 -1.0839 -0.9846
  195LEU   HD13 2925   5.547   3.106   4.569 -0.4625 -1.8774 -0.3278
  195LEU   HD21 2926   5.587   3.457   4.707  0.2093 -0.6112 -0.1333
  195LEU   HD22 2927   5.538   3.354   4.568  1.0491  1.0828 -0.6333
  195LEU   HD23 2928   5.448   3.357   4.730  0.6254  1.2923  0.9761
  196TRP      N 2929   5.718   3.478   5.112 -0.2674 -0.0260  0.4297
  196TRP     CA 2930   5.703   3.518   5.259 -0.4831 -0.0019 -0.3379
  196TRP      C 2931   5.558   3.561   5.290  0.5422 -0.9780 -0.4108
  196TRP      O 2932   5.512   3.654   5.217  0.0346  0.1055  0.1592
  196TRP     CB 2933   5.798   3.631   5.295 -0.7766  0.1444  0.3257
  196TRP     CG 2934   5.942   3.595   5.314 -0.9616  0.2428  0.0558
  196TRP    CD1 2935   6.046   3.598   5.229 -0.5561  0.0577 -0.3764
  196TRP    CD2 2936   6.000   3.536   5.438  0.3262  0.8231  0.3133
  196TRP    NE1 2937   6.161   3.541   5.291  0.3871 -0.3849 -0.2436
  196TRP    CE2 2938   6.134   3.500   5.420 -0.2864 -0.3757  0.1645
  196TRP    CE3 2939   5.952   3.497   5.569  0.6819 -0.0250 -0.4600
  196TRP    CZ2 2940   6.214   3.429   5.509  0.0930 -1.3951 -0.4261
  196TRP    CZ3 2941   6.030   3.437   5.662 -0.3135  0.3002  0.2502
  196TRP    CH2 2942   6.162   3.398   5.640  0.1468 -0.3257  1.0327
  196TRP      H 2943   5.679   3.536   5.040  0.8063 -0.1203 -0.2623
  196TRP     HA 2944   5.729   3.445   5.335 -0.5035  0.9915  0.6862
  196TRP    HB2 2945   5.783   3.705   5.217 -1.6652 -0.4240 -0.0776
  196TRP    HB3 2946   5.769   3.673   5.391 -1.7065 -0.3422  0.2810
  196TRP    HD1 2947   6.039   3.631   5.127 -0.9642 -0.6215 -0.5790
  196TRP    HE1 2948   6.255   3.533   5.254  0.1890 -1.1351 -0.6268
  196TRP    HE3 2949   5.847   3.517   5.587  0.7884  0.2190 -0.0848
  196TRP    HZ2 2950   6.320   3.415   5.491  0.3903 -0.6032  0.5282
  196TRP    HZ3 2951   5.977   3.426   5.756  0.1206  0.2785  0.4961
  196TRP    HH2 2952   6.222   3.343   5.712  1.7947  0.4290  0.3406
  197TYR      N 2953   5.493   3.507   5.391  0.1233 -0.2721 -0.3779
  197TYR     CA 2954   5.344   3.525   5.413 -0.3441 -0.3514 -0.1907
  197TYR      C 2955   5.302   3.631   5.516 -0.7467  0.1089 -0.9137
  197TYR      O 2956   5.371   3.646   5.619  0.3844  0.3297  0.8100
  197TYR     CB 2957   5.279   3.383   5.443 -0.0332 -0.2921  0.1991
  197TYR     CG 2958   5.268   3.288   5.326 -0.5695  0.1042  0.8383
  197TYR    CD1 2959   5.178   3.314   5.227  0.4826 -0.2053  1.0124
  197TYR    CD2 2960   5.349   3.176   5.314  0.3678  0.5744  0.7358
  197TYR    CE1 2961   5.173   3.239   5.103  0.4383 -0.5260 -0.5249
  197TYR    CE2 2962   5.336   3.092   5.201 -0.4857 -0.2495 -0.2365
  197TYR     CZ 2963   5.252   3.125   5.095 -0.4014  0.0990  0.2262
  197TYR     OH 2964   5.243   3.051   4.984  0.5590 -0.2064  0.3201
  197TYR      H 2965   5.544   3.441   5.448 -0.3313  0.1674  0.5762
  197TYR     HA 2966   5.310   3.571   5.321  0.5976  2.1531  0.5485
  197TYR    HB2 2967   5.328   3.342   5.532 -0.2817  0.5152  0.7307
  197TYR    HB3 2968   5.177   3.402   5.475 -0.2273  0.0290 -0.5767
  197TYR    HD1 2969   5.105   3.393   5.230  0.9561  0.5734 -1.9781
  197TYR    HD2 2970   5.420   3.141   5.387 -0.3551 -1.7186  0.5076
  197TYR    HE1 2971   5.093   3.261   5.033 -0.8821  1.3894  1.2830
  197TYR    HE2 2972   5.404   3.010   5.183 -1.0298 -0.7302 -0.1381
  197TYR     HH 2973   5.305   2.978   4.980 -0.3208 -0.9699 -0.4735
  198THR      N 2974   5.185   3.692   5.495  0.1803  0.1115  0.4954
  198THR     CA 2975   5.128   3.783   5.585  0.6807 -0.4576  0.8063
  198THR      C 2976   4.979   3.757   5.602 -0.1419  0.6541 -0.3127
  198THR      O 2977   4.909   3.743   5.507 -0.2095  0.1833  0.4810
  198THR     CB 2978   5.153   3.928   5.538  0.0898 -1.1580  0.1604
  198THR    OG1 2979   5.098   4.025   5.621 -0.4135  0.1860  0.1710
  198THR    CG2 2980   5.085   3.969   5.402 -0.3081  0.5759 -1.0179
  198THR      H 2981   5.142   3.673   5.406  1.8638  0.0413 -0.3843
  198THR     HA 2982   5.175   3.776   5.683  0.0325 -0.3509  1.1358
  198THR     HB 2983   5.259   3.953   5.544 -0.4246  1.2917  1.2013
  198THR    HG1 2984   5.145   4.012   5.703  1.3659 -1.6166 -0.9532
  198THR   HG21 2985   4.977   3.957   5.404 -0.3120  0.4441  0.5984
  198THR   HG22 2986   5.111   4.074   5.392  1.5119  0.2838 -0.2202
  198THR   HG23 2987   5.133   3.912   5.322  0.5395 -0.4889  0.1742
  199PRO      N 2988   4.934   3.751   5.732  0.5390 -0.0787  0.8155
  199PRO     CA 2989   4.797   3.733   5.767  0.0909  0.8128  0.0653
  199PRO      C 2990   4.711   3.835   5.704  0.1516 -0.7845 -0.3773
  199PRO      O 2991   4.740   3.952   5.706 -0.2683 -0.2924  0.4198
  199PRO     CB 2992   4.781   3.735   5.921  0.2702 -0.3350  0.3947
  199PRO     CG 2993   4.918   3.679   5.953 -0.4366  0.6812  0.2270
  199PRO     CD 2994   5.012   3.732   5.849 -0.5543 -0.0206  0.0210
  199PRO     HA 2995   4.768   3.637   5.725  0.9479  0.2806  0.6212
  199PRO    HB2 2996   4.778   3.836   5.962  0.3938  0.0846 -0.5658
  199PRO    HB3 2997   4.706   3.660   5.944 -0.0428 -0.3942 -0.6876
  199PRO    HG2 2998   4.957   3.698   6.052 -0.0469 -0.6514  0.3761
  199PRO    HG3 2999   4.930   3.571   5.946 -0.2970  0.7295 -0.4210
  199PRO    HD2 3000   5.074   3.644   5.830 -0.2597 -0.4862  2.4427
  199PRO    HD3 3001   5.068   3.821   5.874 -0.2854  0.2144 -1.2742
  200ILE      N 3002   4.583   3.810   5.679  0.4252  0.3290 -0.0491
  200ILE     CA 3003   4.478   3.907   5.642  0.0807  0.2912  0.2302
  200ILE      C 3004   4.404   3.963   5.767 -0.2838  0.3380  0.1857
  200ILE      O 3005   4.344   3.892   5.848 -0.3718 -0.3985  0.3034
  200ILE     CB 3006   4.373   3.845   5.552  0.1617  0.4373  0.5126
  200ILE    CG1 3007   4.431   3.790   5.418 -0.9186 -0.5937  0.0410
  200ILE    CG2 3008   4.249   3.928   5.522 -0.1031  0.5898  0.2507
  200ILE    CD1 3009   4.341   3.692   5.339  0.3847 -0.3655  0.7125
  200ILE      H 3010   4.565   3.711   5.672  2.3976 -0.0778 -0.8644
  200ILE     HA 3011   4.528   3.985   5.584  0.7080  0.5029  1.0101
  200ILE     HB 3012   4.328   3.757   5.598  0.7503  0.2830  0.8014
  200ILE   HG12 3013   4.469   3.867   5.351 -0.5842 -1.3487 -0.6797
  200ILE   HG13 3014   4.524   3.739   5.443 -0.0444  0.6165 -0.5596
  200ILE   HG21 3015   4.201   3.960   5.614  0.8668  0.2319  0.9139
  200ILE   HG22 3016   4.278   4.014   5.462  0.6631  0.4410  0.3848
  200ILE   HG23 3017   4.177   3.875   5.458 -0.2368  0.8070  0.2184
  200ILE   HD11 3018   4.271   3.749   5.278  0.9120  0.9375  1.2606
  200ILE   HD12 3019   4.399   3.630   5.271  0.8018  0.5448  0.1996
  200ILE   HD13 3020   4.287   3.620   5.401 -0.1932 -1.2481 -0.7041
  201ARG      N 3021   4.396   4.095   5.773 -0.2014 -1.1442  1.1026
  201ARG     CA 3022   4.358   4.173   5.894  0.3780  0.2003  0.2945
  201ARG      C 3023   4.206   4.168   5.914 -0.3043  0.0800 -0.1219
  201ARG      O 3024   4.157   4.147   6.028  0.0424  0.0880  0.4450
  201ARG     CB 3025   4.414   4.318   5.893  0.6481  0.8193  0.1317
  201ARG     CG 3026   4.417   4.405   6.020 -0.1599  0.7741 -0.4395
  201ARG     CD 3027   4.283   4.466   6.045 -0.4057  0.0053 -0.0788
  201ARG     NE 3028   4.277   4.541   6.174 -0.4051 -0.1884  0.3399
  201ARG     CZ 3029   4.282   4.673   6.174  0.6148  0.0026  0.2345
  201ARG    NH1 3030   4.285   4.745   6.068 -0.2713 -0.1563  0.8957
  201ARG    NH2 3031   4.287   4.730   6.290 -0.3390  0.7937  0.5646
  201ARG      H 3032   4.425   4.145   5.690 -2.1000 -0.4307  0.7641
  201ARG     HA 3033   4.413   4.127   5.976  1.7038  1.8696  0.4429
  201ARG    HB2 3034   4.519   4.310   5.864  0.9582 -1.2623  1.4166
  201ARG    HB3 3035   4.351   4.371   5.821 -1.9299  0.5016  1.8764
  201ARG    HG2 3036   4.454   4.349   6.106  0.1818  1.7914  0.1158
  201ARG    HG3 3037   4.492   4.484   6.008  0.4151  0.4575  0.7790
  201ARG    HD2 3038   4.255   4.527   5.959 -0.6016  0.0851  0.0380
  201ARG    HD3 3039   4.206   4.391   6.063 -0.1849 -0.9351 -2.4395
  201ARG     HE 3040   4.274   4.491   6.261  1.7595  0.5543  0.9681
  201ARG   HH11 3041   4.318   4.840   6.076  0.8046 -0.3343 -0.5326
  201ARG   HH12 3042   4.268   4.716   5.973  1.0732  0.6053  0.3636
  201ARG   HH21 3043   4.270   4.830   6.288 -1.0713  0.7439 -1.9113
  201ARG   HH22 3044   4.303   4.672   6.371  0.8133 -0.5465 -0.5076
  202ARG      N 3045   4.133   4.190   5.805 -0.4341 -0.8654  0.4656
  202ARG     CA 3046   3.995   4.153   5.779 -0.6304  0.1074  0.2208
  202ARG      C 3047   3.982   4.096   5.637  0.3508 -0.1474  0.7701
  202ARG      O 3048   4.035   4.155   5.538 -0.7083  0.6867  0.2598
  202ARG     CB 3049   3.912   4.276   5.797  1.0249 -0.3553 -0.5677
  202ARG     CG 3050   3.761   4.245   5.767 -0.9236  1.1597  0.5588
  202ARG     CD 3051   3.651   4.325   5.824 -0.1930  0.3565 -0.0645
  202ARG     NE 3052   3.677   4.466   5.797  0.3438  0.0464 -0.2320
  202ARG     CZ 3053   3.585   4.559   5.825  0.1800  0.1618  0.3986
  202ARG    NH1 3054   3.615   4.682   5.829  0.2038  0.3882 -0.7763
  202ARG    NH2 3055   3.464   4.536   5.854  0.2443  0.6510 -0.3961
  202ARG      H 3056   4.182   4.220   5.722 -1.6149  0.2689  0.1312
  202ARG     HA 3057   3.964   4.077   5.850 -0.6019  0.7743  0.9693
  202ARG    HB2 3058   3.911   4.314   5.899 -0.5925  0.2913 -0.7684
  202ARG    HB3 3059   3.949   4.358   5.735  1.0406 -0.6966 -1.0222
  202ARG    HG2 3060   3.747   4.230   5.661 -0.2070  0.7261  0.5088
  202ARG    HG3 3061   3.742   4.146   5.809 -0.4777  0.9603  0.3037
  202ARG    HD2 3062   3.557   4.296   5.777 -0.7612  1.1097  0.5566
  202ARG    HD3 3063   3.646   4.306   5.932  0.0306  1.7385  0.2358
  202ARG     HE 3064   3.770   4.503   5.784  0.1808  1.3539  1.5115
  202ARG   HH11 3065   3.554   4.739   5.885 -0.6440 -1.4487  0.3472
  202ARG   HH12 3066   3.711   4.714   5.817  0.5072  0.7790  1.6932
  202ARG   HH21 3067   3.411   4.621   5.871  0.8657  0.9964 -0.1118
  202ARG   HH22 3068   3.422   4.448   5.830  1.0254  0.3880 -0.8750
  203GLU      N 3069   3.890   4.000   5.623  0.1456  0.1279 -0.2891
  203GLU     CA 3070   3.843   3.938   5.494 -0.7191 -0.9510 -0.0367
  203GLU      C 3071   3.741   4.037   5.434 -0.4012  0.9963 -0.5821
  203GLU      O 3072   3.622   4.018   5.468  0.4445  0.3166 -0.2401
  203GLU     CB 3073   3.783   3.805   5.535  0.5856  0.6363 -0.2669
  203GLU     CG 3074   3.883   3.692   5.556  0.1108  0.3030 -0.9934
  203GLU     CD 3075   3.811   3.559   5.596 -0.3351  0.0239 -0.2849
  203GLU    OE1 3076   3.872   3.449   5.571  0.0847 -0.4845 -0.7105
  203GLU    OE2 3077   3.697   3.569   5.644  0.1574 -0.0856  0.2818
  203GLU      H 3078   3.844   3.966   5.706 -0.2044  0.5425 -0.3063
  203GLU     HA 3079   3.926   3.934   5.423 -0.4098  1.1604  0.0818
  203GLU    HB2 3080   3.710   3.828   5.613 -0.6197  0.5705 -1.3162
  203GLU    HB3 3081   3.716   3.778   5.454  0.2171  1.2783 -0.1917
  203GLU    HG2 3082   3.945   3.676   5.469  0.9196  0.5676 -0.4859
  203GLU    HG3 3083   3.963   3.712   5.628 -0.3252 -0.2656 -0.3202
  204TRP      N 3084   3.776   4.145   5.364 -0.0135 -0.7519 -1.1375
  204TRP     CA 3085   3.677   4.240   5.302 -0.0271  0.1877  0.6435
  204TRP      C 3086   3.726   4.293   5.171  0.2180 -0.5605  0.9990
  204TRP      O 3087   3.689   4.247   5.057  0.0126 -0.4271 -0.3220
  204TRP     CB 3088   3.622   4.345   5.395 -0.4006  0.6222 -0.9838
  204TRP     CG 3089   3.717   4.459   5.431 -0.3654  0.5611  0.1561
  204TRP    CD1 3090   3.850   4.437   5.464 -0.5945 -0.8633  0.3167
  204TRP    CD2 3091   3.687   4.595   5.474  0.4210  0.3854 -0.2308
  204TRP    NE1 3092   3.901   4.559   5.509  0.4138 -0.1704  0.3929
  204TRP    CE2 3093   3.802   4.660   5.511 -0.3793 -0.4168 -0.1957
  204TRP    CE3 3094   3.566   4.673   5.474  0.0693 -0.4607  0.5519
  204TRP    CZ2 3095   3.803   4.799   5.553  0.0583  0.4257 -0.8783
  204TRP    CZ3 3096   3.561   4.803   5.524 -0.2575 -0.8134  0.4139
  204TRP    CH2 3097   3.683   4.869   5.552  1.0166  0.4251  0.0595
  204TRP      H 3098   3.873   4.159   5.338  0.0205  0.6302 -0.4519
  204TRP     HA 3099   3.597   4.174   5.267  0.8154 -0.4477 -0.1976
  204TRP    HB2 3100   3.531   4.383   5.349 -1.0870  0.9459  0.5132
  204TRP    HB3 3101   3.587   4.306   5.490 -0.8698 -1.5351 -1.9222
  204TRP    HD1 3102   3.893   4.338   5.469 -0.4579 -0.8055  0.3006
  204TRP    HE1 3103   3.986   4.557   5.563  0.0214  0.7996  1.1209
  204TRP    HE3 3104   3.474   4.629   5.440 -0.4610  0.8752  0.1320
  204TRP    HZ2 3105   3.892   4.852   5.586 -0.0252 -0.1184  0.3356
  204TRP    HZ3 3106   3.478   4.871   5.527  0.8791  0.6594  0.7157
  204TRP    HH2 3107   3.677   4.975   5.570  1.5088  0.3010  1.1129
  205TYR      N 3108   3.818   4.384   5.179  0.1399 -1.1613 -0.5928
  205TYR     CA 3109   3.937   4.394   5.092 -0.5671  0.6227 -0.3074
  205TYR      C 3110   4.043   4.289   5.135 -0.0159 -0.4698  0.5257
  205TYR      O 3111   4.023   4.219   5.236 -0.0843 -1.0316 -0.0664
  205TYR     CB 3112   3.992   4.527   5.107 -0.4625 -1.0942  0.4390
  205TYR     CG 3113   3.894   4.644   5.071  0.3311  0.7521  0.1279
  205TYR    CD1 3114   3.876   4.678   4.937  0.2676 -0.2702 -0.6472
  205TYR    CD2 3115   3.837   4.727   5.173  0.7378  0.9078  0.4790
  205TYR    CE1 3116   3.788   4.788   4.905  0.0120  0.1995  0.3938
  205TYR    CE2 3117   3.754   4.831   5.135  0.2529 -0.7696  0.9257
  205TYR     CZ 3118   3.729   4.866   4.995 -0.3158  0.2842 -0.9997
  205TYR     OH 3119   3.665   4.976   4.964 -0.4896 -0.4475 -0.0316
  205TYR      H 3120   3.810   4.443   5.260  0.2998 -0.8332 -0.8126
  205TYR     HA 3121   3.904   4.365   4.992  0.0431 -1.1540 -0.0573
  205TYR    HB2 3122   4.017   4.542   5.212 -0.1250  0.5780  0.1753
  205TYR    HB3 3123   4.082   4.550   5.050 -0.8151  1.3343  0.6332
  205TYR    HD1 3124   3.922   4.624   4.856  0.3588 -0.6171 -0.3699
  205TYR    HD2 3125   3.852   4.702   5.277  0.0946 -0.0266  0.3715
  205TYR    HE1 3126   3.765   4.817   4.804  1.2034  2.5571  0.6688
  205TYR    HE2 3127   3.716   4.904   5.205 -1.1969  1.4856 -1.8055
  205TYR     HH 3128   3.634   5.025   5.040 -0.6322  1.4925 -1.2102
  206TYR      N 3129   4.168   4.289   5.070  0.6819 -0.5885 -0.4489
  206TYR     CA 3130   4.283   4.217   5.117 -0.5981 -0.2802  0.6470
  206TYR      C 3131   4.364   4.307   5.205 -0.3050  0.4174  0.6223
  206TYR      O 3132   4.464   4.371   5.158  0.9295  0.3641 -0.2329
  206TYR     CB 3133   4.362   4.159   4.988  0.0624 -1.0689 -1.3638
  206TYR     CG 3134   4.295   4.042   4.925  0.1529 -1.0792  0.0095
  206TYR    CD1 3135   4.287   3.927   4.992  0.5447  0.0960 -1.1461
  206TYR    CD2 3136   4.240   4.059   4.798  0.1173  0.4226  0.9645
  206TYR    CE1 3137   4.208   3.824   4.946 -0.4370  0.3550 -0.6477
  206TYR    CE2 3138   4.159   3.952   4.743 -0.9122 -0.2084 -0.4360
  206TYR     CZ 3139   4.142   3.834   4.821  0.5171 -0.3122  0.2358
  206TYR     OH 3140   4.062   3.733   4.770  0.0197  0.2631 -0.3157
  206TYR      H 3141   4.182   4.349   4.990  1.2303 -0.8445 -0.5487
  206TYR     HA 3142   4.256   4.119   5.157 -0.3751 -0.4613  0.3624
  206TYR    HB2 3143   4.378   4.242   4.920 -0.2410  0.0841 -0.1193
  206TYR    HB3 3144   4.462   4.130   5.020  0.5550  1.4995 -0.0334
  206TYR    HD1 3145   4.333   3.920   5.089 -1.7085  1.0264  0.1558
  206TYR    HD2 3146   4.252   4.146   4.736  0.7245 -0.0010  0.4689
  206TYR    HE1 3147   4.193   3.731   4.999 -1.8361  0.9653  0.1109
  206TYR    HE2 3148   4.107   3.967   4.650 -0.7420  0.7471 -0.3926
  206TYR     HH 3149   4.019   3.763   4.689  1.0676  0.9519 -0.6594
  207GLU      N 3150   4.318   4.312   5.329  0.1431 -0.0736  1.1368
  207GLU     CA 3151   4.374   4.403   5.427  0.0497 -1.0885 -0.6495
  207GLU      C 3152   4.495   4.350   5.508  1.5462  0.1845  0.4886
  207GLU      O 3153   4.499   4.229   5.538  0.2807 -0.7336  0.1146
  207GLU     CB 3154   4.266   4.444   5.531  0.0697 -0.1658  0.5229
  207GLU     CG 3155   4.305   4.584   5.591 -0.1811 -0.0606 -0.0394
  207GLU     CD 3156   4.217   4.635   5.706  0.3386 -0.2545  0.2857
  207GLU    OE1 3157   4.099   4.598   5.708  0.4086  0.0223  0.6525
  207GLU    OE2 3158   4.259   4.707   5.807  0.1779 -0.2097 -0.2806
  207GLU      H 3159   4.242   4.253   5.358  0.5702 -0.9636  0.5338
  207GLU     HA 3160   4.416   4.493   5.381  0.1519 -0.5350  0.4724
  207GLU    HB2 3161   4.173   4.459   5.476  0.3691  0.0314  0.0629
  207GLU    HB3 3162   4.254   4.369   5.609  0.7158  0.2909  1.0880
  207GLU    HG2 3163   4.405   4.578   5.632 -0.2307 -1.7141 -0.0269
  207GLU    HG3 3164   4.291   4.668   5.522 -0.9707  0.3661  0.6025
  208VAL      N 3165   4.594   4.434   5.535  0.8785 -0.0250 -0.2076
  208VAL     CA 3166   4.718   4.402   5.602 -0.4126  0.3441 -0.2371
  208VAL      C 3167   4.774   4.513   5.702 -0.4061  0.0531 -0.5249
  208VAL      O 3168   4.710   4.617   5.719  0.3929 -0.2481  0.0725
  208VAL     CB 3169   4.829   4.376   5.496 -0.1202  0.3379  0.6160
  208VAL    CG1 3170   4.795   4.260   5.396 -0.5174  0.4289 -0.1953
  208VAL    CG2 3171   4.851   4.497   5.409  0.0811  1.6785 -0.5344
  208VAL      H 3172   4.590   4.529   5.499  1.6152  0.2280  0.3166
  208VAL     HA 3173   4.715   4.308   5.657  0.6195  0.0580 -0.6062
  208VAL     HB 3174   4.921   4.342   5.544  0.3311 -1.5150 -1.2373
  208VAL   HG11 3175   4.711   4.270   5.327 -0.0398 -0.1132 -0.8963
  208VAL   HG12 3176   4.884   4.229   5.341 -0.5411 -2.6308  1.0868
  208VAL   HG13 3177   4.756   4.173   5.450 -1.0539  0.4638 -0.5154
  208VAL   HG21 3178   4.948   4.486   5.359  0.2164 -0.7986  0.0238
  208VAL   HG22 3179   4.768   4.510   5.340 -0.6579  1.2833  0.2384
  208VAL   HG23 3180   4.863   4.581   5.478  1.4938  0.2895  1.1162
  209ILE      N 3181   4.883   4.472   5.774 -0.0613  0.1569  0.0528
  209ILE     CA 3182   4.958   4.561   5.866 -0.5520  0.3921  0.0240
  209ILE      C 3183   5.102   4.578   5.814  0.6598  0.0815 -1.1943
  209ILE      O 3184   5.176   4.483   5.803 -0.8180  0.2273  0.1492
  209ILE     CB 3185   4.959   4.503   6.007  0.7339  0.4598 -0.5386
  209ILE    CG1 3186   4.809   4.507   6.055 -0.2403  0.4907  0.7328
  209ILE    CG2 3187   5.042   4.576   6.115 -0.3502 -0.3863  0.2053
  209ILE    CD1 3188   4.786   4.449   6.194 -0.1091 -0.0251  0.9048
  209ILE      H 3189   4.903   4.373   5.782 -0.3242  0.1664  1.2384
  209ILE     HA 3190   4.915   4.661   5.875  0.7559  1.0047 -0.0225
  209ILE     HB 3191   4.984   4.397   6.005  1.3174  0.5927 -0.4400
  209ILE   HG12 3192   4.782   4.613   6.056  0.5985  0.7260  1.5760
  209ILE   HG13 3193   4.748   4.445   5.990  0.1404  0.2170  0.6283
  209ILE   HG21 3194   5.147   4.564   6.086 -0.6207  0.0382 -1.1396
  209ILE   HG22 3195   5.025   4.684   6.109  0.0700 -0.3454 -0.6116
  209ILE   HG23 3196   5.024   4.547   6.218  0.6501  0.1931  0.5806
  209ILE   HD11 3197   4.835   4.503   6.276 -0.7276  0.4380  0.9857
  209ILE   HD12 3198   4.682   4.467   6.222 -0.3945  0.3462 -0.2795
  209ILE   HD13 3199   4.804   4.342   6.200  0.3037 -0.0163  0.0742
  210ILE      N 3200   5.132   4.702   5.792 -0.7110 -0.8637  0.1273
  210ILE     CA 3201   5.270   4.748   5.787  0.1615 -0.1613  0.4706
  210ILE      C 3202   5.333   4.783   5.922  0.1947  0.1099  0.0201
  210ILE      O 3203   5.264   4.834   6.012  0.4261 -0.4719 -0.0884
  210ILE     CB 3204   5.282   4.862   5.682  0.6000 -0.7983  0.3342
  210ILE    CG1 3205   5.218   4.829   5.546 -0.4915  0.0608 -0.7855
  210ILE    CG2 3206   5.423   4.906   5.671 -0.1274  0.3389 -0.1420
  210ILE    CD1 3207   5.198   4.954   5.455  0.0947 -0.6208  0.3217
  210ILE      H 3208   5.064   4.776   5.781  1.2234  1.2880  1.0655
  210ILE     HA 3209   5.333   4.670   5.745 -0.2231 -0.7800  0.9952
  210ILE     HB 3210   5.230   4.950   5.718  1.0076 -0.0645 -0.7637
  210ILE   HG12 3211   5.283   4.758   5.495  0.4650 -0.2451  0.7349
  210ILE   HG13 3212   5.119   4.787   5.566 -0.3353  0.0452  0.0380
  210ILE   HG21 3213   5.423   5.005   5.624  0.4301 -0.0448 -0.9940
  210ILE   HG22 3214   5.472   4.918   5.767 -1.5382 -1.1005  0.8688
  210ILE   HG23 3215   5.471   4.830   5.609 -1.1114 -0.2465 -0.2267
  210ILE   HD11 3216   5.134   4.925   5.373 -0.4370  0.1280  0.4482
  210ILE   HD12 3217   5.145   5.039   5.500  0.7434  1.4924 -2.3799
  210ILE   HD13 3218   5.285   4.987   5.398  0.2892 -0.1087  0.8846
  211VAL      N 3219   5.458   4.742   5.952 -0.2425  0.5227 -0.1960
  211VAL     CA 3220   5.524   4.759   6.081 -1.0301  0.1551 -0.2021
  211VAL      C 3221   5.638   4.865   6.076  0.0459 -0.4071  0.1776
  211VAL      O 3222   5.665   4.928   6.173 -0.6839 -0.6183 -0.9340
  211VAL     CB 3223   5.579   4.629   6.154  0.3525 -0.6754 -0.3603
  211VAL    CG1 3224   5.452   4.554   6.188 -0.5253 -0.0456 -0.5381
  211VAL    CG2 3225   5.685   4.554   6.070 -0.1605  0.2465  0.1835
  211VAL      H 3226   5.502   4.684   5.883 -0.7163  0.2520 -0.2777
  211VAL     HA 3227   5.455   4.798   6.156 -2.3267  1.0490 -1.7358
  211VAL     HB 3228   5.630   4.660   6.245 -0.1514  0.8830 -0.5611
  211VAL   HG11 3229   5.477   4.461   6.239 -0.7484 -0.3536 -0.9759
  211VAL   HG12 3230   5.382   4.610   6.250 -0.8266  0.8898 -1.6418
  211VAL   HG13 3231   5.385   4.537   6.103 -0.9669  0.1968 -0.2456
  211VAL   HG21 3232   5.715   4.468   6.130 -0.5657 -0.8323 -1.0660
  211VAL   HG22 3233   5.644   4.517   5.976  0.2764  0.1641  0.0211
  211VAL   HG23 3234   5.774   4.614   6.048 -0.0916  0.3565  0.7451
  212ARG      N 3235   5.707   4.875   5.963 -0.3109 -0.4404 -0.0762
  212ARG     CA 3236   5.812   4.976   5.940 -0.1815 -0.2259  0.0450
  212ARG      C 3237   5.819   5.016   5.790  0.2265 -0.7678 -0.8453
  212ARG      O 3238   5.760   4.948   5.704  0.2277 -0.0142 -0.1861
  212ARG     CB 3239   5.955   4.922   5.984 -0.9382 -0.2379 -0.5396
  212ARG     CG 3240   5.963   4.883   6.135  0.5822 -0.4272  0.6615
  212ARG     CD 3241   6.100   4.824   6.167  1.2406  0.8155 -0.8264
  212ARG     NE 3242   6.200   4.925   6.141 -0.8429 -0.0153  0.0095
  212ARG     CZ 3243   6.305   4.924   6.064  0.6367  0.1715  0.5879
  212ARG    NH1 3244   6.368   4.813   6.032  0.0117  0.0057 -0.0561
  212ARG    NH2 3245   6.357   5.039   6.034 -0.3497 -1.0738 -0.0737
  212ARG      H 3246   5.666   4.822   5.888 -0.6847 -0.7211  0.3164
  212ARG     HA 3247   5.795   5.060   6.007 -0.7604 -0.1942 -0.1301
  212ARG    HB2 3248   5.988   4.843   5.917  0.3737 -0.3931  0.2363
  212ARG    HB3 3249   6.025   5.003   5.965  0.4262 -1.1421  0.3318
  212ARG    HG2 3250   5.935   4.977   6.183 -0.9944 -0.2681 -0.4159
  212ARG    HG3 3251   5.878   4.816   6.152 -0.1200  0.2503 -0.0421
  212ARG    HD2 3252   6.090   4.798   6.272 -0.1493  1.7554 -0.6858
  212ARG    HD3 3253   6.107   4.731   6.110 -0.1949 -0.3620  0.7186
  212ARG     HE 3254   6.171   5.021   6.154 -0.8906 -0.0514  0.1730
  212ARG   HH11 3255   6.463   4.832   6.004  0.2013 -0.5847  0.1483
  212ARG   HH12 3256   6.355   4.719   6.066 -0.5368 -0.3793 -1.2181
  212ARG   HH21 3257   6.427   5.043   5.961  0.9327  0.7691  1.0667
  212ARG   HH22 3258   6.307   5.117   6.076 -0.5634 -0.9209 -0.5914
  213VAL      N 3259   5.886   5.129   5.767 -0.2731  0.2091 -0.4341
  213VAL     CA 3260   5.892   5.196   5.634  0.2099  0.3279  0.1512
  213VAL      C 3261   6.032   5.256   5.615 -1.1677  0.1041  0.2242
  213VAL      O 3262   6.078   5.327   5.700 -0.2105 -0.6085  0.3793
  213VAL     CB 3263   5.773   5.298   5.599  0.1946  0.0139 -0.3385
  213VAL    CG1 3264   5.806   5.352   5.459 -0.3262  0.6124  0.0160
  213VAL    CG2 3265   5.633   5.233   5.587 -0.1055 -0.4624 -0.2328
  213VAL      H 3266   5.926   5.187   5.839  0.0185 -0.4219 -0.0778
  213VAL     HA 3267   5.887   5.122   5.554  0.6826  0.9068 -0.4453
  213VAL     HB 3268   5.770   5.377   5.674  0.6348 -0.1813 -0.1062
  213VAL   HG11 3269   5.881   5.430   5.468  0.5895 -0.1470 -0.6091
  213VAL   HG12 3270   5.853   5.275   5.397  0.6730  0.3390  1.0588
  213VAL   HG13 3271   5.718   5.404   5.420 -0.7717  1.4416  1.8863
  213VAL   HG21 3272   5.632   5.145   5.524 -0.8619 -1.4592  1.0723
  213VAL   HG22 3273   5.598   5.203   5.686  1.1813 -0.8181  0.1578
  213VAL   HG23 3274   5.559   5.302   5.546 -0.8861 -1.0774  0.1023
  214GLU      N 3275   6.105   5.214   5.512 -0.0745 -0.2101 -0.2766
  214GLU     CA 3276   6.241   5.266   5.490  0.4904 -0.1904  0.2792
  214GLU      C 3277   6.253   5.317   5.348 -0.5451  0.2772  0.4378
  214GLU      O 3278   6.214   5.255   5.248 -0.6845 -0.0084  0.3009
  214GLU     CB 3279   6.354   5.173   5.530 -0.2699 -0.0100  0.3640
  214GLU     CG 3280   6.348   5.122   5.668 -0.0826  0.7480 -0.2299
  214GLU     CD 3281   6.465   5.023   5.694  0.3500 -0.0849  0.4187
  214GLU    OE1 3282   6.511   4.949   5.607  0.1244  0.5075  0.3032
  214GLU    OE2 3283   6.505   5.018   5.810 -0.3699  0.0722  0.1862
  214GLU      H 3284   6.062   5.143   5.455 -1.7764  0.7103 -0.2625
  214GLU     HA 3285   6.261   5.355   5.550 -0.8694  0.1319  0.3198
  214GLU    HB2 3286   6.353   5.092   5.457  1.8246  0.1476  0.0350
  214GLU    HB3 3287   6.450   5.219   5.509 -0.4032 -0.1801 -0.6937
  214GLU    HG2 3288   6.346   5.194   5.750 -1.4676  0.3814  0.1176
  214GLU    HG3 3289   6.258   5.062   5.682  0.5541 -0.1347  0.2769
  215ILE      N 3290   6.325   5.425   5.332 -0.0859  0.4526 -0.0871
  215ILE     CA 3291   6.365   5.496   5.209  0.4527 -0.4606  0.5749
  215ILE      C 3292   6.503   5.565   5.239  0.2673 -0.2641 -0.2817
  215ILE      O 3293   6.520   5.630   5.342 -0.2341  0.9204 -0.3754
  215ILE     CB 3294   6.252   5.597   5.164 -0.4244  0.8819  0.2139
  215ILE    CG1 3295   6.109   5.543   5.173  0.7562  0.9968  0.3245
  215ILE    CG2 3296   6.284   5.668   5.032 -0.0697  0.5403  0.3718
  215ILE    CD1 3297   5.993   5.612   5.105 -0.8440 -0.3855 -0.9971
  215ILE      H 3298   6.352   5.470   5.418  1.0178  0.7635 -0.5657
  215ILE     HA 3299   6.372   5.424   5.127  1.3110  0.7354 -0.4798
  215ILE     HB 3300   6.249   5.676   5.239  0.0653  0.1792  1.0032
  215ILE   HG12 3301   6.103   5.441   5.135 -0.2012  0.7271  1.1358
  215ILE   HG13 3302   6.078   5.517   5.274  0.0782 -0.8832 -0.2799
  215ILE   HG21 3303   6.218   5.754   5.017 -0.0603  0.3065 -1.4722
  215ILE   HG22 3304   6.388   5.699   5.043 -0.1372  0.8078  0.2702
  215ILE   HG23 3305   6.273   5.613   4.939 -2.1482  0.3838  0.6108
  215ILE   HD11 3306   5.904   5.549   5.104 -2.2143  0.8239  3.1738
  215ILE   HD12 3307   5.976   5.700   5.167  0.3155 -0.0953 -1.0308
  215ILE   HD13 3308   6.022   5.644   5.005  0.9184  1.2301 -0.0978
  216ASN      N 3309   6.592   5.548   5.147 -0.3251  0.6559 -0.1473
  216ASN     CA 3310   6.728   5.599   5.159  0.6751  0.2844  0.0095
  216ASN      C 3311   6.800   5.564   5.289  0.7307 -0.1005  0.0066
  216ASN      O 3312   6.813   5.646   5.375  0.4252 -0.2462 -0.4765
  216ASN     CB 3313   6.737   5.746   5.120 -0.2014 -0.4834  0.2638
  216ASN     CG 3314   6.886   5.803   5.113  0.3796  0.5270 -0.3396
  216ASN    OD1 3315   6.982   5.731   5.095  0.0374 -0.1242 -0.7254
  216ASN    ND2 3316   6.914   5.924   5.133 -0.1104 -0.8172 -0.1678
  216ASN      H 3317   6.567   5.509   5.057  0.1854 -0.2418  0.0744
  216ASN     HA 3318   6.783   5.544   5.082  0.1942  0.1907 -0.2707
  216ASN    HB2 3319   6.697   5.750   5.019  0.1715 -2.2611 -0.0295
  216ASN    HB3 3320   6.685   5.813   5.189 -0.6598 -0.3218 -0.2239
  216ASN   HD21 3321   7.004   5.960   5.102  0.5157 -0.0734  2.1290
  216ASN   HD22 3322   6.843   5.994   5.147  0.2553 -0.7175  1.6830
  217GLY      N 3323   6.848   5.443   5.294 -0.8460  0.7176 -0.3370
  217GLY     CA 3324   6.904   5.365   5.398 -0.3236  0.4903 -0.0974
  217GLY      C 3325   6.821   5.346   5.526  0.4240 -0.0865  0.1184
  217GLY      O 3326   6.835   5.244   5.589  0.0380  0.5370  0.1572
  217GLY      H 3327   6.824   5.399   5.207 -0.4239 -0.8519  0.2792
  217GLY    HA2 3328   6.925   5.270   5.347 -1.4042  0.1927 -0.0227
  217GLY    HA3 3329   6.994   5.419   5.427 -0.5794  0.7780  0.1634
  218GLN      N 3330   6.729   5.443   5.557 -0.0156 -0.0608  0.1837
  218GLN     CA 3331   6.678   5.461   5.689  0.7930  0.3025 -0.6893
  218GLN      C 3332   6.523   5.462   5.699  0.2179 -0.0453  0.9941
  218GLN      O 3333   6.448   5.479   5.601 -0.0220 -0.3267  0.5776
  218GLN     CB 3334   6.739   5.586   5.749 -1.5482  0.2218 -0.3611
  218GLN     CG 3335   6.896   5.590   5.726  0.7898  0.5952  0.4713
  218GLN     CD 3336   6.973   5.700   5.787 -0.8656 -0.1318 -0.4188
  218GLN    OE1 3337   7.016   5.792   5.722  0.0784  0.0868  0.4006
  218GLN    NE2 3338   7.001   5.697   5.916  0.4023 -0.3849  0.7714
  218GLN      H 3339   6.717   5.514   5.486  1.5454  0.3611  0.2585
  218GLN     HA 3340   6.705   5.377   5.753 -0.9096  0.0611 -0.1851
  218GLN    HB2 3341   6.701   5.678   5.705 -1.2397  0.1663 -0.7537
  218GLN    HB3 3342   6.727   5.589   5.857 -0.8901  0.0878 -0.2738
  218GLN    HG2 3343   6.933   5.490   5.749  0.3092 -0.1584 -1.5878
  218GLN    HG3 3344   6.904   5.609   5.619 -1.3036  0.2299  0.1665
  218GLN   HE21 3345   7.061   5.772   5.948 -1.5830  1.2794  1.0731
  218GLN   HE22 3346   6.958   5.632   5.979  0.7187 -1.0967  0.2764
  219ASP      N 3347   6.475   5.444   5.818  0.0555 -0.2727 -0.3149
  219ASP     CA 3348   6.335   5.454   5.857 -0.6361  0.2108 -0.2074
  219ASP      C 3349   6.276   5.593   5.831  0.3385  0.0513 -0.2331
  219ASP      O 3350   6.340   5.695   5.857 -0.5341 -0.1410 -0.2706
  219ASP     CB 3351   6.330   5.414   6.010  0.5593 -0.2878  0.5930
  219ASP     CG 3352   6.196   5.353   6.054  0.5870 -0.0110  1.1024
  219ASP    OD1 3353   6.194   5.243   6.105  0.0784 -0.4379 -0.9592
  219ASP    OD2 3354   6.093   5.421   6.042  0.4988  0.0753 -0.0847
  219ASP      H 3355   6.537   5.431   5.897 -0.6705 -0.6018  0.2292
  219ASP     HA 3356   6.284   5.381   5.795 -0.1287  0.7523 -1.3259
  219ASP    HB2 3357   6.404   5.338   6.033  0.3151 -1.1686 -1.2049
  219ASP    HB3 3358   6.356   5.499   6.074  0.2447 -0.6091  1.1716
  220LEU      N 3359   6.145   5.594   5.808  0.1352 -0.8644 -0.0777
  220LEU     CA 3360   6.067   5.721   5.820 -0.7571 -0.5883  0.1737
  220LEU      C 3361   6.027   5.774   5.963 -0.5205  0.1875 -0.1152
  220LEU      O 3362   5.988   5.891   5.977  0.4865 -0.0880  0.1231
  220LEU     CB 3363   5.937   5.708   5.736  0.0359  0.3373 -0.2918
  220LEU     CG 3364   5.947   5.702   5.585  0.0469  0.7025 -0.2178
  220LEU    CD1 3365   5.811   5.710   5.526  0.7119  0.2255 -0.5072
  220LEU    CD2 3366   6.043   5.808   5.522 -0.3330  1.3430  0.0950
  220LEU      H 3367   6.090   5.509   5.806 -1.3566 -0.0164  0.9107
  220LEU     HA 3368   6.142   5.793   5.788 -0.2394 -1.0496  0.3116
  220LEU    HB2 3369   5.890   5.613   5.764  0.0027  0.2374 -0.6754
  220LEU    HB3 3370   5.874   5.796   5.749 -0.6748 -0.0964 -0.6547
  220LEU     HG 3371   5.997   5.612   5.549 -1.2736 -0.0014 -0.4238
  220LEU   HD11 3372   5.753   5.802   5.538  0.5528 -0.0047  0.7701
  220LEU   HD12 3373   5.824   5.693   5.419  0.0805  0.2534 -0.5963
  220LEU   HD13 3374   5.758   5.625   5.568  1.9050  0.0599  0.8199
  220LEU   HD21 3375   6.006   5.800   5.420 -1.8877 -0.2533  0.6762
  220LEU   HD22 3376   6.021   5.903   5.572 -1.3939  0.5917  1.1708
  220LEU   HD23 3377   6.143   5.769   5.542 -0.3067  0.7790 -1.0215
  221LYS      N 3378   6.052   5.686   6.061 -0.2243  0.2691 -0.0324
  221LYS     CA 3379   6.032   5.717   6.197  1.1185  0.6844 -0.8820
  221LYS      C 3380   5.883   5.741   6.241 -0.9290 -0.9569 -0.7524
  221LYS      O 3381   5.856   5.774   6.356  0.5236 -0.3503 -0.4833
  221LYS     CB 3382   6.127   5.819   6.259  0.0417  0.3436 -0.4721
  221LYS     CG 3383   6.279   5.801   6.244  0.0270  1.0122  0.1461
  221LYS     CD 3384   6.358   5.912   6.293 -0.3821 -0.7665 -0.3669
  221LYS     CE 3385   6.511   5.907   6.278 -1.0756  0.3808  0.0883
  221LYS     NZ 3386   6.579   6.031   6.310 -0.4691  0.4029  0.4050
  221LYS      H 3387   6.087   5.593   6.040  0.3488  0.3035  0.6698
  221LYS     HA 3388   6.065   5.632   6.257  1.5563  1.3694 -0.1065
  221LYS    HB2 3389   6.098   5.919   6.226 -0.0541  0.8309  0.9507
  221LYS    HB3 3390   6.113   5.800   6.366  0.3298  0.2392 -0.4525
  221LYS    HG2 3391   6.308   5.712   6.300 -0.6624  0.4184 -0.3980
  221LYS    HG3 3392   6.305   5.776   6.141  0.9049 -1.0640  0.7675
  221LYS    HD2 3393   6.328   6.002   6.239 -1.4345  0.2232  1.6710
  221LYS    HD3 3394   6.330   5.915   6.398  1.0855 -0.3426  0.0555
  221LYS    HE2 3395   6.562   5.823   6.326  0.6779  1.7974  0.9897
  221LYS    HE3 3396   6.539   5.884   6.175  1.4583  0.0961  0.7088
  221LYS    HZ1 3397   6.551   6.100   6.242 -0.7192 -0.3201 -0.2602
  221LYS    HZ2 3398   6.566   6.066   6.405 -0.3114 -0.7527  0.8857
  221LYS    HZ3 3399   6.677   6.009   6.302 -0.1741  0.9539  1.8274
  222MET      N 3400   5.782   5.730   6.153 -1.0018 -0.5847  0.7888
  222MET     CA 3401   5.641   5.745   6.188  0.5331 -0.5523 -0.7244
  222MET      C 3402   5.590   5.627   6.279 -0.2869 -0.5549  0.0955
  222MET      O 3403   5.641   5.514   6.264  0.7879 -0.3193 -0.3519
  222MET     CB 3404   5.544   5.769   6.075 -0.8987 -0.1166  0.5660
  222MET     CG 3405   5.615   5.878   5.986 -0.0818 -0.4574 -0.1391
  222MET     SD 3406   5.513   5.934   5.845  0.1779 -0.3233 -0.5053
  222MET     CE 3407   5.383   6.017   5.944 -0.0870 -0.3929  0.7081
  222MET      H 3408   5.798   5.687   6.063  0.2732 -0.0680  0.7188
  222MET     HA 3409   5.631   5.832   6.253 -0.7878 -0.1734 -1.3581
  222MET    HB2 3410   5.546   5.679   6.013 -0.4100  0.9264 -1.0834
  222MET    HB3 3411   5.446   5.803   6.109 -0.7323  0.7831  0.2287
  222MET    HG2 3412   5.636   5.960   6.054  0.3597 -0.9858  0.3905
  222MET    HG3 3413   5.709   5.850   5.938 -0.0277  0.3660 -0.5470
  222MET    HE1 3414   5.313   5.948   5.992 -0.2396 -0.4833  0.3673
  222MET    HE2 3415   5.423   6.084   6.020 -0.1694  1.0463 -0.4443
  222MET    HE3 3416   5.326   6.076   5.872 -0.9089  0.5970  2.0782
  223ASP      N 3417   5.486   5.646   6.360  0.1318 -0.1414 -0.0927
  223ASP     CA 3418   5.423   5.537   6.428  0.0160  0.9016 -0.2097
  223ASP      C 3419   5.354   5.434   6.337 -0.1149 -0.2241 -0.0507
  223ASP      O 3420   5.280   5.471   6.248  0.3168 -0.4889 -0.1288
  223ASP     CB 3421   5.320   5.593   6.527  0.5574  0.1451  0.0114
  223ASP     CG 3422   5.232   5.493   6.606 -0.7677 -1.0033  0.3136
  223ASP    OD1 3423   5.213   5.518   6.729  0.2455  0.1894  0.0354
  223ASP    OD2 3424   5.189   5.390   6.557 -0.0316 -0.0265  0.2904
  223ASP      H 3425   5.432   5.730   6.349 -0.5023 -0.5730 -0.3934
  223ASP     HA 3426   5.498   5.487   6.490 -1.1906  0.3065  0.8740
  223ASP    HB2 3427   5.372   5.653   6.601  2.6182 -0.8506 -0.4927
  223ASP    HB3 3428   5.256   5.664   6.475  0.2578  0.5538  0.8988
  224CYS      N 3429   5.374   5.302   6.356 -0.1485 -0.8246 -0.1457
  224CYS     CA 3430   5.310   5.195   6.269 -0.8234  0.1153 -0.5899
  224CYS      C 3431   5.162   5.204   6.238 -0.5295 -0.0885 -0.1066
  224CYS      O 3432   5.108   5.163   6.135 -1.2957 -0.1207 -0.4689
  224CYS     CB 3433   5.357   5.054   6.333 -0.0552 -1.1388  0.4803
  224CYS     SG 3434   5.299   5.013   6.497  0.2224  0.3790 -0.4429
  224CYS      H 3435   5.416   5.280   6.445 -1.3208 -1.1084  0.3782
  224CYS     HA 3436   5.375   5.200   6.182  0.5792 -0.9849  0.3185
  224CYS    HB2 3437   5.319   4.973   6.272 -0.2595 -0.5722 -0.1747
  224CYS    HB3 3438   5.466   5.057   6.334 -0.0124  0.7566 -0.5109
  225LYS      N 3439   5.086   5.268   6.322 -0.1244 -0.3539  0.1758
  225LYS     CA 3440   4.938   5.292   6.296 -0.0714  0.3689  0.4994
  225LYS      C 3441   4.914   5.404   6.194 -0.8738 -0.3223  1.1305
  225LYS      O 3442   4.821   5.400   6.107 -0.0885 -0.4772 -0.1474
  225LYS     CB 3443   4.860   5.334   6.420 -0.6078 -0.3417  0.3008
  225LYS     CG 3444   4.853   5.223   6.524 -0.7795 -0.6406  0.4019
  225LYS     CD 3445   4.798   5.266   6.657 -0.0187  0.9081  0.3485
  225LYS     CE 3446   4.870   5.362   6.750  0.0680 -0.0330 -0.0039
  225LYS     NZ 3447   5.018   5.332   6.762  0.0056 -0.1955 -0.2034
  225LYS      H 3448   5.138   5.303   6.402 -0.7112  0.0977  0.3780
  225LYS     HA 3449   4.901   5.198   6.254  0.9418  0.3237 -0.3996
  225LYS    HB2 3450   4.897   5.430   6.456 -1.1831  0.1690 -0.3985
  225LYS    HB3 3451   4.758   5.353   6.387 -0.2402  1.9882  0.1552
  225LYS    HG2 3452   4.799   5.137   6.485 -1.4803  0.2053 -0.6132
  225LYS    HG3 3453   4.957   5.191   6.535 -0.0695  1.1332 -0.3315
  225LYS    HD2 3454   4.697   5.303   6.640  0.0894  0.9832 -0.1375
  225LYS    HD3 3455   4.784   5.173   6.713  1.1091  0.1654 -0.5212
  225LYS    HE2 3456   4.854   5.462   6.711  0.1291  0.5996  1.4694
  225LYS    HE3 3457   4.817   5.364   6.845  1.0756 -0.5336  0.6015
  225LYS    HZ1 3458   5.078   5.362   6.686  0.3390 -0.0144  0.1242
  225LYS    HZ2 3459   5.053   5.383   6.841  0.3044  0.3607 -0.6808
  225LYS    HZ3 3460   5.038   5.237   6.789 -0.2154  0.1215  1.2160
  226GLU      N 3461   5.007   5.499   6.172 -0.1132  0.4841 -0.3000
  226GLU     CA 3462   5.009   5.603   6.061  0.4463 -0.3249 -0.4616
  226GLU      C 3463   5.001   5.535   5.925 -0.3799 -0.4815  0.0446
  226GLU      O 3464   4.945   5.586   5.825  0.0143 -0.2500  0.4038
  226GLU     CB 3465   5.130   5.696   6.064 -0.4915 -0.0613  0.0577
  226GLU     CG 3466   5.142   5.791   6.194  0.4675  0.1780 -0.0915
  226GLU     CD 3467   5.037   5.896   6.209 -0.0603 -0.0978 -0.0539
  226GLU    OE1 3468   4.944   5.896   6.129  0.3681  0.1004  0.0118
  226GLU    OE2 3469   5.034   5.979   6.304 -0.2987 -0.2839  0.2945
  226GLU      H 3470   5.083   5.499   6.239 -1.0208 -1.3490  0.8803
  226GLU     HA 3471   4.918   5.661   6.073  0.5410 -0.4361  1.2071
  226GLU    HB2 3472   5.224   5.642   6.054  0.1871  1.1194 -0.3207
  226GLU    HB3 3473   5.138   5.754   5.972  0.8778  0.4374  0.4435
  226GLU    HG2 3474   5.130   5.726   6.280 -1.3280  0.1177 -0.3120
  226GLU    HG3 3475   5.240   5.838   6.199  0.5250  0.1949 -1.0152
  227TYR      N 3476   5.071   5.425   5.909 -0.3555  0.5509  0.1530
  227TYR     CA 3477   5.082   5.353   5.779 -0.2274 -0.6750 -0.1624
  227TYR      C 3478   4.946   5.292   5.740  0.8015  1.0257 -1.3891
  227TYR      O 3479   4.902   5.278   5.623 -0.1257 -0.1900  1.1742
  227TYR     CB 3480   5.195   5.252   5.770  0.1577  0.3511  0.4917
  227TYR     CG 3481   5.323   5.319   5.810 -1.0194  0.7062 -0.7198
  227TYR    CD1 3482   5.379   5.429   5.746  0.3683  0.1659  0.3808
  227TYR    CD2 3483   5.380   5.263   5.925 -1.1066  0.0141  0.0626
  227TYR    CE1 3484   5.501   5.479   5.792 -0.8424  0.6492 -0.3652
  227TYR    CE2 3485   5.512   5.304   5.962  0.4912  0.0411 -0.4514
  227TYR     CZ 3486   5.576   5.411   5.891  0.7647  0.5767  0.6935
  227TYR     OH 3487   5.702   5.454   5.914 -0.1957 -0.1380  0.0001
  227TYR      H 3488   5.116   5.384   5.990  0.2640  0.4034 -0.2460
  227TYR     HA 3489   5.107   5.425   5.701  2.2794 -0.8115  0.3533
  227TYR    HB2 3490   5.173   5.161   5.826 -1.5485 -0.1247 -0.7584
  227TYR    HB3 3491   5.202   5.232   5.663  0.2753 -0.4346  0.6314
  227TYR    HD1 3492   5.322   5.478   5.668 -0.5620  0.1911  1.0459
  227TYR    HD2 3493   5.334   5.178   5.974 -0.7409  0.2095  0.7724
  227TYR    HE1 3494   5.548   5.563   5.743 -0.1264 -0.0122 -0.8643
  227TYR    HE2 3495   5.558   5.257   6.048  0.4591  0.9169  0.0645
  227TYR     HH 3496   5.752   5.386   5.960  0.6997  0.8240  0.5238
  228ASN      N 3497   4.871   5.246   5.845 -0.1481 -0.8525  0.6046
  228ASN     CA 3498   4.748   5.176   5.833 -1.3388  0.3651 -0.1115
  228ASN      C 3499   4.628   5.261   5.876  0.4375 -0.3507 -0.1195
  228ASN      O 3500   4.532   5.205   5.929  0.0257 -0.1017 -0.3709
  228ASN     CB 3501   4.779   5.049   5.914  0.5925  0.8424 -0.0588
  228ASN     CG 3502   4.907   4.980   5.878  0.0181  0.5559 -0.0257
  228ASN    OD1 3503   4.934   4.960   5.764  0.0060 -0.4389 -0.0476
  228ASN    ND2 3504   4.993   4.955   5.973  0.0358 -0.5386 -0.0961
  228ASN      H 3505   4.901   5.270   5.938  1.2220 -0.9098  0.2197
  228ASN     HA 3506   4.737   5.152   5.727  1.6978  1.0812 -0.8055
  228ASN    HB2 3507   4.786   5.077   6.019 -1.0993 -0.5407  0.5233
  228ASN    HB3 3508   4.692   4.984   5.908  0.7379  0.6357  0.0194
  228ASN   HD21 3509   5.081   4.907   5.954 -0.1487 -1.1223  0.4381
  228ASN   HD22 3510   4.977   4.986   6.068 -0.8938 -1.1743 -0.0167
  229TYR      N 3511   4.636   5.390   5.854  0.6671  0.3620  0.3040
  229TYR     CA 3512   4.523   5.477   5.896  0.4019 -0.8403  0.6913
  229TYR      C 3513   4.428   5.523   5.777  0.3964  0.1837 -0.1309
  229TYR      O 3514   4.469   5.605   5.692  0.0601 -0.2171 -1.2700
  229TYR     CB 3515   4.590   5.597   5.959  1.1188  0.1866  0.8500
  229TYR     CG 3516   4.500   5.721   5.992 -0.6338  0.1393  0.1276
  229TYR    CD1 3517   4.376   5.703   6.041  0.3354 -0.1095 -0.1449
  229TYR    CD2 3518   4.553   5.849   5.965  0.0372 -0.1784 -0.6848
  229TYR    CE1 3519   4.296   5.808   6.082  0.6689  0.4332 -0.2084
  229TYR    CE2 3520   4.475   5.961   6.007 -0.5815 -0.0621 -0.7865
  229TYR     CZ 3521   4.350   5.941   6.065 -0.3332 -0.2976  0.1471
  229TYR     OH 3522   4.269   6.051   6.083  0.7076 -0.1841  0.7506
  229TYR      H 3523   4.719   5.431   5.813  0.7006 -0.8519 -1.0050
  229TYR     HA 3524   4.465   5.421   5.969 -0.6327 -0.2290  0.3797
  229TYR    HB2 3525   4.630   5.570   6.057 -0.8641  0.1865  1.7699
  229TYR    HB3 3526   4.661   5.637   5.887  0.4727  1.1359  0.7056
  229TYR    HD1 3527   4.340   5.604   6.068  0.9858 -0.3895 -0.2816
  229TYR    HD2 3528   4.654   5.866   5.931  0.5500 -0.0996  0.7710
  229TYR    HE1 3529   4.194   5.797   6.116  0.7838  0.4973  0.1620
  229TYR    HE2 3530   4.515   6.058   5.980 -0.3774  0.7792  1.8991
  229TYR     HH 3531   4.176   6.027   6.095  0.0017  1.8047  0.1081
  230ASP      N 3532   4.310   5.465   5.755 -0.7260 -0.3633  0.0734
  230ASP     CA 3533   4.234   5.366   5.834 -0.0210 -0.0489 -0.1319
  230ASP      C 3534   4.256   5.215   5.801 -0.0281 -0.2443 -0.0496
  230ASP      O 3535   4.210   5.130   5.877  0.1808 -0.2174 -0.2629
  230ASP     CB 3536   4.082   5.389   5.811 -0.4431 -0.2714 -0.6649
  230ASP     CG 3537   4.025   5.366   5.673 -0.3094 -0.4149 -1.1492
  230ASP    OD1 3538   4.064   5.440   5.583 -0.2059 -0.5656  0.1659
  230ASP    OD2 3539   3.946   5.268   5.663  0.1049 -0.4256 -0.0682
  230ASP      H 3540   4.270   5.502   5.670  0.2080  0.7051  0.0492
  230ASP     HA 3541   4.256   5.383   5.939  0.8738 -1.3839 -0.0385
  230ASP    HB2 3542   4.037   5.335   5.894 -0.0815  1.5239  0.8241
  230ASP    HB3 3543   4.049   5.489   5.839 -0.8986 -0.7611  0.6850
  231LYS      N 3544   4.310   5.190   5.679  0.2922  0.7754  0.6716
  231LYS     CA 3545   4.332   5.051   5.626  0.1083  0.6314  0.4294
  231LYS      C 3546   4.461   5.051   5.543  0.4645 -0.7229  0.3960
  231LYS      O 3547   4.517   5.160   5.512  0.1230  0.3775 -0.2957
  231LYS     CB 3548   4.214   5.003   5.543  0.3774 -0.5551  0.4308
  231LYS     CG 3549   4.201   5.078   5.403  0.3869 -0.9737 -0.4676
  231LYS     CD 3550   4.064   5.054   5.329 -0.9451 -0.7648 -0.8004
  231LYS     CE 3551   3.951   5.110   5.413 -0.0776 -1.2950 -0.3014
  231LYS     NZ 3552   3.915   5.241   5.370  0.0030 -1.1166  0.2240
  231LYS      H 3553   4.343   5.265   5.620  0.5642 -0.1110 -0.3559
  231LYS     HA 3554   4.341   4.983   5.710  1.5984 -0.0341 -0.1942
  231LYS    HB2 3555   4.216   4.895   5.529  1.3857 -0.6398  1.0831
  231LYS    HB3 3556   4.120   5.017   5.598  0.4561 -0.6750  0.5958
  231LYS    HG2 3557   4.212   5.185   5.419 -0.6875 -0.8188 -0.6549
  231LYS    HG3 3558   4.288   5.050   5.343  1.0587  0.4483 -0.2417
  231LYS    HD2 3559   4.080   5.101   5.232  3.4414  0.0003 -0.1395
  231LYS    HD3 3560   4.053   4.947   5.310 -0.1761 -1.1662  0.6917
  231LYS    HE2 3561   3.864   5.044   5.407 -0.4546 -0.8775  0.3538
  231LYS    HE3 3562   3.982   5.120   5.517  0.2248  1.3427 -0.5266
  231LYS    HZ1 3563   3.997   5.299   5.384 -0.6131 -0.0945 -0.1985
  231LYS    HZ2 3564   3.891   5.244   5.272 -0.7901  0.2211  0.4072
  231LYS    HZ3 3565   3.848   5.290   5.428  0.4248  1.0873 -0.9091
  232SER      N 3566   4.512   4.933   5.507  0.7826  0.3559  0.1058
  232SER     CA 3567   4.617   4.922   5.406 -1.4806  1.2163  0.2368
  232SER      C 3568   4.601   4.788   5.325 -0.0174 -1.0567 -0.0757
  232SER      O 3569   4.589   4.680   5.382  0.3611 -0.4013 -0.3776
  232SER     CB 3570   4.757   4.925   5.475  0.1755  0.3750 -0.2105
  232SER     OG 3571   4.860   4.880   5.385  0.1338 -0.3497 -0.0325
  232SER      H 3572   4.462   4.852   5.539 -0.1688  1.1291  0.7174
  232SER     HA 3573   4.626   4.999   5.330  0.7610 -0.0323 -0.9989
  232SER    HB2 3574   4.774   5.030   5.502  1.1581  0.1426  0.1514
  232SER    HB3 3575   4.760   4.860   5.563 -1.3904 -0.0572 -0.4186
  232SER     HG 3576   4.935   4.839   5.428  0.2335 -0.4015 -0.2514
  233ILE      N 3577   4.595   4.803   5.195 -0.7051  0.3241  0.6095
  233ILE     CA 3578   4.527   4.697   5.102 -0.9392 -0.0980 -0.1215
  233ILE      C 3579   4.595   4.679   4.969  0.4329  1.7135  0.3472
  233ILE      O 3580   4.645   4.773   4.908 -0.4566 -0.2837  0.2488
  233ILE     CB 3581   4.380   4.732   5.091  0.0774  0.1535  0.8832
  233ILE    CG1 3582   4.339   4.872   5.040 -0.4497 -0.5159 -0.4004
  233ILE    CG2 3583   4.286   4.701   5.214  0.9168 -0.9263 -0.8349
  233ILE    CD1 3584   4.226   4.858   4.935  0.2871 -0.7393  0.8829
  233ILE      H 3585   4.622   4.891   5.155  0.4327 -0.3219 -0.1779
  233ILE     HA 3586   4.529   4.598   5.149  1.6999 -0.0516  0.1480
  233ILE     HB 3587   4.353   4.656   5.018 -0.4663  1.0540  0.0970
  233ILE   HG12 3588   4.305   4.934   5.123  0.4366  0.0735 -0.4489
  233ILE   HG13 3589   4.424   4.924   4.995 -0.2078  0.1444  0.7402
  233ILE   HG21 3590   4.299   4.596   5.242  0.9188 -0.7182 -0.0051
  233ILE   HG22 3591   4.321   4.760   5.298 -1.6138 -0.4410  0.0273
  233ILE   HG23 3592   4.183   4.731   5.195  1.5746  2.1508 -0.4968
  233ILE   HD11 3593   4.132   4.830   4.983 -1.7007  1.8922 -0.9325
  233ILE   HD12 3594   4.202   4.956   4.895  1.6509 -0.2984  1.0404
  233ILE   HD13 3595   4.243   4.789   4.853 -0.0469  0.7652 -0.5541
  234VAL      N 3596   4.587   4.548   4.919 -0.1718 -0.3152 -0.2330
  234VAL     CA 3597   4.648   4.511   4.789  0.6472 -0.0476 -0.6268
  234VAL      C 3598   4.541   4.526   4.674 -0.5707 -0.3181  0.4008
  234VAL      O 3599   4.437   4.457   4.673  0.0000  0.0268 -0.1319
  234VAL     CB 3600   4.711   4.369   4.795  0.0776 -0.1176  0.2809
  234VAL    CG1 3601   4.805   4.354   4.676 -0.8036 -0.0654 -0.4844
  234VAL    CG2 3602   4.794   4.336   4.918 -0.8784  0.3149 -0.1148
  234VAL      H 3603   4.546   4.475   4.976  0.1699  0.0962  0.5802
  234VAL     HA 3604   4.727   4.584   4.773  0.7252  0.1478  0.4958
  234VAL     HB 3605   4.632   4.295   4.784 -0.0288  0.1771 -1.6007
  234VAL   HG11 3606   4.742   4.364   4.587 -0.4490 -0.5488 -0.7985
  234VAL   HG12 3607   4.890   4.422   4.670 -0.9248  0.0837 -0.5428
  234VAL   HG13 3608   4.854   4.257   4.678  0.4463  0.5086 -0.8878
  234VAL   HG21 3609   4.856   4.246   4.909  0.2636  1.0153  0.3081
  234VAL   HG22 3610   4.858   4.424   4.918 -1.2928  0.6201 -0.0453
  234VAL   HG23 3611   4.726   4.339   5.003 -0.0479 -1.7832  0.7670
  235ASP      N 3612   4.559   4.619   4.580 -0.0018  0.2145  0.3516
  235ASP     CA 3613   4.453   4.666   4.492  0.0516 -0.0615 -0.1850
  235ASP      C 3614   4.503   4.684   4.344 -0.5027 -0.2549 -0.5386
  235ASP      O 3615   4.552   4.791   4.306  0.6824  0.3662 -0.2355
  235ASP     CB 3616   4.418   4.805   4.557 -0.7225  0.1860  0.4081
  235ASP     CG 3617   4.287   4.865   4.502  0.1639  0.4458  0.4198
  235ASP    OD1 3618   4.194   4.883   4.588  0.2742  0.2455  0.0165
  235ASP    OD2 3619   4.273   4.887   4.381 -0.1882 -0.1675  0.9565
  235ASP      H 3620   4.646   4.669   4.571  0.8487 -1.0751  0.8350
  235ASP     HA 3621   4.364   4.603   4.490 -0.4670  0.6329  0.3446
  235ASP    HB2 3622   4.412   4.800   4.665 -1.2359  0.4394  0.3991
  235ASP    HB3 3623   4.503   4.869   4.534 -0.0884 -1.0578 -1.0810
  236SER      N 3624   4.484   4.580   4.259 -0.4781 -0.1411 -0.7795
  236SER     CA 3625   4.524   4.582   4.119 -0.2154  0.0007  0.3117
  236SER      C 3626   4.431   4.663   4.026  0.3356  0.8072 -1.2672
  236SER      O 3627   4.462   4.678   3.913 -0.1157 -0.2856  0.1734
  236SER     CB 3628   4.539   4.440   4.064 -0.3778  0.2898  0.3397
  236SER     OG 3629   4.417   4.369   4.061  0.9646 -0.6795  0.4153
  236SER      H 3630   4.450   4.496   4.302  0.4342  0.2307  0.8616
  236SER     HA 3631   4.622   4.630   4.115 -0.5220  0.6012 -0.5807
  236SER    HB2 3632   4.590   4.447   3.967  1.4717 -0.9435  1.1152
  236SER    HB3 3633   4.612   4.397   4.133 -0.5005 -0.4889  0.0111
  236SER     HG 3634   4.383   4.397   3.975  1.1037  0.2374  0.6407
  237GLY      N 3635   4.322   4.719   4.089  0.2234 -0.3619  0.1339
  237GLY     CA 3636   4.238   4.819   4.027 -0.5947  0.3764  0.8394
  237GLY      C 3637   4.294   4.958   4.043 -0.5348 -1.0767 -0.0342
  237GLY      O 3638   4.230   5.050   3.998  0.1880 -0.8251 -0.6076
  237GLY      H 3639   4.315   4.703   4.189 -1.1352 -0.7163  0.0107
  237GLY    HA2 3640   4.242   4.807   3.918  0.7479 -0.6233  0.9534
  237GLY    HA3 3641   4.133   4.820   4.058 -0.7023 -0.5161  0.5540
  238THR      N 3642   4.407   4.972   4.115 -0.1224 -0.5358  0.8137
  238THR     CA 3643   4.490   5.093   4.134 -0.3495 -0.1126 -1.1794
  238THR      C 3644   4.630   5.085   4.082 -0.4227  0.6692  0.3414
  238THR      O 3645   4.710   4.990   4.091  0.1653  0.0346 -0.1761
  238THR     CB 3646   4.490   5.116   4.289 -0.3959 -0.1015  0.4795
  238THR    OG1 3647   4.358   5.128   4.324 -0.0016 -0.0632 -0.6014
  238THR    CG2 3648   4.573   5.233   4.336 -0.7153 -0.3591  0.1504
  238THR      H 3649   4.442   4.883   4.147 -0.3716 -1.1483 -0.4927
  238THR     HA 3650   4.442   5.180   4.090  1.0218  0.3271 -1.9334
  238THR     HB 3651   4.535   5.029   4.338 -0.3591 -0.1882  0.2914
  238THR    HG1 3652   4.334   5.035   4.329 -2.6323  0.5233  0.4023
  238THR   HG21 3653   4.534   5.320   4.283 -0.7787  0.1431  0.9987
  238THR   HG22 3654   4.571   5.243   4.444  0.0752  1.2069  0.0750
  238THR   HG23 3655   4.677   5.212   4.311 -0.3599  0.1081  1.1544
  239THR      N 3656   4.667   5.193   4.017  0.1486 -0.2266  0.1529
  239THR     CA 3657   4.801   5.209   3.949 -0.1925 -0.1637 -0.8881
  239THR      C 3658   4.911   5.242   4.062  0.6385  0.5126  0.8744
  239THR      O 3659   5.015   5.179   4.064 -0.1838 -0.1425 -0.7596
  239THR     CB 3660   4.804   5.321   3.839  0.9547 -0.0598 -0.8125
  239THR    OG1 3661   4.683   5.305   3.765 -0.2154 -0.5944 -0.0804
  239THR    CG2 3662   4.914   5.300   3.739 -0.7870 -0.4552 -0.7452
  239THR      H 3663   4.594   5.261   4.000  0.1034 -0.4723 -0.7066
  239THR     HA 3664   4.828   5.115   3.902  0.1151 -0.7718  0.4285
  239THR     HB 3665   4.802   5.419   3.887 -1.0001 -0.6830  0.6287
  239THR    HG1 3666   4.604   5.339   3.807  0.2833 -0.4479  0.7802
  239THR   HG21 3667   4.938   5.391   3.684  0.2920  0.3798  0.9259
  239THR   HG22 3668   5.010   5.262   3.775 -0.3786 -0.4215 -1.7539
  239THR   HG23 3669   4.896   5.233   3.656 -1.4626  0.1235 -1.0841
  240ASN      N 3670   4.887   5.355   4.123  0.2241 -0.0381 -0.7012
  240ASN     CA 3671   4.987   5.412   4.216  1.1055 -0.5275  0.8971
  240ASN      C 3672   5.008   5.338   4.349 -0.0056  0.2991  0.3204
  240ASN      O 3673   4.936   5.254   4.393 -0.2032 -0.1016 -0.3070
  240ASN     CB 3674   4.922   5.548   4.250  0.1264  0.5633  0.2744
  240ASN     CG 3675   4.934   5.640   4.133  1.2741 -0.9291  0.0526
  240ASN    OD1 3676   4.914   5.606   4.016 -0.1060 -0.4585  0.0265
  240ASN    ND2 3677   4.954   5.769   4.158  0.4163  0.3012  0.4902
  240ASN      H 3678   4.798   5.399   4.108  0.4819  0.9462  0.3539
  240ASN     HA 3679   5.078   5.445   4.166  1.4656 -1.0344  1.2118
  240ASN    HB2 3680   4.818   5.534   4.279  0.3350  0.6004  1.0977
  240ASN    HB3 3681   4.978   5.587   4.335  0.9174  0.7975 -0.3301
  240ASN   HD21 3682   4.968   5.826   4.076  1.0711 -1.0545 -0.4413
  240ASN   HD22 3683   4.977   5.791   4.254  0.7600  0.5457  0.3568
  241LEU      N 3684   5.116   5.373   4.413 -0.8053 -0.0701 -1.0419
  241LEU     CA 3685   5.131   5.361   4.563  0.6376 -0.8147  0.5684
  241LEU      C 3686   5.060   5.484   4.629  0.4541  0.3977 -0.4022
  241LEU      O 3687   5.103   5.597   4.614 -0.4907 -0.5128 -0.2117
  241LEU     CB 3688   5.286   5.346   4.599  0.5917 -0.5408  0.7886
  241LEU     CG 3689   5.305   5.352   4.747 -1.0057 -0.0884 -0.6633
  241LEU    CD1 3690   5.208   5.274   4.835 -0.9239 -0.8429  1.0103
  241LEU    CD2 3691   5.447   5.294   4.797  0.0688 -0.3611  0.0989
  241LEU      H 3692   5.166   5.441   4.358 -0.2435 -0.3397 -0.8732
  241LEU     HA 3693   5.090   5.268   4.603  0.9045 -0.8386  0.7878
  241LEU    HB2 3694   5.323   5.254   4.554  0.7494 -0.4784  0.7877
  241LEU    HB3 3695   5.343   5.430   4.559 -0.4267  0.8583  2.0529
  241LEU     HG 3696   5.311   5.456   4.780  1.2440 -0.6295  1.2433
  241LEU   HD11 3697   5.233   5.279   4.941 -2.0010  0.5430  1.2625
  241LEU   HD12 3698   5.119   5.338   4.840  0.8167  2.1203 -0.3454
  241LEU   HD13 3699   5.198   5.177   4.787 -1.1164  0.5265 -2.2001
  241LEU   HD21 3700   5.535   5.346   4.759  1.3479 -0.7874  2.1479
  241LEU   HD22 3701   5.456   5.298   4.906 -1.8005 -0.7156  0.3340
  241LEU   HD23 3702   5.451   5.191   4.761  2.0313 -0.6960  0.9985
  242ARG      N 3703   4.935   5.466   4.688 -0.4501 -0.0179 -0.6628
  242ARG     CA 3704   4.870   5.572   4.761  0.7944 -0.1216  0.0935
  242ARG      C 3705   4.893   5.569   4.912 -0.1306  0.6837  0.4332
  242ARG      O 3706   4.897   5.456   4.966 -0.5314  0.3955  0.2424
  242ARG     CB 3707   4.718   5.568   4.726 -0.0537  0.3444 -0.3821
  242ARG     CG 3708   4.687   5.541   4.579  0.9873 -0.1677  0.6448
  242ARG     CD 3709   4.535   5.524   4.546 -1.2092 -0.2314  0.3339
  242ARG     NE 3710   4.463   5.638   4.581  0.4917 -1.0814 -0.1953
  242ARG     CZ 3711   4.343   5.658   4.638  0.2959 -0.0470 -0.4635
  242ARG    NH1 3712   4.262   5.556   4.667  0.3203 -0.5076  0.2957
  242ARG    NH2 3713   4.302   5.777   4.675 -0.3033 -0.6812 -0.1056
  242ARG      H 3714   4.901   5.371   4.695  1.4885 -0.7277  1.2884
  242ARG     HA 3715   4.914   5.669   4.738 -0.0168  0.0281 -1.0217
  242ARG    HB2 3716   4.671   5.488   4.783 -0.0610  0.4874 -0.1835
  242ARG    HB3 3717   4.666   5.660   4.754 -0.5728 -0.1191  0.2334
  242ARG    HG2 3718   4.737   5.617   4.519  1.8701 -0.8741  0.4385
  242ARG    HG3 3719   4.720   5.439   4.558 -0.1190 -0.4133 -0.0681
  242ARG    HD2 3720   4.527   5.511   4.438 -1.2530 -0.9252  0.4148
  242ARG    HD3 3721   4.493   5.441   4.602 -0.0116 -0.9486  0.2294
  242ARG     HE 3722   4.506   5.726   4.556 -0.9120 -0.2730  0.0344
  242ARG   HH11 3723   4.170   5.591   4.688  0.5909  0.6749 -0.3110
  242ARG   HH12 3724   4.284   5.469   4.621  0.0519 -0.0931 -0.6742
  242ARG   HH21 3725   4.235   5.787   4.749  0.4925 -0.5173  0.6307
  242ARG   HH22 3726   4.369   5.848   4.647  1.2921 -2.2988 -0.8429
  243LEU      N 3727   4.914   5.680   4.979 -0.2746  0.5353 -0.4184
  243LEU     CA 3728   4.949   5.696   5.124  0.2533 -0.4573  0.4690
  243LEU      C 3729   4.868   5.797   5.196  0.0502 -0.8599  0.5509
  243LEU      O 3730   4.842   5.906   5.131  0.1553 -0.1510  0.3722
  243LEU     CB 3731   5.104   5.720   5.129 -0.1775  0.1609 -0.7541
  243LEU     CG 3732   5.200   5.610   5.082  0.9219 -0.2831  0.3967
  243LEU    CD1 3733   5.338   5.665   5.065 -0.2803 -0.1324 -0.7874
  243LEU    CD2 3734   5.205   5.493   5.169  0.0988  0.0716 -0.2734
  243LEU      H 3735   4.929   5.761   4.920  1.0552  0.2944 -0.4895
  243LEU     HA 3736   4.928   5.607   5.184 -0.9905 -0.0559  0.6733
  243LEU    HB2 3737   5.129   5.818   5.087  0.6534  0.4031  0.2158
  243LEU    HB3 3738   5.133   5.729   5.234  0.6751  0.1453 -0.9726
  243LEU     HG 3739   5.166   5.580   4.983  0.2758  0.5607  0.3404
  243LEU   HD11 3740   5.338   5.762   5.016  0.8487 -0.0783 -0.7261
  243LEU   HD12 3741   5.386   5.684   5.161 -0.3814  0.2003 -0.7984
  243LEU   HD13 3742   5.402   5.610   4.996  0.9041  0.2751 -0.0867
  243LEU   HD21 3743   5.230   5.517   5.273 -0.7851 -0.3612  0.0567
  243LEU   HD22 3744   5.105   5.452   5.168  0.5868 -1.2032 -1.2927
  243LEU   HD23 3745   5.265   5.412   5.128 -0.3454 -0.2153 -0.3666
  244PRO      N 3746   4.837   5.784   5.322 -0.6569  1.0441 -1.0619
  244PRO     CA 3747   4.781   5.885   5.415 -0.4263  0.3988  0.4918
  244PRO      C 3748   4.873   6.008   5.399  0.4196  0.0030 -0.2594
  244PRO      O 3749   4.989   6.011   5.379 -0.3748 -0.1448 -0.0087
  244PRO     CB 3750   4.788   5.820   5.559 -0.9674 -0.9933  0.0908
  244PRO     CG 3751   4.774   5.676   5.533 -0.0594  0.9059  0.5994
  244PRO     CD 3752   4.853   5.660   5.404  0.1321 -0.3807 -0.0793
  244PRO     HA 3753   4.675   5.901   5.396 -0.3583 -0.5416 -1.0239
  244PRO    HB2 3754   4.888   5.832   5.599 -0.9490  0.0524 -0.2008
  244PRO    HB3 3755   4.712   5.855   5.630  0.5153  0.0654  1.2880
  244PRO    HG2 3756   4.827   5.629   5.616  0.9293  1.8645  0.5492
  244PRO    HG3 3757   4.667   5.652   5.537  0.0677 -0.1626 -0.7823
  244PRO    HD2 3758   4.814   5.578   5.344 -1.7799 -0.4509  1.1088
  244PRO    HD3 3759   4.958   5.654   5.434 -0.1598 -1.2720  0.8839
  245LYS      N 3760   4.807   6.117   5.410 -0.0009 -0.2149  0.8713
  245LYS     CA 3761   4.854   6.252   5.366  0.6231  0.4143  0.1683
  245LYS      C 3762   4.973   6.299   5.459  0.8245 -0.0341 -0.6935
  245LYS      O 3763   5.065   6.365   5.412  0.2277 -0.4351 -0.0020
  245LYS     CB 3764   4.746   6.364   5.375 -0.5679  1.0587 -0.2959
  245LYS     CG 3765   4.780   6.495   5.309  0.2642  0.2432  0.5407
  245LYS     CD 3766   4.671   6.595   5.310 -0.3492 -0.5693  0.0406
  245LYS     CE 3767   4.537   6.536   5.266  0.0321  1.1349 -0.1486
  245LYS     NZ 3768   4.435   6.642   5.240  0.5223  0.2178  0.1809
  245LYS      H 3769   4.707   6.111   5.423 -0.1929  0.3547 -0.0990
  245LYS     HA 3770   4.890   6.247   5.264  0.1201 -0.3224  0.0180
  245LYS    HB2 3771   4.656   6.317   5.336  0.1326 -1.5191  0.7267
  245LYS    HB3 3772   4.721   6.367   5.481  0.3051  0.1448 -0.0350
  245LYS    HG2 3773   4.874   6.536   5.346  0.7756 -0.6217  0.2504
  245LYS    HG3 3774   4.801   6.472   5.205  0.0603 -0.9255  0.7362
  245LYS    HD2 3775   4.660   6.621   5.415 -0.8614 -0.8975  0.0752
  245LYS    HD3 3776   4.692   6.681   5.246 -0.7275 -0.2626  0.3191
  245LYS    HE2 3777   4.548   6.481   5.173 -0.6798 -1.7812  1.2547
  245LYS    HE3 3778   4.496   6.468   5.341 -0.4951  2.0100  0.3995
  245LYS    HZ1 3779   4.350   6.593   5.217  0.0523 -0.2256  2.4042
  245LYS    HZ2 3780   4.409   6.695   5.322 -0.0640 -0.1810  0.2598
  245LYS    HZ3 3781   4.467   6.704   5.167  1.8150  0.1612  0.6342
  246LYS      N 3782   4.976   6.262   5.592 -0.3132  0.0426  0.4688
  246LYS     CA 3783   5.091   6.292   5.677 -0.2787  0.2026  0.5638
  246LYS      C 3784   5.225   6.222   5.622  0.0387  0.4413 -0.0622
  246LYS      O 3785   5.329   6.278   5.592  0.1028  0.0743  0.6089
  246LYS     CB 3786   5.048   6.240   5.812 -0.9114 -0.2320 -0.4117
  246LYS     CG 3787   5.143   6.285   5.920  0.5726 -0.5308  0.1050
  246LYS     CD 3788   5.082   6.234   6.049  0.1812 -0.4946 -1.1178
  246LYS     CE 3789   5.166   6.289   6.164  0.1891 -0.0981  1.0543
  246LYS     NZ 3790   5.121   6.233   6.295 -0.2110 -0.5341  0.6071
  246LYS      H 3791   4.896   6.214   5.629 -0.7638  0.9446  0.7300
  246LYS     HA 3792   5.106   6.400   5.675 -0.2750  0.2039  0.6746
  246LYS    HB2 3793   4.958   6.293   5.844  0.9444  1.8089  2.4839
  246LYS    HB3 3794   5.030   6.133   5.824 -1.0834 -0.1249  0.4505
  246LYS    HG2 3795   5.246   6.249   5.922  0.4585 -0.8722 -0.0242
  246LYS    HG3 3796   5.147   6.393   5.930  0.1758 -0.6144  1.7133
  246LYS    HD2 3797   4.982   6.275   6.063  0.6237  0.1491  0.5007
  246LYS    HD3 3798   5.085   6.125   6.059  0.1854 -0.4596 -0.7197
  246LYS    HE2 3799   5.266   6.254   6.142 -0.0578 -0.5534  0.6203
  246LYS    HE3 3800   5.169   6.398   6.161 -0.5496 -0.0646 -0.6972
  246LYS    HZ1 3801   5.041   6.281   6.332 -0.0490  0.5368 -0.3152
  246LYS    HZ2 3802   5.095   6.136   6.289 -0.5773 -0.4073 -0.1843
  246LYS    HZ3 3803   5.199   6.242   6.359 -0.1532 -1.0467  0.6163
  247VAL      N 3804   5.210   6.088   5.593 -0.6444  0.0264  0.4270
  247VAL     CA 3805   5.316   5.995   5.545 -0.3125 -0.0928 -0.1277
  247VAL      C 3806   5.366   6.034   5.405  0.5981  0.6130  0.4834
  247VAL      O 3807   5.478   6.009   5.365 -0.0350  0.0631 -0.4007
  247VAL     CB 3808   5.263   5.855   5.543 -0.5720 -0.6270 -0.2487
  247VAL    CG1 3809   5.378   5.761   5.523  0.1828  1.0641  0.0934
  247VAL    CG2 3810   5.192   5.809   5.675 -0.6089  0.4884 -0.4274
  247VAL      H 3811   5.123   6.041   5.614 -0.4674 -1.2429 -1.2058
  247VAL     HA 3812   5.400   6.008   5.613  2.0317  1.1598 -2.8541
  247VAL     HB 3813   5.193   5.839   5.460  0.1537 -1.4595 -0.7413
  247VAL   HG11 3814   5.435   5.778   5.431  0.7771 -1.0072 -0.0098
  247VAL   HG12 3815   5.449   5.777   5.604  0.1414  0.6670  0.2106
  247VAL   HG13 3816   5.351   5.656   5.516  1.0072  0.8252  0.3306
  247VAL   HG21 3817   5.158   5.706   5.664  1.3354 -0.7017  2.3723
  247VAL   HG22 3818   5.258   5.818   5.761 -0.3200  0.6370 -0.6616
  247VAL   HG23 3819   5.099   5.864   5.689 -0.7324  0.2758 -0.3875
  248PHE      N 3820   5.266   6.082   5.324 -0.1076  0.2852 -0.5662
  248PHE     CA 3821   5.285   6.119   5.183  0.1022  0.8456 -1.0182
  248PHE      C 3822   5.384   6.239   5.171 -1.0986  0.8108  0.1481
  248PHE      O 3823   5.476   6.220   5.084 -0.0881 -0.1561  0.3469
  248PHE     CB 3824   5.148   6.153   5.115 -0.8898  0.3039 -0.1535
  248PHE     CG 3825   5.165   6.207   4.981 -0.1786  0.9758  0.7315
  248PHE    CD1 3826   5.216   6.126   4.879  1.5545 -0.2164  0.1064
  248PHE    CD2 3827   5.109   6.332   4.949 -0.6508 -0.1887 -0.1126
  248PHE    CE1 3828   5.235   6.181   4.755 -0.6620  0.0508  0.3691
  248PHE    CE2 3829   5.116   6.383   4.820 -0.0383 -0.1449  0.8363
  248PHE     CZ 3830   5.191   6.309   4.721 -0.5020 -0.2965 -0.5058
  248PHE      H 3831   5.176   6.088   5.371  0.5697  1.4264  0.7268
  248PHE     HA 3832   5.325   6.034   5.130 -0.0794 -0.3454  0.5910
  248PHE    HB2 3833   5.102   6.055   5.103 -0.4676  0.0740  0.0590
  248PHE    HB3 3834   5.090   6.217   5.182 -0.3070 -0.6886  1.4121
  248PHE    HD1 3835   5.254   6.026   4.894  1.7656 -0.3484 -1.0969
  248PHE    HD2 3836   5.059   6.393   5.024  1.2027  0.2140  0.9168
  248PHE    HE1 3837   5.278   6.123   4.674 -0.4973  0.0891  0.4292
  248PHE    HE2 3838   5.059   6.471   4.793  0.2475 -0.1559  0.1667
  248PHE     HZ 3839   5.200   6.347   4.620 -1.5160 -0.9422 -0.8749
  249GLU      N 3840   5.375   6.333   5.262 -0.1599 -0.2274 -0.1586
  249GLU     CA 3841   5.466   6.446   5.270 -0.0904  0.1674 -0.4465
  249GLU      C 3842   5.610   6.405   5.313 -0.1956  0.9459  0.2659
  249GLU      O 3843   5.701   6.446   5.245 -0.0569 -0.2093 -0.2086
  249GLU     CB 3844   5.405   6.548   5.375  0.1054  0.4184  1.3770
  249GLU     CG 3845   5.488   6.653   5.437 -0.9797  0.2655 -0.0651
  249GLU     CD 3846   5.555   6.758   5.340  0.2642 -0.3157 -0.5586
  249GLU    OE1 3847   5.637   6.843   5.386 -0.1104  0.0834  0.5938
  249GLU    OE2 3848   5.508   6.772   5.226  0.3163  0.3894 -0.0200
  249GLU      H 3849   5.301   6.326   5.331  0.0757  0.8773  0.2427
  249GLU     HA 3850   5.473   6.509   5.182 -1.3320  0.6571 -0.2330
  249GLU    HB2 3851   5.328   6.604   5.322 -0.6992 -0.8466  1.1381
  249GLU    HB3 3852   5.361   6.493   5.458 -0.7378 -0.8597  0.1729
  249GLU    HG2 3853   5.432   6.715   5.507  0.9131  1.1902  0.7503
  249GLU    HG3 3854   5.567   6.606   5.494  0.3556  1.4198 -0.8409
  250ALA      N 3855   5.628   6.315   5.415  0.6209 -0.0687 -0.1037
  250ALA     CA 3856   5.754   6.252   5.468  0.0664 -0.7869  0.0754
  250ALA      C 3857   5.824   6.156   5.372  1.1631 -0.4950  0.9373
  250ALA      O 3858   5.937   6.180   5.330 -0.1249  0.0199  0.2091
  250ALA     CB 3859   5.728   6.176   5.599  0.1806 -1.6011  1.3564
  250ALA      H 3860   5.545   6.286   5.464  0.5365  1.0515  0.4938
  250ALA     HA 3861   5.816   6.339   5.492 -1.3175  0.6647 -1.1339
  250ALA    HB1 3862   5.715   6.253   5.675  0.7307 -0.5102  0.3981
  250ALA    HB2 3863   5.640   6.114   5.586  0.7225 -2.0976 -0.6936
  250ALA    HB3 3864   5.811   6.111   5.626  0.2390 -1.4505  1.5425
  251ALA      N 3865   5.741   6.071   5.306 -0.1759  0.4856 -0.2105
  251ALA     CA 3866   5.788   5.982   5.204 -0.1137  0.1080  0.8251
  251ALA      C 3867   5.825   6.052   5.073 -0.2618  0.1550 -0.3750
  251ALA      O 3868   5.938   6.025   5.037 -0.1959  0.1579  0.8075
  251ALA     CB 3869   5.676   5.882   5.170  1.2826  0.8719 -0.3630
  251ALA      H 3870   5.646   6.058   5.339 -0.1025  0.0779 -0.1495
  251ALA     HA 3871   5.873   5.921   5.234  0.1589  0.4264  0.7107
  251ALA    HB1 3872   5.663   5.808   5.248  0.0447  0.0392 -1.2782
  251ALA    HB2 3873   5.582   5.929   5.141  0.3330 -0.5536  0.2181
  251ALA    HB3 3874   5.714   5.832   5.080 -1.0420 -1.1342 -0.4358
  252VAL      N 3875   5.753   6.145   5.008 -0.6243 -0.1191  0.1525
  252VAL     CA 3876   5.807   6.220   4.894  0.0837 -0.4599 -0.3306
  252VAL      C 3877   5.926   6.303   4.938  0.6022  0.2095  0.8332
  252VAL      O 3878   6.022   6.303   4.866  0.1237 -0.4354 -0.2923
  252VAL     CB 3879   5.687   6.296   4.833  0.5353  0.2509 -0.6877
  252VAL    CG1 3880   5.728   6.391   4.716  0.2164  0.0002 -0.3182
  252VAL    CG2 3881   5.591   6.193   4.783  0.2858  0.3616  0.2288
  252VAL      H 3882   5.666   6.172   5.050 -1.0019 -0.1687 -0.5662
  252VAL     HA 3883   5.845   6.151   4.818  1.2515 -0.3396  0.1116
  252VAL     HB 3884   5.639   6.345   4.918 -0.9477 -2.5448  0.3464
  252VAL   HG11 3885   5.758   6.342   4.623 -0.5307 -0.6194 -0.2571
  252VAL   HG12 3886   5.641   6.454   4.697 -0.1665 -0.5098 -0.3247
  252VAL   HG13 3887   5.815   6.454   4.733  0.5772 -0.4022 -0.6350
  252VAL   HG21 3888   5.511   6.244   4.729  0.7775  0.6486 -0.2499
  252VAL   HG22 3889   5.646   6.131   4.711  1.2776  1.4081  0.0385
  252VAL   HG23 3890   5.547   6.136   4.865  2.1485 -0.2401  0.9161
  253LYS      N 3891   5.919   6.361   5.053  0.4180  0.4483 -0.4166
  253LYS     CA 3892   6.024   6.450   5.103 -0.2172  0.1188  0.4680
  253LYS      C 3893   6.160   6.377   5.110  0.6167 -0.1418 -0.3670
  253LYS      O 3894   6.262   6.437   5.076  0.2701  0.2276 -0.6355
  253LYS     CB 3895   5.992   6.522   5.230  0.9759  0.8285 -0.3070
  253LYS     CG 3896   6.102   6.616   5.278 -0.8879 -0.1163  0.6408
  253LYS     CD 3897   6.038   6.731   5.358 -0.5826 -0.4081 -0.1747
  253LYS     CE 3898   5.953   6.680   5.473  0.3384 -0.5613 -0.4467
  253LYS     NZ 3899   5.864   6.782   5.548 -0.7530 -0.3646  0.8969
  253LYS      H 3900   5.825   6.365   5.090  0.5634  0.3202 -0.0211
  253LYS     HA 3901   6.038   6.523   5.023 -1.2185 -0.9734 -0.8030
  253LYS    HB2 3902   5.903   6.585   5.219  0.6626  0.6501  0.8600
  253LYS    HB3 3903   5.972   6.451   5.311  1.5526  1.0151  0.0109
  253LYS    HG2 3904   6.181   6.560   5.328  0.1389  0.7547  0.0631
  253LYS    HG3 3905   6.144   6.661   5.189 -0.7898 -0.5945  0.4425
  253LYS    HD2 3906   6.115   6.799   5.396 -1.5635  0.7823 -0.2128
  253LYS    HD3 3907   5.972   6.786   5.292  1.1549  0.1160 -1.6526
  253LYS    HE2 3908   5.884   6.608   5.430 -0.8097  0.7245 -0.8689
  253LYS    HE3 3909   6.024   6.632   5.542  0.2595 -0.4005 -0.2516
  253LYS    HZ1 3910   5.915   6.855   5.595 -0.0890  0.3745 -0.7969
  253LYS    HZ2 3911   5.802   6.821   5.478 -0.2204 -2.8781 -1.2488
  253LYS    HZ3 3912   5.807   6.747   5.623 -2.0135  1.9994  1.2639
  254SER      N 3913   6.159   6.248   5.157  0.1428 -0.1831  0.4450
  254SER     CA 3914   6.266   6.146   5.173 -0.1120 -0.0095  0.1420
  254SER      C 3915   6.327   6.118   5.031 -0.0606  0.2815  0.4013
  254SER      O 3916   6.451   6.122   5.013  0.2162 -0.0805  0.0463
  254SER     CB 3917   6.216   6.017   5.234  0.3500  0.0073 -0.6461
  254SER     OG 3918   6.180   6.065   5.365  0.2181  0.0447  0.2092
  254SER      H 3919   6.070   6.222   5.198 -0.8861  1.6500 -0.3619
  254SER     HA 3920   6.349   6.181   5.234 -0.2451  0.2789  0.1606
  254SER    HB2 3921   6.134   5.983   5.171 -0.7239  1.6445 -0.2393
  254SER    HB3 3922   6.296   5.943   5.240 -0.6576 -1.0589  1.2582
  254SER     HG 3923   6.087   6.087   5.358  0.0967 -0.1204  1.0426
  255ILE      N 3924   6.244   6.080   4.935  0.9498 -0.3336 -0.1038
  255ILE     CA 3925   6.281   6.067   4.795 -0.1036  0.0575  0.5648
  255ILE      C 3926   6.346   6.195   4.739  0.0742  0.3595  0.3004
  255ILE      O 3927   6.443   6.197   4.662 -0.2990 -0.0866 -0.1400
  255ILE     CB 3928   6.160   6.024   4.702  0.0527  0.1698 -0.0379
  255ILE    CG1 3929   6.095   5.894   4.758  0.2689 -0.0416 -0.2142
  255ILE    CG2 3930   6.205   6.010   4.556 -0.3366 -0.2405  1.3728
  255ILE    CD1 3931   5.957   5.876   4.691 -0.0046  0.3500 -0.4628
  255ILE      H 3932   6.147   6.072   4.960  0.7641  0.0022 -0.6838
  255ILE     HA 3933   6.351   5.984   4.783 -0.5535 -0.4247  1.1863
  255ILE     HB 3934   6.087   6.105   4.700  0.1863  0.2904 -0.0436
  255ILE   HG12 3935   6.164   5.819   4.720  1.1028  0.4245  0.3132
  255ILE   HG13 3936   6.091   5.891   4.867  0.5571 -0.9642 -0.2106
  255ILE   HG21 3937   6.120   5.992   4.489  0.9322 -0.7832 -0.2224
  255ILE   HG22 3938   6.233   6.107   4.515  0.1153 -0.3576  1.4003
  255ILE   HG23 3939   6.275   5.930   4.529  0.5646  0.8146  0.3757
  255ILE   HD11 3940   5.883   5.954   4.709 -0.8990 -0.4502 -0.4838
  255ILE   HD12 3941   5.973   5.873   4.583 -0.1345  0.3644 -0.4828
  255ILE   HD13 3942   5.915   5.784   4.733  0.0570  1.0353  1.2528
  256LYS      N 3943   6.286   6.306   4.774 -0.2433 -0.0599 -0.4037
  256LYS     CA 3944   6.336   6.444   4.734  0.8745  0.4604 -0.1970
  256LYS      C 3945   6.464   6.487   4.800 -0.3048 -0.6414  1.3677
  256LYS      O 3946   6.543   6.547   4.718 -0.6480 -0.1507 -0.4149
  256LYS     CB 3947   6.223   6.548   4.770  0.1345  0.4402 -0.5046
  256LYS     CG 3948   6.230   6.679   4.695  0.0326  0.2932  0.3419
  256LYS     CD 3949   6.096   6.748   4.733  0.5766  0.3710  0.0009
  256LYS     CE 3950   6.092   6.889   4.667 -0.3435 -0.1180 -0.1790
  256LYS     NZ 3951   5.956   6.933   4.695  0.0630 -0.2616  0.0558
  256LYS      H 3952   6.196   6.304   4.820 -0.0433 -0.4273 -0.0151
  256LYS     HA 3953   6.344   6.435   4.626 -1.0481 -2.3943 -0.3219
  256LYS    HB2 3954   6.127   6.500   4.751  0.4060 -0.9972  1.1899
  256LYS    HB3 3955   6.226   6.568   4.878 -0.6187  0.2792 -0.4436
  256LYS    HG2 3956   6.316   6.728   4.740 -0.3607 -1.1003  3.0256
  256LYS    HG3 3957   6.242   6.655   4.589 -1.4607 -1.7034  0.5006
  256LYS    HD2 3958   6.004   6.701   4.699  0.6733  0.1567  0.0307
  256LYS    HD3 3959   6.093   6.760   4.842 -0.5738 -0.1318  0.0483
  256LYS    HE2 3960   6.165   6.959   4.707 -0.5195  0.0616 -0.1642
  256LYS    HE3 3961   6.104   6.870   4.561 -0.8128  0.6369 -0.3874
  256LYS    HZ1 3962   5.892   6.871   4.648  2.2114 -2.5724 -0.2374
  256LYS    HZ2 3963   5.943   6.928   4.795  0.4634  0.1901  0.1322
  256LYS    HZ3 3964   5.939   7.031   4.678 -1.3792 -0.4480  0.1193
  257ALA      N 3965   6.494   6.459   4.923  0.3772 -0.0465 -0.5973
  257ALA     CA 3966   6.616   6.481   5.002  0.5810  0.4270  0.7671
  257ALA      C 3967   6.731   6.388   4.960  0.8758 -0.4689  0.1010
  257ALA      O 3968   6.843   6.431   4.958 -0.3696 -0.1611  0.4287
  257ALA     CB 3969   6.575   6.474   5.155 -1.2380  0.1691 -0.3714
  257ALA      H 3970   6.416   6.449   4.986  1.2394 -1.0802  0.3823
  257ALA     HA 3971   6.647   6.584   4.983 -0.5997  0.6575 -0.1778
  257ALA    HB1 3972   6.654   6.523   5.212 -0.0824 -0.0568 -1.6647
  257ALA    HB2 3973   6.480   6.520   5.181 -0.3347  1.5536  0.7400
  257ALA    HB3 3974   6.558   6.371   5.185 -0.6205  0.0539 -0.3915
  258ALA      N 3975   6.706   6.262   4.915  0.3970 -0.8474 -0.4743
  258ALA     CA 3976   6.806   6.175   4.853  0.0512  0.0007 -0.4320
  258ALA      C 3977   6.851   6.223   4.714  1.0127  0.3033  0.1160
  258ALA      O 3978   6.958   6.172   4.671 -0.1058 -0.2438 -0.2667
  258ALA     CB 3979   6.748   6.033   4.837  0.4492  0.7920 -0.0171
  258ALA      H 3980   6.614   6.219   4.920 -0.1896 -0.0109 -2.2412
  258ALA     HA 3981   6.894   6.166   4.917 -0.4700 -1.0988  0.1978
  258ALA    HB1 3982   6.652   6.028   4.784  1.1116 -0.4304 -1.2456
  258ALA    HB2 3983   6.820   5.972   4.782 -0.5252 -0.6955  0.2320
  258ALA    HB3 3984   6.731   5.991   4.936 -0.0963 -0.5829 -0.6372
  259SER      N 3985   6.774   6.304   4.648 -0.1074  0.1444  0.2260
  259SER     CA 3986   6.792   6.355   4.512 -0.5480  0.3100 -0.2717
  259SER      C 3987   6.834   6.508   4.511  0.0289 -0.6045  0.0176
  259SER      O 3988   6.832   6.568   4.401  0.1864  0.3538 -0.5144
  259SER     CB 3989   6.671   6.328   4.420 -0.5091 -0.1696  0.2672
  259SER     OG 3990   6.555   6.373   4.481 -0.0555 -0.1168  0.6002
  259SER      H 3991   6.687   6.327   4.693 -0.0459  0.1182  0.3594
  259SER     HA 3992   6.865   6.287   4.469 -0.4456 -0.6980  1.3203
  259SER    HB2 3993   6.680   6.377   4.323 -0.4027 -1.0280 -0.1735
  259SER    HB3 3994   6.679   6.224   4.389 -0.2432 -0.0005 -0.2500
  259SER     HG 3995   6.514   6.295   4.518 -0.9187 -0.0051 -0.0460
  260SER      N 3996   6.860   6.570   4.629  0.1692  0.3591 -0.0275
  260SER     CA 3997   6.858   6.710   4.663  0.5427  0.1629 -0.2720
  260SER      C 3998   6.954   6.804   4.589 -1.0649 -0.4161 -0.0087
  260SER      O 3999   6.949   6.928   4.613  0.6579  0.3422 -0.2551
  260SER     CB 4000   6.872   6.731   4.810 -1.3778  0.1446 -0.6264
  260SER     OG 4001   6.997   6.680   4.847 -0.4913  0.4736 -0.2852
  260SER      H 4002   6.873   6.516   4.713  1.3387 -1.2087 -1.1168
  260SER     HA 4003   6.759   6.746   4.634 -0.3150 -1.4415  0.4550
  260SER    HB2 4004   6.885   6.835   4.839  2.0167 -0.2251  0.0544
  260SER    HB3 4005   6.810   6.674   4.879  0.1394 -0.2561  0.5145
  260SER     HG 4006   7.066   6.744   4.828  0.3869  0.1411  1.3969
  261THR      N 4007   7.045   6.758   4.508 -1.1018 -0.4286 -0.1006
  261THR     CA 4008   7.116   6.841   4.413 -0.3574 -0.9064  0.6528
  261THR      C 4009   7.037   6.891   4.294  0.7733 -0.3251 -0.7659
  261THR      O 4010   7.069   6.999   4.248  0.0871  0.5682 -0.3243
  261THR     CB 4011   7.232   6.755   4.363 -0.2720  0.4072 -0.0024
  261THR    OG1 4012   7.188   6.630   4.303 -0.1060  0.3359  0.1786
  261THR    CG2 4013   7.341   6.735   4.465 -0.2919  0.4963 -0.0872
  261THR      H 4014   7.042   6.660   4.484 -0.9316 -0.0971 -1.6481
  261THR     HA 4015   7.153   6.933   4.458  0.1715 -0.5112 -0.5018
  261THR     HB 4016   7.274   6.819   4.285 -0.1346  1.0308  0.5671
  261THR    HG1 4017   7.149   6.649   4.218 -0.0876 -0.6299 -0.0673
  261THR   HG21 4018   7.308   6.672   4.548  0.8877  0.6700  0.5636
  261THR   HG22 4019   7.425   6.684   4.417  0.3440  0.3023  1.1331
  261THR   HG23 4020   7.373   6.828   4.513 -0.5363 -0.0108  1.1287
  262GLU      N 4021   6.928   6.830   4.261 -0.6253  0.2705 -0.5242
  262GLU     CA 4022   6.832   6.866   4.161  0.4020 -0.0305  0.6981
  262GLU      C 4023   6.703   6.914   4.232  0.0825  0.0609  0.5279
  262GLU      O 4024   6.686   6.887   4.345 -0.5710  0.1115 -0.0349
  262GLU     CB 4025   6.786   6.748   4.077 -0.1191  0.7723 -0.3547
  262GLU     CG 4026   6.893   6.652   4.048 -0.0517  0.1722 -0.4214
  262GLU     CD 4027   7.023   6.712   3.987 -0.6455  0.3637  0.1952
  262GLU    OE1 4028   7.135   6.672   4.030  0.0454 -0.2636 -0.5159
  262GLU    OE2 4029   7.011   6.799   3.895  0.2299 -0.0934  0.1089
  262GLU      H 4030   6.913   6.743   4.309  0.6615  0.0864 -0.3991
  262GLU     HA 4031   6.872   6.946   4.099  0.9517  0.2428  1.3869
  262GLU    HB2 4032   6.713   6.692   4.134  1.6520  0.1927  1.6050
  262GLU    HB3 4033   6.746   6.781   3.981  2.1033  0.9408 -1.3605
  262GLU    HG2 4034   6.929   6.609   4.141  1.3152  0.5597 -0.7147
  262GLU    HG3 4035   6.851   6.575   3.983 -0.6146 -0.1216  0.2723
  263LYS      N 4036   6.617   6.981   4.139 -0.0388 -0.2042 -0.2963
  263LYS     CA 4037   6.514   7.075   4.183  0.2992  0.5099 -0.3662
  263LYS      C 4038   6.391   7.067   4.087  0.4833 -0.3819 -0.0703
  263LYS      O 4039   6.331   7.165   4.035 -0.5273  0.5334 -0.4757
  263LYS     CB 4040   6.571   7.220   4.193 -0.1849 -0.8898  0.2118
  263LYS     CG 4041   6.678   7.249   4.301  0.4305 -0.3192  0.2042
  263LYS     CD 4042   6.682   7.401   4.313 -0.7588  0.2449 -0.9038
  263LYS     CE 4043   6.730   7.450   4.451  0.5714  0.3718  0.5399
  263LYS     NZ 4044   6.625   7.442   4.552  0.2923  0.0546 -0.0385
  263LYS      H 4045   6.639   6.988   4.041 -1.3595 -0.6190 -0.6654
  263LYS     HA 4046   6.475   7.051   4.282 -0.7179  0.7548 -0.6811
  263LYS    HB2 4047   6.607   7.254   4.096  0.9037  0.1554  0.9322
  263LYS    HB3 4048   6.479   7.272   4.219  0.6510  0.1228  1.3625
  263LYS    HG2 4049   6.643   7.202   4.393 -1.0578 -0.9275 -0.5989
  263LYS    HG3 4050   6.771   7.204   4.268  0.5213  0.4480 -0.6493
  263LYS    HD2 4051   6.755   7.436   4.240  0.3771  1.0207  0.4930
  263LYS    HD3 4052   6.581   7.441   4.309 -0.9933 -0.0257  0.8353
  263LYS    HE2 4053   6.815   7.390   4.484 -0.5987 -1.7095  0.1151
  263LYS    HE3 4054   6.763   7.553   4.444  0.8480  0.3702  1.5437
  263LYS    HZ1 4055   6.548   7.505   4.536  0.3812  0.2064  0.1278
  263LYS    HZ2 4056   6.575   7.354   4.549  0.1641  0.1186  0.1971
  263LYS    HZ3 4057   6.663   7.454   4.645  1.3577 -0.6564 -0.3386
  264PHE      N 4058   6.341   6.951   4.073  0.4367  0.7713  0.7414
  264PHE     CA 4059   6.220   6.908   3.984 -0.1507  0.3690 -0.2977
  264PHE      C 4060   6.095   6.981   4.028  0.0837 -0.4569 -0.0134
  264PHE      O 4061   6.079   7.027   4.142 -0.1631  0.1278  0.1741
  264PHE     CB 4062   6.215   6.748   4.000  0.1840 -0.7707 -0.3615
  264PHE     CG 4063   6.341   6.678   3.952  1.0564  0.0196  0.1535
  264PHE    CD1 4064   6.388   6.698   3.821 -0.5279 -0.3103  0.1306
  264PHE    CD2 4065   6.409   6.589   4.034  0.3859  0.1698  0.6607
  264PHE    CE1 4066   6.514   6.635   3.790 -0.2448 -0.2574 -0.6702
  264PHE    CE2 4067   6.517   6.514   4.004 -0.2633 -0.9135  0.5656
  264PHE     CZ 4068   6.577   6.542   3.878  0.2561  0.2473 -0.8608
  264PHE      H 4069   6.379   6.883   4.137 -0.2050  0.6576  1.0248
  264PHE     HA 4070   6.243   6.920   3.879  0.6932  0.4020 -0.1231
  264PHE    HB2 4071   6.204   6.725   4.106 -0.3762  0.9454  0.0201
  264PHE    HB3 4072   6.126   6.708   3.953  0.1448  0.3022 -1.3066
  264PHE    HD1 4073   6.347   6.769   3.751  0.2520  0.5199  0.4694
  264PHE    HD2 4074   6.360   6.571   4.129 -1.0848  0.1358 -0.0377
  264PHE    HE1 4075   6.562   6.666   3.698  0.2322  0.1924 -0.2861
  264PHE    HE2 4076   6.560   6.443   4.073  0.6630 -0.9373  0.0030
  264PHE     HZ 4077   6.668   6.489   3.852 -0.0733 -1.2460  0.6366
  265PRO      N 4078   6.002   6.996   3.934  0.4339  0.1258  0.5260
  265PRO     CA 4079   5.878   7.067   3.967  0.8544  0.8335  0.7315
  265PRO      C 4080   5.788   7.000   4.077 -0.7403 -0.0837 -0.0651
  265PRO      O 4081   5.777   6.878   4.094  0.8064 -0.2403  0.0025
  265PRO     CB 4082   5.797   7.084   3.839 -0.2223  0.0967 -0.1419
  265PRO     CG 4083   5.898   7.071   3.721  0.3419 -0.5603 -0.1777
  265PRO     CD 4084   5.999   6.973   3.785  0.9737  0.1678  0.4458
  265PRO     HA 4085   5.904   7.164   4.009  1.5284  0.6491  0.7711
  265PRO    HB2 4086   5.714   7.014   3.831  0.2228 -0.3943 -0.7370
  265PRO    HB3 4087   5.752   7.183   3.836  0.5343  0.4714  0.3118
  265PRO    HG2 4088   5.845   7.027   3.637  0.4162  1.0471 -1.1430
  265PRO    HG3 4089   5.952   7.162   3.694  0.9694 -0.5345  1.0202
  265PRO    HD2 4090   5.951   6.876   3.777 -0.0581  0.7055 -0.3476
  265PRO    HD3 4091   6.093   6.992   3.733  0.5793  2.2155  0.3059
  266ASP      N 4092   5.734   7.092   4.157 -0.0651 -0.0583  0.1182
  266ASP     CA 4093   5.627   7.059   4.257 -0.3674  0.4751  0.1444
  266ASP      C 4094   5.509   6.992   4.179  0.7044 -0.2436  0.1136
  266ASP      O 4095   5.475   6.878   4.220 -0.1659 -0.5523  0.1663
  266ASP     CB 4096   5.578   7.168   4.351 -0.1180  0.0503  0.1407
  266ASP     CG 4097   5.546   7.302   4.280 -0.5392  0.7759 -0.1013
  266ASP    OD1 4098   5.552   7.313   4.160  0.1494  0.1930  0.2020
  266ASP    OD2 4099   5.527   7.402   4.354  0.1799 -0.0319  0.0798
  266ASP      H 4100   5.754   7.185   4.124  1.0435 -0.8132 -1.6401
  266ASP     HA 4101   5.663   6.975   4.317 -0.6608  0.6230  0.5388
  266ASP    HB2 4102   5.494   7.140   4.415 -1.4133  0.2785 -1.3324
  266ASP    HB3 4103   5.662   7.186   4.417  1.0824 -0.4565 -1.1554
  267GLY      N 4104   5.458   7.039   4.062  0.5916 -0.3651 -0.0030
  267GLY     CA 4105   5.348   6.967   3.984 -0.5396  0.4011 -0.2926
  267GLY      C 4106   5.395   6.831   3.939 -1.0767 -0.0401 -0.1466
  267GLY      O 4107   5.313   6.742   3.927  0.2251 -0.3625  0.1153
  267GLY      H 4108   5.486   7.131   4.032 -0.9032  0.5780  1.2177
  267GLY    HA2 4109   5.256   6.956   4.041 -0.2760 -1.9140 -0.1482
  267GLY    HA3 4110   5.319   7.023   3.895 -1.1753  1.7429  0.6815
  268PHE      N 4111   5.524   6.802   3.909  0.1365 -0.3060 -0.0509
  268PHE     CA 4112   5.573   6.665   3.883  0.8932 -1.1185  0.6171
  268PHE      C 4113   5.566   6.575   4.004 -0.4616 -0.4162 -0.4061
  268PHE      O 4114   5.525   6.466   3.996 -0.3198  1.0693 -0.0134
  268PHE     CB 4115   5.719   6.672   3.819  1.1063  0.4460 -0.7016
  268PHE     CG 4116   5.804   6.545   3.843  0.6118 -0.3619  0.1312
  268PHE    CD1 4117   5.792   6.431   3.768  0.1092  0.1147  0.0993
  268PHE    CD2 4118   5.898   6.553   3.941 -0.6358  0.5853 -1.2859
  268PHE    CE1 4119   5.859   6.315   3.809  0.7619 -0.5498 -0.2525
  268PHE    CE2 4120   5.975   6.436   3.980 -0.1234  0.1646  0.2830
  268PHE     CZ 4121   5.958   6.318   3.907  0.0745  0.7011  0.7835
  268PHE      H 4122   5.599   6.868   3.919 -0.8123  1.0484 -1.0981
  268PHE     HA 4123   5.508   6.626   3.805 -0.3180  1.7456 -0.0687
  268PHE    HB2 4124   5.690   6.682   3.714 -0.6299 -0.9282 -0.4472
  268PHE    HB3 4125   5.767   6.761   3.860 -1.0826  1.6806 -0.5008
  268PHE    HD1 4126   5.720   6.420   3.688 -0.1572  1.6646  0.0709
  268PHE    HD2 4127   5.915   6.642   3.998 -0.4258 -0.2465  0.0338
  268PHE    HE1 4128   5.846   6.227   3.748  0.2529 -0.2217 -0.6399
  268PHE    HE2 4129   6.047   6.455   4.058 -0.1611  1.6370  0.0245
  268PHE     HZ 4130   5.999   6.219   3.921 -0.4611  0.5355  1.2614
  269TRP      N 4131   5.620   6.611   4.117 -0.6786 -0.5040 -0.1204
  269TRP     CA 4132   5.613   6.544   4.253  0.7125 -0.2279  1.2416
  269TRP      C 4133   5.464   6.515   4.289 -0.0284 -0.0108 -0.0954
  269TRP      O 4134   5.441   6.421   4.369 -0.2405 -0.3701  0.1186
  269TRP     CB 4135   5.692   6.611   4.363  0.8229 -0.4067 -0.4569
  269TRP     CG 4136   5.840   6.634   4.350 -1.5476 -0.3539 -0.5452
  269TRP    CD1 4137   5.916   6.748   4.361  0.1013 -0.5106 -0.0956
  269TRP    CD2 4138   5.941   6.524   4.344 -0.5224  1.1937 -0.2352
  269TRP    NE1 4139   6.047   6.720   4.339 -0.2490  0.0105 -0.8451
  269TRP    CE2 4140   6.072   6.589   4.347  0.6885  0.5519 -0.4319
  269TRP    CE3 4141   5.942   6.379   4.344 -0.6064 -0.0407 -0.5799
  269TRP    CZ2 4142   6.188   6.514   4.350 -0.8967  0.3500  0.5853
  269TRP    CZ3 4143   6.061   6.306   4.353  0.9699 -0.1205  0.0733
  269TRP    CH2 4144   6.183   6.374   4.363  0.3063  0.7357  0.3015
  269TRP      H 4145   5.680   6.692   4.115  0.1605 -1.0486  0.8641
  269TRP     HA 4146   5.670   6.453   4.238 -0.0396 -0.4319 -1.4517
  269TRP    HB2 4147   5.665   6.715   4.381  1.9739 -0.1687  0.0826
  269TRP    HB3 4148   5.669   6.548   4.449 -0.4555  1.4498  0.7344
  269TRP    HD1 4149   5.874   6.848   4.357 -0.3635 -0.7063 -0.2368
  269TRP    HE1 4150   6.121   6.788   4.352 -0.4089  0.0269  0.2050
  269TRP    HE3 4151   5.848   6.328   4.332 -0.2295 -0.7336 -0.7012
  269TRP    HZ2 4152   6.287   6.556   4.355 -0.9590  0.6084 -0.0793
  269TRP    HZ3 4153   6.055   6.199   4.361  0.0072 -0.0475  0.5290
  269TRP    HH2 4154   6.277   6.324   4.383  0.1796  0.4456  0.1897
  270LEU      N 4155   5.371   6.596   4.231  0.1833  0.1204  0.4486
  270LEU     CA 4156   5.222   6.587   4.256 -0.6444 -0.0403 -0.1910
  270LEU      C 4157   5.153   6.487   4.160 -0.4156  0.0232  0.8622
  270LEU      O 4158   5.053   6.421   4.186 -0.0339 -0.1126  0.6288
  270LEU     CB 4159   5.174   6.732   4.247 -0.0436  0.3915 -0.3669
  270LEU     CG 4160   5.024   6.754   4.270  0.4647 -0.7461 -0.3331
  270LEU    CD1 4161   4.974   6.735   4.410  0.7324  0.2423  0.0407
  270LEU    CD2 4162   5.001   6.903   4.239  0.2862 -0.5322 -1.1552
  270LEU      H 4163   5.401   6.678   4.181 -0.7050  0.9424  1.1617
  270LEU     HA 4164   5.219   6.550   4.358  1.2672  0.4133  0.1086
  270LEU    HB2 4165   5.234   6.798   4.309 -0.6991 -0.5776  1.4847
  270LEU    HB3 4166   5.186   6.762   4.143 -1.2368 -0.1649 -0.6963
  270LEU     HG 4167   4.962   6.698   4.199 -0.2603 -0.6506  0.1996
  270LEU   HD11 4168   5.002   6.633   4.437 -0.0855  0.4786  2.1135
  270LEU   HD12 4169   5.035   6.799   4.473  1.3017  0.9913 -1.1892
  270LEU   HD13 4170   4.866   6.747   4.401  0.5042 -1.7796 -1.0151
  270LEU   HD21 4171   4.894   6.919   4.247  0.5670  1.1572  0.2315
  270LEU   HD22 4172   5.052   6.971   4.306 -0.0800  0.0385 -1.4426
  270LEU   HD23 4173   5.032   6.924   4.136  0.8656  0.8170 -0.7417
  271GLY      N 4174   5.213   6.472   4.038 -0.4960 -0.1764 -0.9332
  271GLY     CA 4175   5.156   6.387   3.934 -0.2294  0.0733 -0.3276
  271GLY      C 4176   5.100   6.459   3.809  0.1893  0.4658 -0.1541
  271GLY      O 4177   5.055   6.388   3.723  0.1876 -0.2455 -0.6196
  271GLY      H 4178   5.300   6.523   4.027  0.1963 -0.9582  0.4740
  271GLY    HA2 4179   5.222   6.306   3.901 -1.4545 -0.5654 -1.3546
  271GLY    HA3 4180   5.071   6.331   3.972  0.1753 -0.2732  0.0940
  272GLU      N 4181   5.091   6.594   3.815  0.0951 -0.5055  0.3788
  272GLU     CA 4182   5.036   6.684   3.708 -0.4592  0.5038  0.9277
  272GLU      C 4183   5.132   6.715   3.593 -0.4207  0.3219 -0.1324
  272GLU      O 4184   5.101   6.775   3.488 -0.4137  0.2401 -0.7843
  272GLU     CB 4185   4.989   6.818   3.767 -0.3741  0.6404  0.4662
  272GLU     CG 4186   4.862   6.811   3.859  0.3890  0.4064 -0.9697
  272GLU     CD 4187   4.751   6.721   3.792  0.8115  0.5005  0.2113
  272GLU    OE1 4188   4.676   6.642   3.858 -0.0589 -0.1239 -0.2909
  272GLU    OE2 4189   4.724   6.726   3.666 -0.1901 -0.2244 -0.4963
  272GLU      H 4190   5.133   6.640   3.894 -0.3735 -0.6749  0.7347
  272GLU     HA 4191   4.963   6.628   3.650  0.0961  0.1643  0.5441
  272GLU    HB2 4192   5.075   6.852   3.825 -0.4578 -0.6454  1.4479
  272GLU    HB3 4193   4.965   6.892   3.691 -0.8134  0.8431  0.7971
  272GLU    HG2 4194   4.889   6.765   3.955 -1.8694  0.9477  0.0667
  272GLU    HG3 4195   4.828   6.911   3.885 -0.3928 -0.2037  0.6213
  273GLN      N 4196   5.260   6.662   3.613 -0.0330  0.1840  0.4817
  273GLN     CA 4197   5.359   6.687   3.514 -0.7204  0.4665 -0.4517
  273GLN      C 4198   5.459   6.571   3.511 -0.4717 -0.2911  1.5440
  273GLN      O 4199   5.489   6.503   3.607  0.6382  0.5412  0.3899
  273GLN     CB 4200   5.430   6.822   3.550 -0.3696 -1.1070 -0.0084
  273GLN     CG 4201   5.536   6.866   3.440 -0.9770 -0.0222  0.7750
  273GLN     CD 4202   5.583   7.009   3.428  0.5323 -0.1035 -0.6316
  273GLN    OE1 4203   5.519   7.100   3.479  0.1849  0.4819 -0.2667
  273GLN    NE2 4204   5.695   7.050   3.376 -0.0555 -0.0750  0.4199
  273GLN      H 4205   5.278   6.593   3.685  0.1295  0.1962  0.4531
  273GLN     HA 4206   5.304   6.683   3.420 -0.7473 -0.5185 -0.4170
  273GLN    HB2 4207   5.349   6.895   3.547  0.2039 -0.4640 -0.8623
  273GLN    HB3 4208   5.475   6.822   3.649 -0.8647 -0.2189  0.2400
  273GLN    HG2 4209   5.629   6.810   3.453 -0.6426  0.0377 -0.8978
  273GLN    HG3 4210   5.502   6.828   3.344  1.5564  1.3754 -0.9073
  273GLN   HE21 4211   5.730   7.143   3.393  1.7171 -0.7570  0.8332
  273GLN   HE22 4212   5.753   6.990   3.318  0.3700  1.1121 -0.4700
  274LEU      N 4213   5.523   6.553   3.394  0.2152 -0.3854 -0.4061
  274LEU     CA 4214   5.629   6.460   3.360  0.1269  0.1906 -0.3604
  274LEU      C 4215   5.769   6.496   3.414 -0.2062 -0.0468 -0.4271
  274LEU      O 4216   5.801   6.618   3.442 -0.2543  0.9540 -0.4092
  274LEU     CB 4217   5.641   6.443   3.208 -0.0367 -0.1052 -0.1663
  274LEU     CG 4218   5.516   6.397   3.125 -1.3696 -1.2323  0.6893
  274LEU    CD1 4219   5.559   6.407   2.976 -0.4559 -0.0266 -1.0910
  274LEU    CD2 4220   5.482   6.253   3.169  0.0993 -0.4122  0.1252
  274LEU      H 4221   5.492   6.611   3.318  0.5861 -0.1877 -0.4129
  274LEU     HA 4222   5.604   6.361   3.397 -0.2145 -0.1203 -1.3650
  274LEU    HB2 4223   5.677   6.541   3.178 -0.0205  0.8430  2.4258
  274LEU    HB3 4224   5.721   6.373   3.184 -0.7668 -0.6777 -1.0784
  274LEU     HG 4225   5.434   6.466   3.142  0.1417  1.0040 -0.1247
  274LEU   HD11 4226   5.481   6.358   2.918 -0.6289 -1.0081 -0.0803
  274LEU   HD12 4227   5.573   6.512   2.949 -0.0288 -0.1516 -1.3747
  274LEU   HD13 4228   5.658   6.361   2.975  0.4448  1.5818  0.6759
  274LEU   HD21 4229   5.460   6.268   3.274  1.3364 -0.9283  0.4826
  274LEU   HD22 4230   5.391   6.219   3.119  1.1006 -0.9009 -1.5224
  274LEU   HD23 4231   5.565   6.184   3.156  1.6590  1.2894  0.1873
  275VAL      N 4232   5.869   6.407   3.407 -0.4166  0.5355  0.0561
  275VAL     CA 4233   6.017   6.437   3.412  1.1737  0.7091 -0.1839
  275VAL      C 4234   6.089   6.363   3.304 -0.6790  0.6051  0.4889
  275VAL      O 4235   6.044   6.252   3.271 -0.4901 -0.5583  0.1416
  275VAL     CB 4236   6.079   6.400   3.554  0.6032 -0.5772 -0.4549
  275VAL    CG1 4237   6.096   6.255   3.583  0.1839  0.3108  0.9198
  275VAL    CG2 4238   6.216   6.467   3.564  0.5958 -1.0494  0.1300
  275VAL      H 4239   5.843   6.317   3.369  0.6850  0.6035 -0.9473
  275VAL     HA 4240   6.041   6.543   3.398  0.4570  0.7248 -1.6625
  275VAL     HB 4241   6.009   6.445   3.625  0.1904 -1.4858 -0.2595
  275VAL   HG11 4242   5.994   6.216   3.592 -0.3484  0.9717 -1.1825
  275VAL   HG12 4243   6.144   6.197   3.505 -1.4155 -0.4492  0.4005
  275VAL   HG13 4244   6.138   6.252   3.684 -0.3061 -0.1110  1.1202
  275VAL   HG21 4245   6.288   6.419   3.497  0.4683 -2.2970  0.8187
  275VAL   HG22 4246   6.201   6.574   3.551 -1.3497 -1.1988  0.6330
  275VAL   HG23 4247   6.243   6.456   3.669 -2.7658 -0.1115  1.3294
  276CYS      N 4248   6.192   6.423   3.235 -0.3036  0.4764 -0.1793
  276CYS     CA 4249   6.265   6.366   3.122  0.1939 -0.1208  0.4812
  276CYS      C 4250   6.413   6.380   3.137 -0.0217 -0.0887  0.3983
  276CYS      O 4251   6.468   6.466   3.206  0.9666 -0.0257  0.3314
  276CYS     CB 4252   6.216   6.450   2.996 -0.3110  1.0701 -0.5059
  276CYS     SG 4253   6.037   6.448   2.945  0.5943 -0.1416 -0.4710
  276CYS      H 4254   6.231   6.511   3.265 -0.3777  0.5475 -0.2938
  276CYS     HA 4255   6.239   6.262   3.103  0.3111 -0.1740  0.6045
  276CYS    HB2 4256   6.245   6.553   3.015  0.3786  0.6422  1.1768
  276CYS    HB3 4257   6.268   6.411   2.909 -0.3517 -1.0954  0.3025
  277TRP      N 4258   6.487   6.291   3.066  1.0618 -0.1466  1.0783
  277TRP     CA 4259   6.625   6.297   3.048 -0.7744 -0.1507 -0.7264
  277TRP      C 4260   6.670   6.234   2.918 -0.9988 -1.4639 -0.4906
  277TRP      O 4261   6.597   6.154   2.865 -0.7071  0.1450 -0.8294
  277TRP     CB 4262   6.705   6.228   3.160  1.1062  0.0259 -0.0905
  277TRP     CG 4263   6.682   6.270   3.299 -0.7224 -0.4726 -0.6379
  277TRP    CD1 4264   6.778   6.345   3.366  0.4006  0.4072 -0.3608
  277TRP    CD2 4265   6.582   6.235   3.404 -0.2818  0.3413  0.6363
  277TRP    NE1 4266   6.733   6.363   3.497  0.0102 -0.3535  0.0712
  277TRP    CE2 4267   6.610   6.308   3.526 -0.2525  0.8918  0.6420
  277TRP    CE3 4268   6.475   6.145   3.406  0.8441 -0.0310  0.1273
  277TRP    CZ2 4269   6.541   6.290   3.637 -0.0227 -0.5059 -0.9637
  277TRP    CZ3 4270   6.407   6.123   3.526  0.1087  0.4223  0.1852
  277TRP    CH2 4271   6.443   6.190   3.640  0.3711 -0.9215  0.2805
  277TRP      H 4272   6.437   6.218   3.017 -0.4206  0.5028  1.5159
  277TRP     HA 4273   6.661   6.400   3.050  0.3358 -0.5197 -0.4378
  277TRP    HB2 4274   6.683   6.122   3.148  1.5476  0.0315 -1.1287
  277TRP    HB3 4275   6.811   6.226   3.136  1.1338  0.1994  0.0145
  277TRP    HD1 4276   6.866   6.383   3.316 -0.0204  2.5669  0.3323
  277TRP    HE1 4277   6.784   6.421   3.562  1.0554  0.2831 -1.2200
  277TRP    HE3 4278   6.437   6.104   3.314 -2.0895  0.8452  0.7352
  277TRP    HZ2 4279   6.565   6.353   3.722  0.0543 -0.8567 -0.7229
  277TRP    HZ3 4280   6.321   6.058   3.531 -0.3750  1.0094 -0.2589
  277TRP    HH2 4281   6.385   6.186   3.731 -0.0936 -0.0821  0.0446
  278GLN      N 4282   6.785   6.290   2.864  1.2354  0.8409 -1.4143
  278GLN     CA 4283   6.831   6.235   2.741 -0.3294 -0.3256  0.1579
  278GLN      C 4284   6.862   6.083   2.732  0.3342  0.5110 -0.0905
  278GLN      O 4285   6.903   6.035   2.832 -0.7530  0.6954 -0.1825
  278GLN     CB 4286   6.965   6.304   2.718 -0.2506 -0.4776  1.1011
  278GLN     CG 4287   7.014   6.311   2.571 -0.0562 -0.2189  0.7045
  278GLN     CD 4288   7.095   6.192   2.527 -0.1185  0.1649  0.5683
  278GLN    OE1 4289   7.183   6.144   2.600  0.6127 -0.1986 -0.3471
  278GLN    NE2 4290   7.073   6.128   2.416  0.2547  0.5205 -0.0047
  278GLN      H 4291   6.834   6.360   2.918 -0.0273 -0.1289  1.3515
  278GLN     HA 4292   6.762   6.281   2.670 -0.7148  0.2618  0.8739
  278GLN    HB2 4293   6.950   6.411   2.737 -0.6969 -0.0095 -1.2380
  278GLN    HB3 4294   7.048   6.263   2.775  1.2275 -0.5700 -0.9112
  278GLN    HG2 4295   6.928   6.316   2.504 -0.3253 -0.1666  1.0499
  278GLN    HG3 4296   7.082   6.395   2.557 -0.5987  0.0890 -0.2877
  278GLN   HE21 4297   7.114   6.036   2.407 -0.2325  0.3706 -1.1098
  278GLN   HE22 4298   6.999   6.156   2.352  0.0435 -1.7042 -0.9024
  279ALA      N 4299   6.839   6.017   2.619 -0.8780 -0.2431  0.0451
  279ALA     CA 4300   6.825   5.872   2.611 -0.5722 -0.7346  0.0936
  279ALA      C 4301   6.944   5.805   2.698  1.0216 -0.7868 -0.2062
  279ALA      O 4302   7.059   5.824   2.681 -0.3178 -0.9895 -0.0652
  279ALA     CB 4303   6.836   5.828   2.463 -0.0969  1.5391  0.9203
  279ALA      H 4304   6.809   6.070   2.538  0.8435 -0.4398 -0.7931
  279ALA     HA 4305   6.731   5.842   2.658 -0.4636  0.6849  1.3771
  279ALA    HB1 4306   6.915   5.871   2.402 -0.0374  0.6385  0.3341
  279ALA    HB2 4307   6.840   5.719   2.461 -0.9943  1.4899 -0.1104
  279ALA    HB3 4308   6.740   5.851   2.417 -0.3772 -0.3886  0.3946
  280GLY      N 4309   6.900   5.719   2.788  0.4038 -0.3762 -0.0096
  280GLY     CA 4310   6.982   5.638   2.882  0.1935 -1.1083 -0.2751
  280GLY      C 4311   7.038   5.718   3.006 -0.0167  0.3891 -0.0978
  280GLY      O 4312   7.067   5.650   3.106  0.3133  0.2875 -0.3748
  280GLY      H 4313   6.799   5.711   2.794  0.3482 -0.4404 -0.7753
  280GLY    HA2 4314   6.930   5.547   2.912 -0.7353 -0.3382  0.5913
  280GLY    HA3 4315   7.071   5.603   2.829  0.6261  0.0915 -0.3980
  281THR      N 4316   7.051   5.853   2.994  0.1517 -0.2367 -0.0588
  281THR     CA 4317   7.110   5.935   3.109  0.4708  0.3341 -0.7921
  281THR      C 4318   7.022   5.947   3.238  0.3521 -0.2872 -0.0413
  281THR      O 4319   7.052   6.034   3.323 -0.2720  0.2077 -0.4775
  281THR     CB 4320   7.157   6.070   3.061 -0.0299 -0.2735  0.0485
  281THR    OG1 4321   7.046   6.151   3.023 -0.8353  0.7709  0.0401
  281THR    CG2 4322   7.248   6.067   2.934  0.6360  0.0679 -0.7196
  281THR      H 4323   7.032   5.892   2.904 -1.8766 -1.1481 -0.1357
  281THR     HA 4324   7.197   5.881   3.145  0.3935  0.5738 -0.2219
  281THR     HB 4325   7.210   6.119   3.143  1.3231  0.8848 -1.3793
  281THR    HG1 4326   7.008   6.111   2.943  0.3920 -0.4848  0.0136
  281THR   HG21 4327   7.268   6.171   2.909  1.2834 -0.1101 -0.9761
  281THR   HG22 4328   7.337   6.018   2.974  1.3099  2.2771  0.8882
  281THR   HG23 4329   7.202   6.018   2.849 -0.5407 -0.1856  0.0168
  282THR      N 4330   6.920   5.866   3.259  0.4829 -0.1377  0.6968
  282THR     CA 4331   6.830   5.877   3.370  0.8658  0.2205 -0.4149
  282THR      C 4332   6.896   5.843   3.500 -0.4675 -0.0452  0.2681
  282THR      O 4333   6.943   5.728   3.507  0.3926  0.0972 -0.3526
  282THR     CB 4334   6.707   5.775   3.355 -1.2033 -0.4298 -0.8731
  282THR    OG1 4335   6.640   5.787   3.233  0.6048 -0.2694 -0.1267
  282THR    CG2 4336   6.607   5.792   3.478 -1.2331  0.0671  0.2697
  282THR      H 4337   6.899   5.797   3.188  1.1063  1.1018 -0.8123
  282THR     HA 4338   6.793   5.980   3.368  0.7196  0.1655 -1.1214
  282THR     HB 4339   6.762   5.681   3.349  0.6122  0.5744 -1.6710
  282THR    HG1 4340   6.702   5.822   3.169  1.5506 -0.6662  0.5403
  282THR   HG21 4341   6.557   5.696   3.481  0.5732 -0.9671  0.2864
  282THR   HG22 4342   6.662   5.809   3.571 -0.2751 -0.0054 -0.2528
  282THR   HG23 4343   6.544   5.880   3.465 -0.0098  1.0658  0.6094
  283PRO      N 4344   6.921   5.930   3.596  0.2517 -0.3200 -0.3366
  283PRO     CA 4345   7.013   5.920   3.712 -0.0727 -0.0563  0.0400
  283PRO      C 4346   6.947   5.838   3.819  0.2754 -0.2245  0.2594
  283PRO      O 4347   6.940   5.873   3.938 -0.2941 -0.2891 -0.2988
  283PRO     CB 4348   7.050   6.070   3.756 -0.4433  0.9609  0.9509
  283PRO     CG 4349   6.931   6.149   3.716  0.5157  0.6761  0.1198
  283PRO     CD 4350   6.885   6.076   3.587  0.2906  1.2377  0.3262
  283PRO     HA 4351   7.098   5.863   3.674  0.0910  0.4769 -0.4276
  283PRO    HB2 4352   7.071   6.077   3.863  0.4362 -0.9482  0.9843
  283PRO    HB3 4353   7.135   6.097   3.694 -0.1414 -0.6304  0.5871
  283PRO    HG2 4354   6.861   6.141   3.800 -0.8924  1.0332 -0.9401
  283PRO    HG3 4355   6.944   6.255   3.695  0.2527  0.3199 -2.4054
  283PRO    HD2 4356   6.777   6.087   3.571  0.1916  0.2974  0.2504
  283PRO    HD3 4357   6.932   6.119   3.498  0.0951 -0.3305 -0.6073
  284TRP      N 4358   6.901   5.717   3.791  0.3885 -0.3810  0.3718
  284TRP     CA 4359   6.858   5.623   3.895  0.6871  0.0669  0.5750
  284TRP      C 4360   6.950   5.618   4.024 -0.2179 -0.0396  0.1072
  284TRP      O 4361   6.889   5.607   4.135  0.4466  0.0668  0.2555
  284TRP     CB 4362   6.850   5.479   3.841  0.0759  0.3092  0.2094
  284TRP     CG 4363   6.756   5.459   3.723  0.1461  0.5647 -0.6207
  284TRP    CD1 4364   6.784   5.399   3.606 -0.2937 -0.0925 -0.5364
  284TRP    CD2 4365   6.612   5.485   3.715 -0.2313  0.1295  0.5013
  284TRP    NE1 4366   6.673   5.390   3.523  0.4396 -0.2060 -0.3926
  284TRP    CE2 4367   6.563   5.441   3.585 -0.7110 -0.2147  0.8188
  284TRP    CE3 4368   6.516   5.556   3.788 -0.3050  0.8407 -0.8605
  284TRP    CZ2 4369   6.434   5.446   3.549  0.6921  0.8907  0.5296
  284TRP    CZ3 4370   6.384   5.577   3.741  0.0601  0.0661  0.6035
  284TRP    CH2 4371   6.341   5.525   3.618  0.1617  0.9442  0.5953
  284TRP      H 4372   6.909   5.685   3.696  1.0474 -0.6460  0.5030
  284TRP     HA 4373   6.760   5.660   3.925  0.4823  0.4096 -0.4453
  284TRP    HB2 4374   6.953   5.460   3.809 -0.0070  0.0246  0.1033
  284TRP    HB3 4375   6.827   5.410   3.921  0.3928  0.8937  0.8272
  284TRP    HD1 4376   6.887   5.376   3.582  0.3020  1.2592  0.4728
  284TRP    HE1 4377   6.679   5.344   3.433  1.1828 -0.1443 -0.3906
  284TRP    HE3 4378   6.553   5.594   3.882  0.3603  0.7646 -1.0796
  284TRP    HZ2 4379   6.407   5.408   3.451 -0.5707  0.4199  1.0275
  284TRP    HZ3 4380   6.313   5.634   3.799 -0.1838 -0.7428  1.1446
  284TRP    HH2 4381   6.240   5.524   3.580  0.0143 -2.3709  0.4974
  285ASN      N 4382   7.081   5.628   4.018 -0.1110 -0.4444  0.3690
  285ASN     CA 4383   7.156   5.649   4.138 -0.5050  0.5023  0.1866
  285ASN      C 4384   7.112   5.770   4.236  0.3916  0.6785 -0.5882
  285ASN      O 4385   7.139   5.764   4.354 -0.0361 -0.1384  0.0974
  285ASN     CB 4386   7.309   5.661   4.101  1.2731  0.8266 -0.3040
  285ASN     CG 4387   7.326   5.788   4.037 -0.2999 -0.7747 -0.7622
  285ASN    OD1 4388   7.356   5.889   4.110 -0.0398  0.6688  0.1419
  285ASN    ND2 4389   7.318   5.803   3.909 -0.0654  0.1134  0.4973
  285ASN      H 4390   7.119   5.636   3.924 -1.6608  0.1061 -0.2689
  285ASN     HA 4391   7.138   5.559   4.196 -0.3587 -0.4125 -1.0974
  285ASN    HB2 4392   7.377   5.658   4.186  0.3086 -0.5813  0.5070
  285ASN    HB3 4393   7.349   5.584   4.036 -0.0186  1.3415 -1.8312
  285ASN   HD21 4394   7.356   5.888   3.868  0.5000 -0.5451 -0.4169
  285ASN   HD22 4395   7.307   5.717   3.857 -2.2019  0.6372 -0.1023
  286ILE      N 4396   7.038   5.872   4.192 -0.5151  0.6898 -0.0691
  286ILE     CA 4397   6.988   5.974   4.283 -0.1172 -0.0658 -0.6642
  286ILE      C 4398   6.842   5.940   4.343 -0.5237  0.1051 -0.2258
  286ILE      O 4399   6.787   5.999   4.432 -0.3092  0.2486 -0.4687
  286ILE     CB 4400   7.003   6.113   4.229 -0.3681  0.4694 -0.2989
  286ILE    CG1 4401   6.898   6.144   4.134  0.8352 -0.3198  0.2678
  286ILE    CG2 4402   7.145   6.156   4.186 -0.2853 -0.0692  0.0815
  286ILE    CD1 4403   6.897   6.294   4.090 -0.5028  0.3368 -0.0823
  286ILE      H 4404   7.018   5.876   4.093  0.2903  0.5599 -0.2533
  286ILE     HA 4405   7.046   5.972   4.376 -0.5951  0.2878 -0.3495
  286ILE     HB 4406   6.985   6.171   4.319  0.6298 -1.6123  1.4419
  286ILE   HG12 4407   6.915   6.094   4.039  0.3986 -0.6189  0.3438
  286ILE   HG13 4408   6.797   6.122   4.169  0.6897 -0.2372 -0.0954
  286ILE   HG21 4409   7.183   6.103   4.098  0.8631 -1.8556  1.4986
  286ILE   HG22 4410   7.142   6.265   4.179  1.7260  0.1543  1.3031
  286ILE   HG23 4411   7.222   6.118   4.253  0.5508 -0.1641 -0.8882
  286ILE   HD11 4412   6.913   6.363   4.173  0.1328  0.6147 -0.4218
  286ILE   HD12 4413   6.982   6.303   4.023  0.4267 -0.1655  0.9538
  286ILE   HD13 4414   6.800   6.304   4.040 -1.1567 -0.5865  0.8993
  287PHE      N 4415   6.783   5.837   4.290  0.3386 -0.1959  1.0459
  287PHE     CA 4416   6.650   5.793   4.327  0.4418  0.1472 -0.2103
  287PHE      C 4417   6.668   5.675   4.427  0.7656  0.4637 -0.3235
  287PHE      O 4418   6.744   5.579   4.405  0.0485 -0.0541 -0.1664
  287PHE     CB 4419   6.569   5.765   4.197  0.4550  0.3029  0.3582
  287PHE     CG 4420   6.542   5.902   4.126  1.0547  0.2595  0.7872
  287PHE    CD1 4421   6.444   5.990   4.175 -0.1552  0.1868 -0.5618
  287PHE    CD2 4422   6.619   5.944   4.011  0.1127  0.1887 -1.0116
  287PHE    CE1 4423   6.427   6.115   4.112 -0.3236 -0.1717  0.4280
  287PHE    CE2 4424   6.602   6.072   3.957  0.4956 -0.3083 -0.0238
  287PHE     CZ 4425   6.504   6.162   4.000  0.6302 -0.4436 -0.9503
  287PHE      H 4426   6.837   5.790   4.218 -0.2207 -0.8041  1.0094
  287PHE     HA 4427   6.602   5.877   4.377  1.4309  0.5454  0.1320
  287PHE    HB2 4428   6.623   5.700   4.128 -0.6030  0.8170 -1.0530
  287PHE    HB3 4429   6.474   5.716   4.216  0.6048 -0.8348 -1.3872
  287PHE    HD1 4430   6.391   5.973   4.268 -1.2019  1.5368 -0.8537
  287PHE    HD2 4431   6.694   5.874   3.978  0.0991  0.0793 -0.8179
  287PHE    HE1 4432   6.367   6.188   4.166  0.2870  0.0293  0.8587
  287PHE    HE2 4433   6.656   6.106   3.869  0.3661 -0.0866 -0.0207
  287PHE     HZ 4434   6.482   6.255   3.950 -0.1445 -0.2749 -0.3295
  288PRO      N 4435   6.601   5.662   4.544 -0.0201 -0.1924  0.2600
  288PRO     CA 4436   6.603   5.545   4.633 -0.2937  0.0893  0.1965
  288PRO      C 4437   6.523   5.417   4.601 -0.4454 -0.5894 -0.0317
  288PRO      O 4438   6.421   5.417   4.532 -0.5792  0.2071 -0.1347
  288PRO     CB 4439   6.562   5.599   4.770  0.5024 -0.4280 -0.6397
  288PRO     CG 4440   6.462   5.713   4.733 -0.4732  0.4055 -0.4838
  288PRO     CD 4441   6.524   5.767   4.602  0.3741 -0.6566 -0.8582
  288PRO     HA 4442   6.705   5.509   4.646 -0.1990  0.6971  1.4247
  288PRO    HB2 4443   6.501   5.533   4.832 -0.1562  1.2647  0.6733
  288PRO    HB3 4444   6.651   5.642   4.816 -1.2531  1.3390  1.5790
  288PRO    HG2 4445   6.364   5.665   4.728  0.0353 -0.8742  0.6747
  288PRO    HG3 4446   6.458   5.787   4.814 -1.1686  1.2189 -1.2174
  288PRO    HD2 4447   6.587   5.852   4.629 -0.6634 -0.1113 -0.0037
  288PRO    HD3 4448   6.448   5.802   4.533  0.1435  0.9117  0.1008
  289VAL      N 4449   6.569   5.302   4.655  0.5558  0.3751  0.0537
  289VAL     CA 4450   6.483   5.183   4.678  0.9118 -0.4553  0.4903
  289VAL      C 4451   6.383   5.207   4.793 -0.3904 -0.4157 -0.0708
  289VAL      O 4452   6.421   5.269   4.892 -0.3174 -0.2127  0.0405
  289VAL     CB 4453   6.551   5.046   4.678 -0.6143  0.6310 -0.6477
  289VAL    CG1 4454   6.642   5.034   4.548 -0.3340 -0.3566 -0.7598
  289VAL    CG2 4455   6.638   5.016   4.802  0.5568 -0.2865  0.1208
  289VAL      H 4456   6.662   5.295   4.695  0.1759 -0.2832  0.9055
  289VAL     HA 4457   6.413   5.179   4.594  0.9654  1.2509  0.2872
  289VAL     HB 4458   6.476   4.966   4.680  0.5717 -0.5945  0.9973
  289VAL   HG11 4459   6.727   5.103   4.549 -1.0162  0.5230 -0.3506
  289VAL   HG12 4460   6.684   4.936   4.526  0.5933  0.2106 -1.7514
  289VAL   HG13 4461   6.591   5.059   4.455  0.6356 -0.2916 -1.3018
  289VAL   HG21 4462   6.586   4.964   4.883 -0.4737 -0.5973 -0.6943
  289VAL   HG22 4463   6.716   4.948   4.768 -0.0188 -1.1685  0.4893
  289VAL   HG23 4464   6.681   5.108   4.839  0.1313  0.4338 -1.0734
  290ILE      N 4465   6.253   5.169   4.778 -0.2338  0.0633 -0.0373
  290ILE     CA 4466   6.150   5.190   4.877 -0.3105 -0.3699  0.0715
  290ILE      C 4467   6.098   5.059   4.937 -0.1193 -0.2795  0.5352
  290ILE      O 4468   6.074   4.959   4.859  0.3140  0.2954 -0.0061
  290ILE     CB 4469   6.034   5.276   4.817  0.3053 -0.3162  0.4704
  290ILE    CG1 4470   6.069   5.424   4.796 -0.2990 -0.5740 -0.0252
  290ILE    CG2 4471   5.899   5.254   4.898  0.3833 -0.6365  0.6482
  290ILE    CD1 4472   5.960   5.509   4.724  0.5724  0.2336 -0.3388
  290ILE      H 4473   6.221   5.121   4.696 -1.0166  0.9417 -0.2864
  290ILE     HA 4474   6.184   5.245   4.965 -0.5318 -0.8587  0.4721
  290ILE     HB 4475   6.016   5.232   4.719 -0.7260 -0.7816  0.8396
  290ILE   HG12 4476   6.096   5.462   4.894  0.2131 -1.8514  0.3696
  290ILE   HG13 4477   6.157   5.430   4.732 -0.5483 -0.2396 -0.3465
  290ILE   HG21 4478   5.883   5.315   4.987 -1.8141 -1.5314  1.0056
  290ILE   HG22 4479   5.822   5.291   4.829  0.3211 -1.1617  0.4269
  290ILE   HG23 4480   5.861   5.152   4.911 -0.3878 -0.3436  0.8323
  290ILE   HD11 4481   5.919   5.459   4.637 -0.3049  0.3591 -0.0167
  290ILE   HD12 4482   5.887   5.540   4.799  0.7777 -0.4561  0.1696
  290ILE   HD13 4483   5.997   5.601   4.681 -0.1690  0.3701 -0.7099
  291SER      N 4484   6.078   5.056   5.066 -0.5421  0.1463  0.1645
  291SER     CA 4485   6.083   4.926   5.146  0.6077 -0.3929 -0.0430
  291SER      C 4486   5.976   4.930   5.246 -0.0094  0.6797 -0.3235
  291SER      O 4487   5.969   5.015   5.328  0.4284 -0.7698 -0.5538
  291SER     CB 4488   6.213   4.904   5.222 -1.2568  0.1337  0.6785
  291SER     OG 4489   6.215   4.774   5.264  0.4146  0.5645 -0.1791
  291SER      H 4490   6.092   5.142   5.118  0.2330  0.5261 -0.6317
  291SER     HA 4491   6.072   4.836   5.085  0.5479 -0.1107 -0.4566
  291SER    HB2 4492   6.299   4.914   5.157 -1.4794 -1.2599  0.0802
  291SER    HB3 4493   6.224   4.963   5.313 -0.7509  0.0972  0.6471
  291SER     HG 4494   6.297   4.762   5.312  0.2655 -1.2484 -0.2184
  292LEU      N 4495   5.899   4.810   5.260 -0.5833 -0.4885 -0.0646
  292LEU     CA 4496   5.788   4.805   5.356 -0.2495 -1.0145  0.1254
  292LEU      C 4497   5.794   4.678   5.431  0.2670 -0.4363  0.1303
  292LEU      O 4498   5.782   4.565   5.380 -0.0041 -0.0812  0.1514
  292LEU     CB 4499   5.652   4.824   5.276 -0.4756  1.1580  0.3634
  292LEU     CG 4500   5.641   4.945   5.173  0.4782  0.1264 -1.0017
  292LEU    CD1 4501   5.513   4.923   5.093  0.6872 -0.0144  1.7961
  292LEU    CD2 4502   5.627   5.087   5.229  0.2419 -0.5130 -0.9201
  292LEU      H 4503   5.899   4.745   5.183  0.2792 -0.7696  0.1480
  292LEU     HA 4504   5.798   4.889   5.425 -0.2852 -0.0979 -0.9436
  292LEU    HB2 4505   5.633   4.731   5.223  1.0966  0.5318  0.7953
  292LEU    HB3 4506   5.576   4.846   5.351 -0.4412 -0.6984  1.0297
  292LEU     HG 4507   5.726   4.942   5.105  0.5387 -0.5647 -0.9053
  292LEU   HD11 4508   5.523   4.833   5.032  0.3036  2.1224 -2.0803
  292LEU   HD12 4509   5.418   4.918   5.145 -1.2104  0.7374 -1.0751
  292LEU   HD13 4510   5.500   5.003   5.020  0.0709 -0.8021  0.9980
  292LEU   HD21 4511   5.552   5.090   5.308  0.6691 -0.1083 -0.5174
  292LEU   HD22 4512   5.719   5.116   5.278 -0.6213  0.9266 -0.0028
  292LEU   HD23 4513   5.594   5.158   5.153 -0.6580 -0.3693 -0.4295
  293TYR      N 4514   5.783   4.687   5.567 -0.6898 -0.6970  0.4998
  293TYR     CA 4515   5.801   4.582   5.655  0.2996  0.4075 -0.3635
  293TYR      C 4516   5.662   4.526   5.697  0.6288 -0.6012 -0.5275
  293TYR      O 4517   5.569   4.605   5.723 -0.5534  0.1707  0.2181
  293TYR     CB 4518   5.878   4.617   5.785 -0.4117  1.7311  0.6596
  293TYR     CG 4519   6.034   4.630   5.757 -0.1052  0.3638 -0.2073
  293TYR    CD1 4520   6.074   4.738   5.674  0.4616  0.3412  0.4681
  293TYR    CD2 4521   6.131   4.556   5.825  0.4880  0.0664  0.1808
  293TYR    CE1 4522   6.210   4.773   5.654  0.4393 -0.0385  0.1940
  293TYR    CE2 4523   6.270   4.592   5.809 -0.2301  0.4428 -0.5824
  293TYR     CZ 4524   6.307   4.696   5.721 -0.6836  0.2573 -0.3730
  293TYR     OH 4525   6.435   4.721   5.696 -0.7063  0.2605 -0.1401
  293TYR      H 4526   5.767   4.779   5.606 -0.5720 -0.0620 -0.8261
  293TYR     HA 4527   5.852   4.496   5.611 -1.4084 -0.4541 -0.8486
  293TYR    HB2 4528   5.834   4.702   5.836  1.2402  2.3958  1.1090
  293TYR    HB3 4529   5.873   4.526   5.845 -0.7633  0.4370 -1.1428
  293TYR    HD1 4530   5.995   4.795   5.627 -0.2650 -0.2080  0.9671
  293TYR    HD2 4531   6.102   4.476   5.893  1.3907  0.5192  1.1668
  293TYR    HE1 4532   6.227   4.859   5.591  0.7056 -0.2507 -0.0303
  293TYR    HE2 4533   6.334   4.529   5.870 -1.1870  1.2828  1.4854
  293TYR     HH 4534   6.464   4.806   5.662  0.3034 -0.4126 -1.1195
  294LEU      N 4535   5.636   4.400   5.691 -0.0471 -0.1918  0.8266
  294LEU     CA 4536   5.499   4.335   5.692 -0.2926  0.4648  0.3487
  294LEU      C 4537   5.492   4.237   5.808 -0.9255  0.7128 -0.5791
  294LEU      O 4538   5.588   4.168   5.846  0.3565 -0.3017  0.5979
  294LEU     CB 4539   5.488   4.250   5.562  1.1553  0.2495 -0.2787
  294LEU     CG 4540   5.451   4.335   5.439  0.4392  0.0232 -0.2191
  294LEU    CD1 4541   5.400   4.238   5.331  0.9282 -0.4910  0.2774
  294LEU    CD2 4542   5.336   4.442   5.468  0.0848  0.2526 -0.5383
  294LEU      H 4543   5.707   4.341   5.651 -0.2715  0.1866 -0.2000
  294LEU     HA 4544   5.413   4.403   5.693 -0.8256 -0.1783  0.1521
  294LEU    HB2 4545   5.585   4.203   5.550  0.7773 -1.0323  1.0364
  294LEU    HB3 4546   5.412   4.173   5.574  0.2798  1.0925 -0.0676
  294LEU     HG 4547   5.538   4.389   5.401 -0.0057  1.5196  0.7109
  294LEU   HD11 4548   5.297   4.212   5.357  0.3666  1.0074 -0.2519
  294LEU   HD12 4549   5.395   4.284   5.233  0.3840  0.3166  0.6641
  294LEU   HD13 4550   5.471   4.159   5.305  0.3938 -0.2717 -2.4688
  294LEU   HD21 4551   5.367   4.523   5.534 -1.0831  0.8182 -0.6223
  294LEU   HD22 4552   5.306   4.480   5.370 -0.0315  0.0735 -0.5727
  294LEU   HD23 4553   5.253   4.390   5.516  0.7144  0.3243  0.7188
  295MET      N 4554   5.381   4.228   5.872  0.6295  0.0627 -0.3328
  295MET     CA 4555   5.347   4.138   5.977 -0.3063 -0.0325 -0.0416
  295MET      C 4556   5.357   3.997   5.923  0.0524 -0.2913 -0.9240
  295MET      O 4557   5.272   3.969   5.835 -0.1301  0.1230  0.0965
  295MET     CB 4558   5.203   4.169   6.027  0.1200  0.1665 -0.3861
  295MET     CG 4559   5.129   4.070   6.130 -0.5231 -0.6238  1.2644
  295MET     SD 4560   4.955   4.110   6.147 -0.2382 -0.1903  0.1318
  295MET     CE 4561   4.913   3.994   6.280  0.0738 -0.0345 -0.8965
  295MET      H 4562   5.313   4.293   5.835 -0.0370 -0.7460 -0.5981
  295MET     HA 4563   5.426   4.148   6.051 -0.3615  1.1665 -0.1184
  295MET    HB2 4564   5.211   4.267   6.075 -0.2147 -0.0872  0.2100
  295MET    HB3 4565   5.128   4.175   5.948 -0.8381  0.7888  0.5179
  295MET    HG2 4566   5.139   3.970   6.086  1.2145  0.3009 -0.8185
  295MET    HG3 4567   5.172   4.071   6.230 -0.2474 -0.5884  1.1468
  295MET    HE1 4568   4.983   4.016   6.360 -0.8969 -0.9806  0.2803
  295MET    HE2 4569   4.812   4.012   6.315  0.7753  0.1790  1.3330
  295MET    HE3 4570   4.927   3.891   6.247  1.3350 -0.4356  0.6662
  296GLY      N 4571   5.450   3.913   5.980 -0.1032 -0.6158  0.0566
  296GLY     CA 4572   5.467   3.780   5.939  0.4993 -0.3101  0.0493
  296GLY      C 4573   5.344   3.693   5.994 -0.4757 -0.6909 -0.2391
  296GLY      O 4574   5.265   3.729   6.083 -0.3247  0.5549  0.0927
  296GLY      H 4575   5.521   3.944   6.044 -0.2632  0.5190 -0.2779
  296GLY    HA2 4576   5.467   3.775   5.830  2.5407  0.0263 -0.0448
  296GLY    HA3 4577   5.561   3.732   5.967  0.4634 -0.1555  0.4532
  297GLU      N 4578   5.345   3.575   5.948  0.1655  1.0873  0.5177
  297GLU     CA 4579   5.247   3.468   5.992  0.3036 -0.7377  0.9660
  297GLU      C 4580   5.280   3.391   6.117 -0.5685  0.2471 -0.3550
  297GLU      O 4581   5.218   3.286   6.155 -0.3843 -0.4057 -0.4325
  297GLU     CB 4582   5.213   3.382   5.871  0.7993  0.3271 -0.0665
  297GLU     CG 4583   5.344   3.317   5.823 -0.2920  0.5436  0.3117
  297GLU     CD 4584   5.324   3.186   5.737  0.2828  0.2061 -1.0175
  297GLU    OE1 4585   5.423   3.140   5.679  0.1804 -0.0839  0.2456
  297GLU    OE2 4586   5.209   3.131   5.718 -0.6588 -0.4773 -0.4548
  297GLU      H 4587   5.407   3.546   5.874  0.3871  0.0104  1.0730
  297GLU     HA 4588   5.160   3.531   6.006  0.7012 -0.0745  0.5501
  297GLU    HB2 4589   5.141   3.305   5.901  1.2915  0.1949  0.8626
  297GLU    HB3 4590   5.170   3.438   5.788  0.6471 -0.5885 -0.6477
  297GLU    HG2 4591   5.403   3.387   5.764 -0.2860 -0.3220 -0.7620
  297GLU    HG3 4592   5.407   3.290   5.908  0.6089  0.8819 -0.2289
  298VAL      N 4593   5.391   3.434   6.180  0.7789 -0.1741 -0.3517
  298VAL     CA 4594   5.444   3.378   6.306 -0.6258  0.8651  0.0140
  298VAL      C 4595   5.443   3.481   6.417 -0.1659  0.2895 -0.7583
  298VAL      O 4596   5.450   3.603   6.393 -0.0452 -0.0941 -0.2268
  298VAL     CB 4597   5.587   3.318   6.278  1.0554 -0.4038 -0.7622
  298VAL    CG1 4598   5.650   3.281   6.420 -0.3080 -0.3481  1.2118
  298VAL    CG2 4599   5.575   3.191   6.199 -0.4722  0.4427 -0.6445
  298VAL      H 4600   5.438   3.512   6.136 -0.2741  0.6798 -0.0584
  298VAL     HA 4601   5.378   3.295   6.330  1.3523 -1.2543 -1.1491
  298VAL     HB 4602   5.651   3.382   6.217  0.3850  0.5774 -0.4732
  298VAL   HG11 4603   5.580   3.228   6.484 -0.8548 -0.1028  0.8237
  298VAL   HG12 4604   5.745   3.230   6.405 -0.4245 -0.3625  0.4686
  298VAL   HG13 4605   5.670   3.377   6.467 -1.3035  0.2473  0.4891
  298VAL   HG21 4606   5.560   3.205   6.092  1.1586 -0.1168 -1.0013
  298VAL   HG22 4607   5.674   3.146   6.199 -0.4920  0.2316  1.3304
  298VAL   HG23 4608   5.502   3.123   6.244  0.4945 -1.0551 -1.1662
  299THR      N 4609   5.440   3.441   6.545  0.4596 -0.1751 -0.1057
  299THR     CA 4610   5.440   3.524   6.663  0.6026 -0.1006 -0.3455
  299THR      C 4611   5.566   3.613   6.671 -0.1367  0.3063 -0.5648
  299THR      O 4612   5.675   3.554   6.671  0.7479  0.0788 -0.5733
  299THR     CB 4613   5.426   3.442   6.793 -0.2724  0.5102 -0.4161
  299THR    OG1 4614   5.499   3.323   6.784 -0.4909  0.2913 -0.0393
  299THR    CG2 4615   5.284   3.397   6.809  0.9134  1.6947  0.0940
  299THR      H 4616   5.430   3.341   6.555 -0.1370 -0.1022  0.0981
  299THR     HA 4617   5.351   3.587   6.666  0.6942  0.0616  1.6422
  299THR     HB 4618   5.456   3.492   6.885  0.9879  0.0580 -0.5341
  299THR    HG1 4619   5.590   3.352   6.782 -0.8536  1.6408  0.6046
  299THR   HG21 4620   5.220   3.485   6.816 -0.1190  0.9667  0.2549
  299THR   HG22 4621   5.248   3.334   6.727 -0.1447 -0.0578  1.7485
  299THR   HG23 4622   5.288   3.334   6.897  2.2291  1.1014 -0.3392
  300ASN      N 4623   5.550   3.749   6.676 -0.5124  0.2080 -0.3449
  300ASN     CA 4624   5.666   3.840   6.693  0.5140 -0.6856 -0.6708
  300ASN      C 4625   5.771   3.844   6.576 -0.1866  0.3035 -0.3892
  300ASN      O 4626   5.885   3.890   6.590  0.0785 -0.8001 -0.5533
  300ASN     CB 4627   5.730   3.827   6.836 -0.0648 -0.0004 -0.4884
  300ASN     CG 4628   5.625   3.823   6.948  0.0095 -0.3775  0.0406
  300ASN    OD1 4629   5.518   3.885   6.947  0.3365  0.1135 -0.9680
  300ASN    ND2 4630   5.646   3.753   7.061  0.1454 -0.5508  0.5862
  300ASN      H 4631   5.457   3.788   6.667 -0.8145 -0.5333 -0.6074
  300ASN     HA 4632   5.616   3.936   6.693 -0.6210 -1.2196  0.3739
  300ASN    HB2 4633   5.781   3.731   6.832  1.3998  0.5893  1.3480
  300ASN    HB3 4634   5.805   3.905   6.842 -0.4595  0.3192  1.2384
  300ASN   HD21 4635   5.563   3.735   7.115 -0.8770  1.3436 -0.1546
  300ASN   HD22 4636   5.737   3.717   7.083  0.5320  0.6080  1.0515
  301GLN      N 4637   5.723   3.802   6.456 -0.4757  0.0174 -0.2626
  301GLN     CA 4638   5.810   3.778   6.335  0.1755 -0.0938  0.5749
  301GLN      C 4639   5.757   3.851   6.217  0.2168 -1.2852  0.0254
  301GLN      O 4640   5.640   3.853   6.191 -0.0451  0.0673 -0.4533
  301GLN     CB 4641   5.795   3.626   6.310 -0.5607  0.2258 -0.0489
  301GLN     CG 4642   5.924   3.587   6.230 -0.6229  0.8236 -0.0429
  301GLN     CD 4643   5.907   3.449   6.167  0.2130 -0.4472  0.6614
  301GLN    OE1 4644   5.864   3.434   6.051 -0.4954 -0.6289 -0.2234
  301GLN    NE2 4645   5.948   3.341   6.232  0.0476 -0.1444 -0.1408
  301GLN      H 4646   5.623   3.788   6.447 -0.4413 -1.0730  0.6603
  301GLN     HA 4647   5.911   3.815   6.355  0.2745  0.1349 -0.2787
  301GLN    HB2 4648   5.805   3.573   6.406  1.3252  0.2283 -0.1610
  301GLN    HB3 4649   5.701   3.608   6.259 -0.3691  1.0438 -0.7278
  301GLN    HG2 4650   5.947   3.656   6.149  0.5530  0.5391  0.0198
  301GLN    HG3 4651   6.014   3.587   6.292  0.0728 -0.0906 -0.9774
  301GLN   HE21 4652   5.959   3.257   6.177  2.2745 -0.0544 -0.0063
  301GLN   HE22 4653   5.959   3.340   6.333  0.5871 -2.0066 -0.1317
  302SER      N 4654   5.843   3.927   6.146 -0.0012  0.5039 -0.7586
  302SER     CA 4655   5.819   4.004   6.027  0.1259 -1.3366  0.0951
  302SER      C 4656   5.919   3.981   5.914 -0.5576  0.1003  0.0659
  302SER      O 4657   6.027   3.932   5.932  0.9303 -0.3519 -0.3681
  302SER     CB 4658   5.833   4.153   6.077  0.5678 -0.1910 -0.5123
  302SER     OG 4659   5.956   4.182   6.146  0.0131 -0.2748  0.3472
  302SER      H 4660   5.941   3.907   6.164 -0.0982  0.3711 -0.3695
  302SER     HA 4661   5.722   3.986   5.983 -0.9271  0.5305  1.3690
  302SER    HB2 4662   5.809   4.220   5.994 -0.9642 -0.9616 -0.7662
  302SER    HB3 4663   5.747   4.174   6.141 -0.6416 -0.6936 -1.8429
  302SER     HG 4664   5.970   4.102   6.197  0.4987  0.0010  0.6530
  303PHE      N 4665   5.891   4.032   5.793  0.5622  0.2217 -0.3064
  303PHE     CA 4666   5.973   4.033   5.676  0.2418 -0.6815  0.1780
  303PHE      C 4667   5.942   4.170   5.599 -1.1023  0.2499 -0.6895
  303PHE      O 4668   5.854   4.247   5.631 -0.3037 -0.3875 -0.1606
  303PHE     CB 4669   5.947   3.902   5.598 -0.1003  0.8203  0.2512
  303PHE     CG 4670   5.814   3.908   5.517 -1.3623  0.3900 -0.5198
  303PHE    CD1 4671   5.695   3.889   5.593 -0.0035  0.2069  0.6601
  303PHE    CD2 4672   5.811   3.948   5.386 -0.3882  0.9426  0.7286
  303PHE    CE1 4673   5.573   3.901   5.521 -0.2105 -0.2511 -0.4675
  303PHE    CE2 4674   5.687   3.965   5.320  0.0099  0.5595  0.4621
  303PHE     CZ 4675   5.568   3.939   5.388 -0.3941 -0.1286  0.4001
  303PHE      H 4676   5.800   4.076   5.785  0.4451 -0.0442 -0.4822
  303PHE     HA 4677   6.080   4.026   5.699  0.1916  0.0615  0.6829
  303PHE    HB2 4678   6.036   3.875   5.541 -0.6454 -2.0784  0.4966
  303PHE    HB3 4679   5.947   3.811   5.657  0.8664  0.4070 -0.3456
  303PHE    HD1 4680   5.697   3.864   5.698 -0.0109  0.4819  0.7258
  303PHE    HD2 4681   5.906   3.962   5.338  0.3318 -1.1155  1.3551
  303PHE    HE1 4682   5.479   3.889   5.573 -0.4994 -0.8783 -1.1037
  303PHE    HE2 4683   5.683   4.003   5.219 -0.5594  1.2626  0.7321
  303PHE     HZ 4684   5.469   3.944   5.345 -0.5554 -0.3489  0.7420
  304ARG      N 4685   6.031   4.199   5.504  0.0835 -0.4195 -1.0965
  304ARG     CA 4686   6.013   4.315   5.414  0.4482  0.1141  0.5432
  304ARG      C 4687   5.994   4.286   5.260  0.0041  0.4299 -0.1666
  304ARG      O 4688   6.063   4.194   5.211 -0.6172  0.5506 -0.3635
  304ARG     CB 4689   6.108   4.429   5.449  0.7050  0.4506 -0.4767
  304ARG     CG 4690   6.251   4.407   5.391  0.3515 -0.0050 -0.3424
  304ARG     CD 4691   6.356   4.493   5.464 -0.0376 -0.3366 -0.3555
  304ARG     NE 4692   6.491   4.473   5.403  0.2228  0.0871 -0.1665
  304ARG     CZ 4693   6.609   4.487   5.462  0.1743  0.8261 -0.3391
  304ARG    NH1 4694   6.632   4.560   5.570 -0.7921  0.1432  0.3998
  304ARG    NH2 4695   6.717   4.441   5.402  0.0605 -0.5302 -0.1930
  304ARG      H 4696   6.112   4.140   5.492  0.7984 -0.0089  0.8897
  304ARG     HA 4697   5.917   4.363   5.433  0.8997  1.1458  0.3763
  304ARG    HB2 4698   6.064   4.522   5.416 -1.9098 -0.2046  0.6288
  304ARG    HB3 4699   6.114   4.443   5.557  0.1023  0.3626 -0.4236
  304ARG    HG2 4700   6.290   4.306   5.401  1.3575  0.3151 -0.7611
  304ARG    HG3 4701   6.244   4.434   5.286 -0.3777  0.2424 -0.2449
  304ARG    HD2 4702   6.328   4.598   5.455  1.4086  0.2694  1.2636
  304ARG    HD3 4703   6.360   4.466   5.569 -1.0153  0.4292 -0.0923
  304ARG     HE 4704   6.488   4.428   5.313 -0.2837  0.2284 -0.2241
  304ARG   HH11 4705   6.726   4.585   5.596 -0.5228  0.3553 -0.7066
  304ARG   HH12 4706   6.557   4.605   5.621 -0.5423 -0.2826  1.1908
  304ARG   HH21 4707   6.802   4.467   5.449 -0.7718 -0.6634  1.5278
  304ARG   HH22 4708   6.714   4.414   5.304 -0.9647 -0.8586 -0.0931
  305ILE      N 4709   5.914   4.365   5.193 -0.5726  0.0803  0.0377
  305ILE     CA 4710   5.911   4.378   5.054  0.6659 -0.3039  0.8173
  305ILE      C 4711   5.997   4.505   5.009  0.6759  0.3726  0.1168
  305ILE      O 4712   5.991   4.611   5.077 -0.3010  0.1275 -0.0684
  305ILE     CB 4713   5.769   4.382   4.994  0.0670  0.5360  0.1137
  305ILE    CG1 4714   5.674   4.493   5.059 -1.1244  0.4607 -0.7410
  305ILE    CG2 4715   5.704   4.244   5.015 -0.1075  0.3726 -0.6723
  305ILE    CD1 4716   5.572   4.536   4.952  0.9294  1.0939  0.0455
  305ILE      H 4717   5.873   4.440   5.246  0.5235  1.4334 -0.8768
  305ILE     HA 4718   5.971   4.302   5.003  0.9164  0.9836 -1.0167
  305ILE     HB 4719   5.795   4.406   4.891 -1.4354  0.0227 -0.4414
  305ILE   HG12 4720   5.625   4.458   5.150  0.1056  0.8855  0.1340
  305ILE   HG13 4721   5.739   4.575   5.088 -0.6122 -0.1820  0.0033
  305ILE   HG21 4722   5.768   4.166   4.974  0.0429  0.4037 -0.5002
  305ILE   HG22 4723   5.679   4.249   5.121  0.8204  0.7108 -0.4488
  305ILE   HG23 4724   5.607   4.245   4.967 -0.1963 -0.0793 -0.5145
  305ILE   HD11 4725   5.501   4.455   4.931 -0.0169  1.7382  0.6110
  305ILE   HD12 4726   5.529   4.634   4.970 -0.0392  0.5834  0.7008
  305ILE   HD13 4727   5.625   4.552   4.858 -0.6129 -0.7868 -1.3074
  306THR      N 4728   6.060   4.514   4.892  0.5739  0.6543  0.2200
  306THR     CA 4729   6.147   4.628   4.848  0.3134  0.0706  0.8817
  306THR      C 4730   6.142   4.646   4.695 -0.0621 -1.1079  0.6762
  306THR      O 4731   6.170   4.555   4.620  0.0372 -0.4790  0.0197
  306THR     CB 4732   6.290   4.627   4.897 -0.2195  0.5127 -0.5039
  306THR    OG1 4733   6.292   4.609   5.040  0.3422 -0.2386  0.4612
  306THR    CG2 4734   6.372   4.752   4.890 -0.1421 -1.6138  0.0873
  306THR      H 4735   6.056   4.431   4.835 -1.1532  1.2090 -0.5984
  306THR     HA 4736   6.109   4.723   4.885 -0.2170  0.3817 -0.3453
  306THR     HB 4737   6.341   4.546   4.848  0.3639  0.2156  0.5304
  306THR    HG1 4738   6.234   4.676   5.078  0.2039  0.3804 -0.7515
  306THR   HG21 4739   6.311   4.834   4.929 -0.0941 -1.4374 -0.2106
  306THR   HG22 4740   6.465   4.753   4.947 -0.0670 -0.7774 -0.0384
  306THR   HG23 4741   6.401   4.768   4.787 -0.5531 -0.9767  0.0645
  307ILE      N 4742   6.100   4.765   4.651  0.3218  0.1036  0.9661
  307ILE     CA 4743   6.084   4.812   4.507  0.4696 -0.2742 -0.6906
  307ILE      C 4744   6.194   4.912   4.467 -0.2514  0.0016 -0.5774
  307ILE      O 4745   6.255   4.977   4.555  0.0972 -0.4999 -0.5591
  307ILE     CB 4746   5.949   4.873   4.475  0.0173 -0.0773  0.3684
  307ILE    CG1 4747   5.923   5.007   4.553 -0.5289  1.0471  0.2038
  307ILE    CG2 4748   5.838   4.763   4.493  0.1639 -0.1616  0.2773
  307ILE    CD1 4749   5.799   5.079   4.505  0.1738  0.0967  0.0806
  307ILE      H 4750   6.082   4.836   4.721 -0.2370  0.0821  0.8570
  307ILE     HA 4751   6.092   4.724   4.443 -0.4272 -0.6306 -0.3396
  307ILE     HB 4752   5.959   4.892   4.368  1.0443 -1.9075  0.0526
  307ILE   HG12 4753   5.915   4.978   4.658 -0.4350  0.2941  0.0192
  307ILE   HG13 4754   6.012   5.069   4.542 -0.6181  1.2071  0.3813
  307ILE   HG21 4755   5.739   4.808   4.501  0.5159  0.4729  1.6936
  307ILE   HG22 4756   5.851   4.692   4.412  2.6029  0.9012 -0.4345
  307ILE   HG23 4757   5.852   4.709   4.587  0.8867  0.1333  0.3512
  307ILE   HD11 4758   5.789   5.080   4.397 -0.2716  0.7405  0.1178
  307ILE   HD12 4759   5.712   5.030   4.549  0.7369  0.1425  1.3706
  307ILE   HD13 4760   5.795   5.182   4.539  0.6263  0.2808 -0.4107
  308LEU      N 4761   6.214   4.938   4.336 -0.8385 -0.2447 -0.3445
  308LEU     CA 4762   6.314   5.034   4.284 -0.2274  0.2430  0.0319
  308LEU      C 4763   6.255   5.165   4.230 -0.3344 -0.4218  0.1659
  308LEU      O 4764   6.133   5.181   4.214 -0.0561 -0.5490 -1.0752
  308LEU     CB 4765   6.391   4.968   4.172  0.5940  0.3208  0.2753
  308LEU     CG 4766   6.443   4.829   4.184 -0.4707  0.5846  0.8542
  308LEU    CD1 4767   6.528   4.809   4.054  0.3510 -0.3022  0.1555
  308LEU    CD2 4768   6.538   4.810   4.302  0.2049 -0.0283 -0.5229
  308LEU      H 4769   6.150   4.890   4.275 -0.8194  0.0999 -0.6451
  308LEU     HA 4770   6.386   5.063   4.360  0.4405 -1.7812  0.2828
  308LEU    HB2 4771   6.324   4.959   4.086  0.0297 -0.2044  0.7539
  308LEU    HB3 4772   6.469   5.036   4.137 -0.1108  0.4854 -1.0985
  308LEU     HG 4773   6.373   4.746   4.173  0.3548 -0.0532  0.0906
  308LEU   HD11 4774   6.469   4.834   3.966  1.2231 -0.7730 -0.5928
  308LEU   HD12 4775   6.623   4.864   4.057 -0.0836  0.4766  0.1848
  308LEU   HD13 4776   6.556   4.704   4.046  0.4690 -0.2664  0.0860
  308LEU   HD21 4777   6.607   4.894   4.316  0.7630 -0.6562  0.9200
  308LEU   HD22 4778   6.484   4.786   4.394 -0.2449  0.1081 -0.7503
  308LEU   HD23 4779   6.608   4.728   4.286 -0.1385 -0.3718 -0.2862
  309PRO      N 4780   6.341   5.259   4.192  0.3065 -0.0233  0.7140
  309PRO     CA 4781   6.290   5.377   4.115  0.4188  0.2316  0.0986
  309PRO      C 4782   6.215   5.337   3.985  0.0414  0.2954 -0.4685
  309PRO      O 4783   6.110   5.396   3.959  0.3199  0.1359 -0.0982
  309PRO     CB 4784   6.411   5.458   4.093 -1.3972  0.9565  0.1524
  309PRO     CG 4785   6.508   5.430   4.212  0.1463  0.0979  0.5635
  309PRO     CD 4786   6.474   5.286   4.243 -0.4931  0.7459 -0.3597
  309PRO     HA 4787   6.217   5.422   4.183  0.9033  0.2471  0.6232
  309PRO    HB2 4788   6.455   5.417   4.002 -0.9784  0.2867  0.6437
  309PRO    HB3 4789   6.381   5.562   4.076  0.7242  2.0278  2.0128
  309PRO    HG2 4790   6.616   5.439   4.200  0.2917 -1.0729  0.8160
  309PRO    HG3 4791   6.472   5.490   4.296 -0.9586 -1.7139  1.5056
  309PRO    HD2 4792   6.487   5.271   4.351 -0.1726 -0.9591 -0.5776
  309PRO    HD3 4793   6.544   5.225   4.186 -0.9449  0.5315 -0.7046
  310GLN      N 4794   6.257   5.236   3.905  0.1796 -0.1400 -0.3153
  310GLN     CA 4795   6.186   5.186   3.791  0.7113 -0.1259 -0.2524
  310GLN      C 4796   6.040   5.148   3.816  1.1143 -0.5519 -0.2703
  310GLN      O 4797   5.957   5.148   3.720 -0.6159  0.3154 -1.1950
  310GLN     CB 4798   6.259   5.055   3.748 -0.2342 -0.6949  0.5463
  310GLN     CG 4799   6.392   5.064   3.673  0.0754  0.3413 -0.3785
  310GLN     CD 4800   6.514   5.082   3.763  0.0243  0.5318 -0.6721
  310GLN    OE1 4801   6.502   5.118   3.883 -0.5249  0.0606 -0.1142
  310GLN    NE2 4802   6.631   5.038   3.719 -0.0263 -0.0834 -0.1952
  310GLN      H 4803   6.335   5.182   3.938  0.2069  0.5283  0.7960
  310GLN     HA 4804   6.188   5.270   3.721  1.1373 -0.0279 -0.1236
  310GLN    HB2 4805   6.273   4.987   3.831 -0.6522  0.5984  1.7443
  310GLN    HB3 4806   6.196   5.023   3.664  0.0469  0.9429 -0.3600
  310GLN    HG2 4807   6.406   4.972   3.617  0.6976  0.0915  0.1593
  310GLN    HG3 4808   6.384   5.149   3.605  0.5374  0.4069 -0.3544
  310GLN   HE21 4809   6.712   5.029   3.778 -0.3320 -1.2160  0.0957
  310GLN   HE22 4810   6.653   5.030   3.621 -0.1042  0.7260 -0.2936
  311GLN      N 4811   5.998   5.105   3.939  0.0015  0.5952 -0.2155
  311GLN     CA 4812   5.855   5.075   3.969 -0.8068  0.0825  0.6594
  311GLN      C 4813   5.770   5.209   3.976 -0.1164  0.2122 -0.7800
  311GLN      O 4814   5.662   5.224   3.920 -0.0621 -1.0878 -0.2828
  311GLN     CB 4815   5.850   4.979   4.091  0.0833  0.3753 -0.4354
  311GLN     CG 4816   5.877   4.833   4.054 -1.0171  0.1853 -0.6097
  311GLN     CD 4817   6.025   4.788   4.034 -0.5733  0.1747 -0.1601
  311GLN    OE1 4818   6.109   4.792   4.126  0.2205  0.7084  0.1395
  311GLN    NE2 4819   6.072   4.761   3.915 -0.2617  0.1956 -0.0071
  311GLN      H 4820   6.066   5.106   4.013 -0.9199 -1.3502  0.7959
  311GLN     HA 4821   5.826   5.018   3.880 -0.2835 -0.0518  0.5644
  311GLN    HB2 4822   5.910   5.010   4.176  0.1817 -0.6480 -0.1004
  311GLN    HB3 4823   5.749   4.986   4.131  0.3727 -0.3096  0.4784
  311GLN    HG2 4824   5.847   4.776   4.142 -0.2044  0.2814 -0.2519
  311GLN    HG3 4825   5.816   4.797   3.971  1.1090 -0.6635 -1.9704
  311GLN   HE21 4826   6.169   4.738   3.902 -0.2502 -0.4775  0.9951
  311GLN   HE22 4827   6.006   4.730   3.845 -0.3006  0.3272 -0.0280
  312TYR      N 4828   5.827   5.307   4.046  0.2684 -0.1356 -0.3454
  312TYR     CA 4829   5.746   5.421   4.086  0.3852  0.4396 -0.6798
  312TYR      C 4830   5.780   5.541   4.002  0.2321 -0.6301  0.3547
  312TYR      O 4831   5.735   5.653   4.027  0.4782  0.0030  0.2620
  312TYR     CB 4832   5.749   5.442   4.238 -1.1686 -0.2324 -1.5456
  312TYR     CG 4833   5.879   5.492   4.304 -0.2105 -0.1379 -0.3721
  312TYR    CD1 4834   5.918   5.624   4.296 -0.3583 -0.3518  0.5530
  312TYR    CD2 4835   5.960   5.412   4.388 -0.8223 -0.1199  0.3801
  312TYR    CE1 4836   6.037   5.677   4.352  1.0117 -0.0723  0.1512
  312TYR    CE2 4837   6.091   5.456   4.434  0.4894 -0.1137  0.8408
  312TYR     CZ 4838   6.128   5.593   4.413 -0.4615  0.5191  0.4793
  312TYR     OH 4839   6.254   5.642   4.436 -0.1131 -0.4074 -0.3758
  312TYR      H 4840   5.916   5.294   4.091  0.7582  0.7867 -0.9751
  312TYR     HA 4841   5.639   5.402   4.083  0.4406 -0.4595  1.0039
  312TYR    HB2 4842   5.671   5.517   4.256 -0.8935 -0.3790  1.0484
  312TYR    HB3 4843   5.729   5.351   4.293 -0.4580  0.6352  0.3275
  312TYR    HD1 4844   5.853   5.693   4.245  0.5824 -0.0527 -0.2913
  312TYR    HD2 4845   5.935   5.308   4.404 -0.9032 -0.0891  0.4579
  312TYR    HE1 4846   6.071   5.778   4.332 -0.4849  0.3150 -0.8903
  312TYR    HE2 4847   6.159   5.384   4.478  0.3664 -0.1056  1.0455
  312TYR     HH 4848   6.299   5.575   4.488 -0.3944 -1.0223 -0.9018
  313LEU      N 4849   5.863   5.527   3.894  0.6785  0.2029 -0.6714
  313LEU     CA 4850   5.887   5.625   3.784  1.4589  0.3422 -0.0051
  313LEU      C 4851   5.873   5.560   3.647 -0.5214 -0.5412  0.3757
  313LEU      O 4852   5.951   5.468   3.614  0.6731 -0.1357 -0.2787
  313LEU     CB 4853   6.016   5.704   3.796 -0.9183 -0.7840  0.0175
  313LEU     CG 4854   6.005   5.831   3.890 -0.4992  0.7163 -0.3457
  313LEU    CD1 4855   6.124   5.852   3.983  0.8312  0.7844  0.5996
  313LEU    CD2 4856   5.993   5.947   3.796 -0.5085 -0.3430  0.8269
  313LEU      H 4857   5.917   5.441   3.897  1.7242  0.8394  0.8754
  313LEU     HA 4858   5.802   5.693   3.778 -0.0340 -1.3724 -0.1583
  313LEU    HB2 4859   6.098   5.638   3.821 -0.6116 -0.5100 -0.2437
  313LEU    HB3 4860   6.045   5.733   3.695  0.9609  0.0496  0.7057
  313LEU     HG 4861   5.914   5.824   3.949 -0.2529 -0.5526 -0.0646
  313LEU   HD11 4862   6.219   5.842   3.930 -0.3415 -2.5956 -1.4829
  313LEU   HD12 4863   6.121   5.953   4.023  0.8411  1.1549 -0.2846
  313LEU   HD13 4864   6.116   5.790   4.072  0.7435 -0.5143 -0.2601
  313LEU   HD21 4865   5.903   5.954   3.735  1.1357  1.2373 -1.7800
  313LEU   HD22 4866   6.000   6.044   3.846 -0.6852 -0.2389  0.6546
  313LEU   HD23 4867   6.068   5.939   3.718 -0.2245  0.7767  0.9468
  314ARG      N 4868   5.776   5.598   3.570  0.4125 -0.2217 -0.2740
  314ARG     CA 4869   5.704   5.501   3.480  1.0963 -0.1695  1.2112
  314ARG      C 4870   5.690   5.572   3.334 -0.2757  0.6481 -0.9415
  314ARG      O 4871   5.638   5.683   3.335  0.2698 -0.5287  0.2093
  314ARG     CB 4872   5.564   5.471   3.533  0.7049 -0.0869 -1.3690
  314ARG     CG 4873   5.559   5.386   3.666  0.2419 -0.3383  0.1314
  314ARG     CD 4874   5.421   5.379   3.743 -0.2629 -0.2429  1.0370
  314ARG     NE 4875   5.332   5.280   3.675 -0.1265  0.5932  0.3122
  314ARG     CZ 4876   5.341   5.145   3.687  0.5732 -0.3586 -0.7826
  314ARG    NH1 4877   5.262   5.070   3.610 -0.5523 -0.5505 -0.5532
  314ARG    NH2 4878   5.420   5.095   3.777 -0.5172 -0.9918  0.1140
  314ARG      H 4879   5.722   5.676   3.603  0.5839 -0.3960  0.4480
  314ARG     HA 4880   5.769   5.414   3.486  0.6689 -0.4576  1.8225
  314ARG    HB2 4881   5.525   5.570   3.556  1.5904 -0.2253  1.4464
  314ARG    HB3 4882   5.493   5.423   3.466 -0.1237 -1.2579  0.1990
  314ARG    HG2 4883   5.580   5.285   3.631  0.3454  0.0859 -1.1283
  314ARG    HG3 4884   5.642   5.406   3.735 -0.2738 -0.9967  0.9821
  314ARG    HD2 4885   5.437   5.342   3.845  1.0586 -0.0107  0.9562
  314ARG    HD3 4886   5.369   5.475   3.739  1.4640  0.8366 -2.0800
  314ARG     HE 4887   5.274   5.314   3.600  0.4288  0.2536 -0.2877
  314ARG   HH11 4888   5.259   4.970   3.624 -0.8813 -0.4902 -0.1444
  314ARG   HH12 4889   5.202   5.119   3.546 -0.0083  0.3319 -0.4223
  314ARG   HH21 4890   5.449   5.000   3.762  0.5494 -0.6741  0.0413
  314ARG   HH22 4891   5.482   5.154   3.830 -0.5614 -0.5183 -0.3446
  315PRO      N 4892   5.746   5.510   3.231  0.1441  0.2828 -0.1676
  315PRO     CA 4893   5.789   5.572   3.112 -1.3720  0.0793  0.3618
  315PRO      C 4894   5.667   5.622   3.030 -0.1098 -0.1745  0.9929
  315PRO      O 4895   5.557   5.571   3.044 -0.3733  0.4997 -0.0864
  315PRO     CB 4896   5.868   5.462   3.031 -0.0499 -0.6028 -0.2095
  315PRO     CG 4897   5.803   5.333   3.074  0.2200 -0.0593 -0.7593
  315PRO     CD 4898   5.778   5.359   3.223  0.0868 -0.2709 -0.4419
  315PRO     HA 4899   5.857   5.653   3.137 -0.1822 -0.4438 -0.9100
  315PRO    HB2 4900   5.866   5.474   2.923 -0.6206  1.3272 -0.0553
  315PRO    HB3 4901   5.970   5.469   3.069  0.6346  0.1400 -1.9712
  315PRO    HG2 4902   5.710   5.308   3.023 -0.4992  0.1511  0.3826
  315PRO    HG3 4903   5.875   5.252   3.057  0.1283 -0.0083 -1.4595
  315PRO    HD2 4904   5.697   5.291   3.250  0.8839 -0.9183  0.4707
  315PRO    HD3 4905   5.864   5.328   3.282 -0.0599  0.6990  0.3275
  316VAL      N 4906   5.681   5.726   2.946 -0.2387  0.4825 -0.7312
  316VAL     CA 4907   5.573   5.768   2.850  0.4035 -0.3425 -0.5443
  316VAL      C 4908   5.623   5.771   2.706  0.0626 -0.1435  0.2129
  316VAL      O 4909   5.739   5.788   2.679 -0.0605 -0.4059  0.4251
  316VAL     CB 4910   5.517   5.905   2.899  0.0115 -0.5688  0.3983
  316VAL    CG1 4911   5.624   6.014   2.894 -0.4822 -0.4180 -0.4594
  316VAL    CG2 4912   5.471   5.909   3.043 -1.1451 -0.1004 -0.3218
  316VAL      H 4913   5.774   5.764   2.952  0.2488 -0.7528  0.8174
  316VAL     HA 4914   5.496   5.693   2.864 -0.8882  1.1426  1.6655
  316VAL     HB 4915   5.443   5.928   2.822 -0.1470 -0.0549  0.6972
  316VAL   HG11 4916   5.665   6.022   2.793  0.0544  0.5153 -0.1953
  316VAL   HG12 4917   5.589   6.114   2.920  0.0285 -0.2354 -0.4507
  316VAL   HG13 4918   5.699   5.992   2.970 -0.5530  0.0290 -0.2568
  316VAL   HG21 4919   5.557   5.909   3.111 -0.8529 -2.1848 -0.5589
  316VAL   HG22 4920   5.411   5.997   3.063 -0.3028  0.4497 -0.0948
  316VAL   HG23 4921   5.405   5.828   3.073 -1.1717  0.2524  0.6435
  317GLU      N 4922   5.530   5.745   2.607  0.2804 -0.2733 -0.7405
  317GLU     CA 4923   5.567   5.709   2.469 -0.1732 -0.5177 -0.3060
  317GLU      C 4924   5.587   5.828   2.381  0.4106  0.0191  0.5294
  317GLU      O 4925   5.516   5.931   2.386 -0.3640 -0.1964  0.0585
  317GLU     CB 4926   5.461   5.604   2.424 -0.3792 -0.9274 -0.1377
  317GLU     CG 4927   5.455   5.477   2.508 -0.1374  0.0265 -0.5196
  317GLU     CD 4928   5.383   5.479   2.637 -0.1143 -0.4274 -0.5038
  317GLU    OE1 4929   5.322   5.583   2.670 -0.2364 -0.4809  0.3324
  317GLU    OE2 4930   5.391   5.385   2.712 -0.2060  0.2427  0.6788
  317GLU      H 4931   5.441   5.712   2.641  0.8283 -1.1851 -0.1169
  317GLU     HA 4932   5.667   5.665   2.473 -0.3840 -0.9508  0.9899
  317GLU    HB2 4933   5.360   5.646   2.426  0.2254  0.7487  1.4186
  317GLU    HB3 4934   5.493   5.581   2.323 -0.1368  0.2886 -0.3712
  317GLU    HG2 4935   5.414   5.406   2.437 -0.2012  0.7826 -1.2702
  317GLU    HG3 4936   5.552   5.434   2.532  0.1705  0.8340 -0.2235
  318ASP      N 4937   5.684   5.822   2.284  0.9806  0.4813  0.1334
  318ASP     CA 4938   5.717   5.931   2.200 -0.6410  0.0167  0.2502
  318ASP      C 4939   5.760   5.894   2.058 -0.3234  0.7760 -0.6491
  318ASP      O 4940   5.858   5.814   2.036  0.4542 -0.2747 -0.0284
  318ASP     CB 4941   5.816   6.017   2.275  0.7519  0.0645 -0.1519
  318ASP     CG 4942   5.837   6.152   2.209  0.3845 -0.4456  0.1426
  318ASP    OD1 4943   5.911   6.230   2.277  0.0719  0.5328 -0.0553
  318ASP    OD2 4944   5.774   6.189   2.106 -0.3820  0.2832 -0.4121
  318ASP      H 4945   5.730   5.733   2.269  0.1418 -0.3530  1.9058
  318ASP     HA 4946   5.636   6.002   2.184 -0.2054  0.4725  0.0449
  318ASP    HB2 4947   5.782   6.034   2.378 -0.9493 -0.0123 -0.6410
  318ASP    HB3 4948   5.907   5.957   2.285  0.9292  0.3722  0.1294
  319VAL      N 4949   5.701   5.947   1.953  0.6619  0.0725 -0.5369
  319VAL     CA 4950   5.736   5.932   1.801  0.0152 -0.0226 -0.2875
  319VAL      C 4951   5.808   6.057   1.739  0.6463 -0.3477 -0.7398
  319VAL      O 4952   5.877   6.035   1.637  0.3679  0.4228 -0.0284
  319VAL     CB 4953   5.611   5.887   1.715 -0.5919 -0.2854 -1.0647
  319VAL    CG1 4954   5.519   6.003   1.675 -1.0033 -0.0515 -0.1729
  319VAL    CG2 4955   5.649   5.796   1.601 -0.7287  0.3286 -0.9614
  319VAL      H 4956   5.608   5.972   1.985  0.6499 -0.8966  0.2824
  319VAL     HA 4957   5.812   5.855   1.802  1.2729  1.1283  0.7145
  319VAL     HB 4958   5.561   5.826   1.790  0.8684  0.7260  0.9323
  319VAL   HG11 4959   5.425   5.963   1.639 -0.8309 -1.0757  0.4314
  319VAL   HG12 4960   5.505   6.075   1.756 -0.5222 -0.3848  0.2184
  319VAL   HG13 4961   5.579   6.052   1.597  0.0380 -0.4166  0.3577
  319VAL   HG21 4962   5.721   5.722   1.635 -0.4403  0.8984 -0.2617
  319VAL   HG22 4963   5.556   5.746   1.573 -0.8811 -1.0200  1.4429
  319VAL   HG23 4964   5.691   5.858   1.522  0.2448  0.6567 -0.2301
  320ALA      N 4965   5.797   6.180   1.799  0.3308 -0.2241  0.1449
  320ALA     CA 4966   5.844   6.305   1.743  0.3021 -0.2631 -0.1752
  320ALA      C 4967   5.945   6.385   1.834  0.0846  0.3168  0.1900
  320ALA      O 4968   6.005   6.481   1.786  0.1776  0.3356  0.0543
  320ALA     CB 4969   5.717   6.386   1.709 -0.0316  0.1561  0.0266
  320ALA      H 4970   5.744   6.184   1.885  1.2601 -0.0457  0.7298
  320ALA     HA 4971   5.901   6.283   1.653 -0.2945  0.5886 -0.7864
  320ALA    HB1 4972   5.671   6.413   1.804  0.2936  0.7453  0.0213
  320ALA    HB2 4973   5.755   6.477   1.664 -0.5099  0.4125  0.1210
  320ALA    HB3 4974   5.652   6.340   1.634 -0.3565  0.0347  0.3706
  321THR      N 4975   5.964   6.353   1.964 -0.0735 -0.1539 -0.6058
  321THR     CA 4976   6.077   6.418   2.039 -0.4844  0.4865  0.1810
  321THR      C 4977   6.163   6.310   2.114  0.6428  0.5025  1.0365
  321THR      O 4978   6.194   6.329   2.226 -0.8015  0.4055 -1.0675
  321THR     CB 4979   6.036   6.531   2.130  0.0147 -0.5254 -0.0898
  321THR    OG1 4980   5.932   6.496   2.223 -0.4805  0.3667  0.7266
  321THR    CG2 4981   5.988   6.651   2.056  0.8159 -1.4288  0.9704
  321THR      H 4982   5.905   6.295   2.021  1.1449 -1.4344 -0.5327
  321THR     HA 4983   6.147   6.454   1.964  0.8692  0.4823  1.3442
  321THR     HB 4984   6.119   6.579   2.183 -0.1905 -0.2962  0.0296
  321THR    HG1 4985   5.944   6.409   2.261  0.6685 -0.0798 -0.5117
  321THR   HG21 4986   5.923   6.640   1.969  1.5563  1.0464 -0.0752
  321THR   HG22 4987   5.934   6.726   2.113 -1.0303 -1.1173 -0.9428
  321THR   HG23 4988   6.070   6.703   2.005 -0.4084 -1.1097 -0.8780
  322SER      N 4989   6.190   6.201   2.042  0.1359  0.4347  0.1579
  322SER     CA 4990   6.251   6.076   2.089 -0.1140  0.0054 -0.2277
  322SER      C 4991   6.399   6.085   2.134 -0.7491  0.0300  0.4392
  322SER      O 4992   6.472   5.980   2.128  1.2594 -0.4489  0.2516
  322SER     CB 4993   6.239   5.980   1.971 -0.3643  0.6154  1.0361
  322SER     OG 4994   6.307   6.031   1.857 -0.2063 -0.1806 -0.1281
  322SER      H 4995   6.150   6.197   1.949  0.5514 -0.4047 -0.0059
  322SER     HA 4996   6.197   6.041   2.177  1.3386 -0.8084  0.4228
  322SER    HB2 4997   6.283   5.882   1.987 -1.2172  0.1059  0.4484
  322SER    HB3 4998   6.136   5.959   1.940  0.0023 -1.2326  0.8392
  322SER     HG 4999   6.247   6.094   1.816  0.6044  1.2687  0.7586
  323GLN      N 5000   6.453   6.208   2.154  0.8080  0.2051 -1.0259
  323GLN     CA 5001   6.581   6.240   2.214 -0.8454  0.2723 -1.3868
  323GLN      C 5002   6.581   6.238   2.365 -0.5036  0.8131 -0.5544
  323GLN      O 5003   6.688   6.224   2.427 -0.4150 -0.5935  0.2278
  323GLN     CB 5004   6.636   6.374   2.183 -0.5523 -0.7717 -0.1922
  323GLN     CG 5005   6.661   6.418   2.036  0.6642 -0.0423 -0.0287
  323GLN     CD 5006   6.533   6.457   1.957  0.4674  1.1661  0.3582
  323GLN    OE1 5007   6.414   6.456   2.013 -0.6231 -1.1396  0.1270
  323GLN    NE2 5008   6.538   6.483   1.834 -0.3961  0.4154 -0.0932
  323GLN      H 5009   6.385   6.282   2.151  0.6889  0.1075 -0.7571
  323GLN     HA 5010   6.660   6.170   2.185  0.1617  1.3707 -1.4370
  323GLN    HB2 5011   6.576   6.453   2.229 -0.0845 -0.3362 -0.3103
  323GLN    HB3 5012   6.734   6.380   2.231 -0.7919  0.0903  0.2277
  323GLN    HG2 5013   6.720   6.509   2.035 -0.2271  0.5561  0.3094
  323GLN    HG3 5014   6.715   6.335   1.989 -0.8812 -1.6766  0.8166
  323GLN   HE21 5015   6.455   6.512   1.783 -0.4696 -0.0258 -0.2298
  323GLN   HE22 5016   6.630   6.475   1.794 -0.0928 -0.6149  0.7300
  324ASP      N 5017   6.466   6.240   2.432  0.4875 -0.5154 -0.6691
  324ASP     CA 5018   6.443   6.216   2.574 -0.7132  0.1740 -0.0373
  324ASP      C 5019   6.375   6.084   2.606 -0.2829 -0.3890  0.1991
  324ASP      O 5020   6.269   6.051   2.544 -0.5155  0.2344 -0.1214
  324ASP     CB 5021   6.371   6.335   2.639 -0.0552 -0.1375 -0.7029
  324ASP     CG 5022   6.445   6.475   2.646  0.6081  0.2259 -0.1687
  324ASP    OD1 5023   6.378   6.575   2.675 -0.4946  0.0399 -0.1685
  324ASP    OD2 5024   6.566   6.482   2.623 -0.5661 -0.2278  0.6324
  324ASP      H 5025   6.378   6.249   2.382 -0.0389 -1.1123  0.1124
  324ASP     HA 5026   6.538   6.202   2.624 -0.0454 -0.8620 -1.4717
  324ASP    HB2 5027   6.270   6.348   2.602 -0.4477 -1.3420 -0.1562
  324ASP    HB3 5028   6.353   6.307   2.743 -0.9072  0.8471 -0.5621
  325ASP      N 5029   6.422   6.007   2.707  0.1982  0.6746 -0.3149
  325ASP     CA 5030   6.333   5.923   2.787  0.2839 -0.2552  0.5290
  325ASP      C 5031   6.233   6.018   2.867 -0.6656 -0.5475 -0.0245
  325ASP      O 5032   6.271   6.131   2.907 -0.2203 -0.3961  0.3087
  325ASP     CB 5033   6.423   5.842   2.877 -0.4948  0.5745  0.2311
  325ASP     CG 5034   6.511   5.738   2.798  0.9296 -0.0587  0.9620
  325ASP    OD1 5035   6.464   5.700   2.689 -0.4140  0.0937  0.1468
  325ASP    OD2 5036   6.615   5.703   2.847  0.3182 -0.0604 -0.6269
  325ASP      H 5037   6.501   6.049   2.753 -0.4225  2.5672 -0.8074
  325ASP     HA 5038   6.274   5.858   2.722  0.1343 -0.4270  0.8357
  325ASP    HB2 5039   6.498   5.901   2.929  0.4779  0.0059 -0.4527
  325ASP    HB3 5040   6.366   5.784   2.950 -0.6193  1.8708  1.2400
  326CYS      N 5041   6.111   5.986   2.897  0.4604 -0.2673  0.0606
  326CYS     CA 5042   6.013   6.079   2.963 -0.1763 -0.4459 -0.1068
  326CYS      C 5043   5.934   5.996   3.060 -1.1638  0.6775  0.7115
  326CYS      O 5044   5.910   5.879   3.028 -0.2711  0.0962  0.8346
  326CYS     CB 5045   5.937   6.162   2.855  0.4479  0.9337 -0.2416
  326CYS     SG 5046   6.022   6.310   2.793 -0.2868 -0.2482  0.3012
  326CYS      H 5047   6.067   5.898   2.874  0.0866 -0.0338 -0.1401
  326CYS     HA 5048   6.070   6.150   3.024 -0.8626  0.2524 -0.2349
  326CYS    HB2 5049   5.903   6.102   2.771 -0.2052  0.8882  0.0447
  326CYS    HB3 5050   5.842   6.199   2.895 -1.5212 -0.7750 -2.6619
  327TYR      N 5051   5.897   6.031   3.184 -0.6393 -0.6438  0.6437
  327TYR     CA 5052   5.838   5.945   3.291  0.6868 -0.0600 -0.1585
  327TYR      C 5053   5.737   6.022   3.375  0.2510  0.0866 -0.1792
  327TYR      O 5054   5.733   6.145   3.382  0.1633 -0.4670 -0.4209
  327TYR     CB 5055   5.952   5.912   3.382 -0.1399  0.5096  0.2393
  327TYR     CG 5056   6.067   5.828   3.324 -0.0522 -0.1142 -0.3213
  327TYR    CD1 5057   6.180   5.896   3.287  0.3664  0.5884 -0.4729
  327TYR    CD2 5058   6.069   5.688   3.339 -0.4447 -0.1767  0.9879
  327TYR    CE1 5059   6.302   5.823   3.262  1.2554  0.7075 -0.1555
  327TYR    CE2 5060   6.183   5.610   3.292  1.1725 -0.5343 -0.8743
  327TYR     CZ 5061   6.295   5.684   3.259 -0.5174 -0.2842 -0.0880
  327TYR     OH 5062   6.409   5.621   3.222 -0.5063 -0.0191 -0.3136
  327TYR      H 5063   5.920   6.125   3.212 -1.3835  0.3405 -1.6027
  327TYR     HA 5064   5.794   5.852   3.253  0.6060 -1.3878  2.6554
  327TYR    HB2 5065   5.999   5.996   3.433  0.4412  0.1692  0.2861
  327TYR    HB3 5066   5.907   5.855   3.464  0.4426  0.3948  0.4909
  327TYR    HD1 5067   6.182   6.003   3.277  1.3504  0.5687 -0.6807
  327TYR    HD2 5068   5.976   5.642   3.369 -0.8556  0.4822  0.7593
  327TYR    HE1 5069   6.385   5.880   3.222  1.5434  0.4534  0.0626
  327TYR    HE2 5070   6.164   5.504   3.285 -1.5479 -0.2240 -0.2903
  327TYR     HH 5071   6.488   5.675   3.229 -0.2103 -0.3963 -0.6530
  328LYS      N 5072   5.647   5.947   3.446 -0.9510  0.2733 -0.0908
  328LYS     CA 5073   5.546   6.003   3.536 -0.0508 -1.1781  0.6127
  328LYS      C 5074   5.566   5.943   3.670 -0.3431 -0.1269 -0.4577
  328LYS      O 5075   5.611   5.824   3.676 -0.1694 -0.0217  0.5146
  328LYS     CB 5076   5.412   5.989   3.473  0.9733  0.4739 -0.3250
  328LYS     CG 5077   5.315   6.101   3.501  0.6629 -0.4339 -0.9645
  328LYS     CD 5078   5.192   6.088   3.409  0.7421 -0.2930  0.1628
  328LYS     CE 5079   5.093   6.204   3.430 -0.0591  0.3710 -0.6653
  328LYS     NZ 5080   4.997   6.210   3.322  0.1193 -0.8707  0.2992
  328LYS      H 5081   5.659   5.847   3.438  0.7393  0.4244 -0.2627
  328LYS     HA 5082   5.563   6.111   3.541 -0.3567 -1.1270  0.5629
  328LYS    HB2 5083   5.426   5.982   3.365  0.7088 -0.6235 -0.3137
  328LYS    HB3 5084   5.364   5.899   3.512 -0.0611  1.4249  0.7470
  328LYS    HG2 5085   5.284   6.101   3.606 -0.2742 -0.0769 -1.2217
  328LYS    HG3 5086   5.355   6.200   3.479  0.0156  0.0249 -0.2019
  328LYS    HD2 5087   5.235   6.098   3.309  1.5885 -0.8586  0.4470
  328LYS    HD3 5088   5.139   5.995   3.427  1.4157 -0.3430  2.6417
  328LYS    HE2 5089   5.047   6.189   3.528  0.7526  1.0212 -0.1548
  328LYS    HE3 5090   5.145   6.298   3.449 -1.4828  1.1444 -0.3412
  328LYS    HZ1 5091   5.041   6.230   3.234 -1.8007  0.0227 -0.5789
  328LYS    HZ2 5092   4.928   6.136   3.315 -1.5406  0.4310  1.2084
  328LYS    HZ3 5093   4.942   6.294   3.337  1.0364 -0.3240  0.8404
  329PHE      N 5094   5.558   6.012   3.784  0.7590  0.0786  0.8494
  329PHE     CA 5095   5.586   5.976   3.918 -0.8380 -0.8289  0.1672
  329PHE      C 5096   5.463   5.916   3.994  0.4763 -0.6356  0.0018
  329PHE      O 5097   5.356   5.982   4.021 -0.5575  1.0298 -0.1311
  329PHE     CB 5098   5.644   6.101   3.996  0.6458  0.4188  0.8863
  329PHE     CG 5099   5.666   6.074   4.141 -0.1064  0.2627 -0.6406
  329PHE    CD1 5100   5.779   6.000   4.175  0.9021  0.7912 -0.2301
  329PHE    CD2 5101   5.580   6.128   4.244 -0.1073  0.2784  0.1368
  329PHE    CE1 5102   5.801   5.971   4.307 -0.6010  0.6563  0.2892
  329PHE    CE2 5103   5.614   6.107   4.376 -0.3409  0.1156  0.4029
  329PHE     CZ 5104   5.728   6.028   4.409 -0.3452 -0.0565 -0.1650
  329PHE      H 5105   5.521   6.106   3.779 -0.6570 -0.4536  0.1914
  329PHE     HA 5106   5.663   5.899   3.908  0.1948  0.1574  0.1178
  329PHE    HB2 5107   5.738   6.133   3.953  0.2281  0.8214  0.2329
  329PHE    HB3 5108   5.573   6.184   3.987  0.4670  0.2204  0.3783
  329PHE    HD1 5109   5.847   5.960   4.101  0.2143 -1.0184  0.0173
  329PHE    HD2 5110   5.491   6.184   4.218 -0.7184 -0.1107  1.2511
  329PHE    HE1 5111   5.889   5.915   4.334  0.1248  1.7118  0.1889
  329PHE    HE2 5112   5.550   6.142   4.456 -0.8612  0.3300 -0.0985
  329PHE     HZ 5113   5.745   6.007   4.513  0.2081  0.5957 -0.1146
  330ALA      N 5114   5.478   5.796   4.037 -0.2644  0.4230  0.3201
  330ALA     CA 5115   5.373   5.697   4.067  0.8347 -0.0837  0.2472
  330ALA      C 5116   5.339   5.687   4.217  0.3069 -1.1789 -0.8701
  330ALA      O 5117   5.252   5.609   4.255  0.6046  0.0602 -0.5607
  330ALA     CB 5118   5.409   5.568   3.999 -0.5330  0.1518  0.0388
  330ALA      H 5119   5.563   5.744   4.023 -0.8945 -0.5200 -0.3152
  330ALA     HA 5120   5.281   5.734   4.023  1.1135 -0.1028 -0.3699
  330ALA    HB1 5121   5.339   5.485   4.003  1.3747 -1.7734 -1.4759
  330ALA    HB2 5122   5.419   5.609   3.898 -2.6638 -0.6207 -0.5881
  330ALA    HB3 5123   5.503   5.531   4.039 -0.1902  0.0190 -0.8411
  331ILE      N 5124   5.390   5.775   4.309 -0.3462  0.2507  0.6744
  331ILE     CA 5125   5.344   5.779   4.451 -0.5312  0.8713 -0.1801
  331ILE      C 5126   5.243   5.893   4.477 -0.5084 -0.0844 -0.6502
  331ILE      O 5127   5.265   6.003   4.428  0.4531  0.7054  0.0339
  331ILE     CB 5128   5.467   5.798   4.541  1.0757  0.0511 -0.2924
  331ILE    CG1 5129   5.552   5.669   4.555  0.8613 -0.4643  0.6936
  331ILE    CG2 5130   5.417   5.824   4.688  0.5960 -0.0554 -0.0857
  331ILE    CD1 5131   5.694   5.688   4.595 -0.8274 -0.6037  0.1233
  331ILE      H 5132   5.446   5.851   4.276  0.3042 -0.8932 -1.1337
  331ILE     HA 5133   5.293   5.688   4.482 -0.2129  1.1060  1.1656
  331ILE     HB 5134   5.526   5.884   4.507  0.1381  0.8662  0.0335
  331ILE   HG12 5135   5.501   5.604   4.626 -0.5826 -0.3031 -0.0981
  331ILE   HG13 5136   5.543   5.628   4.454  1.0270  0.6723  0.1821
  331ILE   HG21 5137   5.383   5.927   4.696  2.5436  0.9611 -2.3419
  331ILE   HG22 5138   5.328   5.766   4.712 -1.7395  2.1032 -2.2077
  331ILE   HG23 5139   5.493   5.811   4.765 -0.2653  0.4859  0.9066
  331ILE   HD11 5140   5.756   5.757   4.536  2.0219 -2.0080  1.0754
  331ILE   HD12 5141   5.704   5.705   4.702 -1.2989  1.1394 -0.0508
  331ILE   HD13 5142   5.738   5.592   4.568  1.3825  0.4575 -0.6104
  332SER      N 5143   5.132   5.877   4.547  1.0420  0.7775 -0.0288
  332SER     CA 5144   5.026   5.978   4.567  1.0229 -0.5672  0.1409
  332SER      C 5145   4.940   5.964   4.699  0.3816 -0.6888  0.4995
  332SER      O 5146   4.973   5.882   4.786  0.6533 -0.3367  0.6168
  332SER     CB 5147   4.936   5.990   4.442  0.1488 -0.4392  0.3294
  332SER     OG 5148   4.878   5.868   4.413  0.4356  0.8396 -1.0288
  332SER      H 5149   5.117   5.781   4.576  0.4268  0.8155 -0.1872
  332SER     HA 5150   5.065   6.079   4.579  1.2610 -0.6515  0.0801
  332SER    HB2 5151   4.848   6.050   4.464 -0.0312 -0.9629  1.1301
  332SER    HB3 5152   4.996   6.036   4.364  0.4525 -0.6984  0.4060
  332SER     HG 5153   4.790   5.871   4.450  0.3054 -0.4803 -1.1320
  333GLN      N 5154   4.837   6.053   4.725  0.2856 -0.6630  0.3645
  333GLN     CA 5155   4.776   6.075   4.855 -0.9903 -1.4573  0.1143
  333GLN      C 5156   4.660   5.978   4.873  0.5713  0.5588  1.0638
  333GLN      O 5157   4.611   5.908   4.779 -0.3890 -0.3005  0.5770
  333GLN     CB 5158   4.747   6.230   4.873  0.2061  0.9500  0.3982
  333GLN     CG 5159   4.626   6.290   4.796  0.0104 -0.1860 -0.4682
  333GLN     CD 5160   4.656   6.297   4.647 -0.7819  0.1697  0.4426
  333GLN    OE1 5161   4.630   6.202   4.574 -0.1890  0.0501 -0.1039
  333GLN    NE2 5162   4.736   6.389   4.606 -1.1606 -0.1506 -0.0677
  333GLN      H 5163   4.818   6.123   4.655  1.8131 -0.2611  0.2788
  333GLN     HA 5164   4.848   6.045   4.932 -0.1305  0.2406  0.0620
  333GLN    HB2 5165   4.725   6.240   4.979  0.8338 -0.1824  0.6699
  333GLN    HB3 5166   4.838   6.287   4.855  0.1890  0.8576 -0.0129
  333GLN    HG2 5167   4.530   6.241   4.811  0.0214  0.0256  0.3731
  333GLN    HG3 5168   4.610   6.392   4.832 -0.7149 -0.0715 -1.0491
  333GLN   HE21 5169   4.772   6.385   4.512 -0.7480 -0.0520  0.0797
  333GLN   HE22 5170   4.767   6.468   4.660  0.2505 -0.6740 -0.0224
  334SER      N 5171   4.604   5.969   4.989 -0.5287 -0.5939  0.0348
  334SER     CA 5172   4.485   5.902   5.020  0.1052  0.6640  0.3012
  334SER      C 5173   4.418   5.963   5.142 -0.2621  0.5718 -0.3839
  334SER      O 5174   4.481   5.984   5.251  1.0774 -0.3015  0.2968
  334SER     CB 5175   4.518   5.744   5.040 -0.3781 -1.5324 -0.6214
  334SER     OG 5176   4.398   5.674   5.076  0.3931  0.5268  0.1795
  334SER      H 5177   4.654   6.017   5.063 -0.0126  0.4096 -0.9057
  334SER     HA 5178   4.413   5.908   4.939 -0.7515 -0.4749  0.9326
  334SER    HB2 5179   4.551   5.700   4.946  0.1905  0.3643 -1.4015
  334SER    HB3 5180   4.587   5.729   5.122 -0.2713 -0.1493 -0.4103
  334SER     HG 5181   4.429   5.583   5.074 -0.4759  0.1775 -1.8942
  335SER      N 5182   4.285   5.974   5.137 -0.0828 -1.1739  0.3272
  335SER     CA 5183   4.196   5.993   5.253  0.4711  0.1516 -0.2410
  335SER      C 5184   4.149   5.853   5.316 -0.0024 -0.3471 -0.0389
  335SER      O 5185   4.086   5.857   5.418 -0.6612 -0.0831 -0.2581
  335SER     CB 5186   4.073   6.074   5.207 -0.3135 -0.3552  0.2862
  335SER     OG 5187   4.117   6.200   5.160 -0.5066  0.2109 -0.0314
  335SER      H 5188   4.247   5.962   5.045  0.2218  1.1802 -0.2349
  335SER     HA 5189   4.248   6.049   5.330 -0.0259  0.0058  0.2133
  335SER    HB2 5190   4.021   6.027   5.123  0.1813  0.6935 -0.6583
  335SER    HB3 5191   4.001   6.095   5.285 -0.5328  0.8039 -0.1945
  335SER     HG 5192   4.037   6.253   5.149 -0.3973  0.4858  0.4403
  336THR      N 5193   4.169   5.741   5.247  0.1209 -0.0688 -0.4922
  336THR     CA 5194   4.089   5.619   5.266 -0.5116  0.8739  0.0781
  336THR      C 5195   4.181   5.499   5.296 -0.4040  0.2248  0.4417
  336THR      O 5196   4.130   5.388   5.302 -0.3802  0.4802 -0.1563
  336THR     CB 5197   3.996   5.588   5.142  0.5979 -0.1768  0.4023
  336THR    OG1 5198   4.061   5.610   5.019  0.1640 -0.0615  0.0458
  336THR    CG2 5199   3.871   5.682   5.134 -0.8306 -0.3953 -0.6823
  336THR      H 5200   4.207   5.754   5.155  0.2468 -0.1827 -0.4552
  336THR     HA 5201   4.026   5.628   5.355  1.0470 -0.1153  1.4076
  336THR     HB 5202   3.957   5.486   5.144  0.1165  0.0004  0.3693
  336THR    HG1 5203   4.015   5.572   4.943  1.4124 -0.6933 -0.4443
  336THR   HG21 5204   3.812   5.650   5.049 -0.8351 -1.1449 -0.4141
  336THR   HG22 5205   3.820   5.682   5.231  0.4390  0.0537  0.0444
  336THR   HG23 5206   3.904   5.786   5.129 -0.0191 -0.6604 -1.2887
  337GLY      N 5207   4.315   5.519   5.333  0.6902  0.1472 -0.5881
  337GLY     CA 5208   4.414   5.432   5.387 -0.2833  0.2640  0.3011
  337GLY      C 5209   4.524   5.408   5.281  0.2716  0.3053  0.4760
  337GLY      O 5210   4.514   5.470   5.176  0.5648  0.9686  0.3138
  337GLY      H 5211   4.351   5.610   5.306 -0.5516  0.6949 -0.5298
  337GLY    HA2 5212   4.474   5.468   5.470  0.7513 -0.1788 -0.2168
  337GLY    HA3 5213   4.373   5.332   5.404  0.7397 -0.3140 -0.4278
  338THR      N 5214   4.629   5.332   5.314  0.1434 -0.0726 -0.8039
  338THR     CA 5215   4.739   5.299   5.216 -0.2268 -0.5398 -0.7159
  338THR      C 5216   4.684   5.210   5.114  0.1936  0.2044 -0.0140
  338THR      O 5217   4.622   5.113   5.153  0.0327 -0.2448  0.8213
  338THR     CB 5218   4.861   5.241   5.292  0.6505  0.6065  0.6025
  338THR    OG1 5219   4.915   5.330   5.376 -0.2145  0.7303  0.3088
  338THR    CG2 5220   4.963   5.168   5.210 -1.1228 -0.5423 -0.0151
  338THR      H 5221   4.635   5.301   5.410  0.1076  0.4919 -0.6113
  338THR     HA 5222   4.765   5.398   5.178  0.4857 -0.0598  0.8505
  338THR     HB 5223   4.827   5.170   5.368  1.3892  0.1164  0.4975
  338THR    HG1 5224   4.905   5.297   5.466  0.1744  0.9812  0.4495
  338THR   HG21 5225   4.919   5.073   5.180 -1.0326 -0.3065 -0.9576
  338THR   HG22 5226   4.976   5.236   5.126 -1.8106 -1.2077 -0.6996
  338THR   HG23 5227   5.056   5.155   5.264 -0.5778 -0.1917 -0.8309
  339VAL      N 5228   4.710   5.234   4.986 -0.7034 -0.4602 -0.1524
  339VAL     CA 5229   4.669   5.144   4.874 -0.2764  0.6236  0.7573
  339VAL      C 5230   4.791   5.109   4.798 -0.2273  0.1733 -0.1889
  339VAL      O 5231   4.842   5.186   4.723 -0.1174 -0.6362 -0.1764
  339VAL     CB 5232   4.560   5.207   4.783 -0.3076  0.6351 -0.7149
  339VAL    CG1 5233   4.507   5.095   4.706  0.1220  1.7531  0.9653
  339VAL    CG2 5234   4.442   5.277   4.857 -1.4156 -0.5924 -0.0009
  339VAL      H 5235   4.759   5.320   4.965 -0.3151 -0.3734  1.0177
  339VAL     HA 5236   4.634   5.050   4.915  1.3032 -0.9943 -1.1829
  339VAL     HB 5237   4.614   5.273   4.715  1.9859 -1.7183 -1.4878
  339VAL   HG11 5238   4.566   5.076   4.616  0.0452  0.2019  1.1859
  339VAL   HG12 5239   4.501   5.002   4.764  0.2169  0.2140 -1.2338
  339VAL   HG13 5240   4.416   5.126   4.655  1.2702  1.0722 -1.9376
  339VAL   HG21 5241   4.400   5.213   4.935  0.0992 -0.1193  1.3142
  339VAL   HG22 5242   4.482   5.370   4.898 -1.8171 -0.7123  0.6942
  339VAL   HG23 5243   4.372   5.313   4.783  0.5118  0.6473 -1.4267
  340MET      N 5244   4.838   4.988   4.824 -0.2939  0.0342 -0.3707
  340MET     CA 5245   4.947   4.925   4.746 -0.2148  0.5284 -1.2403
  340MET      C 5246   4.886   4.881   4.607  0.4428 -0.3696 -0.0222
  340MET      O 5247   4.829   4.775   4.594  0.0858  0.5352 -0.3327
  340MET     CB 5248   5.009   4.801   4.816 -0.1168  0.1298 -0.0439
  340MET     CG 5249   5.089   4.841   4.943  0.0943 -0.5002 -0.2615
  340MET     SD 5250   5.142   4.697   5.036  0.5206  0.1781 -0.0978
  340MET     CE 5251   4.992   4.652   5.142 -0.1138  0.8422  0.7648
  340MET      H 5252   4.779   4.929   4.881  1.0665 -0.3203  0.7621
  340MET     HA 5253   5.028   4.995   4.731  1.1134 -0.5944  0.0497
  340MET    HB2 5254   4.927   4.736   4.844  0.2988  0.1769  1.4670
  340MET    HB3 5255   5.080   4.744   4.755 -0.0742  0.0001  0.1271
  340MET    HG2 5256   5.174   4.906   4.921 -0.2236  0.1249  0.3148
  340MET    HG3 5257   5.020   4.897   5.005 -1.0530 -0.9106 -1.0955
  340MET    HE1 5258   4.995   4.660   5.250 -0.9668 -0.4106  0.9167
  340MET    HE2 5259   4.900   4.705   5.116 -0.3380 -0.1346 -0.6743
  340MET    HE3 5260   4.964   4.552   5.109 -0.9742  0.8660  1.3725
  341GLY      N 5261   4.901   4.975   4.512 -0.0250  0.4577 -0.8962
  341GLY     CA 5262   4.868   4.953   4.372 -0.4819  0.8100 -0.7747
  341GLY      C 5263   4.981   4.904   4.282  0.2310  0.1827 -0.4246
  341GLY      O 5264   5.090   4.873   4.343 -0.1946 -0.1093  0.0915
  341GLY      H 5265   4.931   5.061   4.554 -1.9230  0.3589  0.9559
  341GLY    HA2 5266   4.789   4.880   4.362 -0.8738  1.1263 -0.1386
  341GLY    HA3 5267   4.834   5.046   4.327  0.3164  1.2765 -0.4634
  342ALA      N 5268   4.962   4.905   4.151  0.3224  0.1444  0.1804
  342ALA     CA 5269   5.042   4.829   4.052 -0.0271  0.6089 -0.3346
  342ALA      C 5270   5.190   4.828   4.074 -0.6297 -0.7597  0.1438
  342ALA      O 5271   5.261   4.731   4.062 -0.2455  0.1304  0.6347
  342ALA     CB 5272   4.998   4.889   3.912 -0.1187  1.1095 -0.7022
  342ALA      H 5273   4.870   4.943   4.130 -0.2522 -0.7251  0.9522
  342ALA     HA 5274   5.010   4.725   4.047 -0.1221  0.5931  0.4184
  342ALA    HB1 5275   5.039   4.845   3.822 -0.2861 -0.2962 -0.1426
  342ALA    HB2 5276   4.889   4.886   3.915 -0.1450  0.8975 -1.4676
  342ALA    HB3 5277   5.040   4.989   3.920  0.5322  0.7769  0.8711
  343VAL      N 5278   5.246   4.944   4.115  0.2042 -0.3027  0.4505
  343VAL     CA 5279   5.376   4.978   4.156 -0.6295  0.3470 -0.4266
  343VAL      C 5280   5.438   4.868   4.250 -0.5355 -0.2866  0.7511
  343VAL      O 5281   5.563   4.847   4.246  0.0668 -0.3222  0.0578
  343VAL     CB 5282   5.379   5.113   4.225 -0.4863  0.1177 -0.6642
  343VAL    CG1 5283   5.510   5.155   4.307  0.3243  0.4287  0.5195
  343VAL    CG2 5284   5.370   5.228   4.126 -0.6046 -0.5650 -0.4902
  343VAL      H 5285   5.177   5.016   4.134 -0.9649 -1.1905 -0.2094
  343VAL     HA 5286   5.441   4.981   4.069 -1.3903  0.4705 -1.0003
  343VAL     HB 5287   5.299   5.117   4.298  0.7214  1.3198  0.7313
  343VAL   HG11 5288   5.496   5.258   4.340  0.0109  0.0408  1.7303
  343VAL   HG12 5289   5.523   5.089   4.393 -0.6485  0.3623  0.6433
  343VAL   HG13 5290   5.597   5.149   4.243 -0.4080 -0.8688 -0.4593
  343VAL   HG21 5291   5.271   5.228   4.080 -0.7477  0.0713 -0.1971
  343VAL   HG22 5292   5.390   5.320   4.181  1.5862 -1.8619  1.2104
  343VAL   HG23 5293   5.442   5.218   4.045  0.2411 -1.2342  0.2966
  344ILE      N 5294   5.358   4.788   4.311 -0.1626  0.1657 -0.7688
  344ILE     CA 5295   5.409   4.678   4.391 -0.0752 -0.5509 -0.8768
  344ILE      C 5296   5.403   4.540   4.333  0.6059  0.6725  0.7258
  344ILE      O 5297   5.500   4.464   4.338 -0.4289  0.0792 -0.0831
  344ILE     CB 5298   5.331   4.673   4.530  0.1034 -0.8855 -0.0124
  344ILE    CG1 5299   5.367   4.806   4.607  1.2971  1.1090 -0.0141
  344ILE    CG2 5300   5.352   4.554   4.619  0.0070 -0.7382 -0.7369
  344ILE    CD1 5301   5.483   4.800   4.703 -0.0888 -0.6426  0.1450
  344ILE      H 5302   5.260   4.805   4.329  0.1431  0.9382  0.3850
  344ILE     HA 5303   5.514   4.692   4.419 -0.3734  0.0196  0.0318
  344ILE     HB 5304   5.225   4.682   4.506  0.3592  0.0379 -0.9407
  344ILE   HG12 5305   5.352   4.890   4.539 -2.0273 -0.1981 -1.3295
  344ILE   HG13 5306   5.282   4.824   4.673  1.0167  0.1159 -0.0692
  344ILE   HG21 5307   5.319   4.577   4.720 -0.4333 -0.7256 -0.8807
  344ILE   HG22 5308   5.300   4.463   4.587 -0.6898 -0.7764  0.4013
  344ILE   HG23 5309   5.457   4.524   4.618  0.3071  0.1163  0.6984
  344ILE   HD11 5310   5.565   4.752   4.650 -0.1943  0.5961 -1.2837
  344ILE   HD12 5311   5.526   4.898   4.723  0.7196 -1.1114  0.8500
  344ILE   HD13 5312   5.465   4.761   4.803 -1.1273  0.0338  0.2521
  345MET      N 5313   5.282   4.497   4.283 -0.2823  0.4569 -0.4749
  345MET     CA 5314   5.269   4.377   4.198  0.3531  0.0402  0.5007
  345MET      C 5315   5.354   4.379   4.076  0.2344  1.1602 -0.0335
  345MET      O 5316   5.392   4.275   4.031  0.1186 -0.0851  0.8893
  345MET     CB 5317   5.122   4.367   4.152 -0.0413 -0.0806 -1.0656
  345MET     CG 5318   5.025   4.316   4.265 -0.5264  0.8856  1.3878
  345MET     SD 5319   5.021   4.411   4.420 -0.5609 -0.2962  0.0657
  345MET     CE 5320   4.884   4.522   4.381 -0.1395  0.3190  1.0804
  345MET      H 5321   5.201   4.547   4.315 -0.5455  0.5006 -1.1728
  345MET     HA 5322   5.281   4.283   4.251 -1.4253 -0.5162  0.0692
  345MET    HB2 5323   5.086   4.467   4.128 -0.5076  0.1204  0.2904
  345MET    HB3 5324   5.114   4.299   4.067 -1.9363 -0.3302 -0.7794
  345MET    HG2 5325   4.925   4.310   4.221  0.3049 -0.2619 -0.6164
  345MET    HG3 5326   5.052   4.216   4.301  0.6747  0.2247 -0.9645
  345MET    HE1 5327   4.807   4.465   4.329  0.9002 -0.0006 -0.2186
  345MET    HE2 5328   4.837   4.572   4.466 -2.4179  1.8519 -0.8101
  345MET    HE3 5329   4.925   4.591   4.308 -1.5990 -0.0339 -0.1841
  346GLU      N 5330   5.393   4.493   4.027  0.2975 -0.1899  0.3295
  346GLU     CA 5331   5.499   4.499   3.929 -0.5636 -0.3598  0.1682
  346GLU      C 5332   5.647   4.476   3.975 -0.0249 -0.1339  0.3304
  346GLU      O 5333   5.734   4.446   3.891  0.0099  0.2250 -0.1417
  346GLU     CB 5334   5.483   4.633   3.850 -0.2681  0.2543  0.5568
  346GLU     CG 5335   5.357   4.626   3.756 -0.9256  0.2765 -1.2197
  346GLU     CD 5336   5.339   4.760   3.686  0.6369 -0.7304  0.7794
  346GLU    OE1 5337   5.431   4.847   3.665 -0.2717  0.7357  0.0071
  346GLU    OE2 5338   5.226   4.779   3.631 -0.3099  0.0818  0.1017
  346GLU      H 5339   5.351   4.581   4.052  0.7836  0.5153 -1.1698
  346GLU     HA 5340   5.494   4.417   3.857  1.5688 -0.6578  0.2099
  346GLU    HB2 5341   5.481   4.723   3.911 -1.1851  0.8728 -0.3197
  346GLU    HB3 5342   5.572   4.656   3.790 -1.4711  0.0023 -1.5445
  346GLU    HG2 5343   5.364   4.543   3.686  0.9634 -0.8654  0.1500
  346GLU    HG3 5344   5.275   4.605   3.825  0.3380 -0.2504  0.2390
  347GLY      N 5345   5.667   4.486   4.100 -0.8003 -0.3155 -0.5200
  347GLY     CA 5346   5.795   4.433   4.159  0.0075 -0.5224  0.4523
  347GLY      C 5347   5.777   4.283   4.183  1.1383  0.3408 -0.0555
  347GLY      O 5348   5.867   4.205   4.179  0.0704  0.6345 -0.5514
  347GLY      H 5349   5.592   4.505   4.165  0.0209 -1.3556  0.8511
  347GLY    HA2 5350   5.877   4.452   4.090 -1.1061 -1.7434 -1.4126
  347GLY    HA3 5351   5.814   4.481   4.254  0.0632 -0.6719  0.5183
  348PHE      N 5352   5.650   4.239   4.230 -0.2790 -0.1921  0.8764
  348PHE     CA 5353   5.640   4.107   4.292  0.1989  0.1887 -0.2006
  348PHE      C 5354   5.530   4.021   4.238 -0.6669 -0.3162  0.5467
  348PHE      O 5355   5.429   4.068   4.185 -0.4171 -0.0708  0.4145
  348PHE     CB 5356   5.622   4.124   4.443  0.4156  0.3572 -0.2711
  348PHE     CG 5357   5.711   4.219   4.504 -0.9743 -1.2580 -0.1592
  348PHE    CD1 5358   5.856   4.195   4.515  1.1405  0.7169  0.3977
  348PHE    CD2 5359   5.651   4.329   4.563 -0.0663 -0.1345 -0.4903
  348PHE    CE1 5360   5.934   4.291   4.585 -0.1753 -0.6254  0.1848
  348PHE    CE2 5361   5.736   4.431   4.622 -0.4669  0.2023  0.4480
  348PHE     CZ 5362   5.874   4.409   4.631  0.2511 -0.0320  0.1993
  348PHE      H 5363   5.588   4.314   4.258 -0.0917  0.4441 -0.2983
  348PHE     HA 5364   5.728   4.044   4.276 -0.2764 -0.7539  0.6732
  348PHE    HB2 5365   5.519   4.156   4.460  0.1468 -0.6832  0.2733
  348PHE    HB3 5366   5.643   4.029   4.493  0.2910  0.6370  0.3367
  348PHE    HD1 5367   5.898   4.105   4.472 -0.4205 -0.1380  0.4979
  348PHE    HD2 5368   5.544   4.348   4.565  0.0545  0.6581  0.8470
  348PHE    HE1 5369   6.038   4.273   4.606  0.0569  0.1343 -0.2697
  348PHE    HE2 5370   5.687   4.521   4.654 -0.7057  0.5922 -0.8993
  348PHE     HZ 5371   5.930   4.485   4.683 -0.9034 -0.1348  1.7569
  349TYR      N 5372   5.555   3.888   4.244  0.0328  0.8635  0.4497
  349TYR     CA 5373   5.447   3.790   4.234  0.0921  0.4866 -0.1330
  349TYR      C 5374   5.372   3.778   4.366 -0.6084  0.0130 -0.3501
  349TYR      O 5375   5.435   3.782   4.469 -0.3866  0.0104 -0.8762
  349TYR     CB 5376   5.495   3.651   4.182 -0.8462 -0.2365  0.4108
  349TYR     CG 5377   5.401   3.532   4.164 -1.2140  0.0669 -0.1241
  349TYR    CD1 5378   5.295   3.547   4.081  0.7652 -0.2630  0.6443
  349TYR    CD2 5379   5.442   3.409   4.213 -0.1079  0.2132  0.6068
  349TYR    CE1 5380   5.205   3.437   4.059 -0.3844  0.1480 -0.5321
  349TYR    CE2 5381   5.369   3.293   4.168 -0.7220 -1.0066 -0.4081
  349TYR     CZ 5382   5.251   3.309   4.097 -0.4183 -0.0854  0.5115
  349TYR     OH 5383   5.181   3.200   4.065 -0.5438 -0.1015  0.5290
  349TYR      H 5384   5.642   3.860   4.287  0.5432  0.1918 -0.9042
  349TYR     HA 5385   5.378   3.823   4.156  0.8181  0.2944 -0.8896
  349TYR    HB2 5386   5.548   3.671   4.088 -1.1035 -1.7121 -0.0939
  349TYR    HB3 5387   5.556   3.620   4.267 -1.4312  1.2353  1.4646
  349TYR    HD1 5388   5.271   3.647   4.048  3.0034  0.5474  1.0942
  349TYR    HD2 5389   5.531   3.409   4.274  0.1582  0.2194  0.2247
  349TYR    HE1 5390   5.122   3.444   3.991 -0.8369  0.2027  0.0180
  349TYR    HE2 5391   5.413   3.201   4.201  1.3186 -0.0096 -0.0530
  349TYR     HH 5392   5.085   3.207   4.058 -0.5271 -0.4236 -0.4604
  350VAL      N 5393   5.237   3.774   4.365 -0.1056 -1.5033  0.5704
  350VAL     CA 5394   5.158   3.773   4.485  0.7286 -0.4531  0.3741
  350VAL      C 5395   5.047   3.670   4.494 -0.0355  0.1310 -0.3335
  350VAL      O 5396   4.958   3.656   4.412 -0.0842  0.0015  0.5756
  350VAL     CB 5397   5.096   3.917   4.511 -0.0527 -0.3895 -0.1257
  350VAL    CG1 5398   5.020   3.936   4.642  0.9292  0.0519 -0.2242
  350VAL    CG2 5399   5.200   4.026   4.491  0.9108  0.2464 -0.0582
  350VAL      H 5400   5.183   3.746   4.284 -1.3227  0.7711  0.4328
  350VAL     HA 5401   5.218   3.772   4.576 -0.3383  0.9391  1.1825
  350VAL     HB 5402   5.011   3.932   4.444 -1.8209 -0.5603  1.8579
  350VAL   HG11 5403   4.956   4.024   4.639  1.4624  0.4448 -0.4511
  350VAL   HG12 5404   4.966   3.846   4.672  0.3291  0.0175 -1.2974
  350VAL   HG13 5405   5.085   3.953   4.728  0.7637  0.1106 -0.1101
  350VAL   HG21 5406   5.146   4.120   4.502 -0.7703 -0.6790  0.2557
  350VAL   HG22 5407   5.290   4.014   4.551  0.4634  0.6606  0.7300
  350VAL   HG23 5408   5.232   4.013   4.388  0.6650 -0.7463 -0.0242
  351VAL      N 5409   5.049   3.590   4.598 -0.8510  0.0548 -0.1708
  351VAL     CA 5410   4.962   3.474   4.618  0.0997 -0.2596 -0.9404
  351VAL      C 5411   4.858   3.506   4.730 -0.2616  0.5989  0.4941
  351VAL      O 5412   4.902   3.555   4.833  0.5809 -0.3391  0.2591
  351VAL     CB 5413   5.032   3.351   4.671 -0.5415  0.3522 -0.4635
  351VAL    CG1 5414   4.946   3.223   4.657 -0.5298 -0.4381 -0.5610
  351VAL    CG2 5415   5.162   3.332   4.587  0.3799 -0.2931 -0.3704
  351VAL      H 5416   5.125   3.606   4.662 -1.1230  0.4596  0.0601
  351VAL     HA 5417   4.914   3.458   4.522  1.0295  1.7040 -1.8372
  351VAL     HB 5418   5.064   3.355   4.775 -0.4326  0.3132 -0.4954
  351VAL   HG11 5419   4.850   3.238   4.707  0.0017 -0.8780  0.6703
  351VAL   HG12 5420   4.931   3.207   4.550  0.8994 -0.8234 -0.7401
  351VAL   HG13 5421   5.003   3.141   4.700 -0.3327 -0.0399 -0.0482
  351VAL   HG21 5422   5.226   3.256   4.633  0.9979 -0.6571 -1.7304
  351VAL   HG22 5423   5.142   3.306   4.483  0.0744  0.3914 -0.4892
  351VAL   HG23 5424   5.223   3.422   4.585 -0.5881  0.3885 -0.5368
  352PHE      N 5425   4.735   3.486   4.694  0.0106  0.4147  1.6942
  352PHE     CA 5426   4.619   3.500   4.779  0.3018 -0.5695 -0.1459
  352PHE      C 5427   4.558   3.373   4.836  0.2358 -0.5660 -0.1778
  352PHE      O 5428   4.452   3.326   4.793  0.4235  0.5965 -0.4110
  352PHE     CB 5429   4.524   3.591   4.703  0.5331  1.2301 -0.1951
  352PHE     CG 5430   4.576   3.725   4.642 -0.1600 -0.1750 -0.3196
  352PHE    CD1 5431   4.661   3.733   4.531 -0.2464  0.2809 -0.7459
  352PHE    CD2 5432   4.542   3.849   4.700  0.3246 -0.5949  0.1692
  352PHE    CE1 5433   4.709   3.852   4.486  0.4068 -1.0140  0.1078
  352PHE    CE2 5434   4.579   3.977   4.652 -0.8357 -0.1838 -0.1355
  352PHE     CZ 5435   4.673   3.977   4.545 -0.0022  0.7161  0.0321
  352PHE      H 5436   4.724   3.457   4.598  0.5669  0.1021  1.7124
  352PHE     HA 5437   4.654   3.563   4.861  0.2448 -0.6068 -0.0932
  352PHE    HB2 5438   4.484   3.528   4.624 -2.0243  2.4206 -0.0616
  352PHE    HB3 5439   4.439   3.608   4.769  0.1750 -1.2678  0.1619
  352PHE    HD1 5440   4.696   3.644   4.480  0.6969  0.0565  0.2239
  352PHE    HD2 5441   4.476   3.858   4.785  0.9731  0.5834  0.5923
  352PHE    HE1 5442   4.769   3.858   4.397 -0.4489  0.7868 -0.4553
  352PHE    HE2 5443   4.545   4.066   4.704 -1.3010 -0.7762  0.6121
  352PHE     HZ 5444   4.700   4.074   4.505 -0.0232  0.8627  0.3650
  353ASP      N 5445   4.630   3.313   4.932  0.2268 -0.1067 -0.1462
  353ASP     CA 5446   4.597   3.205   5.016  0.4538 -0.6681 -0.6311
  353ASP      C 5447   4.477   3.233   5.111  0.0104  0.3783 -0.0586
  353ASP      O 5448   4.498   3.246   5.231 -0.8792  0.5047 -0.0404
  353ASP     CB 5449   4.722   3.149   5.082 -0.3445 -0.3352 -0.2868
  353ASP     CG 5450   4.715   3.013   5.158  0.1342  0.1341  0.1170
  353ASP    OD1 5451   4.600   2.965   5.184 -0.1135  0.5226 -0.5903
  353ASP    OD2 5452   4.828   2.966   5.190 -0.0556 -0.2536 -0.5490
  353ASP      H 5453   4.703   3.370   4.973 -0.0734  0.1267  0.0762
  353ASP     HA 5454   4.560   3.123   4.954 -1.5900 -0.3723  0.0668
  353ASP    HB2 5455   4.794   3.130   5.002  1.1244 -1.2783  1.1096
  353ASP    HB3 5456   4.777   3.221   5.143  0.9636 -0.5149 -1.1621
  354ARG      N 5457   4.352   3.249   5.050  0.0018  0.2964 -0.6223
  354ARG     CA 5458   4.238   3.270   5.131 -0.5501 -1.0580  0.1535
  354ARG      C 5459   4.204   3.159   5.231  0.6573  0.4320 -0.2322
  354ARG      O 5460   4.158   3.192   5.343  0.2399  0.1983 -0.5239
  354ARG     CB 5461   4.107   3.288   5.047  1.1943 -0.5422  0.8392
  354ARG     CG 5462   4.122   3.375   4.916  1.2303 -0.4898 -0.4574
  354ARG     CD 5463   3.991   3.434   4.853 -0.1800 -0.1688  0.4253
  354ARG     NE 5464   3.897   3.330   4.814 -0.4449 -0.5877 -0.6711
  354ARG     CZ 5465   3.770   3.339   4.795 -0.4647 -0.5969  0.2459
  354ARG    NH1 5466   3.714   3.457   4.799  0.4644 -0.0318 -0.1711
  354ARG    NH2 5467   3.699   3.237   4.766  0.3384  0.1292  0.1743
  354ARG      H 5468   4.351   3.263   4.950 -1.7057 -1.5750 -1.0132
  354ARG     HA 5469   4.253   3.365   5.182  2.5650 -1.2806  0.0254
  354ARG    HB2 5470   4.072   3.190   5.014  0.8707 -0.0276 -0.4781
  354ARG    HB3 5471   4.048   3.339   5.123  1.0375 -0.7634  0.8691
  354ARG    HG2 5472   4.180   3.463   4.947 -0.8264  0.7530  0.2346
  354ARG    HG3 5473   4.168   3.303   4.848  0.1011 -0.8296 -0.9072
  354ARG    HD2 5474   3.941   3.511   4.912  0.7946  0.1860  0.8360
  354ARG    HD3 5475   4.014   3.494   4.765  0.0343 -0.0903  0.5345
  354ARG     HE 5476   3.934   3.236   4.818  0.3239 -0.4421  2.9773
  354ARG   HH11 5477   3.621   3.462   4.759  0.3200 -1.3814 -0.0939
  354ARG   HH12 5478   3.772   3.538   4.781 -1.0170  0.9429 -1.1048
  354ARG   HH21 5479   3.599   3.250   4.766  0.3098 -0.0549 -0.4106
  354ARG   HH22 5480   3.740   3.147   4.786  0.0988 -0.0659 -0.1901
  355ALA      N 5481   4.229   3.027   5.205 -0.2114 -0.9522  0.1032
  355ALA     CA 5482   4.207   2.914   5.295 -0.2508 -0.5880  0.0939
  355ALA      C 5483   4.282   2.929   5.426 -0.5013 -0.4472  0.4517
  355ALA      O 5484   4.231   2.896   5.536 -0.1451 -0.1249 -0.1459
  355ALA     CB 5485   4.264   2.785   5.222  0.7100 -0.4501 -0.1163
  355ALA      H 5486   4.271   3.016   5.114 -0.3549  0.8654 -0.2591
  355ALA     HA 5487   4.100   2.904   5.312 -0.6558  1.3673 -0.7844
  355ALA    HB1 5488   4.208   2.779   5.128 -0.2489 -0.2272  0.4167
  355ALA    HB2 5489   4.365   2.795   5.181  0.7259 -1.2217 -0.2917
  355ALA    HB3 5490   4.265   2.698   5.288  0.5035  0.2696  0.8836
  356ARG      N 5491   4.406   2.983   5.422 -0.4032 -0.2708  0.9396
  356ARG     CA 5492   4.499   3.009   5.537 -0.5703  0.4613  0.2629
  356ARG      C 5493   4.515   3.154   5.580  0.9819 -0.3179  0.6189
  356ARG      O 5494   4.602   3.189   5.663  0.2274 -0.6012  0.8801
  356ARG     CB 5495   4.635   2.936   5.513 -0.2430 -0.4025  0.5244
  356ARG     CG 5496   4.621   2.785   5.479  0.2071  0.4901  0.7461
  356ARG     CD 5497   4.745   2.697   5.503  0.9765 -0.6676 -0.5881
  356ARG     NE 5498   4.762   2.678   5.647  0.4657  0.0536  0.9694
  356ARG     CZ 5499   4.715   2.580   5.721 -0.2413 -0.4959 -0.4490
  356ARG    NH1 5500   4.657   2.473   5.677  0.3134  0.3709 -0.3429
  356ARG    NH2 5501   4.739   2.581   5.848  0.0333  0.3708 -0.0714
  356ARG      H 5502   4.438   3.011   5.331 -0.8702 -1.6616  0.2934
  356ARG     HA 5503   4.464   2.952   5.623 -0.3183 -0.3647 -0.1562
  356ARG    HB2 5504   4.695   2.988   5.438 -0.0412 -0.2427  0.7961
  356ARG    HB3 5505   4.693   2.955   5.603 -0.9650  0.4963  0.8278
  356ARG    HG2 5506   4.533   2.741   5.525 -0.7432 -0.3572 -1.6034
  356ARG    HG3 5507   4.598   2.772   5.374  0.6636  0.2088  0.6764
  356ARG    HD2 5508   4.724   2.601   5.456 -0.4828 -0.8886  0.3664
  356ARG    HD3 5509   4.840   2.733   5.463  0.5572  1.0480 -0.2388
  356ARG     HE 5510   4.809   2.758   5.686  0.5971  1.0606 -0.9842
  356ARG   HH11 5511   4.622   2.410   5.747  0.6949 -0.2605 -0.7014
  356ARG   HH12 5512   4.650   2.457   5.577  0.5304  0.4110 -0.3648
  356ARG   HH21 5513   4.721   2.501   5.907  0.9458  0.9787  1.1148
  356ARG   HH22 5514   4.791   2.654   5.895  0.8262 -1.3884  2.1416
  357LYS      N 5515   4.413   3.233   5.526 -0.3642  0.3446  0.2273
  357LYS     CA 5516   4.384   3.365   5.572  0.1927 -0.3119 -0.6727
  357LYS      C 5517   4.501   3.468   5.561 -0.4648 -0.5718 -0.2627
  357LYS      O 5518   4.538   3.538   5.647  0.0372 -0.1542 -0.5655
  357LYS     CB 5519   4.306   3.347   5.702  0.0122 -0.5092 -0.2445
  357LYS     CG 5520   4.245   3.478   5.754 -0.4316  0.0449  0.2742
  357LYS     CD 5521   4.149   3.444   5.867 -0.1314  0.1337 -0.3327
  357LYS     CE 5522   4.083   3.562   5.935 -0.5391  0.2326  0.8024
  357LYS     NZ 5523   4.011   3.523   6.057  0.1629 -0.2692  0.5580
  357LYS      H 5524   4.349   3.188   5.462 -0.1973 -2.0711  1.5171
  357LYS     HA 5525   4.307   3.388   5.499  0.5205 -0.9631 -1.2491
  357LYS    HB2 5526   4.228   3.273   5.683  0.5582 -0.9447 -0.9111
  357LYS    HB3 5527   4.378   3.302   5.770 -0.8139 -1.3071  0.1370
  357LYS    HG2 5528   4.327   3.536   5.796  0.1181 -0.9775  0.6743
  357LYS    HG3 5529   4.201   3.535   5.672  0.4959 -1.6743 -1.6227
  357LYS    HD2 5530   4.073   3.385   5.816  0.3377 -0.4332 -0.4049
  357LYS    HD3 5531   4.199   3.378   5.939  0.8370  0.6212 -0.5173
  357LYS    HE2 5532   4.169   3.626   5.954 -0.0739  0.6228 -1.8035
  357LYS    HE3 5533   4.025   3.609   5.855  0.4803 -1.2799 -0.9772
  357LYS    HZ1 5534   3.960   3.597   6.102 -0.2378 -0.8117  1.0302
  357LYS    HZ2 5535   3.945   3.451   6.029  0.9673 -0.6992 -0.3819
  357LYS    HZ3 5536   4.078   3.490   6.125  0.8868  1.4190  0.7524
  358ARG      N 5537   4.581   3.459   5.453  1.2424 -0.1948 -0.0523
  358ARG     CA 5538   4.710   3.518   5.436 -0.4523 -0.4492 -0.3957
  358ARG      C 5539   4.741   3.549   5.289  0.0624 -0.0439 -0.6681
  358ARG      O 5540   4.675   3.506   5.199 -0.2250  0.1386  0.0629
  358ARG     CB 5541   4.808   3.422   5.500 -0.1021 -0.9054 -0.6674
  358ARG     CG 5542   4.829   3.290   5.427  0.7309  0.7944 -0.3094
  358ARG     CD 5543   4.930   3.195   5.498 -0.0047 -0.0788  1.0054
  358ARG     NE 5544   4.958   3.074   5.415 -0.5765 -0.0082  0.1496
  358ARG     CZ 5545   5.058   2.984   5.411 -0.1908  0.4010 -0.9924
  358ARG    NH1 5546   5.166   2.991   5.489 -0.0406  0.1630  0.2517
  358ARG    NH2 5547   5.048   2.886   5.327 -0.3734 -0.5787  0.1135
  358ARG      H 5548   4.546   3.393   5.385 -0.3064  0.8290 -0.3654
  358ARG     HA 5549   4.718   3.614   5.487 -0.2312 -0.3470 -0.6197
  358ARG    HB2 5550   4.909   3.462   5.499 -0.0302 -1.0265  0.1507
  358ARG    HB3 5551   4.774   3.402   5.602 -0.7602 -0.4527 -0.7867
  358ARG    HG2 5552   4.728   3.249   5.417  0.6447  0.7424  0.6378
  358ARG    HG3 5553   4.872   3.313   5.330  0.9114 -0.6343 -0.6105
  358ARG    HD2 5554   5.028   3.242   5.503 -0.0140  0.1997 -0.5217
  358ARG    HD3 5555   4.889   3.173   5.596 -1.4133 -0.3103  0.4052
  358ARG     HE 5556   4.884   3.047   5.352 -0.5611  0.9027 -0.2803
  358ARG   HH11 5557   5.226   2.910   5.486 -0.7243 -0.3575 -0.5268
  358ARG   HH12 5558   5.185   3.057   5.563  1.3825 -0.7625  0.7901
  358ARG   HH21 5559   5.130   2.831   5.306 -0.7108 -1.1101  0.1614
  358ARG   HH22 5560   4.957   2.873   5.284 -0.5300 -0.9210  0.5385
  359ILE      N 5561   4.848   3.623   5.271  0.0386  0.5833  0.8546
  359ILE     CA 5562   4.902   3.665   5.134 -0.1681  0.8450 -0.5144
  359ILE      C 5563   5.054   3.647   5.129  0.2498 -0.0840 -0.1811
  359ILE      O 5564   5.124   3.686   5.223 -0.3827  0.3035  0.3614
  359ILE     CB 5565   4.872   3.809   5.109  0.3167 -0.5829  0.3275
  359ILE    CG1 5566   4.717   3.851   5.093 -1.1664  1.9025  0.2919
  359ILE    CG2 5567   4.939   3.869   4.985 -0.7263 -0.3011  0.3849
  359ILE    CD1 5568   4.674   3.985   5.148  0.6484 -0.1054 -0.0756
  359ILE      H 5569   4.888   3.649   5.361 -0.5808  0.5251  1.1532
  359ILE     HA 5570   4.858   3.606   5.053 -0.6849  0.5197 -0.0150
  359ILE     HB 5571   4.911   3.869   5.190  0.4542 -0.8300  0.4455
  359ILE   HG12 5572   4.694   3.842   4.986  0.1594 -0.0551  0.0689
  359ILE   HG13 5573   4.664   3.766   5.136  1.4093 -0.5136 -0.7029
  359ILE   HG21 5574   4.918   3.974   4.967  0.4242  0.2872  1.9744
  359ILE   HG22 5575   5.047   3.852   4.989 -0.6053 -0.1343 -1.1309
  359ILE   HG23 5576   4.900   3.838   4.889  0.0984  1.6664 -0.7086
  359ILE   HD11 5577   4.708   3.995   5.251 -1.0547  0.3066  0.5131
  359ILE   HD12 5578   4.710   4.055   5.073  0.9395 -0.4829 -0.3008
  359ILE   HD13 5579   4.565   3.982   5.145  0.6072 -1.4349  0.9207
  360GLY      N 5580   5.106   3.576   5.029 -0.6874  1.1418 -0.0303
  360GLY     CA 5581   5.254   3.558   5.004  0.1930  0.5487  0.1546
  360GLY      C 5582   5.309   3.653   4.897 -0.1021 -0.8512 -0.0274
  360GLY      O 5583   5.250   3.666   4.791 -0.1867 -0.1856 -0.0094
  360GLY      H 5584   5.041   3.561   4.953  0.6395  0.7986 -1.1766
  360GLY    HA2 5585   5.303   3.576   5.099  0.0316  0.1553  0.3176
  360GLY    HA3 5586   5.274   3.451   4.992 -1.0834  0.1456  1.1132
  361PHE      N 5587   5.422   3.719   4.911 -0.1199  0.3430 -0.4981
  361PHE     CA 5588   5.500   3.792   4.818  0.9483 -0.5645 -0.5659
  361PHE      C 5589   5.629   3.720   4.779 -0.7850  0.7223  0.5421
  361PHE      O 5590   5.686   3.645   4.858  0.1505 -0.4024  0.0769
  361PHE     CB 5591   5.528   3.923   4.879 -0.2280 -0.5217 -0.8429
  361PHE     CG 5592   5.410   4.013   4.909 -1.1515  0.2150  0.2094
  361PHE    CD1 5593   5.341   4.004   5.028  0.3333  0.4639  0.5280
  361PHE    CD2 5594   5.389   4.123   4.824 -0.3427  0.8068 -0.2511
  361PHE    CE1 5595   5.247   4.107   5.059  0.0165  0.1356  0.5882
  361PHE    CE2 5596   5.279   4.212   4.849 -0.2650  0.0251  0.8273
  361PHE     CZ 5597   5.208   4.202   4.965 -0.2910 -0.3038 -0.4191
  361PHE      H 5598   5.467   3.698   4.999 -1.0535 -0.8407 -0.2531
  361PHE     HA 5599   5.446   3.812   4.726  0.3978 -0.6797 -0.2751
  361PHE    HB2 5600   5.586   3.914   4.971 -0.8499 -0.5985 -0.4417
  361PHE    HB3 5601   5.603   3.973   4.819 -1.0419  0.4571 -1.0928
  361PHE    HD1 5602   5.349   3.920   5.095 -0.5996 -0.4937 -0.4808
  361PHE    HD2 5603   5.450   4.141   4.737 -1.5446  2.0483 -0.9011
  361PHE    HE1 5604   5.193   4.096   5.152 -0.2113  1.8504  0.7251
  361PHE    HE2 5605   5.251   4.285   4.775  0.2972 -0.2985  0.2683
  361PHE     HZ 5606   5.121   4.264   4.981 -0.3481 -0.5411  0.2638
  362ALA      N 5607   5.670   3.731   4.646 -0.0519 -0.6564  0.2271
  362ALA     CA 5608   5.807   3.695   4.596  0.1327 -0.5408 -0.0617
  362ALA      C 5609   5.854   3.782   4.481  1.0005  0.0534 -0.0179
  362ALA      O 5610   5.777   3.842   4.412  0.6813 -0.7354 -0.2802
  362ALA     CB 5611   5.812   3.544   4.575 -0.3044  0.4428 -1.0417
  362ALA      H 5612   5.623   3.793   4.582 -0.1472 -1.2721 -0.3173
  362ALA     HA 5613   5.880   3.712   4.676  0.6461 -0.1964 -0.5901
  362ALA    HB1 5614   5.795   3.502   4.674  0.3483  2.6875  0.1538
  362ALA    HB2 5615   5.734   3.520   4.503  0.4148  0.3469 -1.8164
  362ALA    HB3 5616   5.908   3.529   4.525 -0.1238  0.4472 -0.7008
  363VAL      N 5617   5.983   3.790   4.469 -0.5519  0.3912  0.2849
  363VAL     CA 5618   6.051   3.858   4.360  0.1448  0.0676  0.4141
  363VAL      C 5619   6.012   3.796   4.229 -0.0377 -0.1890 -0.3607
  363VAL      O 5620   6.042   3.680   4.201  0.0692  0.2193 -0.2377
  363VAL     CB 5621   6.205   3.846   4.374 -0.6740  0.6394 -0.0725
  363VAL    CG1 5622   6.286   3.899   4.255  0.2689 -0.8934 -0.8097
  363VAL    CG2 5623   6.263   3.926   4.493  0.2038  1.0439 -0.0500
  363VAL      H 5624   6.036   3.754   4.547 -1.3255 -0.6670  0.3632
  363VAL     HA 5625   6.023   3.963   4.352  0.1208  0.0297 -0.0260
  363VAL     HB 5626   6.235   3.747   4.406  0.1040  0.7321 -0.4832
  363VAL   HG11 5627   6.255   4.001   4.235 -1.7582 -1.1817  0.3362
  363VAL   HG12 5628   6.390   3.906   4.285 -0.3876 -0.1839  1.7595
  363VAL   HG13 5629   6.271   3.826   4.175 -0.1761 -0.4623 -1.1345
  363VAL   HG21 5630   6.221   3.898   4.590  1.9186 -1.8815  0.0960
  363VAL   HG22 5631   6.372   3.915   4.498  0.0905 -0.9644 -0.3835
  363VAL   HG23 5632   6.242   4.032   4.479  0.5509  1.2156  0.6130
  364SER      N 5633   5.938   3.877   4.146 -0.5725 -0.7771 -0.3833
  364SER     CA 5634   5.886   3.833   4.016 -0.7064 -0.4137  0.1160
  364SER      C 5635   5.996   3.822   3.913 -0.3523 -0.4115 -0.0801
  364SER      O 5636   6.082   3.914   3.899  0.1933  0.0896  0.3162
  364SER     CB 5637   5.778   3.927   3.967 -1.0474  0.2888 -0.0627
  364SER     OG 5638   5.733   3.889   3.843  0.2859  0.1417  0.0465
  364SER      H 5639   5.925   3.971   4.180  0.7419 -0.8615  0.5022
  364SER     HA 5640   5.838   3.736   4.023 -0.8027 -0.4056 -0.3884
  364SER    HB2 5641   5.693   3.908   4.033 -0.3992 -1.7134  0.3336
  364SER    HB3 5642   5.817   4.029   3.964  0.0824 -0.1227 -0.2657
  364SER     HG 5643   5.644   3.924   3.842 -0.1414 -0.8545  0.0836
  365ALA      N 5644   6.002   3.708   3.837  0.0189 -0.1684  0.0489
  365ALA     CA 5645   6.094   3.681   3.722  0.3461  0.0887 -1.2926
  365ALA      C 5646   6.086   3.784   3.607  0.0733 -0.1586  0.7848
  365ALA      O 5647   6.176   3.785   3.519  0.1075  0.2845 -0.1405
  365ALA     CB 5648   6.070   3.528   3.691  0.4447  0.1158  0.0310
  365ALA      H 5649   5.919   3.652   3.849  0.3475 -0.6177  0.2567
  365ALA     HA 5650   6.195   3.695   3.761 -0.4387  1.4829  0.5565
  365ALA    HB1 5651   6.078   3.463   3.778 -0.1904 -0.8861 -0.6081
  365ALA    HB2 5652   5.972   3.508   3.648  0.2232 -1.6920  1.1339
  365ALA    HB3 5653   6.153   3.476   3.641 -0.2560 -0.8678 -0.1796
  366CYS      N 5654   5.982   3.869   3.602 -0.2852  0.7098 -0.8247
  366CYS     CA 5655   5.972   3.965   3.499 -0.0391 -0.7660 -0.1664
  366CYS      C 5656   5.978   4.114   3.549 -0.7982  0.1380  0.8259
  366CYS      O 5657   5.940   4.199   3.471 -0.5348  0.4426 -0.3139
  366CYS     CB 5658   5.831   3.941   3.433 -0.6900 -0.9158  0.1375
  366CYS     SG 5659   5.686   3.974   3.527  0.7412 -0.1871  0.3821
  366CYS      H 5660   5.908   3.861   3.671 -1.3232 -2.0858 -1.9625
  366CYS     HA 5661   6.050   3.956   3.423  0.5896 -0.1322  0.3721
  366CYS    HB2 5662   5.813   3.997   3.342  0.0834 -0.3708  0.2938
  366CYS    HB3 5663   5.820   3.841   3.392 -0.6875 -0.7641 -0.2414
  367HIS      N 5664   6.025   4.140   3.670 -1.0423  0.5187  0.3982
  367HIS     CA 5665   6.024   4.283   3.721 -0.3105  1.1270 -1.0414
  367HIS      C 5666   6.129   4.372   3.643 -0.2138  0.4232 -0.5591
  367HIS      O 5667   6.236   4.321   3.612  0.2466  0.5166 -0.1453
  367HIS     CB 5668   6.026   4.299   3.878  0.0686  0.6208  0.1335
  367HIS     CG 5669   6.158   4.266   3.938  0.9770 -0.1780  0.4943
  367HIS    ND1 5670   6.208   4.148   3.971  0.2021  0.3367  0.4708
  367HIS    CD2 5671   6.247   4.359   3.967 -0.3501 -0.4600 -0.3062
  367HIS    CE1 5672   6.334   4.163   4.016 -0.8067  0.3029  0.0446
  367HIS    NE2 5673   6.362   4.294   4.018 -0.3501 -0.0494  0.5199
  367HIS      H 5674   6.058   4.062   3.725 -0.0584  0.5602 -0.0952
  367HIS     HA 5675   5.924   4.313   3.692 -1.2926 -1.0854 -0.3356
  367HIS    HB2 5676   6.003   4.404   3.898  0.0694  0.7115 -0.3223
  367HIS    HB3 5677   5.952   4.230   3.917 -1.1550  1.3245 -0.8137
  367HIS    HD1 5678   6.171   4.059   3.939  0.7236  0.3593 -0.2430
  367HIS    HD2 5679   6.236   4.466   3.965  1.0894 -0.2699 -0.5223
  367HIS    HE1 5680   6.405   4.089   4.050 -0.1197  0.9652  0.1125
  368VAL      N 5681   6.105   4.496   3.613 -0.7413 -0.4623 -1.0418
  368VAL     CA 5682   6.197   4.595   3.562  0.0565  0.0549 -0.0182
  368VAL      C 5683   6.305   4.623   3.663 -1.0922  0.3379 -0.7162
  368VAL      O 5684   6.270   4.649   3.784 -0.3379 -0.3241  0.1057
  368VAL     CB 5685   6.125   4.732   3.521  0.2106 -0.1589  0.2554
  368VAL    CG1 5686   6.229   4.811   3.441 -0.7876 -1.5835  0.0046
  368VAL    CG2 5687   5.985   4.710   3.453 -0.7502  0.0252  0.3034
  368VAL      H 5688   6.019   4.543   3.636  0.6359  1.7710  0.2561
  368VAL     HA 5689   6.249   4.561   3.472  0.3323  0.6602 -0.0917
  368VAL     HB 5690   6.104   4.787   3.613  1.1399  0.3054  0.2083
  368VAL   HG11 5691   6.187   4.910   3.426  0.2652 -1.1868 -0.4833
  368VAL   HG12 5692   6.319   4.826   3.501 -0.5466 -0.9790 -0.4960
  368VAL   HG13 5693   6.251   4.766   3.345 -0.6889  1.7394 -1.7918
  368VAL   HG21 5694   5.998   4.713   3.345  0.1889  1.0367  0.4068
  368VAL   HG22 5695   5.943   4.611   3.469  0.7380 -1.0445 -1.5622
  368VAL   HG23 5696   5.912   4.783   3.488 -1.5930 -0.7001  0.1350
  369HIS      N 5697   6.437   4.613   3.629  0.8665 -0.4059  0.4449
  369HIS     CA 5698   6.543   4.648   3.713 -1.1994 -0.3804 -1.1944
  369HIS      C 5699   6.669   4.690   3.641 -0.0314  0.1222  1.1919
  369HIS      O 5700   6.655   4.726   3.523 -0.1235 -0.7376  0.0332
  369HIS     CB 5701   6.572   4.528   3.802 -0.9292 -0.6612  0.9848
  369HIS     CG 5702   6.576   4.393   3.727  0.2867 -0.8798  0.0518
  369HIS    ND1 5703   6.501   4.283   3.761  0.8037 -0.7129  0.1945
  369HIS    CD2 5704   6.656   4.359   3.623  0.4800  0.6244  0.9719
  369HIS    CE1 5705   6.524   4.194   3.673  0.6089  0.6716 -0.6391
  369HIS    NE2 5706   6.616   4.228   3.591 -0.2287 -0.6435  0.3890
  369HIS      H 5707   6.459   4.597   3.531  0.1046 -0.3224  0.2510
  369HIS     HA 5708   6.526   4.731   3.782  1.7517  0.0110 -0.6936
  369HIS    HB2 5709   6.668   4.545   3.850  0.7850 -0.2491 -2.0613
  369HIS    HB3 5710   6.491   4.527   3.875 -2.2780 -0.0034 -0.3938
  369HIS    HD1 5711   6.427   4.286   3.830  0.6296 -0.2260 -0.0091
  369HIS    HD2 5712   6.715   4.420   3.557  1.1061 -0.6312  0.2803
  369HIS    HE1 5713   6.468   4.102   3.674  0.5684  0.6708  0.6285
  370ASP      N 5714   6.787   4.685   3.701 -1.1546 -0.7645  0.1641
  370ASP     CA 5715   6.931   4.705   3.652  0.5780  0.2269  0.5389
  370ASP      C 5716   7.037   4.616   3.717  0.5108  0.1502 -0.3369
  370ASP      O 5717   7.004   4.531   3.803  0.6179 -0.3268 -0.0575
  370ASP     CB 5718   6.969   4.849   3.655  0.0824 -0.6229 -0.8172
  370ASP     CG 5719   6.988   4.912   3.797 -0.0103  0.4597  0.8708
  370ASP    OD1 5720   7.089   4.878   3.865  0.2146 -0.7640  0.1660
  370ASP    OD2 5721   6.913   5.003   3.835  0.7471  0.6429 -0.3627
  370ASP      H 5722   6.790   4.641   3.792  0.6737 -0.6601  0.2204
  370ASP     HA 5723   6.923   4.671   3.548  0.9533 -1.1674  0.9218
  370ASP    HB2 5724   7.054   4.879   3.594  0.1674  0.3895 -0.2483
  370ASP    HB3 5725   6.896   4.910   3.604  0.6947  0.0162 -0.9527
  371GLU      N 5726   7.155   4.620   3.671 -0.3830 -0.2548 -0.2903
  371GLU     CA 5727   7.268   4.532   3.694 -0.1912  0.2315  0.9279
  371GLU      C 5728   7.329   4.553   3.839  0.6694 -0.0150 -0.0442
  371GLU      O 5729   7.396   4.466   3.889  0.0580  0.0322  0.9180
  371GLU     CB 5730   7.379   4.555   3.586 -0.0664  0.1962 -0.6303
  371GLU     CG 5731   7.363   4.674   3.496 -0.3710 -0.1500 -0.0212
  371GLU     CD 5732   7.254   4.663   3.384 -0.3450  0.9376 -0.5499
  371GLU    OE1 5733   7.243   4.553   3.320 -0.6430 -0.4949 -0.1051
  371GLU    OE2 5734   7.167   4.754   3.378  0.1060 -0.0384 -0.0815
  371GLU      H 5735   7.168   4.696   3.605  0.1978  0.0360  0.1395
  371GLU     HA 5736   7.232   4.430   3.686 -1.1974  0.6485 -0.9971
  371GLU    HB2 5737   7.476   4.559   3.635 -0.5524  0.4342  0.3606
  371GLU    HB3 5738   7.383   4.472   3.516 -1.3423  0.8819 -1.6146
  371GLU    HG2 5739   7.334   4.756   3.561 -0.0090 -0.2881  0.3259
  371GLU    HG3 5740   7.458   4.689   3.445 -0.9045 -1.0596 -1.3954
  372PHE      N 5741   7.289   4.660   3.912 -0.2252  0.6835  0.6195
  372PHE     CA 5742   7.333   4.698   4.042 -0.1950 -0.2990 -0.1755
  372PHE      C 5743   7.220   4.696   4.148  0.5849 -0.0683 -0.2817
  372PHE      O 5744   7.250   4.653   4.262 -0.4413 -0.2905  0.3840
  372PHE     CB 5745   7.379   4.845   4.033 -0.0489 -0.1346 -0.3514
  372PHE     CG 5746   7.483   4.870   3.933 -0.1530  0.2589  0.0653
  372PHE    CD1 5747   7.613   4.816   3.953 -0.4861 -0.7856  0.1565
  372PHE    CD2 5748   7.454   4.948   3.824 -0.0064 -0.9794  0.6491
  372PHE    CE1 5749   7.717   4.850   3.865 -0.5085  0.3220 -0.3800
  372PHE    CE2 5750   7.558   4.977   3.732  0.8369  0.1309 -0.6942
  372PHE     CZ 5751   7.686   4.926   3.754  0.0059  0.2405  0.2799
  372PHE      H 5752   7.221   4.721   3.869 -0.2431  0.4569  0.3162
  372PHE     HA 5753   7.413   4.634   4.079  0.1798  0.0815 -0.3106
  372PHE    HB2 5754   7.293   4.911   4.015  0.2125  0.5916  0.8517
  372PHE    HB3 5755   7.419   4.882   4.127 -0.3832  0.5914 -0.4764
  372PHE    HD1 5756   7.639   4.761   4.042  0.5887  0.6690  0.8319
  372PHE    HD2 5757   7.357   4.993   3.806  0.4633 -0.5910 -1.3733
  372PHE    HE1 5758   7.819   4.817   3.879 -0.8266 -0.2717  0.8849
  372PHE    HE2 5759   7.536   5.045   3.650 -0.1654  1.0531  0.2645
  372PHE     HZ 5760   7.762   4.936   3.677  0.7625 -0.4594  0.8938
  373ARG      N 5761   7.091   4.726   4.115 -0.3668 -0.3006  0.4818
  373ARG     CA 5762   6.979   4.716   4.211  0.6644  0.0789  0.2342
  373ARG      C 5763   6.866   4.640   4.145  0.0217 -0.1428  0.1005
  373ARG      O 5764   6.828   4.667   4.033 -0.3871  0.0047  0.3429
  373ARG     CB 5765   6.936   4.853   4.266  0.2327 -0.9959  0.2148
  373ARG     CG 5766   7.050   4.926   4.333  0.2753 -0.3624 -0.2050
  373ARG     CD 5767   7.015   5.060   4.391  0.6861 -0.7532  0.2006
  373ARG     NE 5768   6.962   5.153   4.293  0.3845  0.3240  0.8293
  373ARG     CZ 5769   6.916   5.276   4.301 -0.2514  0.2712 -1.5602
  373ARG    NH1 5770   6.918   5.345   4.415  0.3176  0.0911  0.4084
  373ARG    NH2 5771   6.861   5.317   4.201  0.5197 -0.3624  0.4700
  373ARG      H 5772   7.071   4.768   4.025 -0.3662  0.8352  0.9786
  373ARG     HA 5773   7.010   4.650   4.292 -0.8282 -0.3615  0.5070
  373ARG    HB2 5774   6.908   4.916   4.181  0.8633 -1.2960 -0.2334
  373ARG    HB3 5775   6.853   4.840   4.336  0.5963 -1.0280  0.6437
  373ARG    HG2 5776   7.068   4.859   4.417 -0.6838 -0.5401 -0.1171
  373ARG    HG3 5777   7.140   4.937   4.272 -0.1189 -1.1518 -0.9730
  373ARG    HD2 5778   6.946   5.049   4.475 -0.5179  1.9591 -0.2155
  373ARG    HD3 5779   7.112   5.100   4.421  0.8512 -1.1927  0.2686
  373ARG     HE 5780   6.959   5.112   4.200 -0.1005  1.7432  0.1629
  373ARG   HH11 5781   6.865   5.431   4.415  0.8016  0.4065  1.1136
  373ARG   HH12 5782   6.946   5.294   4.497  0.2187 -0.0355  0.3646
  373ARG   HH21 5783   6.838   5.415   4.205  0.5588 -0.3350  0.0608
  373ARG   HH22 5784   6.819   5.253   4.136 -0.5824  0.6471  0.1218
  374THR      N 5785   6.804   4.549   4.225  0.6526 -0.0838  0.9048
  374THR     CA 5786   6.685   4.465   4.184  0.0293 -0.3870 -0.6265
  374THR      C 5787   6.592   4.461   4.305  0.6648  0.1774 -0.1547
  374THR      O 5788   6.631   4.475   4.419 -0.3498  0.5059  0.4846
  374THR     CB 5789   6.728   4.323   4.143  0.3293 -0.4458  0.1136
  374THR    OG1 5790   6.832   4.273   4.228 -0.4732  0.8710 -0.1500
  374THR    CG2 5791   6.778   4.315   3.999  0.0839 -0.8504 -1.0026
  374THR      H 5792   6.844   4.514   4.310 -0.7960 -1.2419  1.1763
  374THR     HA 5793   6.623   4.511   4.107 -0.2418 -0.0488 -0.2109
  374THR     HB 5794   6.641   4.258   4.147 -0.1265  0.1677  0.6184
  374THR    HG1 5795   6.843   4.179   4.213  0.1257  1.0054 -0.6454
  374THR   HG21 5796   6.824   4.217   3.978  0.3139 -0.5474 -2.0799
[truncated: 3,975,329 more chars]
