# Supplementary material for: Broadening the Scope of Binding Free Energy Calculations Using a Separated Topologies Approach
Source: J Chem Theory Comput. 2023 Jul 24;19(15):5058–76. doi: 10.1021/acs.jctc.3c00282 (PMC10413862; doi:10.1021/acs.jctc.3c00282)
Supplement: Supplementary file 2 — ct3c00282_si_002.zip [file ct3c00282_si_002.zip › SI_paper/BACE1/input/amide_series/lig_81/solvent.gro]

GROningen MAchine for Chemical Simulation
 7108
    1Cl-     CL    1   2.359   2.359   1.059 -0.1808  0.1303  0.0742
    2Na+     NA    2   2.846   1.683   3.980 -0.0953 -0.1322 -0.2930
    3Na+     NA    3   2.561   1.965   1.927 -0.1775 -0.1238  0.2684
    4Na+     NA    4   0.343   3.712   0.734 -0.6421  0.1492 -0.5721
    5Na+     NA    5   0.806   2.559   0.026  0.6190  0.3203  0.3979
    6Na+     NA    6   2.152   1.885   0.907  0.0153 -0.6281 -0.1061
    7Na+     NA    7   3.142   3.345   3.571 -0.5158 -0.3035  0.1421
    8Cl-     CL    8   2.426   1.556   1.179 -0.1197 -0.1233 -0.0381
    9Cl-     CL    9   1.423   1.382   2.810 -0.0234  0.0007  0.1807
   10Cl-     CL   10   3.390   1.189   0.296 -0.2685  0.0758 -0.1322
   11Cl-     CL   11   1.306   1.416   0.458 -0.0012  0.1201  0.0660
   12Cl-     CL   12   1.847   1.024   0.977  0.0057 -0.2018  0.1538
   13Cl-     CL   13   0.704   3.056   4.134 -0.3925  0.4227 -0.0410
   14UNL     C1   14   2.446   0.975   3.713 -0.6297  0.8884 -0.9941
   14UNL     C2   15   2.511   1.182   3.617 -0.2869  0.2742  0.3512
   14UNL     C3   16   2.136   1.631   3.247  0.2015  0.0721 -0.6191
   14UNL     C4   17   2.055   1.712   3.167  0.8945 -0.2374  0.1732
   14UNL     C5   18   2.465   1.310   3.564 -0.2868  0.6012  0.4636
   14UNL     C6   19   1.953   1.582   3.386 -0.3119 -0.4776  0.0032
   14UNL     C7   20   2.281   1.108   3.592 -0.0063  0.0614  0.1711
   14UNL     C8   21   1.561   2.009   3.527 -0.4439 -0.3803 -0.4887
   14UNL     C9   22   2.410   1.088   3.642  0.6161  0.6492 -0.2689
   14UNL    C10   23   1.866   1.669   3.319  0.4612 -0.2521  0.8068
   14UNL    C11   24   2.084   1.556   3.347  0.7799 -0.0680  0.3441
   14UNL    C12   25   1.922   1.730   3.200 -0.0024  0.6110 -0.2141
   14UNL    C13   26   2.334   1.322   3.509 -0.4806 -0.0295 -0.2527
   14UNL    C14   27   1.570   1.799   3.587  1.0788  0.3895  0.1149
   14UNL    C15   28   1.605   1.656   3.583 -0.2344 -0.5631 -0.0957
   14UNL    C16   29   2.284   1.444   3.432 -0.0128 -0.2380  0.1940
   14UNL    C17   30   1.734   1.854   3.412  0.0667  0.8266  0.9931
   14UNL    C18   31   1.726   1.705   3.370  0.2217 -0.4484 -0.2195
   14UNL    C19   32   1.624   1.677   3.263  0.3067  0.6034  0.9090
   14UNL     N1   33   2.493   0.889   3.786  1.0141  0.3073  0.4077
   14UNL     N2   34   2.248   1.223   3.525 -0.1333 -0.2010  0.1169
   14UNL     N3   35   1.488   2.003   3.637 -0.1798  0.7520  0.1069
   14UNL     N4   36   1.488   1.867   3.669  0.8626 -0.5311  0.2515
   14UNL     N5   37   1.685   1.617   3.487  0.3341 -0.3054  0.3103
   14UNL     N6   38   1.623   1.887   3.498  0.4667 -0.2638  0.5132
   14UNL     N7   39   1.538   1.572   3.668 -0.1943  0.0525 -0.4033
   14UNL     N8   40   2.150   1.465   3.429 -0.0570  0.6851  0.6454
   14UNL     O1   41   2.375   1.526   3.397  0.2886 -0.0593 -0.0843
   14UNL     F1   42   1.849   1.806   3.116  0.2076  0.0269 -0.3116
   14UNL     H1   43   2.614   1.164   3.646 -0.5624 -0.9961  0.6252
   14UNL     H2   44   2.241   1.610   3.226  0.4352 -0.6895  1.0372
   14UNL     H3   45   2.083   1.759   3.074 -2.5510 -0.0357 -1.0444
   14UNL     H4   46   2.524   1.400   3.555 -0.5387  0.7025 -0.4290
   14UNL     H5   47   1.920   1.524   3.471  0.4234 -0.7540  0.1139
   14UNL     H6   48   2.209   1.029   3.606 -1.8633  1.5551 -0.1723
   14UNL     H7   49   1.577   2.105   3.478 -0.2562  0.2042  0.6549
   14UNL     H8   50   1.823   1.864   3.475  0.7669 -0.2250  0.2338
   14UNL     H9   51   1.748   1.923   3.328 -1.4313 -0.3846 -0.3920
   14UNL    H10   52   1.621   1.753   3.184  1.2937 -0.1815  0.0616
   14UNL    H11   53   1.650   1.585   3.210 -0.6439  1.2534 -0.8571
   14UNL    H12   54   1.520   1.661   3.295 -0.6664 -0.0867 -2.0198
   14UNL    H13   55   1.544   1.471   3.653 -0.5510  0.0051 -0.2423
   14UNL    H14   56   1.464   1.611   3.727 -0.6997 -0.2329 -0.8249
   14UNL    H15   57   2.096   1.402   3.489  0.5044 -0.0938  0.3527
   14UNL    H16   58   1.724   1.523   3.480  1.5264  0.2137 -0.8123
   15HOH      O   59   3.775   3.765   3.856 -0.2071 -0.0430 -0.1444
   15HOH     H1   60   3.814   3.853   3.854 -0.6059  0.1326 -1.0334
   15HOH     H2   61   3.840   3.711   3.902  0.3322  0.5783 -0.1430
   16HOH      O   62   1.622   2.643   1.573  0.3429 -0.2653 -0.0085
   16HOH     H1   63   1.531   2.657   1.600  0.1111 -2.9356  1.2213
   16HOH     H2   64   1.615   2.591   1.493  0.7945 -0.2555 -0.0558
   17HOH      O   65   0.385   0.524   3.773 -0.5900  0.4577 -0.5730
   17HOH     H1   66   0.479   0.505   3.768 -0.5924 -0.0723  0.6940
   17HOH     H2   67   0.344   0.438   3.784 -1.1726  0.7261 -0.5785
   18HOH      O   68   4.122   0.218   3.402  0.1027 -1.1804  0.1912
   18HOH     H1   69   4.120   0.159   3.477 -0.5801 -1.0546  0.2810
   18HOH     H2   70   4.108   0.160   3.326  0.9159 -1.3241  0.1353
   19HOH      O   71   3.583   2.771   3.544  0.2096 -0.0891  0.0548
   19HOH     H1   72   3.527   2.698   3.570 -0.6494  0.3360 -0.5082
   19HOH     H2   73   3.666   2.755   3.589 -0.5282 -0.4555  1.3855
   20HOH      O   74   0.205   1.957   2.365  0.0833 -0.2810  0.0860
   20HOH     H1   75   0.169   1.891   2.306  1.4546 -1.1940  0.1712
   20HOH     H2   76   0.153   1.947   2.445  0.1600 -1.1935  0.0493
   21HOH      O   77   1.935   0.162   1.024  0.1482 -0.3653  0.3979
   21HOH     H1   78   2.018   0.154   0.977  0.0695  0.2963  0.1218
   21HOH     H2   79   1.902   0.249   0.999 -0.7280 -0.7014  0.3325
   22HOH      O   80   2.808   0.332   3.481 -0.2868 -0.1946 -0.5043
   22HOH     H1   81   2.894   0.372   3.494 -0.5493 -0.0881  1.4574
   22HOH     H2   82   2.752   0.405   3.456 -0.1486  0.0917 -0.0044
   23HOH      O   83   2.326   2.741   0.139 -0.1174  0.2203 -0.2688
   23HOH     H1   84   2.232   2.742   0.120 -0.3009  0.0210  0.5729
   23HOH     H2   85   2.332   2.766   0.231  0.6383 -0.0660 -0.2298
   24HOH      O   86   1.988   0.889   2.705  0.0090 -0.6634 -0.3223
   24HOH     H1   87   1.982   0.877   2.800 -1.0663 -0.1124 -0.2851
   24HOH     H2   88   1.906   0.854   2.671 -0.0881  0.0794 -0.9196
   25HOH      O   89   1.134   1.683   1.770 -0.3819 -0.1538  0.7806
   25HOH     H1   90   1.067   1.683   1.838  0.2021  0.5192  1.3796
   25HOH     H2   91   1.120   1.765   1.723 -0.2986 -0.2580  0.5707
   26HOH      O   92   0.177   1.308   3.763  0.8687 -0.4079 -0.9001
   26HOH     H1   93   0.240   1.303   3.834 -0.3457 -0.4049  0.2682
   26HOH     H2   94   0.224   1.351   3.692  2.0034  0.0874  0.0761
   27HOH      O   95   4.028   2.278   3.516 -0.0290  0.2726 -0.3041
   27HOH     H1   96   4.055   2.370   3.521 -0.7335  0.4870 -0.1268
   27HOH     H2   97   4.090   2.237   3.456  1.9492  0.2444  1.4878
   28HOH      O   98   3.754   0.963   1.802  0.3429  0.2888 -0.2576
   28HOH     H1   99   3.725   0.932   1.888 -0.0364 -0.3256 -0.5872
   28HOH     H2  100   3.846   0.987   1.814  0.4411 -0.2701  0.2108
   29HOH      O  101   2.033   0.656   3.082  0.1083 -0.2298 -0.4994
   29HOH     H1  102   2.046   0.566   3.111 -0.0671 -0.0168  0.3071
   29HOH     H2  103   1.940   0.660   3.060 -0.0290 -0.0907  0.0847
   30HOH      O  104   1.629   0.399   1.552  0.6099  0.7495 -0.6443
   30HOH     H1  105   1.635   0.493   1.536  0.7381  0.7538 -0.5762
   30HOH     H2  106   1.537   0.377   1.534  0.5948  0.8753 -0.7218
   31HOH      O  107   3.875   0.570   0.080 -0.0659  0.2731  0.4815
   31HOH     H1  108   3.854   0.627   0.006 -1.0581 -1.2866 -0.5751
   31HOH     H2  109   3.803   0.582   0.142 -1.0810 -0.7664 -0.4056
   32HOH      O  110   2.823   0.634   2.395  0.6662 -0.5594  0.4216
   32HOH     H1  111   2.792   0.570   2.459  1.7881 -0.8406  0.7387
   32HOH     H2  112   2.826   0.717   2.444  0.1212 -0.4545  0.2882
   33HOH      O  113   2.360   2.267   0.108 -0.5857  0.5872 -0.2465
   33HOH     H1  114   2.364   2.173   0.124 -0.2356  0.6693  0.1858
   33HOH     H2  115   2.268   2.290   0.122 -0.5816  0.3902  0.1225
   34HOH      O  116   3.193   1.910   1.804  0.3285 -0.3387  0.1251
   34HOH     H1  117   3.163   1.921   1.714 -0.6505 -1.1057  0.3322
   34HOH     H2  118   3.198   2.000   1.838 -0.7006 -0.1059 -0.2646
   35HOH      O  119   0.358   1.823   0.353  0.3773  0.3156  0.5675
   35HOH     H1  120   0.312   1.790   0.430  1.0335 -0.4824  0.6457
   35HOH     H2  121   0.407   1.747   0.320 -0.4166  0.4218 -1.0573
   36HOH      O  122   0.434   0.688   3.410 -0.2753 -0.0766  0.4537
   36HOH     H1  123   0.399   0.775   3.392  0.0913  0.0283  0.2247
   36HOH     H2  124   0.464   0.657   3.324  0.5373 -0.0037  0.7005
   37HOH      O  125   2.817   0.770   2.936  0.0077 -0.4209  0.1676
   37HOH     H1  126   2.832   0.811   2.851 -0.1942  0.2095  0.4239
   37HOH     H2  127   2.733   0.725   2.927 -0.1222 -0.1714  0.0882
   38HOH      O  128   0.385   3.539   0.891 -0.2928  0.1642  0.1228
   38HOH     H1  129   0.469   3.512   0.928  0.2743  0.8878 -0.5510
   38HOH     H2  130   0.336   3.458   0.879  0.2361 -0.2542  0.6910
   39HOH      O  131   3.000   2.680   2.235  0.2434 -0.5482 -0.7846
   39HOH     H1  132   2.958   2.598   2.208 -0.2130 -0.5724 -0.0478
   39HOH     H2  133   3.058   2.654   2.306 -0.4072 -0.1516 -0.0851
   40HOH      O  134   1.002   2.092   1.718  0.0755 -0.1573  0.8560
   40HOH     H1  135   1.039   2.169   1.761 -0.1922 -1.0207  2.8431
   40HOH     H2  136   1.078   2.043   1.687  0.3523  0.0696  1.1608
   41HOH      O  137   2.181   1.936   3.636 -0.2196  0.4216  0.2511
   41HOH     H1  138   2.086   1.929   3.639 -0.3113  1.2034 -0.2392
   41HOH     H2  139   2.201   1.961   3.546  0.3361  1.4665  0.6216
   42HOH      O  140   1.483   3.658   1.124  0.0884 -0.4816 -0.1822
   42HOH     H1  141   1.493   3.738   1.073  0.5355 -0.8167 -0.6328
   42HOH     H2  142   1.481   3.688   1.215 -0.0800  0.0646 -0.3584
   43HOH      O  143   1.993   2.322   1.483 -0.5152  0.8174  0.2591
   43HOH     H1  144   2.021   2.402   1.438 -0.3445  1.1162  0.8743
   43HOH     H2  145   1.905   2.304   1.449  0.4027 -0.3038 -1.9517
   44HOH      O  146   1.280   1.935   1.971  0.5007  0.3505 -0.0025
   44HOH     H1  147   1.278   1.889   1.886 -1.2763  0.2335  0.0398
   44HOH     H2  148   1.241   2.020   1.953 -1.3712 -0.2262  0.9183
   45HOH      O  149   3.483   3.027   3.489 -0.1673  0.2003 -0.6231
   45HOH     H1  150   3.487   2.931   3.496 -1.6580  0.1501  0.7943
   45HOH     H2  151   3.512   3.058   3.575 -0.3455  0.9747 -0.8279
   46HOH      O  152   0.820   1.424   0.320 -0.2374 -0.6368 -0.4244
   46HOH     H1  153   0.833   1.342   0.272  0.8678 -0.4465 -0.4836
   46HOH     H2  154   0.865   1.410   0.404 -0.4983 -0.2742 -0.2169
   47HOH      O  155   3.380   3.726   2.851  0.2233  0.0245 -0.5804
   47HOH     H1  156   3.381   3.664   2.779  1.3123 -0.4353 -0.2071
   47HOH     H2  157   3.418   3.806   2.815  0.4784 -0.1035 -0.5944
   48HOH      O  158   3.798   0.776   1.045  0.3008  0.5801  0.0323
   48HOH     H1  159   3.881   0.817   1.020  0.6597  0.0943  0.3908
   48HOH     H2  160   3.820   0.722   1.120 -0.5333  1.1702  0.7485
   49HOH      O  161   1.534   3.499   2.319 -0.0593  0.7184  0.1795
   49HOH     H1  162   1.614   3.546   2.297  0.6028 -0.5942 -0.4305
   49HOH     H2  163   1.502   3.465   2.235  0.6301 -1.5418  0.6937
   50HOH      O  164   0.709   0.673   2.162  0.2698 -0.0492  0.1996
   50HOH     H1  165   0.704   0.702   2.071 -0.0902  0.0583  0.2511
   50HOH     H2  166   0.720   0.578   2.157 -0.6616 -0.1603  0.0474
   51HOH      O  167   1.211   3.132   0.486  0.1091 -1.0934 -0.0621
   51HOH     H1  168   1.274   3.068   0.454 -0.1404 -0.8413 -1.1617
   51HOH     H2  169   1.169   3.166   0.406  0.1669  0.3617  0.4580
   52HOH      O  170  -0.023   2.257   3.267 -0.2228  0.1903  0.2715
   52HOH     H1  171  -0.039   2.346   3.236 -0.7000 -0.0506 -0.2107
   52HOH     H2  172   0.070   2.242   3.250 -0.2628  0.4068 -0.1750
   53HOH      O  173   3.656   1.362   2.087 -0.0248  0.6498  0.0310
   53HOH     H1  174   3.639   1.436   2.144 -1.4642  0.4734 -0.0938
   53HOH     H2  175   3.571   1.341   2.048  0.4272 -0.7152 -0.3618
   54HOH      O  176   1.543   2.604   4.024 -0.4919 -0.7636  0.0645
   54HOH     H1  177   1.568   2.590   4.115 -1.0168 -0.2859  0.3012
   54HOH     H2  178   1.624   2.630   3.980 -0.5706  1.4428  0.9469
   55HOH      O  179   4.079   2.926   3.273 -0.2671 -0.4166 -0.1012
   55HOH     H1  180   4.137   2.851   3.285 -0.3516 -0.3888  0.6267
   55HOH     H2  181   3.991   2.889   3.268 -0.4355 -0.3578  1.3645
   56HOH      O  182   1.733   2.897   1.598  0.0646  0.3394  0.0920
   56HOH     H1  183   1.819   2.870   1.565  0.2541  0.2202  0.6621
   56HOH     H2  184   1.678   2.819   1.587  0.3789 -0.0221  0.9183
   57HOH      O  185   2.486   1.107   2.753 -0.3599 -0.2752 -0.2854
   57HOH     H1  186   2.453   1.148   2.674  0.2406 -0.1227 -0.4651
   57HOH     H2  187   2.408   1.093   2.807 -0.6828  0.2830 -0.5923
   58HOH      O  188   3.536   2.342   2.833 -0.2258 -0.2190 -0.3250
   58HOH     H1  189   3.477   2.395   2.887  0.5591 -0.0545  0.4299
   58HOH     H2  190   3.554   2.265   2.887  1.0394  0.2189 -0.0478
   59HOH      O  191   3.440   2.186   1.608  0.0705  0.4950  0.3192
   59HOH     H1  192   3.454   2.274   1.574  0.6002  0.2552 -0.1074
   59HOH     H2  193   3.352   2.162   1.578 -0.0158  0.8120  0.3087
   60HOH      O  194   2.515   0.056   0.961 -0.4532 -0.1869  0.0810
   60HOH     H1  195   2.555   0.143   0.958 -0.5497 -0.1377  0.2027
   60HOH     H2  196   2.574   0.001   0.909 -0.9945  0.1882 -0.9751
   61HOH      O  197   0.171   3.804   2.407 -0.3957  0.2473 -0.4553
   61HOH     H1  198   0.097   3.852   2.370 -0.4498  1.1303  0.6763
   61HOH     H2  199   0.134   3.752   2.478  0.1470  1.9188  1.2214
   62HOH      O  200   3.470   0.574   4.146 -0.0646  0.1326 -0.5216
   62HOH     H1  201   3.379   0.550   4.126 -0.3386  1.0324 -0.4377
   62HOH     H2  202   3.522   0.503   4.108 -0.8447 -1.1842  0.6645
   63HOH      O  203   2.187   3.243   0.477 -0.1887  0.2545  0.0070
   63HOH     H1  204   2.165   3.150   0.468  0.5475  0.0612  0.1280
   63HOH     H2  205   2.172   3.262   0.569  1.3338 -0.2257  0.4104
   64HOH      O  206   3.681   1.102   0.018 -0.2190 -0.5816 -0.5214
   64HOH     H1  207   3.676   1.025   0.074  0.0928 -0.6623 -0.6015
   64HOH     H2  208   3.590   1.120  -0.006 -0.4964  0.0343  0.7831
   65HOH      O  209   1.092   3.371   1.760  0.3030 -0.5983  0.2206
   65HOH     H1  210   1.050   3.305   1.814 -1.5675  0.2744  0.0125
   65HOH     H2  211   1.072   3.345   1.670 -0.4882  0.1913  0.1346
   66HOH      O  212   1.127   0.756   3.085  0.1864 -0.1569  0.9352
   66HOH     H1  213   1.051   0.719   3.129  0.3190 -0.1911  1.1390
   66HOH     H2  214   1.144   0.695   3.012  0.0501 -0.1760  0.9190
   67HOH      O  215   3.225   0.933   1.653 -0.2590  0.0594  0.0339
   67HOH     H1  216   3.275   0.866   1.699  0.0864  0.3743  0.1316
   67HOH     H2  217   3.165   0.968   1.720 -0.7261 -0.4166 -0.1204
   68HOH      O  218   0.911   2.893   3.405  0.0928 -0.5528  0.3315
   68HOH     H1  219   0.954   2.976   3.384 -0.0623 -0.6339 -0.3837
   68HOH     H2  220   0.876   2.905   3.493  0.4573 -0.0227  0.4131
   69HOH      O  221   3.848   1.305   1.913 -0.1775 -0.2912 -0.7469
   69HOH     H1  222   3.778   1.305   1.978 -0.0254 -0.7338 -0.5735
   69HOH     H2  223   3.812   1.352   1.838 -0.2341  0.5564 -0.2168
   70HOH      O  224   3.280   1.212   1.231 -0.2301  0.3811 -0.0576
   70HOH     H1  225   3.193   1.177   1.212  0.5547 -0.9144 -1.8867
   70HOH     H2  226   3.295   1.190   1.323 -1.6034  0.1551  0.1602
   71HOH      O  227   0.359   2.069   1.844  0.5133 -0.1605 -0.2269
   71HOH     H1  228   0.341   2.146   1.897  0.6995 -0.0700 -0.2932
   71HOH     H2  229   0.321   2.089   1.759  0.3632 -0.2359 -0.1783
   72HOH      O  230   3.831   1.437   3.056 -0.4838 -0.4161  0.1232
   72HOH     H1  231   3.820   1.342   3.061 -0.9681 -0.3393  0.7868
   72HOH     H2  232   3.828   1.466   3.147  0.2987  0.1788 -0.0187
   73HOH      O  233   1.061   0.458   3.921 -0.1230  0.4730  0.3761
   73HOH     H1  234   1.040   0.378   3.872 -0.8900  0.7620  0.2026
   73HOH     H2  235   1.020   0.528   3.871 -0.1026  0.8910  0.9266
   74HOH      O  236   2.011   0.311   0.249 -0.2309 -0.1775  0.0402
   74HOH     H1  237   1.935   0.364   0.224  0.4875  1.3132  0.8072
   74HOH     H2  238   1.983   0.267   0.329 -0.4801 -0.1193 -0.0119
   75HOH      O  239   1.305   1.658   3.832  0.3199  0.3885  0.0284
   75HOH     H1  240   1.281   1.673   3.923 -0.8123 -0.2840 -0.1223
   75HOH     H2  241   1.223   1.634   3.789  0.6376  1.5018 -1.3746
   76HOH      O  242   0.820   2.038   0.377 -0.8966  0.0851  0.0267
   76HOH     H1  243   0.756   2.083   0.321  0.2740  1.0663 -0.6250
   76HOH     H2  244   0.865   2.108   0.423  0.3124 -0.4601 -0.2379
   77HOH      O  245   1.143   1.532   0.225 -0.1200 -0.6723  0.7953
   77HOH     H1  246   1.184   1.498   0.305  1.1207 -0.3298  0.3527
   77HOH     H2  247   1.159   1.626   0.227  0.2017 -0.6944  0.0196
   78HOH      O  248   0.244   1.227   2.215  0.1278  0.2141 -0.1807
   78HOH     H1  249   0.256   1.264   2.127  0.5790 -0.5555 -0.4559
   78HOH     H2  250   0.327   1.185   2.235 -0.6310 -1.5006 -0.3039
   79HOH      O  251   1.703   2.452   0.389  0.0304 -1.3201  0.6949
   79HOH     H1  252   1.700   2.475   0.482 -0.8601  0.9924  0.2082
   79HOH     H2  253   1.795   2.464   0.365  0.0610 -0.8006  1.0472
   80HOH      O  254   1.584   0.408   2.296 -0.3074  0.7443 -0.2245
   80HOH     H1  255   1.545   0.328   2.261 -0.2817  0.4679  0.3529
   80HOH     H2  256   1.582   0.470   2.223 -0.4697  0.2676 -0.6344
   81HOH      O  257   0.284   0.820   2.786 -0.4611  0.6583 -0.3479
   81HOH     H1  258   0.214   0.822   2.720 -1.4193  0.9905  0.6231
   81HOH     H2  259   0.307   0.912   2.799  0.0361  0.5639 -0.5141
   82HOH      O  260   0.030   1.071   2.194  0.6965 -0.5639  0.4053
   82HOH     H1  261   0.112   1.116   2.215  0.9228 -0.5108 -0.5093
   82HOH     H2  262  -0.015   1.063   2.278  0.9774  0.7103  0.7190
   83HOH      O  263   3.623   2.107   1.421  0.2632  0.3390  0.3479
   83HOH     H1  264   3.591   2.144   1.503  1.3002  0.1220  0.8892
   83HOH     H2  265   3.646   2.016   1.444  0.2481  0.1707 -0.2732
   84HOH      O  266   0.235   0.184   3.756 -0.0401 -0.9200 -0.4939
   84HOH     H1  267   0.159   0.132   3.727  0.2501 -1.8016  0.2148
   84HOH     H2  268   0.223   0.191   3.851 -0.1933  0.5832 -0.5830
   85HOH      O  269   1.775   1.130   2.219  0.2065 -0.3484 -0.4150
   85HOH     H1  270   1.855   1.078   2.218  1.0103  0.6765  1.0804
   85HOH     H2  271   1.804   1.220   2.201 -0.3797  0.2142  1.0883
   86HOH      O  272   3.926   1.556   1.275  0.3258 -0.4731 -0.1239
   86HOH     H1  273   3.854   1.584   1.219  0.9370  0.5077 -0.4813
   86HOH     H2  274   3.926   1.460   1.269 -1.3353 -0.5679  0.4377
   87HOH      O  275   1.368   0.066   3.432  0.8238  0.0327  0.2127
   87HOH     H1  276   1.445   0.024   3.393 -0.1302 -1.7265  0.0057
   87HOH     H2  277   1.311   0.086   3.358  0.4184 -0.1969  0.4546
   88HOH      O  278   3.969   2.899   2.767 -0.5763 -0.4800 -0.1576
   88HOH     H1  279   4.008   2.916   2.853 -0.3772 -0.4313 -0.2554
   88HOH     H2  280   3.915   2.977   2.749  0.1089 -0.0558 -0.4784
   89HOH      O  281   1.074   2.351   1.721 -0.4021 -0.0496  0.6082
   89HOH     H1  282   1.094   2.445   1.720  0.6546 -0.2527  0.0983
   89HOH     H2  283   1.122   2.318   1.797  0.4893 -0.3883 -0.0653
   90HOH      O  284   0.962   0.122   2.107  0.1461  0.1551 -0.5455
   90HOH     H1  285   0.981   0.078   2.024 -0.1893  1.6292 -1.4725
   90HOH     H2  286   0.909   0.059   2.156 -0.1449 -0.5480 -1.6852
   91HOH      O  287   3.515   1.797   3.345  0.1635 -0.4612  0.4710
   91HOH     H1  288   3.562   1.827   3.422  0.9976 -1.3856  0.3683
   91HOH     H2  289   3.572   1.819   3.271 -0.7979  0.7734  0.0252
   92HOH      O  290   0.912   3.906   1.210  0.4144 -1.0214  1.1939
   92HOH     H1  291   0.918   3.931   1.302 -0.1237 -0.4607  1.0883
   92HOH     H2  292   0.950   3.980   1.163 -1.3556 -0.2275  0.8625
   93HOH      O  293   0.521   0.292   0.050 -1.2146  0.1248 -0.8888
   93HOH     H1  294   0.586   0.358   0.023 -1.0960  0.4533  0.1046
   93HOH     H2  295   0.571   0.230   0.104 -1.6970  0.3743 -0.1204
   94HOH      O  296   2.125   1.416   0.842 -0.3313 -0.1153 -0.7083
   94HOH     H1  297   2.142   1.376   0.757  0.9853  0.7380 -0.8987
   94HOH     H2  298   2.201   1.392   0.896  0.0101  1.2435 -0.5291
   95HOH      O  299   3.318   0.963   2.367 -0.2451 -0.0618 -0.6149
   95HOH     H1  300   3.325   0.871   2.392 -0.1028 -0.4365 -1.8820
   95HOH     H2  301   3.239   0.994   2.411  0.3492 -0.4087  0.8204
   96HOH      O  302   1.332   4.138   2.643 -0.3927 -0.4246 -0.5449
   96HOH     H1  303   1.268   4.205   2.666  0.6769  0.3282  0.4836
   96HOH     H2  304   1.290   4.055   2.666 -0.9481  0.0531  0.2298
   97HOH      O  305   1.944   3.454   3.458 -0.1969 -0.1332 -0.5392
   97HOH     H1  306   1.989   3.484   3.378 -0.0785 -0.6971 -0.6889
   97HOH     H2  307   1.882   3.388   3.427  0.2060 -0.7288 -0.1122
   98HOH      O  308   2.463   0.178   3.843 -0.6459 -0.8133 -0.7103
   98HOH     H1  309   2.457   0.268   3.875 -0.5672 -0.6900 -1.0277
   98HOH     H2  310   2.490   0.188   3.751 -0.0168 -1.1792 -0.5760
   99HOH      O  311   1.028   3.431   0.664 -0.2292 -0.4433  0.2668
   99HOH     H1  312   1.033   3.336   0.662  1.5757 -0.4041 -0.1194
   99HOH     H2  313   1.085   3.457   0.736  1.5002  0.3251 -1.2111
  100HOH      O  314   2.442   1.329   2.237 -0.5030  0.5058  0.6105
  100HOH     H1  315   2.399   1.263   2.183 -1.0292  0.7523  0.7136
  100HOH     H2  316   2.526   1.343   2.195 -0.5578  0.0788  0.3455
  101HOH      O  317   3.877   2.048   1.670 -0.5104  0.1181  0.5336
  101HOH     H1  318   3.951   1.995   1.699 -0.4935 -0.0994  0.1065
  101HOH     H2  319   3.802   1.988   1.669 -0.4363  0.0163 -0.2082
  102HOH      O  320   0.544   0.771   3.882  0.2530 -0.2962  0.0153
  102HOH     H1  321   0.450   0.770   3.865  0.2921  0.3070 -0.3012
  102HOH     H2  322   0.583   0.731   3.804  0.2808 -0.1495 -0.0463
  103HOH      O  323   3.547   3.199   1.764  0.6012  0.1504 -0.3503
  103HOH     H1  324   3.506   3.114   1.748 -0.8339  0.7912 -0.4628
  103HOH     H2  325   3.493   3.260   1.714  1.0148  1.2394  0.4565
  104HOH      O  326   0.219   0.080   0.902  0.7853 -0.2817 -0.1333
  104HOH     H1  327   0.248   0.029   0.977 -0.3878  0.3735  0.8331
  104HOH     H2  328   0.267   0.163   0.908  2.0961 -0.8793 -1.2498
  105HOH      O  329   1.673   1.527   1.523 -0.1352 -0.7468 -0.2687
  105HOH     H1  330   1.651   1.466   1.453 -0.1326 -2.1787  0.8784
  105HOH     H2  331   1.763   1.553   1.506 -0.2286 -0.8327 -0.9368
  106HOH      O  332   0.030   3.652   2.619 -0.1958  0.4014  0.3553
  106HOH     H1  333   0.022   3.674   2.712  0.0182  0.3693  0.3831
  106HOH     H2  334   0.103   3.589   2.615 -0.6076 -0.0847  0.2432
  107HOH      O  335   3.493   3.133   2.599 -0.4043 -0.5896  0.0827
  107HOH     H1  336   3.432   3.192   2.554  0.1018  0.3032  0.5070
  107HOH     H2  337   3.512   3.177   2.682  0.8655 -0.7791 -0.0698
  108HOH      O  338   2.613   1.732   4.010 -0.4904 -0.6108 -0.4624
  108HOH     H1  339   2.556   1.787   4.063 -0.6621 -0.0032 -1.2387
  108HOH     H2  340   2.559   1.657   3.987 -0.5545 -0.6660 -0.1424
  109HOH      O  341   3.878   2.842   1.830 -0.3624 -0.2152 -0.0191
  109HOH     H1  342   3.942   2.800   1.888  0.7503  0.4602 -0.6861
  109HOH     H2  343   3.832   2.904   1.886  0.0201 -0.2521  0.3459
  110HOH      O  344   0.353   0.504   0.688  0.3197  0.4502 -0.3122
  110HOH     H1  345   0.383   0.588   0.723 -0.1341  0.7369 -0.5924
  110HOH     H2  346   0.337   0.521   0.595  0.0340  0.1021 -0.3290
  111HOH      O  347   2.391   1.630   1.679  0.0675  0.8875 -0.2094
  111HOH     H1  348   2.431   1.617   1.593  0.1943  0.2372 -0.0591
  111HOH     H2  349   2.451   1.587   1.740 -0.3250  0.8243  0.1363
  112HOH      O  350   3.686   2.919   1.485 -0.4617  0.3391  0.1836
  112HOH     H1  351   3.653   2.987   1.427 -1.6580 -0.3316 -0.0014
  112HOH     H2  352   3.674   2.838   1.436  1.7764 -0.0149  0.0053
  113HOH      O  353   1.753   0.843   3.716 -0.1203 -0.0681  0.4587
  113HOH     H1  354   1.779   0.798   3.636 -0.1257  0.2649  0.2645
  113HOH     H2  355   1.792   0.930   3.707 -0.2533  0.0217  0.7473
  114HOH      O  356   0.377   2.595   0.439 -0.1964 -0.0173 -0.2683
  114HOH     H1  357   0.342   2.670   0.391 -1.4125 -0.8174 -0.7413
  114HOH     H2  358   0.325   2.591   0.519  0.9199  0.5203  0.5317
  115HOH      O  359   4.010   3.005   3.811 -0.2108 -0.1052  0.3999
  115HOH     H1  360   3.971   2.920   3.834 -0.2029 -0.4417 -0.6961
  115HOH     H2  361   3.939   3.054   3.771  0.2257 -0.3863 -0.8059
  116HOH      O  362   4.024   2.422   0.280  0.0764  0.1899  0.6100
  116HOH     H1  363   3.940   2.469   0.284 -0.2148  0.0218 -1.4791
  116HOH     H2  364   4.001   2.334   0.253  0.8155 -0.6261  2.3312
  117HOH      O  365   0.718   1.113   1.913 -0.1551 -0.1685 -0.8676
  117HOH     H1  366   0.784   1.099   1.845  1.0343 -0.0722  0.1989
  117HOH     H2  367   0.733   1.202   1.944  0.0340 -0.5493  0.2137
  118HOH      O  368   1.854   2.193   2.429 -0.8578  0.5449  0.1572
  118HOH     H1  369   1.893   2.105   2.433 -0.0782  0.8067 -0.8533
  118HOH     H2  370   1.761   2.179   2.443 -0.6871 -0.3737  0.5279
  119HOH      O  371   1.935   1.087   1.912 -0.2500  0.3506 -0.9909
  119HOH     H1  372   1.968   1.166   1.868  0.8766  0.4335 -0.1040
  119HOH     H2  373   1.903   1.119   1.996  0.7141 -0.1541 -0.3923
  120HOH      O  374   0.723   1.823   0.478  0.1720  0.2918  0.8122
  120HOH     H1  375   0.743   1.884   0.407  0.4088 -0.1729  0.4726
  120HOH     H2  376   0.713   1.738   0.436 -0.4935  0.1445  1.2398
  121HOH      O  377   0.483   1.499   0.032 -0.5153 -0.4432  0.1048
  121HOH     H1  378   0.531   1.416   0.028 -0.4753 -0.4652  0.7319
  121HOH     H2  379   0.480   1.520   0.126  0.3227  0.7487 -0.0745
  122HOH      O  380   1.980   1.513   0.097  0.2378 -0.3500  0.4439
  122HOH     H1  381   1.899   1.564   0.100  0.4572  0.3054 -1.5822
  122HOH     H2  382   2.038   1.556   0.159 -0.1260  0.8798 -0.0194
  123HOH      O  383   2.252   3.549   2.716 -0.1287  0.8015  0.6424
  123HOH     H1  384   2.177   3.490   2.727  0.4955 -0.2791 -0.3587
  123HOH     H2  385   2.234   3.596   2.635  0.8512 -0.5690 -0.4770
  124HOH      O  386   3.255   3.688   3.305  0.3250  0.8066  0.5355
  124HOH     H1  387   3.301   3.713   3.385 -1.1824 -0.3211  1.8740
  124HOH     H2  388   3.324   3.657   3.246  1.4167  0.8357  1.7137
  125HOH      O  389   0.979   2.668   2.562  0.0348  0.1391 -0.4614
  125HOH     H1  390   1.023   2.749   2.536  1.3228 -0.1719  0.5175
  125HOH     H2  391   1.051   2.607   2.580 -0.8042 -0.5762  0.7783
  126HOH      O  392   0.485   3.132   1.806  0.0123 -0.4238 -0.0241
  126HOH     H1  393   0.580   3.147   1.803 -0.0357 -0.1649 -0.3906
  126HOH     H2  394   0.452   3.201   1.864  0.1080 -0.8975  0.6255
  127HOH      O  395   2.067   4.148   1.877  0.0271 -1.0073  0.0886
  127HOH     H1  396   2.093   4.075   1.821 -0.5198 -0.3841 -1.0536
  127HOH     H2  397   2.126   4.219   1.853 -0.1435 -0.7579  0.3874
  128HOH      O  398   3.278   1.460   1.780 -0.1354  0.1261  0.8142
  128HOH     H1  399   3.284   1.484   1.688 -0.4598  0.3792  0.8563
  128HOH     H2  400   3.363   1.420   1.800  0.0137  0.2610  0.4647
  129HOH      O  401   1.930   2.071   0.116 -0.3249 -0.0337  0.1945
  129HOH     H1  402   1.951   1.986   0.156 -0.3802  0.0371  0.3778
  129HOH     H2  403   1.884   2.118   0.185  0.4818  0.4839  0.4057
  130HOH      O  404   4.028   1.027   1.946 -0.2359 -0.2623  0.2273
  130HOH     H1  405   3.951   1.082   1.933  0.0019  0.0926  0.2999
  130HOH     H2  406   4.053   1.044   2.037  0.1955 -0.0272  0.0677
  131HOH      O  407   2.431   3.328   0.038  0.1330  0.2362 -0.4558
  131HOH     H1  408   2.464   3.417   0.023  0.1239  0.4587  0.6639
  131HOH     H2  409   2.372   3.337   0.113  0.8825 -0.8634  0.3139
  132HOH      O  410   1.026   2.640   3.341 -0.2141  0.5472  0.2501
  132HOH     H1  411   0.949   2.588   3.364 -0.0220  0.1074 -0.0608
  132HOH     H2  412   1.010   2.726   3.380 -0.6875  0.3505  0.5058
  133HOH      O  413   0.624   1.779   3.697  0.5659 -0.1017 -0.0450
  133HOH     H1  414   0.576   1.719   3.641 -0.0580  0.7684 -0.4980
  133HOH     H2  415   0.678   1.830   3.636  0.4518  0.3490  0.2238
  134HOH      O  416   0.599   0.418   1.471  0.8286  0.0336 -0.0972
  134HOH     H1  417   0.639   0.472   1.403  0.6962  0.6977  0.3349
  134HOH     H2  418   0.523   0.378   1.428  0.2156  1.1502 -0.1433
  135HOH      O  419   2.370   3.863   2.060 -0.1695 -0.1507 -0.5947
  135HOH     H1  420   2.284   3.875   2.100  0.2420 -1.1775  0.7341
  135HOH     H2  421   2.370   3.924   1.985 -1.5790  0.7599  0.0525
  136HOH      O  422   3.006   3.883   4.087  0.5202  0.1585 -0.6089
  136HOH     H1  423   2.913   3.861   4.081  0.5265 -0.1755  0.2385
  136HOH     H2  424   3.026   3.925   4.004 -0.1745 -0.5496 -1.1646
  137HOH      O  425   1.068   2.208   0.727 -0.0017  0.0042  1.1073
  137HOH     H1  426   1.126   2.284   0.734  0.6002 -0.3675  0.4899
  137HOH     H2  427   1.114   2.149   0.667 -1.2362 -0.1333  0.2237
  138HOH      O  428   3.253   3.892   1.844 -0.5517  0.0439  0.4225
  138HOH     H1  429   3.343   3.917   1.824 -0.8728  0.4568 -0.7099
  138HOH     H2  430   3.249   3.799   1.821 -0.5901  0.2133 -0.3080
  139HOH      O  431   0.957   2.894   0.458 -0.1661 -0.8108 -0.4243
  139HOH     H1  432   0.969   2.910   0.364 -0.1864 -0.3208 -0.3493
  139HOH     H2  433   0.879   2.944   0.481  0.1512 -0.4807 -0.0404
  140HOH      O  434   3.872   3.197   0.612  0.4619 -0.2159 -0.1658
  140HOH     H1  435   3.831   3.129   0.665  0.9221  0.3445  0.9916
  140HOH     H2  436   3.853   3.173   0.521 -0.2797 -1.2881  0.2425
  141HOH      O  437   2.864   0.838   3.878  0.0281  0.1433 -0.2865
  141HOH     H1  438   2.838   0.913   3.930  1.4388  0.3557  0.1924
  141HOH     H2  439   2.959   0.832   3.889  0.0438 -1.3839 -0.7485
  142HOH      O  440   0.047   1.984   1.208 -0.7226 -0.0366 -0.2507
  142HOH     H1  441   0.110   1.983   1.135  0.1387 -0.3162  0.4718
  142HOH     H2  442  -0.019   1.919   1.184  0.2306 -1.0549 -0.2146
  143HOH      O  443   1.398   3.008   2.366  0.5669  0.1895 -0.4248
  143HOH     H1  444   1.438   3.054   2.293  0.8247 -0.1577 -0.5049
  143HOH     H2  445   1.367   3.078   2.424  0.0234  0.4774 -1.0319
  144HOH      O  446   1.447   0.581   1.904 -0.0517  0.2141 -0.3502
  144HOH     H1  447   1.463   0.660   1.853  0.7522  0.2171 -0.1226
  144HOH     H2  448   1.394   0.526   1.846  0.8449  0.2087 -1.2240
  145HOH      O  449   2.181   4.143   0.352 -0.2108 -0.0052  0.8695
  145HOH     H1  450   2.238   4.218   0.371  0.6605 -0.6001  0.7099
  145HOH     H2  451   2.241   4.069   0.344 -1.0292 -0.6852  0.7940
  146HOH      O  452   3.581   1.758   2.491  0.6961 -0.3602 -0.5360
  146HOH     H1  453   3.618   1.786   2.574 -0.0017 -0.2865 -0.2359
  146HOH     H2  454   3.487   1.747   2.509  0.4603  0.0585 -1.4146
  147HOH      O  455   3.802   0.618   3.235  0.0838 -0.3723  0.4137
  147HOH     H1  456   3.731   0.622   3.300 -0.4400 -0.3152 -0.1384
  147HOH     H2  457   3.876   0.661   3.277 -0.5530  0.6067  0.5978
  148HOH      O  458   3.251   3.636   1.778  0.3552 -0.0706 -0.4390
  148HOH     H1  459   3.335   3.606   1.744 -0.0166 -0.5078 -1.0049
  148HOH     H2  460   3.194   3.638   1.701 -0.0611  0.5711 -0.1289
  149HOH      O  461   3.655   2.844   0.659  0.2904  0.1032 -0.0532
  149HOH     H1  462   3.655   2.749   0.670  0.8678 -0.0783 -1.2186
  149HOH     H2  463   3.709   2.877   0.731 -0.0192 -0.4313  0.4375
  150HOH      O  464   2.616   3.759   2.069  0.1553  0.0492 -0.0934
  150HOH     H1  465   2.537   3.813   2.069  0.2225  0.1512  0.0533
  150HOH     H2  466   2.584   3.669   2.074  0.0516  0.1014  0.2389
  151HOH      O  467   2.925   3.639   3.205  0.1292  0.9170 -1.1624
  151HOH     H1  468   2.832   3.618   3.216  0.6070 -0.7422  1.4278
  151HOH     H2  469   2.937   3.720   3.253  0.2255  0.0846  0.3362
  152HOH      O  470   4.178   3.165   3.427  0.1265  0.2004 -1.0803
  152HOH     H1  471   4.099   3.218   3.414 -0.3599 -0.1326  0.2002
  152HOH     H2  472   4.159   3.083   3.382  0.0068  0.3417 -1.2932
  153HOH      O  473   0.229   1.851   3.863 -0.0993 -0.6557  0.5853
  153HOH     H1  474   0.298   1.805   3.910 -0.1992 -0.6509  0.7396
  153HOH     H2  475   0.269   1.934   3.837  0.0087 -0.7298  0.5138
  154HOH      O  476   2.878   1.809   2.229  0.0177 -0.3087 -0.5034
  154HOH     H1  477   2.967   1.841   2.214  0.0782  0.0391  0.5000
  154HOH     H2  478   2.889   1.730   2.282 -0.2791  0.0568  0.1213
  155HOH      O  479   1.676   3.399   0.433  0.0317 -0.1298  0.5575
  155HOH     H1  480   1.676   3.339   0.358  0.3231 -0.2423  0.6473
  155HOH     H2  481   1.644   3.346   0.506  1.7124 -0.6394  0.9936
  156HOH      O  482   0.424   3.925   3.751  0.2988 -0.0106  0.2455
  156HOH     H1  483   0.508   3.967   3.735  0.4977 -0.1912  0.7487
  156HOH     H2  484   0.416   3.860   3.682 -0.0521  0.8735 -0.5946
  157HOH      O  485   3.105   1.320   2.827  0.0091 -0.1965 -0.3042
  157HOH     H1  486   3.132   1.411   2.820 -0.1145 -0.1582 -0.2909
  157HOH     H2  487   3.145   1.288   2.907 -0.0183 -0.1291 -0.2638
  158HOH      O  488   1.666   1.711   3.946  0.5998  0.4002 -0.0780
  158HOH     H1  489   1.624   1.795   3.963 -0.2371  0.0134 -0.1677
  158HOH     H2  490   1.618   1.648   4.000  0.3868 -0.2205 -0.9449
  159HOH      O  491   1.299   3.617   2.328  0.2248  0.3134 -0.2607
  159HOH     H1  492   1.233   3.553   2.354  0.3523  0.5209  0.6474
  159HOH     H2  493   1.380   3.568   2.322  0.1643  0.2337 -0.4601
  160HOH      O  494   3.622   3.401   3.604  0.2684 -0.7009 -0.5885
  160HOH     H1  495   3.621   3.310   3.635 -0.2455 -0.1297  1.3720
  160HOH     H2  496   3.532   3.431   3.615  0.7252  0.4641  0.3808
  161HOH      O  497   0.173   0.029   3.093 -0.4416  0.5250  0.1862
  161HOH     H1  498   0.150   0.080   3.015  0.4614  0.1399 -0.3576
  161HOH     H2  499   0.267   0.041   3.103 -0.1569 -1.0909 -0.0296
  162HOH      O  500   2.172   2.308   0.823  0.4928  0.0897  0.4699
  162HOH     H1  501   2.099   2.370   0.816  0.7996  0.4309  0.1748
  162HOH     H2  502   2.224   2.340   0.897  0.8493  0.4122  0.0910
  163HOH      O  503   1.865   0.901   0.556  0.6963  0.3139  0.5634
  163HOH     H1  504   1.821   0.894   0.640  0.4138  1.2724  0.5181
  163HOH     H2  505   1.957   0.914   0.578  0.7917 -0.4248  0.6804
  164HOH      O  506   2.713   2.834   1.135 -0.4469 -1.0280 -0.0280
  164HOH     H1  507   2.747   2.758   1.087  0.4525 -1.1168  0.6982
  164HOH     H2  508   2.738   2.817   1.226 -1.0917 -0.3144  0.2977
  165HOH      O  509   1.908   3.965   2.691 -0.1799  0.2940  0.3164
  165HOH     H1  510   1.935   4.056   2.693  0.5682  0.0945 -0.2061
  165HOH     H2  511   1.828   3.965   2.637 -0.4831  0.6957  0.7472
  166HOH      O  512   0.675   2.677   0.958 -0.4830 -0.6479 -0.3819
  166HOH     H1  513   0.622   2.707   1.032 -0.2574 -0.0738 -0.4452
  166HOH     H2  514   0.759   2.722   0.970 -0.4031 -0.6489 -0.9182
  167HOH      O  515   1.057   3.932   0.754  0.2441  0.4908  0.3041
  167HOH     H1  516   1.118   3.885   0.810  0.2096  0.6154  0.4455
  167HOH     H2  517   1.024   3.866   0.693 -0.0024  0.2766  0.6698
  168HOH      O  518   3.170   2.378   0.403 -0.4573  0.4486  0.2802
  168HOH     H1  519   3.094   2.432   0.424 -1.2405 -0.0905 -0.9190
  168HOH     H2  520   3.244   2.439   0.401 -0.9371  1.0832  0.9800
  169HOH      O  521   0.099   1.733   0.794 -0.4609 -0.0518 -0.9399
  169HOH     H1  522   0.047   1.653   0.802  0.4328 -0.5488  1.0488
  169HOH     H2  523   0.055   1.795   0.852  0.5464 -0.1745  0.0171
  170HOH      O  524   1.725   3.692   2.287 -0.1884 -0.0905 -0.6284
  170HOH     H1  525   1.794   3.642   2.244 -0.2737 -0.6299 -0.1590
  170HOH     H2  526   1.751   3.696   2.379 -0.4554  0.2665 -0.5625
  171HOH      O  527   3.766   4.004   0.147 -0.0133 -0.5012 -0.2023
  171HOH     H1  528   3.795   3.914   0.136  0.4693 -0.3103 -0.5801
  171HOH     H2  529   3.828   4.042   0.209 -0.6642 -0.6197  0.5599
  172HOH      O  530   1.063   3.125   3.358  0.3573 -0.6768 -0.3338
  172HOH     H1  531   1.067   3.190   3.289 -0.1717 -0.4668 -0.1716
  172HOH     H2  532   1.092   3.172   3.437  0.1906 -0.6988 -0.2594
  173HOH      O  533   3.415   2.510   0.135  0.0611 -0.6944  0.3264
  173HOH     H1  534   3.425   2.433   0.080  0.3914 -0.6202  0.2821
  173HOH     H2  535   3.477   2.574   0.100 -0.9594 -0.0025 -0.3222
  174HOH      O  536   0.095   3.068   2.844 -0.0374 -0.8316  0.0345
  174HOH     H1  537   0.031   3.060   2.915  0.3675 -1.1026  0.3792
  174HOH     H2  538   0.174   3.101   2.886 -0.3588  1.0420 -0.6357
  175HOH      O  539   1.089   3.231   0.203 -0.1268 -0.8879 -0.2845
  175HOH     H1  540   1.098   3.309   0.257 -0.0170 -1.6881  0.9261
  175HOH     H2  541   1.173   3.223   0.158 -0.5166  0.2660 -1.3292
  176HOH      O  542   0.257   2.355   3.704 -0.1328  0.4960  0.5939
  176HOH     H1  543   0.184   2.397   3.659  0.0646 -0.3646 -0.6284
  176HOH     H2  544   0.249   2.262   3.682  1.3830  0.3834  0.3085
  177HOH      O  545   2.016   0.715   0.342 -0.0173  0.0850 -0.2635
  177HOH     H1  546   2.013   0.792   0.399  0.3750  0.5907 -0.9047
  177HOH     H2  547   1.948   0.730   0.277 -1.0542 -0.8927  0.5169
  178HOH      O  548   2.653   1.669   0.995  0.2750 -0.2535 -0.2615
  178HOH     H1  549   2.713   1.708   1.058 -0.0317  0.5777 -0.4489
  178HOH     H2  550   2.593   1.617   1.048 -0.1270  0.6268  0.1904
  179HOH      O  551   2.710   1.370   3.378 -0.6493  0.1794 -0.2208
  179HOH     H1  552   2.678   1.455   3.349  0.0629  0.4711 -0.1770
  179HOH     H2  553   2.714   1.317   3.298  0.8951  0.8481 -0.6574
  180HOH      O  554   2.583   1.799   2.773  0.4215 -0.6346  0.1844
  180HOH     H1  555   2.629   1.803   2.689 -0.1256 -0.1525 -0.1079
  180HOH     H2  556   2.503   1.749   2.754 -0.0263  0.0315  0.2433
  181HOH      O  557   0.983   0.880   2.288 -0.5342  0.5122  0.4570
  181HOH     H1  558   1.007   0.869   2.380  0.9920 -0.4835  0.0227
  181HOH     H2  559   0.930   0.803   2.269  0.2868 -0.0186  0.2184
  182HOH      O  560   1.082   1.545   2.658 -0.3981 -0.1896  0.0888
  182HOH     H1  561   1.058   1.452   2.653 -0.5975 -0.1528  0.3314
  182HOH     H2  562   1.177   1.546   2.644 -0.3513 -0.4587  0.3697
  183HOH      O  563   1.460   3.463   2.043 -0.4304  0.3593  0.2635
  183HOH     H1  564   1.467   3.472   1.947  0.8727  0.0562  0.2921
  183HOH     H2  565   1.507   3.382   2.062 -0.4551  0.5483  1.1809
  184HOH      O  566   0.550   1.752   0.934  0.4202 -0.1163  0.3096
  184HOH     H1  567   0.590   1.710   0.858 -0.6746 -0.8565  0.0932
  184HOH     H2  568   0.525   1.839   0.902  0.1444 -0.3514 -0.1376
  185HOH      O  569   2.020   3.444   3.890  0.4202 -0.8086 -0.2528
  185HOH     H1  570   2.079   3.430   3.816  1.3643 -0.5279  0.4066
  185HOH     H2  571   2.058   3.392   3.961  0.2104 -0.1723  0.3531
  186HOH      O  572   1.428   0.992   2.022  0.0684  0.7774  1.0984
  186HOH     H1  573   1.517   0.996   1.987  0.1187 -0.6635  0.9486
  186HOH     H2  574   1.380   1.059   1.974  0.4539 -0.1987 -0.8667
  187HOH      O  575   2.902   0.595   0.113 -0.3922 -0.0999 -0.1686
  187HOH     H1  576   2.891   0.599   0.208  0.0833 -1.6336  0.0025
  187HOH     H2  577   2.977   0.651   0.095 -0.4398  0.1511  0.3637
  188HOH      O  578   0.048   0.459   0.401 -0.1313  0.3717 -0.5502
  188HOH     H1  579   0.068   0.547   0.369  1.7689  0.3285  0.2423
  188HOH     H2  580  -0.004   0.474   0.480  0.5045  0.8277 -0.2037
  189HOH      O  581   1.977   3.589   1.101  0.3850 -0.0788  0.8146
  189HOH     H1  582   1.889   3.601   1.066 -0.1089 -1.2516  1.5371
  189HOH     H2  583   1.983   3.651   1.173  0.4381  0.5048  0.3244
  190HOH      O  584   0.916   2.767   3.106 -0.3064 -0.4896 -0.3626
  190HOH     H1  585   0.908   2.817   3.187 -1.3142  0.5168 -1.0114
  190HOH     H2  586   0.951   2.683   3.133  0.3988  0.1645  0.9584
  191HOH      O  587   3.777   3.622   3.327  0.0275  0.4154 -0.2339
  191HOH     H1  588   3.867   3.650   3.347  0.1375 -0.0403 -0.0477
  191HOH     H2  589   3.724   3.659   3.397 -0.0761  1.3890 -0.7925
  192HOH      O  590   2.743   1.099   2.567 -0.4787  0.8967 -0.3196
  192HOH     H1  591   2.711   1.189   2.576 -1.0459  0.7164 -0.4651
  192HOH     H2  592   2.685   1.059   2.502  0.2429  0.6396 -0.8345
  193HOH      O  593   4.094   1.417   3.967 -0.3941  0.2863 -0.4502
  193HOH     H1  594   4.010   1.375   3.981 -0.1516 -0.0315  0.0865
  193HOH     H2  595   4.144   1.355   3.914 -0.0176 -0.1478  0.3862
  194HOH      O  596   1.788   1.380   3.733 -0.1278  0.5147 -0.1261
  194HOH     H1  597   1.798   1.297   3.686 -1.6696  0.5355 -0.6128
  194HOH     H2  598   1.760   1.355   3.820  1.6803  0.5148  0.5360
  195HOH      O  599   3.195   1.479   1.257  0.5732  0.5478  0.8122
  195HOH     H1  600   3.221   1.520   1.174 -0.7011  0.1534  0.1657
  195HOH     H2  601   3.247   1.399   1.263  0.3007  0.3057  0.0991
  196HOH      O  602   3.390   0.196   2.816  0.6969 -0.3587  0.5702
  196HOH     H1  603   3.422   0.157   2.897  0.3923 -0.2176  0.7648
  196HOH     H2  604   3.373   0.288   2.839  0.5953 -0.3217  0.3530
  197HOH      O  605   0.046   1.073   0.847 -0.3521 -0.2746 -0.0953
  197HOH     H1  606   0.057   1.134   0.774 -0.7505 -0.7657 -0.5810
  197HOH     H2  607   0.130   1.077   0.894 -0.4734  0.8659  0.0795
  198HOH      O  608   2.121   0.698   3.792  0.1698 -0.2678 -0.2102
  198HOH     H1  609   2.187   0.636   3.824  1.2232  0.9894  0.2345
  198HOH     H2  610   2.147   0.715   3.701 -0.8915 -1.3771 -0.7822
  199HOH      O  611   3.088   1.604   3.033  0.2566  0.6041  0.4551
  199HOH     H1  612   3.163   1.592   2.975  0.3330 -0.3052  0.7150
  199HOH     H2  613   3.090   1.528   3.091 -0.6061  0.7974  0.7666
  200HOH      O  614   2.782   2.154   3.231  0.0208  0.3114 -0.0938
  200HOH     H1  615   2.866   2.128   3.194 -0.1078  0.0217 -0.1912
  200HOH     H2  616   2.804   2.198   3.313  0.2748  0.4090 -0.2119
  201HOH      O  617   0.237   0.520   3.512 -0.3369  0.2899  0.2764
  201HOH     H1  618   0.309   0.565   3.469 -0.5711  0.1743 -0.2435
  201HOH     H2  619   0.227   0.566   3.596  0.5649  0.0816  0.5227
  202HOH      O  620   3.362   2.554   0.382  0.0855  0.6886  0.4142
  202HOH     H1  621   3.393   2.529   0.295  0.4557 -0.2885  0.7946
  202HOH     H2  622   3.351   2.649   0.378 -0.2026  0.6318 -0.7821
  203HOH      O  623   1.092   3.753   4.162  0.3307 -0.2311  0.3902
  203HOH     H1  624   1.041   3.772   4.083  0.5950 -0.4430  0.1658
  203HOH     H2  625   1.159   3.822   4.164  0.1881 -0.0946  0.5540
  204HOH      O  626   3.154   2.153   1.911 -0.0484 -0.5917  0.1864
  204HOH     H1  627   3.229   2.191   1.956  0.4806 -1.1810 -0.1595
  204HOH     H2  628   3.078   2.191   1.955  0.3534  1.7321 -0.8042
  205HOH      O  629   0.710   4.019   0.755 -0.1535 -0.0012  0.5846
  205HOH     H1  630   0.769   3.950   0.723  0.6530  1.2343 -0.9020
  205HOH     H2  631   0.629   4.007   0.705 -0.0879 -0.0162  0.4801
  206HOH      O  632   1.944   0.434   1.932 -0.1158 -0.2990 -0.5276
  206HOH     H1  633   1.880   0.399   1.871  0.4454 -1.0756 -0.7021
  206HOH     H2  634   1.921   0.395   2.016  0.2928 -0.8278 -0.6507
  207HOH      O  635   2.098   3.369   3.654  0.0326  0.7871 -0.5947
  207HOH     H1  636   2.164   3.311   3.615  0.1368  0.3544  0.1917
  207HOH     H2  637   2.047   3.401   3.579 -0.2502 -0.5947 -1.0525
  208HOH      O  638   1.909   0.067   1.415  0.0483  0.1546 -0.7068
  208HOH     H1  639   1.904   0.077   1.510  0.1822  0.7575 -0.7543
  208HOH     H2  640   1.844  -0.001   1.395  0.1248 -0.0906 -0.1751
  209HOH      O  641   3.499   1.612   2.732 -0.3385 -0.2255  0.0199
  209HOH     H1  642   3.553   1.689   2.751 -0.8834  0.1292  0.1875
  209HOH     H2  643   3.561   1.540   2.727  0.0465 -0.0706  1.5181
  210HOH      O  644   2.932   2.067   1.729 -0.8942  0.1211  0.2407
  210HOH     H1  645   2.977   2.101   1.807  0.8536  0.4809 -0.8229
  210HOH     H2  646   2.929   2.142   1.669 -0.4629 -0.5872 -0.7150
  211HOH      O  647   3.350   0.318   0.127 -0.1578  0.0864  0.2213
  211HOH     H1  648   3.339   0.223   0.128  0.0103 -0.0163 -1.6436
  211HOH     H2  649   3.444   0.331   0.138 -0.2355  0.1052  1.0045
  212HOH      O  650   0.170   1.957   3.340 -0.1262  0.1331 -0.1980
  212HOH     H1  651   0.084   1.923   3.315 -0.1534  0.5821 -0.7592
  212HOH     H2  652   0.231   1.886   3.321 -0.3176 -0.0246 -0.2285
  213HOH      O  653   1.583   1.473   0.317 -1.0168  0.0018  0.4139
  213HOH     H1  654   1.514   1.446   0.378 -2.0836  0.1101 -0.6580
  213HOH     H2  655   1.562   1.427   0.236  0.1119  0.1684 -0.0012
  214HOH      O  656   0.395  -0.006   0.731  0.1434 -0.3576  0.6731
  214HOH     H1  657   0.390   0.072   0.676 -1.6123 -0.9090 -0.1191
  214HOH     H2  658   0.353   0.020   0.813  0.8029 -0.1247  0.9475
  215HOH      O  659   1.982   0.480   0.517 -0.7106 -0.4383 -0.4131
  215HOH     H1  660   1.901   0.515   0.555 -0.4111  0.4552 -0.5459
  215HOH     H2  661   1.999   0.535   0.441  0.7447  0.3406  0.3785
  216HOH      O  662   2.944   3.326   3.994  0.4185 -0.6470 -0.0202
  216HOH     H1  663   2.864   3.377   3.981  1.0174  0.2686 -0.4094
  216HOH     H2  664   2.919   3.256   4.054 -0.5405 -0.0748  0.2983
  217HOH      O  665   0.776   2.058   3.926  0.0207 -0.2005 -0.1919
  217HOH     H1  666   0.690   2.088   3.899  0.0383  0.4678  0.4405
  217HOH     H2  667   0.834   2.080   3.853 -0.1025  0.6366 -0.0465
  218HOH      O  668   1.727   3.287   3.396  0.0410  0.2398  0.2838
  218HOH     H1  669   1.730   3.240   3.313 -0.0303 -0.6223  0.7514
  218HOH     H2  670   1.639   3.271   3.430  0.4288 -0.3832  1.0541
  219HOH      O  671   3.807   1.731   1.519  0.8341  0.3899 -0.0688
  219HOH     H1  672   3.772   1.771   1.439  0.5388  0.3644  0.0447
  219HOH     H2  673   3.882   1.679   1.490 -0.1127 -0.8021 -0.5647
  220HOH      O  674   3.092   2.530   0.720  0.1843 -0.0122  0.3362
  220HOH     H1  675   3.144   2.453   0.700  0.4463  0.0791  0.6434
  220HOH     H2  676   3.015   2.497   0.767  0.1860 -0.1046  0.2729
  221HOH      O  677   2.276   3.631   1.956  0.4326  0.2873 -0.2693
  221HOH     H1  678   2.318   3.694   2.014  0.4320  0.7403 -0.7454
  221HOH     H2  679   2.267   3.677   1.873  0.1513 -0.2396 -0.5430
  222HOH      O  680   0.411   0.762   0.734 -0.1444 -0.5631 -0.7395
  222HOH     H1  681   0.494   0.768   0.686 -0.1260 -0.2238 -0.6737
  222HOH     H2  682   0.373   0.850   0.726  0.2071 -0.2642  0.4837
  223HOH      O  683   3.209   2.824   1.231  0.0531  0.0314  0.7513
  223HOH     H1  684   3.258   2.790   1.156 -0.2201 -0.7223  0.8974
  223HOH     H2  685   3.211   2.919   1.220 -0.5435 -0.0620 -0.5695
  224HOH      O  686   3.207   3.333   2.893 -0.2809  0.1571  0.2806
  224HOH     H1  687   3.136   3.379   2.849  0.1155 -0.0222 -0.5822
  224HOH     H2  688   3.197   3.241   2.867 -0.4530 -0.0959  1.1563
  225HOH      O  689   2.050   1.703   0.801 -0.1621  0.1277 -0.4166
  225HOH     H1  690   1.974   1.699   0.860  0.4722 -0.0829  0.4305
  225HOH     H2  691   2.072   1.611   0.785 -0.2838  0.1860 -0.9474
  226HOH      O  692   1.600   1.829   1.395 -0.2548 -0.2250 -0.3686
  226HOH     H1  693   1.519   1.856   1.351  0.3843  0.8067 -1.0137
  226HOH     H2  694   1.571   1.796   1.480 -1.3329  0.3680 -0.4632
  227HOH      O  695   4.026   0.599   3.623  0.3998 -0.7153  0.2836
  227HOH     H1  696   4.080   0.568   3.550  0.7084 -0.1893  0.2815
  227HOH     H2  697   4.077   0.669   3.663  0.4205 -1.2469  1.2628
  228HOH      O  698   3.940   2.174   2.712 -1.1880  0.1018 -0.0221
  228HOH     H1  699   3.950   2.082   2.684  0.1316 -0.0965  0.8860
  228HOH     H2  700   4.012   2.219   2.668 -0.3298  0.1758  1.3443
  229HOH      O  701   3.427   1.090  -0.005  0.7998 -0.2668  0.6341
  229HOH     H1  702   3.416   1.143   0.074 -0.1453  0.5653  0.0090
  229HOH     H2  703   3.398   1.002   0.020 -0.4443  0.2024  0.9999
  230HOH      O  704   2.386   3.077   3.346  0.2705 -0.1579  0.2811
  230HOH     H1  705   2.388   2.981   3.349  0.4596 -0.1609  0.0989
  230HOH     H2  706   2.330   3.098   3.271  0.7949 -0.1354 -0.1169
  231HOH      O  707   0.136   3.443   1.630  0.7440 -0.3962  0.2589
  231HOH     H1  708   0.060   3.490   1.596  0.4713 -0.9481  0.0692
  231HOH     H2  709   0.102   3.389   1.701  1.1180 -0.0396  0.7210
  232HOH      O  710   0.950   1.349   0.578  0.0223  0.2017  0.4413
  232HOH     H1  711   1.043   1.372   0.578  0.0994 -0.0582 -0.2917
  232HOH     H2  712   0.948   1.257   0.553 -0.4489  0.3048  0.0715
  233HOH      O  713   3.568   1.192   2.840  0.2754 -0.8349  0.3218
  233HOH     H1  714   3.483   1.217   2.804  0.4932 -0.1098  0.2790
  233HOH     H2  715   3.598   1.120   2.784 -0.4479 -1.3428  0.5471
  234HOH      O  716   0.008   0.827   3.001 -1.2325 -0.2440  0.4642
  234HOH     H1  717   0.027   0.887   2.928  1.2140 -0.6270  0.6329
  234HOH     H2  718  -0.006   0.742   2.959  1.3342 -0.7307  0.2883
  235HOH      O  719   0.532   2.057   3.318  0.0821  0.0627 -0.4114
  235HOH     H1  720   0.507   2.139   3.360 -1.7875 -0.5684 -0.0976
  235HOH     H2  721   0.505   2.069   3.226 -0.1413 -0.1645 -0.3772
  236HOH      O  722   1.149   2.842   3.641 -0.5139  0.1375 -0.4524
  236HOH     H1  723   1.191   2.778   3.584  0.1886  0.6154 -0.4988
  236HOH     H2  724   1.217   2.868   3.702 -1.2715 -0.4471  0.7175
  237HOH      O  725   0.694   0.693   0.652  0.0745  0.5393 -0.0062
  237HOH     H1  726   0.710   0.779   0.692 -0.1181  0.1236  1.0289
  237HOH     H2  727   0.759   0.636   0.692 -0.4842 -0.0137  0.1435
  238HOH      O  728   1.445   3.090   3.134 -0.4543 -1.1677 -0.3626
  238HOH     H1  729   1.429   3.068   3.226  0.9001 -0.8268  0.0005
  238HOH     H2  730   1.414   3.014   3.085 -2.1445 -0.9523  0.2412
  239HOH      O  731   1.066   1.437   1.679 -0.0091  0.2777  0.2817
  239HOH     H1  732   1.087   1.524   1.713 -0.2137  0.5012 -0.1582
  239HOH     H2  733   1.124   1.378   1.728  1.0557  0.7861 -0.2994
  240HOH      O  734   2.068   0.384   3.123 -1.1072 -0.1792 -0.2137
  240HOH     H1  735   2.100   0.301   3.158 -0.4555  0.0401 -0.2775
  240HOH     H2  736   2.023   0.360   3.041 -0.7135 -0.4441 -0.3537
  241HOH      O  737   1.356   2.783   1.498  0.3367  0.5984  0.2804
  241HOH     H1  738   1.306   2.770   1.417  0.3239 -0.4100  0.4175
  241HOH     H2  739   1.422   2.849   1.475  0.0475  0.6707 -0.4131
  242HOH      O  740   0.683   0.837   3.110  0.0715  0.5361  0.4663
  242HOH     H1  741   0.692   0.836   3.015  0.6477  0.4321  0.5140
  242HOH     H2  742   0.725   0.918   3.138  0.2440  0.3854  0.6557
  243HOH      O  743   0.079   3.151   0.866 -0.6042 -0.3661  0.8640
  243HOH     H1  744   0.015   3.219   0.847  0.2101  0.1111 -0.4379
  243HOH     H2  745   0.146   3.194   0.918  0.7673  0.4770 -1.2955
  244HOH      O  746   3.477   0.693   1.439 -0.7786  0.2842  1.0651
  244HOH     H1  747   3.416   0.738   1.380 -1.0469 -1.2182  0.0863
  244HOH     H2  748   3.524   0.764   1.483  0.3953  1.6686 -1.8487
  245HOH      O  749   3.378   4.035   0.233 -0.2750 -0.1482 -0.6239
  245HOH     H1  750   3.387   4.071   0.321  0.6896  0.5699 -0.9763
  245HOH     H2  751   3.453   3.976   0.223 -0.7941 -0.8065 -0.7119
  246HOH      O  752   1.072   2.823   1.879  0.1127 -0.3369  0.3060
  246HOH     H1  753   1.098   2.896   1.823  0.5750 -0.4579  0.3559
  246HOH     H2  754   1.086   2.745   1.825 -1.0183 -0.3662  0.0095
  247HOH      O  755   3.116   1.988   0.038  0.1622 -0.3167 -0.0372
  247HOH     H1  756   3.177   1.981   0.111 -0.1233  0.7866  0.3451
  247HOH     H2  757   3.039   1.939   0.066  0.2874 -0.4122  0.1411
  248HOH      O  758   0.515   1.729   3.075 -0.8151  0.2859  0.5982
  248HOH     H1  759   0.484   1.795   3.012  0.1792  0.0103 -0.2405
  248HOH     H2  760   0.476   1.647   3.044 -0.0815  0.0984  0.1110
  249HOH      O  761   3.644   3.992   0.568  0.7313 -0.4607 -0.1473
  249HOH     H1  762   3.639   4.054   0.640  1.0240 -0.8676  0.2333
  249HOH     H2  763   3.738   3.980   0.554  0.7253  0.5322 -1.4196
  250HOH      O  764   1.124   3.203   2.011  0.0495 -0.5234 -0.0954
  250HOH     H1  765   1.034   3.202   1.978 -0.0430  0.0389  0.1285
  250HOH     H2  766   1.137   3.292   2.043  0.6527 -0.6299 -0.0260
  251HOH      O  767   3.875   0.260   0.558 -0.2352 -0.5341  0.1325
  251HOH     H1  768   3.868   0.309   0.476 -0.4144 -0.6957  0.0499
  251HOH     H2  769   3.808   0.300   0.614 -0.8384 -1.1066 -0.1560
  252HOH      O  770   0.907   3.197   2.224  1.0015 -0.5701  0.1871
  252HOH     H1  771   0.907   3.119   2.280  1.5858 -0.8733 -0.2091
  252HOH     H2  772   0.856   3.172   2.147  0.6862 -0.3519  0.3220
  253HOH      O  773   3.963   4.034   0.307 -1.3884  0.0651 -0.0886
  253HOH     H1  774   4.043   4.027   0.256 -1.6065  0.5035 -0.5087
  253HOH     H2  775   3.981   4.103   0.371 -1.1462 -0.4229  0.3893
  254HOH      O  776   0.227   1.204   0.151 -0.1368  0.1557  0.6507
  254HOH     H1  777   0.220   1.239   0.062 -0.4147  0.3653  0.7525
  254HOH     H2  778   0.176   1.265   0.205  0.9830  0.7174  1.1500
  255HOH      O  779   3.626   3.986   3.599  0.6025 -0.2436  0.1510
  255HOH     H1  780   3.585   4.047   3.538  0.5538 -0.2768  0.1503
  255HOH     H2  781   3.615   4.026   3.685  0.1586 -0.4701  0.2069
  256HOH      O  782   1.872   2.696   3.183  0.0812 -0.4985  0.4315
  256HOH     H1  783   1.913   2.698   3.269  0.9647  0.6820  0.0352
  256HOH     H2  784   1.830   2.782   3.174  0.0536 -0.5772 -0.3254
  257HOH      O  785   3.993   0.299   3.669  0.0033  0.0537 -0.1877
  257HOH     H1  786   4.033   0.372   3.622  0.3760  0.3370  0.5475
  257HOH     H2  787   3.990   0.228   3.605  0.4669  0.4364 -0.6459
  258HOH      O  788   2.366   2.123   1.506  0.2636 -0.1413 -0.4720
  258HOH     H1  789   2.453   2.147   1.474  0.5121 -0.2395  0.1024
  258HOH     H2  790   2.367   2.146   1.599 -0.5719  0.5060 -0.5973
  259HOH      O  791   1.939   2.196   1.734  0.6875 -0.0717  0.4986
  259HOH     H1  792   1.968   2.249   1.660  0.1733 -1.6084 -0.9179
  259HOH     H2  793   1.996   2.119   1.732 -0.9930 -1.4042 -0.0238
  260HOH      O  794   0.955   0.259   3.743 -0.0640  0.2290  0.1908
  260HOH     H1  795   0.881   0.199   3.745 -0.9592  1.2739  0.6890
  260HOH     H2  796   0.990   0.252   3.655  0.1581 -1.2999  0.3511
  261HOH      O  797   2.055   1.479   2.963 -0.1548  0.2155  0.5950
  261HOH     H1  798   2.094   1.546   2.907  1.7270 -0.2977  1.1490
  261HOH     H2  799   1.971   1.459   2.921  0.3868  1.0345 -1.0765
  262HOH      O  800   0.043   1.820   0.253  0.3552  0.0914 -0.1296
  262HOH     H1  801   0.114   1.784   0.200 -0.4235 -0.3026 -0.9534
  262HOH     H2  802   0.032   1.758   0.325  0.7940  0.1203 -0.0340
  263HOH      O  803   3.203   2.904   3.576 -0.1502 -0.3121  0.0153
  263HOH     H1  804   3.153   2.906   3.494 -0.3087 -0.0256  0.1163
  263HOH     H2  805   3.248   2.989   3.578  1.0528 -0.8826 -0.5024
  264HOH      O  806   2.840   0.567   1.336  0.2529 -0.5350  0.1494
  264HOH     H1  807   2.864   0.480   1.305  0.7475 -0.0128 -1.0611
  264HOH     H2  808   2.866   0.568   1.428 -1.4100 -2.2358  0.7768
  265HOH      O  809   3.471   3.620   4.072 -0.1425 -0.0931  0.5565
  265HOH     H1  810   3.500   3.687   4.010 -0.1727  0.1392  0.7885
  265HOH     H2  811   3.392   3.657   4.111  0.2160  0.0430  1.1817
  266HOH      O  812   1.359   1.496   1.805  0.3570 -0.4603  0.6136
  266HOH     H1  813   1.287   1.557   1.816  0.9169  0.5066 -0.5718
  266HOH     H2  814   1.323   1.411   1.832 -1.0566  0.0648  0.5498
  267HOH      O  815   0.200   1.007   3.765  0.0304  0.2912  0.2377
  267HOH     H1  816   0.161   1.095   3.760  0.4413  0.4379 -0.5625
  267HOH     H2  817   0.291   1.019   3.739  0.0786 -0.3856  0.0600
  268HOH      O  818   0.863   3.904   2.669 -0.7744  0.1241  0.0842
  268HOH     H1  819   0.891   3.921   2.759 -0.6946  1.0257 -0.0979
  268HOH     H2  820   0.785   3.957   2.657 -0.8087 -0.0220 -0.3649
  269HOH      O  821   1.782   1.672   2.219  0.3207 -0.0467 -0.4571
  269HOH     H1  822   1.754   1.609   2.285  0.1555  1.2998  0.8719
  269HOH     H2  823   1.711   1.674   2.155 -0.6907  0.2443  0.5959
  270HOH      O  824   3.019   3.411   3.112 -0.2543  0.0119 -0.2970
  270HOH     H1  825   3.090   3.431   3.051 -0.2316 -0.6120 -0.4953
  270HOH     H2  826   2.991   3.496   3.145 -0.2072  0.3688 -1.1110
  271HOH      O  827   2.623   3.389   1.861  0.1752 -0.3816  0.2036
  271HOH     H1  828   2.621   3.417   1.769  1.0224 -0.7933  0.0380
  271HOH     H2  829   2.531   3.383   1.886 -0.0694  0.5023 -0.3680
  272HOH      O  830   2.996   2.290   0.196  0.2432 -0.1355  0.2405
  272HOH     H1  831   3.064   2.330   0.251  0.8592 -0.1435 -0.4779
  272HOH     H2  832   3.041   2.218   0.151 -0.2019 -0.0499 -0.3666
  273HOH      O  833   0.445   1.995   3.733 -0.6654 -0.4972  0.4558
  273HOH     H1  834   0.498   2.040   3.799  0.7164  0.6907 -1.2703
  273HOH     H2  835   0.484   1.908   3.727 -0.3009 -0.3546  0.6611
  274HOH      O  836   4.134   4.020   3.157  0.4388 -0.4026  0.2163
  274HOH     H1  837   4.052   4.030   3.110 -0.1726  0.5926  1.3758
  274HOH     H2  838   4.191   4.088   3.121  0.2894 -0.2382  0.2868
  275HOH      O  839   2.880   2.771   1.785  0.3670  0.2069  0.4208
  275HOH     H1  840   2.935   2.828   1.837 -0.2588 -0.1707  1.5604
  275HOH     H2  841   2.807   2.826   1.758  0.9630  0.5555 -0.6129
  276HOH      O  842   1.987   3.855   0.178  0.1853 -0.8786 -0.2743
  276HOH     H1  843   2.051   3.916   0.141  1.1758 -1.0409  1.0172
  276HOH     H2  844   1.903   3.896   0.161  0.7943  0.8482  0.4396
  277HOH      O  845   3.969   0.539   1.955  0.0873 -0.8064 -0.6100
  277HOH     H1  846   4.024   0.612   1.983 -0.6083 -0.4829 -0.0388
  277HOH     H2  847   3.978   0.539   1.860 -0.2886  0.3588 -0.6795
  278HOH      O  848   2.653   2.697   3.776 -0.2287 -0.2762  0.5072
  278HOH     H1  849   2.730   2.754   3.779 -1.0764  0.8972  1.3735
  278HOH     H2  850   2.658   2.646   3.856  0.0034 -0.7478  0.2058
  279HOH      O  851   0.429   0.196   1.358 -0.1546  0.2749  0.8507
  279HOH     H1  852   0.347   0.149   1.350 -0.2440  0.5362  0.0681
  279HOH     H2  853   0.432   0.254   1.282  0.6730  0.3956  0.9476
  280HOH      O  854   0.244   3.801   0.136 -0.1261  0.2799 -0.6338
  280HOH     H1  855   0.322   3.805   0.191 -0.5660 -1.2807  0.2198
  280HOH     H2  856   0.276   3.768   0.051  0.1883 -0.1391 -0.3618
  281HOH      O  857   0.934   2.620   0.694  0.4993  0.6226 -0.1172
  281HOH     H1  858   0.877   2.695   0.678 -0.7265 -0.1388  0.3707
  281HOH     H2  859   0.942   2.617   0.790  1.8255  0.9826 -0.1706
  282HOH      O  860   2.903   0.806   1.214 -0.5042 -0.5466 -0.2372
  282HOH     H1  861   2.922   0.714   1.235  0.0420 -0.3860  0.0232
  282HOH     H2  862   2.867   0.841   1.296  0.4667 -0.2286  0.0832
  283HOH      O  863   4.039   1.393   2.878 -0.3166  0.3936  0.7636
  283HOH     H1  864   3.980   1.425   2.946 -0.6439  0.0405  0.6544
  283HOH     H2  865   4.117   1.447   2.886 -0.8706  1.2571  0.5400
  284HOH      O  866   0.682   1.689   4.084  0.7417  0.4019 -0.2439
  284HOH     H1  867   0.752   1.645   4.133  0.4870  0.3920  0.1211
  284HOH     H2  868   0.602   1.642   4.108  0.6952 -0.1022 -1.2693
  285HOH      O  869   1.421   4.069   0.799  0.3046 -0.5315 -0.1569
  285HOH     H1  870   1.384   3.985   0.827  1.2264 -1.2463 -0.9632
  285HOH     H2  871   1.413   4.125   0.876  1.0431 -1.8338  0.9623
  286HOH      O  872   1.212   2.810   4.029 -0.3132 -0.1683 -0.7263
  286HOH     H1  873   1.129   2.857   4.028 -0.5041 -0.4975 -0.6221
  286HOH     H2  874   1.273   2.868   3.982 -0.3841  0.4470 -0.0947
  287HOH      O  875   3.311   1.156   1.489 -0.1264  0.6016 -0.0588
  287HOH     H1  876   3.315   1.086   1.555 -0.0353 -0.5641 -1.2025
  287HOH     H2  877   3.394   1.202   1.499 -0.5582  1.1947  1.3213
  288HOH      O  878   3.504   1.424   1.342 -0.8529 -0.5781  0.1828
  288HOH     H1  879   3.555   1.390   1.415  0.3000 -0.6478 -0.6002
  288HOH     H2  880   3.544   1.383   1.265 -0.8674  0.8279 -0.6259
  289HOH      O  881   3.935   0.606   2.333  0.2741  0.2262 -0.3437
  289HOH     H1  882   4.023   0.588   2.299  0.2552  0.9293 -0.7930
  289HOH     H2  883   3.922   0.539   2.401  1.7526  0.9707  0.7827
  290HOH      O  884   3.633   3.130   1.304  0.0087 -0.1317 -0.8034
  290HOH     H1  885   3.570   3.127   1.232 -0.2303  0.2413 -0.6200
  290HOH     H2  886   3.666   3.220   1.303 -0.6417  0.1516  0.0724
  291HOH      O  887   3.675   3.446   0.404 -0.1740  0.4246 -0.5349
  291HOH     H1  888   3.580   3.449   0.398 -0.2870 -0.2497  0.4830
  291HOH     H2  889   3.695   3.483   0.490  0.2549 -1.5589  0.3401
  292HOH      O  890   0.121   2.217   2.266  0.1217  0.1649  0.9294
  292HOH     H1  891   0.197   2.238   2.211  0.0361 -0.5816  0.4969
  292HOH     H2  892   0.139   2.129   2.299 -0.7252 -0.1981  0.4925
  293HOH      O  893   0.449   1.002   3.604  0.1192  0.3715  0.3613
  293HOH     H1  894   0.530   1.024   3.559  0.1682  0.1873  0.3569
  293HOH     H2  895   0.390   0.971   3.534  0.5782 -1.0440  0.5297
  294HOH      O  896   2.423   2.807   3.358  0.5838  0.5251 -0.3479
  294HOH     H1  897   2.453   2.767   3.440  0.5647  3.3442  1.2967
  294HOH     H2  898   2.490   2.782   3.294  1.1452 -1.0556  0.7273
  295HOH      O  899   0.636   3.868   3.406  0.0850  0.2803 -0.0062
  295HOH     H1  900   0.691   3.852   3.329  0.0514 -0.9092  0.1900
  295HOH     H2  901   0.552   3.895   3.370  0.5935  1.6555 -0.3161
  296HOH      O  902   3.679   2.339   3.560  0.3396  0.8855  0.2122
  296HOH     H1  903   3.641   2.362   3.645 -1.0859 -1.3399  0.3621
  296HOH     H2  904   3.632   2.393   3.496 -0.5735  0.6904  0.6864
  297HOH      O  905   0.446   1.928   0.630 -0.0225  0.0096  0.0859
  297HOH     H1  906   0.538   1.943   0.607 -0.0295  0.2242  0.1974
  297HOH     H2  907   0.417   1.861   0.568  0.3171 -0.3454  0.2984
  298HOH      O  908   0.737   1.902   2.139 -0.1959  1.0072  0.3597
  298HOH     H1  909   0.647   1.915   2.171 -0.2404  1.0565  0.2164
  298HOH     H2  910   0.733   1.928   2.047 -0.2705  0.0592  0.0721
  299HOH      O  911   2.815   0.251   0.480 -0.4945 -0.0197  0.3146
  299HOH     H1  912   2.884   0.318   0.479 -0.7826  0.3022  0.9845
  299HOH     H2  913   2.793   0.238   0.387 -0.0082  0.3652  0.1374
  300HOH      O  914   3.040   4.008   0.503 -0.7427 -0.0850 -0.2962
  300HOH     H1  915   3.062   4.008   0.410  0.2527 -0.0402 -0.0812
  300HOH     H2  916   3.098   3.942   0.542 -0.3195  0.6951  0.4549
  301HOH      O  917   3.547   0.451   1.568 -0.3976  0.0147  0.0215
  301HOH     H1  918   3.542   0.499   1.650 -1.3588  0.3969 -0.2374
  301HOH     H2  919   3.504   0.508   1.504  0.0191 -0.4232 -0.6858
  302HOH      O  920   2.847   2.749   0.282  0.6623  0.1117  0.1773
  302HOH     H1  921   2.815   2.821   0.336  0.0993  0.0199 -0.0208
  302HOH     H2  922   2.770   2.694   0.268  1.0559 -0.4586  0.2126
  303HOH      O  923   1.585   0.497   2.848 -0.0132  0.1361 -0.3217
  303HOH     H1  924   1.513   0.461   2.797 -0.1595  0.7104 -0.5398
  303HOH     H2  925   1.543   0.544   2.920  0.1929 -0.6781  0.3552
  304HOH      O  926   3.792   2.075   2.335 -0.1116 -0.5166  0.3467
  304HOH     H1  927   3.741   2.003   2.296 -0.0486 -0.9966  1.1096
  304HOH     H2  928   3.878   2.068   2.295 -0.2661 -0.5192  0.0106
  305HOH      O  929   1.470   3.513   3.422  0.2864  0.0845 -0.2385
  305HOH     H1  930   1.459   3.420   3.440 -2.0967  0.1901 -0.5583
  305HOH     H2  931   1.479   3.553   3.508  0.0867 -0.3387 -0.0149
  306HOH      O  932   2.390   3.506   1.181 -0.2374 -0.4396  0.0570
  306HOH     H1  933   2.404   3.413   1.200 -0.9508 -0.8665 -1.2319
  306HOH     H2  934   2.367   3.508   1.088 -0.6563  0.9921  0.1426
  307HOH      O  935   1.160   2.897   0.681 -0.0399 -0.1985  0.0172
  307HOH     H1  936   1.102   2.906   0.606  0.2865  0.9370 -0.1364
  307HOH     H2  937   1.148   2.806   0.710 -0.6537 -0.4734 -0.9944
  308HOH      O  938   0.899   2.283   0.508 -0.2158  0.3221  0.2780
  308HOH     H1  939   0.910   2.268   0.602 -0.0084  0.9620  0.3682
  308HOH     H2  940   0.821   2.338   0.501  0.1133  0.7873  0.1380
  309HOH      O  941   3.417   1.195   3.280 -0.0026  0.5296 -0.6000
  309HOH     H1  942   3.338   1.243   3.304  0.1946  1.0608 -0.9830
  309HOH     H2  943   3.464   1.253   3.221  0.7155  0.2479 -0.3288
  310HOH      O  944   1.294   1.377   3.350  0.6773 -0.0755  0.3497
  310HOH     H1  945   1.231   1.441   3.382  0.4904 -0.0958  0.0224
  310HOH     H2  946   1.242   1.299   3.331  0.6080  0.2600 -0.9855
  311HOH      O  947   2.772   3.714   2.877  0.3677  0.3821  0.9542
  311HOH     H1  948   2.677   3.718   2.869  0.1973 -0.5543  1.9341
  311HOH     H2  949   2.791   3.766   2.955  0.4603 -0.4814  1.5486
  312HOH      O  950   0.784   2.520   3.388  0.0143 -0.5020  0.0112
  312HOH     H1  951   0.753   2.432   3.370 -0.4112 -0.1535 -1.1571
  312HOH     H2  952   0.714   2.577   3.358  0.9170  0.2585 -0.8000
  313HOH      O  953   3.880   0.320   0.296 -0.3221  0.1908  0.1535
  313HOH     H1  954   3.969   0.339   0.325 -0.5161  1.2921  0.1057
  313HOH     H2  955   3.863   0.383   0.225 -0.8866 -0.4909 -0.3513
  314HOH      O  956   1.249   0.132   3.662 -0.1733  0.4761 -0.0820
  314HOH     H1  957   1.165   0.090   3.644 -0.2509  0.7023 -0.2466
  314HOH     H2  958   1.293   0.135   3.577 -0.0085  0.3821 -0.0010
  315HOH      O  959   4.034   2.706   3.843  0.7204 -0.3857 -0.2251
  315HOH     H1  960   4.118   2.676   3.878  0.7850  0.4714  0.4043
  315HOH     H2  961   3.977   2.711   3.919  0.2429 -0.4524 -0.5693
  316HOH      O  962   0.390   3.965   1.452 -0.0090 -0.2121  0.2609
  316HOH     H1  963   0.334   3.923   1.387 -1.0010  1.4807 -0.1015
  316HOH     H2  964   0.479   3.950   1.421 -0.3781 -0.8519 -0.5522
  317HOH      O  965   2.840   0.381   3.917  0.2685 -0.3191  0.4077
  317HOH     H1  966   2.861   0.442   3.846  0.4102 -0.3558  0.4182
  317HOH     H2  967   2.911   0.392   3.980  0.2606 -0.4485  0.4387
  318HOH      O  968   2.777   2.711   2.775 -0.0245  0.0853 -0.2723
  318HOH     H1  969   2.746   2.777   2.837  0.3757  0.5052 -0.5038
  318HOH     H2  970   2.790   2.760   2.693  0.5838 -0.2095 -0.3635
  319HOH      O  971   1.047   3.099   3.635  0.6557  0.2620 -0.2451
  319HOH     H1  972   1.111   3.029   3.619  0.3865 -0.3052  0.9041
  319HOH     H2  973   1.058   3.120   3.728 -0.9954 -0.0771  0.0963
  320HOH      O  974   0.556   3.107   2.796 -0.4988 -0.2716 -0.1558
  320HOH     H1  975   0.537   3.107   2.890 -0.2252  0.4015 -0.0856
  320HOH     H2  976   0.491   3.048   2.758 -0.6900 -0.4581  0.4432
  321HOH      O  977   2.522   3.364   2.812  0.3312  0.0930  0.3125
  321HOH     H1  978   2.535   3.439   2.869  0.2845  0.1267  0.2793
  321HOH     H2  979   2.589   3.374   2.744 -0.3795  0.7229 -0.3352
  322HOH      O  980   0.647   3.924   1.405 -0.3463 -0.2732  0.6501
  322HOH     H1  981   0.725   3.898   1.454 -0.2186 -0.4186  0.3756
  322HOH     H2  982   0.670   4.006   1.363 -0.0398 -0.7120 -0.0901
  323HOH      O  983   3.765   0.905   0.221  0.1935 -0.2258  0.2998
  323HOH     H1  984   3.712   0.942   0.292 -0.1644 -0.1762  0.0143
  323HOH     H2  985   3.722   0.822   0.200 -0.4179  0.3072 -0.6494
  324HOH      O  986   1.117   2.371   3.322 -0.5480 -0.7457 -0.7353
  324HOH     H1  987   1.188   2.366   3.259  0.7829  1.4024  0.3599
  324HOH     H2  988   1.082   2.459   3.312  0.2540  0.0319  1.8629
  325HOH      O  989   0.142   2.422   1.939  0.0966  0.2824  0.1615
  325HOH     H1  990   0.134   2.442   1.845 -1.9582  0.1195  0.2112
  325HOH     H2  991   0.089   2.343   1.951  1.6221 -0.6947  1.2643
  326HOH      O  992   3.161   1.916   0.735  0.3059 -0.1198  0.8796
  326HOH     H1  993   3.129   1.961   0.814  0.3746  0.3665  0.6398
  326HOH     H2  994   3.202   1.986   0.683  0.8915 -0.5529  0.7362
  327HOH      O  995   1.992   2.510   0.866  0.7632  0.7455 -0.4463
  327HOH     H1  996   2.022   2.545   0.949 -0.1946  0.4000  0.0702
  327HOH     H2  997   1.901   2.485   0.881  0.9100 -0.4357 -1.2466
  328HOH      O  998   1.958   0.167   0.024 -0.1335  0.8483  0.7584
  328HOH     H1  999   2.018   0.209  -0.037  0.5747 -0.3831  0.5274
  328HOH     H2 1000   1.977   0.206   0.109  1.4356  0.1592  0.7943
  329HOH      O 1001   2.387   0.999   0.267  0.2449  0.0802  0.6984
  329HOH     H1 1002   2.467   0.976   0.220 -0.1445 -0.5112  0.2972
  329HOH     H2 1003   2.413   1.070   0.326  1.0641 -0.1154  0.5926
  330HOH      O 1004   3.527   1.246   1.103 -0.2662  0.4376 -0.2905
  330HOH     H1 1005   3.526   1.163   1.055  0.8841 -0.5065  1.1445
  330HOH     H2 1006   3.438   1.254   1.139 -0.1257 -0.7861  0.4339
  331HOH      O 1007   1.981   2.470   0.322  0.5277  0.4732  0.1812
  331HOH     H1 1008   2.030   2.451   0.401  1.1792  1.3695  0.0297
  331HOH     H2 1009   2.010   2.405   0.258  0.4287  0.1070  0.5075
  332HOH      O 1010   3.272   3.304   2.018  0.6041 -0.0889  0.9883
  332HOH     H1 1011   3.186   3.325   2.053  0.0309 -0.4669 -0.1193
  332HOH     H2 1012   3.319   3.388   2.018 -0.9379  0.9982 -1.4572
  333HOH      O 1013   3.156   2.361   3.247  0.1290  0.1476 -0.3222
  333HOH     H1 1014   3.074   2.382   3.292  0.1891 -0.7392  0.2482
  333HOH     H2 1015   3.186   2.279   3.288  1.0441  0.1842 -0.8596
  334HOH      O 1016   4.147   3.094   1.652  0.2351 -0.4301 -0.2075
  334HOH     H1 1017   4.162   3.168   1.711 -0.2685  0.9781 -1.6721
  334HOH     H2 1018   4.055   3.073   1.663  0.2175 -0.3767 -0.2476
  335HOH      O 1019   1.517   3.947   1.200 -0.6733 -0.0213 -0.4831
  335HOH     H1 1020   1.553   4.032   1.226 -0.8491  0.2399 -1.0678
  335HOH     H2 1021   1.440   3.936   1.255 -0.6979  0.2403 -0.4597
  336HOH      O 1022   3.025   1.410   3.213  0.1070  0.0885 -0.1886
  336HOH     H1 1023   3.082   1.341   3.248 -0.8098 -0.5745  0.0672
  336HOH     H2 1024   2.944   1.365   3.191 -0.4126  1.0442 -0.3170
  337HOH      O 1025   2.927   2.785   3.788  0.7347  0.8720  0.5722
  337HOH     H1 1026   2.883   2.862   3.751 -1.4895 -0.5983 -0.2771
  337HOH     H2 1027   2.974   2.747   3.714  0.2727  0.4739  0.4717
  338HOH      O 1028   2.872   0.873   3.574 -0.1814 -0.1268  0.2697
  338HOH     H1 1029   2.826   0.862   3.658 -0.0364  0.0089  0.3690
  338HOH     H2 1030   2.962   0.894   3.599 -0.2042  0.2042  0.0792
  339HOH      O 1031   2.405   3.496   0.917 -0.0152 -0.3503  0.2083
  339HOH     H1 1032   2.412   3.443   0.838 -0.4801  0.8771 -0.7284
  339HOH     H2 1033   2.483   3.551   0.916  0.2995 -0.7546  0.9842
  340HOH      O 1034   0.960   1.745   2.804  0.0744  0.3142  0.1145
  340HOH     H1 1035   0.883   1.697   2.836  0.0915  0.4837  0.4136
  340HOH     H2 1036   1.006   1.681   2.749 -0.4229  0.2977 -0.2939
  341HOH      O 1037   1.392   3.829   0.571  0.0000  0.1996  0.1275
  341HOH     H1 1038   1.486   3.848   0.575 -0.0657  0.5832 -0.0763
  341HOH     H2 1039   1.381   3.752   0.627  0.4981 -0.0983 -0.1647
  342HOH      O 1040   0.866   0.368   1.914 -0.2860 -0.4817  0.0377
  342HOH     H1 1041   0.847   0.342   1.824 -0.2675 -0.4560  0.0266
  342HOH     H2 1042   0.931   0.305   1.944 -0.7152 -0.8508  0.2222
  343HOH      O 1043   1.918   3.065   3.439 -0.4834  0.0759  0.3931
  343HOH     H1 1044   1.918   3.088   3.346  0.6735 -0.8927  0.1127
  343HOH     H2 1045   2.003   3.096   3.471 -0.6942  0.0178  1.0357
  344HOH      O 1046   0.163   2.627   2.454  0.0122 -0.0394 -0.2031
  344HOH     H1 1047   0.096   2.592   2.512 -0.0863  0.8500  0.2536
  344HOH     H2 1048   0.236   2.565   2.462 -0.4243 -0.5405 -0.0176
  345HOH      O 1049   2.021   2.385   2.523 -0.3004 -0.5912 -0.0440
  345HOH     H1 1050   1.965   2.321   2.479 -0.3325 -0.6236  0.0437
  345HOH     H2 1051   1.987   2.389   2.612  0.0075 -0.8145  0.0867
  346HOH      O 1052   3.801   2.119   3.485  0.0957  0.3257 -0.1000
  346HOH     H1 1053   3.879   2.174   3.481 -0.3924  1.1072  0.4158
  346HOH     H2 1054   3.733   2.178   3.518 -0.6508 -0.3962 -0.2966
  347HOH      O 1055   2.948   3.998   3.806  0.0975 -0.0633  0.4606
  347HOH     H1 1056   2.893   4.015   3.730 -0.2691 -0.5967  0.6006
  347HOH     H2 1057   2.955   4.083   3.850 -0.5599  0.0323  0.4008
  348HOH      O 1058   3.069   1.621   3.939  0.4979  0.8036  0.0834
  348HOH     H1 1059   3.090   1.529   3.953  0.5836  0.7114 -0.5703
  348HOH     H2 1060   3.137   1.652   3.879  0.3842  1.2576  0.1805
  349HOH      O 1061   3.369   3.778   3.535 -0.0491  0.0931 -0.4419
  349HOH     H1 1062   3.464   3.788   3.528 -0.0532  0.5046  0.0102
  349HOH     H2 1063   3.335   3.867   3.545 -0.4088 -0.0926  0.1411
  350HOH      O 1064   1.723   0.779   0.838  0.2331  0.2320  0.4267
  350HOH     H1 1065   1.753   0.862   0.876 -0.1266  0.8948 -0.6340
  350HOH     H2 1066   1.628   0.788   0.833  0.2427  0.0277 -0.2849
  351HOH      O 1067   0.475   1.081   1.490 -0.0034  0.1315  0.1182
  351HOH     H1 1068   0.417   1.074   1.566 -1.2024 -0.8077 -0.8048
  351HOH     H2 1069   0.456   1.168   1.454 -1.3117 -0.3410 -0.4549
  352HOH      O 1070   0.212   1.474   3.252 -0.4013 -0.0870 -0.1064
  352HOH     H1 1071   0.196   1.535   3.179 -0.1225 -0.8211 -0.8131
  352HOH     H2 1072   0.306   1.482   3.269 -0.2025 -0.8590 -0.7379
  353HOH      O 1073   3.053   3.516   3.429 -0.1342 -0.3124  0.4303
  353HOH     H1 1074   3.117   3.579   3.396 -0.4894 -0.3019 -0.2885
  353HOH     H2 1075   3.008   3.485   3.350 -0.3276 -1.0711  0.8209
  354HOH      O 1076   2.017   2.050   0.821  0.2630  0.0097  0.5498
  354HOH     H1 1077   2.062   2.134   0.824 -0.5787  0.5187 -0.2314
  354HOH     H2 1078   1.974   2.048   0.736  1.2430 -1.7562 -0.0107
  355HOH      O 1079   2.249   0.975   0.818 -0.2358 -0.2741  0.0942
  355HOH     H1 1080   2.324   0.996   0.873 -0.2749  0.0176  0.0399
  355HOH     H2 1081   2.283   0.913   0.754 -0.2150 -0.6913  0.5036
  356HOH      O 1082   3.955   3.163   0.188 -0.1935  0.0339 -0.1736
  356HOH     H1 1083   4.038   3.147   0.143  0.4154 -0.6558  1.1126
  356HOH     H2 1084   3.960   3.255   0.216 -0.1071  0.1414 -0.5277
  357HOH      O 1085   1.665   1.381   1.287 -0.1995 -0.3762 -0.2371
  357HOH     H1 1086   1.663   1.285   1.295 -1.8732 -0.4269 -0.5963
  357HOH     H2 1087   1.666   1.397   1.193  1.2585  0.0318 -0.2065
  358HOH      O 1088   2.794   0.457   1.963  0.1847  0.0836  0.9231
  358HOH     H1 1089   2.757   0.534   2.005 -0.5451  0.0802  0.3243
  358HOH     H2 1090   2.727   0.428   1.901  0.9248 -0.3341  0.2735
  359HOH      O 1091   3.232   3.278   4.028  0.3246  0.7090  0.2803
  359HOH     H1 1092   3.143   3.298   4.059  0.0170  0.1109 -0.1792
  359HOH     H2 1093   3.282   3.262   4.108 -0.4803 -0.9285  0.5439
  360HOH      O 1094   2.576   2.668   1.556 -0.3250 -0.2250  0.2733
  360HOH     H1 1095   2.500   2.613   1.539 -0.0419 -0.5754  0.1035
  360HOH     H2 1096   2.649   2.620   1.518 -0.1344  0.4994 -0.3358
  361HOH      O 1097   2.742   4.013   1.019 -0.1387 -0.0088 -0.0010
  361HOH     H1 1098   2.792   3.981   0.944  0.4658  0.3384  0.2348
  361HOH     H2 1099   2.674   3.948   1.032  0.3942 -0.6332 -0.1985
  362HOH      O 1100   1.314   3.662   0.346  0.3246 -0.1720 -0.4959
  362HOH     H1 1101   1.349   3.723   0.410 -0.2315  0.4321 -0.7450
  362HOH     H2 1102   1.256   3.715   0.291  0.1596 -0.8355 -0.9934
  363HOH      O 1103   1.691   2.892   3.186  0.0059 -0.2802 -0.2619
  363HOH     H1 1104   1.660   2.860   3.271  1.6512  0.1577  0.6055
  363HOH     H2 1105   1.645   2.974   3.173 -1.0596 -0.8614 -0.3571
  364HOH      O 1106   0.765   2.322   2.297 -0.2481  0.2090 -0.7703
  364HOH     H1 1107   0.826   2.392   2.274 -0.9245  1.0475 -0.1274
  364HOH     H2 1108   0.682   2.349   2.259 -0.8764  0.5444  0.7006
  365HOH      O 1109   1.545   1.947   3.937 -0.4349 -0.0759 -0.2983
  365HOH     H1 1110   1.545   1.923   3.845  1.5043  2.6910 -1.2747
  365HOH     H2 1111   1.475   2.012   3.946 -0.8394 -0.5721  0.3098
  366HOH      O 1112   0.810   3.403   0.067  0.4839 -0.2249  0.3968
  366HOH     H1 1113   0.761   3.403  -0.015  2.3176 -0.0600 -0.7988
  366HOH     H2 1114   0.834   3.312   0.081 -0.0172 -0.2911  0.9311
  367HOH      O 1115   3.132   1.389   3.736  0.2692 -0.2096  0.8948
  367HOH     H1 1116   3.118   1.355   3.825 -0.6297 -0.2481  0.7621
  367HOH     H2 1117   3.044   1.387   3.697  0.6507 -0.1757  0.0124
  368HOH      O 1118   2.642   1.737   1.886 -0.0639 -0.2289  0.5735
  368HOH     H1 1119   2.572   1.687   1.843  0.2857  0.1615 -0.5008
  368HOH     H2 1120   2.695   1.670   1.929 -0.1838 -0.6889  0.0296
  369HOH      O 1121   2.752   2.980   2.172 -0.5882 -0.0400 -0.3821
  369HOH     H1 1122   2.738   3.059   2.120 -0.8211  0.1312 -0.0646
  369HOH     H2 1123   2.792   3.012   2.253  0.6046 -0.3935 -0.7943
  370HOH      O 1124   0.329   3.032   2.274  0.2483 -0.0320 -0.4659
  370HOH     H1 1125   0.287   3.015   2.358  0.1592  1.4800 -0.1427
  370HOH     H2 1126   0.423   3.023   2.292  0.2677  0.9161 -0.0055
  371HOH      O 1127   2.645   0.676   0.534 -0.1097 -0.1825  0.6605
  371HOH     H1 1128   2.624   0.617   0.606 -0.5335 -0.0947  0.6165
  371HOH     H2 1129   2.567   0.676   0.479 -0.0472  0.2706  0.5611
  372HOH      O 1130   2.738   0.145   1.404 -0.1141 -0.1397 -0.7373
  372HOH     H1 1131   2.780   0.060   1.393 -1.3066 -0.8625 -0.1196
  372HOH     H2 1132   2.810   0.208   1.400  1.0827 -1.2917  0.5822
  373HOH      O 1133   0.064   1.007   3.450 -0.0918 -0.0495  0.6529
  373HOH     H1 1134   0.005   0.993   3.375  0.2728  1.1133  0.1148
  373HOH     H2 1135   0.025   1.080   3.498 -0.0746 -0.4925  1.3655
  374HOH      O 1136   1.849   0.374   2.178 -0.3096 -0.3343  0.1954
  374HOH     H1 1137   1.754   0.371   2.166 -0.3336 -0.2596  0.3732
  374HOH     H2 1138   1.862   0.421   2.260 -0.1137 -0.2436  0.1120
  375HOH      O 1139   1.827   0.298   3.850  0.2666 -0.1801 -0.3626
  375HOH     H1 1140   1.816   0.204   3.835  0.2160 -0.3650  0.7033
  375HOH     H2 1141   1.756   0.338   3.799 -0.2940 -0.7880 -0.0981
  376HOH      O 1142   0.260   1.639   1.307  0.5245 -0.0485  0.1759
  376HOH     H1 1143   0.330   1.583   1.339  0.3556 -0.4776 -0.1827
  376HOH     H2 1144   0.280   1.654   1.215  0.1709 -0.1403  0.0795
  377HOH      O 1145   3.597   0.161   1.456 -0.1863  0.1452 -0.1828
  377HOH     H1 1146   3.625   0.090   1.513  0.2393 -0.5332 -1.1850
  377HOH     H2 1147   3.537   0.213   1.510  0.4828 -0.2254  0.9850
  378HOH      O 1148   0.316   3.070   1.177 -0.5812  0.2206 -0.5011
  378HOH     H1 1149   0.259   3.074   1.254 -0.6065  0.6191 -0.5348
  378HOH     H2 1150   0.291   2.989   1.133 -0.0581 -0.3958  0.2905
  379HOH      O 1151   3.307   3.599   1.417  0.9719 -0.3354  0.2743
  379HOH     H1 1152   3.325   3.690   1.394 -1.1595 -0.1992 -1.5503
  379HOH     H2 1153   3.354   3.548   1.351 -0.1121 -0.3033 -0.5874
  380HOH      O 1154   4.093   0.982   3.219  0.1459 -0.1299  0.5871
  380HOH     H1 1155   4.142   1.062   3.201 -0.3636  0.0659 -0.0265
  380HOH     H2 1156   4.098   0.932   3.137 -0.8882  0.0255  0.3995
  381HOH      O 1157   2.795   1.233   3.138  0.2229  0.0505 -0.2262
  381HOH     H1 1158   2.718   1.232   3.081 -0.0105 -1.0341  0.0674
  381HOH     H2 1159   2.852   1.165   3.101  0.8313  0.5093 -0.1548
  382HOH      O 1160   1.750   0.042   2.333  0.2972 -0.8578 -0.5292
  382HOH     H1 1161   1.658   0.025   2.316 -0.0204  0.3934 -0.2718
  382HOH     H2 1162   1.789   0.056   2.247 -0.0614 -0.1213 -0.5903
  383HOH      O 1163   0.226   3.310   1.056 -0.1698  0.3905  0.1729
  383HOH     H1 1164   0.261   3.228   1.092 -0.7031 -0.1439 -0.4754
  383HOH     H2 1165   0.240   3.374   1.126 -0.0904 -0.3360  0.8574
  384HOH      O 1166   0.618   3.422   4.023 -0.5733 -0.4761 -0.3010
  384HOH     H1 1167   0.627   3.502   3.972  0.3726 -0.5959 -0.3562
  384HOH     H2 1168   0.613   3.352   3.958  0.8880 -0.6530 -0.2767
  385HOH      O 1169   3.810   0.421   1.574 -0.4752  0.3247  0.4860
  385HOH     H1 1170   3.721   0.386   1.576 -0.7298  0.9324  1.3582
  385HOH     H2 1171   3.804   0.505   1.621  0.3737  0.8514 -0.2800
  386HOH      O 1172   2.240   3.298   0.231 -0.4969 -0.0079  0.0125
  386HOH     H1 1173   2.238   3.274   0.324 -1.3377  0.2272  0.0738
  386HOH     H2 1174   2.226   3.393   0.231 -0.3895  0.0099 -0.3551
  387HOH      O 1175   2.833   1.515   1.910 -0.0153  0.0753 -0.0520
  387HOH     H1 1176   2.883   1.595   1.894 -0.0175 -0.0538 -0.8284
  387HOH     H2 1177   2.885   1.446   1.868 -0.6526 -0.1190 -0.5564
  388HOH      O 1178   0.991   2.723   0.097 -0.2877 -0.0388 -0.2660
  388HOH     H1 1179   0.974   2.814   0.122 -0.0477 -0.0223 -0.1540
  388HOH     H2 1180   1.074   2.726   0.050 -0.1223 -0.2405  0.0071
  389HOH      O 1181   1.044   0.848   2.566  0.2962 -0.2351  0.3595
  389HOH     H1 1182   1.009   0.879   2.649 -0.0482 -0.3893  0.2729
  389HOH     H2 1183   1.099   0.774   2.589  0.5888  0.0201  0.4977
  390HOH      O 1184   0.577   0.439   2.014  0.3984  0.4396 -0.4338
  390HOH     H1 1185   0.573   0.350   2.051 -0.3244  0.5347 -0.2564
  390HOH     H2 1186   0.642   0.432   1.944  0.2482 -0.2753 -0.5242
  391HOH      O 1187   0.371   1.613   2.459 -0.2473  0.4526  0.2241
  391HOH     H1 1188   0.330   1.660   2.386  0.3878  1.0401  0.2228
  391HOH     H2 1189   0.450   1.575   2.421 -0.1903  0.3069  0.4845
  392HOH      O 1190   3.965   3.455   2.812 -0.1277 -0.6066  0.3625
  392HOH     H1 1191   4.058   3.435   2.821 -0.2219 -0.9606  0.5785
  392HOH     H2 1192   3.936   3.403   2.737  0.2806  1.0526 -1.0917
  393HOH      O 1193   0.593   2.690   1.478 -0.9504 -0.5148 -0.1422
  393HOH     H1 1194   0.538   2.748   1.530 -1.1882 -0.6076 -0.2874
  393HOH     H2 1195   0.639   2.636   1.543 -0.2429  0.2416  0.0324
  394HOH      O 1196   1.922   3.518   0.617 -0.5323 -0.1665  0.1323
  394HOH     H1 1197   1.917   3.459   0.542  0.5497 -0.0322 -0.0778
  394HOH     H2 1198   1.940   3.604   0.579  0.2554 -0.1354  0.5364
  395HOH      O 1199   3.926   3.981   3.806  0.2628  0.4277 -0.3204
  395HOH     H1 1200   4.000   4.016   3.855  0.9726 -1.5764  0.2729
  395HOH     H2 1201   3.963   3.957   3.721  0.3603 -0.5379 -0.0372
  396HOH      O 1202   2.616   0.945   2.377  0.1722 -0.3781  0.0474
  396HOH     H1 1203   2.571   0.880   2.432 -0.3937 -0.3300 -0.3406
  396HOH     H2 1204   2.578   0.933   2.290  0.5140  0.0571 -0.1698
  397HOH      O 1205   0.138   0.741   0.344  0.1150  0.1854 -0.6591
  397HOH     H1 1206   0.080   0.729   0.269 -0.1723 -0.5207 -0.3376
  397HOH     H2 1207   0.103   0.817   0.390 -1.3076 -0.8595  0.1539
  398HOH      O 1208   3.049   1.060   1.251  0.1081 -0.1436 -0.5301
  398HOH     H1 1209   2.993   1.007   1.193 -1.0471  1.3923 -0.9336
  398HOH     H2 1210   3.002   1.063   1.334 -0.0777  0.5950 -0.6545
  399HOH      O 1211   1.806   3.382   0.835 -1.1526 -0.1794 -0.0584
  399HOH     H1 1212   1.833   3.439   0.764 -1.1357  0.4703  0.4453
  399HOH     H2 1213   1.770   3.442   0.901  1.3378 -0.3243  1.7104
  400HOH      O 1214   2.349   0.179   0.481 -0.5156  0.4286 -0.1551
  400HOH     H1 1215   2.325   0.239   0.410 -1.4748  0.5753  0.2641
  400HOH     H2 1216   2.432   0.215   0.515 -0.7785  1.1976 -0.2739
  401HOH      O 1217   3.454   4.053   1.026  0.4875 -0.2096  0.1755
  401HOH     H1 1218   3.371   4.082   0.989  0.4666  0.2207  0.5409
  401HOH     H2 1219   3.435   3.968   1.065  0.0497  0.1586  0.8078
  402HOH      O 1220   1.692   2.013   1.639 -0.0233  0.5817 -0.0031
  402HOH     H1 1221   1.675   1.981   1.550 -0.3667  1.5821 -0.3227
  402HOH     H2 1222   1.787   2.017   1.645  0.1668 -1.6561  0.5335
  403HOH      O 1223   0.691   0.045   0.203 -0.2409  0.0200  0.5881
  403HOH     H1 1224   0.775   0.028   0.160 -0.1164  0.2242  0.7463
  403HOH     H2 1225   0.626   0.004   0.145 -0.0326 -0.1494  0.4718
  404HOH      O 1226   1.717   0.979   2.645 -0.0722 -0.0230  0.4385
  404HOH     H1 1227   1.704   1.069   2.675 -0.5499 -0.1119  0.5164
  404HOH     H2 1228   1.698   0.982   2.551  0.0191 -0.0248  0.4193
  405HOH      O 1229   2.842   0.019   0.027  0.2663  0.9155 -0.1225
  405HOH     H1 1230   2.914   0.068   0.065  1.0582  0.2328 -0.6707
  405HOH     H2 1231   2.812   0.073  -0.046  0.1842  1.2236  0.1361
  406HOH      O 1232   1.097   1.327   0.991  0.1827 -0.7610  0.0204
  406HOH     H1 1233   1.128   1.403   1.041 -1.2114 -0.3519  0.3366
  406HOH     H2 1234   1.140   1.336   0.905 -0.4294  0.7817 -0.1886
  407HOH      O 1235   1.570   3.683   0.750 -0.6439 -0.6068  0.1980
  407HOH     H1 1236   1.557   3.752   0.814 -0.2273 -0.4397  0.1060
  407HOH     H2 1237   1.545   3.603   0.796 -0.6844 -0.4480  0.4559
  408HOH      O 1238   0.241   2.214   3.258  0.1014 -0.1741  0.0550
  408HOH     H1 1239   0.209   2.132   3.297 -0.8492  0.4319  0.6390
  408HOH     H2 1240   0.303   2.248   3.321  0.1081 -0.1900  0.0571
  409HOH      O 1241   1.501   3.563   2.781  0.0370 -0.3203 -0.1053
  409HOH     H1 1242   1.580   3.591   2.829 -0.4212 -0.8148  0.9939
  409HOH     H2 1243   1.535   3.513   2.707  0.7619 -0.0795  0.0406
  410HOH      O 1244   3.040   3.849   2.454 -0.3156  0.4428  0.6449
  410HOH     H1 1245   3.024   3.767   2.407 -1.0475  1.0271 -0.1811
  410HOH     H2 1246   3.094   3.901   2.395 -0.3740  0.7995  0.8955
  411HOH      O 1247   3.245   0.499   0.518  0.0459 -0.4982 -0.2393
  411HOH     H1 1248   3.249   0.594   0.522  0.3253 -0.4024 -1.6442
  411HOH     H2 1249   3.337   0.471   0.520 -0.0159 -0.7076 -0.2217
  412HOH      O 1250   0.206   1.346   1.942  0.3114  0.0432  0.4366
  412HOH     H1 1251   0.245   1.418   1.892 -1.2610  0.1188 -0.8462
  412HOH     H2 1252   0.172   1.287   1.875 -1.0344 -0.3744  1.4159
  413HOH      O 1253   0.122   2.277   0.451 -0.0464  0.1836 -0.2246
  413HOH     H1 1254   0.210   2.263   0.486 -0.1424 -0.7401 -0.2953
  413HOH     H2 1255   0.136   2.318   0.366  0.3090  0.1343 -0.1931
  414HOH      O 1256   2.961   0.992   0.204  0.2127 -0.2154  0.4327
  414HOH     H1 1257   2.894   1.022   0.264  0.1198  0.4976 -0.0007
  414HOH     H2 1258   3.044   1.007   0.250  0.1506  0.4722  0.3297
  415HOH      O 1259   2.502   2.098   4.005  0.1016 -0.2630 -0.2319
  415HOH     H1 1260   2.502   2.188   3.972  1.2285 -0.1601 -0.0390
  415HOH     H2 1261   2.471   2.045   3.931  0.6311  0.1719 -0.7872
  416HOH      O 1262   3.832   2.835   3.265  0.3918 -0.1718 -0.4180
  416HOH     H1 1263   3.793   2.774   3.328  1.5746  0.3666  0.9813
  416HOH     H2 1264   3.802   2.922   3.294  1.1330  0.1043 -0.4328
  417HOH      O 1265   0.832   0.910   3.651 -0.3054 -0.2453  0.3654
  417HOH     H1 1266   0.791   0.824   3.641 -0.7124  0.0227 -0.4050
  417HOH     H2 1267   0.775   0.957   3.711 -0.3246 -0.3613  0.4390
  418HOH      O 1268   0.110   2.105   0.169 -0.0630  0.1162 -0.0098
  418HOH     H1 1269   0.198   2.110   0.205  0.6955  1.2156 -1.7258
  418HOH     H2 1270   0.089   2.012   0.167  1.4357 -0.2681 -0.2814
  419HOH      O 1271   0.296   2.397   0.259  0.1501  0.7499 -0.2205
  419HOH     H1 1272   0.332   2.462   0.319  1.1406 -0.0497  0.1160
  419HOH     H2 1273   0.372   2.347   0.230 -0.6013 -0.7357  0.1330
  420HOH      O 1274   3.787   2.677   3.715  0.8541  0.8366 -0.2615
  420HOH     H1 1275   3.797   2.582   3.725 -0.7347  0.7243  1.2159
  420HOH     H2 1276   3.856   2.714   3.770  1.0930  0.5261 -0.3474
  421HOH      O 1277   0.055   3.274   1.844 -0.0312  0.4112  0.1251
  421HOH     H1 1278  -0.006   3.233   1.905  0.2783 -0.9129 -0.3961
  421HOH     H2 1279   0.132   3.293   1.897  0.0128 -0.1711  0.2794
  422HOH      O 1280   1.004   0.872   0.851  0.1634 -0.1284 -0.0973
  422HOH     H1 1281   1.037   0.782   0.858 -0.5920 -0.5109 -1.0773
  422HOH     H2 1282   1.076   0.926   0.885  1.1975 -0.9989 -0.7692
  423HOH      O 1283   0.410   0.591   2.237 -0.5491  0.3077 -0.5453
  423HOH     H1 1284   0.491   0.624   2.199  0.1744  0.0081  0.6464
  423HOH     H2 1285   0.429   0.501   2.261 -0.8963  0.5151  0.6298
  424HOH      O 1286   1.471   3.232   3.492  0.2734 -0.2474  0.4099
  424HOH     H1 1287   1.421   3.161   3.451  1.5674 -1.3565  0.6109
  424HOH     H2 1288   1.512   3.192   3.568  1.2229  0.6607  0.4233
  425HOH      O 1289   2.076   3.665   2.334 -0.2768 -0.0926 -0.5555
  425HOH     H1 1290   2.133   3.596   2.299  0.4257  0.0120  0.3017
  425HOH     H2 1291   2.010   3.618   2.384 -0.1030 -0.1640 -0.3918
  426HOH      O 1292   2.865   0.702   0.370 -0.5948  0.1012  0.2058
  426HOH     H1 1293   2.894   0.792   0.383 -0.5485  0.0111  0.7692
  426HOH     H2 1294   2.794   0.690   0.432 -1.3557  0.0775 -0.6255
  427HOH      O 1295   2.406   2.391   2.385  0.5204 -0.2392 -0.5513
  427HOH     H1 1296   2.376   2.306   2.352  1.4205 -0.6746 -0.3075
  427HOH     H2 1297   2.457   2.369   2.463 -0.2216  0.6351  0.2096
  428HOH      O 1298   0.267   4.060   1.700 -0.0459  0.0350 -0.5802
  428HOH     H1 1299   0.312   4.034   1.620 -0.0503 -0.3794 -0.4531
  428HOH     H2 1300   0.308   4.142   1.726  0.3061 -0.0941 -0.7245
  429HOH      O 1301   2.539   2.083   2.771 -0.1640 -0.0152 -0.1377
  429HOH     H1 1302   2.618   2.112   2.818 -0.0881 -0.9486  0.3724
  429HOH     H2 1303   2.507   2.010   2.823 -0.0498 -1.1728 -1.5697
  430HOH      O 1304   1.190   0.706   1.643 -0.3050  0.4848 -0.3368
  430HOH     H1 1305   1.272   0.750   1.663  0.1575 -0.5839  0.3269
  430HOH     H2 1306   1.124   0.755   1.693  0.0459  0.9106 -0.2790
  431HOH      O 1307   0.017   0.036   3.664 -0.5090  0.5239 -0.6393
  431HOH     H1 1308  -0.066  -0.007   3.685  0.6903 -1.4026  0.9102
  431HOH     H2 1309   0.063  -0.027   3.610  0.3629  1.0354 -0.5237
  432HOH      O 1310   0.418   0.245   0.966 -0.2700 -0.5466  0.1692
  432HOH     H1 1311   0.392   0.312   1.029  0.1222  0.0338 -0.2616
  432HOH     H2 1312   0.497   0.280   0.925 -0.9216 -0.5243 -1.1894
  433HOH      O 1313   1.947   0.156   0.642 -0.1448  0.4805 -0.1792
  433HOH     H1 1314   1.899   0.190   0.566 -1.2819  0.4092  0.4663
  433HOH     H2 1315   1.880   0.116   0.697  0.8020 -0.5238  0.3230
  434HOH      O 1316   1.402   0.271   3.872  0.4528  0.2833 -1.0495
  434HOH     H1 1317   1.443   0.187   3.894 -0.4629 -0.0383 -0.4710
  434HOH     H2 1318   1.333   0.249   3.810 -0.7519  0.3566  0.1849
  435HOH      O 1319   2.536   2.064   0.245  0.1488 -0.1394  0.0914
  435HOH     H1 1320   2.486   2.039   0.323  0.9256 -1.2978  0.2677
  435HOH     H2 1321   2.613   2.110   0.279 -0.0056  0.2483 -0.0718
  436HOH      O 1322   0.359   2.378   3.059  0.4923 -0.2021  0.1053
  436HOH     H1 1323   0.336   2.315   3.126 -0.3174  0.1325  0.1713
  436HOH     H2 1324   0.372   2.326   2.980  0.7665 -0.5273  0.3590
  437HOH      O 1325   0.681   0.054   1.317 -0.2654 -0.0304  0.0700
  437HOH     H1 1326   0.737   0.112   1.265 -0.3942  0.4404  0.4355
  437HOH     H2 1327   0.599   0.103   1.327 -0.6683 -0.6184 -0.2693
  438HOH      O 1328   4.126   4.075   3.959  0.8170 -0.1393  0.0034
  438HOH     H1 1329   4.099   4.075   4.051  1.3322  0.3028  0.1650
  438HOH     H2 1330   4.146   4.167   3.940  0.2632 -0.1431 -0.6996
  439HOH      O 1331   3.811   1.311   1.179 -0.0391  0.0885 -0.2020
  439HOH     H1 1332   3.770   1.322   1.093  0.7216 -0.0107 -0.6006
  439HOH     H2 1333   3.770   1.232   1.215  0.0905 -0.2427 -0.7625
  440HOH      O 1334   3.584   1.864   1.620  0.0637  0.6090 -0.5671
  440HOH     H1 1335   3.652   1.798   1.606  0.7987  1.2917 -0.3461
  440HOH     H2 1336   3.519   1.845   1.552  0.9150  0.4826 -1.3959
  441HOH      O 1337   0.196   2.908   1.717 -0.9317 -0.2123  0.3562
  441HOH     H1 1338   0.114   2.950   1.694 -0.0996  1.5609  0.3266
  441HOH     H2 1339   0.192   2.898   1.812 -0.6881  1.1497  0.5450
  442HOH      O 1340   2.493   2.318   2.618 -0.0324  0.0216 -0.5215
  442HOH     H1 1341   2.513   2.227   2.642  1.0814  0.1272 -0.9199
  442HOH     H2 1342   2.522   2.369   2.693  0.8027  0.1391 -0.8993
  443HOH      O 1343   1.851   1.542   1.908  0.1170  0.6587 -0.0775
  443HOH     H1 1344   1.802   1.611   1.862  0.2143  0.9923  0.3025
  443HOH     H2 1345   1.916   1.513   1.844 -1.0189 -0.3498 -0.8905
  444HOH      O 1346   1.247   4.105   0.562 -0.1723  0.1083  0.5569
  444HOH     H1 1347   1.330   4.105   0.610  0.0520 -1.8275  0.3586
  444HOH     H2 1348   1.226   4.012   0.553 -1.7961  0.4990 -0.4070
  445HOH      O 1349   1.303   1.678   3.462  1.0484 -0.3857  0.5344
  445HOH     H1 1350   1.258   1.762   3.471  0.7207 -0.5457  0.4448
  445HOH     H2 1351   1.337   1.679   3.372  0.0862 -0.7919  0.1366
  446HOH      O 1352   0.164   2.823   0.360  0.4206 -0.5533 -0.6331
  446HOH     H1 1353   0.177   2.881   0.285  0.2122  0.3987  0.0411
  446HOH     H2 1354   0.097   2.761   0.331  1.1858 -0.9716 -1.6315
  447HOH      O 1355   3.189   2.188   2.309  0.4058 -0.1495 -0.2085
  447HOH     H1 1356   3.239   2.106   2.304  1.1407  0.2946 -0.3762
  447HOH     H2 1357   3.251   2.251   2.345 -0.0073  0.4463 -0.5224
  448HOH      O 1358   1.164   1.920   3.312  0.0121  0.3806  0.2457
  448HOH     H1 1359   1.105   1.910   3.237  0.2606  0.4990  0.0301
  448HOH     H2 1360   1.241   1.965   3.276  0.1200  0.4704  0.5796
  449HOH      O 1361   2.906   1.586   0.060  0.3249 -0.3163 -0.0648
  449HOH     H1 1362   2.987   1.542   0.085  0.6089  0.6935  0.9890
  449HOH     H2 1363   2.838   1.544   0.113  0.2334 -0.8162 -0.5655
  450HOH      O 1364   3.936   2.081   3.211 -0.2166  0.6645 -0.3891
  450HOH     H1 1365   3.906   2.120   3.129 -0.5505  0.0708 -0.5590
  450HOH     H2 1366   4.009   2.137   3.238  0.9380  0.0362 -1.8824
  451HOH      O 1367   0.509   2.581   3.296 -0.0010 -0.5703 -0.3441
  451HOH     H1 1368   0.507   2.604   3.203 -1.1943 -1.1020 -0.4796
  451HOH     H2 1369   0.489   2.663   3.342 -0.5660 -0.5448 -0.6257
  452HOH      O 1370   3.703   1.308   0.293  0.1566  0.0669 -0.5116
  452HOH     H1 1371   3.695   1.403   0.305  0.1391 -0.0459  0.6600
  452HOH     H2 1372   3.614   1.278   0.279  0.1413  0.2027 -0.7140
  453HOH      O 1373   2.074   2.492   1.772 -0.1674 -0.7241  0.3917
  453HOH     H1 1374   1.998   2.531   1.816 -0.0028 -0.1622  0.1956
  453HOH     H2 1375   2.113   2.434   1.838 -0.7159 -0.9639  0.5171
  454HOH      O 1376   3.629   3.712   1.867  0.2564 -0.3695  0.1887
  454HOH     H1 1377   3.584   3.648   1.813 -0.6564  0.7703 -0.4971
  454HOH     H2 1378   3.575   3.791   1.862  1.6570  0.6958  0.3882
  455HOH      O 1379   1.964   1.858   1.999 -0.0970 -1.2220  0.0392
  455HOH     H1 1380   1.877   1.888   2.028  0.1797  0.4644 -0.6904
  455HOH     H2 1381   1.946   1.774   1.956 -1.1751 -1.4922  0.9060
  456HOH      O 1382   2.191   3.074   1.938  0.0533  0.7899 -1.0557
  456HOH     H1 1383   2.123   3.037   1.882 -0.1019  0.5745 -0.7377
  456HOH     H2 1384   2.240   2.998   1.970 -0.6924  0.7574  0.1469
  457HOH      O 1385   0.532   3.825   1.695  0.8679  0.1781 -0.3906
  457HOH     H1 1386   0.611   3.858   1.738 -0.3739  1.0539  1.4460
  457HOH     H2 1387   0.522   3.880   1.617  1.2768  1.0979  0.1736
  458HOH      O 1388   2.556   1.238   3.928 -0.0469  0.4186  0.8480
  458HOH     H1 1389   2.471   1.219   3.968  0.1539  0.3843  1.2705
  458HOH     H2 1390   2.612   1.165   3.955  0.0949  0.3968  0.5024
  459HOH      O 1391   2.129   1.979   1.790  0.0452  0.7015  0.5213
  459HOH     H1 1392   2.217   1.944   1.775 -0.5533 -0.1272 -1.9441
  459HOH     H2 1393   2.085   1.912   1.841  0.2931  0.0920 -0.0325
  460HOH      O 1394   2.333   0.734   1.360 -0.1902 -0.8063  0.1176
  460HOH     H1 1395   2.277   0.710   1.287  0.1120 -0.0070 -0.4002
  460HOH     H2 1396   2.413   0.683   1.346 -0.4253 -1.2426  0.3360
  461HOH      O 1397   0.439   4.113   3.034 -0.5659  0.5409  0.2326
  461HOH     H1 1398   0.454   4.106   2.940 -0.8938 -0.6422  0.2330
  461HOH     H2 1399   0.499   4.181   3.063  0.8014 -0.2216 -0.5793
  462HOH      O 1400   0.405   2.770   2.826 -0.2026  0.4928  0.1569
  462HOH     H1 1401   0.469   2.784   2.896  0.4039 -0.4322 -0.1795
  462HOH     H2 1402   0.321   2.765   2.871  0.2936 -1.4770  1.0803
  463HOH      O 1403   2.765   0.818   2.621 -0.1410  0.1418 -0.0774
  463HOH     H1 1404   2.780   0.911   2.640 -0.0073 -0.1430  1.4467
  463HOH     H2 1405   2.669   0.810   2.621 -0.1741  0.3746 -0.8856
  464HOH      O 1406   0.310   2.520   1.050 -0.8016  0.1974  0.1623
  464HOH     H1 1407   0.280   2.605   1.083  0.2313  0.2835  0.9880
  464HOH     H2 1408   0.242   2.493   0.988 -0.8973  1.8664 -0.5538
  465HOH      O 1409   1.797   1.488   0.662  0.1193  0.5703  0.5892
  465HOH     H1 1410   1.705   1.462   0.673 -0.3300  1.0583 -1.2861
  465HOH     H2 1411   1.844   1.441   0.730 -1.2492 -1.3346  0.3604
  466HOH      O 1412   1.175   2.417   0.113  0.1761  0.0123 -0.1690
  466HOH     H1 1413   1.175   2.401   0.208  0.4760  0.4258 -0.0964
  466HOH     H2 1414   1.189   2.511   0.104 -0.8036  0.1406 -0.6078
  467HOH      O 1415   1.450   3.011   0.660 -0.1491  0.6158  0.3533
  467HOH     H1 1416   1.372   3.005   0.716  0.2107  0.4129  0.8451
  467HOH     H2 1417   1.417   2.992   0.572 -0.6403  0.4410  0.5648
  468HOH      O 1418   0.292   3.380   4.028  0.1083 -0.3744  0.2137
  468HOH     H1 1419   0.217   3.332   4.063  0.1281  0.7320  1.9820
  468HOH     H2 1420   0.362   3.367   4.092  0.4007  1.2035  0.3010
  469HOH      O 1421   1.556   3.727   3.604  0.3420 -0.3000 -0.2186
  469HOH     H1 1422   1.532   3.786   3.532  2.2444  0.9221  0.0097
  469HOH     H2 1423   1.601   3.784   3.667  0.2030 -1.6235  1.1781
  470HOH      O 1424   3.051   2.640   3.611 -0.1409 -0.4472  0.2819
  470HOH     H1 1425   3.024   2.562   3.563  0.5609 -0.7632  0.3822
  470HOH     H2 1426   3.056   2.708   3.544 -0.4066 -0.5716  0.1310
  471HOH      O 1427   0.365   2.803   3.461 -0.2014  0.2000  0.5015
  471HOH     H1 1428   0.358   2.853   3.379  0.7746 -0.6153 -0.1239
  471HOH     H2 1429   0.398   2.866   3.525 -0.2362  0.6606  0.0792
  472HOH      O 1430   2.426   1.806   3.360 -0.0477 -0.1425 -0.1058
  472HOH     H1 1431   2.404   1.713   3.363 -0.1130 -0.2004 -1.3459
  472HOH     H2 1432   2.448   1.828   3.450  1.0276 -1.6194  0.0672
  473HOH      O 1433   4.008   3.864   3.572  0.2540 -0.0490 -0.7012
  473HOH     H1 1434   4.003   3.837   3.481  0.4016  0.4596 -0.8694
  473HOH     H2 1435   4.102   3.860   3.593  0.3241  0.6514 -0.8399
  474HOH      O 1436   1.598   1.114   0.278 -0.3604 -0.2029 -0.0289
  474HOH     H1 1437   1.681   1.158   0.291  0.4058 -1.4680 -0.2951
  474HOH     H2 1438   1.551   1.126   0.361 -0.4466  1.4637 -0.2443
  475HOH      O 1439   0.768   0.203   2.486 -0.6053 -0.7984 -0.5599
  475HOH     H1 1440   0.795   0.239   2.401 -1.1296 -1.0372 -0.8417
  475HOH     H2 1441   0.715   0.272   2.526  0.3922 -0.3259 -0.0028
  476HOH      O 1442   1.891   3.801   1.319  0.4436 -1.2849  0.3500
  476HOH     H1 1443   1.875   3.813   1.412 -1.1154 -0.5657  0.0601
  476HOH     H2 1444   1.919   3.887   1.287  0.4204 -1.3768  0.0736
  477HOH      O 1445   0.717   4.127   2.616 -0.7477 -0.0759  0.4160
  477HOH     H1 1446   0.732   4.217   2.588  0.1672  0.0253  1.1524
  477HOH     H2 1447   0.672   4.086   2.542 -1.3226  1.0094  0.1212
  478HOH      O 1448   3.334   0.900   1.285  0.4452 -0.3997 -0.2036
  478HOH     H1 1449   3.305   0.991   1.297 -0.8608 -0.8110 -0.0066
  478HOH     H2 1450   3.289   0.871   1.206 -0.7556 -1.4440  0.7855
  479HOH      O 1451   0.670   2.856   3.265  0.7497  0.3006 -0.3190
  479HOH     H1 1452   0.750   2.834   3.313  0.7809  0.9131 -0.0691
  479HOH     H2 1453   0.625   2.919   3.322  0.0850 -0.0392 -0.4515
  480HOH      O 1454   3.100   0.296   3.695 -0.1571 -0.4957  0.4834
  480HOH     H1 1455   3.059   0.239   3.759  0.5416 -0.2992  1.1419
  480HOH     H2 1456   3.115   0.378   3.742 -0.4307 -0.0305 -0.2051
  481HOH      O 1457   0.933   3.405   2.525  0.2451  0.6593  0.5431
  481HOH     H1 1458   0.922   3.500   2.531  0.3331  0.7376 -0.2983
  481HOH     H2 1459   0.844   3.370   2.532  0.0764  0.8903 -0.2574
  482HOH      O 1460   2.141   1.519   1.782  0.2691  0.8337  0.3520
  482HOH     H1 1461   2.234   1.516   1.763  0.0431 -0.0790 -0.7608
  482HOH     H2 1462   2.110   1.599   1.740  0.3855  0.6196 -0.1462
  483HOH      O 1463   1.523   3.720   1.622 -0.1154  0.6073  0.2243
  483HOH     H1 1464   1.603   3.693   1.666 -0.4075 -0.8309 -0.0201
  483HOH     H2 1465   1.454   3.665   1.660 -0.7769  0.9754 -0.3831
  484HOH      O 1466   0.076   1.485   2.219 -0.1953 -0.2222  0.1340
  484HOH     H1 1467  -0.016   1.480   2.191 -0.2821  0.4495  0.2594
  484HOH     H2 1468   0.117   1.409   2.180 -0.3720  0.4882 -1.5905
  485HOH      O 1469   1.239   3.732   1.341 -0.2564  0.0777 -0.5456
  485HOH     H1 1470   1.174   3.662   1.341 -0.2378  0.0327  0.2642
  485HOH     H2 1471   1.206   3.795   1.277 -0.6623 -0.3259 -0.7480
  486HOH      O 1472   0.938   3.181   3.943  0.0986 -1.0276 -0.3379
  486HOH     H1 1473   0.854   3.183   3.989  0.2585 -1.0210 -0.0407
  486HOH     H2 1474   0.968   3.090   3.951  0.5466 -0.8340  0.3542
  487HOH      O 1475   3.288   0.212   1.314 -0.3000 -0.6186 -0.0847
  487HOH     H1 1476   3.207   0.185   1.270  0.0418 -1.0878 -0.4380
  487HOH     H2 1477   3.358   0.183   1.256  0.1226  0.0543  0.0675
  488HOH      O 1478   2.552   1.949   0.988 -0.3016  0.1208 -0.3844
  488HOH     H1 1479   2.618   1.880   0.991  0.8354  1.1545  0.7776
  488HOH     H2 1480   2.587   2.012   0.925 -1.0108 -0.0231 -0.9512
  489HOH      O 1481   1.274   0.771   3.510  0.3276 -0.0448 -0.1845
  489HOH     H1 1482   1.319   0.854   3.525 -0.7745  0.6564 -0.5701
  489HOH     H2 1483   1.201   0.771   3.573  0.3375 -0.7616 -0.1462
  490HOH      O 1484   3.115   0.424   1.074 -0.1516  0.2745 -0.8182
  490HOH     H1 1485   3.143   0.433   0.983  1.9291  0.0240 -0.3039
  490HOH     H2 1486   3.157   0.498   1.119  0.5736 -0.6973  0.2163
  491HOH      O 1487   2.561   1.236   1.417 -0.3130  0.2415 -0.1637
  491HOH     H1 1488   2.527   1.147   1.417 -0.5310  0.2998  0.9196
  491HOH     H2 1489   2.555   1.264   1.326 -1.5912 -0.3539 -0.3020
  492HOH      O 1490   1.505   1.678   2.927  0.1612 -0.6573 -0.0800
  492HOH     H1 1491   1.526   1.721   2.844 -1.0436 -0.5340 -0.3535
  492HOH     H2 1492   1.470   1.593   2.902  1.1878 -1.2580  0.3992
  493HOH      O 1493   4.111   1.745   0.514 -0.0389  0.0509  0.5929
  493HOH     H1 1494   4.142   1.693   0.589  1.1843 -0.3621 -0.1240
  493HOH     H2 1495   4.162   1.826   0.519  0.0989 -0.0071  0.1925
  494HOH      O 1496   0.879   1.133   2.323  0.4151 -0.0279  0.0555
  494HOH     H1 1497   0.867   1.149   2.417  1.5388 -0.2314  0.2531
  494HOH     H2 1498   0.930   1.053   2.318  1.0492  0.3900 -0.6941
  495HOH      O 1499   1.672   1.447   1.037  0.3176 -0.8300  0.3507
  495HOH     H1 1500   1.748   1.403   1.000  0.0727 -0.6665 -0.3852
  495HOH     H2 1501   1.603   1.436   0.971 -0.3125 -1.0020  1.0092
  496HOH      O 1502   1.933   2.711   1.125 -0.2080 -0.1580 -0.3585
  496HOH     H1 1503   1.907   2.794   1.165 -0.5387 -0.5455  0.2551
  496HOH     H2 1504   1.851   2.674   1.092 -0.0773 -0.3019 -0.5303
  497HOH      O 1505   3.351   4.024   2.968  0.4557 -0.0149 -0.2295
  497HOH     H1 1506   3.414   4.092   2.946  1.0357 -0.5793 -0.3796
  497HOH     H2 1507   3.365   3.956   2.902 -0.1061 -0.2776 -0.0888
  498HOH      O 1508   2.206   3.251   4.015  0.1294  0.0774 -0.2149
  498HOH     H1 1509   2.267   3.264   3.941 -0.7559 -0.5930 -1.1139
  498HOH     H2 1510   2.260   3.264   4.093  1.4780 -0.6708 -0.9559
  499HOH      O 1511   0.386   1.329   3.967 -0.7386  0.2898  0.0899
  499HOH     H1 1512   0.406   1.242   4.001 -0.8733  0.0407 -0.4480
  499HOH     H2 1513   0.422   1.389   4.032 -1.0515 -0.1641  0.7087
  500HOH      O 1514   1.888   1.629   3.815  0.0091  0.5180 -0.1756
  500HOH     H1 1515   1.819   1.654   3.877 -0.1433  0.4378 -0.3096
  500HOH     H2 1516   1.863   1.541   3.786 -0.1089  0.6872 -0.6095
  501HOH      O 1517   0.992   2.629   1.629  0.2410 -0.0224 -0.2228
  501HOH     H1 1518   0.915   2.580   1.658  0.4398  0.2042  0.7365
  501HOH     H2 1519   0.956   2.696   1.571 -0.3224  0.2029  0.3585
  502HOH      O 1520   0.634   3.252   2.577  0.1293 -0.9699 -0.3505
  502HOH     H1 1521   0.617   3.195   2.651  1.2776 -0.4937  0.3527
  502HOH     H2 1522   0.593   3.335   2.601 -0.2738 -1.0714 -0.6798
  503HOH      O 1523   0.510   1.987   2.587 -0.8203  0.0535 -0.0977
  503HOH     H1 1524   0.508   2.080   2.563 -0.7678  0.3264  0.8560
  503HOH     H2 1525   0.602   1.969   2.606 -0.8090 -0.2328 -0.4130
  504HOH      O 1526   3.693   2.869   1.175  0.3646 -0.2322  0.2706
  504HOH     H1 1527   3.747   2.793   1.197  0.3170 -0.2137  0.4538
  504HOH     H2 1528   3.740   2.943   1.212 -0.1608 -0.2928  1.1034
  505HOH      O 1529   1.764   0.128   3.156  0.7828 -0.1406  0.7583
  505HOH     H1 1530   1.779   0.221   3.171  0.6687 -0.0798  0.5002
  505HOH     H2 1531   1.744   0.121   3.062 -0.3737 -0.2685  0.9790
  506HOH      O 1532   1.998   2.865   2.909  0.6098 -0.4221 -0.4966
  506HOH     H1 1533   2.065   2.892   2.972 -0.7924  0.4070  0.7673
  506HOH     H2 1534   2.046   2.817   2.842  2.2863 -1.0488  0.9902
  507HOH      O 1535   0.521   1.514   1.315  0.3337  0.4928 -0.5549
  507HOH     H1 1536   0.513   1.538   1.407  0.1800 -1.8430  0.1514
  507HOH     H2 1537   0.615   1.500   1.302  0.3261  0.5592 -0.6922
  508HOH      O 1538   1.093   2.027   2.702 -0.5857  0.2738 -0.1620
  508HOH     H1 1539   1.059   2.002   2.617  0.5035  0.7862 -0.7931
  508HOH     H2 1540   1.140   1.950   2.733 -0.6698  0.2087 -0.1976
  509HOH      O 1541   2.952   1.840   1.595  0.4604  0.5698  0.3850
  509HOH     H1 1542   2.937   1.769   1.658  1.1366 -0.0864 -0.1384
  509HOH     H2 1543   2.925   1.919   1.641 -0.5237 -0.0339  0.9281
  510HOH      O 1544   2.918   1.715   0.536  0.1012  0.4906  0.3330
  510HOH     H1 1545   2.874   1.632   0.517  0.8374  0.0935  0.2796
  510HOH     H2 1546   2.973   1.695   0.612  0.0587  1.0164  0.5058
  511HOH      O 1547   1.801   1.276   0.106 -0.2003 -0.0655  0.0107
  511HOH     H1 1548   1.844   1.360   0.089  0.1164 -0.4272 -1.1440
  511HOH     H2 1549   1.840   1.246   0.188  0.1439  0.6185  0.1162
  512HOH      O 1550   1.359   2.889   2.960  0.8802  0.0363  0.2930
  512HOH     H1 1551   1.305   2.813   2.941  0.1631  0.3833  0.8254
  512HOH     H2 1552   1.406   2.907   2.879  1.0065 -0.9118  0.1335
  513HOH      O 1553   1.487   0.821   2.214 -0.1367  0.1906  0.4158
  513HOH     H1 1554   1.552   0.759   2.181  0.5998  1.1080  0.0461
  513HOH     H2 1555   1.453   0.864   2.136 -1.2382 -0.2901  0.6016
  514HOH      O 1556   0.112   0.360   1.181 -0.1735  0.2991  0.1505
  514HOH     H1 1557   0.145   0.414   1.252 -0.9651  0.2504  0.5842
  514HOH     H2 1558   0.145   0.272   1.201  0.9753  0.5512 -0.4656
  515HOH      O 1559   2.740   3.984   1.322 -0.3417  0.0432 -0.3365
  515HOH     H1 1560   2.676   4.031   1.374  0.4326  0.2416  0.4891
  515HOH     H2 1561   2.737   4.025   1.236 -0.6612  0.6636 -0.0382
  516HOH      O 1562   0.757   0.089   3.638  0.5753  0.3104 -0.3169
  516HOH     H1 1563   0.713   0.031   3.575  0.9683  0.1684 -0.4669
  516HOH     H2 1564   0.727   0.058   3.723  0.2588  0.3195 -0.4246
  517HOH      O 1565   3.882   3.056   1.648  0.2981 -0.5257 -0.1752
  517HOH     H1 1566   3.871   3.009   1.731  0.7476  0.7118  0.6446
  517HOH     H2 1567   3.822   3.012   1.587 -1.4063 -0.4337  1.2633
  518HOH      O 1568   0.757   1.781   2.377 -0.5200  0.5327  0.0781
  518HOH     H1 1569   0.666   1.754   2.368 -0.6577  0.8502  0.4523
  518HOH     H2 1570   0.784   1.804   2.288 -0.1672 -1.4531 -0.4194
  519HOH      O 1571   2.780   3.328   1.344  0.1674 -0.1304 -0.4239
  519HOH     H1 1572   2.797   3.384   1.268  1.3018 -0.0215 -0.1191
  519HOH     H2 1573   2.834   3.251   1.329 -0.5003 -0.6482 -0.2749
  520HOH      O 1574   0.355   2.362   3.955 -0.3148 -0.1993 -0.0986
  520HOH     H1 1575   0.314   2.376   3.870  0.3597 -0.1590 -0.4333
  520HOH     H2 1576   0.285   2.375   4.019 -0.5235  1.3165 -0.5535
  521HOH      O 1577   4.088   3.430   3.928  0.3057  0.0532 -0.6503
  521HOH     H1 1578   4.138   3.407   3.850  0.4193 -1.2055 -0.2603
  521HOH     H2 1579   4.074   3.524   3.922  0.1619 -0.0247 -2.2667
  522HOH      O 1580   0.906   1.825   1.624  0.0933 -0.2785  0.4734
  522HOH     H1 1581   0.897   1.914   1.656  0.4833 -0.4825  1.2066
  522HOH     H2 1582   0.829   1.779   1.659  0.2713 -0.3917  0.7230
  523HOH      O 1583   3.079   3.024   2.236  0.2490 -0.5683  0.0548
  523HOH     H1 1584   3.090   3.063   2.149  0.1990 -0.1401  0.2345
  523HOH     H2 1585   3.046   2.936   2.219  0.8009 -0.7011 -0.3818
  524HOH      O 1586   1.102   2.114   0.242  0.2027  0.0960 -0.0726
  524HOH     H1 1587   1.041   2.123   0.169 -0.1289  0.8609  0.2727
  524HOH     H2 1588   1.128   2.204   0.263  0.3861 -0.1139  0.6645
  525HOH      O 1589   0.232   1.481   3.547 -0.0125  0.2471 -0.2545
  525HOH     H1 1590   0.191   1.567   3.536 -0.1097  0.1749 -0.4749
  525HOH     H2 1591   0.203   1.431   3.471  1.4213  0.5682 -1.0980
  526HOH      O 1592   2.900   3.193   2.721 -0.5125 -0.5670  0.2524
  526HOH     H1 1593   2.906   3.268   2.782  0.3403 -0.3656 -0.0511
  526HOH     H2 1594   2.830   3.217   2.661 -0.3351 -0.0622  0.2377
  527HOH      O 1595   2.008   2.180   3.744  0.8114  0.3312 -0.1435
  527HOH     H1 1596   2.008   2.086   3.724  0.2831  0.2938 -0.0070
  527HOH     H2 1597   1.934   2.192   3.803  1.8352  0.5657  1.1923
  528HOH      O 1598   1.048   1.716   1.395  0.3006  0.4751 -0.2503
  528HOH     H1 1599   0.991   1.738   1.469  0.7341  0.5782  0.0568
  528HOH     H2 1600   1.007   1.759   1.319 -1.3488 -1.3116 -0.5320
  529HOH      O 1601   1.057   4.173   0.866  0.2916 -0.1809 -0.6913
  529HOH     H1 1602   1.068   4.078   0.868  1.5750 -0.0829 -1.1188
  529HOH     H2 1603   1.048   4.194   0.773  0.3725  0.1432 -0.6301
  530HOH      O 1604   3.995   2.397   1.907  0.2734  0.0518 -0.4503
  530HOH     H1 1605   4.018   2.489   1.926 -0.5323  0.3680 -0.9069
  530HOH     H2 1606   4.063   2.368   1.846  1.1444 -0.0128  0.5041
  531HOH      O 1607   0.920   0.192   1.220  0.8920  0.0933 -0.7490
  531HOH     H1 1608   0.979   0.236   1.281  1.0098  0.6539 -1.2498
  531HOH     H2 1609   0.883   0.263   1.167 -1.3627 -0.0152  0.4486
  532HOH      O 1610   2.776   0.191   2.015 -0.0023  0.0950  0.3270
  532HOH     H1 1611   2.782   0.284   1.990 -0.5813 -0.1138 -0.7042
  532HOH     H2 1612   2.819   0.144   1.944  0.1011 -0.4462  0.7339
  533HOH      O 1613   1.277   2.580   2.951  0.1252  0.1832 -0.5738
  533HOH     H1 1614   1.279   2.494   2.994 -1.6186  0.2059 -0.2883
  533HOH     H2 1615   1.204   2.573   2.889  0.2872  1.3040 -0.9295
  534HOH      O 1616   3.414   0.799   1.812  0.1963 -0.7520  0.3676
  534HOH     H1 1617   3.414   0.703   1.816 -1.0828 -0.7824  0.7823
  534HOH     H2 1618   3.398   0.827   1.902 -0.7392 -0.2259  0.0687
  535HOH      O 1619   0.223   3.487   1.247 -0.5260 -0.1029 -0.0314
  535HOH     H1 1620   0.181   3.573   1.237 -0.7713 -0.1907  0.2206
  535HOH     H2 1621   0.289   3.500   1.314 -0.4048 -0.0547 -0.1603
  536HOH      O 1622   4.119   1.020   2.478 -0.0249  1.0191  0.3528
  536HOH     H1 1623   4.145   0.951   2.539  0.3996  0.0776 -0.8145
  536HOH     H2 1624   4.026   1.035   2.497 -0.3642 -0.4815  0.1266
  537HOH      O 1625   2.666   0.195   0.178 -0.8693  0.2899 -0.4572
  537HOH     H1 1626   2.636   0.132   0.113 -1.0400 -0.0401 -0.0723
  537HOH     H2 1627   2.673   0.278   0.131 -2.2024  0.3460 -0.6257
  538HOH      O 1628   0.411   1.786   3.353 -0.4958 -0.2101  0.6681
  538HOH     H1 1629   0.460   1.745   3.282 -0.7997 -0.3617  0.5416
  538HOH     H2 1630   0.455   1.870   3.368 -1.1308  0.3933 -0.5399
  539HOH      O 1631   0.640   2.108   1.924 -0.0375 -0.2637  0.1001
  539HOH     H1 1632   0.548   2.087   1.936  0.1233 -0.7257  0.6189
  539HOH     H2 1633   0.652   2.112   1.829 -0.2828 -1.7009 -0.0372
  540HOH      O 1634   2.800   3.217   0.645  0.8671  0.8375 -0.3430
  540HOH     H1 1635   2.727   3.205   0.584  0.2469 -0.3058  0.5400
  540HOH     H2 1636   2.797   3.310   0.668 -0.2161  0.8678 -0.4786
  541HOH      O 1637   3.135   0.429   0.812 -0.5599 -0.0839 -0.1957
  541HOH     H1 1638   3.084   0.483   0.751 -0.0618 -0.1480 -0.6889
  541HOH     H2 1639   3.208   0.486   0.839  0.0454 -0.5332 -0.8217
  542HOH      O 1640   3.213   2.077   2.937  0.2414  0.3110  0.2229
  542HOH     H1 1641   3.250   2.129   3.008  1.1862  0.4021 -0.3022
  542HOH     H2 1642   3.177   2.142   2.876  0.3751  0.2944  0.1244
  543HOH      O 1643   3.806   2.608   3.063  0.4134 -0.0121  0.5088
  543HOH     H1 1644   3.821   2.564   3.146 -1.6291  0.1565  1.0717
  543HOH     H2 1645   3.788   2.699   3.087  0.3088  0.1646 -0.1840
  544HOH      O 1646   0.972   0.055   1.807  0.0718 -0.6560 -0.0702
  544HOH     H1 1647   1.053   0.100   1.830 -0.7001  0.8776 -0.0607
  544HOH     H2 1648   0.968   0.057   1.712  0.5084 -1.7039 -0.1364
  545HOH      O 1649   3.703   1.928   3.151 -0.8906 -0.2527  0.1460
  545HOH     H1 1650   3.792   1.952   3.179 -0.9945  0.7104 -0.2558
  545HOH     H2 1651   3.647   1.995   3.190 -1.1828  0.3909 -1.2538
  546HOH      O 1652   0.527   3.804   0.845  0.0697  0.4161  0.1927
  546HOH     H1 1653   0.528   3.846   0.931  0.2133  1.4866 -0.3094
  546HOH     H2 1654   0.619   3.792   0.823  0.0595  0.9367 -0.1669
  547HOH      O 1655   3.626   3.766   2.488 -0.4721 -0.8244  0.8086
  547HOH     H1 1656   3.680   3.691   2.464  0.5633  0.3964 -1.1762
  547HOH     H2 1657   3.536   3.737   2.472 -0.1502 -1.7991  0.6461
  548HOH      O 1658   1.549   4.083   1.732 -0.6870 -0.3188 -0.1031
  548HOH     H1 1659   1.622   4.037   1.691 -0.5926 -0.1495 -0.1222
  548HOH     H2 1660   1.474   4.062   1.677 -0.8302 -1.2016  0.3893
  549HOH      O 1661   0.331   1.578   1.841 -0.2302 -0.2347  0.3744
  549HOH     H1 1662   0.296   1.594   1.753  0.8380  0.1781 -0.0135
  549HOH     H2 1663   0.330   1.665   1.883  0.5229 -0.1573  0.2568
  550HOH      O 1664   0.962   2.901   3.985  0.5460 -0.2018 -0.8381
  550HOH     H1 1665   0.936   2.820   3.940 -0.3321  0.5788 -1.8614
  550HOH     H2 1666   0.886   2.923   4.039  0.8006 -0.0930 -0.5251
  551HOH      O 1667   0.077   0.264   1.553 -0.1106 -0.3222  0.3606
  551HOH     H1 1668   0.098   0.247   1.645  0.6512  0.2926  0.3202
  551HOH     H2 1669   0.093   0.181   1.509 -0.1131 -0.5185  0.7221
  552HOH      O 1670   2.856   2.197   2.923  0.2165  0.3351 -0.3053
  552HOH     H1 1671   2.839   2.103   2.933 -0.1353  0.2986 -1.0677
  552HOH     H2 1672   2.921   2.201   2.853 -0.2917  0.6698 -0.7785
  553HOH      O 1673   3.941   1.317   0.143 -0.5814 -0.9200 -1.2377
  553HOH     H1 1674   3.866   1.331   0.202  0.2604 -1.1234 -0.0327
  553HOH     H2 1675   3.910   1.348   0.058 -1.6868 -0.0013 -0.5789
  554HOH      O 1676   3.173   1.402   0.395  0.2902  0.4639 -0.4178
  554HOH     H1 1677   3.223   1.337   0.346  0.0539  1.0247 -1.4550
  554HOH     H2 1678   3.232   1.476   0.404 -0.0875  0.8599 -1.0320
  555HOH      O 1679   0.023   2.306   1.062 -0.0619  0.0202  0.6984
  555HOH     H1 1680  -0.042   2.355   1.113  0.5184  0.1032  1.3935
  555HOH     H2 1681   0.060   2.243   1.125  0.1470 -0.4009  0.1700
  556HOH      O 1682   3.477   2.957   2.377  0.4074 -0.1003 -0.6506
  556HOH     H1 1683   3.505   3.017   2.446 -0.4901  0.8016 -1.0332
  556HOH     H2 1684   3.556   2.942   2.324  0.5131  1.3412 -0.9687
  557HOH      O 1685   0.316   1.014   1.720 -0.3663 -0.2665 -0.1679
  557HOH     H1 1686   0.228   1.034   1.752 -0.1051 -0.2690  0.6064
  557HOH     H2 1687   0.365   0.991   1.799  0.1233 -1.0559 -0.6833
  558HOH      O 1688   2.252   2.044   1.046 -0.5522  0.3813 -0.0413
  558HOH     H1 1689   2.346   2.064   1.045 -0.6320  1.2292 -2.4296
  558HOH     H2 1690   2.210   2.130   1.052 -1.2438 -0.0013  1.2048
  559HOH      O 1691   0.327   0.956   3.353  0.0075  0.4151 -0.2210
  559HOH     H1 1692   0.242   0.991   3.380  0.6070  0.9711  1.1766
  559HOH     H2 1693   0.355   1.012   3.280 -0.4862  0.7410 -0.1675
  560HOH      O 1694   0.896   2.658   1.154 -1.0770 -0.8532 -0.1223
  560HOH     H1 1695   0.865   2.586   1.208  1.0126 -1.5726  0.2982
  560HOH     H2 1696   0.932   2.615   1.076 -0.3994 -0.2332 -0.1738
  561HOH      O 1697   3.338   3.437   2.464 -0.6367  0.0846 -0.0481
  561HOH     H1 1698   3.321   3.347   2.438 -1.3202  0.0552  0.4384
  561HOH     H2 1699   3.424   3.458   2.427 -0.2042 -0.9563  0.3099
  562HOH      O 1700   2.046   0.301   1.260 -0.2305  0.0336  0.3353
  562HOH     H1 1701   2.006   0.243   1.195 -0.3171  0.8775 -0.3909
  562HOH     H2 1702   2.129   0.328   1.221 -0.6268  1.1570  0.2077
  563HOH      O 1703   0.335   0.632   0.025  0.1108 -0.6646 -0.5021
  563HOH     H1 1704   0.268   0.633   0.092 -0.0567 -0.3802 -0.6724
  563HOH     H2 1705   0.291   0.664  -0.054  0.3058 -0.9796 -0.7452
  564HOH      O 1706   2.806   3.017   0.334 -0.1013 -0.4008  0.1194
  564HOH     H1 1707   2.867   3.081   0.370 -0.5440  0.1355 -0.0470
  564HOH     H2 1708   2.769   3.061   0.257 -0.1599 -0.9986 -0.2008
  565HOH      O 1709   1.577   3.866   4.081  0.3857  0.3219 -0.7592
  565HOH     H1 1710   1.604   3.775   4.078  0.5910  0.3868 -0.9177
  565HOH     H2 1711   1.648   3.911   4.126 -0.1647  0.2516  0.2302
  566HOH      O 1712   2.864   2.236   1.522 -0.2282  0.4265 -0.5021
  566HOH     H1 1713   2.907   2.315   1.490  0.2074  0.2853 -0.2807
  566HOH     H2 1714   2.803   2.267   1.589 -0.0971  0.5781 -0.4515
  567HOH      O 1715   0.107   2.281   0.792 -0.3821  0.2258 -0.4531
  567HOH     H1 1716   0.089   2.295   0.885 -0.7893  0.1212 -0.5136
  567HOH     H2 1717   0.144   2.192   0.788 -0.4785  0.1833 -0.4059
  568HOH      O 1718   2.321   1.916   3.849 -0.0204  0.4298 -0.3864
  568HOH     H1 1719   2.259   1.931   3.777 -0.1441  0.8064 -0.2092
  568HOH     H2 1720   2.280   1.848   3.902  0.5075 -0.5468 -1.1598
  569HOH      O 1721   0.326   3.148   3.823  0.2383  0.4643  0.1541
  569HOH     H1 1722   0.237   3.140   3.789 -0.2725 -0.1705  1.4818
  569HOH     H2 1723   0.334   3.240   3.849 -0.2038  0.4435  0.3903
  570HOH      O 1724   1.622   0.061   2.903 -0.1797  0.1590 -0.3322
  570HOH     H1 1725   1.610  -0.033   2.909 -0.4329  0.1739 -0.5732
  570HOH     H2 1726   1.660   0.076   2.816  0.0270  0.2655 -0.2272
  571HOH      O 1727   2.598   2.998   0.899  0.7005  0.6203 -0.9883
  571HOH     H1 1728   2.630   2.946   0.973  0.4357 -0.1786 -1.4104
  571HOH     H2 1729   2.589   3.086   0.934  1.4802  0.4654 -0.3272
  572HOH      O 1730   3.730   0.228   3.246  0.1547 -0.2660 -0.8012
  572HOH     H1 1731   3.634   0.226   3.253  0.1474 -0.0661 -0.8178
  572HOH     H2 1732   3.759   0.259   3.332  0.2572 -1.1636 -0.4875
  573HOH      O 1733   2.962   0.998   0.977 -0.0896 -0.4102 -0.3018
  573HOH     H1 1734   2.948   0.908   0.950 -0.1727 -0.3920 -0.3186
  573HOH     H2 1735   2.874   1.033   0.991 -0.0376 -0.6300  0.7024
  574HOH      O 1736   2.396   3.993   1.074  0.3590 -0.0142  0.5601
  574HOH     H1 1737   2.324   4.007   1.136 -0.2114  0.6734 -0.2123
  574HOH     H2 1738   2.427   4.081   1.053 -0.7274 -0.0061 -1.4986
  575HOH      O 1739   0.342   0.561   0.426  0.2525 -0.5150 -0.3328
  575HOH     H1 1740   0.262   0.606   0.401  0.1858 -0.4417  0.0005
  575HOH     H2 1741   0.332   0.473   0.390 -0.1696 -0.6367  0.0564
  576HOH      O 1742   2.006   1.117   0.748 -0.4699 -0.5336 -0.2259
  576HOH     H1 1743   2.089   1.069   0.740  0.3354  0.6219  0.6412
  576HOH     H2 1744   1.967   1.085   0.829 -0.0216  0.0861  0.2552
  577HOH      O 1745   0.579   2.421   1.028 -0.2131  0.2426 -0.0441
  577HOH     H1 1746   0.633   2.499   1.015  0.7001  0.0109  1.8087
  577HOH     H2 1747   0.491   2.456   1.042  0.0373  0.8816  0.0026
  578HOH      O 1748   1.055   2.047   1.153 -0.6022 -0.5034 -0.2899
  578HOH     H1 1749   1.130   2.051   1.094 -0.8848  0.5257 -0.6107
  578HOH     H2 1750   1.007   2.128   1.138  0.0620  0.6018  2.3576
  579HOH      O 1751   1.809   3.204   1.224 -0.3657  0.4160 -0.3460
  579HOH     H1 1752   1.751   3.266   1.268  0.2305  0.9117 -0.2396
  579HOH     H2 1753   1.896   3.226   1.255 -0.1992 -1.1261  0.4675
  580HOH      O 1754   3.459   3.943   2.706  0.2789 -0.3094 -0.0621
  580HOH     H1 1755   3.444   3.991   2.624  1.0968 -0.2418 -0.1865
  580HOH     H2 1756   3.554   3.944   2.717  0.2020 -0.5983  0.7259
  581HOH      O 1757   3.456   3.977   1.442 -0.0409 -0.3002 -0.4647
  581HOH     H1 1758   3.431   3.918   1.371 -0.8275 -0.6370  0.0673
  581HOH     H2 1759   3.373   4.009   1.478  0.2771 -0.7978  0.8357
  582HOH      O 1760   2.602   0.038   0.405 -0.3209  0.2761 -0.0671
  582HOH     H1 1761   2.657   0.089   0.465 -0.0442  0.2272 -0.2738
  582HOH     H2 1762   2.576   0.100   0.338  0.3979  0.0539 -0.5746
  583HOH      O 1763   2.946   2.066   0.890  0.5411 -0.4111 -0.3951
  583HOH     H1 1764   2.961   2.149   0.845 -0.6205  0.3909  0.5513
  583HOH     H2 1765   2.891   2.016   0.830 -1.0663  0.6773  0.0167
  584HOH      O 1766   0.347   2.778   3.888 -0.2606 -0.2749 -0.1419
  584HOH     H1 1767   0.326   2.839   3.958 -0.2527  0.0050 -0.3793
  584HOH     H2 1768   0.268   2.725   3.878 -0.0497 -0.7295  0.4866
  585HOH      O 1769   0.462   2.645   1.813 -0.3312 -0.3885  0.1118
  585HOH     H1 1770   0.477   2.729   1.856  0.4720 -0.2204 -0.4560
  585HOH     H2 1771   0.525   2.585   1.854 -0.0027 -0.3805 -0.3540
  586HOH      O 1772   0.613   3.599   1.177  0.0826 -0.4996  0.8599
  586HOH     H1 1773   0.584   3.534   1.113  0.4543  0.3300 -0.1994
  586HOH     H2 1774   0.652   3.547   1.247  0.8166 -1.4161 -0.1645
  587HOH      O 1775   2.306   2.737   0.421  0.1551 -0.9999 -0.4709
  587HOH     H1 1776   2.234   2.701   0.473 -0.7238  0.9157 -0.1837
  587HOH     H2 1777   2.377   2.749   0.484 -0.7772  0.9561  0.3872
  588HOH      O 1778   2.080   3.149   2.636 -0.3540  0.1977  0.5084
  588HOH     H1 1779   2.152   3.212   2.646  0.2134 -0.4588  0.7414
  588HOH     H2 1780   2.123   3.069   2.604 -1.1262  0.0684 -0.2703
  589HOH      O 1781   3.626   1.443   0.930  0.1284  0.2752  0.4428
  589HOH     H1 1782   3.544   1.405   0.961  0.6997 -0.5940  0.9587
  589HOH     H2 1783   3.647   1.396   0.850  0.0367  0.6262  0.2079
  590HOH      O 1784   1.839   0.040   3.718 -0.6796 -0.3697 -0.3662
  590HOH     H1 1785   1.887   0.036   3.635  0.5333  0.2715  0.2652
  590HOH     H2 1786   1.885  -0.020   3.776 -0.1547  0.7837  0.4687
  591HOH      O 1787   1.039   4.141   3.634  0.5387 -0.0366 -0.4299
  591HOH     H1 1788   1.019   4.125   3.542 -0.6683 -0.2983 -0.1550
  591HOH     H2 1789   0.954   4.159   3.674  1.0796  0.4413  0.5716
  592HOH      O 1790   1.507   1.487   4.098  0.0718  0.1376 -0.3508
  592HOH     H1 1791   1.439   1.426   4.127  1.3163 -0.8531  0.7790
  592HOH     H2 1792   1.554   1.440   4.030  1.1064 -0.2994  0.5984
  593HOH      O 1793   0.494   1.234   1.237 -0.2080  0.8699  1.0735
  593HOH     H1 1794   0.508   1.224   1.142  0.1342 -0.4188  1.2139
  593HOH     H2 1795   0.503   1.327   1.253  0.1797  1.0700 -0.0986
  594HOH      O 1796   3.294   3.236   3.169 -0.3740  0.1090 -0.4419
  594HOH     H1 1797   3.321   3.158   3.120 -1.0221 -0.7118  0.4273
  594HOH     H2 1798   3.227   3.277   3.115 -0.2041 -0.0775 -0.7981
  595HOH      O 1799   1.210   1.188   3.750 -0.1430  0.2461  0.4253
  595HOH     H1 1800   1.146   1.128   3.790  0.7654 -0.1662  1.3392
  595HOH     H2 1801   1.280   1.131   3.719 -0.1109  0.7076 -0.4340
  596HOH      O 1802   1.619   0.665   1.516 -0.1646 -0.4826 -0.2342
  596HOH     H1 1803   1.558   0.697   1.450  0.3782  0.5495 -0.2876
  596HOH     H2 1804   1.705   0.672   1.474  0.1502 -0.1810  0.4228
  597HOH      O 1805   2.439   4.048   0.659 -0.0259  0.3121  0.5870
  597HOH     H1 1806   2.413   3.974   0.714 -0.1314  0.4385  0.7103
  597HOH     H2 1807   2.357   4.090   0.636  0.0237  0.2987  0.3867
  598HOH      O 1808   3.375   1.531   2.061 -0.6998  0.5069 -0.4013
  598HOH     H1 1809   3.368   1.489   1.975  0.0570  0.6917 -0.5742
  598HOH     H2 1810   3.382   1.625   2.041 -0.2211  0.5276 -0.1699
  599HOH      O 1811   0.480   2.893   1.957 -0.6838  0.4720 -0.6991
  599HOH     H1 1812   0.458   2.982   1.932 -0.5555  0.7448  0.0776
  599HOH     H2 1813   0.561   2.902   2.008  0.2032 -0.2731 -1.8700
  600HOH      O 1814   1.284   0.215   0.208  0.1599 -0.6533  0.0655
  600HOH     H1 1815   1.235   0.188   0.131 -1.3314 -0.5999  0.9215
  600HOH     H2 1816   1.277   0.311   0.209  0.9421 -0.5786 -0.1771
  601HOH      O 1817   0.860   3.924   0.245  0.2316 -0.2898 -0.1924
  601HOH     H1 1818   0.806   3.914   0.324  1.0203  0.0848  0.4314
  601HOH     H2 1819   0.852   3.841   0.200 -0.3906 -0.4508  0.1832
  602HOH      O 1820   1.897   3.476   2.395  0.6633 -0.1957 -0.1915
  602HOH     H1 1821   1.889   3.416   2.321 -0.4682 -0.4078  0.0533
  602HOH     H2 1822   1.869   3.424   2.471  0.1626  0.4690  0.1042
  603HOH      O 1823   2.722   0.452   2.564  0.2026 -0.5219 -0.7089
  603HOH     H1 1824   2.717   0.434   2.658  1.2379  0.7917 -0.3375
  603HOH     H2 1825   2.632   0.446   2.533 -0.2816 -0.2320  0.5379
  604HOH      O 1826   0.438   3.685   3.572 -0.1612  0.0513 -0.4127
  604HOH     H1 1827   0.527   3.660   3.548 -0.0504  0.2647 -0.2323
  604HOH     H2 1828   0.413   3.621   3.639  0.0229  0.2543 -0.1440
  605HOH      O 1829   0.281   1.907   1.377  0.1393  0.2789  0.7841
  605HOH     H1 1830   0.284   1.812   1.361  2.6976  0.4641 -1.2361
  605HOH     H2 1831   0.198   1.935   1.339 -0.1500 -1.0337  0.3383
  606HOH      O 1832   3.053   0.766   2.647 -0.6684  0.3479 -1.0055
  606HOH     H1 1833   3.098   0.683   2.665  0.2507  0.8989 -0.6636
  606HOH     H2 1834   2.960   0.742   2.644 -0.4202 -0.7161 -1.0591
  607HOH      O 1835   0.433   3.943   2.047 -0.3235  0.5248 -0.2956
  607HOH     H1 1836   0.500   3.876   2.034  1.0547  1.6118  0.5606
  607HOH     H2 1837   0.352   3.904   2.014  0.4568 -1.3842 -0.1914
  608HOH      O 1838   3.115   0.687   1.918 -0.7025 -0.3950 -0.1346
  608HOH     H1 1839   3.099   0.736   1.999 -1.1290 -0.3746 -0.2274
  608HOH     H2 1840   3.108   0.595   1.944  0.9042 -0.4785  0.2168
  609HOH      O 1841   2.524   3.119   3.995 -0.8889  0.6801 -0.2700
  609HOH     H1 1842   2.502   3.171   3.918  0.7498  0.1087 -1.2131
  609HOH     H2 1843   2.539   3.184   4.064  0.9686  1.5891 -1.3665
  610HOH      O 1844   0.355   0.380   1.711  0.4981  0.4473  0.1203
  610HOH     H1 1845   0.324   0.412   1.796 -1.9669 -0.4828 -0.2674
  610HOH     H2 1846   0.386   0.458   1.666 -2.8528  2.1198  0.1143
  611HOH      O 1847   1.270   0.627   3.998  0.0904  0.1526  0.2901
  611HOH     H1 1848   1.199   0.567   3.974 -0.3763  0.5489  0.6240
  611HOH     H2 1849   1.350   0.580   3.976 -0.2697 -0.4090  0.1318
  612HOH      O 1850   3.445   0.633   3.212 -0.0824  0.6221 -0.6950
  612HOH     H1 1851   3.437   0.548   3.256  1.0061  1.1257  0.6398
  612HOH     H2 1852   3.366   0.681   3.237  0.7822  1.1522  1.5473
  613HOH      O 1853   0.094   4.015   2.789  0.3825  0.4097 -0.4070
  613HOH     H1 1854   0.033   4.086   2.811  0.7281  0.8156 -0.7228
  613HOH     H2 1855   0.063   3.940   2.840 -0.4201  0.5854 -0.6099
  614HOH      O 1856   3.043   4.010   1.729  0.3324  0.4137  0.4727
  614HOH     H1 1857   3.131   3.990   1.762  0.6969 -0.6486 -0.9523
  614HOH     H2 1858   2.986   3.951   1.779  0.8074 -0.8094 -0.3356
  615HOH      O 1859   4.111   2.905   0.546 -0.1881 -0.0361  0.4764
  615HOH     H1 1860   4.032   2.856   0.522  0.5984 -1.2995  0.2306
  615HOH     H2 1861   4.183   2.843   0.530  0.8181  0.8673  1.1817
  616HOH      O 1862   0.069   0.127   0.672  0.1220  0.1673 -0.2742
  616HOH     H1 1863   0.147   0.147   0.621  0.0677 -0.0458 -0.4421
  616HOH     H2 1864   0.101   0.117   0.762  0.4655 -0.9448 -0.4931
  617HOH      O 1865   0.268   1.018   1.288  0.0525 -0.5584  0.9109
  617HOH     H1 1866   0.216   1.093   1.317  0.3426  0.3014 -0.5636
  617HOH     H2 1867   0.337   1.009   1.354  1.1200  1.7180  0.2885
  618HOH      O 1868   2.623   2.524   0.882  0.2214  0.0073 -0.5459
  618HOH     H1 1869   2.555   2.529   0.814 -0.2210  0.8085 -0.0741
  618HOH     H2 1870   2.576   2.493   0.960  0.8399 -1.5017 -0.7166
  619HOH      O 1871   2.911   2.176   2.026  0.4364 -0.3031  0.5844
  619HOH     H1 1872   2.911   2.246   2.091 -1.5757 -0.5645  0.9997
  619HOH     H2 1873   2.838   2.120   2.051  1.2491 -1.9432 -0.3986
  620HOH      O 1874   0.136   4.117   1.959 -0.6938 -0.2850 -0.1391
  620HOH     H1 1875   0.191   4.095   1.884 -1.1206  0.1050 -0.5782
  620HOH     H2 1876   0.194   4.167   2.017 -0.4796 -0.2067 -0.4140
  621HOH      O 1877   3.778   3.777   0.851 -0.0518  0.6711  0.0634
  621HOH     H1 1878   3.824   3.808   0.773  0.4914  0.1029  0.1370
  621HOH     H2 1879   3.691   3.752   0.820  0.5508 -0.7594 -0.6681
  622HOH      O 1880   3.417   0.604   2.130  0.2550 -0.4267  0.3942
  622HOH     H1 1881   3.393   0.515   2.104 -0.1716  0.0286 -0.9194
  622HOH     H2 1882   3.476   0.635   2.061  0.0770  0.4449  0.6062
  623HOH      O 1883   2.107   1.724   3.951 -0.3414  0.6777 -0.0015
  623HOH     H1 1884   2.041   1.789   3.975 -0.8291  0.5253 -0.8461
  623HOH     H2 1885   2.064   1.670   3.884  0.3169 -0.0320  0.1205
  624HOH      O 1886   1.783   0.672   1.095  0.3933  0.6097 -0.2402
  624HOH     H1 1887   1.716   0.607   1.116  0.8905 -0.1248 -0.8060
  624HOH     H2 1888   1.738   0.737   1.042 -0.0801  0.6484  0.1981
  625HOH      O 1889   0.830   3.734   1.008 -0.1893 -0.0892 -0.0148
  625HOH     H1 1890   0.763   3.682   1.053 -0.4867 -0.0210 -0.3654
  625HOH     H2 1891   0.859   3.798   1.073  0.8033 -1.2027  0.7080
  626HOH      O 1892   1.403   2.212   2.112 -0.2012 -0.1401 -0.6824
  626HOH     H1 1893   1.436   2.266   2.184  0.2014 -0.0979 -0.8936
  626HOH     H2 1894   1.482   2.178   2.069 -0.4354 -0.1808 -1.0921
  627HOH      O 1895   3.546   0.801   3.892  0.3876 -0.4766 -0.2068
  627HOH     H1 1896   3.585   0.876   3.848  0.2733  0.7642  1.6044
  627HOH     H2 1897   3.616   0.767   3.948  0.1543 -1.1366 -0.2951
  628HOH      O 1898   1.281   3.565   3.819 -0.1041  0.1729  0.1098
  628HOH     H1 1899   1.232   3.510   3.881 -0.0484  0.1290  0.1154
  628HOH     H2 1900   1.372   3.534   3.826 -0.0464  0.3683  0.2221
  629HOH      O 1901   3.499   0.294   0.971  0.0853 -0.8021 -0.2574
  629HOH     H1 1902   3.467   0.244   0.896  0.4449 -0.8293 -0.3937
  629HOH     H2 1903   3.546   0.229   1.024  0.6076 -0.5980 -0.4651
  630HOH      O 1904   1.423   0.120   1.886 -0.0095  0.3090  0.4238
  630HOH     H1 1905   1.503   0.173   1.883  0.9036 -0.9824  0.1976
  630HOH     H2 1906   1.447   0.039   1.841 -1.4953 -0.0977  0.2785
  631HOH      O 1907   1.725   3.311   2.871  0.2445  0.2048  0.1319
  631HOH     H1 1908   1.728   3.406   2.877  0.0157  0.1901  0.5929
  631HOH     H2 1909   1.737   3.292   2.778 -0.6336  0.7260 -0.1092
  632HOH      O 1910   3.430   1.571   3.669 -0.2782  0.5716 -0.2528
  632HOH     H1 1911   3.388   1.501   3.619  0.3242  0.8296 -1.1408
  632HOH     H2 1912   3.359   1.605   3.725 -0.2325 -1.9370  1.7055
  633HOH      O 1913   4.042   1.762   1.138  0.2996  0.7502  0.1077
  633HOH     H1 1914   4.070   1.681   1.180  0.7762  0.4997 -0.6604
  633HOH     H2 1915   4.006   1.735   1.054  1.4639  1.3858 -0.6484
  634HOH      O 1916   3.746   3.088   3.342  0.4395  0.1227  0.0979
  634HOH     H1 1917   3.779   3.125   3.425  0.0907  0.2316  0.1897
  634HOH     H2 1918   3.651   3.085   3.353  0.4268 -0.3257 -0.1125
  635HOH      O 1919   3.143   0.837   3.646  0.1618  0.1781 -0.2661
  635HOH     H1 1920   3.191   0.805   3.569  0.8066  0.5018 -0.0142
  635HOH     H2 1921   3.180   0.924   3.662 -0.3666  0.3434  0.0743
  636HOH      O 1922   1.481   2.174   1.360 -0.2651  1.1253  0.1097
  636HOH     H1 1923   1.425   2.206   1.431 -0.2018  0.2732  0.5752
  636HOH     H2 1924   1.429   2.107   1.316  0.4443  0.0826  0.7516
  637HOH      O 1925   4.102   1.418   1.499 -0.1404 -0.1399 -0.1760
  637HOH     H1 1926   4.036   1.476   1.463 -0.1733  0.3608  0.6476
  637HOH     H2 1927   4.127   1.361   1.426 -0.3103  0.7180 -0.9286
  638HOH      O 1928   0.247   3.462   2.486 -0.0366 -0.0516  0.8389
  638HOH     H1 1929   0.218   3.402   2.417  0.7868 -0.1493  0.5544
  638HOH     H2 1930   0.270   3.405   2.559 -0.2747  0.0061  0.9625
  639HOH      O 1931   4.114   1.510   0.733 -0.1471 -0.3018 -0.4042
  639HOH     H1 1932   4.101   1.435   0.674  0.7404 -1.3400  0.6415
  639HOH     H2 1933   4.025   1.532   0.762 -0.4166 -1.2190 -0.4418
  640HOH      O 1934   1.376   1.244   4.089 -0.3118 -0.7133  0.8684
  640HOH     H1 1935   1.436   1.180   4.128  0.6075 -1.0655 -0.8922
  640HOH     H2 1936   1.381   1.227   3.995 -0.7660  1.3252  0.3755
  641HOH      O 1937   1.299   3.500   0.635  0.2298  0.4355 -0.1910
  641HOH     H1 1938   1.353   3.528   0.709  0.7447  2.0703 -1.0792
  641HOH     H2 1939   1.352   3.436   0.588  0.8719  1.0283 -0.3093
  642HOH      O 1940   3.525   3.358   3.069 -0.1438 -0.2807 -0.4195
  642HOH     H1 1941   3.569   3.361   3.154 -0.2148 -0.5059 -0.3721
  642HOH     H2 1942   3.436   3.329   3.090 -0.7097  1.3173 -0.3577
  643HOH      O 1943   0.034   0.311   2.782  0.7950 -0.3335  0.3683
  643HOH     H1 1944   0.004   0.400   2.803  0.7993 -0.3103  0.2752
  643HOH     H2 1945   0.119   0.305   2.825  1.3716  0.1437 -0.6372
  644HOH      O 1946   1.529   2.676   0.246  0.4831 -0.5217 -0.0684
  644HOH     H1 1947   1.569   2.595   0.279  0.6880 -0.4042 -0.0253
  644HOH     H2 1948   1.597   2.742   0.257  0.1649 -0.2519  0.3009
  645HOH      O 1949   1.064   3.138   2.873 -0.2389 -0.2123  0.3829
  645HOH     H1 1950   1.112   3.056   2.859  0.8090 -0.0135  2.1512
  645HOH     H2 1951   0.972   3.113   2.867  0.0487 -1.2567 -0.2555
  646HOH      O 1952   0.226   0.613   1.093  0.2919 -0.3946  0.0261
  646HOH     H1 1953   0.138   0.576   1.086  0.1302 -0.0046 -0.0431
  646HOH     H2 1954   0.255   0.623   1.002 -0.1018  0.6510 -0.0130
  647HOH      O 1955   1.653   3.614   1.376  0.6975 -0.6645  0.0864
  647HOH     H1 1956   1.608   3.659   1.447 -0.8522  0.7291 -1.5976
  647HOH     H2 1957   1.744   3.644   1.383  0.4085  0.1174  0.9715
  648HOH      O 1958   0.630   0.532   4.116 -0.6967 -0.4165 -0.3666
  648HOH     H1 1959   0.632   0.550   4.022 -0.3052  0.8258 -0.1595
  648HOH     H2 1960   0.547   0.569   4.145 -0.8398 -0.8421 -0.2172
  649HOH      O 1961   0.913   4.061   3.951 -0.0911 -0.0742  0.4723
  649HOH     H1 1962   0.984   4.107   3.906 -0.1359 -0.5147 -0.0816
  649HOH     H2 1963   0.905   3.978   3.904 -0.3353 -0.4404  1.1312
  650HOH      O 1964   2.263   1.308   3.008 -0.6429  0.0035  0.1189
  650HOH     H1 1965   2.221   1.224   2.988 -1.9442 -0.0968  2.4799
  650HOH     H2 1966   2.200   1.374   2.978 -1.0110 -0.0377  0.7407
  651HOH      O 1967   0.571   1.267   2.840  0.0591  0.1362 -1.0193
  651HOH     H1 1968   0.605   1.354   2.859 -1.8347  0.6398  0.7751
  651HOH     H2 1969   0.503   1.282   2.774  0.1182 -0.0803 -1.1313
  652HOH      O 1970   3.863   2.203   2.975  0.9329 -0.0792  0.0692
  652HOH     H1 1971   3.874   2.182   2.883 -0.9017 -0.1215 -0.2175
  652HOH     H2 1972   3.880   2.297   2.981 -0.2066  0.2141 -0.6345
  653HOH      O 1973   3.018   0.046   2.539 -0.3598  0.4194 -0.8780
  653HOH     H1 1974   3.010   0.114   2.606 -0.2479 -0.1132 -0.3023
  653HOH     H2 1975   3.111   0.046   2.516  0.1727 -1.0306  0.8170
  654HOH      O 1976   0.786   2.154   2.783  0.6879  0.1338  0.2398
  654HOH     H1 1977   0.875   2.151   2.817  1.2244 -0.4024 -1.0887
  654HOH     H2 1978   0.777   2.074   2.732 -1.0619 -0.5496  1.4131
  655HOH      O 1979   0.731   0.298   0.362  0.0556  0.2503  0.0034
  655HOH     H1 1980   0.773   0.357   0.300 -0.4379  0.3297 -0.2623
  655HOH     H2 1981   0.729   0.213   0.317  1.4316 -0.1915  0.6605
  656HOH      O 1982   0.948   1.355   1.435 -0.6749  0.1449 -0.2486
  656HOH     H1 1983   1.003   1.398   1.501 -0.6454 -0.0828 -0.1215
  656HOH     H2 1984   0.872   1.323   1.484 -0.2846 -0.7218 -0.1620
  657HOH      O 1985   2.814   0.873   1.741 -0.4092 -0.2755 -0.1194
  657HOH     H1 1986   2.899   0.839   1.710 -0.4079 -0.1821 -0.2198
  657HOH     H2 1987   2.749   0.818   1.697 -0.3944 -0.7539  0.4334
  658HOH      O 1988   2.020   3.160   0.114  0.3485  0.1998  0.0441
  658HOH     H1 1989   2.009   3.218   0.039  0.5208  0.3941  0.1645
  658HOH     H2 1990   2.106   3.184   0.150  0.2881  0.0805  0.2746
  659HOH      O 1991   3.525   1.443   4.014 -0.2986 -0.6747  0.6322
  659HOH     H1 1992   3.537   1.525   3.965 -0.1046 -1.1301 -0.1257
  659HOH     H2 1993   3.532   1.469   4.106  0.9769 -0.0103  0.4080
  660HOH      O 1994   0.880   3.667   2.515 -0.2500 -0.0953  0.1314
  660HOH     H1 1995   0.882   3.746   2.569  0.5140  0.1470 -0.2229
  660HOH     H2 1996   0.804   3.680   2.457  0.0159  0.5126 -0.0996
  661HOH      O 1997   2.391   2.452   3.621  0.0813 -0.8066 -0.5512
  661HOH     H1 1998   2.468   2.398   3.640  1.1981  1.1583  1.4949
  661HOH     H2 1999   2.339   2.450   3.701  0.0635  0.8371 -0.4427
  662HOH      O 2000   4.033   3.784   3.308 -0.2540  0.2869  0.7266
  662HOH     H1 2001   4.090   3.708   3.301 -0.0612  0.3768  1.1816
  662HOH     H2 2002   4.059   3.841   3.235  0.2565  0.3290  0.9281
  663HOH      O 2003   0.583   2.261   2.627 -0.3440 -0.2584 -0.3126
  663HOH     H1 2004   0.650   2.231   2.688 -0.9524 -1.4116 -0.1391
  663HOH     H2 2005   0.556   2.346   2.660  0.6485 -0.0098 -0.0892
  664HOH      O 2006   3.165   0.044   3.035 -0.3476 -0.1085 -0.0053
  664HOH     H1 2007   3.222  -0.028   3.007 -0.3076 -0.2950  0.5365
  664HOH     H2 2008   3.155   0.099   2.957 -0.7324 -0.9284 -0.5558
  665HOH      O 2009   1.906   1.059   3.180 -0.1165 -0.7704 -0.6195
  665HOH     H1 2010   1.934   1.149   3.200 -0.3676 -0.9003  0.4624
  665HOH     H2 2011   1.814   1.067   3.156  0.1645 -0.6235 -1.7585
  666HOH      O 2012   2.212   4.085   2.347  0.7311 -0.0522  0.0974
  666HOH     H1 2013   2.131   4.122   2.382  0.0577 -0.4980 -0.9332
  666HOH     H2 2014   2.193   3.992   2.333  1.5811 -0.2744  0.2564
  667HOH      O 2015   2.954   1.495   1.023 -0.1772 -0.1889  0.3935
  667HOH     H1 2016   2.996   1.422   0.978  1.8306  1.7464 -1.3068
  667HOH     H2 2017   2.876   1.514   0.971 -0.3045 -0.6158  0.4158
  668HOH      O 2018   3.811   1.699   1.902 -0.2011 -0.5834 -0.0607
  668HOH     H1 2019   3.893   1.725   1.860 -0.1784 -0.2691  0.1673
  668HOH     H2 2020   3.759   1.779   1.904 -0.1894 -0.5795  0.5308
  669HOH      O 2021   3.619   3.297   0.916  0.6579  0.3116  0.7391
  669HOH     H1 2022   3.697   3.295   0.860 -0.2038 -1.9910 -0.6698
  669HOH     H2 2023   3.571   3.374   0.887  1.2737  0.3994 -0.1354
  670HOH      O 2024   0.050   3.761   0.679  0.2467 -0.4394 -0.2050
  670HOH     H1 2025   0.032   3.804   0.763  0.6781 -0.3393 -0.1578
  670HOH     H2 2026   0.053   3.832   0.615  0.2159 -0.4829 -0.2554
  671HOH      O 2027   1.132   0.110   2.751  0.1919 -0.4772  0.0230
  671HOH     H1 2028   1.132   0.045   2.822  0.7074  0.0517  0.5323
  671HOH     H2 2029   1.044   0.148   2.754  0.2362 -0.3883  0.4647
  672HOH      O 2030   2.899   1.579   2.380 -1.0535 -0.3437 -0.8343
  672HOH     H1 2031   2.863   1.490   2.387  0.3164 -0.8915  0.9465
  672HOH     H2 2032   2.980   1.569   2.332 -1.0930  0.0353 -0.9882
  673HOH      O 2033   1.170   3.512   2.043 -0.5125  0.6295  0.2200
  673HOH     H1 2034   1.194   3.527   2.134  0.8338 -0.2628  0.0800
  673HOH     H2 2035   1.243   3.548   1.993 -0.0127 -0.9843 -0.3422
  674HOH      O 2036   0.070   3.981   0.493 -0.2040 -0.1170  0.5689
  674HOH     H1 2037   0.085   3.976   0.398  0.6844 -0.5731  0.7098
  674HOH     H2 2038   0.024   4.064   0.506  0.3396  0.3307 -0.1875
  675HOH      O 2039   2.974   3.980   2.132 -0.1283 -0.0917  0.5667
  675HOH     H1 2040   2.913   3.937   2.192 -0.2290  0.0001  0.5309
  675HOH     H2 2041   2.931   3.975   2.047 -0.0282 -0.1379  0.5188
  676HOH      O 2042   0.773   0.940   0.714 -0.3571  0.2301 -0.3256
  676HOH     H1 2043   0.856   0.917   0.754  0.1116 -0.6994 -1.6894
  676HOH     H2 2044   0.798   0.991   0.637 -1.1525  1.0364 -0.0857
  677HOH      O 2045   0.880   3.203   1.885  0.1271 -0.0322 -0.1361
  677HOH     H1 2046   0.820   3.275   1.900 -0.1504 -0.3019  0.0532
  677HOH     H2 2047   0.829   3.138   1.838  0.2381 -0.3085  0.1190
  678HOH      O 2048   0.183   0.097   1.289  0.1032  0.3866 -0.3806
  678HOH     H1 2049   0.135   0.034   1.343  0.5578  0.7603  0.5136
  678HOH     H2 2050   0.228   0.044   1.223 -0.0754 -0.1502 -0.0795
  679HOH      O 2051   2.194   2.662   4.003  0.1605  0.2101 -0.2485
  679HOH     H1 2052   2.266   2.723   4.015 -0.0228  0.4211 -0.2060
  679HOH     H2 2053   2.130   2.711   3.951  0.3849 -0.2440 -0.9782
  680HOH      O 2054   2.723   3.658   1.117 -0.6676  0.6933  0.1207
  680HOH     H1 2055   2.688   3.658   1.028 -0.7249 -0.7899  0.0900
  680HOH     H2 2056   2.674   3.727   1.162  0.5127  2.7170 -1.3224
  681HOH      O 2057   2.367   3.335   1.924  0.1385  0.6991  0.6676
  681HOH     H1 2058   2.349   3.393   1.850 -0.0546 -0.0512  0.1131
  681HOH     H2 2059   2.297   3.271   1.922  1.1698 -0.4920  0.3106
  682HOH      O 2060   2.170   2.793   1.755  0.0135  0.3060 -0.3917
  682HOH     H1 2061   2.095   2.852   1.760  0.4070  0.7881  0.0195
  682HOH     H2 2062   2.131   2.706   1.750 -0.5745  0.5506 -0.2708
  683HOH      O 2063   2.710   0.514   3.300 -0.5510 -0.1190  0.4448
  683HOH     H1 2064   2.680   0.582   3.360  0.4926  0.6424  0.1731
  683HOH     H2 2065   2.683   0.545   3.213  0.3922  0.2651  0.2622
  684HOH      O 2066   0.285   1.268   0.413 -0.2131  0.6463 -0.1552
  684HOH     H1 2067   0.323   1.197   0.360 -0.5757  0.5057 -0.2310
  684HOH     H2 2068   0.216   1.225   0.464 -0.8764  1.0518 -0.6776
  685HOH      O 2069   0.923   1.706   3.922 -0.6112 -0.3289  0.5218
  685HOH     H1 2070   0.921   1.748   3.836 -0.3184 -0.4618  0.4488
  685HOH     H2 2071   0.838   1.728   3.961 -0.4089  0.4623  0.5543
  686HOH      O 2072   0.253   3.196   0.231 -0.9350  0.2856 -0.2985
  686HOH     H1 2073   0.192   3.265   0.258  0.8401  1.3254  1.6451
  686HOH     H2 2074   0.329   3.243   0.195  0.2708 -0.5657  0.9140
  687HOH      O 2075   0.782   3.709   0.741 -0.0538 -0.2309 -0.1257
  687HOH     H1 2076   0.869   3.697   0.704  0.0504 -1.1129  0.3442
  687HOH     H2 2077   0.798   3.730   0.833 -0.3112 -1.0792  0.1400
  688HOH      O 2078   3.486   0.612   1.142 -0.0334 -0.2203  0.1318
  688HOH     H1 2079   3.561   0.576   1.190  0.1118  0.3004  0.3122
  688HOH     H2 2080   3.420   0.628   1.209 -0.2375 -0.4875  0.0006
  689HOH      O 2081   3.033   2.648   1.109  0.3058 -0.8023 -1.1152
  689HOH     H1 2082   3.074   2.708   1.171  0.0093 -1.0600 -0.6591
  689HOH     H2 2083   2.993   2.705   1.043 -0.4387 -0.4622 -0.4022
  690HOH      O 2084   1.113   0.566   0.484  0.4859 -0.0533  0.0882
  690HOH     H1 2085   1.180   0.509   0.522  0.1123 -0.4104  0.2180
  690HOH     H2 2086   1.035   0.550   0.537  0.1204 -0.1077 -0.4580
  691HOH      O 2087   0.116   2.297   2.682 -0.0425 -0.0079 -0.4928
  691HOH     H1 2088   0.177   2.277   2.753 -0.3279  0.2083 -0.1824
  691HOH     H2 2089   0.125   2.391   2.669 -0.1404 -0.0147 -0.6080
  692HOH      O 2090   0.609   3.682   3.854 -0.1171  0.0367 -0.0324
  692HOH     H1 2091   0.642   3.647   3.772 -0.5418  0.4794 -0.4004
  692HOH     H2 2092   0.548   3.752   3.829 -0.1005  0.3203  0.6570
  693HOH      O 2093   2.819   2.257   3.490 -0.3942 -0.5807  0.3397
  693HOH     H1 2094   2.724   2.269   3.481 -0.3310 -0.5690 -0.5036
  693HOH     H2 2095   2.841   2.303   3.571 -1.0639 -0.3041  0.3828
  694HOH      O 2096   2.801   2.956   2.581  0.3626 -0.3915 -0.2492
  694HOH     H1 2097   2.724   2.999   2.544 -0.5425  0.2991  2.0902
  694HOH     H2 2098   2.855   3.027   2.615  0.5842 -0.9414  0.6370
  695HOH      O 2099   1.590   3.405   2.570  0.5356 -0.9920 -0.0781
  695HOH     H1 2100   1.538   3.326   2.552  1.3973 -1.2798 -1.7514
  695HOH     H2 2101   1.581   3.458   2.491  0.2571  0.4786  0.8715
  696HOH      O 2102   0.775   1.464   1.226  0.4758 -0.0983  0.1874
  696HOH     H1 2103   0.849   1.461   1.286  0.4533  0.2036  0.2326
  696HOH     H2 2104   0.812   1.492   1.143  0.3145  0.6933  0.3729
  697HOH      O 2105   1.440   3.758   2.593 -0.1503  0.4161  0.3053
  697HOH     H1 2106   1.351   3.745   2.560 -0.1126  0.5745  0.1375
  697HOH     H2 2107   1.455   3.683   2.651  0.2541 -0.6286 -1.0453
  698HOH      O 2108   2.506   0.202   1.646  0.0494  0.5858  0.9054
  698HOH     H1 2109   2.529   0.246   1.564 -0.1718 -0.0731  0.4735
  698HOH     H2 2110   2.559   0.245   1.712  0.6461  0.7648  0.3280
  699HOH      O 2111   1.180   2.204   1.937  0.2572  0.4979 -0.1374
  699HOH     H1 2112   1.268   2.231   1.964  0.4588  1.9087 -1.8693
  699HOH     H2 2113   1.121   2.260   1.987  0.3262 -0.0334  0.5784
  700HOH      O 2114   4.006   0.751   3.350 -0.2089  0.5356 -0.2631
  700HOH     H1 2115   4.041   0.820   3.294 -0.9376  0.8671 -0.3436
  700HOH     H2 2116   3.984   0.796   3.432  1.7064 -0.1059  0.7244
  701HOH      O 2117   3.575   2.286   2.226 -0.1789 -0.2379  0.2689
  701HOH     H1 2118   3.617   2.208   2.261 -0.4926 -0.4992  0.0767
  701HOH     H2 2119   3.632   2.358   2.253  0.0655 -0.5212  0.5271
  702HOH      O 2120   0.462   2.889   1.635 -0.3328  0.3204 -0.5462
  702HOH     H1 2121   0.371   2.862   1.650 -0.0526 -0.7700 -0.6442
  702HOH     H2 2122   0.475   2.962   1.695 -1.1407  0.1935 -0.1854
  703HOH      O 2123   3.578   2.109   3.302  0.6295 -0.1870  0.3901
  703HOH     H1 2124   3.499   2.127   3.351  1.1000 -1.1022  1.5852
  703HOH     H2 2125   3.639   2.074   3.366  1.5107 -0.9034 -0.7450
  704HOH      O 2126   0.586   2.767   0.297 -0.1129  0.0985  0.7153
  704HOH     H1 2127   0.556   2.717   0.220  1.0765 -0.0253  0.2950
  704HOH     H2 2128   0.569   2.858   0.274 -1.4553 -0.0089  1.1083
  705HOH      O 2129   1.998   1.027   1.234 -0.5825 -0.3073  0.7623
  705HOH     H1 2130   1.942   1.045   1.159  0.1425  0.1185  0.3017
  705HOH     H2 2131   1.956   0.953   1.278 -1.1723 -0.3825  0.1100
  706HOH      O 2132   3.725   1.591   0.237  0.1552 -0.3237 -0.1767
  706HOH     H1 2133   3.774   1.653   0.291  0.7444 -1.1301  0.2636
  706HOH     H2 2134   3.746   1.614   0.147 -0.5608  0.8253 -0.0839
  707HOH      O 2135   3.220   1.578   2.779 -0.0948 -0.2871 -0.3900
  707HOH     H1 2136   3.214   1.674   2.774 -0.0939 -0.2868 -0.3864
  707HOH     H2 2137   3.311   1.558   2.756  0.1722 -0.2206  0.5441
  708HOH      O 2138   0.044   1.919   2.586 -0.2399  0.1568  0.0200
  708HOH     H1 2139  -0.052   1.918   2.593 -0.2146 -0.1292  0.3996
  708HOH     H2 2140   0.074   1.957   2.668 -0.0185 -0.0774  0.0490
  709HOH      O 2141   2.389   0.448   3.000  0.4148  0.5807 -0.3038
  709HOH     H1 2142   2.440   0.373   3.030  1.2889  1.1707 -0.2680
  709HOH     H2 2143   2.327   0.410   2.936  0.2852 -0.2782  0.2957
  710HOH      O 2144   2.411   2.363   3.057  0.4489  0.1907  0.3665
  710HOH     H1 2145   2.468   2.395   2.987  0.0807  0.3274  0.1207
  710HOH     H2 2146   2.455   2.391   3.138  1.0297 -0.2249  0.2094
  711HOH      O 2147   1.896   3.999   2.074  0.2317  0.6017 -0.0179
  711HOH     H1 2148   1.837   4.072   2.058 -0.1566  0.3471  0.2243
  711HOH     H2 2149   1.978   4.025   2.031  0.1609  1.2517  0.2140
  712HOH      O 2150   2.270   1.004   2.456 -0.2433 -0.1997 -0.3226
  712HOH     H1 2151   2.357   1.037   2.478 -0.2136 -0.0750 -0.6109
  712HOH     H2 2152   2.281   0.909   2.448 -0.1330 -0.1837 -0.3592
  713HOH      O 2153   3.447   0.182   1.703  0.3131 -0.3473 -0.4112
  713HOH     H1 2154   3.486   0.098   1.677 -0.1732 -0.5194 -0.6276
  713HOH     H2 2155   3.472   0.193   1.794  0.3065 -0.7852 -0.3484
  714HOH      O 2156   1.759   2.163   3.863 -0.2641 -0.6169  0.1434
  714HOH     H1 2157   1.718   2.177   3.948 -0.2710 -1.8947  0.4007
  714HOH     H2 2158   1.714   2.224   3.804 -0.6272 -0.0781  0.9397
  715HOH      O 2159   1.571   4.087   0.404  0.7398  0.0312  0.2487
  715HOH     H1 2160   1.615   4.011   0.366  0.3442  0.1470 -0.4809
  715HOH     H2 2161   1.582   4.077   0.498 -0.6335 -1.7967  0.3279
  716HOH      O 2162   1.393   1.621   2.232 -0.0582 -0.1021 -0.7099
  716HOH     H1 2163   1.384   1.715   2.216  1.4746  0.2433  0.1534
  716HOH     H2 2164   1.449   1.590   2.161  1.3564  0.1584  0.2069
  717HOH      O 2165   2.036   3.919   1.625  0.1793  0.2561  0.0714
  717HOH     H1 2166   2.120   3.873   1.623  0.3209  0.3999  1.3457
  717HOH     H2 2167   1.971   3.849   1.620  0.3576  0.1201 -0.5713
  718HOH      O 2168   2.987   4.111   3.507 -0.1540 -0.2213 -0.4323
  718HOH     H1 2169   2.986   4.180   3.440 -0.1201  0.8308  0.5892
  718HOH     H2 2170   2.894   4.092   3.522 -0.1762 -0.1593 -0.4835
  719HOH      O 2171   0.673   1.292   0.999 -0.3976  0.0079  0.5964
  719HOH     H1 2172   0.704   1.346   1.072  0.7883 -0.0995  0.2159
  719HOH     H2 2173   0.749   1.239   0.974 -0.0974  1.2823 -1.8433
  720HOH      O 2174   3.728   2.480   0.298 -1.0996 -0.3113 -0.1708
  720HOH     H1 2175   3.678   2.562   0.290 -1.3857 -0.4594  0.1092
  720HOH     H2 2176   3.705   2.445   0.383 -0.0072 -0.0481  0.2702
  721HOH      O 2177   3.695   0.866   2.891 -0.1172  0.3839  0.4026
  721HOH     H1 2178   3.659   0.889   2.977  0.2387 -0.6562  0.8722
  721HOH     H2 2179   3.630   0.898   2.828 -0.6599  0.6900  1.0897
  722HOH      O 2180   3.075   1.181   0.626 -0.2403 -0.2611  0.1206
  722HOH     H1 2181   3.104   1.205   0.538 -1.2573 -0.5518 -0.3281
  722HOH     H2 2182   3.009   1.247   0.648  0.2302 -0.0011  0.8178
  723HOH      O 2183   0.761   0.701   1.677 -0.5352  0.6167 -0.5227
  723HOH     H1 2184   0.795   0.666   1.595 -0.7495  0.0647 -0.3858
  723HOH     H2 2185   0.668   0.717   1.659 -0.3343  1.7191 -0.7660
  724HOH      O 2186   3.451   0.288   3.273  0.3473  1.0209 -0.6161
  724HOH     H1 2187   3.488   0.337   3.347  0.5916 -0.5408  0.3919
  724HOH     H2 2188   3.356   0.297   3.285  0.3387 -0.1400  0.6581
  725HOH      O 2189   3.550   0.662   2.367 -0.2122  0.1385  0.3988
  725HOH     H1 2190   3.514   0.640   2.281  0.9022  0.7182 -0.2637
  725HOH     H2 2191   3.581   0.579   2.403  0.8725  0.0717 -0.5657
  726HOH      O 2192   0.374   0.286   3.540  0.0069 -0.4599 -0.2353
  726HOH     H1 2193   0.330   0.371   3.538 -1.1870 -1.0163  0.2662
  726HOH     H2 2194   0.336   0.241   3.615  1.1190 -1.1925 -0.0679
  727HOH      O 2195   2.713   0.413   0.028 -0.1539 -0.0903 -0.4337
  727HOH     H1 2196   2.778   0.481   0.045 -0.3579  0.0494 -0.2137
  727HOH     H2 2197   2.722   0.395  -0.066  0.6838 -0.5715 -0.2903
  728HOH      O 2198   2.352   1.676   0.523 -0.3218  0.7173 -0.0683
  728HOH     H1 2199   2.389   1.683   0.611 -0.0303 -0.7398 -0.0157
  728HOH     H2 2200   2.259   1.695   0.534 -0.2339  0.8531  0.4970
  729HOH      O 2201   3.725   0.491   0.655 -0.3629  0.7636  0.2722
  729HOH     H1 2202   3.793   0.546   0.617  0.3716  0.7787  1.4904
  729HOH     H2 2203   3.694   0.540   0.731 -2.3387  1.1142 -0.6274
  730HOH      O 2204   0.763   3.521   1.653  0.4064 -0.6910  0.2560
  730HOH     H1 2205   0.708   3.443   1.650  0.2395 -0.5729  0.2651
  730HOH     H2 2206   0.794   3.525   1.744 -0.1795 -0.3359  0.4524
  731HOH      O 2207   1.131   3.819   3.352 -0.1180  0.1750  0.0188
  731HOH     H1 2208   1.187   3.849   3.424 -0.3331  1.0172 -0.1483
  731HOH     H2 2209   1.048   3.798   3.394  0.1590 -0.6389  0.1992
  732HOH      O 2210   3.821   1.602   3.290 -0.7588  0.0110  0.4977
  732HOH     H1 2211   3.883   1.674   3.284 -0.9771  0.1359 -0.6025
  732HOH     H2 2212   3.771   1.621   3.370 -0.7567  1.0379  0.2811
  733HOH      O 2213   1.116   0.817   2.030  0.4704  0.0639  0.0976
  733HOH     H1 2214   1.059   0.752   1.987  0.9033 -0.5730  0.4557
  733HOH     H2 2215   1.130   0.781   2.117  0.0324  1.0771  0.6139
  734HOH      O 2216   3.427   0.937   0.615  1.0010  0.1580  0.1757
  734HOH     H1 2217   3.337   0.905   0.606  1.2509 -0.4010 -0.4942
  734HOH     H2 2218   3.468   0.877   0.677  1.0575  0.0927  0.0751
  735HOH      O 2219   3.225   0.933   0.315  0.0647  0.0352  0.0950
  735HOH     H1 2220   3.270   0.884   0.383 -0.2513  1.1599  1.1922
  735HOH     H2 2221   3.282   1.007   0.296 -0.0626 -0.0185 -0.5625
  736HOH      O 2222   1.343   1.622   2.649 -0.8289  0.2435 -0.1794
  736HOH     H1 2223   1.401   1.645   2.576 -0.4525  0.6289  0.2275
  736HOH     H2 2224   1.372   1.535   2.676  0.8601  1.1171  1.1947
  737HOH      O 2225   0.490   1.449   2.104  0.0442  0.5232  0.2316
  737HOH     H1 2226   0.555   1.395   2.148  0.3114  0.5915 -0.0767
  737HOH     H2 2227   0.426   1.386   2.071  0.2632  0.4091  0.0239
  738HOH      O 2228   0.900   2.827   0.900  0.2464 -0.0290  0.2706
  738HOH     H1 2229   0.964   2.880   0.947  0.0692  0.3158  0.1330
  738HOH     H2 2230   0.846   2.891   0.853 -0.1251 -0.3155  0.2939
  739HOH      O 2231   2.193   2.796   2.157 -0.0568  0.4135 -0.1828
  739HOH     H1 2232   2.240   2.799   2.241 -0.5478  0.0653  0.1175
  739HOH     H2 2233   2.260   2.770   2.093  0.6203  1.8392 -0.1444
  740HOH      O 2234   1.631   0.564   2.085  0.1412  0.0641 -0.6759
  740HOH     H1 2235   1.570   0.562   2.011  0.7804 -0.4039 -1.2202
  740HOH     H2 2236   1.691   0.636   2.065 -0.3439  0.6773 -0.0258
  741HOH      O 2237   1.257   3.689   1.740  0.4799 -0.9302 -0.6197
  741HOH     H1 2238   1.214   3.730   1.666 -0.2355 -1.0385 -0.2808
  741HOH     H2 2239   1.186   3.671   1.802  0.9078 -1.7934 -0.3498
  742HOH      O 2240   4.058   2.701   1.964  0.7552  0.2878  0.1665
  742HOH     H1 2241   4.137   2.746   1.934  0.7413  0.6733  0.6792
  742HOH     H2 2242   4.062   2.707   2.059 -0.8459  2.0781  0.2331
  743HOH      O 2243   3.683   3.107   0.422  0.0012 -0.0508 -0.3562
  743HOH     H1 2244   3.688   3.187   0.370 -0.5726  0.3805  0.2214
  743HOH     H2 2245   3.590   3.083   0.421 -0.1459  0.3285  0.9584
  744HOH      O 2246   3.786   1.830   1.232  0.0351 -0.0892  0.2850
  744HOH     H1 2247   3.757   1.760   1.174  0.5345 -0.7324  0.7763
  744HOH     H2 2248   3.874   1.852   1.200 -0.3212  0.7194 -0.2041
  745HOH      O 2249   0.937   0.584   0.751 -0.3665  0.5517 -0.2307
  745HOH     H1 2250   0.938   0.506   0.696  0.9862  0.4257 -0.1077
  745HOH     H2 2251   0.921   0.552   0.839  0.5728  0.3268 -0.1217
  746HOH      O 2252   3.937   0.841   1.536  0.3444  0.5094  0.0581
  746HOH     H1 2253   3.996   0.805   1.470  0.3657 -0.0611  0.3760
  746HOH     H2 2254   3.973   0.928   1.555  0.9637  0.2580  0.0923
  747HOH      O 2255   0.648   1.234   2.203 -0.6159  0.6818  0.0114
  747HOH     H1 2256   0.576   1.189   2.245  0.1290  0.7612  1.5179
  747HOH     H2 2257   0.727   1.189   2.235  0.0421  1.3178 -0.6304
  748HOH      O 2258   3.966   1.348   2.592 -0.1990  0.0929  0.1994
  748HOH     H1 2259   4.039   1.333   2.532  0.1462  0.3985  0.5306
  748HOH     H2 2260   4.005   1.339   2.679 -0.7376 -0.5645  0.3918
  749HOH      O 2261   1.010   1.821   0.164  0.0079  0.4275 -0.2383
  749HOH     H1 2262   1.099   1.822   0.201 -0.2398 -0.3051  0.4271
  749HOH     H2 2263   1.007   1.898   0.108  0.8881  0.7715  0.1479
  750HOH      O 2264   2.665   0.147   3.632  0.6098  0.0303  0.2586
  750HOH     H1 2265   2.731   0.209   3.600  0.1621  0.0184 -0.7623
  750HOH     H2 2266   2.691   0.063   3.594  0.3448 -0.0987  0.3560
  751HOH      O 2267   2.041   0.732   1.846  0.2520 -0.3246  0.2774
  751HOH     H1 2268   2.064   0.754   1.755  0.5616  0.4464  0.5315
  751HOH     H2 2269   2.052   0.637   1.850  0.4306 -0.3493 -0.4376
  752HOH      O 2270   2.175   2.866   1.081  0.0972 -0.9958 -0.6201
  752HOH     H1 2271   2.236   2.794   1.061 -0.2333 -1.1817 -0.9804
  752HOH     H2 2272   2.090   2.823   1.090  0.0497 -0.7762  0.1555
  753HOH      O 2273   3.241   3.971   2.109  0.4143  0.5224  0.0721
  753HOH     H1 2274   3.146   3.962   2.119  0.4120 -1.0125 -0.7056
  753HOH     H2 2275   3.257   3.946   2.018  1.5956  0.5464  0.2495
  754HOH      O 2276   3.072   0.694   3.025 -0.3310 -0.2257  0.7868
  754HOH     H1 2277   3.108   0.630   2.963  0.8811  1.2869 -0.2218
  754HOH     H2 2278   2.984   0.712   2.991 -0.3097 -0.6072  0.5098
  755HOH      O 2279   2.521   0.922   0.909 -0.6075 -0.5962  0.6665
  755HOH     H1 2280   2.536   0.942   0.816 -2.1177  0.7318  0.6376
  755HOH     H2 2281   2.604   0.882   0.937  0.0340 -0.7693 -1.1429
  756HOH      O 2282   3.178   1.849   2.164 -0.5230 -0.1602 -0.6045
  756HOH     H1 2283   3.149   1.917   2.104  0.2837  0.0698 -0.7600
  756HOH     H2 2284   3.269   1.832   2.140  0.0888  0.4592  0.9775
  757HOH      O 2285   3.370   1.467   0.115 -0.1852  0.0824 -0.1376
  757HOH     H1 2286   3.409   1.519   0.185  0.6404 -0.3297 -0.2701
  757HOH     H2 2287   3.377   1.376   0.145 -0.3154 -0.0573 -0.5203
  758HOH      O 2288   0.643   1.040   2.527  0.4130 -0.1088  0.0778
  758HOH     H1 2289   0.666   0.949   2.507  1.4018 -0.0548  0.8127
  758HOH     H2 2290   0.587   1.034   2.604 -0.4714 -0.1354 -0.5472
  759HOH      O 2291   0.722   2.505   1.620 -0.1097  0.1181 -0.7580
  759HOH     H1 2292   0.779   2.444   1.573  0.4281 -0.6380  0.7549
  759HOH     H2 2293   0.641   2.456   1.634  0.0096  0.0452 -0.2792
  760HOH      O 2294   2.652   3.565   3.168 -0.1553 -0.3231 -0.1063
  760HOH     H1 2295   2.569   3.521   3.184 -0.3237  0.0084 -0.0430
  760HOH     H2 2296   2.628   3.657   3.155  0.2103 -0.2076  0.0126
  761HOH      O 2297   2.206   0.646   2.847  0.0333 -0.2283  0.1593
  761HOH     H1 2298   2.214   0.551   2.832  1.1479 -0.2683  0.7921
  761HOH     H2 2299   2.137   0.654   2.912 -0.0093 -0.6084  0.1664
  762HOH      O 2300   1.453   0.362   3.122  0.6758 -0.5903  0.0973
  762HOH     H1 2301   1.464   0.425   3.051  0.4337 -0.7866 -0.1214
  762HOH     H2 2302   1.530   0.374   3.178  0.0480  0.7724  0.7665
  763HOH      O 2303   0.430   3.735   0.351  0.5284  0.1452  0.3141
  763HOH     H1 2304   0.373   3.791   0.404  0.3372  0.5424 -0.2869
  763HOH     H2 2305   0.516   3.742   0.393  0.2862  0.0878  0.8274
  764HOH      O 2306   3.468   0.745   0.810 -0.3734 -0.4764 -0.6605
  764HOH     H1 2307   3.487   0.653   0.794  0.0977 -0.6346  0.5898
  764HOH     H2 2308   3.388   0.743   0.864  0.7206 -0.3486  1.1216
  765HOH      O 2309   2.651   2.462   2.862 -0.3775  0.5794  0.0019
  765HOH     H1 2310   2.705   2.450   2.940 -0.5603  1.1212  0.2251
  765HOH     H2 2311   2.684   2.544   2.824 -0.1482  0.2116 -0.6122
  766HOH      O 2312   2.571   0.235   0.623 -0.0590  0.3655 -0.2206
  766HOH     H1 2313   2.656   0.272   0.600 -0.2467  1.2639  0.3894
  766HOH     H2 2314   2.591   0.158   0.675  0.3986  0.7505  0.1951
  767HOH      O 2315   3.386   2.917   0.609 -0.5114  0.0070  0.0857
  767HOH     H1 2316   3.343   2.856   0.669 -0.6022 -0.2474 -0.2400
  767HOH     H2 2317   3.480   2.904   0.625 -0.5076 -0.7411 -0.4970
  768HOH      O 2318   1.230   2.095   3.521 -0.4363  0.0354  0.1518
  768HOH     H1 2319   1.205   2.036   3.449  0.4047 -0.5146  0.2934
  768HOH     H2 2320   1.246   2.038   3.595  1.2060  0.2969  0.0818
  769HOH      O 2321   1.630   0.415   0.832  0.0370 -0.5421  0.1287
  769HOH     H1 2322   1.678   0.337   0.806 -0.4943 -0.6678 -0.5256
  769HOH     H2 2323   1.650   0.426   0.925  0.5631 -1.1250  0.0963
  770HOH      O 2324   1.056   2.365   2.128  0.2004 -0.1342 -0.7472
  770HOH     H1 2325   0.991   2.425   2.164 -0.4649 -1.4984  0.5464
  770HOH     H2 2326   1.139   2.393   2.169  0.0650  0.3681 -0.7969
  771HOH      O 2327   1.487   2.512   1.811  0.2468 -0.6347  0.1798
  771HOH     H1 2328   1.530   2.439   1.766  0.6668 -0.1704 -0.1842
  771HOH     H2 2329   1.553   2.547   1.869  0.2663 -0.1249 -0.1401
  772HOH      O 2330   0.174   3.850   3.511 -0.0827 -0.2706 -0.6331
  772HOH     H1 2331   0.156   3.942   3.495  0.5981 -0.0389 -0.1600
  772HOH     H2 2332   0.252   3.830   3.459  0.5918 -0.1914  0.2844
  773HOH      O 2333   3.572   1.681   3.907  0.2017  0.4596  0.2313
  773HOH     H1 2334   3.560   1.673   3.813  0.1834  0.4703  0.2326
  773HOH     H2 2335   3.608   1.769   3.920 -0.1896  0.6186  0.2680
  774HOH      O 2336   2.567   0.606   1.394  0.1666  0.5781 -0.4454
  774HOH     H1 2337   2.568   0.573   1.304  0.7346 -0.6388 -0.0341
  774HOH     H2 2338   2.657   0.593   1.425 -0.3154 -0.3421  0.7123
  775HOH      O 2339   3.109   3.316   1.780  0.8335  0.0189 -0.0988
  775HOH     H1 2340   3.188   3.335   1.830  0.8900 -0.1917 -0.1036
  775HOH     H2 2341   3.060   3.255   1.835  0.9780 -0.3495 -0.3670
  776HOH      O 2342   1.750   2.208   0.295 -0.1314  1.1423  0.7614
  776HOH     H1 2343   1.744   2.297   0.329  0.3489  1.5252 -0.0778
  776HOH     H2 2344   1.665   2.192   0.253  0.3740  1.9806 -0.7489
  777HOH      O 2345   0.715   1.638   3.251 -0.1323 -0.0859  0.0141
  777HOH     H1 2346   0.775   1.683   3.310  0.4475 -0.8255  0.0259
  777HOH     H2 2347   0.664   1.708   3.210 -0.7133  0.4411  1.5220
  778HOH      O 2348   0.910   2.335   1.510  0.5562  0.5933  0.0119
  778HOH     H1 2349   0.909   2.254   1.460 -0.7552  0.4812  0.1531
  778HOH     H2 2350   0.959   2.314   1.590 -0.5813 -0.4149  0.5155
  779HOH      O 2351   2.870   3.618   1.933  0.0440  0.2129  0.6790
  779HOH     H1 2352   2.905   3.560   1.865  1.4518 -0.0372  1.5570
  779HOH     H2 2353   2.778   3.592   1.940  0.1107 -0.4656 -0.3833
  780HOH      O 2354   1.632   0.867   3.245  0.4499 -0.0961  0.2495
  780HOH     H1 2355   1.615   0.927   3.173  0.1023 -0.0713  0.3496
  780HOH     H2 2356   1.565   0.888   3.310  0.4417 -0.4691  0.3635
  781HOH      O 2357   3.653   3.918   2.103 -0.0095  0.2019  0.3208
  781HOH     H1 2358   3.726   3.863   2.076 -0.0292  0.1087  0.4555
  781HOH     H2 2359   3.681   4.007   2.081 -0.5341  0.0431 -1.1855
  782HOH      O 2360   1.094   1.190   1.267  0.1215  0.0633 -0.0925
  782HOH     H1 2361   1.060   1.258   1.324 -0.1556 -0.2184  0.0829
  782HOH     H2 2362   1.049   1.204   1.183 -0.4058 -0.2733  0.1212
  783HOH      O 2363   1.339   1.694   1.115  0.6934  0.0424  0.1920
  783HOH     H1 2364   1.401   1.632   1.076  0.3442 -0.3146  0.1882
  783HOH     H2 2365   1.328   1.762   1.048 -0.4403 -0.9149 -0.6983
  784HOH      O 2366   1.751   2.834   3.987  0.2617  1.1487 -0.2212
  784HOH     H1 2367   1.793   2.775   3.925  0.2223  0.6465  0.2145
  784HOH     H2 2368   1.818   2.851   4.053 -0.5189 -0.7011  1.1969
  785HOH      O 2369   3.799   4.115   4.042  0.6091  0.1321  0.0559
  785HOH     H1 2370   3.794   4.069   4.126 -0.5149 -0.5618 -0.3483
  785HOH     H2 2371   3.804   4.045   3.977 -0.1327  0.5943 -0.5319
  786HOH      O 2372   2.606   0.327   2.788  0.8402 -0.0672 -0.4103
  786HOH     H1 2373   2.628   0.258   2.725  0.4126  0.0275 -0.6734
  786HOH     H2 2374   2.620   0.287   2.874  0.0649 -0.6753 -0.5476
  787HOH      O 2375  -0.006   3.606   0.046  0.3251 -0.4701 -0.7664
  787HOH     H1 2376   0.069   3.628  -0.011  0.3225  0.2509 -0.5194
  787HOH     H2 2377   0.029   3.543   0.109  0.9908  0.4734 -0.1293
  788HOH      O 2378   1.610   3.066   1.746  0.6379 -0.1715  0.2109
  788HOH     H1 2379   1.654   2.987   1.714 -0.6345 -0.6145 -0.6127
  788HOH     H2 2380   1.534   3.034   1.794  0.4315  0.5512  0.3978
  789HOH      O 2381   0.709   1.048   1.297 -0.7721 -0.8068  0.4780
  789HOH     H1 2382   0.630   1.088   1.260 -0.5212 -0.3401  0.4237
  789HOH     H2 2383   0.725   1.097   1.377 -0.1233 -0.3808  0.1094
  790HOH      O 2384   0.574   3.837   2.944 -0.1551  0.2474 -0.0909
  790HOH     H1 2385   0.493   3.882   2.971 -0.4234 -0.2514 -0.0319
  790HOH     H2 2386   0.568   3.833   2.849 -0.1907  0.2274 -0.0879
  791HOH      O 2387   1.799   3.507   0.144  0.4174 -0.1204 -0.6453
  791HOH     H1 2388   1.891   3.533   0.151  0.1150  0.9305 -0.1862
  791HOH     H2 2389   1.771   3.496   0.234  0.4401 -1.9547 -0.7858
  792HOH      O 2390   0.620   3.590   3.143  0.0791 -0.0723  0.0945
  792HOH     H1 2391   0.575   3.672   3.164 -0.6239 -0.2489 -0.6432
  792HOH     H2 2392   0.597   3.531   3.215 -1.4937 -0.3718 -0.5786
  793HOH      O 2393   0.137   1.679   3.097 -0.5089 -0.3066 -0.1533
  793HOH     H1 2394   0.051   1.663   3.057 -0.5242 -0.4338 -0.0717
  793HOH     H2 2395   0.134   1.771   3.124 -0.3147 -0.0624 -0.8917
  794HOH      O 2396   1.829   1.229   0.359 -0.4456 -0.5463  0.2883
  794HOH     H1 2397   1.906   1.193   0.403 -0.5454 -0.2288  0.7367
  794HOH     H2 2398   1.836   1.324   0.371 -0.3154 -0.4143 -0.6658
  795HOH      O 2399   2.187   0.112   0.925  0.4468  0.4098  0.0859
  795HOH     H1 2400   2.259   0.073   0.975  0.6559  0.4874 -0.1481
  795HOH     H2 2401   2.199   0.078   0.836  0.5994  0.9611 -0.1109
  796HOH      O 2402   2.585   2.171   1.183 -0.6408 -0.7011  0.2778
  796HOH     H1 2403   2.563   2.117   1.108 -0.5490 -0.8234  0.3384
  796HOH     H2 2404   2.544   2.256   1.165 -0.8397 -0.8108  0.2157
  797HOH      O 2405   4.103   0.088   2.870 -0.0244 -0.2381  0.2222
  797HOH     H1 2406   4.036   0.130   2.925 -0.1230  0.1185 -0.1632
  797HOH     H2 2407   4.134   0.158   2.812  0.3189 -0.5274  0.0522
  798HOH      O 2408   3.734   2.226   1.076 -0.0181 -0.0034  0.1242
  798HOH     H1 2409   3.708   2.232   0.985  0.4526 -0.8250 -0.0888
  798HOH     H2 2410   3.792   2.149   1.080  1.3523  0.9658  0.7801
  799HOH      O 2411   2.617   0.992   2.100 -0.0990 -0.4260 -0.4954
  799HOH     H1 2412   2.530   1.032   2.097  0.1470  0.2143  0.2601
  799HOH     H2 2413   2.669   1.042   2.036  0.2705  0.7204  0.6050
  800HOH      O 2414   1.234   0.114   1.377 -0.2552 -0.5216  0.0461
  800HOH     H1 2415   1.163   0.173   1.400 -0.4683 -0.8358  0.2130
  800HOH     H2 2416   1.231   0.045   1.444  0.5733 -0.2412  0.4020
  801HOH      O 2417   3.766   3.719   0.160 -0.0570  0.1567 -0.6365
  801HOH     H1 2418   3.844   3.689   0.206 -0.5381 -0.5507 -0.2577
  801HOH     H2 2419   3.705   3.745   0.229 -0.0780  0.9782 -0.9331
  802HOH      O 2420   0.578   1.169   3.094 -0.4363 -0.7396  0.0088
  802HOH     H1 2421   0.659   1.119   3.106 -0.3300 -0.6459 -0.2991
  802HOH     H2 2422   0.584   1.203   3.004 -1.2184 -1.4697 -0.3508
  803HOH      O 2423   2.961   4.134   1.426 -0.0505 -0.1960 -0.1642
  803HOH     H1 2424   3.056   4.141   1.423 -0.0438 -0.1745  0.0710
  803HOH     H2 2425   2.943   4.042   1.408  0.0106 -0.1856 -0.2805
  804HOH      O 2426   0.377   2.491   1.442  0.2082 -0.3423  0.2909
  804HOH     H1 2427   0.436   2.548   1.393 -1.0004  1.1485  0.4194
  804HOH     H2 2428   0.332   2.439   1.376 -0.1455  0.3897 -0.0698
  805HOH      O 2429   1.722   3.615   2.920 -0.3863  0.4165  0.2483
  805HOH     H1 2430   1.752   3.591   3.007  0.7392 -0.6989 -0.3867
  805HOH     H2 2431   1.767   3.698   2.901  1.2165 -0.4537 -0.0805
  806HOH      O 2432   3.907   3.920   1.036 -0.1710  0.3944 -0.2245
  806HOH     H1 2433   3.881   3.865   0.963  0.1481  0.5081 -0.4278
  806HOH     H2 2434   3.827   3.967   1.061 -0.2659  0.4077 -0.5473
  807HOH      O 2435   1.211   3.541   3.326 -0.4209 -0.3494  0.4257
  807HOH     H1 2436   1.203   3.634   3.305  0.5979 -0.3736 -0.2558
  807HOH     H2 2437   1.302   3.531   3.355 -0.6219 -1.0709  0.8456
  808HOH      O 2438   1.288   2.682   0.101 -0.4735  0.9674  0.2775
  808HOH     H1 2439   1.368   2.659   0.148 -1.2164 -0.5847  0.9709
  808HOH     H2 2440   1.317   2.733   0.026  1.2123  0.1505  0.2797
  809HOH      O 2441   3.893   0.897   3.552  0.1347  0.0334 -0.0324
  809HOH     H1 2442   3.855   0.976   3.590 -0.5026 -0.1211 -0.3207
  809HOH     H2 2443   3.888   0.832   3.622 -1.7765 -0.4852 -0.5205
  810HOH      O 2444   2.630   1.343   1.159  0.9801 -0.6388 -0.0090
  810HOH     H1 2445   2.580   1.424   1.160  0.2140 -1.0717  1.1050
  810HOH     H2 2446   2.718   1.368   1.187  0.4979 -0.2860  1.3467
  811HOH      O 2447   2.734   3.272   3.734 -0.7129 -0.5933  0.2287
  811HOH     H1 2448   2.679   3.279   3.656  0.4888 -0.1827 -0.6354
  811HOH     H2 2449   2.807   3.332   3.718  0.1020 -1.2453  1.2250
  812HOH      O 2450   1.123   0.608   2.387 -0.2063 -0.3681 -0.4795
  812HOH     H1 2451   1.174   0.601   2.306 -0.1858 -0.6037 -0.4484
  812HOH     H2 2452   1.187   0.631   2.454 -0.1583 -0.5455 -0.4626
  813HOH      O 2453   3.210   2.010   3.635  0.1364  0.1624  0.0476
  813HOH     H1 2454   3.223   1.958   3.556  0.0576  1.0292 -0.5552
  813HOH     H2 2455   3.294   2.009   3.679  0.4236  0.3514 -0.4806
  814HOH      O 2456   3.005   0.281  -0.029 -0.6479 -0.3575 -0.2000
  814HOH     H1 2457   3.087   0.331  -0.024 -0.5085 -0.5791 -0.2745
  814HOH     H2 2458   2.997   0.241   0.057 -0.3164 -0.9019 -0.4148
  815HOH      O 2459   0.678   2.746   4.130  0.0986 -0.5359 -0.1218
  815HOH     H1 2460   0.717   2.833   4.134  0.4958 -0.6878 -0.5567
  815HOH     H2 2461   0.606   2.755   4.067 -0.1077 -0.4302  0.1280
  816HOH      O 2462   1.128   2.351   3.599 -0.2944  0.1404 -0.6897
  816HOH     H1 2463   1.156   2.260   3.607 -1.6372 -0.2465  0.5018
  816HOH     H2 2464   1.126   2.368   3.505  2.1916 -0.2322 -0.9532
  817HOH      O 2465   3.202   0.047   0.625 -0.3300 -0.0611  0.9445
  817HOH     H1 2466   3.207   0.125   0.570 -1.6846  0.2713  1.2075
  817HOH     H2 2467   3.128  -0.002   0.588  0.6236 -1.3744  0.6357
  818HOH      O 2468   4.054   2.333   0.618 -0.2713  0.1232  0.3255
  818HOH     H1 2469   4.083   2.349   0.528 -0.5678 -0.1401  0.1798
  818HOH     H2 2470   4.132   2.300   0.663 -0.2252 -0.1483  0.0535
  819HOH      O 2471   2.590   0.615   2.794 -0.1770 -0.2298 -0.0451
  819HOH     H1 2472   2.575   0.621   2.699  2.2121 -0.8311 -0.5922
  819HOH     H2 2473   2.531   0.545   2.823 -1.4657  0.4200 -0.8839
  820HOH      O 2474   4.021   0.417   2.525  0.1934 -0.0788 -0.1630
  820HOH     H1 2475   3.989   0.335   2.563  0.7308  0.0636  0.6644
  820HOH     H2 2476   3.999   0.484   2.591  1.3668  0.1496  0.0355
  821HOH      O 2477   0.733   3.675   1.934  0.0714  0.1813 -0.1330
  821HOH     H1 2478   0.827   3.658   1.929  0.1808  0.2011  1.2642
  821HOH     H2 2479   0.727   3.763   1.970 -0.4624 -0.2058  0.7677
  822HOH      O 2480   2.974   2.560   0.430 -0.4020 -0.0347 -0.3565
  822HOH     H1 2481   2.993   2.616   0.505  0.2935 -0.6677 -0.0339
  822HOH     H2 2482   2.928   2.618   0.368  0.1031  0.8326  0.0393
  823HOH      O 2483   1.980   1.164   4.079  0.7567  0.8870 -0.3354
  823HOH     H1 2484   1.917   1.152   4.150  0.6170 -0.6572 -0.6612
  823HOH     H2 2485   2.065   1.170   4.122  0.7524 -0.7035 -0.0043
  824HOH      O 2486   2.548   2.967   2.462 -0.2288  0.3860  0.2737
  824HOH     H1 2487   2.468   2.955   2.513  0.0804 -0.4889  0.6096
  824HOH     H2 2488   2.589   2.880   2.463  0.6126  0.7601 -0.0707
  825HOH      O 2489   3.176   1.014   3.064  0.0561  1.0430 -0.3553
  825HOH     H1 2490   3.081   1.017   3.058 -0.0763  0.9683  1.0291
  825HOH     H2 2491   3.202   0.935   3.017 -0.6838  0.5006  0.1098
  826HOH      O 2492   0.776   2.461   1.295 -0.3599  0.0381  0.2968
  826HOH     H1 2493   0.820   2.442   1.378 -0.2338  0.8623  0.4366
  826HOH     H2 2494   0.700   2.404   1.294  0.3817 -1.0084  0.3166
  827HOH      O 2495   4.079   0.555   2.887 -0.4567 -0.0990 -0.7426
  827HOH     H1 2496   3.989   0.525   2.882 -0.2170 -0.8165 -1.0330
  827HOH     H2 2497   4.106   0.537   2.977 -0.4601 -0.3249 -0.7861
  828HOH      O 2498   3.034   0.173   0.829  0.0824  0.0183  0.2272
  828HOH     H1 2499   3.050   0.267   0.822 -0.2417  0.0090 -1.8680
  828HOH     H2 2500   3.089   0.134   0.761 -0.4121 -1.2155  0.4766
  829HOH      O 2501   2.222   1.200   1.219 -0.3455  0.0683  0.2187
  829HOH     H1 2502   2.159   1.128   1.216 -0.0070 -0.2267  0.1433
  829HOH     H2 2503   2.246   1.207   1.311 -0.2884  0.0049  0.2088
  830HOH      O 2504   0.926   4.060   3.368 -0.1880  0.8520 -0.3075
  830HOH     H1 2505   0.907   3.969   3.345 -0.6443  0.6104  0.8882
  830HOH     H2 2506   0.969   4.096   3.290  0.2850 -0.4566 -0.7025
  831HOH      O 2507   1.393   3.183   2.579  0.6331 -0.3181 -0.4147
  831HOH     H1 2508   1.413   3.164   2.670  0.6164 -1.2392 -0.5884
  831HOH     H2 2509   1.306   3.224   2.581  0.3816 -0.8618 -0.0588
  832HOH      O 2510   3.883   3.403   2.335  0.2460 -0.2026 -0.6538
  832HOH     H1 2511   3.912   3.482   2.380  0.5392 -0.0355 -1.1203
  832HOH     H2 2512   3.898   3.422   2.242 -0.6817 -0.3897 -0.8593
  833HOH      O 2513   4.087   1.300   1.025 -0.0773  0.0990  0.0457
  833HOH     H1 2514   3.995   1.296   1.048  0.2343 -0.0070  1.4562
  833HOH     H2 2515   4.099   1.228   0.963 -1.0001  0.4028 -0.5310
  834HOH      O 2516   2.318   2.662   1.030 -0.0940  0.3146 -0.0390
  834HOH     H1 2517   2.352   2.684   0.943 -0.2321  1.9470  0.2446
  834HOH     H2 2518   2.310   2.567   1.029 -0.5419  0.2691 -1.9837
  835HOH      O 2519   1.172   3.722   2.590 -0.6283  0.8025  0.1185
  835HOH     H1 2520   1.145   3.704   2.500 -0.7393  0.8574  0.1402
  835HOH     H2 2521   1.146   3.644   2.639  0.0919  0.4493 -0.0237
  836HOH      O 2522   1.775   3.457   2.026 -0.4970 -0.6028  0.7211
  836HOH     H1 2523   1.720   3.379   2.024  0.1102 -1.0412 -0.3753
  836HOH     H2 2524   1.865   3.424   2.023 -0.1985  0.1283  1.0718
  837HOH      O 2525   1.878   1.071   3.661 -0.1515 -0.1686 -0.1197
  837HOH     H1 2526   1.919   1.048   3.577  0.9302  0.9541  0.0418
  837HOH     H2 2527   1.940   1.040   3.727 -0.5781 -0.2625  0.2451
  838HOH      O 2528   1.754   0.060   1.982 -0.4979 -0.9088 -0.5784
  838HOH     H1 2529   1.746   0.151   1.952 -1.1263 -0.1652  1.5320
  838HOH     H2 2530   1.669   0.021   1.962 -0.6570 -0.6491 -0.4213
  839HOH      O 2531   1.401   3.357   1.136 -0.0030  0.0866  0.2490
  839HOH     H1 2532   1.460   3.401   1.197 -0.5676  0.6439  0.4217
  839HOH     H2 2533   1.313   3.376   1.170 -0.3386  0.3676 -0.7018
  840HOH      O 2534   0.315   0.198   2.757 -0.3232  0.7483 -0.2638
  840HOH     H1 2535   0.364   0.126   2.796 -0.0231  1.2718  0.3592
  840HOH     H2 2536   0.292   0.167   2.669  0.0771  0.0275 -0.1270
  841HOH      O 2537   3.459   3.504   2.032  0.6471  0.0592 -0.2407
  841HOH     H1 2538   3.441   3.539   1.945 -0.3763  0.2283  0.0153
  841HOH     H2 2539   3.452   3.579   2.091 -0.7983 -0.3814  0.2215
  842HOH      O 2540   0.909   0.508   2.467 -0.2343  0.5580  0.2244
  842HOH     H1 2541   0.887   0.452   2.392 -0.2431 -0.0380  0.6599
  842HOH     H2 2542   0.989   0.553   2.440 -0.3378  0.4941 -0.2118
  843HOH      O 2543   0.058   1.785   2.220  0.3858 -0.4170  0.3169
  843HOH     H1 2544   0.054   1.700   2.177 -1.3355 -0.1435 -0.2383
  843HOH     H2 2545  -0.018   1.786   2.279  0.4685  0.6532  0.4559
  844HOH      O 2546  -0.002   3.888   1.962  0.0196 -0.5525  0.8276
  844HOH     H1 2547   0.085   3.853   1.942  0.0685 -0.0265  0.0218
  844HOH     H2 2548   0.012   3.980   1.982 -0.3069 -0.5709  1.1723
  845HOH      O 2549   3.513   4.158   3.389 -0.0890  0.4137 -0.9589
  845HOH     H1 2550   3.438   4.133   3.335 -0.0215 -0.9949 -0.4866
  845HOH     H2 2551   3.589   4.122   3.344  0.0087 -0.4217 -0.1965
  846HOH      O 2552   2.784   0.203   3.246  0.1191  0.9088 -0.2797
  846HOH     H1 2553   2.796   0.223   3.339 -0.5956  0.1663 -0.0052
  846HOH     H2 2554   2.868   0.167   3.219 -0.1470 -0.4678  0.5489
  847HOH      O 2555   1.900   0.469   4.082 -0.1655 -0.0189  0.3073
  847HOH     H1 2556   1.873   0.416   4.006  0.1956  0.1953  0.0217
  847HOH     H2 2557   1.843   0.439   4.153 -0.9811  0.2354 -0.2015
  848HOH      O 2558   3.441   1.925   0.333 -0.0232 -0.5462  0.0812
  848HOH     H1 2559   3.354   1.886   0.329 -0.3104 -0.0796  1.0420
  848HOH     H2 2560   3.469   1.911   0.424 -0.2245  1.5399  0.5765
  849HOH      O 2561   3.047   1.631   0.747  0.1610  0.7615  0.2463
  849HOH     H1 2562   3.121   1.582   0.782 -0.1006  0.1012 -0.1000
  849HOH     H2 2563   3.057   1.719   0.783  0.4419  0.3682  1.1738
  850HOH      O 2564   0.491   2.521   2.666 -0.6466  0.8975 -0.3431
  850HOH     H1 2565   0.465   2.589   2.729 -0.6058  1.5488 -0.9957
  850HOH     H2 2566   0.575   2.551   2.632  0.0757 -0.2081  0.3405
  851HOH      O 2567   3.166   1.363   4.026 -0.1697 -0.0404 -0.0796
  851HOH     H1 2568   3.253   1.358   4.066  0.3310  0.5407 -1.0312
  851HOH     H2 2569   3.151   1.275   3.992 -0.4864 -0.4710  1.0598
  852HOH      O 2570   2.016   3.674   3.147 -0.1456  0.1379 -0.1849
  852HOH     H1 2571   2.086   3.673   3.082 -0.8007  0.5866 -0.9318
  852HOH     H2 2572   1.947   3.726   3.107 -1.0044 -0.4751  0.4238
  853HOH      O 2573   3.381   3.445   0.492  0.1104 -0.0433  0.4555
  853HOH     H1 2574   3.404   3.536   0.512 -0.6376  0.1903  0.3217
  853HOH     H2 2575   3.372   3.404   0.578 -1.2611  0.4784  0.6059
  854HOH      O 2576   0.584   3.366   3.299  0.1968 -0.6391 -0.3677
  854HOH     H1 2577   0.676   3.388   3.310 -0.1923  1.0421  0.0338
  854HOH     H2 2578   0.565   3.305   3.370  0.6776  0.1981  0.5251
  855HOH      O 2579   0.510   2.902   3.671 -0.0448  0.1399 -0.1273
  855HOH     H1 2580   0.527   2.815   3.707 -0.6182  0.0089 -0.1619
  855HOH     H2 2581   0.438   2.936   3.724  0.7601  0.9707  0.4865
  856HOH      O 2582   0.239   2.943   0.116  0.0284  0.0378  0.1986
  856HOH     H1 2583   0.295   2.969   0.042 -0.3124 -0.2590 -0.1750
  856HOH     H2 2584   0.213   3.025   0.156  1.6042  0.1955  1.0795
  857HOH      O 2585   4.163   1.012   2.812 -0.5015  0.0760  0.7830
  857HOH     H1 2586   4.215   1.077   2.860 -0.4230  0.9090 -0.3335
  857HOH     H2 2587   4.073   1.041   2.823 -0.5368 -0.0762  0.9008
  858HOH      O 2588   1.530   0.032   3.892 -0.2497 -0.0738 -0.5871
  858HOH     H1 2589   1.603   0.040   3.953 -0.6841 -0.0361 -0.0588
  858HOH     H2 2590   1.569   0.044   3.806  0.2389  0.7408 -0.2679
  859HOH      O 2591   2.174   0.885   4.128  0.2512 -0.6013  0.0738
  859HOH     H1 2592   2.095   0.843   4.093  0.2594 -0.2244 -0.4314
  859HOH     H2 2593   2.144   0.929   4.208  0.2141 -1.4143  0.5284
  860HOH      O 2594   1.042   4.122   1.128  0.4569  0.2037 -0.1200
  860HOH     H1 2595   1.046   4.128   1.033 -0.2852 -0.2348 -0.1999
  860HOH     H2 2596   0.995   4.201   1.156 -0.3498 -0.2063 -0.2437
  861HOH      O 2597   2.567   3.671   3.547 -0.1998 -0.3964  0.1287
  861HOH     H1 2598   2.524   3.711   3.471 -0.7991  1.3153  1.2313
  861HOH     H2 2599   2.660   3.684   3.532 -0.2376 -0.9646 -0.7171
  862HOH      O 2600   2.203   0.177   3.247 -0.9993  0.4045  0.0201
  862HOH     H1 2601   2.255   0.234   3.304  0.8150 -0.5205 -0.5411
  862HOH     H2 2602   2.202   0.093   3.291 -0.7282  0.0269 -0.6669
  863HOH      O 2603   3.695   3.464   1.214 -0.2911  0.1554  0.1498
  863HOH     H1 2604   3.608   3.477   1.178 -0.2431  0.2617  0.0730
  863HOH     H2 2605   3.754   3.477   1.139 -0.2183 -0.0635  0.1669
  864HOH      O 2606   3.351   2.556   4.008  0.2649 -0.1020  0.0478
  864HOH     H1 2607   3.350   2.621   3.938  0.5637  0.1204  0.2427
  864HOH     H2 2608   3.440   2.560   4.043  0.0516 -0.0205  0.6126
  865HOH      O 2609   0.947   1.919   3.682 -0.1188  0.3471 -0.3543
  865HOH     H1 2610   0.907   1.998   3.645  0.4548  0.3897 -0.9073
  865HOH     H2 2611   1.028   1.950   3.722 -0.0516  0.0875 -0.2872
  866HOH      O 2612   2.535   0.486   0.743  0.4562 -0.3562  0.2507
  866HOH     H1 2613   2.527   0.396   0.710 -0.6678 -0.5695  0.9914
  866HOH     H2 2614   2.449   0.506   0.780  0.9729  0.6638  1.0089
  867HOH      O 2615   2.116   1.976   3.371 -0.4714  0.4276 -0.1950
  867HOH     H1 2616   2.088   2.066   3.357  0.9995  0.7967 -1.1417
  867HOH     H2 2617   2.152   1.948   3.288  0.6342 -0.4498  0.5176
  868HOH      O 2618   0.826   1.036   1.661 -0.0864  0.0452  0.3040
  868HOH     H1 2619   0.814   1.112   1.603  0.8444 -0.1373 -0.1589
  868HOH     H2 2620   0.772   0.967   1.621 -0.5216  0.3013  0.4325
  869HOH      O 2621   3.299   1.075   3.579 -0.1832  0.5126  0.6194
  869HOH     H1 2622   3.337   1.147   3.630  0.3420  0.6370  0.0743
  869HOH     H2 2623   3.284   1.113   3.492 -0.6170  0.1736  0.5405
  870HOH      O 2624   0.026   2.235   1.759  0.6107  0.0464 -0.3426
  870HOH     H1 2625   0.043   2.256   1.667  0.5652  1.1710 -0.1165
  870HOH     H2 2626   0.038   2.140   1.764  0.6270 -0.0431 -1.4999
  871HOH      O 2627   2.713   1.750   2.522  0.2413  0.3986  0.0775
  871HOH     H1 2628   2.777   1.701   2.471 -0.5151 -0.5844 -0.0016
  871HOH     H2 2629   2.631   1.740   2.473 -0.3829 -0.0637  1.1335
  872HOH      O 2630   1.559   1.530   2.022 -0.0998 -0.0128 -0.1188
  872HOH     H1 2631   1.493   1.520   1.954  0.1582  0.3201 -0.4293
  872HOH     H2 2632   1.639   1.555   1.975  0.0957  0.1847  0.3006
  873HOH      O 2633   1.362   3.893   2.814 -0.0422  0.1676  0.5371
  873HOH     H1 2634   1.403   3.870   2.730  0.6040  0.1624  0.8418
  873HOH     H2 2635   1.288   3.832   2.822  0.5742 -0.6226  0.4957
  874HOH      O 2636   4.124   1.830   3.255  0.3831 -0.3424  0.0343
  874HOH     H1 2637   4.060   1.799   3.191  0.2266 -0.8155  0.4088
  874HOH     H2 2638   4.071   1.863   3.327  0.5239  1.3552 -0.5615
  875HOH      O 2639   0.720   1.988   3.505  0.4143 -0.2888  0.0404
  875HOH     H1 2640   0.728   2.068   3.558  0.2072 -0.9897  1.1986
  875HOH     H2 2641   0.659   2.012   3.435 -1.0812  0.1438  1.3615
  876HOH      O 2642   2.782   2.165   0.317 -0.0983  0.3468 -0.2904
  876HOH     H1 2643   2.838   2.090   0.295  0.5408  0.8174 -0.3226
  876HOH     H2 2644   2.837   2.241   0.302 -0.3964  0.7911  0.7160
  877HOH      O 2645   2.921   1.400   0.648  0.0261  0.0147  0.2536
  877HOH     H1 2646   2.834   1.395   0.688 -0.6673 -0.3012 -1.1413
  877HOH     H2 2647   2.964   1.473   0.692 -0.6863 -0.2171  1.4231
  878HOH      O 2648   1.298   4.085   0.251  0.5644  0.1761 -0.2363
  878HOH     H1 2649   1.278   4.174   0.220 -1.9996 -0.4108 -0.7625
  878HOH     H2 2650   1.300   4.093   0.346 -0.7866  0.7148 -0.2016
  879HOH      O 2651   2.956   0.353   2.451  0.3766 -0.0800 -1.0209
  879HOH     H1 2652   2.946   0.274   2.397 -1.5032  0.4024 -1.5172
  879HOH     H2 2653   2.866   0.378   2.474  0.9865  1.0289  0.4852
  880HOH      O 2654   1.544   2.271   1.117  0.5682 -0.0838 -0.2619
  880HOH     H1 2655   1.530   2.222   1.198  1.3242 -0.2780 -0.2285
  880HOH     H2 2656   1.639   2.270   1.105  0.5383  0.6676 -0.7043
  881HOH      O 2657   1.018   2.656   0.409 -0.0378  1.2005 -0.4900
  881HOH     H1 2658   1.001   2.622   0.497  0.4265  1.1430 -0.4163
  881HOH     H2 2659   0.997   2.749   0.415  0.1895  1.2405 -0.2553
  882HOH      O 2660   3.755   3.066   2.711 -0.1941 -0.1051  0.0562
  882HOH     H1 2661   3.743   2.971   2.699  1.0534 -0.3609  0.5660
  882HOH     H2 2662   3.727   3.103   2.627  0.9260 -1.1177 -0.8605
  883HOH      O 2663   0.057   1.948   2.884  0.1627  0.2502 -0.3021
  883HOH     H1 2664  -0.036   1.965   2.875 -0.0151 -0.0553  0.7569
  883HOH     H2 2665   0.064   1.852   2.880  0.2942  0.2096  0.5905
  884HOH      O 2666   1.606   1.933   2.389  0.1210 -0.1597  0.1495
  884HOH     H1 2667   1.597   2.027   2.406 -0.7697 -0.2810  0.4636
  884HOH     H2 2668   1.541   1.915   2.321 -0.3155 -0.6847  0.6858
  885HOH      O 2669   0.759   2.740   2.907 -0.1010  0.3029  0.2834
  885HOH     H1 2670   0.825   2.734   2.976 -0.0594  0.5260  0.2656
  885HOH     H2 2671   0.676   2.731   2.952 -0.0644  0.2153  0.3325
  886HOH      O 2672   2.081   2.291   0.084 -0.3014 -0.0172 -0.2961
  886HOH     H1 2673   2.048   2.360   0.026  0.2944  0.3213 -0.2417
  886HOH     H2 2674   2.032   2.213   0.058 -0.5627  0.2900 -0.7568
  887HOH      O 2675   1.962   1.820   0.240  0.0071  0.2696 -0.1355
  887HOH     H1 2676   1.886   1.767   0.215  0.0777  0.4011 -0.6596
  887HOH     H2 2677   1.973   1.805   0.334 -0.1148 -0.4647 -0.2295
  888HOH      O 2678   1.900   1.267   1.426  0.0512 -0.4314 -0.4325
  888HOH     H1 2679   1.937   1.209   1.359 -0.6132 -0.0943 -1.1124
  888HOH     H2 2680   1.829   1.217   1.465  0.1453 -0.4553 -0.2882
  889HOH      O 2681   1.274   2.670   2.067 -0.4733 -0.6492  0.5861
  889HOH     H1 2682   1.230   2.746   2.106 -0.2474 -0.3390  0.2510
  889HOH     H2 2683   1.230   2.657   1.983 -0.5295 -0.9109  0.6537
  890HOH      O 2684   1.187   4.164   3.914 -0.3609  0.0472 -0.7706
  890HOH     H1 2685   1.240   4.088   3.936  0.2198  0.7825  0.6466
  890HOH     H2 2686   1.233   4.205   3.841 -0.1105 -0.4130 -0.8776
  891HOH      O 2687   2.460   3.063   3.641 -0.7892 -0.3756 -0.1401
  891HOH     H1 2688   2.452   3.082   3.548  0.6907  0.2377 -0.1936
  891HOH     H2 2689   2.418   2.978   3.652 -0.6290 -0.6562 -1.4415
  892HOH      O 2690   3.530   0.138   3.046  0.1154  0.5232 -0.4494
  892HOH     H1 2691   3.625   0.126   3.041  0.0342 -0.0167 -0.8646
  892HOH     H2 2692   3.517   0.199   3.119  0.7055 -0.3007  0.3917
  893HOH      O 2693   3.074   3.223   0.655 -0.5271 -0.0444 -0.1711
  893HOH     H1 2694   2.979   3.208   0.657 -0.5432  0.0693 -0.1017
  893HOH     H2 2695   3.094   3.232   0.561 -0.7636  1.0468 -0.1465
  894HOH      O 2696   0.342   3.273   1.564 -0.1925  0.7115  0.3161
  894HOH     H1 2697   0.282   3.198   1.567 -0.0589  0.5740 -0.1836
  894HOH     H2 2698   0.285   3.350   1.570 -0.3565  0.5741  0.5441
  895HOH      O 2699   1.382   1.879   2.204 -0.4268  0.1798  0.1186
  895HOH     H1 2700   1.374   1.914   2.115  1.2627  1.1695  0.2765
  895HOH     H2 2701   1.330   1.939   2.258 -1.4481 -0.4183 -0.1507
  896HOH      O 2702   0.211   1.386   2.800 -0.2915  0.4443 -0.4905
  896HOH     H1 2703   0.269   1.361   2.728  0.4975 -0.2857  0.3579
  896HOH     H2 2704   0.146   1.316   2.803  0.8955 -0.7363  0.7626
  897HOH      O 2705   0.887   0.676   3.220  0.3055  0.4245  0.1900
  897HOH     H1 2706   0.826   0.738   3.180 -0.2748 -1.1463 -1.6186
  897HOH     H2 2707   0.837   0.595   3.228  1.6897 -0.4874  0.2126
  898HOH      O 2708   2.836   3.989   2.584  0.3778 -0.1402  0.3474
  898HOH     H1 2709   2.892   4.061   2.555  0.9293 -0.5637  0.3515
  898HOH     H2 2710   2.880   3.910   2.554 -0.1206 -0.4906  0.5166
  899HOH      O 2711   2.828   1.366   2.693 -0.6541  0.1477  0.2086
  899HOH     H1 2712   2.904   1.312   2.714 -0.5415  0.2411  0.0485
  899HOH     H2 2713   2.857   1.456   2.711 -0.5385  0.2377 -0.3679
  900HOH      O 2714   2.561   0.738   1.941 -0.1971  0.1980  0.3977
  900HOH     H1 2715   2.554   0.826   1.905 -1.7052 -0.1484 -0.3001
  900HOH     H2 2716   2.601   0.751   2.027  0.3767  1.4405 -0.0046
  901HOH      O 2717   3.596   1.886   3.583  0.5343  0.3763 -0.2402
  901HOH     H1 2718   3.662   1.841   3.636 -0.1234  0.2758  0.5349
  901HOH     H2 2719   3.546   1.939   3.645  0.2004  0.8460 -0.8804
  902HOH      O 2720   2.763   1.927   2.939 -0.4326 -0.3356 -0.9570
  902HOH     H1 2721   2.716   1.870   2.878 -0.7829 -0.1550 -0.8574
  902HOH     H2 2722   2.703   1.938   3.012  0.4269 -1.5539  0.0312
  903HOH      O 2723   0.566   2.588   3.002 -0.0947 -0.1263  0.8983
  903HOH     H1 2724   0.628   2.516   2.990 -0.2193 -0.0762 -0.3100
  903HOH     H2 2725   0.480   2.547   3.001 -0.1840  0.0175 -0.0953
  904HOH      O 2726   3.768  -0.006   2.071 -0.1284  0.0279 -0.3407
  904HOH     H1 2727   3.814  -0.033   1.992  1.0895 -0.2993  0.4237
  904HOH     H2 2728   3.763   0.089   2.065  1.7196  0.2292  0.0037
  905HOH      O 2729   0.485   3.567   0.600 -0.7707 -0.0952 -0.8153
  905HOH     H1 2730   0.475   3.491   0.543  0.7313 -0.8887 -0.1287
  905HOH     H2 2731   0.568   3.553   0.645 -0.8029  1.5941 -0.0725
  906HOH      O 2732   3.504   2.507   2.611 -0.4152 -0.2019  0.2472
  906HOH     H1 2733   3.528   2.461   2.691  0.6343  0.3649  0.3038
  906HOH     H2 2734   3.448   2.579   2.639 -0.5012 -0.3311  0.4030
  907HOH      O 2735   3.660   0.020   0.767  0.5813  0.4238 -0.0559
  907HOH     H1 2736   3.728   0.086   0.781 -0.0693  1.0902  0.0663
  907HOH     H2 2737   3.578   0.064   0.789  0.1470 -0.5357  0.3735
  908HOH      O 2738   3.241   0.496   3.850  0.0739  0.2994 -0.0495
  908HOH     H1 2739   3.325   0.520   3.811  0.2279  0.7966  0.5517
  908HOH     H2 2740   3.265   0.436   3.921 -0.0275  0.7433  0.3730
  909HOH      O 2741   3.529   3.194   2.077  0.1155 -0.0268 -0.2498
  909HOH     H1 2742   3.479   3.223   2.000  0.0337 -0.4818 -0.3730
  909HOH     H2 2743   3.561   3.275   2.116  0.8604  0.1889 -1.2217
  910HOH      O 2744   0.061   3.251   4.094 -0.5259  0.0469  0.0209
  910HOH     H1 2745   0.077   3.161   4.064  0.5010  0.4135 -0.6399
  910HOH     H2 2746   0.003   3.288   4.027 -0.6698 -0.0181  0.1087
  911HOH      O 2747   3.809   3.018   0.831  0.5257 -0.4692  0.1578
  911HOH     H1 2748   3.802   3.112   0.847  1.6356 -0.3763  0.2043
  911HOH     H2 2749   3.873   2.986   0.895 -0.2200 -1.3763  0.5106
  912HOH      O 2750   3.629   1.004   0.454  0.2541  0.4141  0.2963
  912HOH     H1 2751   3.582   0.978   0.533  0.1739 -0.3107  0.0360
  912HOH     H2 2752   3.561   1.038   0.396  0.0153 -0.5940 -0.0637
  913HOH      O 2753   2.864   0.594   3.726  0.5101  0.4669  0.0445
  913HOH     H1 2754   2.859   0.670   3.784  1.4030 -0.1750  1.0172
  913HOH     H2 2755   2.928   0.618   3.660  0.6600  0.6185  0.2443
  914HOH      O 2756   3.333   1.740   0.657 -0.2563 -0.3847 -0.3698
  914HOH     H1 2757   3.285   1.814   0.695 -0.6555 -0.6898 -0.2608
  914HOH     H2 2758   3.328   1.672   0.724  0.3435 -0.4233 -0.3563
  915HOH      O 2759   3.806   2.236   2.018  0.0587 -0.1656  0.1299
  915HOH     H1 2760   3.738   2.220   1.952  0.1420 -0.7561  0.1746
  915HOH     H2 2761   3.871   2.289   1.973  0.2363 -0.7646 -0.3515
  916HOH      O 2762   1.351   2.062   0.126  0.2284 -0.3534 -0.4720
  916HOH     H1 2763   1.397   2.037   0.206 -0.0916 -0.6974 -0.3894
  916HOH     H2 2764   1.260   2.074   0.154 -0.0601 -1.2963 -0.9232
  917HOH      O 2765   3.347   2.517   2.929  0.1338 -0.0621  0.1873
  917HOH     H1 2766   3.344   2.592   2.870  0.4240 -0.9250 -1.0042
  917HOH     H2 2767   3.257   2.509   2.963  0.0157  0.5893  0.0436
  918HOH      O 2768   2.667   3.474   1.575  0.4552  0.8670 -0.4728
  918HOH     H1 2769   2.739   3.459   1.636 -0.6053 -0.1001  0.6663
  918HOH     H2 2770   2.694   3.432   1.494  0.4862 -1.2767  0.5045
  919HOH      O 2771   0.476   1.208   1.924  0.0652  0.2905  0.2765
  919HOH     H1 2772   0.442   1.146   1.988  0.9364  0.2558  0.7365
  919HOH     H2 2773   0.563   1.175   1.901  0.5277  1.2626  0.4749
  920HOH      O 2774   3.936   1.923   2.588  0.5399 -0.2868  0.1707
  920HOH     H1 2775   3.872   1.943   2.519  1.4070 -0.2310 -0.6641
  920HOH     H2 2776   3.939   1.827   2.591  0.7353 -0.2907 -0.1076
  921HOH      O 2777   2.741   3.562   0.103  0.0220 -0.2610 -0.1252
  921HOH     H1 2778   2.648   3.568   0.082 -0.2223 -0.7811  0.7024
  921HOH     H2 2779   2.783   3.538   0.020 -0.6958 -0.8466 -0.3399
  922HOH      O 2780   3.898   0.211   1.768 -0.2392  0.0494 -0.1517
  922HOH     H1 2781   3.908   0.279   1.702  0.0178 -0.0818 -0.2518
  922HOH     H2 2782   3.986   0.173   1.776 -0.4171 -0.3897 -0.2320
  923HOH      O 2783   2.232   1.893   0.237  0.3637 -0.2395 -0.0513
  923HOH     H1 2784   2.256   1.802   0.220 -0.6091 -0.8329  1.3575
  923HOH     H2 2785   2.139   1.898   0.213  0.3717  0.3362  0.0220
  924HOH      O 2786   0.115   0.409   4.036  0.4491  0.3467  0.0871
  924HOH     H1 2787   0.113   0.477   4.104 -0.4491 -1.0225  1.5958
  924HOH     H2 2788   0.191   0.355   4.057  0.2628  0.0032 -0.0923
  925HOH      O 2789   4.034   3.254   1.302 -0.0996 -0.4833  0.2730
  925HOH     H1 2790   3.983   3.174   1.316 -0.4931 -0.1615  0.7481
  925HOH     H2 2791   3.994   3.318   1.360  0.0946  0.1146 -0.2384
  926HOH      O 2792   1.729   0.941   3.998 -0.0734  0.1428  0.1711
  926HOH     H1 2793   1.731   0.900   3.912 -0.0171 -0.8680  0.6209
  926HOH     H2 2794   1.815   0.922   4.036 -0.2252  0.2520  0.5870
  927HOH      O 2795   0.492   3.459   2.684  0.3751 -0.3736  0.1729
  927HOH     H1 2796   0.555   3.453   2.756 -0.5401 -1.7234  0.9457
  927HOH     H2 2797   0.409   3.481   2.726  0.0616  0.1326 -0.6577
  928HOH      O 2798   2.954   0.928   0.557 -0.3887  0.0875 -0.3153
  928HOH     H1 2799   2.875   0.948   0.509 -1.2646 -0.9168  0.5827
  928HOH     H2 2800   2.982   1.011   0.594 -1.6629  0.3221  0.2148
  929HOH      O 2801   3.995   1.405   3.394 -0.1012  0.0638  0.3889
  929HOH     H1 2802   4.055   1.455   3.449 -0.1250  0.5508 -0.0201
  929HOH     H2 2803   3.932   1.469   3.362 -0.5271 -0.3465  0.3806
  930HOH      O 2804   3.285   2.586   1.355 -0.1842 -0.5839  0.0928
  930HOH     H1 2805   3.263   2.533   1.278 -1.2124 -0.5942  0.3646
  930HOH     H2 2806   3.285   2.676   1.322  1.1832 -0.6817 -0.2845
  931HOH      O 2807   1.466   2.514   3.388 -0.0879  0.7074 -0.4386
  931HOH     H1 2808   1.556   2.481   3.391 -0.1007  0.4640 -1.7445
  931HOH     H2 2809   1.463   2.567   3.309 -1.5121 -0.6971 -1.4453
  932HOH      O 2810   3.051   3.592   1.493 -0.0411  0.0659 -0.4068
  932HOH     H1 2811   3.144   3.598   1.473 -0.0878  0.1004 -0.6195
  932HOH     H2 2812   3.007   3.626   1.414 -0.2384 -0.2204 -0.4235
  933HOH      O 2813   3.992   1.936   0.753 -0.0513  0.7257  0.1108
  933HOH     H1 2814   4.070   1.952   0.700  0.3228 -1.4239 -0.1833
  933HOH     H2 2815   3.920   1.970   0.701  0.5116  0.7151 -0.7103
  934HOH      O 2816   3.943   3.420   0.329 -0.5797 -0.3732  0.0742
  934HOH     H1 2817   3.972   3.469   0.406  0.2410  0.1468 -0.5370
  934HOH     H2 2818   3.848   3.430   0.329 -0.4804  0.8875  0.1999
  935HOH      O 2819   2.655   3.091   3.249 -0.0980  0.5291  0.4178
  935HOH     H1 2820   2.687   3.161   3.192 -0.3258  0.3019  0.0057
  935HOH     H2 2821   2.560   3.105   3.254 -0.2632 -0.1971 -0.3058
  936HOH      O 2822   2.811   3.882   1.924 -0.4737 -0.3002  0.1803
  936HOH     H1 2823   2.728   3.863   1.967  0.1314 -0.7488  1.2265
  936HOH     H2 2824   2.857   3.798   1.921 -0.4770 -0.3088 -1.4298
  937HOH      O 2825   2.855   3.744   0.276 -0.2618  0.0273  0.2651
  937HOH     H1 2826   2.791   3.683   0.240 -1.2480  0.5975  0.9559
  937HOH     H2 2827   2.817   3.831   0.262  0.0431  0.3527  1.2631
  938HOH      O 2828   2.132   1.486   1.263  0.0960  0.5609  0.5834
  938HOH     H1 2829   2.218   1.519   1.238 -0.2847  0.6334 -0.7988
  938HOH     H2 2830   2.126   1.400   1.222 -0.2312  0.2334  1.2745
  939HOH      O 2831   1.460   3.157   2.831 -0.3471 -0.5429 -0.2709
  939HOH     H1 2832   1.544   3.122   2.862 -0.0883 -0.5154 -0.9191
  939HOH     H2 2833   1.467   3.252   2.843  0.1451 -0.4236 -1.2724
  940HOH      O 2834   2.892   3.098  -0.007 -0.1584  0.0310 -0.0939
  940HOH     H1 2835   2.802   3.112   0.023 -0.4547  0.2776 -1.0209
  940HOH     H2 2836   2.920   3.018   0.037 -0.6818  0.1719  0.5285
  941HOH      O 2837   1.311   2.984   3.805 -0.0117 -0.6605  0.4607
  941HOH     H1 2838   1.405   2.971   3.814  0.0239 -0.3580  0.5356
  941HOH     H2 2839   1.300   3.078   3.795 -0.1779 -0.7755 -1.0253
  942HOH      O 2840   4.084   3.428   1.094 -0.9076 -0.0110 -0.7015
  942HOH     H1 2841   4.163   3.395   1.051 -0.8205  1.8085 -2.1623
  942HOH     H2 2842   4.072   3.369   1.169  0.8756 -1.3554 -1.3189
  943HOH      O 2843   0.727   2.587   1.892  0.8213  0.3041 -0.0766
  943HOH     H1 2844   0.758   2.587   1.801  0.3127 -0.3856 -0.2627
  943HOH     H2 2845   0.746   2.500   1.924  0.1310  0.2282  0.1662
  944HOH      O 2846   0.911   2.293   2.537  0.0986 -0.3389 -0.7466
  944HOH     H1 2847   0.861   2.218   2.569 -0.1921 -0.0892 -0.5983
  944HOH     H2 2848   0.851   2.338   2.478 -0.4755  0.8417  0.6082
  945HOH      O 2849   1.523   4.012   1.994  0.5956 -0.3268  0.1920
  945HOH     H1 2850   1.589   3.962   2.042  1.4951  0.4654 -0.1467
  945HOH     H2 2851   1.550   4.005   1.903  0.2383  0.0480  0.0531
  946HOH      O 2852   2.475   1.968   0.510 -0.2652  0.4601 -0.0976
  946HOH     H1 2853   2.421   1.895   0.539  0.5372 -0.4755 -0.8086
  946HOH     H2 2854   2.554   1.962   0.564  0.7080 -0.5475 -1.5003
  947HOH      O 2855   1.188   2.804   2.337  0.1942 -0.1381  0.5722
  947HOH     H1 2856   1.212   2.853   2.415  0.7190  0.5602  0.0102
  947HOH     H2 2857   1.264   2.747   2.320  0.5103  0.4099  0.0603
  948HOH      O 2858   0.684   0.666   3.561  0.4572  0.0635 -0.1323
  948HOH     H1 2859   0.700   0.574   3.541  0.9233  0.2210 -0.5265
  948HOH     H2 2860   0.594   0.682   3.532  0.5418 -0.1462 -0.5189
  949HOH      O 2861   1.169   2.911   2.584  0.2975  0.0272 -0.1550
  949HOH     H1 2862   1.129   2.878   2.665  0.8337 -0.2124  0.0177
  949HOH     H2 2863   1.172   3.006   2.597 -0.4251  0.0812 -0.2758
  950HOH      O 2864   1.620   1.353   1.773  0.3505  0.1420 -0.0799
  950HOH     H1 2865   1.541   1.364   1.720  0.2753 -0.1298 -0.0305
  950HOH     H2 2866   1.690   1.392   1.720  0.1039  0.8876  0.1196
  951HOH      O 2867   2.874   0.514   1.606  0.4914  0.3013  0.0509
  951HOH     H1 2868   2.793   0.549   1.642  0.9377  1.5882 -0.0701
  951HOH     H2 2869   2.943   0.568   1.647  1.2244 -0.2030 -0.4659
  952HOH      O 2870   3.859   1.520   0.546 -0.0485 -0.3012  0.3311
  952HOH     H1 2871   3.849   1.574   0.468 -0.4121 -0.9976 -0.1329
  952HOH     H2 2872   3.920   1.451   0.520 -0.9965 -1.1758  0.2675
  953HOH      O 2873   3.348   3.319   1.588  0.7625 -0.1760 -0.7323
  953HOH     H1 2874   3.350   3.255   1.516  0.4145 -0.1108 -0.8028
  953HOH     H2 2875   3.257   3.320   1.616  0.8540 -0.0321 -0.4371
  954HOH      O 2876   1.450   1.055   1.671 -0.0829 -0.3562 -0.1870
  954HOH     H1 2877   1.515   1.110   1.715 -0.5773  0.2061 -0.1333
  954HOH     H2 2878   1.408   1.114   1.608 -0.3851 -0.7668 -0.3773
  955HOH      O 2879   3.997   1.676   3.926 -0.0783 -0.9218  0.0983
  955HOH     H1 2880   4.056   1.746   3.952 -0.7181 -0.0040 -0.7711
  955HOH     H2 2881   4.041   1.595   3.955  1.0433 -0.2271  0.4555
  956HOH      O 2882   1.454   1.737   0.052  0.8971 -0.3945  0.0293
  956HOH     H1 2883   1.452   1.641   0.051  1.0854 -0.4169 -1.1871
  956HOH     H2 2884   1.375   1.763   0.003  0.9779  0.0665  0.1357
  957HOH      O 2885   3.214   2.702   0.088 -0.1397  0.0142 -0.3836
  957HOH     H1 2886   3.131   2.664   0.058  0.5367 -0.8212 -1.2706
  957HOH     H2 2887   3.271   2.627   0.103  0.6104  0.5982 -0.2157
  958HOH      O 2888   2.048   3.021   4.002 -0.3697 -0.5645  0.2461
  958HOH     H1 2889   2.008   3.021   4.089  1.1292 -0.3366  1.0039
  958HOH     H2 2890   2.099   3.102   3.999  0.3192 -0.9879 -0.4742
  959HOH      O 2891   1.084   1.990   0.511 -0.1649 -0.4042 -0.1219
  959HOH     H1 2892   1.001   2.010   0.555  0.2130  1.6254 -0.1049
  959HOH     H2 2893   1.068   2.010   0.419  0.3811  0.4969 -0.0473
  960HOH      O 2894   0.000   0.471   3.408 -0.1835 -0.2806  0.1242
  960HOH     H1 2895   0.091   0.480   3.438 -0.6459  0.3519  1.5277
  960HOH     H2 2896  -0.014   0.376   3.403  0.5108 -0.3855  0.0152
  961HOH      O 2897   0.868   2.587   3.936  0.0379  0.5193  0.1438
  961HOH     H1 2898   0.850   2.582   3.842 -0.0581  0.9285  0.1342
  961HOH     H2 2899   0.963   2.580   3.943  0.1831  1.7774 -0.1091
  962HOH      O 2900   3.875   3.989   3.055 -0.2595 -0.2342  0.2417
  962HOH     H1 2901   3.835   3.902   3.060  0.5671 -0.7919 -1.3014
  962HOH     H2 2902   3.843   4.025   2.973  0.1497  0.5237  0.4010
  963HOH      O 2903   0.208   2.531   0.649 -0.1217  0.1783  0.2684
  963HOH     H1 2904   0.156   2.590   0.705 -1.6779  0.3101 -1.1440
  963HOH     H2 2905   0.182   2.443   0.677 -0.0398  0.2131  0.4602
  964HOH      O 2906   1.992   1.552   0.434  0.0767  1.0456  0.0593
  964HOH     H1 2907   2.014   1.644   0.448  0.3942  0.8422  1.0442
  964HOH     H2 2908   1.932   1.531   0.506  0.0942  0.4545 -0.0904
  965HOH      O 2909   3.782   0.754   2.147  0.0609 -0.3848 -0.2360
  965HOH     H1 2910   3.832   0.713   2.217 -0.1772 -0.1717  0.0681
  965HOH     H2 2911   3.745   0.681   2.097  0.5556 -0.5421 -0.3840
  966HOH      O 2912   1.398   2.917   1.878  0.6428  0.6021  0.4203
  966HOH     H1 2913   1.329   2.914   1.811  0.8725  0.7045  0.1753
  966HOH     H2 2914   1.351   2.934   1.959  0.3718  0.6113  0.2661
  967HOH      O 2915   2.844   0.125   1.014 -0.0400 -0.4386 -0.3760
  967HOH     H1 2916   2.873   0.136   0.923 -0.4334 -1.0909 -0.5958
  967HOH     H2 2917   2.817   0.033   1.019 -0.6907 -0.2281  0.2104
  968HOH      O 2918   2.254   0.118   2.137 -0.3749 -0.1007  0.1292
  968HOH     H1 2919   2.261   0.050   2.205  0.4909 -0.7841 -0.5950
  968HOH     H2 2920   2.222   0.072   2.060 -0.3191  0.4358 -0.2259
  969HOH      O 2921   1.050   0.955   1.381 -0.5250  0.1533  0.5693
  969HOH     H1 2922   1.062   1.043   1.345 -0.0930  0.3993  1.2753
  969HOH     H2 2923   1.048   0.968   1.476  0.3448 -0.6751  0.7321
  970HOH      O 2924   3.920   1.686   0.885 -0.1288  0.2965  0.2714
  970HOH     H1 2925   3.828   1.701   0.863 -0.2560  0.5434  0.9115
  970HOH     H2 2926   3.967   1.756   0.838 -0.2158 -0.0462 -0.3455
  971HOH      O 2927   1.513   3.296   0.627  0.5018 -0.8870  0.2578
  971HOH     H1 2928   1.505   3.336   0.713  0.9006 -1.0182  0.3606
  971HOH     H2 2929   1.484   3.205   0.640  0.1285 -0.7876  0.1487
  972HOH      O 2930   2.729   3.329   0.354  0.0542 -0.5707  0.3568
  972HOH     H1 2931   2.719   3.327   0.259 -0.7600  1.4265  0.3030
  972HOH     H2 2932   2.682   3.251   0.385 -1.0737 -0.4148 -0.8141
  973HOH      O 2933   2.578   0.691   0.156 -0.2598  0.2740 -0.5070
  973HOH     H1 2934   2.637   0.626   0.117  0.2500  0.5620 -0.2393
  973HOH     H2 2935   2.535   0.733   0.082 -0.0365  0.1461 -0.7114
  974HOH      O 2936   2.743   1.106   1.115  0.1283  0.2992 -0.3103
  974HOH     H1 2937   2.707   1.194   1.128  0.0501  0.4142 -1.1672
  974HOH     H2 2938   2.684   1.049   1.163 -0.3134  0.6399 -0.4339
  975HOH      O 2939   3.998   1.697   3.050 -0.7354  0.0027  0.6623
  975HOH     H1 2940   3.970   1.774   3.001 -0.7225 -0.6063 -0.3423
  975HOH     H2 2941   3.918   1.647   3.065 -0.7136  0.0968  1.1391
  976HOH      O 2942   2.039   0.705   2.191  0.5830 -0.6577 -0.2839
  976HOH     H1 2943   2.033   0.676   2.282  0.8115  0.8426  0.2744
  976HOH     H2 2944   2.132   0.699   2.169  0.5269 -1.0268 -0.4322
  977HOH      O 2945   2.351   1.687   0.124 -0.2964 -0.9923 -0.1109
  977HOH     H1 2946   2.372   1.632   0.049 -0.0291 -0.9876 -0.0413
  977HOH     H2 2947   2.358   1.777   0.090 -2.9020 -0.9242 -0.8569
  978HOH      O 2948   3.036   1.020   2.723  0.0488  0.2083 -0.3239
  978HOH     H1 2949   3.049   1.069   2.642  1.0114 -0.9397 -0.9231
  978HOH     H2 2950   3.032   0.928   2.695 -0.7039 -0.1522  0.8330
  979HOH      O 2951   4.113   3.164   2.609  0.0795  1.1630 -0.1022
  979HOH     H1 2952   4.180   3.232   2.617  0.9163  0.4455 -0.5984
  979HOH     H2 2953   4.130   3.106   2.683  0.5559  0.5485 -0.6695
  980HOH      O 2954   1.512   2.639   3.138  0.4464 -0.1908 -0.1873
  980HOH     H1 2955   1.515   2.734   3.136  0.1676 -0.1456  0.6932
  980HOH     H2 2956   1.425   2.617   3.103 -0.4579  0.0377  1.6524
  981HOH      O 2957   1.148   2.358   0.371  0.3410  0.5497 -0.0670
  981HOH     H1 2958   1.072   2.323   0.417  0.1763  0.9284 -0.0442
  981HOH     H2 2959   1.209   2.382   0.442  0.4909  0.2420 -0.0852
  982HOH      O 2960   3.872   2.123   0.578 -0.3909 -0.4749  0.0322
  982HOH     H1 2961   3.914   2.206   0.601  0.0731 -0.7449  0.1699
  982HOH     H2 2962   3.891   2.112   0.485  0.7686 -1.1068  0.3143
  983HOH      O 2963   0.884   1.692   3.476 -0.2777 -0.2999 -0.0376
  983HOH     H1 2964   0.906   1.766   3.533  0.6507 -0.7264  0.1884
  983HOH     H2 2965   0.956   1.689   3.412 -0.1009 -1.2170  0.1821
  984HOH      O 2966   0.389   1.674   2.183 -1.0785 -0.4273 -0.0109
  984HOH     H1 2967   0.357   1.715   2.103 -0.7308 -0.4047 -0.1415
  984HOH     H2 2968   0.415   1.586   2.156  1.1916  0.2589 -0.4730
  985HOH      O 2969   1.058   3.719   0.560 -0.4970 -0.3932  0.1741
  985HOH     H1 2970   1.126   3.663   0.598 -0.4914 -0.4817  0.0339
  985HOH     H2 2971   1.096   3.748   0.477 -0.2626  0.2797  0.5025
  986HOH      O 2972   0.293   0.234   0.570 -0.1429  0.3284 -0.2703
  986HOH     H1 2973   0.307   0.316   0.616  0.5389  0.1377 -0.1159
  986HOH     H2 2974   0.344   0.243   0.489  1.0953 -0.4312  0.3576
  987HOH      O 2975   3.937   3.660   2.997 -0.0448 -0.4556 -0.2073
  987HOH     H1 2976   3.849   3.697   2.986  0.2147  0.1434 -0.3099
  987HOH     H2 2977   3.942   3.591   2.931  0.2383  0.7825 -1.5620
  988HOH      O 2978   2.416   3.273   3.795 -0.2431 -0.1274  0.0587
  988HOH     H1 2979   2.437   3.342   3.732  1.0886 -0.3553  0.1962
  988HOH     H2 2980   2.428   3.191   3.746  0.3652 -0.2937  0.4591
  989HOH      O 2981   0.278   4.068   3.978  0.2274 -1.1179  0.1531
  989HOH     H1 2982   0.187   4.044   3.997 -0.4465  0.1457 -1.1038
  989HOH     H2 2983   0.300   4.019   3.899 -0.1450  0.0386 -0.7324
  990HOH      O 2984   2.698   2.048   3.646 -0.2909 -0.3289 -0.2637
  990HOH     H1 2985   2.787   2.058   3.679 -0.1804  0.4076 -0.7657
  990HOH     H2 2986   2.708   2.012   3.558 -0.4815 -0.1611 -0.3566
  991HOH      O 2987   3.425   3.065   0.366  0.3178  0.3513 -0.0116
  991HOH     H1 2988   3.377   3.142   0.338 -0.1708  0.0715  0.0311
  991HOH     H2 2989   3.396   3.051   0.457 -0.3205 -0.4147 -0.3126
  992HOH      O 2990   2.962   0.073   2.814  0.0492 -0.5096 -0.2053
  992HOH     H1 2991   2.993  -0.018   2.816 -0.2251 -0.6137  1.3792
  992HOH     H2 2992   2.903   0.080   2.888 -0.2093  0.8981 -0.4928
  993HOH      O 2993   1.677   2.866   0.408 -0.6332 -0.0253 -0.2057
  993HOH     H1 2994   1.695   2.805   0.479 -0.9823  0.6985  0.5405
  993HOH     H2 2995   1.762   2.902   0.385 -0.5401 -0.1155 -0.0047
  994HOH      O 2996   3.790   0.675   1.719 -0.3894  0.1505 -0.5098
  994HOH     H1 2997   3.859   0.731   1.683 -0.5850  1.0386  0.3974
  994HOH     H2 2998   3.711   0.728   1.712 -1.0770 -0.9160 -1.6987
  995HOH      O 2999   2.466   3.999   3.486 -0.5656  0.4814  0.2981
  995HOH     H1 3000   2.453   4.085   3.444 -1.0933  0.1479 -0.2611
  995HOH     H2 3001   2.391   3.990   3.546 -0.9840  0.0785 -0.2588
  996HOH      O 3002   1.445   1.730   1.614 -0.1240  0.3093 -0.5258
  996HOH     H1 3003   1.410   1.648   1.581  0.6352  0.1963 -1.0972
  996HOH     H2 3004   1.444   1.720   1.709 -0.1997 -0.2861 -0.5848
  997HOH      O 3005   0.340   2.252   2.114  0.1292  0.0309 -0.0370
  997HOH     H1 3006   0.412   2.263   2.177 -0.3110  0.1220  0.4640
  997HOH     H2 3007   0.344   2.330   2.059  0.1782  0.2234  0.2367
  998HOH      O 3008   4.083   0.603   3.932  0.3069  0.2987 -0.4609
  998HOH     H1 3009   4.157   0.545   3.915  0.4168  0.4338 -0.4546
  998HOH     H2 3010   4.123   0.689   3.944  0.4116  0.0769  1.6206
  999HOH      O 3011   1.948   3.496   1.424 -0.2085 -0.3359  0.5174
  999HOH     H1 3012   1.990   3.566   1.375 -0.8160 -0.4074 -0.1511
  999HOH     H2 3013   1.994   3.416   1.396  0.0297 -0.2812  0.7497
 1000HOH      O 3014   3.502   3.943   1.727 -0.3199 -0.1409  0.2458
 1000HOH     H1 3015   3.528   3.952   1.635  0.7373  0.1726  0.5532
 1000HOH     H2 3016   3.517   4.029   1.765 -0.7288 -0.2738  0.7270
 1001HOH      O 3017   4.029   0.314   1.396 -0.5431 -0.4353  0.0848
 1001HOH     H1 3018   4.103   0.287   1.450 -0.9789 -1.9395  0.0074
 1001HOH     H2 3019   3.975   0.367   1.455  0.0606 -0.2094  0.4533
 1002HOH      O 3020   3.109   3.667   2.863  0.0754 -0.0780 -0.0543
 1002HOH     H1 3021   3.064   3.743   2.826 -0.2875 -0.1288  0.2691
 1002HOH     H2 3022   3.200   3.696   2.874 -0.4969  1.3296  2.5948
 1003HOH      O 3023   3.378   1.592   0.435  0.1962 -0.1985  0.0797
 1003HOH     H1 3024   3.359   1.634   0.519 -0.0491  0.0993 -0.1208
 1003HOH     H2 3025   3.473   1.599   0.426  0.2179 -0.1778  0.3018
 1004HOH      O 3026   3.971   3.639   2.433 -0.2925  0.2011 -0.0379
 1004HOH     H1 3027   4.013   3.707   2.381  0.7554 -0.1479  0.2953
 1004HOH     H2 3028   4.026   3.632   2.511 -1.0486 -0.2258  0.4850
 1005HOH      O 3029   0.886   0.150   2.827 -0.4581 -0.0782 -0.2496
 1005HOH     H1 3030   0.847   0.234   2.849  0.1449  0.3101 -0.6217
 1005HOH     H2 3031   0.816   0.101   2.784 -0.8926  0.1215  0.2103
 1006HOH      O 3032   1.136   0.140   4.154 -0.7791 -0.4304 -0.1509
 1006HOH     H1 3033   1.080   0.066   4.179 -0.1585 -1.0433 -0.5084
 1006HOH     H2 3034   1.179   0.112   4.074  0.3150 -0.1353  0.3011
 1007HOH      O 3035   0.803   3.077   0.797  0.5323  0.2479  0.3483
 1007HOH     H1 3036   0.786   3.041   0.710  0.3154 -0.0864  0.5216
 1007HOH     H2 3037   0.721   3.122   0.821  0.6919  0.5882  0.2631
 1008HOH      O 3038   0.766   1.316   3.909  0.5788  0.2399 -1.0661
 1008HOH     H1 3039   0.743   1.371   3.834  0.3242  0.8017 -0.5917
 1008HOH     H2 3040   0.859   1.334   3.923  0.3065  1.3112 -0.3475
 1009HOH      O 3041   0.201   1.009   4.080  0.6634  0.0554  0.4777
 1009HOH     H1 3042   0.222   0.959   4.001 -0.3309  0.0688  0.1718
 1009HOH     H2 3043   0.279   1.061   4.097  0.9657 -0.0720 -0.4066
 1010HOH      O 3044   3.088   2.083   3.361  0.8310 -0.1004 -0.3053
 1010HOH     H1 3045   3.045   2.022   3.301 -0.3340  0.9551 -0.6532
 1010HOH     H2 3046   3.047   2.066   3.446  1.0264 -0.2752 -0.2462
 1011HOH      O 3047   1.749   3.231   0.166 -0.2412 -0.0047  0.3568
 1011HOH     H1 3048   1.839   3.199   0.162 -0.2165  0.0883 -1.3452
 1011HOH     H2 3049   1.751   3.312   0.116 -1.2642  0.0243  0.3325
 1012HOH      O 3050   2.939   1.946   0.274 -0.2566  0.6887  0.7384
 1012HOH     H1 3051   2.981   1.904   0.349 -0.8104  0.5884  1.0026
 1012HOH     H2 3052   2.860   1.894   0.258  0.3986  0.0160 -0.6460
 1013HOH      O 3053   0.654   1.639   1.883 -0.4074 -0.7890  0.0953
 1013HOH     H1 3054   0.584   1.595   1.932  0.3066 -2.1011  0.0318
 1013HOH     H2 3055   0.608   1.704   1.829 -1.2953  0.1759  1.8511
 1014HOH      O 3056   0.644   2.126   0.746  0.0003 -0.3434 -0.5555
 1014HOH     H1 3057   0.585   2.135   0.821 -0.6006 -0.2917 -1.0202
 1014HOH     H2 3058   0.659   2.216   0.716 -0.7470 -0.4210 -1.2243
 1015HOH      O 3059   3.761   0.799   2.540  0.3801  0.4235 -0.1997
 1015HOH     H1 3060   3.697   0.771   2.475 -0.1683 -0.2793  0.6046
 1015HOH     H2 3061   3.783   0.889   2.514  0.3435  0.1077 -1.4522
 1016HOH      O 3062   2.063   1.136   0.481 -0.1680  0.7844  0.9547
 1016HOH     H1 3063   1.998   1.112   0.548 -0.4764  0.0127  0.4020
 1016HOH     H2 3064   2.142   1.158   0.531 -0.1289 -0.5686  1.5811
 1017HOH      O 3065   3.760   0.374   3.822 -0.1599  0.2074 -0.1405
 1017HOH     H1 3066   3.845   0.331   3.830  0.2168  1.0177  0.6428
 1017HOH     H2 3067   3.701   0.322   3.878 -0.1099 -0.1830 -0.4464
 1018HOH      O 3068   3.236   4.013   3.596  0.3787  0.5415 -0.2541
 1018HOH     H1 3069   3.152   4.033   3.556  0.2715  0.5855 -0.0111
 1018HOH     H2 3070   3.283   4.096   3.597  0.4122  0.5241 -0.3580
 1019HOH      O 3071   1.874   2.949   2.283  0.2912 -0.2893  0.6471
 1019HOH     H1 3072   1.961   2.910   2.295  0.2418 -0.2001  1.4571
 1019HOH     H2 3073   1.845   2.968   2.372 -0.5961 -0.3944  0.3998
 1020HOH      O 3074   3.677   2.208   2.550  0.0931  0.0156 -0.0399
 1020HOH     H1 3075   3.683   2.154   2.472  0.5083  0.5416 -0.3853
 1020HOH     H2 3076   3.763   2.248   2.559 -0.6085  1.9972 -0.8363
 1021HOH      O 3077   2.535   3.499   2.116 -0.1626 -0.2330 -0.4927
 1021HOH     H1 3078   2.472   3.484   2.045 -0.3862 -0.4281 -0.2593
 1021HOH     H2 3079   2.566   3.411   2.139  0.3620 -0.1212 -0.7504
 1022HOH      O 3080   1.003   3.032   1.330  0.9431 -0.2559  0.0409
 1022HOH     H1 3081   0.937   3.033   1.261  1.4701 -0.7797 -0.4908
 1022HOH     H2 3082   1.002   2.943   1.363  0.6476  0.0065  0.7821
 1023HOH      O 3083   0.626   3.555   2.450  0.0167  0.3632 -0.5192
 1023HOH     H1 3084   0.585   3.516   2.528  0.4875  0.3402 -0.2795
 1023HOH     H2 3085   0.552   3.571   2.391 -0.5433  1.6183  0.4351
 1024HOH      O 3086   2.996   0.749   0.756  0.1477  0.7347 -0.1240
 1024HOH     H1 3087   2.960   0.817   0.699  0.4714  0.0105 -1.2542
 1024HOH     H2 3088   2.927   0.683   0.761  0.1675  0.7385  0.2411
 1025HOH      O 3089   1.523   1.772   0.767  0.3204  0.1568 -0.4681
 1025HOH     H1 3090   1.485   1.817   0.691  0.4364  0.8609 -0.1250
 1025HOH     H2 3091   1.471   1.802   0.841  0.9739  0.4530 -0.1113
 1026HOH      O 3092   3.556   2.466   3.333 -0.6409 -0.4983 -0.0733
 1026HOH     H1 3093   3.488   2.425   3.385 -0.6421 -0.2805  0.0967
 1026HOH     H2 3094   3.528   2.454   3.242 -0.8628 -0.4766 -0.0064
 1027HOH      O 3095   2.918   2.784   4.068  0.4226  0.1911 -0.3936
 1027HOH     H1 3096   2.950   2.695   4.088  0.7465  0.3616 -0.1214
 1027HOH     H2 3097   2.913   2.787   3.973  1.7555  0.3206 -0.4950
 1028HOH      O 3098   0.050   4.005   0.198 -0.3254  0.3376 -0.5855
 1028HOH     H1 3099   0.048   4.087   0.149 -0.3133  0.7980  0.1552
 1028HOH     H2 3100   0.111   3.949   0.149 -0.3262  0.7661 -1.0954
 1029HOH      O 3101   2.800   3.675   2.587  0.4161  0.3284  0.2796
 1029HOH     H1 3102   2.888   3.712   2.576  0.8391 -0.4049  0.9116
 1029HOH     H2 3103   2.791   3.664   2.682 -0.5248  0.7273  0.2587
 1030HOH      O 3104   4.157   2.985   4.037 -0.7008  0.3458  0.4474
 1030HOH     H1 3105   4.086   2.941   4.084 -0.8962 -0.0625 -0.2124
 1030HOH     H2 3106   4.135   2.975   3.945  0.1729  0.2858  0.2301
 1031HOH      O 3107   0.545   2.594   0.752  0.0336  0.3527 -0.4877
 1031HOH     H1 3108   0.609   2.613   0.820  0.4960  0.0476 -0.8285
 1031HOH     H2 3109   0.477   2.660   0.764  0.1699  0.3832  0.1839
 1032HOH      O 3110   1.957   2.077   0.557 -0.3946  0.2789 -0.5843
 1032HOH     H1 3111   1.888   2.063   0.492  0.1523  0.4851 -1.2216
 1032HOH     H2 3112   1.971   2.171   0.557 -0.4859  0.2974 -0.0505
 1033HOH      O 3113   1.826   2.187   1.072 -0.0542  0.0686  0.8155
 1033HOH     H1 3114   1.847   2.113   1.015  0.0653  0.4717  0.3269
 1033HOH     H2 3115   1.910   2.213   1.110 -0.0572  0.1140  0.7911
 1034HOH      O 3116   0.058   0.210   1.821 -0.6552  0.3345  0.2393
 1034HOH     H1 3117   0.066   0.121   1.854 -0.1517  0.1332 -0.3846
 1034HOH     H2 3118   0.124   0.259   1.871 -0.4257  0.1950  0.0786
 1035HOH      O 3119   2.778   2.733   0.617 -0.3648  0.1972 -0.3876
 1035HOH     H1 3120   2.711   2.772   0.561  0.1482  0.7340 -0.6497
 1035HOH     H2 3121   2.856   2.785   0.601 -0.1987  0.3946  0.8656
 1036HOH      O 3122   3.475   1.247   3.802  0.2823 -0.5379  0.3950
 1036HOH     H1 3123   3.402   1.188   3.823 -0.2725 -0.5672 -1.3462
 1036HOH     H2 3124   3.486   1.300   3.881 -1.0387 -1.1265  1.0393
 1037HOH      O 3125   1.829   1.691   0.967  0.1347 -1.1675 -0.5655
 1037HOH     H1 3126   1.807   1.600   0.986 -1.2034 -0.6606  0.6643
 1037HOH     H2 3127   1.785   1.742   1.035  0.4763  0.4457 -1.4385
 1038HOH      O 3128   1.794   1.482   2.851  0.1511 -0.5966 -0.4243
 1038HOH     H1 3129   1.747   1.538   2.789  0.3165  0.1696  0.1022
 1038HOH     H2 3130   1.725   1.436   2.899 -0.2072  0.9695  0.7664
 1039HOH      O 3131   1.392   0.537   0.846  0.1077  0.2613 -0.1732
 1039HOH     H1 3132   1.341   0.494   0.777  0.0024 -0.4417  0.3240
 1039HOH     H2 3133   1.482   0.509   0.831 -0.0206 -0.5179  0.4055
 1040HOH      O 3134   2.120   0.757   1.569  0.4248  0.3106 -0.2551
 1040HOH     H1 3135   2.067   0.837   1.564  0.1302  0.0987 -0.6235
 1040HOH     H2 3136   2.186   0.768   1.500  0.6691  0.4338 -0.0056
 1041HOH      O 3137   1.254   0.493   0.242  0.3826  0.9339  0.2469
 1041HOH     H1 3138   1.217   0.526   0.324 -0.8650  0.9664 -0.2846
 1041HOH     H2 3139   1.180   0.492   0.181  0.5741 -1.6141 -0.1667
 1042HOH      O 3140   1.750   1.429   2.382 -0.2832 -0.1648  0.2317
 1042HOH     H1 3141   1.670   1.376   2.380  0.3371 -1.1370 -0.1934
 1042HOH     H2 3142   1.797   1.399   2.459  0.6343 -1.1818 -0.6489
 1043HOH      O 3143   1.468   2.693   1.008  0.6021 -0.6003 -0.7179
 1043HOH     H1 3144   1.509   2.754   0.946  1.1176 -0.7649 -0.5493
 1043HOH     H2 3145   1.535   2.627   1.024  0.6599 -0.3153  0.3742
 1044HOH      O 3146   3.037   1.317   1.788 -0.2021  0.6298 -0.3418
 1044HOH     H1 3147   3.032   1.252   1.859  0.0618 -0.4796 -1.2826
 1044HOH     H2 3148   3.123   1.358   1.800 -0.3880  0.8666  0.2922
 1045HOH      O 3149   0.761   0.608   2.650  0.0895  0.2936  0.0404
 1045HOH     H1 3150   0.700   0.536   2.638 -0.1606  0.6070 -0.6660
 1045HOH     H2 3151   0.824   0.599   2.578  0.3310  0.5156  0.2150
 1046HOH      O 3152   2.132   3.820   2.585  0.0689  0.1677  0.2709
 1046HOH     H1 3153   2.047   3.839   2.626  0.5141  0.4656  1.0908
 1046HOH     H2 3154   2.109   3.793   2.496 -0.8921  0.1761  0.4873
 1047HOH      O 3155   3.585   3.471   2.356 -0.1437 -0.4358  0.0447
 1047HOH     H1 3156   3.667   3.423   2.344  0.2781  0.2634  0.0746
 1047HOH     H2 3157   3.564   3.505   2.269  0.2000  0.3207  0.2434
 1048HOH      O 3158   4.075   2.526   3.620 -0.2263 -0.0257 -0.4795
 1048HOH     H1 3159   4.031   2.559   3.699  0.0732 -0.9956  0.1366
 1048HOH     H2 3160   4.161   2.567   3.622 -0.3682  0.2738 -0.5262
 1049HOH      O 3161   1.954   3.712   0.421 -0.2972 -0.0275  0.4804
 1049HOH     H1 3162   1.859   3.708   0.412 -0.2011 -0.1911 -0.8192
 1049HOH     H2 3163   1.983   3.759   0.343  0.8327 -2.0333 -0.4520
 1050HOH      O 3164   3.438   0.270   4.014  0.0036 -0.2305 -0.5475
 1050HOH     H1 3165   3.416   0.225   4.095  0.6749 -0.4135 -0.4612
 1050HOH     H2 3166   3.432   0.203   3.947 -0.0093 -0.2031 -0.5742
 1051HOH      O 3167   3.642   2.245   0.803 -0.3129  0.6096  0.3548
 1051HOH     H1 3168   3.696   2.190   0.747 -0.5128 -0.0344  0.7751
 1051HOH     H2 3169   3.559   2.254   0.756 -0.1665  0.8285  0.1355
 1052HOH      O 3170   2.766   3.542   0.523  0.2728 -0.2986 -0.6734
 1052HOH     H1 3171   2.728   3.473   0.468  0.3126 -0.0630 -1.0001
 1052HOH     H2 3172   2.798   3.607   0.461  0.3731 -0.0564 -0.3703
 1053HOH      O 3173   0.647   0.905   4.085 -0.3831  0.1011 -0.8220
 1053HOH     H1 3174   0.599   0.848   4.023 -1.4115 -0.6393  0.5394
 1053HOH     H2 3175   0.626   0.869   4.171  0.1794  1.6606  0.0423
 1054HOH      O 3176   3.522   3.821   3.895 -0.5260 -0.0237 -0.5690
 1054HOH     H1 3177   3.524   3.915   3.880 -0.0358  0.0850  0.0763
 1054HOH     H2 3178   3.614   3.794   3.897 -0.5337 -0.1694  1.0366
 1055HOH      O 3179   1.720   1.688   0.461  0.3730  0.2377 -0.0380
 1055HOH     H1 3180   1.731   1.636   0.540  0.2320 -0.9682 -0.7638
 1055HOH     H2 3181   1.652   1.642   0.411 -0.0355  1.3421 -0.5709
 1056HOH      O 3182   0.627   1.980   4.160 -0.0448  0.1726  0.0596
 1056HOH     H1 3183   0.687   1.991   4.086 -0.3118  1.3425 -0.0090
 1056HOH     H2 3184   0.664   1.906   4.209  0.2805 -0.4742 -1.0852
 1057HOH      O 3185   3.711   1.307   0.683 -0.8481 -0.0715 -0.4457
 1057HOH     H1 3186   3.736   1.399   0.676 -0.9389  0.1141  1.1374
 1057HOH     H2 3187   3.767   1.262   0.619  0.5930  0.8552  0.0766
 1058HOH      O 3188   2.129   1.481   2.524  0.3235 -0.0356  0.3145
 1058HOH     H1 3189   2.165   1.395   2.502  1.1958 -0.0393  1.5284
 1058HOH     H2 3190   2.146   1.534   2.446 -0.2275 -0.9278 -0.4575
 1059HOH      O 3191   2.331   1.327   0.993  0.0494  0.0409 -0.0852
 1059HOH     H1 3192   2.276   1.284   1.058 -0.2966  1.0680  0.3529
 1059HOH     H2 3193   2.388   1.385   1.044  0.5506  0.0584 -0.6345
 1060HOH      O 3194   2.679   0.950   0.164 -0.4762  0.6982  0.1716
 1060HOH     H1 3195   2.772   0.938   0.145 -0.8332 -0.4043 -1.2122
 1060HOH     H2 3196   2.648   0.863   0.187 -1.4411  0.6958 -0.9477
 1061HOH      O 3197   3.082   2.021   1.341 -0.5137  0.4497  0.1348
 1061HOH     H1 3198   3.089   1.926   1.333 -0.0148  0.4964 -0.0306
 1061HOH     H2 3199   2.995   2.042   1.307 -0.8600  0.0014  0.6947
 1062HOH      O 3200   3.982   1.904   0.128 -0.1183  0.4873 -0.4523
 1062HOH     H1 3201   4.066   1.871   0.160 -0.3729 -0.3003 -0.5683
 1062HOH     H2 3202   3.955   1.841   0.062 -0.6396  0.9272 -0.6767
 1063HOH      O 3203   2.618   3.985   2.762 -0.3266  0.2504 -0.1863
 1063HOH     H1 3204   2.692   3.983   2.701  0.0292  0.7435  0.2113
 1063HOH     H2 3205   2.544   3.953   2.711  0.2437 -0.6909 -0.4724
 1064HOH      O 3206   2.019   3.432   2.760 -0.4326  0.9819  0.1676
 1064HOH     H1 3207   1.953   3.388   2.705  0.5256 -1.4274  0.6887
 1064HOH     H2 3208   1.982   3.429   2.848 -0.3210  1.2126  0.2241
 1065HOH      O 3209   2.157   3.912   2.965  0.4508 -0.3768  0.3811
 1065HOH     H1 3210   2.086   3.936   2.906 -0.7106 -1.3108  1.2906
 1065HOH     H2 3211   2.205   3.993   2.981 -0.7742  0.4267  0.1759
 1066HOH      O 3212   2.839   2.367   3.750 -0.5157  0.1628  0.4443
 1066HOH     H1 3213   2.828   2.432   3.819  0.2323  0.1229  0.6223
 1066HOH     H2 3214   2.885   2.295   3.792  0.2871  0.2909 -0.1662
 1067HOH      O 3215   3.056   3.112   1.972  0.5042 -0.2640 -0.0279
 1067HOH     H1 3216   3.133   3.143   1.923  0.5097 -0.8998 -0.4504
 1067HOH     H2 3217   3.066   3.017   1.973 -0.4593 -0.3883 -0.4139
 1068HOH      O 3218   2.420   0.686   1.019 -0.3263 -0.6004 -0.1169
 1068HOH     H1 3219   2.454   0.775   1.016  0.8564 -1.0257 -0.9644
 1068HOH     H2 3220   2.344   0.687   0.961 -0.5861 -0.0662  0.2182
 1069HOH      O 3221   3.519   1.907   0.044 -0.6986  0.2801 -0.4373
 1069HOH     H1 3222   3.466   1.827   0.042  0.0460 -0.2226 -0.7705
 1069HOH     H2 3223   3.542   1.918   0.136 -1.2299  0.4205 -0.3094
 1070HOH      O 3224   0.581   0.714   0.407 -0.3651 -0.2080 -0.3239
 1070HOH     H1 3225   0.529   0.634   0.406 -0.1651 -0.3400 -0.2721
 1070HOH     H2 3226   0.619   0.717   0.495 -0.5813  0.0808 -0.2364
 1071HOH      O 3227   1.437   2.488   2.664 -0.6265  0.1409 -0.1366
 1071HOH     H1 3228   1.512   2.543   2.641 -0.6580 -0.1491 -0.9847
 1071HOH     H2 3229   1.474   2.419   2.719 -0.5350  0.7975  0.6825
 1072HOH      O 3230   4.112   3.220   2.318  0.6083 -0.3054 -0.1486
 1072HOH     H1 3231   4.106   3.196   2.410  1.2991 -0.1723 -0.0527
 1072HOH     H2 3232   4.044   3.286   2.306 -0.2836 -1.1723 -0.0424
 1073HOH      O 3233  -0.012   1.916   3.973  0.0190  0.6269  0.0614
 1073HOH     H1 3234   0.023   2.004   3.985  0.3897  0.5344 -0.2985
 1073HOH     H2 3235   0.063   1.865   3.942 -0.5209  0.5320 -1.2331
 1074HOH      O 3236   0.394   3.688   2.291  0.2433 -0.6041 -0.1247
 1074HOH     H1 3237   0.359   3.615   2.240 -0.6104 -1.1905  1.1954
 1074HOH     H2 3238   0.317   3.727   2.334  0.7670  0.6408 -0.2223
 1075HOH      O 3239   2.908   3.099   1.214  0.3157 -0.0915 -0.6775
 1075HOH     H1 3240   2.896   3.019   1.267  0.2814  0.6275  0.4688
 1075HOH     H2 3241   2.985   3.080   1.161  0.6224 -0.7138 -0.0499
 1076HOH      O 3242   2.594   2.293   3.698  0.1740 -0.2809 -0.3204
 1076HOH     H1 3243   2.619   2.203   3.678 -0.0330 -0.8351  1.5357
 1076HOH     H2 3244   2.674   2.333   3.732 -0.0853 -0.3120  0.3721
 1077HOH      O 3245   4.160   1.257   3.243  0.1269 -0.1740 -0.2801
 1077HOH     H1 3246   4.217   1.335   3.240 -0.0228 -0.0388  0.2140
 1077HOH     H2 3247   4.083   1.286   3.291 -0.5482 -0.2467 -1.2552
 1078HOH      O 3248   0.826   3.512   2.270  0.1900  0.1079  0.6447
 1078HOH     H1 3249   0.752   3.503   2.330 -0.7325 -1.0837 -0.5741
 1078HOH     H2 3250   0.854   3.422   2.252 -0.8131  0.1605 -2.0683
 1079HOH      O 3251   1.846   1.369   2.114  0.1299 -0.2406 -0.3158
 1079HOH     H1 3252   1.770   1.416   2.147  0.0338 -0.6100  0.0046
 1079HOH     H2 3253   1.871   1.416   2.035 -0.0759  0.2313 -0.1081
 1080HOH      O 3254   0.520   2.653   2.168 -0.1872 -0.7736 -0.2360
 1080HOH     H1 3255   0.443   2.700   2.136 -0.2483 -0.4778  0.3177
 1080HOH     H2 3256   0.583   2.657   2.096 -0.6332 -0.8932 -0.6409
 1081HOH      O 3257   3.440   2.039   2.302  0.1343 -0.1134 -0.0010
 1081HOH     H1 3258   3.437   2.102   2.230 -0.5788 -1.0453 -0.8532
 1081HOH     H2 3259   3.525   1.996   2.293  0.4775  0.4682  0.3706
 1082HOH      O 3260   3.672   0.605   1.972  0.2614  0.3742  0.4162
 1082HOH     H1 3261   3.688   0.511   1.977 -0.7305  0.1673  0.0672
 1082HOH     H2 3262   3.731   0.636   1.903 -0.1402 -0.1818 -0.1949
 1083HOH      O 3263   3.754   3.072   1.946 -0.4939  0.3806 -0.5689
 1083HOH     H1 3264   3.710   3.133   1.886 -1.0827  0.4897 -0.0514
 1083HOH     H2 3265   3.689   3.055   2.014 -0.2646 -0.6747 -0.5864
 1084HOH      O 3266   3.248   2.594   1.697  0.7253  0.4791 -0.4753
 1084HOH     H1 3267   3.266   2.591   1.791 -1.5830 -0.3466  0.0824
 1084HOH     H2 3268   3.322   2.547   1.657  1.1932 -0.2432  1.0733
 1085HOH      O 3269   2.475   1.807   2.374  0.4889  0.1654 -0.6501
 1085HOH     H1 3270   2.497   1.863   2.300  0.3201 -0.1301 -0.9284
 1085HOH     H2 3271   2.437   1.867   2.439  0.7724  0.4473 -0.7421
 1086HOH      O 3272   3.645   1.917   1.873 -0.2174  0.0100  0.1951
 1086HOH     H1 3273   3.654   2.012   1.879  1.4134 -0.0206 -0.5280
 1086HOH     H2 3274   3.613   1.901   1.784  0.2834 -0.1154  0.0307
 1087HOH      O 3275   1.115   0.357   0.914 -0.4192  0.5805  0.2762
 1087HOH     H1 3276   1.104   0.443   0.954 -1.6931 -0.4198  2.3628
 1087HOH     H2 3277   1.033   0.312   0.931  0.4627 -1.3152 -0.0463
 1088HOH      O 3278   1.233   0.365   2.558 -0.0670 -0.4599  0.1622
 1088HOH     H1 3279   1.300   0.430   2.538  0.0574 -0.6951 -0.1898
 1088HOH     H2 3280   1.170   0.372   2.487 -0.1029 -0.6594  0.1735
 1089HOH      O 3281   1.603   2.711   3.677 -0.0056  0.2747 -0.3353
 1089HOH     H1 3282   1.641   2.788   3.634  0.8386  0.0772  0.0238
 1089HOH     H2 3283   1.628   2.637   3.621  0.8341  0.0529  0.2875
 1090HOH      O 3284   2.811   2.391   2.456 -0.8718  0.4330  0.0849
 1090HOH     H1 3285   2.881   2.333   2.486 -0.1393  1.7067  1.0688
 1090HOH     H2 3286   2.831   2.407   2.363 -1.1167 -0.8530 -0.2208
 1091HOH      O 3287   1.505   0.455   4.050  0.6616 -0.2193  0.1078
 1091HOH     H1 3288   1.461   0.387   4.000  1.1743  0.1616 -0.9079
 1091HOH     H2 3289   1.585   0.474   4.001  0.3904  1.3292  0.1648
 1092HOH      O 3290   1.242   0.575   2.141 -0.0202 -0.1292 -0.4179
 1092HOH     H1 3291   1.217   0.485   2.163  0.8838 -0.2673  0.1425
 1092HOH     H2 3292   1.299   0.566   2.064  0.4932 -0.1100 -0.0537
 1093HOH      O 3293   0.931   2.993   0.198  0.2611  0.6790  0.5604
 1093HOH     H1 3294   0.860   3.017   0.138  0.4446  1.5353  0.6615
 1093HOH     H2 3295   0.993   3.065   0.192  2.2937 -0.9377 -1.1864
 1094HOH      O 3296   1.757   0.398   0.151 -0.2053 -0.2439 -0.0930
 1094HOH     H1 3297   1.685   0.458   0.170  0.0385 -0.0866  0.3653
 1094HOH     H2 3298   1.724   0.312   0.175  0.0079 -0.0826  0.8960
 1095HOH      O 3299   3.758   0.262   2.289 -0.0176  0.7597 -0.5489
 1095HOH     H1 3300   3.797   0.295   2.207  0.1051 -1.1131 -1.3545
 1095HOH     H2 3301   3.670   0.234   2.264 -0.1127  0.5089  0.0417
 1096HOH      O 3302   0.885   3.827   3.796  0.2762 -0.2211  0.4891
 1096HOH     H1 3303   0.868   3.733   3.800 -0.2190 -0.1625 -0.0858
 1096HOH     H2 3304   0.979   3.834   3.779  0.1931 -0.6283 -0.1830
 1097HOH      O 3305   0.826   4.045   2.177 -0.4272  0.0557  0.0944
 1097HOH     H1 3306   0.860   3.956   2.171  1.0435  0.6211 -1.3161
 1097HOH     H2 3307   0.765   4.042   2.250  0.2050 -1.8894  0.6644
 1098HOH      O 3308   0.859   1.842   1.171  0.0396  0.1443  0.5797
 1098HOH     H1 3309   0.896   1.926   1.143 -0.9351  0.5790  0.5424
 1098HOH     H2 3310   0.877   1.783   1.099  0.4224  0.4069  0.4526
 1099HOH      O 3311   0.139   2.818   2.938 -0.2211  0.1885 -0.5441
 1099HOH     H1 3312   0.062   2.764   2.957 -0.0576  0.1333  0.0167
 1099HOH     H2 3313   0.107   2.887   2.880 -0.4783 -0.3832 -1.1075
 1100HOH      O 3314   2.539   0.631   3.109 -0.6879 -0.0676 -0.4880
 1100HOH     H1 3315   2.472   0.585   3.058 -0.2582  0.1925 -1.3215
 1100HOH     H2 3316   2.571   0.699   3.051  1.2561 -1.0082 -0.6753
 1101HOH      O 3317   1.278   1.529   1.490 -0.3406 -0.1056 -0.4023
 1101HOH     H1 3318   1.238   1.595   1.433 -0.4549 -0.5547 -0.8558
 1101HOH     H2 3319   1.208   1.505   1.551 -0.8876 -1.0624 -1.3418
 1102HOH      O 3320   3.270   1.111   3.918 -0.3697 -0.3197  0.1547
 1102HOH     H1 3321   3.336   1.099   3.986 -0.7572  1.5753  1.0166
 1102HOH     H2 3322   3.194   1.061   3.949 -0.3460  0.0511  0.8573
 1103HOH      O 3323   1.065   4.018   2.510  0.0899 -0.2390 -0.1440
 1103HOH     H1 3324   1.004   3.978   2.573 -0.1190 -1.7118 -1.1594
 1103HOH     H2 3325   1.090   3.945   2.452  0.3500  0.9775 -1.6932
 1104HOH      O 3326   2.167   3.510   0.709 -0.2791 -0.2398 -0.6023
 1104HOH     H1 3327   2.181   3.576   0.778 -0.9420 -0.0369 -0.6530
 1104HOH     H2 3328   2.072   3.505   0.699 -0.2638 -1.3530 -0.4686
 1105HOH      O 3329   0.451   1.915   2.893  0.3780  0.2250 -0.4199
 1105HOH     H1 3330   0.369   1.955   2.921  0.4922 -0.6837  1.5382
 1105HOH     H2 3331   0.438   1.895   2.800 -1.8730 -0.4439 -0.0721
 1106HOH      O 3332   3.410   2.185   0.062 -0.3929 -0.2992  0.0489
 1106HOH     H1 3333   3.492   2.229   0.086 -0.9763  0.4315  0.7861
 1106HOH     H2 3334   3.416   2.099   0.103  0.0435 -0.2903  0.0115
 1107HOH      O 3335   1.308   3.204   1.427  0.2040 -0.5520 -0.2936
 1107HOH     H1 3336   1.351   3.125   1.393 -0.6681 -1.6573  0.9576
 1107HOH     H2 3337   1.361   3.228   1.504  0.3063 -0.0606 -0.5108
 1108HOH      O 3338   2.391   3.129   2.874  0.4733 -0.0483  0.2329
 1108HOH     H1 3339   2.457   3.196   2.892  0.4897 -0.2001  0.8036
 1108HOH     H2 3340   2.375   3.135   2.780  0.6769  0.5638  0.2259
 1109HOH      O 3341   4.062   0.473   3.154 -0.3503  0.0187  0.1589
 1109HOH     H1 3342   3.980   0.522   3.162  0.2263  0.9928  0.3385
 1109HOH     H2 3343   4.096   0.467   3.243  0.2279  0.4455 -0.0254
 1110HOH      O 3344   3.697   0.471   1.274 -0.1799 -0.4539 -0.1474
 1110HOH     H1 3345   3.701   0.474   1.370 -1.2949  0.7973 -0.0788
 1110HOH     H2 3346   3.777   0.514   1.245 -0.3429  0.1726  0.2823
 1111HOH      O 3347   1.803   1.725   1.238  0.5295 -0.1991  0.5638
 1111HOH     H1 3348   1.808   1.646   1.291  0.2674  0.2145  1.2292
 1111HOH     H2 3349   1.732   1.776   1.277  0.5396  0.2618  0.0069
 1112HOH      O 3350   2.637   0.652   1.654  0.5475  0.2947  0.7053
 1112HOH     H1 3351   2.574   0.669   1.724  0.4686 -0.0865  0.7315
 1112HOH     H2 3352   2.586   0.606   1.587  0.7869  0.0191  0.7104
 1113HOH      O 3353   2.412   2.397   4.013 -0.1909 -0.2914 -0.3412
 1113HOH     H1 3354   2.366   2.358   4.087  0.3374 -0.6947 -0.2130
 1113HOH     H2 3355   2.353   2.383   3.939  0.2634 -2.0116 -0.4485
 1114HOH      O 3356   1.750   4.003   0.105  0.2971 -0.4715 -0.0156
 1114HOH     H1 3357   1.686   3.969   0.167  1.0965 -0.6571  0.7539
 1114HOH     H2 3358   1.795   4.073   0.153  0.5259 -0.2071 -0.6014
 1115HOH      O 3359   1.820   0.393   2.449  0.3763 -0.5725 -0.4458
 1115HOH     H1 3360   1.807   0.345   2.530 -0.0970  0.5591  0.1860
 1115HOH     H2 3361   1.732   0.408   2.415  0.5339 -0.4139 -0.7947
 1116HOH      O 3362   2.302   2.855   2.467 -0.2030 -0.0726 -0.7084
 1116HOH     H1 3363   2.220   2.816   2.498  0.5186 -0.5709  0.7768
 1116HOH     H2 3364   2.344   2.785   2.417  0.4040 -0.7726  0.6755
 1117HOH      O 3365   1.955   2.988   1.765 -0.1105 -0.5009 -0.2876
 1117HOH     H1 3366   1.906   2.991   1.848  0.3677 -0.3282 -0.0020
 1117HOH     H2 3367   1.888   3.002   1.698 -0.5060 -0.6256  0.0701
 1118HOH      O 3368   1.013   0.628   3.464 -0.4776  0.3189  0.3073
 1118HOH     H1 3369   0.972   0.649   3.380  0.2904 -0.3864 -0.2801
 1118HOH     H2 3370   1.106   0.624   3.445 -0.3776 -1.8258  0.6715
 1119HOH      O 3371   2.625   0.233   3.021 -0.3040  0.4775 -0.4719
 1119HOH     H1 3372   2.691   0.257   3.087 -0.1647  0.5957 -0.6508
 1119HOH     H2 3373   2.627   0.137   3.020  0.2723  0.4803 -0.8672
 1120HOH      O 3374   1.669   1.907   0.151  0.4558  0.4488  0.0549
 1120HOH     H1 3375   1.594   1.861   0.112  0.4376  0.3100  0.2516
 1120HOH     H2 3376   1.699   1.967   0.082 -0.1960  0.9306  0.1671
 1121HOH      O 3377   3.002   3.472   0.171  0.2156  0.2238  0.0525
 1121HOH     H1 3378   3.008   3.414   0.247  0.4871  0.7040  0.4096
 1121HOH     H2 3379   2.936   3.537   0.196 -0.2502 -0.0463 -0.4321
 1122HOH      O 3380   3.609   2.793   2.024  0.0485  0.0009  0.0641
 1122HOH     H1 3381   3.640   2.845   2.098  1.1752  0.3671 -0.6143
 1122HOH     H2 3382   3.677   2.727   2.010 -0.6099 -0.6850 -0.0676
 1123HOH      O 3383   0.809   0.297   1.655  0.0183 -0.0483  0.3658
 1123HOH     H1 3384   0.762   0.359   1.599  0.3209  0.3709  0.5634
 1123HOH     H2 3385   0.781   0.211   1.624 -0.9724  0.1828  0.5703
 1124HOH      O 3386   3.753   4.041   2.777 -1.0094  0.4195 -0.2461
 1124HOH     H1 3387   3.698   4.118   2.763 -0.3823  0.8988 -0.1646
 1124HOH     H2 3388   3.823   4.050   2.713  0.1459  0.9735  0.9911
 1125HOH      O 3389   1.686   1.246   3.946  0.6838  0.7097 -0.0089
 1125HOH     H1 3390   1.747   1.247   4.020  0.3114 -0.9453  0.3908
 1125HOH     H2 3391   1.650   1.157   3.944 -0.3014  1.0551 -1.4038
 1126HOH      O 3392   2.237   1.072   1.633 -0.0320  0.6805 -0.0325
 1126HOH     H1 3393   2.142   1.073   1.622 -0.0184 -0.8432 -0.7505
 1126HOH     H2 3394   2.269   1.132   1.566 -0.4575  0.6262 -0.2970
 1127HOH      O 3395   3.028   1.195   1.548 -0.4817  0.5470 -0.2454
 1127HOH     H1 3396   3.046   1.240   1.630 -1.0368 -1.0004  0.8091
 1127HOH     H2 3397   3.115   1.178   1.511 -0.2326  1.5414 -0.1888
 1128HOH      O 3398   2.101   2.747   2.666 -0.8774  0.2953 -0.1472
 1128HOH     H1 3399   2.029   2.732   2.605 -0.6056 -1.3792 -0.1410
 1128HOH     H2 3400   2.162   2.676   2.648 -0.0316  0.6779  1.0139
 1129HOH      O 3401   3.984   4.125   2.295 -0.1367  0.6361 -0.1454
 1129HOH     H1 3402   3.890   4.115   2.307 -0.0739 -0.1014 -0.1770
 1129HOH     H2 3403   4.014   4.170   2.374 -0.5163  0.8878 -0.1425
 1130HOH      O 3404   2.396   2.867   4.019  0.8059  0.2802  0.0164
 1130HOH     H1 3405   2.463   2.932   3.997 -0.1559  1.2710 -0.1158
 1130HOH     H2 3406   2.422   2.834   4.105  1.3467  0.7921  0.0630
 1131HOH      O 3407   0.537   0.762   0.144 -0.0177  0.4492 -0.1225
 1131HOH     H1 3408   0.468   0.699   0.126  0.0436  0.5261 -0.6420
 1131HOH     H2 3409   0.552   0.755   0.239 -0.1237 -0.1916 -0.1485
 1132HOH      O 3410   3.402   2.940   2.807  0.0048  0.0135  0.0445
 1132HOH     H1 3411   3.371   3.025   2.777  0.2283  0.4400  0.9592
 1132HOH     H2 3412   3.478   2.922   2.753 -0.3373  0.1466 -0.4978
 1133HOH      O 3413   2.189   2.245   1.906  0.0637 -0.3690 -0.4464
 1133HOH     H1 3414   2.201   2.236   2.000 -0.0660 -0.5123 -0.4409
 1133HOH     H2 3415   2.137   2.168   1.882  0.1658 -0.3757 -0.6470
 1134HOH      O 3416   0.896   2.325   1.084  0.1045 -0.4367  0.3213
 1134HOH     H1 3417   0.813   2.292   1.049  0.2089 -0.1954 -0.1787
 1134HOH     H2 3418   0.872   2.375   1.162 -0.1900 -0.6078  0.3407
 1135HOH      O 3419   3.068   1.738   1.343  0.1784 -0.2680  0.5062
 1135HOH     H1 3420   3.122   1.659   1.344 -0.3826 -0.7230 -0.8872
 1135HOH     H2 3421   3.019   1.735   1.425  0.0334 -1.4895  0.4100
 1136HOH      O 3422   2.586   0.551   3.573  0.3032  0.2578  0.3267
 1136HOH     H1 3423   2.630   0.591   3.648 -0.6881  1.5580  0.2773
 1136HOH     H2 3424   2.573   0.624   3.512 -1.5957 -0.0957  0.2098
 1137HOH      O 3425   3.649   3.151   0.014 -0.3596 -0.2372 -0.3333
 1137HOH     H1 3426   3.696   3.217  -0.037 -0.7780 -1.2463 -2.2230
 1137HOH     H2 3427   3.718   3.102   0.058  0.0693  0.4237 -0.2416
 1138HOH      O 3428   2.243   3.088   0.909  0.5310 -0.6309 -0.6413
 1138HOH     H1 3429   2.217   3.169   0.952  1.1455 -0.4481 -0.5893
 1138HOH     H2 3430   2.218   3.019   0.970  0.7071 -0.4218 -0.3267
 1139HOH      O 3431   1.202   1.295   0.721 -0.4158 -0.6043 -0.4031
 1139HOH     H1 3432   1.248   1.356   0.663 -0.5762  0.2439  0.3146
 1139HOH     H2 3433   1.205   1.211   0.675  0.2191 -0.1642 -1.2211
 1140HOH      O 3434   0.475   3.286   0.117  0.3919 -0.3507 -0.3070
 1140HOH     H1 3435   0.508   3.371   0.145 -0.4635 -0.2579  0.5209
 1140HOH     H2 3436   0.542   3.252   0.058  1.0836  0.5779 -0.0954
 1141HOH      O 3437   3.301   3.209   3.443 -0.1592 -0.2775  0.1728
 1141HOH     H1 3438   3.378   3.152   3.435 -0.8073 -1.3114  0.8492
 1141HOH     H2 3439   3.294   3.252   3.358  0.2737 -1.3482 -0.4415
 1142HOH      O 3440   2.183   3.564   0.211 -0.4854  0.7509 -0.2148
 1142HOH     H1 3441   2.235   3.619   0.152 -0.3111  1.1287  0.2660
 1142HOH     H2 3442   2.163   3.622   0.285  0.7207 -0.1415  0.8984
 1143HOH      O 3443   2.031   3.212   0.772  0.5361  0.0018  0.2970
 1143HOH     H1 3444   2.077   3.279   0.824  0.2623 -1.0611  2.0824
 1143HOH     H2 3445   1.939   3.236   0.779  0.5286  0.1362 -0.1912
 1144HOH      O 3446   1.200   4.079   2.993  0.2391  0.1629 -0.1132
 1144HOH     H1 3447   1.247   4.018   2.936  0.3494  1.0621 -1.0403
 1144HOH     H2 3448   1.269   4.129   3.037  0.1450  0.0253  0.1995
 1145HOH      O 3449   1.462   1.031   3.397  0.5881 -0.2959  0.1285
 1145HOH     H1 3450   1.449   1.066   3.485  0.1126 -0.1126 -0.0066
 1145HOH     H2 3451   1.375   1.037   3.356  0.5402 -1.3963  0.0158
 1146HOH      O 3452   3.288   1.614   1.044  0.6606 -0.0850 -0.1532
 1146HOH     H1 3453   3.328   1.701   1.047 -0.4806  0.5350 -1.2390
 1146HOH     H2 3454   3.271   1.598   0.951  0.2754 -1.2098  0.0768
 1147HOH      O 3455   3.776   2.491   2.828 -0.0603  0.1804 -0.4060
 1147HOH     H1 3456   3.687   2.456   2.824 -0.0848  0.2845 -1.1607
 1147HOH     H2 3457   3.776   2.548   2.905 -0.7202  0.3576 -0.5201
 1148HOH      O 3458   2.816   1.668   3.328  0.0057 -0.3447 -0.2094
 1148HOH     H1 3459   2.877   1.602   3.361 -0.2620 -0.1288  0.7729
 1148HOH     H2 3460   2.805   1.646   3.235  0.2681 -1.4094 -0.0169
 1149HOH      O 3461   2.247   3.753   3.975  0.6027 -0.5681  0.0302
 1149HOH     H1 3462   2.292   3.773   4.057 -0.2864 -0.4741  0.5206
 1149HOH     H2 3463   2.162   3.719   4.002  0.0722 -0.0224 -0.8558
 1150HOH      O 3464   0.385   3.585   1.762 -0.3819  0.0635 -0.1034
 1150HOH     H1 3465   0.455   3.648   1.744 -0.4659  0.2815  0.3081
 1150HOH     H2 3466   0.334   3.582   1.682 -0.0780  0.1336 -0.3016
 1151HOH      O 3467   3.668   1.560   3.498 -0.7535 -0.3775 -0.1952
 1151HOH     H1 3468   3.581   1.577   3.535 -0.3764  1.1268  0.1368
 1151HOH     H2 3469   3.725   1.551   3.574 -0.4967 -0.6962 -0.4201
 1152HOH      O 3470   3.618   0.537   0.905 -0.4112  0.1685  0.0080
 1152HOH     H1 3471   3.605   0.583   0.988 -0.0131  0.8003 -0.2647
 1152HOH     H2 3472   3.604   0.445   0.926  1.7462  0.0039  1.2959
 1153HOH      O 3473   0.654   1.511   0.779  0.0863 -0.5267 -0.1754
 1153HOH     H1 3474   0.746   1.516   0.756  0.4625  0.8228  1.2576
 1153HOH     H2 3475   0.649   1.440   0.842  0.1887 -0.4959 -0.1320
 1154HOH      O 3476   1.126   1.541   1.149  0.7045  0.2931  0.2960
 1154HOH     H1 3477   1.210   1.584   1.131  1.6357 -0.7899  1.5676
 1154HOH     H2 3478   1.105   1.566   1.239  0.6929 -0.9284  0.6698
 1155HOH      O 3479   1.582   0.195   0.199  0.2019 -0.4678  0.1367
 1155HOH     H1 3480   1.500   0.226   0.160  0.0769 -1.2157 -0.2494
 1155HOH     H2 3481   1.569   0.100   0.208  0.4482 -0.4084  1.4971
 1156HOH      O 3482   2.946   2.785   3.398 -0.4242  0.3938 -0.0035
 1156HOH     H1 3483   2.882   2.850   3.428 -1.9037 -0.7974 -0.3486
 1156HOH     H2 3484   2.900   2.736   3.330  0.8049 -0.6985 -0.1173
 1157HOH      O 3485   1.638   3.223   1.957  0.0837 -0.0573 -0.0223
 1157HOH     H1 3486   1.709   3.183   2.008 -0.3381 -1.0338 -0.1535
 1157HOH     H2 3487   1.644   3.181   1.871 -0.5374 -0.0156 -0.0931
 1158HOH      O 3488   1.042   1.647   3.263 -0.0329 -0.0703 -0.7613
 1158HOH     H1 3489   1.136   1.666   3.274 -0.2647  0.5678  0.4293
 1158HOH     H2 3490   1.020   1.690   3.180  0.6481  0.0859 -0.8816
 1159HOH      O 3491   1.730   2.512   1.379 -0.3298 -0.2895 -0.0688
 1159HOH     H1 3492   1.816   2.552   1.371 -0.4910  0.3838  1.1458
 1159HOH     H2 3493   1.748   2.420   1.396  0.1420 -0.1744  0.0802
 1160HOH      O 3494   3.352   2.296   2.037 -0.0318  0.0015  0.1532
 1160HOH     H1 3495   3.343   2.386   2.006 -0.5101 -0.3721 -0.8545
 1160HOH     H2 3496   3.426   2.300   2.098 -0.4558  1.1903  0.6593
 1161HOH      O 3497   2.116   3.846   2.145 -0.4470  0.2404  0.1571
 1161HOH     H1 3498   2.104   3.777   2.210  0.7732 -0.3845 -0.2241
 1161HOH     H2 3499   2.029   3.861   2.109 -0.7001 -1.4241 -0.0532
 1162HOH      O 3500   0.016   2.477   2.161 -0.1587  0.1022  0.4572
 1162HOH     H1 3501   0.071   2.422   2.216  0.2721  0.4380  0.3734
 1162HOH     H2 3502   0.060   2.479   2.076 -0.3401  0.3067  0.3646
 1163HOH      O 3503   2.340   3.290   0.738  0.1345  0.1191  0.0092
 1163HOH     H1 3504   2.290   3.371   0.739 -0.3297 -0.1078 -1.2171
 1163HOH     H2 3505   2.284   3.226   0.781  0.1566  0.2724  0.2648
 1164HOH      O 3506   0.864   0.763   4.036 -0.3451  0.0573  0.5833
 1164HOH     H1 3507   0.784   0.815   4.042 -1.1914 -1.1458  0.5727
 1164HOH     H2 3508   0.847   0.688   4.093  0.7931 -0.2400  0.5801
 1165HOH      O 3509   3.145   0.723   0.149 -0.9975  0.1722  0.2355
 1165HOH     H1 3510   3.143   0.796   0.211 -0.3998  0.4648 -0.0701
 1165HOH     H2 3511   3.180   0.761   0.069 -0.3510 -0.5175  0.1716
 1166HOH      O 3512   2.723   3.991   0.227  0.1062  0.0726  0.3499
 1166HOH     H1 3513   2.667   4.068   0.242 -0.1142 -0.0105  0.0041
 1166HOH     H2 3514   2.735   3.990   0.132  2.7791  1.5503  0.4846
 1167HOH      O 3515   3.500   0.447   0.499 -0.3095  0.2197 -0.1164
 1167HOH     H1 3516   3.513   0.367   0.448  0.0767 -0.0433  0.3826
 1167HOH     H2 3517   3.588   0.477   0.520 -0.4125  1.2787 -1.0279
 1168HOH      O 3518   3.286   1.902   2.532 -0.1591 -0.6200 -0.1954
 1168HOH     H1 3519   3.332   1.966   2.585 -1.9147  0.5635  0.0810
 1168HOH     H2 3520   3.319   1.914   2.444 -0.3076  0.5819 -0.1138
 1169HOH      O 3521   3.146   3.425   0.935  0.0422 -0.8002 -0.8256
 1169HOH     H1 3522   3.076   3.398   0.877 -0.7774 -0.2395 -0.1364
 1169HOH     H2 3523   3.106   3.430   1.021  0.5944  0.7351 -0.5995
 1170HOH      O 3524   0.077   1.146   1.797 -0.1901 -0.1650 -0.2216
 1170HOH     H1 3525   0.032   1.094   1.863  0.5732  0.3872  0.7896
 1170HOH     H2 3526   0.029   1.130   1.716 -0.7530 -1.4010  0.3181
 1171HOH      O 3527   3.314   0.059   0.034 -0.4661  0.0360  0.0524
 1171HOH     H1 3528   3.335  -0.008   0.100 -1.7188 -0.4543 -0.0016
 1171HOH     H2 3529   3.267   0.013  -0.034 -0.6388  0.8382 -0.4022
 1172HOH      O 3530   1.204   0.560   2.875 -0.0741  0.0232  0.3728
 1172HOH     H1 3531   1.252   0.613   2.812 -0.3998 -0.3074 -0.1723
 1172HOH     H2 3532   1.248   0.475   2.874 -0.5587 -0.2335 -0.0178
 1173HOH      O 3533   0.934   2.922   2.282 -0.3760 -0.2954  0.0847
 1173HOH     H1 3534   0.935   2.854   2.215 -0.2028  0.6019 -0.8784
 1173HOH     H2 3535   1.019   2.916   2.324  0.9025  1.0292 -1.9170
 1174HOH      O 3536   3.370   3.376   0.752 -0.0139  0.1090 -0.2061
 1174HOH     H1 3537   3.395   3.292   0.790 -0.6262  0.0455  0.0886
 1174HOH     H2 3538   3.291   3.401   0.801  0.3253  1.0000 -0.0832
 1175HOH      O 3539   4.008   3.159   1.977  1.1962 -0.5455  0.0308
 1175HOH     H1 3540   3.917   3.131   1.989  0.9463  0.5264  1.1785
 1175HOH     H2 3541   4.060   3.086   2.009  0.7082 -0.9036  0.0299
 1176HOH      O 3542   1.607   3.354   1.347 -0.2417  0.7473  0.0367
 1176HOH     H1 3543   1.633   3.443   1.371  0.1986  0.1384  2.3364
 1176HOH     H2 3544   1.560   3.322   1.424  0.8916 -1.4622 -0.0346
 1177HOH      O 3545   3.404   2.814   0.255 -0.0327  0.4929  0.4524
 1177HOH     H1 3546   3.418   2.908   0.248  0.5933  0.3761 -0.1285
 1177HOH     H2 3547   3.316   2.800   0.221 -0.5483  0.9592  1.5060
 1178HOH      O 3548   2.704   1.285   1.639 -0.3235 -0.1087  0.0560
 1178HOH     H1 3549   2.657   1.270   1.557  0.4786  1.3162 -0.7336
 1178HOH     H2 3550   2.796   1.285   1.614 -0.0880  1.2245  0.7620
 1179HOH      O 3551   1.053   3.531   1.341  0.1732 -0.2508  0.0359
 1179HOH     H1 3552   0.958   3.521   1.338 -0.0076  0.8737  0.6978
 1179HOH     H2 3553   1.087   3.457   1.291 -1.0542 -0.4637 -0.5504
 1180HOH      O 3554   0.318   1.156   3.165 -0.5862  0.3089  0.4442
 1180HOH     H1 3555   0.324   1.239   3.211  0.3070  0.4188  0.1524
 1180HOH     H2 3556   0.401   1.146   3.119 -0.0916 -1.3628  1.5215
 1181HOH      O 3557   1.441   0.775   1.720  0.1402  0.3369  0.1888
 1181HOH     H1 3558   1.499   0.750   1.648 -1.1383 -0.0686 -0.7743
 1181HOH     H2 3559   1.440   0.870   1.718  0.4017  0.3364 -0.0788
 1182HOH      O 3560   4.089   2.633   2.964  0.2734  0.3092 -0.3088
 1182HOH     H1 3561   4.091   2.597   3.053  1.8147  0.1348 -0.3583
 1182HOH     H2 3562   4.002   2.611   2.931 -0.1094 -0.1878  0.9285
 1183HOH      O 3563   0.382   3.962   3.265 -0.1305  0.1419 -0.1161
 1183HOH     H1 3564   0.388   4.041   3.317  0.0559  0.0982 -0.0702
 1183HOH     H2 3565   0.382   3.992   3.174  0.7544  0.1551 -0.1249
 1184HOH      O 3566   2.973   3.204   3.408  0.6941  0.2478 -0.4437
 1184HOH     H1 3567   2.923   3.254   3.344 -0.7379  1.4537  1.4011
 1184HOH     H2 3568   2.917   3.129   3.429 -0.3719  1.4099  1.3680
 1185HOH      O 3569   3.995   3.617   3.708  0.2298  0.1014  1.1877
 1185HOH     H1 3570   3.909   3.621   3.751 -0.4628 -0.0828 -0.0650
 1185HOH     H2 3571   3.997   3.695   3.653  0.4041 -0.4202  0.4331
 1186HOH      O 3572   2.005   2.577   1.354  0.3080  0.2313  0.8727
 1186HOH     H1 3573   2.019   2.663   1.395 -0.1844  0.3626  0.7851
 1186HOH     H2 3574   1.989   2.597   1.262 -0.4661  0.1163  0.9682
 1187HOH      O 3575   2.920   1.622   2.709  0.6810 -0.4560  0.4364
 1187HOH     H1 3576   2.985   1.663   2.767  0.0713 -0.1764  0.9442
 1187HOH     H2 3577   2.860   1.693   2.686  0.8505 -0.5835 -0.4848
 1188HOH      O 3578   3.782   3.327   1.653  0.1606  0.5121  0.1489
 1188HOH     H1 3579   3.702   3.303   1.700  0.8125  0.0158  1.0507
 1188HOH     H2 3580   3.826   3.244   1.636  0.2100  0.7191 -0.9191
 1189HOH      O 3581   0.541   2.002   1.399  0.5186  0.3894 -0.3400
 1189HOH     H1 3582   0.473   1.979   1.463  0.4579 -0.8282 -0.7789
 1189HOH     H2 3583   0.567   1.918   1.361  1.5296  0.9349 -0.9434
 1190HOH      O 3584   2.878   2.418   2.176 -0.1133 -0.1049  0.5607
 1190HOH     H1 3585   2.785   2.405   2.155 -0.2517  0.5368  0.7508
 1190HOH     H2 3586   2.916   2.454   2.096 -0.1922  0.3394  0.7188
 1191HOH      O 3587   1.093   1.688   2.183  0.2450 -0.0409  0.7123
 1191HOH     H1 3588   1.111   1.670   2.276  1.0652  0.0914  0.5922
 1191HOH     H2 3589   1.158   1.754   2.158 -0.2875  0.2933  0.1645
 1192HOH      O 3590   1.206   1.503   3.027  0.7585 -0.3305  0.2467
 1192HOH     H1 3591   1.116   1.472   3.017  0.1175  1.4915 -0.5435
 1192HOH     H2 3592   1.257   1.450   2.966 -0.1941 -0.0620 -0.8504
 1193HOH      O 3593   3.171   0.684   3.262  0.2973 -0.4942  0.2460
 1193HOH     H1 3594   3.134   0.686   3.173  1.2425 -0.1077 -0.1642
 1193HOH     H2 3595   3.173   0.776   3.289  0.2341 -0.5897  0.5782
 1194HOH      O 3596   1.468   1.986   0.382  0.1924 -0.0565  0.1792
 1194HOH     H1 3597   1.557   1.967   0.412  0.2901 -0.9109 -0.5670
 1194HOH     H2 3598   1.421   2.011   0.461  1.1149  0.5352  0.5775
 1195HOH      O 3599   1.754   3.931   3.465 -0.2440  0.2158 -0.1884
 1195HOH     H1 3600   1.671   3.925   3.418 -0.0098 -0.2248 -0.5527
 1195HOH     H2 3601   1.794   4.012   3.433 -0.6088  0.5319  0.1292
 1196HOH      O 3602   0.496   2.319   1.631  0.3474 -0.1862 -0.1876
 1196HOH     H1 3603   0.477   2.365   1.550 -1.1201 -0.4171 -0.0375
 1196HOH     H2 3604   0.441   2.240   1.627 -0.2213  0.0788  1.2476
 1197HOH      O 3605   0.917   3.544   3.831 -0.3927  0.5351 -0.1699
 1197HOH     H1 3606   0.989   3.500   3.875 -0.4758 -0.1297 -0.6715
 1197HOH     H2 3607   0.866   3.474   3.792 -0.8020  1.0501 -0.5945
 1198HOH      O 3608   3.866   1.221   3.564 -0.3371  0.6263 -0.7247
 1198HOH     H1 3609   3.802   1.215   3.492 -0.1491  0.6350 -0.8927
 1198HOH     H2 3610   3.943   1.260   3.524  0.0925 -0.1819 -0.7350
 1199HOH      O 3611   0.700   1.316   2.572 -0.4512 -0.5240 -0.5387
 1199HOH     H1 3612   0.773   1.319   2.633 -0.6809 -0.5978 -0.2565
 1199HOH     H2 3613   0.687   1.223   2.554 -0.2483 -0.4909 -0.8679
 1200HOH      O 3614   3.066   3.534   2.556 -0.1042  0.7939  0.3056
 1200HOH     H1 3615   3.138   3.583   2.595 -0.6811  1.7183  0.2760
 1200HOH     H2 3616   3.002   3.526   2.627 -0.5202  1.1622 -0.0141
 1201HOH      O 3617   2.813   1.769   1.203  0.3689  0.3191 -0.2028
 1201HOH     H1 3618   2.870   1.721   1.263 -0.2680  0.5233  0.6156
 1201HOH     H2 3619   2.837   1.861   1.216  0.0751  0.3823 -0.0698
 1202HOH      O 3620   3.026   2.714   1.524  0.5304  0.3877 -0.4993
 1202HOH     H1 3621   3.010   2.691   1.616  0.8990 -1.3546 -0.7928
 1202HOH     H2 3622   3.120   2.730   1.519  0.3393  1.7544 -0.3883
 1203HOH      O 3623   2.353   3.910   0.342 -0.2764  0.2718 -0.0261
 1203HOH     H1 3624   2.299   3.869   0.408  0.8796 -0.4460  0.5289
 1203HOH     H2 3625   2.436   3.928   0.386  0.4525  0.0012 -1.2018
 1204HOH      O 3626   3.341   2.169   3.430 -0.3753  0.6855  0.0369
 1204HOH     H1 3627   3.312   2.146   3.518 -0.2775  0.8825  0.1229
 1204HOH     H2 3628   3.280   2.124   3.371 -0.1264  0.1335  0.1929
 1205HOH      O 3629   3.900   0.934   0.525 -0.0292  0.2680 -0.3862
 1205HOH     H1 3630   3.811   0.901   0.511  0.3832 -0.9380 -0.4154
 1205HOH     H2 3631   3.929   0.889   0.604  0.7743  0.1481 -0.7337
 1206HOH      O 3632   1.367   1.197   1.253 -0.0209  0.7414 -0.2554
 1206HOH     H1 3633   1.273   1.209   1.265  0.0573  0.8106  0.3537
 1206HOH     H2 3634   1.391   1.132   1.319  0.4337  1.0713 -0.0892
 1207HOH      O 3635   2.695   1.624   3.609  0.5837  0.3120 -0.2117
 1207HOH     H1 3636   2.721   1.638   3.518 -0.1523  0.0675 -0.4698
 1207HOH     H2 3637   2.624   1.687   3.623 -0.0512 -0.3985 -0.1539
 1208HOH      O 3638   1.723   0.046   4.066 -0.5655  0.3504 -0.4367
 1208HOH     H1 3639   1.774   0.116   4.106  1.3502 -0.7299 -0.7485
 1208HOH     H2 3640   1.732  -0.028   4.125 -0.4574 -0.3234 -1.2580
 1209HOH      O 3641   1.155   0.294   2.221  1.3281 -0.5022  0.3993
 1209HOH     H1 3642   1.132   0.263   2.309 -0.4864  1.9913  1.0333
 1209HOH     H2 3643   1.102   0.240   2.162 -1.8210  0.9322  1.4235
 1210HOH      O 3644   1.391   0.989   3.707  0.0008  0.4668  0.0948
 1210HOH     H1 3645   1.485   1.007   3.706  0.0622  0.2542 -1.1467
 1210HOH     H2 3646   1.375   0.953   3.794  1.1203  0.2611  0.2521
 1211HOH      O 3647   1.208   1.079   3.314  0.0121 -0.1918 -0.0805
 1211HOH     H1 3648   1.186   1.079   3.221 -0.2181  1.0549 -0.0643
 1211HOH     H2 3649   1.128   1.048   3.357 -0.1372 -0.0809 -0.2720
 1212HOH      O 3650   3.200   1.074   1.923 -0.2532  0.3082  0.6452
 1212HOH     H1 3651   3.135   1.108   1.985 -0.5770 -0.4259  0.7289
 1212HOH     H2 3652   3.256   1.017   1.976  0.7623  1.2543  0.6698
 1213HOH      O 3653   0.472   1.024   2.807 -0.0876  0.0007  0.1336
 1213HOH     H1 3654   0.497   1.114   2.828 -0.9723  0.5335 -0.8652
 1213HOH     H2 3655   0.545   0.970   2.839  0.0691  0.9602  1.5618
 1214HOH      O 3656   2.664   0.787   3.410  0.0085  0.1161 -0.1296
 1214HOH     H1 3657   2.718   0.822   3.480 -0.5560  0.2944  0.2320
 1214HOH     H2 3658   2.698   0.828   3.330 -0.2172  1.0120  0.2070
 1215HOH      O 3659   1.990   3.785   3.428  0.1040 -0.3569 -0.0297
 1215HOH     H1 3660   1.981   3.747   3.341  0.0122  0.3416 -0.3413
 1215HOH     H2 3661   1.906   3.829   3.444  0.4688  0.3750 -0.0338
 1216HOH      O 3662   3.916   2.375   3.802 -0.4772 -0.0628 -0.2933
 1216HOH     H1 3663   3.833   2.327   3.800  0.0986 -1.1860  0.3183
 1216HOH     H2 3664   3.965   2.341   3.727  0.0394 -0.6910  0.2964
 1217HOH      O 3665   0.757   1.649   2.920 -0.0672 -1.3374  0.0012
 1217HOH     H1 3666   0.693   1.641   2.850 -0.0400  0.6595 -0.3639
 1217HOH     H2 3667   0.705   1.667   2.999 -0.0898  0.5039 -0.3330
 1218HOH      O 3668   2.389   0.655   0.382  0.1385  0.0752  0.3177
 1218HOH     H1 3669   2.459   0.628   0.322  0.5346 -0.3697  0.9548
 1218HOH     H2 3670   2.340   0.721   0.333  0.2115 -0.5305 -0.6344
 1219HOH      O 3671   0.018   0.871   0.066  0.0666  0.0392  0.5208
 1219HOH     H1 3672  -0.029   0.937   0.117 -0.3454 -0.3707  0.6789
 1219HOH     H2 3673   0.090   0.920   0.026 -0.2472  0.5976  0.6039
 1220HOH      O 3674   2.228   0.616   0.814 -0.2590  0.2428 -0.5621
 1220HOH     H1 3675   2.156   0.673   0.841 -0.5221  0.3360 -1.4046
 1220HOH     H2 3676   2.186   0.532   0.794  0.1394 -0.3159  0.7710
 1221HOH      O 3677   0.229   0.707   3.914  0.5152 -0.6559 -0.6870
 1221HOH     H1 3678   0.203   0.765   3.842  0.6705  0.7072  0.2661
 1221HOH     H2 3679   0.267   0.631   3.871  0.4599  0.0225 -2.0443
 1222HOH      O 3680   1.187   1.026   1.879  0.1880  0.0723  0.3302
 1222HOH     H1 3681   1.117   1.035   1.943 -0.6317 -1.1729 -0.3019
 1222HOH     H2 3682   1.228   0.942   1.901  0.0513 -0.2564 -0.5935
 1223HOH      O 3683   3.746   1.568   2.355 -0.3871  0.4675  0.5934
 1223HOH     H1 3684   3.703   1.622   2.421 -1.2662 -0.5899  0.9569
 1223HOH     H2 3685   3.756   1.482   2.397 -0.8378 -0.2092 -0.5841
 1224HOH      O 3686   1.981   3.176   3.151  0.3740 -0.2291 -0.1178
 1224HOH     H1 3687   1.894   3.198   3.118 -0.2099  0.0714  1.4705
 1224HOH     H2 3688   2.023   3.261   3.165  0.1735 -0.2750  0.9009
 1225HOH      O 3689   2.117   0.234   1.532  0.1595  0.0974 -0.3745
 1225HOH     H1 3690   2.084   0.201   1.448  0.6652  1.0599 -0.9972
 1225HOH     H2 3691   2.167   0.313   1.508 -0.0537  0.6582  0.8881
 1226HOH      O 3692   3.015   4.015   0.219  0.4326  0.6509 -0.1154
 1226HOH     H1 3693   2.925   4.041   0.202 -0.1241  0.0070  1.4864
 1226HOH     H2 3694   3.032   3.945   0.155 -1.0960 -0.8426  0.9330
 1227HOH      O 3695   1.787   2.584   1.805 -0.3875 -0.1908  0.5106
 1227HOH     H1 3696   1.754   2.586   1.715  1.0615  1.2089 -0.0682
 1227HOH     H2 3697   1.752   2.663   1.845  0.6416  0.2952  0.4874
 1228HOH      O 3698   0.182   1.209   1.458 -0.3997  0.1544  0.2495
 1228HOH     H1 3699   0.156   1.277   1.396 -1.1112 -0.3227 -0.0026
 1228HOH     H2 3700   0.237   1.254   1.521 -0.1025  0.7706 -0.4187
 1229HOH      O 3701   2.352   1.114   4.068  0.2634  0.2982 -0.1623
 1229HOH     H1 3702   2.337   1.137   4.159 -0.6129  1.0642 -0.4739
 1229HOH     H2 3703   2.311   1.028   4.058 -1.0753  0.8963 -0.1817
 1230HOH      O 3704   3.059   1.766   0.996  0.2594 -0.4412 -0.2429
 1230HOH     H1 3705   3.051   1.682   1.040  0.9486 -0.1273  0.5386
 1230HOH     H2 3706   3.055   1.830   1.067  1.1182  0.1051 -0.6501
 1231HOH      O 3707   3.336   2.548   3.575  0.6541  0.0795 -0.4628
 1231HOH     H1 3708   3.243   2.569   3.583  0.5553  0.0609 -1.3461
 1231HOH     H2 3709   3.374   2.573   3.660 -0.1645 -0.0106 -0.0530
 1232HOH      O 3710   1.709   0.455   3.516  0.2925 -0.0484 -0.1126
 1232HOH     H1 3711   1.673   0.435   3.602  0.7189  0.1728  0.1215
 1232HOH     H2 3712   1.642   0.509   3.474  0.2303  0.1286  0.2120
 1233HOH      O 3713   1.508   3.270   1.608  0.1378 -0.3559  0.2593
 1233HOH     H1 3714   1.535   3.187   1.647 -1.4268 -1.1743 -0.2461
 1233HOH     H2 3715   1.477   3.322   1.683  1.5595  0.0292  0.6418
 1234HOH      O 3716   2.186   0.762   3.528  0.0242  0.1118  0.2809
 1234HOH     H1 3717   2.235   0.734   3.451  0.2023 -0.0110  0.4371
 1234HOH     H2 3718   2.113   0.813   3.493 -0.1702 -0.3445  0.0027
 1235HOH      O 3719   2.225   3.647   2.957 -0.1304  0.2574  0.1800
 1235HOH     H1 3720   2.213   3.741   2.940  0.3046  0.3837  0.5423
 1235HOH     H2 3721   2.218   3.607   2.870 -0.9376  0.5445  0.0936
 1236HOH      O 3722   2.332   2.640   1.308  0.1227 -0.1306  0.7021
 1236HOH     H1 3723   2.338   2.546   1.321  0.7714 -0.1660  0.2614
 1236HOH     H2 3724   2.293   2.651   1.222 -0.4604  0.0209  0.9781
 1237HOH      O 3725   3.856   2.801   0.464 -0.6727  0.1944 -0.0875
 1237HOH     H1 3726   3.830   2.709   0.465 -0.7028  0.1982 -0.4332
 1237HOH     H2 3727   3.798   2.843   0.528 -0.2865 -0.1222  0.4825
 1238HOH      O 3728   1.890   1.900   3.765  0.6014 -0.3750  0.0444
 1238HOH     H1 3729   1.888   1.804   3.775  0.7813 -0.3740  0.1058
 1238HOH     H2 3730   1.819   1.931   3.821  0.9808 -0.4308  0.5755
 1239HOH      O 3731   3.418   1.844   2.938  0.0224 -0.7114 -0.0504
 1239HOH     H1 3732   3.387   1.929   2.969  0.0949 -0.8374  0.3848
 1239HOH     H2 3733   3.338   1.793   2.923 -0.0279 -0.5101 -0.4947
 1240HOH      O 3734   3.091   1.119   2.433 -0.2259  0.6493  0.0214
 1240HOH     H1 3735   3.064   1.111   2.342 -0.4126  0.7585  0.0657
 1240HOH     H2 3736   3.095   1.214   2.449  0.1085  0.6359  0.0385
 1241HOH      O 3737   3.936   0.564   1.194  0.6078  0.0075 -0.0605
 1241HOH     H1 3738   4.005   0.605   1.246  0.4016 -0.1375  0.3428
 1241HOH     H2 3739   3.980   0.494   1.146  0.5916 -0.7878  0.9967
 1242HOH      O 3740   2.374   0.749   2.304 -0.5665  0.0601  0.2871
 1242HOH     H1 3741   2.414   0.680   2.357 -0.3066 -0.5322 -0.6436
 1242HOH     H2 3742   2.360   0.709   2.218 -0.1075  1.2642 -0.3927
 1243HOH      O 3743   2.023   1.024   2.268 -0.6841  0.1126 -1.0444
 1243HOH     H1 3744   2.057   0.997   2.353 -0.0081  0.9955 -1.0041
 1243HOH     H2 3745   2.038   0.949   2.210  0.3119  0.0651 -0.7538
 1244HOH      O 3746   0.792   2.349   1.994  0.6704 -0.3602 -0.3701
 1244HOH     H1 3747   0.866   2.337   2.053  0.5484  1.0129  0.1272
 1244HOH     H2 3748   0.749   2.263   1.990  1.2757 -0.7382  0.7144
 1245HOH      O 3749   1.043   3.410   3.182  0.3812 -0.2072  0.1747
 1245HOH     H1 3750   1.094   3.467   3.241  0.0494 -0.5410  0.8060
 1245HOH     H2 3751   1.094   3.408   3.101  0.7325  0.4628  0.3624
 1246HOH      O 3752   1.339   1.725   3.145 -0.3577  0.1983 -0.1714
 1246HOH     H1 3753   1.399   1.744   3.072 -0.2585 -0.8210 -0.3835
 1246HOH     H2 3754   1.268   1.676   3.105 -0.8863  0.6102  0.2404
 1247HOH      O 3755   2.379   1.593   2.106  0.0950 -0.8395  0.0520
 1247HOH     H1 3756   2.444   1.530   2.138 -0.2822 -0.4456  1.8069
 1247HOH     H2 3757   2.295   1.548   2.117 -0.1502 -0.2058  1.0024
 1248HOH      O 3758   0.556   2.187   0.142 -0.5064 -0.4102 -0.4443
 1248HOH     H1 3759   0.491   2.163   0.208 -0.7559  0.0519 -0.5146
 1248HOH     H2 3760   0.578   2.105   0.100 -1.4152 -0.5195 -0.7525
 1249HOH      O 3761   2.377   1.888   1.754 -0.2275 -0.5933  0.4980
 1249HOH     H1 3762   2.421   1.912   1.673 -0.7256 -1.3927 -0.0398
 1249HOH     H2 3763   2.349   1.797   1.740  0.3339 -1.0270  1.8570
 1250HOH      O 3764   2.298   1.987   0.731  0.0796  0.1013  0.3947
 1250HOH     H1 3765   2.373   2.014   0.677  0.6353  0.5605  1.3499
 1250HOH     H2 3766   2.255   2.069   0.754 -0.4194 -0.1250  0.2766
 1251HOH      O 3767   0.200   1.941   0.991  0.9435  0.0381 -0.4415
 1251HOH     H1 3768   0.231   1.851   0.999 -1.0201 -0.6985 -0.3028
 1251HOH     H2 3769   0.190   1.954   0.897  0.2676 -0.2720 -0.4197
 1252HOH      O 3770   1.155   4.095   1.607  0.2168 -0.3498  0.5195
 1252HOH     H1 3771   1.222   4.028   1.608  0.0932 -0.4742  0.5590
 1252HOH     H2 3772   1.180   4.156   1.676  0.2784 -0.4062  0.5465
 1253HOH      O 3773   1.370   0.196   0.893 -0.5376  0.0390  0.3943
 1253HOH     H1 3774   1.284   0.234   0.874 -0.2448  0.1757 -0.8293
 1253HOH     H2 3775   1.433   0.263   0.865 -0.0302 -0.2956  0.7026
 1254HOH      O 3776   2.522   3.214   0.521  0.4489 -0.7928  0.4020
 1254HOH     H1 3777   2.513   3.136   0.575 -0.2604 -0.7405  0.3744
 1254HOH     H2 3778   2.452   3.273   0.552  0.1947 -0.6564 -0.3871
 1255HOH      O 3779   3.556   3.806   0.367  0.0569 -0.2211  0.1484
 1255HOH     H1 3780   3.584   3.865   0.438  0.6049 -0.6676  0.3157
 1255HOH     H2 3781   3.485   3.754   0.406 -0.0924 -0.0136  0.1566
 1256HOH      O 3782   3.251   1.762   3.775 -0.1210 -0.6587  0.3733
 1256HOH     H1 3783   3.248   1.820   3.851  1.1099  0.4273 -0.3185
 1256HOH     H2 3784   3.205   1.809   3.706 -0.4345 -1.2117  0.1941
 1257HOH      O 3785   1.569   2.173   2.502  0.2775 -0.2277 -0.3912
 1257HOH     H1 3786   1.521   2.134   2.576  1.0769  0.8588  0.8029
 1257HOH     H2 3787   1.508   2.236   2.465  0.1034 -0.2853 -0.2081
 1258HOH      O 3788   1.173   2.264   2.450 -0.0704  0.8995 -0.5286
 1258HOH     H1 3789   1.078   2.265   2.459 -0.0865  0.0409 -0.4541
 1258HOH     H2 3790   1.190   2.195   2.386  0.5651 -0.2878  0.7983
 1259HOH      O 3791   3.658   0.217   1.203  0.5945 -0.5541  0.2752
 1259HOH     H1 3792   3.616   0.208   1.289 -0.1544 -0.0160 -0.0122
 1259HOH     H2 3793   3.676   0.310   1.195  0.4626 -0.5688 -0.2379
 1260HOH      O 3794   2.832   1.921   4.100  0.1659 -0.5584  0.0468
 1260HOH     H1 3795   2.766   1.917   4.031  0.8737 -0.4102 -0.6576
 1260HOH     H2 3796   2.781   1.917   4.181 -0.7190 -0.2798 -0.4662
 1261HOH      O 3797   2.268   3.201   1.197 -0.2965 -0.4529  0.6239
 1261HOH     H1 3798   2.278   3.112   1.163  0.1658  0.0342 -0.6028
 1261HOH     H2 3799   2.350   3.218   1.243 -0.6919 -0.9039  1.5533
 1262HOH      O 3800   0.358   1.357   1.629  0.1216 -0.3332  0.6589
 1262HOH     H1 3801   0.375   1.450   1.644  0.7172 -0.4383  0.7120
 1262HOH     H2 3802   0.371   1.316   1.715 -0.0713 -0.4750  0.6221
 1263HOH      O 3803   2.640   3.901   1.688  0.0337 -0.7500 -0.6028
 1263HOH     H1 3804   2.717   3.871   1.737 -0.7066 -1.5446  0.1388
 1263HOH     H2 3805   2.615   3.825   1.635 -0.5258 -0.6691 -0.4656
 1264HOH      O 3806   1.261   1.831   2.795  0.4657  0.0505  0.6653
 1264HOH     H1 3807   1.231   1.788   2.876  2.5325 -1.0135  1.0081
 1264HOH     H2 3808   1.283   1.759   2.737  0.2612  0.7866 -0.3674
 1265HOH      O 3809   0.131   1.373   1.248 -0.4475  0.4203  0.5376
 1265HOH     H1 3810   0.117   1.467   1.260  0.0950  0.7528 -0.9449
 1265HOH     H2 3811   0.128   1.361   1.153  1.3704 -0.7138  0.5270
 1266HOH      O 3812   0.125   4.100   2.336 -0.2039 -0.4224  0.4839
 1266HOH     H1 3813   0.065   4.115   2.263  0.1725 -0.5702  0.1364
 1266HOH     H2 3814   0.068   4.079   2.410 -0.5951 -0.1799  0.2575
 1267HOH      O 3815   3.705   3.930   1.330 -1.1243  0.3432 -0.3673
 1267HOH     H1 3816   3.723   3.957   1.240 -0.7442 -0.1307 -0.4433
 1267HOH     H2 3817   3.619   3.966   1.350 -1.1408  0.5879 -0.8655
 1268HOH      O 3818   3.857   3.042   2.387 -0.5062 -0.0248 -0.0063
 1268HOH     H1 3819   3.907   3.005   2.461 -0.4322 -0.5096 -0.2854
 1268HOH     H2 3820   3.860   3.136   2.401 -0.6960 -0.1119  0.7386
 1269HOH      O 3821   0.576   2.784   2.417 -0.0906  0.6344  0.0256
 1269HOH     H1 3822   0.537   2.720   2.358 -1.1230  1.0263  0.2488
 1269HOH     H2 3823   0.618   2.732   2.485  0.2388  0.1935 -0.4965
 1270HOH      O 3824   0.288   0.630   2.984 -0.2794  0.3363 -0.1381
 1270HOH     H1 3825   0.209   0.666   3.024 -0.5692 -0.0725 -0.3339
 1270HOH     H2 3826   0.306   0.687   2.910 -0.3192  0.5010 -0.0225
 1271HOH      O 3827   2.263   1.311   1.476 -0.0723 -0.4564 -0.0431
 1271HOH     H1 3828   2.347   1.356   1.466 -0.6949  1.0376  0.7475
 1271HOH     H2 3829   2.199   1.374   1.441 -0.9041 -1.4117 -0.3259
 1272HOH      O 3830   3.049   3.154   0.363 -0.9389  0.2157 -0.0787
 1272HOH     H1 3831   3.114   3.214   0.327 -0.9101  0.6795  0.7082
 1272HOH     H2 3832   3.065   3.071   0.317  0.8568  0.0186  0.7307
 1273HOH      O 3833   0.215   2.101   3.602 -0.2071  0.3315 -0.4539
 1273HOH     H1 3834   0.286   2.037   3.607  0.4294  0.9938 -0.6495
 1273HOH     H2 3835   0.146   2.057   3.552 -0.3118 -0.6432  0.4747
 1274HOH      O 3836   1.742   2.235   1.376 -0.3365 -0.5056  0.5954
 1274HOH     H1 3837   1.778   2.159   1.332 -0.5657 -0.0701 -0.4145
 1274HOH     H2 3838   1.647   2.221   1.375 -0.5237  0.3541 -0.8756
 1275HOH      O 3839   1.442   0.732   1.296  0.7608  0.3166  0.2503
 1275HOH     H1 3840   1.483   0.787   1.229  0.3064  0.4190  0.0424
 1275HOH     H2 3841   1.405   0.658   1.246 -0.9254  1.1448  0.1193
 1276HOH      O 3842   3.910   0.035   3.574  0.3309  0.3457 -0.6193
 1276HOH     H1 3843   3.864  -0.017   3.508  0.4776 -0.6030 -0.0153
 1276HOH     H2 3844   3.851   0.109   3.592 -0.3675 -0.1506 -0.7888
 1277HOH      O 3845   3.115   3.982   1.155  0.1234 -0.1663  0.0431
 1277HOH     H1 3846   3.102   3.975   1.060  0.4141 -0.3049  0.0101
 1277HOH     H2 3847   3.094   4.073   1.175 -0.2875 -0.2243 -0.0965
 1278HOH      O 3848   2.329   1.743   0.935 -0.0462  0.4031  0.6876
 1278HOH     H1 3849   2.347   1.682   1.007 -0.2204  1.4056  1.6475
 1278HOH     H2 3850   2.398   1.809   0.943  0.4241  0.1290 -0.6216
 1279HOH      O 3851   0.905   2.351  -0.009 -0.2314  0.5360 -0.6673
 1279HOH     H1 3852   0.986   2.371   0.038 -0.3046 -0.0632 -0.2710
 1279HOH     H2 3853   0.910   2.258  -0.028 -1.1690  0.3015  0.0595
 1280HOH      O 3854   0.844   1.950   3.238  0.6730 -0.3484  0.1910
 1280HOH     H1 3855   0.866   2.038   3.270  0.3314 -0.3393  0.4130
 1280HOH     H2 3856   0.788   1.913   3.306  1.9826 -1.3209  0.8148
 1281HOH      O 3857   2.417   0.328   3.524 -0.9828  0.6924  0.5559
 1281HOH     H1 3858   2.400   0.390   3.453 -0.0855  0.2814 -0.0679
 1281HOH     H2 3859   2.509   0.343   3.546 -0.9416  0.0515  0.8535
 1282HOH      O 3860   1.725   3.589   1.001 -0.4650 -0.1016  0.7568
 1282HOH     H1 3861   1.723   3.660   0.937 -0.1365 -0.7947 -0.0643
 1282HOH     H2 3862   1.651   3.606   1.059 -1.0386  0.3236 -0.0678
 1283HOH      O 3863   3.404   1.524   3.338  0.1430 -0.1302 -0.0234
 1283HOH     H1 3864   3.481   1.477   3.306  0.5266  0.4023  0.0983
 1283HOH     H2 3865   3.418   1.615   3.313 -0.3717  0.0032  0.1422
 1284HOH      O 3866   4.040   2.452   1.249 -0.3563 -0.2802 -0.4081
 1284HOH     H1 3867   4.026   2.372   1.300  0.1492  0.5919  1.2495
 1284HOH     H2 3868   4.099   2.505   1.303 -0.5520  1.1646 -1.4813
 1285HOH      O 3869   0.292   1.178   1.003  0.2228  0.6886 -0.2458
 1285HOH     H1 3870   0.343   1.113   0.955  1.5380  1.2104  0.3496
 1285HOH     H2 3871   0.292   1.146   1.093 -1.7826 -0.0189 -0.3877
 1286HOH      O 3872   3.700   1.608   1.133 -0.4386  0.0430  0.5888
 1286HOH     H1 3873   3.711   1.554   1.055 -1.2260  1.3110 -0.4812
 1286HOH     H2 3874   3.608   1.598   1.157 -0.7848  1.3307 -0.0392
 1287HOH      O 3875   0.064   3.459   0.288  0.7648  0.2017 -0.2199
 1287HOH     H1 3876   0.028   3.490   0.371  1.1799  0.3081 -0.0763
 1287HOH     H2 3877  -0.010   3.418   0.244  0.2410  1.1826 -0.3190
 1288HOH      O 3878   3.526   0.975   2.697  0.3393  0.9016 -0.5060
 1288HOH     H1 3879   3.443   1.023   2.691 -0.1483  0.0203 -1.3060
 1288HOH     H2 3880   3.517   0.902   2.636  1.5297  0.4920 -0.2599
 1289HOH      O 3881   1.421   2.286   3.527 -0.5053 -0.6628  0.0121
 1289HOH     H1 3882   1.375   2.356   3.480  0.5814 -0.0457 -0.2143
 1289HOH     H2 3883   1.357   2.215   3.534 -1.3467 -0.0085 -0.6057
 1290HOH      O 3884   2.600   3.254   2.263  0.0324  0.1804  0.7938
 1290HOH     H1 3885   2.652   3.259   2.183  0.6861 -0.4389  1.1586
 1290HOH     H2 3886   2.647   3.308   2.327  0.4692 -0.7002  1.2409
 1291HOH      O 3887   2.234   1.064   2.864 -0.1492 -0.0813 -0.1780
 1291HOH     H1 3888   2.194   1.071   2.777 -1.6119  0.0829  0.4582
 1291HOH     H2 3889   2.160   1.060   2.925  0.8200 -0.2063  1.0777
 1292HOH      O 3890   3.610   0.958   0.938  0.4611  0.0204 -0.0183
 1292HOH     H1 3891   3.547   0.908   0.886  0.6128 -0.4753  0.2655
 1292HOH     H2 3892   3.673   0.893   0.969  0.5058  0.3458  0.5912
 1293HOH      O 3893   4.139   0.952   0.422  0.2988 -0.0476 -0.0708
 1293HOH     H1 3894   4.125   0.996   0.338  1.5209  0.3600 -0.1020
 1293HOH     H2 3895   4.052   0.950   0.463  0.0003  1.5418 -0.4968
 1294HOH      O 3896   3.840   1.205   2.242  0.0972  0.0594  0.3141
 1294HOH     H1 3897   3.790   1.240   2.167  0.5609 -0.3346 -0.1985
 1294HOH     H2 3898   3.782   1.216   2.317 -0.6682 -0.1642 -0.2225
 1295HOH      O 3899   3.293   1.801   3.485  0.6985  0.5721  0.2367
 1295HOH     H1 3900   3.368   1.826   3.430  0.6239 -0.1386 -0.2193
 1295HOH     H2 3901   3.311   1.710   3.509  0.3997  0.6727  0.8557
 1296HOH      O 3902   3.222   2.312   0.859 -0.5815  0.1357 -0.0544
 1296HOH     H1 3903   3.241   2.389   0.913  0.3890  1.1505 -1.6646
 1296HOH     H2 3904   3.228   2.238   0.920 -0.2389  1.2142  1.3342
 1297HOH      O 3905   3.165   2.785   3.173 -0.0082  0.1815 -0.0531
 1297HOH     H1 3906   3.097   2.794   3.240  0.0973 -0.9038  0.2395
 1297HOH     H2 3907   3.227   2.723   3.210  1.2997  1.3019 -0.2216
 1298HOH      O 3908   2.996   0.432   0.388  0.3120 -0.4945 -0.9743
 1298HOH     H1 3909   3.087   0.460   0.399  0.3306 -0.5477 -0.9926
 1298HOH     H2 3910   2.952   0.508   0.351 -0.0220  0.1329  0.5516
 1299HOH      O 3911   1.381   3.078   1.028  0.3016 -0.4746  0.2894
 1299HOH     H1 3912   1.377   3.173   1.033  0.9151 -0.4696  1.9285
 1299HOH     H2 3913   1.474   3.058   1.026  0.2201 -1.0822 -1.6525
 1300HOH      O 3914   3.974   2.159   1.312 -0.1067  0.1475  0.6614
 1300HOH     H1 3915   3.896   2.119   1.349  0.0293  0.9928  2.0345
 1300HOH     H2 3916   4.040   2.089   1.312 -0.1838  0.0272  1.9103
 1301HOH      O 3917   2.327   0.461   3.304  0.0067  0.0548  0.1362
 1301HOH     H1 3918   2.308   0.439   3.213 -0.8525 -0.6061  0.4551
 1301HOH     H2 3919   2.331   0.557   3.305 -0.2731  0.0842 -0.5348
 1302HOH      O 3920   2.795   3.426   2.389 -0.2751  0.1474 -0.4204
 1302HOH     H1 3921   2.800   3.513   2.429 -0.0995 -0.4841  1.0583
 1302HOH     H2 3922   2.887   3.400   2.375 -0.3126  0.0432 -0.4788
 1303HOH      O 3923   2.789   2.314   1.777 -0.2140 -0.0136 -0.2889
 1303HOH     H1 3924   2.846   2.379   1.819 -0.3841 -0.0055 -0.0668
 1303HOH     H2 3925   2.747   2.268   1.850  0.0542 -0.5141 -0.4422
 1304HOH      O 3926   2.105   0.745   1.204 -0.2843  0.0272 -0.2601
 1304HOH     H1 3927   2.124   0.832   1.169 -0.4716  0.1796  0.0135
 1304HOH     H2 3928   2.015   0.727   1.179  0.0705 -0.5489 -1.2482
 1305HOH      O 3929   3.040   3.008   3.936 -0.0590 -1.1125  0.3660
 1305HOH     H1 3930   2.970   2.970   3.883  0.4036 -1.4143 -0.0387
 1305HOH     H2 3931   2.994   3.064   3.999 -0.5921  0.0579 -0.9690
 1306HOH      O 3932   2.325   3.633   3.353 -0.4275 -0.4999 -1.0378
 1306HOH     H1 3933   2.285   3.648   3.438  0.5219 -0.7872 -0.5051
 1306HOH     H2 3934   2.297   3.707   3.300  0.2946  0.6293  0.0434
 1307HOH      O 3935   2.095   0.375   3.792 -0.9313  0.0745  0.4939
 1307HOH     H1 3936   2.003   0.360   3.770 -0.8518 -1.2731  0.8757
 1307HOH     H2 3937   2.105   0.337   3.880  0.2123 -0.9107 -0.0052
 1308HOH      O 3938   1.584   2.381   3.735 -0.1712  0.0104  0.0051
 1308HOH     H1 3939   1.544   2.334   3.661  0.4296  0.5991 -0.7347
 1308HOH     H2 3940   1.510   2.413   3.786 -0.5969 -0.8304 -0.0665
 1309HOH      O 3941   0.677   0.102   0.920 -0.4042 -0.1539  0.2539
 1309HOH     H1 3942   0.700   0.028   0.864 -0.4074 -0.5781  0.8009
 1309HOH     H2 3943   0.584   0.092   0.936 -0.3514 -0.1822  0.5486
 1310HOH      O 3944   0.419   3.655   1.412  0.0615 -0.4723  0.3928
 1310HOH     H1 3945   0.492   3.657   1.473 -0.1579  0.3019  0.6575
 1310HOH     H2 3946   0.452   3.607   1.336  0.8649 -0.0901  0.4807
 1311HOH      O 3947   3.253   2.138   0.526 -0.1032  0.3485  0.3490
 1311HOH     H1 3948   3.305   2.104   0.453  1.4876  1.5188  0.8169
 1311HOH     H2 3949   3.207   2.213   0.489 -0.5105  0.0453  0.2250
 1312HOH      O 3950   0.977   0.063   3.122  0.1559  0.8054 -0.2695
 1312HOH     H1 3951   1.054   0.058   3.064 -0.7258  1.0632 -1.5544
 1312HOH     H2 3952   0.977   0.154   3.154  0.9286  0.5267  0.5963
 1313HOH      O 3953   1.622   3.840   0.300 -0.3237  0.2601 -0.2556
 1313HOH     H1 3954   1.569   3.785   0.242 -0.3748  1.3635 -1.3261
 1313HOH     H2 3955   1.643   3.783   0.374 -1.6944 -0.6930 -0.5285
 1314HOH      O 3956   2.742   3.873   2.279 -0.1749  0.0759  0.2582
 1314HOH     H1 3957   2.710   3.832   2.198  0.5326  0.1407 -0.0697
 1314HOH     H2 3958   2.669   3.926   2.310  0.0212  1.3886 -1.2394
 1315HOH      O 3959   3.884   1.755   0.369  0.1894  0.3504 -0.1107
 1315HOH     H1 3960   3.887   1.835   0.317  1.0856 -0.2251 -1.0415
 1315HOH     H2 3961   3.973   1.746   0.403  0.2747 -0.5335 -0.5217
 1316HOH      O 3962   3.347   0.662   2.617  0.0039  0.5271  0.1692
 1316HOH     H1 3963   3.413   0.635   2.553 -0.3222 -0.0864  0.0801
 1316HOH     H2 3964   3.276   0.697   2.563 -0.2440  0.0698  0.1878
 1317HOH      O 3965   2.562   0.283   2.265  0.6889 -0.0229  0.5572
 1317HOH     H1 3966   2.549   0.190   2.283 -0.3960 -0.0987 -0.4195
 1317HOH     H2 3967   2.561   0.290   2.170  1.0923  0.9565  0.5988
 1318HOH      O 3968   3.099   0.112   1.117  0.0441  0.3779 -0.4046
 1318HOH     H1 3969   3.128   0.199   1.090 -0.6697  0.5685 -0.5952
 1318HOH     H2 3970   3.005   0.110   1.097 -0.1270 -0.1439  0.3499
 1319HOH      O 3971   1.963   3.323   1.863 -0.6418  0.1516 -0.1217
 1319HOH     H1 3972   1.910   3.332   1.784  0.5040  0.4578 -0.9107
 1319HOH     H2 3973   2.015   3.244   1.847 -0.0477  0.4915  0.0953
 1320HOH      O 3974   0.015   0.094   0.046 -0.6574 -0.6434  0.2973
 1320HOH     H1 3975   0.006   0.148   0.125  0.3647 -0.4292  0.2980
 1320HOH     H2 3976  -0.018   0.149  -0.025  1.1747  0.4569  0.1523
 1321HOH      O 3977   2.345   1.980   2.600  0.0480  1.0996 -0.3171
 1321HOH     H1 3978   2.289   1.954   2.673  1.0290  0.1758  0.1612
 1321HOH     H2 3979   2.416   2.029   2.641  0.5738  0.6340 -0.6492
 1322HOH      O 3980   0.944   0.609   3.738 -0.3933 -0.1531 -0.3005
 1322HOH     H1 3981   0.934   0.596   3.644  0.5124 -0.7789 -0.3409
 1322HOH     H2 3982   0.965   0.702   3.747  0.9748 -0.3450 -0.9119
 1323HOH      O 3983   1.326   1.835   0.579  0.0544 -0.5047 -0.0677
 1323HOH     H1 3984   1.236   1.868   0.583 -0.0353 -0.5394 -1.2325
 1323HOH     H2 3985   1.316   1.744   0.550  0.4680 -0.4580 -0.3692
 1324HOH      O 3986   3.291   1.141   0.820 -0.7889  0.6680 -0.0370
 1324HOH     H1 3987   3.228   1.122   0.751  0.3184  0.5936 -1.0997
 1324HOH     H2 3988   3.375   1.151   0.774  0.1439 -0.0215  1.3628
 1325HOH      O 3989   3.185   2.592   2.429  0.1161 -1.5623 -0.3404
 1325HOH     H1 3990   3.235   2.512   2.415  0.9083 -1.2942  0.7063
 1325HOH     H2 3991   3.126   2.572   2.502  0.1127 -1.2871 -0.2634
 1326HOH      O 3992   3.352   2.167   1.290  0.4316  0.0905  0.1229
 1326HOH     H1 3993   3.287   2.132   1.351 -0.4402  0.4940 -0.5343
 1326HOH     H2 3994   3.427   2.189   1.346 -0.0849 -0.1507  0.9539
 1327HOH      O 3995   3.408   3.423   1.134  0.2430  0.0700  0.7375
 1327HOH     H1 3996   3.449   3.339   1.115  0.5817  0.3727  0.0513
 1327HOH     H2 3997   3.332   3.401   1.188 -0.6392 -0.8629 -0.7415
 1328HOH      O 3998   0.962   1.007   2.809  0.4335 -0.4346 -0.2980
 1328HOH     H1 3999   1.044   1.046   2.838 -0.3857  0.3692  1.2182
 1328HOH     H2 4000   0.904   1.082   2.796 -0.3506 -1.0180 -0.3195
 1329HOH      O 4001   3.380   1.782   1.985 -0.4848 -0.4476  0.1978
 1329HOH     H1 4002   3.463   1.828   1.972 -0.3327 -0.3341  1.3697
 1329HOH     H2 4003   3.326   1.810   1.911  0.4390 -0.3575 -0.4772
 1330HOH      O 4004   3.198   0.313   3.430 -0.3496  0.1187 -0.1029
 1330HOH     H1 4005   3.173   0.298   3.521 -0.8673  0.8969 -0.0955
 1330HOH     H2 4006   3.188   0.407   3.418  0.0475  0.0750 -0.8716
 1331HOH      O 4007   3.459   2.088   2.663  0.1635  0.1249 -0.5121
 1331HOH     H1 4008   3.530   2.148   2.640  0.6199  0.3273  1.1714
 1331HOH     H2 4009   3.390   2.145   2.698 -0.2899 -0.1910 -0.8578
 1332HOH      O 4010   3.286   1.262   3.006  0.1447 -0.0699 -0.4935
 1332HOH     H1 4011   3.254   1.175   3.031  0.0324 -0.0309 -0.5021
 1332HOH     H2 4012   3.378   1.262   3.034  0.5929 -0.7398 -1.8096
 1333HOH      O 4013   1.308   0.445   1.705 -0.6377 -0.0657  0.0149
 1333HOH     H1 4014   1.347   0.417   1.622 -0.3182  0.3586  0.0137
 1333HOH     H2 4015   1.275   0.533   1.687 -0.7389 -0.0466  0.2863
 1334HOH      O 4016   1.760   0.704   3.066 -0.0031  0.2273  0.4678
 1334HOH     H1 4017   1.737   0.756   3.143  0.7038  2.6206 -0.7277
 1334HOH     H2 4018   1.706   0.740   2.996  1.0996 -0.0933 -0.6184
 1335HOH      O 4019   0.370   0.049   3.399  0.7287  0.9424 -0.9757
 1335HOH     H1 4020   0.348   0.114   3.465 -0.1766  0.1234 -0.4184
 1335HOH     H2 4021   0.463   0.063   3.380  1.7779 -0.1426  2.1260
 1336HOH      O 4022   3.954   3.435   2.075  0.2184 -0.3353 -0.0005
 1336HOH     H1 4023   3.965   3.344   2.045  0.4945  0.1321 -1.4499
 1336HOH     H2 4024   3.917   3.481   2.000 -0.3020  0.7034  0.8292
 1337HOH      O 4025   2.904   3.458   1.687 -0.5052  0.3111  0.1685
 1337HOH     H1 4026   2.984   3.414   1.717 -0.0436  1.0459  0.0502
 1337HOH     H2 4027   2.930   3.504   1.607 -1.2335 -0.0141 -0.2839
 1338HOH      O 4028   3.994   2.789   1.572 -0.5878  0.0234  0.0317
 1338HOH     H1 4029   3.938   2.789   1.650  0.5135  0.2477  0.8650
 1338HOH     H2 4030   4.014   2.881   1.557  0.2491 -0.0952  0.3017
 1339HOH      O 4031   1.662   2.325   1.678  0.1458  0.9766 -0.5397
 1339HOH     H1 4032   1.666   2.269   1.600 -1.2541 -0.6716  0.4093
 1339HOH     H2 4033   1.686   2.266   1.750  0.3014  2.1235  0.3973
 1340HOH      O 4034   2.151   1.996   2.141 -0.1700  0.0540 -0.4877
 1340HOH     H1 4035   2.082   1.936   2.115 -0.0381 -0.3299  0.0347
 1340HOH     H2 4036   2.105   2.076   2.168 -0.5220 -0.5831  0.9661
 1341HOH      O 4037   3.897   1.846   3.415 -0.5140 -0.0067  0.5424
 1341HOH     H1 4038   3.858   1.933   3.405  0.1442  0.2345 -0.1524
 1341HOH     H2 4039   3.858   1.811   3.495 -1.5751  0.4944  0.2754
 1342HOH      O 4040   1.963   1.949   2.442 -0.0807 -0.2703  0.1554
 1342HOH     H1 4041   1.966   1.970   2.536  0.3954  0.8737 -0.0783
 1342HOH     H2 4042   1.997   1.860   2.437  1.7722  0.2829  0.9505
 1343HOH      O 4043   2.935   3.636   2.238  0.1104  0.0353  0.6672
 1343HOH     H1 4044   2.878   3.708   2.264  1.3935  1.1551  0.5842
 1343HOH     H2 4045   2.878   3.575   2.192 -1.1899  0.5726  1.4650
 1344HOH      O 4046   2.150   0.950   1.994 -0.3403 -0.0695  0.1726
 1344HOH     H1 4047   2.086   1.005   1.949  1.0292  0.0549 -1.9128
 1344HOH     H2 4048   2.127   0.860   1.969 -0.1649 -0.0948  0.1004
 1345HOH      O 4049   0.993   3.607   1.855  0.1782 -0.7908  0.2342
 1345HOH     H1 4050   1.047   3.541   1.812  1.0345 -0.1356  0.2456
 1345HOH     H2 4051   1.007   3.593   1.948  0.1774 -0.7468  0.2413
 1346HOH      O 4052   1.528   1.394   0.662  0.4711  0.0610 -0.1091
 1346HOH     H1 4053   1.543   1.301   0.644  1.7187  0.0876  0.5525
 1346HOH     H2 4054   1.453   1.417   0.607  1.0262 -0.9792 -1.4223
 1347HOH      O 4055   1.421   1.327   3.591  0.2750 -0.0531  0.1236
 1347HOH     H1 4056   1.387   1.351   3.505 -1.1218  1.3193  0.9726
 1347HOH     H2 4057   1.345   1.298   3.641  0.9875 -0.4987  1.0311
 1348HOH      O 4058   3.226   3.696   4.142  0.1625  0.7432  0.0935
 1348HOH     H1 4059   3.152   3.750   4.115 -0.0029  0.2498 -0.4763
 1348HOH     H2 4060   3.194   3.606   4.137  1.2287  0.3520 -1.7959
 1349HOH      O 4061   2.499   3.271   1.352 -0.3881 -0.3220  0.0312
 1349HOH     H1 4062   2.594   3.269   1.341 -0.4142  0.9578 -0.8962
 1349HOH     H2 4063   2.486   3.273   1.447  0.6243  0.9861  0.2079
 1350HOH      O 4064   1.962   1.328   3.153  0.4470 -0.4315 -0.5959
 1350HOH     H1 4065   2.001   1.403   3.107  0.2250  0.0373 -0.0398
 1350HOH     H2 4066   1.902   1.367   3.216  0.0178 -1.1022 -0.5725
 1351HOH      O 4067   2.099   4.141   1.210 -0.0475 -0.4068 -0.6592
 1351HOH     H1 4068   2.026   4.126   1.150 -0.5726 -0.5624 -0.0133
 1351HOH     H2 4069   2.064   4.200   1.276  0.4557 -0.3789 -0.4080
 1352HOH      O 4070   1.312   2.116   4.016  0.7221  0.1418  0.6035
 1352HOH     H1 4071   1.335   2.099   4.107  0.3684  1.0774  0.8900
 1352HOH     H2 4072   1.326   2.210   4.005 -0.0295  0.1932 -0.0727
 1353HOH      O 4073   3.689   2.203   3.963 -0.0450 -0.2355  0.1157
 1353HOH     H1 4074   3.668   2.118   3.923 -0.5909 -0.2427  0.4013
 1353HOH     H2 4075   3.762   2.184   4.022  1.6903  0.0004 -1.7436
 1354HOH      O 4076   0.326   1.568   2.938  0.6589 -1.0616  0.4660
 1354HOH     H1 4077   0.281   1.500   2.889 -0.1625 -0.1113 -0.1613
 1354HOH     H2 4078   0.258   1.611   2.989  0.7589  0.4702 -0.5683
 1355HOH      O 4079   3.291   2.914   4.057 -0.8310  0.0223  0.1768
 1355HOH     H1 4080   3.277   2.857   4.132 -1.0969  0.1911  0.2579
 1355HOH     H2 4081   3.203   2.939   4.029 -0.7151  1.4858  0.9802
 1356HOH      O 4082   0.704   3.611   3.574  0.6590  0.1970 -0.3682
 1356HOH     H1 4083   0.757   3.531   3.577  0.7058  0.2376  0.0849
 1356HOH     H2 4084   0.724   3.650   3.490  0.8383 -0.1361 -0.4843
 1357HOH      O 4085   0.665   0.802   2.413 -0.5201  0.5569  0.3035
 1357HOH     H1 4086   0.712   0.785   2.332 -0.4889  1.3928  0.1311
 1357HOH     H2 4087   0.671   0.720   2.462 -0.0569  0.2205 -0.2950
 1358HOH      O 4088   2.134   1.474   2.145  0.0777  0.3201  0.2352
 1358HOH     H1 4089   2.138   1.407   2.213  0.5103  0.8795  0.7833
 1358HOH     H2 4090   2.048   1.514   2.156 -0.0698  0.0530  0.0868
 1359HOH      O 4091   0.875   1.607   0.091 -0.4856  0.3709  0.2582
 1359HOH     H1 4092   0.919   1.685   0.125  0.1685  0.3479 -0.4928
 1359HOH     H2 4093   0.914   1.534   0.140 -0.2137  0.4164  0.1128
 1360HOH      O 4094   4.027   1.073   0.207 -0.3972  0.3531  0.8166
 1360HOH     H1 4095   4.006   1.157   0.165 -1.1710 -0.1154  0.2012
 1360HOH     H2 4096   3.942   1.032   0.221 -0.0411 -0.2529  1.2872
 1361HOH      O 4097   2.566   1.569   1.468  0.3516 -0.0183 -0.2705
 1361HOH     H1 4098   2.542   1.578   1.376  1.7763 -0.0281 -0.6968
 1361HOH     H2 4099   2.628   1.496   1.469  0.6356  0.2074  0.6395
 1362HOH      O 4100   1.070   0.143   2.429  0.7245 -0.2661  0.5894
 1362HOH     H1 4101   1.069   0.049   2.416 -1.1150 -0.3883  1.0170
 1362HOH     H2 4102   1.061   0.155   2.523  0.8008  0.3308  0.5319
 1363HOH      O 4103   3.637   3.655   1.417 -0.0243 -0.0637  0.1593
 1363HOH     H1 4104   3.650   3.744   1.383 -0.3611  0.0101  0.2165
 1363HOH     H2 4105   3.680   3.598   1.352  1.7025  0.2169  0.9535
 1364HOH      O 4106   2.266   0.463   1.186  0.2716  0.2958  0.1867
 1364HOH     H1 4107   2.351   0.437   1.150 -0.1658 -1.3431  0.1738
 1364HOH     H2 4108   2.228   0.521   1.121  0.6091 -0.4967 -0.7672
 1365HOH      O 4109   0.654   1.286   0.012  0.2597 -0.1537  0.2645
 1365HOH     H1 4110   0.700   1.304  -0.069  0.5558 -0.7861  0.2808
 1365HOH     H2 4111   0.722   1.256   0.073  0.1959  1.1182  1.0343
 1366HOH      O 4112   2.352   2.805   3.772 -0.3056  0.4567  0.5943
 1366HOH     H1 4113   2.409   2.729   3.763 -0.7373  0.2047 -0.2200
 1366HOH     H2 4114   2.367   2.836   3.861  0.2054 -0.3183  0.7967
 1367HOH      O 4115   0.478   0.306   3.143  0.0868 -0.3706 -0.0530
 1367HOH     H1 4116   0.547   0.241   3.141  0.9474  0.5030 -0.3919
 1367HOH     H2 4117   0.524   0.390   3.140 -0.9730  0.2591  0.2467
 1368HOH      O 4118   3.214   0.506   1.450 -0.0859  0.4685 -0.0336
 1368HOH     H1 4119   3.297   0.460   1.459 -0.0440  0.4303 -0.5843
 1368HOH     H2 4120   3.178   0.507   1.539 -0.2952 -1.0291 -0.0500
 1369HOH      O 4121   1.148   3.615   0.965  0.0500  0.0595 -0.3148
 1369HOH     H1 4122   1.055   3.634   0.972 -0.1019 -0.4705 -0.7305
 1369HOH     H2 4123   1.153   3.520   0.961  0.6818  0.0329  0.5409
 1370HOH      O 4124   0.608   1.509   2.416  0.7395 -0.0447 -0.7061
 1370HOH     H1 4125   0.634   1.442   2.480  0.0805  0.1023 -0.2617
 1370HOH     H2 4126   0.628   1.470   2.331  0.1794 -0.8983 -0.4703
 1371HOH      O 4127   0.789   1.902   2.639  0.1849 -0.2880 -0.2687
 1371HOH     H1 4128   0.783   1.839   2.568  1.0555 -1.1879  0.3844
 1371HOH     H2 4129   0.849   1.861   2.702 -0.1332  0.6870  0.7417
 1372HOH      O 4130   2.472   2.456   1.859  0.6146  0.1020 -0.8428
 1372HOH     H1 4131   2.397   2.453   1.799 -0.3172  0.5266  0.2157
 1372HOH     H2 4132   2.513   2.541   1.843 -0.7196  1.0472  0.2530
 1373HOH      O 4133   0.696   2.957   2.128  0.1263 -0.3424 -0.0383
 1373HOH     H1 4134   0.641   3.007   2.188 -0.5948  0.4789 -1.2886
 1373HOH     H2 4135   0.765   2.920   2.183 -0.4965  0.3303  1.2725
 1374HOH      O 4136   0.862   2.525   3.661  0.0183 -0.2469  0.4007
 1374HOH     H1 4137   0.833   2.541   3.572 -0.3113 -0.5813  0.4428
 1374HOH     H2 4138   0.958   2.526   3.656  0.0194 -0.9840 -0.0994
 1375HOH      O 4139   2.404   1.605   2.676  0.1306 -0.5206 -0.1783
 1375HOH     H1 4140   2.449   1.530   2.715 -1.2759 -0.8565  0.9939
 1375HOH     H2 4141   2.396   1.583   2.584  1.5741 -0.7993 -0.2860
 1376HOH      O 4142   0.547   3.865   1.133  0.0455 -0.0979 -0.8855
 1376HOH     H1 4143   0.547   3.772   1.156 -0.0210 -0.2321 -1.3918
 1376HOH     H2 4144   0.605   3.906   1.197  0.6019 -0.5975 -1.0549
 1377HOH      O 4145   0.084   2.005   0.473 -0.3211  0.0173  0.3877
 1377HOH     H1 4146   0.134   1.967   0.400 -0.2014 -0.4441  0.7052
 1377HOH     H2 4147   0.061   2.093   0.442 -0.8032 -0.3794 -0.4568
 1378HOH      O 4148   2.043   1.802   0.545 -0.0115 -0.1348  0.5606
 1378HOH     H1 4149   2.046   1.898   0.549 -0.1895 -0.0810 -0.2378
 1378HOH     H2 4150   2.035   1.775   0.637  0.1417  0.6053  0.8122
 1379HOH      O 4151   2.163   2.969   0.450 -0.1084 -0.5413 -0.3621
 1379HOH     H1 4152   2.233   2.907   0.431 -0.3317 -0.9126  0.0062
 1379HOH     H2 4153   2.087   2.935   0.402 -0.2488 -0.5939 -0.1047
 1380HOH      O 4154   2.792   1.320   2.378 -0.0405 -0.2961 -0.2424
 1380HOH     H1 4155   2.785   1.325   2.473 -0.1728 -0.7953 -0.2177
 1380HOH     H2 4156   2.833   1.235   2.361 -0.4874 -0.4471 -0.6383
 1381HOH      O 4157   0.481   1.894   2.280  0.4026  0.0086 -0.3067
 1381HOH     H1 4158   0.435   1.813   2.259 -0.5643  0.9341 -2.3836
 1381HOH     H2 4159   0.417   1.946   2.329  0.2615  0.2316 -0.7164
 1382HOH      O 4160   1.312   0.821   0.575 -1.2843 -0.1802  0.6999
 1382HOH     H1 4161   1.390   0.834   0.520 -0.8729  0.3982  1.3770
 1382HOH     H2 4162   1.260   0.757   0.527 -0.4372 -0.5254  0.1736
 1383HOH      O 4163   0.854   3.404   3.388 -0.1954 -0.0474 -0.5677
 1383HOH     H1 4164   0.821   3.346   3.458 -0.5681  0.3963 -0.3649
 1383HOH     H2 4165   0.941   3.370   3.368 -0.1473 -0.2882 -0.0024
 1384HOH      O 4166   3.070   1.254   0.956  0.2700 -0.4821  0.4031
 1384HOH     H1 4167   3.024   1.173   0.978  0.4954 -0.7779 -0.1555
 1384HOH     H2 4168   3.162   1.228   0.948  0.4666 -0.0091  0.9784
 1385HOH      O 4169   1.276   1.178   0.259  0.3221  0.1241 -0.4957
 1385HOH     H1 4170   1.271   1.250   0.323 -1.0760 -0.3226 -0.0351
 1385HOH     H2 4171   1.364   1.143   0.271  0.3723  0.5261  0.6814
 1386HOH      O 4172   0.533   3.221   0.803 -0.1615 -0.1487 -0.4694
 1386HOH     H1 4173   0.505   3.158   0.736  1.9733 -1.4066 -0.3736
 1386HOH     H2 4174   0.583   3.287   0.755  0.0741 -0.1945 -0.2918
 1387HOH      O 4175   1.251   3.863   0.984  0.0332 -0.2027 -0.5741
 1387HOH     H1 4176   1.248   3.897   1.073 -1.2950 -0.2926 -0.5448
 1387HOH     H2 4177   1.246   3.768   0.995 -0.0715 -0.2171 -0.7429
 1388HOH      O 4178   1.832   0.915   0.209 -0.7398  0.2337 -0.4176
 1388HOH     H1 4179   1.776   0.986   0.240 -0.1080  0.4878  0.1931
 1388HOH     H2 4180   1.920   0.952   0.211 -0.4820 -0.3314 -0.8396
 1389HOH      O 4181   0.529   2.759   1.196 -0.1167  0.4512 -0.3738
 1389HOH     H1 4182   0.548   2.712   1.277  0.2921  0.3160 -0.5472
 1389HOH     H2 4183   0.478   2.835   1.225 -0.4623  0.1095 -0.0514
 1390HOH      O 4184   4.141   3.403   3.602  0.7143 -0.0781  0.2330
 1390HOH     H1 4185   4.206   3.417   3.533 -0.0642  0.5245 -0.4278
 1390HOH     H2 4186   4.112   3.491   3.624  0.4503 -0.3114  0.8447
 1391HOH      O 4187   3.896   1.198   0.492 -0.3687 -0.2549 -1.0510
 1391HOH     H1 4188   3.831   1.226   0.427 -1.3997 -1.4021 -0.5822
 1391HOH     H2 4189   3.887   1.103   0.495 -0.3130 -0.2690  0.6951
 1392HOH      O 4190   1.313   3.254   0.064  0.3419  0.1560  0.3016
 1392HOH     H1 4191   1.376   3.184   0.047  0.6716  0.4301  0.3839
 1392HOH     H2 4192   1.366   3.333   0.071 -0.1581  0.7788 -1.7129
 1393HOH      O 4193   3.540   1.612   3.089  0.4480 -0.3708  0.1288
 1393HOH     H1 4194   3.502   1.675   3.027  0.4852 -0.4925 -0.0176
 1393HOH     H2 4195   3.610   1.662   3.133  0.9249 -0.4995 -0.4586
 1394HOH      O 4196   0.795   0.458   0.143 -0.1957  0.1211  0.5604
 1394HOH     H1 4197   0.880   0.445   0.101 -0.3970 -1.5543  0.5407
 1394HOH     H2 4198   0.739   0.492   0.074  0.0925 -0.2169  0.1494
 1395HOH      O 4199   1.372   3.427   1.769 -0.1182  0.2087  0.3279
 1395HOH     H1 4200   1.294   3.377   1.795 -0.1736  0.1845  0.1240
 1395HOH     H2 4201   1.337   3.498   1.715  0.0496 -0.1556 -0.2781
 1396HOH      O 4202   1.613   0.457   1.101  0.4737 -0.1556 -0.0998
 1396HOH     H1 4203   1.649   0.419   1.181 -0.2648 -0.0431  0.3045
 1396HOH     H2 4204   1.518   0.451   1.112  0.3460 -0.3762 -1.0832
 1397HOH      O 4205   2.424   2.667   2.335  0.3146  0.1182 -0.1845
 1397HOH     H1 4206   2.430   2.574   2.312  0.7181  0.1200 -0.1019
 1397HOH     H2 4207   2.494   2.680   2.399  0.0174  0.3958  0.0935
 1398HOH      O 4208   4.060   0.266   3.927  0.3704 -0.8102 -0.1425
 1398HOH     H1 4209   4.117   0.336   3.960 -0.5284 -0.2731  0.3346
 1398HOH     H2 4210   4.043   0.290   3.836  0.5494 -0.7446 -0.1610
 1399HOH      O 4211   1.778   0.595   0.651 -0.0018 -0.2243 -0.3458
 1399HOH     H1 4212   1.736   0.531   0.709  0.4909  0.6669  1.0826
 1399HOH     H2 4213   1.801   0.668   0.708  0.7100  0.6493 -1.6532
 1400HOH      O 4214   1.095   1.440   3.687  0.2615  0.0318 -0.3610
 1400HOH     H1 4215   1.069   1.421   3.778  1.5807 -0.2687 -0.0043
 1400HOH     H2 4216   1.137   1.360   3.657  2.2238  0.9057 -0.2691
 1401HOH      O 4217   1.234   3.329   2.984 -0.3041 -0.3505  1.1212
 1401HOH     H1 4218   1.167   3.281   2.936 -0.3352  0.0699  0.7284
 1401HOH     H2 4219   1.285   3.261   3.029  0.3214 -0.8556 -0.2472
 1402HOH      O 4220   1.791   2.542   2.261 -0.2895 -0.5375 -0.0411
 1402HOH     H1 4221   1.716   2.581   2.217 -0.2328 -0.8008 -0.3765
 1402HOH     H2 4222   1.783   2.449   2.245 -0.1431 -0.6183  0.3207
 1403HOH      O 4223   2.247   1.900   2.862 -0.1428  0.5570  0.0315
 1403HOH     H1 4224   2.204   1.816   2.845  0.1109  0.3995  0.1594
 1403HOH     H2 4225   2.266   1.898   2.956  0.2000  0.5945 -0.0338
 1404HOH      O 4226   3.043   3.430   2.091 -0.2256  0.6361 -0.0440
 1404HOH     H1 4227   3.034   3.524   2.076  0.3785  0.7465  0.2332
 1404HOH     H2 4228   3.052   3.422   2.186 -0.6483  0.2611 -0.0310
 1405HOH      O 4229   0.722   3.365   0.688 -0.5102 -0.1414  0.3505
 1405HOH     H1 4230   0.802   3.417   0.686  1.0823 -2.2871  1.0196
 1405HOH     H2 4231   0.697   3.355   0.596 -0.6909  1.4104  0.1925
 1406HOH      O 4232   4.018   3.711   0.302 -0.5889 -0.2825 -0.2071
 1406HOH     H1 4233   4.072   3.687   0.227  0.0197  0.4589 -0.0301
 1406HOH     H2 4234   4.072   3.772   0.353 -0.4558 -1.6699  1.5256
 1407HOH      O 4235   1.127   2.411   0.959 -0.0987  0.7433 -0.2288
 1407HOH     H1 4236   1.034   2.389   0.954 -0.0137  0.3777 -0.2499
 1407HOH     H2 4237   1.151   2.393   1.050  0.4242 -1.2027 -0.6503
 1408HOH      O 4238   0.901   1.576   0.697  0.0704 -0.3675  0.1084
 1408HOH     H1 4239   0.905   1.483   0.672 -0.8607 -0.1031 -1.2977
 1408HOH     H2 4240   0.937   1.622   0.621 -0.8459  0.4613  0.1465
 1409HOH      O 4241   1.856   3.241   3.991  0.1823  0.3760  0.3438
 1409HOH     H1 4242   1.865   3.167   3.931 -0.2932  0.0505  0.6614
 1409HOH     H2 4243   1.866   3.318   3.935  0.9493  0.0828  0.0516
 1410HOH      O 4244   2.531   1.222   0.838  0.0058  0.1414 -0.0913
 1410HOH     H1 4245   2.578   1.139   0.849  0.1382  0.1007 -0.8462
 1410HOH     H2 4246   2.469   1.225   0.911  1.1179  0.1655  0.9179
 1411HOH      O 4247   2.211   1.271   0.122 -0.4495  0.2681 -0.2524
 1411HOH     H1 4248   2.188   1.341   0.061  0.3248  0.6261 -0.1577
 1411HOH     H2 4249   2.226   1.316   0.206  1.2873  0.2272 -0.4607
 1412HOH      O 4250   4.094   1.656   1.814  0.8341  0.0838 -0.5416
 1412HOH     H1 4251   4.106   1.587   1.749  0.1184 -0.2101 -0.3863
 1412HOH     H2 4252   4.094   1.611   1.898 -0.1250  0.1687 -0.4643
 1413HOH      O 4253   2.191   0.221   3.595 -0.0848  0.0980  0.3945
 1413HOH     H1 4254   2.157   0.258   3.677 -0.1812  0.2786  0.2760
 1413HOH     H2 4255   2.276   0.265   3.582 -0.7070  1.1874 -0.3436
 1414HOH      O 4256   3.421   1.321   0.597  0.1208 -1.2112  0.2447
 1414HOH     H1 4257   3.516   1.315   0.604  0.1073 -1.4916  0.2028
 1414HOH     H2 4258   3.399   1.269   0.520  0.0469 -0.1025 -0.5250
 1415HOH      O 4259   2.473   1.250   2.503  0.2387  0.5326  0.5717
 1415HOH     H1 4260   2.480   1.257   2.408  0.9825  0.0875  0.5732
 1415HOH     H2 4261   2.443   1.336   2.532 -0.2597  0.5931 -0.0827
 1416HOH      O 4262   2.635   2.821   3.166 -0.3093  0.0198 -0.1335
 1416HOH     H1 4263   2.661   2.910   3.191 -0.4078 -0.1532  0.6513
 1416HOH     H2 4264   2.580   2.833   3.089 -0.6216  0.6852  0.1722
 1417HOH      O 4265   1.737   2.461   3.356 -0.2707  0.9673  0.2196
 1417HOH     H1 4266   1.787   2.440   3.277 -0.6061 -0.4995  0.3517
 1417HOH     H2 4267   1.798   2.445   3.428 -0.7218 -0.3523  0.3563
 1418HOH      O 4268   2.540   2.442   3.285  0.4301 -1.1521 -0.1976
 1418HOH     H1 4269   2.539   2.351   3.315  0.4776 -1.6040 -1.4234
 1418HOH     H2 4270   2.629   2.472   3.302  0.2881 -1.1651  0.6326
 1419HOH      O 4271   1.617   3.602   4.106 -0.2422  0.0695 -0.3091
 1419HOH     H1 4272   1.687   3.569   4.163  0.0911  2.1066  0.6695
 1419HOH     H2 4273   1.543   3.544   4.122  0.5659 -0.8562  0.3242
 1420HOH      O 4274   3.599   0.852   3.149  0.5552 -0.1882  0.6499
 1420HOH     H1 4275   3.589   0.896   3.234 -0.6848 -0.3363  0.6107
 1420HOH     H2 4276   3.563   0.764   3.163 -0.3638  0.0189 -0.1859
 1421HOH      O 4277   2.386   0.843   2.937 -0.1765 -0.2543 -0.1088
 1421HOH     H1 4278   2.327   0.912   2.907 -0.1261 -0.4548 -0.6807
 1421HOH     H2 4279   2.350   0.763   2.899 -0.2983 -0.5752  0.6320
 1422HOH      O 4280   0.649   3.024   1.458 -0.5757  0.5689  0.3282
 1422HOH     H1 4281   0.578   2.964   1.483  0.1057 -0.3771  0.0688
 1422HOH     H2 4282   0.720   3.004   1.519 -0.2736  0.9996  0.1252
 1423HOH      O 4283   3.026   3.707   3.788  0.3097 -0.0726  0.1004
 1423HOH     H1 4284   3.121   3.711   3.801  0.3313 -0.9671  0.3887
 1423HOH     H2 4285   2.993   3.791   3.820  0.9168 -0.1020  0.8636
 1424HOH      O 4286   0.030   2.568   2.718  0.1666 -0.4055 -0.1581
 1424HOH     H1 4287  -0.060   2.571   2.687  0.2170 -0.2208 -0.2914
 1424HOH     H2 4288   0.032   2.624   2.795  0.3358  0.2521 -0.6150
 1425HOH      O 4289   3.026   2.198   2.530  0.7514 -0.0048 -0.1386
 1425HOH     H1 4290   2.974   2.118   2.530  1.0843 -0.2244 -0.3259
 1425HOH     H2 4291   3.055   2.208   2.439 -0.1506  0.9062 -0.3720
 1426HOH      O 4292   2.505   3.180   1.639 -0.6025 -0.0611  0.1818
 1426HOH     H1 4293   2.458   3.099   1.657  0.4134 -0.7028  0.1549
 1426HOH     H2 4294   2.522   3.218   1.726 -0.9134  0.0235  0.2060
 1427HOH      O 4295   1.737   1.957   0.416 -0.0677 -0.5347  0.2751
 1427HOH     H1 4296   1.731   1.861   0.413 -1.0646 -0.4831 -0.4778
 1427HOH     H2 4297   1.684   1.986   0.341  0.7191  0.5974  0.1136
 1428HOH      O 4298   0.324   0.240   4.024  0.0293 -0.5609 -0.1691
 1428HOH     H1 4299   0.272   0.160   4.028  0.6784 -0.9819  0.4263
 1428HOH     H2 4300   0.401   0.221   4.079  1.3294 -0.3539 -1.7716
 1429HOH      O 4301   1.298   0.411   0.637  0.4127 -0.0103 -0.1412
 1429HOH     H1 4302   1.366   0.350   0.606  0.7493 -0.7617  1.7970
 1429HOH     H2 4303   1.224   0.354   0.658  0.2265  0.4250  0.4038
 1430HOH      O 4304   1.287   4.048   2.158  0.2336 -0.0024 -0.2184
 1430HOH     H1 4305   1.225   4.080   2.094  0.4296 -0.2286 -0.5265
 1430HOH     H2 4306   1.353   4.001   2.107  0.8439  0.5155  0.0676
 1431HOH      O 4307   0.288   0.634   2.496  0.6494 -0.4602  0.7255
 1431HOH     H1 4308   0.332   0.620   2.412  0.5722 -0.5669  0.7017
 1431HOH     H2 4309   0.351   0.684   2.548  0.9012 -0.8249  0.7801
 1432HOH      O 4310   3.552   2.156   3.019  0.1502  0.5012 -0.0623
 1432HOH     H1 4311   3.643   2.127   3.008  0.2050  0.3779  0.5931
 1432HOH     H2 4312   3.545   2.177   3.112 -1.2354 -2.2639  0.6906
 1433HOH      O 4313   1.420   2.867   2.703 -0.0945  0.3395 -0.8392
 1433HOH     H1 4314   1.497   2.818   2.673  0.5545  1.2857 -0.7894
 1433HOH     H2 4315   1.349   2.837   2.646  0.2608 -0.6555 -0.7954
 1434HOH      O 4316   1.361   3.937   1.556 -0.4153  0.4063  0.6597
 1434HOH     H1 4317   1.325   3.885   1.484  0.3758  0.2553  0.3522
 1434HOH     H2 4318   1.426   3.880   1.597  0.1474  0.9839  0.6047
 1435HOH      O 4319   0.762   0.496   1.008  0.0041 -0.3987  0.4666
 1435HOH     H1 4320   0.700   0.482   0.937  0.3959  0.4537 -0.0707
 1435HOH     H2 4321   0.834   0.436   0.989  0.2644  0.0650 -0.0707
 1436HOH      O 4322   2.547   1.601   0.307  0.6302 -0.0344 -0.5660
 1436HOH     H1 4323   2.524   1.659   0.379 -0.5056 -1.0264 -0.0526
 1436HOH     H2 4324   2.469   1.599   0.251  0.9496 -0.4125 -1.0172
 1437HOH      O 4325   2.695   3.818   4.005  0.2990  0.3041 -0.3048
 1437HOH     H1 4326   2.692   3.904   3.963  0.2842  0.6349  0.3485
 1437HOH     H2 4327   2.659   3.758   3.940 -0.4957  0.9271 -0.4675
 1438HOH      O 4328   2.775   1.083   0.381  0.8335 -0.3458 -0.3473
 1438HOH     H1 4329   2.708   1.092   0.313 -0.5614 -0.9653  0.8305
 1438HOH     H2 4330   2.807   1.172   0.395 -0.0710  0.0581 -0.6801
 1439HOH      O 4331   2.364   1.090   2.086  0.1252 -0.7237  0.0764
 1439HOH     H1 4332   2.283   1.039   2.084 -0.1861 -0.2510  0.2501
 1439HOH     H2 4333   2.352   1.156   2.018 -0.0712 -0.0201  0.7758
 1440HOH      O 4334   2.191   3.053   1.538  0.0002  0.0537  0.4137
 1440HOH     H1 4335   2.282   3.028   1.523 -0.1782  0.0832 -1.1019
 1440HOH     H2 4336   2.177   3.041   1.632  1.0867 -1.5855  0.4461
 1441HOH      O 4337   3.218   0.226   0.417  0.7948 -0.1955 -0.3813
 1441HOH     H1 4338   3.266   0.226   0.334 -0.2313  0.9609 -1.0366
 1441HOH     H2 4339   3.213   0.319   0.442  0.2716 -0.4310  0.4851
 1442HOH      O 4340   1.268   3.958   3.552 -0.0312 -0.8840 -0.3818
 1442HOH     H1 4341   1.270   4.053   3.542  0.3658 -0.8826 -0.3140
 1442HOH     H2 4342   1.281   3.943   3.646 -0.1956 -1.0019 -0.3775
 1443HOH      O 4343   3.661   3.724   3.561  0.0267  0.0382 -0.4799
 1443HOH     H1 4344   3.673   3.683   3.646 -0.1507 -0.2698 -0.6002
 1443HOH     H2 4345   3.645   3.816   3.580 -0.6781 -0.1418 -0.1382
 1444HOH      O 4346   1.806   4.044   1.629  0.2610  0.0075  0.8179
 1444HOH     H1 4347   1.889   3.997   1.633  0.6704  0.5006 -0.6575
 1444HOH     H2 4348   1.821   4.124   1.680  0.7066  0.1079  0.5340
 1445HOH      O 4349   2.414   0.226   0.071 -0.2157  0.2644 -0.1736
 1445HOH     H1 4350   2.387   0.292   0.134 -0.3512  0.0823 -0.0379
 1445HOH     H2 4351   2.473   0.272   0.011  0.0891  0.3854  0.2116
 1446HOH      O 4352   1.013   1.089   2.067 -0.3065  1.1821 -0.1808
 1446HOH     H1 4353   1.020   1.001   2.102  1.3105  1.1081 -0.5513
 1446HOH     H2 4354   0.932   1.124   2.105 -0.5919 -0.1767  0.5654
 1447HOH      O 4355   3.223   3.269   1.283  0.2229 -0.2133  0.2363
 1447HOH     H1 4356   3.226   3.182   1.243 -1.6146  0.2592 -1.2182
 1447HOH     H2 4357   3.131   3.282   1.306  0.1035  1.7860 -0.8699
 1448HOH      O 4358   1.522   3.459   3.814 -0.2314 -0.1872  0.2694
 1448HOH     H1 4359   1.552   3.541   3.773  0.0006 -0.3779  0.0459
 1448HOH     H2 4360   1.599   3.403   3.812 -0.5272 -0.5983 -0.0709
 1449HOH      O 4361   4.011   0.574   0.577  0.1234 -0.2186 -0.0697
 1449HOH     H1 4362   4.027   0.515   0.651 -1.5002 -0.4967  0.1509
 1449HOH     H2 4363   4.019   0.662   0.615 -0.4596 -0.3546  0.4090
 1450HOH      O 4364   2.901   2.465   0.938  0.5346 -0.4629 -1.0899
 1450HOH     H1 4365   2.809   2.483   0.915  0.4455 -0.4978 -0.7721
 1450HOH     H2 4366   2.928   2.540   0.990  0.0289 -1.3306  0.6094
 1451HOH      O 4367   3.811   1.160   3.120 -0.0228  0.0137  0.0055
 1451HOH     H1 4368   3.754   1.141   3.195  0.4247  1.0936  0.6630
 1451HOH     H2 4369   3.897   1.128   3.147  0.1791  0.5683  0.0482
 1452HOH      O 4370   3.871   2.328   1.678  0.2659  0.3343  0.4637
 1452HOH     H1 4371   3.912   2.335   1.765  0.5016  0.0620  0.3793
 1452HOH     H2 4372   3.904   2.245   1.644 -0.4412  0.0563  0.4310
 1453HOH      O 4373   1.594   1.144   0.776  0.6338 -0.6477  0.5352
 1453HOH     H1 4374   1.539   1.132   0.853  1.0297  0.3280  0.9982
 1453HOH     H2 4375   1.680   1.111   0.802  0.7228 -0.4874  0.4482
 1454HOH      O 4376   2.228   3.972   3.653  0.2318  0.6528  0.3923
 1454HOH     H1 4377   2.153   3.954   3.709  0.3416  0.4822  0.4865
 1454HOH     H2 4378   2.190   4.003   3.571 -0.0766 -1.2958 -0.3155
 1455HOH      O 4379   0.032   3.769   2.897 -0.2870  0.4263  0.5002
 1455HOH     H1 4380   0.094   3.771   2.970 -0.2110  0.3565  0.4379
 1455HOH     H2 4381  -0.048   3.732   2.934  0.1236 -0.7706  0.2683
 1456HOH      O 4382   3.442   0.251   2.375  0.3055  0.4902  0.4928
 1456HOH     H1 4383   3.354   0.277   2.401  0.2007 -0.2911  0.9800
 1456HOH     H2 4384   3.500   0.291   2.440  0.2926  0.7630  0.3402
 1457HOH      O 4385   1.680   3.666   0.502  0.3374  0.0930  0.5321
 1457HOH     H1 4386   1.679   3.570   0.498  0.6209  0.1016  0.1952
 1457HOH     H2 4387   1.643   3.686   0.588  0.3961 -0.3230  0.6620
 1458HOH      O 4388   3.921   1.990   1.010 -0.0845 -0.3489  0.6653
 1458HOH     H1 4389   3.942   1.996   0.917  0.0951 -1.0104  0.6542
 1458HOH     H2 4390   4.002   1.961   1.051 -0.0657  0.2530  1.0867
 1459HOH      O 4391   1.864   1.340   0.904  0.1203 -0.2555  0.2026
 1459HOH     H1 4392   1.850   1.246   0.917  0.1954 -0.1233  1.4787
 1459HOH     H2 4393   1.956   1.348   0.882 -0.0851 -0.5282 -0.8896
 1460HOH      O 4394  -0.035   0.684   1.371 -0.6018 -0.9209 -0.8568
 1460HOH     H1 4395   0.032   0.742   1.335 -0.4165 -0.9213 -0.5188
 1460HOH     H2 4396   0.014   0.618   1.419 -0.8597 -0.4618  0.0852
 1461HOH      O 4397   0.248   1.723   0.570 -0.5201 -0.0538 -0.1027
 1461HOH     H1 4398   0.211   1.713   0.658 -0.4892 -1.4574 -0.2017
 1461HOH     H2 4399   0.311   1.652   0.562  0.2770  0.6834 -0.9028
 1462HOH      O 4400   2.838   1.079   2.279  0.2752  0.4443 -0.5705
 1462HOH     H1 4401   2.851   1.045   2.367 -0.5507  1.6317  0.0690
 1462HOH     H2 4402   2.745   1.065   2.262  0.1572  1.2876 -0.7326
 1463HOH      O 4403   2.347   2.110   2.346 -0.2725 -0.4270 -0.7354
 1463HOH     H1 4404   2.321   2.077   2.432 -0.1783 -0.2913 -0.6548
 1463HOH     H2 4405   2.265   2.131   2.303 -0.2994  0.0038 -0.4805
 1464HOH      O 4406   0.088   0.845   1.192  0.5115 -0.2208  0.4162
 1464HOH     H1 4407   0.150   0.816   1.126  1.3964 -0.0871  1.1592
 1464HOH     H2 4408   0.135   0.912   1.242 -0.6204  0.7417  0.2972
 1465HOH      O 4409   1.119   3.775   3.080 -0.1026 -0.0325 -0.1108
 1465HOH     H1 4410   1.200   3.727   3.063  0.0162  0.1610 -0.0858
 1465HOH     H2 4411   1.124   3.801   3.172  0.0299  0.4046 -0.2415
 1466HOH      O 4412   3.678   1.911   4.004 -0.6666 -0.4615  0.0939
 1466HOH     H1 4413   3.632   1.935   4.085 -1.0974 -0.9642  0.0076
 1466HOH     H2 4414   3.768   1.941   4.018 -1.0764  0.9236  0.1104
 1467HOH      O 4415   1.807   2.259   2.865 -0.3748 -0.1055 -0.0014
 1467HOH     H1 4416   1.720   2.288   2.836 -0.0220  1.0242 -0.0327
 1467HOH     H2 4417   1.868   2.321   2.825  0.5472 -1.3162 -0.5965
 1468HOH      O 4418   1.997   2.643   3.404 -0.3767 -0.1238 -0.3026
 1468HOH     H1 4419   1.975   2.571   3.463 -0.1345 -0.6994 -0.8887
 1468HOH     H2 4420   2.089   2.629   3.383  0.1399  1.2413  0.7463
 1469HOH      O 4421   0.040   2.615   0.832 -0.6870  0.2976  0.0690
 1469HOH     H1 4422   0.049   2.707   0.858 -0.4994  0.3537 -0.1816
 1469HOH     H2 4423  -0.053   2.604   0.817 -0.7692  0.3256  0.5277
 1470HOH      O 4424   1.585   2.257   3.222  0.2721  0.1891 -0.3707
 1470HOH     H1 4425   1.613   2.306   3.299  0.0322  0.7609 -0.6346
 1470HOH     H2 4426   1.667   2.229   3.180  0.4255  0.6550 -0.3929
 1471HOH      O 4427   3.381   4.080   2.482 -0.8266 -0.0475 -0.5073
 1471HOH     H1 4428   3.339   4.162   2.508 -0.2796  0.1493 -0.1973
 1471HOH     H2 4429   3.465   4.107   2.445 -0.6512 -0.4620 -0.4251
 1472HOH      O 4430   3.505   3.840   0.762  0.5470 -0.3049 -0.1356
 1472HOH     H1 4431   3.479   3.852   0.671 -0.5956  0.3648  0.2324
 1472HOH     H2 4432   3.510   3.929   0.797 -0.7664 -0.5507  0.8524
 1473HOH      O 4433   3.148   3.063   1.046  0.4395 -0.2479 -0.4710
 1473HOH     H1 4434   3.221   3.051   0.985  0.2960  0.2519 -0.7486
 1473HOH     H2 4435   3.070   3.054   0.991  0.3021 -0.1628 -0.2884
 1474HOH      O 4436   1.539   1.027   0.034  0.1475 -0.1962 -0.0644
 1474HOH     H1 4437   1.615   0.986  -0.007  0.7751  0.7837  0.0414
 1474HOH     H2 4438   1.569   1.049   0.122 -0.1679  0.4118 -0.1002
 1475HOH      O 4439   0.734   2.338   2.994  0.5826  0.0836  0.5439
 1475HOH     H1 4440   0.739   2.297   2.908 -0.3345  0.5667  0.2417
 1475HOH     H2 4441   0.709   2.267   3.053 -0.6733  0.1003  0.0812
 1476HOH      O 4442   2.622   2.598   0.211 -0.3701 -0.3584 -0.1731
 1476HOH     H1 4443   2.623   2.526   0.148 -0.4153  0.1623 -0.7884
 1476HOH     H2 4444   2.553   2.574   0.273 -0.6103 -0.6829 -0.5568
 1477HOH      O 4445   1.469   2.021   2.718 -0.0370 -0.4980  0.3376
 1477HOH     H1 4446   1.386   1.976   2.705 -0.5272  0.6270 -0.9568
 1477HOH     H2 4447   1.535   1.953   2.707 -0.7557 -1.1607 -0.1411
 1478HOH      O 4448   2.474   3.595   4.149  0.3535 -0.8509 -0.3881
 1478HOH     H1 4449   2.452   3.588   4.056  0.2326 -0.3831 -0.3996
 1478HOH     H2 4450   2.484   3.689   4.164 -0.1712 -0.8816  0.1965
 1479HOH      O 4451   2.888   0.831   2.044 -0.1266 -0.3062 -0.8688
 1479HOH     H1 4452   2.799   0.818   2.075 -0.0939 -2.0486 -1.3098
 1479HOH     H2 4453   2.880   0.850   1.951 -0.0341  0.1835 -0.7860
 1480HOH      O 4454   1.867   3.879   2.945 -0.1152  0.1717 -0.5249
 1480HOH     H1 4455   1.779   3.913   2.959 -0.5764 -1.0638 -0.1973
 1480HOH     H2 4456   1.895   3.918   2.862 -1.1627  0.2100 -0.8801
 1481HOH      O 4457   0.586   3.065   2.348  0.4845  0.2651  0.0006
 1481HOH     H1 4458   0.599   3.145   2.399 -0.5696  0.4800 -0.0344
 1481HOH     H2 4459   0.621   2.995   2.404  0.1703  0.6017  0.6338
 1482HOH      O 4460   2.471   0.484   2.405  0.2969  0.0702 -0.5398
 1482HOH     H1 4461   2.390   0.476   2.455  0.2802  0.2794 -0.5301
 1482HOH     H2 4462   2.492   0.395   2.378  0.6342 -0.1461  0.3592
 1483HOH      O 4463   0.212   1.442   0.957 -0.2998  0.4237  0.7872
 1483HOH     H1 4464   0.130   1.441   0.908 -0.1862  0.0867  0.5948
 1483HOH     H2 4465   0.231   1.349   0.974  0.0446  0.4965  0.8256
 1484HOH      O 4466   1.276   3.928   0.024 -0.2952  0.0511 -0.3440
 1484HOH     H1 4467   1.361   3.918  -0.019  0.1937 -0.7188  0.7140
 1484HOH     H2 4468   1.286   4.006   0.078 -0.2227 -0.0915 -0.1497
 1485HOH      O 4469   3.402   0.829   4.169 -0.1191  0.0289 -0.3122
 1485HOH     H1 4470   3.397   0.819   4.074 -0.3918 -0.2750 -0.2685
 1485HOH     H2 4471   3.458   0.758   4.198 -0.6703 -0.3574 -0.1708
 1486HOH      O 4472   3.698   4.070   1.119 -0.1842 -0.0593  0.3841
 1486HOH     H1 4473   3.611   4.060   1.081  0.4438 -1.0649 -0.9676
 1486HOH     H2 4474   3.715   4.164   1.116 -0.8046  0.0460 -0.3931
 1487HOH      O 4475   2.255   2.546   2.577  0.9709  0.2705  0.1894
 1487HOH     H1 4476   2.203   2.467   2.591 -0.5791  1.2473  0.4306
 1487HOH     H2 4477   2.307   2.526   2.499 -0.5814 -0.4580 -0.7739
 1488HOH      O 4478   3.228   2.106   1.044  0.4084  0.0964  0.3980
 1488HOH     H1 4479   3.288   2.124   1.117  1.1209 -1.1998  0.1981
 1488HOH     H2 4480   3.141   2.123   1.080  0.7601 -0.1471  1.4506
 1489HOH      O 4481   0.890   2.041   1.393  0.2569 -0.2587  0.3233
 1489HOH     H1 4482   0.857   1.957   1.361 -0.5228  0.6278 -1.4593
 1489HOH     H2 4483   0.965   2.061   1.336  2.2650 -0.8780  2.4479
 1490HOH      O 4484   1.446   1.105   0.513  0.0327 -0.1252 -0.2448
 1490HOH     H1 4485   1.478   1.062   0.593 -1.0490  0.6562  0.6850
 1490HOH     H2 4486   1.352   1.118   0.529 -0.1865  0.2111 -1.5912
 1491HOH      O 4487   0.716   3.075   1.168  0.6692  0.5265  0.2179
 1491HOH     H1 4488   0.676   3.046   1.250 -0.1294  0.2085 -0.2496
 1491HOH     H2 4489   0.671   3.157   1.147  0.9568  0.6716  0.1620
 1492HOH      O 4490   1.058   0.305   1.456 -0.0922  0.0524 -0.1553
 1492HOH     H1 4491   1.055   0.401   1.456  0.2924  0.0772 -0.9590
 1492HOH     H2 4492   1.023   0.280   1.542 -0.2469  0.9062  0.0467
 1493HOH      O 4493   0.290   2.100   1.572 -0.8810  0.7967  0.1612
 1493HOH     H1 4494   0.295   2.018   1.523 -0.2696  0.6288  0.4866
 1493HOH     H2 4495   0.202   2.134   1.554 -1.2515 -0.0765  0.2626
 1494HOH      O 4496   2.055   1.818   1.120 -0.0228 -0.0567 -0.3173
 1494HOH     H1 4497   2.066   1.805   1.214  0.5104 -0.5191 -0.4336
 1494HOH     H2 4498   1.967   1.784   1.102 -0.0745 -0.0952 -0.0089
 1495HOH      O 4499   3.825   0.320   2.020 -0.3756  0.1223  0.2006
 1495HOH     H1 4500   3.892   0.386   2.001  0.5292 -0.9700 -0.6925
 1495HOH     H2 4501   3.803   0.282   1.935 -1.0613 -0.5515  0.6466
 1496HOH      O 4502   3.527   2.912   1.720 -0.1761 -0.1011  0.3191
 1496HOH     H1 4503   3.587   2.884   1.651  1.1635 -0.7560  1.6294
 1496HOH     H2 4504   3.480   2.833   1.745  0.4044 -0.2198  1.0904
 1497HOH      O 4505   1.272   4.002   1.229 -0.1039  0.1696  0.4768
 1497HOH     H1 4506   1.317   4.072   1.183 -0.8993 -0.0525 -0.7263
 1497HOH     H2 4507   1.180   4.028   1.228 -0.3352 -0.5913  0.5804
 1498HOH      O 4508   2.976   1.910   3.189 -0.2093  0.1551 -0.2398
 1498HOH     H1 4509   3.048   1.849   3.206  0.5277  1.0614  0.0360
 1498HOH     H2 4510   2.932   1.874   3.112  0.3801 -0.5564 -0.2651
 1499HOH      O 4511   1.129   0.829   1.140 -0.1804 -0.0007 -1.0370
 1499HOH     H1 4512   1.150   0.904   1.085 -1.6112  0.4958 -0.9899
 1499HOH     H2 4513   1.094   0.867   1.221  0.5567 -0.7261 -0.3383
 1500HOH      O 4514   1.017   0.322   3.477 -0.2704  0.2974  0.4553
 1500HOH     H1 4515   1.024   0.409   3.516  0.1993 -0.0927  1.2857
 1500HOH     H2 4516   1.072   0.326   3.398  0.8774  0.3821  1.2151
 1501HOH      O 4517   2.936   3.468   2.830 -0.2406 -0.1408  0.1634
 1501HOH     H1 4518   2.857   3.508   2.866 -0.3544 -0.2096 -0.0070
 1501HOH     H2 4519   3.003   3.536   2.836 -0.2618 -0.1450  0.4855
 1502HOH      O 4520   3.651   0.621   0.256 -0.5629  0.1391  0.5034
 1502HOH     H1 4521   3.582   0.669   0.301 -0.6529 -0.7126  1.3501
 1502HOH     H2 4522   3.606   0.572   0.187 -0.6638  0.2804  0.4683
 1503HOH      O 4523   0.140   2.835   1.979 -0.4253 -0.1897 -0.4685
 1503HOH     H1 4524   0.191   2.786   2.043  0.9405  1.1562 -0.4019
 1503HOH     H2 4525   0.093   2.901   2.030  0.1313  0.4511 -0.7440
 1504HOH      O 4526   2.847   1.276   4.076 -0.2574  0.1534 -0.0059
 1504HOH     H1 4527   2.779   1.296   4.012 -0.1226  0.5860 -0.0211
 1504HOH     H2 4528   2.835   1.340   4.146 -0.1127 -0.0181  0.1795
 1505HOH      O 4529   0.705   3.951   1.882  0.0177 -0.1081 -0.3479
 1505HOH     H1 4530   0.645   4.009   1.836  0.1243  0.5915  0.3474
 1505HOH     H2 4531   0.707   3.985   1.972  0.6538 -0.7508 -0.0965
 1506HOH      O 4532   0.060   1.542   2.540 -0.3433 -0.7287 -0.4823
 1506HOH     H1 4533   0.076   1.450   2.518  1.1000 -0.3816 -1.0983
 1506HOH     H2 4534   0.117   1.591   2.481 -1.1222  0.5854 -0.2157
 1507HOH      O 4535   1.209   2.784   1.258  0.2984 -0.5314  0.1760
 1507HOH     H1 4536   1.176   2.694   1.258 -0.7199 -0.1834  0.3570
 1507HOH     H2 4537   1.172   2.823   1.179  0.9178 -0.3260 -0.0200
 1508HOH      O 4538   2.802   2.188   0.595  0.1454 -0.1699  0.0210
 1508HOH     H1 4539   2.751   2.269   0.607 -0.0667 -0.2601 -0.2560
 1508HOH     H2 4540   2.815   2.181   0.500  0.2783 -0.3906  0.0539
 1509HOH      O 4541   1.990   2.495   4.067  0.2577 -0.1497 -0.2168
 1509HOH     H1 4542   1.923   2.507   4.000 -0.5194  1.5747  0.7323
 1509HOH     H2 4543   2.067   2.541   4.034  0.1039  0.1092 -0.2122
 1510HOH      O 4544   2.314   0.022   2.764 -0.1462  0.7009  0.2675
 1510HOH     H1 4545   2.305   0.020   2.860 -0.0887 -0.3483  0.2758
 1510HOH     H2 4546   2.346   0.110   2.745  0.0873  0.8514  1.2425
 1511HOH      O 4547   3.549   2.886   0.936  0.1063 -0.3566  0.0493
 1511HOH     H1 4548   3.590   2.881   1.023 -0.1621 -0.7789  0.1586
 1511HOH     H2 4549   3.585   2.810   0.890  0.1208 -0.2263 -0.1517
 1512HOH      O 4550   3.456   2.069   3.729  0.6113 -0.1245 -0.2690
 1512HOH     H1 4551   3.477   2.162   3.733 -0.8552  0.2495  0.1808
 1512HOH     H2 4552   3.437   2.045   3.820 -0.5003 -0.4437 -0.5546
 1513HOH      O 4553   0.644   0.036   3.330 -0.5816  0.1963  0.1574
 1513HOH     H1 4554   0.670   0.035   3.238 -0.1729 -0.6622  0.2663
 1513HOH     H2 4555   0.717   0.077   3.376 -0.4182 -0.1402  0.1976
 1514HOH      O 4556   1.175   2.525   2.678  0.0916 -0.1885  0.0817
 1514HOH     H1 4557   1.266   2.525   2.648 -0.1542 -0.2918 -0.7101
 1514HOH     H2 4558   1.157   2.434   2.701  0.0111 -0.2814 -0.3420
 1515HOH      O 4559   0.124   3.486   3.380  0.4373 -0.1030  0.5431
 1515HOH     H1 4560   0.070   3.468   3.303 -0.0395  1.7997  0.3222
 1515HOH     H2 4561   0.213   3.492   3.345  0.2329  0.6916  0.0866
 1516HOH      O 4562   0.633   3.078   0.305  0.3877 -0.1368 -0.0926
 1516HOH     H1 4563   0.682   3.157   0.326  0.7540 -0.0949 -0.9978
 1516HOH     H2 4564   0.646   3.066   0.210 -0.8634 -0.4671 -0.2591
 1517HOH      O 4565   0.376   3.378   1.934  0.7694  0.2317  0.2398
 1517HOH     H1 4566   0.353   3.425   2.015 -0.3229 -0.3585  0.3091
 1517HOH     H2 4567   0.379   3.445   1.867  0.8241  0.6111  0.6148
 1518HOH      O 4568   0.099   2.584   3.953  0.4201  0.0027 -0.0817
 1518HOH     H1 4569   0.111   2.489   3.959  1.0585  0.1003  0.4109
 1518HOH     H2 4570   0.079   2.611   4.042  0.7204  0.3876 -0.1286
 1519HOH      O 4571   0.026   0.787   2.622  0.4213 -0.1285  0.2859
 1519HOH     H1 4572   0.030   0.691   2.629  0.1780 -0.2032 -0.4185
 1519HOH     H2 4573  -0.056   0.810   2.667  0.5722 -0.2266  0.6183
 1520HOH      O 4574   1.654   3.057   2.600  0.4085 -0.4284 -0.0894
 1520HOH     H1 4575   1.655   2.992   2.670  1.5266  0.5173  0.8451
 1520HOH     H2 4576   1.563   3.084   2.594 -0.0699 -1.8805 -0.3873
 1521HOH      O 4577   1.634   0.974   2.374  0.3807 -0.3653 -1.1003
 1521HOH     H1 4578   1.561   0.929   2.332  0.6139 -0.0848 -1.8362
 1521HOH     H2 4579   1.684   1.011   2.302  0.2445  1.0186 -0.5396
 1522HOH      O 4580   1.591   0.875   2.868 -0.2276 -0.1370  0.2933
 1522HOH     H1 4581   1.604   0.946   2.931  0.2834 -0.4655  0.5626
 1522HOH     H2 4582   1.611   0.914   2.783  0.4310 -0.0537  0.4800
 1523HOH      O 4583   0.303   1.825   2.670  0.2773 -0.8456  0.1979
 1523HOH     H1 4584   0.333   1.813   2.580 -0.8044  0.7094 -0.4655
 1523HOH     H2 4585   0.220   1.777   2.675  0.2726 -0.8253  0.3313
 1524HOH      O 4586   2.069   2.579   3.018 -0.3010 -0.5318  0.2577
 1524HOH     H1 4587   1.983   2.607   3.049 -1.0305  0.1475 -2.0055
 1524HOH     H2 4588   2.125   2.657   3.027 -0.2760 -0.5848  0.5673
 1525HOH      O 4589   0.368   2.104   1.187 -0.2107  0.6282  0.0895
 1525HOH     H1 4590   0.401   2.057   1.263  0.8352  1.0341 -0.0798
 1525HOH     H2 4591   0.336   2.036   1.128 -0.4804  0.2753  0.6223
 1526HOH      O 4592   1.131   2.557   1.381 -0.0937  0.3818  0.0176
 1526HOH     H1 4593   1.071   2.495   1.423 -0.2498 -0.0547 -0.8054
 1526HOH     H2 4594   1.098   2.643   1.406 -1.9347  0.2248 -1.4204
 1527HOH      O 4595   3.413   4.100   0.483  0.0783  0.7685  0.0563
 1527HOH     H1 4596   3.499   4.069   0.512 -0.1815  0.0380  0.0988
 1527HOH     H2 4597   3.363   4.110   0.563 -0.1796  0.2017 -0.0243
 1528HOH      O 4598   2.374   2.379   0.378 -0.0944 -0.0383 -0.2815
 1528HOH     H1 4599   2.279   2.395   0.372 -0.0960 -0.0154 -0.1937
 1528HOH     H2 4600   2.396   2.340   0.294 -0.3045 -0.6484 -0.0643
 1529HOH      O 4601   2.499   0.844   2.611  0.4927 -0.3935  0.6354
 1529HOH     H1 4602   2.501   0.894   2.693  0.7170  0.0549  0.3589
 1529HOH     H2 4603   2.405   0.835   2.592  0.4508  0.2147  0.5145
 1530HOH      O 4604   3.027   0.669   2.200  0.4567 -0.7169 -0.0182
 1530HOH     H1 4605   2.966   0.730   2.159  1.0294 -0.0578  0.0818
 1530HOH     H2 4606   2.973   0.594   2.225 -0.1734 -0.4709 -0.5858
 1531HOH      O 4607   3.380   2.694   2.252  0.6357 -0.5827  0.2583
 1531HOH     H1 4608   3.443   2.730   2.315  0.2773 -0.7256  0.7044
 1531HOH     H2 4609   3.304   2.670   2.305  0.0641 -0.0936 -0.3127
 1532HOH      O 4610   3.696   2.797   2.644 -0.2608 -0.2513 -0.0148
 1532HOH     H1 4611   3.698   2.718   2.697 -0.4738 -0.5347 -0.4170
 1532HOH     H2 4612   3.722   2.768   2.556 -0.8026  0.0220 -0.2821
 1533HOH      O 4613   1.178   1.715   4.074  0.5530 -0.1988 -0.4238
 1533HOH     H1 4614   1.100   1.726   4.021  0.0128 -0.2116  0.3314
 1533HOH     H2 4615   1.148   1.667   4.151  1.2864 -0.1242 -0.0738
 1534HOH      O 4616   0.202   0.836   0.885 -0.2010  0.3668 -0.2660
 1534HOH     H1 4617   0.127   0.836   0.826 -0.0387 -0.0397 -0.4749
 1534HOH     H2 4618   0.270   0.787   0.839 -0.0920 -0.0187  0.2771
 1535HOH      O 4619   1.720   3.637   1.812  0.1412 -0.3220 -0.1112
 1535HOH     H1 4620   1.712   3.710   1.873  0.6727 -0.5466  0.2433
 1535HOH     H2 4621   1.746   3.563   1.867 -0.6527 -0.8591 -0.4162
 1536HOH      O 4622   2.640   4.081   3.886  0.1961 -0.0125 -0.3284
 1536HOH     H1 4623   2.547   4.103   3.887 -0.0009 -0.7468  0.7309
 1536HOH     H2 4624   2.682   4.153   3.933  0.0398 -0.1098 -0.0363
 1537HOH      O 4625   3.611   1.698   0.807 -0.0757 -0.2967  0.6206
 1537HOH     H1 4626   3.540   1.746   0.848 -0.1370  0.1462  0.0259
 1537HOH     H2 4627   3.606   1.610   0.844 -0.4355 -0.0536  1.1655
 1538HOH      O 4628   1.433   4.134   2.363 -0.5824  0.4358 -0.3692
 1538HOH     H1 4629   1.373   4.089   2.303 -1.0127 -0.7283  0.8325
 1538HOH     H2 4630   1.389   4.129   2.448  0.8941  0.1631  0.4422
 1539HOH      O 4631   3.940   2.526   2.599 -0.5875  0.0025  0.2454
 1539HOH     H1 4632   3.875   2.536   2.529 -1.1731 -0.4408  0.7041
 1539HOH     H2 4633   3.888   2.511   2.678  0.0700  0.1207  0.7112
 1540HOH      O 4634   0.230   1.657   0.110 -0.1704  0.4009 -1.0040
 1540HOH     H1 4635   0.286   1.601   0.164 -0.8965 -0.0511 -0.6854
 1540HOH     H2 4636   0.225   1.611   0.026  0.5678  0.8573 -1.3164
 1541HOH      O 4637   1.775   3.410   3.713 -0.7312  0.1763  0.0816
 1541HOH     H1 4638   1.792   3.445   3.626 -1.2434 -1.4728 -0.7716
 1541HOH     H2 4639   1.861   3.390   3.749 -0.5297 -0.5387 -0.7380
 1542HOH      O 4640   1.448   1.547   0.869 -0.1533  0.4066  0.1649
 1542HOH     H1 4641   1.455   1.473   0.809 -0.8563  1.0436 -0.7536
 1542HOH     H2 4642   1.495   1.618   0.826 -0.2764  0.7594  0.5897
 1543HOH      O 4643   3.167   3.763   0.342 -0.0749 -0.8484  0.5181
 1543HOH     H1 4644   3.222   3.785   0.267  1.3194 -0.1160  1.6728
 1543HOH     H2 4645   3.079   3.757   0.306  0.2507  1.1669 -0.9073
 1544HOH      O 4646   0.732   1.476   3.637 -0.0949 -0.8632 -0.0392
 1544HOH     H1 4647   0.642   1.498   3.612  0.2986  0.8302 -0.2207
 1544HOH     H2 4648   0.786   1.537   3.588  1.0165 -0.4622  1.5226
 1545HOH      O 4649   2.402   2.733   2.743 -0.2021  0.5612 -0.3875
 1545HOH     H1 4650   2.391   2.639   2.728 -1.1435  0.5560  0.1655
 1545HOH     H2 4651   2.333   2.774   2.690 -1.4543  0.7319  1.1923
 1546HOH      O 4652   0.649   3.377   0.994  0.5172  0.6634  0.2017
 1546HOH     H1 4653   0.590   3.305   0.974  0.0321  1.1203 -0.0811
 1546HOH     H2 4654   0.712   3.378   0.922  0.4520  0.5957  0.1442
 1547HOH      O 4655   1.002   2.042   4.112 -0.0435  0.1853 -0.5288
 1547HOH     H1 4656   0.940   2.012   4.046  0.4515  0.3432 -1.0770
 1547HOH     H2 4657   1.087   2.043   4.068  0.4731 -0.5884  0.3634
 1548HOH      O 4658   0.666   0.352   3.539 -0.7178 -0.8998 -1.0407
 1548HOH     H1 4659   0.685   0.269   3.583 -1.0722 -0.2295  0.5241
 1548HOH     H2 4660   0.572   0.364   3.550 -0.7222 -0.4323 -1.5114
 1549HOH      O 4661   2.840   2.949   2.917  0.1701  0.4159  0.1456
 1549HOH     H1 4662   2.805   3.017   2.859 -0.2768 -0.1070 -0.2159
 1549HOH     H2 4663   2.922   2.986   2.951  0.1689  0.9468 -0.3980
 1550HOH      O 4664   2.323   1.285   1.899 -0.0759 -0.3056  0.0389
 1550HOH     H1 4665   2.389   1.338   1.855  0.5663 -1.0996  0.0087
 1550HOH     H2 4666   2.243   1.300   1.848  0.4597 -0.5857 -0.9529
 1551HOH      O 4667   3.635   2.187   1.799  0.5158  0.1655 -0.7367
 1551HOH     H1 4668   3.553   2.165   1.755  0.7626 -0.0391 -1.1117
 1551HOH     H2 4669   3.694   2.211   1.727  1.5535 -2.0744 -0.7835
 1552HOH      O 4670   3.786   0.612   2.958 -0.7040  0.8774 -0.6632
 1552HOH     H1 4671   3.779   0.604   3.053  1.7454 -0.1949 -0.4319
 1552HOH     H2 4672   3.777   0.705   2.941  0.0801  1.2909  0.8388
 1553HOH      O 4673   0.698   0.329   2.903 -0.8285 -0.2986  0.0273
 1553HOH     H1 4674   0.615   0.372   2.885 -0.4400  1.0074  1.0475
 1553HOH     H2 4675   0.764   0.395   2.882 -0.0672 -1.0360 -0.0234
 1554HOH      O 4676   0.613   1.764   1.287  0.8815  0.0662  0.6051
 1554HOH     H1 4677   0.589   1.677   1.256 -0.2201  0.5159  0.0588
 1554HOH     H2 4678   0.678   1.795   1.225  0.5401 -0.0006  0.2042
 1555HOH      O 4679   3.211   4.068   0.893 -0.1199  0.4340 -0.4187
 1555HOH     H1 4680   3.158   4.094   0.818  0.2370  0.6220 -0.6100
 1555HOH     H2 4681   3.177   4.121   0.966 -0.1922  0.5548 -0.5400
 1556HOH      O 4682   0.473   0.488   1.173  0.5461  0.7135 -0.2993
 1556HOH     H1 4683   0.415   0.564   1.181  1.0866  1.0273  1.5824
 1556HOH     H2 4684   0.559   0.521   1.199  0.7862 -0.5179  0.6171
 1557HOH      O 4685   2.334   0.542   1.726 -0.3500  0.0734  0.2652
 1557HOH     H1 4686   2.320   0.484   1.651 -0.3683  0.0856  0.2589
 1557HOH     H2 4687   2.281   0.620   1.705 -0.8517 -0.1731  0.5744
 1558HOH      O 4688   2.590   2.708   1.854  0.1465  0.2403  0.0236
 1558HOH     H1 4689   2.571   2.800   1.835  0.0389  0.3101  0.4452
 1558HOH     H2 4690   2.620   2.672   1.770 -0.7429  0.4171 -0.3949
 1559HOH      O 4691   2.503   3.634   3.867 -0.1902 -0.3714  0.1766
 1559HOH     H1 4692   2.413   3.647   3.895 -0.0788  1.0733  0.0114
 1559HOH     H2 4693   2.500   3.642   3.772  0.1174 -0.2228  0.1766
 1560HOH      O 4694   1.325   2.275   1.563 -0.5686  0.0672 -0.3969
 1560HOH     H1 4695   1.258   2.341   1.582 -0.6890  0.0036 -0.5989
 1560HOH     H2 4696   1.348   2.239   1.649 -0.9827 -0.0894 -0.3464
 1561HOH      O 4697   1.013   3.714   1.584  0.4681 -0.2494  0.4749
 1561HOH     H1 4698   1.006   3.645   1.518  0.9707 -0.7098  0.8824
 1561HOH     H2 4699   0.979   3.675   1.664 -0.0138  0.2595  0.5310
 1562HOH      O 4700   2.259   0.698   0.150  0.1958  0.0620 -0.2122
 1562HOH     H1 4701   2.179   0.702   0.202  0.1609 -0.2654 -0.2313
 1562HOH     H2 4702   2.257   0.776   0.096  0.3766  0.5628  0.4783
 1563HOH      O 4703   1.997   0.916   2.966  0.2726  0.2893  0.6083
 1563HOH     H1 4704   1.963   0.970   3.038 -0.3865  0.3370  0.2782
 1563HOH     H2 4705   2.041   0.843   3.010  0.6468  0.7667  1.0558
 1564HOH      O 4706   1.252   1.094   2.336  0.0971 -0.3399  0.4880
 1564HOH     H1 4707   1.341   1.116   2.308 -0.4215  1.0833 -0.2891
 1564HOH     H2 4708   1.202   1.089   2.254 -0.8145  0.4188  0.9573
 1565HOH      O 4709   0.767   0.439   3.280  0.1915 -0.4763  0.2003
 1565HOH     H1 4710   0.677   0.412   3.294  0.3361 -0.9523  0.2362
 1565HOH     H2 4711   0.811   0.422   3.363  0.2362  0.1129  0.3084
 1566HOH      O 4712   2.121   0.372   0.730 -0.3828 -0.5396 -0.6278
 1566HOH     H1 4713   2.071   0.378   0.649 -1.1433 -1.1610 -0.2402
 1566HOH     H2 4714   2.112   0.280   0.756 -0.0202 -0.3899  0.0743
 1567HOH      O 4715   0.882   0.326   2.278 -0.1655  0.2108 -0.7129
 1567HOH     H1 4716   0.945   0.282   2.335 -0.4257  0.4897 -0.2011
 1567HOH     H2 4717   0.900   0.290   2.191  0.9349  0.5390 -0.6492
 1568HOH      O 4718   3.482   3.355   2.772  0.0305 -0.4704  0.0458
 1568HOH     H1 4719   3.393   3.350   2.808  0.0142  0.0160  0.0884
 1568HOH     H2 4720   3.538   3.369   2.848  0.2435 -1.5255  0.1100
 1569HOH      O 4721   3.823   2.538   3.341  0.5372 -0.6818 -0.3189
 1569HOH     H1 4722   3.852   2.521   3.431  0.7775 -0.4769 -0.3541
 1569HOH     H2 4723   3.736   2.498   3.336  0.1361  0.0351  0.2748
 1570HOH      O 4724   2.765   3.252   2.046 -0.4542  0.2083  0.7997
 1570HOH     H1 4725   2.847   3.256   1.997 -0.8246 -0.2874  0.1136
 1570HOH     H2 4726   2.705   3.308   1.997 -0.6264  0.3087  1.1163
 1571HOH      O 4727   1.109   3.280   1.210  0.5634 -0.0524  0.5538
 1571HOH     H1 4728   1.055   3.208   1.177 -0.4816  1.0919 -0.4696
 1571HOH     H2 4729   1.156   3.243   1.284  0.1072 -1.7716  0.0777
 1572HOH      O 4730   3.235   0.646   1.234  0.1617  0.2661 -0.3567
 1572HOH     H1 4731   3.230   0.575   1.299  0.2175 -0.2586 -0.9051
 1572HOH     H2 4732   3.214   0.725   1.283  0.3341 -0.0971  0.3298
 1573HOH      O 4733   3.218   1.328   3.402  0.2394  0.2652 -0.1876
 1573HOH     H1 4734   3.169   1.334   3.484 -0.1774  0.6060 -0.4541
 1573HOH     H2 4735   3.244   1.418   3.383  0.1312  0.2234 -0.5453
 1574HOH      O 4736   1.460   2.732   2.405  1.1228 -0.3782 -1.0523
 1574HOH     H1 4737   1.436   2.825   2.395 -0.1237 -0.3575  1.0225
 1574HOH     H2 4738   1.529   2.733   2.471 -0.0861 -0.9222  0.3152
 1575HOH      O 4739   2.552   1.406   2.745 -0.3945 -0.2856 -0.2122
 1575HOH     H1 4740   2.560   1.344   2.817 -1.0606 -1.4017 -1.0209
 1575HOH     H2 4741   2.641   1.415   2.711  0.1389  1.0818  1.3024
 1576HOH      O 4742   1.967   0.289   3.450 -0.3824  0.4818  0.2226
 1576HOH     H1 4743   1.913   0.353   3.495 -0.1841  0.4968  0.4458
 1576HOH     H2 4744   2.046   0.281   3.504 -0.6674 -0.4204  0.5506
 1577HOH      O 4745   0.863   1.214   0.159  0.6313  0.5033  1.2247
 1577HOH     H1 4746   0.850   1.120   0.163  0.1221  0.3541 -1.0795
 1577HOH     H2 4747   0.950   1.225   0.121  0.6685  0.9626  1.4237
 1578HOH      O 4748   2.534   2.675   3.549 -0.0490  0.3479  0.5201
 1578HOH     H1 4749   2.498   2.588   3.567  1.3852 -0.5716 -0.5115
 1578HOH     H2 4750   2.584   2.697   3.628  0.4476 -0.3027  0.4075
 1579HOH      O 4751   1.656   3.991   0.641  0.2800  0.9276  0.0469
 1579HOH     H1 4752   1.732   3.988   0.698 -0.0589 -0.9879  0.5406
 1579HOH     H2 4753   1.581   3.988   0.701 -0.1122  0.4701 -0.4414
 1580HOH      O 4754   0.269   2.077   3.018 -0.6213 -0.0606 -0.8056
 1580HOH     H1 4755   0.186   2.041   2.987 -0.5189 -0.2488 -0.8666
 1580HOH     H2 4756   0.250   2.110   3.106 -0.4341 -1.4257 -0.1937
 1581HOH      O 4757   2.571   0.400   1.817  0.3326 -0.1405  0.2060
 1581HOH     H1 4758   2.536   0.370   1.900  0.1822 -0.1639  0.1353
 1581HOH     H2 4759   2.508   0.466   1.787  0.6355  0.2184  0.3397
 1582HOH      O 4760   2.857   0.102   1.770  0.4838 -0.1582  0.5390
 1582HOH     H1 4761   2.938   0.052   1.757  0.0544 -0.7096 -0.1648
 1582HOH     H2 4762   2.841   0.142   1.684  0.8617  1.3087  1.0942
 1583HOH      O 4763   0.778   3.857   3.152  0.4611 -0.0012 -0.1344
 1583HOH     H1 4764   0.718   3.860   3.077  0.8138  1.1779 -0.4083
 1583HOH     H2 4765   0.864   3.871   3.114  1.4130 -3.6966 -0.0663
 1584HOH      O 4766   2.537   3.717   1.512 -0.4315  0.1052  0.2361
 1584HOH     H1 4767   2.611   3.656   1.508  0.4151  1.0593  0.3047
 1584HOH     H2 4768   2.514   3.732   1.420 -1.1976 -0.8951  0.2320
 1585HOH      O 4769   4.089   1.512   3.627 -0.1194 -0.1481  0.3842
 1585HOH     H1 4770   4.116   1.599   3.655 -0.9836  0.3637 -0.2512
 1585HOH     H2 4771   4.142   1.452   3.679  0.7555  0.7507  0.5901
 1586HOH      O 4772   1.469   3.445   0.879 -0.5661  0.0520  0.1319
 1586HOH     H1 4773   1.415   3.494   0.941  0.3377  0.6511  0.4750
 1586HOH     H2 4774   1.523   3.389   0.933 -1.1992 -0.9775 -0.2360
 1587HOH      O 4775   3.619   0.692   3.462  0.2512  0.4334 -0.6430
 1587HOH     H1 4776   3.579   0.778   3.471 -0.0243  0.2167  0.6892
 1587HOH     H2 4777   3.691   0.692   3.525  0.1021 -0.3638 -0.4411
 1588HOH      O 4778   3.869   3.960   1.548  0.5402 -0.0600 -0.2203
 1588HOH     H1 4779   3.811   3.959   1.472  1.7178  0.6933 -1.1972
 1588HOH     H2 4780   3.899   4.051   1.554  0.3865 -0.0537  1.2615
 1589HOH      O 4781   1.466   0.678   3.009  0.6138 -0.0788  0.7365
 1589HOH     H1 4782   1.428   0.720   3.086 -0.1811  0.1223  0.2652
 1589HOH     H2 4783   1.513   0.748   2.964  0.6936 -0.0891  0.8034
 1590HOH      O 4784   2.677   3.442   3.971  0.3157  0.7042 -0.0342
 1590HOH     H1 4785   2.624   3.519   3.950 -1.4371 -0.2570  0.4888
 1590HOH     H2 4786   2.639   3.372   3.917  1.1310 -0.0331  0.3075
 1591HOH      O 4787   3.543   0.097   2.166 -0.1349  0.3249  0.4669
 1591HOH     H1 4788   3.605   0.029   2.189 -0.5508  0.0557  0.8295
 1591HOH     H2 4789   3.511   0.130   2.250 -1.0989 -0.1326  0.3125
 1592HOH      O 4790   2.831   3.673   3.564  0.2919  0.6563 -0.0070
 1592HOH     H1 4791   2.870   3.595   3.524 -1.5855 -0.7668  0.6340
 1592HOH     H2 4792   2.886   3.691   3.640  0.7074 -0.1268 -0.1005
 1593HOH      O 4793   0.874   3.679   3.349  0.5094  0.0018 -0.5746
 1593HOH     H1 4794   0.854   3.717   3.264  1.0169 -0.2340 -0.8065
 1593HOH     H2 4795   0.892   3.587   3.331  1.5808  0.1458 -0.3697
 1594HOH      O 4796   3.814   1.295   4.047 -0.9262  0.1261  0.1706
 1594HOH     H1 4797   3.749   1.253   4.103 -0.4843 -1.0177 -0.1128
 1594HOH     H2 4798   3.791   1.268   3.958  0.7320 -1.7061  0.1381
 1595HOH      O 4799   1.190   1.437   2.112  0.2528 -0.0593  0.3787
 1595HOH     H1 4800   1.230   1.415   2.196  0.3405  0.5585  0.5059
 1595HOH     H2 4801   1.150   1.523   2.127 -0.1380 -0.1570 -0.0765
 1596HOH      O 4802   3.973   2.742   0.222 -0.0829 -0.1811  0.7408
 1596HOH     H1 4803   3.970   2.799   0.298  0.0633 -0.2474  0.7975
 1596HOH     H2 4804   3.895   2.688   0.229 -1.0375  0.9895 -0.0936
 1597HOH      O 4805   2.405   0.965   1.805  0.0797 -0.0616 -0.9790
 1597HOH     H1 4806   2.344   1.004   1.742 -1.4983 -1.6041 -0.5391
 1597HOH     H2 4807   2.370   0.987   1.891  0.2520 -0.8025 -0.7040
 1598HOH      O 4808   2.379   0.774   0.631 -1.0792  0.8089  0.4585
 1598HOH     H1 4809   2.346   0.712   0.696 -0.1585 -0.1863  0.0493
 1598HOH     H2 4810   2.377   0.726   0.549 -0.1296  1.2299  0.1590
 1599HOH      O 4811   3.896   4.054   1.837  0.2726 -0.4799 -0.1213
 1599HOH     H1 4812   3.916   4.028   1.748  0.7218  0.0275 -0.1767
 1599HOH     H2 4813   3.910   3.975   1.889 -0.0227 -0.7871 -0.4987
 1600HOH      O 4814   2.790   0.928   1.421  0.3166 -0.1161 -0.5966
 1600HOH     H1 4815   2.840   0.975   1.489  0.5195  0.3758 -1.0747
 1600HOH     H2 4816   2.699   0.937   1.448  0.3619  0.4545 -0.6147
 1601HOH      O 4817   0.116   1.113   0.574 -0.2106  0.0638  0.8061
 1601HOH     H1 4818   0.071   1.045   0.523 -1.1013  0.4607  1.0276
 1601HOH     H2 4819   0.188   1.066   0.617  0.0394 -0.4550 -0.1103
 1602HOH      O 4820   0.082   2.715   3.322 -0.1543 -0.1753  0.1374
 1602HOH     H1 4821   0.146   2.742   3.388  0.3493 -0.7859 -0.0851
 1602HOH     H2 4822   0.134   2.680   3.251 -0.6916  0.3877 -0.5687
 1603HOH      O 4823   3.243   0.675   0.956 -0.0900 -0.4182  0.2897
 1603HOH     H1 4824   3.211   0.763   0.974  0.5970 -0.0547 -0.1936
 1603HOH     H2 4825   3.301   0.655   1.029 -0.9621 -0.8722  0.8961
 1604HOH      O 4826   0.882   0.251   0.955  0.2539  0.6553 -0.6283
 1604HOH     H1 4827   0.943   0.184   0.923 -0.1034 -0.1721  0.3180
 1604HOH     H2 4828   0.796   0.209   0.952  0.1269  0.7134  0.7918
 1605HOH      O 4829   2.050   0.039   2.717 -0.2231 -0.1641 -0.4308
 1605HOH     H1 4830   2.145   0.033   2.725 -0.3080 -0.5192  0.4745
 1605HOH     H2 4831   2.036   0.059   2.624  0.7487  0.4951 -0.4711
 1606HOH      O 4832  -0.007   1.147   3.944  0.0231  0.2245  0.0426
 1606HOH     H1 4833  -0.058   1.075   3.981 -0.4004 -0.5254 -1.7793
 1606HOH     H2 4834   0.069   1.155   4.002 -0.7861 -0.4672  1.2957
 1607HOH      O 4835   2.621   2.180   1.446 -0.6192  0.9221  0.0437
 1607HOH     H1 4836   2.625   2.170   1.351 -0.6451  0.7327  0.0624
 1607HOH     H2 4837   2.712   2.171   1.475 -0.7844 -0.8959  0.2182
 1608HOH      O 4838   0.268   0.128   2.499  0.5700  0.4372 -0.2780
 1608HOH     H1 4839   0.269   0.034   2.515 -0.3042  0.3552 -0.5432
 1608HOH     H2 4840   0.209   0.138   2.423  0.4663  1.2085 -0.1147
 1609HOH      O 4841   1.281   2.715   3.419  0.3679 -0.0830  0.8143
 1609HOH     H1 4842   1.200   2.676   3.386  0.3144  0.6918 -0.0132
 1609HOH     H2 4843   1.340   2.640   3.432  0.0936 -0.5148 -0.2311
 1610HOH      O 4844   3.402   1.867   0.929  0.1443 -0.2695  0.1601
 1610HOH     H1 4845   3.349   1.946   0.919  0.3913 -0.1425 -0.2423
 1610HOH     H2 4846   3.466   1.890   0.996  0.4569  0.0223 -0.2206
 1611HOH      O 4847   1.900   0.429   0.956 -0.0416  0.2762  0.6565
 1611HOH     H1 4848   1.913   0.469   0.870  0.7476 -0.3572  0.4662
 1611HOH     H2 4849   1.889   0.504   1.015  0.4292  0.7530  0.1636
 1612HOH      O 4850   3.145   0.281   2.202  0.4185  0.0772  0.0648
 1612HOH     H1 4851   3.178   0.284   2.293  0.0210  0.0995  0.2098
 1612HOH     H2 4852   3.062   0.235   2.208 -1.0085  2.3552  0.1748
 1613HOH      O 4853   0.078   3.099   3.715 -0.2529  0.0418  0.2452
 1613HOH     H1 4854   0.078   3.108   3.620  0.2988  0.0575  0.2364
 1613HOH     H2 4855  -0.009   3.066   3.737 -0.9912  1.5513 -0.1148
 1614HOH      O 4856   2.465   2.901   2.949  0.3507  0.8550  0.2013
 1614HOH     H1 4857   2.448   2.834   2.884  0.9598  0.8689  0.0174
 1614HOH     H2 4858   2.414   2.977   2.919 -0.2415  0.5186  0.3460
 1615HOH      O 4859   1.932   3.719   3.968  0.1903  0.4994  0.3418
 1615HOH     H1 4860   1.838   3.707   3.983 -0.5260  2.2950 -1.6773
 1615HOH     H2 4861   1.953   3.657   3.898  0.3376  0.6230  0.2773
 1616HOH      O 4862   3.632   3.389   3.321  0.3037 -0.7086  0.2571
 1616HOH     H1 4863   3.674   3.474   3.324  1.5746 -1.3090  0.9683
 1616HOH     H2 4864   3.599   3.374   3.409 -1.8209 -0.1449 -0.3199
 1617HOH      O 4865   3.310   3.001   3.062  0.3262  0.4518  0.2485
 1617HOH     H1 4866   3.347   2.953   2.988 -0.8141  0.5728 -0.4505
 1617HOH     H2 4867   3.252   2.938   3.105  0.1855  0.6797  0.3967
 1618HOH      O 4868   3.209   2.324   4.124 -0.0883 -0.9458 -0.0236
 1618HOH     H1 4869   3.276   2.259   4.145  0.8689 -0.0170  0.0239
 1618HOH     H2 4870   3.246   2.372   4.050 -0.2094  0.2503  0.6448
 1619HOH      O 4871   2.499   0.105   3.369 -0.1967  0.0784 -0.1923
 1619HOH     H1 4872   2.549   0.159   3.306 -1.4776  0.9222 -0.5624
 1619HOH     H2 4873   2.478   0.166   3.440 -0.9861 -0.1411 -0.2254
 1620HOH      O 4874   0.680   3.792   0.456  0.4633 -0.5302  0.5100
 1620HOH     H1 4875   0.729   3.711   0.441  0.1530 -0.5627 -0.4874
 1620HOH     H2 4876   0.644   3.782   0.544 -0.0283 -1.7399  0.2123
 1621HOH      O 4877   1.884   3.888   0.881 -0.1083  0.0920 -0.0213
 1621HOH     H1 4878   1.897   3.940   0.961  0.9845 -1.3373  0.8351
 1621HOH     H2 4879   1.945   3.927   0.818 -0.3615  0.7236  0.1134
 1622HOH      O 4880   1.727   1.951   0.910 -0.1473  0.5390  0.0571
 1622HOH     H1 4881   1.660   1.939   0.842  0.1038  0.0336 -0.1129
 1622HOH     H2 4882   1.773   1.867   0.913 -0.3205  0.4526  1.0461
 1623HOH      O 4883   1.112   3.368   2.298  0.0576 -0.2554 -0.2392
 1623HOH     H1 4884   1.038   3.378   2.358  0.4479 -1.5410  0.5397
 1623HOH     H2 4885   1.081   3.301   2.235  0.3540 -0.3803 -0.2528
 1624HOH      O 4886   2.276   0.397   0.239  0.0473 -0.1385  0.0124
 1624HOH     H1 4887   2.267   0.491   0.253 -0.5747 -0.3000  0.8273
 1624HOH     H2 4888   2.186   0.364   0.244  0.1121 -0.6578 -1.3534
 1625HOH      O 4889   3.310   3.872   2.326  0.4113 -0.5137 -0.3218
 1625HOH     H1 4890   3.288   3.920   2.246  0.2289 -0.3743 -0.1885
 1625HOH     H2 4891   3.329   3.940   2.391 -0.5650 -0.5916  0.0752
 1626HOH      O 4892   0.126   2.909   2.470 -0.2423  0.1015 -0.3932
 1626HOH     H1 4893   0.156   2.818   2.476 -1.2051 -0.2032  1.1091
 1626HOH     H2 4894   0.030   2.902   2.466 -0.4661  0.9856  1.3333
 1627HOH      O 4895   3.467   3.160   1.076  0.1800  0.3260 -0.0671
 1627HOH     H1 4896   3.540   3.190   1.023 -0.0004 -0.7002 -0.9629
 1627HOH     H2 4897   3.432   3.084   1.029  0.2480 -0.9345  1.7174
 1628HOH      O 4898   1.900   1.313   2.584  0.0750 -0.2121 -0.1603
 1628HOH     H1 4899   1.953   1.391   2.600 -1.3741  0.7748  0.3280
 1628HOH     H2 4900   1.960   1.240   2.596  1.2539  0.7922  0.5376
 1629HOH      O 4901   0.036   0.613   0.110 -0.3503  0.0688 -1.0985
 1629HOH     H1 4902   0.033   0.700   0.069 -1.5278  0.2483 -0.7142
 1629HOH     H2 4903  -0.046   0.572   0.085 -0.5392 -0.3078  0.0113
 1630HOH      O 4904   0.852   2.747   1.424  0.5929 -0.5087  0.4479
 1630HOH     H1 4905   0.871   2.746   1.330  0.0572  0.7773  0.2783
 1630HOH     H2 4906   0.764   2.711   1.432  0.3328  0.0633  0.3303
 1631HOH      O 4907   0.740   1.059   3.856 -0.1207  0.5404  0.0594
 1631HOH     H1 4908   0.763   1.145   3.889 -0.5642  0.5287  0.4265
 1631HOH     H2 4909   0.704   1.013   3.932  1.1212 -0.3650  0.1525
 1632HOH      O 4910   4.012   3.022   1.024 -0.2829  0.1377  0.0301
 1632HOH     H1 4911   4.086   3.077   0.999  0.0658 -0.5412 -0.4837
 1632HOH     H2 4912   4.034   2.989   1.111 -0.9065  1.4815  0.7542
 1633HOH      O 4913   3.676   2.369   1.326 -0.2378  0.4237 -0.0852
 1633HOH     H1 4914   3.740   2.344   1.259  0.0517 -1.2752  0.7445
 1633HOH     H2 4915   3.670   2.294   1.384 -1.4954  1.3047  1.0555
 1634HOH      O 4916   1.062   3.241   1.528  0.1875 -0.3088  0.0406
 1634HOH     H1 4917   1.009   3.183   1.473  0.4199 -1.2526  0.7532
 1634HOH     H2 4918   1.147   3.244   1.485 -0.3023  0.9606 -0.9398
 1635HOH      O 4919   1.957   0.981   1.654 -0.1318 -0.2892 -0.1768
 1635HOH     H1 4920   1.866   1.004   1.635 -0.0689  0.0972 -0.0330
 1635HOH     H2 4921   1.970   1.009   1.745  0.0970 -0.4523 -0.1577
 1636HOH      O 4922   0.586   0.410   2.583  0.0922  0.2517  0.0021
 1636HOH     H1 4923   0.527   0.365   2.523  0.3317  0.8452 -0.7180
 1636HOH     H2 4924   0.530   0.441   2.653 -0.4703  0.7683 -0.6446
 1637HOH      O 4925   0.862   1.967   0.669  0.5702 -0.2340 -0.4123
 1637HOH     H1 4926   0.815   1.928   0.596 -0.6679 -0.0062  0.2147
 1637HOH     H2 4927   0.802   2.033   0.704  0.0756 -1.7493  2.1206
 1638HOH      O 4928   3.868   2.784   4.047 -0.2156 -0.6523  0.0921
 1638HOH     H1 4929   3.898   2.802   4.136  0.1134 -0.6851 -0.0099
 1638HOH     H2 4930   3.782   2.827   4.042 -0.0523 -0.2904  0.2903
 1639HOH      O 4931   0.578   0.250   0.570  0.6910  0.1628 -0.4330
 1639HOH     H1 4932   0.616   0.258   0.482  1.3252  0.4968 -0.1476
 1639HOH     H2 4933   0.604   0.162   0.599 -0.4069 -0.3679 -0.9557
 1640HOH      O 4934   1.288   0.964   2.574  0.3517 -0.2885  0.2558
 1640HOH     H1 4935   1.212   0.907   2.579  0.8853 -1.0548 -0.0079
 1640HOH     H2 4936   1.281   1.007   2.489 -0.3341  0.4894  0.6731
 1641HOH      O 4937   1.194   1.301   1.876 -0.4549  0.5588  0.5107
 1641HOH     H1 4938   1.224   1.210   1.875 -0.1581  0.6524  0.5996
 1641HOH     H2 4939   1.196   1.325   1.968 -0.6575  0.6172  0.5000
 1642HOH      O 4940   2.267   3.169   3.114  0.0039 -0.2129 -0.0361
 1642HOH     H1 4941   2.173   3.154   3.114  0.0521 -0.7660  1.3009
 1642HOH     H2 4942   2.295   3.139   3.027 -1.1360  0.9679 -0.8868
 1643HOH      O 4943   0.333   3.664   2.790  0.6248 -0.4475 -0.2464
 1643HOH     H1 4944   0.370   3.689   2.875  0.3951 -0.1523 -0.2304
 1643HOH     H2 4945   0.386   3.713   2.727  0.0345  0.2843 -0.2039
 1644HOH      O 4946   1.379   0.114   3.097 -0.1562  0.4501 -0.1680
 1644HOH     H1 4947   1.436   0.115   3.020 -0.9901  0.6551 -0.8186
 1644HOH     H2 4948   1.401   0.194   3.144  0.6320  0.1316  0.0285
 1645HOH      O 4949   1.041   0.103   0.565 -0.3730 -0.2633 -0.3865
 1645HOH     H1 4950   1.026   0.124   0.473 -0.0054  1.0866 -0.1801
 1645HOH     H2 4951   1.118   0.046   0.565 -0.4492 -0.3743 -0.9152
 1646HOH      O 4952   1.169   2.883   1.014 -0.2047 -0.0592  0.3414
 1646HOH     H1 4953   1.205   2.961   1.056  0.0721 -0.3303  0.6142
 1646HOH     H2 4954   1.242   2.846   0.964 -0.3727 -0.0691  0.0973
 1647HOH      O 4955   0.050   1.292   2.443 -0.2534  0.1963 -0.4599
 1647HOH     H1 4956   0.096   1.288   2.359  1.0395 -0.6593  0.2220
 1647HOH     H2 4957   0.044   1.201   2.472  0.6791  0.5456  1.0278
 1648HOH      O 4958   2.711   4.040   3.585 -0.1869 -0.0891 -0.0741
 1648HOH     H1 4959   2.678   4.029   3.675 -0.0111  0.6821  0.0992
 1648HOH     H2 4960   2.637   4.015   3.529 -0.1803 -0.9485  0.2623
 1649HOH      O 4961   0.685   3.484   1.398  1.1067 -0.1822 -0.1252
 1649HOH     H1 4962   0.720   3.519   1.480  0.7065 -0.5258  0.2009
 1649HOH     H2 4963   0.623   3.416   1.426  1.0411 -0.3713 -0.7162
 1650HOH      O 4964   1.893   3.688   1.612 -0.4580  0.0349  0.4779
 1650HOH     H1 4965   1.831   3.672   1.683  0.4393 -1.0864  1.0641
 1650HOH     H2 4966   1.915   3.602   1.579 -0.8021  0.5157 -1.1925
 1651HOH      O 4967   0.668   3.485   2.894  0.1094 -0.4062  0.0915
 1651HOH     H1 4968   0.633   3.525   2.974 -0.1416 -0.3317 -0.0552
 1651HOH     H2 4969   0.752   3.530   2.880  0.5119 -0.9228  0.7126
 1652HOH      O 4970   3.065   2.918   0.187 -0.0867 -0.2680 -0.4103
 1652HOH     H1 4971   2.977   2.884   0.200 -0.1114 -0.1442 -0.2463
 1652HOH     H2 4972   3.109   2.851   0.135 -0.0977 -0.6129  0.0154
 1653HOH      O 4973   3.307   4.000   3.249  0.1642  0.1490 -0.1180
 1653HOH     H1 4974   3.241   4.049   3.200 -1.0244 -1.4219 -0.2634
 1653HOH     H2 4975   3.364   3.963   3.181 -0.2501 -0.3742 -0.1950
 1654HOH      O 4976   2.686   2.524   3.971 -0.6280 -0.2028 -0.1625
 1654HOH     H1 4977   2.733   2.518   4.054 -0.9233  0.2924  0.0498
 1654HOH     H2 4978   2.596   2.501   3.992 -0.8369  0.5284 -0.2102
 1655HOH      O 4979   1.973   2.059   2.718  0.3394  0.0535  0.1974
 1655HOH     H1 4980   2.041   2.116   2.755  0.2382  1.1559 -1.1388
 1655HOH     H2 4981   1.892   2.109   2.730  0.1449 -0.1014 -0.4117
 1656HOH      O 4982   1.311   2.369   4.033  0.8893  0.0309  0.1003
 1656HOH     H1 4983   1.267   2.349   4.115  2.0588 -0.3898  0.6643
 1656HOH     H2 4984   1.264   2.445   3.998 -0.0729 -0.2128  0.7853
 1657HOH      O 4985   1.707   2.868   2.826 -0.0510 -0.4058 -0.0560
 1657HOH     H1 4986   1.683   2.808   2.896 -0.8024 -0.6747 -0.5167
 1657HOH     H2 4987   1.798   2.891   2.844 -0.4190  0.1535  1.4554
 1658HOH      O 4988   2.419   3.054   2.228  0.2013 -0.0297  0.3764
 1658HOH     H1 4989   2.464   3.135   2.254  0.0390  0.1634  0.0589
 1658HOH     H2 4990   2.442   2.991   2.297 -0.4276  0.5403  1.1269
 1659HOH      O 4991   0.067   0.806   2.324  0.4990  0.0120  0.6863
 1659HOH     H1 4992   0.121   0.791   2.402  0.4142  0.4999  0.8415
 1659HOH     H2 4993  -0.018   0.834   2.358  0.3819 -0.0153  0.4235
 1660HOH      O 4994   3.230   2.803   0.804  0.6594 -0.3076 -0.0130
 1660HOH     H1 4995   3.276   2.789   0.887  1.6092 -1.6277 -0.6809
 1660HOH     H2 4996   3.185   2.720   0.788  0.8394 -0.2340 -1.0070
 1661HOH      O 4997   1.621   0.471   0.438 -0.3008 -0.5490  0.2377
 1661HOH     H1 4998   1.552   0.519   0.392  0.0911 -0.2046 -0.0153
 1661HOH     H2 4999   1.662   0.537   0.494 -0.2221 -0.7647  0.4375
 1662HOH      O 5000   0.542   4.014   2.429 -0.5153  0.9079 -0.2241
 1662HOH     H1 5001   0.447   4.014   2.417 -0.4781 -0.5001 -0.9654
 1662HOH     H2 5002   0.575   3.958   2.359  0.6604 -0.2378  1.1192
 1663HOH      O 5003   1.911   2.493   2.759 -0.2915  0.1036 -0.5326
 1663HOH     H1 5004   1.830   2.525   2.798 -0.2931 -1.1137  0.6168
 1663HOH     H2 5005   1.981   2.529   2.813 -0.0719  0.7230 -1.1988
 1664HOH      O 5006   2.914   1.098   3.398 -0.0428  0.0798  0.0537
 1664HOH     H1 5007   2.876   1.110   3.311  0.5476  0.2438 -0.1894
 1664HOH     H2 5008   2.883   1.011   3.426  0.5087 -0.3951 -0.7203
 1665HOH      O 5009   1.031   1.699   0.482 -0.4664  0.2715 -0.0931
 1665HOH     H1 5010   1.080   1.684   0.402  0.2983  1.5387  0.0882
 1665HOH     H2 5011   1.021   1.794   0.487 -2.0072  0.1390  0.4635
 1666HOH      O 5012   0.583   4.093   4.135 -0.5574 -0.3573  0.2328
 1666HOH     H1 5013   0.520   4.062   4.070 -0.2676  1.2188 -0.9259
 1666HOH     H2 5014   0.647   4.022   4.143 -0.7140 -0.7055 -1.0936
 1667HOH      O 5015   1.153   2.574   3.943 -0.2272 -0.0161  0.5075
 1667HOH     H1 5016   1.208   2.565   3.865 -0.6169  0.5189  0.1593
 1667HOH     H2 5017   1.165   2.665   3.971 -0.3020 -0.1270  0.9151
 1668HOH      O 5018   1.840   2.803   0.663 -0.1884 -0.1893  0.0833
 1668HOH     H1 5019   1.916   2.854   0.692 -0.2496 -0.3830  0.6152
 1668HOH     H2 5020   1.768   2.834   0.718 -0.7849  0.7547 -1.1184
 1669HOH      O 5021   1.770   1.983   2.168  0.3313  0.2274 -0.3159
 1669HOH     H1 5022   1.706   1.958   2.234 -0.7089  0.1338 -1.3002
 1669HOH     H2 5023   1.851   1.998   2.217 -0.0623 -1.0155  0.8206
 1670HOH      O 5024   2.643   1.051   2.970  0.4283  0.2816 -0.3315
 1670HOH     H1 5025   2.587   1.024   2.897  0.3153  1.1162 -0.5705
 1670HOH     H2 5026   2.607   1.135   2.998  1.0061  0.3922  0.1193
 1671HOH      O 5027   2.324   1.916   3.128  0.1794  0.2291 -0.1584
 1671HOH     H1 5028   2.395   1.977   3.108  0.1645  0.4510  0.4328
 1671HOH     H2 5029   2.357   1.863   3.200 -0.0116 -0.1097 -0.3179
 1672HOH      O 5030   2.749   1.496   3.865  0.1370 -0.4102 -0.8642
 1672HOH     H1 5031   2.754   1.534   3.778 -0.3682  0.2344 -0.6296
 1672HOH     H2 5032   2.674   1.436   3.861  0.6042 -0.9964 -1.0839
 1673HOH      O 5033   1.344   0.967   1.402 -0.1221  0.0743 -0.1071
 1673HOH     H1 5034   1.260   0.937   1.437  0.1352 -0.5224  0.0238
 1673HOH     H2 5035   1.383   0.889   1.362  0.3774  0.3360 -0.1515
 1674HOH      O 5036   1.193   1.045   0.631 -0.5561 -0.3386  0.7446
 1674HOH     H1 5037   1.121   1.049   0.569 -0.0218  0.1755  0.1256
 1674HOH     H2 5038   1.238   0.963   0.610  0.3830  0.4216 -0.4855
 1675HOH      O 5039   2.088   1.126   2.628 -0.2348  0.4086  0.4873
 1675HOH     H1 5040   2.134   1.099   2.548 -0.4582  0.2752  0.4003
 1675HOH     H2 5041   2.039   1.048   2.654 -0.7386  0.6671  0.3421
 1676HOH      O 5042   0.802   2.553   0.266 -0.6527  0.3597  0.2769
 1676HOH     H1 5043   0.760   2.634   0.295  0.1174  1.0186 -0.3436
 1676HOH     H2 5044   0.888   2.555   0.309 -0.3362  0.2685 -0.3319
 1677HOH      O 5045   1.458   2.063   1.771 -0.4050 -0.1862  0.4806
 1677HOH     H1 5046   1.535   2.029   1.725 -0.3911 -0.8448  0.9616
 1677HOH     H2 5047   1.491   2.092   1.856 -0.6325 -0.1442  0.5560
 1678HOH      O 5048   4.088   1.924   1.774 -0.4565  0.2987 -0.2387
 1678HOH     H1 5049   4.094   1.958   1.863  0.8629  0.6794 -0.4273
 1678HOH     H2 5050   4.087   1.829   1.785 -0.3126  0.3424  0.1854
 1679HOH      O 5051   0.541   3.260   3.062 -0.1980 -0.0532  0.3514
 1679HOH     H1 5052   0.601   3.306   3.004  0.2666  0.0333  0.8903
 1679HOH     H2 5053   0.569   3.283   3.150  0.4608 -1.8082  0.6870
 1680HOH      O 5054   0.529   3.839   2.669  0.2246 -0.5028  0.8190
 1680HOH     H1 5055   0.457   3.877   2.620 -0.0483 -0.4551  1.2489
 1680HOH     H2 5056   0.604   3.846   2.610 -0.2623 -1.2168  0.0730
 1681HOH      O 5057   1.588   4.121   3.267  0.4200  0.1967 -0.3513
 1681HOH     H1 5058   1.596   4.069   3.186 -0.6212  0.8629 -0.9131
 1681HOH     H2 5059   1.615   4.209   3.241 -0.2924  0.5029 -0.0794
 1682HOH      O 5060   3.211   2.960   2.504  0.3597  0.2068  0.0734
 1682HOH     H1 5061   3.301   2.945   2.473 -0.1640 -1.7332 -0.8224
 1682HOH     H2 5062   3.156   2.942   2.427 -0.8418  1.8935  0.4246
 1683HOH      O 5063   2.335   1.813   1.323  0.0413 -0.0083  0.6791
 1683HOH     H1 5064   2.328   1.881   1.256 -0.6308  0.5943  1.3236
 1683HOH     H2 5065   2.369   1.737   1.276  2.0176  1.0699  0.1576
 1684HOH      O 5066   3.506   0.459   3.488 -0.4639 -0.5036 -0.0681
 1684HOH     H1 5067   3.556   0.538   3.470  0.6312 -1.0847  0.2606
 1684HOH     H2 5068   3.450   0.481   3.562 -1.2287  0.3593 -0.8564
 1685HOH      O 5069   3.044   1.079   4.112  0.1637  0.7508  0.4297
 1685HOH     H1 5070   2.976   1.140   4.083 -1.0060 -0.7688 -0.3092
 1685HOH     H2 5071   3.015   1.051   4.200  0.8513  1.4212  0.8917
 1686HOH      O 5072   2.131   3.439   3.211 -0.0673  0.8674 -0.2891
 1686HOH     H1 5073   2.201   3.424   3.148  0.5717 -0.5019  0.6539
 1686HOH     H2 5074   2.103   3.529   3.195  1.9385  1.5085 -0.6684
 1687HOH      O 5075   3.945   1.632   2.563  0.4045 -0.2673  0.7557
 1687HOH     H1 5076   3.948   1.633   2.467  1.3479  0.8486  0.7494
 1687HOH     H2 5077   4.008   1.565   2.588 -1.0187 -1.7693  0.6643
 1688HOH      O 5078   1.258   1.806   0.255  0.6674 -0.3304  0.3585
 1688HOH     H1 5079   1.333   1.773   0.206  0.6245 -0.4582  0.3783
 1688HOH     H2 5080   1.289   1.888   0.293  0.6986 -0.2272  0.1126
 1689HOH      O 5081   1.719   1.059   1.522 -0.3576 -0.9354 -0.1324
 1689HOH     H1 5082   1.729   1.005   1.444  0.3282 -1.3365  0.2057
 1689HOH     H2 5083   1.637   1.030   1.562 -0.0817 -1.6444 -0.0427
 1690HOH      O 5084   2.443   0.074   1.272  0.5765  0.3651 -0.1089
 1690HOH     H1 5085   2.452   0.011   1.343  1.2481  0.5399 -0.0304
 1690HOH     H2 5086   2.428   0.158   1.317 -0.5922  0.2477 -0.2150
 1691HOH      O 5087   2.748   0.889   3.188 -0.6377  0.0928 -0.3344
 1691HOH     H1 5088   2.685   0.939   3.135 -0.3652 -0.5760 -1.3495
 1691HOH     H2 5089   2.796   0.836   3.124 -0.4518 -0.9573  0.6228
 1692HOH      O 5090   0.786   0.798   1.248 -0.1248  0.0526  0.0185
 1692HOH     H1 5091   0.696   0.802   1.281  0.1061  0.9499  0.5949
 1692HOH     H2 5092   0.819   0.888   1.255  0.8309 -0.2572 -0.1660
 1693HOH      O 5093   2.690   0.629   2.166  0.0399 -0.3293  0.0151
 1693HOH     H1 5094   2.721   0.634   2.256 -1.1908  0.7776  0.4452
 1693HOH     H2 5095   2.614   0.571   2.170 -0.1052 -0.1645 -0.2850
 1694HOH      O 5096   1.272   2.624   0.826 -0.8770  0.0208  0.3019
 1694HOH     H1 5097   1.330   2.645   0.899 -0.0424 -0.0080 -0.3302
 1694HOH     H2 5098   1.216   2.553   0.859  0.2235 -0.7647  0.5795
 1695HOH      O 5099   0.559   0.999   0.489  0.2391  0.1477 -0.3371
 1695HOH     H1 5100   0.601   0.919   0.457  0.1735  0.1055 -0.3178
 1695HOH     H2 5101   0.491   1.018   0.424  0.4517  0.3544 -0.4997
 1696HOH      O 5102   2.767   0.780   0.955  0.0322 -0.0834  0.0170
 1696HOH     H1 5103   2.776   0.706   0.895 -0.0609  0.0338 -0.1419
 1696HOH     H2 5104   2.832   0.763   1.023  0.1177 -0.2324 -0.1001
 1697HOH      O 5105   3.026   1.670   1.802  0.8220 -0.4874  0.0326
 1697HOH     H1 5106   3.079   1.747   1.822  0.7070 -0.2331 -0.5942
 1697HOH     H2 5107   3.088   1.597   1.801  1.1859 -0.1912 -0.7231
 1698HOH      O 5108   0.414   3.002   4.057  0.2263 -0.0116  0.0402
 1698HOH     H1 5109   0.389   3.065   3.989  0.8847  0.5053  0.2596
 1698HOH     H2 5110   0.504   3.024   4.079 -0.0947  0.1132  1.3865
 1699HOH      O 5111   1.483   3.888   3.410  0.0529 -0.2545  0.2294
 1699HOH     H1 5112   1.416   3.926   3.468 -0.6665 -0.4694 -0.4246
 1699HOH     H2 5113   1.485   3.946   3.334 -1.2109 -1.5274 -0.8819
 1700HOH      O 5114   1.889  -0.003   0.277 -0.0247 -0.5446 -0.5551
 1700HOH     H1 5115   1.982  -0.003   0.298 -0.2320  0.4430  0.6065
 1700HOH     H2 5116   1.852   0.064   0.334 -1.5587 -1.3562 -0.4880
 1701HOH      O 5117   3.518   0.201   0.400 -0.0291 -0.0036  0.0333
 1701HOH     H1 5118   3.486   0.128   0.454  0.9537  0.9479  2.1605
 1701HOH     H2 5119   3.580   0.160   0.340  0.0075 -1.0334  0.7048
 1702HOH      O 5120   3.673   0.996   2.059 -0.0956  0.1795 -0.8806
 1702HOH     H1 5121   3.686   1.083   2.095 -0.0772  0.6881 -2.0069
 1702HOH     H2 5122   3.727   0.939   2.114 -1.2128  0.5902  0.7860
 1703HOH      O 5123   1.923   2.925   0.279  0.4410 -0.4052  0.3154
 1703HOH     H1 5124   1.964   3.004   0.243 -0.2770 -0.5160 -0.8257
 1703HOH     H2 5125   1.938   2.857   0.212  0.4922 -1.0806  0.9853
 1704HOH      O 5126   1.891   3.681   3.673 -0.3095  0.3572 -0.2165
 1704HOH     H1 5127   1.896   3.659   3.580 -0.3102 -0.6127 -0.0080
 1704HOH     H2 5128   1.800   3.708   3.687 -0.4614 -0.0493 -0.3951
 1705HOH      O 5129   0.546   1.070   0.868  0.9603 -0.1583  0.8320
 1705HOH     H1 5130   0.623   1.035   0.823  0.0137 -0.4901 -0.6850
 1705HOH     H2 5131   0.582   1.129   0.934  2.5098 -0.5199  0.4049
 1706HOH      O 5132   2.276   0.003   3.038 -0.4730 -0.4228 -0.0863
 1706HOH     H1 5133   2.230   0.076   3.079  0.8152  0.7392 -0.5368
 1706HOH     H2 5134   2.345  -0.019   3.100 -0.8918 -1.3558  0.0781
 1707HOH      O 5135   0.333   0.999   0.670  0.0535  0.0806 -0.2631
 1707HOH     H1 5136   0.409   1.000   0.612  0.1295 -0.1155 -0.1685
 1707HOH     H2 5137   0.363   1.044   0.749  0.2096 -0.3725 -0.0578
 1708HOH      O 5138   4.119   4.116   2.554 -0.4567  0.4617  0.0983
 1708HOH     H1 5139   4.073   4.196   2.581 -0.5029  0.0969  1.1913
 1708HOH     H2 5140   4.130   4.066   2.635  0.6864 -0.0814 -0.3491
 1709HOH      O 5141   0.431   0.110   1.638 -0.7852  0.6185 -0.3391
 1709HOH     H1 5142   0.437   0.118   1.543 -0.9175  0.8210 -0.3317
 1709HOH     H2 5143   0.394   0.194   1.667 -1.5204  0.2534 -0.1884
 1710HOH      O 5144   2.554   1.750   0.730 -0.1330  0.4870 -0.2314
 1710HOH     H1 5145   2.492   1.737   0.802  0.4928 -0.0308  0.2501
 1710HOH     H2 5146   2.638   1.764   0.775  0.2064  0.5231 -0.8616
 1711HOH      O 5147   3.922   3.655   4.086 -0.1595  0.1536  0.2826
 1711HOH     H1 5148   3.860   3.642   4.157  0.1401 -0.8916  0.3968
 1711HOH     H2 5149   4.007   3.631   4.123 -0.0570 -0.8716 -0.5149
 1712HOH      O 5150   3.343   3.816   1.216 -0.3675 -0.7541 -0.1750
 1712HOH     H1 5151   3.264   3.861   1.187 -0.6805 -1.4186 -0.3688
 1712HOH     H2 5152   3.363   3.754   1.146  0.8777  0.0346 -0.5846
 1713HOH      O 5153   0.148   2.353  -0.003  0.0492  0.3343  0.4878
 1713HOH     H1 5154   0.165   2.402   0.077 -0.7155  1.8138 -0.1836
 1713HOH     H2 5155   0.099   2.276   0.026  1.4554 -0.2226  1.6030
 1714HOH      O 5156   2.512   2.331   0.621 -0.1685 -0.7108  0.8070
 1714HOH     H1 5157   2.471   2.332   0.535  1.0360  0.1267  0.1757
 1714HOH     H2 5158   2.561   2.414   0.625 -0.5438 -0.5034  2.5007
 1715HOH      O 5159   3.750   2.976   0.196 -0.3070 -0.6185 -0.0322
 1715HOH     H1 5160   3.725   3.001   0.285  0.1665 -0.0093 -0.0491
 1715HOH     H2 5161   3.835   3.019   0.183 -0.0811 -1.1945 -0.5672
 1716HOH      O 5162   3.171   3.943   2.718 -0.0813  0.7103  0.1034
 1716HOH     H1 5163   3.140   3.915   2.632 -0.4248  0.9777  0.1359
 1716HOH     H2 5164   3.265   3.928   2.716 -0.1437  0.3227 -0.1686
 1717HOH      O 5165   3.196   1.792   0.361  0.6267  0.2007  0.1205
 1717HOH     H1 5166   3.120   1.736   0.354  1.3073 -0.6708 -0.9487
 1717HOH     H2 5167   3.245   1.757   0.435  1.2514 -0.9744 -0.7802
 1718HOH      O 5168   3.302   3.103   0.790 -0.2537 -0.4061 -0.7858
 1718HOH     H1 5169   3.323   3.026   0.736  0.6658 -0.5694 -0.2434
 1718HOH     H2 5170   3.241   3.153   0.737  0.3415 -0.7260 -1.8476
 1719HOH      O 5171   2.918   3.723   1.290  0.3334 -0.2379 -0.5604
 1719HOH     H1 5172   2.894   3.810   1.320  1.1376 -0.2710  0.2727
 1719HOH     H2 5173   2.859   3.705   1.217 -1.3381  0.1313  0.5829
 1720HOH      O 5174   4.021   1.203   1.318  0.2880 -0.5866 -0.5184
 1720HOH     H1 5175   4.072   1.179   1.241 -1.1100 -0.7304 -1.4741
 1720HOH     H2 5176   3.934   1.222   1.284 -0.1956  0.1344  0.9515
 1721HOH      O 5177   3.181   0.480  -0.001 -0.3215  0.5291 -0.3448
 1721HOH     H1 5178   3.249   0.437   0.050 -1.3885 -0.9836 -0.0463
 1721HOH     H2 5179   3.160   0.559   0.049  0.1658  0.2269  0.3705
 1722HOH      O 5180   2.903   1.347   0.360 -0.7877 -0.0675 -0.0291
 1722HOH     H1 5181   2.900   1.366   0.454  0.0770 -0.4054  0.0865
 1722HOH     H2 5182   2.993   1.367   0.334 -0.6438 -1.1712 -0.5028
 1723HOH      O 5183   3.323   2.727   3.778 -0.0342 -0.0352  0.7764
 1723HOH     H1 5184   3.269   2.767   3.709 -0.6989  0.2590  1.4380
 1723HOH     H2 5185   3.360   2.801   3.825 -0.4907 -0.1917  1.4118
 1724HOH      O 5186   1.340   0.717   3.253 -0.0800 -0.2112  0.1386
 1724HOH     H1 5187   1.310   0.746   3.339 -0.5547 -0.1061 -0.0545
 1724HOH     H2 5188   1.270   0.743   3.193  0.8037  0.9022 -0.4912
 1725HOH      O 5189   2.425   2.962   0.699 -0.6457 -0.3773 -0.3918
 1725HOH     H1 5190   2.345   2.972   0.751  0.2978  0.6343  1.0063
 1725HOH     H2 5191   2.495   2.957   0.764  0.5011 -0.5622 -1.5693
 1726HOH      O 5192   1.659   1.072   1.878  0.1699 -0.0780  0.1090
 1726HOH     H1 5193   1.749   1.072   1.909 -0.2294  0.0128  1.4205
 1726HOH     H2 5194   1.634   1.165   1.877  0.0784 -0.1027 -0.2501
 1727HOH      O 5195   1.341   0.335   2.799  0.3032 -0.1451  0.6523
 1727HOH     H1 5196   1.355   0.247   2.833  1.7865 -0.3377 -0.2972
 1727HOH     H2 5197   1.296   0.321   2.715  1.2166 -0.1084  0.1274
 1728HOH      O 5198   0.935   3.117   1.035 -0.8291 -0.4244 -0.4060
 1728HOH     H1 5199   0.855   3.119   1.087 -0.8345  0.0358 -0.4188
 1728HOH     H2 5200   0.908   3.086   0.949 -1.3316  1.2136 -0.9230
 1729HOH      O 5201   2.346   0.534   3.752 -0.7527  0.2874 -0.0469
 1729HOH     H1 5202   2.270   0.486   3.722  0.0352 -0.5363 -0.8604
 1729HOH     H2 5203   2.406   0.534   3.677  0.2742  0.4049  0.7274
 1730HOH      O 5204   3.577   1.280   1.573  0.4457  0.4864 -0.2899
 1730HOH     H1 5205   3.637   1.346   1.609  0.5494  0.2878 -0.0974
 1730HOH     H2 5206   3.550   1.229   1.649  0.2236  0.4194 -0.4138
 1731HOH      O 5207   3.404   0.954   2.063 -0.4587  1.3562  0.2432
 1731HOH     H1 5208   3.376   0.904   2.140  0.3650 -0.9532 -0.7891
 1731HOH     H2 5209   3.499   0.957   2.069 -0.3508  0.8633 -0.7723
 1732HOH      O 5210   1.083   1.215   4.123  0.0942 -0.2949  0.3533
 1732HOH     H1 5211   1.174   1.220   4.149  0.0602  0.6638  0.3372
 1732HOH     H2 5212   1.083   1.163   4.042  0.7718  0.6390 -0.2720
 1733HOH      O 5213   3.259   4.048   3.924 -0.0212  0.1935  0.0205
 1733HOH     H1 5214   3.318   3.986   3.967  0.4725  0.8546  0.3294
 1733HOH     H2 5215   3.253   4.017   3.834  0.8770  0.1591 -0.0398
 1734HOH      O 5216   0.460   0.464   2.817  0.0278 -0.1986 -0.9045
 1734HOH     H1 5217   0.391   0.398   2.826 -0.1897  0.0207 -0.9545
 1734HOH     H2 5218   0.432   0.536   2.873  0.5122 -0.3463 -0.4550
 1735HOH      O 5219   3.017   2.305   1.133  0.2957 -0.1085  0.1319
 1735HOH     H1 5220   2.960   2.354   1.074  1.0606  0.7637  0.0736
 1735HOH     H2 5221   2.981   2.216   1.133 -0.2286  0.0650 -0.9867
 1736HOH      O 5222   0.070   0.196   0.302 -0.4543  0.0328  0.1915
 1736HOH     H1 5223   0.061   0.128   0.369  0.4399 -0.3077  0.0011
 1736HOH     H2 5224   0.080   0.277   0.350 -0.9223 -0.0483  0.4370
 1737HOH      O 5225   2.616   4.134   1.958  0.1801  0.3586 -0.0687
 1737HOH     H1 5226   2.674   4.086   1.898 -0.4144 -0.1855 -0.2415
 1737HOH     H2 5227   2.666   4.211   1.984  1.2317 -0.4073  0.3093
 1738HOH      O 5228   1.797   0.811   1.339 -0.3006 -0.1432  0.1532
 1738HOH     H1 5229   1.767   0.796   1.249 -0.5266 -0.6515  0.3042
 1738HOH     H2 5230   1.843   0.730   1.363  1.3752  0.6411 -0.1112
 1739HOH      O 5231   3.021   0.141   0.226  0.2130 -0.7198 -0.2176
 1739HOH     H1 5232   3.052   0.205   0.290 -0.6297 -0.3436 -0.1575
 1739HOH     H2 5233   3.050   0.057   0.261  0.3561 -0.4654  0.3016
 1740HOH      O 5234   1.126   4.001   1.921  0.3265 -0.4335 -0.5583
 1740HOH     H1 5235   1.090   3.920   1.958  0.0874 -0.4039 -0.7223
 1740HOH     H2 5236   1.051   4.044   1.880  0.3735  0.0497 -0.1597
 1741HOH      O 5237   2.874   1.838   3.803  0.4451 -0.2680 -0.1555
 1741HOH     H1 5238   2.830   1.836   3.718  0.5058  0.2541 -0.2051
 1741HOH     H2 5239   2.924   1.920   3.802  0.2658 -0.1453  0.4754
 1742HOH      O 5240   0.485   1.823   3.945  0.0523  0.3579 -0.0632
 1742HOH     H1 5241   0.541   1.785   3.877  0.8746  0.7696  0.3519
 1742HOH     H2 5242   0.542   1.832   4.021 -0.9257 -0.4078  0.8224
 1743HOH      O 5243   3.055   2.625   2.934  0.3462  0.2997 -0.5504
 1743HOH     H1 5244   3.057   2.705   2.987 -0.3159  0.2150 -0.3773
 1743HOH     H2 5245   3.042   2.656   2.844 -0.4937  0.3773 -0.4150
 1744HOH      O 5246   2.105   0.997   0.209  0.5192  0.1257 -0.5314
 1744HOH     H1 5247   2.106   1.092   0.210 -0.0526  0.1397  0.1263
 1744HOH     H2 5248   2.181   0.971   0.260 -0.1020  0.2674  0.5129
 1745HOH      O 5249   3.320   1.698   4.135  0.0846 -0.6028 -0.5822
 1745HOH     H1 5250   3.246   1.682   4.077 -0.9178 -0.3788  0.5479
 1745HOH     H2 5251   3.323   1.621   4.192 -0.6735  0.2733  0.7380
 1746HOH      O 5252   1.016   1.871   3.045  0.4634 -0.1360 -0.0036
 1746HOH     H1 5253   0.982   1.836   2.963  0.0419 -1.0895  0.5492
 1746HOH     H2 5254   0.938   1.889   3.097  0.7498 -0.6592  0.6213
 1747HOH      O 5255   1.543   1.678   2.470  0.7138  0.1907  0.0128
 1747HOH     H1 5256   1.517   1.634   2.389  0.4595 -0.0889  0.2417
 1747HOH     H2 5257   1.592   1.755   2.441  1.8114 -0.6143 -0.4046
 1748HOH      O 5258   4.064   4.022   1.253 -0.4254 -0.2060  0.2916
 1748HOH     H1 5259   4.013   3.976   1.186  0.3467 -0.6622  0.0006
 1748HOH     H2 5260   4.034   4.113   1.247 -0.6374 -0.3106 -0.4133
 1749HOH      O 5261   3.010   3.872   3.322 -0.4744  0.3373  0.0701
 1749HOH     H1 5262   3.002   3.886   3.416 -0.1324 -0.5734  0.2527
 1749HOH     H2 5263   3.098   3.836   3.310 -0.2641  1.0210 -0.6899
 1750HOH      O 5264   0.963   0.354   3.126 -0.5166 -0.3313  0.1046
 1750HOH     H1 5265   0.883   0.387   3.168 -0.7468 -0.7425 -0.0033
 1750HOH     H2 5266   0.969   0.403   3.044 -0.1180  0.4067  0.5458
 1751HOH      O 5267   0.898   1.156   0.972  0.3510 -0.6944 -0.4854
 1751HOH     H1 5268   0.944   1.075   0.953  1.6307 -0.2038  0.2702
 1751HOH     H2 5269   0.967   1.223   0.975 -0.3418  0.0526  0.9305
 1752HOH      O 5270   2.710   1.377   0.141  0.3216 -0.0980  0.2387
 1752HOH     H1 5271   2.710   1.323   0.221 -0.1533  0.2404  0.4780
 1752HOH     H2 5272   2.638   1.439   0.154  1.3142  1.1176  0.3248
 1753HOH      O 5273   0.110   3.431   2.831 -0.1633 -0.6030  0.1361
 1753HOH     H1 5274   0.166   3.501   2.864 -0.7973  0.0454 -0.1001
 1753HOH     H2 5275   0.171   3.366   2.794  0.4541 -0.3947  0.7548
 1754HOH      O 5276   2.596   2.445   2.107 -0.0027 -0.4681  0.1696
 1754HOH     H1 5277   2.539   2.416   2.036  0.2355 -1.2929  0.2964
 1754HOH     H2 5278   2.600   2.541   2.097 -0.1675 -0.5397 -0.7729
 1755HOH      O 5279   3.951   4.122   0.817 -0.0794  0.1639 -0.3714
 1755HOH     H1 5280   3.882   4.115   0.883  0.2680  0.4127  0.0298
 1755HOH     H2 5281   3.906   4.112   0.733 -0.4194 -0.9675 -0.0860
 1756HOH      O 5282   2.968   2.102   3.762 -0.4989 -0.4094  0.4429
 1756HOH     H1 5283   2.992   2.154   3.839 -0.5710 -0.5450  0.5582
 1756HOH     H2 5284   3.051   2.088   3.717 -0.5733  0.4497 -0.0058
 1757HOH      O 5285   1.708   3.813   2.041 -0.2199 -0.0794  0.3038
 1757HOH     H1 5286   1.672   3.766   2.116 -0.2225  0.1026  0.4180
 1757HOH     H2 5287   1.780   3.866   2.078  0.3682 -0.6639  0.0300
 1758HOH      O 5288   2.469   3.693   2.491 -0.8807  0.1273  0.0078
 1758HOH     H1 5289   2.494   3.720   2.580  1.4659 -0.3363 -0.3889
 1758HOH     H2 5290   2.461   3.598   2.496 -0.8398  0.1090 -0.2434
 1759HOH      O 5291   2.889   1.407   1.344  0.0670 -0.0367 -0.3164
 1759HOH     H1 5292   2.952   1.343   1.376 -0.5969 -0.5635 -0.0226
 1759HOH     H2 5293   2.940   1.463   1.286  0.8527 -0.2977  0.0904
 1760HOH      O 5294   0.661   1.644   0.292  0.2132  0.2872 -0.4151
 1760HOH     H1 5295   0.702   1.563   0.320  0.1096  0.1975 -0.5165
 1760HOH     H2 5296   0.694   1.658   0.203  0.9789  0.8649 -0.0641
 1761HOH      O 5297   0.537   1.868   1.753 -0.1887  0.1507 -0.4889
 1761HOH     H1 5298   0.472   1.935   1.775  0.7113  1.0460 -0.4621
 1761HOH     H2 5299   0.616   1.916   1.732  0.6919 -0.9199  0.1311
 1762HOH      O 5300   0.974   2.442   3.054  0.4309  0.3780  0.0394
 1762HOH     H1 5301   0.890   2.397   3.048 -0.1307  1.3071  0.4584
 1762HOH     H2 5302   1.016   2.426   2.969 -0.3554  0.2484 -0.3431
 1763HOH      O 5303   3.261   0.702   2.332  0.3384 -0.0783 -0.5600
 1763HOH     H1 5304   3.300   0.665   2.253 -0.1720 -0.5296 -0.6136
 1763HOH     H2 5305   3.167   0.706   2.313  0.1798 -0.4092  0.1022
 1764HOH      O 5306   1.613   3.104   3.694  0.0541  0.2472  0.1067
 1764HOH     H1 5307   1.699   3.147   3.697  0.2770 -0.1333 -0.5694
 1764HOH     H2 5308   1.594   3.084   3.786  0.7134  0.2908  0.2637
 1765HOH      O 5309   2.713   0.168   3.970 -0.0533  0.0760  0.0173
 1765HOH     H1 5310   2.756   0.252   3.957 -1.1395  0.7561  0.5026
 1765HOH     H2 5311   2.656   0.158   3.894 -0.6052  0.2439  0.3978
 1766HOH      O 5312   3.834   4.050   3.348 -0.3192 -0.6126 -0.1254
 1766HOH     H1 5313   3.877   3.975   3.388 -0.2282 -1.2605 -1.3552
 1766HOH     H2 5314   3.844   4.037   3.254 -0.2015  1.0107 -0.4035
 1767HOH      O 5315   2.319   2.446   1.617 -0.5133  0.4326  0.5013
 1767HOH     H1 5316   2.225   2.442   1.638 -0.7966  0.7635 -0.6134
 1767HOH     H2 5317   2.324   2.425   1.524  0.4415  1.1875  0.3511
 1768HOH      O 5318   0.198   2.618   3.577 -0.2487 -0.0470 -0.4711
 1768HOH     H1 5319   0.237   2.685   3.521  0.7381 -0.3714 -0.2122
 1768HOH     H2 5320   0.271   2.559   3.597 -0.8254 -0.5291  0.2821
 1769HOH      O 5321   2.971   2.462   3.425  0.3311  0.0440  0.1407
 1769HOH     H1 5322   2.905   2.393   3.439  0.8330 -0.4753  0.0097
 1769HOH     H2 5323   2.924   2.529   3.375 -0.1626 -0.2102  0.2455
 1770HOH      O 5324   1.954   0.730   4.031  0.5505  0.4441  0.6452
 1770HOH     H1 5325   1.920   0.641   4.045 -0.9156  1.0713  1.5275
 1770HOH     H2 5326   1.992   0.727   3.943 -0.3285 -0.8155  0.2406
 1771HOH      O 5327   1.648   2.783   1.926 -0.4291 -0.3674  0.2533
 1771HOH     H1 5328   1.556   2.801   1.904 -0.2804  0.2094  0.0444
 1771HOH     H2 5329   1.645   2.749   2.015 -0.8209 -0.0188  0.3834
 1772HOH      O 5330   2.931   0.344   2.738  0.4763 -0.1289  0.1481
 1772HOH     H1 5331   2.924   0.249   2.744  1.5767 -0.2063  0.5360
 1772HOH     H2 5332   2.917   0.362   2.645 -0.7251 -0.5418  0.2112
 1773HOH      O 5333   0.556   2.961   3.059 -0.3291 -0.4951 -0.0978
 1773HOH     H1 5334   0.615   2.911   3.114 -0.5010 -0.4236  0.1573
 1773HOH     H2 5335   0.592   3.050   3.060  0.3096 -0.7176 -1.0244
 1774HOH      O 5336   0.917   0.638   1.886 -0.0917 -0.0784 -0.3002
 1774HOH     H1 5337   0.913   0.542   1.891 -1.3636 -0.1326 -1.3670
 1774HOH     H2 5338   0.855   0.661   1.817  0.0304  1.5457  0.0603
 1775HOH      O 5339   3.052   3.446   3.763 -0.0334 -0.4007  0.1410
 1775HOH     H1 5340   3.052   3.540   3.780  0.2461 -0.3961  0.1160
 1775HOH     H2 5341   3.042   3.406   3.849  1.5095 -0.3832  0.3783
 1776HOH      O 5342   3.763   0.328   2.875 -1.0975  0.3866  0.4662
 1776HOH     H1 5343   3.787   0.297   2.962 -0.4679  0.5747  0.3703
 1776HOH     H2 5344   3.743   0.421   2.888  0.8063  0.9381  0.1635
 1777HOH      O 5345   2.507   3.773   1.211  0.1858 -0.3874  0.2511
 1777HOH     H1 5346   2.455   3.693   1.200 -0.1628 -0.0435 -0.9573
 1777HOH     H2 5347   2.444   3.844   1.198  0.5922  0.0794  0.7659
 1778HOH      O 5348   1.770   0.699   2.658  0.3355 -0.0394 -0.7924
 1778HOH     H1 5349   1.719   0.626   2.693  0.8431 -0.1614 -0.2877
 1778HOH     H2 5350   1.707   0.771   2.650  0.0227 -0.2751 -0.4690
 1779HOH      O 5351   1.546   1.238   2.427 -0.3991  0.3369  0.7364
 1779HOH     H1 5352   1.583   1.159   2.387  0.4738  0.9245  0.3253
 1779HOH     H2 5353   1.532   1.215   2.518 -1.8536 -0.8505  0.2856
 1780HOH      O 5354   0.912   3.650   0.149  0.6197 -0.6430 -0.1862
 1780HOH     H1 5355   0.991   3.669   0.098  0.1754  0.5071 -0.5156
 1780HOH     H2 5356   0.866   3.583   0.100  0.2611  0.3544 -1.3051
 1781HOH      O 5357   3.349   2.664   1.023 -0.2925 -0.0191 -0.2435
 1781HOH     H1 5358   3.284   2.597   1.045 -0.1690 -0.4528 -1.0855
 1781HOH     H2 5359   3.429   2.614   1.004  0.0364  0.4373 -0.0795
 1782HOH      O 5360   0.691   2.991   0.566  0.3171 -0.0255  0.4073
 1782HOH     H1 5361   0.648   2.906   0.574  0.8546 -0.3725 -0.1746
 1782HOH     H2 5362   0.645   3.036   0.495 -0.3242  0.4169  1.0753
 1783HOH      O 5363   0.677   2.338   0.344  0.1625  0.6552  0.2576
 1783HOH     H1 5364   0.637   2.294   0.269  0.3891  0.0984  0.4575
 1783HOH     H2 5365   0.717   2.416   0.306  0.1103  0.4805 -0.1716
 1784HOH      O 5366   2.852   0.388   1.053 -0.0262  0.3352 -0.6258
 1784HOH     H1 5367   2.943   0.410   1.076 -0.0508 -0.7270  0.7438
 1784HOH     H2 5368   2.850   0.293   1.050 -1.4256  0.1601  1.3816
 1785HOH      O 5369   2.377   3.853   0.821  0.0401 -0.0708  0.2172
 1785HOH     H1 5370   2.380   3.881   0.912 -0.3658 -0.5434  0.3885
 1785HOH     H2 5371   2.293   3.807   0.813  0.6658 -1.2703 -0.0045
 1786HOH      O 5372   1.491   0.584   3.432 -0.2663 -0.5428 -0.2330
 1786HOH     H1 5373   1.466   0.641   3.359 -1.2913 -1.4662 -0.6655
 1786HOH     H2 5374   1.442   0.617   3.507  0.0358 -0.1876 -0.1822
 1787HOH      O 5375   3.967   0.765   0.755 -0.2723  0.2158  0.7349
 1787HOH     H1 5376   4.028   0.800   0.820 -0.8887  1.7612  0.5690
 1787HOH     H2 5377   3.889   0.742   0.805 -0.0766 -0.4427  0.7610
 1788HOH      O 5378   2.371   3.900   2.681 -0.2262 -0.4302  0.1738
 1788HOH     H1 5379   2.355   3.994   2.679  1.2785 -0.1275  0.2296
 1788HOH     H2 5380   2.286   3.861   2.659 -1.4498  0.8462  2.0276
 1789HOH      O 5381   3.580   2.489   1.075 -0.0651 -0.2924 -0.0028
 1789HOH     H1 5382   3.613   2.522   1.158  1.8593 -0.7837 -0.4695
 1789HOH     H2 5383   3.530   2.411   1.097 -0.5823  0.2300  0.7493
 1790HOH      O 5384   0.409   0.864   1.918 -0.1123  0.2457 -0.1345
 1790HOH     H1 5385   0.504   0.853   1.918 -0.0517  0.5896  0.7769
 1790HOH     H2 5386   0.380   0.829   2.002 -0.7400  0.5292 -0.2170
 1791HOH      O 5387   1.122   3.384   3.997  1.0562 -0.5674 -0.5034
 1791HOH     H1 5388   1.052   3.321   3.979  1.0240 -0.5167 -0.5598
 1791HOH     H2 5389   1.192   3.332   4.035  0.4086 -0.3920  1.0836
 1792HOH      O 5390   1.173   3.802   3.832 -0.2899  0.6875  0.6967
 1792HOH     H1 5391   1.193   3.708   3.826 -0.0030  0.8024 -0.5882
 1792HOH     H2 5392   1.249   3.839   3.876  0.0060  0.4307  0.4136
 1793HOH      O 5393   1.969   2.376   3.538  0.1091  0.2254 -0.2573
 1793HOH     H1 5394   1.950   2.323   3.615  0.0797  1.6657  0.8234
 1793HOH     H2 5395   2.027   2.322   3.485  0.2579 -0.7860  0.8499
 1794HOH      O 5396   0.648   2.058   3.074  0.1678  0.5036 -0.5550
 1794HOH     H1 5397   0.729   2.020   3.107 -1.1090  0.0538  2.8255
 1794HOH     H2 5398   0.616   1.995   3.010  0.8498 -1.2426  0.6690
 1795HOH      O 5399   1.991   0.065   2.449  0.0312  0.2067 -0.8085
 1795HOH     H1 5400   1.907   0.030   2.420 -0.2232 -0.0076  0.1304
 1795HOH     H2 5401   2.000   0.148   2.403 -0.8520  0.3897 -0.6773
 1796HOH      O 5402   3.912   1.945   2.905 -0.3208 -0.1290 -0.1882
 1796HOH     H1 5403   3.847   1.937   2.836 -0.0471  0.9000 -0.6109
 1796HOH     H2 5404   3.892   2.029   2.947  0.4779  0.0190 -0.0689
 1797HOH      O 5405   3.405   3.402   3.885  0.0223  0.1430  0.6089
 1797HOH     H1 5406   3.434   3.481   3.932  0.4572 -0.0108  0.6122
 1797HOH     H2 5407   3.331   3.370   3.936  0.2099  0.2262  0.9436
 1798HOH      O 5408   0.369   2.086   0.310 -0.0926  0.5339 -0.2933
 1798HOH     H1 5409   0.366   2.124   0.398  0.3277 -0.1813  0.0553
 1798HOH     H2 5410   0.370   1.991   0.325  0.2541  0.3996 -1.0550
 1799HOH      O 5411   2.227   2.816   3.068  0.0850 -0.5083 -0.0134
 1799HOH     H1 5412   2.286   2.831   2.993 -0.6448  0.0302 -0.5011
 1799HOH     H2 5413   2.276   2.848   3.143 -0.0958  1.3385 -0.5845
 1800HOH      O 5414   1.089   1.088   1.628 -0.0984 -0.0591 -0.4764
 1800HOH     H1 5415   1.006   1.078   1.676  0.3027 -0.5195  0.1552
 1800HOH     H2 5416   1.156   1.061   1.691  0.5851  0.8167 -0.7962
 1801HOH      O 5417   2.416   3.408   3.234 -0.0600 -0.2394 -0.0977
 1801HOH     H1 5418   2.362   3.454   3.298  1.8879  0.4856  1.2158
 1801HOH     H2 5419   2.367   3.327   3.215 -1.6898  0.4669  0.6815
 1802HOH      O 5420   2.091   0.272   2.316  0.2134 -0.2726 -0.0584
 1802HOH     H1 5421   2.028   0.314   2.257  1.2997  0.9323 -0.4367
 1802HOH     H2 5422   2.148   0.221   2.259  1.4608  1.1404 -0.1741
 1803HOH      O 5423   2.715   3.891   3.298  0.1586  0.1079 -0.4072
 1803HOH     H1 5424   2.772   3.870   3.372  1.3241  0.8782 -1.0232
 1803HOH     H2 5425   2.632   3.917   3.338  0.1709 -1.0778  0.5288
 1804HOH      O 5426   2.327   2.349   1.354  1.0219 -0.1543  0.7650
 1804HOH     H1 5427   2.347   2.346   1.261 -0.6761 -1.1446  0.3370
 1804HOH     H2 5428   2.325   2.257   1.381 -0.9300 -0.1032  1.0919
 1805HOH      O 5429   0.341   3.689   3.312 -0.4855  0.7222  0.0262
 1805HOH     H1 5430   0.348   3.678   3.407  0.0680  0.3660 -0.0495
 1805HOH     H2 5431   0.367   3.779   3.296  0.5933  0.4477  0.1087
 1806HOH      O 5432   4.166   3.598   2.019 -0.1038 -0.1574  0.1265
 1806HOH     H1 5433   4.086   3.547   2.033 -0.1540 -0.0663  0.1731
 1806HOH     H2 5434   4.136   3.689   2.012 -0.0248 -0.1435 -0.0469
 1807HOH      O 5435   1.147   3.853   2.308 -0.1938  1.2239  0.2855
 1807HOH     H1 5436   1.210   3.783   2.291 -2.3473 -0.6883 -0.9965
 1807HOH     H2 5437   1.184   3.929   2.263  1.1241  0.2003 -0.5411
 1808HOH      O 5438   3.293   3.735   3.814 -0.1004 -0.0837  0.6706
 1808HOH     H1 5439   3.306   3.785   3.733 -1.4135  1.2193  1.1725
 1808HOH     H2 5440   3.370   3.754   3.867  0.7666 -0.9347 -0.2071
 1809HOH      O 5441   2.262   3.949   1.325  0.2027 -0.8336  0.5838
 1809HOH     H1 5442   2.207   4.016   1.285  1.9382 -0.1860 -0.9989
 1809HOH     H2 5443   2.311   3.996   1.393 -0.4027 -1.1589  1.2654
 1810HOH      O 5444   0.531   1.436   3.270 -0.3616  0.0691  0.0335
 1810HOH     H1 5445   0.605   1.498   3.272 -1.0087  0.8997 -0.2683
 1810HOH     H2 5446   0.566   1.358   3.228  0.4310  0.3278  0.1822
 1811HOH      O 5447   2.534   1.272   3.061 -0.1187 -0.7756  0.0073
 1811HOH     H1 5448   2.544   1.358   3.101  0.0742 -0.7759 -0.0410
 1811HOH     H2 5449   2.443   1.271   3.031 -0.0691 -0.5181 -0.1570
 1812HOH      O 5450   3.400   0.505   1.821 -0.3868 -0.1630  0.2956
 1812HOH     H1 5451   3.426   0.439   1.886  0.0156 -0.3069 -0.0096
 1812HOH     H2 5452   3.309   0.483   1.801 -0.2666 -0.6170  0.2185
 1813HOH      O 5453   2.995   2.535   0.065  0.2167  0.0407  0.2827
 1813HOH     H1 5454   2.939   2.506   0.138  1.2315  0.4932  1.3022
 1813HOH     H2 5455   3.040   2.456   0.036 -0.1475 -0.1309  0.1692
 1814HOH      O 5456   2.538   2.120   3.092  0.3009 -0.1017 -0.1521
 1814HOH     H1 5457   2.610   2.152   3.146 -0.6975  0.8678  0.6796
 1814HOH     H2 5458   2.482   2.196   3.078 -0.7411 -0.8829 -0.5125
 1815HOH      O 5459   3.649   2.734   0.203 -0.4634  0.0353 -0.6918
 1815HOH     H1 5460   3.556   2.757   0.213 -0.6821 -0.9126 -0.2609
 1815HOH     H2 5461   3.694   2.817   0.192 -1.2929  0.5629 -0.2516
 1816HOH      O 5462   1.418   2.961   0.406 -0.5455 -0.4238 -0.3417
 1816HOH     H1 5463   1.392   2.869   0.402 -0.0894 -0.6015  0.4691
 1816HOH     H2 5464   1.514   2.959   0.414 -0.4492  0.1514 -1.1001
 1817HOH      O 5465   3.442   0.156   3.673  0.2649  0.3825  0.2595
 1817HOH     H1 5466   3.388   0.233   3.655 -0.3888 -0.2100 -0.4167
 1817HOH     H2 5467   3.492   0.143   3.592 -0.5420 -0.5981 -0.1221
 1818HOH      O 5468   2.557   1.862   1.493 -0.2834  0.3218 -0.0348
 1818HOH     H1 5469   2.498   1.852   1.418  0.5330  0.7070 -0.7547
 1818HOH     H2 5470   2.583   1.773   1.516 -0.2010  0.2245 -0.4913
 1819HOH      O 5471   3.005   2.443   1.456 -0.5119 -0.1133 -0.3526
 1819HOH     H1 5472   3.036   2.523   1.499 -0.3925 -0.6779  0.6580
 1819HOH     H2 5473   2.999   2.467   1.363  0.0065  0.9151 -0.1497
 1820HOH      O 5474   1.416   2.346   2.369  0.5020  0.0296  0.3318
 1820HOH     H1 5475   1.431   2.439   2.387  1.0224 -0.2121  1.2591
 1820HOH     H2 5476   1.330   2.329   2.408  0.6159  0.0208  0.5832
 1821HOH      O 5477   3.357   3.722   0.533  0.6270  0.6045 -0.6078
 1821HOH     H1 5478   3.317   3.750   0.616  0.9822 -0.8848  0.1326
 1821HOH     H2 5479   3.283   3.717   0.472  0.0672  0.1588  0.0766
 1822HOH      O 5480   0.123   2.327   1.514  0.3398 -0.1654 -0.1587
 1822HOH     H1 5481   0.104   2.356   1.425 -0.5930 -0.2475 -0.0017
 1822HOH     H2 5482   0.183   2.393   1.548 -1.3329  1.4273  0.0286
 1823HOH      O 5483   3.179   2.209   1.526 -0.2508  0.2445  0.1773
 1823HOH     H1 5484   3.135   2.293   1.516 -1.1150 -0.1895  0.1106
 1823HOH     H2 5485   3.115   2.144   1.495 -0.0242 -0.5211  1.1849
 1824HOH      O 5486   3.482   0.559   3.742 -0.5329  0.1540 -0.6864
 1824HOH     H1 5487   3.487   0.646   3.782  0.0426  0.3334 -1.1153
 1824HOH     H2 5488   3.569   0.546   3.704 -0.1003 -1.2145  0.6010
 1825HOH      O 5489   0.521   0.605   3.149  0.3061  0.5157 -0.2353
 1825HOH     H1 5490   0.444   0.629   3.098  0.0709  0.5849  0.1478
 1825HOH     H2 5491   0.568   0.688   3.162  0.4977  0.4612 -0.5405
 1826HOH      O 5492   0.420   0.680   1.707 -0.1546  0.0339  0.7599
 1826HOH     H1 5493   0.391   0.768   1.730  0.9085  0.2943  1.2133
 1826HOH     H2 5494   0.412   0.630   1.788 -0.6863 -0.2830  0.5211
 1827HOH      O 5495   2.069   1.005   3.826  0.3654 -0.3408 -0.4119
 1827HOH     H1 5496   2.093   0.912   3.829  0.4370 -0.3128 -0.0141
 1827HOH     H2 5497   2.108   1.043   3.905 -0.1606 -0.0948 -0.2578
 1828HOH      O 5498   3.197   0.765   0.580  0.4852 -0.4746 -0.1393
 1828HOH     H1 5499   3.180   0.734   0.669 -0.3494 -1.6254 -0.6506
 1828HOH     H2 5500   3.134   0.836   0.567 -0.1798 -1.0482 -0.1625
 1829HOH      O 5501   2.548   2.180   0.850  0.3356  0.1456 -0.1528
 1829HOH     H1 5502   2.553   2.230   0.768  0.2155 -0.3497 -0.4673
 1829HOH     H2 5503   2.493   2.235   0.907 -0.0716  0.2275 -0.6037
 1830HOH      O 5504   3.768   0.646   3.702 -0.2157  0.4558  0.6895
 1830HOH     H1 5505   3.754   0.590   3.778 -1.8868 -0.3556 -0.0976
 1830HOH     H2 5506   3.850   0.616   3.663 -0.5061 -0.7209  0.9183
 1831HOH      O 5507   0.155   0.512   1.479  0.2175  0.5220  0.6740
 1831HOH     H1 5508   0.133   0.422   1.505 -1.2849  0.6901  0.1803
 1831HOH     H2 5509   0.249   0.520   1.497  0.1918 -0.8053  1.6888
 1832HOH      O 5510   3.407   3.701   1.003 -0.0457  0.1830 -0.3928
 1832HOH     H1 5511   3.380   3.609   0.993 -1.9283  0.7577 -1.5502
 1832HOH     H2 5512   3.441   3.725   0.918  0.9232  0.4757  0.0495
 1833HOH      O 5513   3.715   2.626   2.414  0.3973 -0.2316 -0.5194
 1833HOH     H1 5514   3.742   2.551   2.360  0.0068 -1.3329  0.7234
 1833HOH     H2 5515   3.644   2.593   2.468  0.2668  1.0269  0.1593
 1834HOH      O 5516   1.682   2.560   1.114  0.0957  0.2314  0.2579
 1834HOH     H1 5517   1.663   2.532   1.204 -0.7102 -0.4167 -0.0915
 1834HOH     H2 5518   1.693   2.479   1.065  0.3809  0.5768 -0.2664
 1835HOH      O 5519   3.668   2.313   0.079  0.3409  0.4187 -0.5898
 1835HOH     H1 5520   3.713   2.337  -0.002  0.8603  0.1729 -0.3797
 1835HOH     H2 5521   3.698   2.377   0.143  0.8881 -0.1171 -0.2956
 1836HOH      O 5522   3.893   3.557   1.840 -0.3678 -0.7617  0.3288
 1836HOH     H1 5523   3.833   3.490   1.806  0.5671 -1.2595 -0.4378
 1836HOH     H2 5524   3.922   3.605   1.763 -0.5111  0.1327  0.7958
 1837HOH      O 5525   3.067   0.415   1.970 -0.7821 -0.7533  0.2461
 1837HOH     H1 5526   3.097   0.391   2.057 -0.1904 -0.4002  0.1524
 1837HOH     H2 5527   2.971   0.414   1.976 -0.7807  0.3739  1.2284
 1838HOH      O 5528   3.582   2.407   3.800  0.5077 -0.1667 -0.0707
 1838HOH     H1 5529   3.560   2.481   3.857 -0.2912  0.1038 -0.6856
 1838HOH     H2 5530   3.605   2.336   3.860 -0.4730  0.0523  0.6154
 1839HOH      O 5531   0.354   2.237   2.824 -0.0627 -0.3754 -0.5575
 1839HOH     H1 5532   0.338   2.162   2.881 -0.7166 -0.0399 -0.2795
 1839HOH     H2 5533   0.380   2.199   2.740 -0.9165 -0.9369 -0.5877
 1840HOH      O 5534   1.314   2.699   0.433 -0.4372 -0.7258  0.3380
 1840HOH     H1 5535   1.231   2.696   0.385 -0.5767  0.2363  0.4908
 1840HOH     H2 5536   1.380   2.671   0.369 -0.6696  0.1636 -0.3210
 1841HOH      O 5537   2.480   0.782   4.075 -0.7306 -1.0214 -0.6036
 1841HOH     H1 5538   2.475   0.771   3.980 -0.7741 -0.7149 -0.6415
 1841HOH     H2 5539   2.392   0.761   4.106 -0.8059 -0.8165 -0.6701
 1842HOH      O 5540   4.080   3.453   3.197 -0.3579  0.3449  0.2948
 1842HOH     H1 5541   4.054   3.497   3.116 -0.2778 -0.6608 -0.3056
 1842HOH     H2 5542   4.029   3.372   3.199 -0.0240  0.1332  1.0163
 1843HOH      O 5543   0.153   3.948   1.253 -0.1035 -0.0873  0.3362
 1843HOH     H1 5544   0.070   3.992   1.270 -0.0142  0.3932 -0.3882
 1843HOH     H2 5545   0.131   3.855   1.251 -0.5028 -0.0091  0.7638
 1844HOH      O 5546   3.047   0.088   3.898  0.4506 -0.4799 -0.0615
 1844HOH     H1 5547   3.106   0.037   3.953  0.6879  0.1193  0.2572
 1844HOH     H2 5548   2.998   0.144   3.959  0.7974  0.2785 -0.4407
 1845HOH      O 5549   0.249   2.824   1.037  0.6519 -0.3036  0.2131
 1845HOH     H1 5550   0.176   2.830   0.975  0.3816  0.8234  0.6061
 1845HOH     H2 5551   0.327   2.841   0.984  0.3940  1.0188  0.1996
 1846HOH      O 5552   0.648   3.189   3.855  0.6596 -0.2315  0.2046
 1846HOH     H1 5553   0.690   3.112   3.895  0.5605 -0.3306  0.1193
 1846HOH     H2 5554   0.556   3.165   3.847  0.6736 -0.2087 -0.0673
 1847HOH      O 5555   2.039   2.514   2.157  0.4380  0.7455  0.0761
 1847HOH     H1 5556   1.950   2.542   2.179 -0.0724 -0.0399 -0.8166
 1847HOH     H2 5557   2.089   2.596   2.151 -0.2602  1.2156  0.4226
 1848HOH      O 5558   2.370   4.050   1.813  0.1646 -0.0685  0.4043
 1848HOH     H1 5559   2.462   4.059   1.837  0.2429  1.1873 -0.1890
 1848HOH     H2 5560   2.336   4.139   1.811 -1.2003 -0.5159  1.0028
 1849HOH      O 5561   2.961   2.211   4.013  0.3984  0.2016 -0.4903
 1849HOH     H1 5562   2.953   2.161   4.094 -0.1311  1.1971  0.1128
 1849HOH     H2 5563   3.031   2.274   4.030 -0.5342  1.2499 -0.2934
 1850HOH      O 5564   3.327   2.716   2.702  0.2372 -0.0917 -0.4808
 1850HOH     H1 5565   3.330   2.803   2.742 -1.5958 -0.3272  0.4075
 1850HOH     H2 5566   3.273   2.727   2.624 -2.4149 -0.6977  1.0280
 1851HOH      O 5567   3.278   3.026   1.863  0.1072 -0.0177  0.6108
 1851HOH     H1 5568   3.301   2.934   1.872  0.8297  0.0178 -0.4744
 1851HOH     H2 5569   3.340   3.072   1.920 -0.6026 -0.1967  1.5784
 1852HOH      O 5570   2.097   2.636   0.611 -0.4705  0.4260 -0.4404
 1852HOH     H1 5571   2.040   2.704   0.575 -0.8131  0.5756  0.3370
 1852HOH     H2 5572   2.047   2.600   0.684  0.4330  0.5925  0.3031
 1853HOH      O 5573  -0.007   2.619   0.441 -0.2537  0.3885 -0.5453
 1853HOH     H1 5574  -0.038   2.543   0.391  1.3723 -0.8037  0.0708
 1853HOH     H2 5575   0.073   2.588   0.483 -0.1334  2.1282  0.7009
 1854HOH      O 5576   1.382   0.388   1.461 -0.4343 -0.8083  0.5847
 1854HOH     H1 5577   1.334   0.457   1.415  0.3620 -0.1915  0.6332
 1854HOH     H2 5578   1.348   0.307   1.424 -0.6760 -0.3629 -0.2258
 1855HOH      O 5579   3.710   0.262   3.555  0.1937 -0.2125 -0.0657
 1855HOH     H1 5580   3.659   0.331   3.513  0.2566 -0.2335 -0.1789
 1855HOH     H2 5581   3.720   0.291   3.646 -0.2251 -0.3258  0.0183
 1856HOH      O 5582   1.424   0.911   3.961  0.3643  0.0110 -0.2646
 1856HOH     H1 5583   1.465   0.954   4.036  0.6330  0.6010 -0.7411
 1856HOH     H2 5584   1.341   0.878   3.996  0.2195  0.7719  0.1600
 1857HOH      O 5585   1.299   3.248   3.761  0.1456 -0.0885 -0.4597
 1857HOH     H1 5586   1.326   3.298   3.684  1.0304 -0.0429 -0.1340
 1857HOH     H2 5587   1.367   3.264   3.826 -0.2120 -0.7018  0.0951
 1858HOH      O 5588   1.619   3.866   0.936  0.2326  0.0452 -0.3835
 1858HOH     H1 5589   1.580   3.918   1.006 -0.2692 -1.3035  0.3998
 1858HOH     H2 5590   1.712   3.887   0.940  0.2929 -0.3258  1.0201
 1859HOH      O 5591   2.959   1.140   2.042  0.3582  0.0965  0.6774
 1859HOH     H1 5592   2.868   1.127   2.017  0.4917 -0.4601  0.4568
 1859HOH     H2 5593   2.976   1.073   2.108  0.9258 -0.5989 -0.1305
 1860HOH      O 5594   0.963   3.977   2.933  0.0438 -0.1107  1.0914
 1860HOH     H1 5595   0.970   4.071   2.948  1.0985 -0.0883  0.6604
 1860HOH     H2 5596   1.035   3.940   2.983  0.3600 -0.5536  0.3410
 1861HOH      O 5597   0.673   0.837   1.936 -0.4818  0.1839 -0.3399
 1861HOH     H1 5598   0.685   0.927   1.966  0.7138 -0.2552  0.6702
 1861HOH     H2 5599   0.743   0.823   1.872 -0.2690 -0.1771 -0.0421
 1862HOH      O 5600   2.399   1.563   2.419  0.8903  0.0449  0.3256
 1862HOH     H1 5601   2.385   1.515   2.337 -1.4074  1.1079 -0.0492
 1862HOH     H2 5602   2.421   1.652   2.391  0.2930  0.3698  0.8465
 1863HOH      O 5603   4.009   1.423   2.100  0.5018  0.1972  0.1556
 1863HOH     H1 5604   3.970   1.390   2.019 -0.8646  2.9764 -0.5447
 1863HOH     H2 5605   3.980   1.361   2.167 -0.6165 -0.7746 -1.1122
 1864HOH      O 5606   1.272   2.362   1.181 -0.1451 -0.9997 -0.4244
 1864HOH     H1 5607   1.366   2.359   1.169 -0.2103 -1.4138 -0.8808
 1864HOH     H2 5608   1.259   2.427   1.250  0.5579 -2.0054  0.7409
 1865HOH      O 5609   1.220   1.948   3.797  0.2269 -0.0791  0.5618
 1865HOH     H1 5610   1.272   1.975   3.873  1.2865 -0.2134 -0.0852
 1865HOH     H2 5611   1.268   1.874   3.760 -0.6543 -0.4757  0.1608
 1866HOH      O 5612   3.782   0.216   0.876  0.1317 -0.5104  0.1355
 1866HOH     H1 5613   3.744   0.295   0.913 -1.2671 -0.7318 -0.7096
 1866HOH     H2 5614   3.876   0.234   0.874 -0.0947  0.9394  0.3817
 1867HOH      O 5615   2.254   2.548   3.394 -0.3563 -0.8193  0.1503
 1867HOH     H1 5616   2.317   2.533   3.465  0.8863 -1.1384 -0.9425
 1867HOH     H2 5617   2.308   2.562   3.316 -1.6141  0.8645 -0.5467
 1868HOH      O 5618   1.985   2.696   0.145  0.5356  0.3528  0.3385
 1868HOH     H1 5619   1.981   2.619   0.202  0.9986 -0.0196 -0.1089
 1868HOH     H2 5620   1.976   2.661   0.057 -0.4190  0.9471  0.1684
 1869HOH      O 5621   3.888   3.698   1.534 -0.3736 -0.5353  0.0214
 1869HOH     H1 5622   3.910   3.790   1.551  0.5835 -0.6240 -0.5834
 1869HOH     H2 5623   3.794   3.699   1.516 -0.3970  0.3136  0.0851
 1870HOH      O 5624   0.076   0.477   2.359 -0.7880  0.4626 -0.7767
 1870HOH     H1 5625   0.136   0.524   2.416 -0.1087  0.1218 -1.1918
 1870HOH     H2 5626   0.003   0.452   2.417  0.4356 -0.9714  0.2983
 1871HOH      O 5627   2.873   2.045   1.136  0.0779 -0.1449 -0.2144
 1871HOH     H1 5628   2.897   2.046   1.043 -1.7090  0.7568 -0.7639
 1871HOH     H2 5629   2.792   2.096   1.140 -0.2586 -0.6709  1.7683
 1872HOH      O 5630   0.440   1.099   4.111 -0.6046 -0.1896  0.9402
 1872HOH     H1 5631   0.472   1.136   4.193  0.0702  0.9813  0.2171
 1872HOH     H2 5632   0.514   1.051   4.075 -0.6566 -0.0907  0.6956
 1873HOH      O 5633   3.476   3.550   1.676 -0.2852  0.1816  0.2620
 1873HOH     H1 5634   3.504   3.580   1.590  0.5236  0.2350  0.5281
 1873HOH     H2 5635   3.440   3.463   1.661  0.1920  0.0386 -0.0786
 1874HOH      O 5636   3.116   0.528   2.833  0.1643  0.1554 -0.3558
 1874HOH     H1 5637   3.035   0.477   2.822  0.7535 -0.7483 -0.7471
 1874HOH     H2 5638   3.183   0.462   2.850  0.7796  0.9121  0.2994
 1875HOH      O 5639   3.059   2.819   2.003 -0.2747  0.3140  0.4323
 1875HOH     H1 5640   3.028   2.749   2.061  1.6968  0.1033  1.3899
 1875HOH     H2 5641   3.154   2.816   2.010 -0.0281  1.9801 -0.8816
 1876HOH      O 5642   2.716   3.036   1.571 -0.1148  0.2272  0.4683
 1876HOH     H1 5643   2.629   3.020   1.607 -0.1522 -0.2793  0.1734
 1876HOH     H2 5644   2.717   3.130   1.553 -0.6687  0.2153  0.3142
 1877HOH      O 5645   1.635   0.144   0.718  0.2782  0.7970  0.0695
 1877HOH     H1 5646   1.587   0.079   0.769  0.5770  0.2619 -0.3193
 1877HOH     H2 5647   1.574   0.170   0.649  0.5616  0.0385 -0.4884
 1878HOH      O 5648   3.682   0.046   1.715  0.0100  0.3441  0.1071
 1878HOH     H1 5649   3.756   0.106   1.712  0.6988 -0.4954 -0.8456
 1878HOH     H2 5650   3.717  -0.035   1.752 -0.6698  0.2116  0.5075
 1879HOH      O 5651   2.207   3.770   0.509  0.6697  0.0413 -0.4620
 1879HOH     H1 5652   2.127   3.734   0.469 -0.0492 -0.0217  0.8954
 1879HOH     H2 5653   2.237   3.701   0.568  0.1019  1.0278  1.1025
 1880HOH      O 5654   1.442   0.803   0.836  0.5044  0.2244  0.1353
 1880HOH     H1 5655   1.415   0.834   0.749 -0.5991  0.2214  0.4430
 1880HOH     H2 5656   1.406   0.714   0.841  0.9278  0.0689  0.4395
 1881HOH      O 5657   1.030   1.019   3.845  0.0725  0.1359 -0.7238
 1881HOH     H1 5658   1.038   0.947   3.908  0.5718 -0.5472 -1.5306
 1881HOH     H2 5659   0.937   1.024   3.826 -0.1078  0.4540  0.1634
 1882HOH      O 5660   3.940   1.675   2.203  0.5339 -0.2154 -0.3251
 1882HOH     H1 5661   3.968   1.633   2.122  0.8418  0.3317 -0.5175
 1882HOH     H2 5662   3.887   1.609   2.247 -0.3439 -0.2619 -1.3563
 1883HOH      O 5663   1.074   2.287   2.780  0.5943 -0.1691  0.2056
 1883HOH     H1 5664   1.023   2.310   2.702  1.4703  0.8557 -0.1107
 1883HOH     H2 5665   1.122   2.208   2.754  1.2436  0.4273 -0.5050
 1884HOH      O 5666   2.804   0.537   0.828  1.4412 -0.0245 -0.0370
 1884HOH     H1 5667   2.717   0.511   0.800  1.5987  0.6888 -1.3526
 1884HOH     H2 5668   2.827   0.474   0.896  0.2025 -0.6758 -0.1659
 1885HOH      O 5669   2.903   3.989   3.094 -0.3913  0.5265 -0.0516
 1885HOH     H1 5670   2.855   3.991   3.177 -0.2763  1.7418  0.0242
 1885HOH     H2 5671   2.986   3.947   3.115 -0.8781 -0.4056  0.1146
 1886HOH      O 5672   3.859   2.446   4.062 -0.1278  0.4634  0.4649
 1886HOH     H1 5673   3.945   2.445   4.105 -0.3628 -0.3614  0.9695
 1886HOH     H2 5674   3.879   2.430   3.969  0.2683  0.3520  0.5635
 1887HOH      O 5675   3.790   1.668   4.145  0.0701  0.4636 -0.0040
 1887HOH     H1 5676   3.842   1.646   4.068 -0.3402 -0.4569 -0.0446
 1887HOH     H2 5677   3.722   1.727   4.113  0.3174  0.6534 -0.1919
 1888HOH      O 5678   0.866   1.358   1.970 -0.3696  0.0943 -0.1575
 1888HOH     H1 5679   0.949   1.391   1.937 -1.2021  2.2020 -0.4740
 1888HOH     H2 5680   0.887   1.320   2.055  0.9840 -0.1683 -0.5564
 1889HOH      O 5681   2.681   1.012   4.022 -0.5205  0.1773  0.1780
 1889HOH     H1 5682   2.637   0.927   4.021  0.4785 -0.3616  0.3487
 1889HOH     H2 5683   2.703   1.026   4.114  0.0346  0.2301  0.0439
 1890HOH      O 5684   4.070   0.376   0.758 -0.0102  0.6220 -0.0907
 1890HOH     H1 5685   4.059   0.347   0.849  0.0794 -0.7097 -0.4607
 1890HOH     H2 5686   4.112   0.302   0.714 -0.1206  1.2005 -1.2429
 1891HOH      O 5687   1.797   2.329   1.918 -0.0322  0.3347 -0.7882
 1891HOH     H1 5688   1.805   2.415   1.876  0.8228  0.1152 -1.1106
 1891HOH     H2 5689   1.853   2.272   1.867  0.3540 -0.1460  0.1337
 1892HOH      O 5690   0.473   2.311   3.379  1.0398  0.0558 -0.0943
 1892HOH     H1 5691   0.481   2.394   3.333 -0.3728  0.6355  0.5932
 1892HOH     H2 5692   0.501   2.329   3.469  0.6807 -0.1842  0.0730
 1893HOH      O 5693   0.204   3.279   2.256  0.1267 -0.0841 -0.2338
 1893HOH     H1 5694   0.261   3.203   2.266 -0.0793 -0.2301 -0.1481
 1893HOH     H2 5695   0.115   3.243   2.263  0.0254  0.1396 -0.3683
 1894HOH      O 5696   2.349   1.308   0.664  0.5210 -0.3991 -0.4832
 1894HOH     H1 5697   2.408   1.276   0.733 -0.4553  0.4647  0.8699
 1894HOH     H2 5698   2.354   1.404   0.671 -0.4507 -0.3002 -0.8236
 1895HOH      O 5699   0.626   3.052   3.486 -0.2671 -0.1746  0.0549
 1895HOH     H1 5700   0.598   2.985   3.549 -0.0925 -0.9124 -0.6123
 1895HOH     H2 5701   0.579   3.131   3.512 -0.8476 -0.6757  0.5944
 1896HOH      O 5702   2.429   0.974   1.448  0.6347 -0.4719  0.3026
 1896HOH     H1 5703   2.388   0.903   1.399  0.8494 -0.5384  0.2197
 1896HOH     H2 5704   2.400   0.960   1.538 -1.8565  1.0689 -0.0826
 1897HOH      O 5705   1.150   1.037   3.064  0.8861 -0.0643  0.2361
 1897HOH     H1 5706   1.174   1.076   2.980 -0.1613  0.9826  0.3748
 1897HOH     H2 5707   1.168   0.943   3.053 -0.9206 -0.3187 -1.8745
 1898HOH      O 5708   0.741   2.648   2.653  0.0727  0.5824  0.3622
 1898HOH     H1 5709   0.818   2.652   2.596 -0.5049  1.7695 -0.4181
 1898HOH     H2 5710   0.773   2.678   2.738  0.5428  0.7541  0.1319
 1899HOH      O 5711   3.322   3.499   3.617  0.0913  0.1210 -0.1752
 1899HOH     H1 5712   3.311   3.593   3.604 -0.3089  0.1014 -0.0118
 1899HOH     H2 5713   3.356   3.491   3.706  0.2963  0.1218 -0.2544
 1900HOH      O 5714   3.828   0.246   4.071  0.1200  0.3829  0.0247
 1900HOH     H1 5715   3.820   0.152   4.053 -0.4823  0.3186  0.5575
 1900HOH     H2 5716   3.914   0.270   4.036  0.2137 -0.3305 -0.2665
 1901HOH      O 5717   2.711   1.828   0.236  0.6495  0.2325  0.6371
 1901HOH     H1 5718   2.638   1.889   0.245  0.4494  0.1344 -0.1882
 1901HOH     H2 5719   2.672   1.742   0.250  0.5758  0.1725  0.1040
 1902HOH      O 5720   0.350   3.919   0.575  0.0324 -0.3034  0.3908
 1902HOH     H1 5721   0.388   3.991   0.626  0.9675 -0.6858  0.2604
 1902HOH     H2 5722   0.259   3.946   0.561  0.5272  1.2094 -0.2875
 1903HOH      O 5723   3.429   2.571   1.907 -0.2606 -0.0158  0.0919
 1903HOH     H1 5724   3.523   2.554   1.903 -0.2188  0.2012  0.1367
 1903HOH     H2 5725   3.416   2.614   1.992 -0.6239 -1.4415  0.8189
 1904HOH      O 5726   2.489   3.010   1.228 -0.6523 -0.5053 -0.2625
 1904HOH     H1 5727   2.513   2.924   1.194  0.3241 -0.2835 -0.1974
 1904HOH     H2 5728   2.450   2.992   1.313  0.5324 -0.8617  0.2533
 1905HOH      O 5729   3.796   0.722   4.001 -0.1784 -0.6589  0.1399
 1905HOH     H1 5730   3.815   0.815   3.992 -0.2740 -0.7066 -0.8350
 1905HOH     H2 5731   3.870   0.678   3.958 -0.5323 -0.9890 -0.1531
 1906HOH      O 5732   1.069   2.838   2.849 -0.1386  0.4446 -0.1057
 1906HOH     H1 5733   1.097   2.803   2.934 -0.2540  0.4298 -0.0735
 1906HOH     H2 5734   0.986   2.881   2.867 -0.2297  0.3248 -0.2378
 1907HOH      O 5735   1.621   2.135   1.988  0.0349 -0.6715  0.3430
 1907HOH     H1 5736   1.675   2.067   2.029  0.8632 -0.0739  0.2893
 1907HOH     H2 5737   1.684   2.195   1.948 -0.6840 -0.0213  0.1388
 1908HOH      O 5738   3.695   3.762   3.100  0.1623  0.1417  0.0769
 1908HOH     H1 5739   3.601   3.745   3.108  0.0322  0.6133 -0.3255
 1908HOH     H2 5740   3.736   3.700   3.160 -0.3469 -0.6951 -0.4018
 1909HOH      O 5741   2.628   3.698   0.888 -0.8851 -0.1781  0.4596
 1909HOH     H1 5742   2.679   3.700   0.807 -0.3195 -1.4440  0.7255
 1909HOH     H2 5743   2.547   3.743   0.866 -0.3791  0.3290 -0.5284
 1910HOH      O 5744   2.525   4.072   1.504 -0.3188  0.2816  0.5480
 1910HOH     H1 5745   2.542   4.008   1.573 -1.1914  0.1887  0.6889
 1910HOH     H2 5746   2.553   4.156   1.541  0.8844  0.0110  0.3447
 1911HOH      O 5747   1.504   3.061   0.058  0.0026  1.1808 -0.3238
 1911HOH     H1 5748   1.481   3.013   0.137 -0.4247  0.2302 -0.9907
 1911HOH     H2 5749   1.582   3.112   0.083  0.4789  0.1497  0.4392
 1912HOH      O 5750   2.322   3.841   0.066  0.9794 -0.4739  0.6735
 1912HOH     H1 5751   2.368   3.873   0.144 -0.7865  1.0320  1.2467
 1912HOH     H2 5752   2.302   3.920   0.016  0.6268 -1.2370 -0.4646
 1913HOH      O 5753   1.670   2.680   2.590  0.1922  0.8779  0.1267
 1913HOH     H1 5754   1.749   2.650   2.545  0.2585  1.4965 -0.1961
 1913HOH     H2 5755   1.703   2.723   2.669  0.0446 -0.8274  1.2137
 1914HOH      O 5756   3.165   0.967   3.323  0.1425  0.6666  0.0860
 1914HOH     H1 5757   3.185   0.992   3.232 -0.0145  0.8678  0.1059
 1914HOH     H2 5758   3.102   1.033   3.353 -0.9045 -0.1721 -0.1143
 1915HOH      O 5759   0.570   0.183   2.139 -0.6930  0.7864  0.0237
 1915HOH     H1 5760   0.604   0.144   2.059 -0.0176 -0.1202  0.7137
 1915HOH     H2 5761   0.506   0.120   2.172 -1.2175  1.3097  0.0266
 1916HOH      O 5762   2.154   1.958   1.446  0.4064 -0.1849  1.1038
 1916HOH     H1 5763   2.207   2.037   1.455  0.5584  0.3756 -2.1943
 1916HOH     H2 5764   2.215   1.892   1.414 -0.3539 -0.3115 -0.2078
 1917HOH      O 5765   0.900   0.939   0.221 -0.3361 -0.0545 -0.1138
 1917HOH     H1 5766   0.993   0.935   0.199 -0.2883 -0.6995  0.1426
 1917HOH     H2 5767   0.879   0.849   0.249 -1.3706 -0.3229 -1.5480
 1918HOH      O 5768   0.912   0.366   0.568  0.4999  0.5912 -0.8829
 1918HOH     H1 5769   0.934   0.274   0.580  0.0330  0.4396 -1.1252
 1918HOH     H2 5770   0.835   0.365   0.511 -0.7117  1.0069  0.6024
 1919HOH      O 5771   0.920   3.751   2.186 -0.1772  0.4071  0.0338
 1919HOH     H1 5772   0.989   3.755   2.252 -0.4922  0.8801  0.3437
 1919HOH     H2 5773   0.890   3.660   2.188  0.8626  0.0199 -0.5665
 1920HOH      O 5774   1.560   3.889   3.015  0.2645 -0.0145 -0.0405
 1920HOH     H1 5775   1.555   3.800   3.050  0.8109 -0.3806 -0.8376
 1920HOH     H2 5776   1.510   3.885   2.933 -0.8070  0.7628  0.5227
 1921HOH      O 5777   4.055   1.099   1.551 -0.2651  0.2321 -0.5708
 1921HOH     H1 5778   4.016   1.131   1.470 -0.8948  1.4786  0.1720
 1921HOH     H2 5779   4.140   1.143   1.556  0.2472 -0.6445 -1.0170
 1922HOH      O 5780   3.496   3.128   3.728 -0.3580  0.0955 -0.2529
 1922HOH     H1 5781   3.412   3.173   3.723  0.1651  1.1219 -0.2240
 1922HOH     H2 5782   3.489   3.070   3.804 -0.9309  0.3889 -0.0762
 1923HOH      O 5783   0.890   2.051   2.311  0.9297  0.1415 -0.0857
 1923HOH     H1 5784   0.828   2.124   2.308 -0.0467 -0.6250  0.1560
 1923HOH     H2 5785   0.864   1.995   2.238  0.4610 -0.8283  0.7787
 1924HOH      O 5786   2.270   1.457   0.345 -0.0690  0.2768  0.1541
 1924HOH     H1 5787   2.325   1.499   0.411  0.0548 -0.0541  0.2643
 1924HOH     H2 5788   2.182   1.492   0.361  0.0650  0.6388  0.1177
 1925HOH      O 5789   3.926   0.202   3.066  0.1815 -0.2511 -0.0353
 1925HOH     H1 5790   3.946   0.296   3.069  1.1043 -0.4244 -0.0584
 1925HOH     H2 5791   3.898   0.180   3.155  0.2457 -0.0128  0.0447
 1926HOH      O 5792   3.111   1.832   2.760  0.0945  0.5105  0.1106
 1926HOH     H1 5793   3.098   1.869   2.673 -0.0600  0.2338  0.0173
 1926HOH     H2 5794   3.163   1.898   2.806 -0.4377  0.9939  0.0432
 1927HOH      O 5795   1.514   2.268   2.803  0.1413 -0.7377 -0.5547
 1927HOH     H1 5796   1.516   2.176   2.777 -0.3296 -0.7196 -0.6664
[truncated: 90,560 more chars]
