# Supplementary material for: Broadening the Scope of Binding Free Energy Calculations Using a Separated Topologies Approach
Source: J Chem Theory Comput. 2023 Jul 24;19(15):5058–76. doi: 10.1021/acs.jctc.3c00282 (PMC10413862; doi:10.1021/acs.jctc.3c00282)
Supplement: Supplementary file 2 — ct3c00282_si_002.zip [file ct3c00282_si_002.zip › SI_paper/BACE1/input/amide_series/lig_74/complex.gro]

GROningen MAchine for Chemical Simulation
63409
    1ACE      C    1   4.876   2.216   4.666  0.5063  0.0793 -0.9921
    1ACE      O    2   4.857   2.241   4.549 -0.5304  0.2667  0.7837
    1ACE    CH3    3   4.826   2.088   4.733  0.8083  0.2008 -0.1297
    1ACE   HH31    4   4.784   2.027   4.653 -0.2206 -0.2020  0.6588
    1ACE   HH32    5   4.914   2.056   4.787  0.2527  1.0252  1.3855
    1ACE   HH33    6   4.746   2.120   4.800  0.3180 -0.7900 -0.2033
    2THR      N    7   4.923   2.317   4.748 -0.3006  0.5412 -0.3210
    2THR     CA    8   4.941   2.449   4.702 -0.1411 -0.0135 -0.4151
    2THR      C    9   5.095   2.466   4.669 -0.0953 -0.3073  0.6669
    2THR      O   10   5.129   2.518   4.564 -0.8684  0.5159  0.2700
    2THR     CB   11   4.903   2.562   4.800  0.4282 -0.5379 -1.0591
    2THR    OG1   12   4.957   2.539   4.934  0.1917  0.1135  0.4986
    2THR    CG2   13   4.748   2.584   4.804  0.1694  0.4679  0.8454
    2THR      H   14   4.923   2.296   4.847 -0.6656 -0.7534 -0.5589
    2THR     HA   15   4.882   2.470   4.613  0.0544  1.1182 -0.3064
    2THR     HB   16   4.952   2.655   4.772  0.0639  0.2820  0.7309
    2THR    HG1   17   4.944   2.619   4.985 -1.0526  0.0782  0.2864
    2THR   HG21   18   4.705   2.613   4.708  0.8669 -0.6046  0.1650
    2THR   HG22   19   4.701   2.486   4.817  0.7082 -0.1903 -1.4218
    2THR   HG23   20   4.720   2.652   4.885 -0.8169  0.1462  0.8104
    3THR      N   21   5.185   2.411   4.744  0.1269 -0.4848 -0.6212
    3THR     CA   22   5.329   2.390   4.705  0.8705 -0.0111  0.2190
    3THR      C   23   5.342   2.281   4.597 -0.9136  0.0992  0.1801
    3THR      O   24   5.303   2.167   4.610 -0.7963  0.2089  0.0312
    3THR     CB   25   5.423   2.391   4.821 -0.0923  0.6021 -0.6929
    3THR    OG1   26   5.394   2.295   4.918  0.0383  0.6061 -0.4508
    3THR    CG2   27   5.424   2.513   4.898 -0.8771 -1.1868 -0.6245
    3THR      H   28   5.150   2.353   4.819  0.3629 -0.6417 -0.6319
    3THR     HA   29   5.362   2.481   4.655  0.6569  0.0348  0.1591
    3THR     HB   30   5.523   2.374   4.781 -0.2788 -0.4922 -0.7606
    3THR    HG1   31   5.446   2.219   4.892  0.0295  0.8847 -1.3636
    3THR   HG21   32   5.494   2.506   4.981 -0.8646  0.9810 -0.3195
    3THR   HG22   33   5.452   2.597   4.834 -0.7441 -0.0023  0.8506
    3THR   HG23   34   5.330   2.548   4.941  0.3984  1.3212  0.5356
    4GLY      N   35   5.417   2.321   4.489 -0.3158 -0.8010  0.4653
    4GLY     CA   36   5.459   2.233   4.373 -0.6290 -1.0916 -0.0521
    4GLY      C   37   5.526   2.318   4.260  0.0604  0.5560 -0.4630
    4GLY      O   38   5.600   2.416   4.292 -0.3531  0.4316 -0.1368
    4GLY      H   39   5.456   2.413   4.499 -0.0863 -1.0039  2.0789
    4GLY    HA2   40   5.540   2.168   4.405  1.0212  0.7404 -0.1439
    4GLY    HA3   41   5.376   2.176   4.331 -0.5615 -0.2957 -1.3954
    5SER      N   42   5.485   2.290   4.138 -0.4803  0.9304 -0.6468
    5SER     CA   43   5.524   2.367   4.027  0.7342 -1.3101 -0.2143
    5SER      C   44   5.408   2.375   3.927 -0.1041  0.4477  0.8735
    5SER      O   45   5.330   2.280   3.910 -0.1633  0.0392  0.2529
    5SER     CB   46   5.644   2.314   3.960  0.0560  0.8596  0.2999
    5SER     OG   47   5.672   2.382   3.835  0.5850 -0.2903  0.0603
    5SER      H   48   5.415   2.220   4.117 -1.2442  0.9152  1.4848
    5SER     HA   49   5.534   2.469   4.064 -0.4590 -0.3003 -2.2818
    5SER    HB2   50   5.724   2.320   4.033  0.1407 -0.3039  0.3276
    5SER    HB3   51   5.620   2.209   3.944  0.6103  0.7056  0.4204
    5SER     HG   52   5.672   2.478   3.843 -1.4237  0.0047 -1.6765
    6PHE      N   53   5.394   2.487   3.853  0.8624 -0.5155  0.0450
    6PHE     CA   54   5.268   2.533   3.791  0.0544  0.5640  0.7083
    6PHE      C   55   5.306   2.611   3.653  0.0833 -0.0909  0.5553
    6PHE      O   56   5.258   2.723   3.636 -0.0187 -0.4376 -0.0146
    6PHE     CB   57   5.192   2.623   3.888  0.8870  0.2138 -0.6694
    6PHE     CG   58   5.141   2.546   4.008  0.5935  0.8226  0.4714
    6PHE    CD1   59   5.209   2.561   4.127  0.4173  0.0034 -0.4519
    6PHE    CD2   60   5.043   2.442   3.994 -0.4114 -0.7533 -0.1942
    6PHE    CE1   61   5.182   2.473   4.235 -0.9155  0.5607 -0.3484
    6PHE    CE2   62   5.012   2.363   4.106 -0.4803  0.0921 -0.7339
    6PHE     CZ   63   5.080   2.377   4.228 -0.2276 -0.4112 -0.0996
    6PHE      H   64   5.463   2.560   3.864 -0.2281  0.5396  0.3443
    6PHE     HA   65   5.210   2.443   3.773  0.1300  0.4801  0.8871
    6PHE    HB2   66   5.250   2.713   3.911  0.2558  0.3968  0.3271
    6PHE    HB3   67   5.097   2.641   3.839  0.1315 -0.7786  0.3293
    6PHE    HD1   68   5.286   2.637   4.132  2.2957 -1.7226 -0.0881
    6PHE    HD2   69   5.009   2.428   3.892  0.1073  0.6223 -0.6017
    6PHE    HE1   70   5.232   2.475   4.331  0.6757 -0.8726 -1.0296
    6PHE    HE2   71   4.939   2.284   4.098  0.1907 -0.6405 -0.0290
    6PHE     HZ   72   5.057   2.322   4.318  0.8680  0.5482  0.8315
    7VAL      N   73   5.397   2.557   3.578 -0.3426 -0.0711 -0.5864
    7VAL     CA   74   5.453   2.621   3.457 -0.1651  0.1865  0.8131
    7VAL      C   75   5.351   2.671   3.347 -0.7856 -0.2589  0.4387
    7VAL      O   76   5.384   2.778   3.287 -0.5163  0.5226  0.1715
    7VAL     CB   77   5.567   2.540   3.396  0.1278 -0.2045  0.3473
    7VAL    CG1   78   5.691   2.542   3.487 -0.3414  0.2602  0.1339
    7VAL    CG2   79   5.528   2.403   3.347  0.1932  0.1875  0.0192
    7VAL      H   80   5.420   2.461   3.597  0.8550  0.4293  0.8185
    7VAL     HA   81   5.502   2.712   3.493 -0.4743  0.2849  0.9891
    7VAL     HB   82   5.600   2.600   3.312  1.7647  0.1262  1.1517
    7VAL   HG11   83   5.769   2.489   3.432 -0.5299 -0.6333  0.6912
    7VAL   HG12   84   5.715   2.647   3.506  1.0901  0.0572 -0.3038
    7VAL   HG13   85   5.665   2.492   3.581  0.1115  0.0259  0.1402
    7VAL   HG21   86   5.435   2.397   3.290  0.2841 -1.2797 -0.0565
    7VAL   HG22   87   5.608   2.362   3.285 -0.3844 -0.2440 -0.4611
    7VAL   HG23   88   5.511   2.334   3.430 -3.3512 -0.4016 -0.8545
    8GLU      N   89   5.237   2.608   3.319  0.6197 -0.2978  0.6460
    8GLU     CA   90   5.137   2.660   3.226  0.5305  0.0941  0.5188
    8GLU      C   91   5.081   2.797   3.272 -0.1772 -0.7850 -0.2954
    8GLU      O   92   5.033   2.878   3.194  0.1818 -0.8348 -0.2345
    8GLU     CB   93   5.019   2.565   3.219 -0.2561  0.0836 -0.4007
    8GLU     CG   94   4.893   2.603   3.147 -0.2564 -0.3147  0.1030
    8GLU     CD   95   4.919   2.630   2.996  0.5584  0.2215 -0.1095
    8GLU    OE1   96   4.821   2.653   2.924  0.4632 -0.6514  0.0539
    8GLU    OE2   97   5.037   2.629   2.948  0.4087  0.2461 -0.1635
    8GLU      H   98   5.208   2.524   3.367  0.1876 -0.7578 -0.3664
    8GLU     HA   99   5.181   2.679   3.128  0.4561 -0.8251  0.2900
    8GLU    HB2  100   5.072   2.477   3.181  0.1810 -0.1966  0.7628
    8GLU    HB3  101   5.000   2.540   3.324  0.9425 -1.3800 -0.4602
    8GLU    HG2  102   4.828   2.516   3.152  0.6164 -1.0709 -0.7755
    8GLU    HG3  103   4.847   2.691   3.192 -0.9147 -0.7070  0.2234
    9MET      N  104   5.093   2.827   3.405 -0.1855 -0.0245  0.4611
    9MET     CA  105   5.064   2.953   3.470  1.0576  0.2994  0.5647
    9MET      C  106   5.181   3.036   3.520 -0.3360 -1.1077  0.1150
    9MET      O  107   5.171   3.140   3.586 -0.2316 -0.2388  0.4452
    9MET     CB  108   4.981   2.925   3.591  1.1894  0.7768 -0.3009
    9MET     CG  109   4.843   2.841   3.577 -0.6934 -0.1502  0.3429
    9MET     SD  110   4.741   2.803   3.708  0.2089 -0.0433  0.0050
    9MET     CE  111   4.707   2.633   3.674  0.1495 -0.1848 -0.1313
    9MET      H  112   5.130   2.765   3.475 -0.2088  1.1034  1.5380
    9MET     HA  113   5.003   3.014   3.403 -0.5172 -0.2994  1.3714
    9MET    HB2  114   5.041   2.863   3.659  0.0601  0.5022  0.5030
    9MET    HB3  115   4.947   3.018   3.636  0.3008 -0.1904  1.2121
    9MET    HG2  116   4.790   2.896   3.498 -2.3690 -0.5091  1.1192
    9MET    HG3  117   4.885   2.750   3.536  0.2232 -0.3076  1.5201
    9MET    HE1  118   4.801   2.590   3.710  0.0832  0.3007  0.6703
    9MET    HE2  119   4.630   2.591   3.739 -0.2874  0.2834 -0.3342
    9MET    HE3  120   4.695   2.608   3.569  0.4479  0.5337 -0.3505
   10VAL      N  121   5.302   2.987   3.491  0.2091 -0.0556  0.4951
   10VAL     CA  122   5.424   3.070   3.479 -0.6002  1.0577 -0.3872
   10VAL      C  123   5.430   3.149   3.355  0.0276 -0.0648  0.6357
   10VAL      O  124   5.398   3.090   3.252  0.2674  0.2220 -0.2729
   10VAL     CB  125   5.553   2.989   3.511 -0.5798 -0.9075  0.7968
   10VAL    CG1  126   5.689   3.069   3.524  0.8872 -0.0473 -0.0405
   10VAL    CG2  127   5.532   2.939   3.649 -0.6713  0.3792 -0.6271
   10VAL      H  128   5.314   2.899   3.442  0.9370  0.5085 -0.3953
   10VAL     HA  129   5.413   3.148   3.555 -1.8659 -0.2136  0.8392
   10VAL     HB  130   5.574   2.904   3.446 -0.8305 -0.0726 -0.4400
   10VAL   HG11  131   5.685   3.124   3.430  0.1439 -0.5504 -0.3265
   10VAL   HG12  132   5.686   3.138   3.609 -0.5604 -0.1926  0.0775
   10VAL   HG13  133   5.776   3.006   3.541  0.6691 -0.3074  0.1455
   10VAL   HG21  134   5.496   3.012   3.721 -0.8493 -0.9879  0.7808
   10VAL   HG22  135   5.472   2.848   3.642  0.6627 -0.5327 -1.0049
   10VAL   HG23  136   5.620   2.889   3.690 -0.8866 -0.0665 -0.7018
   11ASP      N  137   5.483   3.271   3.364 -0.6407 -1.3620 -0.0247
   11ASP     CA  138   5.513   3.373   3.255  0.3447 -0.0269  0.0682
   11ASP      C  139   5.393   3.392   3.162  0.0404  0.5920 -0.1439
   11ASP      O  140   5.405   3.404   3.043  0.5311  0.3271  0.9171
   11ASP     CB  141   5.636   3.323   3.180 -0.3581 -0.1512 -0.2995
   11ASP     CG  142   5.694   3.415   3.063  1.4557  0.0395 -0.1735
   11ASP    OD1  143   5.672   3.536   3.077  0.2731  0.1141  0.4426
   11ASP    OD2  144   5.744   3.363   2.962 -0.1699  0.0093  0.6709
   11ASP      H  145   5.513   3.300   3.456 -0.5295  0.1445 -0.4970
   11ASP     HA  146   5.543   3.469   3.297 -0.4520  0.2286  0.0754
   11ASP    HB2  147   5.711   3.299   3.256 -0.3005 -1.6386 -0.7484
   11ASP    HB3  148   5.618   3.225   3.134  0.2418 -0.0430 -0.8012
   12ASN      N  149   5.268   3.366   3.210 -0.2770 -0.4467  0.2686
   12ASN     CA  150   5.142   3.366   3.141 -0.4167  0.7715 -0.5558
   12ASN      C  151   5.079   3.506   3.122 -0.2030 -0.0158  0.4859
   12ASN      O  152   4.993   3.518   3.030  0.2733 -0.3003  0.1736
   12ASN     CB  153   5.042   3.261   3.206 -1.4815  0.0194  0.3560
   12ASN     CG  154   5.002   3.298   3.348  0.0964 -0.1871  0.0740
   12ASN    OD1  155   5.067   3.375   3.418 -0.4263 -0.1771  0.2342
   12ASN    ND2  156   4.895   3.239   3.402 -0.3156 -0.0502  0.2823
   12ASN      H  157   5.264   3.356   3.310  0.5539 -0.9294  0.2643
   12ASN     HA  158   5.176   3.335   3.042  0.7738 -0.8224  0.2528
   12ASN    HB2  159   4.946   3.265   3.154 -1.4237 -0.0895  0.2374
   12ASN    HB3  160   5.089   3.163   3.196 -1.0656  0.3053 -0.9691
   12ASN   HD21  161   4.888   3.238   3.503  2.2197 -1.1190  0.6172
   12ASN   HD22  162   4.847   3.172   3.344  0.4325 -0.5098  0.1728
   13LEU      N  163   5.131   3.613   3.186  0.1997  0.5248 -0.1681
   13LEU     CA  164   5.087   3.743   3.172 -0.1184  0.1534 -1.0778
   13LEU      C  165   5.160   3.822   3.067 -0.8722  0.2711  0.6069
   13LEU      O  166   5.287   3.808   3.058  0.5628 -0.2657 -0.2859
   13LEU     CB  167   5.100   3.822   3.313  0.5372  0.8080 -0.0447
   13LEU     CG  168   5.025   3.760   3.435  0.6329  0.0427  0.3357
   13LEU    CD1  169   5.066   3.845   3.556  1.0647 -0.5613  0.1073
   13LEU    CD2  170   4.872   3.766   3.414 -0.8490 -0.8181  0.4610
   13LEU      H  171   5.216   3.605   3.241 -0.1314  1.0341  0.4475
   13LEU     HA  172   4.980   3.748   3.153 -0.3795 -1.1887 -0.2397
   13LEU    HB2  173   5.202   3.851   3.338  0.4654  0.4283  0.7690
   13LEU    HB3  174   5.051   3.919   3.308 -0.0601  0.6112  1.1911
   13LEU     HG  175   5.056   3.657   3.454  1.1392  0.2645  0.7673
   13LEU   HD11  176   5.174   3.859   3.557  0.8855  1.1874  0.4646
   13LEU   HD12  177   5.022   3.944   3.558 -0.1057 -0.9929 -1.0503
   13LEU   HD13  178   5.026   3.806   3.649 -0.7305 -1.7537 -1.0452
   13LEU   HD21  179   4.837   3.713   3.326  1.5058 -0.9468 -0.5579
   13LEU   HD22  180   4.817   3.728   3.500 -1.4964 -0.5894  0.1598
   13LEU   HD23  181   4.853   3.872   3.399 -0.3751 -0.7949 -0.0096
   14ARG      N  182   5.102   3.911   2.984  0.3921  0.1396 -0.0870
   14ARG     CA  183   5.152   4.005   2.891 -0.8775 -0.0261 -0.5426
   14ARG      C  184   5.081   4.139   2.898 -0.2616 -0.2508  0.1087
   14ARG      O  185   4.976   4.153   2.950 -0.0651 -0.3671 -0.4740
   14ARG     CB  186   5.137   3.947   2.747 -0.3325 -0.8671  0.1584
   14ARG     CG  187   5.219   3.824   2.726 -1.5585  1.1177 -0.4911
   14ARG     CD  188   5.377   3.852   2.730 -1.2335  0.4715 -0.3459
   14ARG     NE  189   5.459   3.728   2.712  0.0566  0.1071  0.7598
   14ARG     CZ  190   5.516   3.655   2.807  0.2522  0.5249  1.4647
   14ARG    NH1  191   5.604   3.569   2.765  0.0267 -0.3133  0.0792
   14ARG    NH2  192   5.483   3.660   2.927  1.0351 -0.3183 -0.3874
   14ARG      H  193   5.001   3.907   2.982  0.4094 -0.2530 -0.3555
   14ARG     HA  194   5.258   4.014   2.913 -0.7262 -1.5248 -0.4458
   14ARG    HB2  195   5.035   3.909   2.745 -0.5039 -0.4574  0.6931
   14ARG    HB3  196   5.139   4.025   2.672  1.1226 -0.4458  0.5730
   14ARG    HG2  197   5.187   3.748   2.797  0.9760  0.1918 -0.1213
   14ARG    HG3  198   5.201   3.784   2.626  0.9369 -0.0331 -0.6461
   14ARG    HD2  199   5.413   3.915   2.649  1.1435  0.3083  0.4307
   14ARG    HD3  200   5.411   3.900   2.822  1.0071 -0.8777 -0.3378
   14ARG     HE  201   5.502   3.721   2.621  0.3512  0.7549  0.8397
   14ARG   HH11  202   5.667   3.522   2.828  1.1758 -0.3556 -1.0078
   14ARG   HH12  203   5.634   3.572   2.668 -0.7548  0.1625 -0.1664
   14ARG   HH21  204   5.526   3.595   2.992  0.3015  0.1363  0.6122
   14ARG   HH22  205   5.403   3.711   2.963  1.3990 -0.0956  0.1341
   15GLY      N  206   5.148   4.240   2.836  0.5062 -0.0967 -0.2221
   15GLY     CA  207   5.103   4.376   2.826  0.8563  0.1909 -0.4253
   15GLY      C  208   5.195   4.471   2.759  0.0927  0.2105  0.1545
   15GLY      O  209   5.300   4.428   2.711 -0.4454 -0.2175  0.0054
   15GLY      H  210   5.232   4.219   2.784  0.5581  1.4660 -0.8557
   15GLY    HA2  211   5.003   4.371   2.782  0.9742  0.2457 -0.7014
   15GLY    HA3  212   5.085   4.404   2.930 -1.6291 -1.9080 -0.0843
   16LYS      N  213   5.156   4.601   2.745  0.3129 -0.4388 -0.0611
   16LYS     CA  214   5.251   4.714   2.720  0.3637 -0.1429  0.9309
   16LYS      C  215   5.282   4.790   2.851 -0.1362 -0.1811 -0.2152
   16LYS      O  216   5.212   4.764   2.956 -0.5474 -0.5406  1.1832
   16LYS     CB  217   5.214   4.805   2.602 -0.0791  0.3076 -0.2535
   16LYS     CG  218   5.143   4.740   2.487 -1.1629  0.0383 -0.4410
   16LYS     CD  219   5.223   4.632   2.414 -0.3630  0.1862 -0.0646
   16LYS     CE  220   5.351   4.677   2.346 -0.0955 -0.7058  0.0253
   16LYS     NZ  221   5.319   4.759   2.225 -0.5478 -0.1597  0.1746
   16LYS      H  222   5.066   4.621   2.786  0.6665 -0.3105  0.6853
   16LYS     HA  223   5.348   4.670   2.695  0.7602  0.9749  0.3691
   16LYS    HB2  224   5.148   4.885   2.637 -0.2714  0.6091 -1.2425
   16LYS    HB3  225   5.308   4.844   2.562 -0.1536 -0.4187 -1.2166
   16LYS    HG2  226   5.048   4.691   2.509 -1.2190 -0.5516 -1.7777
   16LYS    HG3  227   5.118   4.812   2.409 -0.7743 -0.5769 -1.1674
   16LYS    HD2  228   5.245   4.541   2.471 -0.4824 -0.6897 -1.3186
   16LYS    HD3  229   5.158   4.590   2.336  1.1796 -1.6127 -0.5517
   16LYS    HE2  230   5.419   4.739   2.405  1.2288  0.4954 -2.4419
   16LYS    HE3  231   5.410   4.593   2.312  0.4693 -0.6376  0.7955
   16LYS    HZ1  232   5.386   4.748   2.151  0.2654 -0.7006  0.9547
   16LYS    HZ2  233   5.244   4.717   2.172 -0.9047  0.8669 -0.1855
   16LYS    HZ3  234   5.292   4.856   2.236  0.7823  0.3694 -0.6959
   17SER      N  235   5.394   4.862   2.859  0.0363  0.0958 -0.2074
   17SER     CA  236   5.435   4.929   2.976 -0.1690 -0.1367  0.4693
   17SER      C  237   5.339   5.043   3.022 -0.1427  0.3416 -0.4943
   17SER      O  238   5.278   5.110   2.941 -0.4510 -0.1666 -0.3184
   17SER     CB  239   5.569   4.991   2.946  0.8276  0.0048 -0.5712
   17SER     OG  240   5.635   5.039   3.054  0.3034  0.4230  0.2891
   17SER      H  241   5.464   4.847   2.787  0.6604 -0.0665  0.4131
   17SER     HA  242   5.440   4.859   3.059 -0.7026 -0.4740  0.2271
   17SER    HB2  243   5.636   4.919   2.899 -0.0621 -1.7451  0.6000
   17SER    HB3  244   5.549   5.069   2.873 -1.2831 -0.0750 -0.1870
   17SER     HG  245   5.729   5.026   3.038  0.9861 -0.6167  3.5093
   18GLY      N  246   5.318   5.042   3.158 -0.7284  0.0298  0.8785
   18GLY     CA  247   5.231   5.141   3.219 -0.4281 -0.1670 -0.5798
   18GLY      C  248   5.095   5.133   3.171  0.6600 -0.1199  0.3916
   18GLY      O  249   5.025   5.234   3.192  0.2582  0.1099 -0.4057
   18GLY      H  250   5.375   4.986   3.221 -0.3783 -0.9508 -0.2332
   18GLY    HA2  251   5.226   5.125   3.326  0.3610  0.1640 -0.4740
   18GLY    HA3  252   5.258   5.245   3.198 -0.7875 -0.1059 -0.7573
   19GLN      N  253   5.055   5.020   3.115  0.0005  0.8498 -0.1093
   19GLN     CA  254   4.916   4.987   3.058 -0.4006 -0.2583  0.2074
   19GLN      C  255   4.829   4.867   3.116 -0.6466 -0.0288 -0.0011
   19GLN      O  256   4.714   4.852   3.092  0.5662 -0.3774 -0.1219
   19GLN     CB  257   4.931   4.956   2.906  0.0176 -0.4249  0.1468
   19GLN     CG  258   5.006   5.061   2.825  0.4440 -0.4259  0.9236
   19GLN     CD  259   4.932   5.088   2.695 -0.5015 -0.1626 -1.2300
   19GLN    OE1  260   4.944   5.029   2.597  0.1823 -0.7701  0.6054
   19GLN    NE2  261   4.843   5.182   2.703  0.1005 -0.4632  0.3769
   19GLN      H  262   5.122   4.946   3.129 -1.4912 -0.3648  1.6365
   19GLN     HA  263   4.852   5.076   3.056  0.6526  0.5294 -0.2589
   19GLN    HB2  264   4.974   4.857   2.889  2.1523  0.1891  1.2959
   19GLN    HB3  265   4.831   4.956   2.863  0.1611 -1.1951 -0.2201
   19GLN    HG2  266   5.018   5.158   2.874 -0.0655  0.6646 -0.8971
   19GLN    HG3  267   5.105   5.023   2.798  0.0060 -0.1303 -1.6215
   19GLN   HE21  268   4.800   5.205   2.615  0.1706 -0.7542  0.2654
   19GLN   HE22  269   4.824   5.233   2.788  0.1511 -0.6616  0.5091
   20GLY      N  270   4.875   4.785   3.206 -0.6381 -0.0390  0.1700
   20GLY     CA  271   4.800   4.671   3.268 -0.0955  0.3783  0.3507
   20GLY      C  272   4.828   4.537   3.198  0.1287 -0.0869 -0.9482
   20GLY      O  273   4.822   4.518   3.080 -0.0674 -0.0979  0.3694
   20GLY      H  274   4.974   4.793   3.226 -0.2917 -0.9527 -0.9644
   20GLY    HA2  275   4.829   4.675   3.373 -0.6765 -0.3410  0.5599
   20GLY    HA3  276   4.692   4.688   3.261 -0.1730 -0.2569 -0.2904
   21TYR      N  277   4.834   4.434   3.286 -0.2775 -0.2632 -0.3173
   21TYR     CA  278   4.873   4.299   3.248  0.0449 -0.2512 -0.2293
   21TYR      C  279   4.744   4.221   3.216  0.0530  0.3263  0.4139
   21TYR      O  280   4.658   4.205   3.300 -1.2347 -0.7254 -0.4813
   21TYR     CB  281   4.967   4.237   3.356  0.1842 -0.8961 -1.3444
   21TYR     CG  282   5.106   4.302   3.384  0.5155  0.8596  0.7950
   21TYR    CD1  283   5.116   4.405   3.466  0.4118 -1.4198 -0.5842
   21TYR    CD2  284   5.222   4.246   3.325  0.8499  1.0118  0.0205
   21TYR    CE1  285   5.242   4.464   3.509  0.5957  0.0967  0.5478
   21TYR    CE2  286   5.343   4.291   3.373 -0.9755 -0.1125  0.3948
   21TYR     CZ  287   5.358   4.412   3.454  0.1910  1.3319  0.3663
   21TYR     OH  288   5.478   4.446   3.505  0.1767  0.0385  0.3952
   21TYR      H  289   4.822   4.451   3.384  1.7766 -0.5171  0.0688
   21TYR     HA  290   4.929   4.302   3.155 -1.2769  1.3833 -1.0928
   21TYR    HB2  291   4.906   4.239   3.446  0.4611  0.0727 -1.1483
   21TYR    HB3  292   4.977   4.130   3.340 -0.3583 -1.1612 -0.1507
   21TYR    HD1  293   5.030   4.439   3.523  1.0600 -0.3976 -0.1468
   21TYR    HD2  294   5.214   4.155   3.269  0.2622  1.5091 -0.7533
   21TYR    HE1  295   5.250   4.538   3.588 -1.0629 -0.2646  1.1249
   21TYR    HE2  296   5.436   4.251   3.336 -0.1325  0.9248  1.2600
   21TYR     HH  297   5.466   4.535   3.540  1.1950  0.0723  0.7222
   22TYR      N  298   4.742   4.151   3.105 -0.2196 -0.3460  0.6696
   22TYR     CA  299   4.620   4.082   3.072 -0.5039  0.0132  0.6653
   22TYR      C  300   4.646   3.937   3.052 -0.4401  0.2631  0.4337
   22TYR      O  301   4.759   3.883   3.040 -0.5723 -0.8073  0.2058
   22TYR     CB  302   4.560   4.137   2.939 -0.2275  0.6934  0.5973
   22TYR     CG  303   4.648   4.137   2.813 -0.5666  0.5279  0.1670
   22TYR    CD1  304   4.675   4.017   2.740  0.3870  0.6293 -0.1564
   22TYR    CD2  305   4.706   4.257   2.763 -0.0995 -0.7436  0.7142
   22TYR    CE1  306   4.748   4.015   2.623 -0.9919 -0.9571  1.2429
   22TYR    CE2  307   4.774   4.258   2.642 -0.5853 -0.3164 -0.5030
   22TYR     CZ  308   4.795   4.138   2.567  0.5040  0.1149 -0.8164
   22TYR     OH  309   4.874   4.131   2.462 -0.1282 -0.4212 -0.1284
   22TYR      H  310   4.822   4.149   3.043 -0.9143  0.7143 -0.3490
   22TYR     HA  311   4.540   4.098   3.144 -1.3409  0.5147 -0.3296
   22TYR    HB2  312   4.456   4.106   2.925 -0.3746  1.0626  0.8411
   22TYR    HB3  313   4.546   4.244   2.952  0.9783  0.7734  1.6677
   22TYR    HD1  314   4.631   3.922   2.768  1.8838  0.2221  1.1086
   22TYR    HD2  315   4.710   4.353   2.814  2.2468 -1.2175  1.6859
   22TYR    HE1  316   4.777   3.926   2.569  1.3573  0.5071 -0.2506
   22TYR    HE2  317   4.830   4.346   2.616  0.3293 -0.6262  0.2779
   22TYR     HH  318   4.899   4.046   2.425  2.1180  0.1055 -0.1021
   23VAL      N  319   4.533   3.867   3.041 -0.2989 -0.2775  0.0330
   23VAL     CA  320   4.520   3.727   3.008  0.2152 -0.8988 -0.1390
   23VAL      C  321   4.388   3.692   2.938 -0.0033 -0.0510  0.4782
   23VAL      O  322   4.288   3.760   2.952 -0.3067  0.5474 -0.2605
   23VAL     CB  323   4.521   3.650   3.144 -0.7721 -0.1728 -0.3546
   23VAL    CG1  324   4.389   3.658   3.218 -0.4854  0.3868  0.1553
   23VAL    CG2  325   4.546   3.500   3.121  0.1596 -0.4936  0.4331
   23VAL      H  326   4.446   3.917   3.054 -0.6413 -0.8367 -0.0528
   23VAL     HA  327   4.608   3.700   2.950  1.2348  0.1357  0.8304
   23VAL     HB  328   4.602   3.694   3.202  0.5944 -2.4226 -0.3169
   23VAL   HG11  329   4.299   3.630   3.162 -0.7537 -0.0408  0.7825
   23VAL   HG12  330   4.402   3.625   3.321  0.2184  0.5586  0.1332
   23VAL   HG13  331   4.391   3.767   3.227  1.0757  0.5096 -0.8895
   23VAL   HG21  332   4.627   3.499   3.048  0.8176  1.8347  0.9633
   23VAL   HG22  333   4.574   3.458   3.217 -0.9124 -0.8091  0.6266
   23VAL   HG23  334   4.460   3.441   3.089  0.3070  0.4753 -2.3028
   24GLU      N  335   4.391   3.593   2.848 -0.0291  0.1971 -0.5682
   24GLU     CA  336   4.275   3.540   2.774  0.9057  0.1143  0.6687
   24GLU      C  337   4.167   3.479   2.870 -0.1135 -0.9708  0.5773
   24GLU      O  338   4.202   3.386   2.941 -0.0660  0.7860  0.5424
   24GLU     CB  339   4.315   3.439   2.665  0.2699 -1.0309 -0.0745
   24GLU     CG  340   4.199   3.365   2.587 -0.9564  0.0543  0.5702
   24GLU     CD  341   4.259   3.280   2.476 -0.4214  0.2569  0.2241
   24GLU    OE1  342   4.385   3.253   2.469  0.0377 -0.1763  0.0548
   24GLU    OE2  343   4.189   3.236   2.380  0.4445  0.1371 -0.5385
   24GLU      H  344   4.481   3.547   2.846 -0.0783 -0.2799  1.8972
   24GLU     HA  345   4.230   3.626   2.724  2.0119  0.3323  0.0013
   24GLU    HB2  346   4.384   3.492   2.600  0.4665  0.5311  1.2944
   24GLU    HB3  347   4.372   3.359   2.712  0.4995 -0.7984  0.0434
   24GLU    HG2  348   4.140   3.305   2.656 -0.1284 -0.4954  0.8240
   24GLU    HG3  349   4.124   3.430   2.540 -0.3619  0.1528 -0.2774
   25MET      N  350   4.038   3.515   2.859  0.7330 -0.5835 -0.6068
   25MET     CA  351   3.922   3.441   2.915  0.1251 -0.4730 -0.4290
   25MET      C  352   3.818   3.405   2.811  0.0380 -0.0588 -0.2044
   25MET      O  353   3.803   3.479   2.715 -0.0105 -0.6046 -0.3664
   25MET     CB  354   3.872   3.521   3.030  0.0227 -0.8515 -0.5463
   25MET     CG  355   3.976   3.567   3.136 -0.8106  1.2592  1.4840
   25MET     SD  356   3.936   3.664   3.282  0.3541  0.0809 -0.0953
   25MET     CE  357   3.814   3.561   3.356  0.7220  0.0760  0.2921
   25MET      H  358   4.014   3.584   2.789 -1.1162  0.3358  0.7507
   25MET     HA  359   3.949   3.344   2.957  0.7805  0.1045  0.5850
   25MET    HB2  360   3.813   3.612   3.015  1.2700  0.2837  0.8365
   25MET    HB3  361   3.801   3.452   3.076  0.8488 -0.1512  2.0975
   25MET    HG2  362   4.041   3.484   3.163 -0.5564  0.2652 -1.5131
   25MET    HG3  363   4.048   3.626   3.081 -0.0526 -1.5143 -0.9985
   25MET    HE1  364   3.841   3.457   3.376  1.1371  0.1837  0.3150
   25MET    HE2  365   3.767   3.603   3.445  1.7151 -1.4614  1.6554
   25MET    HE3  366   3.738   3.561   3.278  0.3719  1.4355  0.5794
   26THR      N  367   3.769   3.282   2.811  0.5283  0.3213 -0.0860
   26THR     CA  368   3.662   3.242   2.714 -0.5077  0.3126  0.7576
   26THR      C  369   3.526   3.264   2.777  1.1657  1.0691  0.8135
   26THR      O  370   3.500   3.230   2.888  0.3021  0.1182  0.1547
   26THR     CB  371   3.684   3.095   2.654  0.3519 -0.2226 -0.1103
   26THR    OG1  372   3.654   2.992   2.749 -0.3289  0.1607  0.2366
   26THR    CG2  373   3.823   3.084   2.596 -0.2223 -0.5809 -0.2224
   26THR      H  374   3.790   3.222   2.889 -1.0309 -0.1854  0.0170
   26THR     HA  375   3.674   3.312   2.631  1.9026 -0.4050  0.3387
   26THR     HB  376   3.619   3.079   2.568 -0.1652  0.2550  0.1770
   26THR    HG1  377   3.655   2.902   2.715 -0.5505 -0.2611  1.2688
   26THR   HG21  378   3.899   3.074   2.673  0.6468  0.1264 -0.9567
   26THR   HG22  379   3.822   2.995   2.532 -0.2442 -0.4489 -0.4075
   26THR   HG23  380   3.842   3.167   2.529 -0.2208 -0.5585 -0.1937
   27VAL      N  381   3.427   3.322   2.703  0.1861  0.3666 -0.0016
   27VAL     CA  382   3.283   3.356   2.743 -0.7671  0.5206 -0.4651
   27VAL      C  383   3.174   3.288   2.671  0.3764 -0.0218  0.6252
   27VAL      O  384   3.165   3.301   2.542  0.6135 -0.0217 -0.2545
   27VAL     CB  385   3.256   3.508   2.742  0.0392 -0.4171  0.1781
   27VAL    CG1  386   3.141   3.543   2.834 -0.1074 -0.2052 -0.1766
   27VAL    CG2  387   3.365   3.590   2.805 -0.1571 -0.4822 -0.0161
   27VAL      H  388   3.451   3.342   2.607 -0.2612 -0.2373 -0.2538
   27VAL     HA  389   3.282   3.330   2.849 -0.5325  2.1588 -0.0150
   27VAL     HB  390   3.236   3.550   2.644 -0.5123  1.4528  1.0089
   27VAL   HG11  391   3.046   3.496   2.808 -0.0765  0.0904 -0.8649
   27VAL   HG12  392   3.169   3.526   2.938  0.7314  0.1396 -0.3360
   27VAL   HG13  393   3.124   3.649   2.817  1.4973  0.0334 -0.6236
   27VAL   HG21  394   3.336   3.694   2.823  0.9495 -0.3391  1.2223
   27VAL   HG22  395   3.386   3.550   2.904  0.0365  1.3648  0.7834
   27VAL   HG23  396   3.449   3.591   2.736 -1.6501  1.2198 -2.0937
   28GLY      N  397   3.087   3.221   2.744  0.5137 -0.0024 -0.0148
   28GLY     CA  398   2.972   3.149   2.685 -0.0064  0.4203  0.2610
   28GLY      C  399   2.989   3.019   2.601  0.4395  0.3902  0.6009
   28GLY      O  400   3.085   2.947   2.588 -0.8538  0.7602 -0.3193
   28GLY      H  401   3.100   3.215   2.845 -0.4480 -0.8451  0.0879
   28GLY    HA2  402   2.911   3.108   2.766  1.2458  1.2482  1.7207
   28GLY    HA3  403   2.915   3.216   2.620 -0.3818  0.3258  0.4841
   29SER      N  404   2.879   2.988   2.530  0.7878 -0.2956  0.0470
   29SER     CA  405   2.849   2.876   2.451  0.0269  1.1249  0.5940
   29SER      C  406   2.762   2.911   2.329 -0.6092 -0.1540  1.0641
   29SER      O  407   2.645   2.943   2.333 -0.4757 -0.4376  0.5003
   29SER     CB  408   2.791   2.763   2.537 -0.0119 -0.2907 -0.5197
   29SER     OG  409   2.755   2.659   2.449  0.1057  0.4162 -0.5845
   29SER      H  410   2.801   3.052   2.520 -0.7426 -1.6247  1.9465
   29SER     HA  411   2.943   2.840   2.409 -0.9892 -0.1767 -0.8091
   29SER    HB2  412   2.857   2.724   2.615  0.2773 -0.4126 -0.8243
   29SER    HB3  413   2.707   2.809   2.589  0.8290 -0.2421  0.9248
   29SER     HG  414   2.842   2.620   2.436  0.5051  1.0997 -0.0468
   30PRO      N  415   2.818   2.902   2.203 -0.0112  0.8911  0.7524
   30PRO     CA  416   2.966   2.878   2.171 -0.1963 -0.2593 -0.3403
   30PRO      C  417   3.068   2.983   2.230  0.1414 -0.7156 -0.3156
   30PRO      O  418   3.028   3.098   2.252 -0.1569 -0.1094 -0.4755
   30PRO     CB  419   2.971   2.878   2.019  0.2549  0.2383  0.2368
   30PRO     CG  420   2.817   2.892   1.966 -0.9887  0.4223  0.1573
   30PRO     CD  421   2.743   2.947   2.082  0.2747 -0.0392 -1.0625
   30PRO     HA  422   2.988   2.782   2.217 -1.7131 -0.4317  0.1608
   30PRO    HB2  423   3.026   2.963   1.978  1.3197 -0.7650 -0.5536
   30PRO    HB3  424   3.023   2.784   1.998  0.5487  0.0126  1.7524
   30PRO    HG2  425   2.812   2.959   1.880  0.0295  0.1787 -0.1140
   30PRO    HG3  426   2.777   2.795   1.939  0.1237  0.3002 -1.2131
   30PRO    HD2  427   2.641   2.912   2.093  0.4154 -0.0471  0.7892
   30PRO    HD3  428   2.735   3.056   2.076 -0.2632 -0.0183 -0.2232
   31PRO      N  429   3.193   2.944   2.265 -0.0046  0.5754  0.1873
   31PRO     CA  430   3.287   3.029   2.339 -0.0401  0.6797 -0.1806
   31PRO      C  431   3.346   3.148   2.258  0.2849  0.4675 -0.1461
   31PRO      O  432   3.408   3.131   2.155 -0.3128  0.1164  0.8566
   31PRO     CB  433   3.397   2.936   2.388 -0.0558  0.6273  0.2167
   31PRO     CG  434   3.392   2.817   2.289 -0.5532 -0.4730  0.1286
   31PRO     CD  435   3.245   2.808   2.250 -0.3485  0.5601 -0.2559
   31PRO     HA  436   3.237   3.070   2.427  0.6192  0.2315  0.4198
   31PRO    HB2  437   3.497   2.980   2.388  0.5994 -0.7303  0.8810
   31PRO    HB3  438   3.374   2.901   2.488  1.0929  0.1752  0.3574
   31PRO    HG2  439   3.450   2.840   2.199 -0.2925 -0.7236  0.2290
   31PRO    HG3  440   3.422   2.725   2.339 -0.4676  0.1746  1.3302
   31PRO    HD2  441   3.232   2.767   2.150 -0.1555  0.5135 -0.2630
   31PRO    HD3  442   3.192   2.734   2.310  0.7146 -0.8367 -0.9198
   32GLN      N  443   3.316   3.271   2.300 -0.4845 -0.2882 -0.1804
   32GLN     CA  444   3.395   3.385   2.265  0.0457 -0.0155 -0.7716
   32GLN      C  445   3.523   3.398   2.353  0.8007 -0.0463  0.9268
   32GLN      O  446   3.546   3.304   2.431 -0.4238 -1.0237 -0.2180
   32GLN     CB  447   3.313   3.514   2.266  0.3608  0.2494  0.3484
   32GLN     CG  448   3.237   3.541   2.137  0.9495  0.8751  0.3602
   32GLN     CD  449   3.107   3.628   2.152 -0.2847 -0.8561  0.2419
   32GLN    OE1  450   3.101   3.751   2.139 -0.4140 -0.3713 -0.4135
   32GLN    NE2  451   3.001   3.568   2.194  0.0690 -0.1613 -0.5494
   32GLN      H  452   3.263   3.280   2.386  1.2408 -0.1058  0.9651
   32GLN     HA  453   3.435   3.366   2.166  0.2206 -0.3140 -0.6488
   32GLN    HB2  454   3.237   3.493   2.341  0.2834 -0.9865 -0.0325
   32GLN    HB3  455   3.373   3.602   2.287  0.0359  0.2545  1.3264
   32GLN    HG2  456   3.303   3.595   2.068  0.9240  0.8947  0.3507
   32GLN    HG3  457   3.197   3.446   2.103  0.7538  1.1746 -0.2751
   32GLN   HE21  458   2.925   3.633   2.211  0.3727 -0.0017  0.2910
   32GLN   HE22  459   3.004   3.477   2.239 -0.5666  0.3760  0.6869
   33THR      N  460   3.609   3.493   2.320 -0.5328  0.2193 -0.5738
   33THR     CA  461   3.747   3.519   2.380 -0.9035  0.4507  0.2481
   33THR      C  462   3.786   3.669   2.372  0.2468  0.5274  0.1804
   33THR      O  463   3.761   3.737   2.278 -0.3424 -0.4147 -0.0232
   33THR     CB  464   3.858   3.426   2.315  0.9178 -1.0336 -0.5234
   33THR    OG1  465   3.981   3.471   2.352 -0.5711  0.3002  0.0128
   33THR    CG2  466   3.843   3.439   2.167  0.2746  0.3004  0.6592
   33THR      H  467   3.598   3.552   2.239  0.5824  0.4075 -0.6284
   33THR     HA  468   3.739   3.490   2.485 -1.3011 -0.6536 -0.0681
   33THR     HB  469   3.844   3.325   2.355 -0.2076 -0.5506  0.4070
   33THR    HG1  470   4.029   3.388   2.355 -0.8600  0.1371  0.2238
   33THR   HG21  471   3.912   3.371   2.118 -0.2282  0.4680 -0.3510
   33THR   HG22  472   3.749   3.406   2.122  0.4580 -0.7376  0.9909
   33THR   HG23  473   3.859   3.537   2.122 -0.9056  0.1923 -0.0867
   34LEU      N  474   3.841   3.710   2.487 -0.0842  0.2498  0.2083
   34LEU     CA  475   3.889   3.848   2.513 -0.8447 -0.0453 -0.7206
   34LEU      C  476   4.012   3.854   2.611 -0.8724 -0.0808  0.6445
   34LEU      O  477   4.031   3.783   2.707  0.0771  0.8648  0.4284
   34LEU     CB  478   3.774   3.932   2.577 -0.5942  0.0647  0.1175
   34LEU     CG  479   3.642   3.940   2.498 -0.1967  0.0248 -0.2512
   34LEU    CD1  480   3.520   3.998   2.576 -0.8265 -0.1025  0.2438
   34LEU    CD2  481   3.660   4.028   2.381 -0.4809 -0.9129  0.7424
   34LEU      H  482   3.853   3.645   2.563  1.6752 -0.3540 -0.4771
   34LEU     HA  483   3.917   3.880   2.412  0.1528 -1.9180 -1.1142
   34LEU    HB2  484   3.755   3.884   2.672 -0.7383  0.4636  0.2951
   34LEU    HB3  485   3.805   4.034   2.602  0.0997  0.2574 -1.3230
   34LEU     HG  486   3.608   3.844   2.460 -1.1915  0.4861 -0.5892
   34LEU   HD11  487   3.511   3.935   2.665  0.2127 -0.6676 -0.0228
   34LEU   HD12  488   3.535   4.103   2.601 -0.1963 -0.2122  0.3434
   34LEU   HD13  489   3.422   3.980   2.531 -1.1254 -0.1566  0.8860
   34LEU   HD21  490   3.735   3.985   2.315  0.0555  1.3273 -0.2973
   34LEU   HD22  491   3.563   4.042   2.332 -0.5366  2.1696  1.3153
   34LEU   HD23  492   3.691   4.130   2.404 -0.6955 -0.5491 -0.4309
   35ASN      N  493   4.107   3.950   2.579  0.0486  0.4966 -0.3295
   35ASN     CA  494   4.213   3.979   2.667  0.1947  0.2978 -0.4723
   35ASN      C  495   4.152   4.064   2.776 -0.5015  0.4047 -0.4342
   35ASN      O  496   4.096   4.172   2.755  0.2958 -0.7257  0.1075
   35ASN     CB  497   4.339   4.047   2.607 -0.1743  0.4468 -0.0079
   35ASN     CG  498   4.438   3.973   2.521  0.1828  0.6996 -0.6097
   35ASN    OD1  499   4.447   3.851   2.536 -0.3318  0.4421 -0.5205
   35ASN    ND2  500   4.495   4.042   2.431  0.7344  0.1306  0.6913
   35ASN      H  501   4.082   4.020   2.511 -2.3138 -0.4888 -0.6853
   35ASN     HA  502   4.246   3.887   2.715 -1.1564 -0.0609 -0.1293
   35ASN    HB2  503   4.312   4.133   2.547  0.4247  0.6048 -0.0673
   35ASN    HB3  504   4.392   4.095   2.689  0.0095  0.8677 -0.3682
   35ASN   HD21  505   4.558   3.994   2.368  0.7318 -1.4448  1.7682
   35ASN   HD22  506   4.491   4.142   2.438  1.4330  0.2159  0.1207
   36ILE      N  507   4.157   4.010   2.900 -0.0180  0.6852 -0.0868
   36ILE     CA  508   4.109   4.077   3.023 -0.5523  0.3127  0.4568
   36ILE      C  509   4.220   4.118   3.129 -0.8851 -0.4493  0.5163
   36ILE      O  510   4.305   4.038   3.159 -0.2806  0.0126 -0.5181
   36ILE     CB  511   4.020   3.975   3.090  0.2207 -0.6972  0.0562
   36ILE    CG1  512   3.909   3.918   2.998  0.0770  0.0992 -0.3859
   36ILE    CG2  513   3.963   4.053   3.210  0.5809 -0.0149 -0.3240
   36ILE    CD1  514   3.828   4.030   2.930 -0.1767  0.4537 -0.2421
   36ILE      H  515   4.198   3.918   2.910  0.6829  0.8703 -0.9490
   36ILE     HA  516   4.051   4.166   2.999  1.5657  1.9047  0.7231
   36ILE     HB  517   4.083   3.899   3.136  0.2855 -0.1588  0.8981
   36ILE   HG12  518   3.949   3.856   2.918  0.2697  0.6974 -0.7604
   36ILE   HG13  519   3.835   3.859   3.053 -0.3657 -0.4509 -1.5056
   36ILE   HG21  520   3.885   3.997   3.262  1.2856 -0.8428 -0.1132
   36ILE   HG22  521   4.044   4.063   3.283  0.1144 -0.8586  0.3551
   36ILE   HG23  522   3.927   4.147   3.169  1.1106  0.0914 -0.5579
   36ILE   HD11  523   3.888   4.069   2.848  0.5560  0.5245  0.3017
   36ILE   HD12  524   3.737   3.983   2.892 -0.6694  0.8815  0.3494
   36ILE   HD13  525   3.808   4.114   2.998  0.7730  0.3974  0.1357
   37LEU      N  526   4.219   4.243   3.173  0.1643  0.5782 -0.2052
   37LEU     CA  527   4.320   4.298   3.270  0.1294  0.3338  0.1419
   37LEU      C  528   4.311   4.239   3.408  0.0841 -0.1069  0.5943
   37LEU      O  529   4.205   4.206   3.453  0.2065  0.5035  0.5761
   37LEU     CB  530   4.305   4.455   3.270  0.3296  1.1918 -0.0257
   37LEU     CG  531   4.393   4.535   3.366  0.2206 -0.8543  0.3413
   37LEU    CD1  532   4.420   4.680   3.309 -0.8021  0.6323 -0.3378
   37LEU    CD2  533   4.330   4.551   3.508 -0.2126 -0.7892  0.2004
   37LEU      H  534   4.153   4.310   3.136 -1.6730 -0.3487  1.1060
   37LEU     HA  535   4.418   4.273   3.230 -0.2961 -1.0849 -0.1530
   37LEU    HB2  536   4.327   4.481   3.167 -0.6097 -0.6489 -0.7857
   37LEU    HB3  537   4.198   4.473   3.280 -0.4499 -1.7132 -1.0911
   37LEU     HG  538   4.488   4.483   3.377  1.3828  1.2342  1.4265
   37LEU   HD11  539   4.482   4.667   3.220 -0.9597 -0.5941 -0.3028
   37LEU   HD12  540   4.322   4.719   3.281 -1.1995 -0.7279 -1.0061
   37LEU   HD13  541   4.474   4.746   3.377  0.8485  0.1180 -1.0324
   37LEU   HD21  542   4.411   4.577   3.575 -0.4924 -1.6021  0.8976
   37LEU   HD22  543   4.248   4.623   3.509  0.6410  0.2571 -0.6551
   37LEU   HD23  544   4.304   4.449   3.538 -2.0038 -0.2669  0.7028
   38VAL      N  545   4.424   4.220   3.479  0.0059  0.0440  0.2348
   38VAL     CA  546   4.430   4.184   3.621 -0.0852  0.1807  0.1227
   38VAL      C  547   4.404   4.293   3.722 -0.3923 -0.0954  0.1745
   38VAL      O  548   4.487   4.383   3.725 -0.2298 -0.4229 -0.1599
   38VAL     CB  549   4.556   4.107   3.661 -0.1070 -0.0651 -0.7857
   38VAL    CG1  550   4.560   4.060   3.802  0.0685 -0.4429 -1.5990
   38VAL    CG2  551   4.587   3.989   3.568 -0.1006 -0.2820  0.5156
   38VAL      H  552   4.509   4.235   3.426 -0.3326  0.0308 -0.3339
   38VAL     HA  553   4.361   4.102   3.642  0.4636 -0.1672  0.6470
   38VAL     HB  554   4.639   4.177   3.658  0.7610 -1.0605 -1.8124
   38VAL   HG11  555   4.527   4.127   3.881  0.3951 -1.6860 -0.3233
   38VAL   HG12  556   4.475   3.992   3.811  0.6349 -1.0706 -0.4151
   38VAL   HG13  557   4.644   4.000   3.838  0.0987  0.3461 -0.2032
   38VAL   HG21  558   4.502   3.921   3.574 -0.1240 -0.2947  0.1134
   38VAL   HG22  559   4.602   4.025   3.466  0.9036 -0.6882  0.5050
   38VAL   HG23  560   4.674   3.934   3.601 -0.4736 -1.4151 -0.2626
   39ASP      N  561   4.310   4.278   3.814 -0.3440  0.0657 -0.0656
   39ASP     CA  562   4.282   4.389   3.909 -0.7731  0.5292  0.6924
   39ASP      C  563   4.265   4.334   4.046  0.0581  0.1938 -0.4691
   39ASP      O  564   4.167   4.261   4.082 -0.5353 -0.7792 -0.4194
   39ASP     CB  565   4.166   4.469   3.855  1.4265 -1.2682  0.0184
   39ASP     CG  566   4.130   4.585   3.949 -0.7320  0.5900  0.1629
   39ASP    OD1  567   4.025   4.648   3.923 -0.4483  1.0761  0.1100
   39ASP    OD2  568   4.208   4.617   4.038 -0.6984 -0.3150 -0.0059
   39ASP      H  569   4.258   4.193   3.801  0.5390 -0.3351 -1.4197
   39ASP     HA  570   4.369   4.456   3.912 -0.3532 -0.0094  1.5758
   39ASP    HB2  571   4.199   4.528   3.769 -0.4138  0.1048  0.1385
   39ASP    HB3  572   4.079   4.407   3.834  1.0253 -0.7772  0.1956
   40THR      N  573   4.360   4.360   4.137  0.0117 -0.4012 -0.5367
   40THR     CA  574   4.342   4.328   4.283  0.4660 -0.4316  0.5124
   40THR      C  575   4.283   4.447   4.364  0.2099  0.7357  0.1509
   40THR      O  576   4.265   4.426   4.481  0.5594  0.2991 -0.2930
   40THR     CB  577   4.467   4.276   4.348  0.3489  0.5090  0.0980
   40THR    OG1  578   4.560   4.368   4.377  0.2949  0.1030 -0.3294
   40THR    CG2  579   4.526   4.154   4.277 -0.3781 -0.3173 -0.4304
   40THR      H  580   4.445   4.402   4.100  0.0126  1.0627  0.9038
   40THR     HA  581   4.265   4.252   4.297 -0.3941  0.2811 -0.1195
   40THR     HB  582   4.430   4.235   4.442 -1.5300  1.2782 -0.2135
   40THR    HG1  583   4.540   4.425   4.452  1.8236 -0.5604  0.6845
   40THR   HG21  584   4.614   4.120   4.332 -0.8593 -1.0041 -0.0502
   40THR   HG22  585   4.459   4.068   4.282  0.8355 -1.3333 -0.6269
   40THR   HG23  586   4.561   4.171   4.175  0.4105  0.8120 -0.0094
   41GLY      N  587   4.261   4.562   4.302 -0.1475  0.5492 -0.3356
   41GLY     CA  588   4.189   4.669   4.359 -0.2441 -0.1783  0.0533
   41GLY      C  589   4.040   4.675   4.329  0.1695  0.1695 -0.0373
   41GLY      O  590   3.973   4.778   4.345 -0.7363 -0.8128 -0.0140
   41GLY      H  591   4.272   4.576   4.203 -0.7436  2.2664 -0.2191
   41GLY    HA2  592   4.209   4.676   4.466 -1.1092  0.3839  0.1981
   41GLY    HA3  593   4.233   4.756   4.309 -0.5995  0.2497  0.4632
   42SER      N  594   3.977   4.578   4.273  0.8395  0.5869  0.7050
   42SER     CA  595   3.832   4.567   4.249 -0.4843  0.3393 -0.0219
   42SER      C  596   3.778   4.431   4.258  0.7931  0.0361  0.0192
   42SER      O  597   3.852   4.339   4.250 -0.1409  0.6366 -0.4569
   42SER     CB  598   3.794   4.622   4.108 -0.5976 -0.0570 -0.3651
   42SER     OG  599   3.808   4.532   4.001  0.3936 -0.1146 -0.4665
   42SER      H  600   4.024   4.494   4.241 -0.8631 -0.1088 -0.2286
   42SER     HA  601   3.778   4.630   4.320  1.1217  1.4041  0.3428
   42SER    HB2  602   3.695   4.667   4.105 -0.3867  0.4737  0.1191
   42SER    HB3  603   3.856   4.710   4.089 -1.1406  0.4160 -0.0423
   42SER     HG  604   3.894   4.553   3.963  0.3012  0.3370 -0.4418
   43SER      N  605   3.646   4.406   4.279 -0.3465 -0.6516  0.5886
   43SER     CA  606   3.580   4.280   4.271 -0.6560  0.3569 -1.0231
   43SER      C  607   3.473   4.261   4.160  0.7250  0.0612  0.4766
   43SER      O  608   3.401   4.163   4.152 -0.3102  0.2450 -0.3678
   43SER     CB  609   3.521   4.258   4.412  0.5791  0.2039  0.3067
   43SER     OG  610   3.448   4.368   4.459 -0.2668  0.3907  0.1342
   43SER      H  611   3.590   4.482   4.314 -0.9368 -0.8004 -0.0020
   43SER     HA  612   3.646   4.194   4.266 -0.2378  0.6325 -0.4346
   43SER    HB2  613   3.463   4.166   4.410  1.0785 -0.1186  0.2795
   43SER    HB3  614   3.609   4.252   4.476  0.8507 -0.8711 -0.1226
   43SER     HG  615   3.424   4.345   4.549 -0.4118  0.2062  0.0493
   44ASN      N  616   3.461   4.361   4.068 -0.3546  0.7439  0.1767
   44ASN     CA  617   3.379   4.347   3.945 -0.5219  0.3898  0.3194
   44ASN      C  618   3.448   4.292   3.829 -0.4628  0.7695  0.3019
   44ASN      O  619   3.553   4.339   3.777 -0.8633  0.5526  0.5105
   44ASN     CB  620   3.317   4.483   3.903 -0.8002  0.0427 -0.8206
   44ASN     CG  621   3.216   4.531   4.003 -0.1923  0.4703  0.1953
   44ASN    OD1  622   3.233   4.616   4.083  0.0005  0.2914 -0.2093
   44ASN    ND2  623   3.095   4.485   3.984  0.5955  0.8516  0.2869
   44ASN      H  624   3.517   4.442   4.088  0.7333  0.6013 -1.8745
   44ASN     HA  625   3.300   4.279   3.976  0.3222  0.2686  2.6069
   44ASN    HB2  626   3.401   4.551   3.886 -0.3168 -0.5550 -0.8753
   44ASN    HB3  627   3.269   4.462   3.808 -0.8461 -1.0024 -0.5873
   44ASN   HD21  628   3.014   4.515   4.037  0.0228  0.1312 -0.1434
   44ASN   HD22  629   3.079   4.427   3.903 -0.1031  0.3578  0.7554
   45PHE      N  630   3.379   4.185   3.776  0.1612  0.2605  0.9490
   45PHE     CA  631   3.426   4.134   3.642  0.6605 -0.2278 -0.6994
   45PHE      C  632   3.344   4.199   3.533  0.3713 -0.3537  0.0074
   45PHE      O  633   3.221   4.181   3.516  0.0278  0.4246 -0.1872
   45PHE     CB  634   3.421   3.979   3.654  0.1402 -0.6547  0.0840
   45PHE     CG  635   3.458   3.906   3.530 -0.1287 -0.0645  0.3926
   45PHE    CD1  636   3.555   3.951   3.432  0.4468 -0.3429 -0.1687
   45PHE    CD2  637   3.401   3.779   3.515 -0.3242  0.1681  0.5385
   45PHE    CE1  638   3.587   3.865   3.316  0.0264 -0.5741  0.0435
   45PHE    CE2  639   3.432   3.701   3.402 -0.1016  0.5329  0.9584
   45PHE     CZ  640   3.514   3.746   3.299  0.2257 -0.5756 -0.2587
   45PHE      H  641   3.288   4.156   3.810 -0.6875  0.7868 -0.6569
   45PHE     HA  642   3.528   4.169   3.626  0.6141  0.1903 -0.1543
   45PHE    HB2  643   3.480   3.950   3.741  0.9790  1.2967  0.2639
   45PHE    HB3  644   3.315   3.960   3.669  0.0603 -0.9332 -0.7016
   45PHE    HD1  645   3.603   4.046   3.448 -0.3189  0.1888 -0.8931
   45PHE    HD2  646   3.346   3.727   3.591 -0.7920 -0.3711 -0.1368
   45PHE    HE1  647   3.663   3.896   3.245 -0.3330  0.2542 -0.0113
   45PHE    HE2  648   3.399   3.600   3.388 -1.1150  1.0086 -0.4524
   45PHE     HZ  649   3.523   3.695   3.204  1.0777  0.3105 -0.6836
   46ALA      N  650   3.412   4.285   3.453 -0.1341 -0.1632 -0.4296
   46ALA     CA  651   3.364   4.358   3.332 -0.3094  0.1189 -0.7090
   46ALA      C  652   3.434   4.316   3.209  0.4112  0.6749  0.4346
   46ALA      O  653   3.557   4.280   3.207  0.2196 -0.5518  0.2624
   46ALA     CB  654   3.385   4.507   3.367  0.3452 -0.4217 -0.0009
   46ALA      H  655   3.513   4.290   3.463 -0.1870  0.6504 -0.0679
   46ALA     HA  656   3.257   4.343   3.318 -0.5416  1.2650 -0.3861
   46ALA    HB1  657   3.364   4.528   3.472 -0.0138  2.0624 -0.4375
   46ALA    HB2  658   3.487   4.543   3.356 -0.2215  2.1469  1.4900
   46ALA    HB3  659   3.325   4.581   3.313  0.3787 -0.0244  0.4934
   47VAL      N  660   3.352   4.317   3.102 -0.8211 -1.2820  0.8262
   47VAL     CA  661   3.386   4.277   2.970 -0.0257  0.0593  1.4517
   47VAL      C  662   3.329   4.379   2.870  0.7441  0.1826 -0.1857
   47VAL      O  663   3.211   4.417   2.885  0.1820 -0.1426  0.2442
   47VAL     CB  664   3.345   4.129   2.938  0.3037 -0.7635  0.6347
   47VAL    CG1  665   3.392   4.040   3.061 -0.0625  0.5621  0.2300
   47VAL    CG2  666   3.201   4.109   2.914  0.0049  0.5792  0.5539
   47VAL      H  667   3.264   4.367   3.112 -0.3102 -0.1145 -0.0501
   47VAL     HA  668   3.493   4.288   2.953 -0.3209  1.2298 -0.2321
   47VAL     HB  669   3.390   4.107   2.842 -0.1376  0.1743  0.1868
   47VAL   HG11  670   3.500   4.034   3.079 -0.0866 -0.6509  0.1370
   47VAL   HG12  671   3.343   4.046   3.158  0.4923  0.5444  0.5187
   47VAL   HG13  672   3.369   3.938   3.030  0.6907  0.6044 -0.5773
   47VAL   HG21  673   3.147   4.142   3.002 -0.7791  0.0079  0.3130
   47VAL   HG22  674   3.176   4.161   2.822  0.1444 -0.6848 -0.2502
   47VAL   HG23  675   3.175   4.004   2.902  1.2401  0.2827  0.2301
   48GLY      N  676   3.397   4.426   2.773 -0.1029 -0.2102  0.8722
   48GLY     CA  677   3.353   4.515   2.662  0.1230  0.6618 -0.0080
   48GLY      C  678   3.267   4.428   2.568  0.5526 -0.8721  0.3331
   48GLY      O  679   3.302   4.322   2.524  0.4209  0.1323  0.3126
   48GLY      H  680   3.494   4.398   2.767  0.0635  0.4907 -0.5988
   48GLY    HA2  681   3.302   4.606   2.694  0.7578  0.6427  1.1722
   48GLY    HA3  682   3.440   4.544   2.603  0.0319  0.7145 -0.1175
   49ALA      N  683   3.141   4.480   2.546 -0.8643 -0.0164 -0.2705
   49ALA     CA  684   3.031   4.408   2.484  0.6908  0.0917 -0.1039
   49ALA      C  685   2.956   4.491   2.374 -0.1331 -0.7113 -0.0821
   49ALA      O  686   2.839   4.473   2.338  0.1352 -0.3355 -0.0995
   49ALA     CB  687   2.939   4.361   2.596 -0.6750  0.3369 -0.1572
   49ALA      H  688   3.117   4.561   2.602 -0.0297 -0.4470  0.7770
   49ALA     HA  689   3.068   4.323   2.427  1.7318  0.7054 -0.3969
   49ALA    HB1  690   2.896   4.444   2.653 -1.2125  0.2774 -0.4570
   49ALA    HB2  691   2.851   4.306   2.562 -0.0051 -0.7537 -0.1953
   49ALA    HB3  692   3.000   4.298   2.660 -0.3555  0.4884 -0.3113
   50ALA      N  693   3.037   4.594   2.327  0.1611  0.0737 -0.1323
   50ALA     CA  694   2.998   4.695   2.235 -0.1868 -0.2656  1.4515
   50ALA      C  695   3.116   4.752   2.158 -0.0567  0.0855  0.2119
   50ALA      O  696   3.229   4.759   2.211  0.0872 -0.5200  0.8559
   50ALA     CB  697   2.926   4.807   2.319 -1.1392 -0.4080  0.1090
   50ALA      H  698   3.130   4.599   2.366  0.2325  0.2772 -0.3230
   50ALA     HA  699   2.933   4.657   2.157  1.2560  0.1874 -0.0846
   50ALA    HB1  700   2.848   4.762   2.379 -1.2621  0.7370  0.8659
   50ALA    HB2  701   3.000   4.856   2.382  0.6307 -0.1821 -1.9050
   50ALA    HB3  702   2.901   4.898   2.265  0.8172  1.0818  1.4322
   51PRO      N  703   3.098   4.791   2.034 -0.2806 -0.4751 -0.3194
   51PRO     CA  704   3.204   4.856   1.955  0.3804  0.1317 -0.3812
   51PRO      C  705   3.260   4.982   2.018  0.0709 -0.3870 -0.7455
   51PRO      O  706   3.181   5.061   2.069  0.2499  0.0347  0.7318
   51PRO     CB  707   3.130   4.893   1.825  0.9657 -0.1608  0.2759
   51PRO     CG  708   2.980   4.919   1.868 -0.2554  0.1504 -0.9176
   51PRO     CD  709   2.965   4.809   1.979  0.5531 -0.2523  0.6459
   51PRO     HA  710   3.288   4.787   1.942  0.4605  0.0166  0.5825
   51PRO    HB2  711   3.167   4.983   1.776  0.3206  0.4960  0.9469
   51PRO    HB3  712   3.141   4.804   1.762 -0.4255 -0.8635  0.9416
   51PRO    HG2  713   2.970   5.015   1.920  0.1619 -0.8492  1.2063
   51PRO    HG3  714   2.915   4.907   1.781 -0.5369 -0.2150 -0.6633
   51PRO    HD2  715   2.892   4.846   2.052 -0.0687 -0.4433  0.1394
   51PRO    HD3  716   2.921   4.719   1.936 -0.0814  0.2016  0.3107
   52HIS      N  717   3.390   4.998   2.022 -0.5197  0.2702 -0.2567
   52HIS     CA  718   3.479   5.107   2.080 -0.1622 -0.1792  0.4850
   52HIS      C  719   3.613   5.141   2.002 -0.2254 -0.3583 -0.2809
   52HIS      O  720   3.680   5.048   1.957  0.2498  0.2932 -0.2478
   52HIS     CB  721   3.516   5.068   2.222 -0.2853  0.0936 -0.3777
   52HIS     CG  722   3.601   5.172   2.296 -0.0122  0.2075 -0.1445
   52HIS    ND1  723   3.735   5.183   2.288 -0.6320 -0.5148  1.0304
   52HIS    CD2  724   3.549   5.281   2.367  0.0728  0.3686 -0.1577
   52HIS    CE1  725   3.771   5.290   2.364 -0.4087 -0.0919  0.4234
   52HIS    NE2  726   3.659   5.351   2.413  0.5176 -0.1877 -0.4320
   52HIS      H  727   3.435   4.918   1.980  0.6832  0.7390  0.0548
   52HIS     HA  728   3.428   5.204   2.070  0.3657  0.0621 -0.0105
   52HIS    HB2  729   3.419   5.068   2.272 -0.5764 -0.2969 -0.9089
   52HIS    HB3  730   3.558   4.968   2.231 -0.2015  0.1868  0.3711
   52HIS    HD2  731   3.445   5.310   2.373  0.0701  0.5094 -0.7940
   52HIS    HE1  732   3.871   5.322   2.386 -0.3121  0.4262 -0.6485
   52HIS    HE2  733   3.650   5.429   2.477 -0.6752  0.6409 -1.5011
   53PRO      N  734   3.653   5.274   1.983 -0.4928  0.1614 -0.5802
   53PRO     CA  735   3.769   5.307   1.896  0.3198 -0.3209 -0.2113
   53PRO      C  736   3.903   5.242   1.914  0.2305 -0.1104 -0.2832
   53PRO      O  737   3.975   5.214   1.819  0.7157 -0.3988  0.4014
   53PRO     CB  738   3.782   5.460   1.902  0.1099 -0.5762  0.0187
   53PRO     CG  739   3.654   5.507   1.966 -0.2291  0.1855  0.5821
   53PRO     CD  740   3.590   5.394   2.038 -0.4447  0.9136 -0.2054
   53PRO     HA  741   3.731   5.291   1.795 -0.8605  0.2859  0.1111
   53PRO    HB2  742   3.870   5.488   1.959  0.6405  1.1561 -1.4520
   53PRO    HB3  743   3.790   5.489   1.797 -0.6975 -1.8908 -0.4623
   53PRO    HG2  744   3.665   5.598   2.026 -0.6344  0.2132  0.6157
   53PRO    HG3  745   3.584   5.536   1.888 -0.5316  0.6025  0.9941
   53PRO    HD2  746   3.620   5.405   2.142 -0.5599  1.8524 -0.2527
   53PRO    HD3  747   3.482   5.390   2.028 -0.4740 -0.5977  0.3278
   54PHE      N  748   3.938   5.216   2.043 -0.1388  0.0740  0.7021
   54PHE     CA  749   4.062   5.145   2.090 -0.3395 -0.3391  0.7679
   54PHE      C  750   4.049   4.987   2.096 -0.1403 -0.2096  1.1005
   54PHE      O  751   4.152   4.922   2.107 -0.0564  0.6435  0.2487
   54PHE     CB  752   4.098   5.194   2.233 -0.0757 -0.1991  0.3582
   54PHE     CG  753   4.128   5.345   2.260  0.8116 -0.2520 -0.2907
   54PHE    CD1  754   4.137   5.442   2.153 -0.2946  0.1840  0.1886
   54PHE    CD2  755   4.148   5.383   2.398  0.1905 -0.2969 -0.3020
   54PHE    CE1  756   4.168   5.573   2.195 -1.0409 -0.8731  0.3218
   54PHE    CE2  757   4.192   5.510   2.430 -1.1557 -0.3240  0.5596
   54PHE     CZ  758   4.209   5.610   2.326  1.0784  0.2382 -1.1693
   54PHE      H  759   3.886   5.263   2.115 -1.0172  0.6071 -0.2375
   54PHE     HA  760   4.137   5.171   2.015 -1.0969  1.8019  0.6216
   54PHE    HB2  761   4.036   5.149   2.310  0.0434 -0.9629  0.0222
   54PHE    HB3  762   4.197   5.153   2.255  0.3230  0.9148  0.8522
   54PHE    HD1  763   4.116   5.414   2.051 -0.4725 -0.3236  0.3591
   54PHE    HD2  764   4.133   5.310   2.477 -1.1339 -0.8087 -0.9688
   54PHE    HE1  765   4.172   5.649   2.117 -1.4003  0.7095  1.7220
   54PHE    HE2  766   4.203   5.543   2.532  1.2938 -0.8536  0.5943
   54PHE     HZ  767   4.228   5.714   2.350 -0.4556  0.4668 -0.6915
   55LEU      N  768   3.934   4.934   2.083  0.2361  1.0318 -0.3062
   55LEU     CA  769   3.910   4.786   2.076  0.0652  0.2825 -0.0870
   55LEU      C  770   3.892   4.735   1.932  0.4420  0.7439  0.0380
   55LEU      O  771   3.849   4.814   1.851 -0.0345 -0.5898  0.3028
   55LEU     CB  772   3.787   4.744   2.159  0.5313 -0.2571  0.0639
   55LEU     CG  773   3.776   4.788   2.302  0.0624 -0.5762  0.2977
   55LEU    CD1  774   3.674   4.692   2.367  0.0540 -0.7163  0.1285
   55LEU    CD2  775   3.906   4.784   2.385 -0.5421  0.1648 -0.1936
   55LEU      H  776   3.853   4.991   2.060 -0.7209 -0.3983 -0.7919
   55LEU     HA  777   3.995   4.728   2.112  0.9798  1.9560  0.6795
   55LEU    HB2  778   3.694   4.777   2.111  0.8390 -0.0606 -0.4179
   55LEU    HB3  779   3.800   4.636   2.159  1.4296 -0.1947 -1.1358
   55LEU     HG  780   3.746   4.893   2.302  0.4327 -0.4643  0.3902
   55LEU   HD11  781   3.653   4.718   2.471 -1.4708 -0.9592 -0.0663
   55LEU   HD12  782   3.575   4.691   2.320 -0.2642  0.9244  0.6083
   55LEU   HD13  783   3.704   4.587   2.365 -0.0130 -0.7337 -0.1178
   55LEU   HD21  784   3.877   4.776   2.490  0.1731  0.6059  0.0518
   55LEU   HD22  785   3.961   4.693   2.362 -0.4267  0.1984 -0.0569
   55LEU   HD23  786   3.966   4.875   2.382  0.0316 -0.2171 -0.9326
   56HIS      N  787   3.921   4.610   1.899 -0.0804  0.0690  0.3948
   56HIS     CA  788   3.894   4.554   1.761 -0.6050 -0.6187  1.0600
   56HIS      C  789   3.796   4.443   1.764  0.0129  0.2711 -0.6358
   56HIS      O  790   3.766   4.382   1.662 -0.0872 -0.0610  0.0297
   56HIS     CB  791   4.028   4.507   1.687  1.0832  0.1513  0.1149
   56HIS     CG  792   4.136   4.610   1.692 -0.4168 -0.3078 -0.2786
   56HIS    ND1  793   4.252   4.612   1.774  1.0330  0.4871  0.5110
   56HIS    CD2  794   4.133   4.724   1.621 -0.6719 -0.4486 -0.0604
   56HIS    CE1  795   4.317   4.723   1.744  0.0983 -0.0175 -0.7915
   56HIS    NE2  796   4.252   4.791   1.649  0.1844 -0.5997 -0.0583
   56HIS      H  797   3.969   4.548   1.962 -0.5854 -0.1258  0.5984
   56HIS     HA  798   3.859   4.631   1.693 -0.1471 -1.5643 -0.3364
   56HIS    HB2  799   4.066   4.418   1.737 -0.4860 -0.1898  0.8080
   56HIS    HB3  800   4.014   4.501   1.579  1.3434  1.2063 -0.0085
   56HIS    HD1  801   4.281   4.549   1.847  0.3679 -1.5053 -0.7773
   56HIS    HD2  802   4.065   4.753   1.542  0.0820  0.7851 -0.3099
   56HIS    HE1  803   4.407   4.748   1.798  0.1847 -0.8137 -0.5384
   57ARG      N  804   3.748   4.402   1.886 -0.1607 -0.0386  0.6051
   57ARG     CA  805   3.649   4.299   1.909  0.1955  0.8806  0.6215
   57ARG      C  806   3.561   4.323   2.035 -0.5337 -0.2080 -0.2881
   57ARG      O  807   3.604   4.400   2.119 -0.5783 -0.2419 -0.5805
   57ARG     CB  808   3.718   4.160   1.928  0.8796  0.1864  0.3953
   57ARG     CG  809   3.845   4.147   2.025  0.8440 -0.4010  0.1250
   57ARG     CD  810   3.884   4.004   2.050 -0.4511  0.7957 -0.2096
   57ARG     NE  811   3.993   3.998   2.147  0.1723  0.4661 -0.6454
   57ARG     CZ  812   4.107   3.936   2.150 -0.6597 -0.9291 -0.4282
   57ARG    NH1  813   4.140   3.843   2.066 -0.1331 -0.3943 -0.1628
   57ARG    NH2  814   4.198   3.974   2.241  0.6144 -0.3844 -0.6937
   57ARG      H  815   3.791   4.440   1.969  0.3188  0.9086 -0.0390
   57ARG     HA  816   3.587   4.284   1.820  1.9228 -0.3526 -0.5261
   57ARG    HB2  817   3.636   4.093   1.954  0.2981  0.7405  0.0309
   57ARG    HB3  818   3.754   4.132   1.829 -0.8385 -0.4392 -0.1275
   57ARG    HG2  819   3.921   4.207   1.975  0.1820 -0.1176 -0.5866
   57ARG    HG3  820   3.830   4.193   2.123 -0.2262 -0.5794  0.0662
   57ARG    HD2  821   3.799   3.955   2.099  0.0440  0.2377  0.1107
   57ARG    HD3  822   3.912   3.944   1.964  2.4201 -0.5794  1.3982
   57ARG     HE  823   3.987   4.067   2.220 -1.4666  0.7947 -1.0075
   57ARG   HH11  824   4.235   3.808   2.069  0.6156  1.4398  0.4067
   57ARG   HH12  825   4.071   3.821   1.995 -0.1777  0.6350 -0.4722
   57ARG   HH21  826   4.281   3.918   2.257 -0.0641 -1.2331  0.0747
   57ARG   HH22  827   4.158   4.044   2.302 -0.1058 -0.6915 -0.7961
   58TYR      N  828   3.447   4.258   2.042  0.1404  0.1175 -0.8615
   58TYR     CA  829   3.362   4.274   2.156 -0.0810  0.6592  0.6221
   58TYR      C  830   3.274   4.144   2.176 -0.7860 -0.7713 -1.1460
   58TYR      O  831   3.245   4.075   2.085  0.0371  0.0212  0.2907
   58TYR     CB  832   3.283   4.406   2.152 -0.5473 -0.3464 -0.9413
   58TYR     CG  833   3.197   4.439   2.035 -0.3304 -0.2879  0.1063
   58TYR    CD1  834   3.059   4.396   2.026 -0.4807  0.1292 -0.0996
   58TYR    CD2  835   3.254   4.512   1.929 -0.0214 -0.0473  0.0002
   58TYR    CE1  836   2.980   4.427   1.917 -0.0461 -0.3092 -0.4883
   58TYR    CE2  837   3.174   4.540   1.813  0.1877  0.0302 -0.5091
   58TYR     CZ  838   3.041   4.498   1.811  0.0000 -0.4193 -0.3614
   58TYR     OH  839   2.963   4.526   1.704 -0.1453  0.1634 -0.0387
   58TYR      H  840   3.424   4.187   1.974  0.8332 -0.7409 -0.2475
   58TYR     HA  841   3.425   4.278   2.245  1.9975  0.1666 -0.7091
   58TYR    HB2  842   3.234   4.419   2.248  0.8804  1.0957 -0.3101
   58TYR    HB3  843   3.351   4.489   2.171  0.0035 -1.1240  0.9868
   58TYR    HD1  844   3.024   4.335   2.108  0.9375 -0.3160  0.2291
   58TYR    HD2  845   3.355   4.547   1.935  0.0615 -0.4043  2.1478
   58TYR    HE1  846   2.877   4.395   1.909 -0.4175  0.5456  0.4070
   58TYR    HE2  847   3.220   4.609   1.744 -0.1827  0.1974 -0.5930
   58TYR     HH  848   2.910   4.448   1.688 -0.9584  0.4676  0.9572
   59TYR      N  849   3.237   4.116   2.306 -0.4834  1.0764 -0.2093
   59TYR     CA  850   3.145   3.998   2.333 -0.0477 -0.1692 -1.0447
   59TYR      C  851   3.000   4.033   2.283 -0.8332  0.4231  0.4020
   59TYR      O  852   2.954   4.138   2.318  0.2558 -0.0844 -0.2458
   59TYR     CB  853   3.145   3.962   2.485 -0.7697 -0.1136  1.0039
   59TYR     CG  854   3.041   3.873   2.538  0.4290 -0.0980 -0.6417
   59TYR    CD1  855   3.020   3.744   2.495 -0.2124 -0.0998 -0.1133
   59TYR    CD2  856   2.967   3.917   2.651 -0.1556 -0.4158 -0.1796
   59TYR    CE1  857   2.933   3.656   2.568  0.2955  0.3525  0.1348
   59TYR    CE2  858   2.874   3.840   2.718  0.0002  1.1465 -0.2426
   59TYR     CZ  859   2.853   3.704   2.674  0.0034  0.1117 -0.4144
   59TYR     OH  860   2.751   3.630   2.728 -0.0652  0.0729  0.3258
   59TYR      H  861   3.262   4.184   2.376 -0.3999  0.7597  0.0742
   59TYR     HA  862   3.180   3.909   2.280 -0.0073 -1.0157  0.3061
   59TYR    HB2  863   3.236   3.910   2.515 -0.8904 -0.3450  0.9765
   59TYR    HB3  864   3.138   4.057   2.538 -0.7864  0.7184 -0.3780
   59TYR    HD1  865   3.067   3.707   2.406  1.7982 -0.1074  0.8563
   59TYR    HD2  866   2.997   4.012   2.693  0.5868 -0.2088 -1.1104
   59TYR    HE1  867   2.935   3.551   2.543  2.6290  0.4825 -0.7364
   59TYR    HE2  868   2.821   3.871   2.807 -0.8679 -1.4358  0.3164
   59TYR     HH  869   2.777   3.540   2.748 -0.0501 -0.1176 -0.4853
   60GLN      N  870   2.929   3.929   2.230  0.8513 -0.0528  0.3822
   60GLN     CA  871   2.787   3.941   2.187  0.1532 -0.2743  0.2993
   60GLN      C  872   2.708   3.837   2.263  0.7314  1.1409 -0.3999
   60GLN      O  873   2.709   3.722   2.226  0.5116  0.3321  0.0253
   60GLN     CB  874   2.780   3.920   2.038  0.6474 -0.3757  0.7470
   60GLN     CG  875   2.828   4.039   1.952  0.8020  0.0706 -0.2011
   60GLN     CD  876   2.845   4.001   1.815 -0.5996  0.9548  1.8094
   60GLN    OE1  877   2.940   3.933   1.767 -0.0702 -0.1646 -0.4304
   60GLN    NE2  878   2.754   4.036   1.724  0.1779  0.7496 -0.2378
   60GLN      H  879   2.986   3.855   2.192  0.3480 -0.3496  0.1785
   60GLN     HA  880   2.745   4.039   2.206 -0.0745 -0.1212 -0.8296
   60GLN    HB2  881   2.824   3.824   2.012 -0.0692 -0.6393  0.4440
   60GLN    HB3  882   2.673   3.915   2.020  0.7271  1.0854 -0.4790
   60GLN    HG2  883   2.749   4.113   1.960  0.1659 -0.5889 -0.1196
   60GLN    HG3  884   2.915   4.082   2.001 -0.1707  1.6520  0.2703
   60GLN   HE21  885   2.770   4.000   1.631  1.0820 -1.1727  0.5443
   60GLN   HE22  886   2.659   4.046   1.756 -0.6040 -0.0253 -2.0557
   61ARG      N  887   2.640   3.882   2.371 -0.0262 -0.9471  0.8130
   61ARG     CA  888   2.552   3.808   2.459 -0.0816  0.4027 -0.1053
   61ARG      C  889   2.444   3.729   2.383  0.2529 -0.5619  0.9681
   61ARG      O  890   2.422   3.614   2.413 -0.0310  0.0389  0.1279
   61ARG     CB  891   2.490   3.894   2.570 -0.5429  0.0768  0.9201
   61ARG     CG  892   2.583   3.957   2.676  0.4333 -0.1197 -0.9383
   61ARG     CD  893   2.503   4.065   2.757 -0.0207 -0.0215  0.0457
   61ARG     NE  894   2.485   4.192   2.686 -0.1878 -0.1365 -0.4645
   61ARG     CZ  895   2.408   4.296   2.721  0.4204  0.3806 -0.6971
   61ARG    NH1  896   2.326   4.292   2.821  0.0777  0.0315  0.3487
   61ARG    NH2  897   2.405   4.392   2.654 -0.8523 -1.6938  1.0399
   61ARG      H  898   2.643   3.982   2.384  0.1039 -0.8722  0.2573
   61ARG     HA  899   2.610   3.731   2.511 -0.2304 -0.2831 -0.9114
   61ARG    HB2  900   2.429   3.970   2.522  0.2184 -0.3618 -0.9362
   61ARG    HB3  901   2.415   3.833   2.620 -0.5116 -1.0860 -0.3159
   61ARG    HG2  902   2.615   3.877   2.743  2.1491  1.2328  0.0078
   61ARG    HG3  903   2.673   4.001   2.632  1.4553 -0.3636  0.7302
   61ARG    HD2  904   2.406   4.023   2.781  0.3486 -0.6027  0.5658
   61ARG    HD3  905   2.539   4.088   2.857 -0.7011 -1.1751  0.5929
   61ARG     HE  906   2.545   4.209   2.606 -0.6864  0.8629 -0.6672
   61ARG   HH11  907   2.276   4.377   2.842 -0.9699 -0.4530 -0.0634
   61ARG   HH12  908   2.312   4.216   2.886 -1.5665 -0.0058  0.0162
   61ARG   HH21  909   2.345   4.469   2.680  0.5057 -0.6968  1.4320
   61ARG   HH22  910   2.463   4.411   2.574 -0.9382  0.1241  1.3286
   62GLN      N  911   2.386   3.790   2.273 -0.0955  0.5266 -0.2134
   62GLN     CA  912   2.291   3.726   2.188 -0.1052 -0.3626  0.4011
   62GLN      C  913   2.345   3.607   2.114 -0.0355 -0.5198  0.9662
   62GLN      O  914   2.266   3.523   2.076  0.6614 -0.1631  0.0790
   62GLN     CB  915   2.236   3.837   2.090 -0.6078  0.0680 -0.7758
   62GLN     CG  916   2.337   3.901   1.981  0.0423  0.9147 -0.4641
   62GLN     CD  917   2.414   4.014   2.034 -0.3327  0.2617 -0.0877
   62GLN    OE1  918   2.449   4.007   2.149  0.0714  0.0997 -0.0868
   62GLN    NE2  919   2.452   4.124   1.965 -0.7252  0.6012 -0.4978
   62GLN      H  920   2.404   3.887   2.253  0.6834  0.6001  0.6923
   62GLN     HA  921   2.207   3.681   2.242 -0.0299 -1.3922 -0.2932
   62GLN    HB2  922   2.164   3.787   2.026 -0.1586 -0.2528 -1.0412
   62GLN    HB3  923   2.178   3.913   2.143 -2.2333 -1.6342  0.1645
   62GLN    HG2  924   2.401   3.829   1.931  0.2778  0.6452  0.2069
   62GLN    HG3  925   2.278   3.945   1.901  0.9958 -0.6024 -2.1500
   62GLN   HE21  926   2.517   4.192   2.002 -1.3141  0.8780  0.0720
   62GLN   HE22  927   2.431   4.120   1.867  0.2350 -1.2425 -0.7142
   63LEU      N  928   2.472   3.593   2.103 -0.3423 -0.2024  0.3029
   63LEU     CA  929   2.535   3.477   2.050  0.0870  0.1858  0.0915
   63LEU      C  930   2.590   3.381   2.154 -0.6623  0.4435 -0.1755
   63LEU      O  931   2.637   3.271   2.120 -0.0874 -0.4645  0.6366
   63LEU     CB  932   2.638   3.507   1.939 -0.2660 -0.0784  0.4174
   63LEU     CG  933   2.598   3.613   1.836  0.1945  0.3020  0.5950
   63LEU    CD1  934   2.716   3.660   1.751 -0.2633  0.6676  0.4791
   63LEU    CD2  935   2.478   3.578   1.749 -0.5966 -0.4855  1.5432
   63LEU      H  936   2.527   3.665   2.149 -1.6775  1.3579 -0.3254
   63LEU     HA  937   2.468   3.415   1.991  1.6839 -0.6792 -0.9358
   63LEU    HB2  938   2.728   3.547   1.986 -0.5809 -0.2148  1.1648
   63LEU    HB3  939   2.663   3.412   1.891 -0.4675  0.2133 -0.2857
   63LEU     HG  940   2.564   3.705   1.884 -0.5557  0.0508  0.5719
   63LEU   HD11  941   2.795   3.692   1.819 -0.5057 -0.1095  1.1482
   63LEU   HD12  942   2.758   3.579   1.692  2.0921  0.7420  1.7861
   63LEU   HD13  943   2.692   3.751   1.695 -0.9730  0.2693  0.1010
   63LEU   HD21  944   2.497   3.483   1.699  0.9632  0.9182 -0.9318
   63LEU   HD22  945   2.380   3.581   1.796 -1.1139  0.2257  0.5048
   63LEU   HD23  946   2.471   3.651   1.668  1.0167 -1.0481  0.8166
   64SER      N  947   2.565   3.407   2.289  0.1416 -0.3750  0.4805
   64SER     CA  948   2.581   3.302   2.393 -0.1339  0.2041 -1.1567
   64SER      C  949   2.452   3.233   2.434 -0.3833 -0.2520 -0.0884
   64SER      O  950   2.367   3.296   2.488  0.3730  0.1480  0.0898
   64SER     CB  951   2.650   3.356   2.520  0.1917  0.3809 -0.3146
   64SER     OG  952   2.676   3.243   2.605  0.4454 -1.0050 -0.1827
   64SER      H  953   2.514   3.492   2.306  0.4003  0.1746 -1.1452
   64SER     HA  954   2.650   3.228   2.352  0.9106  1.0009 -0.9292
   64SER    HB2  955   2.743   3.409   2.501  0.1215  0.2148 -1.2334
   64SER    HB3  956   2.592   3.429   2.577  0.9050  1.2415 -0.6359
   64SER     HG  957   2.723   3.275   2.682 -0.1427  0.0728 -0.2335
   65SER      N  958   2.434   3.104   2.407 -0.0885 -0.2001 -0.0654
   65SER     CA  959   2.321   3.021   2.451 -0.7711 -0.4736  0.4473
   65SER      C  960   2.321   2.999   2.599 -0.5069  0.0490 -0.0918
   65SER      O  961   2.217   2.979   2.654 -0.2151  0.7073 -0.0172
   65SER     CB  962   2.313   2.894   2.367  0.4314  0.7649  0.4046
   65SER     OG  963   2.420   2.812   2.399 -0.1841  0.1414 -1.5662
   65SER      H  964   2.502   3.053   2.353 -0.0586 -0.0478 -0.1743
   65SER     HA  965   2.236   3.088   2.433 -0.4455 -0.0918  0.2876
   65SER    HB2  966   2.221   2.838   2.381  0.6224 -0.0047 -1.0394
   65SER    HB3  967   2.332   2.912   2.261  0.7302 -0.6505  0.1829
   65SER     HG  968   2.507   2.852   2.387 -0.0742  0.9024  0.7566
   66THR      N  969   2.432   3.038   2.667 -0.2441  0.2038 -0.7779
   66THR     CA  970   2.451   3.016   2.814 -0.0103 -0.5358  0.1371
   66THR      C  971   2.450   3.142   2.901  0.2470 -0.2321 -0.2343
   66THR      O  972   2.444   3.141   3.023  0.2262 -0.5177 -0.3072
   66THR     CB  973   2.579   2.938   2.849 -0.2696 -0.0007  0.4008
   66THR    OG1  974   2.687   2.987   2.774 -0.4795  0.7984  0.1412
   66THR    CG2  975   2.565   2.785   2.823 -0.0180 -0.2815  0.3859
   66THR      H  976   2.518   3.040   2.613  1.0975 -0.9614  1.0719
   66THR     HA  977   2.368   2.950   2.840 -0.0495 -1.0678 -1.1949
   66THR     HB  978   2.606   2.939   2.954  0.8711 -0.0021  0.1297
   66THR    HG1  979   2.710   3.068   2.821  0.2338  0.8626 -0.2965
   66THR   HG21  980   2.491   2.744   2.892  0.1347 -0.9383  0.1741
   66THR   HG22  981   2.521   2.757   2.727 -2.2347 -0.2773  1.2723
   66THR   HG23  982   2.657   2.732   2.846 -0.6117 -1.9547 -0.6509
   67TYR      N  983   2.452   3.260   2.836  0.6614  0.9146  0.3868
   67TYR     CA  984   2.422   3.386   2.903  0.0539 -0.2186  0.3133
   67TYR      C  985   2.280   3.386   2.960 -0.0001 -0.6041 -0.2927
   67TYR      O  986   2.184   3.357   2.892  0.4005  0.7080 -0.4179
   67TYR     CB  987   2.433   3.499   2.809 -0.4433 -1.1974  0.8298
   67TYR     CG  988   2.407   3.636   2.870 -0.6368 -0.1928 -0.3382
   67TYR    CD1  989   2.517   3.702   2.937  0.2536  0.8294 -0.2488
   67TYR    CD2  990   2.275   3.680   2.882  0.1952 -0.3211 -0.2633
   67TYR    CE1  991   2.482   3.823   3.001 -0.4490 -0.5898  0.4489
   67TYR    CE2  992   2.244   3.803   2.948  0.3747 -0.0094  0.5267
   67TYR     CZ  993   2.354   3.874   3.006  0.7715  0.0414 -0.1924
   67TYR     OH  994   2.330   3.992   3.071 -0.2524  0.1164  0.2861
   67TYR      H  995   2.451   3.257   2.735  0.8282 -0.1249  0.3921
   67TYR     HA  996   2.495   3.400   2.982 -0.5297 -0.6719  0.9551
   67TYR    HB2  997   2.540   3.504   2.786 -0.1355  0.9280  2.1254
   67TYR    HB3  998   2.371   3.486   2.721 -0.3046  1.7223  0.0817
   67TYR    HD1  999   2.617   3.663   2.935 -0.5088 -1.4213 -0.0760
   67TYR    HD2 1000   2.194   3.623   2.840  0.0591  0.7546 -1.5848
   67TYR    HE1 1001   2.566   3.882   3.037 -1.3166  0.4742  0.8555
   67TYR    HE2 1002   2.142   3.834   2.965  0.2417  0.2037 -0.5426
   67TYR     HH 1003   2.243   4.030   3.055 -0.1042  0.2300 -0.3025
   68ARG      N 1004   2.264   3.445   3.079  0.1955  0.4201  0.5037
   68ARG     CA 1005   2.138   3.464   3.153 -0.2981  0.1670 -0.2767
   68ARG      C 1006   2.133   3.607   3.209  0.8645 -1.3776  0.3105
   68ARG      O 1007   2.223   3.655   3.277  0.0960  0.0911  0.0932
   68ARG     CB 1008   2.119   3.351   3.255 -0.4353 -0.1764  0.5852
   68ARG     CG 1009   2.023   3.362   3.379 -0.2313  0.7501  0.6982
   68ARG     CD 1010   1.871   3.348   3.354  0.0467 -0.4512 -0.5862
   68ARG     NE 1011   1.807   3.488   3.347 -0.3289  0.0980 -0.4907
   68ARG     CZ 1012   1.683   3.518   3.329  0.2990 -0.4394  0.5666
   68ARG    NH1 1013   1.594   3.440   3.287  1.2572 -0.1210 -0.4746
   68ARG    NH2 1014   1.653   3.645   3.362  0.5222  0.6757  0.3750
   68ARG      H 1015   2.347   3.471   3.130  0.3380  0.5076  0.2288
   68ARG     HA 1016   2.051   3.448   3.089 -0.7991 -0.2578  0.4769
   68ARG    HB2 1017   2.094   3.265   3.193  1.2810  1.4137 -2.8795
   68ARG    HB3 1018   2.213   3.337   3.309 -0.0118 -0.2784 -0.1515
   68ARG    HG2 1019   2.046   3.283   3.450 -0.7685  0.1510  0.2264
   68ARG    HG3 1020   2.041   3.459   3.426  0.4179  1.4703 -0.8694
   68ARG    HD2 1021   1.858   3.295   3.260 -0.9946  1.4118 -1.6086
   68ARG    HD3 1022   1.830   3.296   3.440  0.9196 -0.1551  0.0404
   68ARG     HE 1023   1.856   3.556   3.403 -0.3392 -0.2117 -0.0965
   68ARG   HH11 1024   1.497   3.468   3.286  0.9759 -1.0077 -0.2660
   68ARG   HH12 1025   1.611   3.342   3.268 -0.2786 -0.2590 -1.4564
   68ARG   HH21 1026   1.559   3.680   3.352  0.2420 -0.3794 -1.5183
   68ARG   HH22 1027   1.735   3.705   3.364  1.0258  0.0272  0.0379
   69ASP      N 1028   2.020   3.678   3.190 -0.9004  0.5732 -0.0574
   69ASP     CA 1029   2.008   3.817   3.230  0.0040  0.2214  0.3822
   69ASP      C 1030   1.972   3.839   3.382 -0.2466  1.2997  0.0790
   69ASP      O 1031   1.881   3.774   3.433  0.1327 -0.2106 -0.2858
   69ASP     CB 1032   1.897   3.863   3.138 -0.0999  1.1471  0.8188
   69ASP     CG 1033   1.868   4.007   3.126 -0.6129 -0.0834  0.3017
   69ASP    OD1 1034   1.935   4.088   3.194 -0.3053 -0.4539  0.0452
   69ASP    OD2 1035   1.790   4.046   3.034 -0.6387 -0.3070  1.2194
   69ASP      H 1036   1.957   3.635   3.123  0.5851 -0.7694 -0.7392
   69ASP     HA 1037   2.095   3.875   3.202 -0.5995  0.4605 -1.2082
   69ASP    HB2 1038   1.937   3.845   3.038 -0.0464  1.4099  0.7936
   69ASP    HB3 1039   1.804   3.808   3.151  0.2997  0.1161 -0.2955
   70LEU      N 1040   2.047   3.922   3.449 -0.1409 -0.3111 -0.2103
   70LEU     CA 1041   2.022   3.958   3.594  0.8429 -1.3549  0.5067
   70LEU      C 1042   1.927   4.083   3.600 -0.7893 -0.0909 -0.5963
   70LEU      O 1043   1.900   4.140   3.706 -0.3480  0.0583  0.1089
   70LEU     CB 1044   2.154   3.986   3.666  0.3143 -0.3925 -0.2872
   70LEU     CG 1045   2.246   3.866   3.684  0.3319  0.4294  0.4184
   70LEU    CD1 1046   2.361   3.890   3.773  0.1171  0.2350  0.1521
   70LEU    CD2 1047   2.174   3.758   3.764  0.3220  0.2296 -0.0263
   70LEU      H 1048   2.132   3.962   3.411  0.3061  0.4182  1.3714
   70LEU     HA 1049   1.969   3.880   3.648  0.1073 -1.3154 -0.1227
   70LEU    HB2 1050   2.200   4.068   3.612 -0.9831  0.6241  0.0698
   70LEU    HB3 1051   2.128   4.019   3.767 -0.4496  0.0823 -0.6238
   70LEU     HG 1052   2.266   3.822   3.586  0.0557 -0.3078  0.6777
   70LEU   HD11 1053   2.430   3.960   3.725  0.7465 -0.1065  0.5250
   70LEU   HD12 1054   2.330   3.952   3.857 -0.9857  0.8544 -0.6600
   70LEU   HD13 1055   2.414   3.801   3.807  0.6755  0.6984  0.5542
   70LEU   HD21 1056   2.135   3.790   3.861  1.1727 -0.4510  0.5621
   70LEU   HD22 1057   2.094   3.709   3.709  0.6648 -0.4092  0.0269
   70LEU   HD23 1058   2.250   3.681   3.775 -0.6576 -1.0896 -1.6319
   71ARG      N 1059   1.882   4.129   3.482  0.5664 -0.2150 -0.3864
   71ARG     CA 1060   1.781   4.239   3.465 -0.3274 -0.2117  0.4901
   71ARG      C 1061   1.814   4.377   3.538  0.9446  0.5390  0.7692
   71ARG      O 1062   1.728   4.423   3.613 -0.2634  0.6134  0.0251
   71ARG     CB 1063   1.646   4.179   3.508  0.4449 -0.1675 -0.4985
   71ARG     CG 1064   1.599   4.068   3.406 -1.2648 -0.3088  0.3089
   71ARG     CD 1065   1.468   3.995   3.444 -0.3185 -0.4445  0.5983
   71ARG     NE 1066   1.358   4.088   3.453 -0.4716 -0.4914  0.5719
   71ARG     CZ 1067   1.288   4.135   3.353 -0.2737  0.3063  0.8577
   71ARG    NH1 1068   1.182   4.208   3.375  0.7092  0.4487  0.7878
   71ARG    NH2 1069   1.315   4.096   3.230 -0.1120 -0.1954 -0.5706
   71ARG      H 1070   1.906   4.081   3.396 -0.4635 -0.5789 -0.4950
   71ARG     HA 1071   1.776   4.262   3.358 -0.1553 -0.4800  0.4218
   71ARG    HB2 1072   1.651   4.139   3.609 -0.8813  0.6926 -0.0429
   71ARG    HB3 1073   1.572   4.259   3.498  0.9434  0.4106  0.2560
   71ARG    HG2 1074   1.593   4.116   3.309  1.1592  1.1173  0.7067
   71ARG    HG3 1075   1.673   3.988   3.402 -0.5171  0.3932 -0.4085
   71ARG    HD2 1076   1.457   3.917   3.369  0.0066 -0.9020  1.0114
   71ARG    HD3 1077   1.492   3.940   3.535  0.5001 -0.3313  0.4658
   71ARG     HE 1078   1.339   4.120   3.547  1.6442 -1.6800  1.5473
   71ARG   HH11 1079   1.121   4.227   3.296  0.0793 -1.2527  0.7916
   71ARG   HH12 1080   1.145   4.244   3.462  1.4810 -0.0881  1.3645
   71ARG   HH21 1081   1.260   4.139   3.157 -0.5755  0.6046  0.2050
   71ARG   HH22 1082   1.401   4.046   3.213  0.7518  0.6159  0.9181
   72LYS      N 1083   1.934   4.431   3.513 -0.4916  0.2434  0.1179
   72LYS     CA 1084   1.985   4.560   3.565 -0.0429 -0.7869  0.1776
   72LYS      C 1085   2.091   4.629   3.472  0.6507 -0.3188 -0.4379
   72LYS      O 1086   2.187   4.559   3.430  0.2616 -0.0200  0.3063
   72LYS     CB 1087   2.045   4.553   3.707 -0.1681 -0.4623 -0.2683
   72LYS     CG 1088   1.968   4.471   3.810  0.0320  0.3770 -1.4467
   72LYS     CD 1089   2.029   4.477   3.951  0.1347  0.1092 -0.5947
   72LYS     CE 1090   1.928   4.447   4.062 -1.1882 -0.7074  0.3116
   72LYS     NZ 1091   1.895   4.306   4.075  0.0051  0.0407 -0.1768
   72LYS      H 1092   1.993   4.383   3.447 -0.4769 -0.6149  0.7204
   72LYS     HA 1093   1.902   4.630   3.565 -0.7843 -1.6342  0.1283
   72LYS    HB2 1094   2.141   4.503   3.699  0.7070  1.0893 -0.1991
   72LYS    HB3 1095   2.053   4.653   3.749  0.2478 -0.9224  0.8068
   72LYS    HG2 1096   1.866   4.508   3.822 -0.0130 -0.0647 -0.2356
   72LYS    HG3 1097   1.973   4.365   3.786  1.6787  0.0151  0.1118
   72LYS    HD2 1098   2.108   4.404   3.961  0.1601  0.2464  0.5203
   72LYS    HD3 1099   2.059   4.580   3.974  0.7919 -0.1451 -0.2824
   72LYS    HE2 1100   1.980   4.480   4.152  0.2358 -0.9187 -0.3868
   72LYS    HE3 1101   1.844   4.516   4.050 -0.4908  0.0998 -0.0994
   72LYS    HZ1 1102   1.822   4.277   4.011  0.8529 -0.7578 -0.8384
   72LYS    HZ2 1103   1.973   4.252   4.040  0.6858  1.1320 -0.4211
   72LYS    HZ3 1104   1.865   4.283   4.169  2.2598  1.1570  0.9736
   73GLY      N 1105   2.079   4.765   3.451 -0.6386 -0.0513 -0.4831
   73GLY     CA 1106   2.186   4.852   3.407 -0.5490 -0.0459 -0.5234
   73GLY      C 1107   2.285   4.885   3.526 -0.1822  0.0152  0.5593
   73GLY      O 1108   2.256   4.857   3.640  0.2062 -0.1646  0.2579
   73GLY      H 1109   2.007   4.806   3.508 -0.2420  0.1065 -0.0807
   73GLY    HA2 1110   2.247   4.801   3.332 -0.5721 -0.4757 -0.2548
   73GLY    HA3 1111   2.152   4.940   3.352  0.6610  0.6974 -0.1513
   74VAL      N 1112   2.405   4.930   3.496  0.2343 -0.8603 -0.5400
   74VAL     CA 1113   2.508   4.958   3.600 -1.2232 -0.5543  0.6588
   74VAL      C 1114   2.606   5.066   3.548 -0.1040  0.3615 -0.5578
   74VAL      O 1115   2.650   5.060   3.436 -0.4619  0.4713  0.3617
   74VAL     CB 1116   2.578   4.841   3.655 -0.2771  0.4080  0.0435
   74VAL    CG1 1117   2.651   4.756   3.550 -0.6291  0.4081  0.3444
   74VAL    CG2 1118   2.679   4.891   3.760 -0.2424 -0.5079 -0.3274
   74VAL      H 1119   2.422   4.959   3.400  1.0149  1.5297  0.1894
   74VAL     HA 1120   2.458   5.008   3.683 -0.7948  0.5598  0.2820
   74VAL     HB 1121   2.503   4.776   3.700  0.7947 -0.9326  0.0236
   74VAL   HG11 1122   2.729   4.701   3.602  0.0784  0.5217 -0.5327
   74VAL   HG12 1123   2.588   4.685   3.496  0.5907 -0.2795 -0.2570
   74VAL   HG13 1124   2.698   4.817   3.472 -0.0169 -1.7717 -1.1573
   74VAL   HG21 1125   2.707   4.803   3.819 -0.8343 -0.5151 -0.0370
   74VAL   HG22 1126   2.764   4.929   3.704 -0.3648 -0.5973 -0.5784
   74VAL   HG23 1127   2.635   4.958   3.834 -0.7629 -0.9636 -0.2086
   75TYR      N 1128   2.645   5.166   3.632  0.7429  0.1464 -0.1580
   75TYR     CA 1129   2.739   5.268   3.609 -0.8546 -0.3220  0.3767
   75TYR      C 1130   2.844   5.285   3.719  0.7531 -0.0750 -0.5402
   75TYR      O 1131   2.808   5.266   3.838  0.4363 -1.0234  0.3473
   75TYR     CB 1132   2.674   5.397   3.575  0.3403 -0.5803  0.6781
   75TYR     CG 1133   2.758   5.522   3.590  0.5280 -0.0288 -1.0208
   75TYR    CD1 1134   2.873   5.552   3.521 -0.5061 -0.2047  0.1435
   75TYR    CD2 1135   2.712   5.614   3.694 -0.0934  0.5033  0.1809
   75TYR    CE1 1136   2.938   5.677   3.544  0.1994  0.2169  0.0043
   75TYR    CE2 1137   2.780   5.728   3.723 -0.3562 -0.0454  0.3254
   75TYR     CZ 1138   2.890   5.765   3.641  0.1138 -0.2863 -0.5487
   75TYR     OH 1139   2.955   5.883   3.656 -0.7884  0.4760 -0.6269
   75TYR      H 1140   2.589   5.172   3.716 -0.7494 -0.1076 -1.0783
   75TYR     HA 1141   2.790   5.230   3.521 -0.8521 -1.6428  0.9018
   75TYR    HB2 1142   2.645   5.385   3.471 -0.0491  0.0183  0.7044
   75TYR    HB3 1143   2.577   5.416   3.622  0.2993 -0.9876  0.7635
   75TYR    HD1 1144   2.886   5.491   3.433  0.2229 -1.0896  0.8216
   75TYR    HD2 1145   2.624   5.597   3.756  0.2314  0.5819  0.6802
   75TYR    HE1 1146   3.029   5.702   3.491  0.3748  0.5751  0.4576
   75TYR    HE2 1147   2.729   5.789   3.797 -0.9933 -1.7960  1.4601
   75TYR     HH 1148   2.907   5.941   3.716 -0.2015  1.2616 -0.8794
   76VAL      N 1149   2.971   5.307   3.686  0.8598 -0.2196  0.5588
   76VAL     CA 1150   3.075   5.337   3.780 -0.5635  0.7669 -0.6680
   76VAL      C 1151   3.163   5.444   3.723  0.2719  0.5686 -0.3516
   76VAL      O 1152   3.204   5.436   3.613  0.2530  0.0767  0.5053
   76VAL     CB 1153   3.171   5.217   3.816 -0.3140 -0.5377 -0.7917
   76VAL    CG1 1154   3.246   5.239   3.952  0.5456 -0.0119 -0.0834
   76VAL    CG2 1155   3.091   5.090   3.834  0.5367  0.0953 -0.4157
   76VAL      H 1156   2.990   5.313   3.587  0.2167  0.2940  0.4536
   76VAL     HA 1157   3.031   5.373   3.873 -0.4214  0.5696 -0.5237
   76VAL     HB 1158   3.237   5.199   3.731  0.7593 -0.4400 -0.0199
   76VAL   HG11 1159   3.175   5.258   4.032  0.4035  2.1875 -0.5858
   76VAL   HG12 1160   3.310   5.155   3.978  1.4343  0.7271  0.2195
   76VAL   HG13 1161   3.309   5.328   3.941  0.6503 -0.1800 -1.0056
   76VAL   HG21 1162   3.040   5.071   3.740 -1.2628  1.2573  0.1956
   76VAL   HG22 1163   3.143   5.000   3.865 -0.1911  0.0685  0.8998
   76VAL   HG23 1164   3.006   5.113   3.900 -1.0478  1.0016 -2.5341
   77PRO      N 1165   3.204   5.539   3.811  0.3993 -0.1568  0.7517
   77PRO     CA 1166   3.319   5.626   3.795 -0.0021  0.3492 -0.4705
   77PRO      C 1167   3.441   5.591   3.883 -0.1839  1.2872  0.8426
   77PRO      O 1168   3.428   5.534   3.994  0.4766 -0.2471  0.5397
   77PRO     CB 1169   3.267   5.765   3.836  1.4009 -0.7053 -0.8038
   77PRO     CG 1170   3.149   5.740   3.935 -1.2525 -0.5131  0.3614
   77PRO     CD 1171   3.110   5.592   3.905  0.1564 -0.6247 -0.2161
   77PRO     HA 1172   3.354   5.634   3.692  1.9033 -1.2944 -0.0610
   77PRO    HB2 1173   3.333   5.826   3.896  0.0155 -0.5397  0.6987
   77PRO    HB3 1174   3.230   5.825   3.753  0.6551  0.3602  0.2234
   77PRO    HG2 1175   3.187   5.755   4.036 -0.6644  0.9410 -0.0149
   77PRO    HG3 1176   3.067   5.807   3.909 -1.1124 -0.3321  0.3727
   77PRO    HD2 1177   3.105   5.527   3.992 -0.8381  0.1147  0.3158
   77PRO    HD3 1178   3.013   5.596   3.855 -0.1405 -0.7581  0.3399
   78TYR      N 1179   3.555   5.632   3.830  0.0170  0.3761 -0.3757
   78TYR     CA 1180   3.690   5.643   3.890  0.0846  0.3328 -0.4436
   78TYR      C 1181   3.768   5.749   3.813  0.0897 -0.0897 -0.5951
   78TYR      O 1182   3.742   5.775   3.694 -0.1074  0.2242  0.1660
   78TYR     CB 1183   3.771   5.516   3.880 -0.0473  0.2833  0.1928
   78TYR     CG 1184   3.701   5.389   3.915  0.4815 -0.0607 -0.3928
   78TYR    CD1 1185   3.696   5.345   4.054  0.4808  0.4927  0.9341
   78TYR    CD2 1186   3.638   5.321   3.809  0.7468 -0.6113 -0.3903
   78TYR    CE1 1187   3.647   5.212   4.077  0.2484 -0.2250 -0.4060
   78TYR    CE2 1188   3.578   5.195   3.833 -0.2655  0.6947 -0.2513
   78TYR     CZ 1189   3.580   5.149   3.968  0.8834  0.2583  0.2472
   78TYR     OH 1190   3.528   5.023   3.975 -0.0118 -0.4704 -0.5893
   78TYR      H 1191   3.555   5.682   3.742  0.7631 -0.5548 -0.9505
   78TYR     HA 1192   3.683   5.658   3.998  0.1546 -0.2702 -0.3472
   78TYR    HB2 1193   3.818   5.506   3.782  0.8301 -1.1097  0.6969
   78TYR    HB3 1194   3.854   5.522   3.950 -0.7569  0.1546  1.0910
   78TYR    HD1 1195   3.733   5.404   4.136  0.3037 -0.0183  1.3974
   78TYR    HD2 1196   3.643   5.358   3.708  0.7220 -0.9097 -0.5036
   78TYR    HE1 1197   3.648   5.164   4.174 -0.7754  0.0957 -0.2067
   78TYR    HE2 1198   3.515   5.140   3.765  0.5015 -0.6693  0.0579
   78TYR     HH 1199   3.529   4.993   4.066  0.4766  0.6854 -0.1819
   79THR      N 1200   3.875   5.798   3.881  0.1508  0.3339 -0.1208
   79THR     CA 1201   3.984   5.872   3.820 -0.1950 -0.4654 -0.0662
   79THR      C 1202   4.052   5.784   3.718 -0.3423  0.1978  0.7421
   79THR      O 1203   4.096   5.837   3.614 -0.2907  0.0940 -0.2995
   79THR     CB 1204   4.078   5.934   3.925 -0.4918 -0.1874  0.0254
   79THR    OG1 1205   4.008   6.018   4.012  0.2631  0.1081 -0.1409
   79THR    CG2 1206   4.200   6.007   3.866  0.0935  0.1973 -0.5517
   79THR      H 1207   3.883   5.779   3.979  0.1715  0.2687 -0.1353
   79THR     HA 1208   3.936   5.960   3.777  0.6732  0.2473  0.3718
   79THR     HB 1209   4.124   5.848   3.974  0.1832 -0.6437 -1.3305
   79THR    HG1 1210   3.953   5.957   4.063  0.8953 -1.1102 -0.8226
   79THR   HG21 1211   4.259   6.035   3.953 -0.4251 -0.6659  0.1194
   79THR   HG22 1212   4.249   5.930   3.806 -0.0062 -0.3366  0.0243
   79THR   HG23 1213   4.186   6.096   3.804  0.6049  1.8172  1.4516
   80GLN      N 1214   4.062   5.651   3.736  0.3100  0.2500  0.0021
   80GLN     CA 1215   4.100   5.566   3.616  0.9469 -0.7239  0.5914
   80GLN      C 1216   4.007   5.580   3.489  0.0973 -0.3903 -0.3853
   80GLN      O 1217   4.052   5.553   3.380  0.8046 -0.1308 -0.0845
   80GLN     CB 1218   4.113   5.419   3.651 -0.4211  0.2812  0.0116
   80GLN     CG 1219   4.231   5.386   3.744 -0.5927  0.6095  0.3773
   80GLN     CD 1220   4.369   5.399   3.672  0.4976  0.2424 -0.1596
   80GLN    OE1 1221   4.407   5.500   3.612  0.5998  0.1896  0.2094
   80GLN    NE2 1222   4.451   5.299   3.698 -0.1320 -0.6079 -0.0785
   80GLN      H 1223   4.037   5.607   3.823  0.6156  1.3972  0.7166
   80GLN     HA 1224   4.196   5.600   3.577 -0.0023  1.5518 -0.1264
   80GLN    HB2 1225   4.020   5.381   3.694 -0.5278 -0.2140 -0.6210
   80GLN    HB3 1226   4.121   5.375   3.551 -0.1665  1.5986 -0.5817
   80GLN    HG2 1227   4.232   5.453   3.830 -0.0269  0.1047  0.7909
   80GLN    HG3 1228   4.226   5.283   3.779  0.6563  0.0691 -0.8001
   80GLN   HE21 1229   4.534   5.303   3.641 -0.2278 -1.4008 -0.2984
   80GLN   HE22 1230   4.428   5.225   3.764 -0.3379 -0.7019 -0.2546
   81GLY      N 1231   3.880   5.621   3.498 -0.2239 -0.3417 -0.4735
   81GLY     CA 1232   3.788   5.620   3.383  0.1427 -0.5400  0.0653
   81GLY      C 1233   3.644   5.581   3.430  0.9453  0.8206  0.3539
   81GLY      O 1234   3.623   5.520   3.533  0.0422  0.4513 -0.5531
   81GLY      H 1235   3.846   5.658   3.586  0.9595  0.2594 -0.2280
   81GLY    HA2 1236   3.794   5.717   3.334 -0.4107 -0.4966  0.0684
   81GLY    HA3 1237   3.815   5.543   3.311 -0.5607  0.0077 -0.8381
   82LYS      N 1238   3.546   5.616   3.345  0.3459 -0.2019  0.4137
   82LYS     CA 1239   3.406   5.591   3.375 -0.2548  0.2333  0.3156
   82LYS      C 1240   3.360   5.487   3.276 -0.3615  0.3613  0.4617
   82LYS      O 1241   3.408   5.483   3.162  0.0640  0.0171 -0.3838
   82LYS     CB 1242   3.327   5.719   3.337  0.2910 -0.0044  0.0711
   82LYS     CG 1243   3.367   5.853   3.405  0.4132  0.1806  0.9926
   82LYS     CD 1244   3.264   5.971   3.389 -0.8142  0.3905 -0.2883
   82LYS     CE 1245   3.328   6.101   3.427 -0.0892  0.2070  0.5194
   82LYS     NZ 1246   3.240   6.218   3.392 -0.5582  0.8116  0.7596
   82LYS      H 1247   3.566   5.652   3.252 -1.1014  0.6829  0.3876
   82LYS     HA 1248   3.399   5.550   3.476  0.9503  0.0347  0.3516
   82LYS    HB2 1249   3.344   5.740   3.231 -0.9494  0.0968 -0.1319
   82LYS    HB3 1250   3.219   5.713   3.349 -0.2037 -0.5236 -2.9878
   82LYS    HG2 1251   3.383   5.838   3.512  1.1943 -1.0297  0.7572
   82LYS    HG3 1252   3.465   5.876   3.364  0.9120 -0.8927  1.5057
   82LYS    HD2 1253   3.230   5.986   3.286  0.0353 -0.5341 -0.7397
   82LYS    HD3 1254   3.182   5.944   3.456 -0.1845 -0.0067  0.3470
   82LYS    HE2 1255   3.343   6.102   3.534 -0.0254 -0.3516  0.5177
   82LYS    HE3 1256   3.425   6.113   3.378 -0.5631 -0.0111 -0.5403
   82LYS    HZ1 1257   3.284   6.303   3.423  0.5652 -0.2258  2.3073
   82LYS    HZ2 1258   3.220   6.227   3.294  0.6697 -0.8772  0.2660
   82LYS    HZ3 1259   3.153   6.223   3.444 -0.1864  1.8199  1.3426
   83TRP      N 1260   3.265   5.407   3.314  0.7463  0.3686 -0.6627
   83TRP     CA 1261   3.206   5.306   3.227 -0.0499  0.2137  0.1790
   83TRP      C 1262   3.059   5.273   3.270 -0.4555  0.7576  0.4722
   83TRP      O 1263   3.025   5.276   3.385 -0.6691  0.5254 -0.3731
   83TRP     CB 1264   3.287   5.176   3.211  0.2214 -0.9748  0.2450
   83TRP     CG 1265   3.285   5.077   3.328  0.0489 -0.2071  0.4548
   83TRP    CD1 1266   3.387   5.071   3.413  0.1114 -0.5769  0.4106
   83TRP    CD2 1267   3.182   4.984   3.371  0.5033 -0.5095  0.2716
   83TRP    NE1 1268   3.359   4.981   3.509 -0.0997 -0.4520  0.1919
   83TRP    CE2 1269   3.232   4.931   3.496  0.1679  0.0386  0.1253
   83TRP    CE3 1270   3.060   4.937   3.319 -0.0187 -0.0115 -0.7817
   83TRP    CZ2 1271   3.159   4.852   3.577  0.4946 -0.1458  0.0108
   83TRP    CZ3 1272   2.989   4.837   3.392 -0.6092 -0.0004  0.4162
   83TRP    CH2 1273   3.035   4.798   3.520 -1.1656 -0.5888 -0.2483
   83TRP      H 1274   3.231   5.409   3.409 -0.2457  0.2184 -0.9855
   83TRP     HA 1275   3.201   5.346   3.126 -0.3628  0.0291  0.1183
   83TRP    HB2 1276   3.253   5.122   3.123  0.6372  0.2494 -0.7191
   83TRP    HB3 1277   3.388   5.212   3.194 -0.8135  1.5536 -1.8035
   83TRP    HD1 1278   3.482   5.118   3.390 -0.1143  0.3706  1.2635
   83TRP    HE1 1279   3.415   4.968   3.592 -1.3365  0.1197  1.1889
   83TRP    HE3 1280   3.028   4.973   3.222  0.4699 -0.2282 -1.0280
   83TRP    HZ2 1281   3.197   4.813   3.670 -0.4237 -0.5410  0.2447
   83TRP    HZ3 1282   2.902   4.788   3.350 -0.2354 -0.3240  0.0084
   83TRP    HH2 1283   2.991   4.720   3.580  0.9901 -0.7394  1.4009
   84GLU      N 1284   2.985   5.228   3.168 -0.3599 -0.2412  0.1641
   84GLU     CA 1285   2.843   5.202   3.191  0.1383  0.4880 -0.1718
   84GLU      C 1286   2.788   5.083   3.102 -0.4969  0.3010 -0.5596
   84GLU      O 1287   2.810   5.075   2.981  0.4734  0.2376 -0.6889
   84GLU     CB 1288   2.760   5.327   3.167 -0.0226  0.0219  0.6767
   84GLU     CG 1289   2.606   5.322   3.166 -0.5088  0.8213 -0.0452
   84GLU     CD 1290   2.539   5.451   3.186  1.1942  0.1229 -0.1172
   84GLU    OE1 1291   2.576   5.555   3.122 -0.0739  0.4588  0.8417
   84GLU    OE2 1292   2.434   5.452   3.259 -1.2474  0.1535  0.4345
   84GLU      H 1293   3.015   5.244   3.073 -1.9102 -0.1015 -0.3579
   84GLU     HA 1294   2.836   5.166   3.293  0.1169 -1.5747 -0.7995
   84GLU    HB2 1295   2.778   5.396   3.250 -0.6145  0.7283  0.2423
   84GLU    HB3 1296   2.802   5.381   3.082  1.2425 -1.5434  0.1869
   84GLU    HG2 1297   2.568   5.265   3.081  0.9539  0.8999 -0.8156
   84GLU    HG3 1298   2.586   5.267   3.258  1.1450  2.3678  1.3904
   85GLY      N 1299   2.712   4.991   3.163  0.1739  0.1605  0.1117
   85GLY     CA 1300   2.670   4.863   3.095 -0.2593  0.9521 -0.5786
   85GLY      C 1301   2.576   4.776   3.179  0.7506  0.1935 -1.0441
   85GLY      O 1302   2.491   4.836   3.251  0.1050  0.3175 -0.2021
   85GLY      H 1303   2.707   4.988   3.264  1.0104 -1.1011  0.1634
   85GLY    HA2 1304   2.620   4.881   3.000 -1.0004  0.3074 -0.3300
   85GLY    HA3 1305   2.763   4.807   3.084  0.1104  1.5390 -0.5171
   86GLU      N 1306   2.562   4.643   3.158 -0.8022 -0.2199 -0.2087
   86GLU     CA 1307   2.450   4.554   3.198 -0.6400  0.5881 -0.5506
   86GLU      C 1308   2.501   4.420   3.259  0.1436  0.4051 -0.9390
   86GLU      O 1309   2.605   4.365   3.224  0.5244 -0.1473  0.2906
   86GLU     CB 1310   2.357   4.519   3.081 -0.4446  0.0670  0.0386
   86GLU     CG 1311   2.310   4.659   3.012 -0.4811  0.1373 -0.2558
   86GLU     CD 1312   2.223   4.640   2.890  0.4946 -0.4846 -0.4367
   86GLU    OE1 1313   2.119   4.713   2.878 -0.1584  0.1813 -0.1690
   86GLU    OE2 1314   2.239   4.549   2.811 -0.3664  0.0812 -0.1401
   86GLU      H 1315   2.620   4.593   3.093 -0.5322 -0.4780  0.2195
   86GLU     HA 1316   2.390   4.605   3.273  0.4422  0.3876  0.5005
   86GLU    HB2 1317   2.414   4.460   3.009 -0.2838 -0.3559  0.5086
   86GLU    HB3 1318   2.268   4.466   3.116 -0.6874 -0.1104 -0.7963
   86GLU    HG2 1319   2.256   4.707   3.094  1.3844 -0.5870  1.5839
   86GLU    HG3 1320   2.390   4.726   2.980 -0.4583  0.0719 -0.3357
   87LEU      N 1321   2.419   4.373   3.355 -0.3019  0.3624  0.1268
   87LEU     CA 1322   2.452   4.259   3.447  0.1202  0.1902 -0.3091
   87LEU      C 1323   2.381   4.131   3.399 -0.5768 -0.3517  0.4905
   87LEU      O 1324   2.261   4.129   3.359 -0.6525  0.4479 -0.0745
   87LEU     CB 1325   2.400   4.308   3.584  0.0624  0.3794 -0.8653
   87LEU     CG 1326   2.493   4.417   3.653  0.6362  0.5430 -0.1683
   87LEU    CD1 1327   2.426   4.437   3.791  0.6907  0.0944 -0.3350
   87LEU    CD2 1328   2.634   4.368   3.688 -0.6272  0.1353  0.3253
   87LEU      H 1329   2.349   4.437   3.391 -0.2796  0.3266  0.2360
   87LEU     HA 1330   2.560   4.248   3.458  0.0099 -0.0214  0.8283
   87LEU    HB2 1331   2.298   4.347   3.583 -0.1493 -0.1537 -0.4639
   87LEU    HB3 1332   2.403   4.220   3.648  1.5784  0.4770 -0.7390
   87LEU     HG 1333   2.490   4.507   3.591  0.3225  0.4212 -0.3350
   87LEU   HD11 1334   2.336   4.498   3.790 -0.0039 -0.8433  0.5777
   87LEU   HD12 1335   2.393   4.340   3.826  0.1813 -0.4443 -2.1155
   87LEU   HD13 1336   2.502   4.479   3.857  0.7518 -0.3426 -0.1183
   87LEU   HD21 1337   2.690   4.335   3.601 -0.5414  0.6853  0.1643
   87LEU   HD22 1338   2.695   4.440   3.742  0.4766 -0.5221  0.0217
   87LEU   HD23 1339   2.632   4.279   3.751  0.1417  0.4704  0.8490
   88GLY      N 1340   2.457   4.025   3.410 -0.5073  0.4907 -0.1218
   88GLY     CA 1341   2.434   3.888   3.366  0.9803 -0.1322 -0.4347
   88GLY      C 1342   2.532   3.791   3.429  0.3840 -0.6249  0.2679
   88GLY      O 1343   2.616   3.835   3.507  0.3208  0.3095 -0.0008
   88GLY      H 1344   2.548   4.041   3.452  0.1713 -0.4918 -1.0899
   88GLY    HA2 1345   2.338   3.847   3.400  1.3255 -0.5472  0.0662
   88GLY    HA3 1346   2.432   3.880   3.257  0.9750  1.2025 -0.5577
   89THR      N 1347   2.515   3.664   3.401 -0.1049  0.1853  0.7671
   89THR     CA 1348   2.616   3.557   3.426  0.4483 -0.1559  0.2860
   89THR      C 1349   2.617   3.464   3.308 -0.1590  1.3843  0.0663
   89THR      O 1350   2.514   3.447   3.234 -0.0864 -0.2088 -0.2239
   89THR     CB 1351   2.574   3.483   3.558 -0.1794 -0.3236  0.1276
   89THR    OG1 1352   2.650   3.366   3.574  0.1786 -0.2871 -0.0699
   89THR    CG2 1353   2.432   3.432   3.561  0.3768 -0.0341 -0.5811
   89THR      H 1354   2.435   3.633   3.348  0.0565 -0.2394  0.7642
   89THR     HA 1355   2.718   3.591   3.442  0.5316  0.0563 -0.5854
   89THR     HB 1356   2.594   3.554   3.638  0.2628  0.8318 -0.9484
   89THR    HG1 1357   2.737   3.399   3.554  0.2040 -0.5306 -0.3814
   89THR   HG21 1358   2.407   3.372   3.474  0.0364 -0.1672 -0.3951
   89THR   HG22 1359   2.421   3.371   3.651  1.8592  0.7689  0.2097
   89THR   HG23 1360   2.353   3.507   3.562  1.3894  1.0907  0.0006
   90ASP      N 1361   2.732   3.398   3.285  0.2162  0.5431 -0.4648
   90ASP     CA 1362   2.757   3.313   3.167  0.3551  0.6100 -0.2868
   90ASP      C 1363   2.870   3.204   3.210  0.0175  0.6639  0.8591
   90ASP      O 1364   2.910   3.204   3.324 -0.1535 -0.1033 -0.2011
   90ASP     CB 1365   2.803   3.391   3.040 -0.0953  0.1820 -1.1697
   90ASP     CG 1366   2.792   3.319   2.908 -0.2038  0.2934 -0.3170
   90ASP    OD1 1367   2.763   3.196   2.900  0.2715  0.2438 -0.4774
   90ASP    OD2 1368   2.807   3.379   2.804 -0.4648  0.7091 -0.0275
   90ASP      H 1369   2.818   3.410   3.337  0.8113  0.1356 -1.3111
   90ASP     HA 1370   2.664   3.262   3.142  0.6768 -0.5239  0.6242
   90ASP    HB2 1371   2.738   3.478   3.040 -0.7450 -0.2610 -2.4933
   90ASP    HB3 1372   2.905   3.418   3.069 -0.0750 -1.5239  0.8886
   91LEU      N 1373   2.905   3.111   3.119  0.1412 -0.2806 -0.0687
   91LEU     CA 1374   3.009   3.015   3.137 -0.2510 -0.0655 -0.1777
   91LEU      C 1375   3.141   3.082   3.113 -0.4408 -0.4580 -0.6797
   91LEU      O 1376   3.167   3.146   3.011  0.1515  0.7184  0.4746
   91LEU     CB 1377   2.983   2.876   3.070  0.1285  0.3368 -0.3385
   91LEU     CG 1378   2.850   2.802   3.112 -0.7603 -0.9213 -0.3074
   91LEU    CD1 1379   2.840   2.660   3.060  0.1720  0.5939  1.4207
   91LEU    CD2 1380   2.853   2.778   3.261  0.6526 -0.1569 -0.8497
   91LEU      H 1381   2.868   3.119   3.025 -0.1957  0.9644  0.1339
   91LEU     HA 1382   3.007   2.990   3.244 -0.4783 -0.1130 -0.1931
   91LEU    HB2 1383   2.977   2.896   2.963  1.5340 -0.1860 -0.5603
   91LEU    HB3 1384   3.066   2.807   3.085 -0.9238 -0.8172  0.5487
   91LEU     HG 1385   2.762   2.864   3.094 -0.7702 -0.6808  0.4774
   91LEU   HD11 1386   2.737   2.622   3.063  0.8714 -2.1536 -0.8454
   91LEU   HD12 1387   2.869   2.653   2.956 -0.0143 -0.8668  1.4229
   91LEU   HD13 1388   2.905   2.599   3.123  0.0104 -1.3452 -0.1145
   91LEU   HD21 1389   2.767   2.721   3.296  1.2056 -0.1263  0.7258
   91LEU   HD22 1390   2.940   2.727   3.301  0.1823  0.2476  0.8584
   91LEU   HD23 1391   2.843   2.877   3.307 -0.0521 -0.4968 -0.2278
   92VAL      N 1392   3.242   3.061   3.199  0.1206  0.0908 -0.1662
   92VAL     CA 1393   3.377   3.122   3.185 -0.3093  0.8347  0.0174
   92VAL      C 1394   3.487   3.013   3.203  0.0752 -0.5120  0.2611
   92VAL      O 1395   3.489   2.930   3.292 -0.2452 -0.0754 -0.2349
   92VAL     CB 1396   3.393   3.241   3.284 -0.3397 -0.8438 -0.2154
   92VAL    CG1 1397   3.525   3.323   3.255 -0.2229 -0.0190 -0.0484
   92VAL    CG2 1398   3.282   3.341   3.256  0.1015 -0.0916  0.0653
   92VAL      H 1399   3.216   3.003   3.278  1.7334 -0.8792 -0.2548
   92VAL     HA 1400   3.397   3.162   3.086 -0.0345 -1.0209 -0.7546
   92VAL     HB 1401   3.399   3.213   3.389  0.0001  0.0055  0.0108
   92VAL   HG11 1402   3.533   3.402   3.329 -1.1876  0.5539 -0.5192
   92VAL   HG12 1403   3.609   3.254   3.265 -0.2652 -0.2511 -1.0985
   92VAL   HG13 1404   3.526   3.378   3.161 -1.0777 -0.6351 -0.4498
   92VAL   HG21 1405   3.266   3.347   3.148 -0.1236 -0.0438  0.1005
   92VAL   HG22 1406   3.195   3.303   3.309 -0.0590 -0.5638 -0.5134
   92VAL   HG23 1407   3.296   3.443   3.293 -1.1440 -0.3333  1.3455
   93SER      N 1408   3.603   3.037   3.134  0.0790 -0.0227 -0.5730
   93SER     CA 1409   3.729   2.967   3.167  0.2921  0.4992  0.2629
   93SER      C 1410   3.858   3.043   3.133 -0.6132  0.2737 -0.7381
   93SER      O 1411   3.871   3.120   3.033 -0.1731 -0.4497 -0.4381
   93SER     CB 1412   3.722   2.824   3.091 -0.4816 -0.6861  0.1744
   93SER     OG 1413   3.827   2.745   3.136 -0.2887 -0.0812 -0.2634
   93SER      H 1414   3.600   3.103   3.058  0.0039 -0.1235 -0.6588
   93SER     HA 1415   3.749   2.956   3.274  1.6654  0.8802  0.0828
   93SER    HB2 1416   3.622   2.782   3.107 -0.8105  0.2707  0.8852
   93SER    HB3 1417   3.726   2.835   2.983 -1.1032  0.2490  0.2163
   93SER     HG 1418   3.858   2.680   3.073  0.3919  0.1538 -0.1906
   94ILE      N 1419   3.972   3.022   3.203 -0.1431  0.2810 -0.1589
   94ILE     CA 1420   4.103   3.080   3.173  0.9357  0.5267  0.3871
   94ILE      C 1421   4.194   2.971   3.128  0.3822  0.2441  0.0459
   94ILE      O 1422   4.244   2.896   3.214  0.0046  0.0942  0.5603
   94ILE     CB 1423   4.152   3.152   3.302  0.1083 -0.7797 -0.5511
   94ILE    CG1 1424   4.051   3.252   3.366 -0.1169 -0.2578  0.1482
   94ILE    CG2 1425   4.274   3.248   3.263 -0.1720  1.0549 -0.2304
   94ILE    CD1 1426   4.098   3.311   3.492  0.3396  0.0139 -2.3878
   94ILE      H 1427   3.975   2.979   3.295  0.0337  0.4901 -0.0648
   94ILE     HA 1428   4.097   3.152   3.092 -0.9400 -0.0466 -0.0924
   94ILE     HB 1429   4.189   3.079   3.374  0.1195  0.2293  0.5291
   94ILE   HG12 1430   4.024   3.321   3.286 -0.2008 -0.4411  0.0160
   94ILE   HG13 1431   3.956   3.204   3.390 -0.5694  0.1541 -0.7228
   94ILE   HG21 1432   4.344   3.193   3.199 -1.5490 -0.6399 -0.4320
   94ILE   HG22 1433   4.245   3.337   3.206 -1.0324  0.2964 -1.0542
   94ILE   HG23 1434   4.327   3.284   3.351  0.8075 -1.6564  0.4884
   94ILE   HD11 1435   4.138   3.243   3.568  0.2791  2.8263  0.6138
   94ILE   HD12 1436   4.178   3.386   3.487  0.3335  0.2240 -0.6641
   94ILE   HD13 1437   4.025   3.373   3.544  1.4829  0.0215 -0.5846
   95PRO      N 1438   4.218   2.956   2.995  0.2577  0.3954 -0.0209
   95PRO     CA 1439   4.293   2.832   2.938  0.3144 -0.5704  0.1481
   95PRO      C 1440   4.428   2.815   2.999 -0.8803 -0.5548  0.5488
   95PRO      O 1441   4.468   2.700   3.035  0.2582 -0.8083 -0.2392
   95PRO     CB 1442   4.292   2.862   2.786  0.3200  0.0039  0.2328
   95PRO     CG 1443   4.268   3.011   2.770 -0.2010  0.6927 -0.5313
   95PRO     CD 1444   4.173   3.039   2.884 -0.1375 -0.3943 -0.0824
   95PRO     HA 1445   4.225   2.751   2.960 -1.4599  1.0156  1.1023
   95PRO    HB2 1446   4.384   2.830   2.737  0.9071  0.1169  1.2041
   95PRO    HB3 1447   4.211   2.800   2.747  0.9269 -0.4902 -0.2810
   95PRO    HG2 1448   4.364   3.060   2.788 -0.2464  0.5887  0.0392
   95PRO    HG3 1449   4.225   3.040   2.674 -1.9453  0.3505  0.0722
   95PRO    HD2 1450   4.181   3.142   2.918 -1.7268 -0.6731  1.4115
   95PRO    HD3 1451   4.065   3.023   2.872 -0.2535  0.1855  0.1383
   96HIS      N 1452   4.507   2.922   3.012  0.7830 -0.2332 -0.4887
   96HIS     CA 1453   4.640   2.931   3.066  0.1789  0.1409 -0.6981
   96HIS      C 1454   4.633   2.966   3.215 -1.3047 -0.0775  0.7760
   96HIS      O 1455   4.716   3.042   3.269 -0.5238  0.3728 -0.1578
   96HIS     CB 1456   4.730   3.035   2.993  0.0728  0.3516 -0.5567
   96HIS     CG 1457   4.719   3.000   2.848  0.2052 -0.1174  0.7948
   96HIS    ND1 1458   4.763   2.886   2.789 -0.8420  0.1852  0.3961
   96HIS    CD2 1459   4.664   3.077   2.747 -0.2565 -0.3901  0.4849
   96HIS    CE1 1460   4.738   2.894   2.659  0.1296  0.9599  0.0650
   96HIS    NE2 1461   4.667   2.997   2.630 -0.4937 -0.3343 -0.0525
   96HIS      H 1462   4.470   3.016   3.008 -0.3792 -0.2672  2.7360
   96HIS     HA 1463   4.685   2.832   3.067 -0.1631 -0.0196 -0.8066
   96HIS    HB2 1464   4.688   3.135   3.000  0.0427  0.2909  0.2473
   96HIS    HB3 1465   4.834   3.045   3.026  0.0149  1.5831 -0.6539
   96HIS    HD1 1466   4.822   2.816   2.831 -0.7828  0.7225  1.2559
   96HIS    HD2 1467   4.615   3.174   2.750  1.4926  0.5824  0.3423
   96HIS    HE1 1468   4.765   2.821   2.584 -1.2447  1.4367 -0.9662
   96HIS    HE2 1469   4.666   3.034   2.536  0.1451  0.8328  0.3556
   97GLY      N 1470   4.533   2.909   3.277 -0.1515  0.2739  0.0262
   97GLY     CA 1471   4.488   2.903   3.420 -0.1064  0.7934  0.5358
   97GLY      C 1472   4.442   2.764   3.460 -0.8230 -0.0622  0.3934
   97GLY      O 1473   4.506   2.667   3.422 -0.2026  0.3202  0.2428
   97GLY      H 1474   4.475   2.854   3.215  0.0557  0.9520 -0.8005
   97GLY    HA2 1475   4.575   2.929   3.480  0.4020  0.2810  0.0562
   97GLY    HA3 1476   4.411   2.976   3.440 -0.5005  0.8177 -0.8497
   98PRO      N 1477   4.339   2.756   3.534  0.3944 -0.4799  0.4315
   98PRO     CA 1478   4.286   2.619   3.565 -0.2911 -0.7167 -0.0864
   98PRO      C 1479   4.235   2.535   3.453 -0.5034 -1.3645 -0.5176
   98PRO      O 1480   4.243   2.421   3.465 -0.2883  0.3223  0.1425
   98PRO     CB 1481   4.167   2.639   3.660  0.1831 -0.1140  0.0940
   98PRO     CG 1482   4.192   2.778   3.722 -0.6756 -0.3201  0.5831
   98PRO     CD 1483   4.261   2.849   3.602  0.0692  0.3626  0.1485
   98PRO     HA 1484   4.372   2.572   3.613  0.2715  0.2853 -0.0715
   98PRO    HB2 1485   4.072   2.647   3.608  1.1338  1.1303 -1.6575
   98PRO    HB3 1486   4.164   2.566   3.741 -0.6630  0.4333  0.5802
   98PRO    HG2 1487   4.107   2.836   3.759  0.4464  1.9036  0.0617
   98PRO    HG3 1488   4.270   2.775   3.799  2.0870 -0.1492 -1.8524
   98PRO    HD2 1489   4.190   2.893   3.532  0.0410  1.5123  0.8545
   98PRO    HD3 1490   4.328   2.920   3.652  0.5359 -0.1380  0.2567
   99ASN      N 1491   4.197   2.605   3.340  0.0039 -0.6059 -0.5850
   99ASN     CA 1492   4.130   2.545   3.229 -0.8535  0.2884  0.7548
   99ASN      C 1493   4.003   2.472   3.258  0.5327  0.0572  0.6996
   99ASN      O 1494   3.959   2.379   3.186  0.2139 -0.6542 -0.2146
   99ASN     CB 1495   4.244   2.474   3.147 -0.4076 -0.2471 -0.3425
   99ASN     CG 1496   4.209   2.444   3.004  0.2397  0.0918  0.0799
   99ASN    OD1 1497   4.115   2.490   2.937 -0.8030  0.5049 -0.7469
   99ASN    ND2 1498   4.295   2.354   2.958 -0.0060 -0.8093 -0.5507
   99ASN      H 1499   4.185   2.704   3.354  0.1146 -0.7350  0.6847
   99ASN     HA 1500   4.098   2.626   3.162  0.3692  0.2860  0.0988
   99ASN    HB2 1501   4.332   2.539   3.148 -0.1284 -0.6224  0.1185
   99ASN    HB3 1502   4.265   2.380   3.197  0.1619 -0.2982 -0.6596
   99ASN   HD21 1503   4.282   2.320   2.864  1.0945  0.1862 -1.1181
   99ASN   HD22 1504   4.387   2.354   2.999  0.3447 -1.3218 -1.2890
  100VAL      N 1505   3.940   2.483   3.376  0.3561 -0.0485  0.4041
  100VAL     CA 1506   3.811   2.426   3.416  0.3734  0.2879  0.1076
  100VAL      C 1507   3.688   2.518   3.383 -0.1440  0.5616 -0.4235
  100VAL      O 1508   3.689   2.634   3.427  0.1347  0.3157 -0.2903
  100VAL     CB 1509   3.820   2.395   3.567  1.3621  0.3651 -1.1471
  100VAL    CG1 1510   3.689   2.314   3.609  0.5994 -1.7241  0.0299
  100VAL    CG2 1511   3.938   2.309   3.610 -0.7761  1.1915 -0.2357
  100VAL      H 1512   3.968   2.563   3.431  1.6733 -0.0906 -0.1508
  100VAL     HA 1513   3.799   2.328   3.369  0.7455 -0.1201  0.8302
  100VAL     HB 1514   3.823   2.485   3.628  0.3024  0.4137 -1.1358
  100VAL   HG11 1515   3.615   2.393   3.621  1.7580 -0.4149 -0.8029
  100VAL   HG12 1516   3.651   2.244   3.535 -0.8299 -1.6877  0.6698
  100VAL   HG13 1517   3.697   2.267   3.706  0.2653 -0.7718  0.5472
  100VAL   HG21 1518   3.972   2.240   3.532 -0.7498 -0.1946  0.9194
  100VAL   HG22 1519   4.024   2.373   3.627  0.2863 -0.3722  0.8742
  100VAL   HG23 1520   3.931   2.257   3.706  2.5724  1.3510  0.3437
  101THR      N 1521   3.582   2.474   3.314 -0.7122  0.0468 -0.4990
  101THR     CA 1522   3.462   2.556   3.287  0.0203  0.0799 -0.5200
  101THR      C 1523   3.387   2.586   3.418 -0.2582 -0.2167 -0.5955
  101THR      O 1524   3.351   2.493   3.488  0.4832  0.3483 -0.4956
  101THR     CB 1525   3.379   2.501   3.170  0.0298 -0.3436 -0.0092
  101THR    OG1 1526   3.459   2.468   3.061 -0.4154  0.2808 -0.2127
  101THR    CG2 1527   3.285   2.608   3.111 -0.3923  0.1019  0.4705
  101THR      H 1528   3.572   2.373   3.318 -0.0664 -0.0332  1.7214
  101THR     HA 1529   3.508   2.648   3.251 -0.2271  0.5659  0.3324
  101THR     HB 1530   3.315   2.420   3.204  0.2987 -0.4306  0.3017
  101THR    HG1 1531   3.428   2.384   3.025 -0.3666 -0.3668  1.1298
  101THR   HG21 1532   3.235   2.575   3.020 -1.3685  0.0130  1.0124
  101THR   HG22 1533   3.209   2.640   3.182 -0.8398  0.5683 -0.1954
  101THR   HG23 1534   3.344   2.692   3.073 -0.7414 -0.4163 -1.4361
  102VAL      N 1535   3.355   2.713   3.454  0.2520 -0.2808  0.0185
  102VAL     CA 1536   3.275   2.749   3.577 -0.8272 -0.0825 -0.2276
  102VAL      C 1537   3.163   2.851   3.529 -1.2288  0.0477  0.2524
  102VAL      O 1538   3.180   2.918   3.430 -0.0462 -0.4936  0.5488
  102VAL     CB 1539   3.351   2.794   3.707  0.4300  0.2633  0.1849
  102VAL    CG1 1540   3.465   2.692   3.758  0.5407 -0.7066  0.0375
  102VAL    CG2 1541   3.423   2.931   3.704 -0.6817  0.6713  0.9843
  102VAL      H 1542   3.393   2.783   3.393  1.2373  0.2213  1.1211
  102VAL     HA 1543   3.224   2.658   3.610 -0.6493 -0.0959  0.0202
  102VAL     HB 1544   3.271   2.802   3.780 -0.1869 -0.9804 -0.2959
  102VAL   HG11 1545   3.532   2.662   3.678  0.3350 -0.2315 -0.3236
  102VAL   HG12 1546   3.521   2.732   3.843 -1.3720 -0.0999  1.1408
  102VAL   HG13 1547   3.405   2.607   3.792 -0.8534  0.3365  0.3747
  102VAL   HG21 1548   3.495   2.949   3.784  0.7157 -1.2664  0.3067
  102VAL   HG22 1549   3.489   2.926   3.618 -0.0231 -0.6818  1.5135
  102VAL   HG23 1550   3.352   3.013   3.691  0.2957  1.7745  2.1133
  103ARG      N 1551   3.061   2.866   3.605  0.7580 -0.9682 -0.7979
  103ARG     CA 1552   2.961   2.980   3.582  0.1811 -0.4280 -0.4195
  103ARG      C 1553   2.975   3.102   3.671 -0.3893  0.1228  0.2450
  103ARG      O 1554   2.983   3.092   3.789  0.2976  0.9372 -0.0641
  103ARG     CB 1555   2.816   2.921   3.584 -0.4108 -0.2481  0.0995
  103ARG     CG 1556   2.698   3.005   3.528 -1.0040 -0.6210  0.0221
  103ARG     CD 1557   2.564   2.951   3.581 -0.2735 -1.3207  0.1940
  103ARG     NE 1558   2.552   2.818   3.530  0.3698  0.8671  0.0876
  103ARG     CZ 1559   2.495   2.781   3.407 -1.0306  0.0783 -1.7688
  103ARG    NH1 1560   2.425   2.867   3.338 -0.7169 -0.0830  0.0283
  103ARG    NH2 1561   2.504   2.656   3.367 -0.1111 -0.6269  0.2289
  103ARG      H 1562   3.037   2.804   3.682  0.2014 -0.3169 -0.4204
  103ARG     HA 1563   2.972   3.014   3.480 -0.2464  0.6265 -0.1349
  103ARG    HB2 1564   2.816   2.825   3.532 -0.7611 -0.1378 -0.1136
  103ARG    HB3 1565   2.792   2.888   3.686 -0.7615 -1.0079 -0.2073
  103ARG    HG2 1566   2.714   3.102   3.575  0.8713 -0.4486 -0.7956
  103ARG    HG3 1567   2.698   3.012   3.420  0.5561 -0.5938 -0.0283
  103ARG    HD2 1568   2.546   2.952   3.688  0.5799  1.1506  0.4543
  103ARG    HD3 1569   2.492   3.020   3.537 -0.2296 -1.0833  0.4842
  103ARG     HE 1570   2.580   2.739   3.587 -1.2014 -0.8601 -1.2856
  103ARG   HH11 1571   2.367   2.828   3.266 -1.6773  0.2360  0.5859
  103ARG   HH12 1572   2.407   2.956   3.383 -0.5874 -0.2781  0.4833
  103ARG   HH21 1573   2.456   2.625   3.284 -0.2895 -0.4564  0.2668
  103ARG   HH22 1574   2.574   2.600   3.415  0.8779 -1.4357 -1.8839
  104ALA      N 1575   2.986   3.215   3.608 -0.3349  0.4346  0.4121
  104ALA     CA 1576   3.030   3.337   3.671  0.4977 -0.5241 -0.2731
  104ALA      C 1577   2.944   3.460   3.631 -0.8125 -0.4039  0.3349
  104ALA      O 1578   2.895   3.469   3.516  0.2627  0.1772 -0.4874
  104ALA     CB 1579   3.171   3.375   3.645 -1.7099  0.6579 -0.0468
  104ALA      H 1580   2.976   3.206   3.508 -0.5356  0.1161  0.4571
  104ALA     HA 1581   3.003   3.327   3.776 -0.8783  0.5022 -0.4696
  104ALA    HB1 1582   3.233   3.309   3.704 -0.3441  0.8648 -1.1453
  104ALA    HB2 1583   3.199   3.365   3.540  0.1083 -1.0361  0.4955
  104ALA    HB3 1584   3.192   3.479   3.672  0.5921 -0.2163  2.3927
  105ASN      N 1585   2.927   3.553   3.723 -0.0504  0.4544 -0.0559
  105ASN     CA 1586   2.875   3.697   3.698 -0.0829  0.7636  0.4324
  105ASN      C 1587   2.961   3.787   3.606 -1.3885  0.1902  0.2209
  105ASN      O 1588   3.086   3.764   3.604  0.2702 -0.1064 -0.4726
  105ASN     CB 1589   2.845   3.758   3.828  0.3535 -0.0925  0.5034
  105ASN     CG 1590   2.744   3.670   3.907 -0.2938 -0.1020 -0.5407
  105ASN    OD1 1591   2.629   3.639   3.872  0.4884 -0.2509  0.1423
  105ASN    ND2 1592   2.781   3.654   4.038  1.0404 -0.1185  0.3777
  105ASN      H 1593   2.975   3.541   3.811 -0.2170  0.5852  0.0552
  105ASN     HA 1594   2.783   3.696   3.639  0.0378  0.7053  0.2442
  105ASN    HB2 1595   2.940   3.764   3.881  0.3791 -0.4326  0.5041
  105ASN    HB3 1596   2.805   3.858   3.815  0.3103 -0.0154  1.1430
  105ASN   HD21 1597   2.721   3.605   4.102 -0.2704 -0.2767 -0.8746
  105ASN   HD22 1598   2.866   3.695   4.074  0.6797 -0.3115  1.5303
  106ILE      N 1599   2.906   3.887   3.540 -0.1489 -0.0659 -0.7421
  106ILE     CA 1600   2.973   3.970   3.442  0.4170  0.1172  0.3981
  106ILE      C 1601   2.899   4.104   3.419  0.6881 -0.5013  0.2271
  106ILE      O 1602   2.775   4.098   3.416  0.0144 -0.0975  0.1915
  106ILE     CB 1603   2.976   3.884   3.303 -0.1628 -0.7641 -0.5392
  106ILE    CG1 1604   3.084   3.778   3.302 -0.0416 -0.1810  0.0184
  106ILE    CG2 1605   2.979   3.962   3.173 -0.3379 -0.9239 -0.2766
  106ILE    CD1 1606   3.088   3.681   3.172 -0.0439 -0.6557 -1.4564
  106ILE      H 1607   2.806   3.900   3.542 -0.1286  0.0680  0.0988
  106ILE     HA 1608   3.078   3.983   3.469  0.5357 -0.7689  0.4273
  106ILE     HB 1609   2.879   3.835   3.292 -1.2497  1.0523  0.1058
  106ILE   HG12 1610   3.180   3.829   3.291 -0.6817  1.0665 -0.0976
  106ILE   HG13 1611   3.091   3.706   3.384  1.6431  0.3583  0.4293
  106ILE   HG21 1612   3.072   4.019   3.165  0.1134 -1.6013 -0.0516
  106ILE   HG22 1613   2.964   3.898   3.086 -0.9445  0.3338 -1.1493
  106ILE   HG23 1614   2.911   4.047   3.180  1.4158  0.5810  0.2044
  106ILE   HD11 1615   2.984   3.654   3.158 -1.2061  0.8189  2.1254
  106ILE   HD12 1616   3.151   3.731   3.098  2.8214  0.8434  1.4567
  106ILE   HD13 1617   3.138   3.589   3.204 -1.3022 -1.1252 -0.7153
  107ALA      N 1618   2.972   4.221   3.403 -0.2489  1.6142  0.0369
  107ALA     CA 1619   2.917   4.344   3.353 -0.7370 -0.3009 -0.7276
  107ALA      C 1620   2.967   4.372   3.201  0.3009  0.2017  0.1174
  107ALA      O 1621   3.084   4.408   3.165 -0.4954 -0.6660  0.5155
  107ALA     CB 1622   2.965   4.452   3.449  0.1104  0.0508 -0.2556
  107ALA      H 1623   3.069   4.201   3.422 -0.5495 -0.2369 -0.0113
  107ALA     HA 1624   2.808   4.343   3.356 -0.8201  1.6532 -0.2345
  107ALA    HB1 1625   2.939   4.432   3.553 -0.5426 -0.9415 -0.5876
  107ALA    HB2 1626   3.072   4.469   3.432  0.1738  0.1133  0.1951
  107ALA    HB3 1627   2.918   4.548   3.427 -0.7124 -0.1654  0.4590
  108ALA      N 1628   2.869   4.359   3.113  0.0936 -0.1166 -0.3309
  108ALA     CA 1629   2.884   4.382   2.973  0.6629  0.3609  0.1845
  108ALA      C 1630   2.885   4.538   2.960 -1.1127 -0.3640  0.0825
  108ALA      O 1631   2.787   4.609   2.974  0.0946 -0.4136  0.4049
  108ALA     CB 1632   2.754   4.329   2.901 -0.8223 -1.1162 -0.3708
  108ALA      H 1633   2.774   4.347   3.147  0.5739  0.1706  1.2457
  108ALA     HA 1634   2.963   4.319   2.932 -0.5712 -0.6799 -0.7723
  108ALA    HB1 1635   2.668   4.387   2.936  0.4737  0.8713 -0.1471
  108ALA    HB2 1636   2.751   4.356   2.796 -0.0202 -0.5394 -0.2619
  108ALA    HB3 1637   2.746   4.221   2.916  0.6112 -1.2083  0.0038
  109ILE      N 1638   2.999   4.602   2.931  0.0444  0.0954  0.0846
  109ILE     CA 1639   3.004   4.742   2.901 -0.6820  0.3901 -0.5463
  109ILE      C 1640   2.947   4.778   2.766  0.6189 -0.7217  0.1733
  109ILE      O 1641   2.976   4.715   2.665  0.2764 -0.7224 -0.3397
  109ILE     CB 1642   3.156   4.782   2.894  0.8894 -0.1045 -0.9561
  109ILE    CG1 1643   3.220   4.771   3.029  0.1287  0.0912  0.0977
  109ILE    CG2 1644   3.170   4.932   2.857 -0.1022  0.0468  1.2818
  109ILE    CD1 1645   3.365   4.733   3.018  0.0321  0.0571  0.1762
  109ILE      H 1646   3.076   4.541   2.910 -0.1186  0.1301 -0.6869
  109ILE     HA 1647   2.951   4.794   2.981 -0.5526 -0.2419 -0.0408
  109ILE     HB 1648   3.194   4.715   2.817 -0.0768 -2.1389  0.1832
  109ILE   HG12 1649   3.199   4.864   3.081  0.7028  0.7959 -0.8677
  109ILE   HG13 1650   3.184   4.683   3.083  2.0608 -0.9244 -0.0862
  109ILE   HG21 1651   3.153   4.947   2.750  1.6298 -1.3595  0.7195
  109ILE   HG22 1652   3.096   4.995   2.907  0.3673  0.5346  1.3776
  109ILE   HG23 1653   3.268   4.975   2.876  0.0922 -0.4546  1.4523
  109ILE   HD11 1654   3.405   4.736   3.119 -0.3737 -0.9275  0.3867
  109ILE   HD12 1655   3.381   4.630   2.987  0.6200 -0.1298  1.0325
  109ILE   HD13 1656   3.416   4.810   2.960 -0.5991  0.3444 -0.0199
  110THR      N 1657   2.861   4.879   2.760 -0.2093  0.0127 -0.4022
  110THR     CA 1658   2.803   4.948   2.643 -0.0789 -0.2471 -0.3407
  110THR      C 1659   2.867   5.093   2.622  0.0662 -0.6396 -0.4698
  110THR      O 1660   2.908   5.125   2.511  0.1872 -0.0190 -0.3456
  110THR     CB 1661   2.652   4.948   2.660 -0.4063 -0.6073  0.2400
  110THR    OG1 1662   2.611   5.027   2.768  0.3962 -0.3187  0.0963
  110THR    CG2 1663   2.594   4.803   2.676  0.6845 -1.4486  0.7175
  110THR      H 1664   2.811   4.888   2.847 -0.1861 -1.1155 -0.2468
  110THR     HA 1665   2.824   4.881   2.560 -0.4360 -1.4394  0.4794
  110THR     HB 1666   2.606   4.978   2.565  0.2312 -0.9256 -0.1832
  110THR    HG1 1667   2.621   5.112   2.725 -0.6907  0.6308  1.5532
  110THR   HG21 1668   2.488   4.800   2.655  0.6529  0.5314  0.2154
  110THR   HG22 1669   2.648   4.737   2.608  1.0939  0.1891 -0.6914
  110THR   HG23 1670   2.602   4.771   2.779 -0.3035  0.4549  1.4830
  111GLU      N 1671   2.890   5.172   2.732 -0.0939 -0.0231  0.1600
  111GLU     CA 1672   2.941   5.311   2.725 -0.6332 -0.0700 -0.4131
  111GLU      C 1673   3.068   5.328   2.815 -0.3688 -0.4379  0.3269
  111GLU      O 1674   3.088   5.255   2.915  0.3102 -0.2360 -0.3843
  111GLU     CB 1675   2.824   5.418   2.748 -0.3236 -0.3178  0.1482
  111GLU     CG 1676   2.758   5.459   2.612 -0.0063  0.0018  0.7503
  111GLU     CD 1677   2.661   5.350   2.550 -0.1157  0.2413  0.1679
  111GLU    OE1 1678   2.648   5.337   2.426  1.0586  0.4551 -0.0708
  111GLU    OE2 1679   2.592   5.282   2.632 -0.0712  0.3193  0.8101
  111GLU      H 1680   2.857   5.149   2.825 -0.3996  0.1408  0.0925
  111GLU     HA 1681   2.981   5.321   2.624 -0.2886 -2.0199 -0.5635
  111GLU    HB2 1682   2.754   5.378   2.821  0.8509 -1.1533  0.8806
  111GLU    HB3 1683   2.858   5.513   2.790 -0.1898 -0.6493  0.8039
  111GLU    HG2 1684   2.696   5.547   2.628 -1.5533 -0.0986 -2.7539
  111GLU    HG3 1685   2.830   5.495   2.539 -0.1533 -0.1120  0.5475
  112SER      N 1686   3.156   5.425   2.772 -0.3023  0.1712 -0.1388
  112SER     CA 1687   3.283   5.459   2.851  0.4031  0.8973 -0.2693
  112SER      C 1688   3.366   5.577   2.808  0.2480  0.0312  0.8639
  112SER      O 1689   3.359   5.612   2.689 -0.0174  0.6585 -0.2323
  112SER     CB 1690   3.379   5.338   2.842  0.3574 -0.2748  0.3138
  112SER     OG 1691   3.419   5.310   2.712 -0.5032  0.1467  0.3057
  112SER      H 1692   3.124   5.490   2.701 -0.8163  0.1262  0.0481
  112SER     HA 1693   3.260   5.464   2.958 -0.7867 -0.8393 -0.3710
  112SER    HB2 1694   3.462   5.350   2.912 -0.0093 -0.4378  0.7949
  112SER    HB3 1695   3.322   5.250   2.874  1.2451 -0.7610  0.6172
  112SER     HG 1696   3.353   5.253   2.671 -0.2309 -0.6362  0.8919
  113ASP      N 1697   3.431   5.642   2.901  0.0941  0.1441  0.0565
  113ASP     CA 1698   3.517   5.757   2.892  0.5107  0.5131 -0.0008
  113ASP      C 1699   3.648   5.733   2.958 -0.4669 -0.0085  0.8266
  113ASP      O 1700   3.666   5.720   3.079  0.2078  0.3616  0.5117
  113ASP     CB 1701   3.447   5.879   2.959  1.3362 -0.5557  0.1631
  113ASP     CG 1702   3.322   5.943   2.893  0.0737 -0.0589 -0.2289
  113ASP    OD1 1703   3.302   5.934   2.769 -0.4590  0.8431 -0.0531
  113ASP    OD2 1704   3.255   6.017   2.970 -0.2644  0.1025 -0.0052
  113ASP      H 1705   3.440   5.601   2.993  0.3803  0.1793  0.0464
  113ASP     HA 1706   3.540   5.787   2.790 -0.4860 -0.3720 -0.5316
  113ASP    HB2 1707   3.429   5.851   3.063 -0.9385 -0.3265 -0.0819
  113ASP    HB3 1708   3.517   5.962   2.961 -0.2539  0.9116 -0.6542
  114LYS      N 1709   3.751   5.723   2.874 -1.4743  0.0035  0.4008
  114LYS     CA 1710   3.901   5.707   2.921  0.5352  0.5969  0.5109
  114LYS      C 1711   3.932   5.583   3.015  0.2967 -0.2794  0.1971
  114LYS      O 1712   4.032   5.580   3.085 -0.0941  0.8477  0.5056
  114LYS     CB 1713   3.969   5.840   2.961 -0.2849 -0.3300 -0.2862
  114LYS     CG 1714   3.933   5.972   2.896 -0.7734  0.3047 -1.0016
  114LYS     CD 1715   4.017   6.088   2.970 -0.2150  0.6679 -0.2165
  114LYS     CE 1716   4.167   6.076   2.935  0.2989 -0.1830  0.3211
  114LYS     NZ 1717   4.239   6.179   3.013  0.4271  1.3078  0.4214
  114LYS      H 1718   3.742   5.725   2.774  2.2542 -1.2928 -0.2680
  114LYS     HA 1719   3.944   5.675   2.826 -0.5075 -1.9689  0.7353
  114LYS    HB2 1720   3.953   5.849   3.068  0.3164 -0.9305 -0.1303
  114LYS    HB3 1721   4.074   5.814   2.944 -0.4264 -1.0626 -0.0967
  114LYS    HG2 1722   3.965   5.956   2.793 -0.5577  0.5578 -0.9742
  114LYS    HG3 1723   3.827   5.994   2.909 -0.4252  1.5079  0.2217
  114LYS    HD2 1724   3.985   6.184   2.930  0.4402  1.2877  0.6786
  114LYS    HD3 1725   3.994   6.081   3.077 -1.0742 -0.6653 -0.4423
  114LYS    HE2 1726   4.199   5.977   2.968 -0.1324 -0.6460 -0.5906
  114LYS    HE3 1727   4.178   6.092   2.828  0.0068 -1.4162  0.0791
  114LYS    HZ1 1728   4.233   6.274   2.980 -0.0063  1.3018  0.4688
  114LYS    HZ2 1729   4.200   6.183   3.106 -0.3545  0.7845  0.1406
  114LYS    HZ3 1730   4.337   6.156   3.018  0.1638  0.0197  0.4571
  115PHE      N 1731   3.841   5.491   3.010  0.0695  0.9922 -0.8026
  115PHE     CA 1732   3.854   5.361   3.094  0.6496 -0.1678 -0.4507
  115PHE      C 1733   3.944   5.258   3.017  0.4745 -0.4988  0.5436
  115PHE      O 1734   4.039   5.212   3.074  0.5656  0.5906 -0.0555
  115PHE     CB 1735   3.718   5.294   3.111  0.7260  0.4362  0.0682
  115PHE     CG 1736   3.717   5.150   3.167  0.0250 -1.1028 -0.5911
  115PHE    CD1 1737   3.727   5.121   3.308 -0.4756 -0.6220  0.8134
  115PHE    CD2 1738   3.719   5.041   3.075  0.3188 -0.1235 -0.1983
  115PHE    CE1 1739   3.722   4.991   3.346 -0.5266  0.1092 -0.6689
  115PHE    CE2 1740   3.707   4.910   3.121  0.5371 -0.5617 -0.3821
  115PHE     CZ 1741   3.710   4.885   3.258  0.0219  0.2003  0.5348
  115PHE      H 1742   3.750   5.515   2.973 -0.4077  1.0636  0.3443
  115PHE     HA 1743   3.909   5.388   3.185  1.5811  1.6487 -1.4256
  115PHE    HB2 1744   3.652   5.356   3.171 -0.3756 -0.8376  0.2678
  115PHE    HB3 1745   3.680   5.285   3.009  1.0139 -0.9291  0.0458
  115PHE    HD1 1746   3.739   5.205   3.375  0.5523 -0.1769  0.1281
  115PHE    HD2 1747   3.740   5.062   2.971  2.6050 -0.8411  0.0051
  115PHE    HE1 1748   3.729   4.975   3.453  1.5933 -0.4082 -0.8050
  115PHE    HE2 1749   3.707   4.825   3.053  0.6010  0.1582 -1.3303
  115PHE     HZ 1750   3.698   4.783   3.291  0.1163 -0.1145 -0.3595
  116PHE      N 1751   3.913   5.242   2.890  0.2389  0.1011 -0.3318
  116PHE     CA 1752   4.001   5.181   2.791 -0.1176 -0.0557  0.0525
  116PHE      C 1753   4.116   5.275   2.769 -0.7087 -0.7584 -0.1777
  116PHE      O 1754   4.108   5.399   2.781  0.1584  0.7413  0.0460
  116PHE     CB 1755   3.930   5.149   2.656  0.5406  0.1308 -0.1105
  116PHE     CG 1756   3.816   5.048   2.665  0.7778  0.4310  0.7880
  116PHE    CD1 1757   3.839   4.918   2.702 -0.4472  0.5373  0.3297
  116PHE    CD2 1758   3.683   5.087   2.656 -0.1012 -0.2663 -0.6746
  116PHE    CE1 1759   3.735   4.825   2.723  0.0036 -0.2085 -0.6389
  116PHE    CE2 1760   3.575   5.005   2.684  0.6357  0.2050  0.0518
  116PHE     CZ 1761   3.605   4.869   2.713  0.8264  0.1199  0.5600
  116PHE      H 1762   3.840   5.300   2.853 -0.0071 -0.3372 -0.5444
  116PHE     HA 1763   4.030   5.083   2.827 -0.5573 -0.8975 -1.6480
  116PHE    HB2 1764   3.892   5.245   2.625 -0.7821 -0.1778  0.4244
  116PHE    HB3 1765   3.998   5.113   2.579  0.2428 -0.2652 -0.1916
  116PHE    HD1 1766   3.942   4.889   2.714 -0.0427  0.7845 -1.8327
  116PHE    HD2 1767   3.659   5.188   2.629  0.4447  0.2467  0.5872
  116PHE    HE1 1768   3.756   4.724   2.755  1.5872  0.5614  1.1729
  116PHE    HE2 1769   3.471   5.036   2.688  0.0513 -1.5734  0.9576
  116PHE     HZ 1770   3.522   4.801   2.729  0.2861  0.3207 -1.0421
  117ILE      N 1771   4.227   5.227   2.708  0.1178  0.6775 -0.2301
  117ILE     CA 1772   4.356   5.306   2.698  0.6848 -0.4446 -0.4663
  117ILE      C 1773   4.406   5.276   2.561 -0.4922  0.2385  0.9031
  117ILE      O 1774   4.396   5.162   2.511  0.1354  0.3708  0.9241
  117ILE     CB 1775   4.458   5.261   2.808  0.3674  0.1248  0.0595
  117ILE    CG1 1776   4.390   5.256   2.950  0.3117 -0.1459 -0.2973
  117ILE    CG2 1777   4.584   5.342   2.815 -0.6394 -0.7506 -0.6845
  117ILE    CD1 1778   4.482   5.193   3.056 -0.0705  0.4193  0.3487
  117ILE      H 1779   4.235   5.128   2.688  0.3614  0.1324  1.9500
  117ILE     HA 1780   4.328   5.411   2.708 -1.3233 -1.0103  1.0670
  117ILE     HB 1781   4.476   5.154   2.793 -0.5147  0.0848 -0.9399
  117ILE   HG12 1782   4.362   5.357   2.981  0.9754 -0.0748  0.1126
  117ILE   HG13 1783   4.298   5.198   2.948  0.2462 -0.1083  0.7190
  117ILE   HG21 1784   4.628   5.363   2.718  0.7083 -0.0967  0.0088
  117ILE   HG22 1785   4.559   5.436   2.865  0.8511 -0.6977  0.0523
  117ILE   HG23 1786   4.655   5.296   2.884 -0.2894  0.3920 -0.2305
  117ILE   HD11 1787   4.504   5.088   3.033 -0.4929  0.0179  1.6343
  117ILE   HD12 1788   4.568   5.254   3.082 -0.2798  0.5634  0.7067
  117ILE   HD13 1789   4.426   5.173   3.147  0.7551 -1.0551  0.5935
  118ASN      N 1790   4.469   5.380   2.498  0.0161  0.1850  0.0104
  118ASN     CA 1791   4.533   5.361   2.364  0.0344 -0.2233  0.2117
  118ASN      C 1792   4.642   5.244   2.368  0.0683 -0.0996  0.3535
  118ASN      O 1793   4.736   5.263   2.440 -0.3062  0.1994 -0.4641
  118ASN     CB 1794   4.575   5.496   2.303  0.0963  1.0262  0.2317
  118ASN     CG 1795   4.625   5.480   2.162  0.2299  0.2248 -0.2848
  118ASN    OD1 1796   4.553   5.469   2.068 -0.0426 -0.2978  0.4062
  118ASN    ND2 1797   4.759   5.475   2.151  0.6793 -0.1618  0.2623
  118ASN      H 1798   4.479   5.473   2.538 -0.5573  0.5499 -0.6354
  118ASN     HA 1799   4.458   5.326   2.293  0.0306 -0.1839  0.1957
  118ASN    HB2 1800   4.494   5.568   2.288 -0.6097  0.2619  0.2224
  118ASN    HB3 1801   4.652   5.545   2.363  0.9571  0.8262 -0.6571
  118ASN   HD21 1802   4.805   5.445   2.066  1.1064 -0.2862  0.5319
  118ASN   HD22 1803   4.818   5.492   2.231  1.3052  1.0524 -0.3822
  119GLY      N 1804   4.630   5.143   2.276  0.1459 -0.4707 -0.5578
  119GLY     CA 1805   4.737   5.048   2.256 -1.0305 -0.3183  1.2911
  119GLY      C 1806   4.756   4.939   2.365 -0.4174 -0.5335 -0.1660
  119GLY      O 1807   4.839   4.849   2.351  0.4667 -0.5778  0.1842
  119GLY      H 1808   4.548   5.134   2.217  0.3094 -0.2489 -0.8206
  119GLY    HA2 1809   4.723   4.997   2.161  0.4463  1.1633  0.1786
  119GLY    HA3 1810   4.830   5.103   2.252 -0.4452 -1.2894 -0.5722
  120SER      N 1811   4.667   4.939   2.459 -0.3475 -0.2708 -1.1325
  120SER     CA 1812   4.683   4.853   2.581 -0.3564  0.4106  0.5463
  120SER      C 1813   4.647   4.701   2.558  0.7591 -0.2176  0.3033
  120SER      O 1814   4.667   4.620   2.645  0.3055  0.0560 -0.1677
  120SER     CB 1815   4.592   4.910   2.689 -1.4005 -0.4031 -1.1068
  120SER     OG 1816   4.460   4.913   2.642  0.0285  0.5840 -0.4422
  120SER      H 1817   4.597   5.011   2.466 -0.2931 -0.2967  0.3180
  120SER     HA 1818   4.785   4.862   2.619 -0.8237  1.7497  1.6687
  120SER    HB2 1819   4.599   4.841   2.773  0.7520  0.1537 -0.7029
  120SER    HB3 1820   4.626   5.009   2.720 -1.6225 -0.7412  0.3380
  120SER     HG 1821   4.438   5.002   2.615 -1.1215  0.1251 -1.2095
  121ASN      N 1822   4.582   4.670   2.446  0.1337  0.3843  0.2203
  121ASN     CA 1823   4.550   4.535   2.397 -0.2678 -0.9669 -0.1277
  121ASN      C 1824   4.459   4.453   2.491 -0.1225  0.1296  0.0185
  121ASN      O 1825   4.464   4.329   2.480  0.0556 -0.0069  0.2136
  121ASN     CB 1826   4.678   4.467   2.341 -0.4363  0.7769  0.8421
  121ASN     CG 1827   4.650   4.366   2.233  0.0781 -0.2854  0.8791
  121ASN    OD1 1828   4.563   4.388   2.145 -0.1380 -0.1941 -0.0684
  121ASN    ND2 1829   4.699   4.246   2.233 -0.0815  0.2812 -0.6330
  121ASN      H 1830   4.570   4.744   2.378  0.3720 -0.6479 -1.0335
  121ASN     HA 1831   4.487   4.553   2.309  0.6341  0.9273 -0.4884
  121ASN    HB2 1832   4.759   4.531   2.306  1.1367 -1.2435  0.3495
  121ASN    HB3 1833   4.727   4.420   2.426 -0.7119  1.3786  1.3456
  121ASN   HD21 1834   4.665   4.179   2.166 -0.0894  0.3771 -0.7251
  121ASN   HD22 1835   4.760   4.223   2.310 -0.3647  2.8967  0.5954
  122TRP      N 1836   4.379   4.515   2.576  0.5411  0.2863  0.1445
  122TRP     CA 1837   4.268   4.452   2.657 -0.1847  0.2451  0.1353
  122TRP      C 1838   4.127   4.512   2.651  0.6786  0.5317  0.4837
  122TRP      O 1839   4.103   4.631   2.625  0.3306 -0.0847  0.1271
  122TRP     CB 1840   4.314   4.446   2.807  0.4848  0.5114 -0.1333
  122TRP     CG 1841   4.339   4.580   2.879 -0.4149  0.9033  0.1664
  122TRP    CD1 1842   4.461   4.618   2.923  0.6825  0.9151  0.3881
  122TRP    CD2 1843   4.244   4.675   2.933  0.6982 -0.7831 -0.0797
  122TRP    NE1 1844   4.445   4.737   2.989  0.3105  1.2143  0.3521
  122TRP    CE2 1845   4.321   4.773   3.003  0.4173 -0.2546  0.1964
  122TRP    CE3 1846   4.101   4.681   2.950  0.4158 -0.6586  0.3434
  122TRP    CZ2 1847   4.261   4.877   3.071 -0.9029 -0.8383 -0.3739
  122TRP    CZ3 1848   4.042   4.786   3.016  0.2174 -0.3722 -0.1075
  122TRP    CH2 1849   4.123   4.882   3.078  0.1305  0.4713 -0.4942
  122TRP      H 1850   4.390   4.614   2.594  1.4516  0.2565 -0.1979
  122TRP     HA 1851   4.258   4.346   2.632  0.6873 -0.0067  0.7580
  122TRP    HB2 1852   4.231   4.393   2.854  1.3367  0.1980  1.1231
  122TRP    HB3 1853   4.406   4.390   2.820 -0.0552 -0.3271  0.2675
  122TRP    HD1 1854   4.553   4.566   2.905 -0.0712 -0.7624  1.0228
  122TRP    HE1 1855   4.529   4.791   3.006  2.5995 -1.2113 -1.5750
  122TRP    HE3 1856   4.025   4.622   2.901 -0.2061  0.2392  0.1649
  122TRP    HZ2 1857   4.325   4.945   3.126  0.9387 -1.1243 -1.9410
  122TRP    HZ3 1858   3.935   4.785   3.028  0.0623  0.4026 -1.1175
  122TRP    HH2 1859   4.073   4.960   3.134  0.2579  0.6889 -0.6805
  123GLU      N 1860   4.024   4.427   2.664  0.1724 -0.9942  0.1987
  123GLU     CA 1861   3.884   4.457   2.637  0.8071 -0.5678 -0.8281
  123GLU      C 1862   3.795   4.445   2.757 -0.1737  0.1936 -0.8711
  123GLU      O 1863   3.678   4.467   2.746  0.3229  0.0697  0.3515
  123GLU     CB 1864   3.831   4.359   2.536  0.1651  0.2980 -0.0528
  123GLU     CG 1865   3.898   4.352   2.406  0.1488 -0.6416  0.7260
  123GLU     CD 1866   4.036   4.292   2.385  0.3472  0.3618  0.1282
  123GLU    OE1 1867   4.039   4.169   2.377  0.1571  0.3346  0.0822
  123GLU    OE2 1868   4.132   4.362   2.353 -0.4638  0.3288 -0.3768
  123GLU      H 1869   4.034   4.331   2.694 -0.7183 -1.2448 -0.2333
  123GLU     HA 1870   3.872   4.559   2.601 -1.6762 -0.5196 -0.1849
  123GLU    HB2 1871   3.836   4.260   2.583 -0.1176  0.3179  0.0188
  123GLU    HB3 1872   3.726   4.380   2.518 -0.1726 -0.9203  0.2640
  123GLU    HG2 1873   3.827   4.304   2.339 -1.3140  1.4219  0.5968
  123GLU    HG3 1874   3.905   4.457   2.376 -0.2000 -0.5487  0.9513
  124GLY      N 1875   3.849   4.420   2.882 -0.3448  0.9036  0.6140
  124GLY     CA 1876   3.776   4.419   3.013 -0.7637 -0.3715  1.2732
  124GLY      C 1877   3.874   4.407   3.128 -0.5488  0.5434 -0.5275
  124GLY      O 1878   3.991   4.435   3.127  0.4653 -0.0106  0.2491
  124GLY      H 1879   3.950   4.417   2.887 -0.3189 -1.0612  0.4074
  124GLY    HA2 1880   3.728   4.517   3.017 -1.2993 -0.4386 -0.9971
  124GLY    HA3 1881   3.691   4.352   3.004 -1.3421  0.4894 -1.8170
  125ILE      N 1882   3.816   4.389   3.249  0.1143 -0.1119  0.2950
  125ILE     CA 1883   3.895   4.378   3.376  0.8743  1.2787  0.4991
  125ILE      C 1884   3.833   4.268   3.465  0.0726  0.3814  0.4420
  125ILE      O 1885   3.713   4.266   3.481 -0.0166  0.1166 -0.2982
  125ILE     CB 1886   3.882   4.511   3.451  0.3175  1.1058  0.0829
  125ILE    CG1 1887   3.946   4.630   3.375 -0.4822 -0.1616 -0.4634
  125ILE    CG2 1888   3.945   4.505   3.594  0.2493 -0.3878  0.1996
  125ILE    CD1 1889   3.951   4.764   3.451  0.2041  0.7233 -0.8813
  125ILE      H 1890   3.719   4.361   3.259  0.1643 -0.2871  0.3069
  125ILE     HA 1891   4.000   4.356   3.357  0.7599  0.7219  0.4920
  125ILE     HB 1892   3.777   4.528   3.474  0.1110 -1.2109  1.6476
  125ILE   HG12 1893   4.051   4.611   3.354  0.0468  1.1889  0.6673
  125ILE   HG13 1894   3.887   4.643   3.285 -1.7896 -1.8487  0.0471
  125ILE   HG21 1895   4.053   4.510   3.579  0.2695  0.6380  0.6001
  125ILE   HG22 1896   3.920   4.593   3.652  0.1372 -0.7980  0.7927
  125ILE   HG23 1897   3.916   4.415   3.649 -0.7179  0.2211  0.7366
  125ILE   HD11 1898   3.853   4.783   3.493  0.5079 -0.5482  0.5844
  125ILE   HD12 1899   4.026   4.763   3.530 -1.8689  1.1214  1.3111
  125ILE   HD13 1900   4.000   4.838   3.387  2.3550  0.2624  0.0352
  126LEU      N 1901   3.924   4.179   3.513  0.2162  0.7456 -0.2502
  126LEU     CA 1902   3.896   4.080   3.626  0.3545 -0.0695 -0.5031
  126LEU      C 1903   3.920   4.142   3.766 -0.0221  0.1304  0.4160
  126LEU      O 1904   4.035   4.148   3.806  0.4666 -0.1737 -0.1905
  126LEU     CB 1905   3.979   3.951   3.600  0.2616 -0.8964  0.0945
  126LEU     CG 1906   3.949   3.836   3.697 -0.6742 -0.3723 -0.2422
  126LEU    CD1 1907   3.807   3.806   3.726  0.1545 -0.1734 -0.4334
  126LEU    CD2 1908   4.033   3.719   3.650 -0.1867  0.0291  0.0306
  126LEU      H 1909   4.021   4.204   3.506  0.2449  0.5673 -0.5418
  126LEU     HA 1910   3.789   4.055   3.620  0.5354 -0.7664 -1.3830
  126LEU    HB2 1911   3.960   3.916   3.498  1.1618 -0.6851 -0.1631
  126LEU    HB3 1912   4.083   3.981   3.609 -0.3848  2.3114 -0.5425
  126LEU     HG 1913   3.986   3.864   3.796  0.2476 -0.3390 -0.5758
  126LEU   HD11 1914   3.797   3.715   3.784 -1.5756  0.1443 -0.1383
  126LEU   HD12 1915   3.758   3.893   3.770 -0.9289 -0.1180 -1.6356
  126LEU   HD13 1916   3.764   3.791   3.627 -0.3394 -0.3141 -0.2017
  126LEU   HD21 1917   3.999   3.683   3.553  1.4909  0.2536 -0.7107
  126LEU   HD22 1918   4.138   3.745   3.634 -0.2056 -0.3834 -0.9433
  126LEU   HD23 1919   4.036   3.639   3.723 -0.3934 -0.3529 -0.3674
  127GLY      N 1920   3.819   4.182   3.840 -0.3517  0.0428  0.7132
  127GLY     CA 1921   3.828   4.228   3.983 -0.3160  0.5822 -0.0792
  127GLY      C 1922   3.842   4.105   4.073 -0.3280 -0.6538  0.7801
  127GLY      O 1923   3.747   4.026   4.083 -0.4306 -0.2083 -0.4913
  127GLY      H 1924   3.740   4.213   3.787 -0.4125 -0.1989  0.6616
  127GLY    HA2 1925   3.917   4.290   3.995 -0.3327  0.9541 -1.5458
  127GLY    HA3 1926   3.745   4.291   4.014 -0.4455 -0.3763  1.7830
  128LEU      N 1927   3.965   4.082   4.127  0.5363 -0.9107 -0.0477
  128LEU     CA 1928   4.004   3.975   4.221 -0.3510 -0.4011  0.3257
  128LEU      C 1929   3.971   4.002   4.369 -0.5083 -0.5230  0.9239
  128LEU      O 1930   3.980   3.910   4.445  0.0521  0.0440  0.7509
  128LEU     CB 1931   4.151   3.942   4.191  0.1552  0.3713  0.6509
  128LEU     CG 1932   4.181   3.886   4.053  0.8545 -0.1533 -0.0301
  128LEU    CD1 1933   4.328   3.889   4.035  0.1155  0.0182 -0.0104
  128LEU    CD2 1934   4.125   3.746   4.048  0.2399  1.1744 -0.3227
  128LEU      H 1935   4.031   4.154   4.101 -1.0854  0.8509  0.2802
  128LEU     HA 1936   3.947   3.884   4.201  0.3147 -0.9456  0.8295
  128LEU    HB2 1937   4.215   4.027   4.215  1.5186 -0.6095  0.7201
  128LEU    HB3 1938   4.178   3.863   4.261  0.4700 -0.2259 -0.1135
  128LEU     HG 1939   4.136   3.946   3.973  1.2311  0.8407  0.4728
  128LEU   HD11 1940   4.352   3.995   4.038 -0.6126  0.1868  0.7205
  128LEU   HD12 1941   4.373   3.846   4.125 -0.0949  0.3586  0.2648
  128LEU   HD13 1942   4.352   3.838   3.942  0.5537 -0.7087  0.4840
  128LEU   HD21 1943   4.149   3.697   3.953  1.4004  0.7651  0.1408
  128LEU   HD22 1944   4.155   3.684   4.132 -0.1975 -0.2350 -1.1221
  128LEU   HD23 1945   4.017   3.757   4.058  0.0372 -0.1623 -0.6576
  129ALA      N 1946   3.939   4.125   4.410  0.1139  0.0025 -0.6415
  129ALA     CA 1947   3.916   4.151   4.548 -0.5852  0.0799 -0.2692
  129ALA      C 1948   3.772   4.090   4.586  0.2398 -0.6489  0.0173
  129ALA      O 1949   3.708   4.025   4.507  0.1450 -0.0495  0.3165
  129ALA     CB 1950   3.934   4.300   4.576  0.1114 -0.5771  0.1578
  129ALA      H 1951   3.914   4.196   4.342  0.3765  0.7426  0.0137
  129ALA     HA 1952   3.986   4.096   4.611 -1.3794  0.1183  0.6945
  129ALA    HB1 1953   4.025   4.337   4.530  0.5604 -1.9889 -0.1893
  129ALA    HB2 1954   3.845   4.355   4.544  0.3554 -0.0182  0.4293
  129ALA    HB3 1955   3.935   4.321   4.683 -1.7067 -0.0439  0.1471
  130TYR      N 1956   3.734   4.113   4.715  0.2926  0.0864  0.6544
  130TYR     CA 1957   3.609   4.062   4.779 -0.3022  0.7787  0.2371
  130TYR      C 1958   3.481   4.143   4.753 -0.3394  0.1895 -1.1659
  130TYR      O 1959   3.493   4.258   4.728  1.0796 -0.9641 -0.6486
  130TYR     CB 1960   3.635   4.038   4.928  0.1962  0.3510 -0.2046
  130TYR     CG 1961   3.771   3.979   4.969  0.2210  0.3616  0.9200
  130TYR    CD1 1962   3.783   3.840   4.988  0.7014  0.2233  0.4847
  130TYR    CD2 1963   3.881   4.054   4.997 -0.2928 -0.6646  0.0299
  130TYR    CE1 1964   3.906   3.782   5.028  0.5720  0.2903  0.3970
  130TYR    CE2 1965   4.005   3.999   5.028 -0.0390 -0.2681 -0.3573
  130TYR     CZ 1966   4.017   3.865   5.054  0.4779  0.2092 -0.1270
  130TYR     OH 1967   4.132   3.817   5.116  0.4956 -0.2933 -0.0773
  130TYR      H 1968   3.793   4.166   4.777  0.0973  1.2492 -0.0899
  130TYR     HA 1969   3.596   3.962   4.739  0.3517  0.9968 -0.5960
  130TYR    HB2 1970   3.625   4.133   4.981 -0.5537  0.0551  0.2096
  130TYR    HB3 1971   3.557   3.970   4.963  0.9811 -0.1397  0.6710
  130TYR    HD1 1972   3.701   3.774   4.966 -0.4420  1.5922  0.3759
  130TYR    HD2 1973   3.870   4.161   5.002 -0.0433 -0.3988 -2.3972
  130TYR    HE1 1974   3.905   3.680   5.064  0.1130 -0.0725 -0.6007
  130TYR    HE2 1975   4.095   4.056   5.045  1.0159 -1.9960  0.4029
  130TYR     HH 1976   4.116   3.741   5.173 -0.4816  0.1399  0.2810
  131ALA      N 1977   3.360   4.079   4.768  0.0736 -0.0785  0.3448
  131ALA     CA 1978   3.231   4.138   4.729  0.0732  0.1171 -0.4498
  131ALA      C 1979   3.187   4.265   4.795  0.4426 -0.6748 -0.0767
  131ALA      O 1980   3.121   4.350   4.734  0.3306  0.3793  0.0728
  131ALA     CB 1981   3.125   4.029   4.757 -0.2719 -0.6800  0.6104
  131ALA      H 1982   3.360   3.983   4.799 -0.3390 -0.3882 -0.5618
  131ALA     HA 1983   3.225   4.176   4.627  0.3653  0.3090 -0.4000
  131ALA    HB1 1984   3.026   4.066   4.731  0.6960  1.7788 -0.1077
  131ALA    HB2 1985   3.144   3.945   4.690  1.0536 -0.0905  0.1652
  131ALA    HB3 1986   3.125   3.998   4.862  1.3818 -0.5118  0.7084
  132GLU      N 1987   3.239   4.297   4.916  0.3438  0.8793  0.4154
  132GLU     CA 1988   3.218   4.426   4.992  0.0215  0.5885  1.0119
  132GLU      C 1989   3.236   4.556   4.903  0.0075 -0.8261 -0.6772
  132GLU      O 1990   3.165   4.649   4.921  0.3180 -1.2230 -0.5506
  132GLU     CB 1991   3.304   4.428   5.112 -0.0168 -0.3873 -1.9195
  132GLU     CG 1992   3.288   4.551   5.207 -0.2586  0.6625  0.8456
  132GLU     CD 1993   3.141   4.562   5.255  0.0436 -1.1953 -0.3120
  132GLU    OE1 1994   3.066   4.465   5.249  0.0676 -0.3557 -0.2065
  132GLU    OE2 1995   3.105   4.674   5.303 -0.1778  0.2283  0.1855
  132GLU      H 1996   3.306   4.230   4.949 -0.6238 -0.3402  0.0619
  132GLU     HA 1997   3.114   4.424   5.023 -0.0957  0.0952  0.6232
  132GLU    HB2 1998   3.272   4.340   5.167 -0.2181  0.3534 -0.7800
  132GLU    HB3 1999   3.408   4.407   5.088  0.5922 -1.1230  0.7312
  132GLU    HG2 2000   3.367   4.547   5.282 -0.4370 -0.4673  1.0169
  132GLU    HG3 2001   3.325   4.636   5.150 -0.4808 -0.4168 -1.0642
  133ILE      N 2002   3.333   4.560   4.816 -0.7470  0.3243 -0.1896
  133ILE     CA 2003   3.371   4.666   4.721 -0.3628 -0.1366 -0.2250
  133ILE      C 2004   3.314   4.650   4.575  0.6355 -0.1373  0.5248
  133ILE      O 2005   3.352   4.733   4.489 -0.2430  0.4229 -0.0231
  133ILE     CB 2006   3.522   4.716   4.722  0.7038  0.1570  0.4879
  133ILE    CG1 2007   3.618   4.615   4.657  0.3876 -0.0748 -0.4150
  133ILE    CG2 2008   3.564   4.748   4.862 -0.6647 -0.6038 -0.1326
  133ILE    CD1 2009   3.763   4.654   4.648 -0.3652 -1.0211 -0.2892
  133ILE      H 2010   3.390   4.477   4.817  1.6488  1.6998 -1.5574
  133ILE     HA 2011   3.315   4.749   4.765 -1.5797 -0.6642 -0.6828
  133ILE     HB 2012   3.519   4.810   4.668 -2.2310  0.1712  0.3862
  133ILE   HG12 2013   3.622   4.525   4.718  1.1992 -0.6393 -1.2543
  133ILE   HG13 2014   3.582   4.595   4.556 -0.5544  0.0555 -0.1279
  133ILE   HG21 2015   3.606   4.673   4.929 -0.1129  1.3063  1.9310
  133ILE   HG22 2016   3.652   4.813   4.858 -0.4339 -0.9155 -0.1908
  133ILE   HG23 2017   3.481   4.792   4.917 -0.9587 -1.2011 -0.0868
  133ILE   HD11 2018   3.812   4.652   4.745 -1.7721 -0.3366  0.4835
  133ILE   HD12 2019   3.813   4.590   4.575 -0.7445 -1.1419 -0.4489
  133ILE   HD13 2020   3.777   4.753   4.604  0.4034 -0.5087  0.9982
  134ALA      N 2021   3.224   4.559   4.542  0.0546  0.1018  0.2492
  134ALA     CA 2022   3.154   4.544   4.416  0.5734  0.5459  0.1934
  134ALA      C 2023   3.027   4.633   4.389 -0.3605 -0.1371 -0.3848
  134ALA      O 2024   2.951   4.653   4.482 -0.3929 -0.1533 -0.3335
  134ALA     CB 2025   3.115   4.399   4.407 -0.0749  0.5234  0.4060
  134ALA      H 2026   3.196   4.502   4.621  0.8327  0.4838  0.8302
  134ALA     HA 2027   3.223   4.564   4.334  0.1211 -1.3003 -0.7657
  134ALA    HB1 2028   3.202   4.341   4.438 -0.9027 -0.3990  1.1630
  134ALA    HB2 2029   3.045   4.378   4.488 -0.8969 -1.3711 -0.6544
  134ALA    HB3 2030   3.068   4.372   4.312  1.3847 -0.1488 -0.1887
  135ARG      N 2031   3.012   4.688   4.274  1.4588  0.2055 -0.3888
  135ARG     CA 2032   2.901   4.777   4.243  0.2037 -0.3293  0.3840
  135ARG      C 2033   2.791   4.697   4.152 -0.8330 -0.5087 -0.3478
  135ARG      O 2034   2.833   4.600   4.085 -0.6474 -0.4634 -0.5848
  135ARG     CB 2035   2.968   4.886   4.154  0.1999  0.2313  0.0238
  135ARG     CG 2036   3.047   4.991   4.227  0.1051  0.0470 -0.4864
  135ARG     CD 2037   2.970   5.085   4.327 -0.6968 -0.3034  0.3576
  135ARG     NE 2038   2.869   5.168   4.258 -1.1215 -0.4926 -0.5649
  135ARG     CZ 2039   2.878   5.305   4.254  1.0341 -0.0133 -0.3254
  135ARG    NH1 2040   2.773   5.366   4.205  0.5479 -0.0404  0.3032
  135ARG    NH2 2041   2.975   5.375   4.294  0.0621  0.0719  0.2527
  135ARG      H 2042   3.075   4.669   4.198  0.6030 -1.1719 -0.8209
  135ARG     HA 2043   2.841   4.823   4.321 -1.3917 -0.2402 -0.7861
  135ARG    HB2 2044   3.035   4.837   4.084  0.4079  0.6865 -0.1024
  135ARG    HB3 2045   2.897   4.948   4.098  0.4833  0.3762 -0.1777
  135ARG    HG2 2046   3.124   4.948   4.291  0.5657  0.4281 -0.7710
  135ARG    HG3 2047   3.103   5.046   4.152 -0.8140 -0.2065 -1.4156
  135ARG    HD2 2048   2.912   5.021   4.394 -0.4529 -1.2623 -0.2971
  135ARG    HD3 2049   3.037   5.137   4.395  0.0386  0.2281 -0.7181
  135ARG     HE 2050   2.793   5.124   4.208 -0.6569 -1.2706 -0.6109
  135ARG   HH11 2051   2.747   5.455   4.246 -0.2361 -0.5669  1.0020
  135ARG   HH12 2052   2.709   5.308   4.152  1.1220 -0.6236  0.2257
  135ARG   HH21 2053   2.966   5.475   4.308  0.3134  0.0496  0.5846
  135ARG   HH22 2054   3.055   5.328   4.333 -0.6612 -0.4781  1.1551
  136PRO      N 2055   2.663   4.729   4.154  0.0396 -0.2070  0.0215
  136PRO     CA 2056   2.602   4.842   4.230 -0.3923  0.4921 -0.0317
  136PRO      C 2057   2.569   4.803   4.372  0.1464  0.5391 -0.4340
  136PRO      O 2058   2.516   4.888   4.449 -0.4075 -0.0529  0.0522
  136PRO     CB 2059   2.472   4.867   4.144 -0.2262  0.2510 -0.0806
  136PRO     CG 2060   2.441   4.735   4.073 -0.7935 -0.3277 -0.4077
  136PRO     CD 2061   2.573   4.658   4.062  0.5053 -0.2616 -0.1514
  136PRO     HA 2062   2.667   4.930   4.223  1.1376 -0.5180  0.4206
  136PRO    HB2 2063   2.383   4.901   4.198 -0.2499  0.7683 -0.4311
  136PRO    HB3 2064   2.500   4.936   4.064 -0.1052  0.5927  0.2530
  136PRO    HG2 2065   2.363   4.675   4.121 -0.8313 -0.8636 -1.1026
  136PRO    HG3 2066   2.410   4.758   3.971  0.4654  2.5594 -0.3201
  136PRO    HD2 2067   2.570   4.550   4.077  1.1628 -0.1412  1.2294
  136PRO    HD3 2068   2.619   4.680   3.966  0.4549  0.5892  0.0035
  137ASP      N 2069   2.594   4.677   4.411  0.2738  0.2978  0.8257
  137ASP     CA 2070   2.619   4.628   4.548 -0.2450  0.3124  0.5557
  137ASP      C 2071   2.674   4.480   4.542 -0.0701 -0.4648  0.7611
  137ASP      O 2072   2.698   4.422   4.432  0.2390 -0.2792 -0.4884
  137ASP     CB 2073   2.498   4.637   4.639  0.3620  0.7699 -0.0511
  137ASP     CG 2074   2.377   4.582   4.570  0.8373  0.2701  0.3285
  137ASP    OD1 2075   2.380   4.465   4.515  0.6361  0.1029  0.0062
  137ASP    OD2 2076   2.265   4.637   4.583  0.9055 -0.5246  0.1815
  137ASP      H 2077   2.601   4.604   4.341 -1.0690  0.0818  0.8606
  137ASP     HA 2078   2.699   4.686   4.594  0.1050  0.2355  0.0604
  137ASP    HB2 2079   2.514   4.578   4.729  0.9003 -0.3236 -0.8103
  137ASP    HB3 2080   2.495   4.742   4.667  1.6330  0.9706 -0.5254
  138ASP      N 2081   2.701   4.426   4.658 -0.7947  0.4248 -0.1145
  138ASP     CA 2082   2.774   4.297   4.689  0.6771 -0.3826  0.9787
  138ASP      C 2083   2.695   4.167   4.660  0.5015 -0.2835  0.0475
  138ASP      O 2084   2.734   4.056   4.693 -0.2635  0.6792 -0.1691
  138ASP     CB 2085   2.820   4.304   4.830 -0.1374  0.8258 -0.1450
  138ASP     CG 2086   2.710   4.299   4.932 -0.5251  0.6196 -1.1055
  138ASP    OD1 2087   2.592   4.321   4.911  0.1323 -0.7288 -0.7648
  138ASP    OD2 2088   2.756   4.281   5.048  0.3388 -0.0390 -0.0084
  138ASP      H 2089   2.668   4.476   4.740 -1.3962 -0.6592  0.3460
  138ASP     HA 2090   2.858   4.300   4.620  1.5195 -0.5354  1.9579
  138ASP    HB2 2091   2.886   4.220   4.853 -0.8325  0.3932  0.3382
  138ASP    HB3 2092   2.878   4.395   4.843  0.1720  0.6270 -0.1232
  139SER      N 2093   2.576   4.188   4.600 -0.2742  0.0432 -0.4611
  139SER     CA 2094   2.487   4.083   4.561  0.2627  0.4355  0.5432
  139SER      C 2095   2.526   4.015   4.431 -0.1635 -0.0740  0.2188
  139SER      O 2096   2.469   3.913   4.392 -0.3952 -0.3978 -0.2110
  139SER     CB 2097   2.336   4.129   4.537 -0.5028  0.2060 -1.1275
  139SER     OG 2098   2.332   4.224   4.439 -0.3283  0.0487  0.4060
  139SER      H 2099   2.541   4.281   4.582  0.9814  0.8159  0.7250
  139SER     HA 2100   2.487   4.010   4.642  0.8345 -0.6666 -0.3876
  139SER    HB2 2101   2.280   4.037   4.519 -1.2588  0.0916  1.2558
  139SER    HB3 2102   2.298   4.169   4.630  1.1114 -0.3876 -0.1293
  139SER     HG 2103   2.349   4.309   4.479  0.2077 -0.1307  0.5661
  140LEU      N 2104   2.644   4.057   4.381  0.0723  0.3622  0.3253
  140LEU     CA 2105   2.723   3.990   4.277  0.3213 -0.9792 -0.0102
  140LEU      C 2106   2.840   3.911   4.330 -0.0388  0.3949  0.0071
  140LEU      O 2107   2.939   3.970   4.380  0.0002  0.1123  0.3074
  140LEU     CB 2108   2.763   4.103   4.177  0.9384  0.4140 -0.8343
  140LEU     CG 2109   2.653   4.185   4.104 -0.1864 -0.5900  0.0224
  140LEU    CD1 2110   2.722   4.316   4.068  0.2650  0.4748 -0.0713
  140LEU    CD2 2111   2.594   4.106   3.984 -0.7911 -0.4066 -0.2726
  140LEU      H 2112   2.682   4.143   4.418  1.3233  0.0231 -0.0661
  140LEU     HA 2113   2.652   3.924   4.228 -0.3401 -0.5600  0.3446
  140LEU    HB2 2114   2.826   4.170   4.236  1.0011 -0.8184  0.6294
  140LEU    HB3 2115   2.828   4.047   4.109 -0.2263 -1.5603 -0.4976
  140LEU     HG 2116   2.573   4.210   4.174 -0.7651  0.6922 -1.0118
  140LEU   HD11 2117   2.756   4.361   4.161  0.0814 -1.4899  1.0662
  140LEU   HD12 2118   2.795   4.310   3.987 -0.5172  0.3029 -0.7927
  140LEU   HD13 2119   2.641   4.373   4.021 -0.5646 -0.4774  0.1349
  140LEU   HD21 2120   2.571   4.002   4.008 -0.7673  0.0016  2.0141
  140LEU   HD22 2121   2.516   4.155   3.927 -0.4242 -0.3509 -0.7316
  140LEU   HD23 2122   2.669   4.093   3.907 -1.1194 -0.6608 -0.5581
  141GLU      N 2123   2.830   3.775   4.321  0.8311 -0.1714 -0.2194
  141GLU     CA 2124   2.949   3.695   4.347 -0.6027 -0.4779 -0.9845
  141GLU      C 2125   3.064   3.739   4.252 -0.3240 -0.1266 -0.3396
  141GLU      O 2126   3.050   3.739   4.126  0.5564 -0.3994 -0.3469
  141GLU     CB 2127   2.921   3.548   4.331  0.6758 -0.5439  0.4236
  141GLU     CG 2128   3.032   3.471   4.393 -0.0189  0.5327 -0.6781
  141GLU     CD 2129   2.990   3.325   4.407 -0.0110 -0.6128  0.6864
  141GLU    OE1 2130   2.998   3.273   4.519  0.3322 -0.3164 -0.3817
  141GLU    OE2 2131   2.954   3.259   4.311  0.3539  0.6260  0.7021
  141GLU      H 2132   2.745   3.730   4.292 -0.1464  1.2351  0.2761
  141GLU     HA 2133   2.973   3.713   4.451  0.9409 -0.3451 -1.3194
  141GLU    HB2 2134   2.827   3.529   4.381  0.0645  0.1207 -0.4259
  141GLU    HB3 2135   2.905   3.521   4.226 -1.0554  0.2736  0.4164
  141GLU    HG2 2136   3.125   3.479   4.336  1.3783 -1.1082  1.1106
  141GLU    HG3 2137   3.047   3.500   4.497  0.7882 -0.6867 -0.4179
  142PRO      N 2138   3.182   3.771   4.311 -0.6203 -0.7316  0.1174
  142PRO     CA 2139   3.304   3.800   4.231 -0.7394  0.1627 -0.9771
  142PRO      C 2140   3.357   3.665   4.175 -0.5364 -0.3173  0.3290
  142PRO      O 2141   3.354   3.557   4.231  0.3842 -0.6061 -0.0623
  142PRO     CB 2142   3.401   3.863   4.338 -0.9501  0.1170  0.2073
  142PRO     CG 2143   3.323   3.900   4.462 -0.2692 -0.9902 -0.2986
  142PRO     CD 2144   3.209   3.801   4.449  0.2334 -0.6227 -0.3825
  142PRO     HA 2145   3.286   3.874   4.153  0.4831  1.3920 -0.2083
  142PRO    HB2 2146   3.475   3.790   4.367  0.2135  1.2125  0.1537
  142PRO    HB3 2147   3.453   3.943   4.285 -0.9033 -0.3780 -0.5294
  142PRO    HG2 2148   3.368   3.878   4.559 -0.4028 -0.0976 -0.0179
  142PRO    HG3 2149   3.287   4.002   4.463  0.5258 -0.6797 -1.1479
  142PRO    HD2 2150   3.125   3.848   4.501  0.5923 -0.3707 -0.0066
  142PRO    HD3 2151   3.238   3.709   4.499  1.3086 -0.2210 -0.2072
  143PHE      N 2152   3.414   3.680   4.054 -0.0981  0.8261  0.1247
  143PHE     CA 2153   3.472   3.564   3.979  0.3518 -0.1812 -0.4737
  143PHE      C 2154   3.543   3.454   4.063 -0.5038 -0.2051 -0.2324
  143PHE      O 2155   3.513   3.334   4.052  0.1952 -0.6279 -0.1462
  143PHE     CB 2156   3.560   3.610   3.863  0.7769 -0.0104  0.3208
  143PHE     CG 2157   3.621   3.497   3.787 -0.7559  0.3860  0.4248
  143PHE    CD1 2158   3.539   3.421   3.699  0.4889 -1.1027 -0.2574
  143PHE    CD2 2159   3.765   3.460   3.797  0.5701  1.2328  0.1923
  143PHE    CE1 2160   3.587   3.309   3.639 -0.4168  0.5262  0.1320
  143PHE    CE2 2161   3.802   3.339   3.740 -0.0721  0.0368 -0.2099
  143PHE     CZ 2162   3.720   3.262   3.666 -0.0809  0.3375  0.0824
  143PHE      H 2163   3.403   3.767   4.003 -0.9627  0.0586 -1.0939
  143PHE     HA 2164   3.381   3.507   3.956 -0.5871  0.6064  0.9553
  143PHE    HB2 2165   3.499   3.678   3.802  0.7400  0.2087  0.5978
  143PHE    HB3 2166   3.644   3.663   3.907  0.9300  1.9979 -1.9498
  143PHE    HD1 2167   3.435   3.446   3.686  0.9615  1.0810 -0.5723
  143PHE    HD2 2168   3.829   3.518   3.860  0.7594  0.3076  0.8966
  143PHE    HE1 2169   3.527   3.254   3.569  0.0749 -0.3892  0.3964
  143PHE    HE2 2170   3.905   3.309   3.754  0.0942  0.3256 -0.7594
  143PHE     HZ 2171   3.766   3.174   3.624  0.7582  1.0324 -0.5350
  144PHE      N 2172   3.635   3.495   4.154 -0.4447  0.0655 -0.6690
  144PHE     CA 2173   3.716   3.400   4.234  0.6935  1.1516 -0.1431
  144PHE      C 2174   3.621   3.307   4.319  0.0324 -0.0984  0.5769
  144PHE      O 2175   3.644   3.186   4.328  0.9524 -0.0064  0.3479
  144PHE     CB 2176   3.813   3.481   4.322  0.8876 -0.6030 -0.5884
  144PHE     CG 2177   3.937   3.405   4.358  0.1122 -0.0914 -0.9442
  144PHE    CD1 2178   4.046   3.403   4.265  0.1401  0.5111 -0.7993
  144PHE    CD2 2179   3.934   3.314   4.463  0.4170  0.4691  0.1705
  144PHE    CE1 2180   4.157   3.319   4.295 -0.9617 -0.2330  1.1439
  144PHE    CE2 2181   4.040   3.229   4.485  0.4927 -0.0047 -0.6463
  144PHE     CZ 2182   4.152   3.227   4.402 -0.8667 -0.3051 -0.2184
  144PHE      H 2183   3.652   3.593   4.169  1.8292 -0.3325  0.1562
  144PHE     HA 2184   3.781   3.330   4.181 -0.1948 -1.2678  1.5845
  144PHE    HB2 2185   3.852   3.564   4.263  0.3619  0.3148  0.3004
  144PHE    HB3 2186   3.763   3.536   4.401 -0.9450 -0.5712 -1.6766
  144PHE    HD1 2187   4.028   3.463   4.177 -2.2119  0.5117 -0.4700
  144PHE    HD2 2188   3.845   3.296   4.522  0.2130  0.1511 -0.2244
  144PHE    HE1 2189   4.238   3.318   4.224 -2.0543  0.1940 -0.2012
  144PHE    HE2 2190   4.033   3.153   4.562 -0.5948 -0.6108 -1.2844
  144PHE     HZ 2191   4.235   3.162   4.423  0.4326  1.5130  0.8223
  145ASP      N 2192   3.534   3.371   4.388  0.6219  0.5196 -0.1800
  145ASP     CA 2193   3.429   3.308   4.465 -0.0454 -0.3137 -0.3870
  145ASP      C 2194   3.340   3.204   4.394  0.3805 -0.6651  0.3694
  145ASP      O 2195   3.317   3.100   4.449  0.1618  0.4205  0.1323
  145ASP     CB 2196   3.343   3.410   4.546  0.1357  0.7385 -0.0093
  145ASP     CG 2197   3.423   3.500   4.632 -0.4457  0.5163 -0.1609
  145ASP    OD1 2198   3.441   3.619   4.598  0.0530  0.2201 -0.2141
  145ASP    OD2 2199   3.477   3.450   4.740  0.0988 -0.0766 -0.4507
  145ASP      H 2200   3.521   3.471   4.387 -2.0006  0.3163  0.1111
  145ASP     HA 2201   3.474   3.251   4.545 -1.3419 -0.3587  0.3676
  145ASP    HB2 2202   3.285   3.475   4.480 -0.0810  0.6257  0.0681
  145ASP    HB3 2203   3.275   3.352   4.608  1.0635 -0.1620  0.2153
  146SER      N 2204   3.287   3.243   4.272 -0.3438  0.3931 -0.1844
  146SER     CA 2205   3.226   3.146   4.179 -0.1258  0.0560 -0.3216
  146SER      C 2206   3.323   3.034   4.132 -0.4370  0.7230 -0.3673
  146SER      O 2207   3.283   2.921   4.096 -0.7215 -0.2634 -0.6025
  146SER     CB 2208   3.183   3.227   4.056  0.0851  0.5572  0.9073
  146SER     OG 2209   3.070   3.302   4.064 -0.4173  0.3118  0.2911
  146SER      H 2210   3.310   3.334   4.236 -0.0398  0.4256  0.0860
  146SER     HA 2211   3.140   3.111   4.236  0.2975  1.4150  1.3205
  146SER    HB2 2212   3.267   3.277   4.008 -0.6840  0.5515 -0.5574
  146SER    HB3 2213   3.151   3.157   3.979 -1.0121  0.7484  1.1545
  146SER     HG 2214   3.032   3.283   4.151 -0.7440 -1.1364 -0.1054
  147LEU      N 2215   3.454   3.060   4.125 -0.0331  0.2455  0.5021
  147LEU     CA 2216   3.555   2.957   4.083 -0.2760  0.4918 -1.7720
  147LEU      C 2217   3.575   2.861   4.209  0.0866  0.4503 -0.0611
  147LEU      O 2218   3.597   2.738   4.182  0.0675 -0.2677  0.0938
  147LEU     CB 2219   3.680   3.024   4.033  0.0466  0.4026  0.1834
  147LEU     CG 2220   3.810   2.937   4.029 -0.0332  0.0721 -0.3003
  147LEU    CD1 2221   3.793   2.830   3.925 -0.5854 -0.3939  0.6718
  147LEU    CD2 2222   3.932   3.024   4.001 -0.4596 -0.9487  0.9948
  147LEU      H 2223   3.495   3.151   4.142  1.0791 -0.2155  0.4743
  147LEU     HA 2224   3.523   2.894   4.000 -1.0008  0.3686 -1.4183
  147LEU    HB2 2225   3.662   3.055   3.930  0.3000 -1.1079 -0.3718
  147LEU    HB3 2226   3.696   3.115   4.091 -0.4061  0.2883  0.4970
  147LEU     HG 2227   3.815   2.882   4.123 -1.2160 -0.8836 -0.7565
  147LEU   HD11 2228   3.706   2.771   3.955 -0.9529 -0.0014  0.4005
  147LEU   HD12 2229   3.772   2.863   3.823  1.8947 -0.7646 -0.0889
  147LEU   HD13 2230   3.884   2.770   3.920  0.7654  1.5200 -0.3030
  147LEU   HD21 2231   4.029   2.976   4.013  0.4338  0.8611  1.8436
  147LEU   HD22 2232   3.923   3.083   3.909  1.2624 -0.5652  1.0101
  147LEU   HD23 2233   3.934   3.104   4.075 -2.8545  0.5229 -0.2819
  148VAL      N 2234   3.583   2.910   4.334 -0.6202  0.1758 -0.1117
  148VAL     CA 2235   3.610   2.811   4.441 -0.0961 -0.7860 -0.2539
  148VAL      C 2236   3.494   2.717   4.478  0.2217 -0.4109  0.0236
  148VAL      O 2237   3.518   2.604   4.518  0.1471  0.0468 -0.0308
  148VAL     CB 2238   3.657   2.888   4.564  0.2223 -0.3289 -0.4486
  148VAL    CG1 2239   3.654   2.812   4.697 -0.2439  0.7887 -0.6018
  148VAL    CG2 2240   3.797   2.946   4.541 -0.5652 -0.5665  0.5136
  148VAL      H 2241   3.591   3.009   4.350 -0.7478  0.5483 -1.9509
  148VAL     HA 2242   3.698   2.752   4.411  1.0721  0.9783 -0.5923
  148VAL     HB 2243   3.591   2.974   4.577  1.3915  0.7180 -0.9467
  148VAL   HG11 2244   3.660   2.706   4.674 -0.1491  0.7777 -0.5265
  148VAL   HG12 2245   3.743   2.833   4.756 -0.1102 -1.5686  0.2357
  148VAL   HG13 2246   3.556   2.825   4.743 -0.8014 -0.8030 -1.2076
  148VAL   HG21 2247   3.872   2.871   4.518 -0.2744 -0.3177  0.6417
  148VAL   HG22 2248   3.794   3.019   4.460  0.4544  0.0428  0.9886
  148VAL   HG23 2249   3.831   3.003   4.628  0.1985  0.2096 -0.2562
  149LYS      N 2250   3.364   2.761   4.464 -0.5973  0.3899  1.0358
  149LYS     CA 2251   3.247   2.673   4.488  0.0185 -1.1529  0.1800
  149LYS      C 2252   3.240   2.563   4.382 -1.1830 -0.5198  0.7220
  149LYS      O 2253   3.217   2.448   4.420  0.2516 -0.3339  1.4040
  149LYS     CB 2254   3.130   2.772   4.482 -0.5485  0.4852 -0.6364
  149LYS     CG 2255   3.111   2.830   4.629 -0.4846 -1.0508  0.5638
  149LYS     CD 2256   3.024   2.961   4.626 -0.0043 -0.3086 -0.5973
  149LYS     CE 2257   2.879   2.938   4.577 -0.2273 -0.2144  0.0006
  149LYS     NZ 2258   2.818   3.074   4.559 -0.0973  1.2158  0.1393
  149LYS      H 2259   3.348   2.850   4.418 -0.3310  0.4327  1.0204
  149LYS     HA 2260   3.250   2.619   4.583  0.1699 -0.7362  0.4172
  149LYS    HB2 2261   3.140   2.840   4.397 -0.7976  0.1189 -0.9673
  149LYS    HB3 2262   3.042   2.711   4.463 -0.4809  0.1570  0.0607
  149LYS    HG2 2263   3.055   2.756   4.686 -1.0705 -0.5307  0.6882
  149LYS    HG3 2264   3.205   2.842   4.684  0.0211 -0.9626 -0.2833
  149LYS    HD2 2265   3.016   3.005   4.725 -0.5269 -0.5893 -0.5052
  149LYS    HD3 2266   3.076   3.029   4.558 -1.0244  1.4000  0.1930
  149LYS    HE2 2267   2.883   2.891   4.479  1.5842  0.6523 -0.4254
  149LYS    HE3 2268   2.825   2.868   4.641  0.7461 -0.7488  0.2803
  149LYS    HZ1 2269   2.747   3.054   4.491  0.3939 -0.3883  0.0227
  149LYS    HZ2 2270   2.769   3.104   4.642  0.1641 -0.6755  1.0849
  149LYS    HZ3 2271   2.881   3.143   4.520 -0.5391  1.8263  0.4774
  150GLN      N 2272   3.269   2.599   4.254  0.1989  0.7592 -0.3737
  150GLN     CA 2273   3.237   2.500   4.149  0.4999 -0.9722  0.4410
  150GLN      C 2274   3.357   2.411   4.112  0.5507  0.4943 -0.2379
  150GLN      O 2275   3.344   2.339   4.016 -0.3391 -0.7268 -0.3528
  150GLN     CB 2276   3.179   2.571   4.024  0.9234  0.4275  0.5057
  150GLN     CG 2277   3.057   2.655   4.063  0.1523 -0.7106  0.3207
  150GLN     CD 2278   3.009   2.749   3.952  0.1915  0.0639 -0.6624
  150GLN    OE1 2279   2.999   2.711   3.836 -0.3438  0.1695  0.1543
  150GLN    NE2 2280   2.978   2.875   3.980  0.8907 -0.3517  0.2455
  150GLN      H 2281   3.285   2.695   4.230  0.5074  0.9503  0.5181
  150GLN     HA 2282   3.160   2.435   4.190 -0.6520 -0.5683 -0.9328
  150GLN    HB2 2283   3.255   2.636   3.980  0.7718  0.5209  0.3784
  150GLN    HB3 2284   3.153   2.495   3.951  1.2721  0.9851 -0.2208
  150GLN    HG2 2285   2.975   2.588   4.092 -1.0164 -0.3323 -1.6630
  150GLN    HG3 2286   3.075   2.713   4.153 -0.3196 -0.1985  0.0995
  150GLN   HE21 2287   2.967   2.935   3.900 -0.4555 -0.9142 -0.0339
  150GLN   HE22 2288   2.979   2.917   4.072 -0.4536  0.1728  0.0597
  151THR      N 2289   3.472   2.418   4.181 -0.3822 -0.4247 -0.1228
  151THR     CA 2290   3.603   2.353   4.150  0.2138  0.9165 -0.1504
  151THR      C 2291   3.681   2.318   4.274 -0.0600 -0.1374 -0.0892
  151THR      O 2292   3.655   2.371   4.382  0.0484  0.2651  0.3640
  151THR     CB 2293   3.700   2.430   4.057  0.1991  0.0392  1.1279
  151THR    OG1 2294   3.759   2.538   4.113 -0.4782  0.0831  0.0675
  151THR    CG2 2295   3.624   2.488   3.939  0.0328  0.6427  0.6119
  151THR      H 2296   3.485   2.488   4.252 -1.2302  0.3679 -0.6999
  151THR     HA 2297   3.583   2.255   4.106 -0.3124  1.2703 -0.7330
  151THR     HB 2298   3.775   2.361   4.017 -1.0232 -0.8862  0.3099
  151THR    HG1 2299   3.689   2.602   4.125 -0.5452  0.0996 -0.3717
  151THR   HG21 2300   3.692   2.534   3.867 -0.0469 -0.6728 -0.3930
  151THR   HG22 2301   3.571   2.408   3.885 -0.0775  1.2598 -0.2462
  151THR   HG23 2302   3.549   2.557   3.978 -0.6719 -0.9327  2.3566
  152HIS      N 2303   3.794   2.247   4.251  0.4824 -0.4087 -0.2505
  152HIS     CA 2304   3.885   2.214   4.358  0.1088 -0.0987  0.1459
  152HIS      C 2305   4.012   2.302   4.371  0.3371 -0.4183  0.2211
  152HIS      O 2306   4.111   2.258   4.428 -0.4954  0.1856 -0.5358
  152HIS     CB 2307   3.928   2.071   4.323  0.4921 -0.9837 -0.1336
  152HIS     CG 2308   3.814   1.970   4.314 -0.6265  0.0847 -0.3081
  152HIS    ND1 2309   3.726   1.941   4.418 -0.5723 -0.7396 -0.0265
  152HIS    CD2 2310   3.777   1.897   4.206  0.3734  1.1820 -1.3701
  152HIS    CE1 2311   3.654   1.839   4.381  0.5046  0.0829 -1.0868
  152HIS    NE2 2312   3.674   1.807   4.255 -0.2715  0.0265  0.5756
  152HIS      H 2313   3.820   2.226   4.156 -0.2882 -0.0218 -0.5692
  152HIS     HA 2314   3.830   2.211   4.451  0.3235 -0.2074  0.2711
  152HIS    HB2 2315   3.974   2.065   4.224  0.1834 -0.7735 -0.2934
  152HIS    HB3 2316   3.996   2.038   4.402  2.0763  0.3460 -0.8207
  152HIS    HD1 2317   3.742   1.978   4.510 -0.1654  0.5243 -0.5695
  152HIS    HD2 2318   3.818   1.898   4.106 -0.1155  0.4137 -1.5942
  152HIS    HE1 2319   3.585   1.792   4.450  0.7923  1.1994  0.0577
  153VAL      N 2320   4.003   2.421   4.316 -0.7189  0.7640  0.4775
  153VAL     CA 2321   4.103   2.525   4.349  0.1942 -0.6239  0.9916
  153VAL      C 2322   4.084   2.567   4.491 -0.6923 -0.6198 -0.7695
  153VAL      O 2323   3.980   2.610   4.530 -0.3240 -0.3930 -0.7569
  153VAL     CB 2324   4.077   2.645   4.254 -0.2185 -0.7836 -0.4487
  153VAL    CG1 2325   4.166   2.759   4.288  0.4923 -0.2060 -0.3192
  153VAL    CG2 2326   4.098   2.601   4.110  0.4821 -0.0476  0.3546
  153VAL      H 2327   3.919   2.446   4.264 -0.1929  1.0093 -0.2949
  153VAL     HA 2328   4.206   2.490   4.340  0.3265 -0.1330  0.4647
  153VAL     HB 2329   3.975   2.683   4.264  0.3810  0.6601  1.3514
  153VAL   HG11 2330   4.119   2.804   4.376 -1.1181 -0.2571 -1.0913
  153VAL   HG12 2331   4.273   2.736   4.295  0.7280  0.9652  0.6178
  153VAL   HG13 2332   4.155   2.839   4.216  0.4366  1.1927  1.1278
  153VAL   HG21 2333   4.028   2.526   4.072  1.2631 -0.5861 -0.0735
  153VAL   HG22 2334   4.099   2.683   4.038  1.6920 -1.7290 -1.8191
  153VAL   HG23 2335   4.196   2.555   4.097  0.2957 -0.0645 -1.9628
  154PRO      N 2336   4.190   2.565   4.576  0.0161  0.1434  0.2849
  154PRO     CA 2337   4.187   2.607   4.717  0.2855 -0.2068 -0.7006
  154PRO      C 2338   4.181   2.762   4.737 -0.2646  0.0097  0.6102
  154PRO      O 2339   4.218   2.825   4.638 -0.2009 -0.4456 -0.5793
  154PRO     CB 2340   4.313   2.540   4.781 -0.0306 -1.0351  0.4562
  154PRO     CG 2341   4.415   2.549   4.662 -0.0269  0.5082 -0.4462
  154PRO     CD 2342   4.332   2.528   4.538  1.0907 -0.2168  0.5078
  154PRO     HA 2343   4.099   2.566   4.766 -0.0021  0.6385 -0.4690
  154PRO    HB2 2344   4.344   2.594   4.871  0.3984 -0.9971  0.2902
  154PRO    HB3 2345   4.293   2.436   4.805 -0.4187 -0.9230  0.6309
  154PRO    HG2 2346   4.454   2.651   4.664 -0.5641  0.7168  0.0642
  154PRO    HG3 2347   4.490   2.471   4.666  0.6349  1.1530  0.1052
  154PRO    HD2 2348   4.347   2.424   4.509 -0.2982 -0.4957  0.6376
  154PRO    HD3 2349   4.359   2.592   4.455 -1.0900  0.4876  0.2162
  155ASN      N 2350   4.133   2.825   4.842  0.3926  0.7386 -0.3025
  155ASN     CA 2351   4.112   2.965   4.841 -1.1568 -0.2509  0.4403
  155ASN      C 2352   4.248   3.046   4.844 -0.0170 -0.8541 -1.5355
  155ASN      O 2353   4.279   3.109   4.949  0.1685  0.4583  0.1320
  155ASN     CB 2354   4.026   2.992   4.962  0.5428  0.0493 -1.0555
  155ASN     CG 2355   3.935   3.117   4.945  0.2239  0.8166 -0.0090
  155ASN    OD1 2356   3.925   3.173   4.837  0.1968  0.0301  0.0525
  155ASN    ND2 2357   3.862   3.160   5.042  0.4783  0.3701  0.7847
  155ASN      H 2358   4.089   2.767   4.913  0.7943  0.7603 -0.0297
  155ASN     HA 2359   4.063   3.001   4.750  1.7530 -0.3277 -1.4047
  155ASN    HB2 2360   3.958   2.913   4.991  0.1820  0.5981 -0.3535
  155ASN    HB3 2361   4.085   3.008   5.052 -0.5600  1.5798 -0.5266
  155ASN   HD21 2362   3.811   3.246   5.030  0.1753  0.4347  2.1778
  155ASN   HD22 2363   3.874   3.117   5.133 -0.6084 -0.3012  0.6427
  156LEU      N 2364   4.321   3.058   4.735 -0.1025 -0.1133  0.7059
  156LEU     CA 2365   4.462   3.103   4.729  0.0213 -0.8219  0.0322
  156LEU      C 2366   4.506   3.122   4.582  0.4080 -0.7196 -0.0670
  156LEU      O 2367   4.480   3.044   4.489  0.4498  0.1522 -0.1301
  156LEU     CB 2368   4.559   3.021   4.822 -0.1885 -0.0988  0.0015
  156LEU     CG 2369   4.703   3.051   4.800 -1.2689 -0.6500 -0.3467
  156LEU    CD1 2370   4.785   3.014   4.924 -0.1624 -0.0430  0.0282
  156LEU    CD2 2371   4.769   2.979   4.687  0.3158  0.3524  0.6641
  156LEU      H 2372   4.291   2.992   4.665 -1.5765  1.0591  0.1492
  156LEU     HA 2373   4.461   3.206   4.765 -1.0631 -0.7701 -0.0945
  156LEU    HB2 2374   4.525   3.052   4.921 -0.3877  0.8561 -0.3410
  156LEU    HB3 2375   4.530   2.917   4.805 -1.2901  0.1581  0.1460
  156LEU     HG 2376   4.723   3.157   4.786  0.5371 -0.4299  2.3434
  156LEU   HD11 2377   4.781   2.906   4.936 -0.1927 -0.0768 -0.2610
  156LEU   HD12 2378   4.886   3.055   4.935 -0.1733  0.1408 -0.4706
  156LEU   HD13 2379   4.731   3.045   5.013 -0.0170 -0.6728  0.3439
  156LEU   HD21 2380   4.742   2.874   4.695 -0.5914  0.3916 -0.9657
  156LEU   HD22 2381   4.725   3.010   4.591 -1.2402  0.3174  1.3004
  156LEU   HD23 2382   4.876   2.991   4.673  0.1378  0.4473 -1.1210
  157PHE      N 2383   4.587   3.227   4.563  0.0156  0.1364  0.7769
  157PHE     CA 2384   4.658   3.253   4.439 -0.0420  0.0124 -0.4869
  157PHE      C 2385   4.782   3.334   4.461  0.2580 -0.0818  0.3952
  157PHE      O 2386   4.809   3.388   4.563 -0.3456  0.3543  0.1457
  157PHE     CB 2387   4.562   3.306   4.340  0.1414 -0.1933  0.3742
  157PHE     CG 2388   4.520   3.447   4.368 -0.5638 -0.4560  0.2875
  157PHE    CD1 2389   4.405   3.466   4.452 -0.1849 -0.2864  0.3811
  157PHE    CD2 2390   4.582   3.558   4.305 -0.5534  0.6414  0.6146
  157PHE    CE1 2391   4.360   3.601   4.456  0.4569  0.4201  0.3362
  157PHE    CE2 2392   4.540   3.685   4.322  0.0042  0.0032  0.4565
  157PHE     CZ 2393   4.431   3.701   4.400  0.5306 -0.4133  0.2271
  157PHE      H 2394   4.578   3.298   4.634  1.3250 -0.6562  1.8300
  157PHE     HA 2395   4.700   3.158   4.404 -1.3864 -1.0886  0.6916
  157PHE    HB2 2396   4.616   3.303   4.246  0.0455  1.6433  0.1980
  157PHE    HB3 2397   4.473   3.243   4.340  0.4981 -0.7356  1.2459
  157PHE    HD1 2398   4.356   3.385   4.503 -0.3580 -0.5632 -0.2098
  157PHE    HD2 2399   4.660   3.538   4.234  0.0266  0.1169  1.3658
  157PHE    HE1 2400   4.272   3.628   4.514  0.4719  1.1629  0.0452
  157PHE    HE2 2401   4.594   3.761   4.267 -0.0417 -0.2737  0.0181
  157PHE     HZ 2402   4.399   3.804   4.416 -0.4053 -0.5689 -0.4437
  158SER      N 2403   4.861   3.350   4.355  0.6429  0.3564  0.2440
  158SER     CA 2404   4.981   3.427   4.354 -0.4301  0.1896  0.1330
  158SER      C 2405   5.021   3.492   4.218  0.1521 -0.2649  1.1868
  158SER      O 2406   4.968   3.458   4.110  0.2657 -0.4197  0.0079
  158SER     CB 2407   5.091   3.340   4.414 -0.2627  0.6106  0.8460
  158SER     OG 2408   5.125   3.228   4.316  0.5276  0.0863  0.2165
  158SER      H 2409   4.840   3.289   4.277  0.0742  0.6214  0.1807
  158SER     HA 2410   4.967   3.512   4.420  0.3095 -0.0769  0.6588
  158SER    HB2 2411   5.187   3.391   4.416 -0.1247  0.3548  0.7956
  158SER    HB3 2412   5.059   3.302   4.511  0.7488 -1.5112  0.4565
  158SER     HG 2413   5.083   3.150   4.353 -0.5824  0.3539 -0.3989
  159LEU      N 2414   5.110   3.596   4.237  0.2882 -0.0636  0.6621
  159LEU     CA 2415   5.140   3.693   4.127 -1.2087  0.1232 -0.3597
  159LEU      C 2416   5.293   3.729   4.110 -0.6270  0.1122 -0.2960
  159LEU      O 2417   5.359   3.751   4.210  0.5400 -0.3084 -0.0772
  159LEU     CB 2418   5.056   3.818   4.159 -0.0119  0.6088 -0.5719
  159LEU     CG 2419   5.049   3.912   4.042 -0.3276 -1.3539 -0.0656
  159LEU    CD1 2420   4.946   3.860   3.948 -0.2039  0.1155 -0.0902
  159LEU    CD2 2421   5.018   4.052   4.087  0.6175  0.0611 -0.2443
  159LEU      H 2422   5.133   3.617   4.333  0.2379 -1.0655  0.9144
  159LEU     HA 2423   5.111   3.651   4.031 -0.9037  0.1365 -0.4602
  159LEU    HB2 2424   4.958   3.786   4.193 -0.0750  0.5082 -0.8413
  159LEU    HB3 2425   5.093   3.879   4.241 -1.0018 -0.2685  0.6053
  159LEU     HG 2426   5.147   3.918   3.994 -0.1697 -0.1066  0.3601
  159LEU   HD11 2427   4.953   3.913   3.853 -0.0712 -1.9569 -1.3531
  159LEU   HD12 2428   4.974   3.759   3.919 -1.3562 -0.2878  0.1093
  159LEU   HD13 2429   4.851   3.850   4.001  0.4355 -0.8602  0.9833
  159LEU   HD21 2430   4.927   4.059   4.147 -0.3638 -0.6191 -1.5379
  159LEU   HD22 2431   5.102   4.096   4.139  0.1488 -0.2969  0.8672
  159LEU   HD23 2432   5.000   4.114   3.999 -1.4436  0.0840  0.0906
  160GLN      N 2433   5.345   3.739   3.985  0.6894 -0.6980  0.0354
  160GLN     CA 2434   5.481   3.779   3.953 -0.6116  0.0011 -1.0612
  160GLN      C 2435   5.490   3.875   3.844 -0.7664 -0.7464  0.1451
  160GLN      O 2436   5.552   3.847   3.740 -0.0581 -0.1833 -0.0187
  160GLN     CB 2437   5.559   3.648   3.925  0.1468 -0.3347  0.1073
  160GLN     CG 2438   5.714   3.671   3.926  0.0396 -0.0250  0.8360
  160GLN     CD 2439   5.786   3.569   3.829  1.1376  0.6823 -0.2429
  160GLN    OE1 2440   5.739   3.540   3.712  0.0876  0.1392 -0.3313
  160GLN    NE2 2441   5.902   3.531   3.869  0.7286 -0.2408 -0.4305
  160GLN      H 2442   5.280   3.730   3.909 -0.1343 -0.1126  0.6342
  160GLN     HA 2443   5.523   3.822   4.043 -0.9796  0.4573 -1.0989
  160GLN    HB2 2444   5.528   3.574   3.999 -1.9732  0.4985  0.1988
  160GLN    HB3 2445   5.518   3.614   3.830  0.5056  0.1611 -0.2314
  160GLN    HG2 2446   5.737   3.770   3.887 -1.3262  0.2287  0.5683
  160GLN    HG3 2447   5.733   3.657   4.033 -1.4215 -1.5329  0.9782
  160GLN   HE21 2448   5.953   3.466   3.811 -0.8393 -0.7042 -1.4169
  160GLN   HE22 2449   5.941   3.561   3.957  1.2075 -1.1088 -0.3223
  161LEU      N 2450   5.447   4.000   3.867 -0.2419 -0.4834  0.0003
  161LEU     CA 2451   5.471   4.115   3.774 -0.5222  1.1254 -0.3211
  161LEU      C 2452   5.626   4.128   3.752 -0.0590 -0.1684 -0.0177
  161LEU      O 2453   5.697   4.147   3.851 -0.3948  0.2951 -0.3569
  161LEU     CB 2454   5.400   4.244   3.823 -0.1116  0.3590 -0.2221
  161LEU     CG 2455   5.249   4.216   3.851 -0.3565 -1.1153  0.1632
  161LEU    CD1 2456   5.178   4.353   3.853 -0.2704 -0.0512  0.4976
  161LEU    CD2 2457   5.179   4.139   3.741 -0.1609 -0.8703  0.1432
  161LEU      H 2458   5.401   4.024   3.953  0.7593  0.7288  0.2567
  161LEU     HA 2459   5.427   4.079   3.681 -0.8816  0.2154  0.1807
  161LEU    HB2 2460   5.450   4.275   3.915  1.0568 -0.7591 -0.4177
  161LEU    HB3 2461   5.421   4.326   3.754  0.4918 -0.6221 -1.2675
  161LEU     HG 2462   5.256   4.169   3.949  0.9612 -0.1112  0.6126
  161LEU   HD11 2463   5.070   4.343   3.851 -0.4635  1.5740 -0.7239
  161LEU   HD12 2464   5.218   4.409   3.938  0.0301 -0.3128  0.5326
  161LEU   HD13 2465   5.199   4.399   3.757  0.0689  1.8912  1.4093
  161LEU   HD21 2466   5.072   4.143   3.759 -0.2427 -1.1034 -0.2639
  161LEU   HD22 2467   5.212   4.183   3.646 -0.9144  0.2458  0.3666
  161LEU   HD23 2468   5.210   4.035   3.750 -0.6275 -1.0366 -0.0891
  162CYS      N 2469   5.676   4.120   3.630  0.5018  0.2349 -0.8809
  162CYS     CA 2470   5.815   4.149   3.607 -0.4300  1.1068 -0.7454
  162CYS      C 2471   5.862   4.285   3.560  0.0898  0.2226  0.4576
  162CYS      O 2472   5.982   4.319   3.565 -0.6643  0.1292 -0.4508
  162CYS     CB 2473   5.870   4.036   3.518  0.0781  0.3927  0.0721
  162CYS     SG 2474   5.840   3.872   3.587 -0.5181  0.3168  0.2483
  162CYS      H 2475   5.615   4.105   3.551 -0.0025  0.5559 -0.5657
  162CYS     HA 2476   5.870   4.136   3.700 -0.0002  0.6157 -1.0532
  162CYS    HB2 2477   5.819   4.052   3.423 -0.3035  0.5679  0.2996
  162CYS    HB3 2478   5.977   4.048   3.506  0.2003  0.5170  1.1022
  163GLY      N 2479   5.768   4.368   3.507 -0.0563  0.4356 -0.1865
  163GLY     CA 2480   5.792   4.501   3.457 -0.4932 -0.4847 -0.1506
  163GLY      C 2481   5.829   4.507   3.313 -0.3054 -0.3274 -0.5014
  163GLY      O 2482   5.801   4.411   3.237 -1.0054 -0.1104 -0.2160
  163GLY      H 2483   5.670   4.344   3.509 -0.2078  1.0394  0.4855
  163GLY    HA2 2484   5.705   4.563   3.479 -0.2828 -0.3362  0.2954
  163GLY    HA3 2485   5.872   4.553   3.510 -0.0486 -0.5066 -0.7792
  164ALA      N 2486   5.890   4.619   3.272 -0.0642 -0.4535  0.0958
  164ALA     CA 2487   5.962   4.645   3.150 -0.3852 -0.9694  0.3903
  164ALA      C 2488   6.073   4.539   3.126  0.2963 -0.9317  0.9232
  164ALA      O 2489   6.159   4.504   3.207 -0.2189  0.1855 -0.3638
  164ALA     CB 2490   6.034   4.788   3.170  0.6122 -0.0022 -0.3657
  164ALA      H 2491   5.905   4.681   3.350  0.5013  0.0665 -0.4027
  164ALA     HA 2492   5.897   4.661   3.064  0.6418  0.7007 -0.1813
  164ALA    HB1 2493   6.054   4.842   3.077 -0.0851  0.4679 -0.2567
  164ALA    HB2 2494   5.952   4.848   3.209 -0.1294 -0.6758 -0.8249
  164ALA    HB3 2495   6.125   4.786   3.229  0.7493  0.4314 -0.5585
  165GLY      N 2496   6.054   4.490   3.004  0.2739 -0.8698 -0.3884
  165GLY     CA 2497   6.137   4.386   2.943  1.4382 -0.0605  0.2221
  165GLY      C 2498   6.251   4.444   2.854 -0.5013 -0.3632 -0.5533
  165GLY      O 2499   6.221   4.533   2.770 -0.5383  0.5860  0.1297
  165GLY      H 2500   5.991   4.541   2.944 -0.1738 -0.0679  0.7012
  165GLY    HA2 2501   6.170   4.316   3.020  0.4303 -0.2573  0.4925
  165GLY    HA3 2502   6.071   4.337   2.872 -0.3283  1.2315  0.8379
  166PHE      N 2503   6.380   4.408   2.878  0.2807 -0.1224  0.1073
  166PHE     CA 2504   6.505   4.436   2.795  1.7181 -0.2414 -1.1817
  166PHE      C 2505   6.559   4.302   2.745 -0.2530  0.4677  0.2051
  166PHE      O 2506   6.516   4.193   2.790  0.5132 -0.4780  0.6389
  166PHE     CB 2507   6.594   4.501   2.902 -0.3096 -1.0214  0.5153
  166PHE     CG 2508   6.528   4.632   2.950 -0.6831  0.9421  0.1777
  166PHE    CD1 2509   6.536   4.739   2.865  0.2277 -0.3701 -0.1883
  166PHE    CD2 2510   6.468   4.641   3.075 -0.5701  0.6129  0.9149
  166PHE    CE1 2511   6.486   4.868   2.910 -0.3078  0.2227  0.3084
  166PHE    CE2 2512   6.417   4.759   3.122  0.3033 -0.1903  0.1671
  166PHE     CZ 2513   6.423   4.876   3.037  0.2032 -0.5947  0.6521
  166PHE      H 2514   6.393   4.344   2.955  0.4405  0.0717  0.2404
  166PHE     HA 2515   6.481   4.501   2.711 -0.6171  2.5378  1.1882
  166PHE    HB2 2516   6.616   4.436   2.987  0.3815 -0.6491  0.6392
  166PHE    HB3 2517   6.695   4.517   2.867 -0.4778 -0.7332  0.1514
  166PHE    HD1 2518   6.579   4.744   2.766  0.8731  0.4195  0.1003
  166PHE    HD2 2519   6.481   4.551   3.133  1.8798 -0.2929 -0.6962
  166PHE    HE1 2520   6.496   4.954   2.845 -0.1835 -0.1685 -0.2024
  166PHE    HE2 2521   6.374   4.765   3.221  0.2749  0.3804  0.1269
  166PHE     HZ 2522   6.382   4.971   3.068 -1.0513 -0.7660 -0.3141
  167PRO      N 2523   6.647   4.301   2.643 -0.2906 -0.0691  0.3054
  167PRO     CA 2524   6.708   4.415   2.572 -0.3297 -0.4055 -1.3000
  167PRO      C 2525   6.608   4.487   2.477  0.3202  0.0543  0.2060
  167PRO      O 2526   6.518   4.421   2.431 -0.1400  0.6101 -0.0165
  167PRO     CB 2527   6.832   4.350   2.509  0.1057  0.5709 -0.0134
  167PRO     CG 2528   6.778   4.210   2.464  0.2695  0.4964  0.3756
  167PRO     CD 2529   6.696   4.175   2.587 -0.0876 -0.9862  0.4712
  167PRO     HA 2530   6.733   4.488   2.649 -1.6251 -1.3926  0.1720
  167PRO    HB2 2531   6.877   4.403   2.424 -0.6547 -0.2873 -0.9974
  167PRO    HB3 2532   6.904   4.340   2.590 -0.1559  0.4634  0.2064
  167PRO    HG2 2533   6.714   4.212   2.376  0.6176 -0.3541  0.0858
  167PRO    HG3 2534   6.860   4.142   2.442 -1.2389 -0.9824 -1.2760
  167PRO    HD2 2535   6.743   4.118   2.667  0.2840  0.1350  1.1036
  167PRO    HD3 2536   6.612   4.119   2.547 -0.5053 -0.4624  0.5840
  168LEU      N 2537   6.623   4.614   2.443  0.9299 -0.2562  0.3088
  168LEU     CA 2538   6.525   4.678   2.356 -0.3500  1.1522 -0.4183
  168LEU      C 2539   6.557   4.640   2.207 -0.2673 -0.5511  0.3874
  168LEU      O 2540   6.589   4.732   2.126 -0.3712 -0.3581 -0.3581
  168LEU     CB 2541   6.519   4.826   2.387  0.7156 -1.3367 -0.3731
  168LEU     CG 2542   6.442   4.855   2.517 -0.5415 -0.3666  0.4051
  168LEU    CD1 2543   6.410   5.002   2.536  0.7845 -1.2741  0.1757
  168LEU    CD2 2544   6.311   4.779   2.525  0.8816  0.0788  0.4890
  168LEU      H 2545   6.704   4.661   2.481  0.1446  1.2292  0.3010
  168LEU     HA 2546   6.430   4.625   2.363  0.2539 -0.0536 -0.7158
  168LEU    HB2 2547   6.622   4.861   2.400  0.6595 -1.0212 -0.7400
  168LEU    HB3 2548   6.465   4.877   2.307 -0.8846  0.2642  1.5175
  168LEU     HG 2549   6.509   4.817   2.593  0.6588  0.4715 -0.1596
  168LEU   HD11 2550   6.326   5.029   2.471  1.0880  0.1257  0.2988
  168LEU   HD12 2551   6.367   5.030   2.632  0.7496  0.2473 -0.2413
  168LEU   HD13 2552   6.488   5.072   2.506 -0.3637 -0.0378 -0.1185
  168LEU   HD21 2553   6.255   4.796   2.433  1.2874 -0.9805  0.0081
  168LEU   HD22 2554   6.325   4.671   2.535  0.0605 -0.3292 -1.7335
  168LEU   HD23 2555   6.250   4.815   2.607  0.3604  0.2619  0.0329
  169ASN      N 2556   6.564   4.515   2.171 -0.1517  0.5251 -0.0031
  169ASN     CA 2557   6.583   4.466   2.035  0.1099 -1.0848  0.3527
  169ASN      C 2558   6.471   4.518   1.937 -0.3920 -0.6345 -0.8360
  169ASN      O 2559   6.490   4.502   1.817 -0.0398  0.2620  0.0285
  169ASN     CB 2560   6.581   4.314   2.034 -0.2574 -0.3960 -0.3044
  169ASN     CG 2561   6.705   4.248   2.086 -0.8077  0.0294 -0.8653
  169ASN    OD1 2562   6.814   4.303   2.092 -0.1981 -0.0126  0.1202
  169ASN    ND2 2563   6.691   4.122   2.120  0.4400 -0.2297  0.2247
  169ASN      H 2564   6.535   4.456   2.248  0.8784  0.7920  0.6222
  169ASN     HA 2565   6.685   4.498   2.012  0.2223 -0.5914  1.4370
  169ASN    HB2 2566   6.498   4.276   2.093 -0.5660  1.4833  0.6435
  169ASN    HB3 2567   6.564   4.283   1.931  0.4397  0.6153 -0.7584
  169ASN   HD21 2568   6.772   4.074   2.156  0.1969 -0.3214  0.6547
  169ASN   HD22 2569   6.605   4.075   2.095 -0.3461  0.5457  1.3235
  170GLN      N 2570   6.357   4.575   1.988 -0.0018 -0.3323  0.6489
  170GLN     CA 2571   6.256   4.644   1.910 -0.6888  0.0313  0.2850
  170GLN      C 2572   6.179   4.747   2.002  0.2757  0.4438  0.1468
  170GLN      O 2573   6.158   4.721   2.116 -0.3259 -0.3433 -0.4798
  170GLN     CB 2574   6.178   4.535   1.834 -0.1782  0.6059  0.8495
  170GLN     CG 2575   6.122   4.582   1.692  0.4762  0.3942 -1.1188
  170GLN     CD 2576   6.226   4.599   1.587 -0.6966 -0.3901  0.3671
  170GLN    OE1 2577   6.349   4.603   1.602  0.2095 -0.6227  0.7293
  170GLN    NE2 2578   6.180   4.600   1.467  0.0675 -1.3983  0.9179
  170GLN      H 2579   6.340   4.579   2.088 -0.0891  0.2562  0.6207
  170GLN     HA 2580   6.312   4.691   1.829 -1.5853 -0.2113 -0.5018
  170GLN    HB2 2581   6.253   4.459   1.814 -1.3047 -0.6987  1.2920
  170GLN    HB3 2582   6.100   4.491   1.896 -0.8534  0.8091  0.1764
  170GLN    HG2 2583   6.044   4.509   1.669 -0.0299  0.5710 -0.0940
  170GLN    HG3 2584   6.076   4.679   1.707  3.1558  1.7505 -0.3978
  170GLN   HE21 2585   6.236   4.596   1.384  0.7077  1.1161  1.0875
  170GLN   HE22 2586   6.081   4.615   1.455  0.1192  1.3291  2.3157
  171SER      N 2587   6.157   4.864   1.952  0.0226  0.3763 -0.0097
  171SER     CA 2588   6.144   4.980   2.037 -1.3908 -0.6507 -0.3819
  171SER      C 2589   6.052   5.086   1.996 -0.1975 -0.2425  0.7041
  171SER      O 2590   6.032   5.187   2.059 -0.5890 -0.5825 -0.6188
  171SER     CB 2591   6.288   5.043   2.077  2.0285 -0.2037 -0.7748
  171SER     OG 2592   6.365   5.076   1.965  0.2746 -0.2575  0.0421
  171SER      H 2593   6.183   4.879   1.856  0.3909  0.1102  0.0476
  171SER     HA 2594   6.109   4.945   2.134 -1.2119 -1.2754 -0.5299
  171SER    HB2 2595   6.268   5.129   2.140 -1.1460 -0.3921 -1.1804
  171SER    HB3 2596   6.336   4.970   2.142 -0.2331 -0.7967  0.4637
  171SER     HG 2597   6.353   5.161   1.921  2.1094 -0.1041 -0.3143
  172GLU      N 2598   5.972   5.067   1.886 -1.0015  0.9540 -0.2102
  172GLU     CA 2599   5.903   5.172   1.812  0.4705 -0.0163 -0.3261
  172GLU      C 2600   5.778   5.229   1.889  0.3903  0.0510  0.3782
  172GLU      O 2601   5.733   5.340   1.871  0.2115 -0.4630 -0.2685
  172GLU     CB 2602   5.991   5.284   1.753  0.4077 -0.3187 -0.1218
  172GLU     CG 2603   6.102   5.240   1.654  0.7341 -0.2729 -0.6529
  172GLU     CD 2604   6.043   5.187   1.523 -0.3587 -0.1756 -0.5852
  172GLU    OE1 2605   6.006   5.066   1.528  1.0015  0.0460  0.8616
  172GLU    OE2 2606   6.062   5.258   1.421  0.7644  0.4339 -1.0295
  172GLU      H 2607   5.971   4.973   1.851  0.8466  0.6748  0.2490
  172GLU     HA 2608   5.869   5.114   1.726  0.8003  0.3750 -0.7267
  172GLU    HB2 2609   5.932   5.364   1.708  1.5772  1.2628  0.9759
  172GLU    HB3 2610   6.033   5.335   1.839  1.9840 -0.6800 -0.6139
  172GLU    HG2 2611   6.170   5.322   1.629 -0.2655  0.9503  0.3823
  172GLU    HG3 2612   6.177   5.174   1.697  1.5315  0.5491 -0.7081
  173VAL      N 2613   5.734   5.153   1.986 -0.5608 -0.3832  0.4976
  173VAL     CA 2614   5.627   5.187   2.082 -0.1352 -0.4001  0.3194
  173VAL      C 2615   5.661   5.142   2.223 -0.6911 -0.5292 -0.1896
  173VAL      O 2616   5.762   5.080   2.255 -0.1067  0.1287  0.2050
  173VAL     CB 2617   5.498   5.117   2.035 -0.1312 -0.9037  0.2309
  173VAL    CG1 2618   5.433   5.178   1.916 -0.2288 -0.0573  0.9260
  173VAL    CG2 2619   5.524   4.968   2.011 -0.5431  1.0579 -0.6293
  173VAL      H 2620   5.781   5.065   2.001 -0.6598 -0.8228 -1.3653
  173VAL     HA 2621   5.610   5.294   2.080  0.5938 -0.2639  0.6361
  173VAL     HB 2622   5.426   5.119   2.117 -0.0857 -1.3418  0.2879
  173VAL   HG11 2623   5.349   5.110   1.897 -0.5286  0.5505 -0.0772
  173VAL   HG12 2624   5.395   5.278   1.936 -0.6185 -0.1897  0.8759
  173VAL   HG13 2625   5.497   5.181   1.829 -0.5490  0.4754  0.6981
  173VAL   HG21 2626   5.428   4.916   2.009 -0.2178  0.4021 -0.0461
  173VAL   HG22 2627   5.574   4.955   1.915 -0.4422 -1.3249 -0.3639
  173VAL   HG23 2628   5.587   4.935   2.093 -0.0816  1.2863 -0.8833
  174LEU      N 2629   5.564   5.170   2.311  0.1089 -0.1364 -0.1898
  174LEU     CA 2630   5.577   5.133   2.458 -0.4594 -0.1221 -0.3542
  174LEU      C 2631   5.633   4.983   2.484  0.0804 -0.0100  0.0673
  174LEU      O 2632   5.583   4.888   2.425 -0.2314  0.4395  0.3788
  174LEU     CB 2633   5.443   5.151   2.539 -0.1819 -1.0432  0.2974
  174LEU     CG 2634   5.393   5.292   2.540  0.0805 -0.6779  0.0187
  174LEU    CD1 2635   5.277   5.294   2.645 -0.3759  0.0173  0.4410
  174LEU    CD2 2636   5.490   5.402   2.572  0.0287 -0.1589  0.4734
  174LEU      H 2637   5.479   5.216   2.281 -0.0152 -0.1033  0.1958
  174LEU     HA 2638   5.652   5.203   2.495 -1.0184  0.1305  0.3350
  174LEU    HB2 2639   5.362   5.085   2.504 -0.0177 -1.4648  0.6938
  174LEU    HB3 2640   5.468   5.126   2.642 -0.1569 -0.9696  0.3090
  174LEU     HG 2641   5.356   5.312   2.440 -0.0880  0.2296  0.2487
  174LEU   HD11 2642   5.311   5.314   2.746  0.1899 -0.8998  0.4505
  174LEU   HD12 2643   5.214   5.378   2.614 -0.3990 -0.0718  0.2467
  174LEU   HD13 2644   5.210   5.209   2.635 -0.5718  0.2762 -0.8379
  174LEU   HD21 2645   5.538   5.383   2.668  2.4284  0.9570 -0.3708
  174LEU   HD22 2646   5.566   5.400   2.495 -0.6546 -1.0147 -0.2181
  174LEU   HD23 2647   5.439   5.498   2.566 -0.2768 -0.3236  0.3663
  175ALA      N 2648   5.734   4.969   2.574  1.0309 -1.2203  0.6129
  175ALA     CA 2649   5.809   4.856   2.614 -0.3617 -0.9831  0.6784
  175ALA      C 2650   5.719   4.735   2.647 -0.3148 -0.1830  0.5189
  175ALA      O 2651   5.632   4.745   2.728 -0.2235 -0.1859 -0.5342
  175ALA     CB 2652   5.916   4.842   2.506 -0.4596  0.0313 -0.2259
  175ALA      H 2653   5.767   5.057   2.612  1.3627 -0.3855 -1.3740
  175ALA     HA 2654   5.852   4.890   2.708  0.9374  0.4633 -0.3361
  175ALA    HB1 2655   5.980   4.930   2.514 -0.4615  0.0510 -0.4164
  175ALA    HB2 2656   5.985   4.763   2.537  0.8428  1.2057  0.0889
  175ALA    HB3 2657   5.875   4.825   2.407  1.1530 -0.2954 -0.9130
  176SER      N 2658   5.750   4.617   2.585 -0.2649 -0.4175  0.4814
  176SER     CA 2659   5.697   4.493   2.634 -0.0853 -0.2063 -0.3522
  176SER      C 2660   5.693   4.483   2.789  0.3132  0.1098  0.7308
  176SER      O 2661   5.796   4.514   2.844  0.1532 -0.2425 -0.0256
  176SER     CB 2662   5.566   4.461   2.561 -0.4240  1.0297 -0.1803
  176SER     OG 2663   5.582   4.445   2.417 -0.0179 -0.0319  0.2937
  176SER      H 2664   5.840   4.623   2.539 -0.4260  0.4283  0.2496
  176SER     HA 2665   5.774   4.423   2.602  2.0025  1.8666 -0.4676
  176SER    HB2 2666   5.542   4.357   2.586 -0.8238  0.6693 -1.8176
  176SER    HB3 2667   5.487   4.531   2.588 -0.9866  0.4298 -0.2001
  176SER     HG 2668   5.651   4.383   2.395 -0.2003  0.1105 -0.8151
  177VAL      N 2669   5.581   4.421   2.849 -0.6123 -0.1923  0.6247
  177VAL     CA 2670   5.582   4.378   2.987  0.8589  1.3410  0.2395
  177VAL      C 2671   5.513   4.230   2.990  0.4012 -0.0132 -0.5547
  177VAL      O 2672   5.432   4.184   2.900  0.0446 -0.2579 -0.1257
  177VAL     CB 2673   5.513   4.467   3.086  0.5496 -0.4379 -1.5728
  177VAL    CG1 2674   5.579   4.609   3.072 -0.5121 -0.2845  0.5310
  177VAL    CG2 2675   5.365   4.486   3.075  0.2044  0.3216 -0.1380
  177VAL      H 2676   5.504   4.410   2.784  0.4771  0.3214 -0.8575
  177VAL     HA 2677   5.684   4.356   3.017  0.4019 -1.7404  0.1878
  177VAL     HB 2678   5.531   4.435   3.188  1.3186 -0.0296 -1.5699
  177VAL   HG11 2679   5.546   4.671   3.156 -0.4410 -0.5559  0.7612
  177VAL   HG12 2680   5.688   4.599   3.069 -0.4452  0.4623 -0.1076
  177VAL   HG13 2681   5.549   4.664   2.983 -0.4488  0.6090  1.0284
  177VAL   HG21 2682   5.340   4.538   2.983 -1.8122 -0.5694 -0.2094
  177VAL   HG22 2683   5.305   4.395   3.079 -0.1629  0.5653 -0.0340
  177VAL   HG23 2684   5.330   4.560   3.148  0.2343 -0.4149  0.6559
  178GLY      N 2685   5.548   4.157   3.099  1.2187 -0.7620 -0.9105
  178GLY     CA 2686   5.482   4.031   3.131  0.9797  0.2423  0.0522
  178GLY      C 2687   5.517   3.978   3.270 -0.0311 -0.3917  0.0458
  178GLY      O 2688   5.573   4.055   3.348 -0.5229  0.2303 -0.8825
  178GLY      H 2689   5.602   4.200   3.172 -0.9510 -0.5100  0.7472
  178GLY    HA2 2690   5.374   4.043   3.119  0.9164 -0.3447 -0.0368
  178GLY    HA3 2691   5.505   3.948   3.064  0.3307 -0.2471  0.4194
  179GLY      N 2692   5.476   3.860   3.305 -0.6148 -0.0770  0.1277
  179GLY     CA 2693   5.482   3.817   3.440  0.7058  1.0240  1.0021
  179GLY      C 2694   5.403   3.685   3.456 -0.3438  0.6354  0.1393
  179GLY      O 2695   5.345   3.635   3.358  0.2620 -0.4512  0.0458
  179GLY      H 2696   5.414   3.807   3.245  0.8410 -0.7355 -0.9250
  179GLY    HA2 2697   5.582   3.815   3.485  1.1575  0.9418  0.0402
  179GLY    HA3 2698   5.417   3.876   3.505 -2.1184 -1.6950  1.1423
  180SER      N 2699   5.405   3.628   3.574  0.4900 -0.4834 -0.7264
  180SER     CA 2700   5.325   3.509   3.620  0.6656 -0.6968  0.4079
  180SER      C 2701   5.201   3.540   3.692 -0.2086 -0.1633 -0.5225
  180SER      O 2702   5.196   3.648   3.762  0.0407  0.8517 -0.0500
  180SER     CB 2703   5.399   3.403   3.705 -0.4502 -0.8018  0.0141
  180SER     OG 2704   5.534   3.387   3.667  0.5224  0.4747 -0.3886
  180SER      H 2705   5.445   3.686   3.646 -0.1718  0.0058 -0.7391
  180SER     HA 2706   5.293   3.459   3.529  0.6075  0.5750 -0.3141
  180SER    HB2 2707   5.397   3.432   3.810  0.2975  1.3291 -0.4599
  180SER    HB3 2708   5.343   3.309   3.706 -1.1222 -0.4117 -0.2080
  180SER     HG 2709   5.593   3.461   3.680  1.3616 -0.0552 -0.9472
  181MET      N 2710   5.101   3.449   3.691 -0.4278  0.4386 -0.0519
  181MET     CA 2711   4.981   3.446   3.777  0.2345  0.3716 -0.2018
  181MET      C 2712   4.925   3.305   3.790  0.4468  0.1029  1.9070
  181MET      O 2713   4.873   3.249   3.689  0.3903 -0.2205  0.0376
  181MET     CB 2714   4.882   3.541   3.721  0.2069 -1.3654  0.3807
  181MET     CG 2715   4.739   3.553   3.783  0.3959 -0.1273 -0.3976
  181MET     SD 2716   4.603   3.578   3.664  0.0017  0.2798 -0.2799
  181MET     CE 2717   4.602   3.434   3.553  0.5062  1.2586  0.8819
  181MET      H 2718   5.111   3.368   3.631 -0.5731  0.7235 -0.4686
  181MET     HA 2719   5.003   3.466   3.882 -0.5771 -0.8347  0.2369
  181MET    HB2 2720   4.929   3.639   3.724 -1.2220 -0.6444  1.4922
  181MET    HB3 2721   4.860   3.517   3.617 -0.3850  1.2421 -0.2395
  181MET    HG2 2722   4.716   3.464   3.841 -0.6727  0.0128 -0.5675
  181MET    HG3 2723   4.743   3.641   3.848 -0.6793  0.2913 -0.8630
  181MET    HE1 2724   4.702   3.411   3.517  0.1381  0.0526  0.5411
  181MET    HE2 2725   4.564   3.348   3.608 -0.3439 -0.8020 -2.3542
  181MET    HE3 2726   4.528   3.458   3.477  0.5666  0.8561  0.6929
  182ILE      N 2727   4.950   3.241   3.896 -0.1327 -0.0648 -0.6018
  182ILE     CA 2728   4.906   3.101   3.933 -0.2338 -0.4713  0.2190
  182ILE      C 2729   4.784   3.101   4.016  0.4610  0.1365  0.0960
  182ILE      O 2730   4.784   3.163   4.124 -0.5411 -0.3678 -0.2404
  182ILE     CB 2731   5.018   3.018   4.002  0.1331 -0.6830  0.0922
  182ILE    CG1 2732   5.144   3.012   3.911 -0.6973  1.0629  0.2814
  182ILE    CG2 2733   4.970   2.875   4.035 -0.4807 -0.5247  1.0008
  182ILE    CD1 2734   5.271   2.982   3.993  0.6456 -0.3788 -0.3591
  182ILE      H 2735   4.978   3.297   3.975  1.8609 -0.9154 -0.5899
  182ILE     HA 2736   4.886   3.049   3.839  0.5296  0.7334 -0.6752
  182ILE     HB 2737   5.045   3.068   4.095 -0.3756 -0.8772  0.3527
  182ILE   HG12 2738   5.127   2.935   3.835 -2.1430  1.3467  0.2571
  182ILE   HG13 2739   5.169   3.109   3.868  1.1189  0.3825 -0.3754
  182ILE   HG21 2740   4.876   2.875   4.091 -0.1894 -0.7198  1.5100
  182ILE   HG22 2741   4.954   2.815   3.945  0.1225 -0.9969  1.1945
  182ILE   HG23 2742   5.050   2.829   4.092  0.3274  0.7828  0.9968
  182ILE   HD11 2743   5.248   2.916   4.076  0.6385  0.0664  0.0028
  182ILE   HD12 2744   5.357   2.941   3.939  1.3168  0.4672  0.0236
  182ILE   HD13 2745   5.307   3.073   4.041 -0.0674 -0.0550 -0.4080
  183ILE      N 2746   4.679   3.029   3.975 -0.6170 -0.5382  0.8906
  183ILE     CA 2747   4.554   3.006   4.046  0.2756 -0.1511 -0.3418
  183ILE      C 2748   4.554   2.872   4.110 -0.5424  0.1611 -0.0789
  183ILE      O 2749   4.571   2.774   4.036  0.0662 -0.8179 -0.2529
  183ILE     CB 2750   4.431   3.029   3.955  0.4685 -0.6688  0.3796
  183ILE    CG1 2751   4.418   3.176   3.893 -0.7975  0.9343 -0.0872
  183ILE    CG2 2752   4.304   2.984   4.023 -0.0014 -0.5610  0.5050
  183ILE    CD1 2753   4.353   3.281   3.977  0.6188  0.3082 -0.6919
  183ILE      H 2754   4.689   2.980   3.887 -0.5341  0.5085  0.2802
  183ILE     HA 2755   4.553   3.077   4.129  1.1105 -0.6089  0.0869
  183ILE     HB 2756   4.452   2.964   3.870  0.3443  0.4122 -0.5354
  183ILE   HG12 2757   4.519   3.211   3.870 -0.5738 -0.0315 -0.6681
  183ILE   HG13 2758   4.358   3.163   3.803 -1.0701 -0.2574  0.2342
  183ILE   HG21 2759   4.309   2.876   4.035  0.5037 -0.4725  1.2819
  183ILE   HG22 2760   4.294   3.042   4.115 -0.7871  0.5783 -0.2349
  183ILE   HG23 2761   4.214   3.006   3.966  0.0721 -0.6421  0.3574
  183ILE   HD11 2762   4.249   3.259   4.004  0.8402  1.2522  1.2630
  183ILE   HD12 2763   4.414   3.276   4.067  0.5387 -0.4736 -0.6663
  183ILE   HD13 2764   4.360   3.382   3.935  0.2559  1.1984  1.1699
  184GLY      N 2765   4.556   2.863   4.243  0.4114 -0.0805 -0.1912
  184GLY     CA 2766   4.540   2.742   4.325  0.1526 -0.0888  0.0991
  184GLY      C 2767   4.678   2.688   4.372  0.6582  0.2046 -0.3128
  184GLY      O 2768   4.666   2.579   4.417 -0.6967 -0.1993  0.1825
  184GLY      H 2769   4.547   2.952   4.290  0.3837  0.4849 -1.2062
  184GLY    HA2 2770   4.482   2.768   4.414  0.7825 -1.1977  0.8869
  184GLY    HA3 2771   4.495   2.663   4.267  0.4295 -0.5054  0.4359
  185GLY      N 2772   4.788   2.755   4.358  0.4132 -0.8052  0.0345
  185GLY     CA 2773   4.922   2.708   4.381  0.4262  0.6219 -0.1973
  185GLY      C 2774   5.037   2.809   4.390  1.2479  0.8159  0.1823
  185GLY      O 2775   5.013   2.930   4.387  0.2041  0.2620 -0.4319
  185GLY      H 2776   4.790   2.851   4.326  0.5643 -0.4845  0.9395
  185GLY    HA2 2777   4.920   2.642   4.468 -0.3488  0.6972 -0.1430
  185GLY    HA3 2778   4.946   2.640   4.298 -1.1247 -1.1592  0.6713
  186ILE      N 2779   5.156   2.761   4.424 -0.5757 -0.2208  0.2419
  186ILE     CA 2780   5.283   2.832   4.467  0.8492 -0.2854 -0.1919
  186ILE      C 2781   5.394   2.741   4.407 -0.3700 -0.7194 -0.4800
  186ILE      O 2782   5.418   2.635   4.453  0.3177  0.9732 -0.1135
  186ILE     CB 2783   5.283   2.820   4.624 -0.3704 -0.4235 -0.2427
  186ILE    CG1 2784   5.163   2.896   4.689 -0.6294  0.2291  1.3766
  186ILE    CG2 2785   5.420   2.877   4.677  0.5008  1.2394  0.9013
  186ILE    CD1 2786   5.150   2.854   4.836  0.4200  0.5384  0.1492
  186ILE      H 2787   5.158   2.660   4.426  0.7702 -0.2634 -0.8236
  186ILE     HA 2788   5.279   2.936   4.437 -0.8308 -0.0054  0.7648
  186ILE     HB 2789   5.282   2.717   4.661 -0.7148  0.1965  1.7153
  186ILE   HG12 2790   5.168   3.004   4.674  0.2604  0.0231 -0.2571
  186ILE   HG13 2791   5.077   2.844   4.647  0.3521 -1.4082  1.2560
  186ILE   HG21 2792   5.507   2.824   4.638 -0.5289  0.6648 -0.8221
  186ILE   HG22 2793   5.455   2.974   4.642  0.7642  1.1219  0.8303
  186ILE   HG23 2794   5.428   2.862   4.785 -0.9836  0.8678  0.9973
  186ILE   HD11 2795   5.220   2.901   4.906  0.0817 -1.3388  1.9349
  186ILE   HD12 2796   5.054   2.891   4.870 -0.2623 -0.4681 -0.5748
  186ILE   HD13 2797   5.156   2.747   4.854 -0.4519  0.5333  0.5174
  187ASP      N 2798   5.466   2.797   4.310 -0.0292 -0.1085 -0.2001
  187ASP     CA 2799   5.576   2.744   4.236 -0.2623  0.3292  1.2999
  187ASP      C 2800   5.714   2.796   4.290  0.9382 -0.8461  0.8684
  187ASP      O 2801   5.745   2.918   4.300 -0.1288  0.6713 -0.1908
  187ASP     CB 2802   5.565   2.778   4.079 -0.5732  0.8481 -0.2085
  187ASP     CG 2803   5.674   2.714   3.991 -0.2127  0.3236  0.3402
  187ASP    OD1 2804   5.643   2.671   3.878 -0.4366  0.4810  0.5329
  187ASP    OD2 2805   5.788   2.686   4.038 -0.4971 -0.0194  0.0410
  187ASP      H 2806   5.436   2.889   4.280  1.0088  0.2981 -0.0570
  187ASP     HA 2807   5.578   2.636   4.252 -1.9675  0.2768  1.4667
  187ASP    HB2 2808   5.471   2.738   4.039 -0.3598  1.7346 -1.7204
  187ASP    HB3 2809   5.553   2.884   4.060  1.7646  1.0133 -1.3337
  188HIS      N 2810   5.783   2.698   4.342 -0.0071 -0.6165 -0.8918
  188HIS     CA 2811   5.904   2.716   4.421  0.3952  0.1219 -0.1806
  188HIS      C 2812   6.006   2.805   4.363  0.2544  0.4471 -0.6222
  188HIS      O 2813   6.087   2.865   4.425 -0.0000  0.2990 -0.5989
  188HIS     CB 2814   5.954   2.579   4.484 -0.2036 -0.3936  0.2985
  188HIS     CG 2815   6.003   2.485   4.377  0.0753 -0.4237 -0.6346
  188HIS    ND1 2816   6.131   2.433   4.364 -0.0870  0.7905  0.4211
  188HIS    CD2 2817   5.921   2.427   4.290 -0.4166 -0.9255 -0.3257
  188HIS    CE1 2818   6.123   2.344   4.264  0.3794  0.4075 -0.7046
  188HIS    NE2 2819   6.000   2.338   4.223  0.5647  0.0086  0.3051
  188HIS      H 2820   5.736   2.609   4.346  0.3216 -0.7817  0.6991
  188HIS     HA 2821   5.877   2.764   4.515  0.8327 -1.1005  0.6284
  188HIS    HB2 2822   6.036   2.607   4.551  0.0729  1.7927 -0.7822
  188HIS    HB3 2823   5.863   2.542   4.532 -0.5973  1.1315  0.8461
  188HIS    HD1 2824   6.220   2.465   4.399  0.5995  0.3223 -0.7977
  188HIS    HD2 2825   5.818   2.447   4.265  0.2720  1.3489 -2.0499
  188HIS    HE1 2826   6.211   2.297   4.223 -0.1020 -2.2323  0.8378
  189SER      N 2827   6.007   2.817   4.230  0.5122 -0.4907  0.3061
  189SER     CA 2828   6.106   2.887   4.143  0.3551 -0.2739  0.3172
  189SER      C 2829   6.096   3.039   4.136 -0.3699  0.1194  0.3059
  189SER      O 2830   6.199   3.101   4.113  0.0825 -0.0500  0.2666
  189SER     CB 2831   6.089   2.832   3.998  0.0449 -0.3916  0.1532
  189SER     OG 2832   5.962   2.858   3.929  0.1141  0.5097 -0.3754
  189SER      H 2833   5.925   2.776   4.188  0.9195  0.3505 -1.4875
  189SER     HA 2834   6.205   2.863   4.182  0.4923 -0.8798 -0.3648
  189SER    HB2 2835   6.164   2.873   3.930 -1.1103  0.2056 -0.8315
  189SER    HB3 2836   6.103   2.724   3.994 -0.4775 -0.4528 -0.5679
  189SER     HG 2837   5.899   2.797   3.969  1.3279 -0.2050  0.5932
  190LEU      N 2838   5.977   3.097   4.161  0.4582  0.2065  1.0843
  190LEU     CA 2839   5.953   3.243   4.114 -0.2574  0.4260  0.2922
  190LEU      C 2840   6.009   3.352   4.198 -0.5034 -0.2534 -1.0203
  190LEU      O 2841   6.000   3.471   4.163  0.2052  0.2496 -0.0490
  190LEU     CB 2842   5.801   3.263   4.093  1.3241 -1.3907 -0.6608
  190LEU     CG 2843   5.726   3.155   4.014  1.0450 -0.3833  0.4214
  190LEU    CD1 2844   5.572   3.184   4.007 -0.4767  0.2519  0.3944
  190LEU    CD2 2845   5.764   3.152   3.872 -1.1901  0.5458  1.3042
  190LEU      H 2846   5.896   3.040   4.182 -0.2572  0.9399  0.4514
  190LEU     HA 2847   5.995   3.255   4.014 -1.1855  0.2002 -0.1520
  190LEU    HB2 2848   5.758   3.256   4.193 -1.1967  0.5098 -1.4205
  190LEU    HB3 2849   5.782   3.368   4.070  1.7732 -0.5412  2.1380
  190LEU     HG 2850   5.730   3.058   4.064 -1.2031 -0.8282 -0.0635
  190LEU   HD11 2851   5.523   3.105   3.948 -0.7953  0.2173  0.7017
  190LEU   HD12 2852   5.525   3.185   4.105  0.2693 -0.2751  0.7839
  190LEU   HD13 2853   5.559   3.278   3.954  1.6499  0.1338 -0.5650
  190LEU   HD21 2854   5.872   3.138   3.870 -1.2542 -0.3620 -0.6854
  190LEU   HD22 2855   5.725   3.065   3.819  0.1589  0.4146  0.4478
  190LEU   HD23 2856   5.741   3.247   3.824 -0.4205  0.1628  0.0934
  191TYR      N 2857   6.093   3.315   4.307 -0.0092 -0.1104 -0.1739
  191TYR     CA 2858   6.148   3.407   4.409  0.2696  0.0009 -0.2655
  191TYR      C 2859   6.283   3.351   4.459 -0.2673  0.6244  0.1681
  191TYR      O 2860   6.311   3.231   4.449 -0.3579  0.1797  0.4337
  191TYR     CB 2861   6.042   3.420   4.521  0.3247 -0.5596 -0.2988
  191TYR     CG 2862   6.009   3.295   4.598  1.5795 -0.0286  1.0467
  191TYR    CD1 2863   5.913   3.203   4.542  0.3537 -1.2209 -0.5699
  191TYR    CD2 2864   6.057   3.271   4.725 -0.1832  0.0032  0.4704
  191TYR    CE1 2865   5.879   3.088   4.616  0.3013 -0.8220 -0.2962
  191TYR    CE2 2866   6.029   3.151   4.798 -0.4903 -0.1578 -0.5478
  191TYR     CZ 2867   5.937   3.067   4.745 -0.7676  0.4540 -0.1163
  191TYR     OH 2868   5.897   2.951   4.813 -0.0422  0.2029  0.4330
  191TYR      H 2869   6.112   3.216   4.308  0.5060 -0.0188 -0.3335
  191TYR     HA 2870   6.157   3.503   4.359 -2.0187  0.5979  0.2304
  191TYR    HB2 2871   6.066   3.501   4.590 -0.3604 -0.3307 -0.3095
  191TYR    HB3 2872   5.958   3.461   4.464  1.4495  2.5232 -0.0870
  191TYR    HD1 2873   5.868   3.224   4.446  2.0671  0.1139 -1.1915
  191TYR    HD2 2874   6.133   3.336   4.766 -0.4297 -0.2472  1.3528
  191TYR    HE1 2875   5.805   3.023   4.572  0.0723 -0.6656 -0.1455
  191TYR    HE2 2876   6.085   3.133   4.888 -0.6790 -0.2941 -0.4557
  191TYR     HH 2877   5.910   2.951   4.908 -0.0369  0.9322  0.4477
  192THR      N 2878   6.363   3.433   4.523 -0.3240  0.3184 -0.6011
  192THR     CA 2879   6.484   3.402   4.594 -0.3772 -0.5530 -0.0293
  192THR      C 2880   6.453   3.410   4.747 -0.0684  0.7576  1.1101
  192THR      O 2881   6.356   3.468   4.789  0.4724 -0.3241  0.4443
  192THR     CB 2882   6.600   3.492   4.554 -0.5132  0.2876  0.7643
  192THR    OG1 2883   6.554   3.630   4.555 -0.4636 -0.2063 -0.3273
  192THR    CG2 2884   6.640   3.467   4.407  0.4526 -0.7174  0.5875
  192THR      H 2885   6.332   3.527   4.540 -0.7202  0.3281 -1.3000
  192THR     HA 2886   6.515   3.304   4.558  0.7737 -0.0730 -0.4270
  192THR     HB 2887   6.685   3.479   4.620  1.2076 -1.2903 -1.4614
  192THR    HG1 2888   6.545   3.657   4.647 -1.7343  0.7454 -0.6690
  192THR   HG21 2889   6.685   3.369   4.395 -0.0343 -1.0429  1.2775
  192THR   HG22 2890   6.559   3.496   4.340  1.3052  0.2054 -0.1051
  192THR   HG23 2891   6.711   3.543   4.374 -0.5876  0.0042 -0.1494
  193GLY      N 2892   6.537   3.337   4.827  0.2994  0.4934 -0.0077
  193GLY     CA 2893   6.507   3.323   4.974 -0.1316 -0.0094  0.5864
  193GLY      C 2894   6.373   3.269   5.010  0.6701 -0.3457  0.2982
  193GLY      O 2895   6.346   3.154   4.973  0.2801 -0.1247 -0.2738
  193GLY      H 2896   6.627   3.312   4.789 -0.2512  0.0534 -1.1044
  193GLY    HA2 2897   6.577   3.260   5.029 -0.7701  0.0125  1.4768
  193GLY    HA3 2898   6.519   3.425   5.013 -0.4840 -0.4816  2.0630
  194SER      N 2899   6.291   3.337   5.092 -0.6380 -0.3270  0.4545
  194SER     CA 2900   6.177   3.285   5.171  0.2248 -0.5139  0.5718
  194SER      C 2901   6.056   3.386   5.185 -0.1984  0.4984  0.0704
  194SER      O 2902   6.073   3.494   5.237 -0.2767  0.1086 -0.5903
  194SER     CB 2903   6.234   3.244   5.312 -0.0188  0.3306  0.2243
  194SER     OG 2904   6.135   3.167   5.390  0.1059 -0.3392 -0.3468
  194SER      H 2905   6.314   3.434   5.109 -1.3839 -0.0797  0.1543
  194SER     HA 2906   6.137   3.200   5.117 -0.0671 -0.4655  0.7072
  194SER    HB2 2907   6.322   3.183   5.294  0.8601  1.6115 -0.0780
  194SER    HB3 2908   6.279   3.316   5.380  1.2654 -1.0841  0.9668
  194SER     HG 2909   6.128   3.210   5.475 -0.2532  0.3726 -0.7156
  195LEU      N 2910   5.939   3.333   5.156 -0.4911  0.2221  0.0829
  195LEU     CA 2911   5.817   3.400   5.183 -0.0246 -0.7042 -1.0144
  195LEU      C 2912   5.799   3.422   5.337  0.4926  0.8778  0.4373
  195LEU      O 2913   5.785   3.320   5.408  0.4175 -0.6997  0.0074
  195LEU     CB 2914   5.691   3.319   5.142  0.0505  0.2710  0.8687
  195LEU     CG 2915   5.650   3.345   4.992 -0.0533  0.0358 -0.6913
  195LEU    CD1 2916   5.567   3.231   4.938  0.1504  0.0609  0.6296
  195LEU    CD2 2917   5.565   3.469   4.976 -0.0486  0.1636  0.4249
  195LEU      H 2918   5.939   3.242   5.112 -1.2386 -0.0776  0.6579
  195LEU     HA 2919   5.821   3.498   5.135  0.0034 -0.3869 -0.3729
  195LEU    HB2 2920   5.704   3.211   5.152 -0.0858  0.1176 -0.3707
  195LEU    HB3 2921   5.602   3.332   5.203 -0.2332 -0.9930  0.7655
  195LEU     HG 2922   5.740   3.348   4.932  0.5942 -0.9638  0.1552
  195LEU   HD11 2923   5.544   3.248   4.833 -0.7073 -0.1408  0.7656
  195LEU   HD12 2924   5.635   3.146   4.944 -0.1908 -0.2463  0.2875
  195LEU   HD13 2925   5.475   3.208   4.992 -0.4053 -0.6966 -0.5643
  195LEU   HD21 2926   5.468   3.452   5.021 -0.1932  0.1091  0.0953
  195LEU   HD22 2927   5.597   3.556   5.035 -0.5567 -0.2956  1.4238
  195LEU   HD23 2928   5.559   3.481   4.868  1.3998  0.6171  0.3399
  196TRP      N 2929   5.776   3.543   5.376 -0.2448  0.0048 -0.5399
  196TRP     CA 2930   5.708   3.582   5.497  0.2870  0.2013  0.9591
  196TRP      C 2931   5.566   3.625   5.468  0.0452  0.5431  0.4246
  196TRP      O 2932   5.529   3.644   5.350 -0.6506 -0.0503 -0.2991
  196TRP     CB 2933   5.783   3.710   5.542  0.9017 -0.5362  0.1989
  196TRP     CG 2934   5.916   3.708   5.602 -0.4234 -0.6036 -0.4249
  196TRP    CD1 2935   6.031   3.704   5.532  0.2365  0.3581  0.2171
  196TRP    CD2 2936   5.959   3.703   5.746  1.1180  0.4914  0.5407
  196TRP    NE1 2937   6.138   3.699   5.617 -0.4407  0.5915 -0.4509
  196TRP    CE2 2938   6.097   3.683   5.746 -0.0666  0.9642 -1.3225
  196TRP    CE3 2939   5.893   3.691   5.872  0.5099 -0.1898  0.3158
  196TRP    CZ2 2940   6.169   3.660   5.865 -0.3874 -0.2300  0.8212
  196TRP    CZ3 2941   5.968   3.680   5.992  0.9601  0.4296 -0.0872
  196TRP    CH2 2942   6.103   3.665   5.986 -0.5297 -0.0596 -0.9384
  196TRP      H 2943   5.760   3.605   5.298 -2.2151 -0.6082 -0.7273
  196TRP     HA 2944   5.703   3.496   5.565 -0.0270 -1.2603 -0.7610
  196TRP    HB2 2945   5.788   3.780   5.459  1.4303  1.1791  1.5629
  196TRP    HB3 2946   5.723   3.759   5.619  0.4899  0.1406 -0.5231
  196TRP    HD1 2947   6.031   3.715   5.424 -0.0987  0.7526  0.2508
  196TRP    HE1 2948   6.232   3.688   5.580 -0.2425 -1.0027  0.3383
  196TRP    HE3 2949   5.785   3.691   5.865  0.5273  0.7645 -0.4198
  196TRP    HZ2 2950   6.275   3.641   5.856 -0.6480 -1.5785  0.0367
  196TRP    HZ3 2951   5.916   3.686   6.086 -0.4252 -1.1951 -0.6274
  196TRP    HH2 2952   6.159   3.657   6.078  0.0794  0.3735 -1.2501
  197TYR      N 2953   5.485   3.635   5.566  0.3686  0.2171 -0.2134
  197TYR     CA 2954   5.343   3.685   5.555  0.7604  0.1241 -0.0481
  197TYR      C 2955   5.299   3.791   5.662  1.1548 -0.4351  0.9920
  197TYR      O 2956   5.337   3.795   5.779 -0.3112 -0.2816 -0.2157
  197TYR     CB 2957   5.242   3.572   5.568  0.2537  0.5504 -0.0803
  197TYR     CG 2958   5.249   3.463   5.463 -0.6932  0.6005 -0.3642
  197TYR    CD1 2959   5.152   3.462   5.367  0.3365  0.3901  0.1116
  197TYR    CD2 2960   5.354   3.366   5.456  0.2466 -0.5057 -0.0149
  197TYR    CE1 2961   5.144   3.364   5.266 -0.1556 -0.6067 -0.2674
  197TYR    CE2 2962   5.363   3.285   5.345  0.8328  0.7963  0.9900
  197TYR     CZ 2963   5.253   3.279   5.250 -0.2003  0.2401 -0.0661
  197TYR     OH 2964   5.258   3.183   5.150  0.5870  0.4557  0.0086
  197TYR      H 2965   5.506   3.607   5.661  1.1416  0.8541 -0.1734
  197TYR     HA 2966   5.326   3.729   5.456 -0.8953  0.6651  0.4104
  197TYR    HB2 2967   5.262   3.526   5.664 -0.7190  2.5120  1.2101
  197TYR    HB3 2968   5.142   3.615   5.579  0.1864  0.1324  1.3870
  197TYR    HD1 2969   5.077   3.539   5.369 -0.1223 -0.0019 -0.7821
  197TYR    HD2 2970   5.429   3.369   5.534  0.4442  3.4663  0.0632
  197TYR    HE1 2971   5.060   3.364   5.198 -0.6084  1.7041  0.1365
  197TYR    HE2 2972   5.440   3.209   5.334 -0.6395 -0.8197  0.8750
  197TYR     HH 2973   5.293   3.099   5.181 -0.9214 -0.4182 -0.4662
  198THR      N 2974   5.204   3.876   5.613 -0.1818  0.3255 -0.6819
  198THR     CA 2975   5.140   3.971   5.706  0.7564 -0.2412  0.6540
  198THR      C 2976   4.983   3.949   5.706 -0.3566  0.1388 -0.3641
  198THR      O 2977   4.928   3.910   5.602  0.0048  0.8468 -0.4878
  198THR     CB 2978   5.172   4.119   5.651  0.8442 -0.1946  0.4314
  198THR    OG1 2979   5.121   4.224   5.733 -0.0066 -0.2614 -0.0722
  198THR    CG2 2980   5.106   4.147   5.508  0.4004  0.0931 -0.3056
  198THR      H 2981   5.170   3.867   5.518 -0.4610  0.0409 -0.5585
  198THR     HA 2982   5.174   3.963   5.809 -0.2242  0.4449  1.0734
  198THR     HB 2983   5.279   4.133   5.637  0.7921 -0.7239 -0.7064
  198THR    HG1 2984   5.182   4.225   5.807 -0.2501  0.4433  0.1348
  198THR   HG21 2985   5.000   4.127   5.523  0.4782  0.6743  1.5783
  198THR   HG22 2986   5.132   4.248   5.479  0.3589  0.1872 -0.0176
  198THR   HG23 2987   5.146   4.071   5.441 -1.0470 -0.5187 -0.5622
  199PRO      N 2988   4.909   3.956   5.820 -0.5431  0.2323 -0.3312
  199PRO     CA 2989   4.761   3.928   5.826 -0.8998  0.1917  0.7719
  199PRO      C 2990   4.684   4.039   5.754  0.5415 -0.3080 -0.3211
  199PRO      O 2991   4.706   4.157   5.768  0.1598  0.1194 -0.3839
  199PRO     CB 2992   4.734   3.927   5.975  1.0922  0.1588 -0.1334
  199PRO     CG 2993   4.853   4.016   6.043  0.3879 -0.4088  0.5189
  199PRO     CD 2994   4.969   4.011   5.939  0.4301  0.5566 -0.1274
  199PRO     HA 2995   4.741   3.833   5.777 -0.0879  0.4901 -0.1915
  199PRO    HB2 2996   4.631   3.956   5.993  0.8860  0.0292 -1.0196
  199PRO    HB3 2997   4.741   3.825   6.011  0.3917  0.3879  0.7241
  199PRO    HG2 2998   4.833   4.122   6.055  1.0947 -0.2445  0.3336
  199PRO    HG3 2999   4.884   3.963   6.133  2.3215  0.2928  0.3467
  199PRO    HD2 3000   5.048   3.945   5.974 -0.3366 -0.7142 -0.6463
  199PRO    HD3 3001   4.998   4.112   5.914 -1.3063  0.9839 -0.7416
  200ILE      N 3002   4.591   3.985   5.674 -0.4247 -0.7967 -0.0814
  200ILE     CA 3003   4.496   4.072   5.596 -0.6884 -1.1648 -0.9317
  200ILE      C 3004   4.415   4.154   5.696  0.3598  0.1329 -0.7209
  200ILE      O 3005   4.344   4.092   5.778 -0.1219  0.9986  0.6960
  200ILE     CB 3006   4.409   3.989   5.508 -0.2522 -0.3617 -0.3254
  200ILE    CG1 3007   4.493   3.950   5.379  0.6382  0.6830  0.2734
  200ILE    CG2 3008   4.294   4.079   5.459  0.2877 -0.1273 -0.3064
  200ILE    CD1 3009   4.431   3.833   5.297 -0.7612 -0.2759 -0.2653
  200ILE      H 3010   4.581   3.885   5.662  0.1992 -0.8383 -0.2924
  200ILE     HA 3011   4.553   4.145   5.537 -0.6415  0.2639  0.7311
  200ILE     HB 3012   4.363   3.910   5.567  0.5106 -0.1347  0.6399
  200ILE   HG12 3013   4.498   4.040   5.317 -0.6197  0.7617  0.2396
  200ILE   HG13 3014   4.595   3.929   5.409  0.0864 -1.7290  0.8495
  200ILE   HG21 3015   4.229   4.104   5.542  1.0891 -0.3325  0.4132
  200ILE   HG22 3016   4.328   4.167   5.405 -0.2574 -0.0758 -0.5801
  200ILE   HG23 3017   4.241   4.015   5.389  1.1914  0.3863 -1.5530
  200ILE   HD11 3018   4.392   3.748   5.353 -0.3686  0.0222  0.4974
  200ILE   HD12 3019   4.358   3.880   5.231 -0.3367  0.0708 -0.5003
  200ILE   HD13 3020   4.514   3.808   5.230 -1.6895 -1.0165 -1.2096
  201ARG      N 3021   4.398   4.288   5.684 -0.6937  0.4265  0.0809
  201ARG     CA 3022   4.325   4.378   5.775 -0.3037 -0.3772 -0.7503
  201ARG      C 3023   4.176   4.358   5.776  0.3607 -0.3950  0.5655
  201ARG      O 3024   4.109   4.355   5.878  0.6370 -0.1339 -0.5846
  201ARG     CB 3025   4.371   4.529   5.753  0.2790  0.7015  0.8381
  201ARG     CG 3026   4.370   4.624   5.867 -0.3352 -0.2077  0.2574
  201ARG     CD 3027   4.224   4.652   5.919 -0.5837  0.1281  0.7609
  201ARG     NE 3028   4.226   4.752   6.025 -0.0206 -0.4069  0.4398
  201ARG     CZ 3029   4.224   4.883   6.017 -0.6807 -0.4574  0.0292
  201ARG    NH1 3030   4.230   4.948   5.908 -0.0345 -0.0674  0.7247
  201ARG    NH2 3031   4.208   4.952   6.126 -0.2025 -0.5272  0.3851
  201ARG      H 3032   4.463   4.318   5.613  0.9878 -0.7866  0.9784
  201ARG     HA 3033   4.357   4.344   5.873  0.3078 -0.9010 -1.1188
  201ARG    HB2 3034   4.473   4.542   5.716  0.1270  2.1866  0.8371
  201ARG    HB3 3035   4.299   4.555   5.676 -0.1665 -0.7010  0.7097
  201ARG    HG2 3036   4.433   4.592   5.950 -0.3172 -0.6710  0.0726
  201ARG    HG3 3037   4.408   4.717   5.825 -0.7127 -0.2120 -0.1073
  201ARG    HD2 3038   4.155   4.684   5.841  0.9295  0.0701 -0.7187
  201ARG    HD3 3039   4.190   4.559   5.965  1.2869 -0.8998  0.2658
  201ARG     HE 3040   4.219   4.713   6.118  1.0932 -0.4190  0.5489
  201ARG   HH11 3041   4.235   5.048   5.894 -0.2627 -0.2532 -1.3165
  201ARG   HH12 3042   4.217   4.892   5.825 -2.2765 -0.2742  1.0929
  201ARG   HH21 3043   4.201   5.052   6.121  0.6074 -0.4878 -1.6362
  201ARG   HH22 3044   4.197   4.903   6.214 -0.2541  0.0991  0.7390
  202ARG      N 3045   4.116   4.344   5.650 -0.3214 -0.4026 -0.2673
  202ARG     CA 3046   3.978   4.298   5.632  1.2059 -0.2879  0.2376
  202ARG      C 3047   3.959   4.254   5.490  0.0879 -0.1024  0.4102
  202ARG      O 3048   4.018   4.304   5.397  0.5023 -0.2164  0.4704
  202ARG     CB 3049   3.875   4.413   5.669 -0.1036 -0.7716 -0.4742
  202ARG     CG 3050   3.733   4.398   5.630  0.4840  0.6537  0.7045
  202ARG     CD 3051   3.642   4.518   5.681 -0.1312  0.3318 -0.1135
  202ARG     NE 3052   3.682   4.653   5.642 -0.6792 -0.2491 -0.3033
  202ARG     CZ 3053   3.611   4.761   5.622 -0.2886  0.4408  0.5735
  202ARG    NH1 3054   3.669   4.871   5.590  0.0391  0.2889 -0.9594
  202ARG    NH2 3055   3.480   4.759   5.631 -0.7617  0.0391  0.2500
  202ARG      H 3056   4.176   4.356   5.569 -0.9349 -0.0684 -0.6845
  202ARG     HA 3057   3.952   4.216   5.699 -0.9267  0.1415  0.0823
  202ARG    HB2 3058   3.880   4.424   5.777  1.7676 -0.5752 -0.5162
  202ARG    HB3 3059   3.903   4.508   5.624  0.7437 -0.4982  0.5736
  202ARG    HG2 3060   3.739   4.398   5.521  1.3544 -0.0295  0.7291
  202ARG    HG3 3061   3.700   4.308   5.682  0.7422  0.5110  0.6252
  202ARG    HD2 3062   3.542   4.496   5.646  0.2216 -1.4928 -0.1785
  202ARG    HD3 3063   3.632   4.505   5.789 -2.3382 -0.4284 -0.3144
  202ARG     HE 3064   3.780   4.666   5.664 -1.0327 -0.7608  2.2169
  202ARG   HH11 3065   3.610   4.950   5.571 -0.3827  0.1373 -0.3571
  202ARG   HH12 3066   3.770   4.873   5.596  0.1168 -1.5762 -0.3708
  202ARG   HH21 3067   3.427   4.842   5.606  0.5175  0.2578 -2.4357
  202ARG   HH22 3068   3.430   4.672   5.636 -1.2014  0.2275 -0.5236
  203GLU      N 3069   3.873   4.157   5.476 -0.1228 -0.1145  0.4357
  203GLU     CA 3070   3.838   4.102   5.344  0.4430 -0.1597  0.5659
  203GLU      C 3071   3.744   4.211   5.277 -0.1395  0.4109 -0.4003
  203GLU      O 3072   3.625   4.209   5.296  0.0393  0.5646 -0.3915
  203GLU     CB 3073   3.768   3.967   5.357  0.0893 -0.4735  0.7116
  203GLU     CG 3074   3.863   3.856   5.414  0.5884 -0.0655  0.4803
  203GLU     CD 3075   3.795   3.723   5.438  0.6019  0.9243 -0.1746
  203GLU    OE1 3076   3.846   3.621   5.399 -0.3327  1.0150  0.3516
  203GLU    OE2 3077   3.690   3.710   5.497  0.1992  0.0834 -0.2841
  203GLU      H 3078   3.825   4.126   5.560 -0.7610  0.7944  0.4343
  203GLU     HA 3079   3.930   4.079   5.289 -0.0118  1.0182 -0.8498
  203GLU    HB2 3080   3.680   3.989   5.416  0.3583  1.4596  0.5472
  203GLU    HB3 3081   3.730   3.946   5.257  0.2236  0.2147  0.5000
  203GLU    HG2 3082   3.943   3.851   5.339 -0.3793  0.7537 -0.7024
  203GLU    HG3 3083   3.901   3.906   5.503  0.0841  0.6801  0.3012
  204TRP      N 3084   3.803   4.305   5.202  0.9379  0.7556 -0.1182
  204TRP     CA 3085   3.731   4.388   5.108  0.5670  0.1541 -0.3065
  204TRP      C 3086   3.819   4.435   4.994 -0.5401  0.0157  0.8280
  204TRP      O 3087   3.812   4.380   4.886 -0.6267  0.3912  0.1691
  204TRP     CB 3088   3.656   4.494   5.184 -0.1936 -1.0646 -0.2903
  204TRP     CG 3089   3.740   4.617   5.246  0.2331  0.5181  0.7749
  204TRP    CD1 3090   3.865   4.608   5.302  0.6619  0.0126 -0.6207
  204TRP    CD2 3091   3.712   4.757   5.235  0.5575 -0.6126  0.2759
  204TRP    NE1 3092   3.906   4.731   5.335 -0.2330 -0.3651 -0.7498
  204TRP    CE2 3093   3.815   4.831   5.306  0.3192  0.4377  0.9031
  204TRP    CE3 3094   3.594   4.827   5.189 -0.2270 -0.1664 -0.7943
  204TRP    CZ2 3095   3.803   4.976   5.313 -0.5890 -0.2860  0.8952
  204TRP    CZ3 3096   3.584   4.968   5.195 -0.0957  0.6489 -0.1839
  204TRP    CH2 3097   3.688   5.038   5.271  0.9542  0.0401 -0.2284
  204TRP      H 3098   3.903   4.307   5.188  0.8703  0.5979 -0.6588
  204TRP     HA 3099   3.658   4.319   5.067  0.3434 -0.4093  0.9471
  204TRP    HB2 3100   3.591   4.543   5.112 -0.0966  0.9179  0.8154
  204TRP    HB3 3101   3.591   4.457   5.264 -0.2349  0.7203  0.6021
  204TRP    HD1 3102   3.917   4.515   5.321 -0.6554 -0.5004  0.9278
  204TRP    HE1 3103   3.982   4.754   5.398 -0.8597  1.5216 -0.5582
  204TRP    HE3 3104   3.510   4.771   5.150 -0.6639 -0.1835  0.1432
  204TRP    HZ2 3105   3.881   5.036   5.357 -1.2176  1.3142  0.0105
  204TRP    HZ3 3106   3.497   5.017   5.154 -0.7033  0.0663  0.3633
  204TRP    HH2 3107   3.670   5.140   5.302  0.5478  0.0526 -0.4851
  205TYR      N 3108   3.900   4.539   5.013 -0.9752  0.2318 -0.3230
  205TYR     CA 3109   4.037   4.545   4.948  1.0665  0.7525 -0.5318
  205TYR      C 3110   4.125   4.422   5.001  0.3334 -0.1792 -0.2314
  205TYR      O 3111   4.094   4.364   5.110  0.1316 -0.9141  0.1560
  205TYR     CB 3112   4.096   4.677   4.970 -0.0420 -0.2417  0.0725
  205TYR     CG 3113   4.027   4.794   4.898 -0.5724 -0.0877  0.0340
  205TYR    CD1 3114   4.055   4.829   4.766 -0.1623  0.0251 -0.4422
  205TYR    CD2 3115   3.927   4.864   4.968  0.9208 -0.2572 -0.5901
  205TYR    CE1 3116   3.997   4.937   4.701 -0.0034 -0.3252 -0.0029
  205TYR    CE2 3117   3.854   4.969   4.906 -0.9473  0.1432  0.4311
  205TYR     CZ 3118   3.897   5.010   4.774 -0.2459 -0.0441  0.5165
  205TYR     OH 3119   3.835   5.115   4.715  0.3867  0.2889 -0.7551
  205TYR      H 3120   3.881   4.611   5.081 -2.0700  0.1440 -0.4843
  205TYR     HA 3121   4.010   4.539   4.842 -0.5671 -0.6226 -0.1339
  205TYR    HB2 3122   4.108   4.705   5.075 -1.4559  0.2174  0.1442
  205TYR    HB3 3123   4.197   4.659   4.932 -0.5730 -0.8411 -1.1612
  205TYR    HD1 3124   4.130   4.771   4.715 -0.4078 -1.2072  0.4974
  205TYR    HD2 3125   3.888   4.839   5.066  0.0122  1.1720 -0.5147
  205TYR    HE1 3126   4.022   4.955   4.598 -0.0260 -0.9895 -0.1334
  205TYR    HE2 3127   3.767   5.014   4.952 -1.6759 -1.0458  0.2888
  205TYR     HH 3128   3.762   5.147   4.768  0.2318 -0.3090 -0.5904
  206TYR      N 3129   4.236   4.389   4.936 -0.5452  0.0135 -0.3269
  206TYR     CA 3130   4.352   4.320   4.996 -0.2144  0.5866 -0.6705
  206TYR      C 3131   4.419   4.430   5.078 -0.5035  0.3839 -0.2834
  206TYR      O 3132   4.510   4.493   5.027 -0.7805  0.0842 -0.1211
  206TYR     CB 3133   4.441   4.249   4.895 -0.2366 -0.5989  0.3052
  206TYR     CG 3134   4.377   4.139   4.824  0.0752  0.0965  0.2395
  206TYR    CD1 3135   4.352   4.012   4.887  0.0426  0.0036 -0.0932
  206TYR    CD2 3136   4.322   4.151   4.688 -0.0956  0.6831 -0.4590
  206TYR    CE1 3137   4.284   3.905   4.828  0.7839  0.0077  0.1368
  206TYR    CE2 3138   4.250   4.043   4.626 -0.1996  1.1048 -0.2529
  206TYR     CZ 3139   4.220   3.924   4.700 -0.6326  0.1682 -0.4707
  206TYR     OH 3140   4.138   3.824   4.655  0.4852  0.0125  0.1206
  206TYR      H 3141   4.256   4.445   4.854  0.6598  0.0082 -0.0775
  206TYR     HA 3142   4.320   4.248   5.071 -2.5695  2.9342  0.9352
  206TYR    HB2 3143   4.494   4.316   4.828  0.5784  0.3140  1.7482
  206TYR    HB3 3144   4.523   4.195   4.944  0.0860 -0.9001 -0.5414
  206TYR    HD1 3145   4.382   4.002   4.991 -0.6669 -0.2445  0.1047
  206TYR    HD2 3146   4.344   4.244   4.638 -0.6117  0.8594 -0.3749
  206TYR    HE1 3147   4.257   3.823   4.893 -0.1808  0.0795 -0.1379
  206TYR    HE2 3148   4.204   4.049   4.528 -0.3474 -1.6708 -0.4910
  206TYR     HH 3149   4.092   3.854   4.576  0.1360 -0.7168  0.0268
  207GLU      N 3150   4.378   4.450   5.204  0.2630  1.1004  0.4451
  207GLU     CA 3151   4.420   4.551   5.300  0.2931 -0.0823  0.9664
  207GLU      C 3152   4.520   4.497   5.400  0.5111 -0.7013  0.5927
  207GLU      O 3153   4.509   4.393   5.457 -0.7623  0.3396 -0.1341
  207GLU     CB 3154   4.307   4.629   5.354  1.4276 -0.9020 -0.0176
  207GLU     CG 3155   4.327   4.756   5.441 -1.2255 -0.2572  0.5366
  207GLU     CD 3156   4.224   4.781   5.544  0.3650  0.4062 -0.1710
  207GLU    OE1 3157   4.104   4.749   5.527  0.1796 -0.3975 -0.1666
  207GLU    OE2 3158   4.249   4.844   5.646 -0.7766 -0.0341 -0.1393
  207GLU      H 3159   4.298   4.391   5.225  0.3870 -0.4514 -2.4444
  207GLU     HA 3160   4.477   4.624   5.242 -0.8830  0.0095 -0.1753
  207GLU    HB2 3161   4.240   4.672   5.280  0.1414  0.7489  1.8641
  207GLU    HB3 3162   4.244   4.564   5.415  1.0759 -0.1266  0.4920
  207GLU    HG2 3163   4.415   4.738   5.503 -1.0401 -0.7243  0.1412
  207GLU    HG3 3164   4.332   4.846   5.379 -0.9497 -0.5691  0.0970
  208VAL      N 3165   4.618   4.582   5.435  0.1723 -0.1008  0.4358
  208VAL     CA 3166   4.729   4.553   5.522 -0.5844  0.2423 -0.1562
  208VAL      C 3167   4.752   4.664   5.613 -0.5358 -0.2318 -0.3670
  208VAL      O 3168   4.681   4.763   5.606 -0.8458 -0.5769 -0.3047
  208VAL     CB 3169   4.853   4.488   5.442  0.3565 -0.1512 -0.2846
  208VAL    CG1 3170   4.820   4.344   5.406 -0.4546  0.6854  0.3187
  208VAL    CG2 3171   4.887   4.570   5.304  0.8300 -0.6143 -0.4415
  208VAL      H 3172   4.621   4.672   5.388 -1.6630 -0.2933 -0.1876
  208VAL     HA 3173   4.706   4.476   5.595  1.8070  0.0181  0.5471
  208VAL     HB 3174   4.940   4.472   5.506  0.0148 -0.4881  0.1111
  208VAL   HG11 3175   4.815   4.270   5.486  1.1210 -0.4198 -0.5022
  208VAL   HG12 3176   4.738   4.342   5.334 -1.2458 -0.1720  1.1859
  208VAL   HG13 3177   4.905   4.307   5.348 -0.4445  0.5154  0.4407
  208VAL   HG21 3178   4.984   4.539   5.265  1.6318  1.0026  0.0964
  208VAL   HG22 3179   4.812   4.548   5.228  0.1737 -0.2569  0.0811
  208VAL   HG23 3180   4.902   4.677   5.314  0.7933 -0.5854 -0.6959
  209ILE      N 3181   4.862   4.654   5.694 -0.6662 -0.4581  0.4784
  209ILE     CA 3182   4.916   4.762   5.776 -0.5902  0.1742  0.3515
  209ILE      C 3183   5.067   4.760   5.757 -0.4189 -0.8543 -0.0955
  209ILE      O 3184   5.132   4.664   5.800 -0.1925  0.1229  0.1398
  209ILE     CB 3185   4.873   4.735   5.923 -0.3130 -0.1680  0.0596
  209ILE    CG1 3186   4.725   4.745   5.943 -0.5496  0.2180  0.1790
  209ILE    CG2 3187   4.949   4.838   6.008  0.4181  0.2872 -0.5721
  209ILE    CD1 3188   4.690   4.724   6.089 -0.7700  0.2191 -0.1823
  209ILE      H 3189   4.911   4.566   5.692  1.6331  0.6845  0.4511
  209ILE     HA 3190   4.865   4.852   5.742  0.4246  0.2978 -0.9741
  209ILE     HB 3191   4.910   4.637   5.952  0.1038 -0.6743 -1.8791
  209ILE   HG12 3192   4.675   4.834   5.904 -1.2111  0.1612  0.8478
  209ILE   HG13 3193   4.687   4.662   5.883  0.5451 -0.7105  0.6937
  209ILE   HG21 3194   5.057   4.824   6.001  0.3950 -0.7076  0.4103
  209ILE   HG22 3195   4.906   4.936   5.990  0.3592  0.3402 -0.1615
  209ILE   HG23 3196   4.943   4.823   6.116 -0.6231 -1.2103 -0.7781
  209ILE   HD11 3197   4.717   4.808   6.153 -0.5118  0.4945 -0.6426
  209ILE   HD12 3198   4.584   4.709   6.109 -0.8801  1.2576  0.1434
  209ILE   HD13 3199   4.739   4.631   6.119  0.0979  1.1015  1.3856
  210ILE      N 3200   5.123   4.874   5.712  0.0635  0.1690  0.4685
  210ILE     CA 3201   5.261   4.922   5.720  0.3147 -0.5642  0.5982
  210ILE      C 3202   5.282   4.982   5.857 -0.4558 -0.5625  0.3546
  210ILE      O 3203   5.209   5.071   5.906  0.0336  0.2641 -0.5599
  210ILE     CB 3204   5.280   5.033   5.611 -0.2641 -0.1479 -0.2924
  210ILE    CG1 3205   5.253   4.979   5.470  0.2804  0.6312  0.7689
  210ILE    CG2 3206   5.420   5.090   5.629  0.0396  0.0800  0.6275
  210ILE    CD1 3207   5.240   5.088   5.359 -0.1039  0.1127 -0.3293
  210ILE      H 3208   5.055   4.948   5.698  0.0501  0.1690  0.5355
  210ILE     HA 3209   5.321   4.832   5.704 -0.8347 -1.2036 -0.4831
  210ILE     HB 3210   5.206   5.111   5.626  0.3679  0.3856  0.1131
  210ILE   HG12 3211   5.324   4.907   5.430 -0.9374  0.4399 -1.3352
  210ILE   HG13 3212   5.157   4.927   5.468  1.0347 -0.9401 -1.2575
  210ILE   HG21 3213   5.500   5.021   5.603  0.7335  0.7316  0.9749
  210ILE   HG22 3214   5.427   5.173   5.559 -0.4885  0.9820  1.6044
  210ILE   HG23 3215   5.452   5.133   5.723  1.5058 -0.7326  0.5513
  210ILE   HD11 3216   5.210   5.040   5.267 -0.6364 -0.6480  0.2157
  210ILE   HD12 3217   5.168   5.166   5.387  0.4418  0.1329  1.2770
  210ILE   HD13 3218   5.331   5.147   5.344  0.1505  0.2669  1.3913
  211VAL      N 3219   5.388   4.944   5.926 -0.4643 -0.7628 -0.3562
  211VAL     CA 3220   5.412   4.993   6.069  0.5696  1.0371  0.7284
  211VAL      C 3221   5.529   5.085   6.078  0.4519 -0.2435  0.6296
  211VAL      O 3222   5.518   5.159   6.178 -0.4739  0.2661  0.3251
  211VAL     CB 3223   5.439   4.863   6.162 -0.4129  0.3490 -0.4070
  211VAL    CG1 3224   5.303   4.786   6.165  0.1089  0.1063  0.4171
  211VAL    CG2 3225   5.550   4.762   6.116 -0.3400 -0.4274  0.7736
  211VAL      H 3226   5.453   4.874   5.893  1.7418  0.5915  0.6447
  211VAL     HA 3227   5.323   5.041   6.109 -0.3635  0.0279 -0.0129
  211VAL     HB 3228   5.461   4.902   6.261 -0.7412 -0.1337 -0.1373
  211VAL   HG11 3229   5.228   4.857   6.201 -0.3109 -0.0752 -0.0706
  211VAL   HG12 3230   5.277   4.757   6.063  0.5212 -0.1028  0.3675
  211VAL   HG13 3231   5.306   4.698   6.230  0.2480  0.4100  0.8289
  211VAL   HG21 3232   5.529   4.731   6.014 -0.0264  1.2433  0.1363
  211VAL   HG22 3233   5.645   4.815   6.122 -0.6023  0.0750  0.6056
  211VAL   HG23 3234   5.538   4.676   6.181 -0.6064  0.0633  1.3929
  212ARG      N 3235   5.618   5.088   5.977  0.5179 -0.5586 -0.5652
  212ARG     CA 3236   5.733   5.179   5.966 -0.2971 -0.2324  0.3088
  212ARG      C 3237   5.763   5.204   5.820  1.0462  0.1330  0.4718
  212ARG      O 3238   5.719   5.119   5.738 -0.2387  0.4023  0.2314
  212ARG     CB 3239   5.861   5.134   6.035 -0.1614  0.0637 -0.0337
  212ARG     CG 3240   5.837   5.094   6.178 -0.7763 -0.4013 -0.4874
  212ARG     CD 3241   5.959   5.066   6.264 -0.1137 -0.4673 -1.0230
  212ARG     NE 3242   6.057   5.183   6.268  0.0101  0.2810 -0.6819
  212ARG     CZ 3243   6.167   5.183   6.197 -0.3125  0.1134  0.1788
  212ARG    NH1 3244   6.219   5.077   6.140 -0.0784 -0.4739  0.2433
  212ARG    NH2 3245   6.245   5.288   6.172  0.3266  0.6399 -0.0858
  212ARG      H 3246   5.604   5.020   5.903 -1.3346 -0.8631 -0.0526
  212ARG     HA 3247   5.717   5.279   6.008  0.7727  0.0107  0.2006
  212ARG    HB2 3248   5.905   5.047   5.986 -0.6720 -0.5837  0.6264
  212ARG    HB3 3249   5.938   5.211   6.025 -1.1985  1.0955 -0.7076
  212ARG    HG2 3250   5.781   5.173   6.227 -0.9447 -0.8309  0.0254
  212ARG    HG3 3251   5.763   5.016   6.194  0.0626 -1.0638  0.4326
  212ARG    HD2 3252   5.927   5.051   6.367  1.3183 -1.9588 -0.7097
  212ARG    HD3 3253   6.015   4.980   6.229  0.1250 -0.8047  0.1237
  212ARG     HE 3254   6.036   5.269   6.317  0.5301 -0.6733  1.4444
  212ARG   HH11 3255   6.296   5.089   6.076 -1.3138 -0.0592 -1.3084
  212ARG   HH12 3256   6.186   4.983   6.158 -0.0890 -0.5872 -0.3442
  212ARG   HH21 3257   6.325   5.272   6.111 -0.0877 -0.8656 -0.3102
  212ARG   HH22 3258   6.209   5.378   6.200 -0.1476  0.0778  1.2464
  213VAL      N 3259   5.823   5.318   5.788 -0.0396  0.2258  0.5786
  213VAL     CA 3260   5.862   5.355   5.646  0.2032  0.3326  0.6780
  213VAL      C 3261   6.012   5.406   5.660 -0.4315  0.0967  0.4296
  213VAL      O 3262   6.044   5.477   5.752  0.1111 -0.8642 -0.2575
  213VAL     CB 3263   5.764   5.443   5.574  0.0786 -0.1511  0.2597
  213VAL    CG1 3264   5.807   5.497   5.427  0.4485  0.8069 -0.4856
  213VAL    CG2 3265   5.620   5.393   5.568 -0.4307  0.2359 -0.2055
  213VAL      H 3266   5.859   5.375   5.864  0.3646 -0.5741  1.0110
  213VAL     HA 3267   5.856   5.263   5.587  0.1047  0.5771  0.3020
  213VAL     HB 3268   5.755   5.529   5.641 -0.7406 -0.2871  0.3473
  213VAL   HG11 3269   5.888   5.568   5.442  1.1942 -0.2123  0.6926
  213VAL   HG12 3270   5.821   5.409   5.365  0.5140  0.5355 -0.0969
  213VAL   HG13 3271   5.724   5.549   5.378 -0.4496  0.5463  0.6550
  213VAL   HG21 3272   5.556   5.478   5.543  0.5865  1.1177  0.0132
  213VAL   HG22 3273   5.611   5.309   5.500 -0.9026  0.5358 -0.5215
  213VAL   HG23 3274   5.594   5.357   5.668 -1.5560 -0.6251 -0.7742
  214GLU      N 3275   6.100   5.363   5.568  0.1071 -0.7783  0.2822
  214GLU     CA 3276   6.244   5.403   5.565 -0.2717 -0.3106 -0.0266
  214GLU      C 3277   6.297   5.423   5.427  0.5883 -1.2819  0.0377
  214GLU      O 3278   6.260   5.353   5.338 -0.6707  0.1556 -0.0306
  214GLU     CB 3279   6.349   5.298   5.626  0.2466  0.3248  0.0085
  214GLU     CG 3280   6.341   5.306   5.779 -0.0215 -0.3420 -0.2690
  214GLU     CD 3281   6.420   5.200   5.856  0.0214  0.3465 -0.0145
  214GLU    OE1 3282   6.483   5.111   5.792  0.0520 -0.1985  0.1450
  214GLU    OE2 3283   6.412   5.194   5.982 -0.1673  0.0409 -0.0059
  214GLU      H 3284   6.061   5.311   5.491 -0.9034  0.9102 -0.4673
  214GLU     HA 3285   6.255   5.495   5.623 -1.0839  0.3411 -0.8573
  214GLU    HB2 3286   6.325   5.198   5.590 -0.1752  0.3021  0.3358
  214GLU    HB3 3287   6.451   5.319   5.594  0.8471 -0.9079  0.9447
  214GLU    HG2 3288   6.377   5.406   5.803 -1.0991 -0.3538  1.8599
  214GLU    HG3 3289   6.241   5.312   5.823  0.0280  2.3532 -0.1707
  215ILE      N 3290   6.378   5.528   5.409  0.0112  0.5069 -0.1392
  215ILE     CA 3291   6.435   5.575   5.285 -0.6153 -0.3284 -0.2594
  215ILE      C 3292   6.593   5.568   5.299 -0.1574 -0.3931  0.4411
  215ILE      O 3293   6.646   5.636   5.388 -0.2168  0.6416  0.0382
  215ILE     CB 3294   6.402   5.720   5.247 -0.3754  1.4185  0.6314
  215ILE    CG1 3295   6.254   5.736   5.217  0.4661 -1.1012 -0.2682
  215ILE    CG2 3296   6.464   5.763   5.114 -0.4015 -0.5986  1.0596
  215ILE    CD1 3297   6.146   5.708   5.328  0.2540  0.7768 -0.0770
  215ILE      H 3298   6.406   5.573   5.496 -0.4185  0.8580 -0.1741
  215ILE     HA 3299   6.405   5.507   5.205  1.0732 -0.0440 -1.2348
  215ILE     HB 3300   6.440   5.767   5.338  1.6307 -1.1533  1.4030
  215ILE   HG12 3301   6.245   5.841   5.189 -0.0269 -1.2027 -0.5075
  215ILE   HG13 3302   6.211   5.686   5.130 -1.5856 -0.6439  0.3734
  215ILE   HG21 3303   6.571   5.776   5.130 -0.2750 -0.9602  0.5658
  215ILE   HG22 3304   6.447   5.704   5.024 -0.9979  0.4548  0.4408
  215ILE   HG23 3305   6.435   5.865   5.090  0.8251 -0.4970 -0.3174
  215ILE   HD11 3306   6.094   5.612   5.324 -1.0506  1.4191  0.3098
  215ILE   HD12 3307   6.182   5.713   5.431 -0.6164  1.0797  0.2273
  215ILE   HD13 3308   6.066   5.781   5.319  0.2755  0.9258  0.7263
  216ASN      N 3309   6.662   5.489   5.213 -0.5006 -0.4457 -0.1493
  216ASN     CA 3310   6.806   5.467   5.216 -0.4721 -0.7854  0.7844
  216ASN      C 3311   6.863   5.423   5.353  0.3302 -0.3036  0.4015
  216ASN      O 3312   6.975   5.447   5.392  0.3327  0.1064 -0.8886
  216ASN     CB 3313   6.851   5.604   5.148 -0.4265 -0.0153 -0.2682
  216ASN     CG 3314   6.993   5.589   5.083  0.8870 -0.0308 -0.6571
  216ASN    OD1 3315   7.014   5.616   4.972  0.5313 -0.2627  0.4295
  216ASN    ND2 3316   7.087   5.540   5.165  0.0028 -0.1293  0.2884
  216ASN      H 3317   6.605   5.429   5.154 -0.6409 -0.2656 -0.1989
  216ASN     HA 3318   6.830   5.383   5.151  0.2558  0.2862 -0.4473
  216ASN    HB2 3319   6.786   5.644   5.070 -1.3944  0.7007  0.8339
  216ASN    HB3 3320   6.870   5.679   5.225  1.0541 -1.3680  0.7997
  216ASN   HD21 3321   7.182   5.565   5.141 -0.1938  0.9299  0.4789
  216ASN   HD22 3322   7.080   5.493   5.255  0.2926  0.4329  0.6198
  217GLY      N 3323   6.770   5.365   5.432  0.3502 -0.4076 -0.1826
  217GLY     CA 3324   6.793   5.318   5.569  0.9204  0.2893 -0.0223
  217GLY      C 3325   6.748   5.408   5.684 -0.3358  0.1041 -0.1324
  217GLY      O 3326   6.777   5.371   5.798  0.1257  0.6049 -0.5415
  217GLY      H 3327   6.681   5.344   5.388  0.0623  0.2964  0.0165
  217GLY    HA2 3328   6.730   5.229   5.571  1.4177 -0.0684  0.0442
  217GLY    HA3 3329   6.900   5.299   5.570  0.7991 -0.5670 -0.7176
  218GLN      N 3330   6.690   5.524   5.665  0.3804 -0.3115 -0.3504
  218GLN     CA 3331   6.657   5.624   5.782 -0.1932  0.1931  0.0947
  218GLN      C 3332   6.507   5.646   5.790  0.2200 -0.1954 -0.0443
  218GLN      O 3333   6.439   5.670   5.689 -0.1741 -0.7084  0.4487
  218GLN     CB 3334   6.739   5.752   5.742  0.1055 -1.4398 -0.0980
  218GLN     CG 3335   6.693   5.886   5.810 -0.3954  0.3252  0.2639
  218GLN     CD 3336   6.711   5.880   5.960 -0.1824  0.3015 -0.5495
  218GLN    OE1 3337   6.728   5.771   6.027  0.4105 -0.5206  0.3359
  218GLN    NE2 3338   6.715   5.994   6.030 -0.3809  0.0115  0.5558
  218GLN      H 3339   6.669   5.551   5.570 -0.0488 -0.9982 -0.4651
  218GLN     HA 3340   6.690   5.586   5.879  0.3335  0.8316  0.1776
  218GLN    HB2 3341   6.845   5.733   5.763  0.2715 -0.2119  0.3218
  218GLN    HB3 3342   6.729   5.770   5.636  0.9880 -0.7270 -0.0819
  218GLN    HG2 3343   6.768   5.958   5.777 -0.0587 -0.3957 -0.6620
  218GLN    HG3 3344   6.596   5.908   5.766 -0.1771  0.4289 -0.1747
  218GLN   HE21 3345   6.732   5.987   6.130  1.6308  0.1171  0.3053
  218GLN   HE22 3346   6.686   6.080   5.986 -2.7795 -0.5195  0.8289
  219ASP      N 3347   6.460   5.642   5.919 -0.7724  0.0619  0.4609
  219ASP     CA 3348   6.323   5.648   5.957  1.3621  0.5283  0.4715
  219ASP      C 3349   6.235   5.770   5.893 -0.6553 -0.7261  0.1024
  219ASP      O 3350   6.297   5.881   5.876  0.3264  0.3633  0.4676
  219ASP     CB 3351   6.328   5.639   6.108 -0.1851  0.2586  0.2183
  219ASP     CG 3352   6.199   5.590   6.174  0.4015 -0.4227 -0.8853
  219ASP    OD1 3353   6.092   5.598   6.113 -0.1247 -0.3107 -0.1050
  219ASP    OD2 3354   6.206   5.551   6.296 -0.2459 -0.0717  0.4514
  219ASP      H 3355   6.535   5.619   5.984  0.1670  1.1102 -0.1740
  219ASP     HA 3356   6.278   5.557   5.917 -0.6423  1.2719  0.7866
  219ASP    HB2 3357   6.402   5.563   6.135  0.7767  0.7234 -0.9380
  219ASP    HB3 3358   6.363   5.736   6.146 -0.3809 -0.1599  1.5559
  220LEU      N 3359   6.108   5.748   5.860 -0.2396  0.0137 -0.1334
  220LEU     CA 3360   6.018   5.853   5.820 -0.3595 -0.1420  0.4582
  220LEU      C 3361   5.944   5.917   5.933  0.8495  0.4140 -0.8741
  220LEU      O 3362   5.903   6.033   5.924  0.4542  0.0186  0.6672
  220LEU     CB 3363   5.940   5.816   5.693 -0.7326  0.3788 -0.7591
  220LEU     CG 3364   5.848   5.924   5.638 -0.1637  0.1509  1.3999
  220LEU    CD1 3365   5.932   6.033   5.564  0.6770  0.6737  0.0859
  220LEU    CD2 3366   5.761   5.852   5.528  0.0348  1.0732 -0.2705
  220LEU      H 3367   6.073   5.654   5.855  0.3300 -0.2687  0.7376
  220LEU     HA 3368   6.075   5.937   5.781 -0.8994 -0.4040 -1.0373
  220LEU    HB2 3369   6.015   5.798   5.617 -0.1500 -1.2018  0.0953
  220LEU    HB3 3370   5.893   5.721   5.719  0.1901  0.3536  1.1956
  220LEU     HG 3371   5.782   5.952   5.721 -0.6935 -1.2190  1.5080
  220LEU   HD11 3372   5.861   6.099   5.515 -0.1946 -0.8265 -0.8158
  220LEU   HD12 3373   5.992   6.094   5.631  0.0249  1.1044  0.2908
  220LEU   HD13 3374   5.991   5.984   5.486  0.8393 -0.0516  0.6451
  220LEU   HD21 3375   5.714   5.761   5.565  1.2844  0.0767 -0.9573
  220LEU   HD22 3376   5.675   5.916   5.510 -0.1000  0.9573 -0.0394
  220LEU   HD23 3377   5.814   5.829   5.435  0.3628  0.4644  0.0549
  221LYS      N 3378   5.940   5.858   6.053 -0.5777 -0.8781  0.2340
  221LYS     CA 3379   5.905   5.922   6.181  0.2200 -0.1239  0.8281
  221LYS      C 3380   5.769   5.988   6.198  0.1615 -0.1553  0.4654
  221LYS      O 3381   5.742   6.056   6.296 -0.8610 -0.6552 -0.0236
  221LYS     CB 3382   6.012   6.020   6.225 -0.7309 -0.0025 -0.2369
  221LYS     CG 3383   6.149   5.951   6.248  0.6209 -0.0071 -0.0478
  221LYS     CD 3384   6.252   6.040   6.306  0.2401 -0.0593  0.4781
  221LYS     CE 3385   6.382   5.961   6.318 -0.0909 -0.6409 -0.4490
  221LYS     NZ 3386   6.471   6.029   6.417 -0.1166 -0.5584 -0.1695
  221LYS      H 3387   5.991   5.771   6.060  1.3739  0.1783  0.5625
  221LYS     HA 3388   5.909   5.839   6.252  1.4942 -1.5952 -0.7735
  221LYS    HB2 3389   6.024   6.104   6.157  1.7616  0.1791  0.2275
  221LYS    HB3 3390   5.986   6.062   6.322  2.0521  0.7258  0.3800
  221LYS    HG2 3391   6.130   5.871   6.320  0.5497 -0.3076 -0.3996
  221LYS    HG3 3392   6.186   5.913   6.153  0.7634 -0.1604  0.0666
  221LYS    HD2 3393   6.266   6.135   6.255  0.4037 -0.2965  0.0755
  221LYS    HD3 3394   6.206   6.054   6.405 -0.2962 -0.8783  0.3721
  221LYS    HE2 3395   6.367   5.857   6.345 -1.6515 -0.2239  0.5538
  221LYS    HE3 3396   6.434   5.960   6.222 -1.3230  1.3293 -1.2795
  221LYS    HZ1 3397   6.426   6.022   6.507 -1.2055 -0.3855 -0.6700
  221LYS    HZ2 3398   6.566   5.994   6.423 -0.1410 -0.5067  1.0863
  221LYS    HZ3 3399   6.479   6.130   6.413  0.4828 -0.6083 -0.5567
  222MET      N 3400   5.676   5.970   6.102 -0.4752  0.2008 -0.6666
  222MET     CA 3401   5.539   6.009   6.123 -0.0088 -0.4318  0.7217
  222MET      C 3402   5.479   5.913   6.221  1.1053  0.7271 -0.4173
  222MET      O 3403   5.530   5.800   6.241  0.2569 -0.6734 -0.4911
  222MET     CB 3404   5.455   6.009   5.991  0.6777  0.0196 -1.3076
  222MET     CG 3405   5.526   6.049   5.861 -0.2994 -0.0107  0.1144
  222MET     SD 3406   5.418   6.073   5.718 -0.0969  0.1917  0.0410
  222MET     CE 3407   5.307   6.197   5.780  0.9903 -0.0092  0.2035
  222MET      H 3408   5.699   5.923   6.016  0.2921  0.5071 -0.6429
  222MET     HA 3409   5.540   6.111   6.162  0.9305  0.1111 -0.5910
  222MET    HB2 3410   5.414   5.909   5.973  1.3286 -0.3300 -0.9122
  222MET    HB3 3411   5.363   6.065   6.010  0.5776  0.2032 -2.2239
  222MET    HG2 3412   5.582   6.142   5.873 -0.3061  0.0525 -0.3175
  222MET    HG3 3413   5.604   5.975   5.841 -1.2408 -1.1177  0.3397
  222MET    HE1 3414   5.365   6.275   5.829  0.5177  0.2864  0.3064
  222MET    HE2 3415   5.253   6.230   5.692 -0.6404 -0.9043  0.7856
  222MET    HE3 3416   5.239   6.153   5.853  0.2566 -0.1452 -0.5399
  223ASP      N 3417   5.371   5.950   6.291 -1.0502  0.5989 -1.0495
  223ASP     CA 3418   5.287   5.847   6.351 -0.1398 -0.6971 -0.3993
  223ASP      C 3419   5.249   5.735   6.249 -0.6102  0.0743  1.2158
  223ASP      O 3420   5.198   5.766   6.137 -0.2334  0.3238  0.2997
  223ASP     CB 3421   5.176   5.911   6.421  0.4056 -0.1562  0.0554
  223ASP     CG 3422   5.110   5.820   6.525  0.0540  0.7355  0.8014
  223ASP    OD1 3423   5.100   5.862   6.643 -0.0547  0.1257 -0.2737
  223ASP    OD2 3424   5.064   5.704   6.487 -0.7286 -0.1896  0.2654
  223ASP      H 3425   5.350   6.048   6.306  0.7054  0.9259 -0.1769
  223ASP     HA 3426   5.340   5.805   6.437 -1.2508  0.7422  1.1159
  223ASP    HB2 3427   5.208   6.004   6.468 -0.2450  0.0355  0.1354
  223ASP    HB3 3428   5.108   5.949   6.346 -1.0188  0.3548  1.4914
  224CYS      N 3429   5.269   5.609   6.289 -0.0863  0.0242  0.5412
  224CYS     CA 3430   5.243   5.495   6.192 -0.3985  0.2334  0.2397
  224CYS      C 3431   5.097   5.480   6.139 -0.4165 -0.3538 -0.5329
  224CYS      O 3432   5.062   5.419   6.042  0.0925  0.3892 -0.1656
  224CYS     CB 3433   5.289   5.368   6.259  0.1965  0.2708 -0.9651
  224CYS     SG 3434   5.199   5.327   6.401  0.0788 -0.0490  0.1202
  224CYS      H 3435   5.309   5.585   6.378  0.2398  0.6052  0.5628
  224CYS     HA 3436   5.303   5.505   6.101 -0.1773 -1.4443  0.1321
  224CYS    HB2 3437   5.286   5.285   6.188  0.2014  0.5419 -1.2840
  224CYS    HB3 3438   5.392   5.381   6.291  0.2003 -0.8721 -0.4222
  225LYS      N 3439   5.009   5.554   6.212 -0.7749 -0.1330  0.8251
  225LYS     CA 3440   4.871   5.573   6.169 -1.0979 -0.1099  0.3440
  225LYS      C 3441   4.857   5.650   6.036  0.4550  0.6818  0.0926
  225LYS      O 3442   4.758   5.624   5.968 -0.1477  0.0815 -0.4250
  225LYS     CB 3443   4.783   5.651   6.272 -1.0790  0.0590  0.2346
  225LYS     CG 3444   4.758   5.570   6.395  0.9384  0.2777  0.1746
  225LYS     CD 3445   4.663   5.638   6.497  0.0247  0.5603  1.5690
  225LYS     CE 3446   4.640   5.554   6.622 -0.2126  0.6843 -0.0708
  225LYS     NZ 3447   4.767   5.537   6.692 -0.2315 -0.0329 -0.4894
  225LYS      H 3448   5.042   5.599   6.296 -0.8133  0.3978  0.5638
  225LYS     HA 3449   4.827   5.475   6.150 -0.3619 -0.1743 -1.3543
  225LYS    HB2 3450   4.841   5.741   6.292  1.4080 -0.8806 -1.6933
  225LYS    HB3 3451   4.696   5.684   6.216  0.0967  0.8961 -1.2639
  225LYS    HG2 3452   4.710   5.476   6.368  1.1104  0.3593 -0.4553
  225LYS    HG3 3453   4.853   5.546   6.441  0.8484 -1.2510 -0.3153
  225LYS    HD2 3454   4.709   5.735   6.515  1.0319  0.5720 -0.5461
  225LYS    HD3 3455   4.572   5.657   6.440  0.8675  0.9200  0.2605
  225LYS    HE2 3456   4.565   5.597   6.688  0.3533  0.6165  0.6305
  225LYS    HE3 3457   4.595   5.456   6.607  0.7822 -0.0296  1.2542
  225LYS    HZ1 3458   4.831   5.473   6.647 -0.6767 -0.9134  0.0598
  225LYS    HZ2 3459   4.805   5.620   6.736 -0.1818 -1.1020  1.8011
  225LYS    HZ3 3460   4.756   5.485   6.778  0.9360 -0.2616 -0.4505
  226GLU      N 3461   4.932   5.752   6.005 -0.6862 -1.1295 -0.1588
  226GLU     CA 3462   4.918   5.826   5.888  0.0012  0.1481  1.2097
  226GLU      C 3463   4.951   5.744   5.767 -0.0596  0.1915  0.2863
  226GLU      O 3464   4.911   5.777   5.656 -0.0243 -0.2339  0.6725
  226GLU     CB 3465   5.010   5.949   5.886  0.8536 -0.7892 -0.7981
  226GLU     CG 3466   5.005   6.039   6.016  0.1393 -0.3704  0.3228
  226GLU     CD 3467   4.894   6.152   6.001 -0.1714  0.5706  1.0225
  226GLU    OE1 3468   4.869   6.233   6.090 -0.3578  0.9327 -0.2188
  226GLU    OE2 3469   4.811   6.145   5.907  0.0533  0.4873  0.8051
  226GLU      H 3470   4.989   5.806   6.068 -0.5287  0.7384 -1.6891
  226GLU     HA 3471   4.817   5.860   5.864  0.4730  0.8446  0.0181
  226GLU    HB2 3472   5.112   5.910   5.892  1.6766  1.2364  1.2426
  226GLU    HB3 3473   5.000   6.008   5.794  0.3261  0.5937  0.0888
  226GLU    HG2 3474   4.978   5.976   6.101 -0.7685  1.1257  1.2315
  226GLU    HG3 3475   5.103   6.079   6.038 -0.4526  0.8397  0.9305
  227TYR      N 3476   5.030   5.637   5.782 -0.1516 -1.0852 -0.3977
  227TYR     CA 3477   5.086   5.561   5.668  1.2903  1.3921  0.5677
  227TYR      C 3478   4.974   5.468   5.612 -0.4826  0.3559  0.9075
  227TYR      O 3479   4.982   5.408   5.501  0.1630 -0.3927 -0.2439
  227TYR     CB 3480   5.198   5.463   5.714 -0.4887 -0.5459 -0.9500
  227TYR     CG 3481   5.325   5.527   5.764  0.6908 -0.5070  1.0568
  227TYR    CD1 3482   5.362   5.656   5.712 -0.6412  0.1672 -0.2670
  227TYR    CD2 3483   5.399   5.466   5.862 -0.0934 -0.1242  0.3931
  227TYR    CE1 3484   5.489   5.707   5.756  0.1469 -0.6554 -0.1462
  227TYR    CE2 3485   5.514   5.522   5.912 -0.7888 -0.6573 -0.2308
  227TYR     CZ 3486   5.568   5.642   5.853  0.6180  0.2482 -0.3513
  227TYR     OH 3487   5.682   5.694   5.902  0.2136 -0.2830  0.3274
  227TYR      H 3488   5.043   5.607   5.878  0.9319  1.1809  0.3031
  227TYR     HA 3489   5.110   5.627   5.585 -0.0419  0.5432 -0.5720
  227TYR    HB2 3490   5.155   5.395   5.787 -1.7364  1.0826 -0.0411
  227TYR    HB3 3491   5.235   5.405   5.629  0.7662 -0.0836 -0.7621
  227TYR    HD1 3492   5.310   5.694   5.625  0.3369  0.1390 -0.9017
  227TYR    HD2 3493   5.372   5.373   5.909 -0.0206  0.1028  0.8949
  227TYR    HE1 3494   5.532   5.798   5.716 -0.8601 -0.4977 -0.9630
  227TYR    HE2 3495   5.561   5.476   5.998  0.2211  0.6380 -0.0314
  227TYR     HH 3496   5.728   5.636   5.963  1.0284 -0.1702 -0.1460
  228ASN      N 3497   4.865   5.442   5.684  0.5079 -0.4459 -0.2330
  228ASN     CA 3498   4.743   5.363   5.662 -0.0994  0.4528 -0.0739
  228ASN      C 3499   4.610   5.440   5.678 -0.2873 -0.4658 -0.0952
  228ASN      O 3500   4.512   5.394   5.725  0.1974  0.7197 -1.0405
  228ASN     CB 3501   4.748   5.227   5.737 -0.0901 -1.1943  0.2378
  228ASN     CG 3502   4.886   5.162   5.740 -0.0258  0.3400  0.9565
  228ASN    OD1 3503   4.928   5.085   5.653  0.6146  0.5514  0.6014
  228ASN    ND2 3504   4.956   5.180   5.847 -0.9226 -0.6372 -0.3854
  228ASN      H 3505   4.872   5.478   5.778  1.4872  0.5568 -0.6519
  228ASN     HA 3506   4.751   5.339   5.556  0.3245  0.3664 -0.0268
  228ASN    HB2 3507   4.709   5.245   5.837 -1.1908  0.5550 -0.4218
  228ASN    HB3 3508   4.682   5.163   5.679 -1.0268  0.4569 -0.6758
  228ASN   HD21 3509   5.049   5.144   5.863 -0.6341  0.1755 -0.1451
  228ASN   HD22 3510   4.925   5.251   5.911  2.1194 -0.5215  1.3367
  229TYR      N 3511   4.614   5.569   5.649  0.5226 -0.0303  0.8723
  229TYR     CA 3512   4.504   5.669   5.665  0.8875  0.5625  0.3068
  229TYR      C 3513   4.410   5.675   5.535 -0.1842 -0.7002 -0.3462
  229TYR      O 3514   4.447   5.748   5.441 -0.4364 -0.1051 -0.0159
  229TYR     CB 3515   4.567   5.801   5.687 -0.4899 -0.3156  0.4315
  229TYR     CG 3516   4.477   5.922   5.686  0.6384  0.1520 -0.1297
  229TYR    CD1 3517   4.371   5.918   5.791 -0.9155  0.0101  0.5635
  229TYR    CD2 3518   4.490   6.031   5.596  0.1840  0.5819 -0.4571
  229TYR    CE1 3519   4.283   6.028   5.795  0.1891  0.3441  0.0000
  229TYR    CE2 3520   4.393   6.133   5.598  0.1470  0.1252 -0.7082
  229TYR     CZ 3521   4.287   6.129   5.702 -0.3721 -0.3050  0.5607
  229TYR     OH 3522   4.188   6.221   5.699 -0.1389  0.1064  0.2179
  229TYR      H 3523   4.702   5.608   5.617 -0.0591  0.7070  0.0637
  229TYR     HA 3524   4.450   5.639   5.754 -0.3396 -0.6161 -0.7496
  229TYR    HB2 3525   4.610   5.781   5.785  1.6179 -1.3450 -0.5658
  229TYR    HB3 3526   4.660   5.809   5.631  0.0082 -1.5521  1.0169
  229TYR    HD1 3527   4.363   5.844   5.869 -0.7181  0.4517  1.0151
  229TYR    HD2 3528   4.569   6.031   5.522 -0.1858  0.1572 -0.8668
  229TYR    HE1 3529   4.205   6.036   5.869 -0.7273 -0.7171 -0.7805
  229TYR    HE2 3530   4.383   6.208   5.522  0.6044 -0.4161 -1.3224
  229TYR     HH 3531   4.152   6.227   5.787  2.0386 -0.0555  1.2617
  230ASP      N 3532   4.289   5.616   5.530  0.8165  0.8906 -0.4176
  230ASP     CA 3533   4.225   5.522   5.628 -0.2421 -0.9384 -0.8511
  230ASP      C 3534   4.229   5.377   5.596  0.7237  0.5562  0.2245
  230ASP      O 3535   4.147   5.299   5.649 -0.1416  0.4319 -0.1785
  230ASP     CB 3536   4.078   5.579   5.653  0.6829 -0.2263 -0.0790
  230ASP     CG 3537   3.981   5.575   5.531  0.3477  0.6413  0.2297
  230ASP    OD1 3538   4.008   5.531   5.419 -0.2165 -0.5120 -0.5437
  230ASP    OD2 3539   3.860   5.616   5.542 -0.6507  0.2991 -0.1086
  230ASP      H 3540   4.232   5.629   5.448 -0.9296 -0.9489  0.3475
  230ASP     HA 3541   4.272   5.516   5.726 -0.5983 -1.9093 -0.7119
  230ASP    HB2 3542   4.041   5.511   5.729  0.4669  0.6644  0.6473
  230ASP    HB3 3543   4.077   5.677   5.701  0.6050 -0.3529  0.1802
  231LYS      N 3544   4.321   5.340   5.505 -0.0780  0.3920 -0.3987
  231LYS     CA 3545   4.359   5.202   5.451  1.0741 -0.4437 -0.4400
  231LYS      C 3546   4.493   5.210   5.380  0.2876  0.4407  0.1005
  231LYS      O 3547   4.545   5.316   5.349 -0.1578 -0.8524 -0.0399
  231LYS     CB 3548   4.249   5.160   5.356  0.0239  1.1649  0.7285
  231LYS     CG 3549   4.243   5.239   5.222  0.4402 -0.5718  0.6679
  231LYS     CD 3550   4.110   5.200   5.155 -0.4627 -0.1744  0.1366
  231LYS     CE 3551   3.992   5.283   5.195 -1.3659 -0.5383  0.0389
  231LYS     NZ 3552   3.998   5.431   5.167 -0.6578  0.2625 -0.4910
  231LYS      H 3553   4.381   5.414   5.474  0.3245 -0.0174 -0.6131
  231LYS     HA 3554   4.370   5.134   5.535  0.5103 -0.7775 -0.6261
  231LYS    HB2 3555   4.271   5.056   5.333 -0.2094  1.4051 -0.7699
  231LYS    HB3 3556   4.150   5.142   5.398 -0.0271 -2.3965 -0.2226
  231LYS    HG2 3557   4.257   5.346   5.235  1.0169 -0.5137 -0.2581
  231LYS    HG3 3558   4.321   5.196   5.159  0.9082 -0.0250  0.8603
  231LYS    HD2 3559   4.131   5.215   5.049  2.0371  0.8832  0.6313
  231LYS    HD3 3560   4.087   5.095   5.172  0.6851 -0.3974  0.5412
  231LYS    HE2 3561   3.901   5.240   5.154 -2.5000  0.7313  1.0602
  231LYS    HE3 3562   3.985   5.279   5.303 -0.4126  1.7793  0.2947
  231LYS    HZ1 3563   4.088   5.458   5.130 -0.7185 -0.1915 -0.9996
  231LYS    HZ2 3564   3.931   5.449   5.093 -0.5145 -1.7170 -1.2321
  231LYS    HZ3 3565   3.967   5.482   5.248 -1.0501  1.0463 -1.0950
  232SER      N 3566   4.544   5.090   5.357 -0.0807 -0.0462 -0.1191
  232SER     CA 3567   4.668   5.052   5.286 -0.1453  0.2948  0.8892
  232SER      C 3568   4.642   4.924   5.203  0.0629 -0.3581 -1.5083
  232SER      O 3569   4.621   4.819   5.266  0.0041 -0.1537 -0.7286
  232SER     CB 3570   4.793   5.043   5.389  1.0195  0.8804  0.2330
  232SER     OG 3571   4.910   5.016   5.316  0.6871 -0.5535 -0.3469
  232SER      H 3572   4.506   5.011   5.408  1.3651 -0.2390  0.7686
  232SER     HA 3573   4.691   5.135   5.220  1.1959  0.7897  1.9018
  232SER    HB2 3574   4.800   5.135   5.446  0.1169  0.8950  0.3429
  232SER    HB3 3575   4.772   4.954   5.449  0.5178  0.4879 -0.4915
  232SER     HG 3576   4.979   5.069   5.356  0.3958 -0.7737  0.4786
  233ILE      N 3577   4.635   4.936   5.070  0.3166  1.4501  0.8770
  233ILE     CA 3578   4.577   4.824   4.983  0.0352 -0.4361  0.2092
  233ILE      C 3579   4.671   4.781   4.876 -0.1463  0.3564  0.7552
  233ILE      O 3580   4.748   4.868   4.818  0.3765 -0.2996 -0.1117
  233ILE     CB 3581   4.442   4.871   4.924  0.8799 -0.4321  0.4522
  233ILE    CG1 3582   4.458   4.970   4.813  0.4926 -0.6468 -0.2872
  233ILE    CG2 3583   4.354   4.915   5.041 -0.2097  0.0405  0.7079
  233ILE    CD1 3584   4.326   5.018   4.751 -1.6998  0.6521  0.2680
  233ILE      H 3585   4.651   5.022   5.019 -0.4343  0.3438 -1.5008
  233ILE     HA 3586   4.551   4.738   5.044  0.1661 -0.0072  0.8967
  233ILE     HB 3587   4.395   4.781   4.884  0.3910  0.1355 -0.2984
  233ILE   HG12 3588   4.514   5.057   4.847 -1.2859  0.2548  0.5996
  233ILE   HG13 3589   4.515   4.925   4.731  0.0108 -0.0176 -0.9922
  233ILE   HG21 3590   4.360   4.841   5.120 -0.6061  0.0395  0.7385
  233ILE   HG22 3591   4.393   5.011   5.074  0.7851 -0.7159  1.9043
  233ILE   HG23 3592   4.251   4.927   5.006 -0.6212 -2.1295  0.9354
  233ILE   HD11 3593   4.252   5.058   4.820 -2.2269 -0.3596  0.3375
  233ILE   HD12 3594   4.353   5.095   4.679 -1.6378  0.1045 -0.3079
  233ILE   HD13 3595   4.285   4.933   4.696  0.1192 -0.7006  0.7967
  234VAL      N 3596   4.670   4.649   4.833 -0.3339  0.2102 -0.1133
  234VAL     CA 3597   4.749   4.602   4.715  0.2378 -0.0563  0.2316
  234VAL      C 3598   4.654   4.604   4.594 -0.6492  0.0431 -0.2786
  234VAL      O 3599   4.547   4.544   4.588 -0.2402 -0.2153 -0.2449
  234VAL     CB 3600   4.800   4.463   4.739 -0.1462  0.7448 -0.3171
  234VAL    CG1 3601   4.876   4.409   4.615 -0.1462 -0.0089  0.2306
  234VAL    CG2 3602   4.908   4.455   4.847  0.3547 -0.0539  0.7028
  234VAL      H 3603   4.606   4.583   4.874 -0.5108  0.0105 -0.6873
  234VAL     HA 3604   4.837   4.664   4.698  1.4785 -1.5946  0.5161
  234VAL     HB 3605   4.720   4.392   4.759 -0.3156  0.7796 -0.8455
  234VAL   HG11 3606   4.950   4.487   4.603  0.4492 -0.6302 -0.3043
  234VAL   HG12 3607   4.916   4.310   4.634 -1.6300 -0.5767  0.7249
  234VAL   HG13 3608   4.808   4.410   4.529  0.0817 -0.3870  0.0419
  234VAL   HG21 3609   4.977   4.539   4.834 -1.2487  1.2191 -0.4914
  234VAL   HG22 3610   4.861   4.471   4.944 -0.2226  0.9920  0.2926
  234VAL   HG23 3611   4.946   4.354   4.861  0.5412 -0.0519  0.2254
  235ASP      N 3612   4.701   4.680   4.494  0.7907  0.4267 -0.2555
  235ASP     CA 3613   4.630   4.706   4.365 -0.5036  0.5863 -0.4137
  235ASP      C 3614   4.708   4.690   4.229  0.0019 -0.8060 -0.0923
  235ASP      O 3615   4.759   4.791   4.176 -0.2954  0.0175 -0.0002
  235ASP     CB 3616   4.562   4.840   4.379  0.3616 -0.3473  0.5165
  235ASP     CG 3617   4.470   4.874   4.259  0.2087 -0.0547 -0.0525
  235ASP    OD1 3618   4.417   4.988   4.256 -0.1563 -0.0809  0.2161
  235ASP    OD2 3619   4.448   4.786   4.168 -0.1461  0.2041  0.2202
  235ASP      H 3620   4.799   4.703   4.495  0.4047  2.4181 -0.5523
  235ASP     HA 3621   4.544   4.638   4.357  0.4026 -0.5326 -1.3746
  235ASP    HB2 3622   4.499   4.849   4.468 -0.1899 -0.2999  0.1293
  235ASP    HB3 3623   4.643   4.913   4.384 -0.5315  0.7128  0.4583
  236SER      N 3624   4.712   4.568   4.172  0.0618 -0.1053 -0.6818
  236SER     CA 3625   4.760   4.546   4.036 -0.5046 -1.2753  0.4403
  236SER      C 3626   4.697   4.638   3.926  0.5010  0.2151 -0.4369
  236SER      O 3627   4.752   4.652   3.818 -0.3277 -0.4433 -0.1341
  236SER     CB 3628   4.747   4.404   3.990 -0.0178  0.2806 -0.3909
  236SER     OG 3629   4.614   4.371   3.981  0.2890 -0.4200 -0.1367
  236SER      H 3630   4.655   4.501   4.222 -0.0528  0.1601 -0.4508
  236SER     HA 3631   4.863   4.579   4.028 -0.9821  0.5651  0.9618
  236SER    HB2 3632   4.791   4.388   3.891 -1.1887 -0.0226 -0.8960
  236SER    HB3 3633   4.793   4.332   4.058 -0.0364 -0.2770 -0.9498
  236SER     HG 3634   4.591   4.382   3.888 -0.6365  0.5819  0.1589
  237GLY      N 3635   4.577   4.699   3.952  0.1922  0.5166  0.1140
  237GLY     CA 3636   4.507   4.794   3.864 -0.7005 -0.0581  0.1141
  237GLY      C 3637   4.529   4.948   3.897  0.7360 -0.3926  0.0611
  237GLY      O 3638   4.458   5.034   3.851  0.1634  0.5077  0.3341
  237GLY      H 3639   4.539   4.695   4.045 -0.8450  2.0666 -0.1716
  237GLY    HA2 3640   4.551   4.773   3.766  0.4139  0.2552  0.5069
  237GLY    HA3 3641   4.404   4.759   3.863 -0.1870 -1.7209 -0.3795
  238THR      N 3642   4.636   4.972   3.971  0.2321  0.3324  0.2530
  238THR     CA 3643   4.703   5.104   3.975  0.2676 -0.4439 -0.3916
  238THR      C 3644   4.853   5.091   3.933 -0.2915 -0.6968 -0.2080
  238THR      O 3645   4.921   4.998   3.977  0.0070  0.5775 -0.2195
  238THR     CB 3646   4.678   5.172   4.108  0.4953 -0.2084 -0.4635
  238THR    OG1 3647   4.544   5.198   4.132  0.6151  0.6367 -0.4146
  238THR    CG2 3648   4.746   5.314   4.105 -0.0949 -0.0920  0.3335
  238THR      H 3649   4.691   4.888   3.982 -0.7411 -0.8603 -2.3272
  238THR     HA 3650   4.657   5.171   3.903 -1.3278 -0.4025  0.5648
  238THR     HB 3651   4.714   5.103   4.184 -0.0654 -0.0588 -0.0491
  238THR    HG1 3652   4.501   5.125   4.176 -0.1546  1.0253 -0.4809
  238THR   HG21 3653   4.711   5.375   4.188  0.0194 -0.1287  0.4090
  238THR   HG22 3654   4.855   5.306   4.108 -0.0883 -0.4651 -0.4502
  238THR   HG23 3655   4.718   5.378   4.021  0.0138 -0.4450  0.0253
  239THR      N 3656   4.906   5.189   3.857  0.2188  0.0111 -0.7049
  239THR     CA 3657   5.050   5.201   3.814 -0.1747 -0.2692  0.6694
  239THR      C 3658   5.140   5.235   3.938  0.9333 -0.0863 -0.5170
  239THR      O 3659   5.219   5.155   3.984 -0.2841 -0.0024 -0.3196
  239THR     CB 3660   5.075   5.306   3.696 -0.1977  0.2750 -0.1965
  239THR    OG1 3661   5.028   5.257   3.578  0.0596 -0.1648 -0.5098
  239THR    CG2 3662   5.225   5.315   3.667 -0.7952  0.3210  0.3200
  239THR      H 3663   4.849   5.268   3.833  0.1411  0.3606  0.5357
  239THR     HA 3664   5.088   5.107   3.776  1.5734  0.0895  1.3506
  239THR     HB 3665   5.029   5.401   3.725 -0.5063 -0.1595  0.8177
  239THR    HG1 3666   5.040   5.331   3.517 -0.4664  0.0647 -0.3435
  239THR   HG21 3667   5.251   5.370   3.577 -0.2612  0.4632  0.5553
  239THR   HG22 3668   5.283   5.363   3.745 -0.6711  0.8392 -0.0797
  239THR   HG23 3669   5.268   5.216   3.652  0.2045  0.7114  0.4464
  240ASN      N 3670   5.115   5.358   3.986 -0.1459 -0.1339 -1.0451
  240ASN     CA 3671   5.192   5.432   4.091  0.1548 -0.1626 -0.3334
  240ASN      C 3672   5.175   5.358   4.224  0.2525 -0.6686 -0.0420
  240ASN      O 3673   5.079   5.297   4.260 -0.0819  0.0720 -0.2364
  240ASN     CB 3674   5.142   5.581   4.091 -0.8760  0.7896 -0.9710
  240ASN     CG 3675   5.180   5.655   3.969  0.2747 -0.9423  0.7837
  240ASN    OD1 3676   5.266   5.618   3.885  0.5346 -0.3142 -0.0077
  240ASN    ND2 3677   5.135   5.780   3.956 -0.3129  0.1215 -0.2210
  240ASN      H 3678   5.032   5.410   3.959 -0.3870  0.3604  0.4699
  240ASN     HA 3679   5.298   5.428   4.065  0.1765  0.0257 -0.2742
  240ASN    HB2 3680   5.033   5.578   4.090 -0.8751 -0.2059 -1.5359
  240ASN    HB3 3681   5.175   5.638   4.178 -0.1462  0.5660 -1.0867
  240ASN   HD21 3682   5.177   5.841   3.887 -0.2216  0.2384 -0.0612
  240ASN   HD22 3683   5.067   5.810   4.024  0.5724  1.1126  0.2813
  241LEU      N 3684   5.275   5.386   4.310 -0.1343  0.6512  0.9498
  241LEU     CA 3685   5.275   5.379   4.454 -0.2950 -0.2751 -0.0500
  241LEU      C 3686   5.227   5.512   4.504  0.3639 -1.1019  0.0689
  241LEU      O 3687   5.297   5.617   4.497 -0.0221 -0.1132 -0.2405
  241LEU     CB 3688   5.426   5.358   4.500 -0.1536  1.0634 -0.7193
  241LEU     CG 3689   5.457   5.365   4.653 -0.2020 -0.1784  0.5634
  241LEU    CD1 3690   5.395   5.259   4.741  0.1450  0.2377 -0.9100
  241LEU    CD2 3691   5.602   5.355   4.672 -0.3908  0.6335  0.8246
  241LEU      H 3692   5.353   5.436   4.270  0.4759 -1.3399 -0.7440
  241LEU     HA 3693   5.213   5.298   4.493  0.4422 -0.6760  0.3528
  241LEU    HB2 3694   5.459   5.260   4.466 -0.6417  0.4061  0.5766
  241LEU    HB3 3695   5.493   5.429   4.452  0.8684  0.4214 -0.3014
  241LEU     HG 3696   5.438   5.463   4.697 -0.8084  0.2312 -0.5304
  241LEU   HD11 3697   5.426   5.274   4.845  1.3229 -0.8928 -1.0534
  241LEU   HD12 3698   5.286   5.259   4.732  0.1588 -0.0333 -1.0883
  241LEU   HD13 3699   5.428   5.162   4.704  0.0610 -0.5018  0.7706
  241LEU   HD21 3700   5.621   5.367   4.778 -0.7195 -0.3001  1.0032
  241LEU   HD22 3701   5.626   5.250   4.655  0.1503  0.7541  0.8076
  241LEU   HD23 3702   5.657   5.418   4.601 -0.2489 -1.7913 -1.5717
  242ARG      N 3703   5.103   5.515   4.555 -0.0509  0.7940 -0.4174
  242ARG     CA 3704   5.041   5.635   4.609  0.1328  0.2600  0.5347
  242ARG      C 3705   5.037   5.633   4.757  0.3309  0.0416  0.7088
  242ARG      O 3706   4.980   5.537   4.808  0.2137  0.1556  0.0350
  242ARG     CB 3707   4.911   5.678   4.532 -0.4662  0.4650 -0.1862
  242ARG     CG 3708   4.913   5.653   4.376 -0.6334  0.0213  0.0445
  242ARG     CD 3709   4.780   5.678   4.307  0.9935 -0.3578 -0.4996
  242ARG     NE 3710   4.710   5.809   4.336  0.1861  0.1148 -0.4191
  242ARG     CZ 3711   4.578   5.833   4.346 -0.7415  0.0973 -0.3416
  242ARG    NH1 3712   4.484   5.741   4.338  0.7287  0.3373  0.5544
  242ARG    NH2 3713   4.530   5.951   4.376 -0.0099 -0.2455 -0.5015
  242ARG      H 3714   5.058   5.425   4.555  0.9004  0.2742  0.7224
  242ARG     HA 3715   5.107   5.715   4.575  0.0050 -0.3046 -1.1969
  242ARG    HB2 3716   4.832   5.622   4.580  0.6475 -1.5185 -0.4597
  242ARG    HB3 3717   4.901   5.786   4.548  0.9911  0.8836 -1.4943
  242ARG    HG2 3718   4.993   5.707   4.324 -0.0360 -0.0787  0.8106
  242ARG    HG3 3719   4.923   5.546   4.359  0.0823  0.0057  0.4703
  242ARG    HD2 3720   4.790   5.659   4.200  0.4066 -0.3034 -0.5707
  242ARG    HD3 3721   4.719   5.591   4.331  1.0388 -0.4573 -0.7387
  242ARG     HE 3722   4.776   5.884   4.354  0.3565  0.0033 -0.5632
  242ARG   HH11 3723   4.386   5.765   4.337  0.4663 -0.6191 -0.3331
  242ARG   HH12 3724   4.508   5.643   4.325  0.6630  0.4421 -0.6688
  242ARG   HH21 3725   4.435   5.961   4.409  0.3378  1.2497  0.2132
  242ARG   HH22 3726   4.583   6.036   4.362  0.4174 -0.5238 -0.6263
  243LEU      N 3727   5.087   5.735   4.817 -0.4921  0.0904  0.4587
  243LEU     CA 3728   5.081   5.758   4.954  0.6330  0.3745 -0.0285
  243LEU      C 3729   4.980   5.872   4.986  0.1643  0.2415  0.4469
  243LEU      O 3730   4.964   5.962   4.904  0.0305 -0.2943  0.1937
  243LEU     CB 3731   5.218   5.793   5.003 -0.9102 -0.7700 -0.2261
  243LEU     CG 3732   5.329   5.697   4.961  0.5407  0.1512 -0.1277
  243LEU    CD1 3733   5.462   5.721   5.024 -1.2441  0.2821 -0.9629
  243LEU    CD2 3734   5.292   5.557   5.017 -0.0764 -0.4789  0.1645
  243LEU      H 3735   5.116   5.807   4.753  0.3661 -0.8717 -0.3047
  243LEU     HA 3736   5.044   5.666   4.999  1.2586 -0.0036 -0.2574
  243LEU    HB2 3737   5.240   5.891   4.959  0.5245 -0.6472  0.6493
  243LEU    HB3 3738   5.221   5.805   5.111  1.5396  2.0626 -0.3351
  243LEU     HG 3739   5.329   5.681   4.854 -1.4509 -1.1528 -0.0413
  243LEU   HD11 3740   5.492   5.825   5.013  0.7244 -0.1020 -0.0955
  243LEU   HD12 3741   5.456   5.715   5.132 -0.4253  0.4573 -0.8957
  243LEU   HD13 3742   5.543   5.652   4.999 -0.7514 -0.0896  1.2717
  243LEU   HD21 3743   5.380   5.496   5.036 -0.2911 -0.5995  0.7932
  243LEU   HD22 3744   5.243   5.574   5.113 -0.0608 -1.4901  0.3776
  243LEU   HD23 3745   5.216   5.504   4.959 -0.4331  0.1078  0.0806
  244PRO      N 3746   4.910   5.871   5.096 -0.0290  0.2911 -0.1212
  244PRO     CA 3747   4.822   5.975   5.135  0.3932 -0.4231 -0.3084
  244PRO      C 3748   4.876   6.118   5.133 -0.2005  0.6905 -0.4379
  244PRO      O 3749   4.996   6.143   5.133 -0.3719 -0.4073 -0.1493
  244PRO     CB 3750   4.768   5.930   5.272  0.0168  0.3419  0.2962
  244PRO     CG 3751   4.776   5.779   5.277  0.1051  0.2752  0.1349
  244PRO     CD 3752   4.890   5.755   5.189 -0.6590  0.0869  1.1792
  244PRO     HA 3753   4.738   5.974   5.066  0.5847 -0.0700 -0.5509
  244PRO    HB2 3754   4.839   5.956   5.350 -0.1583  0.1941  0.5085
  244PRO    HB3 3755   4.670   5.970   5.297 -0.6470 -0.9226 -0.0711
  244PRO    HG2 3756   4.783   5.741   5.379 -0.0550  0.9384  0.3994
  244PRO    HG3 3757   4.685   5.729   5.243  0.3164  0.7860 -1.3290
  244PRO    HD2 3758   4.874   5.672   5.120 -0.4340  1.6124 -0.9520
  244PRO    HD3 3759   4.985   5.739   5.239  0.1367 -0.5504 -0.3725
  245LYS      N 3760   4.781   6.212   5.129 -0.1023 -0.3649 -1.0914
  245LYS     CA 3761   4.803   6.355   5.103 -0.7717  0.0531 -0.2500
  245LYS      C 3762   4.914   6.416   5.187 -0.2003 -0.0448  0.2665
  245LYS      O 3763   4.989   6.494   5.137  0.2418  0.1472  0.5074
  245LYS     CB 3764   4.676   6.434   5.102  0.7955  0.1080  0.3431
  245LYS     CG 3765   4.620   6.464   5.249 -0.6999  0.8487  0.8678
  245LYS     CD 3766   4.514   6.564   5.250 -0.4531 -0.1392  1.0535
  245LYS     CE 3767   4.458   6.568   5.395  0.4052  0.2380 -0.5480
  245LYS     NZ 3768   4.323   6.638   5.411 -0.0139 -0.3377 -0.0246
  245LYS      H 3769   4.686   6.180   5.134  0.1393 -1.0318  0.0279
  245LYS     HA 3770   4.847   6.351   5.003 -1.0842  0.4515 -0.4058
  245LYS    HB2 3771   4.685   6.529   5.048  1.4137 -0.0733  0.1171
  245LYS    HB3 3772   4.605   6.369   5.050  1.3900 -1.0756  0.9482
  245LYS    HG2 3773   4.583   6.368   5.285 -0.7218 -0.0070 -1.1792
  245LYS    HG3 3774   4.698   6.507   5.313  0.3945  0.5782 -0.2033
  245LYS    HD2 3775   4.556   6.661   5.224  0.0019 -0.4956  0.4217
  245LYS    HD3 3776   4.441   6.541   5.173  0.2436  1.7824 -0.3362
  245LYS    HE2 3777   4.445   6.470   5.440 -1.4491  0.5503 -0.2554
  245LYS    HE3 3778   4.527   6.626   5.456  0.4227  0.0212 -0.3597
  245LYS    HZ1 3779   4.250   6.613   5.347 -0.5687  1.4079 -0.1667
  245LYS    HZ2 3780   4.282   6.624   5.502  1.1810  0.3790  0.6837
  245LYS    HZ3 3781   4.318   6.738   5.399 -1.2636 -0.2815  0.6274
  246LYS      N 3782   4.928   6.376   5.314 -0.2333  0.6052  0.4582
  246LYS     CA 3783   5.015   6.426   5.418 -1.1047  0.2804  0.1409
  246LYS      C 3784   5.147   6.342   5.413  0.0268 -0.3392 -0.5237
  246LYS      O 3785   5.257   6.394   5.416 -1.0028 -0.9590 -0.7199
  246LYS     CB 3786   4.950   6.423   5.552  0.1578 -0.0092 -1.0429
  246LYS     CG 3787   5.050   6.475   5.662 -0.6723  0.5027  0.6989
  246LYS     CD 3788   4.995   6.451   5.806  0.2853 -0.7250  0.2695
  246LYS     CE 3789   4.874   6.520   5.849  0.0687 -0.4019  0.2235
  246LYS     NZ 3790   4.842   6.487   5.985  0.5103  0.0696 -0.2243
  246LYS      H 3791   4.861   6.301   5.326  0.4476 -0.0029  0.5695
  246LYS     HA 3792   5.048   6.528   5.400  0.5672 -0.3227 -0.6327
  246LYS    HB2 3793   4.863   6.487   5.555 -0.3100 -0.6309  0.1778
  246LYS    HB3 3794   4.928   6.320   5.581  1.7331 -0.0876  0.2384
  246LYS    HG2 3795   5.140   6.414   5.651 -1.3894 -0.4404 -0.3450
  246LYS    HG3 3796   5.071   6.582   5.652  0.4207  0.5881  2.8416
  246LYS    HD2 3797   4.976   6.344   5.814  0.7595 -0.7875  0.6542
  246LYS    HD3 3798   5.071   6.483   5.877  0.2764 -0.5283  0.1923
  246LYS    HE2 3799   4.899   6.626   5.849  1.2000 -0.6450 -0.4604
  246LYS    HE3 3800   4.789   6.490   5.787 -0.4194 -0.7898  1.0439
  246LYS    HZ1 3801   4.745   6.500   6.009  0.3697 -0.5613 -0.4230
  246LYS    HZ2 3802   4.847   6.387   5.985  0.4270  0.0516 -1.0044
  246LYS    HZ3 3803   4.912   6.519   6.050  0.9866  0.2193 -0.7825
  247VAL      N 3804   5.142   6.215   5.386  0.6864  0.6780  0.1822
  247VAL     CA 3805   5.266   6.137   5.376 -0.3386  0.6408 -0.4964
  247VAL      C 3806   5.346   6.166   5.249 -0.1794 -0.7539  0.5419
  247VAL      O 3807   5.468   6.185   5.258  0.1857 -0.2123  0.6123
  247VAL     CB 3808   5.226   5.988   5.381  0.8102 -0.0790 -0.0625
  247VAL    CG1 3809   5.337   5.877   5.366  0.3240 -0.0625  0.1726
  247VAL    CG2 3810   5.134   5.937   5.497 -0.4115  0.2923 -0.2393
  247VAL      H 3811   5.055   6.175   5.354  1.4274 -0.8596 -0.0724
  247VAL     HA 3812   5.339   6.159   5.454  0.6385 -0.1642 -1.1179
  247VAL     HB 3813   5.164   5.986   5.291 -0.9630  0.2078  1.0733
  247VAL   HG11 3814   5.398   5.876   5.456  0.3000 -2.5161  0.2919
  247VAL   HG12 3815   5.293   5.779   5.347 -1.1117  0.4555  0.5632
  247VAL   HG13 3816   5.403   5.899   5.283 -0.4418  0.5169 -0.3182
  247VAL   HG21 3817   5.057   6.008   5.526 -0.8368 -0.1692 -0.2084
  247VAL   HG22 3818   5.087   5.845   5.461  0.6336 -1.0720  1.5509
  247VAL   HG23 3819   5.200   5.914   5.580  0.1447  1.3448 -0.3545
  248PHE      N 3820   5.279   6.179   5.132 -0.2555  0.1606  0.5161
  248PHE     CA 3821   5.345   6.193   4.998  0.2370 -0.2663  0.5157
  248PHE      C 3822   5.443   6.316   4.998 -0.1408  0.6620  0.6562
  248PHE      O 3823   5.557   6.298   4.947  0.4048  0.4988 -0.9716
  248PHE     CB 3824   5.240   6.209   4.888  0.1975 -0.7502  0.0498
  248PHE     CG 3825   5.302   6.251   4.755  0.0047  0.1158  0.3646
  248PHE    CD1 3826   5.392   6.163   4.686  0.1506  0.8895 -0.1318
  248PHE    CD2 3827   5.270   6.373   4.699 -0.3006 -0.5181  0.6643
  248PHE    CE1 3828   5.445   6.196   4.560  0.1426 -0.3459 -0.1871
  248PHE    CE2 3829   5.313   6.408   4.566  0.3997 -0.0265 -0.0884
  248PHE     CZ 3830   5.397   6.316   4.498 -0.4017 -0.3873 -0.1988
  248PHE      H 3831   5.178   6.166   5.133 -0.1851 -0.6438 -0.4403
  248PHE     HA 3832   5.413   6.110   4.978  0.0791 -0.3080  0.1236
  248PHE    HB2 3833   5.191   6.113   4.871  0.2366 -0.7343 -0.1617
  248PHE    HB3 3834   5.171   6.284   4.927  0.5933 -1.0903  1.5155
  248PHE    HD1 3835   5.428   6.073   4.732  0.8968  0.5963 -1.1951
  248PHE    HD2 3836   5.211   6.446   4.752  0.4602  0.5698  0.0842
  248PHE    HE1 3837   5.533   6.145   4.523  0.0668  0.3153 -1.3900
  248PHE    HE2 3838   5.283   6.503   4.524  0.5140  0.5054  0.9887
  248PHE     HZ 3839   5.434   6.348   4.402  0.1659  1.5629  0.5639
  249GLU      N 3840   5.405   6.424   5.060  0.1758  0.5548  0.2089
  249GLU     CA 3841   5.484   6.537   5.071 -0.6255  0.2368 -0.2269
  249GLU      C 3842   5.611   6.515   5.158 -0.0488  0.5440 -0.6695
  249GLU      O 3843   5.719   6.550   5.117  0.2284 -0.0819  0.1848
  249GLU     CB 3844   5.418   6.664   5.124 -0.0416  0.0931 -1.1901
  249GLU     CG 3845   5.290   6.700   5.051  0.5202 -0.6198 -0.2094
  249GLU     CD 3846   5.312   6.776   4.919  0.1274  0.1576  0.1544
  249GLU    OE1 3847   5.421   6.778   4.863 -0.1376  0.0055  0.4527
  249GLU    OE2 3848   5.213   6.841   4.866 -0.4469  0.0478 -0.2243
  249GLU      H 3849   5.318   6.418   5.111 -0.4062  0.5590 -0.7414
  249GLU     HA 3850   5.533   6.556   4.976 -1.5854  0.6165 -0.6774
  249GLU    HB2 3851   5.400   6.644   5.230  1.2099  0.5013 -0.8706
  249GLU    HB3 3852   5.482   6.753   5.126 -1.1512  0.9394 -1.3963
  249GLU    HG2 3853   5.234   6.609   5.034  0.0293 -0.2174 -0.8682
  249GLU    HG3 3854   5.230   6.763   5.116  1.6818  0.4693 -0.0920
  250ALA      N 3855   5.591   6.453   5.277 -0.1069 -0.2238 -0.4552
  250ALA     CA 3856   5.711   6.410   5.359  0.1679 -0.1052 -0.5810
  250ALA      C 3857   5.804   6.314   5.282 -1.1484 -0.2532 -0.5997
  250ALA      O 3858   5.926   6.337   5.284 -0.3733 -0.1744 -0.1730
  250ALA     CB 3859   5.662   6.344   5.494  0.2176  0.2990 -0.4273
  250ALA      H 3860   5.497   6.454   5.316  0.0778 -0.5830  0.0189
  250ALA     HA 3861   5.762   6.503   5.384 -0.3645 -0.0520  0.4610
  250ALA    HB1 3862   5.597   6.416   5.543  0.2755  0.0605  0.0118
  250ALA    HB2 3863   5.605   6.254   5.473 -0.7533  0.6088  0.6757
  250ALA    HB3 3864   5.744   6.325   5.563  0.6737  1.1339 -0.7106
  251ALA      N 3865   5.749   6.219   5.207  0.7274  0.0569 -1.1193
  251ALA     CA 3866   5.829   6.128   5.123  0.4387  0.0792  0.7416
  251ALA      C 3867   5.909   6.193   5.008 -0.0407 -0.3353 -0.5099
  251ALA      O 3868   6.029   6.179   5.002  0.4246 -0.6966 -0.2516
  251ALA     CB 3869   5.736   6.005   5.074 -0.6145 -2.1819 -0.6006
  251ALA      H 3870   5.648   6.212   5.209  0.6310 -0.6378  2.2287
  251ALA     HA 3871   5.907   6.079   5.182  0.2467 -1.1539  0.0489
  251ALA    HB1 3872   5.661   6.038   5.002 -0.1392  0.4181 -0.0962
  251ALA    HB2 3873   5.797   5.936   5.015  1.3816  0.1834 -1.6854
  251ALA    HB3 3874   5.686   5.959   5.159 -0.7961  0.2081  0.7579
  252VAL      N 3875   5.854   6.278   4.926 -0.5235 -0.0100  0.5152
  252VAL     CA 3876   5.925   6.359   4.823 -0.5375  0.1299 -0.4054
  252VAL      C 3877   6.032   6.450   4.881 -0.1653 -0.0641 -0.6632
  252VAL      O 3878   6.146   6.436   4.837 -0.3812 -0.1061  0.5816
  252VAL     CB 3879   5.837   6.438   4.729  0.4198 -0.9068  0.1938
  252VAL    CG1 3880   5.907   6.544   4.641  0.5737  0.5169  0.3347
  252VAL    CG2 3881   5.751   6.350   4.637  0.9492  0.3321  0.9170
  252VAL      H 3882   5.753   6.285   4.934 -0.5705 -0.3806  0.3234
  252VAL     HA 3883   5.982   6.291   4.760  1.8761  0.2405  1.3797
  252VAL     HB 3884   5.771   6.496   4.795 -0.4564  0.8989 -2.0223
  252VAL   HG11 3885   5.961   6.613   4.707  0.3596  1.4926 -0.4553
  252VAL   HG12 3886   5.965   6.486   4.570  0.1534 -0.0159  0.4087
  252VAL   HG13 3887   5.834   6.612   4.596 -0.0303  0.6643  1.4591
  252VAL   HG21 3888   5.805   6.287   4.567 -0.4420  0.3124 -0.2327
  252VAL   HG22 3889   5.693   6.275   4.691  0.7180 -0.7440 -0.6842
  252VAL   HG23 3890   5.680   6.412   4.582  0.4808 -1.4376 -0.6776
  253LYS      N 3891   6.007   6.512   5.003  0.4424 -0.0455  0.2518
  253LYS     CA 3892   6.109   6.589   5.073 -0.0232 -0.0317 -0.3444
  253LYS      C 3893   6.224   6.505   5.116  0.2272  0.1700 -0.2551
  253LYS      O 3894   6.335   6.556   5.128  0.3072  0.2296  0.1142
  253LYS     CB 3895   6.036   6.655   5.195  0.0123 -0.5523  0.2222
  253LYS     CG 3896   6.118   6.739   5.291  0.3901 -0.3261  0.0596
  253LYS     CD 3897   6.047   6.788   5.421  0.3707  0.5192  1.1297
  253LYS     CE 3898   6.137   6.870   5.502 -0.6193  0.0048  0.7223
  253LYS     NZ 3899   6.070   6.948   5.609 -0.0083  0.2956 -0.2311
  253LYS      H 3900   5.910   6.514   5.030  0.1120 -0.8682 -0.7616
  253LYS     HA 3901   6.160   6.661   5.009 -0.0391  2.0569  1.7187
  253LYS    HB2 3902   5.957   6.715   5.148  0.7575 -0.6584 -1.2918
  253LYS    HB3 3903   5.998   6.577   5.260  0.1472 -0.2065  0.7323
  253LYS    HG2 3904   6.202   6.677   5.321 -0.2658 -0.8243  0.9828
  253LYS    HG3 3905   6.150   6.832   5.245  0.4302  0.2667  1.2226
  253LYS    HD2 3906   5.960   6.848   5.393  1.7129  1.5787 -1.5887
  253LYS    HD3 3907   6.018   6.699   5.476  0.6098  0.2312  0.7981
  253LYS    HE2 3908   6.213   6.806   5.547 -0.4679  0.1392  0.6613
  253LYS    HE3 3909   6.184   6.950   5.444 -1.6240  0.8980  1.0636
  253LYS    HZ1 3910   6.035   6.885   5.680  0.1636 -0.4480 -0.7827
  253LYS    HZ2 3911   6.134   7.015   5.650  1.0194 -0.7881  0.0430
  253LYS    HZ3 3912   5.981   6.980   5.574 -1.0416 -2.3100 -0.3995
  254SER      N 3913   6.198   6.377   5.155 -0.2267 -0.0401 -0.3564
  254SER     CA 3914   6.290   6.271   5.189 -0.6529  1.2405 -1.5009
  254SER      C 3915   6.367   6.216   5.061  0.0516  0.0898 -0.9578
  254SER      O 3916   6.493   6.213   5.055 -0.3203 -1.1973 -0.5424
  254SER     CB 3917   6.234   6.148   5.278  0.4959 -1.4658  1.5200
  254SER     OG 3918   6.341   6.096   5.348 -0.1904  0.2636  0.0688
  254SER      H 3919   6.102   6.349   5.149 -0.3627  0.1793  0.4896
  254SER     HA 3920   6.365   6.309   5.258 -1.5665  0.0256  0.2962
  254SER    HB2 3921   6.167   6.203   5.344  0.0618  1.3201 -0.8531
  254SER    HB3 3922   6.184   6.080   5.209  0.2594  0.1970 -0.0763
  254SER     HG 3923   6.340   6.153   5.425  1.1459  0.6205 -0.1298
  255ILE      N 3924   6.302   6.190   4.950 -0.5481  0.1987 -0.1809
  255ILE     CA 3925   6.368   6.140   4.827 -0.1372 -0.0737 -0.0046
  255ILE      C 3926   6.462   6.256   4.774  0.7977  0.2166  0.5058
  255ILE      O 3927   6.572   6.222   4.725  0.6869 -0.3300 -0.0309
  255ILE     CB 3928   6.265   6.083   4.724  0.8150 -0.1450 -0.9521
  255ILE    CG1 3929   6.190   5.957   4.772  0.2065  0.4085 -0.0545
  255ILE    CG2 3930   6.335   6.054   4.589 -0.9725 -0.1969 -0.0702
  255ILE    CD1 3931   6.050   5.944   4.697 -1.0765 -0.3649  0.0928
  255ILE      H 3932   6.202   6.207   4.948 -0.4431  0.8366 -0.6419
  255ILE     HA 3933   6.433   6.065   4.873 -0.6681  0.0140  0.9504
  255ILE     HB 3934   6.202   6.168   4.699  0.4879  0.1848  0.7441
  255ILE   HG12 3935   6.247   5.873   4.732 -0.0167  0.6866 -1.0229
  255ILE   HG13 3936   6.181   5.956   4.880 -1.1708 -0.1608 -0.1399
  255ILE   HG21 3937   6.369   6.144   4.536 -0.1453 -0.5570 -0.1839
  255ILE   HG22 3938   6.422   5.994   4.612 -0.3099  0.4676 -0.7193
  255ILE   HG23 3939   6.270   6.002   4.519 -0.1583 -0.2025 -0.8539
  255ILE   HD11 3940   6.067   5.932   4.590  0.6923  0.2283  0.2353
  255ILE   HD12 3941   5.997   5.856   4.732 -0.7487 -0.3443  0.6598
  255ILE   HD13 3942   5.990   6.031   4.724 -0.4687  0.0915  0.0115
  256LYS      N 3943   6.426   6.384   4.790 -0.3011  0.2758  0.5840
  256LYS     CA 3944   6.508   6.509   4.765  0.0452  1.1245  0.3715
  256LYS      C 3945   6.632   6.509   4.860  0.3116  0.4523 -0.0560
  256LYS      O 3946   6.746   6.527   4.811 -0.1962 -0.2257 -0.2738
  256LYS     CB 3947   6.427   6.633   4.783  0.4108 -0.2094  0.6877
  256LYS     CG 3948   6.328   6.659   4.660 -0.6973  0.3800  0.1170
  256LYS     CD 3949   6.255   6.792   4.683 -0.2920 -0.2292  0.5685
  256LYS     CE 3950   6.170   6.830   4.558 -0.8767 -0.1446 -0.8207
  256LYS     NZ 3951   6.084   6.944   4.581  0.0500  0.0349 -0.2083
  256LYS      H 3952   6.331   6.399   4.822 -0.3596  0.2616  0.4162
  256LYS     HA 3953   6.545   6.506   4.662  0.1447 -1.0715  0.3703
  256LYS    HB2 3954   6.360   6.633   4.869 -1.2109  0.3366 -0.4605
  256LYS    HB3 3955   6.494   6.719   4.781 -0.6476  0.7212 -1.2260
  256LYS    HG2 3956   6.395   6.670   4.575 -1.3398  0.3845 -0.4082
  256LYS    HG3 3957   6.254   6.580   4.645 -0.4690  0.3644 -1.0731
  256LYS    HD2 3958   6.198   6.786   4.775 -0.0659 -0.3492  0.7025
  256LYS    HD3 3959   6.333   6.863   4.711  0.3102 -0.9481  0.7752
  256LYS    HE2 3960   6.232   6.840   4.469  0.6622  0.5202  0.2407
  256LYS    HE3 3961   6.109   6.741   4.546  0.1832 -1.3024  1.2907
  256LYS    HZ1 3962   6.123   7.027   4.623  0.9660 -0.5041  0.0634
  256LYS    HZ2 3963   6.012   6.960   4.512  0.0468 -0.4038 -0.3150
  256LYS    HZ3 3964   6.021   6.913   4.653 -0.2216 -0.3979 -0.6200
  257ALA      N 3965   6.611   6.479   4.992 -0.2271  0.6873  0.2744
  257ALA     CA 3966   6.730   6.459   5.078  0.6468  1.2669 -0.0074
  257ALA      C 3967   6.819   6.348   5.040 -0.3750  0.4840  0.6977
  257ALA      O 3968   6.939   6.373   5.031  0.6089 -0.2612  0.1551
  257ALA     CB 3969   6.680   6.432   5.220  0.0596  0.3171 -1.1960
  257ALA      H 3970   6.520   6.448   5.022  0.3646 -1.3346  0.2391
  257ALA     HA 3971   6.791   6.549   5.079 -0.1656  1.8775 -1.1289
  257ALA    HB1 3972   6.620   6.341   5.218  0.5429 -0.0187 -0.8789
  257ALA    HB2 3973   6.752   6.408   5.299 -1.5175 -0.8087  0.0314
  257ALA    HB3 3974   6.633   6.516   5.272 -1.2709 -0.8745 -0.3354
  258ALA      N 3975   6.773   6.229   5.011  1.0237  0.0502  0.9820
  258ALA     CA 3976   6.844   6.104   4.980  1.1990  0.3691 -0.2810
  258ALA      C 3977   6.887   6.101   4.835 -1.1230 -0.5420 -0.2806
  258ALA      O 3978   6.898   5.993   4.772  0.0547 -0.5053 -0.1956
  258ALA     CB 3979   6.750   5.990   5.028 -0.1585 -0.7683 -0.4090
  258ALA      H 3980   6.673   6.220   5.011  1.0118 -0.0848 -0.0263
  258ALA     HA 3981   6.939   6.100   5.033  0.6891 -0.4668  0.6132
  258ALA    HB1 3982   6.708   6.020   5.124 -0.2352 -1.1045 -0.3370
  258ALA    HB2 3983   6.677   5.955   4.954 -0.0341  0.3522 -1.1110
  258ALA    HB3 3984   6.816   5.909   5.060 -0.8926 -0.5391  2.1223
  259SER      N 3985   6.903   6.218   4.771  0.1856 -0.1857 -0.1511
  259SER     CA 3986   6.956   6.241   4.636 -0.2882 -0.7829  0.2847
  259SER      C 3987   7.011   6.388   4.612  0.5731  0.1661 -0.3398
  259SER      O 3988   7.002   6.443   4.508 -0.7486  0.2489 -0.1169
  259SER     CB 3989   6.847   6.198   4.534 -0.7190  0.8142  0.9655
  259SER     OG 3990   6.735   6.280   4.527 -0.4749 -0.3828 -0.3459
  259SER      H 3991   6.901   6.290   4.841 -0.3653 -1.0203  0.7537
  259SER     HA 3992   7.050   6.186   4.631  0.1415 -0.0233 -0.3213
  259SER    HB2 3993   6.882   6.182   4.432 -2.1660  1.3262  0.3411
  259SER    HB3 3994   6.812   6.100   4.566 -0.2622  0.2017 -0.2796
  259SER     HG 3995   6.674   6.249   4.594  0.1239 -0.5536  0.1360
  260SER      N 3996   7.045   6.454   4.731  0.6496 -0.0846 -0.1048
  260SER     CA 3997   7.034   6.602   4.742  0.5664  0.1963  0.7665
  260SER      C 3998   7.125   6.673   4.639  1.3335  0.1776 -0.0874
  260SER      O 3999   7.088   6.785   4.591 -0.2269  0.7539 -0.4876
  260SER     CB 4000   7.061   6.644   4.881 -0.2323 -0.0053 -0.5457
  260SER     OG 4001   7.188   6.595   4.926  0.1669  0.5356 -0.2093
  260SER      H 4002   7.046   6.402   4.817  0.9578  0.3966  0.1858
  260SER     HA 4003   6.931   6.624   4.713  0.5226 -0.5687  0.2811
  260SER    HB2 4004   7.071   6.753   4.886 -0.1427  0.0191 -1.0793
  260SER    HB3 4005   6.981   6.617   4.949 -0.2052 -0.4259 -0.6741
  260SER     HG 4006   7.215   6.520   4.873 -0.6887  0.7098 -0.9511
  261THR      N 4007   7.244   6.622   4.607  0.0402 -0.2772  0.0828
  261THR     CA 4008   7.337   6.675   4.511  0.0498 -0.5667 -0.5221
  261THR      C 4009   7.284   6.672   4.370 -0.0309  0.1131  0.3567
  261THR      O 4010   7.328   6.750   4.284  0.0697  0.5473 -0.8513
  261THR     CB 4011   7.476   6.611   4.529 -0.2000  0.3215 -0.6773
  261THR    OG1 4012   7.474   6.468   4.521 -0.2092 -0.5916 -0.1714
  261THR    CG2 4013   7.529   6.640   4.665  0.8202  0.4452 -0.4178
  261THR      H 4014   7.273   6.533   4.647 -0.4561 -0.8420 -0.7601
  261THR     HA 4015   7.343   6.782   4.529 -1.1146  0.0027 -2.7728
  261THR     HB 4016   7.553   6.654   4.464  1.9216 -0.4962  1.0402
  261THR    HG1 4017   7.456   6.438   4.432 -1.2854  0.9234 -0.5502
  261THR   HG21 4018   7.475   6.573   4.732 -2.0810  1.4907 -1.3847
  261THR   HG22 4019   7.637   6.621   4.665  0.6078 -1.3170 -1.5870
  261THR   HG23 4020   7.515   6.745   4.688 -1.5856  0.2052 -0.3432
  262GLU      N 4021   7.197   6.579   4.343 -0.0461  1.0218  0.4181
  262GLU     CA 4022   7.142   6.562   4.205 -0.0919  0.2193  0.0906
  262GLU      C 4023   7.017   6.650   4.172 -0.8256 -0.1867  0.6770
  262GLU      O 4024   6.926   6.670   4.246  0.4985  0.4403 -0.5362
  262GLU     CB 4025   7.113   6.408   4.166  0.0586 -0.6977 -0.4950
  262GLU     CG 4026   7.219   6.302   4.198 -1.2467 -0.2056  0.2622
  262GLU     CD 4027   7.360   6.362   4.171  0.4618 -0.6184  0.1887
  262GLU    OE1 4028   7.383   6.407   4.057 -0.6395 -0.4635 -0.3624
  262GLU    OE2 4029   7.454   6.356   4.256  0.1945  0.5065  0.3414
  262GLU      H 4030   7.130   6.544   4.410  0.1535  1.0602  0.6384
  262GLU     HA 4031   7.215   6.598   4.133 -0.5854  0.8385 -0.1241
  262GLU    HB2 4032   7.017   6.388   4.214  0.2452  1.1825  0.8521
  262GLU    HB3 4033   7.089   6.401   4.060  0.2674 -0.4736 -0.5575
  262GLU    HG2 4034   7.216   6.276   4.303  0.2486  1.4672  0.8120
  262GLU    HG3 4035   7.202   6.226   4.122 -0.3644  0.9452 -1.2196
  263LYS      N 4036   7.029   6.710   4.051  0.1234  0.9504  0.0940
  263LYS     CA 4037   6.928   6.800   3.996 -0.6240  0.5821 -0.4251
  263LYS      C 4038   6.828   6.714   3.922  0.6445 -0.0946  0.3356
  263LYS      O 4039   6.858   6.623   3.839 -0.2878 -0.1500  0.9305
  263LYS     CB 4040   6.992   6.908   3.909 -0.6059  0.1804 -0.0130
  263LYS     CG 4041   7.071   6.871   3.787 -0.0664  0.4903 -0.4297
  263LYS     CD 4042   7.143   6.979   3.716  0.0693 -0.1731  0.7525
  263LYS     CE 4043   7.233   6.916   3.614 -0.1796  1.2898 -0.4426
  263LYS     NZ 4044   7.341   6.998   3.563 -0.2242  1.1832  0.3613
  263LYS      H 4045   7.098   6.675   3.987 -0.2149  0.1997  0.1145
  263LYS     HA 4046   6.882   6.851   4.081  0.4961  0.7720  0.1059
  263LYS    HB2 4047   6.913   6.977   3.880  0.1019  0.7699 -0.6519
  263LYS    HB3 4048   7.065   6.955   3.974 -0.0452 -0.2012 -0.3447
  263LYS    HG2 4049   7.143   6.795   3.818 -0.2837  0.2936 -0.4011
  263LYS    HG3 4050   7.002   6.818   3.722 -0.7010 -0.3784  0.8628
  263LYS    HD2 4051   7.076   7.043   3.658  0.3836 -0.2690  0.2787
  263LYS    HD3 4052   7.188   7.045   3.791 -0.8562  1.1723  0.2099
  263LYS    HE2 4053   7.286   6.835   3.665 -0.7107  0.5798 -0.9758
  263LYS    HE3 4054   7.173   6.881   3.530 -0.4987 -0.6460  0.4851
  263LYS    HZ1 4055   7.400   7.021   3.642  0.4360 -0.9543  0.6049
  263LYS    HZ2 4056   7.405   6.942   3.510 -0.5814  1.3334 -0.2513
  263LYS    HZ3 4057   7.302   7.081   3.521 -0.6091  0.5136 -0.6681
  264PHE      N 4058   6.700   6.743   3.934  0.2940  0.7214 -0.6533
  264PHE     CA 4059   6.589   6.672   3.862 -0.0595 -0.3774 -0.5629
  264PHE      C 4060   6.500   6.773   3.808  0.6587 -1.2021  0.0430
  264PHE      O 4061   6.483   6.877   3.861 -0.8633  0.7107 -0.6495
  264PHE     CB 4062   6.510   6.582   3.959 -0.4531 -0.3693  0.0719
  264PHE     CG 4063   6.577   6.449   3.990  0.6685  0.3331  1.1121
  264PHE    CD1 4064   6.571   6.342   3.900 -0.4047 -0.8078 -0.1194
  264PHE    CD2 4065   6.623   6.430   4.120 -0.4334 -0.9662  0.1297
  264PHE    CE1 4066   6.620   6.222   3.938  0.0801  0.1206 -0.1881
  264PHE    CE2 4067   6.672   6.306   4.169 -0.0034 -1.3101  0.3096
  264PHE     CZ 4068   6.675   6.204   4.070  0.0689 -0.2995 -0.6236
  264PHE      H 4069   6.683   6.823   3.993  1.1754  0.2007  0.3845
  264PHE     HA 4070   6.626   6.608   3.782  1.7386  0.1156 -0.2293
  264PHE    HB2 4071   6.495   6.638   4.051 -0.1407  0.2196 -0.2186
  264PHE    HB3 4072   6.410   6.571   3.915 -0.2757 -0.3172 -0.3533
  264PHE    HD1 4073   6.531   6.364   3.802 -0.9938  0.0318  0.2761
  264PHE    HD2 4074   6.640   6.517   4.181  0.5213 -1.0858  0.0582
  264PHE    HE1 4075   6.607   6.135   3.876 -0.6230  0.1821 -0.1438
  264PHE    HE2 4076   6.720   6.295   4.265 -0.3879  0.6486  0.8169
  264PHE     HZ 4077   6.711   6.107   4.102 -0.3118 -0.4674 -0.6966
  265PRO      N 4078   6.420   6.746   3.699 -0.0375 -0.0551  0.3018
  265PRO     CA 4079   6.332   6.844   3.627 -0.3013  0.0783 -0.2996
  265PRO      C 4080   6.228   6.916   3.711 -0.3421 -0.2695 -0.0632
  265PRO      O 4081   6.191   6.879   3.820 -0.2076  0.1491 -0.8557
  265PRO     CB 4082   6.267   6.758   3.523 -0.4038 -0.0073  0.3969
  265PRO     CG 4083   6.364   6.643   3.483  0.8584  0.3000 -0.0104
  265PRO     CD 4084   6.438   6.626   3.610  0.5984  0.3246 -0.1974
  265PRO     HA 4085   6.403   6.914   3.584 -0.0042 -0.3226 -0.4706
  265PRO    HB2 4086   6.165   6.725   3.541 -0.6836 -0.2215 -1.2795
  265PRO    HB3 4087   6.278   6.818   3.432  0.9866 -0.8068 -0.0247
  265PRO    HG2 4088   6.309   6.559   3.440 -0.3169  1.5597 -1.2049
  265PRO    HG3 4089   6.446   6.655   3.412  0.3517  0.3463 -0.6090
  265PRO    HD2 4090   6.393   6.537   3.654 -0.6972  1.2711  0.5450
  265PRO    HD3 4091   6.541   6.601   3.587  0.4039 -0.0964 -0.6433
  266ASP      N 4092   6.165   7.023   3.657 -0.8002  0.2532  0.4576
  266ASP     CA 4093   6.064   7.086   3.733 -0.2859 -0.7914 -0.0668
  266ASP      C 4094   5.931   7.018   3.738 -0.7044 -0.0547  0.0203
  266ASP      O 4095   5.875   7.018   3.844  0.4547  0.3065 -0.5176
  266ASP     CB 4096   6.031   7.228   3.683 -0.2981 -1.0630 -0.5442
  266ASP     CG 4097   6.149   7.332   3.703  0.1436 -0.2507  1.1453
  266ASP    OD1 4098   6.226   7.320   3.796  0.0672 -0.2225 -0.5418
  266ASP    OD2 4099   6.143   7.442   3.634  0.0977 -0.1511 -0.1539
  266ASP      H 4100   6.183   7.051   3.562 -0.1227 -1.3753  0.0416
  266ASP     HA 4101   6.084   7.094   3.839 -1.2825  0.8638  0.0651
  266ASP    HB2 4102   6.011   7.227   3.576  0.1187 -1.5795 -0.6281
  266ASP    HB3 4103   5.952   7.271   3.744  0.5438  0.2570 -0.2949
  267GLY      N 4104   5.885   6.951   3.635  0.7868  0.2099  0.0626
  267GLY     CA 4105   5.764   6.869   3.638 -0.8100 -0.8806  0.8802
  267GLY      C 4106   5.790   6.727   3.689 -0.6248 -0.4813  0.6852
  267GLY      O 4107   5.698   6.640   3.690  0.3196  0.1188  0.8100
  267GLY      H 4108   5.927   6.977   3.547  0.3150  2.7094  0.4266
  267GLY    HA2 4109   5.699   6.917   3.711 -0.0215  1.2301  0.3444
  267GLY    HA3 4110   5.718   6.881   3.540  0.0859 -0.2366  0.5148
  268PHE      N 4111   5.910   6.700   3.738 -0.9514 -0.1910 -0.2816
  268PHE     CA 4112   5.960   6.567   3.773  0.5940 -0.6656  0.4545
  268PHE      C 4113   5.871   6.499   3.877  0.1802 -0.7457 -0.9367
  268PHE      O 4114   5.822   6.390   3.855  0.0485 -0.4781  0.2745
  268PHE     CB 4115   6.105   6.573   3.808  0.5271  0.0699  0.2000
  268PHE     CG 4116   6.155   6.440   3.846  0.3620  0.6333  0.1762
  268PHE    CD1 4117   6.164   6.327   3.753 -0.3328  0.1569  0.0920
  268PHE    CD2 4118   6.190   6.415   3.980  1.0505  0.0594 -0.3306
  268PHE    CE1 4119   6.210   6.200   3.790 -0.4472 -0.7903 -0.5728
  268PHE    CE2 4120   6.240   6.287   4.023  0.0071  0.7116 -0.0111
  268PHE     CZ 4121   6.253   6.188   3.925 -0.4544  1.2686  1.0513
  268PHE      H 4122   5.980   6.773   3.742 -0.3581 -0.7539  0.2935
  268PHE     HA 4123   5.954   6.508   3.681 -0.3010 -1.3584  0.9136
  268PHE    HB2 4124   6.172   6.613   3.732 -0.3945 -0.2470 -0.8168
  268PHE    HB3 4125   6.115   6.640   3.894  0.9978  0.8567 -0.4425
  268PHE    HD1 4126   6.120   6.331   3.654 -0.7149  0.2942  0.2638
  268PHE    HD2 4127   6.182   6.497   4.050  0.7295 -0.0007 -0.2982
  268PHE    HE1 4128   6.221   6.126   3.713  0.6537 -0.6192 -0.6108
  268PHE    HE2 4129   6.278   6.271   4.123  0.0941  1.7342  0.1322
  268PHE     HZ 4130   6.304   6.096   3.946 -1.0497  0.7144  0.2180
  269TRP      N 4131   5.864   6.565   3.994  0.1581  0.2905 -0.4654
  269TRP     CA 4132   5.793   6.512   4.116 -0.2859  0.3599 -0.0483
  269TRP      C 4133   5.640   6.503   4.099 -0.5753 -0.5323  0.3115
  269TRP      O 4134   5.576   6.433   4.169  0.6330  0.7479  0.0548
  269TRP     CB 4135   5.827   6.611   4.225 -0.1116  0.3223  0.0114
  269TRP     CG 4136   5.970   6.649   4.236 -1.3659 -0.3850 -0.0857
  269TRP    CD1 4137   6.029   6.759   4.186  0.4850 -0.5542 -0.5230
  269TRP    CD2 4138   6.081   6.572   4.290  0.0250  0.3676 -0.3174
  269TRP    NE1 4139   6.165   6.759   4.208  0.8542 -0.2115 -0.1677
  269TRP    CE2 4140   6.203   6.645   4.275 -0.8830 -0.5626 -0.3155
  269TRP    CE3 4141   6.079   6.439   4.334 -0.4959  0.1977  0.3589
  269TRP    CZ2 4142   6.328   6.596   4.311  0.4673  0.2619 -0.4168
  269TRP    CZ3 4143   6.202   6.386   4.376  0.0193 -0.6548  0.4556
  269TRP    CH2 4144   6.324   6.461   4.367  0.5513  0.6012 -0.2997
  269TRP      H 4145   5.908   6.655   4.006  0.5166  0.2827 -1.4763
  269TRP     HA 4146   5.833   6.414   4.142 -0.3336  0.7858  1.8911
  269TRP    HB2 4147   5.765   6.701   4.220 -0.0001  0.4833  1.0298
  269TRP    HB3 4148   5.790   6.565   4.317  0.0082  0.1841 -0.0097
  269TRP    HD1 4149   5.984   6.839   4.130  1.1752 -0.3190 -0.7642
  269TRP    HE1 4150   6.224   6.838   4.188 -0.8859  1.0679 -0.6816
  269TRP    HE3 4151   5.988   6.383   4.346 -0.0613 -0.8034 -0.6170
  269TRP    HZ2 4152   6.423   6.646   4.300  0.7667  0.1037  1.0255
  269TRP    HZ3 4153   6.197   6.285   4.415  0.2630 -0.2650  1.5815
  269TRP    HH2 4154   6.420   6.415   4.381 -0.0668 -1.4661 -1.8327
  270LEU      N 4155   5.581   6.579   4.005 -0.2905  0.1629  0.5747
  270LEU     CA 4156   5.440   6.567   3.968 -0.4290  0.1602  0.7911
  270LEU      C 4157   5.420   6.443   3.880  0.6152 -0.2715 -0.2919
  270LEU      O 4158   5.309   6.417   3.852 -0.3249  0.4976  0.4050
  270LEU     CB 4159   5.402   6.684   3.880  0.6214  0.1583  0.6405
  270LEU     CG 4160   5.396   6.820   3.954 -0.7103 -0.3800  0.0419
  270LEU    CD1 4161   5.385   6.934   3.858 -0.3148  1.0700 -1.1083
  270LEU    CD2 4162   5.290   6.830   4.066  0.1226 -0.2100  0.5796
  270LEU      H 4163   5.636   6.651   3.960 -0.8554  0.6460  0.6351
  270LEU     HA 4164   5.373   6.551   4.052  0.3481  0.7214  1.5399
  270LEU    HB2 4165   5.463   6.691   3.790 -0.7762  1.5446 -0.3213
  270LEU    HB3 4166   5.307   6.664   3.830  0.8915 -1.4899  0.7018
  270LEU     HG 4167   5.490   6.827   4.009 -0.0084 -2.0766 -0.8138
  270LEU   HD11 4168   5.306   6.900   3.792 -0.8138 -1.8267  0.6230
  270LEU   HD12 4169   5.365   7.031   3.903  0.5151  0.6437  0.3272
  270LEU   HD13 4170   5.469   6.937   3.788 -0.0895 -0.3487 -0.9657
  270LEU   HD21 4171   5.338   6.896   4.138 -0.2489  0.7741 -0.0246
  270LEU   HD22 4172   5.201   6.872   4.018 -0.0116 -1.0441  0.0600
  270LEU   HD23 4173   5.261   6.730   4.099 -0.1437 -0.1978  0.3902
  271GLY      N 4174   5.519   6.382   3.824  0.0675  0.2687 -0.0174
  271GLY     CA 4175   5.512   6.280   3.711  0.3952  0.3808 -1.4136
  271GLY      C 4176   5.490   6.335   3.576 -0.2527 -0.3433  0.4361
  271GLY      O 4177   5.479   6.264   3.477 -0.0054  0.4217  0.7098
  271GLY      H 4178   5.611   6.406   3.859 -0.5018  1.4153  0.8186
  271GLY    HA2 4179   5.589   6.203   3.710 -0.3067 -0.4289  0.0317
  271GLY    HA3 4180   5.422   6.225   3.740  0.4999  1.1951  0.9098
  272GLU      N 4181   5.493   6.472   3.551 -0.3181  0.3874  0.0185
  272GLU     CA 4182   5.458   6.536   3.428  0.0119  0.1333 -0.1749
  272GLU      C 4183   5.574   6.550   3.332  1.0813  0.5894  0.2376
  272GLU      O 4184   5.560   6.570   3.214  0.3517  0.2430  0.1733
  272GLU     CB 4185   5.403   6.677   3.454  0.1385  0.1449 -0.0168
  272GLU     CG 4186   5.262   6.702   3.506  0.0924  0.5583  0.0916
  272GLU     CD 4187   5.153   6.714   3.391  0.1313 -0.6163 -0.1116
  272GLU    OE1 4188   5.154   6.643   3.287  0.3309 -0.1025 -0.3646
  272GLU    OE2 4189   5.060   6.797   3.407  0.2546 -0.7311  0.1982
  272GLU      H 4190   5.511   6.533   3.629  1.1795  0.0231  0.0216
  272GLU     HA 4191   5.376   6.480   3.383 -0.7103  0.5078  0.5976
  272GLU    HB2 4192   5.482   6.732   3.505  0.7534 -0.0896 -0.6898
  272GLU    HB3 4193   5.406   6.735   3.362 -0.4928 -0.0968 -0.1978
  272GLU    HG2 4194   5.229   6.622   3.572 -0.3063  0.2050 -0.5159
  272GLU    HG3 4195   5.270   6.791   3.569 -0.2755  0.9453 -0.3921
  273GLN      N 4196   5.697   6.545   3.376 -0.4061 -0.5412 -0.2433
  273GLN     CA 4197   5.819   6.572   3.300 -0.2783  0.1882 -0.1104
  273GLN      C 4198   5.917   6.461   3.334  0.9453  0.4330  0.8081
  273GLN      O 4199   5.938   6.437   3.452  0.2842  0.7228  0.3551
  273GLN     CB 4200   5.874   6.712   3.332 -0.8297  0.5845  0.4458
  273GLN     CG 4201   6.008   6.746   3.266  0.4855  0.2466 -0.0218
  273GLN     CD 4202   6.038   6.895   3.282  1.2441  0.2781 -0.4062
  273GLN    OE1 4203   5.973   6.960   3.366 -0.8605  0.2540  0.3994
  273GLN    NE2 4204   6.126   6.943   3.199 -1.0090 -0.2171 -0.0852
  273GLN      H 4205   5.713   6.515   3.471  0.0728 -0.9403 -0.4436
  273GLN     HA 4206   5.800   6.570   3.193 -0.8814  0.5448 -0.0165
  273GLN    HB2 4207   5.795   6.784   3.309 -0.9556  0.0271 -1.0869
  273GLN    HB3 4208   5.898   6.714   3.438  0.3398 -0.2508  0.2329
  273GLN    HG2 4209   6.088   6.680   3.298 -0.2678 -1.2751 -1.0414
  273GLN    HG3 4210   5.997   6.737   3.158  0.7765  0.9668 -0.1262
  273GLN   HE21 4211   6.144   7.042   3.192  0.7053 -0.5292 -1.9503
  273GLN   HE22 4212   6.164   6.882   3.128 -0.0038  0.9371 -0.6000
  274LEU      N 4213   5.970   6.386   3.235 -0.3276 -0.0712  0.2697
  274LEU     CA 4214   6.072   6.285   3.252 -0.4844  0.9821  1.1053
  274LEU      C 4215   6.212   6.340   3.288 -0.3979  0.8349 -0.4271
  274LEU      O 4216   6.265   6.434   3.229 -0.0573  0.5019  0.6942
  274LEU     CB 4217   6.074   6.196   3.119 -1.1912 -0.4380 -0.2011
  274LEU     CG 4218   5.943   6.141   3.058  1.3049  0.3222  0.0288
  274LEU    CD1 4219   5.982   6.044   2.943  0.2589 -0.4798 -0.0382
  274LEU    CD2 4220   5.846   6.057   3.147  0.3428 -0.4082  0.1788
  274LEU      H 4221   5.945   6.412   3.140 -0.4674 -0.9060  0.0655
  274LEU     HA 4222   6.033   6.203   3.312 -1.7269 -0.8603 -1.7724
  274LEU    HB2 4223   6.125   6.263   3.049 -0.6894  0.2512  0.7793
  274LEU    HB3 4224   6.139   6.109   3.130 -0.6064 -0.1106 -0.8609
  274LEU     HG 4225   5.879   6.224   3.028  0.0504 -0.4734  0.3598
  274LEU   HD11 4226   6.055   6.093   2.879 -0.0570 -0.1924 -0.1839
  274LEU   HD12 4227   6.017   5.948   2.983 -0.2319 -1.1042 -1.0308
  274LEU   HD13 4228   5.900   6.030   2.873  0.4459 -0.2287 -0.3104
  274LEU   HD21 4229   5.898   5.963   3.168 -0.0603 -0.7453 -0.3088
  274LEU   HD22 4230   5.801   6.115   3.228 -0.1548 -0.0388 -0.3483
  274LEU   HD23 4231   5.770   6.030   3.075  0.5524 -1.0344  0.1807
  275VAL      N 4232   6.286   6.272   3.380 -0.5289 -0.1456 -0.2022
  275VAL     CA 4233   6.437   6.278   3.385  0.3270  0.7047  1.0905
  275VAL      C 4234   6.485   6.169   3.281 -0.7634 -1.0718 -0.8071
  275VAL      O 4235   6.414   6.083   3.242  0.0011 -0.0589  0.5254
  275VAL     CB 4236   6.498   6.265   3.523  0.5385 -0.2734 -0.3671
  275VAL    CG1 4237   6.481   6.115   3.582 -0.7726 -0.6668  0.0558
  275VAL    CG2 4238   6.652   6.304   3.533 -1.0997  0.6796 -0.1118
  275VAL      H 4239   6.244   6.188   3.417 -1.9103  0.2156 -0.8200
  275VAL     HA 4240   6.473   6.374   3.348  0.0008  0.1893 -0.7704
  275VAL     HB 4241   6.444   6.336   3.586 -1.6925 -1.3966 -0.8069
  275VAL   HG11 4242   6.543   6.048   3.524  0.0201  0.2635 -0.2284
  275VAL   HG12 4243   6.505   6.104   3.688  0.0256 -0.2894 -0.0697
  275VAL   HG13 4244   6.378   6.079   3.576 -0.7047 -0.7798 -0.4952
  275VAL   HG21 4245   6.712   6.221   3.495  0.9776  1.2382  1.5303
  275VAL   HG22 4246   6.665   6.395   3.475 -1.0082  0.1815 -0.9057
  275VAL   HG23 4247   6.683   6.330   3.634 -0.9686 -0.8827  0.3109
  276CYS      N 4248   6.615   6.189   3.239  0.2156  0.0021 -0.6892
  276CYS     CA 4249   6.679   6.123   3.132 -0.4912 -0.5589  0.4460
  276CYS      C 4250   6.837   6.109   3.152  0.5595  0.0958 -0.0013
  276CYS      O 4251   6.900   6.194   3.217  0.0607 -0.2870  0.0142
  276CYS     CB 4252   6.656   6.194   2.999  0.6403 -1.0208  1.1508
  276CYS     SG 4253   6.480   6.235   2.962 -0.2495 -0.0998 -0.1402
  276CYS      H 4254   6.664   6.268   3.276 -0.7291  0.3395 -0.0703
  276CYS     HA 4255   6.647   6.019   3.123  1.2046 -1.0893 -0.3032
  276CYS    HB2 4256   6.716   6.285   2.994 -1.0764  0.1660 -0.1116
  276CYS    HB3 4257   6.687   6.128   2.918 -0.5237  0.1183 -0.3492
  277TRP      N 4258   6.893   6.015   3.083  0.0970  0.3688 -0.2283
  277TRP     CA 4259   7.040   5.996   3.077 -0.2460  0.1150 -0.2701
  277TRP      C 4260   7.075   5.922   2.944 -0.1870 -0.4866  0.2136
  277TRP      O 4261   6.997   5.832   2.907 -0.4457 -0.6891 -0.0173
  277TRP     CB 4262   7.084   5.905   3.191  0.3540  1.1796  0.2679
  277TRP     CG 4263   7.072   5.948   3.333 -0.2655 -1.2386  0.9673
  277TRP    CD1 4264   7.167   6.032   3.394  0.1779  0.2962 -0.0960
  277TRP    CD2 4265   6.962   5.945   3.429 -0.3552 -0.0560  0.0801
  277TRP    NE1 4266   7.126   6.063   3.528 -0.4543  0.2373  0.9574
  277TRP    CE2 4267   7.002   6.009   3.551  0.3534 -0.0475  0.0847
  277TRP    CE3 4268   6.836   5.882   3.431 -0.2602 -0.0180  0.4952
  277TRP    CZ2 4269   6.925   6.012   3.666 -0.5591  0.3797  0.1416
  277TRP    CZ3 4270   6.758   5.872   3.549 -0.3264 -0.8276 -0.1967
  277TRP    CH2 4271   6.801   5.947   3.662 -0.2119 -0.3780  0.0022
  277TRP      H 4272   6.833   5.944   3.045  0.5267  0.0674 -0.3649
  277TRP     HA 4273   7.099   6.086   3.096 -0.3409  0.3137 -0.8713
  277TRP    HB2 4274   7.022   5.817   3.199  1.7563  0.2207  2.2356
  277TRP    HB3 4275   7.189   5.876   3.178  0.4769  1.1247  1.2323
  277TRP    HD1 4276   7.257   6.072   3.350 -0.3193  0.3632 -1.1347
  277TRP    HE1 4277   7.190   6.105   3.593  0.7829 -0.5249  0.3229
  277TRP    HE3 4278   6.805   5.834   3.339 -0.4153 -0.4957  0.7864
  277TRP    HZ2 4279   6.958   6.068   3.752 -0.5895  0.5462  0.0455
  277TRP    HZ3 4280   6.667   5.814   3.552 -0.6302 -0.3454  1.0192
  277TRP    HH2 4281   6.751   5.948   3.758  0.6476  0.7468  0.4811
  278GLN      N 4282   7.197   5.938   2.897 -0.4494  0.2249 -0.7428
  278GLN     CA 4283   7.249   5.874   2.775  0.4647  0.2089  0.5448
  278GLN      C 4284   7.227   5.722   2.779 -0.3478  0.2981 -0.8588
  278GLN      O 4285   7.271   5.652   2.875  0.0051 -0.3625  1.1071
  278GLN     CB 4286   7.401   5.904   2.766  0.0733 -0.7305 -0.1108
  278GLN     CG 4287   7.467   5.835   2.650  0.1641 -0.2320  0.9409
  278GLN     CD 4288   7.408   5.874   2.509 -0.3202 -0.1882  0.8626
  278GLN    OE1 4289   7.373   5.986   2.464 -0.4061  0.3693  0.0667
  278GLN    NE2 4290   7.403   5.770   2.426  0.1493  0.2997  0.4544
  278GLN      H 4291   7.250   6.016   2.931 -0.7632  0.3144 -0.4476
  278GLN     HA 4292   7.200   5.916   2.686  2.2460 -0.0859 -0.6750
  278GLN    HB2 4293   7.415   6.011   2.754 -0.4632 -0.6630 -0.1972
  278GLN    HB3 4294   7.448   5.868   2.857  0.3652 -2.1223 -0.7489
  278GLN    HG2 4295   7.575   5.849   2.649  0.1649 -0.1879  0.0703
  278GLN    HG3 4296   7.455   5.727   2.659  0.3619 -0.2558  0.9095
  278GLN   HE21 4297   7.355   5.781   2.337 -0.2822 -1.1875  0.4501
  278GLN   HE22 4298   7.441   5.682   2.456  0.1612 -0.2127 -0.9000
  279ALA      N 4299   7.161   5.660   2.680  0.3037  0.1121 -0.2040
  279ALA     CA 4300   7.094   5.524   2.694 -0.0921 -0.4136  0.1631
  279ALA      C 4301   7.185   5.414   2.730 -0.8397  0.3955 -0.7661
  279ALA      O 4302   7.278   5.380   2.652  0.2261 -0.1174 -0.1582
  279ALA     CB 4303   7.026   5.491   2.561  0.3515 -0.5339  0.2914
  279ALA      H 4304   7.124   5.727   2.615  0.6946  0.4097 -0.1262
  279ALA     HA 4305   7.018   5.527   2.772  0.0211  0.9143  0.2752
  279ALA    HB1 4306   7.093   5.517   2.479 -0.5526  0.8155 -0.0780
  279ALA    HB2 4307   7.004   5.384   2.568 -0.1502 -0.4482  0.1289
  279ALA    HB3 4308   6.953   5.571   2.546  1.5743  0.6788  0.4562
  280GLY      N 4309   7.168   5.346   2.851  0.6738 -1.2873  1.0523
  280GLY     CA 4310   7.239   5.231   2.897 -0.3310 -0.5540 -0.0184
  280GLY      C 4311   7.355   5.283   2.987 -0.3121 -0.3320  0.4430
  280GLY      O 4312   7.451   5.212   3.007 -0.2558 -0.1475 -0.2550
  280GLY      H 4313   7.096   5.385   2.909  0.4750 -0.0436  0.0498
  280GLY    HA2 4314   7.176   5.164   2.954 -0.6152 -0.5344 -0.3031
  280GLY    HA3 4315   7.276   5.167   2.816  1.2309 -1.4659  1.3050
  281THR      N 4316   7.354   5.415   3.039 -0.1996  0.6325  0.4520
  281THR     CA 4317   7.448   5.466   3.135  0.0413  0.1992  0.1606
  281THR      C 4318   7.383   5.519   3.262  0.0407 -0.9373 -0.1303
  281THR      O 4319   7.445   5.603   3.328  0.1696 -0.3059  0.9145
  281THR     CB 4320   7.561   5.556   3.068  0.9138 -0.1876 -0.3231
  281THR    OG1 4321   7.500   5.683   3.042 -0.0747  0.1026  0.3835
  281THR    CG2 4322   7.610   5.509   2.932 -0.0826 -1.1152 -0.4737
  281THR      H 4323   7.277   5.476   3.015 -0.6210  1.1982  2.7676
  281THR     HA 4324   7.502   5.375   3.159  0.3736 -0.2465 -1.9058
  281THR     HB 4325   7.641   5.576   3.141  0.2901  1.1356  0.0698
  281THR    HG1 4326   7.431   5.673   2.976  0.1213  1.2425 -0.0427
  281THR   HG21 4327   7.643   5.405   2.930  1.1903 -0.7380 -0.7457
  281THR   HG22 4328   7.532   5.507   2.855  0.1673 -0.5867 -0.7499
  281THR   HG23 4329   7.685   5.581   2.901 -0.8024  0.0649  0.3605
  282THR      N 4330   7.260   5.484   3.291  0.7153  0.1538  0.0979
  282THR     CA 4331   7.184   5.528   3.407 -0.1050  0.3066 -0.9609
  282THR      C 4332   7.253   5.497   3.545 -0.5303  0.3154  0.0293
  282THR      O 4333   7.273   5.378   3.573 -0.1736 -0.1891  0.2069
  282THR     CB 4334   7.041   5.475   3.410  0.6392  0.2375 -0.1365
  282THR    OG1 4335   6.963   5.511   3.295 -0.3598  0.0554  0.6738
  282THR    CG2 4336   6.959   5.540   3.528 -0.3769 -1.1725 -0.4123
  282THR      H 4337   7.227   5.412   3.229  2.2262  0.6833 -1.4956
  282THR     HA 4338   7.169   5.636   3.395 -0.9091  0.5012  1.0642
  282THR     HB 4339   7.036   5.367   3.424 -0.3092  0.0875 -1.2773
  282THR    HG1 4340   7.020   5.510   3.218 -1.6439  1.4929 -0.4295
  282THR   HG21 4341   7.015   5.521   3.620  0.4299  1.9461 -0.0290
  282THR   HG22 4342   6.945   5.647   3.513 -0.7190 -0.9797  0.9622
  282THR   HG23 4343   6.857   5.503   3.539 -0.6758 -0.5174 -0.8740
  283PRO      N 4344   7.288   5.589   3.631  0.0297  0.0292  0.1903
  283PRO     CA 4345   7.379   5.566   3.747 -0.9532 -0.8220  0.9688
  283PRO      C 4346   7.293   5.527   3.869  0.0174  0.5794 -0.1125
  283PRO      O 4347   7.302   5.580   3.982 -0.2048  0.6444 -0.2235
  283PRO     CB 4348   7.458   5.697   3.759 -0.1069 -0.7504  0.1098
  283PRO     CG 4349   7.357   5.809   3.716  0.1131  0.2773  0.3850
  283PRO     CD 4350   7.267   5.735   3.613  0.2119  1.1271  0.4410
  283PRO     HA 4351   7.449   5.488   3.719 -0.9198 -0.1931 -1.0942
  283PRO    HB2 4352   7.486   5.698   3.865  0.0120 -0.6626  0.0790
  283PRO    HB3 4353   7.548   5.703   3.698  2.0793  1.4196  2.9562
  283PRO    HG2 4354   7.297   5.846   3.798  0.5749  0.8801  0.4677
  283PRO    HG3 4355   7.408   5.886   3.657  1.0349 -0.9611 -0.5534
  283PRO    HD2 4356   7.162   5.759   3.627  0.0029  1.0943 -0.8158
  283PRO    HD3 4357   7.294   5.764   3.512  0.0718  1.3918  0.4802
  284TRP      N 4358   7.204   5.429   3.851  0.7259  0.1362 -0.1935
  284TRP     CA 4359   7.103   5.383   3.953 -0.0818 -0.4348  0.7035
  284TRP      C 4360   7.161   5.368   4.098 -0.0876 -0.4695 -1.1699
  284TRP      O 4361   7.086   5.406   4.190  0.1388 -0.3338  0.8474
  284TRP     CB 4362   7.051   5.251   3.891 -0.5378  0.1631 -0.6168
  284TRP     CG 4363   6.975   5.245   3.765  0.5719 -0.4880  0.0394
  284TRP    CD1 4364   7.001   5.167   3.660  0.4331 -0.7962  0.1769
  284TRP    CD2 4365   6.836   5.295   3.739 -0.1413 -0.1697  0.0034
  284TRP    NE1 4366   6.892   5.162   3.569 -0.7840  0.3325  0.2466
  284TRP    CE2 4367   6.791   5.241   3.610  0.0846 -0.7643 -0.4773
  284TRP    CE3 4368   6.751   5.385   3.802  0.1985  0.3943  0.5615
  284TRP    CZ2 4369   6.667   5.277   3.560  0.8375  0.4946  0.6515
  284TRP    CZ3 4370   6.627   5.418   3.747 -0.2457 -0.3703 -0.5853
  284TRP    CH2 4371   6.581   5.369   3.628  0.4576 -0.0888  0.4753
  284TRP      H 4372   7.200   5.383   3.761 -0.0838  0.3196 -0.2691
  284TRP     HA 4373   7.021   5.454   3.949  0.2069 -0.0953  0.7690
  284TRP    HB2 4374   7.141   5.189   3.892  0.1027  1.0380 -1.0037
  284TRP    HB3 4375   6.985   5.210   3.967  0.2267 -0.2545 -0.1473
  284TRP    HD1 4376   7.096   5.117   3.650  0.6152 -0.3732 -0.3120
  284TRP    HE1 4377   6.894   5.111   3.482  0.6533  1.1480 -0.2697
  284TRP    HE3 4378   6.792   5.433   3.890  0.3099  0.1112  0.6662
  284TRP    HZ2 4379   6.639   5.239   3.463 -1.5812  0.5663  1.1798
  284TRP    HZ3 4380   6.576   5.504   3.786  0.0671 -0.6611  0.5273
  284TRP    HH2 4381   6.493   5.412   3.581  0.5454 -1.2906 -0.9457
  285ASN      N 4382   7.284   5.327   4.127 -0.4156 -0.0676  0.5574
  285ASN     CA 4383   7.343   5.295   4.261  0.9273  0.1572  0.0639
  285ASN      C 4384   7.326   5.419   4.353 -0.2223  1.1506 -0.1355
  285ASN      O 4385   7.301   5.396   4.473 -0.0718 -0.8042  0.1609
  285ASN     CB 4386   7.491   5.252   4.237  0.8393 -0.4630 -0.0045
  285ASN     CG 4387   7.588   5.356   4.200 -0.7412  0.1448 -0.3287
  285ASN    OD1 4388   7.641   5.431   4.284  0.2123  0.1719 -0.1706
  285ASN    ND2 4389   7.615   5.377   4.071  0.1763  0.0949  0.4059
  285ASN      H 4390   7.334   5.308   4.042 -1.6340  0.4843 -0.3530
  285ASN     HA 4391   7.292   5.213   4.311  0.2623  0.1740 -0.5498
  285ASN    HB2 4392   7.524   5.206   4.331 -0.0828 -1.8021 -0.2730
  285ASN    HB3 4393   7.494   5.175   4.159 -0.4794 -1.3611  0.7377
  285ASN   HD21 4394   7.670   5.457   4.043 -1.5020  0.7549 -1.5087
  285ASN   HD22 4395   7.583   5.308   4.005 -0.5877  0.0010  0.8489
  286ILE      N 4396   7.337   5.547   4.301  0.3989 -0.1750 -0.2882
  286ILE     CA 4397   7.325   5.668   4.385 -0.2418 -0.5666 -0.3427
  286ILE      C 4398   7.177   5.704   4.418  0.3662 -0.4272 -0.4485
  286ILE      O 4399   7.153   5.781   4.518 -0.2728 -0.2230  0.7362
  286ILE     CB 4400   7.405   5.788   4.329  0.2777  1.1132  0.7989
  286ILE    CG1 4401   7.333   5.837   4.200  0.0546  0.6390 -0.1057
  286ILE    CG2 4402   7.551   5.761   4.321  0.8013 -0.2797  0.3881
  286ILE    CD1 4403   7.377   5.972   4.152 -1.3208  0.3718 -0.1078
  286ILE      H 4404   7.351   5.561   4.202 -0.6856  0.9360 -0.3331
  286ILE     HA 4405   7.371   5.640   4.480 -1.4214  0.8773  0.7482
  286ILE     HB 4406   7.387   5.866   4.403 -0.9483 -0.0094  1.8029
  286ILE   HG12 4407   7.348   5.770   4.116 -1.4765 -0.1499  0.1838
  286ILE   HG13 4408   7.226   5.848   4.221 -0.2487 -0.7561 -0.7352
  286ILE   HG21 4409   7.565   5.685   4.244  1.8419  0.2582  0.0023
  286ILE   HG22 4410   7.596   5.854   4.284 -0.2953  0.0703 -0.1522
  286ILE   HG23 4411   7.594   5.745   4.420 -0.6292  1.2777  1.3739
  286ILE   HD11 4412   7.486   5.971   4.147 -1.3422  0.2946 -0.8895
  286ILE   HD12 4413   7.334   5.996   4.055  0.8994 -0.3669 -1.4232
  286ILE   HD13 4414   7.349   6.056   4.216 -0.1165  0.8418 -0.1314
  287PHE      N 4415   7.078   5.663   4.349  0.1018  0.4238  0.6355
  287PHE     CA 4416   6.934   5.693   4.381 -0.0448  0.5719 -1.3751
  287PHE      C 4417   6.887   5.602   4.498  0.1940  0.6823 -0.0585
  287PHE      O 4418   6.931   5.488   4.513 -0.5937 -0.2970  0.3945
  287PHE     CB 4419   6.854   5.701   4.261  0.4181  0.2109  0.8231
  287PHE     CG 4420   6.903   5.805   4.170  0.0534 -0.8228 -0.2476
  287PHE    CD1 4421   6.887   5.939   4.212 -0.3402  0.1249  0.6120
  287PHE    CD2 4422   6.965   5.779   4.047 -0.6743  0.4253 -0.6911
  287PHE    CE1 4423   6.952   6.044   4.137  0.4618  1.2147 -0.0346
  287PHE    CE2 4424   7.031   5.878   3.981  0.4745 -0.4465  0.6634
  287PHE     CZ 4425   7.021   6.011   4.022 -0.5643  0.1131 -0.1020
  287PHE      H 4426   7.101   5.597   4.276 -1.5360  0.5538 -0.0899
  287PHE     HA 4427   6.926   5.790   4.431  1.4778  0.1423 -0.1194
  287PHE    HB2 4428   6.855   5.605   4.209  0.9516  1.0832 -0.9359
  287PHE    HB3 4429   6.755   5.739   4.289  0.4561  0.0616  1.1727
  287PHE    HD1 4430   6.837   5.965   4.304  0.5081  0.5031  0.9928
  287PHE    HD2 4431   6.975   5.676   4.015 -0.5682  0.0834  0.3568
  287PHE    HE1 4432   6.937   6.146   4.167 -1.1192  0.8787  0.5064
  287PHE    HE2 4433   7.067   5.862   3.880  0.5877  1.4811  0.3304
  287PHE     HZ 4434   7.073   6.084   3.961 -0.2867 -0.7086 -0.9061
  288PRO      N 4435   6.813   5.653   4.597  0.5019 -0.4373 -0.2400
  288PRO     CA 4436   6.779   5.593   4.729  0.3626  0.9383  0.9579
  288PRO      C 4437   6.673   5.474   4.704 -0.2087 -0.4274 -0.5487
  288PRO      O 4438   6.588   5.487   4.618 -0.1502 -0.2703  0.9825
  288PRO     CB 4439   6.723   5.701   4.818 -0.5474 -0.0113 -0.8626
  288PRO     CG 4440   6.652   5.792   4.717  0.1401  0.0848 -0.1781
  288PRO     CD 4441   6.735   5.774   4.587 -0.2074 -0.5730  0.7249
  288PRO     HA 4442   6.871   5.555   4.773  1.4159 -0.9732 -2.1673
  288PRO    HB2 4443   6.669   5.664   4.905  1.5737  1.2486  1.2399
  288PRO    HB3 4444   6.809   5.755   4.859 -0.3879 -0.7113 -0.2262
  288PRO    HG2 4445   6.550   5.761   4.697  0.1976  0.4076 -1.0756
  288PRO    HG3 4446   6.652   5.896   4.750 -1.7705 -0.1124  0.6777
  288PRO    HD2 4447   6.800   5.861   4.589 -0.7215 -0.0950 -0.8592
  288PRO    HD3 4448   6.672   5.776   4.499  1.5870  0.5660 -0.6625
  289VAL      N 4449   6.694   5.372   4.779  0.1014  0.3690  0.0008
  289VAL     CA 4450   6.590   5.268   4.806  1.0804 -0.1601  0.5309
  289VAL      C 4451   6.479   5.310   4.901 -0.1656  0.4048 -0.4651
  289VAL      O 4452   6.499   5.403   4.975  0.7114  0.2036 -0.0856
  289VAL     CB 4453   6.644   5.134   4.850  0.6322 -0.4501 -0.2031
  289VAL    CG1 4454   6.747   5.082   4.753 -0.1248 -0.5860 -0.3809
  289VAL    CG2 4455   6.702   5.135   4.994  0.6158 -0.0097 -0.4620
  289VAL      H 4456   6.775   5.381   4.838  0.1704  0.8230 -0.1545
  289VAL     HA 4457   6.529   5.254   4.717  0.1909  0.5736  0.9955
  289VAL     HB 4458   6.560   5.064   4.857 -0.6875  1.0713  0.2336
  289VAL   HG11 4459   6.712   5.096   4.651 -0.3388  0.8470 -0.1524
  289VAL   HG12 4460   6.838   5.142   4.756 -1.2023  1.2268 -1.0266
  289VAL   HG13 4461   6.762   4.975   4.770 -1.2815 -0.7454 -0.2115
  289VAL   HG21 4462   6.789   5.198   5.014 -0.7242  1.2063  2.8745
  289VAL   HG22 4463   6.627   5.170   5.065  2.0365 -0.0448  1.1884
  289VAL   HG23 4464   6.726   5.032   5.020 -1.2010 -0.7435 -1.3446
  290ILE      N 4465   6.368   5.237   4.901 -0.3705 -0.7227  0.3607
  290ILE     CA 4466   6.254   5.267   4.984  0.9140  0.1802 -0.1199
  290ILE      C 4467   6.199   5.138   5.043 -0.5248  0.0714  0.1436
  290ILE      O 4468   6.182   5.038   4.975 -0.6168 -0.4924  0.1407
  290ILE     CB 4469   6.146   5.355   4.907  0.4890 -0.0543  0.1811
  290ILE    CG1 4470   6.199   5.487   4.853 -0.1781  0.1598 -0.2026
  290ILE    CG2 4471   6.029   5.398   4.997  0.9888 -0.1062  0.0711
  290ILE    CD1 4472   6.099   5.577   4.784  0.3617 -0.2568  0.1477
  290ILE      H 4473   6.362   5.162   4.833 -0.3042  0.4633 -1.0462
  290ILE     HA 4474   6.273   5.325   5.074 -1.7119  1.2331 -0.0546
  290ILE     HB 4475   6.100   5.288   4.835  1.0765  0.4821 -0.7249
  290ILE   HG12 4476   6.259   5.540   4.926  0.1739  1.0492 -1.0923
  290ILE   HG13 4477   6.252   5.451   4.765  0.0114 -0.1809  0.0474
  290ILE   HG21 4478   5.942   5.440   4.945  0.2354 -0.2686  1.1309
  290ILE   HG22 4479   5.997   5.316   5.061  0.3302  0.2502  0.2201
  290ILE   HG23 4480   6.068   5.472   5.066 -0.7870  0.8043  0.2233
  290ILE   HD11 4481   6.143   5.632   4.700 -0.1141 -0.3053 -0.1365
  290ILE   HD12 4482   6.023   5.521   4.731  0.1362 -0.0637  0.2636
  290ILE   HD13 4483   6.062   5.651   4.855 -1.1119 -0.3264 -0.4893
  291SER      N 4484   6.162   5.149   5.176 -0.0774 -1.1266  0.5052
  291SER     CA 4485   6.116   5.037   5.250 -0.9851  0.5761  0.7782
  291SER      C 4486   5.992   5.062   5.323  0.1736  0.2690  0.2988
  291SER      O 4487   5.967   5.170   5.378 -0.6159  0.6431  0.3833
  291SER     CB 4488   6.230   4.989   5.338 -0.0448  0.4619  0.6315
  291SER     OG 4489   6.203   4.854   5.373 -0.6577  0.2826  0.1623
  291SER      H 4490   6.160   5.240   5.220 -2.2778 -0.9582  0.2761
  291SER     HA 4491   6.094   4.959   5.177  1.6261  0.1458  0.2282
  291SER    HB2 4492   6.327   5.009   5.293 -0.8302  0.3477 -1.2891
  291SER    HB3 4493   6.216   5.045   5.430 -0.2978 -0.5097  1.2186
  291SER     HG 4494   6.208   4.795   5.297  0.6892 -0.6013  0.8556
  292LEU      N 4495   5.913   4.956   5.331  0.0959  0.0990  0.1419
  292LEU     CA 4496   5.787   4.945   5.401  0.1265 -0.4029  1.2648
  292LEU      C 4497   5.804   4.831   5.498  0.0908 -0.3038 -0.5634
  292LEU      O 4498   5.851   4.727   5.456 -0.2900  1.0554  0.4435
  292LEU     CB 4499   5.662   4.928   5.303  0.2145 -0.5326 -0.2737
  292LEU     CG 4500   5.653   5.032   5.182 -1.0834  0.4895 -1.3629
  292LEU    CD1 4501   5.545   4.994   5.087 -0.0523  0.4082  0.8111
  292LEU    CD2 4502   5.622   5.179   5.229  0.0543  0.2092  0.4147
  292LEU      H 4503   5.936   4.878   5.271 -0.6195  1.0236 -1.4580
  292LEU     HA 4504   5.776   5.039   5.454  0.4334 -0.7059  1.8831
  292LEU    HB2 4505   5.665   4.832   5.253  0.9535  0.1868 -1.7254
  292LEU    HB3 4506   5.567   4.935   5.356 -0.5233  1.1503 -1.6175
  292LEU     HG 4507   5.751   5.041   5.136  0.0662  1.4305  0.9100
  292LEU   HD11 4508   5.442   4.996   5.122 -0.6975 -1.2023 -0.6815
  292LEU   HD12 4509   5.550   5.064   5.003  0.5923  0.4333  0.8630
  292LEU   HD13 4510   5.568   4.898   5.040  0.3139  0.8744 -0.0037
  292LEU   HD21 4511   5.538   5.179   5.299 -1.4065  0.6965 -1.2034
  292LEU   HD22 4512   5.710   5.223   5.275  1.0330 -0.0233 -1.1204
  292LEU   HD23 4513   5.595   5.247   5.148 -0.1382 -0.4002 -0.0478
  293TYR      N 4514   5.768   4.851   5.630  0.1108 -0.7068  0.1411
  293TYR     CA 4515   5.771   4.750   5.728  0.5732  1.1286 -0.2391
  293TYR      C 4516   5.632   4.693   5.753  1.2593 -0.1322  0.1153
  293TYR      O 4517   5.534   4.770   5.762  0.1344 -0.1260  0.0931
  293TYR     CB 4518   5.818   4.802   5.867  0.3258 -0.0364 -0.0207
  293TYR     CG 4519   5.965   4.831   5.880 -0.2353 -0.0121  0.5137
  293TYR    CD1 4520   6.027   4.932   5.800  0.4924  0.3464  0.2649
  293TYR    CD2 4521   6.045   4.749   5.963 -0.6899  0.3949 -0.1829
  293TYR    CE1 4522   6.171   4.954   5.815  0.8758 -0.8818 -0.0280
  293TYR    CE2 4523   6.182   4.762   5.967 -0.3252 -0.6054 -0.1418
  293TYR     CZ 4524   6.244   4.875   5.898 -0.5975  0.9493 -0.6821
  293TYR     OH 4525   6.384   4.896   5.895  0.4084  0.9523  0.3139
  293TYR      H 4526   5.734   4.940   5.663 -0.7391 -0.8440 -0.3042
  293TYR     HA 4527   5.833   4.667   5.695 -2.0893 -0.7092 -1.3560
  293TYR    HB2 4528   5.759   4.890   5.892 -1.7417 -1.1891 -0.3522
  293TYR    HB3 4529   5.802   4.732   5.950 -0.8604  0.3577  0.1257
  293TYR    HD1 4530   5.965   4.993   5.736 -0.3848 -0.0350  0.7136
  293TYR    HD2 4531   6.000   4.664   6.011 -1.1760  0.7462 -0.0064
  293TYR    HE1 4532   6.213   5.039   5.763 -0.0546 -0.8604 -0.8016
  293TYR    HE2 4533   6.247   4.702   6.029  0.9555  0.4762 -0.3268
  293TYR     HH 4534   6.412   4.981   5.860  0.1076  0.2646 -1.9439
  294LEU      N 4535   5.612   4.560   5.764 -0.0393 -0.4020 -0.1863
  294LEU     CA 4536   5.487   4.488   5.781 -0.7465 -1.1098  0.2633
  294LEU      C 4537   5.480   4.416   5.910  0.2457  0.5853 -0.4657
  294LEU      O 4538   5.569   4.344   5.949 -1.3343 -0.1768 -0.2070
  294LEU     CB 4539   5.470   4.393   5.664 -0.7342  0.3565 -0.6141
  294LEU     CG 4540   5.445   4.469   5.531 -0.3156 -0.0688  0.2324
  294LEU    CD1 4541   5.429   4.363   5.422 -0.5403 -0.2403 -0.4619
  294LEU    CD2 4542   5.308   4.543   5.533  0.3481 -0.3122 -0.2557
  294LEU      H 4543   5.697   4.507   5.745  0.2947  0.2857 -0.7074
  294LEU     HA 4544   5.413   4.568   5.786  0.1179 -0.2514 -0.0593
  294LEU    HB2 4545   5.558   4.330   5.652 -1.0891 -0.4405  0.5522
  294LEU    HB3 4546   5.384   4.329   5.684 -0.8292  0.6015 -0.2206
  294LEU     HG 4547   5.525   4.540   5.509 -0.3381 -0.2417 -0.4568
  294LEU   HD11 4548   5.338   4.306   5.440 -0.3999  0.1292  2.3535
  294LEU   HD12 4549   5.420   4.423   5.331 -0.1012  0.8235  0.1645
  294LEU   HD13 4550   5.512   4.295   5.407 -0.4194  0.0381 -1.1203
  294LEU   HD21 4551   5.307   4.628   5.601 -0.4569 -0.4852 -0.0298
  294LEU   HD22 4552   5.277   4.579   5.435 -0.3462 -0.6610 -0.1748
  294LEU   HD23 4553   5.232   4.471   5.564 -0.2080 -0.6716 -2.2298
  295MET      N 4554   5.366   4.427   5.977 -0.6019 -0.0838 -0.3021
  295MET     CA 4555   5.332   4.345   6.091  0.1220  0.2602 -0.0148
  295MET      C 4556   5.316   4.196   6.057 -0.1372  0.8194  0.4584
  295MET      O 4557   5.264   4.158   5.948 -0.5333  0.8424  0.0573
  295MET     CB 4558   5.197   4.395   6.152 -1.1430  0.6370 -0.3304
  295MET     CG 4559   5.076   4.409   6.059 -0.9864  0.4376 -0.1687
  295MET     SD 4560   4.927   4.381   6.160  0.0181  0.1646  0.6035
  295MET     CE 4561   4.953   4.508   6.278 -0.5574 -0.0911 -0.9569
  295MET      H 4562   5.297   4.489   5.936 -0.3004  0.3291 -0.1939
  295MET     HA 4563   5.412   4.363   6.163  1.8913  1.0100 -1.9682
  295MET    HB2 4564   5.169   4.326   6.232  0.3597  0.9655  0.5398
  295MET    HB3 4565   5.216   4.489   6.203 -0.3393  0.1748  0.2646
  295MET    HG2 4566   5.081   4.512   6.024  0.2763  0.8831  1.1391
  295MET    HG3 4567   5.081   4.339   5.976 -1.3664 -0.0662  0.2205
  295MET    HE1 4568   4.966   4.603   6.226 -0.7935 -0.9099 -2.6075
  295MET    HE2 4569   4.861   4.532   6.331 -0.9573 -0.4382 -1.4769
  295MET    HE3 4570   5.034   4.483   6.347 -0.3316  0.6633 -0.9235
  296GLY      N 4571   5.373   4.103   6.136  0.1879 -0.2393 -0.7290
  296GLY     CA 4572   5.372   3.955   6.116 -0.0979 -0.7158  0.3650
  296GLY      C 4573   5.269   3.882   6.188  1.2070  0.2616 -0.7421
  296GLY      O 4574   5.166   3.931   6.247 -0.5997 -0.0589  0.3648
  296GLY      H 4575   5.425   4.130   6.218  0.0930 -1.4640 -0.2171
  296GLY    HA2 4576   5.349   3.932   6.012  0.2540  0.3336  0.0297
  296GLY    HA3 4577   5.470   3.929   6.157  0.7798  0.8282 -0.5655
  297GLU      N 4578   5.267   3.748   6.174  0.0266 -0.1809 -0.0513
  297GLU     CA 4579   5.170   3.652   6.221  0.6211 -0.1183 -0.8435
  297GLU      C 4580   5.188   3.625   6.372  0.5805  0.0155  0.9162
  297GLU      O 4581   5.092   3.579   6.434  0.5946  1.0756 -0.8352
  297GLU     CB 4582   5.179   3.521   6.141  0.8423 -1.7222 -0.2506
  297GLU     CG 4583   5.174   3.535   5.982 -0.5374 -0.3483 -0.4829
  297GLU     CD 4584   5.131   3.399   5.932  0.0572  0.5209  0.9543
  297GLU    OE1 4585   5.207   3.336   5.852 -0.1140 -0.0793  0.3755
  297GLU    OE2 4586   5.018   3.356   5.956 -0.1950 -0.2113  0.6552
  297GLU      H 4587   5.347   3.715   6.121 -0.3126 -0.4886 -0.3878
  297GLU     HA 4588   5.071   3.696   6.208  0.7269  0.7862  0.8381
  297GLU    HB2 4589   5.276   3.476   6.164  1.0233 -0.8967  0.6852
  297GLU    HB3 4590   5.105   3.448   6.175  0.0336 -0.6153  0.4770
  297GLU    HG2 4591   5.109   3.617   5.951  1.8002  1.6799 -0.6208
  297GLU    HG3 4592   5.272   3.553   5.937 -0.5758  0.4067 -0.2870
  298VAL      N 4593   5.299   3.665   6.427 -0.0833  0.6455 -0.9321
  298VAL     CA 4594   5.338   3.629   6.564 -0.0291 -0.3379  0.2059
  298VAL      C 4595   5.351   3.757   6.647  0.6213  0.3240  0.2192
  298VAL      O 4596   5.372   3.866   6.588 -0.1029  0.8736 -0.7555
  298VAL     CB 4597   5.478   3.561   6.551  0.2083 -0.1453 -0.1180
  298VAL    CG1 4598   5.578   3.552   6.672  0.3634 -0.5638  0.9314
  298VAL    CG2 4599   5.435   3.412   6.528  0.5306 -0.5293  0.0987
  298VAL      H 4600   5.371   3.706   6.370  1.6985 -0.6884  0.1589
  298VAL     HA 4601   5.263   3.567   6.612 -0.3909  0.0744  0.1850
  298VAL     HB 4602   5.538   3.588   6.464  0.2494  0.8253  0.1919
  298VAL   HG11 4603   5.616   3.652   6.693 -0.7682  0.0384  0.3538
  298VAL   HG12 4604   5.530   3.523   6.765  0.0163  0.0965  0.9737
  298VAL   HG13 4605   5.663   3.492   6.641  0.3965 -0.1121  0.0570
  298VAL   HG21 4606   5.515   3.344   6.497  1.5476  0.8960 -0.6127
  298VAL   HG22 4607   5.405   3.367   6.622  0.6759 -1.2031 -0.1574
  298VAL   HG23 4608   5.348   3.406   6.462  0.9226  1.4340 -0.7239
  299THR      N 4609   5.332   3.735   6.779  0.1115  0.1606  0.4459
  299THR     CA 4610   5.333   3.843   6.875  0.0466  0.2312 -0.4347
  299THR      C 4611   5.459   3.932   6.874  0.8214 -0.2033 -0.1303
  299THR      O 4612   5.572   3.892   6.886  0.0230  0.5896  0.1867
  299THR     CB 4613   5.314   3.783   7.016 -0.2141  0.0312  0.3048
  299THR    OG1 4614   5.184   3.722   7.014 -1.0418  0.4560 -0.6937
  299THR    CG2 4615   5.311   3.881   7.127  0.3820  0.2831 -0.3200
  299THR      H 4616   5.306   3.640   6.803  1.4305 -0.1993  0.5950
  299THR     HA 4617   5.244   3.903   6.854 -0.3194 -0.4457 -0.8946
  299THR     HB 4618   5.390   3.706   7.031 -0.6208 -0.4241  0.1046
  299THR    HG1 4619   5.176   3.657   6.944  0.0138 -0.7504  0.2095
  299THR   HG21 4620   5.263   3.974   7.097 -2.5860 -0.8403  0.2322
  299THR   HG22 4621   5.253   3.840   7.210  0.5251  0.1383 -0.2901
  299THR   HG23 4622   5.411   3.896   7.168  0.0137  1.4257  0.2575
  300ASN      N 4623   5.439   4.060   6.835  0.6298 -0.4934 -0.1815
  300ASN     CA 4624   5.543   4.163   6.829  0.7722  0.3757  0.3671
  300ASN      C 4625   5.650   4.148   6.716 -0.2376 -0.8924 -0.8500
  300ASN      O 4626   5.732   4.240   6.693 -0.5362 -0.1883  0.3975
  300ASN     CB 4627   5.584   4.202   6.971  0.3739  0.1343 -0.7569
  300ASN     CG 4628   5.478   4.227   7.072  0.5561  0.2820  0.2800
  300ASN    OD1 4629   5.362   4.257   7.049 -0.5935  0.1804  0.3727
  300ASN    ND2 4630   5.509   4.206   7.197 -0.8248 -0.0154 -0.0284
  300ASN      H 4631   5.349   4.094   6.806  0.6380 -0.6494 -0.3957
  300ASN     HA 4632   5.479   4.242   6.789  0.5397  0.1748  0.3344
  300ASN    HB2 4633   5.627   4.113   7.016  0.5455  1.8434  3.3001
  300ASN    HB3 4634   5.666   4.273   6.979 -0.3590  0.9661 -0.2691
  300ASN   HD21 4635   5.436   4.216   7.266 -0.1425 -1.6177  1.0453
  300ASN   HD22 4636   5.600   4.178   7.232 -0.7011 -0.0837 -0.3897
  301GLN      N 4637   5.641   4.043   6.639 -0.0998  0.0798  0.0986
  301GLN     CA 4638   5.725   4.017   6.527  0.0541  0.7167  0.8014
  301GLN      C 4639   5.679   4.085   6.398 -0.1312  0.0595 -0.3525
  301GLN      O 4640   5.564   4.081   6.364  0.8283 -0.4663  0.5995
  301GLN     CB 4641   5.724   3.862   6.500 -0.2732  0.8293  0.1204
  301GLN     CG 4642   5.836   3.820   6.405  0.4359 -0.2255  1.9245
  301GLN     CD 4643   5.813   3.680   6.358 -0.0289 -0.1243 -0.9631
  301GLN    OE1 4644   5.731   3.650   6.273 -0.2496  0.2313 -0.5625
  301GLN    NE2 4645   5.867   3.579   6.428 -0.0711 -0.2395  0.5448
  301GLN      H 4646   5.562   3.980   6.643  0.6654 -0.9067  0.4158
  301GLN     HA 4647   5.828   4.050   6.544  0.0731  1.5142 -0.5728
  301GLN    HB2 4648   5.742   3.815   6.597 -1.1828  1.7675  0.8026
  301GLN    HB3 4649   5.623   3.830   6.473 -0.0857 -0.3582  0.6891
  301GLN    HG2 4650   5.837   3.882   6.316  1.0133 -1.2276  1.1863
  301GLN    HG3 4651   5.937   3.828   6.445  1.6209  1.9618 -0.8358
  301GLN   HE21 4652   5.862   3.485   6.390  0.2630 -0.1762  0.3369
  301GLN   HE22 4653   5.920   3.608   6.508 -0.4089 -0.1108  0.7272
  302SER      N 4654   5.777   4.142   6.327 -0.3608 -0.2690  0.3587
  302SER     CA 4655   5.757   4.221   6.208 -0.1191 -0.4301  0.4242
  302SER      C 4656   5.863   4.182   6.100  0.2192 -0.8785  0.4659
  302SER      O 4657   5.972   4.135   6.126  0.1176 -0.0280 -0.0038
  302SER     CB 4658   5.770   4.371   6.244 -0.4262 -0.0819 -0.0681
  302SER     OG 4659   5.906   4.404   6.251 -0.4509 -0.4676 -0.2968
  302SER      H 4660   5.872   4.147   6.358 -0.3592  0.8957  0.2774
  302SER     HA 4661   5.660   4.223   6.157  0.6492  1.0725 -1.1868
  302SER    HB2 4662   5.727   4.431   6.164  1.4382  1.0751 -0.3250
  302SER    HB3 4663   5.712   4.396   6.333 -0.1331 -0.1332  0.1442
  302SER     HG 4664   5.941   4.362   6.330 -1.6458 -1.4050 -0.2185
  303PHE      N 4665   5.831   4.214   5.970  0.4940  0.1383 -0.9027
  303PHE     CA 4666   5.923   4.211   5.861 -1.0657 -0.7324  1.3870
  303PHE      C 4667   5.929   4.341   5.775 -0.8837  0.2000  0.3857
  303PHE      O 4668   5.844   4.433   5.795 -0.5828  0.0598  0.5356
  303PHE     CB 4669   5.903   4.075   5.787 -0.6386  0.2382 -0.3852
  303PHE     CG 4670   5.779   4.074   5.700 -0.5003  0.0910  0.5435
  303PHE    CD1 4671   5.654   4.047   5.756 -0.0283 -1.2113 -0.7078
  303PHE    CD2 4672   5.788   4.075   5.557 -0.3909 -0.0741 -0.3685
  303PHE    CE1 4673   5.536   4.031   5.680  0.4088  0.2958  1.4667
  303PHE    CE2 4674   5.673   4.052   5.473 -0.3702 -0.6237 -0.0576
  303PHE     CZ 4675   5.552   4.035   5.534  0.8385 -0.5428 -0.2549
  303PHE      H 4676   5.745   4.264   5.958  0.2904  0.5020  1.2646
  303PHE     HA 4677   6.028   4.200   5.889 -0.3688  0.7438 -0.2306
  303PHE    HB2 4678   5.992   4.036   5.738  0.3423 -0.6040  1.8366
  303PHE    HB3 4679   5.893   3.993   5.858  0.3614 -0.4440 -0.9902
  303PHE    HD1 4680   5.647   4.049   5.864 -0.3310 -0.4525 -0.7302
  303PHE    HD2 4681   5.887   4.076   5.515 -0.0009 -0.6442  0.4698
  303PHE    HE1 4682   5.436   4.015   5.718 -0.3894  0.2910 -0.4139
  303PHE    HE2 4683   5.692   4.052   5.367 -1.0405 -0.6101 -0.1887
  303PHE     HZ 4684   5.470   4.018   5.465 -0.5929  0.3008  1.1211
  304ARG      N 4685   6.024   4.345   5.679 -0.4732 -0.3944 -0.4735
  304ARG     CA 4686   6.026   4.470   5.587  0.0596  0.5716 -0.0331
  304ARG      C 4687   6.062   4.439   5.445 -0.5438 -0.3418  0.1810
  304ARG      O 4688   6.144   4.356   5.414 -0.1286 -0.3488 -0.0065
  304ARG     CB 4689   6.121   4.569   5.647 -1.3300 -0.8775  0.5183
  304ARG     CG 4690   6.266   4.523   5.653 -1.0111  0.2215  0.6834
  304ARG     CD 4691   6.371   4.632   5.683 -0.1520  0.4562 -0.0110
  304ARG     NE 4692   6.503   4.588   5.646 -0.3187 -0.0955  1.0068
  304ARG     CZ 4693   6.617   4.648   5.676 -0.6344 -1.3995  0.5437
  304ARG    NH1 4694   6.625   4.757   5.749  0.1652  0.0951  0.1885
  304ARG    NH2 4695   6.732   4.609   5.625  0.5116  0.1720  0.1620
  304ARG      H 4696   6.083   4.266   5.658 -1.2522 -1.1485  0.0814
  304ARG     HA 4697   5.924   4.509   5.585 -0.3972 -0.4658  0.9218
  304ARG    HB2 4698   6.112   4.666   5.599 -0.0684 -0.2824  1.4063
  304ARG    HB3 4699   6.091   4.590   5.750  0.2252 -1.4027  1.1300
  304ARG    HG2 4700   6.269   4.452   5.736  0.1836  0.8102  1.2033
  304ARG    HG3 4701   6.297   4.469   5.564  1.4481  1.0233  0.8851
  304ARG    HD2 4702   6.345   4.728   5.638 -0.7717  0.1824 -0.2675
  304ARG    HD3 4703   6.367   4.652   5.790  0.5181 -0.1434  0.1356
  304ARG     HE 4704   6.513   4.523   5.569 -1.2491 -0.5259  1.2256
  304ARG   HH11 4705   6.718   4.791   5.764  0.1755  0.5422 -0.7316
  304ARG   HH12 4706   6.541   4.802   5.784 -0.8071  0.2629 -1.9957
  304ARG   HH21 4707   6.820   4.657   5.639  0.9593 -0.3642 -0.6507
  304ARG   HH22 4708   6.729   4.534   5.558 -1.3651 -0.7108  1.0938
  305ILE      N 4709   5.987   4.503   5.355 -0.3694  0.1076 -0.2227
  305ILE     CA 4710   5.992   4.489   5.209 -0.2162 -0.1467 -0.3399
  305ILE      C 4711   6.049   4.615   5.149  0.1250 -0.1654  0.1852
  305ILE      O 4712   6.030   4.724   5.191  0.2100  0.2443  0.3809
  305ILE     CB 4713   5.858   4.456   5.155  1.2305  1.1336  0.0572
  305ILE    CG1 4714   5.750   4.562   5.188 -0.0006 -0.6519 -0.2648
  305ILE    CG2 4715   5.798   4.316   5.209 -0.3169 -0.3860  0.1187
  305ILE    CD1 4716   5.622   4.547   5.105 -0.7602  1.1832  0.2294
  305ILE      H 4717   5.918   4.568   5.392 -0.6981  0.0353 -0.6886
  305ILE     HA 4718   6.050   4.400   5.184 -0.1725 -0.2131 -0.0134
  305ILE     HB 4719   5.867   4.455   5.047  0.8189  0.7986  0.0233
  305ILE   HG12 4720   5.732   4.560   5.296  0.7752  0.9099 -0.0576
  305ILE   HG13 4721   5.790   4.658   5.158 -1.0077 -0.3647 -0.7864
  305ILE   HG21 4722   5.873   4.238   5.209  0.1772  0.0616 -0.5137
  305ILE   HG22 4723   5.759   4.327   5.310  0.0345 -0.5395  0.2689
  305ILE   HG23 4724   5.723   4.268   5.145 -0.6277  0.1754  0.0443
  305ILE   HD11 4725   5.551   4.630   5.100 -1.4363  0.5919 -0.4607
  305ILE   HD12 4726   5.648   4.507   5.008 -1.0813 -1.5171  1.1055
  305ILE   HD13 4727   5.572   4.459   5.145  1.2444  0.0649  0.5090
  306THR      N 4728   6.135   4.593   5.051  0.5348  0.3792  0.6683
  306THR     CA 4729   6.224   4.696   4.994 -0.0690 -0.1584  0.4304
  306THR      C 4730   6.244   4.683   4.846 -0.2737 -0.6139  0.3189
  306THR      O 4731   6.290   4.586   4.790  0.3339  0.2658 -0.1971
  306THR     CB 4732   6.362   4.703   5.066  0.4566  0.6737  0.0885
  306THR    OG1 4733   6.332   4.691   5.201 -0.6135  0.0569  0.0164
  306THR    CG2 4734   6.441   4.829   5.046 -0.3547 -0.3072 -0.1069
  306THR      H 4735   6.157   4.496   5.037 -0.0751  0.3096  0.1099
  306THR     HA 4736   6.185   4.792   5.026 -0.8912 -0.6556  1.0363
  306THR     HB 4737   6.426   4.618   5.041 -0.1805  0.0765  0.4041
  306THR    HG1 4738   6.313   4.598   5.214 -0.6738  0.0569 -0.0668
  306THR   HG21 4739   6.427   4.875   4.948  0.0867  1.3377  0.5318
  306THR   HG22 4740   6.420   4.905   5.122 -0.3651 -0.3635 -0.0537
  306THR   HG23 4741   6.545   4.802   5.064 -0.1203  0.3950 -0.3150
  307ILE      N 4742   6.214   4.802   4.781 -0.5758 -0.5766 -0.3763
  307ILE     CA 4743   6.228   4.828   4.636 -0.0712 -0.1569  0.2348
  307ILE      C 4744   6.347   4.913   4.599 -0.2591 -0.1931  0.4079
  307ILE      O 4745   6.401   4.992   4.673  0.1670 -0.4772 -0.0484
  307ILE     CB 4746   6.096   4.891   4.571 -0.2670 -0.0584  0.3629
  307ILE    CG1 4747   6.080   5.042   4.589 -0.3864  0.3038 -1.1823
  307ILE    CG2 4748   5.965   4.821   4.608 -0.0913  0.5604 -0.4609
  307ILE    CD1 4749   5.953   5.102   4.524 -0.6760 -0.4923 -0.6524
  307ILE      H 4750   6.197   4.885   4.835  1.4445 -0.2420 -0.0771
  307ILE     HA 4751   6.241   4.736   4.580  0.5454  0.9174 -1.5579
  307ILE     HB 4752   6.118   4.879   4.465  0.1363  0.2941  0.4004
  307ILE   HG12 4753   6.090   5.063   4.695 -0.3845 -0.6727 -0.9737
  307ILE   HG13 4754   6.170   5.084   4.544 -0.0767  0.5134 -0.3945
  307ILE   HG21 4755   5.950   4.830   4.716  2.0207 -0.2797  0.0071
  307ILE   HG22 4756   5.882   4.855   4.546 -0.0722  0.4373 -0.5550
  307ILE   HG23 4757   5.973   4.715   4.584 -1.0399  0.2643  0.3684
  307ILE   HD11 4758   5.963   5.209   4.539  0.5299 -0.4038 -1.7245
  307ILE   HD12 4759   5.932   5.077   4.420 -1.9897 -1.0594 -0.2921
  307ILE   HD13 4760   5.861   5.071   4.574 -0.1773  0.0044  0.6474
  308LEU      N 4761   6.380   4.906   4.470 -0.7316 -0.0513  0.7180
  308LEU     CA 4762   6.493   4.983   4.402 -0.0329  0.0796 -0.2029
  308LEU      C 4763   6.440   5.099   4.317  0.0877 -0.0074 -0.4306
  308LEU      O 4764   6.324   5.096   4.276  0.2003  0.2652  0.1538
  308LEU     CB 4765   6.579   4.891   4.306  0.9862 -0.5224 -0.2330
  308LEU     CG 4766   6.645   4.770   4.377  0.0708  1.2391 -1.1782
  308LEU    CD1 4767   6.731   4.690   4.283  0.0320  0.7024  1.2496
  308LEU    CD2 4768   6.733   4.797   4.491 -0.2123 -0.2867 -0.9514
  308LEU      H 4769   6.329   4.848   4.405  0.0789  0.1272 -0.1189
  308LEU     HA 4770   6.562   5.017   4.480  0.5213 -1.5782  0.1157
  308LEU    HB2 4771   6.521   4.850   4.224  0.1526 -0.2623  0.2074
  308LEU    HB3 4772   6.652   4.956   4.257  0.0913  0.4497 -0.3601
  308LEU     HG 4773   6.571   4.700   4.416  2.2526 -0.6873 -0.0315
  308LEU   HD11 4774   6.778   4.601   4.326  0.8035  1.0347  1.1334
  308LEU   HD12 4775   6.670   4.651   4.202  1.0843  1.4984 -0.0080
  308LEU   HD13 4776   6.807   4.759   4.248 -0.3250  0.2580 -0.5946
  308LEU   HD21 4777   6.816   4.860   4.459 -0.0537 -0.2736 -0.5293
  308LEU   HD22 4778   6.681   4.852   4.570  2.4286 -0.4152  1.1590
  308LEU   HD23 4779   6.772   4.708   4.542 -0.6616  0.4284  0.8040
  309PRO      N 4780   6.520   5.201   4.292  0.0129  0.1400  0.1071
  309PRO     CA 4781   6.495   5.298   4.187  0.3401  0.4112  0.7579
  309PRO      C 4782   6.426   5.241   4.058  0.6314 -0.1925  0.6192
  309PRO      O 4783   6.325   5.297   4.014 -0.0969 -0.1152  0.3461
  309PRO     CB 4784   6.630   5.350   4.159 -0.8894  0.3987  0.2150
  309PRO     CG 4785   6.691   5.363   4.303  0.9505  0.5960 -0.6656
  309PRO     CD 4786   6.643   5.234   4.371 -0.9045  0.0269  0.6479
  309PRO     HA 4787   6.427   5.377   4.221 -0.1818  0.1131  0.4375
  309PRO    HB2 4788   6.689   5.271   4.112 -2.5556 -0.7195 -0.1836
  309PRO    HB3 4789   6.627   5.450   4.116  0.2007  0.4991  0.3229
  309PRO    HG2 4790   6.800   5.353   4.296  0.9376 -0.9216  0.2846
  309PRO    HG3 4791   6.655   5.452   4.355 -0.5318 -0.0587 -0.4836
  309PRO    HD2 4792   6.619   5.251   4.476 -0.0193 -0.0428  0.8805
  309PRO    HD3 4793   6.721   5.161   4.348 -0.5828  0.7514 -0.7843
  310GLN      N 4794   6.478   5.135   4.005  0.0788  0.3813  0.0946
  310GLN     CA 4795   6.435   5.065   3.888  0.1100 -0.3151 -0.2575
  310GLN      C 4796   6.282   5.041   3.890  0.2495  0.7995 -0.5430
  310GLN      O 4797   6.221   5.045   3.785  0.1731  0.3290 -0.2120
  310GLN     CB 4798   6.513   4.933   3.879 -0.1796  0.9479  0.1564
  310GLN     CG 4799   6.664   4.931   3.840  0.6050 -0.2506  0.6802
  310GLN     CD 4800   6.764   4.951   3.954  0.7427  0.1013  0.3155
  310GLN    OE1 4801   6.737   5.025   4.050 -0.0418  0.1769  0.1118
  310GLN    NE2 4802   6.881   4.886   3.956  0.1398  0.0845  0.1061
  310GLN      H 4803   6.562   5.094   4.043 -0.3163 -0.6081 -0.0590
  310GLN     HA 4804   6.454   5.127   3.801 -0.2601 -0.0256 -0.1378
  310GLN    HB2 4805   6.495   4.866   3.963  0.9027 -0.2754 -0.5175
  310GLN    HB3 4806   6.471   4.880   3.793 -0.4672  0.4793  0.5717
  310GLN    HG2 4807   6.681   4.835   3.790  0.2932 -0.3834  0.8211
  310GLN    HG3 4808   6.691   5.005   3.765  0.2656 -0.3142  0.4897
  310GLN   HE21 4809   6.940   4.893   4.037 -0.5267  0.6495  0.5671
  310GLN   HE22 4810   6.915   4.845   3.869 -0.2323 -0.4646  0.2067
  311GLN      N 4811   6.220   5.004   4.004 -0.0810 -0.4460  0.8771
  311GLN     CA 4812   6.074   4.986   4.019  0.9977 -0.6935  0.8264
  311GLN      C 4813   5.980   5.112   4.007 -0.4860  0.9273 -0.1518
  311GLN      O 4814   5.867   5.109   3.952 -0.6980 -0.2322 -0.1580
  311GLN     CB 4815   6.042   4.905   4.143 -0.1935 -0.4590  0.1570
  311GLN     CG 4816   6.075   4.756   4.129 -0.1878 -0.6126 -0.2799
  311GLN     CD 4817   6.226   4.734   4.129  0.0313  0.6806 -0.1123
  311GLN    OE1 4818   6.302   4.754   4.220 -0.1851 -0.6503  0.6484
  311GLN    NE2 4819   6.268   4.673   4.023  0.5970  1.0159  0.3944
  311GLN      H 4820   6.269   4.989   4.091  0.3505 -0.1971  0.6850
  311GLN     HA 4821   6.032   4.928   3.937  1.6936 -0.2503  0.1300
  311GLN    HB2 4822   6.087   4.956   4.228 -0.8197 -0.1580  0.3191
  311GLN    HB3 4823   5.937   4.904   4.169 -0.1628  0.5814  0.4025
  311GLN    HG2 4824   6.039   4.699   4.215  1.4249 -0.8347  0.3200
  311GLN    HG3 4825   6.014   4.714   4.049 -0.2392 -1.5208  0.2102
  311GLN   HE21 4826   6.368   4.662   4.021  0.5180  0.0652  0.8291
  311GLN   HE22 4827   6.201   4.639   3.955  1.2668  0.4329  0.0064
  312TYR      N 4828   6.025   5.222   4.058 -0.1623  0.1780 -0.3379
  312TYR     CA 4829   5.958   5.354   4.078  0.4034 -0.3039 -0.6551
  312TYR      C 4830   5.996   5.466   3.977  0.2964 -0.3065  0.3447
  312TYR      O 4831   5.918   5.566   3.968  0.4814  0.2736 -0.1280
  312TYR     CB 4832   5.973   5.402   4.226 -0.9563  0.3840 -0.0096
  312TYR     CG 4833   6.105   5.454   4.280 -0.6983  0.2913  0.1997
  312TYR    CD1 4834   6.140   5.589   4.249  0.6355  0.1787 -0.9771
  312TYR    CD2 4835   6.189   5.385   4.368 -0.3199 -0.0078 -0.3326
  312TYR    CE1 4836   6.249   5.648   4.315 -0.2529  0.1464  0.0650
  312TYR    CE2 4837   6.306   5.442   4.431  0.9712  0.1958 -0.0656
  312TYR     CZ 4838   6.337   5.577   4.409  0.4693  0.2304 -0.2621
  312TYR     OH 4839   6.452   5.633   4.448 -0.5602  0.1028 -0.0906
  312TYR      H 4840   6.118   5.210   4.096 -0.7945 -0.5287  1.1853
  312TYR     HA 4841   5.851   5.335   4.071  0.2952 -0.0442  0.1562
  312TYR    HB2 4842   5.896   5.474   4.252 -1.3647 -0.2817  0.6962
  312TYR    HB3 4843   5.949   5.327   4.301 -0.2953  0.4669  0.2970
  312TYR    HD1 4844   6.076   5.649   4.186  0.4866  0.2621 -0.7458
  312TYR    HD2 4845   6.160   5.283   4.391 -0.7374 -0.2056 -1.5714
  312TYR    HE1 4846   6.275   5.749   4.286 -0.2523 -0.1516 -1.0332
  312TYR    HE2 4847   6.358   5.380   4.502 -0.2186  0.0906  0.7669
  312TYR     HH 4848   6.492   5.574   4.512 -1.1862  0.6884  0.8742
  313LEU      N 4849   6.108   5.452   3.917 -0.2364  0.3149  0.3122
  313LEU     CA 4850   6.156   5.534   3.807 -0.5182 -0.4764 -1.8185
  313LEU      C 4851   6.144   5.463   3.675 -0.1703 -0.3341  1.3050
  313LEU      O 4852   6.230   5.389   3.636 -0.4881  0.7068  0.0592
  313LEU     CB 4853   6.304   5.584   3.833  0.0484 -0.4231  0.3708
  313LEU     CG 4854   6.324   5.666   3.959 -0.0620 -0.3851  0.3783
  313LEU    CD1 4855   6.467   5.712   3.974 -0.1650 -0.7726 -0.3268
  313LEU    CD2 4856   6.231   5.788   3.953  1.0396 -0.3023  0.0681
  313LEU      H 4857   6.171   5.384   3.957  0.7009  0.9132 -0.0530
  313LEU     HA 4858   6.091   5.622   3.804 -0.7955 -0.5011  0.3420
  313LEU    HB2 4859   6.363   5.492   3.826  0.1899 -0.4248  1.3932
  313LEU    HB3 4860   6.341   5.648   3.753  0.2541  0.0685  0.8527
  313LEU     HG 4861   6.296   5.597   4.039 -0.1629 -0.1958  0.5066
  313LEU   HD11 4862   6.499   5.770   3.888  1.3221 -1.2728 -0.1687
  313LEU   HD12 4863   6.466   5.775   4.063  0.4921 -0.5647 -0.4584
  313LEU   HD13 4864   6.540   5.632   3.988  0.5171  0.0370  1.1752
  313LEU   HD21 4865   6.261   5.855   4.034 -0.7870  0.9344 -0.1613
  313LEU   HD22 4866   6.231   5.840   3.857  0.2290 -0.3809  0.0164
  313LEU   HD23 4867   6.126   5.766   3.971  0.8437  0.7769  0.4136
  314ARG      N 4868   6.022   5.480   3.615  0.0904  0.1559  0.1809
  314ARG     CA 4869   5.974   5.385   3.510 -0.4744 -1.0157 -0.1163
  314ARG      C 4870   5.993   5.435   3.362 -0.7161 -0.4667 -0.2034
  314ARG      O 4871   5.958   5.550   3.338  0.2515 -0.4069 -0.6915
  314ARG     CB 4872   5.828   5.364   3.543  0.0257 -0.5712 -0.6642
  314ARG     CG 4873   5.806   5.307   3.684 -0.5163 -0.2801  0.8051
  314ARG     CD 4874   5.666   5.274   3.732  0.1992  0.2975 -0.0455
  314ARG     NE 4875   5.605   5.165   3.649 -0.2199 -0.0363 -0.6397
  314ARG     CZ 4876   5.606   5.039   3.679 -0.7500  0.1237  0.1412
  314ARG    NH1 4877   5.525   4.957   3.613 -0.0319 -0.2980 -0.1060
  314ARG    NH2 4878   5.679   4.989   3.774 -0.1707 -0.0145 -0.7816
  314ARG      H 4879   5.969   5.565   3.632  1.4195  1.4131 -1.3320
  314ARG     HA 4880   6.022   5.287   3.520  0.6713 -0.7054 -1.8028
  314ARG    HB2 4881   5.763   5.451   3.533 -0.2050 -0.7707 -0.9631
  314ARG    HB3 4882   5.783   5.281   3.488  0.7589 -1.0704 -0.5431
  314ARG    HG2 4883   5.862   5.215   3.702  0.4950 -0.0075 -0.5808
  314ARG    HG3 4884   5.854   5.375   3.756  1.0860  0.2441 -0.6334
  314ARG    HD2 4885   5.667   5.239   3.835 -0.1948 -0.0995 -0.1676
  314ARG    HD3 4886   5.606   5.365   3.734  0.8458  0.7544  1.4233
  314ARG     HE 4887   5.540   5.189   3.576 -1.0124  0.7936  0.2648
  314ARG   HH11 4888   5.510   4.859   3.634 -0.0530 -0.2560  0.0816
  314ARG   HH12 4889   5.478   4.987   3.529 -0.4337 -1.2934 -0.2660
  314ARG   HH21 4890   5.696   4.893   3.748  0.7290  0.1667 -0.9214
  314ARG   HH22 4891   5.750   5.047   3.816 -0.4362 -0.2457  0.0174
  315PRO      N 4892   6.051   5.353   3.270 -0.5051  0.1319 -0.7747
  315PRO     CA 4893   6.085   5.400   3.140 -0.2910 -0.7032  0.7626
  315PRO      C 4894   5.959   5.434   3.058  0.0070  0.1449 -1.1277
  315PRO      O 4895   5.859   5.366   3.072 -0.0503 -0.1659  0.0719
  315PRO     CB 4896   6.170   5.297   3.068 -0.3345  0.8813  0.3720
  315PRO     CG 4897   6.145   5.171   3.156 -0.6011  0.4233  1.0819
  315PRO     CD 4898   6.110   5.216   3.297 -0.2208 -0.3813 -0.0791
  315PRO     HA 4899   6.133   5.498   3.148 -1.5479 -0.0606  1.0434
  315PRO    HB2 4900   6.134   5.282   2.966 -0.4054 -0.7146  0.5894
  315PRO    HB3 4901   6.271   5.337   3.067 -0.3212  0.8625 -0.3306
  315PRO    HG2 4902   6.062   5.113   3.115 -0.6884  0.8865  0.5811
  315PRO    HG3 4903   6.233   5.108   3.149 -0.4573  0.7000 -0.2703
  315PRO    HD2 4904   6.033   5.149   3.334  0.2916 -0.4429  0.9452
  315PRO    HD3 4905   6.201   5.223   3.357 -0.7922  0.6999  0.7222
  316VAL      N 4906   5.969   5.527   2.965 -0.0401  0.1182 -0.2930
  316VAL     CA 4907   5.867   5.564   2.864  0.8517 -0.0574 -0.9623
  316VAL      C 4908   5.938   5.586   2.731 -0.1259 -0.3785  0.1915
  316VAL      O 4909   6.037   5.662   2.732  0.0515 -0.3282 -0.0171
  316VAL     CB 4910   5.798   5.695   2.907  0.2263  0.6722 -0.1047
  316VAL    CG1 4911   5.760   5.702   3.061  0.6841 -0.0626  0.3795
  316VAL    CG2 4912   5.673   5.724   2.821  0.2120 -0.5199  0.2591
  316VAL      H 4913   6.052   5.584   2.976 -0.6284  0.8150  1.0455
  316VAL     HA 4914   5.789   5.489   2.858 -0.5580  0.6626  2.7347
  316VAL     HB 4915   5.869   5.775   2.885  0.4973  0.3629 -0.3715
  316VAL   HG11 4916   5.855   5.693   3.115  1.0460 -0.9346 -0.3505
  316VAL   HG12 4917   5.707   5.795   3.079  0.2870 -0.4068  1.0945
  316VAL   HG13 4918   5.686   5.631   3.097 -0.4669  0.4367 -0.8353
  316VAL   HG21 4919   5.634   5.825   2.833 -1.0566 -0.9093 -0.2452
  316VAL   HG22 4920   5.691   5.716   2.713 -0.3785 -0.8501  0.1767
  316VAL   HG23 4921   5.594   5.656   2.851  0.4875 -0.9505  0.0406
  317GLU      N 4922   5.895   5.515   2.624  1.3599 -0.1445 -0.2389
  317GLU     CA 4923   5.956   5.513   2.493  0.2068 -0.5933 -0.2509
  317GLU      C 4924   5.874   5.608   2.397  0.1040  0.4308 -0.6311
  317GLU      O 4925   5.753   5.615   2.407  0.1707 -0.3857 -0.2677
  317GLU     CB 4926   5.947   5.365   2.442 -0.0026 -0.5094 -0.1969
  317GLU     CG 4927   6.028   5.251   2.510 -0.3212 -0.5934  0.1430
  317GLU     CD 4928   5.964   5.222   2.641  0.4210 -0.0605  0.7489
  317GLU    OE1 4929   6.039   5.193   2.739 -0.0043  0.1874  0.6689
  317GLU    OE2 4930   5.843   5.215   2.650 -0.4982 -0.3111 -0.8029
  317GLU      H 4931   5.825   5.445   2.645 -0.0048  1.4165  0.9542
  317GLU     HA 4932   6.061   5.541   2.501  0.6393 -1.6057 -1.6420
  317GLU    HB2 4933   5.843   5.333   2.437 -0.0906 -0.2317 -0.2245
  317GLU    HB3 4934   5.971   5.368   2.336 -1.7523  0.0871 -0.6356
  317GLU    HG2 4935   6.027   5.161   2.450  0.5796 -0.5501  0.0350
  317GLU    HG3 4936   6.130   5.285   2.524 -0.5050 -0.3242  0.9309
  318ASP      N 4937   5.942   5.674   2.309 -0.5948 -1.0878  0.2729
  318ASP     CA 4938   5.900   5.798   2.235  0.1444 -0.2496  0.3887
  318ASP      C 4939   5.989   5.834   2.110 -0.0420 -0.4251 -0.6325
  318ASP      O 4940   6.109   5.855   2.130 -0.5111 -0.5335 -0.2712
  318ASP     CB 4941   5.911   5.915   2.334  0.1185 -0.4853 -0.3133
  318ASP     CG 4942   5.854   6.044   2.281 -0.6154 -0.1646  0.0041
  318ASP    OD1 4943   5.843   6.144   2.364 -0.4198  0.4037  0.3999
  318ASP    OD2 4944   5.820   6.055   2.160  0.1246  0.4448  0.0652
  318ASP      H 4945   6.036   5.644   2.286 -0.0984  0.9761 -1.0306
  318ASP     HA 4946   5.799   5.790   2.197  0.2326  0.6253 -0.0827
  318ASP    HB2 4947   5.850   5.890   2.421 -0.3539  0.3122 -0.3854
  318ASP    HB3 4948   6.013   5.927   2.369 -0.4902 -0.1923  1.6112
  319VAL      N 4949   5.931   5.842   1.993  1.2174  1.0195  0.2199
  319VAL     CA 4950   5.976   5.886   1.857 -0.2881  0.9784 -0.2648
  319VAL      C 4951   6.048   6.024   1.857 -0.8191 -0.2407 -0.1833
  319VAL      O 4952   6.118   6.055   1.763  0.0249  0.3550  0.4362
  319VAL     CB 4953   5.855   5.880   1.757 -0.1182  0.2992 -0.3241
  319VAL    CG1 4954   5.743   5.987   1.776  0.2439  0.2272 -0.2108
  319VAL    CG2 4955   5.909   5.893   1.623 -0.2058 -0.1768  1.0193
  319VAL      H 4956   5.837   5.803   1.992  1.4753  0.2354  1.5694
  319VAL     HA 4957   6.044   5.808   1.822 -1.9825 -0.4972 -0.5675
  319VAL     HB 4958   5.806   5.783   1.764  0.0024  0.2941  0.7205
  319VAL   HG11 4959   5.672   5.987   1.694  1.0698 -1.3857 -1.0191
  319VAL   HG12 4960   5.689   5.978   1.870 -0.6756  0.7113 -0.6672
  319VAL   HG13 4961   5.778   6.088   1.797  0.3909  0.0811  0.2845
  319VAL   HG21 4962   5.832   5.873   1.547 -0.5794  0.9097  1.0830
  319VAL   HG22 4963   5.947   5.993   1.603  0.4000 -0.7468 -1.3795
  319VAL   HG23 4964   5.987   5.820   1.602 -0.7370 -0.9821  1.7144
  320ALA      N 4965   6.033   6.112   1.962  0.3225  0.5800 -0.3659
  320ALA     CA 4966   6.100   6.247   1.969  0.2521  0.7035 -0.7864
  320ALA      C 4967   6.234   6.238   2.042 -0.5115  0.2795 -0.1770
  320ALA      O 4968   6.321   6.329   2.036 -0.5127 -0.3797  0.0398
  320ALA     CB 4969   6.001   6.348   2.031 -0.3482 -0.1730  0.7232
  320ALA      H 4970   5.961   6.095   2.030  0.5840 -0.5369 -0.3389
  320ALA     HA 4971   6.137   6.276   1.871  1.2770 -0.1980 -0.7065
  320ALA    HB1 4972   5.908   6.354   1.975 -0.3764 -0.3419  0.7503
  320ALA    HB2 4973   5.973   6.323   2.134 -0.5336 -0.6455  0.5648
  320ALA    HB3 4974   6.055   6.442   2.018 -1.1298  0.1169 -0.9979
  321THR      N 4975   6.256   6.126   2.115  0.1439  0.0370  0.0860
  321THR     CA 4976   6.383   6.086   2.178 -0.6660  0.3747  0.4991
  321THR      C 4977   6.464   5.997   2.084 -0.2628 -0.5610  0.5608
  321THR      O 4978   6.413   5.926   2.002  0.6669 -0.0741  0.5850
  321THR     CB 4979   6.378   6.017   2.314  0.3998  0.8321 -0.8437
  321THR    OG1 4980   6.313   5.889   2.306 -0.0693  0.0323 -0.7108
  321THR    CG2 4981   6.314   6.112   2.420 -0.2653  0.1080 -0.1858
  321THR      H 4982   6.183   6.056   2.113 -0.0850  0.2281  0.8199
  321THR     HA 4983   6.447   6.173   2.188  0.7361 -0.4477 -0.5516
  321THR     HB 4984   6.480   5.994   2.343 -0.2156  0.4591  1.4418
  321THR    HG1 4985   6.235   5.893   2.249 -1.3247 -0.7174  0.7936
  321THR   HG21 4986   6.352   6.214   2.418  0.6532 -0.1112  1.7001
  321THR   HG22 4987   6.207   6.105   2.401 -0.5638  2.0817  0.3579
  321THR   HG23 4988   6.331   6.078   2.522 -0.6385 -0.5933 -0.3440
  322SER      N 4989   6.598   6.011   2.092 -0.2108 -0.7013 -0.4733
  322SER     CA 4990   6.693   5.972   1.991 -0.2512  0.0923  0.0958
  322SER      C 4991   6.812   5.911   2.054 -0.4626  0.4156 -0.6038
  322SER      O 4992   6.881   5.832   1.988  0.2052 -0.9612  0.5818
  322SER     CB 4993   6.746   6.096   1.920 -0.1018  0.1671  0.6631
  322SER     OG 4994   6.794   6.190   1.999  0.1542 -1.0629  0.0887
  322SER      H 4995   6.630   6.070   2.167  0.0301 -0.6981 -0.5766
  322SER     HA 4996   6.653   5.905   1.915  1.1641 -1.2641  0.4382
  322SER    HB2 4997   6.825   6.058   1.855  0.8600  1.9851  0.6571
  322SER    HB3 4998   6.667   6.122   1.849  0.8746 -0.2032 -0.6542
  322SER     HG 4999   6.824   6.269   1.954 -0.8044 -0.7727 -0.0674
  323GLN      N 5000   6.847   5.939   2.179  0.3066 -0.4100 -0.3412
  323GLN     CA 5001   6.982   5.906   2.232  0.8247 -0.0073  0.0946
  323GLN      C 5002   6.954   5.859   2.382  0.6892 -0.0314  0.4644
  323GLN      O 5003   7.037   5.794   2.442  0.0461  0.0192 -0.6719
  323GLN     CB 5004   7.074   6.030   2.224 -0.1451  0.3902  0.5690
  323GLN     CG 5005   7.160   6.035   2.095 -0.6242  0.6838 -0.1345
  323GLN     CD 5006   7.254   5.918   2.066 -0.3085 -0.6331 -0.2953
  323GLN    OE1 5007   7.317   5.859   2.146  0.5694  0.2320 -0.6576
  323GLN    NE2 5008   7.255   5.879   1.946  0.9656 -0.5575 -0.0517
  323GLN      H 5009   6.791   6.009   2.227  0.6053  0.4864 -1.2255
  323GLN     HA 5010   7.023   5.816   2.186 -0.7980 -0.7783  0.0005
  323GLN    HB2 5011   7.029   6.129   2.237  0.7418  0.9241 -0.1546
  323GLN    HB3 5012   7.149   6.022   2.303  0.7530  1.2309 -0.1394
  323GLN    HG2 5013   7.101   6.064   2.008 -0.2255 -0.7494 -0.9523
  323GLN    HG3 5014   7.237   6.111   2.112 -1.0352  1.0073  0.3649
  323GLN   HE21 5015   7.287   5.785   1.926  2.3633 -0.0537 -0.3947
  323GLN   HE22 5016   7.214   5.939   1.877  0.9721  0.0799  0.4744
  324ASP      N 5017   6.847   5.908   2.449  0.2316  0.6256  0.2552
  324ASP     CA 5018   6.818   5.888   2.592 -0.3028 -0.5230  0.3790
  324ASP      C 5019   6.734   5.766   2.633 -0.3909 -0.2154 -0.2978
  324ASP      O 5020   6.641   5.714   2.572  0.0128 -0.0732 -0.1097
  324ASP     CB 5021   6.755   6.021   2.636  0.5351  0.5126  0.2335
  324ASP     CG 5022   6.848   6.145   2.612  0.0073  0.0099  0.4101
  324ASP    OD1 5023   6.786   6.242   2.561  0.0786  0.0063  0.6982
  324ASP    OD2 5024   6.974   6.144   2.625  0.4531  0.1140  0.1346
  324ASP      H 5025   6.780   5.966   2.400 -0.6041 -0.0032  0.5959
  324ASP     HA 5026   6.917   5.879   2.636 -0.2210  0.1591  0.3648
  324ASP    HB2 5027   6.652   6.030   2.602  0.5057  1.5731  0.5355
  324ASP    HB3 5028   6.742   6.006   2.743  0.2834  0.2125  0.1639
  325ASP      N 5029   6.768   5.720   2.752 -0.5685 -0.6357  0.3153
  325ASP     CA 5030   6.673   5.663   2.841  0.2629  0.8483  1.2458
  325ASP      C 5031   6.599   5.768   2.919  0.0506  0.3823 -0.4703
  325ASP      O 5032   6.666   5.848   2.983 -0.1207 -0.6703 -0.4702
  325ASP     CB 5033   6.740   5.564   2.938 -0.3797  0.4682  0.2232
  325ASP     CG 5034   6.802   5.438   2.874  0.2151 -0.0099  0.3201
  325ASP    OD1 5035   6.730   5.383   2.776 -0.9014 -0.3980 -0.7152
  325ASP    OD2 5036   6.899   5.383   2.931 -0.3938 -0.2120  0.5663
  325ASP      H 5037   6.840   5.773   2.799 -0.4698  0.8578 -1.2991
  325ASP     HA 5038   6.607   5.595   2.787  1.4196 -0.2533  1.1282
  325ASP    HB2 5039   6.810   5.629   2.990 -0.8550  0.8353  0.4151
  325ASP    HB3 5040   6.663   5.532   3.008 -1.5033  1.8177 -0.3014
  326CYS      N 5041   6.467   5.776   2.915 -0.2302  0.3254  0.2962
  326CYS     CA 5042   6.387   5.869   2.992  0.6187  0.1165  0.0259
  326CYS      C 5043   6.278   5.806   3.081 -0.2719 -0.2157  0.0848
  326CYS      O 5044   6.227   5.701   3.054 -0.1517  0.3900 -0.0175
  326CYS     CB 5045   6.328   5.975   2.901 -1.0210  0.1363  0.5783
  326CYS     SG 5046   6.433   6.097   2.816 -0.0585 -0.1675  0.3258
  326CYS      H 5047   6.419   5.701   2.867  1.0090  0.2274 -0.9326
  326CYS     HA 5048   6.450   5.916   3.067 -0.3430  1.4268  0.0831
  326CYS    HB2 5049   6.264   5.925   2.828 -0.2027 -1.5356  0.9167
  326CYS    HB3 5050   6.254   6.033   2.958 -0.5853  0.4305  0.8560
  327TYR      N 5051   6.257   5.865   3.195  0.1489 -0.4077 -0.1145
  327TYR     CA 5052   6.190   5.796   3.317  0.1554 -0.0047  0.5432
  327TYR      C 5053   6.100   5.895   3.390  0.6456  0.1134 -1.4792
  327TYR      O 5054   6.132   6.011   3.431 -0.1882  0.5570 -0.1043
  327TYR     CB 5055   6.305   5.752   3.416  0.5547  0.3691  0.9906
  327TYR     CG 5056   6.404   5.660   3.354  0.3691 -0.2068  0.5167
  327TYR    CD1 5057   6.520   5.714   3.299 -0.5841 -0.7249  0.3072
  327TYR    CD2 5058   6.379   5.519   3.348 -0.0215 -0.7952  0.6872
  327TYR    CE1 5059   6.627   5.627   3.263 -0.1697  0.2248  0.4541
  327TYR    CE2 5060   6.486   5.436   3.319 -0.3926 -0.3305  0.4034
  327TYR     CZ 5061   6.610   5.488   3.279  0.7052  0.2344  0.6707
  327TYR     OH 5062   6.715   5.403   3.256 -0.5589  0.4323  0.6714
  327TYR      H 5063   6.312   5.946   3.215  0.3031 -0.5951  0.2398
  327TYR     HA 5064   6.138   5.709   3.278  0.2528 -0.1685  0.7793
  327TYR    HB2 5065   6.350   5.839   3.464  1.3219 -0.5513  2.0390
  327TYR    HB3 5066   6.259   5.692   3.495 -0.8134 -0.6146 -0.4492
  327TYR    HD1 5067   6.528   5.822   3.300  1.4524 -0.8041  1.1229
  327TYR    HD2 5068   6.280   5.479   3.367 -0.7222 -0.2137 -1.1995
  327TYR    HE1 5069   6.719   5.657   3.214  0.7632 -0.4008  1.7220
  327TYR    HE2 5070   6.484   5.329   3.332  1.6145 -0.3321  1.4043
  327TYR     HH 5071   6.800   5.446   3.272 -0.6573  0.3838  1.3832
  328LYS      N 5072   5.970   5.849   3.408 -0.4465  0.5569 -0.5443
  328LYS     CA 5073   5.858   5.908   3.496 -0.6112  0.6408  0.7348
  328LYS      C 5074   5.881   5.870   3.646 -0.6288  0.1047 -0.3131
  328LYS      O 5075   5.934   5.759   3.683 -0.1734 -0.0288 -0.2496
  328LYS     CB 5076   5.720   5.870   3.444 -0.7612 -0.3304  0.2212
  328LYS     CG 5077   5.622   5.974   3.487 -0.3342  0.2695  0.7428
  328LYS     CD 5078   5.480   5.952   3.419 -0.9567 -1.0072 -0.1122
  328LYS     CE 5079   5.479   6.000   3.268 -0.9446 -0.2611 -0.9430
  328LYS     NZ 5080   5.379   5.936   3.186  0.8420  0.7983  0.8108
  328LYS      H 5081   5.955   5.759   3.364 -0.5766  0.4390 -0.2650
  328LYS     HA 5082   5.874   6.016   3.492  0.8813  0.4664  0.7158
  328LYS    HB2 5083   5.729   5.873   3.336  0.8358 -0.8447  0.2805
  328LYS    HB3 5084   5.693   5.768   3.469  0.7844 -0.6921  0.6480
  328LYS    HG2 5085   5.609   5.959   3.594  0.8963 -1.7315  0.7213
  328LYS    HG3 5086   5.651   6.076   3.460 -1.4963  0.2517 -0.8470
  328LYS    HD2 5087   5.467   5.844   3.427 -0.1383 -1.0875  0.2865
  328LYS    HD3 5088   5.396   5.990   3.477 -1.0094 -1.3050  0.0088
  328LYS    HE2 5089   5.453   6.106   3.268 -0.0734  0.0171  0.5345
  328LYS    HE3 5090   5.584   5.988   3.240 -0.7857 -0.7584 -0.1843
  328LYS    HZ1 5091   5.399   5.837   3.183  1.5113  0.9186  0.9507
  328LYS    HZ2 5092   5.286   5.932   3.225  0.5909 -1.0968  0.2434
  328LYS    HZ3 5093   5.379   5.973   3.093 -1.7999 -1.1816 -0.2268
  329PHE      N 5094   5.826   5.956   3.734  0.1242 -0.7418  0.6175
  329PHE     CA 5095   5.825   5.935   3.873 -0.2514 -0.2557 -0.4788
  329PHE      C 5096   5.689   5.876   3.921 -0.1327  0.9660  0.2268
  329PHE      O 5097   5.585   5.940   3.901  0.1097  0.1738  0.0222
  329PHE     CB 5098   5.841   6.075   3.950  0.3239  0.3962  1.4207
  329PHE     CG 5099   5.857   6.069   4.100  0.0079 -0.8805  0.2313
  329PHE    CD1 5100   5.988   6.053   4.147 -0.2961 -0.6928 -0.3488
  329PHE    CD2 5101   5.757   6.117   4.191 -0.5695  0.3541  0.1479
  329PHE    CE1 5102   6.016   6.055   4.290  0.5171  0.9453  0.1747
  329PHE    CE2 5103   5.789   6.127   4.331 -0.2310  0.5437  0.1124
  329PHE     CZ 5104   5.911   6.092   4.385 -1.2401  0.0706  0.5793
  329PHE      H 5105   5.797   6.046   3.699  1.2286 -0.7370 -0.4468
  329PHE     HA 5106   5.905   5.866   3.902 -0.3563  0.1740  0.9783
  329PHE    HB2 5107   5.925   6.124   3.902 -0.5519  1.0379  0.4598
  329PHE    HB3 5108   5.761   6.143   3.919  1.7098  1.1519 -1.0184
  329PHE    HD1 5109   6.073   6.025   4.086  0.5958  0.4519  0.2787
  329PHE    HD2 5110   5.659   6.151   4.160 -0.0093  1.1397 -0.8720
  329PHE    HE1 5111   6.112   6.027   4.332  1.2176  0.1480 -1.7248
  329PHE    HE2 5112   5.711   6.162   4.397 -0.6278  0.3845 -0.2625
  329PHE     HZ 5113   5.931   6.109   4.490 -1.5661  0.0625  0.6455
  330ALA      N 5114   5.695   5.746   3.962 -0.1933 -0.4120  0.3587
  330ALA     CA 5115   5.572   5.662   3.997 -0.5877 -0.4617 -0.6461
  330ALA      C 5116   5.518   5.675   4.142 -0.1754 -0.0780 -0.7621
  330ALA      O 5117   5.455   5.581   4.201  0.1355 -0.3095  0.5222
  330ALA     CB 5118   5.598   5.526   3.942  0.2370  1.0937  0.4603
  330ALA      H 5119   5.786   5.705   3.946  0.3194  0.8806 -0.3579
  330ALA     HA 5120   5.491   5.700   3.935 -0.1510  0.4259 -0.7070
  330ALA    HB1 5121   5.507   5.469   3.958 -0.0821  1.4912  0.1177
  330ALA    HB2 5122   5.613   5.528   3.834 -0.5891 -0.1920  0.2854
  330ALA    HB3 5123   5.689   5.482   3.983  0.0495  0.3393  0.1046
  331ILE      N 5124   5.562   5.779   4.212  0.1724 -0.4011  0.6551
  331ILE     CA 5125   5.523   5.800   4.349  0.1159 -0.7799 -0.6968
  331ILE      C 5126   5.432   5.918   4.368  0.0106 -0.3364  0.2533
  331ILE      O 5127   5.459   6.021   4.307 -0.2472 -0.4988  0.1514
  331ILE     CB 5128   5.648   5.792   4.446 -0.5416 -0.2111  0.9806
  331ILE    CG1 5129   5.723   5.656   4.422 -0.3266 -0.7496  0.5287
  331ILE    CG2 5130   5.605   5.811   4.593  0.1492  0.4545 -0.2899
  331ILE    CD1 5131   5.868   5.637   4.490  1.3753  0.8544  0.8304
  331ILE      H 5132   5.600   5.855   4.157 -1.3004  0.5952  0.9086
  331ILE     HA 5133   5.462   5.715   4.381 -0.4856 -0.4224 -0.8723
  331ILE     HB 5134   5.715   5.874   4.421 -0.9381  0.0044  0.5949
  331ILE   HG12 5135   5.653   5.576   4.446 -0.3890 -0.7251  0.4322
  331ILE   HG13 5136   5.741   5.645   4.315  1.1038  0.5480  0.5727
  331ILE   HG21 5137   5.545   5.901   4.610  1.3533  1.0426  1.3945
  331ILE   HG22 5138   5.546   5.726   4.626  1.4816 -0.6765 -0.6157
  331ILE   HG23 5139   5.693   5.819   4.657 -0.2615  1.7071  0.1758
  331ILE   HD11 5140   5.858   5.660   4.596 -2.1313  1.0711  0.6729
  331ILE   HD12 5141   5.895   5.533   4.469 -0.6837  0.4174 -0.2749
  331ILE   HD13 5142   5.940   5.701   4.440 -0.4060  2.2370 -0.2104
  332SER      N 5143   5.310   5.913   4.434 -0.7696  0.0717  0.5020
  332SER     CA 5144   5.204   6.017   4.405 -0.4952  0.4609  0.9429
  332SER      C 5145   5.113   6.028   4.523  0.3348 -0.5697 -0.6585
  332SER      O 5146   5.104   5.936   4.602  0.8354  0.3710 -0.1614
  332SER     CB 5147   5.130   5.979   4.271 -0.0355  0.3727 -0.9819
  332SER     OG 5148   5.029   6.073   4.240  0.9080 -0.0983  0.6422
  332SER      H 5149   5.276   5.824   4.469 -0.6209 -0.3204 -0.3136
  332SER     HA 5150   5.247   6.115   4.385  0.0982  0.1760  0.7703
  332SER    HB2 5151   5.203   5.979   4.190 -0.4445  1.4029 -1.3866
  332SER    HB3 5152   5.094   5.877   4.278  0.9280 -0.0277 -1.5846
  332SER     HG 5153   4.979   6.039   4.166 -0.0597  1.0153  0.7183
  333GLN      N 5154   5.041   6.142   4.535 -0.7828  0.2932 -0.2890
  333GLN     CA 5155   4.933   6.157   4.633 -0.5848 -0.0875  0.4977
  333GLN      C 5156   4.807   6.071   4.613  0.3469 -0.2113  1.1508
  333GLN      O 5157   4.778   6.031   4.502 -0.0426  1.0962 -0.0768
  333GLN     CB 5158   4.902   6.308   4.658 -0.6797  0.9745  0.3771
  333GLN     CG 5159   4.899   6.399   4.534  1.0887  0.2119 -0.1498
  333GLN     CD 5160   4.766   6.403   4.463 -0.3137  0.1802 -0.6049
  333GLN    OE1 5161   4.671   6.343   4.513  0.1668  0.0878 -0.0933
  333GLN    NE2 5162   4.747   6.459   4.345 -0.1592  0.3146  0.1550
  333GLN      H 5163   5.075   6.221   4.482 -1.5756  0.9687  0.1613
  333GLN     HA 5164   4.966   6.123   4.730  1.0448  1.0962  0.4320
  333GLN    HB2 5165   4.813   6.316   4.721 -0.5811 -0.2721  0.7379
  333GLN    HB3 5166   4.984   6.343   4.719 -0.6263  0.2796  0.7336
  333GLN    HG2 5167   4.915   6.502   4.567 -0.2375  0.7354 -0.9859
  333GLN    HG3 5168   4.975   6.381   4.457  0.0540  0.0811 -1.1921
  333GLN   HE21 5169   4.652   6.465   4.313 -0.3656  0.3292  0.7532
  333GLN   HE22 5170   4.823   6.506   4.298  1.6996 -2.4621 -0.1438
  334SER      N 5171   4.735   6.049   4.720 -0.5369  0.8726 -0.2399
  334SER     CA 5172   4.612   5.972   4.730  0.0636 -0.1135 -0.4612
  334SER      C 5173   4.509   6.051   4.811 -0.1210  0.6118 -0.0350
  334SER      O 5174   4.542   6.145   4.884  0.4719 -0.0789 -0.3364
  334SER     CB 5175   4.643   5.833   4.792 -1.1560 -0.8605 -0.5915
  334SER     OG 5176   4.533   5.751   4.795  0.0118 -0.1032 -0.0429
  334SER      H 5177   4.788   6.058   4.805 -0.3578 -1.3074 -0.0027
  334SER     HA 5178   4.568   5.953   4.632 -0.1847  0.6737 -0.5230
  334SER    HB2 5179   4.725   5.782   4.742  0.6584 -0.6304  1.7974
  334SER    HB3 5180   4.687   5.841   4.891  1.9528  1.2639 -1.8259
  334SER     HG 5181   4.558   5.677   4.850  0.0051  0.1195  0.2668
  335SER      N 5182   4.390   6.003   4.804  0.8559  0.4271 -0.4552
  335SER     CA 5183   4.265   6.045   4.874 -0.9443  0.0803  0.4155
  335SER      C 5184   4.195   5.914   4.911 -0.3483  0.3151  0.2303
  335SER      O 5185   4.094   5.925   4.976  0.1048  0.2733  0.4503
  335SER     CB 5186   4.179   6.131   4.789  0.7226  0.7399  0.4452
  335SER     OG 5187   4.162   6.088   4.654 -0.4604 -0.3167 -0.5591
  335SER      H 5188   4.378   5.933   4.732 -0.9675 -0.1816  0.3164
  335SER     HA 5189   4.280   6.100   4.967 -0.6345 -0.8389  0.9360
  335SER    HB2 5190   4.080   6.140   4.835  0.6536  0.0575  0.4432
  335SER    HB3 5191   4.209   6.236   4.785  1.7579  0.4490 -0.0645
  335SER     HG 5192   4.103   6.154   4.617 -1.2889 -0.6784  0.0504
  336THR      N 5193   4.247   5.798   4.881  0.1448  0.3253  0.6187
  336THR     CA 5194   4.183   5.662   4.907  0.3736  0.8577  0.2267
  336THR      C 5195   4.268   5.572   5.001 -0.9733 -0.1066 -0.9139
  336THR      O 5196   4.251   5.455   5.006 -0.8820  0.2576 -0.2067
  336THR     CB 5197   4.147   5.584   4.768  0.2211 -0.2818 -0.4397
  336THR    OG1 5198   4.246   5.596   4.670 -0.1725  0.6104 -0.0273
  336THR    CG2 5199   4.011   5.633   4.722  0.4460 -0.6374  0.2516
  336THR      H 5200   4.339   5.797   4.839 -0.1199 -1.1039 -0.0592
  336THR     HA 5201   4.091   5.673   4.964 -0.3095 -0.5683 -0.4970
  336THR     HB 5202   4.143   5.477   4.791 -0.3840 -0.2693 -0.4644
  336THR    HG1 5203   4.239   5.521   4.611 -0.9879  0.6069  0.0589
  336THR   HG21 5204   3.929   5.572   4.761  0.3718 -0.2352  0.7442
  336THR   HG22 5205   3.993   5.732   4.764  0.0263 -0.7369  0.3161
  336THR   HG23 5206   4.016   5.632   4.613  1.3352 -0.0665  0.2675
  337GLY      N 5207   4.366   5.632   5.067  0.8595  0.1364  0.0216
  337GLY     CA 5208   4.460   5.564   5.154  1.2298 -0.7352 -0.2169
  337GLY      C 5209   4.595   5.545   5.091 -0.7269  0.1864 -0.7113
  337GLY      O 5210   4.626   5.610   4.994 -0.1348 -0.0777  0.1312
  337GLY      H 5211   4.357   5.733   5.065  0.3194  0.1489  1.3218
  337GLY    HA2 5212   4.474   5.644   5.227 -1.5759  0.9881 -1.2554
  337GLY    HA3 5213   4.411   5.483   5.208 -1.3988  1.2183  0.7729
  338THR      N 5214   4.678   5.454   5.149 -0.4197  0.0684  0.1159
  338THR     CA 5215   4.795   5.399   5.079 -0.7227  0.7085  0.5690
  338THR      C 5216   4.748   5.309   4.961  0.4221 -0.4227  0.4866
  338THR      O 5217   4.675   5.215   4.975  0.3837  0.0553  0.1599
  338THR     CB 5218   4.903   5.340   5.172  0.2466 -0.6753  0.3166
  338THR    OG1 5219   4.940   5.456   5.248  0.1224 -0.2301  0.1430
  338THR    CG2 5220   5.022   5.280   5.111 -0.3289  0.8854  0.1965
  338THR      H 5221   4.653   5.409   5.235 -0.5836  0.1344  0.1024
  338THR     HA 5222   4.844   5.486   5.034  0.9331 -0.6634 -0.5674
  338THR     HB 5223   4.856   5.273   5.244 -0.8117 -0.5426 -0.2212
  338THR    HG1 5224   4.955   5.421   5.336 -0.5847 -0.3806  0.2206
  338THR   HG21 5225   5.099   5.234   5.174  0.5171  0.3411 -1.1418
  338THR   HG22 5226   4.992   5.192   5.055  1.3493  0.2135  0.2434
  338THR   HG23 5227   5.077   5.348   5.046  0.0589  0.5153  0.1269
  339VAL      N 5228   4.807   5.321   4.845 -0.3681 -0.2179 -0.2922
  339VAL     CA 5229   4.793   5.237   4.735 -0.2032  1.3948  0.8300
  339VAL      C 5230   4.932   5.169   4.702 -1.3273  0.0050  0.9930
  339VAL      O 5231   5.020   5.246   4.646  0.0490  0.4528  0.0351
  339VAL     CB 5232   4.728   5.301   4.607 -1.2524  0.5853  1.1821
  339VAL    CG1 5233   4.745   5.206   4.485 -0.3399 -0.3391 -0.3172
  339VAL    CG2 5234   4.587   5.341   4.624  2.0855 -0.2936 -0.7098
  339VAL      H 5235   4.876   5.395   4.837  0.4969 -0.8990  0.4873
  339VAL     HA 5236   4.726   5.155   4.760  0.5371  0.7233  0.6917
  339VAL     HB 5237   4.789   5.387   4.583 -0.4309 -0.3968 -0.5945
  339VAL   HG11 5238   4.703   5.110   4.515  0.5240 -0.0829  2.2274
  339VAL   HG12 5239   4.682   5.245   4.405 -0.0852  0.7623 -0.0219
  339VAL   HG13 5240   4.845   5.194   4.444 -0.6813 -0.6627 -1.0940
  339VAL   HG21 5241   4.533   5.382   4.539  0.6566  0.4169  0.4504
  339VAL   HG22 5242   4.528   5.253   4.649  0.4222  0.9814  0.2965
  339VAL   HG23 5243   4.570   5.416   4.701 -1.2172 -0.5334 -0.9052
  340MET      N 5244   4.940   5.040   4.728 -0.1472 -0.5504 -0.1848
  340MET     CA 5245   5.060   4.959   4.680  0.5711 -0.7306  0.1618
  340MET      C 5246   5.038   4.915   4.533  0.1532  0.2474 -0.4506
  340MET      O 5247   4.988   4.802   4.517  0.0259 -0.1310 -0.3589
  340MET     CB 5248   5.085   4.841   4.770 -0.3656 -0.2311 -0.0352
  340MET     CG 5249   5.129   4.893   4.907  0.7019  0.1530 -0.0978
  340MET     SD 5250   5.247   4.789   4.998 -0.2318  0.2432  0.1109
  340MET     CE 5251   5.136   4.679   5.089  0.2393 -0.7605  0.4398
  340MET      H 5252   4.871   5.000   4.790 -0.2724  0.6663  0.5152
  340MET     HA 5253   5.148   5.024   4.681  0.3062 -0.3633  0.2990
  340MET    HB2 5254   4.994   4.782   4.784 -0.1124 -0.5898  0.1174
  340MET    HB3 5255   5.164   4.783   4.722  0.0505 -0.1019  0.4783
  340MET    HG2 5256   5.186   4.985   4.893  0.9951  0.0944  0.6096
  340MET    HG3 5257   5.041   4.921   4.966  0.4914  0.8567 -0.7157
  340MET    HE1 5258   5.197   4.590   5.101  1.3561 -0.1236 -0.1875
  340MET    HE2 5259   5.120   4.714   5.191 -1.5226 -0.0016 -0.0176
  340MET    HE3 5260   5.053   4.645   5.027 -0.2650 -0.3406  0.8596
  341GLY      N 5261   5.061   5.004   4.440  0.5909 -0.5376  1.0681
  341GLY     CA 5262   5.026   4.972   4.298 -0.3335 -0.0449  0.3235
  341GLY      C 5263   5.142   4.894   4.230  0.4847  0.3040  0.1637
  341GLY      O 5264   5.224   4.829   4.292 -0.1685  0.2213 -0.0068
  341GLY      H 5265   5.086   5.094   4.478 -0.2429 -0.1595  0.7780
  341GLY    HA2 5266   4.935   4.913   4.297  0.3371 -1.1664 -0.7385
  341GLY    HA3 5267   5.001   5.065   4.248 -0.9896 -0.0493  0.6228
  342ALA      N 5268   5.156   4.897   4.100 -0.4766  0.5474  0.0389
  342ALA     CA 5269   5.251   4.815   4.021 -0.3907  0.6894  0.8440
  342ALA      C 5270   5.401   4.821   4.062  0.3246 -0.2743  0.1181
  342ALA      O 5271   5.470   4.715   4.062  0.1528  0.0720  0.1332
  342ALA     CB 5272   5.221   4.840   3.874  0.1721 -0.6133  0.5139
  342ALA      H 5273   5.096   4.963   4.052 -0.8069 -0.1116 -0.4992
  342ALA     HA 5274   5.220   4.717   4.058 -0.1223  0.6810  1.0531
  342ALA    HB1 5275   5.241   4.946   3.854 -2.0903 -0.0552  0.7074
  342ALA    HB2 5276   5.284   4.784   3.805  0.2772 -0.5135  0.5256
  342ALA    HB3 5277   5.115   4.832   3.851  0.4467  0.1080 -1.3869
  343VAL      N 5278   5.447   4.939   4.100  0.1772  0.4071 -0.5399
  343VAL     CA 5279   5.577   4.970   4.172 -0.0405 -0.1400 -0.1736
  343VAL      C 5280   5.607   4.879   4.287 -0.3427 -0.2012  0.2218
  343VAL      O 5281   5.727   4.857   4.308 -0.4484 -0.3956 -0.3855
  343VAL     CB 5282   5.568   5.117   4.221  0.5977  0.3095  0.6508
  343VAL    CG1 5283   5.675   5.171   4.309  0.6172 -1.0393  0.0509
  343VAL    CG2 5284   5.567   5.215   4.104 -0.5364  0.3331  0.4471
  343VAL      H 5285   5.380   5.014   4.099  0.6128  0.8247  0.0781
  343VAL     HA 5286   5.652   4.967   4.093 -0.3898 -1.8363 -0.5241
  343VAL     HB 5287   5.479   5.137   4.280  0.0264  0.6929 -0.2849
  343VAL   HG11 5288   5.766   5.154   4.250  0.8762  0.6915 -0.1627
  343VAL   HG12 5289   5.661   5.277   4.331 -1.7179 -1.4416  0.9751
  343VAL   HG13 5290   5.667   5.113   4.401  1.5591 -0.5763  0.4559
  343VAL   HG21 5291   5.567   5.320   4.135  1.2363  0.6427 -0.3606
  343VAL   HG22 5292   5.657   5.212   4.044  0.2894 -0.4646  1.6409
  343VAL   HG23 5293   5.480   5.201   4.040  0.4641  0.0745 -0.9286
  344ILE      N 5294   5.507   4.823   4.360  0.6714 -1.2732  0.4067
  344ILE     CA 5295   5.531   4.730   4.469  0.1833  0.5537  1.2483
  344ILE      C 5296   5.529   4.589   4.396  1.2035  0.0694 -0.0606
  344ILE      O 5297   5.626   4.524   4.412  0.3403  0.5990  0.2777
  344ILE     CB 5298   5.433   4.746   4.585  0.3533  0.8690  0.2884
  344ILE    CG1 5299   5.451   4.884   4.646 -0.1171  0.8184  0.1464
  344ILE    CG2 5300   5.441   4.634   4.693  0.2652 -0.4690  1.3518
  344ILE    CD1 5301   5.582   4.908   4.723  0.5205 -0.5046  0.3170
  344ILE      H 5302   5.411   4.849   4.343  0.6810 -1.1250  0.5810
  344ILE     HA 5303   5.631   4.732   4.513  0.6173 -2.7289  0.9007
  344ILE     HB 5304   5.332   4.745   4.544 -0.3616  0.9912  1.9050
  344ILE   HG12 5305   5.443   4.957   4.566 -0.2569  0.8074  0.1495
  344ILE   HG13 5306   5.366   4.890   4.714 -0.6856 -0.8506 -0.3023
  344ILE   HG21 5307   5.380   4.662   4.779 -0.5050  0.4504  0.5432
  344ILE   HG22 5308   5.407   4.541   4.648  1.1501 -0.4016  0.4820
  344ILE   HG23 5309   5.544   4.608   4.716  1.1915  0.0186 -1.4666
  344ILE   HD11 5310   5.564   5.002   4.775  0.0895 -0.7097  0.5467
  344ILE   HD12 5311   5.592   4.829   4.797  0.2132  0.1922  1.1294
  344ILE   HD13 5312   5.671   4.908   4.659  0.7143  0.0712  0.5720
  345MET      N 5313   5.431   4.545   4.314 -1.1804 -0.1050 -0.4111
  345MET     CA 5314   5.432   4.402   4.272 -0.9004 -0.3893 -0.1722
  345MET      C 5315   5.551   4.364   4.185 -0.3106  0.8971  0.9131
  345MET      O 5316   5.608   4.251   4.200  0.1240 -1.2335 -0.1019
  345MET     CB 5317   5.309   4.386   4.188  0.7781  0.6995 -0.1538
  345MET     CG 5318   5.193   4.331   4.268  0.9088  0.0730 -0.0399
  345MET     SD 5319   5.159   4.431   4.412 -0.6078 -0.0465  0.0217
  345MET     CE 5320   5.051   4.537   4.319  1.0551 -0.6603  0.3463
  345MET      H 5321   5.351   4.607   4.309 -1.1485 -0.0405 -0.1531
  345MET     HA 5322   5.431   4.335   4.358 -0.0939 -0.5703 -0.2847
  345MET    HB2 5323   5.279   4.479   4.139  0.2494  0.8722  0.4623
  345MET    HB3 5324   5.319   4.313   4.109 -0.2834 -2.5279  2.2570
  345MET    HG2 5325   5.107   4.315   4.204  0.8716  1.9181 -0.5667
  345MET    HG3 5326   5.214   4.233   4.311  0.9913 -0.0318 -0.3126
  345MET    HE1 5327   4.981   4.480   4.257  0.6951  0.8699 -0.7579
  345MET    HE2 5328   4.993   4.601   4.385  0.3722 -0.9820  0.0843
  345MET    HE3 5329   5.114   4.589   4.248  0.7323 -1.5502 -0.6565
  346GLU      N 5330   5.606   4.448   4.094  0.4897 -0.0109  0.2979
  346GLU     CA 5331   5.724   4.429   4.021  0.1352  0.3644  0.3763
  346GLU      C 5332   5.855   4.424   4.102  0.2334 -0.1780 -0.4175
  346GLU      O 5333   5.951   4.388   4.043 -0.4419 -0.2906 -0.0179
  346GLU     CB 5334   5.723   4.539   3.909  0.3599 -0.0889 -0.8713
  346GLU     CG 5335   5.613   4.526   3.798 -0.4195 -0.7859 -0.1745
  346GLU     CD 5336   5.605   4.656   3.706  0.3173  0.0634  0.0170
  346GLU    OE1 5337   5.704   4.723   3.678 -0.5300  0.4178  0.0110
  346GLU    OE2 5338   5.497   4.691   3.653  0.5392  0.0210  0.1573
  346GLU      H 5339   5.560   4.537   4.085 -0.0469 -0.2911  0.1960
  346GLU     HA 5340   5.718   4.334   3.968 -0.7090  0.4122  0.3512
  346GLU    HB2 5341   5.715   4.633   3.963  0.5559 -0.9832  0.8898
  346GLU    HB3 5342   5.817   4.550   3.856  0.9011  1.4293  0.2598
  346GLU    HG2 5343   5.639   4.446   3.729  2.8622 -0.4742  0.3512
  346GLU    HG3 5344   5.516   4.521   3.848 -1.0305 -0.9414 -1.3154
  347GLY      N 5345   5.858   4.441   4.235  0.1573  0.2266 -0.3883
  347GLY     CA 5346   5.976   4.403   4.310 -0.1203 -0.3161 -0.0621
  347GLY      C 5347   5.957   4.270   4.386 -0.4056 -0.0813  0.9606
  347GLY      O 5348   6.061   4.210   4.421  0.1518 -0.6046 -0.3555
  347GLY      H 5349   5.773   4.460   4.285  0.0224 -1.7917  0.3265
  347GLY    HA2 5350   6.068   4.405   4.251 -0.8701 -0.0089 -1.2804
  347GLY    HA3 5351   5.989   4.484   4.382 -0.4025 -0.3228 -0.0019
  348PHE      N 5352   5.837   4.222   4.394 -0.0665  0.6798 -0.2613
  348PHE     CA 5353   5.802   4.112   4.494  0.2441  0.0427  0.9720
  348PHE      C 5354   5.714   4.007   4.431  0.9806  0.0706 -0.2436
  348PHE      O 5355   5.621   4.035   4.355 -0.3793 -0.4918  0.4057
  348PHE     CB 5356   5.748   4.164   4.625 -0.0048 -1.0117 -1.3260
  348PHE     CG 5357   5.829   4.278   4.687  0.8620 -0.2479  0.7237
  348PHE    CD1 5358   5.955   4.260   4.729  0.4044  0.3816 -0.2068
  348PHE    CD2 5359   5.774   4.408   4.692 -0.2902  0.3702  0.7885
  348PHE    CE1 5360   6.033   4.366   4.778  0.4307  0.4383 -0.2482
  348PHE    CE2 5361   5.841   4.517   4.744 -0.7376 -0.4417  0.2433
  348PHE     CZ 5362   5.975   4.492   4.786  0.4899 -0.7100  0.0172
  348PHE      H 5363   5.760   4.263   4.343 -0.8805 -0.2480  0.1691
  348PHE     HA 5364   5.895   4.060   4.515  0.0440 -0.7463  0.0738
  348PHE    HB2 5365   5.643   4.194   4.622  0.6263  1.6768 -1.3877
  348PHE    HB3 5366   5.756   4.084   4.699 -0.8273  0.1104  0.0877
  348PHE    HD1 5367   5.996   4.161   4.716 -0.0146  0.0996  0.4930
  348PHE    HD2 5368   5.670   4.419   4.662 -0.2059  0.4134  0.5098
  348PHE    HE1 5369   6.135   4.343   4.807 -0.0678 -0.4077  1.0255
  348PHE    HE2 5370   5.792   4.612   4.763  0.1400  0.0798  0.0451
  348PHE     HZ 5371   6.027   4.573   4.833  0.8986 -0.2300 -1.1783
  349TYR      N 5372   5.737   3.884   4.469 -0.2630  0.0041  0.5203
  349TYR     CA 5373   5.649   3.771   4.439  1.1694 -0.2066 -1.0726
  349TYR      C 5374   5.538   3.769   4.549 -0.0562 -0.4233  0.8826
  349TYR      O 5375   5.578   3.762   4.663  0.7927 -0.0079 -0.9497
  349TYR     CB 5376   5.716   3.632   4.451 -0.5419 -0.3916 -0.0335
  349TYR     CG 5377   5.627   3.516   4.421 -0.0146 -0.3389 -0.0384
  349TYR    CD1 5378   5.558   3.511   4.305  0.8133 -0.2943  0.4962
  349TYR    CD2 5379   5.617   3.410   4.514 -1.1597 -0.0361 -0.1379
  349TYR    CE1 5380   5.475   3.400   4.269  0.1656  0.8047 -0.7779
  349TYR    CE2 5381   5.538   3.301   4.489  0.5132  0.3386 -0.1650
  349TYR     CZ 5382   5.472   3.291   4.364 -0.3276  0.3055  0.3169
  349TYR     OH 5383   5.402   3.181   4.339  0.1004  0.2121  1.3207
  349TYR      H 5384   5.815   3.871   4.532  0.4812  0.6601 -0.2094
  349TYR     HA 5385   5.600   3.788   4.344 -2.2369 -1.9375  0.0587
  349TYR    HB2 5386   5.806   3.625   4.389 -1.1634  0.5013 -1.1156
  349TYR    HB3 5387   5.753   3.627   4.553  0.3693 -0.2998 -0.3405
  349TYR    HD1 5388   5.561   3.600   4.245  0.3967 -0.1922  0.6230
  349TYR    HD2 5389   5.668   3.416   4.609  0.0895  3.1976 -0.7501
  349TYR    HE1 5390   5.433   3.388   4.171 -1.5862  1.8227 -0.2367
  349TYR    HE2 5391   5.523   3.225   4.565  0.9107  0.3157 -0.1081
  349TYR     HH 5392   5.327   3.214   4.289  0.6756 -0.6570 -0.2210
  350VAL      N 5393   5.410   3.789   4.514 -0.6866  0.0364 -0.7365
  350VAL     CA 5394   5.297   3.820   4.607  0.4473  0.6512 -0.9859
  350VAL      C 5395   5.204   3.695   4.612  0.0840 -0.1842 -1.0931
  350VAL      O 5396   5.155   3.645   4.511  0.1891  0.0424 -0.4521
  350VAL     CB 5397   5.221   3.949   4.562  0.0469  0.3682 -0.3669
  350VAL    CG1 5398   5.126   3.990   4.672  0.2562  0.8616 -0.0639
  350VAL    CG2 5399   5.315   4.070   4.526  0.7963 -0.8424  0.6325
  350VAL      H 5400   5.394   3.787   4.414 -0.9484 -0.6768 -0.6977
  350VAL     HA 5401   5.336   3.827   4.709 -0.3907 -0.5481 -0.5338
  350VAL     HB 5402   5.156   3.927   4.477 -1.1728 -0.0461  0.6070
  350VAL   HG11 5403   5.174   4.011   4.768 -0.5729  1.3845  0.2516
  350VAL   HG12 5404   5.071   4.080   4.645 -0.4533  0.3622 -0.3610
  350VAL   HG13 5405   5.051   3.911   4.677 -0.6083  1.5020 -1.5127
  350VAL   HG21 5406   5.393   4.085   4.601  1.0548  1.5361  0.0408
  350VAL   HG22 5407   5.354   4.051   4.426  0.7430  0.3655  0.3565
  350VAL   HG23 5408   5.252   4.159   4.524 -0.4179 -1.5963 -1.8783
  351VAL      N 5409   5.170   3.650   4.736  0.2467 -0.1403  0.4391
  351VAL     CA 5410   5.075   3.539   4.755 -0.3278  0.4042 -0.0262
  351VAL      C 5411   4.953   3.587   4.825  1.2534 -0.8794 -0.4818
  351VAL      O 5412   4.961   3.637   4.936 -0.4102  0.5667 -0.0889
  351VAL     CB 5413   5.146   3.429   4.832 -0.2698  1.2461 -0.0447
  351VAL    CG1 5414   5.051   3.306   4.858  0.2414 -0.4627  0.6197
  351VAL    CG2 5415   5.274   3.388   4.764 -0.3596  0.7084  0.6688
  351VAL      H 5416   5.212   3.701   4.812 -0.1551 -1.0458  1.3093
  351VAL     HA 5417   5.047   3.503   4.657 -0.5185  0.5121 -0.0127
  351VAL     HB 5418   5.172   3.467   4.931  0.3903 -1.7092  1.1306
  351VAL   HG11 5419   5.094   3.231   4.924 -0.8395 -0.9380  0.8355
  351VAL   HG12 5420   4.963   3.347   4.908 -0.4541 -2.1755  0.9067
  351VAL   HG13 5421   5.023   3.260   4.764  0.5588 -0.8405  0.7079
  351VAL   HG21 5422   5.246   3.370   4.660 -0.4227 -0.4219  0.8620
  351VAL   HG22 5423   5.356   3.461   4.764  1.1121 -0.8164  0.4298
  351VAL   HG23 5424   5.306   3.292   4.804 -1.6410  0.0269  0.1795
  352PHE      N 5425   4.834   3.571   4.769  0.3476  0.0596  0.3769
  352PHE     CA 5426   4.701   3.610   4.817  0.3339 -0.5953 -0.2608
  352PHE      C 5427   4.631   3.485   4.881  0.1097  0.0076  1.0461
  352PHE      O 5428   4.546   3.419   4.819 -0.0932 -0.0690 -0.2927
  352PHE     CB 5429   4.623   3.681   4.706  0.4531  0.2121 -0.8080
  352PHE     CG 5430   4.686   3.813   4.663 -0.5678 -0.3511  0.4356
  352PHE    CD1 5431   4.769   3.822   4.550 -0.1498  0.2856  0.1616
  352PHE    CD2 5432   4.645   3.927   4.735 -0.1583 -0.3469  0.0231
  352PHE    CE1 5433   4.806   3.945   4.495 -1.4909  0.3419  0.1438
  352PHE    CE2 5434   4.701   4.053   4.689  0.3875  0.5471 -0.6849
  352PHE     CZ 5435   4.778   4.059   4.569  0.6348 -0.2574  0.1077
  352PHE      H 5436   4.835   3.515   4.685 -1.2229 -0.2356  0.4865
  352PHE     HA 5437   4.707   3.684   4.897 -1.9990  0.0155 -0.5021
  352PHE    HB2 5438   4.616   3.605   4.628  1.3755 -0.4215 -0.3041
  352PHE    HB3 5439   4.522   3.708   4.737  1.0484  0.4475  1.2325
  352PHE    HD1 5440   4.780   3.726   4.502 -0.9702  0.0181  0.4698
  352PHE    HD2 5441   4.572   3.912   4.813  1.0441  0.2253  1.3381
  352PHE    HE1 5442   4.859   3.943   4.401 -0.2969 -1.2258  0.7688
  352PHE    HE2 5443   4.674   4.138   4.750 -1.1400 -0.6986  0.5407
  352PHE     HZ 5444   4.787   4.158   4.527 -0.1216 -0.3992 -0.4272
  353ASP      N 5445   4.679   3.448   5.002  0.1229  0.3043  0.1522
  353ASP     CA 5446   4.625   3.335   5.076 -0.0218 -0.4603 -0.2889
  353ASP      C 5447   4.499   3.378   5.159 -0.0061  0.6074  0.3421
  353ASP      O 5448   4.498   3.407   5.276 -0.4215 -0.1295 -0.0354
  353ASP     CB 5449   4.737   3.294   5.175  0.4772 -0.0883  0.3644
  353ASP     CG 5450   4.716   3.172   5.267 -0.7679  0.5448 -0.1349
  353ASP    OD1 5451   4.605   3.120   5.270 -0.1357  0.3254 -0.1522
  353ASP    OD2 5452   4.819   3.119   5.316 -0.1942  0.3880  0.1437
  353ASP      H 5453   4.747   3.504   5.052 -0.1482 -0.6630  1.7563
  353ASP     HA 5454   4.609   3.253   5.007  2.1890 -0.9315 -0.3736
  353ASP    HB2 5455   4.830   3.286   5.118  0.0576  0.5420 -0.4471
  353ASP    HB3 5456   4.759   3.376   5.243 -0.6753  0.4027  0.1913
  354ARG      N 5457   4.381   3.369   5.094 -0.8023  0.2539  0.8353
  354ARG     CA 5458   4.248   3.398   5.139 -0.1701  0.9686 -1.0346
  354ARG      C 5459   4.205   3.292   5.245 -0.7512 -1.1442  0.8765
  354ARG      O 5460   4.118   3.321   5.324  0.4000 -0.2042 -0.6293
  354ARG     CB 5461   4.159   3.405   5.015 -0.2415 -0.6726  0.3937
  354ARG     CG 5462   4.194   3.530   4.927  0.6712  0.1051 -0.0676
  354ARG     CD 5463   4.134   3.502   4.783  0.0005 -0.8845  0.0194
  354ARG     NE 5464   3.990   3.464   4.789  0.8490 -0.1479  0.8219
  354ARG     CZ 5465   3.882   3.536   4.739 -0.3111  0.1058  0.3015
  354ARG    NH1 5466   3.892   3.656   4.696 -0.5977 -0.0601 -0.9197
  354ARG    NH2 5467   3.765   3.488   4.736 -0.9232  0.4198  0.0556
  354ARG      H 5468   4.383   3.348   4.995 -0.4018 -1.4634  1.1562
  354ARG     HA 5469   4.257   3.484   5.205  0.9550  0.0448  0.1157
  354ARG    HB2 5470   4.175   3.316   4.953  0.1106 -0.8188  0.6832
  354ARG    HB3 5471   4.054   3.420   5.040 -0.3356  0.7399 -0.6671
  354ARG    HG2 5472   4.148   3.609   4.986 -0.1868 -1.1858  1.1050
  354ARG    HG3 5473   4.302   3.542   4.920  0.6970  0.3859  0.6643
  354ARG    HD2 5474   4.155   3.597   4.734 -0.1294 -0.4125  0.8416
  354ARG    HD3 5475   4.191   3.426   4.731  0.8817 -0.4701  0.3316
  354ARG     HE 5476   3.969   3.369   4.813  0.6786 -0.0366  1.1296
  354ARG   HH11 5477   3.813   3.706   4.658 -0.4239  1.0205  0.0241
  354ARG   HH12 5478   3.978   3.710   4.694 -2.0497  2.5961 -1.9932
  354ARG   HH21 5479   3.686   3.544   4.708 -0.1968  1.3557 -0.2184
  354ARG   HH22 5480   3.758   3.393   4.771 -0.9873  0.2545 -0.3921
  355ALA      N 5481   4.274   3.175   5.244  0.9083 -1.6247 -0.2125
  355ALA     CA 5482   4.236   3.067   5.329 -0.6648 -0.7839 -0.4882
  355ALA      C 5483   4.296   3.101   5.472  0.5280  0.5616 -0.2604
  355ALA      O 5484   4.216   3.093   5.569 -0.1390 -0.1247  0.3062
  355ALA     CB 5485   4.295   2.940   5.277 -0.5864  0.2327  0.9414
  355ALA      H 5486   4.343   3.167   5.171  0.5985 -0.6875 -0.6420
  355ALA     HA 5487   4.127   3.068   5.341 -0.7151  2.0268  0.3103
  355ALA    HB1 5488   4.273   2.871   5.359 -0.3294  1.1594  1.8312
  355ALA    HB2 5489   4.252   2.919   5.179  0.5203 -0.2481  0.5332
  355ALA    HB3 5490   4.402   2.956   5.269 -0.7678  0.9651 -0.7218
  356ARG      N 5491   4.427   3.137   5.487  0.6414  0.3437  0.3461
  356ARG     CA 5492   4.488   3.177   5.615  0.0038  0.0162  0.1201
  356ARG      C 5493   4.466   3.324   5.648 -0.4521  0.3189  0.0798
  356ARG      O 5494   4.510   3.365   5.753  0.1845 -0.1351 -0.5205
  356ARG     CB 5495   4.637   3.131   5.627  0.0453  0.0273  0.2937
  356ARG     CG 5496   4.651   2.980   5.613  0.5508 -0.4185 -0.2169
  356ARG     CD 5497   4.795   2.930   5.608  0.0258 -0.3732 -0.0286
  356ARG     NE 5498   4.867   2.953   5.738  0.7250  0.5049  0.0591
  356ARG     CZ 5499   4.967   2.876   5.777  0.0297 -0.6182 -0.1190
  356ARG    NH1 5500   5.039   2.805   5.697  0.1137  0.6207 -0.6778
  356ARG    NH2 5501   5.000   2.885   5.906  0.3218  0.0986  0.2022
  356ARG      H 5502   4.483   3.147   5.404  0.7524  0.0744  0.3851
  356ARG     HA 5503   4.434   3.120   5.690 -0.6395 -0.3562 -0.5924
  356ARG    HB2 5504   4.683   3.182   5.543 -0.3143  0.8257  0.5676
  356ARG    HB3 5505   4.683   3.166   5.719  1.4793 -0.7893 -0.0574
  356ARG    HG2 5506   4.607   2.929   5.699  0.2506 -0.6967 -0.5306
  356ARG    HG3 5507   4.593   2.944   5.528 -0.4252  0.5799 -0.0179
  356ARG    HD2 5508   4.788   2.824   5.583 -1.8506 -0.2061 -0.5252
  356ARG    HD3 5509   4.845   2.982   5.526 -0.5403  1.1726  0.5360
  356ARG     HE 5510   4.828   3.015   5.808 -0.0444  0.7762 -0.5830
  356ARG   HH11 5511   5.112   2.754   5.745 -0.8529 -1.0198 -0.7815
  356ARG   HH12 5512   5.004   2.784   5.604 -0.1354 -0.7504 -0.3254
  356ARG   HH21 5513   5.085   2.837   5.932  0.5736 -0.1237 -0.9092
  356ARG   HH22 5514   4.973   2.967   5.958 -0.2010  1.2594 -1.7214
  357LYS      N 5515   4.392   3.401   5.567  0.0585  0.8982 -0.0860
  357LYS     CA 5516   4.365   3.542   5.577  0.3508 -0.6879 -0.8265
  357LYS      C 5517   4.497   3.619   5.588 -0.2252  1.4258  0.6138
  357LYS      O 5518   4.517   3.691   5.679 -0.3840 -0.5441 -0.6221
  357LYS     CB 5519   4.264   3.564   5.693 -0.2791 -0.6997 -0.3150
  357LYS     CG 5520   4.184   3.697   5.683  0.0747  0.4527 -0.5170
  357LYS     CD 5521   4.094   3.717   5.806  0.3887 -0.2651 -0.0753
  357LYS     CE 5522   4.016   3.851   5.798 -0.8750  1.2981 -0.3136
  357LYS     NZ 5523   3.970   3.882   5.930  0.0922 -0.3710  0.5587
  357LYS      H 5524   4.360   3.357   5.482  0.7091  0.0714  0.0696
  357LYS     HA 5525   4.331   3.590   5.485  1.5151  0.4847 -0.6979
  357LYS    HB2 5526   4.196   3.480   5.707  0.5662 -1.2840  0.5815
  357LYS    HB3 5527   4.324   3.554   5.783  0.1526 -1.1912 -0.6478
  357LYS    HG2 5528   4.256   3.778   5.697 -0.3805  0.5717  2.6629
  357LYS    HG3 5529   4.136   3.714   5.587  0.5912 -0.2945 -0.9274
  357LYS    HD2 5530   4.022   3.636   5.801 -0.4194  0.4553 -1.0830
  357LYS    HD3 5531   4.148   3.707   5.900  1.1028  0.2571 -0.4126
  357LYS    HE2 5532   4.078   3.936   5.767 -0.6937  1.6275  0.8730
  357LYS    HE3 5533   3.929   3.842   5.734 -1.0024  1.3989 -0.1537
  357LYS    HZ1 5534   3.911   3.964   5.932 -0.1463 -0.5467  0.8287
  357LYS    HZ2 5535   3.912   3.811   5.973 -1.1090  0.1496 -0.0955
  357LYS    HZ3 5536   4.046   3.903   5.992  0.0781  0.5576  0.2862
  358ARG      N 5537   4.599   3.595   5.494  0.4988  0.6714 -0.5828
  358ARG     CA 5538   4.730   3.656   5.504 -0.9212  0.2114  0.3491
  358ARG      C 5539   4.789   3.695   5.363 -0.4547  0.2931  0.1527
  358ARG      O 5540   4.769   3.617   5.269 -0.2108  0.2176 -0.2192
  358ARG     CB 5541   4.820   3.566   5.589  0.0156  0.6258  0.1129
  358ARG     CG 5542   4.850   3.433   5.525  0.3211 -0.2856  0.3061
  358ARG     CD 5543   4.947   3.338   5.596  0.7765  0.2467 -0.3607
  358ARG     NE 5544   4.989   3.219   5.513 -0.0347 -0.6881  0.4997
  358ARG     CZ 5545   5.087   3.137   5.537 -0.0908 -0.2955 -0.1355
  358ARG    NH1 5546   5.157   3.150   5.645 -0.1253  0.4575  0.1797
  358ARG    NH2 5547   5.125   3.048   5.456  0.0328  0.0475  0.3165
  358ARG      H 5548   4.594   3.527   5.420  0.3204 -0.3581  0.3408
  358ARG     HA 5549   4.725   3.753   5.554  1.0184  0.2959  0.5492
  358ARG    HB2 5550   4.916   3.618   5.592 -0.3702  1.5197 -1.1398
  358ARG    HB3 5551   4.766   3.553   5.682 -2.4814  0.8252 -1.1359
  358ARG    HG2 5552   4.751   3.388   5.521  0.2389 -0.2315  1.3216
  358ARG    HG3 5553   4.889   3.445   5.424 -1.7213  1.4930 -0.4368
  358ARG    HD2 5554   5.038   3.396   5.614  1.7991 -1.3640  0.0210
  358ARG    HD3 5555   4.913   3.310   5.695  1.2781  0.1719 -0.2036
  358ARG     HE 5556   4.928   3.187   5.440  0.7420 -0.8682 -0.0957
  358ARG   HH11 5557   5.248   3.106   5.642 -0.4110 -0.1691  0.2625
  358ARG   HH12 5558   5.139   3.228   5.706 -1.5393 -0.4762  1.1011
  358ARG   HH21 5559   5.206   2.996   5.488  0.1800 -0.3878 -0.7012
  358ARG   HH22 5560   5.092   3.051   5.361  0.1863 -0.0488  0.2587
  359ILE      N 5561   4.873   3.799   5.341 -0.4492  0.7854  0.0625
  359ILE     CA 5562   4.949   3.826   5.217 -0.0647 -0.0175  0.0694
  359ILE      C 5563   5.091   3.779   5.220 -0.8356  0.5321  0.1500
  359ILE      O 5564   5.160   3.820   5.321 -0.1855  0.1864 -0.9081
  359ILE     CB 5565   4.939   3.978   5.170 -0.1189  0.9939 -0.2733
  359ILE    CG1 5566   4.794   4.015   5.169 -0.0384  0.3876 -0.7797
  359ILE    CG2 5567   5.000   3.994   5.027  0.1709  0.8252  0.0690
  359ILE    CD1 5568   4.768   4.150   5.099  0.3325 -1.0910  0.6803
  359ILE      H 5569   4.897   3.856   5.420  0.4954 -0.1942  0.5304
  359ILE     HA 5570   4.901   3.768   5.137 -0.1045 -0.0153  0.0917
  359ILE     HB 5571   4.997   4.042   5.237 -1.0910  0.2111  1.4510
  359ILE   HG12 5572   4.732   3.938   5.123 -0.8384  0.2842  0.3951
  359ILE   HG13 5573   4.756   4.011   5.271 -0.0497 -0.3444 -0.8020
  359ILE   HG21 5574   5.016   4.095   4.990  0.9644  0.4884 -0.5567
  359ILE   HG22 5575   5.097   3.947   5.009 -0.0078  0.4959 -0.0640
  359ILE   HG23 5576   4.933   3.953   4.951  2.0553  0.6025 -1.6489
  359ILE   HD11 5577   4.752   4.137   4.992 -0.2341  0.8545  0.4522
  359ILE   HD12 5578   4.680   4.205   5.132  0.5811 -0.3098  0.1112
  359ILE   HD13 5579   4.852   4.219   5.095 -0.6911  0.2754 -1.7696
  360GLY      N 5580   5.145   3.705   5.119 -0.1381  0.0566 -0.8534
  360GLY     CA 5581   5.288   3.667   5.126 -0.2501  0.6140  0.1098
  360GLY      C 5582   5.366   3.767   5.044  0.1908 -0.2921 -0.0937
  360GLY      O 5583   5.325   3.807   4.936  0.1311  0.2506  0.1352
  360GLY      H 5584   5.092   3.679   5.037 -0.1414 -0.4588 -0.6967
  360GLY    HA2 5585   5.323   3.661   5.229  0.6851  2.3141 -0.0174
  360GLY    HA3 5586   5.303   3.568   5.084  1.8793  1.0723 -0.4827
  361PHE      N 5587   5.486   3.794   5.089 -0.6609 -0.1203  0.1422
  361PHE     CA 5588   5.590   3.873   5.018 -0.1921  1.1329 -0.2416
  361PHE      C 5589   5.722   3.794   5.012 -0.2882 -0.1215  0.0137
  361PHE      O 5590   5.769   3.742   5.111  0.0477  0.4036 -0.3855
  361PHE     CB 5591   5.604   4.015   5.067  0.2999 -1.3020 -0.6450
  361PHE     CG 5592   5.480   4.104   5.062 -0.6294 -0.4657  0.4577
  361PHE    CD1 5593   5.371   4.085   5.145 -0.5305  0.5885  0.3205
  361PHE    CD2 5594   5.480   4.217   4.981  0.0196  0.1981  0.4871
  361PHE    CE1 5595   5.262   4.170   5.144 -0.3572 -1.4314  0.7677
  361PHE    CE2 5596   5.369   4.298   4.971  0.4256 -0.5548 -0.0252
  361PHE     CZ 5597   5.257   4.279   5.048 -0.2524  0.1893 -0.1476
  361PHE      H 5598   5.513   3.742   5.171 -1.8369 -1.6102 -0.3395
  361PHE     HA 5599   5.552   3.875   4.916 -0.5530 -0.3139 -0.1904
  361PHE    HB2 5600   5.622   4.001   5.173 -2.0439 -1.7181 -0.1968
  361PHE    HB3 5601   5.689   4.075   5.035 -0.3932  1.0290  1.2413
  361PHE    HD1 5602   5.378   4.013   5.225 -0.3643  1.1850  0.8608
  361PHE    HD2 5603   5.560   4.235   4.910  0.3636 -0.0834  0.7999
  361PHE    HE1 5604   5.181   4.171   5.216 -1.2520 -0.8457 -0.1870
  361PHE    HE2 5605   5.360   4.373   4.893  0.6164  0.8318  1.1910
  361PHE     HZ 5606   5.167   4.338   5.044 -0.9333 -0.5118  1.9214
  362ALA      N 5607   5.779   3.787   4.892 -0.1343  0.0553  0.1980
  362ALA     CA 5608   5.918   3.733   4.873  0.9241  0.5624  0.9571
  362ALA      C 5609   5.990   3.816   4.766 -0.0996  0.7162 -0.6562
  362ALA      O 5610   5.924   3.879   4.681  0.3567  0.9886 -0.1428
  362ALA     CB 5611   5.917   3.584   4.848 -0.1268 -0.5192 -0.2930
  362ALA      H 5612   5.724   3.806   4.809  0.7196  0.7223 -0.2453
  362ALA     HA 5613   5.973   3.760   4.964  1.6240 -0.4984  0.8785
  362ALA    HB1 5614   6.021   3.552   4.843 -0.1790 -0.7816  0.1906
  362ALA    HB2 5615   5.875   3.537   4.937 -1.7838  0.7189 -0.3251
  362ALA    HB3 5616   5.860   3.550   4.762 -0.6068 -0.3391 -0.0528
  363VAL      N 5617   6.122   3.810   4.760  0.1806  0.5796  0.1594
  363VAL     CA 5618   6.201   3.875   4.645  0.6225  0.2973 -0.1723
  363VAL      C 5619   6.160   3.798   4.519  0.3526 -1.4441 -0.7371
  363VAL      O 5620   6.197   3.683   4.502  0.2971 -0.1856 -0.0221
  363VAL     CB 5621   6.346   3.866   4.666  0.0948 -0.0405  0.1860
  363VAL    CG1 5622   6.423   3.915   4.539 -0.6078 -0.3112 -0.5426
  363VAL    CG2 5623   6.388   3.954   4.783 -0.7482  0.3267  1.4833
  363VAL      H 5624   6.168   3.750   4.827 -0.3324  0.6872  0.6129
  363VAL     HA 5625   6.165   3.978   4.643 -0.4110 -0.0441 -0.5453
  363VAL     HB 5626   6.376   3.764   4.691  1.4727  0.2870  0.0120
  363VAL   HG11 5627   6.528   3.904   4.565 -0.6074  1.1043  0.2763
  363VAL   HG12 5628   6.398   3.858   4.450 -0.4560  0.6553 -1.2289
  363VAL   HG13 5629   6.407   4.022   4.523  0.4543 -0.0145  0.1931
  363VAL   HG21 5630   6.369   4.060   4.764 -0.6087  0.1094 -0.2319
  363VAL   HG22 5631   6.342   3.927   4.878  1.1772 -0.3923  2.3173
  363VAL   HG23 5632   6.492   3.935   4.809 -0.4517 -0.0797  0.1713
  364SER      N 5633   6.113   3.877   4.421 -0.5093  0.1613  0.2877
  364SER     CA 5634   6.091   3.812   4.289 -0.1341  0.7201  0.4529
  364SER      C 5635   6.216   3.781   4.205 -0.1791  0.4458 -0.3814
  364SER      O 5636   6.294   3.869   4.184  0.1404  0.7026 -0.2393
  364SER     CB 5637   5.999   3.906   4.207  0.1576  0.6121  0.0721
  364SER     OG 5638   5.989   3.876   4.068 -0.5255  0.4668  0.5820
  364SER      H 5639   6.112   3.977   4.436 -1.3195  0.4298 -1.2198
  364SER     HA 5640   6.043   3.718   4.317  0.5963  0.7362  1.9338
  364SER    HB2 5641   5.899   3.906   4.252  0.1429  1.2117  0.0546
  364SER    HB3 5642   6.048   4.003   4.221  0.4338  0.4244  0.4577
  364SER     HG 5643   5.918   3.935   4.044 -0.9271  0.1808  1.0342
  365ALA      N 5644   6.224   3.659   4.155 -0.2042  1.0323 -0.3633
  365ALA     CA 5645   6.345   3.617   4.075 -0.4202  0.1607 -0.3128
  365ALA      C 5646   6.349   3.686   3.938 -0.5396  0.2611  1.4931
  365ALA      O 5647   6.436   3.649   3.857 -0.0542  0.0131 -0.2342
  365ALA     CB 5648   6.344   3.465   4.068 -0.6599  0.1371  0.0548
  365ALA      H 5649   6.150   3.595   4.182  0.0085  0.8192 -0.2725
  365ALA     HA 5650   6.434   3.648   4.130  0.0274 -0.9719 -0.3507
  365ALA    HB1 5651   6.282   3.411   3.997  0.3177 -1.3179  0.2199
  365ALA    HB2 5652   6.448   3.442   4.043 -0.8287 -0.1355 -0.4173
  365ALA    HB3 5653   6.333   3.421   4.167 -0.8743  1.4190  0.6416
  366CYS      N 5654   6.253   3.764   3.894 -0.3217 -0.0431 -0.6860
  366CYS     CA 5655   6.241   3.827   3.762 -0.8362  0.5557  0.2681
  366CYS      C 5656   6.256   3.980   3.781  0.1490 -0.5420  0.4650
  366CYS      O 5657   6.253   4.051   3.679 -0.3076  0.0556  0.4384
  366CYS     CB 5658   6.116   3.793   3.685  0.0877  0.1806 -0.1284
  366CYS     SG 5659   5.968   3.874   3.746 -0.2685 -0.2760  0.4886
  366CYS      H 5660   6.182   3.795   3.959  0.0433  1.2113 -0.8334
  366CYS     HA 5661   6.325   3.799   3.697 -0.5978  0.2958  0.6839
  366CYS    HB2 5662   6.131   3.825   3.582 -0.5447  2.7979  0.4258
  366CYS    HB3 5663   6.102   3.686   3.694 -0.2601  0.2371  0.0606
  367HIS      N 5664   6.273   4.042   3.906 -0.2893  0.6634 -0.0864
  367HIS     CA 5665   6.270   4.188   3.913 -0.5646 -0.8049  0.7482
  367HIS      C 5666   6.402   4.248   3.856  0.1149 -0.0544  0.3379
  367HIS      O 5667   6.505   4.189   3.864 -0.6157  0.3935 -0.4725
  367HIS     CB 5668   6.240   4.234   4.054 -0.4635  0.2036 -0.5692
  367HIS     CG 5669   6.354   4.222   4.155 -0.6723  0.0517  0.6739
  367HIS    ND1 5670   6.408   4.108   4.206 -0.3285 -0.1678  0.2673
  367HIS    CD2 5671   6.436   4.326   4.190  0.6359  0.5053 -1.1137
  367HIS    CE1 5672   6.522   4.135   4.269 -0.0691 -0.6538 -0.0095
  367HIS    NE2 5673   6.550   4.269   4.257  0.2760 -0.0192 -0.4410
  367HIS      H 5674   6.278   3.981   3.986 -0.5796 -0.3901 -0.8338
  367HIS     HA 5675   6.187   4.223   3.851  0.6599  0.1620 -0.4631
  367HIS    HB2 5676   6.220   4.341   4.055  0.1785  0.3707  1.2767
  367HIS    HB3 5677   6.156   4.183   4.101  0.0125  0.5517  0.7194
  367HIS    HD1 5678   6.373   4.015   4.186 -0.4327  0.1566 -1.3613
  367HIS    HD2 5679   6.431   4.427   4.151 -0.3838  0.2188 -1.7877
  367HIS    HE1 5680   6.593   4.064   4.309  0.6779  0.4988  0.8770
  368VAL      N 5681   6.389   4.375   3.810  0.5785 -0.2653  0.7564
  368VAL     CA 5682   6.504   4.450   3.751  1.0004  0.0758  0.4555
  368VAL      C 5683   6.591   4.506   3.863  0.2708  0.2578 -0.7996
  368VAL      O 5684   6.535   4.570   3.953 -0.2294 -0.2905 -0.2513
  368VAL     CB 5685   6.451   4.565   3.658 -1.6333 -0.1943  0.4197
  368VAL    CG1 5686   6.567   4.634   3.580  0.0141  0.2783 -0.5731
  368VAL    CG2 5687   6.363   4.515   3.547 -0.4394  0.3597 -0.2020
  368VAL      H 5688   6.300   4.423   3.809  1.0103  0.5635  0.7874
  368VAL     HA 5689   6.551   4.377   3.685  0.9164  0.1338  0.3326
  368VAL     HB 5690   6.411   4.639   3.727  1.8233  0.6332  1.9320
  368VAL   HG11 5691   6.638   4.684   3.646 -0.0496  0.1496 -0.4071
  368VAL   HG12 5692   6.630   4.562   3.527  1.3283  0.4031  0.7008
  368VAL   HG13 5693   6.529   4.695   3.497  0.8731 -0.4274 -1.5473
  368VAL   HG21 5694   6.282   4.462   3.598  0.2426  0.0931  0.6568
  368VAL   HG22 5695   6.327   4.599   3.487  0.0949  0.5452 -0.2738
  368VAL   HG23 5696   6.407   4.445   3.476 -0.8541  0.1280 -0.2380
  369HIS      N 5697   6.722   4.494   3.853  0.5592  0.3853  0.4110
  369HIS     CA 5698   6.818   4.530   3.954 -0.5112  0.6473  0.2277
  369HIS      C 5699   6.959   4.544   3.887 -0.5144 -0.6692  0.2278
  369HIS      O 5700   6.982   4.528   3.768  0.0995 -0.0415 -0.1427
  369HIS     CB 5701   6.817   4.433   4.073  0.9201 -0.1673  0.0713
  369HIS     CG 5702   6.851   4.293   4.032 -0.6253 -0.4208 -0.1238
  369HIS    ND1 5703   6.771   4.193   3.973  0.4667  0.1072 -0.3335
  369HIS    CD2 5704   6.982   4.242   4.027 -0.4655 -0.3102  0.8770
  369HIS    CE1 5705   6.853   4.093   3.928 -0.1701  0.0660  0.6747
  369HIS    NE2 5706   6.980   4.123   3.960 -0.2035  0.4371  0.3882
  369HIS      H 5707   6.762   4.433   3.783 -0.3307 -0.9870  0.9995
  369HIS     HA 5708   6.790   4.624   4.002  1.7995  1.3095  0.5071
  369HIS    HB2 5709   6.867   4.467   4.164  1.5124 -1.2265  0.1815
  369HIS    HB3 5710   6.712   4.433   4.102  0.3977  0.6190 -1.5982
  369HIS    HD1 5711   6.673   4.203   3.952  0.4932  0.1214 -0.4531
  369HIS    HD2 5712   7.069   4.299   4.055  0.8668 -1.1305 -1.1530
  369HIS    HE1 5713   6.824   4.005   3.874 -0.0577  0.1251  0.5156
  370ASP      N 5714   7.060   4.583   3.972 -0.2440  1.1212 -0.4025
  370ASP     CA 5715   7.190   4.622   3.933 -0.7295 -0.6210  0.0168
  370ASP      C 5716   7.313   4.537   3.982 -0.1165  0.0544  0.0216
  370ASP      O 5717   7.298   4.445   4.057  0.3644  0.1776 -0.3276
  370ASP     CB 5718   7.217   4.769   3.980  0.4389  0.8093 -0.0046
  370ASP     CG 5719   7.183   4.789   4.125 -0.0928 -0.4634  0.3741
  370ASP    OD1 5720   7.270   4.747   4.209  0.4601 -0.1050  0.0685
  370ASP    OD2 5721   7.081   4.862   4.153 -0.5902  0.6990 -0.7900
  370ASP      H 5722   7.044   4.582   4.072  0.1404 -0.7417 -0.2925
  370ASP     HA 5723   7.200   4.621   3.824 -0.3228 -1.6293  0.0402
  370ASP    HB2 5724   7.322   4.792   3.963  1.3096 -1.5100  1.2036
  370ASP    HB3 5725   7.148   4.830   3.922  1.2885  0.6032 -1.3110
  371GLU      N 5726   7.436   4.562   3.930  0.6110  0.5115  0.3302
  371GLU     CA 5727   7.564   4.501   3.990 -0.2182  0.0269 -0.1100
  371GLU      C 5728   7.587   4.503   4.142  0.1940  0.1421 -0.0154
  371GLU      O 5729   7.667   4.420   4.187  0.0807  0.0917 -0.1481
  371GLU     CB 5730   7.686   4.565   3.925  0.4156  0.8539 -0.1417
  371GLU     CG 5731   7.677   4.584   3.774  0.9226  0.8768  0.4421
  371GLU     CD 5732   7.600   4.474   3.697 -0.2261 -0.3452  0.3735
  371GLU    OE1 5733   7.619   4.357   3.722 -0.1857 -0.1948  0.3523
  371GLU    OE2 5734   7.527   4.512   3.599 -0.6407  0.6283 -0.1005
  371GLU      H 5735   7.439   4.609   3.841  0.2009 -0.2957 -0.1325
  371GLU     HA 5736   7.553   4.395   3.967  0.3507  0.0080 -0.3287
  371GLU    HB2 5737   7.709   4.663   3.967  0.9881  0.8719 -0.4742
  371GLU    HB3 5738   7.766   4.493   3.944 -1.3990 -1.2036  0.5307
  371GLU    HG2 5739   7.627   4.676   3.747 -1.1823 -0.0734  0.6874
  371GLU    HG3 5740   7.779   4.573   3.738  1.0708 -0.6804  1.1506
  372PHE      N 5741   7.503   4.580   4.220 -0.5702  0.5605  0.5208
  372PHE     CA 5742   7.543   4.614   4.354  0.2647  0.4499  0.0141
  372PHE      C 5743   7.441   4.558   4.457 -0.7728 -0.2813 -0.0650
  372PHE      O 5744   7.486   4.520   4.572  0.2158 -0.1128  1.0565
  372PHE     CB 5745   7.568   4.759   4.359  0.1818 -0.0033 -0.4165
  372PHE     CG 5746   7.666   4.810   4.258  0.3570 -0.1170  0.0944
  372PHE    CD1 5747   7.799   4.756   4.249  0.7632 -0.8843 -0.5919
  372PHE    CD2 5748   7.618   4.905   4.159  0.1911  0.0356 -0.2977
  372PHE    CE1 5749   7.885   4.795   4.147  0.9602  0.1125  0.9646
  372PHE    CE2 5750   7.710   4.952   4.063  0.8609 -0.4560  0.9719
  372PHE     CZ 5751   7.840   4.896   4.056 -0.1228 -0.0682  0.2641
  372PHE      H 5752   7.428   4.633   4.178 -1.0485 -0.0153  0.6383
  372PHE     HA 5753   7.637   4.564   4.377 -0.1229  0.0594  0.8593
  372PHE    HB2 5754   7.470   4.805   4.355 -0.0135 -0.1738  1.1981
  372PHE    HB3 5755   7.605   4.794   4.455 -1.0767  1.8001 -0.4978
  372PHE    HD1 5756   7.830   4.679   4.317  0.2177 -0.0185  0.7206
  372PHE    HD2 5757   7.513   4.928   4.157  0.3756  1.6435  1.8633
  372PHE    HE1 5758   7.984   4.753   4.142  0.9253  0.0644  0.5986
  372PHE    HE2 5759   7.673   5.024   3.992  0.0121 -0.7210  1.1232
  372PHE     HZ 5760   7.898   4.924   3.969  1.5813  0.1847  1.3763
  373ARG      N 5761   7.314   4.564   4.415 -0.1917  0.2409  0.2506
  373ARG     CA 5762   7.205   4.533   4.513  0.3564 -0.4472 -0.1896
  373ARG      C 5763   7.073   4.480   4.441  0.0519  0.5984  0.0078
  373ARG      O 5764   7.076   4.460   4.321  0.1306 -0.1084  0.0909
  373ARG     CB 5765   7.177   4.657   4.604  0.1948 -0.2858  0.7124
  373ARG     CG 5766   7.124   4.776   4.524  0.3107 -0.7881 -0.5371
  373ARG     CD 5767   7.085   4.896   4.607 -0.0996 -0.5445  0.2904
  373ARG     NE 5768   7.054   5.006   4.523  0.7991 -0.2712 -0.1608
  373ARG     CZ 5769   7.054   5.131   4.550  0.2496  0.5410  0.0578
  373ARG    NH1 5770   7.091   5.176   4.669 -0.1878  0.0527  0.1586
  373ARG    NH2 5771   6.996   5.212   4.469 -1.1317  0.4803  0.0646
  373ARG      H 5772   7.289   4.598   4.324 -0.5680 -0.4316  0.0853
  373ARG     HA 5773   7.226   4.448   4.577  0.3486  0.1174  0.5969
  373ARG    HB2 5774   7.104   4.634   4.682 -0.7570  0.2392  0.0325
  373ARG    HB3 5775   7.275   4.683   4.644  0.2907  0.0456  0.2787
  373ARG    HG2 5776   7.205   4.798   4.455  1.0044  0.6417  0.6013
  373ARG    HG3 5777   7.038   4.744   4.466  0.4721 -1.8479 -0.2339
  373ARG    HD2 5778   7.005   4.879   4.680 -0.1708 -0.5630  0.2076
  373ARG    HD3 5779   7.172   4.925   4.667 -0.3302  0.6006  0.1085
  373ARG     HE 5780   7.027   4.990   4.427  0.4973  0.8622 -0.2995
  373ARG   HH11 5781   7.064   5.268   4.701  1.5420  0.2993  1.2055
  373ARG   HH12 5782   7.129   5.111   4.737  1.2215  0.2588 -0.3602
  373ARG   HH21 5783   7.013   5.309   4.492  1.0866 -0.0077  1.0678
  373ARG   HH22 5784   6.949   5.171   4.390 -0.3846  0.1250 -0.2147
  374THR      N 5785   6.970   4.430   4.519 -1.3790 -0.4014 -0.4462
  374THR     CA 5786   6.846   4.372   4.470  1.0150 -0.7027  0.0141
  374THR      C 5787   6.727   4.426   4.552  0.4460  0.0642 -1.3218
  374THR      O 5788   6.748   4.486   4.662 -0.1731  0.7077 -0.0263
  374THR     CB 5789   6.839   4.218   4.463  0.1868 -0.5356  0.2762
  374THR    OG1 5790   6.815   4.159   4.587 -0.0929 -0.0937 -0.3910
  374THR    CG2 5791   6.958   4.156   4.390 -0.0655  0.6810 -0.7997
  374THR      H 5792   6.967   4.440   4.620  0.5813 -0.2914 -0.3222
  374THR     HA 5793   6.824   4.408   4.369 -1.9062  0.7530  0.9236
  374THR     HB 5794   6.748   4.186   4.412  0.1390  1.1008 -0.7906
  374THR    HG1 5795   6.722   4.173   4.606  0.2832  0.3582  1.5549
  374THR   HG21 5796   6.967   4.051   4.421 -0.5681  0.6067 -0.8854
[truncated: 3,975,329 more chars]
