# Supplementary material for: Broadening the Scope of Binding Free Energy Calculations Using a Separated Topologies Approach
Source: J Chem Theory Comput. 2023 Jul 24;19(15):5058–76. doi: 10.1021/acs.jctc.3c00282 (PMC10413862; doi:10.1021/acs.jctc.3c00282)
Supplement: Supplementary file 2 — ct3c00282_si_002.zip [file ct3c00282_si_002.zip › SI_paper/BACE1/input/amide_series/lig_74/solvent.top]

;
;   File lig_74/solvent.top  was generated
;   By user: hannahbaumann (501)
;   On host: dhcp-204181.bio.uci.edu
;   At date: Thu. May  4 15:09:59 2022
;
;   This is a standalone topology file
;
;   Created by:
;   ParmEd:       extract_solvent_orion.py, VERSION 3.2.0
;   Executable:   extract_solvent_orion.py
;   Library dir:  /usr/local/gromacs/share/gromacs/top
;   Command line:
;     extract_solvent_orion.py
;

[ defaults ]
; nbfunc        comb-rule       gen-pairs       fudgeLJ fudgeQQ
1               2               yes             0.5          0.8333      

[ atomtypes ]
; name    at.num    mass    charge ptype  sigma      epsilon
O0            17  35.453200  0.00000000  A      0.4477657     0.14891274
O1            11  22.989769  0.00000000  A     0.24392807     0.36584603
O2             6  12.010780  0.00000000  A     0.33996695        0.87864
O3             6  12.010780  0.00000000  A     0.34806469     0.36350306
O4             6  12.010780  0.00000000  A     0.34806469     0.36350306
O5             6  12.010780  0.00000000  A     0.34806469     0.36350306
O6             6  12.010780  0.00000000  A     0.34806469     0.36350306
O7             6  12.010780  0.00000000  A     0.34806469     0.36350306
O8             6  12.010780  0.00000000  A     0.34806469     0.36350306
O9             6  12.010780  0.00000000  A     0.34806469     0.36350306
O10            6  12.010780  0.00000000  A     0.34806469     0.36350306
O11            6  12.010780  0.00000000  A     0.34806469     0.36350306
O12            6  12.010780  0.00000000  A     0.34806469     0.36350306
O13            6  12.010780  0.00000000  A     0.34806469     0.36350306
O14            6  12.010780  0.00000000  A     0.34806469     0.36350306
O15            6  12.010780  0.00000000  A     0.34806469     0.36350306
O16            6  12.010780  0.00000000  A     0.34806469     0.36350306
O17            6  12.010780  0.00000000  A     0.34806469     0.36350306
O18            6  12.010780  0.00000000  A     0.33795318     0.45538912
O19            6  12.010780  0.00000000  A     0.33795318     0.45538912
O20            6  12.010780  0.00000000  A     0.33795318     0.45538912
O21            7  14.006720  0.00000000  A      0.3206876      0.7016213
O22            7  14.006720  0.00000000  A      0.3206876      0.7016213
O23            7  14.006720  0.00000000  A      0.3206876      0.7016213
O24            7  14.006720  0.00000000  A      0.3206876      0.7016213
O25            7  14.006720  0.00000000  A      0.3206876      0.7016213
O26            7  14.006720  0.00000000  A      0.3206876      0.7016213
O27            7  14.006720  0.00000000  A      0.3206876      0.7016213
O28            7  14.006720  0.00000000  A      0.3206876      0.7016213
O29            8  15.999430  0.00000000  A     0.30398122     0.87950233
O30            9  18.998403  0.00000000  A     0.31181455       0.255224
O31            1   1.007947  0.00000000  A     0.25725815     0.06531786
O32            1   1.007947  0.00000000  A     0.25725815     0.06531786
O33            1   1.007947  0.00000000  A     0.25725815     0.06531786
O34            1   1.007947  0.00000000  A     0.25725815     0.06531786
O35            1   1.007947  0.00000000  A     0.25725815     0.06531786
O36            1   1.007947  0.00000000  A     0.24536265    0.054839681
O37            1   1.007947  0.00000000  A     0.24536265    0.054839681
O38            1   1.007947  0.00000000  A     0.25832257    0.068656285
O39            1   1.007947  0.00000000  A     0.25832257    0.068656285
O40            1   1.007947  0.00000000  A     0.26445434    0.066021356
O41            1   1.007947  0.00000000  A     0.26445434    0.066021356
O42            1   1.007947  0.00000000  A     0.26445434    0.066021356
O43            1   1.007947  0.00000000  A     0.11034277    0.058955969
O44            1   1.007947  0.00000000  A     0.11034277    0.058955969
O45            1   1.007947  0.00000000  A     0.11034277    0.058955969
O46            1   1.007947  0.00000000  A     0.11034277    0.058955969
OW             8  15.999430  0.00000000  A     0.31507524       0.635968
HW             1   1.007947  0.00000000  A              1              0


[ moleculetype ]
; Name            nrexcl
Cl-          3

[ atoms ]
;   nr       type  resnr residue  atom   cgnr    charge       mass  typeB    chargeB      massB
; residue    1 Cl- rtp Cl- q -1.0
    1         O0      1    Cl-     CL      1 -1.00000000  35.453200   ; qtot -1.000000


[ moleculetype ]
; Name            nrexcl
Na+          3

[ atoms ]
;   nr       type  resnr residue  atom   cgnr    charge       mass  typeB    chargeB      massB
; residue    1 Na+ rtp Na+ q 1.0
    1         O1      1    Na+     NA      1 1.00000000  22.989769   ; qtot 1.000000


[ moleculetype ]
; Name            nrexcl
UNL          3

[ atoms ]
;   nr       type  resnr residue  atom   cgnr    charge       mass  typeB    chargeB      massB
; residue    1 UNL rtp UNL q 1.0
    1         O2      1    UNL     C1      1 0.21174000  12.010780   ; qtot 0.211740
    2         O3      1    UNL     C2      2 -0.05951000  12.010780   ; qtot 0.152230
    3         O4      1    UNL     C3      3 -0.11038000  12.010780   ; qtot 0.041850
    4         O5      1    UNL     C4      4 -0.11449000  12.010780   ; qtot -0.072640
    5         O6      1    UNL     C5      5 -0.21416999  12.010780   ; qtot -0.286810
    6         O7      1    UNL     C6      6 -0.16224000  12.010780   ; qtot -0.449050
    7         O8      1    UNL     C7      7 0.44010001  12.010780   ; qtot -0.008950
    8         O9      1    UNL     C8      8 0.39622000  12.010780   ; qtot 0.387270
    9        O10      1    UNL     C9      9 -0.09086000  12.010780   ; qtot 0.296410
   10        O11      1    UNL    C10     10 -0.14822000  12.010780   ; qtot 0.148190
   11        O12      1    UNL    C11     11 0.09615000  12.010780   ; qtot 0.244340
   12        O13      1    UNL    C12     12 0.08329000  12.010780   ; qtot 0.327630
   13        O14      1    UNL    C13     13 -0.39318001  12.010780   ; qtot -0.065550
   14        O15      1    UNL    C14     14 0.36296999  12.010780   ; qtot 0.297420
   15        O16      1    UNL    C15     15 0.55589998  12.010780   ; qtot 0.853320
   16        O17      1    UNL    C16     16 0.58490002  12.010780   ; qtot 1.438220
   17        O18      1    UNL    C17     17 0.02479000  12.010780   ; qtot 1.463010
   18        O19      1    UNL    C18     18 0.11533000  12.010780   ; qtot 1.578340
   19        O20      1    UNL    C19     19 -0.11842000  12.010780   ; qtot 1.459920
   20        O21      1    UNL     N1     20 -0.30566999  14.006720   ; qtot 1.154250
   21        O22      1    UNL     N2     21 -0.62905002  14.006720   ; qtot 0.525200
   22        O23      1    UNL     N3     22 -0.33302999  14.006720   ; qtot 0.192170
   23        O24      1    UNL     N4     23 -0.06587000  14.006720   ; qtot 0.126300
   24        O25      1    UNL     N5     24 -0.35637999  14.006720   ; qtot -0.230080
   25        O26      1    UNL     N6     25 0.09295000  14.006720   ; qtot -0.137130
   26        O27      1    UNL     N7     26 -0.45354000  14.006720   ; qtot -0.590670
   27        O28      1    UNL     N8     27 -0.47040999  14.006720   ; qtot -1.061080
   28        O29      1    UNL     O1     28 -0.53631997  15.999430   ; qtot -1.597400
   29        O30      1    UNL     F1     29 -0.15275000  18.998403   ; qtot -1.750150
   30        O31      1    UNL     H1     30 0.16632000   1.007947   ; qtot -1.583830
   31        O32      1    UNL     H2     31 0.20441000   1.007947   ; qtot -1.379420
   32        O33      1    UNL     H3     32 0.17423999   1.007947   ; qtot -1.205180
   33        O34      1    UNL     H4     33 0.16057999   1.007947   ; qtot -1.044600
   34        O35      1    UNL     H5     34 0.14323001   1.007947   ; qtot -0.901370
   35        O36      1    UNL     H6     35 0.05382000   1.007947   ; qtot -0.847550
   36        O37      1    UNL     H7     36 0.08232000   1.007947   ; qtot -0.765230
   37        O38      1    UNL     H8     37 0.11614000   1.007947   ; qtot -0.649090
   38        O39      1    UNL     H9     38 0.11614000   1.007947   ; qtot -0.532950
   39        O40      1    UNL    H10     39 0.07180000   1.007947   ; qtot -0.461150
   40        O41      1    UNL    H11     40 0.07180000   1.007947   ; qtot -0.389350
   41        O42      1    UNL    H12     41 0.07180000   1.007947   ; qtot -0.317550
   42        O43      1    UNL    H13     42 0.32806000   1.007947   ; qtot 0.010510
   43        O44      1    UNL    H14     43 0.32806000   1.007947   ; qtot 0.338570
   44        O45      1    UNL    H15     44 0.33329001   1.007947   ; qtot 0.671860
   45        O46      1    UNL    H16     45 0.32813999   1.007947   ; qtot 1.000000

[ bonds ]
;    ai     aj funct         c0         c1         c2         c3
      1      9     1   0.14296 681386.398087
      1     20     1   0.11658 678728.458210
      2      5     1   0.13872 301905.092579
      2      9     1   0.13872 301905.092579
      2     30     1   0.10854 332422.631675
      3      4     1   0.13872 301905.092579
      3     11     1   0.13872 301905.092579
      3     31     1   0.10854 332422.631675
      4     12     1   0.13872 301905.092579
      4     32     1   0.10854 332422.631675
      5     14     1   0.13872 301905.092579
      5     33     1   0.10854 332422.631675
      6     10     1   0.13872 301905.092579
      6     11     1   0.13872 301905.092579
      6     34     1   0.10854 332422.631675
      7      9     1   0.13872 301905.092579
      7     21     1   0.13288 372632.124927
      7     35     1   0.10854 332422.631675
      8     13     1   0.13717 334016.498332
      8     22     1   0.13792 320113.670210
      8     36     1   0.10854 332422.631675
     10     12     1   0.13872 301905.092579
     10     18     1   0.14986 242452.869388
     11     27     1   0.13902 326381.745633
     12     29     1   0.13529 338389.787639
     13     15     1   0.14546 233580.248618
     13     25     1   0.13902 326381.745633
     14     16     1   0.14546 233580.248618
     14     21     1   0.13288 372632.124927
     15     24     1   0.13048 422987.308774
     15     26     1   0.13902 326381.745633
     16     27     1   0.13819 412347.817359
     16     28     1   0.12252 487602.327766
     17     18     1   0.15219 221435.259290
     17     25     1   0.14648 306553.707217
     17     37     1   0.10939 309655.084322
     17     38     1   0.10939 309655.084322
     18     19     1   0.15219 221435.259290
     18     24     1   0.14648 306553.707217
     19     39     1   0.10939 309655.084322
     19     40     1   0.10939 309655.084322
     19     41     1   0.10939 309655.084322
     22     23     1   0.12695 292018.391819
     23     25     1   0.13551 347354.169914
     24     45     1   0.10195 422704.914414
     26     42     1   0.10195 422704.914414
     26     43     1   0.10195 422704.914414
     27     44     1   0.10195 422704.914414

[ pairs ]
;    ai     aj funct         c0         c1         c2         c3
      1      5     1
      4      6     1
      5      7     1
      3     10     1
     11     12     1
      9     14     1
     11     14     1
     10     15     1
      2     16     1
      3     16     1
      6     16     1
      7     16     1
      6     17     1
      8     17     1
     12     17     1
     15     17     1
      4     18     1
     11     18     1
     13     18     1
      6     19     1
     12     19     1
     15     19     1
      2     20     1
      7     20     1
      1     21     1
      2     21     1
     15     22     1
     17     22     1
     15     23     1
     18     23     1
      6     24     1
      8     24     1
     12     24     1
     10     25     1
     19     25     1
     24     25     1
      8     26     1
     18     26     1
     25     26     1
      4     27     1
      5     27     1
     10     27     1
     21     27     1
      5     28     1
     11     28     1
     21     28     1
      3     29     1
      6     29     1
     18     29     1
      1     30     1
      7     30     1
     14     30     1
      6     31     1
     12     31     1
     27     31     1
     10     32     1
     11     32     1
     29     32     1
     31     32     1
      9     33     1
     16     33     1
     21     33     1
     30     33     1
      3     34     1
     12     34     1
     18     34     1
     27     34     1
      1     35     1
      2     35     1
     14     35     1
     15     36     1
     23     36     1
     25     36     1
     10     37     1
     13     37     1
     19     37     1
     23     37     1
     24     37     1
     10     38     1
     13     38     1
     19     38     1
     23     38     1
     24     38     1
     10     39     1
     17     39     1
     24     39     1
     10     40     1
     17     40     1
     24     40     1
     10     41     1
     17     41     1
     24     41     1
     13     42     1
     24     42     1
     13     43     1
     24     43     1
      3     44     1
      6     44     1
     14     44     1
     28     44     1
     10     45     1
     13     45     1
     17     45     1
     19     45     1
     26     45     1

[ angles ]
;    ai     aj     ak funct         c0         c1         c2         c3
      1      9      2     1   126.8062420 484.492885
      1      9      7     1   126.8062420 484.492885
      2      5     14     1   126.8062420 484.492885
      2      5     33     1   129.1835930 285.070775
      2      9      7     1   126.8062420 484.492885
      3      4     12     1   126.8062420 484.492885
      3      4     32     1   129.1835930 285.070775
      3     11      6     1   126.8062420 484.492885
      3     11     27     1   126.8062420 484.492885
      4      3     11     1   126.8062420 484.492885
      4      3     31     1   129.1835930 285.070775
      4     12     10     1   126.8062420 484.492885
      4     12     29     1   126.8062420 484.492885
      5      2      9     1   126.8062420 484.492885
      5      2     30     1   129.1835930 285.070775
      5     14     16     1   126.8062420 484.492885
      5     14     21     1   126.8062420 484.492885
      6     10     12     1   126.8062420 484.492885
      6     10     18     1   126.8062420 484.492885
      6     11     27     1   126.8062420 484.492885
      7     21     14     1   112.8714010 460.899612
      8     13     15     1   138.3184368 119.851701
      8     13     25     1   126.8062420 484.492885
      8     22     23     1   112.8714010 460.899612
      9      1     20     1   180.0000000 280.912221
      9      2     30     1   129.1835930 285.070775
      9      7     21     1   126.8062420 484.492885
      9      7     35     1   129.1835930 285.070775
     10      6     11     1   126.8062420 484.492885
     10      6     34     1   129.1835930 285.070775
     10     12     29     1   126.8062420 484.492885
     10     18     17     1   116.5475863 445.222087
     10     18     19     1   116.5475863 445.222087
     10     18     24     1   116.5475863 445.222087
     11      3     31     1   129.1835930 285.070775
     11      6     34     1   129.1835930 285.070775
     11     27     16     1   117.3465571 463.769802
     11     27     44     1   115.5071328 530.901283
     12      4     32     1   129.1835930 285.070775
     12     10     18     1   126.8062420 484.492885
     13      8     22     1   126.8062420 484.492885
     13      8     36     1   129.8027305 331.608082
     13     15     24     1   126.8062420 484.492885
     13     15     26     1   126.8062420 484.492885
     13     25     17     1   117.3465571 463.769802
     13     25     23     1   117.3465571 463.769802
     14      5     33     1   129.1835930 285.070775
     14     16     27     1   126.8062420 484.492885
     14     16     28     1   126.8062420 484.492885
     15     13     25     1   126.8062420 484.492885
     15     24     18     1   117.3465571 463.769802
     15     24     45     1   117.3465571 463.769802
     15     26     42     1   115.5071328 530.901283
     15     26     43     1   115.5071328 530.901283
     16     14     21     1   126.8062420 484.492885
     16     27     44     1   115.5071328 530.901283
     17     18     19     1   116.5475863 445.222087
     17     18     24     1   116.5475863 445.222087
     17     25     23     1   117.3465571 463.769802
     18     17     25     1   116.5475863 445.222087
     18     17     37     1   116.5475863 445.222087
     18     17     38     1   116.5475863 445.222087
     18     19     39     1   116.5475863 445.222087
     18     19     40     1   116.5475863 445.222087
     18     19     41     1   116.5475863 445.222087
     18     24     45     1   115.5071328 530.901283
     19     18     24     1   116.5475863 445.222087
     21      7     35     1   129.1835930 285.070775
     22      8     36     1   129.8027305 331.608082
     22     23     25     1   112.8714010 460.899612
     24     15     26     1   126.8062420 484.492885
     25     17     37     1   116.5475863 445.222087
     25     17     38     1   116.5475863 445.222087
     27     16     28     1   126.8062420 484.492885
     37     17     38     1   115.6031000 408.161690
     39     19     40     1   115.6031000 408.161690
     39     19     41     1   115.6031000 408.161690
     40     19     41     1   115.6031000 408.161690
     42     26     43     1   115.5071328 530.901283

[ dihedrals ]
;    ai     aj     ak     al funct         c0         c1         c2         c3         c4         c5
      1      9      2      5     1  180.0000000  15.3215155  2
      1      9      2     30     1  180.0000000  15.3215155  2
      1      9      7     21     1  180.0000000  15.3215155  2
      1      9      7     35     1  180.0000000  15.3215155  2
      2      5     14     16     1  180.0000000  15.3215155  2
      2      5     14     21     1  180.0000000  15.3215155  2
      2      9      1     20     1  0.0000000  0.0000000  1
      2      9      7     21     1  180.0000000  15.3215155  2
      2      9      7     35     1  180.0000000  15.3215155  2
      3      4     12     10     1  180.0000000  15.3215155  2
      3      4     12     29     1  180.0000000  15.3215155  2
      3     11      6     10     1  180.0000000  15.3215155  2
      3     11      6     34     1  180.0000000  15.3215155  2
      3     11     27     16     1  180.0000000  4.9919027  2
      3     11     27     44     1  180.0000000  4.9919027  2
      4      3     11      6     1  180.0000000  15.3215155  2
      4      3     11     27     1  180.0000000  15.3215155  2
      4     12     10      6     1  180.0000000  15.3215155  2
      4     12     10     18     1  180.0000000  15.3215155  2
      5      2      9      7     1  180.0000000  15.3215155  2
      5     14     16     27     1  180.0000000  4.1731909  2
      5     14     16     28     1  180.0000000  4.1731909  2
      5     14     21      7     1  180.0000000  24.7411728  2
      6     10     12     29     1  180.0000000  15.3215155  2
      6     10     18     17     1  0.0000000  0.1115010  3
      6     10     18     19     1  0.0000000  0.1115010  3
      6     10     18     24     1  0.0000000  0.1115010  3
      6     11      3     31     1  180.0000000  15.3215155  2
      6     11     27     16     1  180.0000000  4.9919027  2
      6     11     27     44     1  180.0000000  4.9919027  2
      7      9      1     20     1  0.0000000  0.0000000  1
      7      9      2     30     1  180.0000000  15.3215155  2
      7     21     14     16     1  180.0000000  15.6141438  2
      8     13     15     24     1  180.0000000  4.1731909  2
      8     13     15     26     1  180.0000000  4.1731909  2
      8     13     25     17     1  180.0000000  6.5967784  2
      8     13     25     23     1  180.0000000  6.5967784  2
      8     22     23     25     1  180.0000000  30.4777790  2
      9      2      5     14     1  180.0000000  15.3215155  2
      9      2      5     33     1  180.0000000  15.3215155  2
      9      7     21     14     1  180.0000000  24.7411728  2
     10      6     11     27     1  180.0000000  15.3215155  2
     10     12      4     32     1  180.0000000  15.3215155  2
     10     18     17     25     1  0.0000000  0.4834079  3
     10     18     17     37     1  0.0000000  0.4834079  3
     10     18     17     38     1  0.0000000  0.4834079  3
     10     18     19     39     1  0.0000000  0.4834079  3
     10     18     19     40     1  0.0000000  0.4834079  3
     10     18     19     41     1  0.0000000  0.4834079  3
     10     18     24     15     1  0.0000000  3.7641712  1
     10     18     24     45     1  0.0000000  0.7624859  2
     10     18     24     45     1  0.0000000  0.1243628  3
     11      3      4     12     1  180.0000000  15.3215155  2
     11      3      4     32     1  180.0000000  15.3215155  2
     11      6     10     12     1  180.0000000  15.3215155  2
     11      6     10     18     1  180.0000000  15.3215155  2
     11     27     16     14     1  180.0000000  7.5690543  2
     11     27     16     14     1  0.0000000  -0.2015131  1
     11     27     16     28     1  180.0000000  12.9785537  2
     11     27     16     28     1  0.0000000  -1.7791009  1
     12      4      3     31     1  180.0000000  15.3215155  2
     12     10      6     34     1  180.0000000  15.3215155  2
     12     10     18     17     1  0.0000000  0.1115010  3
     12     10     18     19     1  0.0000000  0.1115010  3
     12     10     18     24     1  0.0000000  0.1115010  3
     13      8     22     23     1  180.0000000  8.2310032  2
     13     15     24     18     1  180.0000000  13.9633058  2
     13     15     24     45     1  180.0000000  13.9633058  2
     13     15     26     42     1  180.0000000  7.5690543  2
     13     15     26     42     1  0.0000000  -0.2015131  1
     13     15     26     43     1  180.0000000  7.5690543  2
     13     15     26     43     1  0.0000000  -0.2015131  1
     13     25     17     18     1  0.0000000  0.7624859  2
     13     25     17     18     1  0.0000000  0.1243628  3
     13     25     17     37     1  0.0000000  0.7624859  2
     13     25     17     37     1  0.0000000  0.1243628  3
     13     25     17     38     1  0.0000000  0.7624859  2
     13     25     17     38     1  0.0000000  0.1243628  3
     13     25     23     22     1  0.0000000  -0.3979340  3
     13     25     23     22     1  180.0000000  6.5037584  2
     14      5      2     30     1  180.0000000  15.3215155  2
     14     16     27     44     1  180.0000000  7.5690543  2
     14     16     27     44     1  0.0000000  -0.2015131  1
     14     21      7     35     1  180.0000000  15.6141438  2
     15     13      8     22     1  180.0000000  22.1536231  2
     15     13      8     36     1  180.0000000  22.1536231  2
     15     13     25     17     1  180.0000000  6.5967784  2
     15     13     25     23     1  180.0000000  6.5967784  2
     15     24     18     17     1  0.0000000  3.7641712  1
     15     24     18     19     1  0.0000000  3.7641712  1
     16     14      5     33     1  180.0000000  15.3215155  2
     17     18     19     39     1  0.0000000  0.4354138  3
     17     18     19     40     1  0.0000000  0.4354138  3
     17     18     19     41     1  0.0000000  0.4354138  3
     17     18     24     45     1  0.0000000  0.7624859  2
     17     18     24     45     1  0.0000000  0.1243628  3
     17     25     23     22     1  0.0000000  -0.3979340  3
     17     25     23     22     1  180.0000000  6.5037584  2
     18     10      6     34     1  180.0000000  15.3215155  2
     18     10     12     29     1  180.0000000  15.3215155  2
     18     17     25     23     1  0.0000000  0.7624859  2
     18     17     25     23     1  0.0000000  0.1243628  3
     18     24     15     26     1  180.0000000  13.9633058  2
     19     18     17     25     1  0.0000000  0.4834079  3
     19     18     17     37     1  0.0000000  0.4354138  3
     19     18     17     38     1  0.0000000  0.4354138  3
     19     18     24     45     1  0.0000000  0.7624859  2
     19     18     24     45     1  0.0000000  0.1243628  3
     21     14      5     33     1  180.0000000  15.3215155  2
     21     14     16     27     1  180.0000000  4.1731909  2
     21     14     16     28     1  180.0000000  4.1731909  2
     22      8     13     25     1  180.0000000  22.1536231  2
     23     22      8     36     1  180.0000000  7.3756314  2
     23     25     17     37     1  0.0000000  0.7624859  2
     23     25     17     37     1  0.0000000  0.1243628  3
     23     25     17     38     1  0.0000000  0.7624859  2
     23     25     17     38     1  0.0000000  0.1243628  3
     24     15     13     25     1  180.0000000  4.1731909  2
     24     15     26     42     1  180.0000000  9.8256037  2
     24     15     26     42     1  0.0000000  5.2557574  1
     24     15     26     43     1  180.0000000  9.8256037  2
     24     15     26     43     1  0.0000000  5.2557574  1
     24     18     17     25     1  0.0000000  0.4834079  3
     24     18     17     37     1  0.0000000  0.4834079  3
     24     18     17     38     1  0.0000000  0.4834079  3
     24     18     19     39     1  0.0000000  0.4834079  3
     24     18     19     40     1  0.0000000  0.4834079  3
     24     18     19     41     1  0.0000000  0.4834079  3
     25     13      8     36     1  180.0000000  22.1536231  2
     25     13     15     26     1  180.0000000  4.1731909  2
     26     15     24     45     1  180.0000000  13.9633058  2
     27     11      3     31     1  180.0000000  15.3215155  2
     27     11      6     34     1  180.0000000  15.3215155  2
     28     16     27     44     1  180.0000000  9.8256037  2
     28     16     27     44     1  0.0000000  5.2557574  1
     29     12      4     32     1  180.0000000  15.3215155  2
     30      2      5     33     1  180.0000000  15.3215155  2
     31      3      4     32     1  180.0000000  15.3215155  2
      9      1      2      7     1  180.0000000  1.5341333  2
      9      2      7      1     1  180.0000000  1.5341333  2
      9      7      1      2     1  180.0000000  1.5341333  2
      5      2     14     33     1  180.0000000  1.5341333  2
      5     14     33      2     1  180.0000000  1.5341333  2
      5     33      2     14     1  180.0000000  1.5341333  2
      4      3     12     32     1  180.0000000  1.5341333  2
      4     12     32      3     1  180.0000000  1.5341333  2
      4     32      3     12     1  180.0000000  1.5341333  2
     11      3      6     27     1  180.0000000  1.5341333  2
     11      6     27      3     1  180.0000000  1.5341333  2
     11     27      3      6     1  180.0000000  1.5341333  2
      3      4     11     31     1  180.0000000  1.5341333  2
      3     11     31      4     1  180.0000000  1.5341333  2
      3     31      4     11     1  180.0000000  1.5341333  2
     12      4     10     29     1  180.0000000  1.5341333  2
     12     10     29      4     1  180.0000000  1.5341333  2
     12     29      4     10     1  180.0000000  1.5341333  2
      2      5      9     30     1  180.0000000  1.5341333  2
      2      9     30      5     1  180.0000000  1.5341333  2
      2     30      5      9     1  180.0000000  1.5341333  2
     14      5     16     21     1  180.0000000  1.5341333  2
     14     16     21      5     1  180.0000000  1.5341333  2
     14     21      5     16     1  180.0000000  1.5341333  2
     10      6     12     18     1  180.0000000  1.5341333  2
     10     12     18      6     1  180.0000000  1.5341333  2
     10     18      6     12     1  180.0000000  1.5341333  2
     13      8     15     25     1  180.0000000  1.5341333  2
     13     15     25      8     1  180.0000000  1.5341333  2
     13     25      8     15     1  180.0000000  1.5341333  2
      7      9     21     35     1  180.0000000  1.5341333  2
      7     21     35      9     1  180.0000000  1.5341333  2
      7     35      9     21     1  180.0000000  1.5341333  2
      6     10     11     34     1  180.0000000  1.5341333  2
      6     11     34     10     1  180.0000000  1.5341333  2
      6     34     10     11     1  180.0000000  1.5341333  2
     27     11     16     44     1  180.0000000  1.3946667  2
     27     16     44     11     1  180.0000000  1.3946667  2
     27     44     11     16     1  180.0000000  1.3946667  2
      8     13     22     36     1  180.0000000  1.5341333  2
      8     22     36     13     1  180.0000000  1.5341333  2
      8     36     13     22     1  180.0000000  1.5341333  2
     15     13     24     26     1  180.0000000  14.6440000  2
     15     24     26     13     1  180.0000000  14.6440000  2
     15     26     13     24     1  180.0000000  14.6440000  2
     25     13     17     23     1  180.0000000  14.6440000  2
     25     17     23     13     1  180.0000000  14.6440000  2
     25     23     13     17     1  180.0000000  14.6440000  2
     16     14     27     28     1  180.0000000  1.5341333  2
     16     27     28     14     1  180.0000000  1.5341333  2
     16     28     14     27     1  180.0000000  1.5341333  2
     24     15     18     45     1  180.0000000  1.3946667  2
     24     18     45     15     1  180.0000000  1.3946667  2
     24     45     15     18     1  180.0000000  1.3946667  2
     26     15     42     43     1  180.0000000  1.3946667  2
     26     42     43     15     1  180.0000000  1.3946667  2
     26     43     15     42     1  180.0000000  1.3946667  2


[ moleculetype ]
; Name            nrexcl
HOH          3

[ atoms ]
;   nr       type  resnr residue  atom   cgnr    charge       mass  typeB    chargeB      massB
; residue    1 HOH rtp HOH q 0.0
    1         OW      1    HOH      O      1 -0.83400000  15.999430   ; qtot -0.834000
    2         HW      1    HOH     H1      2 0.41700000   1.007947   ; qtot -0.417000
    3         HW      1    HOH     H2      3 0.41700000   1.007947   ; qtot 0.000000

#ifdef FLEXIBLE

[ bonds ]
;    ai     aj funct         c0         c1         c2         c3
      2      1     1   0.09572 462750.400000
      3      1     1   0.09572 462750.400000

[ angles ]
;    ai     aj     ak funct         c0         c1         c2         c3
      2      1      3     1   104.5200000 836.800000


#else

[ settles ]
; i     funct   doh     dhh
1     1   0.09572000   0.15139007

#endif

[ exclusions ]
1  2  3
2  1  3
3  1  2

[ system ]
; Name
Generic title

[ molecules ]
; Compound       #mols
Cl-                  1
Na+                  6
Cl-                  6
UNL                  1
HOH               2351
