# Supplementary material for: Broadening the Scope of Binding Free Energy Calculations Using a Separated Topologies Approach
Source: J Chem Theory Comput. 2023 Jul 24;19(15):5058–76. doi: 10.1021/acs.jctc.3c00282 (PMC10413862; doi:10.1021/acs.jctc.3c00282)
Supplement: Supplementary file 2 — ct3c00282_si_002.zip [file ct3c00282_si_002.zip › SI_paper/BACE1/input/amide_series/lig_74/solvent.gro]

GROningen MAchine for Chemical Simulation
 7111
    1Cl-     CL    1   0.884   2.283   0.317 -0.1737  0.5580  0.0566
    2Na+     NA    2   1.657   0.176   1.960  0.3323  0.2465  0.5790
    3Na+     NA    3   1.720   0.315   3.384  0.6466  0.8057  0.1761
    4Na+     NA    4   0.722   3.543   0.980 -0.0140 -0.2935 -0.2229
    5Na+     NA    5   1.774   0.952   0.135 -0.0629 -0.1355  0.4944
    6Na+     NA    6   1.701   3.631   3.671  0.0150  0.1430 -0.1749
    7Na+     NA    7   2.932   2.993   2.162  0.1023 -0.0681 -0.0391
    8Cl-     CL    8   0.971   0.085   1.664 -0.0454 -0.2620 -0.3654
    9Cl-     CL    9   4.083   3.707   0.760  0.0903 -0.4106  0.0779
   10Cl-     CL   10   2.628   3.385   2.307 -0.1029  0.0954 -0.0106
   11Cl-     CL   11   0.842   3.681   3.830 -0.1808  0.0366 -0.0351
   12Cl-     CL   12   1.323   0.826   0.419  0.3704  0.0229 -0.2949
   13Cl-     CL   13   1.302   0.119   3.080  0.1305 -0.2797 -0.1520
   14UNL     C1   14   0.926   1.396   2.366  0.7242  0.6775 -0.1255
   14UNL     C2   15   0.760   1.230   2.451 -0.5231  0.0301 -0.3288
   14UNL     C3   16   0.764   0.882   3.049  0.5873  0.1219 -0.4407
   14UNL     C4   17   0.735   0.812   3.161 -1.0514 -0.7098 -0.2950
   14UNL     C5   18   0.717   1.145   2.561 -0.0961 -0.1527  0.6223
   14UNL     C6   19   0.769   1.097   3.170 -0.1734 -0.3143  0.4500
   14UNL     C7   20   0.918   1.328   2.600 -0.6976  0.0000 -0.8454
   14UNL     C8   21   0.415   1.345   3.393 -1.1756  0.1907 -0.1949
   14UNL     C9   22   0.865   1.319   2.474 -0.4994 -0.3581  0.3494
   14UNL    C10   23   0.745   1.024   3.285 -0.0034 -0.7465 -0.8402
   14UNL    C11   24   0.770   1.024   3.050 -0.2080  0.2540 -0.3664
   14UNL    C12   25   0.718   0.886   3.286  0.3533  0.0217 -1.0628
   14UNL    C13   26   0.543   1.290   3.410 -0.2550 -0.2477  0.0057
   14UNL    C14   27   0.782   1.160   2.684 -0.3346 -0.0385  0.0407
   14UNL    C15   28   0.686   1.327   3.378  0.7724 -0.2201  0.1793
   14UNL    C16   29   0.737   1.077   2.804  0.5026  0.4236 -0.5140
   14UNL    C17   30   0.633   1.087   3.510 -0.0973  0.0959  0.1231
   14UNL    C18   31   0.763   1.100   3.421  0.3498 -0.9361  0.0793
   14UNL    C19   32   0.873   1.052   3.503  0.1358 -0.3385 -0.4478
   14UNL     N1   33   0.983   1.450   2.283 -0.0922 -0.6714  0.3876
   14UNL     N2   34   0.879   1.252   2.709  0.3990  0.2637  0.5064
   14UNL     N3   35   0.325   1.264   3.456 -0.0268  0.3838 -0.1431
   14UNL     N4   36   0.386   1.163   3.506  0.1136  0.3530 -0.2444
   14UNL     N5   37   0.784   1.250   3.396 -0.1038 -0.0301 -1.4636
   14UNL     N6   38   0.522   1.180   3.482  0.3542  0.3391 -0.0398
   14UNL     N7   39   0.715   1.456   3.336 -0.5171 -0.4724 -0.6612
   14UNL     N8   40   0.790   1.096   2.932 -0.3441  0.1957  0.9952
   14UNL     O1   41   0.651   0.986   2.792 -0.0285 -0.5181 -0.2077
   14UNL     F1   42   0.687   0.808   3.399 -0.0216  0.1887 -0.1766
   14UNL     H1   43   0.710   1.206   2.358 -0.9771 -1.1681  0.1898
   14UNL     H2   44   0.781   0.834   2.953 -0.1418  0.9944 -1.0326
   14UNL     H3   45   0.740   0.703   3.160  0.7024 -0.6873 -0.7667
   14UNL     H4   46   0.644   1.067   2.544 -1.2398  0.9873 -0.0483
   14UNL     H5   47   0.795   1.202   3.173  0.3097 -0.4301  1.9587
   14UNL     H6   48   0.995   1.397   2.633 -0.2376 -0.7721 -0.2055
   14UNL     H7   49   0.383   1.441   3.355  0.7555  1.1484  0.3452
   14UNL     H8   50   0.588   0.987   3.507  0.4647 -0.3324  2.4693
   14UNL     H9   51   0.666   1.109   3.612  2.1118 -1.7370 -0.0514
   14UNL    H10   52   0.966   1.044   3.445  0.2512  2.3089 -0.8875
   14UNL    H11   53   0.893   1.125   3.582 -0.7058  0.2198 -0.7188
   14UNL    H12   54   0.855   0.958   3.555 -1.9277  0.2866  0.1447
   14UNL    H13   55   0.812   1.486   3.324 -0.6616  0.0927 -0.4883
   14UNL    H14   56   0.644   1.528   3.323  1.0432  1.4124  0.1404
   14UNL    H15   57   0.848   1.181   2.936 -1.5483  1.1606 -0.1136
   14UNL    H16   58   0.880   1.276   3.372  0.4108 -1.0851 -0.7080
   15HOH      O   59   2.860   1.460   0.236 -0.2919 -0.0285  0.0524
   15HOH     H1   60   2.850   1.418   0.322 -0.2426 -0.6117 -0.2165
   15HOH     H2   61   2.777   1.505   0.222 -0.8449 -1.0494 -0.1689
   16HOH      O   62   2.463   2.155   0.839 -0.4164 -0.3674 -0.2387
   16HOH     H1   63   2.399   2.131   0.907  0.8550 -1.4015  0.7045
   16HOH     H2   64   2.484   2.072   0.797 -0.2195  0.0721 -1.0325
   17HOH      O   65   3.621   0.343   3.763  0.0249  0.1030 -0.2665
   17HOH     H1   66   3.595   0.435   3.754 -0.0836 -0.0218 -1.6453
   17HOH     H2   67   3.542   0.299   3.795  0.0340  0.4586  0.2623
   18HOH      O   68   2.370   0.500   2.680 -0.0067  0.3952  0.5240
   18HOH     H1   69   2.339   0.458   2.760  0.6816 -0.2452  0.4797
   18HOH     H2   70   2.368   0.430   2.614  0.3967  0.6341  0.2475
   19HOH      O   71   0.515  -0.006   0.938 -0.5217 -0.3658  0.4457
   19HOH     H1   72   0.427  -0.045   0.932 -0.2438 -0.9238 -0.7457
   19HOH     H2   73   0.503   0.085   0.910 -0.7432 -0.4146  0.3749
   20HOH      O   74   1.193   1.545   3.355 -0.2063  0.4888 -0.2685
   20HOH     H1   75   1.228   1.632   3.336 -0.1879  0.8993  1.3543
   20HOH     H2   76   1.267   1.497   3.392 -0.6934  0.5000  0.7745
   21HOH      O   77   1.060   3.560   0.620 -0.0006  0.2785  0.1921
   21HOH     H1   78   0.971   3.542   0.589 -0.1757  0.6809  0.4540
   21HOH     H2   79   1.067   3.655   0.621  0.5520  0.2488 -0.1451
   22HOH      O   80   3.322   2.707   3.446  0.1752 -0.2106 -0.0630
   22HOH     H1   81   3.398   2.652   3.464  0.7524  0.6180  0.1773
   22HOH     H2   82   3.301   2.690   3.354  0.2880 -0.8670  0.0212
   23HOH      O   83   2.142   3.810   3.328 -0.1075  0.5350 -0.4397
   23HOH     H1   84   2.077   3.762   3.379 -0.0189  0.0322 -0.7824
   23HOH     H2   85   2.159   3.754   3.252  0.9821  0.4784 -0.1898
   24HOH      O   86   1.783   3.407   3.156  0.5466 -0.4767 -0.4577
   24HOH     H1   87   1.697   3.367   3.166  0.1534  0.2609 -0.6969
   24HOH     H2   88   1.821   3.364   3.079  1.1124 -1.9617  0.5558
   25HOH      O   89   3.820   1.012   3.373 -0.3300 -0.4487  0.2194
   25HOH     H1   90   3.870   1.019   3.454  0.8506  0.6166 -0.5360
   25HOH     H2   91   3.782   1.099   3.361 -0.3683 -0.5467 -0.4417
   26HOH      O   92   2.292   3.651   2.298  0.7881  0.9909  0.4531
   26HOH     H1   93   2.281   3.735   2.253  0.1987  0.5350 -0.3014
   26HOH     H2   94   2.327   3.592   2.231 -0.3764  0.2187  0.4631
   27HOH      O   95   2.023   0.109   2.080  0.2691  0.3136  0.4857
   27HOH     H1   96   2.110   0.129   2.047  0.3419  0.0988  0.5437
   27HOH     H2   97   1.966   0.172   2.037  0.3765  0.1094  0.0294
   28HOH      O   98   2.912   1.985   0.328  0.6592  0.3467  0.5779
   28HOH     H1   99   2.923   2.080   0.327  0.2827  0.3924  0.0207
   28HOH     H2  100   2.996   1.951   0.295  0.3044  0.5632 -0.6659
   29HOH      O  101   3.211   2.493   3.639  0.9280  0.4222 -1.1289
   29HOH     H1  102   3.190   2.465   3.728  0.5684  0.3819 -1.2215
   29HOH     H2  103   3.304   2.476   3.630  1.0074  0.5914 -0.6998
   30HOH      O  104   1.877   2.929   3.055 -0.1671  0.2040 -0.2855
   30HOH     H1  105   1.842   2.859   2.999  0.1016  0.5696 -0.9390
   30HOH     H2  106   1.809   2.943   3.121 -0.3350 -0.4936 -0.2974
   31HOH      O  107   2.808   0.562   1.062 -0.4096 -0.4347 -0.0303
   31HOH     H1  108   2.731   0.506   1.071  0.0681 -1.0569  0.3797
   31HOH     H2  109   2.865   0.516   1.000 -0.2405 -0.1290 -0.1078
   32HOH      O  110   0.001   1.009   1.968  0.3172 -0.3060 -0.0484
   32HOH     H1  111   0.061   1.062   1.914  0.6653  0.1149  0.7252
   32HOH     H2  112   0.055   0.937   2.000  0.1247 -0.5241 -0.2123
   33HOH      O  113   3.144   2.156   0.493  0.1884 -1.1045 -0.1250
   33HOH     H1  114   3.193   2.104   0.557 -0.5384 -0.6460  0.8441
   33HOH     H2  115   3.056   2.163   0.529  0.2959  0.9649 -0.0702
   34HOH      O  116   2.429   2.552   0.183  0.3670  0.4833 -0.0542
   34HOH     H1  117   2.355   2.605   0.212  0.9027  1.2022  0.0490
   34HOH     H2  118   2.503   2.613   0.180  0.7679 -0.0179 -1.0297
   35HOH      O  119   0.243   2.608   0.125 -0.3425  0.0601 -0.4154
   35HOH     H1  120   0.252   2.539   0.191 -0.6426  0.2037 -0.2207
   35HOH     H2  121   0.333   2.629   0.099 -0.0777  1.0758  1.0735
   36HOH      O  122   3.828   4.099   0.313 -0.0953 -0.1864  0.4233
   36HOH     H1  123   3.893   4.163   0.343 -0.1860  0.4365 -0.6186
   36HOH     H2  124   3.874   4.015   0.316  0.7415  0.2235 -0.1760
   37HOH      O  125   0.113   1.410   1.039 -0.1301 -0.1444 -0.2318
   37HOH     H1  126   0.030   1.366   1.058 -0.6579  0.7044 -0.4534
   37HOH     H2  127   0.101   1.446   0.951  0.2050  0.5757  0.0025
   38HOH      O  128   2.619   1.488   3.165  0.4219  0.2029 -0.2849
   38HOH     H1  129   2.696   1.540   3.142  0.4623 -0.1092 -0.9012
   38HOH     H2  130   2.545   1.541   3.135  0.4367  0.1441 -0.4259
   39HOH      O  131   0.843   2.253   3.485  0.5882 -0.6475 -0.5294
   39HOH     H1  132   0.851   2.339   3.527 -0.7783 -0.1579 -1.1351
   39HOH     H2  133   0.931   2.233   3.454  0.9849  0.4505 -0.2172
   40HOH      O  134   0.190   3.920   3.671  0.1379 -0.6649 -0.0428
   40HOH     H1  135   0.103   3.923   3.632 -0.0656  0.8975  0.4140
   40HOH     H2  136   0.244   3.975   3.614  0.7409 -1.2252 -0.0490
   41HOH      O  137   1.078   3.413   2.449 -0.3259 -0.2223  0.0419
   41HOH     H1  138   1.031   3.334   2.423 -0.4691 -0.2788  0.4700
   41HOH     H2  139   1.051   3.478   2.383  0.1280 -0.6309 -0.5647
   42HOH      O  140   2.134   2.847   3.023  0.6274  0.7313 -0.0523
   42HOH     H1  141   2.047   2.885   3.018  0.7325  0.9101 -0.6242
   42HOH     H2  142   2.192   2.922   3.039  0.7400  0.6958 -0.2849
   43HOH      O  143   1.146   2.674   3.620  0.2321  0.1382 -0.2283
   43HOH     H1  144   1.211   2.733   3.582 -0.4214  0.7469 -0.4421
   43HOH     H2  145   1.143   2.698   3.712  0.1185  0.2965 -0.2728
   44HOH      O  146   2.797   1.252   1.732 -0.0024  0.1008 -0.1364
   44HOH     H1  147   2.804   1.161   1.702  0.7955  0.2452 -0.4388
   44HOH     H2  148   2.772   1.301   1.654  1.6236  0.4096 -0.5548
   45HOH      O  149   0.305   0.661   3.869  0.5125 -0.2269 -0.2131
   45HOH     H1  150   0.366   0.666   3.796  0.3677  0.7324 -0.2839
   45HOH     H2  151   0.357   0.685   3.946  0.4484 -0.3519 -0.1292
   46HOH      O  152   2.065   3.330   1.103  0.2116  0.4130 -0.2613
   46HOH     H1  153   2.116   3.296   1.028  0.8415  0.3699  0.1680
   46HOH     H2  154   1.980   3.353   1.066  0.2971 -0.1789 -0.8770
   47HOH      O  155   3.329   3.459   3.449  0.1151 -0.2537  0.6639
   47HOH     H1  156   3.359   3.429   3.535  0.0898 -0.8750  0.4635
   47HOH     H2  157   3.246   3.504   3.466  0.4204  0.1946  1.0367
   48HOH      O  158   3.794   0.289   2.724  0.1773 -0.7657  0.5160
   48HOH     H1  159   3.829   0.330   2.646  1.0777 -1.1827  0.6703
   48HOH     H2  160   3.755   0.207   2.693 -0.4695 -0.4214  0.3786
   49HOH      O  161   1.746   2.795   1.462 -0.5250 -0.7757 -0.7404
   49HOH     H1  162   1.675   2.763   1.406 -0.2879  0.2662 -1.7190
   49HOH     H2  163   1.714   2.879   1.495  0.4945  0.1340 -1.8705
   50HOH      O  164   0.829   3.256   0.208 -0.3981 -0.0046  0.1689
   50HOH     H1  165   0.888   3.183   0.230 -0.2535  0.1156  0.1862
   50HOH     H2  166   0.886   3.320   0.166 -0.7304 -0.3573 -0.8586
   51HOH      O  167   3.550   2.232   3.664  0.5419  0.3676 -0.5200
   51HOH     H1  168   3.537   2.209   3.572  0.2568 -1.0184 -0.1842
   51HOH     H2  169   3.584   2.152   3.704  0.6085  0.9158  0.5946
   52HOH      O  170   3.889   0.699   1.121 -0.0042 -0.1696  0.1182
   52HOH     H1  171   3.868   0.638   1.050 -1.0348 -0.9994  1.0551
   52HOH     H2  172   3.982   0.682   1.140  0.4441  0.4071 -1.2604
   53HOH      O  173   3.516   3.531   3.905  0.3043  0.2399 -0.1260
   53HOH     H1  174   3.475   3.589   3.969 -0.4524 -1.0423  0.6420
   53HOH     H2  175   3.583   3.485   3.954  0.5883  0.1428 -0.5971
   54HOH      O  176   4.118   2.307   2.468  0.5150  0.4795 -0.5383
   54HOH     H1  177   4.081   2.392   2.447  0.3844  0.5190 -0.1703
   54HOH     H2  178   4.044   2.247   2.467  0.6090  0.3665 -0.8119
   55HOH      O  179   4.050   2.162   1.763 -0.3291  0.2836  0.0486
   55HOH     H1  180   4.064   2.183   1.671 -0.6569  0.9351  0.1360
   55HOH     H2  181   3.997   2.082   1.762 -0.7984  0.5883 -0.3455
   56HOH      O  182   3.866   3.657   3.688 -0.8726  0.3533  0.1239
   56HOH     H1  183   3.822   3.712   3.752 -0.7770  0.4629  0.0975
   56HOH     H2  184   3.945   3.626   3.733 -0.9562  0.1903  0.1582
   57HOH      O  185   1.426   2.404   3.637  0.0637  0.9794  0.1978
   57HOH     H1  186   1.416   2.392   3.543 -0.9909  0.9197  0.2883
   57HOH     H2  187   1.505   2.458   3.646  0.9695 -0.1285 -0.6103
   58HOH      O  188   2.638   3.594   3.598 -1.0594 -0.6349  0.4703
   58HOH     H1  189   2.614   3.553   3.514  0.9577 -1.6303  0.2565
   58HOH     H2  190   2.629   3.524   3.662 -0.0117 -0.6989  0.5721
   59HOH      O  191   0.718   0.425   0.392  0.0006  0.5357 -0.7086
   59HOH     H1  192   0.638   0.418   0.340 -0.6266  1.1355  0.1261
   59HOH     H2  193   0.702   0.370   0.469  0.5710  0.3182 -0.7361
   60HOH      O  194   1.648   1.214   2.678  0.0738 -0.1971 -0.6277
   60HOH     H1  195   1.703   1.145   2.715 -0.8832 -0.8717 -0.3944
   60HOH     H2  196   1.681   1.294   2.717  0.5505 -0.6375 -0.0826
   61HOH      O  197   2.066   0.318   2.470 -0.5430 -0.0226 -0.3906
   61HOH     H1  198   2.107   0.289   2.551 -0.4998 -0.3698 -0.5331
   61HOH     H2  199   2.111   0.399   2.447 -0.8552  0.3210  0.1642
   62HOH      O  200   1.382   2.327   2.208  0.0921  0.7386  0.4333
   62HOH     H1  201   1.360   2.281   2.289 -0.9287  0.9464  0.3031
   62HOH     H2  202   1.436   2.265   2.159  0.1448  0.3429  0.9742
   63HOH      O  203   0.491   0.805   1.056 -0.2867  0.4311 -0.3414
   63HOH     H1  204   0.435   0.880   1.036  0.3100  0.7937 -0.7101
   63HOH     H2  205   0.572   0.821   1.006  0.2013  0.0034  0.2760
   64HOH      O  206   0.618   2.477   0.317  0.4511 -0.3883  0.4060
   64HOH     H1  207   0.706   2.448   0.341  0.6426 -0.5354 -0.4077
   64HOH     H2  208   0.579   2.402   0.274  0.4643  0.1074 -0.5299
   65HOH      O  209   3.311   3.757   2.094 -0.0369 -0.0774 -0.3708
   65HOH     H1  210   3.238   3.732   2.151 -0.6105  0.5356 -0.8085
   65HOH     H2  211   3.337   3.675   2.051 -0.7075 -0.2504 -0.4683
   66HOH      O  212   1.375   3.471   0.083 -0.0158 -0.6602  0.0939
   66HOH     H1  213   1.330   3.529   0.023 -0.3889  0.0501  1.0047
   66HOH     H2  214   1.444   3.430   0.031  0.2541  0.5802 -0.5975
   67HOH      O  215   0.080   2.440   3.006 -0.6078  0.1321  0.0865
   67HOH     H1  216   0.157   2.495   3.023 -0.7104  0.2526  0.1617
   67HOH     H2  217   0.054   2.409   3.093 -0.0848 -0.6685 -0.0261
   68HOH      O  218   2.921   2.298   3.892 -0.4396 -0.1518 -0.7322
   68HOH     H1  219   2.865   2.267   3.963 -0.0909  0.4258 -0.1855
   68HOH     H2  220   3.010   2.290   3.926 -0.3097  1.0014 -0.7124
   69HOH      O  221   2.047   0.325   1.032  0.5032 -0.8621 -0.2245
   69HOH     H1  222   2.042   0.242   0.986 -0.5994 -0.7802 -0.3180
   69HOH     H2  223   2.082   0.386   0.968  1.2468 -1.2219 -0.1777
   70HOH      O  224   2.678   0.956   2.451 -0.4355 -0.2829  0.1041
   70HOH     H1  225   2.633   0.934   2.533  0.7136 -1.3559  0.5176
   70HOH     H2  226   2.662   0.880   2.395 -0.5372  0.0833 -0.3695
   71HOH      O  227   1.203   0.669   4.140  0.5822 -0.4762 -0.1325
   71HOH     H1  228   1.154   0.636   4.064  0.2833 -0.5827  0.1041
   71HOH     H2  229   1.184   0.607   4.210  0.4807 -0.1168  0.1620
   72HOH      O  230   0.331   0.206   3.666 -0.3881 -0.4292 -0.1695
   72HOH     H1  231   0.355   0.128   3.717  0.1785 -0.5675 -0.6161
   72HOH     H2  232   0.267   0.174   3.603 -1.9368 -0.0426  1.0787
   73HOH      O  233   2.094   0.154   3.718 -0.0993  0.8927 -0.2231
   73HOH     H1  234   2.180   0.161   3.676  0.1054  1.0366  0.2071
   73HOH     H2  235   2.038   0.117   3.651  0.8151 -1.5696  0.1735
   74HOH      O  236   1.384   2.084   0.749 -0.7929 -0.0263 -0.1926
   74HOH     H1  237   1.407   1.995   0.721  1.0093  0.3932 -0.2750
   74HOH     H2  238   1.388   2.081   0.845 -0.6554 -0.0209 -0.1978
   75HOH      O  239   2.751   0.321   3.249  0.8230 -0.3670  0.2043
   75HOH     H1  240   2.672   0.371   3.270  0.7984 -0.2971 -0.0473
   75HOH     H2  241   2.750   0.247   3.310  0.5942 -0.3335  0.2410
   76HOH      O  242   1.260   1.710   3.658 -0.1185 -0.5792  0.1562
   76HOH     H1  243   1.297   1.650   3.723  0.6980 -0.6530 -0.3597
   76HOH     H2  244   1.287   1.675   3.574 -0.8945 -0.3056 -0.2313
   77HOH      O  245   2.650   0.975   0.468  0.7368 -0.2401  0.6328
   77HOH     H1  246   2.646   1.066   0.439 -0.5898 -0.3821  0.2175
   77HOH     H2  247   2.573   0.934   0.428  1.1555 -1.4875  1.0119
   78HOH      O  248   2.702   1.336   1.151  0.2465 -0.1328 -0.3211
   78HOH     H1  249   2.643   1.287   1.207  0.1512  0.3050 -0.0266
   78HOH     H2  250   2.686   1.301   1.063 -0.0691 -0.3804 -0.1702
   79HOH      O  251   2.820   1.934   1.019  0.1465 -0.5572 -0.3533
   79HOH     H1  252   2.772   2.003   0.973  0.2301 -0.3039 -0.0623
   79HOH     H2  253   2.881   1.981   1.076 -0.1729 -0.8651  0.2530
   80HOH      O  254   2.413   1.270   3.021  0.0392 -0.5049  0.2658
   80HOH     H1  255   2.419   1.190   3.072 -0.5942 -0.5294  0.3275
   80HOH     H2  256   2.319   1.281   3.006  0.1813 -0.3165 -0.6070
   81HOH      O  257   0.262   4.066   0.956  0.0677  0.0685  0.1348
   81HOH     H1  258   0.180   4.112   0.975 -0.2760  0.1919 -1.3831
   81HOH     H2  259   0.245   4.020   0.874  1.7084  0.6805 -0.6412
   82HOH      O  260   1.265   1.644   2.291 -0.4203 -0.2232 -0.3637
   82HOH     H1  261   1.358   1.623   2.278 -0.2165 -0.2995  0.9837
   82HOH     H2  262   1.226   1.562   2.321 -0.8230 -0.0667 -0.4528
   83HOH      O  263   3.832   2.571   1.084 -0.2895  0.2775  0.4106
   83HOH     H1  264   3.884   2.645   1.052  1.2674 -0.5485  0.7992
   83HOH     H2  265   3.860   2.497   1.031 -0.3722 -0.3923  1.2484
   84HOH      O  266   2.583   0.391   1.158 -0.6584 -0.2994  0.1132
   84HOH     H1  267   2.553   0.405   1.248  0.0492 -0.3150  0.3634
   84HOH     H2  268   2.528   0.449   1.105 -0.2391  0.6939  0.7065
   85HOH      O  269   0.983   1.499   3.524  0.0969 -0.3795 -0.2652
   85HOH     H1  270   1.057   1.511   3.465  0.9129  0.2745  0.8234
   85HOH     H2  271   0.932   1.579   3.514  1.0143  0.4000  0.9064
   86HOH      O  272   2.657   3.111   1.594  0.0502  0.0828 -0.8723
   86HOH     H1  273   2.603   3.148   1.664 -1.5838 -0.9356 -1.4696
   86HOH     H2  274   2.728   3.066   1.639 -0.5617  0.0387  0.0859
   87HOH      O  275   0.916   1.904   2.072 -0.1670 -0.2862  1.0784
   87HOH     H1  276   0.935   1.926   2.163 -0.0182 -1.0162  1.2359
   87HOH     H2  277   0.971   1.827   2.053  0.5056  0.3885  0.0868
   88HOH      O  278   2.965   0.404   0.375  0.0597 -0.1765 -0.2846
   88HOH     H1  279   2.987   0.452   0.295  0.2016  0.5997  0.1933
   88HOH     H2  280   3.044   0.354   0.396 -0.0544 -0.5603 -0.7389
   89HOH      O  281   2.362   0.522   3.143  0.4612  0.5504 -0.2370
   89HOH     H1  282   2.317   0.595   3.103  0.7405  0.2543 -1.1275
   89HOH     H2  283   2.303   0.448   3.133  1.0206  0.2055 -1.2295
   90HOH      O  284   2.695   3.062   0.305 -1.0456  0.0420 -0.0218
   90HOH     H1  285   2.750   3.065   0.227 -0.6795 -0.1974  0.2127
   90HOH     H2  286   2.626   3.126   0.290 -0.4644  0.6611 -0.1562
   91HOH      O  287   2.165   3.905   4.043  0.1671 -0.2802 -0.5387
   91HOH     H1  288   2.239   3.929   3.986  0.0220  1.8472 -0.0336
   91HOH     H2  289   2.088   3.935   3.996  0.0555  1.7576  0.6664
   92HOH      O  290   3.253   2.808   2.797 -0.3900  0.1677 -0.0930
   92HOH     H1  291   3.285   2.726   2.834  1.1152  0.7349  0.0093
   92HOH     H2  292   3.168   2.821   2.838 -0.5439 -1.1690  0.1213
   93HOH      O  293   1.857   2.650   2.695 -0.3506  0.1738 -0.2859
   93HOH     H1  294   1.802   2.648   2.616 -0.3832 -0.0749 -0.2606
   93HOH     H2  295   1.796   2.674   2.765 -0.1223  1.3985 -0.4800
   94HOH      O  296   1.694   3.031   3.279  0.1898  0.7590 -0.8073
   94HOH     H1  297   1.640   2.953   3.267 -0.3070  0.8908  0.3242
   94HOH     H2  298   1.773   2.999   3.322 -0.2824  0.9154  0.2437
   95HOH      O  299   1.070   2.476   0.968  0.1434 -0.0556 -0.0748
   95HOH     H1  300   1.006   2.422   1.013 -0.6696  0.3125 -0.7407
   95HOH     H2  301   1.109   2.418   0.902  0.1993 -0.1667  0.0559
   96HOH      O  302   0.587   1.939   3.727 -0.4830  0.0979  0.1010
   96HOH     H1  303   0.560   1.847   3.723 -0.7112  0.1555  0.2756
   96HOH     H2  304   0.646   1.943   3.802 -0.1557  0.0146 -0.1508
   97HOH      O  305   3.650   1.956   2.303  0.3420 -0.1408  0.3248
   97HOH     H1  306   3.619   1.941   2.392  1.0941  0.0630  0.6396
   97HOH     H2  307   3.702   1.879   2.282 -0.4123 -0.5167 -0.2244
   98HOH      O  308   0.026   4.166   3.055 -0.5119 -0.1390 -0.2152
   98HOH     H1  309   0.116   4.161   3.088 -0.0271  0.0236 -1.3955
   98HOH     H2  310  -0.013   4.083   3.080  0.0136 -0.2835  0.1721
   99HOH      O  311   1.467   0.144   2.331  0.3242  0.1104 -0.2107
   99HOH     H1  312   1.377   0.161   2.358  0.5007  0.1374  0.4111
   99HOH     H2  313   1.461   0.068   2.274 -0.0581 -0.1355  0.1375
  100HOH      O  314   2.928   3.219   0.004  0.4323  0.2089  0.3951
  100HOH     H1  315   2.848   3.267   0.023  0.7264  0.9974 -0.2450
  100HOH     H2  316   2.994   3.259   0.061  0.4486 -0.1980  0.6653
  101HOH      O  317   1.409   0.983   1.742  0.0106 -0.5925  0.4072
  101HOH     H1  318   1.425   1.058   1.684 -0.8623 -1.7183 -1.5036
  101HOH     H2  319   1.496   0.957   1.771  0.4133  0.5789  0.3586
  102HOH      O  320   2.353   3.840   1.165  0.1819  0.1240  0.0004
  102HOH     H1  321   2.351   3.931   1.134 -0.2873  0.0678 -0.1356
  102HOH     H2  322   2.436   3.834   1.213  0.3077  0.5707 -0.1475
  103HOH      O  323   3.773   3.519   1.186 -0.0856 -0.0874 -0.0792
  103HOH     H1  324   3.833   3.518   1.261  0.2549 -0.3120 -0.3435
  103HOH     H2  325   3.831   3.527   1.110 -0.3942 -0.3063 -0.3422
  104HOH      O  326   3.445   3.401   0.523  0.3328  0.4355  0.3605
  104HOH     H1  327   3.522   3.412   0.467 -0.3463  0.2531 -0.6372
  104HOH     H2  328   3.480   3.363   0.604  1.3722  0.9722  0.1967
  105HOH      O  329   1.662   2.604   2.505  0.6370  0.6094  0.0606
  105HOH     H1  330   1.652   2.558   2.422 -0.0284 -0.1557  0.5299
  105HOH     H2  331   1.616   2.687   2.492  1.2883  0.8865 -0.5954
  106HOH      O  332   1.819   2.334   0.264  0.7053 -0.3994  0.5836
  106HOH     H1  333   1.842   2.241   0.260 -0.6968 -0.7685  0.3184
  106HOH     H2  334   1.779   2.345   0.350  0.1199 -0.2429  0.2993
  107HOH      O  335   3.393   0.191   2.739 -0.5022 -0.3239 -1.2082
  107HOH     H1  336   3.349   0.224   2.817  1.0686 -0.2905 -0.2606
  107HOH     H2  337   3.420   0.269   2.691  1.1768 -0.1506 -0.1513
  108HOH      O  338   3.554   0.477   1.955 -0.6807  0.0666  0.4279
  108HOH     H1  339   3.576   0.413   2.023 -0.4850 -1.8869 -1.2981
  108HOH     H2  340   3.609   0.553   1.975  1.5555 -1.4858  0.8896
  109HOH      O  341   0.189   2.107   0.139 -0.0292 -0.3395 -0.3029
  109HOH     H1  342   0.134   2.128   0.063 -0.4356  0.3022  0.1443
  109HOH     H2  343   0.212   2.015   0.127  0.2902 -0.1427 -1.4228
  110HOH      O  344   1.496   4.131   2.616  0.5840 -0.0946 -0.1072
  110HOH     H1  345   1.530   4.175   2.538  0.9573 -0.9110 -0.4251
  110HOH     H2  346   1.449   4.055   2.583 -0.8356  0.4982  0.3760
  111HOH      O  347   1.793   1.227   3.009  0.1305  0.4769 -0.3357
  111HOH     H1  348   1.885   1.206   2.992  0.3111  0.6548  0.3975
  111HOH     H2  349   1.774   1.301   2.951  0.2566  0.0549 -0.9453
  112HOH      O  350   1.671   2.481   1.108 -0.3278  0.1283 -0.1640
  112HOH     H1  351   1.667   2.549   1.176 -0.0004 -0.7477  0.7799
  112HOH     H2  352   1.581   2.474   1.076 -0.8424 -0.4435  1.2622
  113HOH      O  353   4.065   1.602   4.120 -0.4503 -0.2740  0.2814
  113HOH     H1  354   4.044   1.509   4.118 -1.7777 -0.0025 -0.4565
  113HOH     H2  355   4.036   1.632   4.206 -0.9716 -0.3621  0.1422
  114HOH      O  356   1.655   3.900   3.888 -0.7854 -0.0922 -0.4214
  114HOH     H1  357   1.600   3.963   3.935 -0.2293 -0.0574  0.2219
  114HOH     H2  358   1.683   3.839   3.956 -0.5319 -0.4677 -0.8571
  115HOH      O  359   2.316   1.565   3.879  0.0336  0.7637  0.1275
  115HOH     H1  360   2.376   1.520   3.820  0.4237  0.3677  0.7926
  115HOH     H2  361   2.363   1.644   3.905 -0.1398  0.9406 -0.0938
  116HOH      O  362   2.096   3.503   3.044 -0.1581 -0.3353 -0.1892
  116HOH     H1  363   2.077   3.478   2.954 -1.4520 -0.4603  0.0794
  116HOH     H2  364   2.172   3.560   3.037  0.2004 -0.8959 -1.2745
  117HOH      O  365   2.268   2.850   1.810  0.3053 -0.3140 -0.1290
  117HOH     H1  366   2.201   2.828   1.875 -0.1109  0.6264 -0.2111
  117HOH     H2  367   2.249   2.940   1.786  1.7555  0.0832  0.0210
  118HOH      O  368   0.242   1.356   0.145  0.0905  0.0106 -0.4668
  118HOH     H1  369   0.180   1.288   0.119  0.6711 -1.0648  0.7192
  118HOH     H2  370   0.327   1.312   0.147  0.3655  0.4460  1.2287
  119HOH      O  371   2.186   0.437   3.514  0.5342  0.3137 -0.1160
  119HOH     H1  372   2.202   0.343   3.521  0.3234  0.2400 -0.5319
  119HOH     H2  373   2.211   0.473   3.599  0.8879 -0.0783 -0.0512
  120HOH      O  374   1.128   3.822   2.234 -0.4493 -0.0875  0.1609
  120HOH     H1  375   1.089   3.900   2.196 -1.6597 -1.2795 -1.3292
  120HOH     H2  376   1.091   3.816   2.322 -0.0078  1.1666  0.4660
  121HOH      O  377   3.303   0.926   3.970 -0.2954  0.6819  0.3363
  121HOH     H1  378   3.214   0.948   3.945 -0.0565  0.7282 -0.5315
  121HOH     H2  379   3.294   0.853   4.031 -0.9024  0.2253 -0.2766
  122HOH      O  380   2.018   0.739   3.829 -0.3876  0.2423  0.3205
  122HOH     H1  381   2.052   0.691   3.904  1.0537  0.4927 -0.1243
  122HOH     H2  382   2.013   0.830   3.858  1.5057  0.6026 -0.1935
  123HOH      O  383   0.215   1.551   0.618 -0.6820 -0.5124 -0.3456
  123HOH     H1  384   0.304   1.584   0.608 -0.9390  0.3147 -0.0292
  123HOH     H2  385   0.180   1.550   0.529 -0.4480 -0.5815 -0.4382
  124HOH      O  386   2.229   1.204   1.200  0.4088  0.7171  0.5874
  124HOH     H1  387   2.237   1.262   1.123 -0.2219 -1.2951 -1.1919
  124HOH     H2  388   2.136   1.181   1.202  0.7971 -1.2108  0.2841
  125HOH      O  389   1.436   2.616   0.720  0.2684  0.0626 -0.0252
  125HOH     H1  390   1.486   2.613   0.639  1.4343 -0.4353  0.6553
  125HOH     H2  391   1.432   2.525   0.749 -0.9072  0.1160  0.0549
  126HOH      O  392   4.066   1.928   3.521 -0.3632 -0.4089 -0.1195
  126HOH     H1  393   4.022   2.007   3.554 -0.0238 -0.8091  1.4761
  126HOH     H2  394   3.997   1.879   3.477 -0.6072  0.6915 -1.0556
  127HOH      O  395   0.900   2.475   3.648  0.3445  0.6484 -0.2150
  127HOH     H1  396   0.965   2.531   3.691 -0.0523  0.9561  0.0106
  127HOH     H2  397   0.828   2.471   3.711  0.3649 -0.1306 -0.2295
  128HOH      O  398   0.670   4.063   1.454 -0.5830  0.4741  0.0612
  128HOH     H1  399   0.715   4.109   1.525  0.4371  0.0150 -0.2406
  128HOH     H2  400   0.694   4.111   1.375  0.9784 -0.7941 -0.3342
  129HOH      O  401   3.999   1.825   1.662 -0.1727  0.4190 -0.5014
  129HOH     H1  402   4.028   1.804   1.574 -0.1203  0.3612 -0.4710
  129HOH     H2  403   3.914   1.868   1.650  0.0051  0.7436 -0.5990
  130HOH      O  404   2.267   3.537   3.741  0.2427  0.5857 -0.4978
  130HOH     H1  405   2.328   3.550   3.668  0.0612  0.4811 -0.6712
  130HOH     H2  406   2.201   3.605   3.729 -0.5709 -0.2776 -1.2633
  131HOH      O  407   3.198   0.721   4.142 -0.0089 -0.3775  0.4946
  131HOH     H1  408   3.180   0.708   4.049  0.8551  0.8129  0.1185
  131HOH     H2  409   3.118   0.761   4.176  0.0313  0.1148  0.0305
  132HOH      O  410   3.081   2.450   1.617 -0.6321  0.0393  0.9746
  132HOH     H1  411   3.006   2.507   1.600 -0.4666  0.0076  0.0035
  132HOH     H2  412   3.050   2.363   1.592 -0.3477 -0.0055  0.7635
  133HOH      O  413   2.091   2.334   3.837  0.0623  0.5388 -0.6230
  133HOH     H1  414   2.043   2.345   3.919  0.7772 -0.4772 -0.0273
  133HOH     H2  415   2.155   2.405   3.837 -0.2986  0.8756 -0.5994
  134HOH      O  416   3.370   1.600   1.176 -0.5015 -0.3831 -0.2722
  134HOH     H1  417   3.296   1.654   1.151 -0.5268 -0.1716  0.2312
  134HOH     H2  418   3.379   1.614   1.270 -0.1661 -0.8335 -0.2300
  135HOH      O  419   1.311  -0.004   3.339  0.0614  0.6865 -0.4799
  135HOH     H1  420   1.331   0.040   3.256 -0.7436  0.3157 -0.9012
  135HOH     H2  421   1.237   0.046   3.375  0.7131  1.1433  0.2845
  136HOH      O  422   0.750   0.591   1.903  0.2035  0.4076 -0.0258
  136HOH     H1  423   0.676   0.583   1.843  0.0580 -1.0178  0.2644
  136HOH     H2  424   0.717   0.645   1.975 -0.6416 -0.3294  0.1763
  137HOH      O  425   0.346   3.526   4.073  0.0797  0.3974 -0.1063
  137HOH     H1  426   0.334   3.596   4.137 -1.2865 -1.2665  1.7168
  137HOH     H2  427   0.435   3.538   4.040  0.1381  2.5603  0.5363
  138HOH      O  428   1.093   2.889   2.365 -0.3960  0.1620 -0.3122
  138HOH     H1  429   1.099   2.799   2.397 -0.9647  0.1733 -0.1482
  138HOH     H2  430   1.109   2.883   2.271 -0.1613 -0.0701 -0.2597
  139HOH      O  431   3.640   0.374   4.074 -0.0001  0.5437  0.0443
  139HOH     H1  432   3.697   0.396   3.999 -0.8417  0.5248 -0.6329
  139HOH     H2  433   3.701   0.352   4.144  0.9178 -1.7091 -1.2432
  140HOH      O  434   3.021   3.096   3.154 -1.1075 -0.1805 -0.1922
  140HOH     H1  435   2.989   3.183   3.178 -0.4379  0.0060  0.0896
  140HOH     H2  436   3.017   3.046   3.236 -0.6045 -0.1226 -0.1276
  141HOH      O  437   1.634   1.883   1.096 -0.5799 -0.3961  0.4006
  141HOH     H1  438   1.560   1.850   1.147 -1.2367 -0.4635 -0.5316
  141HOH     H2  439   1.629   1.834   1.013  0.9538 -0.9205  0.5578
  142HOH      O  440   2.819   1.526   1.972 -0.7096 -0.4447  0.0220
  142HOH     H1  441   2.884   1.475   1.925 -1.6056 -1.2715 -0.4018
  142HOH     H2  442   2.790   1.593   1.910 -0.1542  0.0611  0.2821
  143HOH      O  443   3.753   1.028   1.693 -0.1884 -0.0383 -0.0933
  143HOH     H1  444   3.728   0.938   1.714 -1.4756 -0.0727 -1.4034
  143HOH     H2  445   3.848   1.031   1.706 -0.0793 -1.6316 -0.1337
  144HOH      O  446   3.532   1.032   0.075 -0.2065  0.2069  0.3592
  144HOH     H1  447   3.623   1.038   0.104 -0.2435  0.4069  0.4369
  144HOH     H2  448   3.499   0.953   0.118 -0.1909  0.3675  0.6739
  145HOH      O  449   2.187   1.201   1.867  0.3502  0.0566 -0.8944
  145HOH     H1  450   2.236   1.258   1.808 -0.8376  0.6174 -1.4073
  145HOH     H2  451   2.252   1.140   1.901  1.6796  1.5443 -0.4825
  146HOH      O  452   0.907   2.556   1.252 -0.2167  0.8978  0.6960
  146HOH     H1  453   0.827   2.599   1.221 -0.5961  0.4861  1.0700
  146HOH     H2  454   0.975   2.588   1.194 -0.9527 -0.1988 -0.9232
  147HOH      O  455   2.287   2.788   1.187 -0.2342  0.3802  0.2469
  147HOH     H1  456   2.212   2.730   1.178  0.2355 -0.2709  0.3988
  147HOH     H2  457   2.254   2.863   1.237 -0.6524 -0.1550  0.7970
  148HOH      O  458   1.618   3.163   3.682  0.4488 -0.0577  0.3851
  148HOH     H1  459   1.656   3.186   3.766  1.8582 -0.5748 -0.0593
  148HOH     H2  460   1.633   3.068   3.674 -0.3120 -0.1554 -0.1471
  149HOH      O  461   0.897   2.120   0.930 -0.3774 -0.3454 -0.0994
  149HOH     H1  462   0.831   2.065   0.972 -1.2350 -0.0092 -0.9321
  149HOH     H2  463   0.850   2.199   0.903  0.2394 -0.2938 -1.1602
  150HOH      O  464   0.717   2.467   0.768  0.0518  0.5724 -0.8591
  150HOH     H1  465   0.748   2.385   0.730 -0.2180  0.1193 -0.1367
  150HOH     H2  466   0.729   2.456   0.862  0.7492  1.6712 -0.7782
  151HOH      O  467   3.016   0.353   3.267 -0.0588  0.1167 -0.0233
  151HOH     H1  468   3.048   0.420   3.328  0.3280 -0.9483  1.0127
  151HOH     H2  469   2.921   0.358   3.273 -0.0345 -0.3322  1.1354
  152HOH      O  470   1.748   1.421   2.827 -0.2852 -0.0083 -0.4988
  152HOH     H1  471   1.691   1.489   2.790  0.4356  0.5596 -0.6043
  152HOH     H2  472   1.837   1.455   2.816  0.0668 -0.7359 -0.0634
  153HOH      O  473   0.076   1.523   3.611 -0.0439  0.1596 -0.2946
  153HOH     H1  474   0.084   1.466   3.534  0.0375 -0.9459  0.4760
  153HOH     H2  475   0.142   1.490   3.671  0.1206  1.2155  0.1334
  154HOH      O  476   0.654   1.033   0.274  0.2658 -0.4413 -0.2548
  154HOH     H1  477   0.746   1.012   0.255  0.1378 -1.0448 -0.2523
  154HOH     H2  478   0.629   1.094   0.205  0.3962 -1.0248 -0.8370
  155HOH      O  479   0.246   2.952   3.158 -0.7226  0.7236 -0.1564
  155HOH     H1  480   0.262   2.953   3.064 -0.7232  0.7187 -0.1565
  155HOH     H2  481   0.156   2.920   3.167 -0.7431  0.7812 -0.1573
  156HOH      O  482   3.348   2.799   2.240 -0.1408  0.3610 -1.0172
  156HOH     H1  483   3.272   2.746   2.215 -0.2725  0.1660 -0.2464
  156HOH     H2  484   3.423   2.749   2.208 -0.2011 -0.8284  0.4756
  157HOH      O  485   3.927   1.648   2.726  1.0569 -0.2243  0.3035
  157HOH     H1  486   3.902   1.739   2.712 -0.4493 -0.5658  0.4160
  157HOH     H2  487   3.912   1.606   2.640 -0.0247 -0.6767  0.6740
  158HOH      O  488   3.253   1.637   2.519 -0.0674  0.4802 -0.3082
  158HOH     H1  489   3.183   1.671   2.464  0.5878 -0.1273 -1.6210
  158HOH     H2  490   3.271   1.550   2.483  1.4808  0.6931 -0.1813
  159HOH      O  491   3.545   1.200   0.396 -0.6689 -0.2442 -0.0888
  159HOH     H1  492   3.463   1.249   0.403 -0.3152  0.3075  0.2796
  159HOH     H2  493   3.528   1.119   0.444 -0.6061  0.4200  1.1419
  160HOH      O  494   3.143   3.034   0.983 -0.3363  0.8740 -0.6335
  160HOH     H1  495   3.055   3.054   0.949 -0.4124  0.2418 -0.8339
  160HOH     H2  496   3.126   2.977   1.058 -0.0844 -0.3699 -1.4608
  161HOH      O  497   3.828   2.991   0.048  0.4844 -0.0658  0.1915
  161HOH     H1  498   3.919   3.010   0.070  0.4607 -0.0023  0.2353
  161HOH     H2  499   3.778   3.024   0.123  0.4764 -0.7113  0.4845
  162HOH      O  500   0.191   0.028   2.257 -0.4331 -0.0599 -0.0618
  162HOH     H1  501   0.249   0.103   2.248 -0.5267 -0.0943 -1.2926
  162HOH     H2  502   0.182   0.015   2.352  0.7606  0.5465  0.1665
  163HOH      O  503   2.846   0.222   0.548  0.0590 -0.7688 -0.1199
  163HOH     H1  504   2.754   0.212   0.521 -0.3477  0.8035  0.4792
  163HOH     H2  505   2.879   0.294   0.495  0.4630 -0.3307  0.6812
  164HOH      O  506   2.313   1.724   2.832 -0.6232  0.4085 -0.1476
  164HOH     H1  507   2.288   1.735   2.924 -0.1612 -0.2625  0.0773
  164HOH     H2  508   2.398   1.680   2.836 -0.4112  0.7163 -0.8995
  165HOH      O  509   3.119   4.105  -0.011 -0.0122  0.2407  0.1836
  165HOH     H1  510   3.138   4.063   0.073  0.9776 -0.8027 -0.5190
  165HOH     H2  511   3.054   4.049  -0.052  0.9209 -0.3714 -0.5315
  166HOH      O  512   3.646   0.392   0.318  0.4186 -0.6170  0.4842
  166HOH     H1  513   3.634   0.337   0.395 -1.3419 -2.1544 -0.7216
  166HOH     H2  514   3.652   0.331   0.245  0.8888  0.7819 -0.7530
  167HOH      O  515   2.519   4.087   3.386  0.1099  0.2181 -0.2239
  167HOH     H1  516   2.530   3.999   3.348  0.0949  0.0728  0.1049
  167HOH     H2  517   2.458   4.075   3.458  0.2827  0.4591 -0.0336
  168HOH      O  518   3.450   2.833   3.891  0.0785 -0.4644 -0.2731
  168HOH     H1  519   3.536   2.875   3.883 -0.0298 -0.0221  0.6173
  168HOH     H2  520   3.400   2.865   3.817  0.3228  0.1894 -0.1647
  169HOH      O  521   2.366   0.900   2.009  0.2683 -0.0791 -0.5157
  169HOH     H1  522   2.342   0.811   1.982 -0.5367 -0.1161  0.2403
  169HOH     H2  523   2.441   0.888   2.067  0.0674 -0.2858 -0.2947
  170HOH      O  524   2.123   1.413   0.574 -0.3385 -0.0203 -0.5044
  170HOH     H1  525   2.043   1.453   0.609  0.3678  1.2003 -0.1895
  170HOH     H2  526   2.095   1.372   0.491 -1.4168 -0.2926 -0.0404
  171HOH      O  527   2.558   2.551   2.711  0.1897  0.1722 -0.0228
  171HOH     H1  528   2.542   2.571   2.804  0.0248  0.2933 -0.0751
  171HOH     H2  529   2.473   2.519   2.680  0.2506  0.1146 -0.1265
  172HOH      O  530   1.556   0.480   3.575 -0.0749  0.1531 -0.3424
  172HOH     H1  531   1.499   0.415   3.615 -0.4819  1.2870  1.1151
  172HOH     H2  532   1.501   0.523   3.509 -0.5224  0.4009  0.1768
  173HOH      O  533   3.215   2.589   1.801 -0.3939 -0.1132  0.9737
  173HOH     H1  534   3.305   2.582   1.767 -0.4884  0.0511  0.6790
  173HOH     H2  535   3.163   2.539   1.738 -0.8048  1.4740 -0.0534
  174HOH      O  536   0.844   1.770   1.417  0.4035 -0.9407 -0.1350
  174HOH     H1  537   0.834   1.698   1.480  0.5226 -0.7635  0.0867
  174HOH     H2  538   0.931   1.805   1.434 -0.0672 -0.0047  0.5399
  175HOH      O  539   2.479   2.300   3.242  0.3295  0.0526  0.1702
  175HOH     H1  540   2.470   2.298   3.337 -0.7127 -0.5043  0.0960
  175HOH     H2  541   2.573   2.297   3.227  0.5121 -0.1587  1.1849
  176HOH      O  542   3.569   3.613   2.670 -0.0493 -0.0500  0.2015
  176HOH     H1  543   3.570   3.591   2.763  0.1722 -0.2855  0.1439
  176HOH     H2  544   3.532   3.536   2.627  0.5320 -0.2384  0.0217
  177HOH      O  545   1.120   3.402   1.198  0.0938  0.3192  0.0722
  177HOH     H1  546   1.095   3.311   1.213 -0.3428  0.5854  1.1699
  177HOH     H2  547   1.176   3.424   1.272 -0.1035  1.0445  0.0256
  178HOH      O  548   4.004   1.123   1.742 -0.0418 -0.1864 -0.1706
  178HOH     H1  549   4.005   1.176   1.821 -0.2076 -0.0655 -0.2488
  178HOH     H2  550   4.059   1.048   1.763 -0.4282 -0.3710  0.2052
  179HOH      O  551   2.387   2.834   1.570 -0.0873  0.1457 -0.0485
  179HOH     H1  552   2.405   2.743   1.547  0.1455 -0.0864  0.9551
  179HOH     H2  553   2.345   2.829   1.656 -0.9038  0.9462 -0.3800
  180HOH      O  554   1.114   0.466   0.142  0.2471 -0.3197  0.5156
  180HOH     H1  555   1.190   0.441   0.194  0.6689 -1.4588 -0.5440
  180HOH     H2  556   1.042   0.413   0.177  0.0077  0.4297  1.2247
  181HOH      O  557   2.048   0.375   0.438  0.2536 -0.1324  0.6195
  181HOH     H1  558   1.976   0.353   0.496 -0.5436  0.0157 -0.2580
  181HOH     H2  559   2.016   0.351   0.350  1.2568 -0.0169  0.1954
  182HOH      O  560   0.973   0.453   0.512  0.1814 -0.0187 -0.3669
  182HOH     H1  561   0.885   0.451   0.548  0.4205  0.5829  0.3043
  182HOH     H2  562   0.983   0.542   0.477  0.4041 -0.1919 -0.7606
  183HOH      O  563   1.018   3.441   3.698 -0.1264  0.3453 -0.2865
  183HOH     H1  564   0.998   3.467   3.608 -0.6742  0.2284 -0.2052
  183HOH     H2  565   0.963   3.497   3.752  0.0541  0.2796 -0.0301
  184HOH      O  566   1.844   0.839   1.665  0.3946 -0.0408  0.1294
  184HOH     H1  567   1.781   0.781   1.707  0.0414 -0.3172 -0.7407
  184HOH     H2  568   1.829   0.828   1.571  1.9555 -0.3841 -0.1493
  185HOH      O  569   2.169   1.010   0.939 -0.2809 -0.0064  0.2224
  185HOH     H1  570   2.190   0.924   0.903 -0.8686 -0.3557  0.6800
  185HOH     H2  571   2.245   1.033   0.992 -0.5274 -0.7324  0.9404
  186HOH      O  572   1.484   1.222   0.948  0.4404 -0.6981 -0.1505
  186HOH     H1  573   1.485   1.182   1.034  1.1162 -0.3569  0.0070
  186HOH     H2  574   1.435   1.160   0.894  0.3168 -1.0856  0.3898
  187HOH      O  575   3.680   1.302   3.381 -0.5249 -0.5335  0.2387
  187HOH     H1  576   3.627   1.346   3.314  0.5042 -0.7254 -0.7613
  187HOH     H2  577   3.706   1.372   3.441 -1.8133 -0.4255  0.7553
  188HOH      O  578   0.047   3.000   1.730 -0.3055 -0.2210 -0.6056
  188HOH     H1  579  -0.030   2.971   1.780 -0.6924  0.0524 -1.0260
  188HOH     H2  580   0.021   3.084   1.693  0.3307  0.0471 -0.4680
  189HOH      O  581   0.750   1.822   0.793 -0.2218  0.5084  0.2926
  189HOH     H1  582   0.688   1.823   0.865 -0.2827  0.1237  0.2488
  189HOH     H2  583   0.766   1.729   0.775 -0.0607  0.5979 -0.0599
  190HOH      O  584   3.042   1.763   2.354 -0.0837  0.1345  0.1495
  190HOH     H1  585   2.955   1.799   2.373 -0.3690 -0.3242 -0.2553
  190HOH     H2  586   3.101   1.839   2.358 -0.7923  0.8918 -1.5998
  191HOH      O  587   3.129   0.283   1.518  0.2486  0.3682  1.2866
  191HOH     H1  588   3.043   0.267   1.558 -0.3870  0.9952  0.2526
  191HOH     H2  589   3.140   0.378   1.523  0.3735  0.4102  0.4436
  192HOH      O  590   1.859   4.153   1.193  0.2769  0.2404  0.0466
  192HOH     H1  591   1.772   4.181   1.165  0.3086  0.3289  0.0330
  192HOH     H2  592   1.843   4.092   1.265  0.2111  0.5674  0.3194
  193HOH      O  593   2.466   3.816   1.795  0.0687 -0.2054  0.0251
  193HOH     H1  594   2.502   3.904   1.798 -0.3737 -0.0118 -0.0891
  193HOH     H2  595   2.423   3.810   1.710 -0.0534 -0.4715  0.1011
  194HOH      O  596   0.293   3.841   1.238 -0.3247 -0.3183  0.6970
  194HOH     H1  597   0.217   3.890   1.205  0.0798 -0.2903 -0.2270
  194HOH     H2  598   0.254   3.771   1.292 -1.0470 -0.5937 -0.1374
  195HOH      O  599   0.087   3.252   3.448  0.3817  0.1894  0.3549
  195HOH     H1  600   0.178   3.224   3.460  0.5767  0.5213 -0.2670
  195HOH     H2  601   0.073   3.319   3.516  0.6754  0.3091  0.2976
  196HOH      O  602   0.858   2.918   1.242 -0.2465 -0.0089  0.0735
  196HOH     H1  603   0.829   2.833   1.208  1.2837 -1.0977  1.2150
  196HOH     H2  604   0.837   2.915   1.335  0.3111  0.6249  0.2355
  197HOH      O  605   1.376   2.638   1.624  0.1694  0.4897 -0.6671
  197HOH     H1  606   1.433   2.651   1.700  0.2641 -1.1562 -0.3858
  197HOH     H2  607   1.414   2.564   1.577 -1.5394 -0.5686 -0.5830
  198HOH      O  608   3.794   2.592   1.565  0.4294  0.4221 -0.2476
  198HOH     H1  609   3.727   2.657   1.541  0.4866  0.8318  0.6339
  198HOH     H2  610   3.773   2.515   1.511 -0.0643  0.9289 -0.8028
  199HOH      O  611   0.291   2.374   1.497  0.2467  0.8838 -0.0520
  199HOH     H1  612   0.349   2.408   1.565  0.6101  0.6923 -0.2556
  199HOH     H2  613   0.351   2.350   1.425  0.0708 -0.5478  0.2163
  200HOH      O  614   1.074   1.203   2.025 -0.7000 -0.3606  0.2534
  200HOH     H1  615   1.110   1.140   1.963 -0.7210  0.1655 -0.3122
  200HOH     H2  616   0.979   1.199   2.012 -0.6929 -0.1140  0.1064
  201HOH      O  617   4.093   1.784   0.938  0.2843 -0.3525 -1.4888
  201HOH     H1  618   4.035   1.834   0.879 -0.6298 -0.4660 -0.7362
  201HOH     H2  619   4.044   1.704   0.956  0.1833 -0.0057 -0.0050
  202HOH      O  620   2.155   1.769   3.079 -0.1282  0.5691 -0.1256
  202HOH     H1  621   2.083   1.730   3.030 -0.1042  1.4927 -0.9633
  202HOH     H2  622   2.149   1.730   3.166 -0.8531 -0.3156 -0.5462
  203HOH      O  623   1.988   4.014   3.883  0.0309 -0.0739 -0.5443
  203HOH     H1  624   2.036   4.050   3.808 -0.2540  1.2981 -0.1279
  203HOH     H2  625   1.923   4.081   3.903  0.4381 -0.1340  1.2497
  204HOH      O  626   0.968   1.583   0.520 -0.9697  0.2342 -0.0870
  204HOH     H1  627   0.905   1.603   0.450  0.5759  0.7769 -1.4426
  204HOH     H2  628   1.012   1.503   0.491  0.4613  1.0660 -0.4087
  205HOH      O  629   0.162   3.393   2.771 -0.0851 -1.3637  0.0664
  205HOH     H1  630   0.153   3.357   2.859  0.3822 -1.6721 -0.0026
  205HOH     H2  631   0.081   3.370   2.727 -1.8027  1.4079  1.2559
  206HOH      O  632   0.605   0.310   3.317 -0.4395  0.6896  0.0843
  206HOH     H1  633   0.569   0.398   3.330 -0.7355  0.4245  1.2578
  206HOH     H2  634   0.657   0.294   3.396  0.3537  0.1425 -0.5213
  207HOH      O  635   1.872   0.805   0.908  0.7619 -0.3460 -0.2220
  207HOH     H1  636   1.897   0.882   0.958  0.0154 -0.4559  0.3537
  207HOH     H2  637   1.800   0.834   0.853  0.0683 -0.7450  0.4352
  208HOH      O  638   2.289   0.691   3.455 -0.1623 -0.2953  0.6061
  208HOH     H1  639   2.259   0.718   3.368  0.2443  0.3193  0.6439
  208HOH     H2  640   2.242   0.609   3.473 -0.4731 -0.2724 -0.0628
  209HOH      O  641   0.734   3.271   1.299 -0.2692 -0.4972 -0.5094
  209HOH     H1  642   0.826   3.260   1.274 -0.3400  0.4041 -1.2647
  209HOH     H2  643   0.736   3.274   1.395  0.9090  2.1455 -0.4616
  210HOH      O  644   2.015   1.144   2.727  0.0749  0.1032 -0.0258
  210HOH     H1  645   2.006   1.239   2.718  0.8233  0.2592  0.7175
  210HOH     H2  646   2.056   1.131   2.812 -0.2162 -0.9102 -0.0142
  211HOH      O  647   3.053   3.454   1.701  0.1272 -0.3495  0.0411
  211HOH     H1  648   2.972   3.503   1.686  0.1443 -0.2228  0.3422
  211HOH     H2  649   3.047   3.378   1.644 -0.6793 -0.8925  0.8124
  212HOH      O  650   0.576   3.368   0.525  0.4450  0.0754  0.4101
  212HOH     H1  651   0.560   3.301   0.458  0.7974  0.2299  0.1679
  212HOH     H2  652   0.574   3.450   0.477 -1.0856  0.3680  0.8668
  213HOH      O  653   1.469   2.405   2.787  0.3766 -0.3636  0.0351
  213HOH     H1  654   1.533   2.404   2.716 -0.6671 -1.2125 -1.0023
  213HOH     H2  655   1.398   2.461   2.754 -0.1598 -0.8314  0.3451
  214HOH      O  656   3.422   3.953   0.238  0.1315 -0.1514 -0.0212
  214HOH     H1  657   3.444   4.045   0.256  0.0267  0.1768 -1.3222
  214HOH     H2  658   3.406   3.951   0.144 -0.0079 -1.4952 -0.0057
  215HOH      O  659   0.379   2.111   4.052 -0.0544  0.0718 -0.1271
  215HOH     H1  660   0.422   2.100   3.967  1.8687 -0.1916  0.7518
  215HOH     H2  661   0.373   2.022   4.087  0.3119  0.2617  0.4591
  216HOH      O  662   0.217   1.776   3.056  0.0224  0.6716 -0.7027
  216HOH     H1  663   0.268   1.703   3.019  0.3873  0.5952 -0.0735
  216HOH     H2  664   0.143   1.785   2.996  0.1733  0.0342 -1.0111
  217HOH      O  665   1.724   0.541   0.309  0.1224  0.7232 -0.3649
  217HOH     H1  666   1.642   0.493   0.306  0.3045  0.3272  0.3944
  217HOH     H2  667   1.759   0.535   0.220 -0.1186 -0.1193 -0.4214
  218HOH      O  668   2.232   3.428   0.623 -0.7546 -0.8136 -0.0196
  218HOH     H1  669   2.176   3.415   0.700 -0.8599 -1.3131 -0.1710
  218HOH     H2  670   2.243   3.340   0.587 -0.2211 -0.6621 -0.2412
  219HOH      O  671   3.110   0.113   3.955  0.2221 -0.1204  0.4798
  219HOH     H1  672   3.124   0.054   4.028  0.5239  1.0522  1.4452
  219HOH     H2  673   3.015   0.120   3.948  0.1755  0.3683  1.3380
  220HOH      O  674   1.016   2.016   0.693  0.3100  0.1806  0.2684
  220HOH     H1  675   0.962   2.078   0.741 -0.2307 -1.0035  1.3020
  220HOH     H2  676   1.094   2.005   0.747  0.6251  0.3083 -0.1516
  221HOH      O  677   3.829   2.862   3.869  0.0823 -0.1919 -0.2885
  221HOH     H1  678   3.922   2.847   3.854  0.0201 -0.4128 -0.4614
  221HOH     H2  679   3.808   2.808   3.946 -0.0056 -0.5181 -0.5375
  222HOH      O  680   0.397   1.086   2.815 -0.2221 -0.0032  0.1557
  222HOH     H1  681   0.393   1.117   2.905  1.6268  0.9638 -0.0168
  222HOH     H2  682   0.473   1.029   2.812  0.2362  0.6075 -0.9324
  223HOH      O  683   2.064   2.530   2.112 -0.2794  0.7478  0.3135
  223HOH     H1  684   2.020   2.445   2.124  0.0353  0.6923  1.2501
  223HOH     H2  685   1.999   2.585   2.069 -0.8254  0.2956  0.5270
  224HOH      O  686   0.502   0.502   0.706  0.3689  0.4815  0.3095
  224HOH     H1  687   0.562   0.576   0.699 -1.0017  1.5998 -0.8930
  224HOH     H2  688   0.416   0.542   0.720 -0.4732 -0.8428 -0.5868
  225HOH      O  689   3.877   3.551   2.356 -0.0513 -0.1806  0.0439
  225HOH     H1  690   3.932   3.480   2.390  0.5125  0.7147  1.1196
  225HOH     H2  691   3.807   3.506   2.307  0.7798 -1.4169 -0.0948
  226HOH      O  692   3.406   0.126   3.815  0.6709 -0.4092  0.6222
  226HOH     H1  693   3.421   0.090   3.728  0.6667  0.2444  0.3474
  226HOH     H2  694   3.312   0.113   3.830  0.6033 -0.1968  0.3828
  227HOH      O  695   3.368   1.205   3.296  0.7430  0.4563  0.9607
  227HOH     H1  696   3.372   1.112   3.322  0.4104  0.5216  1.2698
  227HOH     H2  697   3.384   1.204   3.202 -0.2700 -0.0295  0.7693
  228HOH      O  698   2.202   2.950   3.305  0.1828  0.0857 -0.2725
  228HOH     H1  699   2.256   2.872   3.292  0.1210 -0.1726  0.8872
  228HOH     H2  700   2.113   2.917   3.315  0.1544  0.2954  0.2151
  229HOH      O  701   3.978   1.468   0.497  0.2834  0.7099  0.1938
  229HOH     H1  702   3.965   1.513   0.581  1.1294 -0.1230  0.8140
  229HOH     H2  703   4.014   1.383   0.521  0.4335  0.3964 -1.0269
  230HOH      O  704   3.633   2.167   3.956 -0.1748  1.3431  0.0174
  230HOH     H1  705   3.690   2.242   3.975  0.5097  0.9889 -0.5530
  230HOH     H2  706   3.690   2.105   3.911 -0.4849  0.0901  1.2258
  231HOH      O  707   1.814   1.616   0.469 -0.0287  1.1379 -0.1666
  231HOH     H1  708   1.901   1.651   0.451  0.3409 -0.0443 -0.9227
  231HOH     H2  709   1.784   1.581   0.385 -0.4049 -0.1707  0.4511
  232HOH      O  710   1.934   1.607   0.919 -0.8028  0.3238  0.4044
  232HOH     H1  711   1.856   1.594   0.973 -1.5036 -0.3588 -0.6984
  232HOH     H2  712   1.918   1.555   0.840  0.0753  1.4225 -0.5680
  233HOH      O  713   1.040   1.887   3.219  0.0561  0.8028 -0.1281
  233HOH     H1  714   1.061   1.979   3.234 -0.1251  0.8662 -0.2537
  233HOH     H2  715   0.997   1.886   3.133 -1.1441  0.8000  0.4250
  234HOH      O  716   0.670   1.986   1.373 -0.8147 -0.2699 -0.9188
  234HOH     H1  717   0.615   1.991   1.452  0.0943  0.7038 -0.2945
  234HOH     H2  718   0.729   1.913   1.390  0.0503  0.5485 -0.1789
  235HOH      O  719   3.157   1.161   2.669  0.0321  0.8192 -0.0400
  235HOH     H1  720   3.162   1.153   2.574 -0.1774 -0.5248  0.0278
  235HOH     H2  721   3.064   1.167   2.688  0.0285  0.3175  0.1168
  236HOH      O  722   1.646   0.286   2.178 -0.2209 -0.0221 -0.1962
  236HOH     H1  723   1.702   0.326   2.245 -0.1907 -0.7328  0.2214
  236HOH     H2  724   1.575   0.246   2.227  0.1309 -1.0951 -0.5183
  237HOH      O  725   3.737   3.072   2.936  0.7421 -0.0945 -0.0596
  237HOH     H1  726   3.737   3.156   2.983  0.0990  0.2112 -0.5726
  237HOH     H2  727   3.656   3.029   2.963  1.0712 -0.5617  0.2046
  238HOH      O  728   1.990   3.043   3.613 -0.4958 -0.2042  0.1168
  238HOH     H1  729   1.923   3.042   3.544  0.2705  0.2202 -0.6708
  238HOH     H2  730   1.994   3.135   3.639  0.6311  0.0421 -0.7597
  239HOH      O  731   3.008   3.568   2.467 -0.2690 -0.1272  0.1331
  239HOH     H1  732   2.996   3.477   2.495 -0.7409  0.0350  0.4973
  239HOH     H2  733   2.919   3.604   2.468 -0.0339  0.4582  0.4458
  240HOH      O  734   0.563   0.438   2.172  0.3503 -0.2594  0.1488
  240HOH     H1  735   0.474   0.472   2.159  0.5973  0.1608 -0.5584
  240HOH     H2  736   0.596   0.424   2.084  1.6516  1.3873  0.2823
  241HOH      O  737   3.938   2.358   1.249 -0.4384 -0.5809  0.5423
  241HOH     H1  738   4.029   2.371   1.220 -0.5128 -0.9394  0.1193
  241HOH     H2  739   3.888   2.424   1.200 -0.5421 -1.0837 -0.0616
  242HOH      O  740   0.259   1.589   1.197 -0.7589  0.4893 -0.6473
  242HOH     H1  741   0.222   1.514   1.152 -1.1709  0.3599 -0.1176
  242HOH     H2  742   0.201   1.662   1.174 -0.4847  0.6037 -0.9877
  243HOH      O  743   1.797   1.982   1.802  0.2079 -0.0789 -0.5019
  243HOH     H1  744   1.867   1.918   1.788  0.2195  0.1366 -1.5542
  243HOH     H2  745   1.829   2.037   1.874  0.6379 -0.6342 -0.2532
  244HOH      O  746   3.470   0.654   1.088  0.4102  0.4461 -0.2654
  244HOH     H1  747   3.403   0.704   1.042 -0.7030  0.6263  1.3544
  244HOH     H2  748   3.530   0.720   1.122 -0.5862  0.7198  1.1532
  245HOH      O  749   0.051   2.298   1.356 -0.0820  0.2807 -0.1902
  245HOH     H1  750   0.123   2.303   1.419 -0.0141  1.1206 -0.3200
  245HOH     H2  751   0.093   2.309   1.270 -0.3186  0.3448 -0.2992
  246HOH      O  752   1.258   3.238   2.264 -0.5333 -0.2483  0.5324
  246HOH     H1  753   1.200   3.307   2.233 -1.1570 -0.8153  0.3951
  246HOH     H2  754   1.346   3.273   2.250 -0.8084  0.0881 -0.5644
  247HOH      O  755   0.900   0.089   2.827  0.0319  0.1683  1.0621
  247HOH     H1  756   0.839   0.054   2.891 -0.1155  0.4680  1.0885
  247HOH     H2  757   0.845   0.114   2.752  0.1195  0.4417  1.0861
  248HOH      O  758   1.019   1.154   1.248  0.0000  0.2427  0.1860
  248HOH     H1  759   1.091   1.141   1.186  0.2846 -0.8949  0.6951
  248HOH     H2  760   1.062   1.177   1.330 -0.3129  0.7578  0.2167
  249HOH      O  761   0.912   2.355   2.554  0.1534 -0.4458 -0.4986
  249HOH     H1  762   0.925   2.417   2.626  0.8266 -0.4186 -0.6288
  249HOH     H2  763   0.864   2.404   2.488 -0.4987 -0.4796 -0.0720
  250HOH      O  764   2.366   2.679   2.368  0.2421  0.1885 -0.7008
  250HOH     H1  765   2.288   2.719   2.407 -0.1287  0.3922 -1.6135
  250HOH     H2  766   2.439   2.734   2.399 -0.0254  0.2929 -0.2391
  251HOH      O  767   3.447   0.190   4.077  0.3754 -0.0622 -0.2256
  251HOH     H1  768   3.454   0.154   3.988  0.2599  0.4353 -0.4398
  251HOH     H2  769   3.525   0.245   4.087  1.1288 -1.1663  0.4942
  252HOH      O  770   3.302   3.236   0.146 -0.3562 -0.2869  0.9392
  252HOH     H1  771   3.388   3.257   0.110 -0.6215  0.9835  0.9358
  252HOH     H2  772   3.313   3.242   0.241 -0.6304  0.9645  0.9286
  253HOH      O  773   1.247   1.072   3.156  0.1976  0.2389 -0.4531
  253HOH     H1  774   1.226   1.072   3.062  1.2532 -0.2725 -0.7127
  253HOH     H2  775   1.294   1.154   3.170  0.3265  0.1647 -0.4465
  254HOH      O  776   1.181   1.628   0.256  0.4879 -0.3819  0.4991
  254HOH     H1  777   1.149   1.706   0.301  0.6848  0.4702 -0.7165
  254HOH     H2  778   1.103   1.586   0.221  0.4678  0.5121 -0.6572
  255HOH      O  779   0.234   1.883   2.647  0.3267  0.2862  0.0210
  255HOH     H1  780   0.286   1.963   2.635 -0.2069  0.5540 -0.6255
  255HOH     H2  781   0.292   1.825   2.696  0.8310  0.9635  0.2693
  256HOH      O  782   0.670   3.850   2.118  0.1126 -0.0309  0.4411
  256HOH     H1  783   0.610   3.781   2.147  0.8695 -0.4524  1.0982
  256HOH     H2  784   0.703   3.888   2.199 -0.3890  1.2195  0.0920
  257HOH      O  785   2.918   2.094   3.168 -0.0652  0.0439 -0.0270
  257HOH     H1  786   2.900   2.000   3.158  0.1740  0.1042 -1.3844
  257HOH     H2  787   2.984   2.098   3.238  0.2694 -0.8499 -0.2591
  258HOH      O  788   4.077   3.917   3.593  0.4988  0.8463  0.2818
  258HOH     H1  789   4.015   3.871   3.537  0.9410  0.6223 -0.0461
  258HOH     H2  790   4.038   3.915   3.680  0.2851  0.2501  0.1830
  259HOH      O  791   3.636   0.495   2.796  0.3978  0.3201 -0.0642
  259HOH     H1  792   3.593   0.496   2.711  0.0583  0.0113  0.0988
  259HOH     H2  793   3.683   0.411   2.798 -0.1563  0.0082  0.3178
  260HOH      O  794   0.577   1.397   0.710  0.3495 -0.8207  0.0418
  260HOH     H1  795   0.509   1.394   0.777  0.5710 -0.6103  0.2858
  260HOH     H2  796   0.586   1.307   0.679 -0.1154 -0.8296 -0.0751
  261HOH      O  797   3.587   0.615   3.778 -0.3237  0.3313  0.0497
  261HOH     H1  798   3.612   0.703   3.805 -0.5666  0.4026  0.0531
  261HOH     H2  799   3.537   0.628   3.697 -0.0641  0.1656 -0.1436
  262HOH      O  800   2.215   3.073   3.898  0.1429 -0.6157  0.2666
  262HOH     H1  801   2.292   3.027   3.865  0.0720 -0.4695 -0.1124
  262HOH     H2  802   2.143   3.011   3.883 -0.0024 -0.2748 -0.5343
  263HOH      O  803   2.451   0.474   2.327 -0.0882  0.0884  0.1740
  263HOH     H1  804   2.495   0.391   2.346 -1.0688 -1.0424 -1.8315
  263HOH     H2  805   2.499   0.510   2.252 -1.6742 -0.5446 -1.2507
  264HOH      O  806   0.548   2.502   2.733  0.1256 -0.8915 -0.7403
  264HOH     H1  807   0.550   2.588   2.691 -1.5061 -0.0287  0.6825
  264HOH     H2  808   0.456   2.490   2.759  0.7976 -1.4504  2.0750
  265HOH      O  809   0.352   3.920   0.641  0.5752 -0.6126  0.2438
  265HOH     H1  810   0.348   3.857   0.714  0.2240 -0.0286  0.7444
  265HOH     H2  811   0.261   3.947   0.628  0.7195 -0.2303  0.0119
  266HOH      O  812   2.404   0.095   2.731  0.8231  0.4308 -0.5347
  266HOH     H1  813   2.322   0.069   2.773  1.1808  0.1009 -0.0107
  266HOH     H2  814   2.456   0.015   2.728  1.4716  0.8100 -0.0189
  267HOH      O  815   0.283   1.388   2.464 -0.0387  0.4100  0.1055
  267HOH     H1  816   0.203   1.336   2.475  0.3169 -0.1374  0.1878
  267HOH     H2  817   0.319   1.360   2.380  0.2441  0.3948  0.2269
  268HOH      O  818   2.417   2.882   0.368  0.2572 -0.1497 -0.0079
  268HOH     H1  819   2.499   2.909   0.326  0.1556  1.0716  0.4839
  268HOH     H2  820   2.432   2.899   0.461 -0.1737 -1.0026  0.2313
  269HOH      O  821   3.776   1.878   1.127 -0.0129  0.7051  0.5186
  269HOH     H1  822   3.724   1.801   1.104  0.3136  0.7887 -0.6275
  269HOH     H2  823   3.821   1.854   1.207  0.7040 -0.6241 -0.2279
  270HOH      O  824   2.822   3.151   3.876  0.5027  0.4636  1.0481
  270HOH     H1  825   2.897   3.100   3.846  0.2458  0.4796  0.3255
  270HOH     H2  826   2.835   3.161   3.970  0.6222 -0.8280  1.1945
  271HOH      O  827   0.880   0.905   1.139 -0.1421  0.1170  0.1810
  271HOH     H1  828   0.910   0.996   1.136  0.5092 -0.0832  0.3196
  271HOH     H2  829   0.832   0.899   1.221  0.4105  0.1744  0.5225
  272HOH      O  830   3.060   1.225   3.742  0.0595 -0.2640  0.2106
  272HOH     H1  831   3.035   1.195   3.655  1.0723 -0.2497 -0.1108
  272HOH     H2  832   3.054   1.147   3.797 -0.9492 -0.1917  0.2317
  273HOH      O  833   1.289   3.097   3.018 -0.3418 -0.7324 -0.0641
  273HOH     H1  834   1.208   3.073   3.062 -1.1301 -0.3912 -1.2597
  273HOH     H2  835   1.264   3.164   2.955  0.8672 -0.6285 -0.4881
  274HOH      O  836   0.294   2.326   3.397  0.3512  0.5297  0.5020
  274HOH     H1  837   0.257   2.319   3.308  0.3678  1.3914  0.4067
  274HOH     H2  838   0.220   2.355   3.450  0.6789  1.4995  0.4623
  275HOH      O  839   1.079   0.322   1.444 -0.1294  0.3201 -0.6145
  275HOH     H1  840   1.052   0.256   1.507  1.2513  0.5500  0.3206
  275HOH     H2  841   1.016   0.393   1.455 -0.4081  0.0073 -0.1018
  276HOH      O  842   2.508   0.943   3.058  0.2577 -0.3566 -0.5852
  276HOH     H1  843   2.538   0.863   3.014  1.2829 -0.5606  0.4254
  276HOH     H2  844   2.533   0.931   3.149  0.7513  1.2639 -0.4599
  277HOH      O  845   3.236   3.783   0.977 -0.0608  0.5187 -0.8952
  277HOH     H1  846   3.305   3.836   0.938  0.1508  0.6922 -0.2966
  277HOH     H2  847   3.177   3.763   0.904  0.5510  0.4691 -1.3900
  278HOH      O  848   2.511   2.178   3.506  0.3280  0.3357  0.8368
  278HOH     H1  849   2.434   2.172   3.562  0.0139  0.6095  0.4468
  278HOH     H2  850   2.525   2.089   3.475 -0.5840  0.4728 -0.0590
  279HOH      O  851   3.037   1.333   1.855  0.8534 -0.0628 -0.3896
  279HOH     H1  852   3.040   1.251   1.905  0.7274  0.6632  0.9268
  279HOH     H2  853   2.966   1.320   1.792 -0.3414 -0.4502  0.9027
  280HOH      O  854   1.547   3.285   3.266 -0.3982 -0.1216 -0.1815
  280HOH     H1  855   1.457   3.305   3.237  0.0853  1.1086 -1.0314
  280HOH     H2  856   1.537   3.256   3.356 -1.6276  0.4662 -0.0763
  281HOH      O  857   3.945   1.504   1.086  0.4699  0.0251 -0.1811
  281HOH     H1  858   3.870   1.540   1.133 -0.2646 -0.7055 -0.7385
  281HOH     H2  859   3.948   1.412   1.112  1.2721  0.0668 -0.0647
  282HOH      O  860   0.591   0.721   1.370 -0.0182 -0.8565 -0.7923
  282HOH     H1  861   0.640   0.798   1.340 -1.0270 -0.4468 -1.4993
  282HOH     H2  862   0.647   0.682   1.437 -0.3624  1.7913  1.4015
  283HOH      O  863   4.165   2.572   1.232  0.1394 -0.1496  0.5018
  283HOH     H1  864   4.121   2.589   1.315  0.4017 -0.1302  0.6407
  283HOH     H2  865   4.165   2.657   1.188  0.7716  0.0636  0.8673
  284HOH      O  866   0.483   3.148   0.789  0.5101  0.6360  0.3203
  284HOH     H1  867   0.432   3.215   0.834 -0.5301 -0.1187  0.3342
  284HOH     H2  868   0.574   3.173   0.804  0.1670  1.6770  0.8586
  285HOH      O  869   0.372   0.477   3.633 -0.0572  0.0523 -0.9333
  285HOH     H1  870   0.360   0.382   3.636  0.5990 -0.0786 -1.7560
  285HOH     H2  871   0.305   0.511   3.692  0.9515 -0.9982  1.0410
  286HOH      O  872   0.491   0.683   2.933  0.7313 -0.6687 -0.4517
  286HOH     H1  873   0.486   0.647   2.844  1.8330 -0.9715 -0.4233
  286HOH     H2  874   0.519   0.608   2.987  1.0261 -0.2654 -0.0294
  287HOH      O  875   0.436   1.789   3.935 -0.0788  0.3128  0.6339
  287HOH     H1  876   0.407   1.781   3.844 -0.4890  0.4667  0.7420
  287HOH     H2  877   0.426   1.701   3.972  1.0652  0.0052  0.2692
  288HOH      O  878   2.897   1.468   3.043 -0.1942  0.4157 -0.4179
  288HOH     H1  879   2.929   1.415   3.116  0.2159  0.1224 -0.7993
  288HOH     H2  880   2.938   1.429   2.965 -0.7628  0.6061 -0.8251
  289HOH      O  881   2.698   1.289   2.995  0.1823 -0.0538  0.2877
  289HOH     H1  882   2.756   1.364   3.009 -0.5456  0.3980  1.0387
  289HOH     H2  883   2.621   1.308   3.049 -0.0576 -1.3116  0.4363
  290HOH      O  884   1.177   0.525   0.673 -0.6052 -0.0659  0.5790
  290HOH     H1  885   1.119   0.472   0.617  0.4754 -0.7460  0.0250
  290HOH     H2  886   1.153   0.501   0.762 -1.6979  0.2839  0.4046
  291HOH      O  887   2.867   0.314   0.014 -0.2837 -0.4881  0.0428
  291HOH     H1  888   2.871   0.248   0.084  0.2872  0.1490  0.6448
  291HOH     H2  889   2.910   0.272  -0.060  0.7051 -0.5810  0.6255
  292HOH      O  890   0.753   0.247   3.980 -0.1097  0.2264  0.3391
  292HOH     H1  891   0.847   0.245   3.962 -0.0094  0.8276  0.7192
  292HOH     H2  892   0.748   0.253   4.076 -0.5295  0.3040  0.3160
  293HOH      O  893   0.327   3.118   0.561  0.5053 -0.3710  0.1097
  293HOH     H1  894   0.373   3.052   0.507  1.2013  0.2887 -0.1462
  293HOH     H2  895   0.384   3.129   0.637  0.9507  0.6428 -0.3298
  294HOH      O  896   1.954   3.746   0.287  0.1928 -0.2107 -0.1394
  294HOH     H1  897   2.015   3.722   0.218  0.8690  0.1924  0.2927
  294HOH     H2  898   1.998   3.722   0.369 -0.1992  0.1278  0.1860
  295HOH      O  899   3.412   1.839   1.998  0.2597 -0.1433 -0.1857
  295HOH     H1  900   3.491   1.885   1.970 -0.3155  0.0069 -1.7507
  295HOH     H2  901   3.351   1.909   2.021  0.4152 -0.2523  0.6248
  296HOH      O  902   1.953   1.367   4.169  0.0107  0.7866 -0.2476
  296HOH     H1  903   1.913   1.355   4.082 -0.4093  1.0529 -0.0949
  296HOH     H2  904   2.033   1.416   4.152 -0.3301  1.2917 -0.4351
  297HOH      O  905   3.446   3.388   2.584  0.4369  0.4183 -0.2066
  297HOH     H1  906   3.380   3.384   2.653  0.5013  0.7513 -0.1181
  297HOH     H2  907   3.404   3.349   2.507  0.6026 -0.6012  0.1911
  298HOH      O  908   0.444   0.828   0.438  0.1114  0.1578  0.4469
  298HOH     H1  909   0.529   0.792   0.410 -0.5774 -0.6825 -0.7820
  298HOH     H2  910   0.430   0.904   0.381  0.1981  0.5323  0.9160
  299HOH      O  911   1.541   0.152   3.318  0.0812  0.5573  0.0812
  299HOH     H1  912   1.503   0.065   3.334 -0.7654  1.0076  0.6608
  299HOH     H2  913   1.497   0.183   3.239  0.0920  0.6315  0.1047
  300HOH      O  914   2.637   2.663   3.928  0.2825  0.0073 -0.1057
  300HOH     H1  915   2.632   2.737   3.869  1.1522 -0.2934 -0.6005
  300HOH     H2  916   2.731   2.649   3.941  0.1589  0.3817  1.7858
  301HOH      O  917   0.797   3.983   2.338  0.4130 -0.1760  0.1402
  301HOH     H1  918   0.763   3.991   2.427 -0.0944  0.0293 -0.0597
  301HOH     H2  919   0.858   4.056   2.328  0.8560 -0.4960  0.4804
  302HOH      O  920   3.271   2.463   0.402  0.6047 -0.1667 -0.3772
  302HOH     H1  921   3.307   2.505   0.480 -0.8075  0.0089  0.2429
  302HOH     H2  922   3.238   2.378   0.433  0.3729 -0.2633 -0.8658
  303HOH      O  923   4.007   2.397   2.824  0.7893  0.4537  0.0624
  303HOH     H1  924   4.087   2.418   2.872  0.4250  1.4829  0.2804
  303HOH     H2  925   3.999   2.467   2.759 -0.0520  0.5309  0.2208
  304HOH      O  926   0.089   0.541   2.199  0.5046 -1.0704 -0.1530
  304HOH     H1  927   0.106   0.537   2.293  0.3510 -0.1950 -0.0734
  304HOH     H2  928   0.012   0.486   2.186  0.5746 -1.2611  0.2236
  305HOH      O  929   3.474   1.783   3.906  0.3157  0.1288 -0.7238
  305HOH     H1  930   3.397   1.799   3.852 -0.3164 -0.1257  0.0654
  305HOH     H2  931   3.476   1.688   3.919 -0.5970  0.2546  1.0695
  306HOH      O  932   2.633   1.239   0.261 -0.3049 -0.0005 -0.4494
  306HOH     H1  933   2.698   1.291   0.308  0.5779  0.0333 -1.6372
  306HOH     H2  934   2.565   1.301   0.237 -0.0666  0.2674 -0.4424
  307HOH      O  935   2.445   2.939   2.690  0.4397  0.3260  0.5476
  307HOH     H1  936   2.363   2.980   2.663  0.9096  0.7765 -0.2750
  307HOH     H2  937   2.446   2.947   2.785 -0.4986  0.2324  0.5819
  308HOH      O  938   1.391   3.160   4.122  0.2080  0.2597  0.2665
  308HOH     H1  939   1.472   3.184   4.168  0.0721  1.3868 -0.0193
  308HOH     H2  940   1.334   3.124   4.190  0.8759 -0.4315  0.4942
  309HOH      O  941   1.448   3.978   0.513  0.1258  0.1776  0.0622
  309HOH     H1  942   1.384   4.012   0.451 -0.2737  0.2178  0.4843
  309HOH     H2  943   1.466   4.051   0.572  0.8487  0.2806 -0.2710
  310HOH      O  944   0.844   1.866   3.854  0.0220  0.0457 -0.1579
  310HOH     H1  945   0.894   1.832   3.780 -0.3828  1.1164 -0.9846
  310HOH     H2  946   0.886   1.949   3.876 -0.6940  0.4242 -0.1397
  311HOH      O  947   1.686   0.648   2.305 -0.5760  0.3449 -0.3917
  311HOH     H1  948   1.714   0.559   2.327 -0.0741  0.4617 -0.5236
  311HOH     H2  949   1.687   0.695   2.388 -0.2106  0.3858 -0.4147
  312HOH      O  950   0.299   1.027   1.746  0.2113  0.1999  0.5482
  312HOH     H1  951   0.213   0.990   1.725  0.1639  0.1122  0.8832
  312HOH     H2  952   0.353   1.004   1.671 -0.1290  0.5114  0.1969
  313HOH      O  953   1.951   3.150   0.841  0.1892  0.2642  0.1235
  313HOH     H1  954   1.931   3.109   0.757  0.5222 -0.5292  0.4146
  313HOH     H2  955   1.868   3.189   0.869 -0.4017 -0.9548  0.2184
  314HOH      O  956   3.838   1.764   3.459  0.5677  0.1223 -0.1144
  314HOH     H1  957   3.833   1.722   3.545  0.8531  0.6438  0.1705
  314HOH     H2  958   3.894   1.706   3.407  0.4909 -0.1384  0.0913
  315HOH      O  959   2.809   1.750   0.822 -0.5335  0.5497 -0.0674
  315HOH     H1  960   2.822   1.824   0.881 -0.5694  0.9105 -0.5005
  315HOH     H2  961   2.822   1.787   0.734 -0.7837  0.0955 -0.3019
  316HOH      O  962   3.169   1.737   3.125  0.3677 -0.0264 -0.4333
  316HOH     H1  963   3.260   1.711   3.117  0.2012 -0.5030 -1.0304
  316HOH     H2  964   3.148   1.777   3.040  0.0666  0.2331 -0.2439
  317HOH      O  965   1.857   3.149   2.147 -0.7916  1.1986 -0.2780
  317HOH     H1  966   1.897   3.094   2.080  0.6087  2.0044 -0.1929
  317HOH     H2  967   1.787   3.096   2.184  0.5462 -0.6210 -0.0836
  318HOH      O  968   2.045   1.886   1.832 -0.4223  0.1980 -0.6423
  318HOH     H1  969   2.073   1.810   1.882 -0.2093  0.4075 -0.4396
  318HOH     H2  970   2.083   1.873   1.745  0.9306  0.8010 -0.1993
  319HOH      O  971   3.982   1.938   2.106 -0.1404  0.4233 -0.4590
  319HOH     H1  972   3.943   2.012   2.060  0.2268  0.5263 -0.6106
  319HOH     H2  973   4.076   1.957   2.106 -0.0572  0.0167 -0.3901
  320HOH      O  974   1.777   0.938   2.940  0.1372 -0.0472 -0.0860
  320HOH     H1  975   1.804   1.024   2.908  0.0984  0.2936  0.7563
  320HOH     H2  976   1.681   0.939   2.932  0.0727  0.2812  0.5811
  321HOH      O  977   1.155   0.618   3.155  0.8036 -0.7187 -0.0637
  321HOH     H1  978   1.068   0.586   3.177  0.6190  0.1398  0.5459
  321HOH     H2  979   1.212   0.541   3.164  0.4435 -0.8587  1.7124
  322HOH      O  980   3.696   2.773   0.589  0.0885  0.3522 -0.1176
  322HOH     H1  981   3.628   2.729   0.538  0.6939 -0.6012 -0.1400
  322HOH     H2  982   3.698   2.726   0.672  0.7453  0.3265 -0.1374
  323HOH      O  983   3.986   1.531   0.762  0.3377  0.7317 -0.3608
  323HOH     H1  984   3.979   1.486   0.847  0.5826 -0.8917 -1.1278
  323HOH     H2  985   3.926   1.605   0.769  0.0504  0.4219  1.0817
  324HOH      O  986   2.270   2.248   3.651  0.0854  0.5016 -0.1690
  324HOH     H1  987   2.307   2.226   3.736 -0.0515  1.4943  0.1822
  324HOH     H2  988   2.176   2.256   3.666  0.0082  0.2880 -0.5104
  325HOH      O  989   3.856   4.111   1.375 -0.2610 -0.5533 -0.1486
  325HOH     H1  990   3.768   4.078   1.394 -0.0892 -0.9860 -0.0595
  325HOH     H2  991   3.892   4.133   1.461 -0.5447  0.3621 -0.2411
  326HOH      O  992   3.630   1.518   0.827 -0.5875  0.5653  0.0062
  326HOH     H1  993   3.659   1.586   0.766 -0.0172  0.4314  0.1236
  326HOH     H2  994   3.537   1.537   0.840 -0.4951  1.1747 -0.1537
  327HOH      O  995   3.436   3.555   1.893  0.0435 -0.9753 -0.6620
  327HOH     H1  996   3.498   3.547   1.820 -0.1165 -0.0656 -0.9152
  327HOH     H2  997   3.484   3.519   1.968  0.6617 -0.8264 -0.9695
  328HOH      O  998   2.806   3.970   2.910 -0.7070 -0.4766 -0.8324
  328HOH     H1  999   2.837   4.055   2.881 -0.6302  0.2364  1.0886
  328HOH     H2 1000   2.885   3.917   2.920 -0.5347 -0.1222 -0.2244
  329HOH      O 1001   0.278   3.598   1.740 -0.2333 -0.1495 -0.1111
  329HOH     H1 1002   0.207   3.620   1.680  0.1823 -0.1304 -0.6105
  329HOH     H2 1003   0.237   3.541   1.805 -0.9464  0.6938  0.2314
  330HOH      O 1004   1.627   3.180   0.073  0.2424  0.0662  0.5415
  330HOH     H1 1005   1.623   3.087   0.098  1.4841 -0.1925 -0.0617
  330HOH     H2 1006   1.673   3.222   0.146  1.3225 -0.1634  0.0279
  331HOH      O 1007   2.009   3.250   2.559  0.6500 -0.2896  0.8198
  331HOH     H1 1008   1.979   3.275   2.472 -0.4832 -1.6097  0.7747
  331HOH     H2 1009   2.063   3.325   2.587 -0.5251  1.0618 -0.1945
  332HOH      O 1010   0.283   1.238   1.371 -0.0824  0.1084  0.2620
  332HOH     H1 1011   0.220   1.175   1.405 -1.0592  0.0166 -1.4782
  332HOH     H2 1012   0.352   1.184   1.332 -0.3172  0.1200 -0.1841
  333HOH      O 1013   2.145   1.701   1.075 -0.2130 -0.1583  0.7850
  333HOH     H1 1014   2.122   1.788   1.041 -0.6282 -0.6625 -0.3032
  333HOH     H2 1015   2.086   1.641   1.030  0.3649 -1.0625  1.1772
  334HOH      O 1016   2.260   0.207   1.527  0.1347 -0.0731 -0.4169
  334HOH     H1 1017   2.222   0.277   1.581 -0.1076  0.1439 -0.8550
  334HOH     H2 1018   2.185   0.165   1.486  0.2352 -0.9504  0.2398
  335HOH      O 1019   2.443   1.407   0.735  1.1612 -0.3180 -0.4065
  335HOH     H1 1020   2.465   1.412   0.642  0.9655 -1.1898 -0.5277
  335HOH     H2 1021   2.399   1.322   0.744 -0.4206  0.4692  0.1505
  336HOH      O 1022   3.125   0.189   0.908  0.1097 -0.1159  0.2452
  336HOH     H1 1023   3.081   0.116   0.864  0.1379 -0.0080  0.0348
  336HOH     H2 1024   3.057   0.255   0.918  0.0528 -0.2188  0.5508
  337HOH      O 1025   2.080   0.909   1.789 -1.2562  0.4154  0.6573
  337HOH     H1 1026   2.136   0.940   1.718 -0.2575 -1.8667  0.2494
  337HOH     H2 1027   1.999   0.881   1.747 -0.6005 -1.0955  0.2504
  338HOH      O 1028   3.491   3.554   1.348 -0.0123 -0.0104  0.0434
  338HOH     H1 1029   3.430   3.553   1.274  0.3083  0.1730 -0.2304
  338HOH     H2 1030   3.577   3.568   1.308  0.1587  0.1505  0.4564
  339HOH      O 1031   0.097   1.422   1.698  0.3740  0.8288 -0.4965
  339HOH     H1 1032   0.051   1.392   1.619  0.4665 -0.7682 -0.0226
  339HOH     H2 1033   0.027   1.453   1.756  0.0240 -0.0741 -0.3972
  340HOH      O 1034   2.745   3.666   2.370  0.1228 -0.3459  0.1345
  340HOH     H1 1035   2.774   3.690   2.282  0.9236 -0.6157  0.3105
  340HOH     H2 1036   2.695   3.586   2.358 -0.4224  0.0232 -0.1541
  341HOH      O 1037   2.691   4.079   0.658  0.2961 -0.5875  0.7907
  341HOH     H1 1038   2.769   4.043   0.700  1.1793 -0.0683 -0.3147
  341HOH     H2 1039   2.656   4.006   0.607  0.2469 -0.7284  1.0227
  342HOH      O 1040   3.602   0.420   1.322  0.4244 -0.0826 -0.3057
  342HOH     H1 1041   3.541   0.353   1.356  0.1807 -0.3641 -1.2497
  342HOH     H2 1042   3.689   0.388   1.346  0.3547 -1.0919 -1.2820
  343HOH      O 1043   3.605   3.023   0.977 -0.7111 -0.4413 -0.4056
  343HOH     H1 1044   3.572   3.090   0.918  0.4544  0.6709  0.1215
  343HOH     H2 1045   3.683   3.061   1.017 -0.5473 -1.7375  0.6823
  344HOH      O 1046   1.454   1.843   0.277  0.2333  0.1942 -0.1920
  344HOH     H1 1047   1.472   1.750   0.270 -0.2667  0.1315 -0.8324
  344HOH     H2 1048   1.361   1.849   0.301  0.2845  0.5226 -0.0592
  345HOH      O 1049   0.369   3.101   3.781  0.4340 -0.3521  0.2882
  345HOH     H1 1050   0.465   3.105   3.783  0.4156  0.0721  0.7033
  345HOH     H2 1051   0.342   3.155   3.855 -0.1215 -0.8462  0.4529
  346HOH      O 1052   4.001   2.807   0.992  0.1944 -0.4919  0.4148
  346HOH     H1 1053   3.952   2.852   0.923  0.3107 -0.6642  0.2166
  346HOH     H2 1054   4.068   2.757   0.945  1.5070  0.8341  0.7317
  347HOH      O 1055   3.328   3.061   2.771 -0.4458 -0.3727  0.1690
  347HOH     H1 1056   3.365   3.063   2.683  0.6559 -0.1470  0.6012
  347HOH     H2 1057   3.298   2.971   2.783 -2.5022  0.0251 -1.1122
  348HOH      O 1058   3.245   2.265   1.167 -0.0366 -0.3669 -0.8297
  348HOH     H1 1059   3.278   2.338   1.114  0.4323  0.0914  0.0397
  348HOH     H2 1060   3.250   2.189   1.110  0.5111  0.0858 -1.4117
  349HOH      O 1061   2.589   1.658   2.757  0.6046 -0.0955  0.5152
  349HOH     H1 1062   2.661   1.676   2.695 -0.5185 -0.1318 -0.9069
  349HOH     H2 1063   2.595   1.564   2.773  0.2767 -0.3171 -0.4844
  350HOH      O 1064   1.046   1.321   3.275 -0.2991  0.4833 -0.1434
  350HOH     H1 1065   1.067   1.413   3.291 -0.0036  0.5179 -0.6773
  350HOH     H2 1066   1.041   1.314   3.180 -1.4673  0.1857 -0.0875
  351HOH      O 1067   1.114   1.463   1.980 -0.3124  0.7941  0.0716
  351HOH     H1 1068   1.160   1.418   2.051  0.5760  0.9218 -0.3983
  351HOH     H2 1069   1.041   1.405   1.959 -0.3322  0.5386  0.7795
  352HOH      O 1070   0.870   1.775   3.475 -0.2486  0.4033 -0.3285
  352HOH     H1 1071   0.939   1.804   3.534 -1.2040  0.4660  0.8104
  352HOH     H2 1072   0.885   1.825   3.394  0.8755  0.5780 -0.0447
  353HOH      O 1073   2.224   2.785   2.106 -0.0286  0.1657 -0.2146
  353HOH     H1 1074   2.295   2.764   2.167 -0.0475 -1.3587 -0.6235
  353HOH     H2 1075   2.179   2.701   2.092 -0.9479  0.7654 -1.1749
  354HOH      O 1076   1.732   3.259   0.916  0.4044  0.6798 -0.4015
  354HOH     H1 1077   1.649   3.219   0.892  0.8307 -2.1998  1.7873
  354HOH     H2 1078   1.713   3.306   0.998  0.7597  0.8496 -0.4120
  355HOH      O 1079   2.716   3.583   1.883 -0.0064  0.1240 -0.1640
  355HOH     H1 1080   2.637   3.621   1.843  0.3084  0.7342 -0.2258
  355HOH     H2 1081   2.775   3.567   1.809  0.1609  0.2394 -0.0566
  356HOH      O 1082   3.215   0.225   2.969 -0.0219 -0.5679 -0.3875
  356HOH     H1 1083   3.163   0.305   2.967 -0.6149 -0.8534  1.0244
  356HOH     H2 1084   3.154   0.157   2.940  0.1453 -0.6564 -0.5337
  357HOH      O 1085   2.053   2.700   3.278 -0.3862  0.5066 -0.6222
  357HOH     H1 1086   2.067   2.740   3.192 -0.7937 -1.5028 -1.7326
  357HOH     H2 1087   2.124   2.637   3.288 -0.6767  0.2759  0.2522
  358HOH      O 1088   0.303   2.362   0.253 -0.5185  0.3105  0.1104
  358HOH     H1 1089   0.274   2.298   0.317 -0.7016  0.0782 -0.2008
  358HOH     H2 1090   0.344   2.310   0.184 -0.4271  0.5473 -0.0152
  359HOH      O 1091   0.677   1.370   1.517 -0.3586  0.1190 -0.2479
  359HOH     H1 1092   0.588   1.407   1.517 -0.2314  0.5692  1.3205
  359HOH     H2 1093   0.733   1.442   1.547  0.4610 -0.3168 -0.6775
  360HOH      O 1094   1.211   2.151   3.182  0.2014  0.7826 -0.2573
  360HOH     H1 1095   1.143   2.213   3.207 -0.7374 -0.1178 -0.4471
  360HOH     H2 1096   1.202   2.142   3.087 -0.6769 -0.6630 -0.1005
  361HOH      O 1097   0.836   4.059   0.473 -0.0457  0.2641 -0.3057
  361HOH     H1 1098   0.893   4.134   0.492  0.3728 -0.1480  0.1204
  361HOH     H2 1099   0.773   4.058   0.545 -0.4435  0.5696 -0.6434
  362HOH      O 1100   3.813   1.205   2.267 -0.7460 -0.3251  0.2541
  362HOH     H1 1101   3.754   1.268   2.227 -1.1210 -0.8130  0.0145
  362HOH     H2 1102   3.866   1.173   2.194  0.0808  0.3639  0.5195
  363HOH      O 1103   0.098   1.856   3.350 -0.5108  0.5759 -0.1546
  363HOH     H1 1104   0.081   1.923   3.284  0.8856  1.6374  0.4580
  363HOH     H2 1105   0.044   1.882   3.425 -0.6397  0.4958 -0.2196
  364HOH      O 1106   1.814   1.154   0.748  0.3574  0.3062  0.5970
  364HOH     H1 1107   1.752   1.203   0.803  0.2268 -0.3113  1.0195
  364HOH     H2 1108   1.899   1.189   0.772  0.2427  0.5515  0.6554
  365HOH      O 1109   3.898   2.794   3.314  0.6702 -0.2141 -0.1472
  365HOH     H1 1110   3.887   2.861   3.381 -0.3864 -0.3718 -0.1274
  365HOH     H2 1111   3.909   2.843   3.232 -0.8323  0.0329 -0.2434
  366HOH      O 1112   1.458   2.328   1.362 -0.1672 -0.6267  0.5071
  366HOH     H1 1113   1.372   2.314   1.401 -0.5459  0.5353  0.1735
  366HOH     H2 1114   1.505   2.381   1.426 -0.3834  0.3027 -0.0601
  367HOH      O 1115   0.881   0.590   3.451 -0.1415  0.0140  0.2011
  367HOH     H1 1116   0.869   0.653   3.380 -0.1033  0.3003  0.4443
  367HOH     H2 1117   0.833   0.628   3.524 -0.4884 -0.4592  0.2240
  368HOH      O 1118   3.285   3.403   3.745  0.0442  0.8618  0.0937
  368HOH     H1 1119   3.199   3.423   3.782 -0.2544  1.2039 -0.7426
  368HOH     H2 1120   3.347   3.443   3.806 -0.3502  0.3203  0.8954
  369HOH      O 1121   0.418   0.362   0.274  0.8986  0.1281  0.1775
  369HOH     H1 1122   0.445   0.433   0.215  0.1554  0.2014 -0.1015
  369HOH     H2 1123   0.358   0.404   0.336 -1.9033 -0.5696 -1.6335
  370HOH      O 1124   0.856   1.622   2.907  0.6945 -0.6649 -0.6560
  370HOH     H1 1125   0.860   1.704   2.858  0.2444 -0.0538  0.2648
  370HOH     H2 1126   0.808   1.562   2.850 -0.5342  0.2617 -0.6831
  371HOH      O 1127   3.708   3.935   0.574 -0.4903 -0.2628  0.2413
  371HOH     H1 1128   3.714   3.850   0.530 -0.6171  0.0340 -0.3644
  371HOH     H2 1129   3.787   3.981   0.547 -1.1053  0.3459 -0.6157
  372HOH      O 1130   2.395   2.489   3.054 -0.6970  0.5237 -0.1349
  372HOH     H1 1131   2.453   2.451   3.121 -0.2293  0.4617 -0.5594
  372HOH     H2 1132   2.371   2.415   2.999 -0.7817  0.6344 -0.2475
  373HOH      O 1133   2.768   2.673   1.922 -0.6274  0.4271 -0.2959
  373HOH     H1 1134   2.768   2.701   1.831 -0.3956  0.0040 -0.4307
  373HOH     H2 1135   2.824   2.595   1.924 -0.6125  0.4400  0.2103
  374HOH      O 1136   3.519   4.104   0.682 -0.6275  0.4494 -0.1527
  374HOH     H1 1137   3.597   4.056   0.652 -0.2628  0.7398  0.2926
  374HOH     H2 1138   3.478   4.135   0.601 -1.2354 -1.1017 -0.5180
  375HOH      O 1139   2.395   2.300   2.079  0.1884  0.8105 -0.2454
  375HOH     H1 1140   2.408   2.266   1.991 -0.4855  1.7772 -0.7622
  375HOH     H2 1141   2.326   2.245   2.116  1.8173 -0.9175  0.5164
  376HOH      O 1142   1.321   1.250   4.094  0.1107  0.5345 -0.0135
  376HOH     H1 1143   1.287   1.324   4.044  0.4788  0.3099 -0.6143
  376HOH     H2 1144   1.416   1.251   4.078  0.0276 -0.6716 -0.9167
  377HOH      O 1145   2.935   2.403   1.943 -0.3970 -0.2148 -0.3610
  377HOH     H1 1146   3.004   2.338   1.931  0.0648  0.2078 -0.0859
  377HOH     H2 1147   2.980   2.478   1.982 -1.1566 -0.2244  0.6039
  378HOH      O 1148   2.586   0.648   2.984  0.0305  0.1198  0.8022
  378HOH     H1 1149   2.514   0.612   3.037  0.0274 -0.2319  0.5670
  378HOH     H2 1150   2.657   0.585   2.996  0.4945  0.7386  1.4671
  379HOH      O 1151   2.140   0.877   3.298 -0.4931 -0.2064  0.2604
  379HOH     H1 1152   2.071   0.868   3.363 -0.5887 -0.1882  0.1635
  379HOH     H2 1153   2.166   0.969   3.302  0.2378 -0.4264  1.0051
  380HOH      O 1154   3.730   2.181   0.816  0.1123 -0.5881  0.1839
  380HOH     H1 1155   3.731   2.188   0.912 -0.1740  0.8684  0.1284
  380HOH     H2 1156   3.810   2.224   0.788 -0.1303 -0.3969 -0.2350
  381HOH      O 1157   0.210   0.828   2.933  0.2674 -0.1692 -0.1064
  381HOH     H1 1158   0.164   0.900   2.976  0.3133  0.0981 -0.4915
  381HOH     H2 1159   0.297   0.827   2.974  0.2042 -0.1258  0.0293
  382HOH      O 1160   2.792   2.148   4.094  0.6596  0.3077 -0.9512
  382HOH     H1 1161   2.804   2.161   4.188 -0.4544 -0.1256 -0.7123
  382HOH     H2 1162   2.811   2.055   4.081  0.3351  0.2518 -1.0501
  383HOH      O 1163   3.960   2.184   3.569 -0.3397  0.1771 -0.1348
  383HOH     H1 1164   4.032   2.245   3.550 -0.8361  0.5508 -0.9352
  383HOH     H2 1165   3.891   2.210   3.508 -0.5711 -1.2056 -0.5186
  384HOH      O 1166   2.974   2.769   2.204 -0.4753  0.6066 -0.0182
  384HOH     H1 1167   2.918   2.700   2.239  0.1141  0.5856  0.9550
  384HOH     H2 1168   3.039   2.723   2.150 -0.4423  0.4647  0.1432
  385HOH      O 1169  -0.001   1.270   2.233 -0.5083  0.3712 -0.4409
  385HOH     H1 1170   0.090   1.250   2.209 -0.3983  0.1564  0.1245
  385HOH     H2 1171  -0.016   1.357   2.197  0.1473  0.6906  0.0152
  386HOH      O 1172   0.701   0.503   2.408 -0.0220  0.2425  0.5331
  386HOH     H1 1173   0.683   0.468   2.320  0.1333 -0.6818  0.8452
  386HOH     H2 1174   0.776   0.560   2.396 -1.1871  1.7687 -0.2615
  387HOH      O 1175   1.543   1.271   3.946 -0.4308 -0.1570  0.3450
  387HOH     H1 1176   1.513   1.181   3.932 -1.1113  0.1092 -0.0008
  387HOH     H2 1177   1.601   1.288   3.872 -1.7162  0.2598 -0.6523
  388HOH      O 1178   2.442   3.228   3.140  0.2537  1.2686  0.5372
  388HOH     H1 1179   2.403   3.315   3.128 -0.7673  1.0132  1.6637
  388HOH     H2 1180   2.445   3.191   3.052 -1.8805  1.4223  0.2913
  389HOH      O 1181   1.790   0.038   3.932  0.2133 -0.0501  0.4802
  389HOH     H1 1182   1.786   0.131   3.953  0.9446 -0.0831  0.8161
  389HOH     H2 1183   1.724  -0.002   3.989 -0.4934  0.3077 -0.0491
  390HOH      O 1184   0.617   2.295   2.548 -0.2334 -0.0343  0.2610
  390HOH     H1 1185   0.613   2.386   2.577 -0.3160 -0.1336  0.5732
  390HOH     H2 1186   0.705   2.266   2.572 -0.2061 -0.0360  0.1593
  391HOH      O 1187   2.168   2.284   0.933  0.1885  0.3148 -0.1388
  391HOH     H1 1188   2.093   2.249   0.885  0.6042 -1.5557  0.3887
  391HOH     H2 1189   2.217   2.334   0.867 -0.3346 -0.3729 -1.1029
  392HOH      O 1190   0.447   2.518   3.992  0.0108 -0.0390 -0.1364
  392HOH     H1 1191   0.429   2.609   3.968 -0.3600  0.1328  0.7103
  392HOH     H2 1192   0.408   2.466   3.922  0.6154  0.4477 -0.8657
  393HOH      O 1193   0.073   0.244   0.127 -0.0682  0.4658  0.2932
  393HOH     H1 1194   0.008   0.178   0.101  1.3748 -0.5370 -1.2007
  393HOH     H2 1195   0.038   0.326   0.091 -0.6808  0.0303 -0.1628
  394HOH      O 1196   3.264   2.872   0.178  0.0038  0.3542 -0.1510
  394HOH     H1 1197   3.200   2.927   0.224  0.4252  0.5105  0.2641
  394HOH     H2 1198   3.226   2.859   0.091 -0.0761  1.3645 -0.2909
  395HOH      O 1199   2.424   1.529   1.908  0.3267  0.0067  0.3009
  395HOH     H1 1200   2.452   1.511   1.818 -1.5476 -1.7261 -0.0959
  395HOH     H2 1201   2.431   1.444   1.952  0.1035  0.5511  1.4526
  396HOH      O 1202   0.041   3.804  -0.007 -0.0679 -0.7602 -0.0250
  396HOH     H1 1203   0.015   3.836   0.079  0.0154 -0.1633 -0.2129
  396HOH     H2 1204   0.133   3.828  -0.015 -0.1077 -0.7006 -0.3265
  397HOH      O 1205   0.153   1.925   3.828 -0.0942  0.4210  0.4645
  397HOH     H1 1206   0.106   2.001   3.793  0.0263  0.7038  0.8966
  397HOH     H2 1207   0.169   1.869   3.752  1.5315  1.7173 -0.2737
  398HOH      O 1208   3.951   3.103   1.867  0.7620 -0.0521 -0.0472
  398HOH     H1 1209   3.971   3.194   1.890 -0.7727  0.3744 -0.1663
  398HOH     H2 1210   3.932   3.106   1.773  1.0353 -0.5717 -0.1238
  399HOH      O 1211   1.540   3.854   2.464 -0.3330 -0.2891 -0.7209
  399HOH     H1 1212   1.477   3.814   2.404  1.1349 -1.1752 -1.8320
  399HOH     H2 1213   1.577   3.928   2.415 -0.7480  0.4728  0.0668
  400HOH      O 1214   2.487   2.608   1.270 -0.1548 -0.0174 -0.6614
  400HOH     H1 1215   2.435   2.685   1.246 -0.8508 -0.7085 -1.4768
  400HOH     H2 1216   2.450   2.536   1.219 -0.0341 -1.0836  0.6480
  401HOH      O 1217   2.243   2.633   0.712 -0.0760 -0.0939 -0.1335
  401HOH     H1 1218   2.258   2.549   0.669 -0.5666  0.3480 -1.2493
  401HOH     H2 1219   2.219   2.610   0.802  0.5981 -1.0901 -0.1776
  402HOH      O 1220   2.758   2.840   0.708 -0.4715  0.2586  0.1862
  402HOH     H1 1221   2.828   2.781   0.679 -0.7263  0.3610 -0.6826
  402HOH     H2 1222   2.682   2.784   0.718 -0.3099  0.1663  1.0281
  403HOH      O 1223   3.910   3.990   0.786 -0.2535 -0.5468  0.0603
  403HOH     H1 1224   3.991   3.942   0.803 -0.3251 -0.2719  1.3625
  403HOH     H2 1225   3.842   3.923   0.780 -0.2111 -0.7014  0.9736
  404HOH      O 1226   2.232   0.747   3.077 -0.0684 -0.0234 -0.0879
  404HOH     H1 1227   2.214   0.816   3.013 -1.3483  0.5846  0.8359
  404HOH     H2 1228   2.204   0.784   3.161 -0.4321 -1.5240  0.5188
  405HOH      O 1229   3.624   2.882   1.221  0.0769 -0.2667  0.6094
  405HOH     H1 1230   3.720   2.884   1.221  0.0870  0.7453 -0.1478
  405HOH     H2 1231   3.600   2.920   1.137 -1.0037 -0.6729  0.7096
  406HOH      O 1232   4.006   1.568   3.344  0.2839 -0.1213 -0.1761
  406HOH     H1 1233   3.997   1.538   3.253  0.3406  0.2145 -0.2971
  406HOH     H2 1234   4.078   1.517   3.379  0.0698 -0.4648 -0.2273
  407HOH      O 1235   3.695   1.342   2.944  0.3411  0.4027 -0.3474
  407HOH     H1 1236   3.710   1.269   2.884  0.6930 -0.5954  0.8600
  407HOH     H2 1237   3.781   1.359   2.982 -0.1670 -0.6211  1.5233
  408HOH      O 1238   1.294   3.012   3.902  0.0888 -0.2295  0.3012
  408HOH     H1 1239   1.240   3.068   3.847 -0.9072 -1.3205  0.0815
  408HOH     H2 1240   1.325   3.070   3.972 -0.8331  0.6066  0.0680
  409HOH      O 1241   1.158   1.231   1.467  0.2620 -0.2740  0.6986
  409HOH     H1 1242   1.251   1.240   1.450  0.3445 -0.6912  0.9156
  409HOH     H2 1243   1.128   1.321   1.486  0.5069 -0.0580  0.1171
  410HOH      O 1244   3.784   2.055   1.473 -0.2801  0.5532 -0.0165
  410HOH     H1 1245   3.852   1.994   1.445 -0.4060  0.3921  0.0236
  410HOH     H2 1246   3.702   2.008   1.458 -0.3544  0.4907  0.5428
  411HOH      O 1247   3.422   1.633   3.553  0.3480  0.0190 -0.7061
  411HOH     H1 1248   3.329   1.657   3.551  0.6868  1.5627 -1.6039
  411HOH     H2 1249   3.446   1.627   3.460  1.2219  0.0509 -0.4948
  412HOH      O 1250   3.174   1.518   0.513 -0.3400  0.7184 -0.4767
  412HOH     H1 1251   3.084   1.550   0.521 -0.8343 -0.6281 -0.2386
  412HOH     H2 1252   3.220   1.589   0.468 -1.5000  1.4601 -0.5831
  413HOH      O 1253   1.760   3.400   0.252 -0.0206 -0.4915  0.0913
  413HOH     H1 1254   1.731   3.487   0.224  0.8302 -0.4560 -0.7667
  413HOH     H2 1255   1.683   3.363   0.296 -0.3837  0.7017  0.5372
  414HOH      O 1256   3.547   2.628   2.759  0.9169  0.6844  0.0275
  414HOH     H1 1257   3.509   2.601   2.676 -0.0761  0.6508  0.4556
  414HOH     H2 1258   3.591   2.711   2.739  0.0682  1.0641 -0.4166
  415HOH      O 1259   2.387   0.752   0.923  0.0508 -0.0601 -0.6896
  415HOH     H1 1260   2.464   0.766   0.868  0.2230 -0.8656 -0.6813
  415HOH     H2 1261   2.317   0.730   0.860 -0.3156  1.1264 -0.7375
  416HOH      O 1262   1.152   1.521   0.911 -0.5432 -0.0846 -0.2155
  416HOH     H1 1263   1.130   1.572   0.833 -0.8157 -0.6944 -0.5514
  416HOH     H2 1264   1.089   1.449   0.911 -0.0647 -0.5156  0.1473
  417HOH      O 1265   2.126   0.619   0.535  0.2809  0.0980 -0.0301
  417HOH     H1 1266   2.212   0.638   0.498  0.7444  0.0340  0.9434
  417HOH     H2 1267   2.093   0.546   0.483  0.9927 -0.1371 -0.1738
  418HOH      O 1268   1.585   1.718   0.867 -0.4024  0.0183  0.1527
  418HOH     H1 1269   1.543   1.742   0.784  0.1764  0.3534 -0.0544
  418HOH     H2 1270   1.539   1.639   0.895 -1.9185  0.9486  0.5091
  419HOH      O 1271   1.971   0.071   3.453  0.1441 -0.0245  0.0762
  419HOH     H1 1272   1.908   0.139   3.475 -1.6789 -1.0887 -1.3602
  419HOH     H2 1273   1.925  -0.012   3.469  1.6013 -0.9353 -0.0070
  420HOH      O 1274   0.014   2.402   0.363 -0.0198 -0.4434 -0.1426
  420HOH     H1 1275  -0.008   2.488   0.398 -0.3850 -0.1850 -0.9766
  420HOH     H2 1276   0.082   2.418   0.298 -0.7571 -0.6415 -1.0008
  421HOH      O 1277   1.003   3.596   2.215 -0.2745 -0.5316  0.6024
  421HOH     H1 1278   0.914   3.626   2.197 -0.3184 -1.0515 -0.1197
  421HOH     H2 1279   1.056   3.675   2.212 -0.4761 -0.4060 -0.6597
  422HOH      O 1280   0.461   3.585   1.345  0.1121 -0.0162 -0.1460
  422HOH     H1 1281   0.481   3.527   1.419  0.2718  0.0661 -0.1256
  422HOH     H2 1282   0.444   3.670   1.385 -1.3820 -0.3072 -0.0397
  423HOH      O 1283   2.896   0.318   1.645 -0.2936 -0.4216  0.5658
  423HOH     H1 1284   2.840   0.318   1.568 -0.4546 -1.4240  0.6594
  423HOH     H2 1285   2.855   0.256   1.706  0.0070  0.0964  1.3309
  424HOH      O 1286   1.151   0.792   0.690 -0.0203 -0.5919  0.9210
  424HOH     H1 1287   1.218   0.819   0.628 -0.2556  0.0823  0.9380
  424HOH     H2 1288   1.118   0.709   0.656 -0.3626 -0.0931 -0.0571
  425HOH      O 1289   0.061   1.453   3.053 -0.5812  0.2299 -0.3677
  425HOH     H1 1290   0.109   1.477   2.974 -0.7223 -0.5418 -0.7024
  425HOH     H2 1291  -0.004   1.389   3.024 -0.4649 -0.2698  0.4020
  426HOH      O 1292   0.501   0.689   2.006 -0.3405  0.4452  0.0248
  426HOH     H1 1293   0.421   0.640   1.987  0.0816 -0.2245 -0.0692
  426HOH     H2 1294   0.502   0.697   2.102 -0.0150 -0.4465  0.1110
  427HOH      O 1295   3.037   0.980   3.865 -0.5942  0.2597 -0.8124
  427HOH     H1 1296   3.001   0.909   3.812 -0.2406 -0.6895  0.1659
  427HOH     H2 1297   2.961   1.014   3.913 -0.5742 -0.2997 -0.3638
  428HOH      O 1298   0.457   2.735   2.590 -0.1814 -0.0958  0.5481
  428HOH     H1 1299   0.434   2.828   2.590  1.7804  0.4863  0.2212
  428HOH     H2 1300   0.472   2.715   2.497  0.8747 -0.2682  0.7309
  429HOH      O 1301   3.772   2.324   1.474  0.1249  0.3411 -0.6221
  429HOH     H1 1302   3.770   2.228   1.474  0.7694  0.3119 -0.0838
  429HOH     H2 1303   3.805   2.347   1.387  0.0978  0.0732 -0.7061
  430HOH      O 1304   2.859   0.292   0.932 -0.1537  0.8113 -0.2321
  430HOH     H1 1305   2.814   0.209   0.915  0.2828  0.2780  0.9784
  430HOH     H2 1306   2.814   0.355   0.876 -1.4635  0.0377 -0.1501
  431HOH      O 1307   0.232   2.184   1.694 -1.0551  0.4580  0.2275
  431HOH     H1 1308   0.272   2.206   1.779  0.5990 -1.5423  0.1201
  431HOH     H2 1309   0.265   2.251   1.634  2.4100 -0.8911  0.1886
  432HOH      O 1310   4.060   0.652   0.600  0.5752 -0.0772  0.1000
  432HOH     H1 1311   3.966   0.654   0.587  0.3711  0.7921  1.3120
  432HOH     H2 1312   4.097   0.649   0.511 -0.5887  1.3142 -0.5151
  433HOH      O 1313   3.974   1.215   1.158 -0.1988 -0.1938 -0.2318
  433HOH     H1 1314   3.962   1.142   1.098 -1.7671  0.0934 -0.3432
  433HOH     H2 1315   3.951   1.180   1.244  1.1024 -0.3458  0.0953
  434HOH      O 1316   2.944   1.828   3.747 -0.7143 -0.2025  0.1405
  434HOH     H1 1317   2.970   1.910   3.706 -0.1737 -0.4215  0.0394
  434HOH     H2 1318   2.848   1.828   3.741 -0.6697 -0.0900 -0.8486
  435HOH      O 1319   0.774   0.052   2.020 -0.0931  0.3711 -0.5342
  435HOH     H1 1320   0.856   0.095   1.996  0.4705 -0.6357 -0.5006
  435HOH     H2 1321   0.758  -0.011   1.950 -0.1431 -0.3437  0.0931
  436HOH      O 1322   0.628   2.066   0.640  0.3136 -0.2951 -0.0042
  436HOH     H1 1323   0.610   2.123   0.715  1.6311  0.5595 -0.2740
  436HOH     H2 1324   0.604   1.979   0.670 -1.1727  0.2710  0.6591
  437HOH      O 1325   0.476   0.676   2.312 -0.3442 -0.1590  0.1536
  437HOH     H1 1326   0.477   0.706   2.403  0.0030  0.3095 -0.0004
  437HOH     H2 1327   0.500   0.583   2.318 -1.3461 -0.4124  0.6241
  438HOH      O 1328   3.538   1.210   3.577  0.0090  0.4838  0.8673
  438HOH     H1 1329   3.593   1.240   3.504  0.3094 -0.8639  0.4681
  438HOH     H2 1330   3.587   1.137   3.615 -1.2971 -0.5438  0.7284
  439HOH      O 1331   0.589   1.947   2.911  0.1704 -0.0713  0.0801
  439HOH     H1 1332   0.547   2.033   2.902  0.3917 -0.0135 -0.4990
  439HOH     H2 1333   0.557   1.914   2.994 -0.0971  0.4783  0.2102
  440HOH      O 1334   1.319   1.403   2.423  1.0431  0.7045 -0.7526
  440HOH     H1 1335   1.349   1.351   2.498  1.6989  0.7766 -0.9588
  440HOH     H2 1336   1.298   1.338   2.356  0.0520  0.6114 -0.3909
  441HOH      O 1337   4.139   0.437   3.863 -0.0806  0.1357  0.4904
  441HOH     H1 1338   4.213   0.388   3.899 -0.2063 -0.2089  0.2862
  441HOH     H2 1339   4.146   0.426   3.768 -0.6007 -0.2146  0.4859
  442HOH      O 1340   1.627   0.705   3.165  0.1950  0.4961 -0.0101
  442HOH     H1 1341   1.583   0.770   3.109  0.4164  0.6421 -0.0178
  442HOH     H2 1342   1.714   0.743   3.182  0.9739 -0.5400 -1.3652
  443HOH      O 1343   3.671   3.192   3.719  0.1071 -0.7486  0.0168
  443HOH     H1 1344   3.580   3.163   3.708 -0.5060  0.5021  1.1757
  443HOH     H2 1345   3.687   3.186   3.813  0.8631  0.0343 -0.0335
  444HOH      O 1346   3.474   2.382   1.363  0.0450  0.2841 -0.5425
  444HOH     H1 1347   3.518   2.464   1.341 -0.5896  0.7380 -0.1716
  444HOH     H2 1348   3.401   2.377   1.302  0.0298  0.0328 -0.5060
  445HOH      O 1349   3.534   3.595   0.029 -0.6062  0.0685  1.0926
  445HOH     H1 1350   3.445   3.586   0.063 -1.0349  0.3135  0.1232
  445HOH     H2 1351   3.568   3.505   0.026 -1.1764 -0.1401  0.6148
  446HOH      O 1352   1.502   1.002   2.992  0.3076  0.3529  0.8329
  446HOH     H1 1353   1.467   1.084   2.956 -0.4865 -0.4988 -0.5179
  446HOH     H2 1354   1.425   0.955   3.024  0.8485  0.4390  2.4411
  447HOH      O 1355   1.701   2.038   2.939 -0.3016  0.1514 -0.2307
  447HOH     H1 1356   1.667   2.030   2.850 -1.5259  0.5306  0.1634
  447HOH     H2 1357   1.693   2.131   2.959 -0.6045 -0.0077  0.4624
  448HOH      O 1358   1.732   0.790   3.548  0.4035  0.6794  0.3269
  448HOH     H1 1359   1.711   0.701   3.577  0.9388  0.7744  1.0635
  448HOH     H2 1360   1.653   0.820   3.503  0.1817 -0.1286  0.1428
  449HOH      O 1361   2.326   3.534   1.534 -0.2537  0.8344  0.4949
  449HOH     H1 1362   2.289   3.531   1.446  0.5032  0.4262  0.1682
  449HOH     H2 1363   2.307   3.448   1.571  1.4709  0.0673 -0.1947
  450HOH      O 1364   0.438   3.648   2.226 -0.9584  0.2729 -0.2081
  450HOH     H1 1365   0.376   3.604   2.169  0.1157 -0.6570 -0.7349
  450HOH     H2 1366   0.505   3.582   2.244  0.6922  1.6073 -0.9408
  451HOH      O 1367   3.895   1.056   2.052  0.8069  0.6289 -0.3815
  451HOH     H1 1368   3.962   1.012   2.000 -0.3465 -0.0168 -1.4242
  451HOH     H2 1369   3.895   1.146   2.019  1.6013  0.8435  0.1354
  452HOH      O 1370   2.541   3.507   3.068 -0.3715 -0.6272  0.3650
  452HOH     H1 1371   2.604   3.578   3.075  0.3724 -1.1302 -0.6847
  452HOH     H2 1372   2.567   3.446   3.138 -0.9153  0.0182  1.1657
  453HOH      O 1373   3.756   1.195   0.213  0.0362  1.3814  0.2879
  453HOH     H1 1374   3.679   1.204   0.268 -1.0024  0.2346 -0.8531
  453HOH     H2 1375   3.758   1.277   0.162 -0.1671  1.6014  0.6243
  454HOH      O 1376   3.400   0.389   2.540 -0.1819 -0.2890  0.2145
  454HOH     H1 1377   3.423   0.471   2.497  0.0451 -1.0349 -1.1815
  454HOH     H2 1378   3.305   0.380   2.526 -0.2834 -0.0896  0.7251
  455HOH      O 1379   1.481   0.596   3.820 -0.0656  0.5536  0.0884
  455HOH     H1 1380   1.388   0.594   3.798 -0.1461  0.6545  0.4050
  455HOH     H2 1381   1.526   0.576   3.738 -0.3734  0.2760 -0.0180
  456HOH      O 1382   0.677   1.237   1.015 -0.5017  0.1518  0.4051
  456HOH     H1 1383   0.713   1.265   1.099 -0.7450 -1.0043  0.9363
  456HOH     H2 1384   0.736   1.167   0.986 -0.3931  0.5699 -0.4274
  457HOH      O 1385   3.511   1.945   3.664  0.5878 -0.2926 -0.5437
  457HOH     H1 1386   3.427   1.918   3.702  0.4212  0.0480 -0.6659
  457HOH     H2 1387   3.512   1.903   3.578  0.3171  0.1057 -0.7443
  458HOH      O 1388   2.679   1.644   1.403 -0.9193  0.3411 -0.3695
  458HOH     H1 1389   2.694   1.647   1.308  2.2286  0.7623 -0.0665
  458HOH     H2 1390   2.675   1.736   1.430 -0.2719  0.2723  0.0025
  459HOH      O 1391   0.855   0.357   2.082  0.4332 -0.1401 -0.1054
  459HOH     H1 1392   0.896   0.442   2.099 -0.2603  0.1737  0.0279
  459HOH     H2 1393   0.771   0.378   2.042  0.6074 -0.7882 -0.8676
  460HOH      O 1394   2.593   0.846   2.734 -0.0155  0.9355  0.3293
  460HOH     H1 1395   2.563   0.796   2.810 -0.0012  1.4542  0.6857
  460HOH     H2 1396   2.626   0.928   2.770 -0.5378  1.4457 -0.2777
  461HOH      O 1397   3.875   2.429   2.246 -0.1281 -0.5728  0.7497
  461HOH     H1 1398   3.884   2.337   2.273 -0.6226 -0.6089  0.8036
  461HOH     H2 1399   3.795   2.459   2.287 -0.0143 -0.1347  0.6629
  462HOH      O 1400   2.979   2.696   3.554  0.6119 -0.2431  0.3771
  462HOH     H1 1401   3.070   2.677   3.533  0.2913 -0.6318 -0.7998
  462HOH     H2 1402   2.950   2.622   3.607  0.7056 -0.6473 -0.1241
  463HOH      O 1403   3.624   4.113   1.495  0.5977  0.3434  0.0780
  463HOH     H1 1404   3.646   4.201   1.524  0.4178  0.1939  0.7190
  463HOH     H2 1405   3.549   4.124   1.436  0.5813  0.6232  0.1520
  464HOH      O 1406   3.314   3.558   1.133  0.7638  0.2182  0.4050
  464HOH     H1 1407   3.298   3.476   1.086 -2.3077  0.0002  1.4200
  464HOH     H2 1408   3.297   3.626   1.067  0.2679 -0.0227  0.2745
  465HOH      O 1409   1.890   2.090   2.049  0.6927  1.0530 -0.6893
  465HOH     H1 1410   1.905   2.020   2.112 -1.7549  0.0627 -0.9722
  465HOH     H2 1411   1.861   2.164   2.102 -1.6578  0.1352 -0.4171
  466HOH      O 1412   0.224   1.218   1.885 -0.3537  0.1604 -0.0565
  466HOH     H1 1413   0.272   1.150   1.839  0.6285  1.0797 -0.4784
  466HOH     H2 1414   0.216   1.289   1.821  1.4225  1.6637  1.1790
  467HOH      O 1415   2.065   3.876   1.124  0.1231  0.0609  0.7326
  467HOH     H1 1416   2.100   3.952   1.170 -1.3725  0.6250  1.0446
  467HOH     H2 1417   2.046   3.812   1.193  0.9246 -0.4309  0.5196
  468HOH      O 1418   2.868   2.245   0.164  0.4883  0.4209 -0.2727
  468HOH     H1 1419   2.811   2.278   0.233  0.8087  0.9583 -0.2598
  468HOH     H2 1420   2.869   2.314   0.098 -0.2852 -0.3169 -1.1184
  469HOH      O 1421  -0.018   0.656   0.361  0.4277  0.1748 -0.0606
  469HOH     H1 1422  -0.052   0.705   0.286 -0.1686 -0.4783 -0.2320
  469HOH     H2 1423   0.076   0.671   0.357  0.3580  0.5679 -0.6393
  470HOH      O 1424   2.883   2.099   2.887 -0.2560 -0.1225  0.8468
  470HOH     H1 1425   2.852   2.132   2.972 -0.4738 -2.1870  1.6838
  470HOH     H2 1426   2.808   2.052   2.852 -0.3306  1.0715 -0.8194
  471HOH      O 1427   1.174   0.204   3.777  1.1148 -0.1157 -0.7594
  471HOH     H1 1428   1.182   0.109   3.771 -0.4105 -0.2709 -1.2571
  471HOH     H2 1429   1.195   0.235   3.689  0.0375 -0.2021 -1.0834
  472HOH      O 1430   0.341   2.905   3.482  0.1991  0.2657  0.3216
  472HOH     H1 1431   0.311   2.817   3.458  0.5314  0.2678 -0.1240
  472HOH     H2 1432   0.270   2.963   3.454  0.4412  0.2364 -0.3900
  473HOH      O 1433   1.687   1.151   3.574 -0.1238 -0.3586  0.4076
  473HOH     H1 1434   1.781   1.166   3.573  0.2036 -2.0324 -0.5831
  473HOH     H2 1435   1.655   1.193   3.494 -0.2136  0.0217  0.6347
  474HOH      O 1436   0.418   1.511   0.964  0.0600  0.3341 -0.8027
  474HOH     H1 1437   0.369   1.557   1.031  0.7951  0.0727 -0.0542
  474HOH     H2 1438   0.509   1.518   0.992  0.3299 -0.2863 -1.4637
  475HOH      O 1439   2.759   2.211   0.858 -0.0641 -0.4015 -0.4530
  475HOH     H1 1440   2.676   2.232   0.816 -0.1969 -0.2682 -0.1356
  475HOH     H2 1441   2.770   2.280   0.924  0.4693 -0.2188 -0.7189
  476HOH      O 1442   3.507   0.620   3.480 -0.2405 -0.0267 -0.3819
  476HOH     H1 1443   3.460   0.568   3.414 -0.0644  0.0753 -0.5904
  476HOH     H2 1444   3.565   0.677   3.429  0.4825 -0.5002 -0.1255
  477HOH      O 1445   1.286   2.769   3.272  0.1584 -0.3195  0.5862
  477HOH     H1 1446   1.223   2.841   3.283  0.4789  0.1033 -0.1937
  477HOH     H2 1447   1.242   2.708   3.213  0.4412 -0.0457  0.0776
  478HOH      O 1448   3.742   2.873   2.731 -0.0226  0.4792  0.1024
  478HOH     H1 1449   3.727   2.964   2.757  0.2773  0.5546  0.0128
  478HOH     H2 1450   3.809   2.877   2.663 -0.3731  0.2327 -0.2658
  479HOH      O 1451   1.952   4.057   0.328 -0.2913 -0.1465 -0.3311
  479HOH     H1 1452   1.959   3.967   0.298  0.4127  0.0300 -0.7479
  479HOH     H2 1453   2.032   4.099   0.296  0.1945  0.2360  1.1894
  480HOH      O 1454   3.572   1.524   2.345 -0.6974 -0.3194 -0.4620
  480HOH     H1 1455   3.616   1.502   2.263 -0.0312 -0.7510 -0.0072
  480HOH     H2 1456   3.507   1.590   2.320  0.5475  0.7667 -1.1017
  481HOH      O 1457   3.295   0.387   0.846 -0.0436  0.7376 -0.4653
  481HOH     H1 1458   3.249   0.304   0.859  0.0818  0.4909 -1.4614
  481HOH     H2 1459   3.312   0.419   0.935  1.4090 -1.1131  0.0399
  482HOH      O 1460   1.431   1.299   1.388 -0.5495 -0.3495  0.4829
  482HOH     H1 1461   1.462   1.235   1.324  1.1014  0.2412  0.6030
  482HOH     H2 1462   1.463   1.267   1.472 -0.2334  0.3057  0.6228
  483HOH      O 1463   2.860   2.425   2.711  0.2042 -0.0608 -0.2440
  483HOH     H1 1464   2.928   2.409   2.776 -0.1415 -0.0257  0.1365
  483HOH     H2 1465   2.780   2.439   2.762 -0.0739 -0.0120 -0.6750
  484HOH      O 1466   2.437   0.908   0.305 -0.0598  0.5437 -0.3583
  484HOH     H1 1467   2.409   0.820   0.280 -0.4669  0.5526  0.0350
  484HOH     H2 1468   2.492   0.937   0.233  0.7693 -0.3475 -0.1257
  485HOH      O 1469   0.809   2.849   3.301  0.6958  0.7881  0.4632
  485HOH     H1 1470   0.728   2.898   3.316  0.5524  0.3124  1.4064
  485HOH     H2 1471   0.833   2.870   3.211  0.6754  2.6223  0.8105
  486HOH      O 1472   1.586   2.641   0.493 -0.3669 -0.2367  0.5250
  486HOH     H1 1473   1.647   2.715   0.499 -0.9827  0.3906 -0.3869
  486HOH     H2 1474   1.590   2.614   0.402  0.3794 -1.8681  0.9637
  487HOH      O 1475   1.100   0.214   2.559  0.2924 -0.7663 -0.1743
  487HOH     H1 1476   1.141   0.193   2.643  0.6011  0.1733 -0.0665
  487HOH     H2 1477   1.070   0.304   2.569 -0.5230 -0.9574 -0.7567
  488HOH      O 1478   3.135   0.655   3.844 -0.1832 -0.6479  0.5234
  488HOH     H1 1479   3.161   0.659   3.752  0.8989 -0.3695  0.8178
  488HOH     H2 1480   3.107   0.564   3.856  0.8581 -1.0462  0.2013
  489HOH      O 1481   0.966   4.071   3.182 -0.2240  0.1326 -0.3947
  489HOH     H1 1482   0.964   4.128   3.258  0.6048  0.0081 -0.2641
  489HOH     H2 1483   1.057   4.071   3.153 -0.4252 -0.2108 -1.0924
  490HOH      O 1484   3.743   2.702   2.454  0.7473  0.1323  0.6698
  490HOH     H1 1485   3.794   2.783   2.459  0.0402  0.6033  0.5464
  490HOH     H2 1486   3.667   2.725   2.401  0.1395 -0.3939  1.2719
  491HOH      O 1487   1.695   3.879   2.102  0.0257 -0.5230 -0.4655
  491HOH     H1 1488   1.739   3.873   2.187  0.0423  0.5287 -0.3705
  491HOH     H2 1489   1.603   3.862   2.122  0.0766 -0.5922 -0.2858
  492HOH      O 1490   1.910   3.788   2.318 -0.3643  0.6612  0.1915
  492HOH     H1 1491   1.967   3.849   2.271  0.6564 -0.4935 -0.1808
  492HOH     H2 1492   1.968   3.748   2.383 -0.8927 -0.1542  0.1789
  493HOH      O 1493   0.426   0.380   2.783  0.2632 -0.0300  0.7299
  493HOH     H1 1494   0.515   0.358   2.754 -0.1310 -0.4817 -0.1928
  493HOH     H2 1495   0.391   0.434   2.713 -0.3063 -0.1123  0.9450
  494HOH      O 1496   2.105   0.148   4.054  0.0012  0.5630 -0.0553
  494HOH     H1 1497   2.084   0.222   3.997 -0.0283 -0.2445 -1.1509
  494HOH     H2 1498   2.026   0.094   4.054  0.4507 -0.1305 -0.3888
  495HOH      O 1499   1.922   3.501   1.703 -0.7187 -0.5423  0.9115
  495HOH     H1 1500   2.004   3.551   1.701 -0.9480 -0.1447  1.2310
  495HOH     H2 1501   1.855   3.562   1.674 -0.9251 -0.8335  0.7581
  496HOH      O 1502   2.280   0.065   0.892  0.1604  1.1318  0.1629
  496HOH     H1 1503   2.198   0.036   0.931  0.4374  0.3558  0.2117
  496HOH     H2 1504   2.334   0.093   0.967  0.5306  0.0606  0.3317
  497HOH      O 1505   0.897   0.139   0.641  0.1436  0.4475  0.5086
  497HOH     H1 1506   0.958   0.170   0.708  0.5510 -0.0387  0.3782
  497HOH     H2 1507   0.839   0.213   0.624 -0.1544  0.4888  1.6028
  498HOH      O 1508   3.055   2.040   2.681  0.1698 -0.7635 -0.6835
  498HOH     H1 1509   3.005   2.099   2.738  0.7196  0.3757 -1.2992
  498HOH     H2 1510   3.003   2.035   2.601  0.3595 -0.7099 -0.8116
  499HOH      O 1511   0.747   0.690   3.686  0.4775 -0.4323 -0.6151
  499HOH     H1 1512   0.712   0.637   3.757  0.8777 -0.4820 -0.4452
  499HOH     H2 1513   0.676   0.749   3.661  0.4679 -0.1144  0.1261
  500HOH      O 1514   1.594   2.125   2.223 -0.1857 -0.5381 -0.0515
  500HOH     H1 1515   1.530   2.112   2.294 -0.5495  1.3223  0.0764
  500HOH     H2 1516   1.678   2.130   2.268 -0.2483 -0.6885  0.0853
  501HOH      O 1517   1.431   2.847   2.104  0.7965  0.7225 -0.4159
  501HOH     H1 1518   1.524   2.826   2.115  0.5707 -0.6914 -0.8261
  501HOH     H2 1519   1.386   2.784   2.161  0.0517  0.2442 -1.4773
  502HOH      O 1520   1.567   1.037   3.807 -0.3624 -0.4258  0.1036
  502HOH     H1 1521   1.566   1.068   3.717 -0.1589  0.1118  0.2790
  502HOH     H2 1522   1.658   1.010   3.823  0.1143  1.2783  0.7115
  503HOH      O 1523   3.708   3.081   0.555  0.0328  0.0152  0.5329
  503HOH     H1 1524   3.726   3.136   0.631 -0.1082  0.9241 -0.0602
  503HOH     H2 1525   3.791   3.035   0.539  0.1493  0.0296  1.0468
  504HOH      O 1526   1.691   3.376   2.508 -0.1906  0.4815 -0.0061
  504HOH     H1 1527   1.717   3.412   2.423  1.2905  1.9921  0.9603
  504HOH     H2 1528   1.730   3.289   2.510  0.0420  0.5531 -0.7580
  505HOH      O 1529   3.092   0.816   0.322 -0.1510 -0.6390 -0.3029
  505HOH     H1 1530   3.070   0.726   0.299 -0.2504 -0.6366 -0.2160
  505HOH     H2 1531   3.188   0.820   0.315 -0.1947 -0.5687 -0.9737
  506HOH      O 1532   0.286   1.882   0.615 -0.0249 -0.1832  0.0050
  506HOH     H1 1533   0.322   1.840   0.693  1.5211  1.9759  0.6582
  506HOH     H2 1534   0.353   1.869   0.547  0.3495  0.8436  0.1392
  507HOH      O 1535   3.853   2.831   0.382  0.5014 -0.2853 -0.1349
  507HOH     H1 1536   3.808   2.794   0.306  0.1138 -0.5278  0.2049
  507HOH     H2 1537   3.786   2.834   0.451  0.6913  0.4663  0.0334
  508HOH      O 1538   0.574   1.676   1.253  0.0615  0.2846  0.1220
  508HOH     H1 1539   0.549   1.594   1.296  0.9814 -0.1820 -0.1902
  508HOH     H2 1540   0.670   1.674   1.252  0.0872  0.6651 -1.2000
  509HOH      O 1541   0.734   3.632   2.301 -0.3759 -0.3560 -0.2966
  509HOH     H1 1542   0.681   3.697   2.348 -0.2020  0.0733 -0.6749
  509HOH     H2 1543   0.751   3.564   2.366 -0.3854  0.0817  0.1798
  510HOH      O 1544   2.759   1.249   2.026 -0.3280 -0.0661 -0.5125
  510HOH     H1 1545   2.763   1.230   1.932  0.3678 -0.1829 -0.4737
  510HOH     H2 1546   2.763   1.345   2.031 -0.0341 -0.0703 -0.5997
  511HOH      O 1547   2.292   1.874   3.509 -0.4667 -1.0995 -0.1150
  511HOH     H1 1548   2.364   1.846   3.566 -0.9475 -0.3226  0.9401
  511HOH     H2 1549   2.213   1.840   3.551 -0.8863  0.0397  0.0894
  512HOH      O 1550   1.626   0.018   3.031  0.3518 -0.4501  0.6024
  512HOH     H1 1551   1.644   0.035   2.938  0.4979 -0.1644  0.6833
  512HOH     H2 1552   1.535   0.046   3.043  0.4700 -0.0888  0.6466
  513HOH      O 1553   3.873   0.495   3.928  0.3350  0.1710 -0.7076
  513HOH     H1 1554   3.827   0.444   3.862 -0.2578 -1.0976  0.5645
  513HOH     H2 1555   3.960   0.454   3.933  0.3115  0.1341 -0.5858
  514HOH      O 1556   0.093   0.824   3.643 -0.1499  0.3962 -0.2626
  514HOH     H1 1557   0.160   0.803   3.578  0.2046  2.4535 -0.7081
  514HOH     H2 1558   0.012   0.786   3.609  0.5811 -1.5776 -0.0408
  515HOH      O 1559   2.315   2.312   2.676 -0.1752  0.6644 -0.2035
  515HOH     H1 1560   2.372   2.337   2.603  0.7934  0.1877  0.3521
  515HOH     H2 1561   2.286   2.396   2.713  0.3706  0.9360 -0.3616
  516HOH      O 1562  -0.024   0.696   1.218  0.0234  0.4190  0.3685
  516HOH     H1 1563   0.023   0.753   1.156  0.5156  0.0486  0.3857
  516HOH     H2 1564   0.031   0.617   1.224  0.0623  0.4966  1.3785
  517HOH      O 1565   1.242   2.640   0.098  0.3236 -0.2334 -0.0469
  517HOH     H1 1566   1.159   2.625   0.053  0.5336  0.0979 -0.5526
  517HOH     H2 1567   1.222   2.709   0.162  0.2939  0.1371 -0.4434
  518HOH      O 1568   0.018   2.675   3.271 -0.5218 -0.4075  0.2549
  518HOH     H1 1569  -0.040   2.727   3.326 -1.0499  0.0351 -0.6765
  518HOH     H2 1570   0.023   2.723   3.189  1.4471 -0.2495  0.3696
  519HOH      O 1571   1.943   2.404   2.758  0.2607 -0.2691  0.5773
  519HOH     H1 1572   1.935   2.492   2.721  0.3418 -0.2642  0.5693
  519HOH     H2 1573   1.997   2.416   2.836 -0.7112 -0.1306  1.2567
  520HOH      O 1574   1.710   1.770   3.033 -0.1100 -0.8951  0.1649
  520HOH     H1 1575   1.714   1.855   2.987 -1.1671 -0.8930  0.0065
  520HOH     H2 1576   1.635   1.779   3.092  0.5735 -1.2783  1.1324
  521HOH      O 1577   1.167   2.816   1.672  0.4199  0.3964 -0.1242
  521HOH     H1 1578   1.245   2.767   1.646  0.5293 -0.0777  0.9953
  521HOH     H2 1579   1.200   2.901   1.701  0.4732  0.3634 -0.0874
  522HOH      O 1580   1.078   3.820   0.642 -0.1411  0.7836 -0.3183
  522HOH     H1 1581   1.058   3.896   0.696  0.2074 -0.2547  1.4360
  522HOH     H2 1582   1.166   3.793   0.669 -0.3796 -0.4273 -0.6072
  523HOH      O 1583   1.073   0.502   0.951  0.2376 -0.1304 -0.0979
  523HOH     H1 1584   0.981   0.528   0.957  0.0157 -1.0505  1.0987
  523HOH     H2 1585   1.119   0.563   1.009  0.2781 -0.1510 -0.1083
  524HOH      O 1586   3.719   0.116   1.175 -0.5802  0.7034 -0.4410
  524HOH     H1 1587   3.771   0.040   1.202 -0.5371  0.2408 -1.7165
  524HOH     H2 1588   3.640   0.079   1.138 -0.8769  1.3243 -0.4506
  525HOH      O 1589   1.050   0.560   3.954  0.0803  0.0444 -0.0170
  525HOH     H1 1590   0.957   0.582   3.956 -0.1890 -0.8796 -0.8649
  525HOH     H2 1591   1.052   0.464   3.951  0.9479  0.0293 -1.7460
  526HOH      O 1592   3.954   0.788   1.870  0.6313  0.3894 -0.3404
  526HOH     H1 1593   4.041   0.797   1.830  0.7385  0.7124 -0.0455
  526HOH     H2 1594   3.972   0.779   1.964  0.3929 -0.5392 -0.3638
  527HOH      O 1595   1.059   0.644   2.883 -0.5519  0.1655 -0.4712
  527HOH     H1 1596   1.144   0.617   2.849 -0.5744 -0.6588  0.0741
  527HOH     H2 1597   1.080   0.695   2.962 -0.5057 -1.9052  1.0194
  528HOH      O 1598   0.119   0.919   2.585 -0.4575  0.2702 -1.0737
  528HOH     H1 1599   0.054   0.852   2.606  1.2493 -1.4477 -0.7975
  528HOH     H2 1600   0.107   0.985   2.653 -0.4130 -1.1658  0.4465
  529HOH      O 1601   1.432   0.272   3.724  0.0844  0.0999  0.3744
  529HOH     H1 1602   1.356   0.253   3.779 -0.2745  0.8079  0.1494
  529HOH     H2 1603   1.488   0.195   3.732 -0.6617 -0.4419  0.5424
  530HOH      O 1604   3.896   2.043   0.561  0.0432 -0.1986  0.3533
  530HOH     H1 1605   3.829   2.011   0.621 -1.6015  0.1331 -1.1558
  530HOH     H2 1606   3.916   1.968   0.505  0.0269  0.0376  0.0281
  531HOH      O 1607   2.201   0.429   2.198 -0.0879 -0.1908 -0.4396
  531HOH     H1 1608   2.275   0.433   2.259 -0.2125  0.1472 -0.3034
  531HOH     H2 1609   2.136   0.374   2.242 -0.1007 -0.1055 -0.3510
  532HOH      O 1610   2.145   1.433   3.029  0.0379  0.2971 -0.5012
  532HOH     H1 1611   2.134   1.487   3.108  0.5256 -1.1527  0.6601
  532HOH     H2 1612   2.105   1.349   3.053 -0.1695 -0.0859 -1.9922
  533HOH      O 1613   0.697   2.705   0.148 -0.2550 -0.0655 -0.0752
  533HOH     H1 1614   0.751   2.726   0.224  0.6735 -0.4319 -0.5947
  533HOH     H2 1615   0.642   2.633   0.177  0.1185 -0.2316  0.2433
  534HOH      O 1616   0.700   1.708   4.013  0.5831 -0.3547 -0.9065
  534HOH     H1 1617   0.613   1.748   4.008  0.6583 -0.0771 -0.1991
  534HOH     H2 1618   0.759   1.777   3.982  0.8153  0.5312  1.1816
  535HOH      O 1619   3.177   2.324   4.031  0.1462 -0.0841  0.4646
  535HOH     H1 1620   3.204   2.416   4.024 -1.1127  0.2789 -0.3905
  535HOH     H2 1621   3.240   2.277   3.977  1.2211  0.1279  1.4493
  536HOH      O 1622   2.440   0.977   0.755  0.0687  0.5996 -0.0929
  536HOH     H1 1623   2.384   1.054   0.755 -0.4530  0.2377 -0.3256
  536HOH     H2 1624   2.406   0.924   0.682 -0.5522 -0.5200  0.9346
  537HOH      O 1625   0.095   1.083   1.456 -0.4888 -0.2461 -0.2191
  537HOH     H1 1626   0.065   1.040   1.536 -0.0028  0.4890  0.4002
  537HOH     H2 1627   0.054   1.035   1.385  0.2534 -1.8991  0.3845
  538HOH      O 1628   1.298   0.165   1.686  0.1606  0.7344  0.5219
  538HOH     H1 1629   1.338   0.185   1.601  1.2064  0.4460  0.9171
  538HOH     H2 1630   1.209   0.137   1.664  0.6318 -0.0931 -0.5635
  539HOH      O 1631   1.189   1.147   1.006 -0.3347 -0.7033 -0.0066
  539HOH     H1 1632   1.203   1.088   0.933  0.4661 -0.8033  0.2153
  539HOH     H2 1633   1.142   1.222   0.968  0.3606 -0.5951 -0.7042
  540HOH      O 1634   2.695   3.346   3.754  0.7821  0.0540  0.4738
  540HOH     H1 1635   2.662   3.314   3.670  0.0829  1.0581  0.3244
  540HOH     H2 1636   2.748   3.274   3.788 -0.1562 -0.9810 -0.1162
  541HOH      O 1637   0.656   4.019   2.584 -0.0452  0.2762  0.6434
  541HOH     H1 1638   0.676   4.113   2.587 -0.7904  0.4363  1.0376
  541HOH     H2 1639   0.560   4.014   2.586 -0.0827 -0.4673 -0.5766
  542HOH      O 1640   3.903   2.909   0.756 -0.2544  0.1293  0.1236
  542HOH     H1 1641   3.838   2.876   0.695 -0.5449 -0.4348  0.7125
  542HOH     H2 1642   3.967   2.955   0.701 -0.4559 -0.4296 -0.6086
  543HOH      O 1643   1.999   0.649   2.482  0.2731 -0.5973  0.1900
  543HOH     H1 1644   1.907   0.654   2.507  0.4010  0.6104  0.5304
  543HOH     H2 1645   2.010   0.717   2.416  1.0916 -0.1083  0.7884
  544HOH      O 1646   3.296   3.304   2.358 -0.9273 -0.2337 -0.4163
  544HOH     H1 1647   3.206   3.305   2.392 -1.1884  0.4048 -1.0812
  544HOH     H2 1648   3.286   3.307   2.263 -0.1957  0.6010 -0.4855
  545HOH      O 1649   1.458   2.560   3.928 -0.2474  0.5267  0.1179
  545HOH     H1 1650   1.449   2.516   3.843  0.6926  0.0185  0.2522
  545HOH     H2 1651   1.509   2.639   3.908 -0.3626  0.6123  0.1578
  546HOH      O 1652   1.299   1.843   2.509 -0.0628  0.2893 -0.4841
  546HOH     H1 1653   1.267   1.808   2.425 -0.2394  1.2563 -0.8460
  546HOH     H2 1654   1.222   1.885   2.548  0.1990  0.5092 -0.2003
  547HOH      O 1655   3.366   3.916   3.328  0.0717  0.1057 -0.3503
  547HOH     H1 1656   3.450   3.877   3.350  0.1195 -0.2949 -1.1642
  547HOH     H2 1657   3.313   3.907   3.407  0.5728 -0.2576 -0.0471
  548HOH      O 1658   2.943   0.745   2.678 -0.3014 -0.2135 -0.3127
  548HOH     H1 1659   2.986   0.804   2.741 -0.8466 -0.0343 -0.0952
  548HOH     H2 1660   2.908   0.803   2.611 -0.2233 -0.3565 -0.4794
  549HOH      O 1661   3.013   0.544   0.140 -0.0524  0.0509  0.4721
  549HOH     H1 1662   3.107   0.551   0.124 -0.1614 -0.3385 -0.4687
  549HOH     H2 1663   2.984   0.474   0.081 -1.0002  0.4591  0.4193
  550HOH      O 1664   3.868   0.162   2.229 -0.1914  0.5790  0.0739
  550HOH     H1 1665   3.901   0.090   2.175  0.2565  0.7924  0.0473
  550HOH     H2 1666   3.796   0.124   2.279 -0.2997  0.2523 -0.3244
  551HOH      O 1667   2.580   2.448   3.771 -0.0255  0.0575 -0.3686
  551HOH     H1 1668   2.568   2.476   3.680  0.1792  0.2473 -0.3390
  551HOH     H2 1669   2.615   2.526   3.815 -0.8603  0.2181  0.0504
  552HOH      O 1670   1.870   0.318   1.983 -0.6631 -0.4653 -0.5268
  552HOH     H1 1671   1.845   0.311   1.891  0.0021  0.8107 -0.8455
  552HOH     H2 1672   1.837   0.404   2.010 -0.6503 -0.7233  0.3657
  553HOH      O 1673   3.241   4.018   2.029  0.2886 -0.2661 -0.6658
  553HOH     H1 1674   3.300   4.050   1.961  0.3020 -0.0967 -0.5764
  553HOH     H2 1675   3.276   3.932   2.052  0.2574 -0.3413 -0.9028
  554HOH      O 1676   3.587   2.172   2.532  0.1976 -0.0561 -0.3158
  554HOH     H1 1677   3.502   2.127   2.534  0.3157 -0.3122  1.1954
  554HOH     H2 1678   3.580   2.239   2.600  1.1923 -0.0653 -0.1828
  555HOH      O 1679   3.885   1.716   3.937  0.4035  0.2405  0.2268
  555HOH     H1 1680   3.945   1.679   4.002 -0.0302 -0.2040  0.3815
  555HOH     H2 1681   3.942   1.740   3.863  0.7669 -0.2538  0.3351
  556HOH      O 1682   1.708   1.082   0.515 -1.1504  0.6010  0.0943
  556HOH     H1 1683   1.756   1.114   0.591  0.5567 -0.0147 -0.6298
  556HOH     H2 1684   1.725   1.147   0.447  1.4282 -0.9640 -1.0628
  557HOH      O 1685   2.532   2.512   2.172  0.3608 -0.2092  0.4771
  557HOH     H1 1686   2.463   2.570   2.202  0.5681 -0.5105  1.6514
  557HOH     H2 1687   2.487   2.441   2.127  0.0712  0.5289 -0.4707
  558HOH      O 1688   1.502   2.725   1.837 -0.6069  0.7862 -0.2854
  558HOH     H1 1689   1.444   2.753   1.908  1.1237 -0.4622  1.9144
  558HOH     H2 1690   1.584   2.772   1.854  0.5806 -1.1787  0.1070
  559HOH      O 1691   3.690   3.080   2.011  0.4158 -0.2555  0.0106
  559HOH     H1 1692   3.760   3.046   1.955 -0.0468  0.5721 -1.1556
  559HOH     H2 1693   3.695   3.027   2.091  1.4502 -1.1562 -0.5960
  560HOH      O 1694   1.575   0.157   0.468  0.7244  0.1735 -0.3769
  560HOH     H1 1695   1.616   0.152   0.555  0.3820 -0.3041 -0.2307
  560HOH     H2 1696   1.646   0.136   0.407  0.6809 -0.8736 -0.1120
  561HOH      O 1697   2.149   0.323   3.021 -0.4662  0.4668 -0.5019
  561HOH     H1 1698   2.135   0.232   3.047  0.2607  0.6464  0.6560
  561HOH     H2 1699   2.237   0.323   2.982 -0.5945  0.6243 -0.7954
  562HOH      O 1700   3.414   2.976   1.712  0.1778  0.1994  0.1365
  562HOH     H1 1701   3.341   2.973   1.650  0.4048 -0.4986 -0.1190
  562HOH     H2 1702   3.376   2.951   1.796  0.0954 -0.0359  0.0303
  563HOH      O 1703   3.111   0.577   0.717 -0.6397 -0.0847 -0.1752
  563HOH     H1 1704   3.089   0.521   0.643  0.7890 -0.1099 -0.6358
  563HOH     H2 1705   3.172   0.525   0.769 -1.6413 -0.0882  1.1104
  564HOH      O 1706   2.584   2.931   1.409 -0.6691  0.2775 -0.6395
  564HOH     H1 1707   2.615   3.011   1.450 -0.6807  0.6697 -1.3738
  564HOH     H2 1708   2.536   2.886   1.479  0.3491  0.3074  0.1392
  565HOH      O 1709   3.023   0.492   1.312  0.4475  0.0737 -0.3261
  565HOH     H1 1710   3.056   0.402   1.313  0.2306 -0.0068 -0.2320
  565HOH     H2 1711   2.968   0.497   1.234 -0.3504 -0.1801  0.1987
  566HOH      O 1712   3.283   0.555   2.834 -0.4689 -0.1113  0.0036
  566HOH     H1 1713   3.375   0.560   2.808 -0.2561  0.5854  0.8282
  566HOH     H2 1714   3.242   0.632   2.795 -0.6389 -0.2607 -0.1151
  567HOH      O 1715   1.963   3.714   1.323 -0.6138 -0.0845 -1.0531
  567HOH     H1 1716   1.926   3.776   1.386 -0.5695 -1.0670 -0.0069
  567HOH     H2 1717   1.897   3.707   1.254 -1.3396 -0.0851 -0.3770
  568HOH      O 1718   0.540   2.230   0.139 -0.2261 -0.4724  0.2255
  568HOH     H1 1719   0.533   2.218   0.233  0.6546 -0.8307  0.2692
  568HOH     H2 1720   0.502   2.151   0.101  0.3741 -0.8232  0.3296
  569HOH      O 1721   1.224   3.126   0.438  0.3278 -0.8756  0.5660
  569HOH     H1 1722   1.251   3.215   0.458 -0.9736 -0.4741  0.7063
  569HOH     H2 1723   1.232   3.079   0.522  1.3040 -0.9944  0.4226
  570HOH      O 1724   2.388   2.317   0.052  0.0876 -0.9923 -0.3671
  570HOH     H1 1725   2.381   2.403   0.093 -2.0127 -0.9997 -0.4634
  570HOH     H2 1726   2.474   2.316   0.011  0.3740  0.8641  0.0155
  571HOH      O 1727   3.053   3.268   1.470  0.4692  0.0314 -0.0813
  571HOH     H1 1728   3.001   3.248   1.392  0.4767 -0.7115  0.0880
  571HOH     H2 1729   3.108   3.342   1.443  0.5483 -0.2735 -0.8178
  572HOH      O 1730   0.683   1.677   0.406  0.1173 -0.5808 -0.0539
  572HOH     H1 1731   0.721   1.747   0.460  0.6505 -0.1893 -0.8925
  572HOH     H2 1732   0.682   1.713   0.317 -0.9632 -1.1087 -0.2901
  573HOH      O 1733   3.786   3.862   2.716 -0.2933 -0.0424 -0.2070
  573HOH     H1 1734   3.707   3.810   2.733  0.6341 -1.1153  1.2908
  573HOH     H2 1735   3.818   3.829   2.632 -1.2678  0.2373 -0.7220
  574HOH      O 1736   0.838   2.248   0.621  0.7291 -0.3556  0.4196
  574HOH     H1 1737   0.764   2.189   0.614 -1.1743  1.7440  0.4688
  574HOH     H2 1738   0.871   2.257   0.532  0.6870 -1.0062  0.3298
  575HOH      O 1739   3.788   0.292   0.113  0.4003 -0.3887  0.6651
  575HOH     H1 1740   3.844   0.246   0.050  1.9234  1.9109  0.0765
  575HOH     H2 1741   3.850   0.327   0.178 -0.3212  1.7456  0.3586
  576HOH      O 1742   2.424   1.431   0.439  0.1825 -1.2096 -0.0565
  576HOH     H1 1743   2.487   1.461   0.374  0.6874 -0.6921  0.6451
  576HOH     H2 1744   2.399   1.343   0.409  1.0482 -1.3313 -0.4914
  577HOH      O 1745   0.505   0.714   4.025 -0.2310  0.0701  0.1401
  577HOH     H1 1746   0.584   0.664   4.004 -0.3001  0.1653 -0.3958
  577HOH     H2 1747   0.519   0.746   4.113 -0.2827 -1.0828  0.6055
  578HOH      O 1748   3.545   2.531   3.262 -0.4848 -0.3001  0.0051
  578HOH     H1 1749   3.549   2.466   3.192 -0.3051 -0.1697 -0.1077
  578HOH     H2 1750   3.633   2.532   3.299 -0.7314 -0.8065  0.6433
  579HOH      O 1751   0.078   2.981   3.436 -0.3161  0.2267  0.5169
  579HOH     H1 1752   0.049   2.941   3.354  0.2391  0.2913  0.2852
  579HOH     H2 1753   0.041   3.069   3.434  1.0208  0.8236 -0.4554
  580HOH      O 1754   0.456   3.795   3.749 -0.4128 -0.0381 -0.2112
  580HOH     H1 1755   0.536   3.752   3.720 -0.2107  0.1239  0.0986
  580HOH     H2 1756   0.405   3.807   3.669  0.3004  0.7530 -0.5747
  581HOH      O 1757   1.584   3.835   3.606 -0.1244 -0.1479 -0.0554
  581HOH     H1 1758   1.571   3.891   3.683  0.1862  0.2973 -0.3149
  581HOH     H2 1759   1.534   3.878   3.537  0.8409  0.3368 -0.4913
  582HOH      O 1760   3.440   1.172   1.441 -0.1723  0.4668  0.0597
  582HOH     H1 1761   3.369   1.151   1.502  0.9201 -1.1043  0.9422
  582HOH     H2 1762   3.426   1.111   1.368  0.3477 -0.0107  0.3432
  583HOH      O 1763   1.607   3.059   1.286 -0.4377 -0.3373 -0.2225
  583HOH     H1 1764   1.576   2.989   1.228  0.2512  0.2889 -1.4191
  583HOH     H2 1765   1.569   3.139   1.252 -0.4588  0.0088  0.5553
  584HOH      O 1766   3.395   1.850   0.166  0.0640 -0.4407  0.4826
  584HOH     H1 1767   3.383   1.928   0.221  1.0244 -0.5126  0.8216
  584HOH     H2 1768   3.461   1.876   0.102 -0.0288 -0.8074  0.2345
  585HOH      O 1769   2.687   3.623   3.274  0.1160 -0.4297 -0.1390
  585HOH     H1 1770   2.778   3.627   3.304  0.0794 -0.8880  0.0479
  585HOH     H2 1771   2.659   3.714   3.270  0.9226 -0.1876 -1.2661
  586HOH      O 1772   0.005   3.816   2.125 -0.1645 -0.1102 -0.3532
  586HOH     H1 1773   0.074   3.879   2.105 -0.1606  0.1415  0.4139
  586HOH     H2 1774  -0.053   3.862   2.186  0.3039 -1.1113  0.9315
  587HOH      O 1775   0.178   2.303   2.622 -0.5722  0.1947 -0.6791
  587HOH     H1 1776   0.090   2.318   2.588 -0.4278 -0.1291 -1.2172
  587HOH     H2 1777   0.211   2.391   2.640 -0.9798  0.3245 -0.5265
  588HOH      O 1778   1.947   2.075   0.547  0.1531  0.1395 -0.0217
  588HOH     H1 1779   1.860   2.048   0.519  0.6285 -1.0071 -0.5370
  588HOH     H2 1780   1.980   2.001   0.597  0.7449  0.6585  0.3947
  589HOH      O 1781   0.061   0.195   0.396  0.0165  0.4617  0.5351
  589HOH     H1 1782   0.060   0.223   0.304  0.1416 -0.9436  0.0671
  589HOH     H2 1783   0.077   0.276   0.445  0.0261  1.2450 -0.6749
  590HOH      O 1784   1.454   0.748   1.446 -0.6431  0.1130 -0.6579
  590HOH     H1 1785   1.436   0.698   1.366  0.5036 -0.5997 -0.5203
  590HOH     H2 1786   1.546   0.774   1.438 -0.4105 -0.2131  0.5387
  591HOH      O 1787   1.449   1.518   0.223 -0.2364 -0.4433 -0.2577
  591HOH     H1 1788   1.378   1.555   0.276  0.2011 -0.5682  0.4306
  591HOH     H2 1789   1.421   1.533   0.132 -1.5379 -1.2222 -0.0333
  592HOH      O 1790   0.124   3.069   4.023 -0.0282 -0.2552 -0.2308
  592HOH     H1 1791   0.215   3.050   4.045  0.5417  1.4991 -0.7252
  592HOH     H2 1792   0.113   3.037   3.934  0.0092 -0.6834 -0.0865
  593HOH      O 1793   2.750   2.610   1.244  0.0710  0.4566  0.3928
  593HOH     H1 1794   2.778   2.559   1.168  0.5636 -0.2219  1.0000
  593HOH     H2 1795   2.663   2.575   1.264 -0.6786  1.5766 -0.6340
  594HOH      O 1796   2.016   0.694   1.922  0.1676 -1.0513 -0.6139
  594HOH     H1 1797   2.039   0.780   1.887 -1.2146 -0.3895 -0.0228
  594HOH     H2 1798   2.086   0.674   1.985 -0.0268  0.1786  0.0493
  595HOH      O 1799   1.025   0.299   3.982 -0.2007 -0.3451  0.3913
  595HOH     H1 1800   1.077   0.258   3.913 -0.4004 -0.4428  0.2970
  595HOH     H2 1801   1.079   0.291   4.061 -0.2399 -0.8079  0.3763
  596HOH      O 1802   0.613   1.356   3.037  0.2727 -0.2274 -0.5937
  596HOH     H1 1803   0.668   1.421   3.082 -0.1449  0.0836 -0.5253
  596HOH     H2 1804   0.553   1.408   2.983 -0.4020 -0.5358 -0.1617
  597HOH      O 1805   2.103   3.664   0.525 -0.1240 -0.0552  0.0768
  597HOH     H1 1806   2.040   3.706   0.583  1.2037  0.7673  1.0463
  597HOH     H2 1807   2.150   3.602   0.581 -0.3060 -0.9688 -0.7185
  598HOH      O 1808   1.021   1.298   3.006 -0.2411  0.1401  0.0655
  598HOH     H1 1809   1.046   1.368   2.945  0.3275  0.0789  0.2265
  598HOH     H2 1810   1.047   1.218   2.961  0.1608  0.0938  0.3791
  599HOH      O 1811   3.600   2.481   2.317  0.2156  0.2093 -0.1305
  599HOH     H1 1812   3.596   2.395   2.358 -0.7107  0.0459 -0.5023
  599HOH     H2 1813   3.580   2.543   2.387 -0.5887 -0.0122 -0.1347
  600HOH      O 1814   4.052   3.243   3.266  0.3043 -0.1372 -0.3091
  600HOH     H1 1815   4.095   3.264   3.184  0.3186 -0.1897 -0.3150
  600HOH     H2 1816   4.119   3.255   3.333  0.0748  0.7318 -0.2070
  601HOH      O 1817   1.591   1.858   2.473  0.2953 -0.3645  0.5340
  601HOH     H1 1818   1.500   1.855   2.503  0.3613  0.3157  0.8265
  601HOH     H2 1819   1.599   1.782   2.415 -0.3551 -0.6418  0.7838
  602HOH      O 1820   2.976   2.977   4.071  0.0789 -0.1607  0.0529
  602HOH     H1 1821   2.985   3.067   4.103  0.1404 -0.4671  0.9529
  602HOH     H2 1822   2.966   2.925   4.150  0.5755 -1.0128 -0.4254
  603HOH      O 1823   2.994   2.609   2.560 -0.2362 -0.4324 -0.2726
  603HOH     H1 1824   2.942   2.563   2.626  0.3818 -0.8211 -0.0352
  603HOH     H2 1825   2.937   2.613   2.483 -0.7621 -0.4769  0.1068
  604HOH      O 1826   2.410   2.994   0.662  0.4896 -0.3219  0.4151
  604HOH     H1 1827   2.337   2.967   0.718  0.2494  0.2657  0.3978
  604HOH     H2 1828   2.460   3.056   0.715  0.2114  0.3064 -0.0396
  605HOH      O 1829   1.505   2.373   3.371 -0.0954 -0.0128  0.5090
  605HOH     H1 1830   1.493   2.283   3.340  0.9152 -0.2497  0.7454
  605HOH     H2 1831   1.489   2.427   3.293 -0.1258 -0.4310  0.2167
  606HOH      O 1832   2.140   2.036   1.315 -0.6873 -0.1001 -0.0611
  606HOH     H1 1833   2.055   1.996   1.294 -0.5112 -0.4643 -0.1048
  606HOH     H2 1834   2.180   2.050   1.229 -0.8136  0.3272 -0.0534
  607HOH      O 1835   0.198   1.734   0.847  0.2638  0.0313  0.0972
  607HOH     H1 1836   0.109   1.723   0.880  0.4565 -0.9256  0.3813
  607HOH     H2 1837   0.208   1.662   0.783  0.3403  1.0484 -1.1136
  608HOH      O 1838   3.620   0.924   3.910  0.3518  0.1221  0.0796
  608HOH     H1 1839   3.629   0.993   3.845 -0.1070 -0.2548 -0.3962
  608HOH     H2 1840   3.527   0.924   3.933  0.5099  0.2724  0.7692
  609HOH      O 1841   1.264   3.868   4.031 -0.5202 -0.5893 -0.3525
  609HOH     H1 1842   1.179   3.908   4.017 -0.9003 -1.2450 -0.0045
  609HOH     H2 1843   1.266   3.848   4.125 -0.0858 -0.8012 -0.4009
  610HOH      O 1844   3.581   1.872   3.381  0.1053 -0.1331 -0.0716
  610HOH     H1 1845   3.666   1.840   3.412 -0.0924  0.3060  1.0070
  610HOH     H2 1846   3.534   1.793   3.356  1.0790 -0.3450 -1.4853
  611HOH      O 1847   3.155   1.734   1.529 -0.6748  0.7106  0.2705
  611HOH     H1 1848   3.124   1.643   1.521  0.6529  0.2442 -0.0205
  611HOH     H2 1849   3.088   1.786   1.483 -1.7048 -0.0339  0.8418
  612HOH      O 1850   3.421   3.901   2.675  0.1872  0.3786  0.0441
  612HOH     H1 1851   3.465   3.816   2.672 -0.1590  0.1920  0.1603
  612HOH     H2 1852   3.352   3.894   2.609  0.2756  0.6408 -0.0802
  613HOH      O 1853   2.292   3.911   2.940  0.3654  0.1426  0.8217
  613HOH     H1 1854   2.372   3.877   2.899  0.4148  0.9090  0.2203
  613HOH     H2 1855   2.322   3.987   2.991 -0.0796  1.2952 -0.4876
  614HOH      O 1856   0.103   3.643   1.376  0.2400  0.1373 -0.5572
  614HOH     H1 1857   0.145   3.672   1.457 -0.2268  0.0387 -0.2731
  614HOH     H2 1858   0.031   3.705   1.364 -0.3284 -0.4543 -0.3323
  615HOH      O 1859   0.032   0.239   2.650  0.6762 -0.0094 -0.0985
  615HOH     H1 1860  -0.008   0.222   2.565 -1.5807  1.3107  0.5235
  615HOH     H2 1861  -0.010   0.176   2.709  1.2974 -0.1084  0.2505
  616HOH      O 1862   0.403   0.218   2.284  1.0449 -0.0302 -0.0703
  616HOH     H1 1863   0.467   0.148   2.298  1.2412  0.2753  0.6506
  616HOH     H2 1864   0.455   0.298   2.281  0.9006  0.0692 -1.5603
  617HOH      O 1865   0.612   0.372   3.677 -0.1460 -0.0662 -0.6428
  617HOH     H1 1866   0.587   0.314   3.749  0.3623 -0.2111 -0.5721
  617HOH     H2 1867   0.536   0.428   3.663 -0.2017  0.0694  0.1106
  618HOH      O 1868   3.071   1.691   4.125  0.3809  0.8003 -0.1240
  618HOH     H1 1869   3.091   1.625   4.193 -1.4158  1.7030  1.4771
  618HOH     H2 1870   3.072   1.642   4.043 -0.6632 -1.2534  0.9318
  619HOH      O 1871   0.948   1.808   1.009 -0.1839  0.6566  0.7512
  619HOH     H1 1872   0.895   1.838   0.935  0.6733  0.5080  0.0380
  619HOH     H2 1873   0.911   1.723   1.032  0.5953 -0.1681 -0.7262
  620HOH      O 1874   2.134   0.599  -0.021 -0.4738 -0.7412  0.5971
  620HOH     H1 1875   2.206   0.536  -0.023  0.3734  0.1750 -0.3151
  620HOH     H2 1876   2.151   0.654   0.055  1.0776  0.7538 -0.6752
  621HOH      O 1877   0.082   1.816   4.086  0.2766 -0.1990  0.2078
  621HOH     H1 1878   0.066   1.872   4.011  1.0562  0.0849  0.2369
  621HOH     H2 1879   0.001   1.766   4.097 -0.4885  0.9632  0.2265
  622HOH      O 1880   0.128   3.151   2.432  0.0477 -0.6305  0.6551
  622HOH     H1 1881   0.043   3.167   2.392  0.0405 -1.0241  0.4985
  622HOH     H2 1882   0.169   3.086   2.375  1.0817  0.6149 -0.1346
  623HOH      O 1883   1.556   1.188   2.014  0.4745  0.2583 -0.2060
  623HOH     H1 1884   1.581   1.109   1.966  0.5683 -0.2033  0.5672
  623HOH     H2 1885   1.639   1.222   2.048  0.3093 -0.1034  0.6157
  624HOH      O 1886   1.797   1.246   2.113 -0.0530 -0.4421 -0.5406
  624HOH     H1 1887   1.847   1.234   2.032  0.9770  0.1870 -0.0375
  624HOH     H2 1888   1.805   1.339   2.133  0.7229 -0.7508  0.8653
  625HOH      O 1889   3.636   0.029   0.167 -0.3293  0.3506  0.3781
  625HOH     H1 1890   3.688   0.101   0.130 -0.9247  0.3354 -0.5685
  625HOH     H2 1891   3.701  -0.029   0.207  0.3080  0.7255 -0.0666
  626HOH      O 1892   3.768   0.575   2.314  0.4420 -0.8890 -0.1636
  626HOH     H1 1893   3.739   0.592   2.225 -0.1726  0.0676  0.1760
  626HOH     H2 1894   3.852   0.619   2.321 -0.2153  0.4549  0.1198
  627HOH      O 1895   1.332   2.778   0.938  0.0098  0.3741 -0.1715
  627HOH     H1 1896   1.244   2.755   0.966  0.4195  0.6410  1.5363
  627HOH     H2 1897   1.361   2.702   0.887 -1.2932  0.4473 -1.1387
  628HOH      O 1898   0.261   0.366   3.060 -0.0240  0.1125  0.3734
  628HOH     H1 1899   0.246   0.377   2.966  1.0703 -0.4435  0.0937
  628HOH     H2 1900   0.176   0.340   3.095 -0.7987  1.6018 -0.1967
  629HOH      O 1901   1.265   1.641   3.033  0.0074  0.1842  0.4210
  629HOH     H1 1902   1.257   1.669   3.124  1.4579 -0.1170  0.6834
  629HOH     H2 1903   1.355   1.664   3.008 -0.1389 -0.3387 -0.7280
  630HOH      O 1904   0.593   2.376   1.907  0.3636 -1.0182 -0.9776
  630HOH     H1 1905   0.601   2.306   1.972  1.0320 -0.1751 -0.0928
  630HOH     H2 1906   0.683   2.404   1.890  0.1073  0.8903  0.1883
  631HOH      O 1907   1.028   3.146   1.248 -0.1392 -0.2366  0.6984
  631HOH     H1 1908   0.970   3.071   1.230  0.6297 -0.5600 -0.7477
  631HOH     H2 1909   1.098   3.109   1.301 -0.6609 -0.0902  1.5266
  632HOH      O 1910   3.078   3.725   0.742 -0.1576  0.2642 -0.3169
  632HOH     H1 1911   3.130   3.689   0.670 -0.1015 -0.4547  0.0669
  632HOH     H2 1912   2.995   3.677   0.739 -0.3106  0.5103 -0.1427
  633HOH      O 1913   1.354   3.622   3.937  0.5499 -0.3733 -0.5679
  633HOH     H1 1914   1.349   3.711   3.972  1.4627 -0.4289 -0.2494
  633HOH     H2 1915   1.319   3.629   3.848 -0.2333  0.1112 -0.2461
  634HOH      O 1916   3.066   4.020   3.803  0.5153 -0.3219  0.4279
  634HOH     H1 1917   3.122   3.969   3.745  0.3663  0.4404 -0.4415
  634HOH     H2 1918   3.126   4.077   3.851  0.5972 -0.6159  0.6837
  635HOH      O 1919   2.879   1.208   0.042 -0.2097 -0.2055  0.2286
  635HOH     H1 1920   2.863   1.269   0.113 -0.0489  0.9263 -0.6376
  635HOH     H2 1921   2.963   1.166   0.064 -0.1403  0.1552  0.6700
  636HOH      O 1922   3.968   1.606   3.016  0.1923  0.0104 -0.0216
  636HOH     H1 1923   4.005   1.519   3.034 -0.9827 -0.5351 -0.0494
  636HOH     H2 1924   3.960   1.609   2.920  0.2371  0.1478 -0.0204
  637HOH      O 1925   3.851   0.541   3.520  0.5243 -0.5500 -1.1042
  637HOH     H1 1926   3.889   0.468   3.567  0.2917 -0.1441 -0.2371
  637HOH     H2 1927   3.767   0.557   3.563  1.2010  1.1522 -0.2330
  638HOH      O 1928   0.262   3.362   3.178  0.3139 -0.8256  0.0359
  638HOH     H1 1929   0.328   3.431   3.186 -1.9586  1.7527 -0.3938
  638HOH     H2 1930   0.231   3.348   3.267 -1.3205  1.3473 -0.0233
  639HOH      O 1931   1.313   1.607   4.155 -0.1544  0.4835  0.4364
  639HOH     H1 1932   1.275   1.540   4.097  0.3065  0.9660 -0.4631
  639HOH     H2 1933   1.247   1.677   4.156 -0.0126  0.6237  0.1989
  640HOH      O 1934   0.826   2.463   1.672  0.6851  0.6363 -0.9382
  640HOH     H1 1935   0.902   2.498   1.626  1.2837 -0.7298 -1.0844
  640HOH     H2 1936   0.815   2.374   1.638 -0.2398  0.3631 -0.0453
  641HOH      O 1937   0.340   1.366   2.096  0.0018  0.2895 -0.4993
  641HOH     H1 1938   0.292   1.335   2.019 -0.2025 -0.8873  0.0473
  641HOH     H2 1939   0.432   1.346   2.076  0.1010  1.0708 -0.8930
  642HOH      O 1940   2.452   3.906   0.433 -0.2990  0.5846  0.3560
  642HOH     H1 1941   2.463   3.946   0.347  0.4580  0.3725  0.3335
  642HOH     H2 1942   2.534   3.858   0.447 -1.0278 -0.6995  0.5134
  643HOH      O 1943   0.393   1.477   1.418  0.0787 -0.5847 -0.0879
  643HOH     H1 1944   0.331   1.536   1.376 -0.3251 -0.3210  0.8415
  643HOH     H2 1945   0.360   1.389   1.398 -0.1817 -0.4605 -0.2056
  644HOH      O 1946   0.990   0.584   1.380 -0.2242  0.6016 -0.3387
  644HOH     H1 1947   1.023   0.658   1.330  0.2502  0.7347  0.1519
  644HOH     H2 1948   0.923   0.621   1.438 -0.0116  0.6393 -0.1176
  645HOH      O 1949   3.466   2.569   1.632 -0.5411  0.1519 -0.4041
  645HOH     H1 1950   3.421   2.509   1.572 -1.2105  0.3898 -0.1609
  645HOH     H2 1951   3.484   2.646   1.580 -0.2742 -0.0039 -0.5443
  646HOH      O 1952   2.003   3.584   3.449 -0.7478 -0.2158 -0.3138
  646HOH     H1 1953   1.951   3.546   3.520 -1.3447 -2.1957 -1.6472
  646HOH     H2 1954   1.939   3.630   3.394 -0.4698  0.3439 -0.1860
  647HOH      O 1955   2.540   0.480   3.381  0.7016 -0.0691 -0.1538
  647HOH     H1 1956   2.514   0.491   3.473  0.0526 -1.4589 -0.1172
  647HOH     H2 1957   2.482   0.540   3.333  0.6720  0.2702  0.2857
  648HOH      O 1958   0.756   1.428   0.315  0.3940  0.3328  0.3340
  648HOH     H1 1959   0.837   1.432   0.263 -0.1302 -0.0892 -0.5675
  648HOH     H2 1960   0.737   1.519   0.337  0.8723  0.4796  0.1617
  649HOH      O 1961   3.419   1.005   1.207 -0.1202  0.4329 -0.6784
  649HOH     H1 1962   3.366   0.927   1.224  0.4882  0.2171  0.4078
  649HOH     H2 1963   3.442   0.999   1.114  0.5626 -1.1150 -0.4652
  650HOH      O 1964   3.563   2.907   3.146 -0.4112  0.0248 -0.2242
  650HOH     H1 1965   3.594   2.941   3.230 -0.3839 -0.6109  0.0339
  650HOH     H2 1966   3.478   2.948   3.133 -0.7489 -0.4172  0.4809
  651HOH      O 1967   2.237   1.921   0.089 -0.5643 -1.0545 -0.0014
  651HOH     H1 1968   2.186   1.955   0.163 -0.2882 -0.2258 -0.1781
  651HOH     H2 1969   2.187   1.947   0.012  0.5110  0.5834 -0.2345
  652HOH      O 1970   3.929   3.053   3.426 -0.0298  0.3701 -0.5917
  652HOH     H1 1971   3.908   3.097   3.509 -0.2158  0.6624 -0.7900
  652HOH     H2 1972   3.946   3.125   3.365  1.0400  0.1549 -0.5855
  653HOH      O 1973   1.384   2.854   0.005  0.2965  0.3038  0.2538
  653HOH     H1 1974   1.320   2.918   0.036  0.1288 -0.1690  0.9186
  653HOH     H2 1975   1.361   2.773   0.049  1.5467  0.1848  0.7833
  654HOH      O 1976   2.502   1.765  -0.006 -0.7176  0.6643 -0.3340
  654HOH     H1 1977   2.553   1.801   0.067 -0.3988  0.0145 -0.2122
  654HOH     H2 1978   2.411   1.781   0.018 -0.6580 -0.1022  0.5590
  655HOH      O 1979   0.431   2.797   3.925  0.3609 -0.2127 -0.1434
  655HOH     H1 1980   0.526   2.805   3.937  0.4914 -0.8018 -0.6693
  655HOH     H2 1981   0.394   2.866   3.979  1.1117  0.2615 -0.2059
  656HOH      O 1982   1.820   2.617   3.932  0.0318  0.5242  0.0788
  656HOH     H1 1983   1.859   2.566   4.002  1.8715  0.7242 -0.6723
  656HOH     H2 1984   1.865   2.701   3.936 -0.4847  0.8661 -0.7681
  657HOH      O 1985   2.249   1.630   0.329  0.3684 -0.3860 -0.1128
  657HOH     H1 1986   2.287   1.551   0.367  0.3168 -1.2604 -1.7018
  657HOH     H2 1987   2.321   1.693   0.326  0.5267 -0.5055  0.7529
  658HOH      O 1988   0.880   0.045   1.091  0.0903  0.4578 -0.3146
  658HOH     H1 1989   0.883  -0.047   1.065  0.1960  0.3155  0.1695
  658HOH     H2 1990   0.791   0.057   1.127  0.4351  0.2214  0.6903
  659HOH      O 1991   1.904   4.125   2.265 -0.0565  0.7375  0.0490
  659HOH     H1 1992   1.935   4.164   2.183 -0.1129  0.2907 -0.1908
  659HOH     H2 1993   1.978   4.134   2.326  0.4105  0.0609 -0.3906
  660HOH      O 1994   0.111   1.997   0.781  0.3845 -0.0494 -0.5384
  660HOH     H1 1995   0.112   1.920   0.837  0.5651 -0.0130 -0.4923
  660HOH     H2 1996   0.186   1.986   0.723  1.2176  0.7249  0.3262
  661HOH      O 1997   1.439   3.411   0.794 -0.9057 -0.2030  0.1342
  661HOH     H1 1998   1.451   3.323   0.830 -0.8763 -0.3100 -0.1319
  661HOH     H2 1999   1.460   3.469   0.867 -0.6944 -0.4134  0.2468
  662HOH      O 2000   1.876   3.773   3.739  0.1939 -0.1482 -0.3993
  662HOH     H1 2001   1.916   3.730   3.815  0.5379  0.2943 -0.3187
  662HOH     H2 2002   1.860   3.863   3.768  0.2707  0.0088 -0.8276
  663HOH      O 2003   1.006   2.313   1.364 -0.6798 -0.5395 -1.3171
  663HOH     H1 2004   0.935   2.276   1.417 -0.3164 -0.6529 -0.8976
  663HOH     H2 2005   0.962   2.373   1.304 -1.1034 -0.3410 -0.8276
  664HOH      O 2006   0.965   0.018   2.271  0.1230  0.3285  0.0798
  664HOH     H1 2007   0.968   0.039   2.178  0.8502  0.0007  0.0225
  664HOH     H2 2008   0.932   0.099   2.312  0.5803  0.7593 -0.3774
  665HOH      O 2009   2.208   3.063   2.624  0.0083 -0.2610 -0.2724
  665HOH     H1 2010   2.235   3.132   2.684  0.7976 -0.8781  0.1133
  665HOH     H2 2011   2.125   3.094   2.588 -0.1583  0.4276  0.6327
  666HOH      O 2012   2.635   4.171   3.916  0.0681  0.0952 -0.4294
  666HOH     H1 2013   2.627   4.084   3.955  0.0813  0.7646  1.2103
  666HOH     H2 2014   2.571   4.225   3.963  0.1612  1.0312 -1.2974
  667HOH      O 2015   3.932   3.793   1.227 -0.0425  0.1372  0.1544
  667HOH     H1 2016   3.916   3.763   1.317 -0.0102  1.1946  0.5496
  667HOH     H2 2017   3.845   3.809   1.191 -0.0444  0.9210  0.4664
  668HOH      O 2018   2.094   0.370   1.720  1.5123 -0.3379  0.1646
  668HOH     H1 2019   2.113   0.462   1.741  0.7550  0.0973 -0.8934
  668HOH     H2 2020   2.016   0.374   1.664  0.9168 -1.7007  0.8134
  669HOH      O 2021   0.074   1.728   1.996 -0.1729  0.1270 -0.3846
  669HOH     H1 2022   0.077   1.686   2.082 -1.1244 -0.3653 -0.5712
  669HOH     H2 2023   0.071   1.822   2.016 -0.9457  0.0035  0.1508
  670HOH      O 2024   3.816   1.022   0.700 -0.7093  0.4281  0.1518
  670HOH     H1 2025   3.806   1.117   0.707  0.5068  0.5550  0.6628
  670HOH     H2 2026   3.840   1.007   0.608  0.7920  0.8546  0.4205
  671HOH      O 2027   1.339   1.781   0.660 -0.2568  0.3647 -0.3126
  671HOH     H1 2028   1.355   1.709   0.599 -0.7631  0.6251 -0.7791
  671HOH     H2 2029   1.244   1.780   0.674 -0.1129  0.0685  0.8026
  672HOH      O 2030   1.984   1.781   3.567 -0.3288  0.2764 -0.5074
  672HOH     H1 2031   2.012   1.783   3.658 -0.4900  1.0049 -0.4591
  672HOH     H2 2032   2.050   1.728   3.523  0.4713  0.9404 -0.1768
  673HOH      O 2033   1.472   2.915   0.383  0.4361  0.4408 -0.1878
  673HOH     H1 2034   1.477   2.909   0.478 -0.6951 -0.8996 -0.1453
  673HOH     H2 2035   1.378   2.911   0.364  0.6556  0.0767 -1.3606
  674HOH      O 2036   0.627   0.319   1.945 -0.3763  0.3749 -0.5281
  674HOH     H1 2037   0.585   0.233   1.953  0.2613  0.1404  1.1103
  674HOH     H2 2038   0.681   0.312   1.867 -0.3343 -0.7293 -0.4365
  675HOH      O 2039   2.706   0.406   2.971 -0.1305  0.3748  0.3191
  675HOH     H1 2040   2.743   0.337   3.027 -0.8526  0.0860  0.4706
  675HOH     H2 2041   2.725   0.377   2.882 -0.3864 -0.0023  0.3836
  676HOH      O 2042   0.542   2.388   3.098  0.3780 -0.1599  0.8972
  676HOH     H1 2043   0.566   2.475   3.067  0.7705 -0.5581 -0.0060
  676HOH     H2 2044   0.558   2.390   3.192  1.7118  0.3378  0.6947
  677HOH      O 2045   1.680   2.733   2.187  1.0751  0.1705 -0.2275
  677HOH     H1 2046   1.671   2.637   2.193 -0.9906  0.3101  1.1678
  677HOH     H2 2047   1.731   2.757   2.265 -0.1576  0.2499  0.6094
  678HOH      O 2048   2.801   3.642   1.071  1.0334  0.0099 -1.1636
  678HOH     H1 2049   2.841   3.567   1.116 -0.3084 -0.0564  0.0933
  678HOH     H2 2050   2.722   3.605   1.031 -0.0757  0.7797  0.1265
  679HOH      O 2051   0.998   3.630   1.820 -0.1656  0.6106  0.4731
  679HOH     H1 2052   0.925   3.687   1.842  0.3089  0.8108  1.7013
  679HOH     H2 2053   1.076   3.678   1.849  0.4117  0.1404 -0.2105
  680HOH      O 2054   3.646   0.180   1.628 -0.4264  0.7302 -0.1391
  680HOH     H1 2055   3.659   0.268   1.593 -0.8981  1.4400  1.3202
  680HOH     H2 2056   3.678   0.185   1.718 -1.6581 -0.2021  0.4089
  681HOH      O 2057   0.470   4.181   3.016 -0.2983 -0.4710  0.1593
  681HOH     H1 2058   0.473   4.089   3.044  0.8834  0.0565  2.2211
  681HOH     H2 2059   0.562   4.209   3.018 -0.6283  0.7869 -0.3621
  682HOH      O 2060   0.716   2.472   3.852  0.5705  0.1172  0.8732
  682HOH     H1 2061   0.677   2.548   3.895  0.3888 -0.0671  1.0416
  682HOH     H2 2062   0.731   2.409   3.923  0.0516 -0.2822  0.6437
  683HOH      O 2063   2.440   1.763   2.545  0.2681  0.3168 -0.0028
  683HOH     H1 2064   2.470   1.697   2.607 -0.3380  0.8739  0.9300
  683HOH     H2 2065   2.450   1.846   2.592 -1.4652  0.6467 -0.0926
  684HOH      O 2066   2.595   2.533   3.506  0.6157 -0.3449 -0.0365
  684HOH     H1 2067   2.669   2.487   3.467  1.4220  0.2560  0.7211
  684HOH     H2 2068   2.610   2.625   3.485  0.3776 -0.1575  0.5798
  685HOH      O 2069   3.154   1.361   4.104  0.2246 -0.3373  0.3260
  685HOH     H1 2070   3.163   1.404   4.189 -0.6555 -1.1477  0.8756
  685HOH     H2 2071   3.214   1.286   4.108  0.2644 -0.3123  0.1950
  686HOH      O 2072   2.803   1.316   0.485 -0.1793 -0.0813  0.5139
  686HOH     H1 2073   2.873   1.252   0.499  0.7363  0.5916 -0.6357
  686HOH     H2 2074   2.814   1.380   0.556  0.6999  0.2531  0.1052
  687HOH      O 2075   0.398   1.902   1.276 -0.2090 -0.4676  0.1531
  687HOH     H1 2076   0.442   1.817   1.276  0.8435  0.0446  0.2369
  687HOH     H2 2077   0.350   1.904   1.193  0.0753 -0.9888 -0.0327
  688HOH      O 2078   0.462   1.620   0.595 -0.4804 -0.0919 -0.0454
  688HOH     H1 2079   0.531   1.652   0.537 -0.3147 -0.0395  0.1765
  688HOH     H2 2080   0.498   1.539   0.632 -0.2113  0.3239  0.6530
  689HOH      O 2081   3.986   0.755   3.601 -0.6562  0.2061 -0.0230
  689HOH     H1 2082   3.939   0.683   3.558  0.2362 -0.4220 -0.0032
  689HOH     H2 2083   3.970   0.741   3.694  0.6591 -0.8888  0.1056
  690HOH      O 2084   3.281   0.497   1.937 -0.2124  0.1526 -0.5613
  690HOH     H1 2085   3.365   0.466   1.970 -0.3483 -0.0110 -0.3581
  690HOH     H2 2086   3.297   0.517   1.845 -0.1665 -0.7685 -0.7809
  691HOH      O 2087   2.932   2.630   1.462 -0.1364 -0.6442 -0.2723
  691HOH     H1 2088   2.993   2.589   1.400 -0.0022  0.4220 -0.9072
  691HOH     H2 2089   2.858   2.658   1.408  0.0094  0.3684  0.0071
  692HOH      O 2090   2.161   1.956   2.710 -0.0092 -1.0822 -0.0647
  692HOH     H1 2091   2.107   1.982   2.785  0.6848  0.0540  0.0910
  692HOH     H2 2092   2.226   1.896   2.747  0.5196 -0.2953  0.3537
  693HOH      O 2093   3.074   1.048   3.131  0.5051 -0.0667  0.3776
  693HOH     H1 2094   3.133   1.103   3.079  0.2217 -0.6828 -0.6650
  693HOH     H2 2095   3.130   0.978   3.164  0.6474  0.2124  0.7389
  694HOH      O 2096   0.268   0.869   3.442 -0.0481  1.0372  0.7292
  694HOH     H1 2097   0.298   0.880   3.351 -0.1149  0.0478  0.5638
  694HOH     H2 2098   0.174   0.888   3.438 -0.7422 -1.6013 -0.0880
  695HOH      O 2099   3.076   3.887   1.585 -0.4251  0.6628  0.3625
  695HOH     H1 2100   3.134   3.963   1.593 -0.6491  0.9324 -0.3970
  695HOH     H2 2101   3.132   3.813   1.607 -0.0311  0.9950  0.5159
  696HOH      O 2102   4.080   1.616   1.383 -0.2286 -0.0643  0.1785
  696HOH     H1 2103   4.140   1.627   1.309 -0.1375 -0.6465  0.1542
  696HOH     H2 2104   4.096   1.526   1.413 -0.8875 -0.1290  0.3552
  697HOH      O 2105   0.107   3.090   0.383  0.2327 -0.0304 -0.0698
  697HOH     H1 2106   0.097   2.995   0.379  0.5526 -0.0485 -1.6977
  697HOH     H2 2107   0.185   3.105   0.436 -0.0471 -0.6193  0.5424
  698HOH      O 2108   2.911   0.108   0.191 -0.7273  0.1994  0.5345
  698HOH     H1 2109   2.961   0.045   0.140 -0.4290  0.3158  0.6813
  698HOH     H2 2110   2.965   0.127   0.267 -1.3349 -0.2667  1.1082
  699HOH      O 2111   2.486   1.821   3.331 -0.1183  0.2227 -0.1477
  699HOH     H1 2112   2.402   1.830   3.376 -0.4314  0.2079 -0.7203
  699HOH     H2 2113   2.463   1.803   3.240  0.5073  0.3298 -0.3350
  700HOH      O 2114   2.165   3.598   1.750 -0.2106 -0.3122 -0.2006
  700HOH     H1 2115   2.218   3.613   1.829 -0.0861  1.1432 -0.5069
  700HOH     H2 2116   2.228   3.568   1.684  0.1313  0.6280 -0.3362
  701HOH      O 2117   3.131   1.196   1.146 -0.1673  0.2116 -0.1489
  701HOH     H1 2118   3.072   1.271   1.141 -0.1787  0.1745 -0.6779
  701HOH     H2 2119   3.215   1.229   1.114 -0.1711  0.0042 -0.3801
  702HOH      O 2120   2.934   4.050   0.452 -0.2205 -0.5250 -0.0373
  702HOH     H1 2121   2.938   4.044   0.548 -0.7018  0.1125  0.0346
  702HOH     H2 2122   2.855   4.101   0.434  0.5265  0.4680 -0.7138
  703HOH      O 2123   1.577   1.510   3.038 -0.1648 -0.6110 -0.3767
  703HOH     H1 2124   1.632   1.514   3.115  0.4318  1.2659 -0.7855
  703HOH     H2 2125   1.636   1.528   2.965 -0.9904 -0.5458 -1.0653
  704HOH      O 2126   1.169   2.639   3.042 -0.3835 -0.3044  0.0703
  704HOH     H1 2127   1.074   2.651   3.037 -0.1934  1.5096 -0.4398
  704HOH     H2 2128   1.205   2.725   3.024  1.3851 -0.8857  0.4658
  705HOH      O 2129   0.076   0.380   0.659 -0.3923  0.5218 -0.1213
  705HOH     H1 2130  -0.012   0.369   0.694 -0.3646 -0.6695 -0.3601
  705HOH     H2 2131   0.125   0.304   0.691  0.7687  1.4836  0.5702
  706HOH      O 2132   2.977   2.112   1.137  0.1070  0.0352 -0.4218
  706HOH     H1 2133   2.985   2.149   1.225 -1.6932  0.0792 -0.1967
  706HOH     H2 2134   3.009   2.181   1.079  0.3949  0.4063  0.1561
  707HOH      O 2135   0.591   1.572   1.802 -0.5615 -0.0573  0.7129
  707HOH     H1 2136   0.504   1.557   1.767 -0.5165 -0.5265  0.7920
  707HOH     H2 2137   0.606   1.666   1.791 -0.1352 -0.2817 -1.5261
  708HOH      O 2138   3.367   0.049   3.287  0.1024  0.5789  0.1243
  708HOH     H1 2139   3.276   0.053   3.317  0.1954  0.3249  0.4483
  708HOH     H2 2140   3.398  -0.037   3.315  0.5200  0.7629  0.2443
  709HOH      O 2141   3.026   2.603   3.236  0.5535  0.4163 -0.1788
  709HOH     H1 2142   3.049   2.534   3.298 -0.2967  0.1093 -0.1773
  709HOH     H2 2143   3.110   2.635   3.203  1.0798  0.9192  1.4529
  710HOH      O 2144   2.248   2.868   3.637 -0.3119  0.5060 -0.2257
  710HOH     H1 2145   2.156   2.894   3.637 -0.5479 -0.1551 -1.6498
  710HOH     H2 2146   2.271   2.860   3.545  1.1406  0.4698  0.0867
  711HOH      O 2147   2.272   2.521   1.879  0.1932  0.1939 -0.3573
  711HOH     H1 2148   2.189   2.518   1.927  0.0865 -0.6135 -0.5626
  711HOH     H2 2149   2.327   2.580   1.930 -0.2636  0.1607  0.1897
  712HOH      O 2150   2.215   0.339   0.056 -0.1296 -0.1805 -0.1153
  712HOH     H1 2151   2.309   0.332   0.040 -0.1522 -1.0491 -0.0004
  712HOH     H2 2152   2.175   0.283  -0.010 -0.6377  0.7336 -0.6201
  713HOH      O 2153   1.504   0.825   2.696  0.2235 -0.2278 -0.1602
  713HOH     H1 2154   1.456   0.876   2.632 -1.2460 -0.5301  0.6242
  713HOH     H2 2155   1.439   0.765   2.733  1.2802 -0.8680  0.7888
  714HOH      O 2156   3.386   0.767   0.172 -0.4090 -1.1870  0.3956
  714HOH     H1 2157   3.346   0.730   0.093  0.1210 -0.8082 -0.0797
  714HOH     H2 2158   3.470   0.721   0.180  0.3659 -0.0282 -0.3334
  715HOH      O 2159   1.659   4.044   2.337 -0.0875 -0.3661  0.4018
  715HOH     H1 2160   1.639   4.057   2.244 -1.0631  1.8056  0.8063
  715HOH     H2 2161   1.745   4.085   2.349 -0.4156  0.2963  0.5954
  716HOH      O 2162   4.104   3.008   0.093 -0.0742  0.3124  0.2626
  716HOH     H1 2163   4.150   3.040   0.015 -0.7818 -1.4562 -0.9963
  716HOH     H2 2164   4.172   2.964   0.144  0.0888 -0.1861 -0.3595
  717HOH      O 2165   2.367   2.208   3.918  0.0234 -0.2127 -0.2683
  717HOH     H1 2166   2.343   2.245   4.002 -0.6581 -0.2355 -0.4384
  717HOH     H2 2167   2.459   2.182   3.928  0.3383  0.9215  0.0599
  718HOH      O 2168   2.553   1.765   3.044 -0.0197 -0.1235 -0.3836
  718HOH     H1 2169   2.536   1.853   3.011 -0.9145  0.0967  0.5278
  718HOH     H2 2170   2.635   1.739   3.003  0.3351  1.1753 -0.6034
  719HOH      O 2171   1.471   3.283   1.840 -0.1505 -0.5681  0.3258
  719HOH     H1 2172   1.520   3.358   1.875 -0.5590 -0.0033 -0.2486
  719HOH     H2 2173   1.437   3.238   1.917 -0.3955  0.2017  0.6893
  720HOH      O 2174   1.717   3.773   2.852 -0.9044 -0.0141 -0.5192
  720HOH     H1 2175   1.731   3.843   2.788  0.4473 -0.3081 -0.6051
  720HOH     H2 2176   1.683   3.700   2.800 -0.7767  0.0665 -0.7188
  721HOH      O 2177   1.362   1.987   3.579 -0.3728  1.0203  0.4394
  721HOH     H1 2178   1.305   2.049   3.624 -0.8414  0.3266  0.8287
  721HOH     H2 2179   1.349   1.904   3.625  0.0324  0.5610 -0.2393
  722HOH      O 2180   1.727   0.081   0.758 -0.1926 -0.0620 -0.4446
  722HOH     H1 2181   1.637   0.048   0.759  0.1023 -0.8997  0.0730
  722HOH     H2 2182   1.778   0.013   0.714  0.2362  0.2816 -0.4941
  723HOH      O 2183   2.842   1.880   4.064 -0.0468  0.0253 -0.3003
  723HOH     H1 2184   2.938   1.885   4.071 -0.0855 -0.3334  1.7703
  723HOH     H2 2185   2.825   1.790   4.037  0.2250 -0.1716  0.1480
  724HOH      O 2186   0.846   3.027   4.043 -0.3106 -0.0222  0.5655
  724HOH     H1 2187   0.833   3.121   4.029  0.5626  0.0797  0.3208
  724HOH     H2 2188   0.816   2.987   3.962 -1.8363 -0.0954  1.1151
  725HOH      O 2189   3.394   0.959   2.918  0.1745  0.1611 -0.1509
  725HOH     H1 2190   3.488   0.953   2.937  0.2795 -1.6963 -0.8608
  725HOH     H2 2191   3.365   1.037   2.965  1.9292  0.4277  0.6442
  726HOH      O 2192   3.748   0.170   1.887  0.7666 -0.5821 -0.1605
  726HOH     H1 2193   3.669   0.149   1.938  0.0059 -0.0694 -1.0667
  726HOH     H2 2194   3.807   0.211   1.950 -0.3351  0.4977  0.2429
  727HOH      O 2195   3.409   0.870   1.852 -0.2799 -0.1941 -0.0752
  727HOH     H1 2196   3.467   0.821   1.793  0.2115  1.3083 -0.9471
  727HOH     H2 2197   3.469   0.918   1.909 -0.7012  0.1360  0.0967
  728HOH      O 2198   1.451   3.554   1.980 -0.2927 -0.2323 -0.7530
  728HOH     H1 2199   1.358   3.542   1.960 -0.4187 -0.4264 -0.1124
  728HOH     H2 2200   1.463   3.508   2.063  0.0443  1.0473 -0.0413
  729HOH      O 2201   3.409   1.438   1.988 -0.7251 -0.0821 -0.5451
  729HOH     H1 2202   3.379   1.504   2.050 -0.1233  0.1140 -0.4481
  729HOH     H2 2203   3.380   1.470   1.902 -1.5691 -0.3592 -0.3825
  730HOH      O 2204   3.654   3.216   2.395 -0.5745  0.1463  0.3215
  730HOH     H1 2205   3.676   3.211   2.488 -0.0902  0.0281  0.2053
  730HOH     H2 2206   3.587   3.149   2.383 -0.0246 -0.4435  0.4237
  731HOH      O 2207   0.906   3.843   3.027  0.0533  0.2938  0.2318
  731HOH     H1 2208   0.939   3.911   3.085  0.2192  0.2873  0.1469
  731HOH     H2 2209   0.900   3.884   2.941  0.2099  0.1872  0.1682
  732HOH      O 2210   2.613   0.926   1.515 -0.1314 -0.2127 -0.1072
  732HOH     H1 2211   2.706   0.935   1.535 -0.2793 -0.0524  0.5690
  732HOH     H2 2212   2.587   0.845   1.558 -0.0002 -1.0922 -1.5645
  733HOH      O 2213   2.269   1.462   1.447  0.1982 -0.3681  0.1009
  733HOH     H1 2214   2.279   1.411   1.366  0.4474 -0.5934  0.2707
  733HOH     H2 2215   2.241   1.549   1.417  2.5448  0.3405 -0.4950
  734HOH      O 2216   1.822   2.807   0.554 -0.4887  0.4267  0.1874
  734HOH     H1 2217   1.856   2.826   0.467  0.7935 -0.8252  0.3569
  734HOH     H2 2218   1.845   2.716   0.570  0.1652  0.8440  2.1772
  735HOH      O 2219   2.826   0.787   3.709  0.1756  0.2470  0.3321
  735HOH     H1 2220   2.895   0.735   3.668  0.4015  0.0159  0.9767
  735HOH     H2 2221   2.840   0.775   3.803 -0.3874  0.6710  0.4803
  736HOH      O 2222   1.940   0.695   2.948  0.0358  0.2054  0.8531
  736HOH     H1 2223   2.023   0.717   2.905  0.7259 -0.6428  1.6738
  736HOH     H2 2224   1.877   0.756   2.909  0.8043  0.1864 -0.5722
  737HOH      O 2225   2.907   2.079   3.657 -0.4659 -0.2025  0.0855
  737HOH     H1 2226   2.982   2.097   3.715 -0.4132 -1.4966  0.4969
  737HOH     H2 2227   2.836   2.133   3.691 -0.3841 -0.7871  1.3028
  738HOH      O 2228   3.526   0.389   2.223  0.3155 -0.2681  0.5048
  738HOH     H1 2229   3.442   0.423   2.252  0.7051  0.7081  0.5695
  738HOH     H2 2230   3.591   0.443   2.269  0.9755  0.8791 -1.5009
  739HOH      O 2231   1.199   2.277   2.621 -0.6590 -0.3219  0.5570
  739HOH     H1 2232   1.108   2.279   2.592 -0.7146 -1.0855  0.6623
  739HOH     H2 2233   1.201   2.334   2.698 -0.6677  1.1161 -0.4239
  740HOH      O 2234   0.693   2.691   1.103 -0.2276  0.1681  0.4503
  740HOH     H1 2235   0.714   2.709   1.012  0.2941 -0.2281  0.4842
  740HOH     H2 2236   0.621   2.751   1.124 -0.1196  0.5019 -0.1171
  741HOH      O 2237   0.041   2.051   3.099 -0.1907  0.1839  0.1951
  741HOH     H1 2238   0.063   1.974   3.047  1.4273 -0.1862  1.2879
  741HOH     H2 2239   0.074   2.125   3.048 -1.1615  0.1481 -0.5493
  742HOH      O 2240   3.807   1.220   3.831  0.4169  0.1214 -0.0234
  742HOH     H1 2241   3.874   1.153   3.846  0.4704  0.3193  0.6874
  742HOH     H2 2242   3.856   1.296   3.799  0.7569  0.6797  1.6194
  743HOH      O 2243   0.918   1.024   0.192  0.1431 -0.4892  0.3004
  743HOH     H1 2244   0.936   1.099   0.136 -0.3398 -0.3782  0.2822
  743HOH     H2 2245   0.992   0.965   0.179  0.3718 -0.1565  0.0749
  744HOH      O 2246   2.580   3.790   2.913  0.0751 -0.5778  0.3936
  744HOH     H1 2247   2.618   3.744   2.839 -1.0484  0.0102 -0.6272
  744HOH     H2 2248   2.648   3.852   2.940  0.7281 -1.2132  0.2746
  745HOH      O 2249   2.426   0.311   2.940  0.1097  0.4895 -0.3563
  745HOH     H1 2250   2.502   0.356   2.977 -0.0323  0.1469  0.3751
  745HOH     H2 2251   2.461   0.261   2.867  0.5110  0.6693 -0.2928
  746HOH      O 2252   1.696   1.077   3.203  0.4152 -0.1735  0.3851
  746HOH     H1 2253   1.636   1.025   3.149 -0.8301 -0.0166  1.5130
  746HOH     H2 2254   1.754   1.119   3.140 -1.0792  0.1822 -0.8729
  747HOH      O 2255   1.033   2.389   3.961  0.5067 -0.2449  0.0363
  747HOH     H1 2256   1.115   2.365   3.918 -0.2495 -1.4638 -0.8800
  747HOH     H2 2257   1.026   2.331   4.036  0.4302 -0.2215  0.0483
  748HOH      O 2258   3.729   1.290   4.070  0.2614 -0.0188  0.0388
  748HOH     H1 2259   3.642   1.326   4.085  0.5583  0.1588  1.6745
  748HOH     H2 2260   3.722   1.246   3.984 -1.3381  0.2044 -0.0120
  749HOH      O 2261   0.914   1.591   3.173  0.1142  0.0169  0.6029
  749HOH     H1 2262   0.966   1.672   3.172  0.9211 -0.4864  0.7617
  749HOH     H2 2263   0.886   1.580   3.082  0.1704  0.3579  0.5403
  750HOH      O 2264   0.411   0.560   1.157 -0.6065 -0.3292 -0.4242
  750HOH     H1 2265   0.488   0.513   1.188 -0.6643 -1.4306 -1.7394
  750HOH     H2 2266   0.445   0.645   1.128 -0.0772 -0.4122 -0.0769
  751HOH      O 2267   1.177   2.066   0.939  0.1041  0.3068  0.1743
  751HOH     H1 2268   1.200   1.997   1.001  0.6714  0.4437  0.1277
  751HOH     H2 2269   1.089   2.093   0.964  0.2402  0.2075  0.7827
  752HOH      O 2270   0.435   2.766   3.220 -0.6055 -0.0100 -0.2065
  752HOH     H1 2271   0.437   2.763   3.315 -1.7587 -0.7088 -0.1784
  752HOH     H2 2272   0.412   2.857   3.199  0.8099  0.4699  0.1008
  753HOH      O 2273   0.988   2.878   2.772 -0.2803 -0.1052  0.1229
  753HOH     H1 2274   0.967   2.970   2.752  0.8191  0.1683  0.0775
  753HOH     H2 2275   0.911   2.829   2.742 -0.8986  0.7949  0.1501
  754HOH      O 2276   2.210   3.498   3.306  0.2678  0.6549  0.1443
  754HOH     H1 2277   2.144   3.525   3.369  0.2146 -0.7234  0.7610
  754HOH     H2 2278   2.163   3.486   3.224  0.0786  1.1669  0.1701
  755HOH      O 2279   0.482   2.867   1.130 -0.7315  0.0352 -0.2786
  755HOH     H1 2280   0.405   2.866   1.073 -1.2735  0.5056  0.4063
  755HOH     H2 2281   0.446   2.875   1.218  0.1083  0.2270  0.0643
  756HOH      O 2282   3.588   1.504   0.448  0.5396  0.1366  0.5366
  756HOH     H1 2283   3.619   1.427   0.400  0.7273  0.2234  0.5175
  756HOH     H2 2284   3.517   1.470   0.503  0.1958  0.0756  0.0649
  757HOH      O 2285   2.302   1.260   2.629  1.3359 -0.3856  0.2275
  757HOH     H1 2286   2.279   1.350   2.652  0.7831 -0.3581 -0.4019
  757HOH     H2 2287   2.355   1.268   2.550 -0.6201 -0.6666 -1.2676
  758HOH      O 2288   3.672   0.787   3.311  0.7079 -0.2465 -0.3475
  758HOH     H1 2289   3.739   0.722   3.291  1.5229 -0.4190  2.1589
  758HOH     H2 2290   3.721   0.867   3.331 -0.0621  0.3637 -0.7903
  759HOH      O 2291   1.722   0.732   2.570  0.9442  0.5733  0.1854
  759HOH     H1 2292   1.765   0.817   2.556  0.2703  0.7920 -0.8141
  759HOH     H2 2293   1.637   0.754   2.607  0.7760  0.3372 -0.0529
  760HOH      O 2294   2.848   3.306   1.066 -0.1277  0.7303 -0.0384
  760HOH     H1 2295   2.908   3.332   0.996  0.8796 -0.0399  0.4693
  760HOH     H2 2296   2.768   3.279   1.021  0.4202  0.4261 -0.8811
  761HOH      O 2297   2.973   2.924   3.388  0.5822  0.3161  0.3178
  761HOH     H1 2298   2.975   2.851   3.450  0.3982 -0.0153 -0.0537
  761HOH     H2 2299   2.879   2.936   3.369  0.4746  1.4913  1.3258
  762HOH      O 2300   1.772   3.725   1.846 -0.3739 -0.5586 -0.4214
  762HOH     H1 2301   1.856   3.742   1.888 -0.5911  1.6488 -0.6830
  762HOH     H2 2302   1.709   3.729   1.918 -0.3650 -1.6202 -0.3190
  763HOH      O 2303   0.929   0.286   0.262 -0.7858 -0.8077  0.3738
  763HOH     H1 2304   0.955   0.212   0.317 -0.8988 -0.6649  0.6233
  763HOH     H2 2305   0.890   0.348   0.323 -0.6134 -0.5046  0.1789
  764HOH      O 2306   2.141   1.539   3.492  0.3594 -0.2556 -0.2857
  764HOH     H1 2307   2.231   1.505   3.493  0.6543  0.4502  0.6831
  764HOH     H2 2308   2.104   1.510   3.575 -0.4528 -0.8153 -0.8144
  765HOH      O 2309   2.823   3.606   0.711  0.0420 -0.1226  0.7675
  765HOH     H1 2310   2.734   3.598   0.746 -0.0265  0.0948  0.6539
  765HOH     H2 2311   2.821   3.555   0.630 -0.5642  1.3640 -0.2674
  766HOH      O 2312   2.612   2.353   4.076 -0.2267  0.0990 -0.3777
  766HOH     H1 2313   2.681   2.295   4.108  0.2816  1.4892  1.3752
  766HOH     H2 2314   2.616   2.345   3.981  2.2348 -0.0506 -0.3848
  767HOH      O 2315   3.613   0.694   2.967 -0.5401  0.8775  0.1257
  767HOH     H1 2316   3.588   0.650   3.048  0.0725 -0.0545 -0.1530
  767HOH     H2 2317   3.610   0.624   2.901 -0.9449  1.5934 -0.6449
  768HOH      O 2318   2.435   0.242   3.279  0.1675 -0.0359 -0.2861
  768HOH     H1 2319   2.450   0.336   3.286 -0.3638  0.0062  0.6415
  768HOH     H2 2320   2.428   0.226   3.185  1.8761  0.5545 -0.5879
  769HOH      O 2321   2.692   2.269   1.916 -0.5646 -0.0358 -0.1716
  769HOH     H1 2322   2.773   2.319   1.910 -0.8694  0.5602  0.4101
  769HOH     H2 2323   2.687   2.241   2.007 -1.0988  0.1138 -0.1435
  770HOH      O 2324   2.457   0.159   1.064  0.0291 -0.9422  0.0043
  770HOH     H1 2325   2.518   0.232   1.072  0.1748 -0.8887 -1.2557
  770HOH     H2 2326   2.377   0.189   1.107 -0.0414  0.1244 -0.7958
  771HOH      O 2327   0.453   2.168   2.969  0.1078  0.2446  0.0428
  771HOH     H1 2328   0.371   2.133   3.002  0.2062  0.4215  0.4887
  771HOH     H2 2329   0.467   2.248   3.020  0.2740  0.5150 -0.4196
  772HOH      O 2330   0.126   2.200   2.898  0.3450  0.2834  0.2269
  772HOH     H1 2331   0.094   2.289   2.918  1.1657  0.8316 -0.7211
  772HOH     H2 2332   0.152   2.204   2.806  0.6102 -0.8964  0.2189
  773HOH      O 2333   1.602   1.596   3.536  0.1182 -0.4892 -0.1814
  773HOH     H1 2334   1.659   1.635   3.471  0.3210 -1.1037 -0.3888
  773HOH     H2 2335   1.520   1.579   3.490 -0.3122  0.5228  0.1525
  774HOH      O 2336   2.221   3.929   0.595  0.4626  0.5614  0.0022
  774HOH     H1 2337   2.167   3.859   0.558 -0.2053  1.3492 -0.6023
  774HOH     H2 2338   2.309   3.910   0.565  0.4335 -0.3961  0.4506
  775HOH      O 2339   1.806   4.036   0.603  0.3156  0.2853  0.1744
  775HOH     H1 2340   1.865   3.973   0.563 -0.2757 -0.3634  0.2795
  775HOH     H2 2341   1.761   4.077   0.529 -0.0883 -0.2247  0.1242
  776HOH      O 2342   1.714   1.525   1.079 -0.1627  0.0618  0.2750
  776HOH     H1 2343   1.628   1.526   1.038 -0.3564  0.5347  0.6705
  776HOH     H2 2344   1.701   1.566   1.165  0.4841  0.3065  0.2732
  777HOH      O 2345   1.897   2.877   3.382  0.3021 -0.4846  0.2395
  777HOH     H1 2346   1.842   2.847   3.455  0.1150 -0.2153  0.2115
  777HOH     H2 2347   1.952   2.802   3.362  0.3522 -0.5668  0.6567
  778HOH      O 2348   1.518   3.337   0.337  0.3929 -0.2132  0.0985
  778HOH     H1 2349   1.473   3.389   0.404  0.0791  0.2372 -0.4398
  778HOH     H2 2350   1.449   3.316   0.274  0.5755 -1.0685  0.1681
  779HOH      O 2351   1.981   1.274   1.605  0.2369 -0.6132 -0.1551
  779HOH     H1 2352   1.954   1.353   1.557  0.4787 -1.2104 -1.3563
  779HOH     H2 2353   2.077   1.278   1.604  0.2733 -1.3031 -0.9545
  780HOH      O 2354   1.977   3.222   1.684  0.2291  0.2190  0.5398
  780HOH     H1 2355   1.963   3.315   1.699  1.0617  0.2714  1.1567
  780HOH     H2 2356   1.938   3.205   1.599 -0.4431  1.0007  0.6681
  781HOH      O 2357   3.070   3.573   2.789  0.2653  0.3592  0.0453
  781HOH     H1 2358   3.093   3.484   2.816 -0.6537  0.2880  0.7184
  781HOH     H2 2359   3.082   3.573   2.694  0.5259 -0.4032  0.0600
  782HOH      O 2360   2.144   0.734   2.741  0.1953  0.1923 -0.0810
  782HOH     H1 2361   2.192   0.814   2.723  1.0241 -0.3372 -0.3061
  782HOH     H2 2362   2.115   0.702   2.656  0.3554 -0.0423 -0.0490
  783HOH      O 2363   4.092   0.030   0.570 -0.9501  0.0088  0.5221
  783HOH     H1 2364   3.997   0.039   0.569 -1.0106 -0.5415 -0.0631
  783HOH     H2 2365   4.122   0.082   0.495 -0.9217 -0.8406 -0.0898
  784HOH      O 2366  -0.007   2.383   3.260 -0.1988  0.0830 -0.2914
  784HOH     H1 2367  -0.012   2.477   3.277 -0.4822  0.0505 -0.1879
  784HOH     H2 2368   0.025   2.346   3.342  1.9099  0.2734 -0.8975
  785HOH      O 2369   3.786   2.281   2.908  0.3556  0.2015 -0.6338
  785HOH     H1 2370   3.826   2.243   2.986 -0.6264  0.2770 -0.0620
  785HOH     H2 2371   3.860   2.302   2.851  1.0487 -0.8926 -0.2185
  786HOH      O 2372   3.128   2.544   1.312 -0.0764  0.0502  0.4104
  786HOH     H1 2373   3.172   2.524   1.229  0.4874 -1.2744  0.9674
  786HOH     H2 2374   3.186   2.607   1.355  0.6999 -0.7590  0.6088
  787HOH      O 2375   3.396   2.510   2.946  0.4073  0.0297 -1.0084
  787HOH     H1 2376   3.454   2.444   2.985  0.6885  0.8888  0.1405
  787HOH     H2 2377   3.453   2.558   2.886  0.5642  0.0733 -0.8291
  788HOH      O 2378   3.880   0.203   0.388  0.1000  0.0402  0.6332
  788HOH     H1 2379   3.829   0.274   0.429  0.2194  0.9317 -0.6440
  788HOH     H2 2380   3.955   0.247   0.348  0.2921 -0.8332 -0.0346
  789HOH      O 2381   2.655   1.942   2.008 -0.4486  0.1180  0.2190
  789HOH     H1 2382   2.675   1.894   1.928  0.7615 -0.4876  0.8360
  789HOH     H2 2383   2.570   1.906   2.036 -0.9558  0.4368 -0.8226
  790HOH      O 2384   2.188   3.110   0.956  0.3695 -0.6883 -0.8616
  790HOH     H1 2385   2.231   3.035   0.914  0.2530 -0.9886 -0.4624
  790HOH     H2 2386   2.096   3.103   0.930  0.4014 -0.5464 -1.0142
  791HOH      O 2387   2.574   0.301   1.776 -0.7544 -0.0711  0.3045
  791HOH     H1 2388   2.628   0.239   1.826 -0.6668 -0.3569 -0.1322
  791HOH     H2 2389   2.518   0.246   1.722 -1.1026  0.2324  0.3479
  792HOH      O 2390   2.779   1.437   3.386 -0.6863  0.3578 -0.1344
  792HOH     H1 2391   2.725   1.443   3.307 -0.6256  0.0834 -0.1993
  792HOH     H2 2392   2.866   1.465   3.357 -0.8059  0.8786 -0.0106
  793HOH      O 2393   2.147   0.413   0.757 -0.1652 -0.2343 -0.5425
  793HOH     H1 2394   2.134   0.488   0.699 -0.3697 -0.0844 -0.3077
  793HOH     H2 2395   2.085   0.348   0.727 -0.7656  0.0980 -0.0698
  794HOH      O 2396   3.945   4.033   3.835  0.1236  0.3377  0.2206
  794HOH     H1 2397   3.866   3.985   3.861  0.4281  0.0501  0.6488
  794HOH     H2 2398   4.013   3.998   3.892  0.4023  1.1408  0.4023
  795HOH      O 2399   0.898   3.141   2.700  0.0344 -0.6593 -0.8520
  795HOH     H1 2400   0.909   3.118   2.607 -0.9051  0.6384 -1.3485
  795HOH     H2 2401   0.805   3.160   2.709  0.3229  0.5805  0.0068
  796HOH      O 2402   2.303   3.659   3.023 -0.3155  0.1330 -0.1270
  796HOH     H1 2403   2.396   3.642   3.017 -0.1010  1.2900 -0.9138
  796HOH     H2 2404   2.290   3.739   2.971 -1.6044  0.5018  0.6651
  797HOH      O 2405   3.355   1.608   0.331 -0.5177 -0.5012  0.0997
  797HOH     H1 2406   3.377   1.684   0.276 -0.8229 -0.4479  0.0507
  797HOH     H2 2407   3.440   1.576   0.361 -0.3690 -0.2986 -0.0922
  798HOH      O 2408   1.653   0.260   1.501  0.3408 -0.1393 -0.4813
  798HOH     H1 2409   1.695   0.344   1.517 -0.3573  0.2695 -0.6975
  798HOH     H2 2410   1.646   0.253   1.406  0.0349 -0.2474 -0.4569
  799HOH      O 2411   3.333   0.338   3.479  0.7770  0.4744 -0.3928
  799HOH     H1 2412   3.405   0.330   3.541  0.5302 -0.9600 -0.2021
  799HOH     H2 2413   3.332   0.254   3.432 -1.3525 -0.0546  0.3393
  800HOH      O 2414   1.014   0.708   0.426 -0.1718 -1.0376  0.1815
  800HOH     H1 2415   1.090   0.767   0.434 -0.9309  0.1687 -0.8066
  800HOH     H2 2416   1.021   0.671   0.338 -0.8612 -0.6594 -0.0497
  801HOH      O 2417   3.701   3.825  -0.026 -0.1012  0.4035 -0.0796
  801HOH     H1 2418   3.673   3.735  -0.010 -0.7793  0.4900 -0.6505
  801HOH     H2 2419   3.726   3.859   0.060 -0.3121 -0.1777  0.2192
  802HOH      O 2420   1.813   0.554   1.788 -0.7517 -0.7103  0.2639
  802HOH     H1 2421   1.888   0.614   1.794 -1.6420  0.5686 -0.3784
  802HOH     H2 2422   1.790   0.536   1.879 -0.0238 -0.6833  0.4709
  803HOH      O 2423   3.456   0.944   3.247  0.3063 -0.2521  0.4609
  803HOH     H1 2424   3.527   0.989   3.201  0.2921 -0.6032  0.0804
  803HOH     H2 2425   3.499   0.873   3.294  0.3458  0.2264  1.1733
  804HOH      O 2426   1.745   3.960   2.649  0.4763 -0.5664 -0.7927
  804HOH     H1 2427   1.666   4.014   2.639  0.1964 -0.5548  0.9560
  804HOH     H2 2428   1.740   3.897   2.577 -0.5550  0.0854 -1.3438
  805HOH      O 2429   3.803   1.083   2.813  0.4169  0.2207 -0.0113
  805HOH     H1 2430   3.820   1.128   2.730  0.9231 -0.4991 -0.3204
  805HOH     H2 2431   3.780   0.993   2.788  1.1204 -0.1657  0.6328
  806HOH      O 2432   4.014   0.414   0.255 -0.7108 -0.3429 -0.2521
  806HOH     H1 2433   4.013   0.461   0.171  0.8217 -0.4637 -0.3971
  806HOH     H2 2434   4.050   0.477   0.317 -0.2342 -0.7764 -0.0756
  807HOH      O 2435   2.218   3.331   2.177  0.2220 -1.4237  0.8226
  807HOH     H1 2436   2.165   3.355   2.253 -1.0513  0.1226 -0.3974
  807HOH     H2 2437   2.153   3.303   2.111  0.6689  0.9678 -0.9015
  808HOH      O 2438   2.313   0.525   3.757 -0.0067 -0.0701  0.2368
  808HOH     H1 2439   2.301   0.612   3.796 -0.6923 -0.2537  0.4554
  808HOH     H2 2440   2.393   0.492   3.797 -0.2236  0.1008  0.8300
  809HOH      O 2441   0.318   2.381   1.855 -0.5926  0.4614 -0.3287
  809HOH     H1 2442   0.409   2.358   1.834 -0.8169 -0.9475  0.0204
  809HOH     H2 2443   0.316   2.477   1.853  1.2230  0.6320  0.9656
  810HOH      O 2444   3.834   1.642   1.977 -0.3236 -0.1455 -0.1654
  810HOH     H1 2445   3.801   1.569   1.925  0.2695  0.3204 -1.2663
  810HOH     H2 2446   3.898   1.685   1.920  0.8726  0.0359  1.1879
  811HOH      O 2447   3.007   3.832   3.456  0.4218 -0.2008  0.2136
  811HOH     H1 2448   3.027   3.921   3.429 -0.9554 -0.0214 -0.3729
  811HOH     H2 2449   2.941   3.842   3.525  0.4106 -0.7729  0.2975
  812HOH      O 2450   0.253   2.058   2.330 -0.0156 -0.5991  0.3196
  812HOH     H1 2451   0.335   2.082   2.286 -1.0371  1.5485 -0.6998
  812HOH     H2 2452   0.266   2.084   2.421  0.3753  0.0237  0.1005
  813HOH      O 2453   2.936   3.057   1.159 -0.2484  0.3207  0.0762
  813HOH     H1 2454   2.860   3.006   1.189 -0.0065  0.6169  1.2812
  813HOH     H2 2455   2.901   3.146   1.147 -0.1972  0.3448  0.1092
  814HOH      O 2456   0.126   1.666   2.296 -0.0137 -0.1830  0.0182
  814HOH     H1 2457   0.151   1.730   2.361 -0.3157 -0.5585  0.5182
  814HOH     H2 2458   0.053   1.618   2.336 -0.0768 -0.5506 -0.5139
  815HOH      O 2459   0.143   0.254   1.915  0.1245 -0.0390 -0.3990
  815HOH     H1 2460   0.089   0.291   1.845 -0.6627 -1.1491 -0.4224
  815HOH     H2 2461   0.100   0.172   1.939  0.5943  0.0864  1.1189
  816HOH      O 2462   1.858   3.460   3.623  0.1465 -0.2722  0.1907
  816HOH     H1 2463   1.813   3.386   3.582 -0.7538  0.1777  0.3094
  816HOH     H2 2464   1.902   3.422   3.699 -0.8429 -0.6007  0.6278
  817HOH      O 2465   3.024   0.649   3.313 -0.2505 -0.2545 -0.3848
  817HOH     H1 2466   3.106   0.686   3.346 -1.0384  1.4009 -0.0457
  817HOH     H2 2467   3.003   0.703   3.237 -1.2361 -0.3108 -0.1796
  818HOH      O 2468   0.529   2.367   2.272  0.1373 -0.3012 -0.1322
  818HOH     H1 2469   0.573   2.451   2.259 -0.9243  0.2816 -0.1404
  818HOH     H2 2470   0.538   2.350   2.366 -1.0235  0.6670  0.1959
  819HOH      O 2471   2.969   3.388   3.282  0.7463  0.5792  0.1479
  819HOH     H1 2472   2.984   3.437   3.364 -0.8920  1.1563  0.1764
  819HOH     H2 2473   2.960   3.456   3.215  1.7761  0.1234 -0.5016
  820HOH      O 2474   0.488   0.355   3.931  0.8372  0.0756  0.1004
  820HOH     H1 2475   0.564   0.313   3.970  1.2719  1.2956  0.6882
  820HOH     H2 2476   0.430   0.373   4.005 -0.4133 -1.4209 -0.4010
  821HOH      O 2477   2.540   3.187   1.836 -0.0264 -0.1832  0.1150
  821HOH     H1 2478   2.479   3.138   1.890 -1.2965  1.0763 -0.0474
  821HOH     H2 2479   2.610   3.213   1.896  0.1031 -1.2152  0.4405
  822HOH      O 2480   2.555   1.400   2.774 -0.3816  0.5430 -0.0808
  822HOH     H1 2481   2.473   1.354   2.792 -0.4481  0.4303 -0.6394
  822HOH     H2 2482   2.619   1.358   2.831 -0.5668  0.1526 -0.1516
  823HOH      O 2483   0.664   3.955   3.332 -0.6720  0.6332  0.1315
  823HOH     H1 2484   0.606   4.006   3.388 -0.6564 -0.8515  1.6375
  823HOH     H2 2485   0.748   3.954   3.379 -0.0407  0.9204 -0.9165
  824HOH      O 2486   0.333   0.763   1.472  0.1535  0.1821 -0.6477
  824HOH     H1 2487   0.409   0.731   1.423 -0.2936 -1.0655 -0.5925
  824HOH     H2 2488   0.344   0.858   1.473  1.3965  0.0838 -1.1426
  825HOH      O 2489   1.219   1.718   1.073 -0.5811  0.0979 -0.1156
  825HOH     H1 2490   1.133   1.748   1.101 -0.3401  0.0182  0.7857
  825HOH     H2 2491   1.202   1.661   0.998 -1.3915 -0.4698  0.4646
  826HOH      O 2492   3.498   3.215   2.956 -0.2900 -0.1692 -0.2005
  826HOH     H1 2493   3.452   3.278   3.012 -0.6968 -0.2546 -0.4257
  826HOH     H2 2494   3.428   3.162   2.918 -0.0390 -0.0613 -0.8447
  827HOH      O 2495   2.612   2.985   0.914 -0.1447 -0.2375  0.0737
  827HOH     H1 2496   2.609   2.929   0.836 -0.5831 -1.3470  0.8332
  827HOH     H2 2497   2.647   2.929   0.982 -0.2247  0.5578  0.8008
  828HOH      O 2498   0.269   0.181   0.733  0.2465 -0.6079  0.3989
  828HOH     H1 2499   0.327   0.133   0.674 -0.0564  0.0253 -0.4450
  828HOH     H2 2500   0.329   0.229   0.791  0.6057  0.1334 -0.5369
  829HOH      O 2501   3.143   0.117   0.366  0.9563  0.4692  0.5839
  829HOH     H1 2502   3.224   0.077   0.335  0.6782  0.5312 -0.2730
  829HOH     H2 2503   3.133   0.083   0.455  0.8431 -1.2688 -0.0026
  830HOH      O 2504   3.989   3.166   0.862 -0.3000 -0.2483 -0.6733
  830HOH     H1 2505   3.914   3.224   0.853 -0.9629 -0.9496 -0.0362
  830HOH     H2 2506   3.951   3.079   0.872  0.5066 -0.5079  0.8894
  831HOH      O 2507   2.772   1.856   3.299  0.0219 -0.1678 -0.3206
  831HOH     H1 2508   2.749   1.826   3.211 -0.2702  0.4073 -0.4510
  831HOH     H2 2509   2.695   1.836   3.352 -0.6791  1.3949 -0.6699
  832HOH      O 2510   0.892   2.119   3.928 -0.8494 -0.1044  0.5558
  832HOH     H1 2511   0.898   2.158   4.015 -0.4351  0.2220  0.3827
  832HOH     H2 2512   0.831   2.176   3.880 -1.1990 -0.3713  0.6727
  833HOH      O 2513   2.141   3.960   1.465  0.2521 -0.1905  0.2852
  833HOH     H1 2514   2.225   3.931   1.499  0.0306 -1.2488  0.0012
  833HOH     H2 2515   2.076   3.923   1.524 -0.0484 -0.3729 -0.1438
  834HOH      O 2516   4.009   0.827   2.638  0.2652  0.4381 -0.0637
  834HOH     H1 2517   3.928   0.868   2.668 -0.4173 -1.1138  0.4114
  834HOH     H2 2518   4.042   0.781   2.715  0.8675 -0.0675 -0.6050
  835HOH      O 2519   0.703   0.534   1.115 -0.1036  0.4303  0.4112
  835HOH     H1 2520   0.732   0.443   1.104 -0.7545  0.2265  0.2935
  835HOH     H2 2521   0.697   0.545   1.210 -0.1291  0.3130  0.4242
  836HOH      O 2522   2.225   4.019   3.172  0.3386  0.1828 -0.2941
  836HOH     H1 2523   2.182   3.950   3.122 -0.2351  0.5617 -0.3427
  836HOH     H2 2524   2.246   3.979   3.257 -1.4768  0.3523  0.3212
  837HOH      O 2525   0.729   0.735   0.389  0.1928  0.6738  0.0978
  837HOH     H1 2526   0.823   0.752   0.402  0.2143  0.3585  0.3789
  837HOH     H2 2527   0.720   0.641   0.404 -0.1039  0.6270 -0.3402
  838HOH      O 2528   1.926   3.752   3.028 -0.6617 -0.3185  0.0407
  838HOH     H1 2529   1.980   3.673   3.032 -0.4741 -0.2745 -0.9560
  838HOH     H2 2530   1.850   3.727   2.976 -0.3001  0.2845 -0.8334
  839HOH      O 2531   3.502   2.515   3.577  0.9741  0.0363 -1.4083
  839HOH     H1 2532   3.538   2.445   3.630 -0.2352  0.3919  0.0392
  839HOH     H2 2533   3.497   2.479   3.488 -0.1857 -2.0072 -0.6416
  840HOH      O 2534   2.705   1.854   0.166 -0.7168 -0.3782 -0.5220
  840HOH     H1 2535   2.773   1.893   0.221 -1.0365  0.5731 -0.7547
  840HOH     H2 2536   2.736   1.868   0.076 -1.3610  0.3864 -0.6408
  841HOH      O 2537   0.107   2.986   2.630  0.0046  0.3671 -0.4699
  841HOH     H1 2538   0.105   3.028   2.717  0.2776 -0.1967 -0.1798
  841HOH     H2 2539   0.146   3.052   2.573  1.3992  0.1897  0.1789
  842HOH      O 2540   2.133   3.773   3.636 -0.4429  0.0961  0.2564
  842HOH     H1 2541   2.110   3.704   3.574 -0.3428 -0.3049  0.6592
  842HOH     H2 2542   2.049   3.807   3.667 -0.4997  0.5555 -0.3662
  843HOH      O 2543   1.141   2.795   0.289  0.2601  0.0200 -0.3910
  843HOH     H1 2544   1.178   2.782   0.376 -0.2148 -0.4271 -0.2431
  843HOH     H2 2545   1.061   2.742   0.289 -0.4767  1.0616 -0.6268
  844HOH      O 2546   2.093   2.762   2.755 -0.0093  0.3619  0.1020
  844HOH     H1 2547   2.010   2.716   2.749  0.4793 -0.5529  0.0856
  844HOH     H2 2548   2.099   2.790   2.846  0.0965 -0.4290  0.3495
  845HOH      O 2549   3.048   3.412   0.869  0.1196 -0.7162  0.1833
  845HOH     H1 2550   3.012   3.343   0.813  0.9224 -0.3534 -0.8340
  845HOH     H2 2551   2.981   3.481   0.867 -0.5017 -1.2677  0.8737
  846HOH      O 2552   1.094   3.193   1.721  0.1102  0.1633 -0.1761
  846HOH     H1 2553   1.051   3.119   1.678  1.2931 -0.8279  0.2164
  846HOH     H2 2554   1.187   3.169   1.722  0.4163  1.2019  0.8755
  847HOH      O 2555   3.217   3.257   3.328  0.3568 -0.3371 -0.9777
  847HOH     H1 2556   3.266   3.328   3.371  1.0461 -1.2647 -0.1277
  847HOH     H2 2557   3.127   3.289   3.325  0.4101  0.1372  0.4682
  848HOH      O 2558   2.683   3.798   0.548  0.2321 -0.4690  0.2365
  848HOH     H1 2559   2.599   3.801   0.594 -0.3601 -0.3430 -0.7780
  848HOH     H2 2560   2.743   3.755   0.609 -0.4329 -0.1077  1.1857
  849HOH      O 2561   0.172   3.892   2.670 -0.8047  0.1080  0.0361
  849HOH     H1 2562   0.083   3.878   2.703 -0.5188 -0.9875  0.4646
  849HOH     H2 2563   0.220   3.813   2.698  0.5108  1.0097  0.5300
  850HOH      O 2564   0.614   3.427   3.018 -0.3632  0.1357 -0.5034
  850HOH     H1 2565   0.583   3.471   3.097 -0.0678 -0.7020  0.1069
  850HOH     H2 2566   0.633   3.498   2.957  0.1713  0.8749  0.4572
  851HOH      O 2567   1.827   2.955   4.097 -0.5902  0.2178 -0.5345
  851HOH     H1 2568   1.844   3.049   4.085  0.4250  0.0254 -0.8535
  851HOH     H2 2569   1.744   2.951   4.144  0.4115  1.3845  1.6386
  852HOH      O 2570   0.310   2.575   0.911 -0.4902  0.4316  0.1964
  852HOH     H1 2571   0.259   2.648   0.947 -1.2407  0.2502 -0.4363
  852HOH     H2 2572   0.373   2.617   0.852 -0.3801  0.6117  0.4385
  853HOH      O 2573   2.564   1.585   0.901 -0.2825  0.6469 -0.1754
  853HOH     H1 2574   2.655   1.609   0.885 -0.0006 -0.3221 -0.1817
  853HOH     H2 2575   2.545   1.520   0.834 -1.2295  1.3468 -0.6300
  854HOH      O 2576   2.423   2.768   3.040  0.1302  0.1702 -0.0887
  854HOH     H1 2577   2.380   2.683   3.041  0.4375  0.0113  0.5106
  854HOH     H2 2578   2.414   2.801   3.129  1.0124  0.2415 -0.0048
  855HOH      O 2579   3.705   3.149   0.277  0.6633 -0.4089  0.3709
  855HOH     H1 2580   3.792   3.187   0.287 -0.2161  1.8089  0.9820
  855HOH     H2 2581   3.681   3.122   0.366  0.0447  0.9317  0.6594
  856HOH      O 2582   3.198   2.807   2.537 -0.4070  0.2215  0.2779
  856HOH     H1 2583   3.216   2.816   2.630 -0.8368 -0.5950  0.4527
  856HOH     H2 2584   3.121   2.751   2.532 -0.5815  0.4983 -0.5640
  857HOH      O 2585   1.950   3.653   0.981  0.0191 -0.5174 -0.0621
  857HOH     H1 2586   2.011   3.718   1.016  0.0349 -0.1323 -0.7839
  857HOH     H2 2587   1.869   3.667   1.031  0.0803 -0.0613 -0.0827
  858HOH      O 2588   2.467   1.264   2.072  0.5610 -0.5928  0.3176
  858HOH     H1 2589   2.472   1.203   1.998 -0.8388 -0.4370  0.0353
  858HOH     H2 2590   2.558   1.272   2.103  1.3217 -0.2986 -1.6748
  859HOH      O 2591   2.300   2.487   3.557  0.1914  0.3924  0.4794
  859HOH     H1 2592   2.334   2.539   3.631  2.3501 -0.4111  0.1887
  859HOH     H2 2593   2.306   2.397   3.587 -0.5287  0.1248 -0.1272
  860HOH      O 2594   1.385   3.133   3.513 -0.2707 -0.1173 -0.0931
  860HOH     H1 2595   1.457   3.157   3.571  0.0466 -1.0730 -0.0627
  860HOH     H2 2596   1.318   3.098   3.573 -0.0223 -0.9187 -0.2612
  861HOH      O 2597   2.090   1.150   3.346  0.0646 -0.4302  0.1738
  861HOH     H1 2598   2.126   1.174   3.432  0.1621 -1.7805  0.5520
  861HOH     H2 2599   2.015   1.095   3.366 -0.0987 -0.5081 -0.6127
  862HOH      O 2600   2.176   2.071   1.563 -0.1786  0.7690  0.3808
  862HOH     H1 2601   2.162   2.058   1.470  0.2113  0.5262  0.3530
  862HOH     H2 2602   2.266   2.103   1.570  0.3177 -0.5625  0.7644
  863HOH      O 2603   2.217   2.232   3.181  0.2471 -0.0872  0.1647
  863HOH     H1 2604   2.183   2.273   3.261  0.1277 -0.2723  0.2099
  863HOH     H2 2605   2.311   2.224   3.197  0.0820 -1.1894  0.7838
  864HOH      O 2606   1.552   0.625   1.209 -0.7584 -0.4294 -0.2957
  864HOH     H1 2607   1.545   0.568   1.133 -0.0237 -0.5425 -0.2935
  864HOH     H2 2608   1.640   0.662   1.203 -0.6518 -0.5108  0.5430
  865HOH      O 2609   1.304   2.496   1.175  0.1273  0.1005 -0.0591
  865HOH     H1 2610   1.275   2.441   1.102 -0.1997 -0.5554  0.5476
  865HOH     H2 2611   1.373   2.444   1.218 -0.4647 -0.0414  0.7611
  866HOH      O 2612   2.634   0.589   2.179 -0.3053  0.3420  0.3250
  866HOH     H1 2613   2.647   0.572   2.086 -1.2609  0.5227  0.1411
  866HOH     H2 2614   2.716   0.561   2.220  0.5501  1.1893 -0.6720
  867HOH      O 2615   2.598   3.521   0.926  0.0218 -0.0356 -0.5874
  867HOH     H1 2616   2.604   3.437   0.881 -0.7671  0.1421 -1.0727
  867HOH     H2 2617   2.506   3.527   0.953  0.3665  0.0559  0.7225
  868HOH      O 2618   1.346   3.979   0.874 -0.7375  0.2087  0.4494
  868HOH     H1 2619   1.354   3.887   0.848 -0.8835  0.4960 -0.7424
  868HOH     H2 2620   1.266   3.982   0.927 -0.7018 -0.3633  0.5479
  869HOH      O 2621   1.213   1.885   0.406  0.2423  0.0291 -0.2333
  869HOH     H1 2622   1.174   1.848   0.485  1.6664 -0.2211  0.4091
  869HOH     H2 2623   1.258   1.964   0.436  0.5069  0.1277 -0.8587
  870HOH      O 2624   0.951   0.808   1.581 -0.2584 -0.2992  1.2968
  870HOH     H1 2625   0.958   0.902   1.598 -0.8550  0.0537 -0.0929
  870HOH     H2 2626   1.041   0.780   1.565 -0.1838  0.7580 -1.1209
  871HOH      O 2627   0.576   0.446   3.066  0.9167 -0.2221 -0.3329
  871HOH     H1 2628   0.606   0.366   3.110 -0.4563 -0.9335 -0.5730
  871HOH     H2 2629   0.493   0.421   3.026  0.5455  1.2884 -0.6226
  872HOH      O 2630   1.438   0.279   1.198  0.5142  0.0309 -0.0034
  872HOH     H1 2631   1.412   0.349   1.259  0.9279  0.0020  0.2096
  872HOH     H2 2632   1.481   0.325   1.126  2.2909 -0.0615  0.8877
  873HOH      O 2633   1.562   3.109   3.027 -0.2910  0.1670  0.1789
  873HOH     H1 2634   1.471   3.093   3.051 -0.5330  0.8909 -0.1825
  873HOH     H2 2635   1.610   3.107   3.110 -0.5656 -0.5932  0.3305
  874HOH      O 2636   3.369   4.192   2.288 -0.3716  0.3027  0.6609
  874HOH     H1 2637   3.337   4.106   2.263 -0.3128  0.1971  0.9442
  874HOH     H2 2638   3.365   4.193   2.383 -0.7223  0.7513  0.6453
  875HOH      O 2639   0.600   0.032   3.822 -0.1857  0.3832 -0.1082
  875HOH     H1 2640   0.514   0.011   3.859 -0.8749  1.4190 -0.9939
  875HOH     H2 2641   0.641   0.090   3.887 -0.5306  0.5916 -0.0745
  876HOH      O 2642   1.211   2.732   3.885 -0.1414  0.4370 -0.1901
  876HOH     H1 2643   1.238   2.822   3.904  0.5074  0.4754 -1.1549
  876HOH     H2 2644   1.285   2.678   3.912 -0.5827  0.1504  0.5194
  877HOH      O 2645   2.309   2.520   3.861  0.3136 -0.5026  0.1081
  877HOH     H1 2646   2.302   2.600   3.914  0.6726 -0.9779  0.9107
  877HOH     H2 2647   2.398   2.489   3.876  0.2489 -0.9442 -0.3644
  878HOH      O 2648   2.429   0.533   1.798  0.0951 -0.3092  0.0779
  878HOH     H1 2649   2.480   0.453   1.812  0.8861  0.0336 -0.6528
  878HOH     H2 2650   2.424   0.542   1.703 -0.9079 -0.0397  0.1339
  879HOH      O 2651   1.993   2.924   2.070  0.0428 -0.3829  0.0517
  879HOH     H1 2652   2.075   2.888   2.104  0.4486  0.0019 -0.4817
  879HOH     H2 2653   1.964   2.859   2.005  0.1103 -0.3486 -0.0123
  880HOH      O 2654   2.724   0.556   0.061 -0.3161 -0.3371 -0.2477
  880HOH     H1 2655   2.720   0.462   0.044 -0.1849 -0.1964 -1.1482
  880HOH     H2 2656   2.788   0.589  -0.002  0.1033  0.2783  0.4642
  881HOH      O 2657   3.030   2.225   1.385 -0.1575 -0.2144  0.0448
  881HOH     H1 2658   3.101   2.194   1.441  0.4082 -0.6150 -0.8490
  881HOH     H2 2659   3.067   2.300   1.339 -0.6251  0.1302  0.2226
  882HOH      O 2660   0.104   1.120   2.816  0.7649 -1.0751 -0.9108
  882HOH     H1 2661   0.081   1.114   2.908 -0.8011  1.3779 -0.9503
  882HOH     H2 2662   0.199   1.135   2.816  0.6410  0.1835  0.4923
  883HOH      O 2663   3.245   1.828   3.784 -0.1230  0.5220 -0.0764
  883HOH     H1 2664   3.201   1.779   3.715  0.4998 -0.8329  0.3998
  883HOH     H2 2665   3.178   1.884   3.821 -1.1003 -0.4654 -0.2514
  884HOH      O 2666   0.469   1.008   1.265 -0.3769  0.0729  0.5409
  884HOH     H1 2667   0.465   1.077   1.199  0.1113 -0.1108  0.3070
  884HOH     H2 2668   0.436   0.930   1.220  0.2302 -0.1200  0.4092
  885HOH      O 2669   2.683   3.320   0.061 -0.5973  0.4216  0.2358
  885HOH     H1 2670   2.617   3.253   0.043 -0.6752  0.4773  0.3096
  885HOH     H2 2671   2.661   3.392   0.002 -0.5289  0.3922  0.1741
  886HOH      O 2672   3.583   3.388   1.004  0.0696 -0.7979 -0.9920
  886HOH     H1 2673   3.501   3.379   1.052  0.3633 -0.2906 -0.3788
  886HOH     H2 2674   3.639   3.440   1.060  0.5267 -0.4118 -1.7701
  887HOH      O 2675   0.730   3.636   3.540  0.0862 -0.7403 -0.4168
  887HOH     H1 2676   0.740   3.637   3.635  0.1906  0.2028 -0.4221
  887HOH     H2 2677   0.817   3.615   3.506  0.3578  0.1410 -0.3133
  888HOH      O 2678   3.401   4.086   1.331  0.5780 -0.0871  0.3581
  888HOH     H1 2679   3.335   4.089   1.262  0.9486 -1.0771 -0.0824
  888HOH     H2 2680   3.368   4.020   1.392  0.4586  0.4822  0.9235
  889HOH      O 2681   2.277   3.317   2.702  0.2822 -0.1621  0.0694
  889HOH     H1 2682   2.317   3.370   2.633 -1.6547  0.1990 -0.9257
  889HOH     H2 2683   2.207   3.373   2.736 -1.5924 -1.8007 -0.7344
  890HOH      O 2684   2.770   2.959   1.790 -0.3398  0.4153  0.3548
  890HOH     H1 2685   2.730   2.931   1.872  0.6997  0.3573  0.8845
  890HOH     H2 2686   2.758   2.885   1.731 -0.7551  0.3017  0.5738
  891HOH      O 2687   3.073   3.071   0.305 -0.1097 -0.2599  0.3765
  891HOH     H1 2688   2.999   3.132   0.308 -0.0317 -0.1872  0.8915
  891HOH     H2 2689   3.149   3.127   0.321 -0.0286 -0.4798  0.7616
  892HOH      O 2690   0.603   2.689   1.372  0.2456  0.6108 -0.0944
  892HOH     H1 2691   0.599   2.658   1.282 -0.5884 -0.5664  0.3087
  892HOH     H2 2692   0.558   2.773   1.370 -0.0605  0.4462 -0.7214
  893HOH      O 2693   2.515   1.088   1.857 -0.2466 -0.1653  0.5339
  893HOH     H1 2694   2.499   0.999   1.890  0.5533 -0.9611 -1.0141
  893HOH     H2 2695   2.581   1.077   1.788 -0.9729  1.4762 -0.5532
  894HOH      O 2696   3.293   2.070   0.713 -0.2032  0.8499  0.4522
  894HOH     H1 2697   3.352   2.141   0.689 -0.0749  0.4816 -0.4003
  894HOH     H2 2698   3.313   2.052   0.805  1.4058  0.3891  0.0807
  895HOH      O 2699   2.417   3.422   3.461 -0.3991  0.0835  0.1912
  895HOH     H1 2700   2.414   3.326   3.452 -0.8914 -0.0661  1.4248
  895HOH     H2 2701   2.363   3.455   3.390  0.4026 -0.4923 -0.7278
  896HOH      O 2702   1.888   1.980   1.282  0.2581  0.2618 -0.1064
  896HOH     H1 2703   1.858   1.900   1.327  0.7108  0.2436  0.1723
  896HOH     H2 2704   1.823   2.046   1.305  0.8620  0.4479  1.2088
  897HOH      O 2705   2.764   0.981   0.765 -0.7543  0.1200 -0.2546
  897HOH     H1 2706   2.723   0.917   0.707 -0.5277 -0.0574 -0.2218
  897HOH     H2 2707   2.844   0.938   0.795 -0.2226  0.6826 -0.7998
  898HOH      O 2708   3.670   0.007   3.918  0.8216  0.3918 -0.4450
  898HOH     H1 2709   3.591  -0.014   3.967  0.2339 -0.1727 -1.5702
  898HOH     H2 2710   3.640   0.056   3.841  1.5070 -0.0779 -1.0476
  899HOH      O 2711   2.844   2.652   0.942 -0.1537 -0.4067 -0.0755
  899HOH     H1 2712   2.754   2.679   0.925  0.2521  0.9250 -0.3620
  899HOH     H2 2713   2.889   2.665   0.858  0.4526 -0.3047  0.2487
  900HOH      O 2714   4.128   0.697   2.848  0.2140  0.2652  0.3603
  900HOH     H1 2715   4.115   0.613   2.891  0.3523 -0.4176 -0.8644
  900HOH     H2 2716   4.211   0.730   2.884  0.6283 -0.5641  0.1978
  901HOH      O 2717   2.723   2.166   1.309  0.4617  0.1807  0.2642
  901HOH     H1 2718   2.800   2.218   1.334  0.8920  0.3069 -1.1169
  901HOH     H2 2719   2.696   2.203   1.225  0.0242 -1.0247 -0.1740
  902HOH      O 2720   0.241   2.155   1.046 -0.0726 -0.6579 -0.3871
  902HOH     H1 2721   0.269   2.186   0.960  0.2236 -0.3243 -0.1743
  902HOH     H2 2722   0.213   2.234   1.092  1.7739 -0.4583  0.5785
  903HOH      O 2723   2.134   1.685   1.345  0.0668 -0.6049 -0.3234
  903HOH     H1 2724   2.150   1.761   1.401  0.0706 -1.2339  0.5713
  903HOH     H2 2725   2.169   1.710   1.260 -0.2027  0.5001 -0.1436
  904HOH      O 2726   1.825   1.447   3.941 -0.4136 -0.8290  0.1756
  904HOH     H1 2727   1.788   1.438   3.853 -0.3330 -0.8148  0.1400
  904HOH     H2 2728   1.804   1.537   3.967  0.8279 -0.3076 -0.4222
  905HOH      O 2729   3.892   0.410   1.936  0.3119  0.0423  0.5581
  905HOH     H1 2730   3.898   0.504   1.918  0.5065  0.1396  1.1182
  905HOH     H2 2731   3.896   0.370   1.849  0.8868  0.5203  0.3436
  906HOH      O 2732   3.904   2.283   0.432 -0.0902 -0.0602  0.2348
  906HOH     H1 2733   3.921   2.197   0.471  0.8442  0.1452  0.3229
  906HOH     H2 2734   3.951   2.344   0.488 -0.0855  0.4246 -0.2892
  907HOH      O 2735   0.464   1.002   1.529 -0.2322  0.3631  0.2867
  907HOH     H1 2736   0.464   0.999   1.433 -0.7601 -0.0801  0.2864
  907HOH     H2 2737   0.549   1.038   1.552 -0.4791  1.4703 -0.3630
  908HOH      O 2738   3.221   1.959   3.274  0.3907  0.7986 -0.6207
  908HOH     H1 2739   3.228   1.874   3.232  1.4333  0.5450 -0.0229
  908HOH     H2 2740   3.150   1.949   3.338 -0.2062  0.7356 -1.2727
  909HOH      O 2741   2.503   0.031   2.386 -0.3650 -0.5630 -0.4546
  909HOH     H1 2742   2.523   0.016   2.293  0.1525 -0.4134 -0.3767
  909HOH     H2 2743   2.589   0.044   2.426 -0.6200  0.0241 -0.0729
  910HOH      O 2744   0.583   2.197   0.883  0.7933  0.7403  0.1925
  910HOH     H1 2745   0.519   2.269   0.886 -0.2145 -0.0977 -0.0880
  910HOH     H2 2746   0.580   2.159   0.971 -0.6926 -0.5476 -0.3110
  911HOH      O 2747   1.946   0.798   2.246  0.4191 -0.1145 -0.2945
  911HOH     H1 2748   1.876   0.862   2.260  0.5126  0.1671 -1.0184
  911HOH     H2 2749   2.006   0.841   2.184  0.7386 -0.7105 -0.4117
  912HOH      O 2750   0.729   4.095   1.783  0.2294  0.0962  1.1423
  912HOH     H1 2751   0.735   4.001   1.763 -0.4929  0.3962 -0.9818
  912HOH     H2 2752   0.801   4.134   1.734 -0.8227  0.8027  0.0423
  913HOH      O 2753   3.025   3.503   4.033 -0.8150 -0.0969 -0.0622
  913HOH     H1 2754   3.065   3.455   4.106  0.3657  0.1101 -0.5306
  913HOH     H2 2755   2.960   3.559   4.075  0.2043  0.4300  0.9328
  914HOH      O 2756   2.907   1.358   3.980 -0.4543  0.8592  0.4068
  914HOH     H1 2757   2.879   1.309   4.057 -0.4952 -0.3931 -0.3492
  914HOH     H2 2758   3.003   1.355   3.984 -0.4513  0.2066  0.0867
  915HOH      O 2759   1.299   0.194   0.543 -0.2176  0.1477 -0.3600
  915HOH     H1 2760   1.389   0.173   0.520 -0.0253  0.3410  0.2000
  915HOH     H2 2761   1.303   0.222   0.634 -1.1626 -2.0792  0.5066
  916HOH      O 2762   2.817   3.657   4.090  0.5048  0.5885 -1.0913
  916HOH     H1 2763   2.778   3.673   4.177  2.1187  1.1753 -0.3966
  916HOH     H2 2764   2.752   3.603   4.045 -0.6937  0.7719  0.2395
  917HOH      O 2765   0.993   3.969   4.089  0.0408 -0.2629  0.1835
  917HOH     H1 2766   0.947   3.886   4.102  1.2877 -1.0976 -0.3676
  917HOH     H2 2767   0.957   4.003   4.007 -0.3520 -0.3467  0.3170
  918HOH      O 2768   2.466   3.823   3.275 -0.6193  0.9136  0.7031
  918HOH     H1 2769   2.444   3.812   3.368 -1.3030  0.0218  0.4702
  918HOH     H2 2770   2.432   3.744   3.233  0.2544  0.9814 -0.2208
  919HOH      O 2771   1.349   3.092   2.011  0.1029  0.0064 -0.1663
  919HOH     H1 2772   1.309   3.119   2.093  0.3806 -0.4051  0.1143
  919HOH     H2 2773   1.388   3.007   2.030  0.7518  0.2023 -0.5372
  920HOH      O 2774   3.429   3.917   2.327  0.0712  0.3004 -0.1133
  920HOH     H1 2775   3.424   3.872   2.243  0.7050  1.5175 -0.8594
  920HOH     H2 2776   3.351   3.887   2.375 -0.0881 -0.7368 -0.9530
  921HOH      O 2777   1.514   2.830   3.923  0.1899 -0.1648  0.4391
  921HOH     H1 2778   1.506   2.847   4.016  0.1202  0.7289  0.2841
  921HOH     H2 2779   1.456   2.894   3.881 -0.2720 -0.9485 -0.2013
  922HOH      O 2780   2.718   0.534   0.349 -0.3262 -0.2410  0.2406
  922HOH     H1 2781   2.704   0.560   0.258  0.8734  0.5702  0.2373
  922HOH     H2 2782   2.802   0.487   0.347 -0.0319  0.2154  0.9734
  923HOH      O 2783   3.754   2.731   0.135  0.8219 -0.1513  0.0270
  923HOH     H1 2784   3.659   2.739   0.122  0.8157  0.5716  0.4324
  923HOH     H2 2785   3.791   2.804   0.086  1.0698  0.3413  0.9276
  924HOH      O 2786   1.120   2.159   3.642  0.1502 -0.0111  0.1327
  924HOH     H1 2787   1.066   2.203   3.708  0.3905 -0.0109  0.3315
  924HOH     H2 2788   1.135   2.225   3.574 -0.9885 -0.3115 -0.4684
  925HOH      O 2789   4.025   0.396   2.166  0.2194  0.1792  0.1410
  925HOH     H1 2790   3.963   0.329   2.197  1.4037 -0.7778  0.5946
  925HOH     H2 2791   4.005   0.405   2.073  0.4658 -1.3900 -0.1211
  926HOH      O 2792   2.156   3.515   1.277  0.1142  0.4352 -0.4542
  926HOH     H1 2793   2.080   3.569   1.294 -0.4067 -0.2052 -0.6377
  926HOH     H2 2794   2.122   3.439   1.229  0.8924  0.2154 -0.7072
  927HOH      O 2795   3.545   3.250   1.806 -0.7145  0.1937 -0.2172
  927HOH     H1 2796   3.596   3.202   1.871 -0.8687  0.5483  0.1764
  927HOH     H2 2797   3.478   3.188   1.778 -0.1649 -0.2259 -0.6337
  928HOH      O 2798   2.682   0.283   3.609  0.2396 -0.3475  1.1521
  928HOH     H1 2799   2.773   0.301   3.632 -0.0542  0.2333  1.9523
  928HOH     H2 2800   2.638   0.367   3.615 -0.0471 -0.2380 -1.0277
  929HOH      O 2801   1.088   3.628   3.114  0.2081  0.3829 -0.2493
  929HOH     H1 2802   1.165   3.679   3.140 -0.3003  0.8755  0.3682
  929HOH     H2 2803   1.021   3.693   3.095  0.1710 -0.0037 -1.6732
  930HOH      O 2804   1.085   1.960   1.598 -0.4394  0.1924  0.3212
  930HOH     H1 2805   1.122   2.042   1.566  0.7473 -0.4700 -0.1136
  930HOH     H2 2806   1.123   1.948   1.684 -0.8324  0.2194  0.5044
  931HOH      O 2807   1.062   0.101   0.430 -0.4790  0.1859 -0.0387
  931HOH     H1 2808   0.986   0.118   0.487 -0.6834  0.6546 -0.4360
  931HOH     H2 2809   1.136   0.138   0.478 -0.4557 -0.4518  0.4452
  932HOH      O 2810   0.927   3.121   2.417  0.8473  0.4634 -0.1377
  932HOH     H1 2811   0.988   3.048   2.402  0.7666  0.0781  1.1304
  932HOH     H2 2812   0.858   3.109   2.352  0.7949 -0.6733  0.0834
  933HOH      O 2813   3.087   3.600   0.352 -0.3750  0.1627 -0.3925
  933HOH     H1 2814   3.014   3.661   0.338 -0.7930 -0.4476 -0.9931
  933HOH     H2 2815   3.137   3.640   0.423 -0.5254  1.2981 -0.8741
  934HOH      O 2816   1.603   3.886   0.950 -0.6236 -0.4769 -0.7257
  934HOH     H1 2817   1.616   3.951   0.880 -0.2555 -1.1509 -1.3120
  934HOH     H2 2818   1.558   3.934   1.019  0.2958  0.6015 -0.8188
  935HOH      O 2819   1.146   0.854   0.156  0.4401 -0.1727 -0.1521
  935HOH     H1 2820   1.182   0.794   0.091  0.1105 -0.3712 -0.1539
  935HOH     H2 2821   1.184   0.827   0.239 -0.3248 -0.9224 -0.0153
  936HOH      O 2822   3.046   3.049   1.730  0.5232 -0.3484  0.3312
  936HOH     H1 2823   2.956   3.026   1.753  0.4061 -0.3123 -0.0814
  936HOH     H2 2824   3.099   2.980   1.769  0.2269 -0.9861 -0.3425
  937HOH      O 2825   2.551   0.444   3.922 -0.4257 -0.3753 -0.6035
  937HOH     H1 2826   2.530   0.385   3.994 -1.1660 -0.0877 -0.5648
  937HOH     H2 2827   2.646   0.453   3.925 -0.4809  0.4084  0.9946
  938HOH      O 2828   2.744   1.696   1.140 -0.2645  0.1175  0.0530
  938HOH     H1 2829   2.779   1.785   1.135  0.8437 -0.1929  1.2373
  938HOH     H2 2830   2.677   1.693   1.072  0.2900  1.5615 -0.6425
  939HOH      O 2831   1.554   1.587   2.376 -0.0934  0.5310  0.0578
  939HOH     H1 2832   1.538   1.498   2.405  0.3286  0.3488 -0.2487
  939HOH     H2 2833   1.563   1.581   2.281  0.0937  0.8737  0.0487
  940HOH      O 2834   1.181   1.090   2.873 -0.4472 -0.7362 -0.2019
  940HOH     H1 2835   1.229   1.142   2.809  0.8639 -1.8326 -0.2105
  940HOH     H2 2836   1.114   1.044   2.823 -1.0441  0.2393 -0.3343
  941HOH      O 2837   2.152   3.929   2.173  0.2768 -0.3401  0.2189
  941HOH     H1 2838   2.164   3.949   2.266 -0.6266  0.5039  0.1903
  941HOH     H2 2839   2.226   3.971   2.130  0.2678 -0.0312  0.4964
  942HOH      O 2840   2.422   0.445   0.752  0.1352  0.4360 -0.0648
  942HOH     H1 2841   2.328   0.434   0.742  0.2835 -0.3309 -0.8962
  942HOH     H2 2842   2.457   0.356   0.746  0.9208  0.7179  0.1006
  943HOH      O 2843   2.601   2.030   2.863 -0.2585  0.2498  0.1210
  943HOH     H1 2844   2.578   2.049   2.772 -0.4596 -0.3437  0.0431
  943HOH     H2 2845   2.547   2.091   2.914  0.1263  0.8382 -0.1623
  944HOH      O 2846   2.784   2.354   1.653 -1.1824 -0.2383 -0.4884
  944HOH     H1 2847   2.729   2.430   1.635 -0.7022  0.4559  0.7089
  944HOH     H2 2848   2.737   2.305   1.721  0.0488  0.9787  1.4218
  945HOH      O 2849   2.075   3.481   2.748 -0.2049 -0.3690 -0.3982
  945HOH     H1 2850   1.980   3.472   2.763 -0.4338  0.3043 -1.2666
  945HOH     H2 2851   2.082   3.546   2.679  0.9030 -0.5315 -0.4733
  946HOH      O 2852   0.887   0.445   3.127 -0.6711 -0.2951  0.0659
  946HOH     H1 2853   0.893   0.401   3.212  0.9398  0.7916  0.6033
  946HOH     H2 2854   0.939   0.391   3.068  0.6100  0.3495  0.5260
  947HOH      O 2855   0.954   2.654   2.146 -0.1830 -0.3569 -0.4374
  947HOH     H1 2856   0.996   2.738   2.129  0.3392 -0.4939  0.1176
  947HOH     H2 2857   0.961   2.607   2.063  0.4591 -0.2425 -0.4569
  948HOH      O 2858   2.336   1.529   3.214 -0.1188  0.7513 -0.4675
  948HOH     H1 2859   2.357   1.480   3.294 -1.7524  0.6633 -0.0252
  948HOH     H2 2860   2.327   1.462   3.147 -0.5040  0.6302 -0.2993
  949HOH      O 2861   3.636   2.823   3.608  0.3077  0.3990 -0.1812
  949HOH     H1 2862   3.592   2.743   3.638  0.2591  0.6966  0.6075
  949HOH     H2 2863   3.721   2.822   3.651  0.4779  0.5668 -0.5041
  950HOH      O 2864   1.564   1.994   1.591  0.6273 -0.2790 -0.4014
  950HOH     H1 2865   1.622   2.010   1.666 -0.5831  0.6362  0.4213
  950HOH     H2 2866   1.548   1.900   1.593  0.3999 -0.2473  0.7175
  951HOH      O 2867   3.891   0.566   0.865  0.7856  0.2890  0.2995
  951HOH     H1 2868   3.962   0.548   0.803 -0.6872 -1.9751 -1.0361
  951HOH     H2 2869   3.876   0.482   0.909 -1.3939  0.4094  0.0198
  952HOH      O 2870   3.756   2.716   3.014 -0.2158  0.3715 -0.2732
  952HOH     H1 2871   3.686   2.713   2.949 -0.4421 -0.4795 -0.0102
  952HOH     H2 2872   3.725   2.778   3.080 -0.8417 -0.1540 -0.0500
  953HOH      O 2873   1.567   1.702   1.613  0.0324 -0.3803 -0.9106
  953HOH     H1 2874   1.515   1.656   1.547  0.1750 -1.3724 -0.3631
  953HOH     H2 2875   1.649   1.655   1.616  0.6109  0.5625 -1.0462
  954HOH      O 2876   1.039   1.001   2.415 -0.0223  0.1647  0.2215
  954HOH     H1 2877   1.087   1.074   2.377  0.4054 -0.1136  0.2142
  954HOH     H2 2878   0.989   0.965   2.342  0.2955  0.0318  0.0651
  955HOH      O 2879   3.111   0.379   3.979  0.7205  0.4770 -0.1082
  955HOH     H1 2880   3.186   0.406   4.032  0.9599  1.0178 -0.6996
  955HOH     H2 2881   3.129   0.287   3.958  0.4411  0.1326  1.0154
  956HOH      O 2882   3.497   1.410   1.615  0.3410 -0.5613  0.1306
  956HOH     H1 2883   3.480   1.338   1.675  0.3255 -1.4001 -0.8226
  956HOH     H2 2884   3.547   1.371   1.544  0.2153  0.3390 -0.4930
  957HOH      O 2885   0.561   1.460   3.722  0.3633 -0.2902 -0.0721
  957HOH     H1 2886   0.561   1.553   3.697  0.7762 -0.3453 -0.3010
  957HOH     H2 2887   0.469   1.433   3.713  0.0527  0.3230  0.9145
  958HOH      O 2888   0.455   3.976   2.353 -0.3330  0.6102 -0.1096
  958HOH     H1 2889   0.425   4.021   2.431  0.1699  0.0372  0.4407
  958HOH     H2 2890   0.419   3.888   2.360  0.5787  0.2250  0.0451
  959HOH      O 2891   3.895   1.963   2.706  0.1800  0.4110 -0.2630
  959HOH     H1 2892   3.989   1.957   2.691  0.1185 -0.2380 -0.4567
  959HOH     H2 2893   3.873   2.053   2.682  0.8581  0.8042  0.4896
  960HOH      O 2894   3.803   3.638   0.667 -0.1289 -0.1486  0.2208
  960HOH     H1 2895   3.824   3.570   0.603  0.0442 -0.4679  0.6088
  960HOH     H2 2896   3.888   3.677   0.689 -0.1573 -0.2042  0.4321
  961HOH      O 2897   2.331   0.234   2.514  0.1426 -0.6463 -0.1257
  961HOH     H1 2898   2.380   0.199   2.589  0.7628 -0.9968 -0.6822
  961HOH     H2 2899   2.358   0.180   2.440 -0.8411 -0.6261 -0.5236
  962HOH      O 2900   1.203   2.184   1.496 -1.2876  0.0020  0.2111
  962HOH     H1 2901   1.140   2.246   1.460 -0.3167 -0.0309 -1.7784
  962HOH     H2 2902   1.235   2.135   1.420  1.3869  0.2684  0.9629
  963HOH      O 2903   3.662   2.580   0.786 -0.3800 -0.0805 -0.0647
  963HOH     H1 2904   3.654   2.554   0.878  0.7668  0.9962  0.3831
  963HOH     H2 2905   3.665   2.497   0.738  0.1488 -0.7045  0.9824
  964HOH      O 2906  -0.018   1.234   0.528 -0.7780 -0.2052  0.0172
  964HOH     H1 2907   0.054   1.273   0.577 -1.2009 -0.1209  0.6033
  964HOH     H2 2908   0.004   1.141   0.522 -0.7560 -0.2329  0.4533
  965HOH      O 2909   1.305   0.801   3.281 -0.9956 -0.1890  0.6396
  965HOH     H1 2910   1.277   0.886   3.246  0.0367  0.0290  0.2553
  965HOH     H2 2911   1.276   0.738   3.216 -0.9856 -0.0271  0.4755
  966HOH      O 2912   3.593   2.449   0.999 -0.8560 -0.2143  0.2171
  966HOH     H1 2913   3.607   2.497   1.080  0.0272 -0.2534  0.1012
  966HOH     H2 2914   3.641   2.368   1.010 -0.2586  0.0124 -0.5465
  967HOH      O 2915   4.077   1.620   1.813  0.2669  0.2721  0.0580
  967HOH     H1 2916   4.059   1.695   1.757  0.3106  0.1164 -0.1682
  967HOH     H2 2917   4.144   1.651   1.874  0.3787  0.3781 -0.1177
  968HOH      O 2918   3.565   0.795   2.555 -0.0636 -0.0594  0.8334
  968HOH     H1 2919   3.495   0.841   2.601 -0.6951  0.2498 -0.3503
  968HOH     H2 2920   3.541   0.801   2.462  0.2339 -2.0804  0.5251
  969HOH      O 2921   0.609   1.772   0.146  0.3743  0.0299  0.4282
  969HOH     H1 2922   0.588   1.736   0.060  0.9466 -0.3559  0.4375
  969HOH     H2 2923   0.676   1.839   0.129 -0.5784  1.0317  0.4278
  970HOH      O 2924   3.125   2.084   3.804 -0.2719 -0.1476 -0.0459
  970HOH     H1 2925   3.209   2.125   3.825 -0.1661 -0.1968 -0.3468
  970HOH     H2 2926   3.099   2.038   3.884 -0.2979  0.3436  0.2297
  971HOH      O 2927   0.983   3.860   3.637 -0.6352  0.1543  0.0613
  971HOH     H1 2928   1.011   3.805   3.563 -0.7766 -0.3663  0.3883
  971HOH     H2 2929   0.961   3.798   3.706  0.0096  0.6429  0.7367
  972HOH      O 2930   0.080   0.719   0.803 -0.4119 -0.6372  0.3446
  972HOH     H1 2931   0.144   0.711   0.733 -0.9477  1.1825 -0.4724
  972HOH     H2 2932   0.003   0.672   0.771 -0.6909  0.2769 -0.3759
  973HOH      O 2933   3.681   0.428   1.062 -0.3706  0.0354 -0.5202
  973HOH     H1 2934   3.654   0.396   1.149 -0.2648 -1.0650 -0.8618
  973HOH     H2 2935   3.614   0.491   1.038 -0.1804  0.6962  0.5231
  974HOH      O 2936   1.480   2.493   0.054 -0.0581 -0.1216  0.2396
  974HOH     H1 2937   1.496   2.521  -0.036  0.5023 -0.7091  0.1391
  974HOH     H2 2938   1.395   2.530   0.076  0.0898  0.5800 -0.3030
  975HOH      O 2939   3.221   0.732   2.584  0.0356 -0.0400  0.3125
  975HOH     H1 2940   3.132   0.765   2.597 -0.2288 -0.7488  0.3654
  975HOH     H2 2941   3.278   0.808   2.601 -0.5424  0.3613  0.4963
  976HOH      O 2942   2.850   2.396   3.458 -0.5624  0.5742  0.0602
  976HOH     H1 2943   2.937   2.412   3.423 -0.6602 -0.6429 -0.8256
  976HOH     H2 2944   2.866   2.360   3.545 -0.2303  1.1841  0.2655
  977HOH      O 2945   1.432   1.071   0.571 -0.1118  0.6488  0.0554
  977HOH     H1 2946   1.518   1.078   0.530  0.3757 -0.2055  0.8743
  977HOH     H2 2947   1.396   0.989   0.538 -0.4752  0.8316 -0.0137
  978HOH      O 2948   1.915   3.328   2.328  0.8687 -0.0995 -0.3458
  978HOH     H1 2949   1.892   3.411   2.286  0.3308 -0.0978 -0.0610
  978HOH     H2 2950   1.895   3.261   2.262  0.8606 -0.0384 -0.4058
  979HOH      O 2951   3.148   2.202   1.932  0.4850  0.3699 -0.2609
  979HOH     H1 2952   3.239   2.176   1.917  0.5466  0.1693  0.3965
  979HOH     H2 2953   3.139   2.202   2.027 -0.3874 -0.2744 -0.3167
  980HOH      O 2954   3.248   0.751   0.946 -0.5339 -0.2024 -0.9471
  980HOH     H1 2955   3.226   0.832   0.898  0.0663  0.9454  0.5537
  980HOH     H2 2956   3.164   0.723   0.984 -0.6804 -0.0789 -1.1731
  981HOH      O 2957   0.405   2.079   3.418 -0.3940 -0.2202  0.7504
  981HOH     H1 2958   0.498   2.082   3.437 -0.0251 -0.7829 -0.6905
  981HOH     H2 2959   0.376   2.170   3.426  0.5346  0.1555  0.1934
  982HOH      O 2960   3.366   0.955   2.651  0.0928 -0.1863  0.2233
  982HOH     H1 2961   3.397   0.974   2.739  0.1255  2.0463 -0.1408
  982HOH     H2 2962   3.282   1.001   2.645  0.5248  0.5662 -1.1296
  983HOH      O 2963   2.259   3.004   1.386  0.9215 -0.3149  0.1354
  983HOH     H1 2964   2.318   3.054   1.330  0.6985  0.8466  0.8794
  983HOH     H2 2965   2.318   2.947   1.437  1.3255  0.1623  0.2194
  984HOH      O 2966   2.825   0.514   2.648 -0.5562  0.4096  0.2526
  984HOH     H1 2967   2.878   0.593   2.661  0.1435 -0.0835  0.5136
  984HOH     H2 2968   2.740   0.547   2.617 -0.1138  1.2274 -0.1526
  985HOH      O 2969   3.868   3.469   0.926  0.0897  0.0352 -0.8335
  985HOH     H1 2970   3.958   3.442   0.913  0.2910  0.7408 -1.0338
  985HOH     H2 2971   3.860   3.551   0.875 -0.2649  0.7253  0.2633
  986HOH      O 2972   0.263   3.509   2.037  0.0562  0.0223  0.0376
  986HOH     H1 2973   0.240   3.457   1.961 -0.2508 -0.3599  0.3860
  986HOH     H2 2974   0.183   3.515   2.089  0.2232  0.3897  0.2715
  987HOH      O 2975   2.685   1.897   3.813 -0.1684 -0.0390  0.7041
  987HOH     H1 2976   2.722   1.926   3.897  0.3265  0.9217  0.1880
  987HOH     H2 2977   2.659   1.978   3.769  0.7831 -0.3745 -0.6069
  988HOH      O 2978   3.811   3.613   1.908  0.7178  0.2382 -0.2640
  988HOH     H1 2979   3.866   3.688   1.931 -0.0728  0.7665 -0.0186
  988HOH     H2 2980   3.747   3.607   1.979 -0.0546  0.1675 -0.9281
  989HOH      O 2981   2.962   1.810   1.355 -0.5485 -0.7968 -0.6352
  989HOH     H1 2982   2.931   1.899   1.335 -1.2596 -0.4888  1.3495
  989HOH     H2 2983   2.902   1.752   1.307 -1.0763 -0.1998 -0.7306
  990HOH      O 2984   3.150   4.083   3.513  0.4557 -0.4517 -0.1838
  990HOH     H1 2985   3.113   4.159   3.467  1.0614 -0.2148 -0.3009
  990HOH     H2 2986   3.241   4.108   3.530  0.4593 -0.8569  0.4491
  991HOH      O 2987   1.343   0.665   2.237 -0.1054 -0.2302  0.3481
  991HOH     H1 2988   1.392   0.595   2.195  0.6907 -0.1226  1.0374
  991HOH     H2 2989   1.319   0.629   2.323 -0.2961  0.1016  0.4378
  992HOH      O 2990   1.550   2.713   1.278  0.0404 -0.4093  0.8291
  992HOH     H1 2991   1.580   2.756   1.198  0.1841 -1.0196  0.5489
  992HOH     H2 2992   1.459   2.740   1.287 -0.0949 -0.6526  0.2419
  993HOH      O 2993   1.117   1.599   1.724  0.0918  0.1071  0.4976
  993HOH     H1 2994   1.130   1.553   1.807  1.5429  0.0843  0.3103
  993HOH     H2 2995   1.149   1.688   1.740  1.3273 -0.1472 -0.2225
  994HOH      O 2996   0.056   3.571   3.091 -0.3543  0.1584  0.6173
  994HOH     H1 2997   0.136   3.538   3.131  0.1901  0.2452 -0.3554
  994HOH     H2 2998   0.038   3.653   3.138  0.9772  0.9211 -0.0990
  995HOH      O 2999   1.274   3.962   1.415 -0.1752  0.2105 -0.1943
  995HOH     H1 3000   1.233   4.047   1.398 -1.2634 -0.2469 -0.0445
  995HOH     H2 3001   1.200   3.901   1.421  0.4457 -0.4983  1.1440
  996HOH      O 3002   3.014   2.426   1.059  0.1848  0.2320  0.0984
  996HOH     H1 3003   2.977   2.502   1.014  0.1866  0.5447  0.6052
  996HOH     H2 3004   3.103   2.451   1.080  0.6196 -0.4047 -0.8430
  997HOH      O 3005   1.693   2.324   2.624  0.3019  0.2148  0.2111
  997HOH     H1 3006   1.713   2.404   2.575  0.8348  0.2952  0.5464
  997HOH     H2 3007   1.752   2.327   2.700  0.3537 -0.5165  0.2102
  998HOH      O 3008   4.004   2.578   0.152  0.4164  0.0117  0.1626
  998HOH     H1 3009   4.008   2.483   0.138  1.1904 -0.0776  0.8018
  998HOH     H2 3010   3.913   2.601   0.132 -0.1398 -1.0763  1.1248
  999HOH      O 3011   2.790   1.046   3.945  0.0984  0.1623 -0.0205
  999HOH     H1 3012   2.804   1.137   3.973  0.7078  0.0736 -0.0056
  999HOH     H2 3013   2.700   1.044   3.915 -0.0266  0.6958  0.2833
 1000HOH      O 3014   2.010   3.192   1.360  0.1540  0.1420  0.0862
 1000HOH     H1 3015   2.030   3.242   1.281 -0.7076 -0.0943 -0.3005
 1000HOH     H2 3016   2.085   3.132   1.370 -0.1117 -0.4364 -1.0728
 1001HOH      O 3017   2.544   2.598   1.531 -0.0014  0.4679 -0.0953
 1001HOH     H1 3018   2.538   2.587   1.436  0.4098 -0.2503 -0.0495
 1001HOH     H2 3019   2.535   2.510   1.567  0.9956  0.5518  0.4566
 1002HOH      O 3020   3.604   3.518   2.107 -0.5427 -0.3067  0.2170
 1002HOH     H1 3021   3.656   3.438   2.099  0.0334  0.0439  0.2969
 1002HOH     H2 3022   3.610   3.541   2.199  1.3602  1.1044 -0.1226
 1003HOH      O 3023   4.058   2.355   1.563 -0.3403 -2.0814 -0.0194
 1003HOH     H1 3024   4.098   2.347   1.476  0.0830 -0.0020 -0.1327
 1003HOH     H2 3025   3.969   2.386   1.546  0.0515 -0.6922  0.2177
 1004HOH      O 3026   0.305   0.595   3.192  0.4911 -0.1760  0.2236
 1004HOH     H1 3027   0.361   0.550   3.255  0.0251 -0.1109  0.6983
 1004HOH     H2 3028   0.294   0.533   3.120  1.5973  0.0039 -0.1437
 1005HOH      O 3029   1.778   1.099   1.562 -0.3800 -1.1742 -0.5860
 1005HOH     H1 3030   1.860   1.148   1.556 -0.3059 -1.3688 -1.6096
 1005HOH     H2 3031   1.800   1.023   1.616 -0.2637 -0.5597  0.2685
 1006HOH      O 3032   0.669   2.031   3.484  0.3034  0.2915 -0.1572
 1006HOH     H1 3033   0.651   1.996   3.571  0.5928 -1.0974 -0.6086
 1006HOH     H2 3034   0.737   2.096   3.498  0.3301  0.1129  0.6522
 1007HOH      O 3035   1.622   0.435   3.205 -0.4344  0.6225  0.8889
 1007HOH     H1 3036   1.601   0.528   3.200 -0.5349  0.5691 -0.1024
 1007HOH     H2 3037   1.662   0.415   3.120 -1.5561 -0.4964  0.5691
 1008HOH      O 3038   1.007   0.201   0.913 -0.2475 -0.6809  0.6491
 1008HOH     H1 3039   0.953   0.161   0.981 -0.3060  0.8559  1.6123
 1008HOH     H2 3040   1.051   0.274   0.957  0.0276  0.1659 -0.8734
 1009HOH      O 3041   2.237   1.035   1.566  0.3962  0.2118  0.1243
 1009HOH     H1 3042   2.230   1.101   1.497  0.9282  0.0217 -0.1270
 1009HOH     H2 3043   2.282   1.079   1.638  0.5123  0.1947  0.0612
 1010HOH      O 3044   1.091   2.623   2.492 -0.0715 -1.2077 -0.1318
 1010HOH     H1 3045   1.123   2.588   2.575 -1.5109  0.1980  1.1506
 1010HOH     H2 3046   1.001   2.591   2.485 -0.1397 -0.9038 -0.9099
 1011HOH      O 3047   0.050   0.716   1.857 -0.0014 -0.2894  0.5881
 1011HOH     H1 3048   0.067   0.755   1.943  1.4419  0.0511  0.1969
 1011HOH     H2 3049   0.130   0.668   1.836 -0.5810 -0.9226 -0.2850
 1012HOH      O 3050   3.391   0.239   1.376  0.4596  0.0198 -0.0471
 1012HOH     H1 3051   3.301   0.227   1.408  0.1335 -0.2682 -0.9837
 1012HOH     H2 3052   3.407   0.162   1.322  0.7430  0.7171 -1.0088
 1013HOH      O 3053   2.833   0.430   2.284  0.7320 -0.1064  0.2840
 1013HOH     H1 3054   2.883   0.502   2.321  0.3098 -0.3644  1.4190
 1013HOH     H2 3055   2.802   0.380   2.359 -1.6657  0.3103 -0.2733
 1014HOH      O 3056   3.758   3.305   2.163 -0.3275  0.3900 -0.1454
 1014HOH     H1 3057   3.733   3.276   2.251  0.6866  0.8977  0.3515
 1014HOH     H2 3058   3.768   3.225   2.113  1.6769 -0.1989  0.9705
 1015HOH      O 3059   0.059   0.505   0.031  0.1023  0.2335  0.0853
 1015HOH     H1 3060   0.059   0.570  -0.039  0.5097  0.0067 -0.1355
 1015HOH     H2 3061   0.132   0.531   0.088  0.5174 -0.2344 -0.2140
 1016HOH      O 3062   3.755   2.129   1.836 -0.6451  0.2894 -0.2454
 1016HOH     H1 3063   3.699   2.166   1.768 -1.2237  0.5803  0.3559
 1016HOH     H2 3064   3.722   2.041   1.850 -0.4398  0.1825 -0.4332
 1017HOH      O 3065   1.477   2.378   0.893 -0.0770  0.2543 -0.1949
 1017HOH     H1 3066   1.546   2.314   0.908  0.5231  0.8400 -0.3957
 1017HOH     H2 3067   1.428   2.343   0.818  0.7266  0.3996 -0.8134
 1018HOH      O 3068   2.280   0.821   2.362  0.3700 -0.0838  0.0318
 1018HOH     H1 3069   2.340   0.842   2.290  0.3339 -1.0151 -0.2956
 1018HOH     H2 3070   2.313   0.738   2.398  1.1032  0.8975  1.9050
 1019HOH      O 3071   2.725   1.781   1.802  0.9494 -0.6603  0.0216
 1019HOH     H1 3072   2.817   1.781   1.775  1.1384  0.7945  0.5097
 1019HOH     H2 3073   2.689   1.861   1.763  0.0763 -0.8400  0.4209
 1020HOH      O 3074   1.798   3.403   1.928  0.9574  0.4714  0.4839
 1020HOH     H1 3075   1.816   3.456   1.850  0.4649 -0.3323 -0.2058
 1020HOH     H2 3076   1.853   3.325   1.917 -0.0118 -0.2178  0.2949
 1021HOH      O 3077   1.619   3.021   1.663 -0.1627  0.1695  0.8875
 1021HOH     H1 3078   1.649   3.029   1.754  0.7761  0.5513  0.5719
 1021HOH     H2 3079   1.691   3.059   1.611 -0.5405 -0.3200 -0.0349
 1022HOH      O 3080   1.497   0.585   1.713 -0.0592  0.2579  0.2143
 1022HOH     H1 3081   1.466   0.650   1.649 -0.4960  0.6896  0.8399
 1022HOH     H2 3082   1.417   0.550   1.752  0.1973 -0.1222  0.4132
 1023HOH      O 3083   4.149   3.407   0.813  0.2615  0.2520 -0.0787
 1023HOH     H1 3084   4.143   3.503   0.806  0.3038  0.2625  0.0366
 1023HOH     H2 3085   4.134   3.377   0.723  0.0620  0.3567 -0.0830
 1024HOH      O 3086   2.719   3.968   2.115  0.4931  0.6602  0.6036
 1024HOH     H1 3087   2.767   3.886   2.119  0.2559  0.5319  2.2116
 1024HOH     H2 3088   2.785   4.034   2.095  0.8024  0.1712 -0.0426
 1025HOH      O 3089   1.280   3.608   3.684 -0.4702 -0.2341  0.3352
 1025HOH     H1 3090   1.305   3.586   3.594  0.1385 -0.2115  0.4905
 1025HOH     H2 3091   1.204   3.552   3.702 -0.5699 -0.2761 -0.1676
 1026HOH      O 3092   1.505   2.707   2.772  0.5460 -0.0944  0.0097
 1026HOH     H1 3093   1.505   2.729   2.679 -0.5971  0.6326  0.1402
 1026HOH     H2 3094   1.413   2.690   2.792  0.6550  0.5152  1.1626
 1027HOH      O 3095   0.305   3.442   3.658  0.5360  0.2397 -0.0065
 1027HOH     H1 3096   0.378   3.385   3.677 -0.0369 -0.5424 -0.0636
 1027HOH     H2 3097   0.240   3.422   3.725 -0.1440 -0.0558 -0.7200
 1028HOH      O 3098   1.655   3.611   2.644  0.3350  0.5810 -0.5795
 1028HOH     H1 3099   1.661   3.538   2.582  0.2381 -0.0459  0.1167
 1028HOH     H2 3100   1.587   3.668   2.607 -0.1395 -0.0748 -0.7701
 1029HOH      O 3101   1.642   2.850   0.768 -0.4933  0.3143 -0.5227
 1029HOH     H1 3102   1.710   2.852   0.700 -0.5876  0.0795 -0.6260
 1029HOH     H2 3103   1.603   2.763   0.760 -0.2934  0.1607  0.0405
 1030HOH      O 3104   3.101   3.711   1.256  0.0492  0.2568  0.1662
 1030HOH     H1 3105   3.161   3.740   1.325  1.0535 -0.1383 -0.5020
 1030HOH     H2 3106   3.156   3.701   1.179 -1.0344  0.6584 -0.7118
 1031HOH      O 3107   0.357   3.111   1.743  0.2389 -0.0880 -0.2920
 1031HOH     H1 3108   0.406   3.110   1.661 -0.6388 -0.9796 -0.8522
 1031HOH     H2 3109   0.324   3.022   1.752  0.0069  0.0857  0.8539
 1032HOH      O 3110   0.157   2.719   2.264  0.2218 -0.3034 -0.3580
 1032HOH     H1 3111   0.157   2.625   2.281 -0.0224 -0.4723 -1.2194
 1032HOH     H2 3112   0.200   2.729   2.180 -0.6294  0.2536 -0.7565
 1033HOH      O 3113   2.827   0.459   3.910  0.0400  0.0978 -0.0675
 1033HOH     H1 3114   2.824   0.555   3.903 -0.6472  0.1472  0.6415
 1033HOH     H2 3115   2.908   0.442   3.959 -0.1722  0.3742  0.4002
 1034HOH      O 3116   2.983   0.866   0.039 -0.3029 -0.1618 -0.1631
 1034HOH     H1 3117   2.920   0.864   0.111 -0.0629  0.8234  0.1131
 1034HOH     H2 3118   3.029   0.949   0.050  0.6740 -0.6021 -0.6767
 1035HOH      O 3119   0.888   1.624   2.562 -0.2823 -0.5643  0.6895
 1035HOH     H1 3120   0.872   1.718   2.566 -0.6139 -0.5626 -0.1701
 1035HOH     H2 3121   0.817   1.585   2.612 -0.7612 -0.3847  0.1757
 1036HOH      O 3122   1.730   2.080   0.185 -0.1411 -0.5250 -0.2027
 1036HOH     H1 3123   1.656   2.050   0.238  0.3962  0.1359  0.9880
 1036HOH     H2 3124   1.697   2.157   0.138  0.0923  0.6495  1.4019
 1037HOH      O 3125   2.322   3.312   1.681 -0.1743  0.1930  0.2958
 1037HOH     H1 3126   2.259   3.283   1.747 -0.1007  0.6655  0.5853
 1037HOH     H2 3127   2.406   3.278   1.712 -0.2313 -0.1414  0.0935
 1038HOH      O 3128   4.174   2.216   2.002  0.1135  0.0017 -0.0103
 1038HOH     H1 3129   4.172   2.186   1.911 -1.3913 -0.7993  0.2304
 1038HOH     H2 3130   4.082   2.218   2.029  0.5272 -0.0611  1.5858
 1039HOH      O 3131   2.132   3.993   1.865  1.2379  0.6430 -0.2985
 1039HOH     H1 3132   2.212   4.017   1.912  0.9859  0.4718  0.2293
 1039HOH     H2 3133   2.121   3.900   1.881  1.1465  0.5785 -0.7106
 1040HOH      O 3134   1.669   0.452   2.673 -0.0191 -0.7988  0.4727
 1040HOH     H1 3135   1.676   0.547   2.663 -0.7705 -0.8323 -0.7798
 1040HOH     H2 3136   1.666   0.438   2.767  1.7031  0.2537  0.7871
 1041HOH      O 3137   1.167   3.860   1.131 -0.5644 -0.7201 -0.4018
 1041HOH     H1 3138   1.147   3.798   1.061  0.9166 -0.8623 -0.7580
 1041HOH     H2 3139   1.189   3.806   1.207 -0.3293 -0.6166 -0.3929
 1042HOH      O 3140   1.996   2.765   1.663 -0.1092  0.0686 -0.1981
 1042HOH     H1 3141   2.079   2.726   1.634 -0.2339 -0.1108 -0.3142
 1042HOH     H2 3142   1.933   2.743   1.595 -0.0795  0.8985 -0.5200
 1043HOH      O 3143   3.029   3.552   3.502 -0.0085 -0.2952  0.4252
 1043HOH     H1 3144   3.029   3.647   3.488 -0.7359 -0.3342  0.0213
 1043HOH     H2 3145   3.018   3.541   3.596 -0.9183  0.0457  0.3810
 1044HOH      O 3146   0.367   0.082   1.272  0.2422 -0.3122  0.3728
 1044HOH     H1 3147   0.300   0.127   1.222 -0.0951 -0.4038  0.7346
 1044HOH     H2 3148   0.325   0.060   1.355  0.5360 -0.8932  0.3810
 1045HOH      O 3149   0.071   2.013   1.570 -0.0672 -0.0455 -0.1391
 1045HOH     H1 3150   0.104   1.937   1.618 -0.2465  0.4635  0.8523
 1045HOH     H2 3151   0.116   2.087   1.610  0.3921  0.3728 -1.3353
 1046HOH      O 3152   1.290   0.415   1.811  0.0943 -0.5352 -0.5951
 1046HOH     H1 3153   1.293   0.332   1.763  0.0060 -0.6874 -0.3410
 1046HOH     H2 3154   1.280   0.390   1.902  0.6416 -0.2566 -0.4485
 1047HOH      O 3155   3.268   3.660   4.004  0.3395  0.0387  0.1395
 1047HOH     H1 3156   3.268   3.737   4.061 -0.5645  0.2232 -0.0770
 1047HOH     H2 3157   3.190   3.612   4.030 -1.1942  1.0169 -2.0544
 1048HOH      O 3158   2.371   3.896   3.526  0.0934 -0.9883 -0.8223
 1048HOH     H1 3159   2.285   3.862   3.549 -0.3328  0.4697  0.0578
 1048HOH     H2 3160   2.433   3.840   3.573 -0.5377 -0.8045  0.3021
 1049HOH      O 3161   2.147   2.425   0.295 -0.1081  0.7580 -0.2145
 1049HOH     H1 3162   2.103   2.415   0.210  0.1939  1.7831 -0.5223
 1049HOH     H2 3163   2.143   2.519   0.312 -0.8758  0.5038  1.3200
 1050HOH      O 3164   2.320   2.389   1.189  0.0415 -0.1392  0.1621
 1050HOH     H1 3165   2.227   2.392   1.212  0.1126 -0.1492  0.4591
 1050HOH     H2 3166   2.364   2.360   1.269  0.2736 -0.4115 -0.0599
 1051HOH      O 3167   1.321   2.657   2.303  0.9849 -0.1327  0.1659
 1051HOH     H1 3168   1.337   2.568   2.273  0.8289  0.0428 -0.4728
 1051HOH     H2 3169   1.244   2.651   2.359  0.3290 -0.2663 -0.6990
 1052HOH      O 3170   3.508   1.180   2.550 -0.2400  0.0274  0.0592
 1052HOH     H1 3171   3.454   1.194   2.472  1.2457  0.5280 -0.9652
 1052HOH     H2 3172   3.490   1.090   2.577  0.0943 -0.6215 -1.6595
 1053HOH      O 3173   3.167   3.751   3.773  0.9915 -0.0828 -0.6737
 1053HOH     H1 3174   3.217   3.705   3.840  0.6303  0.2715 -0.1448
 1053HOH     H2 3175   3.095   3.692   3.752  0.6540  0.1315 -0.1580
 1054HOH      O 3176   0.609   3.221   2.746  0.4630 -0.2304 -0.2862
 1054HOH     H1 3177   0.524   3.194   2.711  0.1424 -1.4556  1.2134
 1054HOH     H2 3178   0.587   3.276   2.821  1.0063 -0.3097 -0.0622
 1055HOH      O 3179   2.969   0.792   1.119 -0.0345 -0.0393  0.9009
 1055HOH     H1 3180   2.926   0.708   1.103  0.5495 -0.3105  0.7003
 1055HOH     H2 3181   2.897   0.853   1.134 -0.4701 -0.5981  1.1861
 1056HOH      O 3182   1.573   2.022   3.766  0.6932  0.2611 -0.3863
 1056HOH     H1 3183   1.536   2.049   3.682 -0.2137 -0.2273 -0.1740
 1056HOH     H2 3184   1.497   1.995   3.818  1.0402  1.7536  1.0805
 1057HOH      O 3185   2.751   1.038   2.842 -0.7669  0.1269  0.2184
 1057HOH     H1 3186   2.784   0.964   2.893 -1.9010  0.4734  1.5929
 1057HOH     H2 3187   2.747   1.111   2.905 -0.0238  1.2982 -0.9841
 1058HOH      O 3188   2.606   3.442   4.006 -0.7129  0.4755  0.3741
 1058HOH     H1 3189   2.653   3.407   3.931  0.5315  1.5008  0.6084
 1058HOH     H2 3190   2.515   3.447   3.977 -0.5032 -0.4291 -0.5534
 1059HOH      O 3191   1.270   2.776   0.531 -0.1222  0.5344 -0.0948
 1059HOH     H1 3192   1.285   2.837   0.604  0.5212  0.4544 -0.1440
 1059HOH     H2 3193   1.310   2.694   0.560 -0.7450  0.2093 -0.1407
 1060HOH      O 3194   2.926   1.928   0.599 -0.0116 -0.5239 -0.4073
 1060HOH     H1 3195   2.939   2.003   0.656 -0.5547 -0.6273 -0.1325
 1060HOH     H2 3196   2.909   1.966   0.513  0.2073 -0.3455 -0.3715
 1061HOH      O 3197   0.159   2.595   1.866  0.6551  0.3386 -0.5535
 1061HOH     H1 3198   0.125   2.606   1.777  0.2914  0.5143 -0.3993
 1061HOH     H2 3199   0.081   2.577   1.919  0.7207  1.2582 -0.1017
 1062HOH      O 3200   3.103   3.964   0.242 -0.4625 -0.6176  0.5478
 1062HOH     H1 3201   3.046   4.016   0.298  0.0868  2.2896 -1.1329
 1062HOH     H2 3202   3.192   3.993   0.266 -0.0094 -1.6256  0.1825
 1063HOH      O 3203   3.503   3.622   1.640 -0.7088  0.6239  1.1309
 1063HOH     H1 3204   3.462   3.708   1.636 -0.0577  0.9282 -0.4357
 1063HOH     H2 3205   3.510   3.594   1.548  0.8539 -0.2357  1.4326
 1064HOH      O 3206   1.599   3.900   3.169  0.0073 -0.0020 -0.0997
 1064HOH     H1 3207   1.623   3.991   3.151  1.7768 -0.4530 -0.3348
 1064HOH     H2 3208   1.637   3.850   3.096 -0.5712 -0.9793  0.2342
 1065HOH      O 3209   1.887   0.996   3.380 -0.2476  0.4329  0.1309
 1065HOH     H1 3210   1.873   0.913   3.425 -0.1578  0.4988  0.2818
 1065HOH     H2 3211   1.810   1.006   3.324 -0.4292  0.4193  0.3750
 1066HOH      O 3212   1.161   4.152   1.054  0.1348  0.5141  0.2791
 1066HOH     H1 3213   1.154   4.065   1.092  1.0157  0.3569  0.1317
 1066HOH     H2 3214   1.071   4.185   1.052 -0.1184 -0.0693  1.0609
 1067HOH      O 3215   0.837   1.879   0.533  0.4638 -0.3437 -0.0415
 1067HOH     H1 3216   0.918   1.926   0.551  0.4221 -0.2523 -0.0947
 1067HOH     H2 3217   0.795   1.869   0.618  0.3469 -0.0576 -0.0645
 1068HOH      O 3218   2.366   3.154   3.403 -0.5457 -0.9916  0.6619
 1068HOH     H1 3219   2.326   3.069   3.389 -0.5891 -0.8737 -0.0019
 1068HOH     H2 3220   2.400   3.179   3.317 -0.0404 -0.5874  0.9628
 1069HOH      O 3221   4.000   1.322   2.940  0.7017 -0.2301 -0.4982
 1069HOH     H1 3222   3.990   1.234   2.977  0.7738 -0.3302 -0.7139
 1069HOH     H2 3223   3.969   1.314   2.850 -0.0922  0.1648 -0.2823
 1070HOH      O 3224   3.480   1.444   3.762  0.0420 -0.7451  0.2501
 1070HOH     H1 3225   3.506   1.366   3.712  0.0179 -0.2288 -0.6182
 1070HOH     H2 3226   3.427   1.495   3.701  0.9270  0.4666  0.3960
 1071HOH      O 3227   2.515   1.439   3.701 -0.1508  0.2104  0.3805
 1071HOH     H1 3228   2.593   1.390   3.725 -0.3910  0.5360  2.0445
 1071HOH     H2 3229   2.547   1.524   3.672  0.1500 -0.1742 -0.4894
 1072HOH      O 3230   1.808   0.574   2.060 -0.1194  0.6404 -0.3673
 1072HOH     H1 3231   1.887   0.623   2.036  0.2614  0.4133  0.3560
 1072HOH     H2 3232   1.794   0.594   2.152 -0.8899  0.6353 -0.4683
 1073HOH      O 3233   1.121   1.835   0.016  0.9169  0.7188  0.5265
 1073HOH     H1 3234   1.079   1.894   0.078  0.2789  0.7213  0.1116
 1073HOH     H2 3235   1.132   1.887  -0.063 -0.0107  0.1983  0.0246
 1074HOH      O 3236   3.754   1.721   3.122  0.4140  0.0380 -0.1737
 1074HOH     H1 3237   3.737   1.809   3.088 -0.2167  0.7068  1.6063
 1074HOH     H2 3238   3.844   1.701   3.095  0.4740  1.0911 -0.8614
 1075HOH      O 3239   3.648   1.628   1.155 -0.1628 -0.2356 -0.6619
 1075HOH     H1 3240   3.671   1.616   1.247  0.2491 -0.9955 -0.8497
 1075HOH     H2 3241   3.556   1.602   1.149 -0.3672  0.3779 -0.3724
 1076HOH      O 3242   1.813   3.241   3.410  0.2041  0.0258 -0.8383
 1076HOH     H1 3243   1.826   3.312   3.347  0.0142  1.2200  0.3540
 1076HOH     H2 3244   1.765   3.174   3.362  0.8503  0.4660 -2.1813
 1077HOH      O 3245   0.971   3.028   0.312 -1.1821 -0.0972  0.7716
 1077HOH     H1 3246   1.028   3.082   0.367  0.2256  0.3691 -0.9483
 1077HOH     H2 3247   1.024   2.950   0.292 -1.3363  0.0656 -0.3940
 1078HOH      O 3248   3.369   0.578   1.408 -0.7909  0.0509  0.3626
 1078HOH     H1 3249   3.303   0.561   1.342 -1.0494 -0.2937  0.6997
 1078HOH     H2 3250   3.445   0.526   1.381 -0.8869 -0.0693  0.3236
 1079HOH      O 3251   3.442   1.715   3.024 -0.0767 -0.1206 -0.6126
 1079HOH     H1 3252   3.435   1.736   2.931  1.6969 -0.7192 -0.9628
 1079HOH     H2 3253   3.516   1.767   3.055 -0.1923 -0.4579  0.2850
 1080HOH      O 3254   0.474   1.102   4.145  0.2084 -0.4971 -0.7657
 1080HOH     H1 3255   0.539   1.111   4.074  0.4389 -1.5863 -0.7248
 1080HOH     H2 3256   0.403   1.051   4.106 -0.7335  0.7953 -0.8491
 1081HOH      O 3257   1.109   3.457   2.712 -0.4689 -0.3385 -0.7346
 1081HOH     H1 3258   1.147   3.496   2.633 -0.7382  0.7910 -0.3338
 1081HOH     H2 3259   1.015   3.462   2.699 -0.5321  0.3418 -0.1449
 1082HOH      O 3260   3.027   4.120   1.289  0.2083 -0.2154 -0.3076
 1082HOH     H1 3261   3.032   4.062   1.366 -1.0063  0.1553  0.0991
 1082HOH     H2 3262   2.973   4.071   1.227  0.6006 -0.2154 -0.6547
 1083HOH      O 3263   0.796   0.720   2.641 -0.4458 -0.4326  0.6510
 1083HOH     H1 3264   0.709   0.748   2.613 -0.4197 -0.2934  0.7085
 1083HOH     H2 3265   0.784   0.690   2.731 -0.3042  0.2638  0.9177
 1084HOH      O 3266   0.799   0.198   2.337  0.3770 -0.1396  0.2542
 1084HOH     H1 3267   0.802   0.283   2.293  0.0541  0.1786  0.8135
 1084HOH     H2 3268   0.722   0.155   2.301  0.3612 -0.0599  0.1929
 1085HOH      O 3269   0.763   2.250   1.518 -0.1999 -0.2670  0.6370
 1085HOH     H1 3270   0.730   2.216   1.434  1.5121 -1.0181  0.1685
 1085HOH     H2 3271   0.756   2.176   1.578 -1.4049  0.2640  1.2119
 1086HOH      O 3272   3.009   0.507   1.801  0.1024  0.1577  0.0496
 1086HOH     H1 3273   2.979   0.431   1.750  0.3623  0.2757 -0.2883
 1086HOH     H2 3274   3.097   0.524   1.769  0.1952  0.3630  0.4035
 1087HOH      O 3275   2.341   3.995   3.834 -0.0308 -0.5456  0.1491
 1087HOH     H1 3276   2.397   3.919   3.823  1.2199  0.1635  1.0238
 1087HOH     H2 3277   2.342   4.039   3.749  1.5666 -0.0852  0.3393
 1088HOH      O 3278   1.788   0.164   1.730  0.1664  0.2015  0.0653
 1088HOH     H1 3279   1.797   0.198   1.641 -0.0508  0.5211  0.1625
 1088HOH     H2 3280   1.860   0.102   1.739 -0.0950 -0.2138 -0.5046
 1089HOH      O 3281   0.155   3.825   1.584  0.5611  0.2408 -0.6740
 1089HOH     H1 3282   0.076   3.879   1.590 -0.1710 -0.8350  1.0017
 1089HOH     H2 3283   0.219   3.871   1.638  0.2220 -0.0682  0.0245
 1090HOH      O 3284   1.156   1.059   0.470  0.1503  0.0111  0.0340
 1090HOH     H1 3285   1.234   1.003   0.467 -0.1012 -0.3730  0.4279
 1090HOH     H2 3286   1.168   1.120   0.397  0.7815 -0.0881  0.0412
 1091HOH      O 3287   1.955   3.284   0.093  0.1140  0.1281  0.2151
 1091HOH     H1 3288   1.895   3.332   0.150 -0.2728 -0.4677  0.3292
 1091HOH     H2 3289   1.993   3.217   0.150 -0.3115 -0.5021 -0.2234
 1092HOH      O 3290   0.873   2.746   1.501  0.0215  0.2464 -0.1165
 1092HOH     H1 3291   0.925   2.702   1.568 -0.0336 -0.6735 -0.6434
 1092HOH     H2 3292   0.827   2.675   1.456 -0.5779  0.9095 -0.5959
 1093HOH      O 3293   0.060   3.602   2.492 -0.3404  0.1434  0.2166
 1093HOH     H1 3294   0.027   3.675   2.544 -0.5813  0.2546 -0.0895
 1093HOH     H2 3295   0.068   3.530   2.555 -2.2056 -0.2325  0.1284
 1094HOH      O 3296   2.651   0.200   2.795 -0.0864 -0.0489  0.6925
 1094HOH     H1 3297   2.712   0.148   2.849  0.2656  0.1826  0.5258
 1094HOH     H2 3298   2.577   0.141   2.781  0.4108 -0.6182  0.2987
 1095HOH      O 3299   2.807   1.619   3.896  0.0527 -0.1661  0.3386
 1095HOH     H1 3300   2.886   1.672   3.887 -0.6815  1.0518  0.6211
 1095HOH     H2 3301   2.839   1.530   3.908  1.3506  0.1463 -0.4004
 1096HOH      O 3302   1.813   2.086   2.391  0.2336  1.0360 -0.1644
 1096HOH     H1 3303   1.777   2.000   2.413 -0.0467  1.1365 -0.2259
 1096HOH     H2 3304   1.840   2.123   2.474  0.9819  0.6129 -0.2046
 1097HOH      O 3305   0.074   0.035   3.868 -0.2231 -0.4509  0.1193
 1097HOH     H1 3306   0.105  -0.035   3.809 -0.8090 -0.4942 -0.1472
 1097HOH     H2 3307   0.145   0.099   3.868 -0.1087 -0.5709 -0.4335
 1098HOH      O 3308   2.637   1.643   0.297 -0.1940  0.5916 -0.8861
 1098HOH     H1 3309   2.653   1.728   0.256 -2.1078  0.8921 -1.1593
 1098HOH     H2 3310   2.590   1.663   0.377  0.0813 -0.1894 -0.5068
 1099HOH      O 3311   3.621   3.080   1.561  0.4934  0.1078 -0.0714
 1099HOH     H1 3312   3.584   3.154   1.513  0.5075 -0.0773 -0.3690
 1099HOH     H2 3313   3.546   3.043   1.608  0.5306  0.4560  0.2808
 1100HOH      O 3314   2.357   3.054   1.996  0.3316  0.1370 -0.3158
 1100HOH     H1 3315   2.329   2.963   2.008  1.5132 -0.1920  0.1737
 1100HOH     H2 3316   2.299   3.105   2.053 -0.1811 -0.3251 -0.4102
 1101HOH      O 3317   1.645   2.046   2.676  0.1387 -0.1266 -0.0969
 1101HOH     H1 3318   1.653   2.136   2.643 -0.2656  0.2331  0.7247
 1101HOH     H2 3319   1.623   1.994   2.599 -0.9076  0.6988 -0.4083
 1102HOH      O 3320   1.938   2.196   0.826 -0.1355 -0.5636 -0.0786
 1102HOH     H1 3321   1.891   2.166   0.903 -0.9958  0.4625 -0.1599
 1102HOH     H2 3322   1.898   2.148   0.753 -0.4866 -0.3115 -0.0557
 1103HOH      O 3323   0.851   3.391   2.037  0.9838 -0.8374 -1.1014
 1103HOH     H1 3324   0.904   3.452   2.088  1.1090 -1.1983 -0.7899
 1103HOH     H2 3325   0.761   3.422   2.048  1.0323 -0.7849 -0.8321
 1104HOH      O 3326   0.576   2.663   3.445  0.2420 -0.1874 -0.0430
 1104HOH     H1 3327   0.552   2.611   3.522  0.2408 -0.8571 -0.4791
 1104HOH     H2 3328   0.614   2.599   3.384 -0.6220  0.1265 -0.9814
 1105HOH      O 3329   2.472   1.398   0.154  0.1303 -0.1165 -0.5170
 1105HOH     H1 3330   2.529   1.458   0.107 -0.8383  0.2596 -1.2829
 1105HOH     H2 3331   2.383   1.432   0.139 -0.3627 -1.0828 -0.0040
 1106HOH      O 3332   1.386   2.197   1.701 -0.2675 -0.2774 -0.4068
 1106HOH     H1 3333   1.444   2.121   1.691 -0.1019 -0.2450  0.2051
 1106HOH     H2 3334   1.331   2.195   1.623 -0.2182 -0.9882 -0.4416
 1107HOH      O 3335   3.890   3.298   3.578  0.0822  1.3292  0.1608
 1107HOH     H1 3336   3.801   3.281   3.609  0.0038 -0.1424 -0.6873
 1107HOH     H2 3337   3.944   3.296   3.657 -0.4748  0.7876  0.5468
 1108HOH      O 3338   2.163   2.505   1.611 -0.2741  0.3304 -0.6230
 1108HOH     H1 3339   2.112   2.435   1.652 -0.0458  0.5722  0.0946
 1108HOH     H2 3340   2.226   2.532   1.677 -0.2830  1.1470 -0.9200
 1109HOH      O 3341   1.430   3.278   1.096  0.2527 -0.2667 -0.3089
 1109HOH     H1 3342   1.386   3.210   1.045 -0.2755 -0.6222  0.5758
 1109HOH     H2 3343   1.372   3.293   1.170  0.4440  1.0393 -0.3804
 1110HOH      O 3344   0.627   3.160   3.778  0.1037  0.1663  0.5640
 1110HOH     H1 3345   0.680   3.081   3.785  0.5510  0.5091  1.2078
 1110HOH     H2 3346   0.605   3.182   3.868 -0.2430  0.6275  0.3731
 1111HOH      O 3347   0.463   3.985   1.992  0.0130 -0.1945 -0.4824
 1111HOH     H1 3348   0.534   3.946   2.043 -0.5819  0.4944  0.9828
 1111HOH     H2 3349   0.491   4.075   1.978 -0.1369 -0.1943 -0.7804
 1112HOH      O 3350   3.927   0.592   0.077 -0.5898 -0.5862 -0.5964
 1112HOH     H1 3351   3.911   0.588  -0.017  0.0020 -0.8326 -0.6960
 1112HOH     H2 3352   3.976   0.673   0.089 -1.2745 -0.1832 -0.3891
 1113HOH      O 3353   1.696   2.898   1.950  0.1435 -0.2480  0.0632
 1113HOH     H1 3354   1.731   2.879   2.037 -1.0244  0.0269  0.6312
 1113HOH     H2 3355   1.773   2.916   1.896  0.8860 -0.0765  1.1309
 1114HOH      O 3356   1.767   2.014   3.337 -0.2589  0.0589 -0.3667
 1114HOH     H1 3357   1.842   2.057   3.296 -0.2384 -0.1636 -0.5731
 1114HOH     H2 3358   1.721   2.083   3.384  0.0463  0.2064 -0.2849
 1115HOH      O 3359   0.110   2.205   4.039 -0.4644 -0.8596 -0.1889
 1115HOH     H1 3360   0.201   2.175   4.041 -0.0220  0.0647 -1.8346
 1115HOH     H2 3361   0.116   2.300   4.054 -1.4897 -1.0262  2.0253
 1116HOH      O 3362   1.822   0.388   3.789  0.4558 -0.1916 -0.3482
 1116HOH     H1 3363   1.797   0.478   3.808  0.2272 -0.1486 -0.8296
 1116HOH     H2 3364   1.900   0.373   3.843 -0.5510 -0.3269  1.1792
 1117HOH      O 3365   3.645   2.929   2.240 -0.1509  0.0543  0.3072
 1117HOH     H1 3366   3.556   2.953   2.268 -0.4075  0.0064 -0.4172
 1117HOH     H2 3367   3.631   2.871   2.166  0.4877  0.4584 -0.1496
 1118HOH      O 3368   3.364   0.831   3.713 -0.0765 -0.5076  0.3702
 1118HOH     H1 3369   3.335   0.897   3.650  1.2075 -0.2782 -0.0570
 1118HOH     H2 3370   3.350   0.871   3.798 -1.0564 -0.4695  0.2078
 1119HOH      O 3371   2.221   0.779   1.429 -0.5411 -0.4826 -0.0970
 1119HOH     H1 3372   2.226   0.861   1.478 -1.2692 -0.4320 -0.0832
 1119HOH     H2 3373   2.132   0.747   1.445 -0.2553 -1.3021 -0.0596
 1120HOH      O 3374   2.986   1.803   1.757 -0.0902  0.6095 -0.4290
 1120HOH     H1 3375   3.004   1.895   1.737  0.0148  0.8584  0.6787
 1120HOH     H2 3376   3.052   1.755   1.708 -0.8110  1.0038 -1.9132
 1121HOH      O 3377   0.916   3.692   0.957  0.2644  0.4466 -0.5205
 1121HOH     H1 3378   1.000   3.654   0.982 -0.1253 -0.2220 -0.1704
 1121HOH     H2 3379   0.909   3.676   0.863 -0.2249 -1.1444 -0.2837
 1122HOH      O 3380   1.806   0.734   1.181 -0.5100 -0.9610  0.2543
 1122HOH     H1 3381   1.815   0.748   1.086 -0.7181  1.7434  0.4745
 1122HOH     H2 3382   1.886   0.688   1.205  0.4812 -0.1042 -1.0681
 1123HOH      O 3383   4.074   0.040   0.059 -0.6042 -0.1771 -0.1322
 1123HOH     H1 3384   4.110  -0.043   0.027 -0.6284  0.0325 -0.7287
 1123HOH     H2 3385   3.992   0.050   0.011 -0.5299  0.2632 -0.1733
 1124HOH      O 3386   1.181   1.571   2.599  0.2403 -0.2821  0.1677
 1124HOH     H1 3387   1.237   1.543   2.527 -0.5476 -1.3659 -0.0736
 1124HOH     H2 3388   1.097   1.590   2.558  0.0358 -0.0252  0.6871
 1125HOH      O 3389   2.345   2.358   0.710  0.0962  0.0435 -0.2594
 1125HOH     H1 3390   2.398   2.278   0.706 -1.1175 -0.9198  1.0840
 1125HOH     H2 3391   2.264   2.335   0.664 -0.2485  0.5166  0.1038
 1126HOH      O 3392   2.621   0.176   0.167  0.4317 -0.4949  0.4761
 1126HOH     H1 3393   2.587   0.185   0.256 -0.2212 -0.5768  0.2464
 1126HOH     H2 3394   2.713   0.152   0.179  0.3652 -0.4662  1.1247
 1127HOH      O 3395   1.774   4.123   1.972 -0.1426  0.1543 -0.3734
 1127HOH     H1 3396   1.864   4.103   1.997 -0.3341  0.0956  0.2938
 1127HOH     H2 3397   1.730   4.038   1.966 -0.1142  0.1669 -0.8982
 1128HOH      O 3398   1.394   1.722   2.765  0.3309 -0.2770 -0.4454
 1128HOH     H1 3399   1.480   1.680   2.776  0.7797  0.4101 -1.1214
 1128HOH     H2 3400   1.360   1.686   2.683 -0.1668 -0.7444 -0.0476
 1129HOH      O 3401   2.035   1.964   1.043  0.1069 -0.1522 -0.1752
 1129HOH     H1 3402   1.978   1.953   1.118  1.3281 -1.4559  0.6743
 1129HOH     H2 3403   1.981   1.937   0.968 -1.0614  0.9505  0.1917
 1130HOH      O 3404   2.164   2.558   0.992 -0.1223 -0.2448  0.2460
 1130HOH     H1 3405   2.072   2.547   0.970 -0.0897  0.0113 -0.0287
 1130HOH     H2 3406   2.188   2.476   1.037 -0.7420  0.0915  1.2445
 1131HOH      O 3407   1.532   3.291   1.572  0.2310 -0.1703  0.0666
 1131HOH     H1 3408   1.504   3.278   1.662  0.7173 -0.6532  0.1545
 1131HOH     H2 3409   1.604   3.230   1.559  0.6711  0.4206 -0.4228
 1132HOH      O 3410   0.701   1.106   1.599  0.2737 -0.2893  0.2000
 1132HOH     H1 3411   0.781   1.096   1.650  0.1366 -0.0285  0.4718
 1132HOH     H2 3412   0.690   1.200   1.589 -0.1849 -0.3061  0.4755
 1133HOH      O 3413   0.235   2.639   3.432 -0.0158 -0.0458  0.0419
 1133HOH     H1 3414   0.289   2.560   3.427 -0.7621 -0.5634 -0.1805
 1133HOH     H2 3415   0.183   2.637   3.352 -0.0560  0.6789  0.0401
 1134HOH      O 3416   0.043   1.394   0.756 -0.2938 -0.0045 -0.2398
 1134HOH     H1 3417  -0.036   1.448   0.759 -0.5012 -0.3188  0.1534
 1134HOH     H2 3418   0.105   1.446   0.706 -0.8302  0.1338 -0.7849
 1135HOH      O 3419   2.056   4.080   2.596 -0.2556 -0.5049  0.4691
 1135HOH     H1 3420   1.982   4.041   2.643 -1.7221  1.0140 -0.3707
 1135HOH     H2 3421   2.070   4.165   2.638 -0.7667  0.3396 -0.8982
 1136HOH      O 3422   1.465   3.983   1.157 -0.1740 -0.1150 -0.2943
 1136HOH     H1 3423   1.381   3.952   1.122 -0.1849  0.1176 -0.4783
 1136HOH     H2 3424   1.449   3.998   1.250  0.1218 -1.7304  0.0767
 1137HOH      O 3425   3.403   2.132   1.895  0.3599  0.0092  0.6454
 1137HOH     H1 3426   3.431   2.193   1.828 -0.7118 -0.3054 -0.1442
 1137HOH     H2 3427   3.444   2.164   1.976  1.0441  0.8584 -0.0037
 1138HOH      O 3428   4.041   3.496   3.467 -0.4754 -0.8094  0.1422
 1138HOH     H1 3429   4.078   3.527   3.549  0.2852 -0.8596 -0.1625
 1138HOH     H2 3430   3.972   3.435   3.493 -1.7724  0.7675  0.7655
 1139HOH      O 3431   3.277   0.507   1.656  1.2694  0.8143  0.3745
 1139HOH     H1 3432   3.309   0.538   1.572 -0.8718 -0.7906 -1.2772
 1139HOH     H2 3433   3.322   0.423   1.669 -0.3283 -0.3505 -0.8117
 1140HOH      O 3434   3.206   0.364   0.518  0.0695 -0.1659  0.5855
 1140HOH     H1 3435   3.232   0.336   0.430 -1.0905 -0.5700  0.3309
 1140HOH     H2 3436   3.266   0.318   0.577  0.6182 -0.1850  0.0329
 1141HOH      O 3437   2.632   2.314   1.100  0.7282 -0.1389  0.4310
 1141HOH     H1 3438   2.556   2.265   1.068  1.1578 -0.1676 -0.6279
 1141HOH     H2 3439   2.604   2.405   1.099  0.7498 -0.1334 -0.1163
 1142HOH      O 3440   0.152   1.524   2.809  0.0458  0.0769  0.5372
 1142HOH     H1 3441   0.208   1.506   2.733  0.3222 -0.9806  0.9420
 1142HOH     H2 3442   0.063   1.518   2.775  0.1674 -0.1160  0.2367
 1143HOH      O 3443   3.720   0.426   1.713 -0.0174 -0.2000  0.6163
 1143HOH     H1 3444   3.682   0.472   1.789 -0.3633 -0.9791  0.9442
 1143HOH     H2 3445   3.760   0.495   1.661 -0.4933  0.4664  1.0903
 1144HOH      O 3446   4.053   3.452   1.290  0.0307  0.6061 -0.2359
 1144HOH     H1 3447   4.131   3.494   1.326  0.5008 -0.4052  0.0098
 1144HOH     H2 3448   4.084   3.410   1.210  0.1022 -0.8484  0.4780
 1145HOH      O 3449   2.465   2.855   4.104  0.0206  0.8622  0.0022
 1145HOH     H1 3450   2.397   2.872   4.038 -1.3059  0.6613  1.2048
 1145HOH     H2 3451   2.515   2.782   4.068 -1.6903 -0.3593 -0.1412
 1146HOH      O 3452   1.695   2.917   3.727 -0.3535  0.0245 -0.2592
 1146HOH     H1 3453   1.645   2.861   3.787  0.6014 -0.7439 -0.1434
 1146HOH     H2 3454   1.738   2.856   3.667 -0.8918  0.7452 -1.4689
 1147HOH      O 3455   2.992   1.971   3.421  0.6004 -0.5997 -0.0784
 1147HOH     H1 3456   2.910   1.956   3.374  0.2669  1.2227 -0.2375
 1147HOH     H2 3457   2.965   1.990   3.511  0.7241  0.6324 -0.2651
 1148HOH      O 3458   1.834   3.542   2.198 -0.6535  0.1129  0.1128
 1148HOH     H1 3459   1.867   3.542   2.108 -0.5731 -0.7727  0.1245
 1148HOH     H2 3460   1.851   3.631   2.230 -0.5560  0.4014 -0.6952
 1149HOH      O 3461   2.086   0.994   2.061  0.4350  0.2433  0.0909
 1149HOH     H1 3462   2.064   1.020   1.971  0.1670 -0.1458  0.0393
 1149HOH     H2 3463   2.169   0.949   2.053 -0.0526 -0.6661 -0.1225
 1150HOH      O 3464   1.061   2.517   1.555  0.5864 -0.8786  0.5080
 1150HOH     H1 3465   1.149   2.514   1.591  0.8812  0.0459 -0.0428
 1150HOH     H2 3466   1.068   2.474   1.470  0.6911 -0.2422  0.1766
 1151HOH      O 3467   0.003   2.621   0.906 -0.1297  0.1713  0.5241
 1151HOH     H1 3468   0.024   2.531   0.931 -1.1791  0.0288  0.9528
 1151HOH     H2 3469   0.011   2.621   0.810  1.4882  0.0800  0.6004
 1152HOH      O 3470   3.540   1.943   1.501 -0.1693  0.6427  0.5046
 1152HOH     H1 3471   3.569   1.853   1.514 -0.3653  0.5497  0.3229
 1152HOH     H2 3472   3.464   1.952   1.558 -0.5769  0.4666  0.0087
 1153HOH      O 3473   2.759   1.377   1.433 -0.6285 -0.6140 -0.4482
 1153HOH     H1 3474   2.755   1.355   1.340 -1.5893 -0.5263 -0.4413
 1153HOH     H2 3475   2.722   1.464   1.440 -0.8786 -0.7483  0.0553
 1154HOH      O 3476   3.336   1.900   1.657 -0.0584  0.4438 -0.5598
 1154HOH     H1 3477   3.270   1.832   1.644 -0.4025  0.7385 -0.3722
 1154HOH     H2 3478   3.355   1.898   1.751  0.4443  0.1415 -0.6591
 1155HOH      O 3479   1.087   3.876   2.521 -0.4466  0.0273  0.3010
 1155HOH     H1 3480   1.084   3.967   2.550 -1.8934 -0.1239  0.8045
 1155HOH     H2 3481   1.108   3.826   2.600 -0.9944 -0.1443  0.3510
 1156HOH      O 3482   2.700   0.298   1.445 -0.0355  0.1219 -0.0383
 1156HOH     H1 3483   2.631   0.232   1.448 -0.7387  0.8330  0.1592
 1156HOH     H2 3484   2.748   0.279   1.364  0.8140 -1.5753  0.7753
 1157HOH      O 3485   3.630   1.852   2.560 -0.1412 -1.1634 -0.0590
 1157HOH     H1 3486   3.692   1.914   2.598  0.0149 -0.4203 -1.4054
 1157HOH     H2 3487   3.632   1.777   2.620 -0.1669 -0.0053  1.5198
 1158HOH      O 3488   1.150   0.986   1.854  0.0121 -0.1271  0.0207
 1158HOH     H1 3489   1.238   1.000   1.817 -0.0388 -1.2068 -0.6177
 1158HOH     H2 3490   1.161   0.911   1.912 -0.2484  0.5560  0.9942
 1159HOH      O 3491   2.461   2.693   1.965  0.2455 -0.2508  0.2708
 1159HOH     H1 3492   2.545   2.662   2.001  0.4427 -0.5683 -0.4313
 1159HOH     H2 3493   2.486   2.754   1.896 -0.1098 -0.2082  0.1770
 1160HOH      O 3494   3.397   1.593   1.433  0.1423 -0.0445  0.2387
 1160HOH     H1 3495   3.322   1.638   1.470 -0.2922 -0.4159 -0.1725
 1160HOH     H2 3496   3.412   1.519   1.493  0.1191 -0.0283  0.2647
 1161HOH      O 3497   3.638   3.804   2.073 -0.0171  0.5368  0.0562
 1161HOH     H1 3498   3.657   3.848   2.155 -0.4022  1.7994 -0.4689
 1161HOH     H2 3499   3.553   3.763   2.087  0.4921 -0.3627  0.6604
 1162HOH      O 3500   1.807   0.836   0.334 -0.0574 -0.1844  0.4127
 1162HOH     H1 3501   1.828   0.841   0.428  0.0709  0.1089  0.3692
 1162HOH     H2 3502   1.746   0.762   0.328 -0.8240  0.3786  0.8680
 1163HOH      O 3503   0.163   0.802   2.084 -0.6847 -0.1133  0.3701
 1163HOH     H1 3504   0.188   0.860   2.157  0.0331  0.2513 -0.1391
 1163HOH     H2 3505   0.165   0.714   2.122  0.1766  0.0200  0.6854
 1164HOH      O 3506   2.192   3.058   1.665  0.3198  0.1251  0.3785
 1164HOH     H1 3507   2.218   3.027   1.578 -0.8316 -1.5439  0.5430
 1164HOH     H2 3508   2.136   3.133   1.648 -0.6223 -0.7077 -0.4273
 1165HOH      O 3509   0.310   3.302   1.321  0.7791 -0.3321  0.0153
 1165HOH     H1 3510   0.245   3.318   1.390  0.9680 -0.7101  0.2910
 1165HOH     H2 3511   0.318   3.385   1.275  0.7104 -0.0466  0.5060
 1166HOH      O 3512   3.741   1.934   3.857  0.1395 -0.9032  0.2999
 1166HOH     H1 3513   3.663   1.896   3.817  0.4141 -0.2838 -0.9427
 1166HOH     H2 3514   3.797   1.859   3.877  0.0492 -1.2567 -0.6759
 1167HOH      O 3515   4.086   2.488   1.849  0.2141  0.5505 -0.2712
 1167HOH     H1 3516   4.100   2.397   1.822  1.6535  0.5573  0.2701
 1167HOH     H2 3517   3.996   2.508   1.823 -0.7198 -1.4957  0.8949
 1168HOH      O 3518   0.311   3.679   0.807  0.6397  0.6337 -0.0741
 1168HOH     H1 3519   0.241   3.701   0.868  0.0632  1.5796 -1.0201
 1168HOH     H2 3520   0.266   3.663   0.724  1.4193 -0.3806 -0.3430
 1169HOH      O 3521   2.066   2.083   3.501  0.1674 -1.0469 -0.0730
 1169HOH     H1 3522   2.149   2.039   3.482 -0.3897 -2.0743 -0.2646
 1169HOH     H2 3523   2.006   2.012   3.524 -0.8121 -0.3926 -0.4871
 1170HOH      O 3524   0.364   1.601   0.120  0.1036  0.7031 -0.1485
 1170HOH     H1 3525   0.323   1.515   0.126  0.4451  0.5762  0.8292
 1170HOH     H2 3526   0.423   1.594   0.045  0.1312  0.0783 -0.0821
 1171HOH      O 3527   3.352   1.204   0.047 -0.2920 -0.4026  1.1475
 1171HOH     H1 3528   3.392   1.276  -0.002 -0.8310 -0.0413  1.2297
 1171HOH     H2 3529   3.422   1.139   0.055  0.0391 -0.1265  0.5940
 1172HOH      O 3530   3.674   1.257   0.727 -0.2623  0.3624  0.0929
 1172HOH     H1 3531   3.682   1.324   0.795 -1.2174 -0.1546  0.7772
 1172HOH     H2 3532   3.608   1.291   0.667 -0.2987  0.3050  0.0998
 1173HOH      O 3533   1.425   1.796   1.234 -0.5589  0.4341  0.0204
 1173HOH     H1 3534   1.431   1.726   1.298 -1.7643  1.1883  1.0499
 1173HOH     H2 3535   1.363   1.764   1.168  0.6860 -0.3437 -0.8695
 1174HOH      O 3536   3.018   0.052   2.940  0.2996 -0.2567 -0.2036
 1174HOH     H1 3537   3.044  -0.012   3.006 -0.0978 -0.2563 -0.0381
 1174HOH     H2 3538   2.936   0.088   2.973  0.3005  0.0321 -0.5046
 1175HOH      O 3539   3.282   1.062   3.617 -0.1777 -0.0189  0.4795
 1175HOH     H1 3540   3.228   1.139   3.599  0.8918  0.7299  0.2691
 1175HOH     H2 3541   3.365   1.080   3.572 -0.0316 -1.5099  0.0326
 1176HOH      O 3542   1.693   0.875   1.423  0.3522 -0.5481  0.4831
 1176HOH     H1 3543   1.727   0.828   1.347 -0.0203 -0.4989  0.2795
 1176HOH     H2 3544   1.737   0.960   1.420 -1.1273  0.2807 -0.8996
 1177HOH      O 3545   0.591   4.183   2.251 -0.5408  0.6887 -0.4584
 1177HOH     H1 3546   0.649   4.182   2.174 -0.1158  1.5918 -0.1878
 1177HOH     H2 3547   0.574   4.091   2.270 -0.3629  0.4358 -1.4134
 1178HOH      O 3548   0.311   3.319   0.932 -0.3808 -0.5211 -0.4501
 1178HOH     H1 3549   0.273   3.393   0.978  1.2719  0.9635 -1.2449
 1178HOH     H2 3550   0.325   3.253   0.999  0.2693  0.8280  0.8497
 1179HOH      O 3551   0.457   0.994   1.968  0.1648 -0.1313 -0.1102
 1179HOH     H1 3552   0.472   0.900   1.970 -0.5663 -0.3541 -1.8966
 1179HOH     H2 3553   0.413   1.010   1.885 -0.1418  1.7464  0.3224
 1180HOH      O 3554   1.428   3.936   3.402  0.0903 -0.2836 -0.0760
 1180HOH     H1 3555   1.469   3.929   3.316  0.4815  0.4774  0.0411
 1180HOH     H2 3556   1.381   4.019   3.400  0.5217 -0.0070  0.6106
 1181HOH      O 3557   1.447   0.096   1.922 -0.4842  0.5036 -0.5939
 1181HOH     H1 3558   1.358   0.120   1.944 -0.8823 -0.4694 -1.0160
 1181HOH     H2 3559   1.452   0.101   1.826 -0.4505 -0.4958 -0.6705
 1182HOH      O 3560   0.515   0.765   2.581 -0.3784  0.3953 -0.5327
 1182HOH     H1 3561   0.528   0.844   2.633 -1.2365  0.6998 -0.7358
 1182HOH     H2 3562   0.454   0.712   2.633  0.7419 -0.5170 -0.0423
 1183HOH      O 3563   3.380   1.620   0.770 -0.1696  0.1420  0.6678
 1183HOH     H1 3564   3.336   1.687   0.822  0.1366  0.5722  0.3845
 1183HOH     H2 3565   3.382   1.656   0.681  1.4461  0.5009  0.8029
 1184HOH      O 3566   3.445   3.255   0.754 -0.4819  0.3374  0.1381
 1184HOH     H1 3567   3.378   3.197   0.719 -0.3111  0.4892 -0.4684
 1184HOH     H2 3568   3.417   3.274   0.844 -0.4814 -0.7527  0.3927
 1185HOH      O 3569   0.752   2.325   2.896 -0.1480 -1.0660 -0.1710
 1185HOH     H1 3570   0.685   2.351   2.834  0.1762  0.6898  0.1092
 1185HOH     H2 3571   0.717   2.350   2.982  0.8852  0.1410 -0.0395
 1186HOH      O 3572   2.394   1.378   3.448  0.4159  0.6291  0.1114
 1186HOH     H1 3573   2.430   1.382   3.537  0.2765 -0.2658  0.2290
 1186HOH     H2 3574   2.432   1.299   3.410 -1.0973 -0.1740  0.1144
 1187HOH      O 3575   1.282   3.424   0.517 -0.0907  0.1556 -0.1991
 1187HOH     H1 3576   1.202   3.475   0.502 -0.3623 -0.4873 -1.1171
 1187HOH     H2 3577   1.308   3.446   0.607 -0.7537  1.1103 -0.2056
 1188HOH      O 3578   1.631   3.209   0.561 -0.0061  0.1253 -0.8540
 1188HOH     H1 3579   1.710   3.262   0.572  0.4588 -0.5641 -0.7191
 1188HOH     H2 3580   1.592   3.240   0.480  0.6642  0.1622 -1.1767
 1189HOH      O 3581   1.046   1.867   3.633 -0.0103  0.9836  0.5619
 1189HOH     H1 3582   1.119   1.812   3.662 -0.2658  0.1651 -0.2310
 1189HOH     H2 3583   1.083   1.955   3.630  1.0504  0.5683 -0.0309
 1190HOH      O 3584   0.767   2.355   1.036 -0.4430 -0.2281 -0.1804
 1190HOH     H1 3585   0.672   2.360   1.047 -0.5265 -0.3074 -0.7852
 1190HOH     H2 3586   0.800   2.436   1.075 -0.7337 -0.3144  0.2528
 1191HOH      O 3587   1.797   1.045   2.275 -0.3628 -0.0292  0.2004
 1191HOH     H1 3588   1.714   1.013   2.239 -1.7402  2.7924  0.3442
 1191HOH     H2 3589   1.810   1.130   2.233  1.9258  0.1694  1.0469
 1192HOH      O 3590   0.501   0.556   0.129 -0.5009 -0.1807 -0.1072
 1192HOH     H1 3591   0.586   0.601   0.131 -0.4951 -0.2085  0.5078
 1192HOH     H2 3592   0.446   0.610   0.072 -0.1103 -0.1007 -0.4191
 1193HOH      O 3593   3.065   0.309   1.998 -0.2614  0.2159  0.7484
 1193HOH     H1 3594   3.145   0.360   1.985 -0.0316 -0.2117  0.4176
 1193HOH     H2 3595   2.994   0.368   1.974  0.0401  0.1184 -0.5103
 1194HOH      O 3596   3.876   3.077   1.611  0.1224 -0.5021 -0.5416
 1194HOH     H1 3597   3.893   3.170   1.597 -0.3121 -0.2745  0.3089
 1194HOH     H2 3598   3.781   3.069   1.602  0.1298 -0.8118 -0.3500
 1195HOH      O 3599   0.371   2.755   2.086  0.5843  0.2781  0.1476
 1195HOH     H1 3600   0.324   2.830   2.049 -0.0110  0.0204  0.3666
 1195HOH     H2 3601   0.416   2.715   2.011  0.9433  0.8649  0.0358
 1196HOH      O 3602   0.490   0.555   3.392  0.5625 -0.0255 -0.5748
 1196HOH     H1 3603   0.553   0.624   3.413  0.7651 -0.1702 -0.7028
 1196HOH     H2 3604   0.451   0.532   3.476  0.8232 -0.0751 -0.4652
 1197HOH      O 3605   1.354   0.117   1.416  0.1048  0.3298 -0.4094
 1197HOH     H1 3606   1.263   0.122   1.387 -0.0159  0.6703 -0.0003
 1197HOH     H2 3607   1.404   0.156   1.345 -0.0382 -0.1009 -0.7513
 1198HOH      O 3608   3.584   3.939   3.589 -0.1774 -0.2630  0.7501
 1198HOH     H1 3609   3.645   3.904   3.654 -0.1653  0.6475  1.2621
 1198HOH     H2 3610   3.637   3.953   3.511  0.0775 -0.2927  0.9150
 1199HOH      O 3611   1.971   2.170   2.611  0.0451 -0.2863  0.0935
 1199HOH     H1 3612   1.954   2.252   2.658  0.0028  0.0922 -0.5523
 1199HOH     H2 3613   2.034   2.124   2.666 -0.3098 -0.0495  0.7148
 1200HOH      O 3614   0.921   3.580   1.317  0.0631  1.2866  0.0872
 1200HOH     H1 3615   0.946   3.546   1.403 -0.7511  0.5702  0.0702
 1200HOH     H2 3616   0.984   3.541   1.256 -0.8018 -0.2571  0.0757
 1201HOH      O 3617   2.974   1.402   1.146 -0.2284 -0.0233  0.1232
 1201HOH     H1 3618   3.013   1.472   1.093 -0.0544 -0.5484 -0.4724
 1201HOH     H2 3619   2.880   1.407   1.126 -0.1546 -0.2631 -0.3006
 1202HOH      O 3620   4.055   1.501   2.104  0.1670 -0.1201 -0.4307
 1202HOH     H1 3621   3.976   1.541   2.142  0.3208 -0.3447  0.1601
 1202HOH     H2 3622   4.113   1.574   2.085 -0.3840  0.0964 -1.3892
 1203HOH      O 3623   3.526   1.962   4.124 -0.0293  0.3420 -0.0194
 1203HOH     H1 3624   3.519   1.891   4.061 -0.9326 -0.2186  0.6531
 1203HOH     H2 3625   3.533   2.041   4.070 -0.4649 -0.1318 -0.8144
 1204HOH      O 3626   3.335   2.844   1.188  0.0260 -0.2918 -0.1318
 1204HOH     H1 3627   3.304   2.786   1.257 -0.2670 -0.6989 -0.5963
 1204HOH     H2 3628   3.425   2.865   1.213 -0.3505  0.2766  0.8250
 1205HOH      O 3629   2.921   0.989   1.386  0.0070 -0.1168 -0.0508
 1205HOH     H1 3630   2.883   0.902   1.372  1.2239 -0.5614 -1.0048
 1205HOH     H2 3631   2.887   1.042   1.314  0.5506 -0.3042 -0.4613
 1206HOH      O 3632   1.217   0.611   3.766 -0.2149  0.2023  0.5648
 1206HOH     H1 3633   1.155   0.595   3.837 -1.0023 -2.1792 -0.4719
 1206HOH     H2 3634   1.194   0.547   3.699  1.4176  1.3093 -1.2473
 1207HOH      O 3635   2.762   2.713   1.648  0.6796 -0.0397  0.1551
 1207HOH     H1 3636   2.833   2.702   1.584  0.4753  0.0200 -0.0864
 1207HOH     H2 3637   2.683   2.684   1.601  0.5322 -0.0321  0.3938
 1208HOH      O 3638   2.986   0.022   2.682  0.2004  0.0410 -0.3253
 1208HOH     H1 3639   3.008   0.041   2.773  0.6799 -1.0181 -0.1875
 1208HOH     H2 3640   2.996   0.105   2.637  0.0741  0.5633  0.5590
 1209HOH      O 3641   2.785   1.877   2.254 -0.0206 -0.7279 -0.8464
 1209HOH     H1 3642   2.702   1.838   2.278 -0.2591  0.2547  0.0426
 1209HOH     H2 3643   2.776   1.897   2.160 -0.7987 -0.5992 -0.7542
 1210HOH      O 3644   1.853   1.893   0.840  0.4755 -0.6237  0.0007
 1210HOH     H1 3645   1.794   1.829   0.880 -0.3900  0.5954  0.8211
 1210HOH     H2 3646   1.816   1.906   0.752  0.4044 -0.9311 -0.0183
 1211HOH      O 3647   2.505   3.815   2.221 -0.5678 -0.3127 -0.5523
 1211HOH     H1 3648   2.594   3.836   2.251 -0.5342 -0.3058 -0.6548
 1211HOH     H2 3649   2.478   3.742   2.276 -0.3562 -0.5560 -0.7637
 1212HOH      O 3650   3.593   3.703   0.840  0.0644  0.1841  0.5299
 1212HOH     H1 3651   3.663   3.674   0.782 -0.2469 -0.7071  0.5704
 1212HOH     H2 3652   3.564   3.624   0.885 -1.0666  0.4851  0.4053
 1213HOH      O 3653   3.072   2.237   2.194  0.3781  0.9795  0.7513
 1213HOH     H1 3654   3.083   2.172   2.263  0.0498  0.8410  0.6748
 1213HOH     H2 3655   2.986   2.275   2.210 -0.3971 -0.0999 -0.4370
 1214HOH      O 3656   3.383   0.592   2.328  0.4563 -0.1343  0.5067
 1214HOH     H1 3657   3.420   0.671   2.289  0.0148  0.4440  1.2066
 1214HOH     H2 3658   3.319   0.624   2.391 -0.3346 -1.0696  0.2315
 1215HOH      O 3659   2.384   0.359   1.341 -0.1515 -0.2698 -0.2198
 1215HOH     H1 3660   2.359   0.285   1.396 -0.2841 -0.8980 -1.0792
 1215HOH     H2 3661   2.336   0.346   1.260 -0.6713  1.1178 -0.1870
 1216HOH      O 3662   2.425   1.968   1.281  0.6000  0.5477 -0.4893
 1216HOH     H1 3663   2.363   2.003   1.345  0.9274 -0.3343  0.3706
 1216HOH     H2 3664   2.399   2.007   1.198 -0.7082  0.6938 -0.0536
 1217HOH      O 3665   2.870   0.723   1.741  0.7384 -0.3885  0.2858
 1217HOH     H1 3666   2.877   0.740   1.647 -1.0903  0.6126  0.2512
 1217HOH     H2 3667   2.916   0.640   1.754  1.3458 -0.3875 -1.4083
 1218HOH      O 3668   2.457   2.182   1.637  0.1561 -0.2193 -0.0245
 1218HOH     H1 3669   2.475   2.250   1.701  0.0404 -0.2068 -0.0054
 1218HOH     H2 3670   2.523   2.115   1.653  1.4220  0.6494 -1.1669
 1219HOH      O 3671   3.329   2.044   1.035 -0.3269  0.3511  0.3123
 1219HOH     H1 3672   3.410   2.075   1.076 -0.1548  0.5650 -0.1770
 1219HOH     H2 3673   3.306   1.965   1.084  0.0963  0.3726  0.5546
 1220HOH      O 3674   0.224   2.846   1.598  0.4261  0.0167 -0.3751
 1220HOH     H1 3675   0.187   2.757   1.598  1.0968 -0.2862  0.1275
 1220HOH     H2 3676   0.152   2.902   1.628 -0.1724 -0.2623 -1.2199
 1221HOH      O 3677   0.836   0.301   3.514 -0.2184 -0.3780 -0.3378
 1221HOH     H1 3678   0.789   0.305   3.597 -0.1275 -0.9713 -0.2475
 1221HOH     H2 3679   0.867   0.391   3.500 -0.7782 -0.1267 -0.0585
 1222HOH      O 3680   2.078   1.624   1.668  0.1886  0.1168 -0.2507
 1222HOH     H1 3681   2.118   1.549   1.623  1.4435  0.6272 -0.0890
 1222HOH     H2 3682   2.120   1.625   1.754 -0.2911  0.6205 -0.0135
 1223HOH      O 3683   1.426   1.554   3.816 -0.1213 -0.0887  0.6225
 1223HOH     H1 3684   1.448   1.474   3.864  0.4307 -0.0640  0.4243
 1223HOH     H2 3685   1.505   1.608   3.823  0.2015 -0.3169 -0.8003
 1224HOH      O 3686   3.539   1.206   1.785  0.3622 -0.2094 -0.0364
 1224HOH     H1 3687   3.580   1.124   1.758 -0.5067 -0.9476  0.7344
 1224HOH     H2 3688   3.489   1.182   1.863 -0.3865  0.9347 -0.1307
 1225HOH      O 3689   3.394   0.535   4.001  0.0374 -0.2714 -0.5133
 1225HOH     H1 3690   3.484   0.502   3.996  0.3659  0.5472 -0.4380
 1225HOH     H2 3691   3.399   0.622   3.962 -0.4783  0.2386  0.4817
 1226HOH      O 3692   2.929   1.026   0.463 -0.4493 -0.4429  0.0895
 1226HOH     H1 3693   2.963   0.944   0.429 -0.2750 -0.3064 -0.0634
 1226HOH     H2 3694   2.845   1.002   0.503  0.1637 -0.9347  1.1869
 1227HOH      O 3695   0.824   2.485   2.326  0.0819 -0.2315  0.0468
 1227HOH     H1 3696   0.834   2.397   2.289  0.7532  0.1546 -0.7550
 1227HOH     H2 3697   0.878   2.541   2.270  0.8088  0.4785  1.3544
 1228HOH      O 3698   2.700   2.972   3.267  0.3645 -0.0433 -0.0951
 1228HOH     H1 3699   2.722   2.884   3.236 -1.3636 -0.2071 -1.1295
 1228HOH     H2 3700   2.736   3.030   3.200  0.6853 -0.0268  0.0889
 1229HOH      O 3701   1.239   3.052   0.173  0.3713  0.0387  0.1649
 1229HOH     H1 3702   1.237   3.056   0.269 -1.9917  0.6369  0.2032
 1229HOH     H2 3703   1.168   2.992   0.150  0.7806  0.0270 -1.2490
 1230HOH      O 3704   2.763   0.181   2.155 -0.1196 -0.5821  0.2070
 1230HOH     H1 3705   2.667   0.187   2.161 -0.2480 -0.9282 -0.9945
 1230HOH     H2 3706   2.794   0.266   2.187 -0.9514  0.2362 -0.9781
 1231HOH      O 3707   0.368   1.061   0.242  0.1123  0.3962  0.2091
 1231HOH     H1 3708   0.420   1.139   0.260  0.6268  0.1010  0.0664
 1231HOH     H2 3709   0.387   1.041   0.150 -0.6633  0.5720 -0.0006
 1232HOH      O 3710   0.547   1.141   0.528 -0.5647 -0.0665 -0.4397
 1232HOH     H1 3711   0.471   1.151   0.472  0.0809 -0.6553 -1.4764
 1232HOH     H2 3712   0.618   1.117   0.469  0.3108 -0.0821  0.5557
 1233HOH      O 3713   0.183   2.374   2.125  0.1004  0.6675  0.0517
 1233HOH     H1 3714   0.108   2.323   2.095  0.5522  0.4638 -0.7790
 1233HOH     H2 3715   0.238   2.386   2.047  0.1750  2.1563  0.2742
 1234HOH      O 3716   3.861   0.103   4.077 -0.0235 -0.5255 -0.0944
 1234HOH     H1 3717   3.929   0.125   4.014  0.8423 -0.8721  0.6691
 1234HOH     H2 3718   3.790   0.067   4.024  1.0753 -1.8107 -0.8211
 1235HOH      O 3719   3.824   3.105   1.100  0.4103 -0.4170 -0.5646
 1235HOH     H1 3720   3.834   3.170   1.170  1.2783 -0.3733 -0.6999
 1235HOH     H2 3721   3.874   3.030   1.131  0.3145 -0.6126 -0.8816
 1236HOH      O 3722   0.576   3.132   0.379  0.3057 -0.2817 -0.5658
 1236HOH     H1 3723   0.573   3.087   0.295 -0.0235  0.3268 -0.8998
 1236HOH     H2 3724   0.664   3.117   0.412  0.5543 -0.2504 -1.1876
 1237HOH      O 3725   3.160   2.655   2.053 -0.5399 -0.7564  0.0354
 1237HOH     H1 3726   3.173   2.616   1.966  0.2646 -0.9493  0.2297
 1237HOH     H2 3727   3.196   2.591   2.114  0.3785  0.0500  0.3894
 1238HOH      O 3728   2.846   1.006   1.656 -0.2643  0.0203 -0.0783
 1238HOH     H1 3729   2.876   0.956   1.732  0.0248 -1.0780 -0.8698
 1238HOH     H2 3730   2.915   0.994   1.590 -1.0610 -0.1192 -0.9343
 1239HOH      O 3731   1.629   1.303   2.423 -0.3769 -0.3226 -0.0741
 1239HOH     H1 3732   1.606   1.261   2.506  0.2203 -0.4402  0.0370
 1239HOH     H2 3733   1.716   1.271   2.403  0.0117  0.6704 -0.1075
 1240HOH      O 3734   0.326   0.755   0.678 -0.4245  0.1977 -0.3538
 1240HOH     H1 3735   0.366   0.804   0.749 -0.2159  0.6774 -0.7863
 1240HOH     H2 3736   0.377   0.780   0.600 -0.7192 -0.2171 -0.6901
 1241HOH      O 3737   1.599   3.142   2.303  0.4987 -0.6428 -0.7181
 1241HOH     H1 3738   1.523   3.086   2.319 -0.8591  1.1927  0.0857
 1241HOH     H2 3739   1.660   3.122   2.374 -0.4254 -0.4206  0.1839
 1242HOH      O 3740   3.965   0.762   2.165 -0.2283  0.6403 -0.0576
 1242HOH     H1 3741   4.023   0.745   2.239 -1.3669  0.3390  0.8059
 1242HOH     H2 3742   3.914   0.838   2.191 -0.5851  0.5887 -0.5828
 1243HOH      O 3743   1.393   1.586   1.432 -0.7760 -0.0763 -0.0847
 1243HOH     H1 3744   1.298   1.584   1.448 -0.9166 -0.8818 -0.8267
 1243HOH     H2 3745   1.413   1.499   1.399  0.2452  0.0717  0.0888
 1244HOH      O 3746   0.014   0.912   1.677 -1.2690  0.1814  0.1491
 1244HOH     H1 3747   0.053   0.838   1.724 -1.0694 -0.5739 -1.1307
 1244HOH     H2 3748  -0.039   0.872   1.608  0.5039  1.1055 -1.9907
 1245HOH      O 3749   0.972   3.561   3.449  0.3321  0.2609  0.2309
 1245HOH     H1 3750   0.953   3.485   3.394  0.0045  0.9493 -0.6656
 1245HOH     H2 3751   1.026   3.617   3.394  0.7948  0.5637  0.9716
 1246HOH      O 3752   0.893   2.576   3.011  0.0604  0.0345  0.6988
 1246HOH     H1 3753   0.811   2.600   3.055 -0.9067 -0.5619 -0.6320
 1246HOH     H2 3754   0.876   2.488   2.976  0.8774  0.3065 -0.4887
 1247HOH      O 3755   3.854   3.694   1.505 -0.1570  0.5062  0.1051
 1247HOH     H1 3756   3.821   3.769   1.554 -1.9358 -0.3438  0.3623
 1247HOH     H2 3757   3.824   3.618   1.554 -0.4627 -0.3842 -1.3331
 1248HOH      O 3758   3.004   0.290   2.637 -0.1964  0.4497  0.0505
 1248HOH     H1 3759   3.064   0.345   2.587  1.3124  0.0279  1.2106
 1248HOH     H2 3760   2.930   0.347   2.657  0.8656  1.8120  0.4282
 1249HOH      O 3761   4.114   1.363   1.458 -0.9764  0.3814  0.3629
 1249HOH     H1 3762   4.180   1.351   1.389 -1.1869 -0.7126  0.3133
 1249HOH     H2 3763   4.059   1.285   1.452 -2.3084  1.2585  0.3977
 1250HOH      O 3764   1.396   3.689   3.174  0.1856  0.1827 -0.3672
 1250HOH     H1 3765   1.466   3.755   3.173  0.8005 -0.4339  0.1347
 1250HOH     H2 3766   1.384   3.666   3.082  0.1092  0.8204 -0.5314
 1251HOH      O 3767   2.771   0.968   2.169  0.1475  0.4481 -0.2522
 1251HOH     H1 3768   2.814   0.922   2.097 -1.0120 -0.4305 -0.4508
 1251HOH     H2 3769   2.749   1.054   2.133 -0.0199  0.1798 -0.8052
 1252HOH      O 3770   2.556   3.813   3.742  0.0777  0.0911  0.1611
 1252HOH     H1 3771   2.647   3.837   3.723 -0.0243  0.2129 -0.2089
 1252HOH     H2 3772   2.545   3.726   3.705  0.3171 -0.3573  1.0960
 1253HOH      O 3773   0.428   2.206   1.268 -0.1162 -0.5217  0.6510
 1253HOH     H1 3774   0.368   2.166   1.205 -0.2486  0.7094 -0.0529
 1253HOH     H2 3775   0.488   2.135   1.291 -0.2552 -1.1029 -0.6170
 1254HOH      O 3776   3.710   3.953   2.318 -0.6336 -0.4750  0.0192
 1254HOH     H1 3777   3.625   3.996   2.328 -0.7846 -0.3755 -1.3347
 1254HOH     H2 3778   3.771   4.024   2.299 -0.0762 -0.4710  1.5629
 1255HOH      O 3779   1.737   2.512   1.965  0.7184 -0.7636  0.3961
 1255HOH     H1 3780   1.741   2.459   1.885  1.4743  0.6953 -0.6151
 1255HOH     H2 3781   1.644   2.526   1.979  0.5750 -0.8595 -0.3713
 1256HOH      O 3782   0.908   3.121   2.038  0.5338 -0.2464 -0.4747
 1256HOH     H1 3783   0.845   3.112   2.110  0.3491  0.8087 -0.4793
 1256HOH     H2 3784   0.905   3.214   2.015  2.1660 -0.1426 -0.4330
 1257HOH      O 3785   2.060   1.472   3.784 -0.0664  0.2170  0.6082
 1257HOH     H1 3786   2.145   1.487   3.825  0.4818  1.4063 -0.7970
 1257HOH     H2 3787   1.996   1.491   3.853  0.7645 -0.4249  1.6161
 1258HOH      O 3788   3.355   2.518   0.146 -0.5657 -0.4487  0.0004
 1258HOH     H1 3789   3.420   2.452   0.125  0.1401  0.5724 -1.4203
 1258HOH     H2 3790   3.328   2.499   0.236  0.9411 -1.5263  0.2913
 1259HOH      O 3791   2.429   0.979   1.059  0.1329 -0.0956  0.1897
 1259HOH     H1 3792   2.403   0.908   1.000  0.3431 -0.0241  0.0050
 1259HOH     H2 3793   2.438   0.939   1.145  1.6856 -0.6380 -0.1544
 1260HOH      O 3794   2.115   2.429   3.344  0.0871 -0.2612  0.1852
 1260HOH     H1 3795   2.170   2.418   3.422 -0.6614 -0.6207  0.6814
 1260HOH     H2 3796   2.031   2.460   3.378 -0.1624 -0.1476 -0.5093
 1261HOH      O 3797   3.045   1.522   3.706  0.0833 -0.1689 -0.2958
 1261HOH     H1 3798   3.036   1.430   3.733 -0.5449  0.2421  1.0403
 1261HOH     H2 3799   2.955   1.551   3.692  0.2049  0.4739  0.1804
 1262HOH      O 3800   3.859   3.684   3.353  0.1863  0.1556 -0.2552
 1262HOH     H1 3801   3.837   3.630   3.429 -0.6827 -0.0599 -0.6352
 1262HOH     H2 3802   3.947   3.655   3.328  0.4551  0.1731  0.6013
 1263HOH      O 3803   4.035   2.950   1.450 -0.1794  0.0843  0.1664
 1263HOH     H1 3804   3.986   3.001   1.514  0.3638  0.2602  0.4535
 1263HOH     H2 3805   4.127   2.973   1.465 -0.0255  0.0492 -0.5996
 1264HOH      O 3806   1.936   1.273   3.587 -0.0981 -0.8177 -0.1122
 1264HOH     H1 3807   1.925   1.366   3.607 -1.1530 -1.0261  0.3829
 1264HOH     H2 3808   2.028   1.255   3.608  0.2111  0.1775 -0.5422
 1265HOH      O 3809   3.077   1.457   1.436  0.4184 -0.4948  0.1544
 1265HOH     H1 3810   3.100   1.461   1.343  0.9399 -1.2877  0.2302
 1265HOH     H2 3811   3.007   1.391   1.441  0.0841 -0.1376  0.2791
 1266HOH      O 3812   1.940   0.225   0.654  0.2523  0.3127 -0.1781
 1266HOH     H1 3813   1.881   0.199   0.725  0.5659  2.3706  1.0008
 1266HOH     H2 3814   1.996   0.148   0.641 -1.3115 -0.9838  0.0828
 1267HOH      O 3815   2.713   3.320   2.005 -0.4626  0.2385  0.1337
 1267HOH     H1 3816   2.696   3.400   1.955 -0.6323  0.4198  0.4765
 1267HOH     H2 3817   2.672   3.336   2.090 -1.2890 -0.5692 -0.0862
 1268HOH      O 3818   3.549   0.812   2.242 -0.0544  0.1781  0.4274
 1268HOH     H1 3819   3.576   0.818   2.151 -0.5065 -0.3812  0.2394
 1268HOH     H2 3820   3.623   0.845   2.292 -0.4883  2.4033 -0.1844
 1269HOH      O 3821   2.969   0.596   3.587  0.1025 -0.2297 -0.3195
 1269HOH     H1 3822   3.062   0.615   3.591  0.0002  0.2305 -0.0132
 1269HOH     H2 3823   2.947   0.599   3.494  0.2897  0.1757 -0.3516
 1270HOH      O 3824   0.980   2.600   0.343 -0.4825  0.4505 -0.2496
 1270HOH     H1 3825   0.958   2.510   0.319  0.3340 -0.2078  1.1829
 1270HOH     H2 3826   0.940   2.613   0.429 -0.5222  1.4574 -0.3921
 1271HOH      O 3827   0.461   1.871   0.394 -0.1358  0.1051  0.0793
 1271HOH     H1 3828   0.508   1.946   0.358 -1.7693  0.8254 -0.7508
 1271HOH     H2 3829   0.490   1.797   0.341  0.9932  0.2209  0.4685
 1272HOH      O 3830   3.297   2.489   2.222  0.4200  0.3442  0.0475
 1272HOH     H1 3831   3.380   2.454   2.190 -0.2034 -0.7309 -0.4844
 1272HOH     H2 3832   3.274   2.434   2.296 -0.2108  0.0777 -0.3286
 1273HOH      O 3833   1.608   2.921   0.151  0.0371  0.3022 -0.3822
 1273HOH     H1 3834   1.560   2.908   0.234 -1.2015  1.2755 -0.8861
 1273HOH     H2 3835   1.554   2.878   0.085  0.4397  0.4859 -0.8453
 1274HOH      O 3836   3.380   1.758   2.736 -0.2109  0.1832 -0.7327
 1274HOH     H1 3837   3.329   1.710   2.670  0.1390  0.0409 -0.9045
 1274HOH     H2 3838   3.467   1.718   2.733  0.0619  0.7584 -0.8078
 1275HOH      O 3839   3.916   2.910   2.520 -0.1794 -0.4144  0.2483
 1275HOH     H1 3840   3.973   2.911   2.443 -0.8811  1.0827 -0.3319
 1275HOH     H2 3841   3.966   2.956   2.587  0.0797 -0.9249  0.4126
 1276HOH      O 3842   4.118   2.921   2.002 -0.6494 -0.0439 -0.3863
 1276HOH     H1 3843   4.050   2.989   2.004 -1.2482 -0.5649  1.6032
 1276HOH     H2 3844   4.071   2.839   2.014  0.2616 -0.4524  0.7851
 1277HOH      O 3845   2.423   0.106   0.659  0.5110  0.5819 -0.4755
 1277HOH     H1 3846   2.511   0.071   0.671  0.2480  0.2446  0.6689
 1277HOH     H2 3847   2.370   0.066   0.728 -0.7262  0.2406 -1.5187
 1278HOH      O 3848   2.268   2.077   1.077  0.3954  0.0953  0.0353
 1278HOH     H1 3849   2.243   2.167   1.059  1.4490  0.3111 -0.4326
 1278HOH     H2 3850   2.187   2.027   1.065  0.2413  0.6672 -2.0229
 1279HOH      O 3851   1.287   0.262   0.815  0.1150 -0.4455  0.0657
 1279HOH     H1 3852   1.207   0.216   0.839  0.3614 -0.6931  0.4394
 1279HOH     H2 3853   1.307   0.317   0.890 -0.1430  0.2351 -0.3539
 1280HOH      O 3854   0.183   0.257   3.923 -0.4314  0.1394  0.1438
 1280HOH     H1 3855   0.197   0.247   4.017 -0.2086  0.2049  0.1188
 1280HOH     H2 3856   0.271   0.261   3.886 -0.4665 -1.1898 -0.2123
 1281HOH      O 3857   3.212   2.801   0.701 -0.0531 -0.5766 -0.1941
 1281HOH     H1 3858   3.278   2.780   0.634  0.9337  1.2375  0.0730
 1281HOH     H2 3859   3.261   2.803   0.783 -0.8783 -1.0217  0.3370
 1282HOH      O 3860   1.424   3.876   2.818  0.1714 -0.0214 -0.2490
 1282HOH     H1 3861   1.414   3.790   2.859  0.4584 -0.4130 -0.9559
 1282HOH     H2 3862   1.519   3.888   2.810  0.1313  0.3238 -0.2299
 1283HOH      O 3863   0.056   3.322   0.263  0.2629 -0.3138  0.1880
 1283HOH     H1 3864   0.068   3.230   0.289  1.0940 -0.5100 -0.7650
 1283HOH     H2 3865   0.145   3.356   0.256 -0.0350  0.5643  0.4561
 1284HOH      O 3866   0.594   3.873   4.033 -0.0861  0.1874 -0.6139
 1284HOH     H1 3867   0.529   3.861   3.964 -0.1886 -0.1151 -0.4700
 1284HOH     H2 3868   0.677   3.884   3.986 -0.2044  0.3216 -0.7909
 1285HOH      O 3869   1.541   3.736   1.311 -0.0647 -0.2419  0.3683
 1285HOH     H1 3870   1.458   3.783   1.305 -0.3017 -0.4451  1.5298
 1285HOH     H2 3871   1.539   3.695   1.398  0.9981 -0.7435  0.1898
 1286HOH      O 3872   0.508   2.637   0.739 -0.0431  0.0987  0.7199
 1286HOH     H1 3873   0.588   2.585   0.736 -0.0745  0.0151  1.2610
 1286HOH     H2 3874   0.466   2.622   0.654  0.2528 -0.2693  0.6363
 1287HOH      O 3875   3.158   0.986   1.767 -0.8570  0.5551 -0.0067
 1287HOH     H1 3876   3.239   0.946   1.798 -1.3076  0.0955  0.6428
 1287HOH     H2 3877   3.160   0.975   1.672 -0.1237  0.6356 -0.0083
 1288HOH      O 3878   2.923   1.551   2.233 -0.0601 -0.6162  0.9086
 1288HOH     H1 3879   2.872   1.564   2.153 -1.3552 -1.0923  1.5964
 1288HOH     H2 3880   2.970   1.633   2.245 -0.7793 -0.0856  0.2934
 1289HOH      O 3881   4.110   3.331   2.605  0.0887  0.5636 -0.0998
 1289HOH     H1 3882   4.104   3.337   2.510  0.0366  0.6720 -0.0896
 1289HOH     H2 3883   4.115   3.237   2.623 -0.6425  0.5003 -0.1639
 1290HOH      O 3884   1.281   2.136   1.987  0.0119 -0.6080  0.6195
 1290HOH     H1 3885   1.323   2.183   1.915  0.3812  0.1878  1.3270
 1290HOH     H2 3886   1.201   2.185   2.006  0.3681 -0.2742  1.3234
 1291HOH      O 3887   2.036   1.423   0.291  0.1863 -0.1929 -0.1305
 1291HOH     H1 3888   2.099   1.494   0.277  0.0504  0.0177  0.3047
 1291HOH     H2 3889   1.980   1.425   0.213  0.4040 -0.0524 -0.2844
 1292HOH      O 3890   1.596   0.822   2.119  0.9550 -0.5378 -0.2019
 1292HOH     H1 3891   1.647   0.774   2.185  0.6304  1.1250  1.4183
 1292HOH     H2 3892   1.505   0.809   2.145  0.8413  0.4897 -0.0195
 1293HOH      O 3893   2.637   2.668   0.433  0.8803  0.3520 -0.0103
 1293HOH     H1 3894   2.634   2.675   0.337 -0.2067 -0.0392 -0.0296
 1293HOH     H2 3895   2.694   2.740   0.460  1.0416  0.5991 -0.9309
 1294HOH      O 3896   3.854   1.568   2.453 -0.5187  0.4903 -0.1743
 1294HOH     H1 3897   3.761   1.545   2.461 -0.6708  1.2119  0.3888
 1294HOH     H2 3898   3.855   1.643   2.394 -0.2739  0.3904 -0.2992
 1295HOH      O 3899   0.099   0.623   3.426 -0.2875  1.0738  0.2491
 1295HOH     H1 3900   0.183   0.633   3.382  0.8128 -1.5580  1.3354
 1295HOH     H2 3901   0.039   0.592   3.358  0.0584  1.4344 -0.2273
 1296HOH      O 3902   0.980   2.611   3.357 -0.9036 -0.6020  0.0083
 1296HOH     H1 3903   0.924   2.689   3.351  0.4650  0.4268 -0.4497
 1296HOH     H2 3904   1.013   2.612   3.447 -0.0133  0.0505 -0.2986
 1297HOH      O 3905   3.360   1.648   2.184  0.4226 -0.0231 -0.2199
 1297HOH     H1 3906   3.298   1.689   2.245  0.4771  0.4882 -0.4972
 1297HOH     H2 3907   3.389   1.720   2.128  1.7163 -0.1125  0.2619
 1298HOH      O 3908   2.524   1.181   1.576 -0.3548  0.3836 -0.5433
 1298HOH     H1 3909   2.559   1.097   1.549 -0.1900  0.0429  0.6275
 1298HOH     H2 3910   2.534   1.237   1.499  0.2839 -0.4313 -1.0878
 1299HOH      O 3911   2.709   2.889   1.168 -0.4748  0.0240 -0.0078
 1299HOH     H1 3912   2.670   2.913   1.251  0.2652  0.8468  0.1230
 1299HOH     H2 3913   2.723   2.794   1.174 -0.2174  0.1098  0.8950
 1300HOH      O 3914   2.643   1.102   0.959 -0.1201  0.1446 -0.5080
 1300HOH     H1 3915   2.673   1.067   0.875 -0.8665  0.1646 -0.7979
 1300HOH     H2 3916   2.549   1.082   0.962 -0.5048  1.6540 -0.4742
 1301HOH      O 3917   1.994   2.898   3.842  0.0825  0.0201  0.5257
 1301HOH     H1 3918   1.928   2.926   3.905  0.4783  0.9035  0.5833
 1301HOH     H2 3919   1.978   2.952   3.765  0.8510  0.4220  0.6196
 1302HOH      O 3920   2.372   2.252   0.340  0.2619  0.3278  0.3661
 1302HOH     H1 3921   2.321   2.327   0.313  0.6261  0.3479 -0.3125
 1302HOH     H2 3922   2.449   2.254   0.284 -0.2754 -1.2185 -0.5535
 1303HOH      O 3923   1.337   1.556   0.522  0.3048  0.2693 -0.2298
 1303HOH     H1 3924   1.269   1.548   0.455 -0.3952 -0.6614  0.5363
 1303HOH     H2 3925   1.315   1.488   0.586  0.5020  1.5692  1.3230
 1304HOH      O 3926   2.497   0.851   3.371 -0.6410 -0.0806  0.7528
 1304HOH     H1 3927   2.582   0.826   3.408 -0.5018 -1.7959 -0.4858
 1304HOH     H2 3928   2.440   0.777   3.392 -0.8023 -0.6965 -1.4179
 1305HOH      O 3929   0.644   2.887   0.766 -0.0410  0.3097  0.4904
 1305HOH     H1 3930   0.586   2.958   0.795 -0.3930 -0.0601  0.6991
 1305HOH     H2 3931   0.585   2.820   0.731  0.2786  0.0397  0.4602
 1306HOH      O 3932   1.377   2.181   2.433 -0.0156 -0.6981 -0.0045
 1306HOH     H1 3933   1.313   2.129   2.384 -0.9491  0.7158 -0.4450
 1306HOH     H2 3934   1.330   2.210   2.511  0.5572 -0.7321  0.3607
 1307HOH      O 3935   2.953   3.661   3.222  0.1733 -0.2998  0.0430
 1307HOH     H1 3936   3.049   3.665   3.227  0.1681  0.2560 -0.1923
 1307HOH     H2 3937   2.929   3.734   3.164 -0.4374 -0.0056  0.6427
 1308HOH      O 3938   3.608   1.038   0.922 -0.0274  0.2667 -0.1953
 1308HOH     H1 3939   3.625   1.127   0.953  0.5151  0.1645 -0.1760
 1308HOH     H2 3940   3.653   1.034   0.837 -0.4832  0.1680 -0.4373
 1309HOH      O 3941   0.284   2.982   2.285 -0.1301  0.5993  0.0670
 1309HOH     H1 3942   0.276   2.962   2.192 -0.5162  0.3001  0.1609
 1309HOH     H2 3943   0.328   2.906   2.323 -0.3834  0.5176  0.2019
 1310HOH      O 3944   2.601   2.802   3.465  0.3525  0.0635  0.6656
 1310HOH     H1 3945   2.632   2.834   3.550 -1.0411  1.3519  0.7826
 1310HOH     H2 3946   2.625   2.872   3.403 -0.6603  0.2572  0.4565
 1311HOH      O 3947   2.515   1.132   3.392 -0.3943 -0.2741  0.6413
 1311HOH     H1 3948   2.494   1.040   3.371  0.4972 -0.2564 -0.5401
 1311HOH     H2 3949   2.609   1.132   3.409  0.3928  0.7330 -2.3825
 1312HOH      O 3950   0.743   0.607   1.557 -0.2519 -0.0844  0.2094
 1312HOH     H1 3951   0.789   0.686   1.584 -0.4037  0.1564 -0.2160
 1312HOH     H2 3952   0.675   0.594   1.623 -0.0367 -0.0297  0.4425
 1313HOH      O 3953   2.711   2.007   1.664  0.0795  0.1578 -0.1597
 1313HOH     H1 3954   2.722   1.991   1.571  1.0094  0.0847 -0.0580
 1313HOH     H2 3955   2.796   2.041   1.693 -0.6789  1.9116  0.3271
 1314HOH      O 3956   0.046   0.939   3.897  0.6233  0.4296  0.4417
 1314HOH     H1 3957  -0.010   0.874   3.940  0.7332  0.7913  1.1639
 1314HOH     H2 3958   0.059   0.905   3.809 -1.0974  0.5328  0.0810
 1315HOH      O 3959   3.574   2.111   3.278  0.1044 -0.2100 -0.1354
 1315HOH     H1 3960   3.650   2.154   3.318 -0.5440  0.8578  0.0214
 1315HOH     H2 3961   3.575   2.022   3.314  1.2094 -0.2082 -0.0704
 1316HOH      O 3962   3.290   2.698   3.118 -0.9802 -0.1052 -0.7889
 1316HOH     H1 3963   3.351   2.772   3.108 -0.2524 -0.5802 -0.1060
 1316HOH     H2 3964   3.336   2.623   3.082 -1.3430 -0.4010 -0.6532
 1317HOH      O 3965   0.419   1.895   3.154  0.0284  0.3528 -0.1636
 1317HOH     H1 3966   0.395   1.956   3.224 -1.1168  0.0544 -0.2536
 1317HOH     H2 3967   0.337   1.850   3.132  0.8015 -1.2106 -0.1234
 1318HOH      O 3968   1.298   1.787   3.267  0.0866  0.2043  0.3824
 1318HOH     H1 3969   1.223   1.844   3.254  0.3769  0.5034 -0.0570
 1318HOH     H2 3970   1.374   1.845   3.256  0.3877 -0.2643 -0.0793
 1319HOH      O 3971   0.765   2.876   3.802 -0.1203  0.0847  0.0269
 1319HOH     H1 3972   0.692   2.867   3.741  0.7036 -0.5559 -0.9141
 1319HOH     H2 3973   0.763   2.796   3.854  0.0071 -0.0073 -0.1096
 1320HOH      O 3974   0.880   2.193   3.178 -0.0337  0.0734  0.0873
 1320HOH     H1 3975   0.787   2.183   3.195  0.0974 -0.0596  0.7682
 1320HOH     H2 3976   0.899   2.127   3.111 -0.5031  0.3876 -0.3695
 1321HOH      O 3977   0.144   0.903   0.329  0.4704 -0.0196 -0.5661
 1321HOH     H1 3978   0.106   0.935   0.411 -0.5895  0.2963 -1.1311
 1321HOH     H2 3979   0.200   0.975   0.299  0.8229 -0.1165 -0.1557
 1322HOH      O 3980   3.264   3.635   0.567 -0.3447 -0.0943  0.1963
 1322HOH     H1 3981   3.339   3.692   0.551 -0.0584 -0.2062  1.0654
 1322HOH     H2 3982   3.298   3.546   0.555 -0.1734 -0.1717  1.1599
 1323HOH      O 3983   1.777   3.143   1.478  0.3372  0.3331  0.4396
 1323HOH     H1 3984   1.860   3.139   1.431  0.1565  0.2395  0.1225
 1323HOH     H2 3985   1.714   3.098   1.421  0.1888 -0.1092  0.9301
 1324HOH      O 3986   0.013   0.354   0.991  0.0571  0.8080 -0.1267
 1324HOH     H1 3987  -0.064   0.369   1.046  0.1827  0.0713  0.2848
 1324HOH     H2 3988   0.069   0.429   1.008 -0.4410  1.2136 -0.2156
 1325HOH      O 3989   0.620   2.365   3.375  0.0776 -0.1142 -0.3823
 1325HOH     H1 3990   0.688   2.312   3.417  0.1194  0.9905  1.0935
 1325HOH     H2 3991   0.549   2.368   3.439 -1.2463 -0.8663 -1.7034
 1326HOH      O 3992   3.276   2.556   1.066  0.0058  0.3964  0.0134
 1326HOH     H1 3993   3.325   2.594   0.993  0.4691  1.8667  0.9867
 1326HOH     H2 3994   3.209   2.620   1.086  0.2100  0.3001  1.1702
 1327HOH      O 3995   0.589   3.044   3.054 -0.3386  0.6828 -0.2012
 1327HOH     H1 3996   0.595   3.037   3.149  0.7151  0.9979 -0.2124
 1327HOH     H2 3997   0.550   3.130   3.038 -0.7848  0.5104 -0.0640
 1328HOH      O 3998   3.989   0.126   3.854 -0.6115 -0.2949  0.6032
 1328HOH     H1 3999   3.973   0.038   3.820  0.6149 -0.4050  0.2198
 1328HOH     H2 4000   4.084   0.133   3.860 -0.6615  1.0553  0.4903
 1329HOH      O 4001   2.927   2.208   0.656 -0.0027  0.8936  0.2541
 1329HOH     H1 4002   2.976   2.287   0.681  0.1960  1.5964 -1.9499
 1329HOH     H2 4003   2.841   2.220   0.695  0.3474  1.6733  0.8371
 1330HOH      O 4004   1.038   2.887   4.187 -0.2136  0.0918  0.1847
 1330HOH     H1 4005   1.009   2.800   4.161 -0.1610 -0.3620  1.4753
 1330HOH     H2 4006   0.980   2.947   4.141 -0.3850 -0.6271 -0.5755
 1331HOH      O 4007   4.127   1.529   2.451 -0.5338  0.3830 -0.3018
 1331HOH     H1 4008   4.031   1.529   2.449 -0.6332 -0.7887  1.0157
 1331HOH     H2 4009   4.150   1.436   2.449  0.5526  0.6223 -0.1161
 1332HOH      O 4010   2.732   3.194   3.074 -0.3418 -0.5934 -0.1494
 1332HOH     H1 4011   2.644   3.230   3.082 -0.4294 -0.7759 -0.2891
 1332HOH     H2 4012   2.790   3.265   3.103 -0.5614 -0.6978  0.5907
 1333HOH      O 4013   1.579   0.066   1.111 -0.2443  0.2515  1.1431
 1333HOH     H1 4014   1.531  -0.006   1.152 -1.3468 -0.5945 -1.3166
 1333HOH     H2 4015   1.518   0.139   1.111 -0.3929  0.1280  0.6811
 1334HOH      O 4016   3.887   1.334   2.691  0.2583  0.1657  0.3130
 1334HOH     H1 4017   3.811   1.392   2.695  0.5927  0.6241  0.2296
 1334HOH     H2 4018   3.885   1.299   2.603  0.9246  1.3023 -0.2052
 1335HOH      O 4019   2.823   3.721   2.119  0.2988  0.6552 -0.0241
 1335HOH     H1 4020   2.767   3.679   2.054 -0.5233  0.7717  0.5787
 1335HOH     H2 4021   2.900   3.748   2.070  0.2915 -0.4041 -0.6910
 1336HOH      O 4022   0.819   0.643   0.673  0.1786 -0.1924  0.4777
 1336HOH     H1 4023   0.842   0.726   0.631 -1.4028 -0.1462 -0.4847
 1336HOH     H2 4024   0.844   0.654   0.764  0.8002  1.0031  0.1973
 1337HOH      O 4025   3.460   0.556   3.228  0.0155  0.1992  0.6403
 1337HOH     H1 4026   3.455   0.461   3.235  1.3947  0.0030 -0.2781
 1337HOH     H2 4027   3.386   0.580   3.173  1.1244 -0.7500 -1.4789
 1338HOH      O 4028   1.047   0.562   2.619  0.5851  0.3549 -0.2055
 1338HOH     H1 4029   0.972   0.593   2.569  0.6022 -0.0567 -0.5032
 1338HOH     H2 4030   1.021   0.572   2.710 -0.1839 -0.5476 -0.2934
 1339HOH      O 4031   0.670   4.178   4.139 -0.6776  0.1826  0.3746
 1339HOH     H1 4032   0.719   4.182   4.221 -0.2785  0.2479  0.1383
 1339HOH     H2 4033   0.689   4.090   4.105 -0.6262  0.2529  0.2215
 1340HOH      O 4034   4.064   2.706   4.033 -0.2572 -0.3702 -0.4890
 1340HOH     H1 4035   4.093   2.667   4.115 -0.1274 -0.3460 -0.5227
 1340HOH     H2 4036   4.145   2.731   3.988 -0.3162 -0.6223 -0.7418
 1341HOH      O 4037   3.158   1.689   3.535 -0.0944 -0.0928 -0.4195
 1341HOH     H1 4038   3.108   1.643   3.602 -0.5461 -0.7549 -1.1779
 1341HOH     H2 4039   3.104   1.683   3.456  0.2209  1.0353 -0.7558
 1342HOH      O 4040   2.478   3.785   0.737  0.1578  0.0536  0.3006
 1342HOH     H1 4041   2.515   3.810   0.822 -1.3586 -0.6744  1.2479
 1342HOH     H2 4042   2.384   3.778   0.753 -0.1190 -0.6854 -1.3120
 1343HOH      O 4043   2.471   0.275   4.133 -0.1943  0.0780  0.5134
 1343HOH     H1 4044   2.537   0.243   4.194  0.4180 -0.8638 -0.5633
 1343HOH     H2 4045   2.428   0.197   4.100 -0.2929  0.5198 -0.4747
 1344HOH      O 4046   0.081   3.399   0.003  0.4804 -0.5847 -0.2464
 1344HOH     H1 4047   0.077   3.375   0.096  0.0777  1.0777  0.2400
 1344HOH     H2 4048   0.157   3.457  -0.003  0.3509 -0.4697 -0.8939
 1345HOH      O 4049   3.703   1.998   0.155 -0.4429 -0.2322  0.7081
 1345HOH     H1 4050   3.755   1.919   0.169  0.9163  0.4036 -0.2958
 1345HOH     H2 4051   3.637   1.972   0.091  0.4194 -0.4439 -0.1406
 1346HOH      O 4052   3.800   0.032   3.489  0.2768  0.5576  0.0667
 1346HOH     H1 4053   3.802  -0.046   3.434  0.0761  0.7164 -0.1654
 1346HOH     H2 4054   3.892   0.057   3.498  0.2919  0.6942 -0.4312
 1347HOH      O 4055   1.124   4.065   3.792  0.1722 -0.1974  0.2628
 1347HOH     H1 4056   1.106   4.003   3.721 -0.2044  0.4340 -0.2258
 1347HOH     H2 4057   1.038   4.085   3.829  0.3894 -0.7068  1.0889
 1348HOH      O 4058   4.006   3.247   3.806  0.9858 -0.0068  0.0661
 1348HOH     H1 4059   4.016   3.307   3.880 -1.0577 -0.2712  0.6937
 1348HOH     H2 4060   4.028   3.161   3.841 -0.1132 -0.1526  0.4962
 1349HOH      O 4061   2.076   0.091   3.169 -0.3814  0.2554  0.4193
 1349HOH     H1 4062   2.114   0.004   3.162  0.5269  0.6087  0.6824
 1349HOH     H2 4063   2.087   0.115   3.261 -1.0263  0.4812  0.4485
 1350HOH      O 4064   0.873   2.234  -0.006  0.1560  0.1583 -0.3937
 1350HOH     H1 4065   0.884   2.232   0.089  0.4283 -0.1949 -0.4314
 1350HOH     H2 4066   0.816   2.310  -0.021  0.3888  0.4253  0.0210
 1351HOH      O 4067   2.720   3.110   0.610 -0.4278 -0.0236  0.4764
 1351HOH     H1 4068   2.726   3.114   0.514 -0.5196  0.1819  0.4785
 1351HOH     H2 4069   2.729   3.017   0.630 -0.5657 -0.0876  0.2559
 1352HOH      O 4070   3.515   2.668   0.398  0.3409 -0.5737 -0.1047
 1352HOH     H1 4071   3.589   2.646   0.341  1.8225 -0.3332  1.5284
 1352HOH     H2 4072   3.469   2.738   0.352  0.8681 -1.0138 -1.3866
 1353HOH      O 4073   3.432   3.050   2.376  0.3215  0.0436 -0.0137
 1353HOH     H1 4074   3.371   2.979   2.358  0.3144 -0.3738  1.4065
 1353HOH     H2 4075   3.376   3.125   2.394  0.0222 -0.5701  2.3001
 1354HOH      O 4076   1.846   3.784   3.296 -0.8308  0.3901  0.1512
 1354HOH     H1 4077   1.756   3.815   3.287 -1.4618 -0.9416  1.1406
 1354HOH     H2 4078   1.877   3.773   3.206 -1.8750  0.3314 -0.2327
 1355HOH      O 4079   2.379   3.342   3.887  0.0055 -0.1179  0.1100
 1355HOH     H1 4080   2.352   3.405   3.821 -0.5664  0.3076  0.7267
 1355HOH     H2 4081   2.329   3.263   3.867  0.6498 -0.3658 -0.6041
 1356HOH      O 4082   3.497   2.751   0.131  0.0214 -0.6226 -0.0245
 1356HOH     H1 4083   3.439   2.675   0.140  0.2893 -0.8495 -0.1586
 1356HOH     H2 4084   3.439   2.826   0.129 -0.2857 -0.8659 -0.4194
 1357HOH      O 4085   1.329   3.526   2.505  0.2397  0.1260 -0.0594
 1357HOH     H1 4086   1.267   3.463   2.467  0.8678 -0.0271 -0.8995
 1357HOH     H2 4087   1.354   3.582   2.432  0.7866  0.4302  0.3441
 1358HOH      O 4088   2.394   2.229   2.917 -0.2148  0.2544 -0.2956
 1358HOH     H1 4089   2.336   2.156   2.938 -0.5160  0.1601 -1.3628
 1358HOH     H2 4090   2.374   2.251   2.826 -0.2448  1.7679  0.0186
 1359HOH      O 4091   3.029   1.029   0.961 -0.4922 -0.1924 -0.1212
 1359HOH     H1 4092   3.005   0.953   1.015 -0.4223 -0.2224 -0.1322
 1359HOH     H2 4093   3.058   1.095   1.024 -1.4524  0.1735 -0.0263
 1360HOH      O 4094   2.244   2.147   2.264 -0.5122 -0.2273 -0.2477
 1360HOH     H1 4095   2.229   2.220   2.325 -1.4860  0.1002 -0.8329
 1360HOH     H2 4096   2.238   2.069   2.318  1.5165  0.0572  0.5992
 1361HOH      O 4097   1.511   1.077   1.212  0.5402 -0.7353 -0.1557
 1361HOH     H1 4098   1.540   1.007   1.154 -0.5388 -1.1912 -0.1938
 1361HOH     H2 4099   1.468   1.031   1.285  0.2239 -0.1295  0.0543
 1362HOH      O 4100   2.550   0.616   3.627  0.4476 -0.7428 -0.2947
 1362HOH     H1 4101   2.460   0.622   3.657 -0.3237  0.5669 -2.4145
 1362HOH     H2 4102   2.598   0.678   3.681 -0.1568 -0.6683  0.1804
 1363HOH      O 4103   1.805   0.119   2.499  0.4944 -0.3014  0.6251
 1363HOH     H1 4104   1.843   0.154   2.419 -0.1615  0.2890  0.5598
 1363HOH     H2 4105   1.862   0.152   2.569  0.9574 -0.6649  0.4318
 1364HOH      O 4106   1.652   0.929   1.885 -0.3087 -0.3006 -0.1799
 1364HOH     H1 4107   1.748   0.932   1.894 -0.1816 -0.3339 -1.2775
 1364HOH     H2 4108   1.626   0.855   1.940  0.4779 -1.2458 -0.9837
 1365HOH      O 4109   2.334   1.124   0.433  0.7659 -0.8466  0.3343
 1365HOH     H1 4110   2.257   1.155   0.386  0.8815  0.5657  0.9581
 1365HOH     H2 4111   2.360   1.044   0.388 -0.4960 -0.8460 -0.4791
 1366HOH      O 4112   0.605   1.294   2.136  0.5945 -0.8061  0.0676
 1366HOH     H1 4113   0.592   1.369   2.195  0.8136 -1.1674  0.5923
 1366HOH     H2 4114   0.678   1.320   2.080 -0.4041  0.0642 -0.9562
 1367HOH      O 4115   0.577   0.953   0.768 -0.1664  0.2659  0.0647
 1367HOH     H1 4116   0.588   1.017   0.698  0.2676 -0.1721 -0.2736
 1367HOH     H2 4117   0.495   0.980   0.811  0.4801  1.6283  0.5622
 1368HOH      O 4118   0.221   2.963   2.028 -0.5180  0.2996  0.9353
 1368HOH     H1 4119   0.132   2.929   2.018  0.0533 -1.0583 -0.1985
 1368HOH     H2 4120   0.224   3.038   1.969 -0.7281 -0.0807  0.4245
 1369HOH      O 4121   2.489   2.319   1.397  0.3383  0.0397  0.1248
 1369HOH     H1 4122   2.557   2.252   1.389  0.2364 -0.1479  0.7262
 1369HOH     H2 4123   2.445   2.299   1.480  0.0360  0.6060  0.1105
 1370HOH      O 4124   3.499   3.206   3.262  0.4003  0.3032 -0.0386
 1370HOH     H1 4125   3.538   3.137   3.315  0.4532  0.5168  0.1991
 1370HOH     H2 4126   3.405   3.199   3.279  0.2584 -0.5052 -0.9531
 1371HOH      O 4127   1.367   1.074   0.149 -0.3511  0.4670 -0.4621
 1371HOH     H1 4128   1.335   1.135   0.082 -1.1400  1.1886  0.5009
 1371HOH     H2 4129   1.303   1.003   0.149 -0.3524  0.4682 -0.4736
 1372HOH      O 4130   1.072   3.062   3.163 -0.8811 -0.1672 -0.1378
 1372HOH     H1 4131   1.000   3.021   3.116 -0.5539 -0.2220 -0.6007
 1372HOH     H2 4132   1.059   3.156   3.152 -0.8733 -0.1775 -0.2342
 1373HOH      O 4133   2.077   0.693   0.265 -0.3409 -0.3708 -0.2695
 1373HOH     H1 4134   2.020   0.767   0.242  0.3731  0.3715  0.1953
 1373HOH     H2 4135   2.045   0.665   0.351  1.0416  1.3002  0.9344
 1374HOH      O 4136   2.350   2.698   3.369 -0.4692  0.0395 -0.6143
 1374HOH     H1 4137   2.344   2.615   3.417 -0.1952  0.2575 -0.1913
 1374HOH     H2 4138   2.443   2.720   3.371 -0.7063  1.2490  0.8578
 1375HOH      O 4139   2.159   3.268   3.579  0.1112  0.5722  0.1476
 1375HOH     H1 4140   2.236   3.278   3.635 -0.6385 -0.2064  1.4309
 1375HOH     H2 4141   2.195   3.240   3.495  1.2867  1.5539  0.2659
 1376HOH      O 4142   3.974   1.793   0.441  0.1537  0.3544 -0.2440
 1376HOH     H1 4143   3.996   1.705   0.472  0.0039  0.3629 -0.1099
 1376HOH     H2 4144   4.058   1.831   0.417  0.3070  0.4263  0.3689
 1377HOH      O 4145   1.038   0.249   3.014 -0.0236 -0.2990 -0.4723
 1377HOH     H1 4146   1.018   0.176   2.954  1.6072 -0.8230 -0.4997
 1377HOH     H2 4147   1.122   0.224   3.054 -0.0374  0.9981  0.4925
 1378HOH      O 4148   1.174   2.033   3.921  0.0946  0.8663 -0.0658
 1378HOH     H1 4149   1.233   2.100   3.886  1.3720  0.2364  0.7328
 1378HOH     H2 4150   1.096   2.081   3.949  0.8195  1.9704  0.1574
 1379HOH      O 4151   3.444   2.591   2.495  0.3813 -0.0588  0.4861
 1379HOH     H1 4152   3.366   2.537   2.483  0.4415  0.0608 -0.6637
 1379HOH     H2 4153   3.417   2.679   2.471  0.8544 -0.0084  0.1004
 1380HOH      O 4154   0.329   1.704   3.689  0.5766  0.5162 -0.5193
 1380HOH     H1 4155   0.349   1.731   3.600  1.2077 -0.0862 -0.5703
 1380HOH     H2 4156   0.262   1.636   3.680  0.6529  0.4432 -0.5338
 1381HOH      O 4157   2.866   1.255   0.823  0.0956 -0.5095  0.1146
 1381HOH     H1 4158   2.848   1.205   0.743  0.5938 -1.5429  0.6033
 1381HOH     H2 4159   2.892   1.188   0.887 -1.0366  0.1720  1.3857
 1382HOH      O 4160   0.232   0.268   1.106  0.3210 -0.0892 -0.7532
 1382HOH     H1 4161   0.152   0.256   1.055 -0.2619 -1.8429  0.3867
 1382HOH     H2 4162   0.212   0.341   1.164  0.0856  0.3563 -1.3688
 1383HOH      O 4163   0.798   3.924   1.067 -0.2060  0.0788 -0.1177
 1383HOH     H1 4164   0.852   3.857   1.027  0.2487 -0.1096  0.7629
 1383HOH     H2 4165   0.715   3.881   1.086 -0.1710 -0.0263 -0.2039
 1384HOH      O 4166   3.478   1.416   4.064  0.2566 -0.3984 -0.5826
 1384HOH     H1 4167   3.483   1.505   4.099  0.2705 -0.6548  0.0932
 1384HOH     H2 4168   3.487   1.427   3.970 -0.6505  0.4074 -0.6132
 1385HOH      O 4169   1.668   1.381   3.716  0.5619 -0.2163 -0.4029
 1385HOH     H1 4170   1.642   1.446   3.650  1.8339 -0.2683 -1.0217
 1385HOH     H2 4171   1.689   1.303   3.665  0.1299 -0.7661  0.2333
 1386HOH      O 4172   1.592   1.362   0.735  0.5157 -0.7335 -0.4579
 1386HOH     H1 4173   1.505   1.391   0.705  0.5159 -0.2002  0.0262
 1386HOH     H2 4174   1.574   1.308   0.812  0.5611 -1.5122 -0.9683
 1387HOH      O 4175   3.539   3.587   2.363  0.9705 -0.5931 -0.4578
 1387HOH     H1 4176   3.473   3.526   2.396  0.9219  0.3202  1.3804
 1387HOH     H2 4177   3.586   3.617   2.441  1.8651  0.7157 -1.4045
 1388HOH      O 4178   2.760   4.173   2.510 -0.2799  0.0109 -0.1104
 1388HOH     H1 4179   2.749   4.081   2.535 -0.7191 -0.0180 -0.3788
 1388HOH     H2 4180   2.837   4.202   2.558  0.1115 -0.6089 -0.3354
 1389HOH      O 4181   3.429   1.418   2.914 -0.0995  0.3985 -0.6911
 1389HOH     H1 4182   3.520   1.389   2.924 -0.0909  0.3335 -0.9365
 1389HOH     H2 4183   3.431   1.511   2.935 -0.2637  0.0968  0.8706
 1390HOH      O 4184   0.270   3.507   1.142  0.4572 -0.0809  0.0354
 1390HOH     H1 4185   0.304   3.580   1.194 -1.1390  0.1627  0.8857
 1390HOH     H2 4186   0.190   3.542   1.102 -0.3913 -1.3266  0.5111
 1391HOH      O 4187   0.832   2.124   2.722  0.1050  0.2722 -0.0210
 1391HOH     H1 4188   0.879   2.184   2.665  0.3724  0.8492  0.7697
 1391HOH     H2 4189   0.816   2.174   2.802  0.1020 -0.6226  0.5741
 1392HOH      O 4190   1.064   2.757   1.026 -0.1430 -0.1509  0.1736
 1392HOH     H1 4191   1.006   2.788   0.955 -0.6619  0.8133  0.9701
 1392HOH     H2 4192   1.071   2.663   1.011 -0.6918 -0.0618 -0.8361
 1393HOH      O 4193   1.776   0.080   0.278 -0.0864 -0.5451  0.4334
 1393HOH     H1 4194   1.829   0.156   0.254 -1.0897  0.0004 -0.1635
 1393HOH     H2 4195   1.840   0.010   0.292  0.7703 -0.0666 -0.7658
 1394HOH      O 4196   3.797   2.625   4.026 -0.1135 -0.2498 -0.1463
 1394HOH     H1 4197   3.774   2.560   4.092 -0.1649 -0.2573 -0.1714
 1394HOH     H2 4198   3.892   2.634   4.033 -0.1186 -0.2513 -0.0722
 1395HOH      O 4199   3.693   2.464   0.440 -0.1242 -0.3401 -0.3864
 1395HOH     H1 4200   3.617   2.407   0.432  0.1595 -0.8509  0.2822
 1395HOH     H2 4201   3.766   2.411   0.406  0.2932 -0.7710  1.0336
 1396HOH      O 4202   1.054   3.857   3.340 -0.2148  0.6351  0.5025
 1396HOH     H1 4203   1.147   3.877   3.335 -0.0492 -0.1562  0.2356
 1396HOH     H2 4204   1.012   3.924   3.286  0.3057  0.3522 -0.2750
 1397HOH      O 4205   3.778   0.571   0.579 -0.7387 -0.5679 -0.8360
 1397HOH     H1 4206   3.773   0.590   0.672  0.0786 -0.2879 -0.8322
 1397HOH     H2 4207   3.745   0.482   0.570 -0.5303 -0.7103 -0.2370
 1398HOH      O 4208   0.699   1.906   3.223 -0.4925 -0.9572  0.0448
 1398HOH     H1 4209   0.610   1.878   3.202 -0.8931 -0.1521  0.5677
 1398HOH     H2 4210   0.696   1.927   3.316  0.2706 -0.9819  0.0845
 1399HOH      O 4211   0.351   1.552   1.682  0.0584  0.1494 -0.1613
 1399HOH     H1 4212   0.371   1.532   1.590  0.9870 -0.7236  0.1943
 1399HOH     H2 4213   0.275   1.497   1.702  0.4095 -0.3522 -0.1720
 1400HOH      O 4214   3.944   1.016   3.625 -0.4619  0.0703 -0.0442
 1400HOH     H1 4215   4.020   1.068   3.651  0.0056 -0.3379 -0.5348
 1400HOH     H2 4216   3.981   0.932   3.598 -0.9352  0.2431 -1.3932
 1401HOH      O 4217   1.385   1.186   2.643 -0.0160 -0.2282  0.3109
 1401HOH     H1 4218   1.476   1.211   2.658  0.0870  0.0038 -0.6246
 1401HOH     H2 4219   1.391   1.100   2.602 -0.2097 -0.1018  0.0199
 1402HOH      O 4220   0.915   3.952   1.328 -0.4078 -0.1430 -0.0885
 1402HOH     H1 4221   0.834   3.972   1.375 -0.3350  0.8729 -0.3508
 1402HOH     H2 4222   0.886   3.918   1.243 -0.5431 -0.5873  0.1300
 1403HOH      O 4223   2.934   2.828   0.148  0.2420  0.3417  0.4302
 1403HOH     H1 4224   2.976   2.742   0.144  0.8787  0.6625 -0.3356
 1403HOH     H2 4225   2.981   2.875   0.217  0.3320  0.2989  0.3975
 1404HOH      O 4226   2.861   3.759   0.360  0.7719 -0.1743  0.5320
 1404HOH     H1 4227   2.907   3.843   0.359 -0.3448  0.4823 -0.0230
 1404HOH     H2 4228   2.796   3.769   0.430 -0.1538 -0.0827 -0.2971
 1405HOH      O 4229   0.529   2.498   3.644 -0.6207  0.6402  0.2864
 1405HOH     H1 4230   0.457   2.472   3.703 -0.0255  0.8631  1.1541
 1405HOH     H2 4231   0.608   2.470   3.690 -0.1344  0.5354 -0.5786
 1406HOH      O 4232   3.622   3.470   2.888  0.3348 -0.8699 -0.0250
 1406HOH     H1 4233   3.588   3.388   2.922  1.1960 -1.1098  0.3222
 1406HOH     H2 4234   3.639   3.523   2.966 -0.2468 -0.3375 -0.2463
 1407HOH      O 4235   2.646   3.174   3.492  0.0088 -0.4465 -0.1418
 1407HOH     H1 4236   2.679   3.135   3.411 -0.8817 -0.6294 -0.4412
 1407HOH     H2 4237   2.563   3.129   3.508  0.1826 -0.4452  0.9068
 1408HOH      O 4238   0.739   3.032   2.234  0.6027 -0.0420  0.4058
 1408HOH     H1 4239   0.726   2.949   2.279 -0.0293 -0.4319 -0.4424
 1408HOH     H2 4240   0.664   3.039   2.174  1.8521 -0.0537 -1.3074
 1409HOH      O 4241   3.371   3.964   3.828 -0.1405  0.5189  0.6908
 1409HOH     H1 4242   3.421   3.960   3.746 -0.7143  1.8164  0.2250
 1409HOH     H2 4243   3.314   3.886   3.824  0.8002 -0.1953  0.5520
 1410HOH      O 4244   0.083   1.188   0.016 -0.4958 -0.1755 -0.0727
 1410HOH     H1 4245   0.052   1.227  -0.066 -0.3983 -0.4256 -0.2296
 1410HOH     H2 4246   0.007   1.190   0.074 -0.3661  0.6829  0.0868
 1411HOH      O 4247   4.158   2.863   3.089  0.0881  0.6111  0.0529
 1411HOH     H1 4248   4.156   2.814   3.007 -0.0608 -0.3402  0.5889
 1411HOH     H2 4249   4.080   2.918   3.086 -0.7001 -0.4220  0.0999
 1412HOH      O 4250   0.569   3.719   0.883 -0.0076  0.1645 -0.7660
 1412HOH     H1 4251   0.561   3.805   0.923  0.2625 -0.1287 -0.0624
 1412HOH     H2 4252   0.481   3.701   0.848 -0.3126  0.3410 -0.1113
 1413HOH      O 4253   2.186   1.513   4.112 -0.1905 -0.1325 -0.1840
 1413HOH     H1 4254   2.134   1.592   4.123  0.3584  0.0864  1.2314
 1413HOH     H2 4255   2.233   1.527   4.029 -0.4985  0.7845 -0.2253
 1414HOH      O 4256   2.800   3.551   1.611  0.1638 -0.7114  0.1409
 1414HOH     H1 4257   2.812   3.639   1.574 -0.6063 -0.2232  0.9858
 1414HOH     H2 4258   2.745   3.505   1.547 -0.8383 -0.0061  0.4517
 1415HOH      O 4259   2.221   2.727   0.260  0.1438 -0.5110  0.0385
 1415HOH     H1 4260   2.179   2.776   0.190  0.1191 -0.3392  0.1709
 1415HOH     H2 4261   2.283   2.789   0.299 -0.4625 -0.3136  0.7327
 1416HOH      O 4262   1.644   3.783   0.465 -0.3606  0.1200 -0.1502
 1416HOH     H1 4263   1.611   3.716   0.525  0.6145  0.9669  1.4778
 1416HOH     H2 4264   1.571   3.843   0.453 -0.8537 -0.5376 -0.6226
 1417HOH      O 4265   1.207   1.128   3.414 -0.0733 -0.3364 -0.0528
 1417HOH     H1 4266   1.143   1.195   3.389 -0.2939 -0.8345 -0.9234
 1417HOH     H2 4267   1.230   1.085   3.331  0.7850 -0.7074  0.3530
 1418HOH      O 4268   0.320   3.231   2.612  1.0641  0.1201  0.7824
 1418HOH     H1 4269   0.281   3.298   2.668 -0.4040 -0.1727  0.2165
 1418HOH     H2 4270   0.262   3.228   2.536  1.5280 -1.2419  0.4311
 1419HOH      O 4271   1.140   0.499   3.533 -0.4019 -0.4308 -0.0894
 1419HOH     H1 4272   1.073   0.533   3.473 -0.1732  1.8301  0.7672
 1419HOH     H2 4273   1.223   0.532   3.498 -0.0639 -0.6073  0.5261
 1420HOH      O 4274   3.750   3.379   1.683 -0.4458 -0.2040  0.7252
 1420HOH     H1 4275   3.687   3.313   1.712 -0.5228  0.1551  1.4211
 1420HOH     H2 4276   3.751   3.444   1.753 -0.4110  0.5695  0.0483
 1421HOH      O 4277   3.115   3.447   0.120 -0.2352 -0.0107  0.0454
 1421HOH     H1 4278   3.204   3.412   0.117 -0.3251 -0.3300  0.6963
 1421HOH     H2 4279   3.111   3.496   0.202 -0.5453  0.3298 -0.1682
 1422HOH      O 4280   2.159   1.603   2.613  0.1566 -0.3637 -0.5046
 1422HOH     H1 4281   2.172   1.665   2.684  0.2347  0.9174 -1.5513
 1422HOH     H2 4282   2.242   1.604   2.565  0.0187 -0.9788 -0.7772
 1423HOH      O 4283   1.521   4.094   4.025  0.1382 -0.1551 -0.0933
 1423HOH     H1 4284   1.452   4.110   3.961  0.0749 -0.2387 -0.0462
 1423HOH     H2 4285   1.492   4.140   4.104  0.6425  0.7200 -0.3864
 1424HOH      O 4286   1.936   1.759   2.166  0.0243  0.1608  0.2028
 1424HOH     H1 4287   1.976   1.692   2.220  1.6177  0.4850 -0.4557
 1424HOH     H2 4288   2.000   1.830   2.164 -0.8997  1.0431 -0.4091
 1425HOH      O 4289   2.065   1.848   0.677 -0.4574 -0.1005  0.2947
 1425HOH     H1 4290   2.130   1.780   0.691  0.0993  0.3411 -0.0697
 1425HOH     H2 4291   2.000   1.833   0.746  0.7663  0.3550  1.6500
 1426HOH      O 4292   3.263   3.384   3.058  0.0187  0.2308 -0.3012
 1426HOH     H1 4293   3.216   3.338   3.128  0.6816 -0.7229 -0.4493
 1426HOH     H2 4294   3.285   3.469   3.096  0.6372 -0.3734  0.7953
 1427HOH      O 4295   0.729   2.733   4.040 -0.4669  0.0763 -0.0675
 1427HOH     H1 4296   0.723   2.726   4.135  0.5017  0.5586  0.0456
 1427HOH     H2 4297   0.808   2.685   4.016 -1.2519 -0.9655 -0.7750
 1428HOH      O 4298   3.113   1.977   4.065 -0.0339 -0.5485  0.2781
 1428HOH     H1 4299   3.144   1.888   4.083 -0.2996 -0.5027  1.0454
 1428HOH     H2 4300   3.113   2.020   4.151  0.7950  0.4341 -0.1819
 1429HOH      O 4301   2.704   3.142   2.775 -0.0917 -0.2176 -0.5878
 1429HOH     H1 4302   2.744   3.062   2.742 -1.0638 -0.8380 -0.3425
 1429HOH     H2 4303   2.756   3.165   2.852  0.7983 -0.0335 -1.2195
 1430HOH      O 4304   1.471   0.419   0.971 -0.7649 -0.0380  0.4352
 1430HOH     H1 4305   1.460   0.479   0.898  0.1056  0.0027  0.3140
 1430HOH     H2 4306   1.545   0.364   0.946 -1.8305 -1.5629  0.2961
 1431HOH      O 4307   2.383   3.812   1.547  0.2394 -0.3523 -0.0805
 1431HOH     H1 4308   2.376   3.716   1.547  1.4653 -0.4733  0.1811
 1431HOH     H2 4309   2.404   3.834   1.456 -0.1982 -0.3174 -0.1728
 1432HOH      O 4310   1.380   4.029   3.793 -0.2922 -0.5746  0.8454
 1432HOH     H1 4311   1.288   4.052   3.778 -0.4706 -1.9281 -0.8469
 1432HOH     H2 4312   1.377   3.942   3.832  0.2691 -0.6483  0.7391
 1433HOH      O 4313   0.416   0.854   3.190  0.0569 -0.2115  0.2460
 1433HOH     H1 4314   0.400   0.759   3.188 -0.3796 -0.1426  0.1781
 1433HOH     H2 4315   0.502   0.864   3.149  0.2281 -0.5992  0.4979
 1434HOH      O 4316   3.882   4.101   2.045 -0.2078  0.5422  0.0760
 1434HOH     H1 4317   3.816   4.111   1.976 -0.4995 -0.2096  0.2151
 1434HOH     H2 4318   3.914   4.011   2.033  0.4321  0.7285  0.3308
 1435HOH      O 4319   3.388   3.074   3.720  0.4989 -0.6845  0.0999
 1435HOH     H1 4320   3.387   3.151   3.776 -0.6786 -0.9922  0.5462
 1435HOH     H2 4321   3.331   3.096   3.646 -0.0540 -1.1958  0.3586
 1436HOH      O 4322   2.530   2.701   0.759  0.8624  0.6687  0.1190
 1436HOH     H1 4323   2.448   2.712   0.712  0.8479  1.1813  0.2546
 1436HOH     H2 4324   2.503   2.681   0.849  0.8903  0.0080 -0.0110
 1437HOH      O 4325   4.159   3.324   1.073 -0.1037 -0.1821  0.0168
 1437HOH     H1 4326   4.128   3.247   1.024 -1.3657  0.2125  0.1191
 1437HOH     H2 4327   4.148   3.397   1.012 -0.5663  0.1457  0.4746
 1438HOH      O 4328   0.483   3.251   4.000 -0.7018 -0.8417  0.8171
 1438HOH     H1 4329   0.421   3.316   3.968 -0.1268 -0.6919 -0.0525
 1438HOH     H2 4330   0.512   3.285   4.085 -1.8677 -0.9822  1.3030
 1439HOH      O 4331   1.276   3.072   1.000  0.1539 -0.2442 -0.0163
 1439HOH     H1 4332   1.305   2.985   0.973 -0.5644 -0.2292 -0.9192
 1439HOH     H2 4333   1.181   3.064   1.010  0.0509  0.4772 -0.3137
 1440HOH      O 4334   1.115   2.087   2.909 -0.1269  0.1088  0.2708
 1440HOH     H1 4335   1.205   2.056   2.897 -0.2873 -0.7178  1.0048
 1440HOH     H2 4336   1.063   2.007   2.917 -0.6722  0.5493  1.5573
 1441HOH      O 4337   0.203   0.502   1.311  0.1238 -0.3421 -0.6229
 1441HOH     H1 4338   0.219   0.543   1.397  0.0025 -0.6893 -0.4325
 1441HOH     H2 4339   0.285   0.517   1.263 -0.0007  0.3323 -0.6488
 1442HOH      O 4340   1.799   4.008   1.416 -0.3040 -0.0392 -0.2869
 1442HOH     H1 4341   1.853   3.969   1.485  0.8056  1.0865 -0.4420
 1442HOH     H2 4342   1.730   4.055   1.464 -0.5448 -0.6284 -0.0358
 1443HOH      O 4343   3.829   2.529   3.308  0.1664  0.2144  0.0377
 1443HOH     H1 4344   3.809   2.619   3.333 -0.6139 -0.1028  0.6404
 1443HOH     H2 4345   3.853   2.534   3.215 -0.4167  0.9679 -0.0873
 1444HOH      O 4346   1.767   1.528   0.195 -0.5936  0.0819 -0.3695
 1444HOH     H1 4347   1.798   1.483   0.117 -0.1831 -0.0520 -0.1349
 1444HOH     H2 4348   1.790   1.620   0.181  0.8867 -0.1377  0.2272
 1445HOH      O 4349   3.328   2.304   2.728  0.0988 -0.1265  0.0522
 1445HOH     H1 4350   3.264   2.267   2.789  0.5937 -0.0733  0.6201
 1445HOH     H2 4351   3.359   2.384   2.770  0.1569  0.1324 -0.4623
 1446HOH      O 4352   1.524   3.115   0.779  0.1397  0.1431  0.3175
 1446HOH     H1 4353   1.547   3.022   0.780 -2.2565 -0.6636 -1.1638
 1446HOH     H2 4354   1.551   3.145   0.692 -0.5077  0.3514  0.1806
 1447HOH      O 4355   1.104   2.921   2.101 -0.0512  0.0612 -0.3686
 1447HOH     H1 4356   1.181   2.965   2.067 -0.5104  0.0892 -1.4642
 1447HOH     H2 4357   1.032   2.981   2.082 -0.3225  0.1874  0.9357
 1448HOH      O 4358   3.244   0.026   0.652  0.9692 -0.0963  0.1905
 1448HOH     H1 4359   3.209   0.074   0.727 -0.5441 -0.5038 -0.1855
 1448HOH     H2 4360   3.278  -0.055   0.689 -1.3809 -1.1339  0.3852
 1449HOH      O 4361   3.306   0.004   2.547 -0.0656 -0.6644  0.5119
 1449HOH     H1 4362   3.295   0.087   2.593  0.4192 -0.0236 -0.4665
 1449HOH     H2 4363   3.218  -0.033   2.544 -0.2369 -0.3508  1.2455
 1450HOH      O 4364   1.712   1.683   2.044  0.5091  0.5994 -0.0951
 1450HOH     H1 4365   1.792   1.701   2.095  0.6639  0.2860 -0.2198
 1450HOH     H2 4366   1.739   1.695   1.953  0.3270  0.8042 -0.1233
 1451HOH      O 4367   1.285   1.270   0.287 -0.2051 -0.0555 -0.2997
 1451HOH     H1 4368   1.322   1.192   0.246 -1.4339 -1.0168  0.2920
 1451HOH     H2 4369   1.350   1.339   0.271  0.5752 -0.9949 -1.5138
 1452HOH      O 4370   3.659   1.316   1.271 -0.0215 -0.0469 -0.1182
 1452HOH     H1 4371   3.669   1.222   1.287  1.1740  0.1523  0.5620
 1452HOH     H2 4372   3.566   1.332   1.281 -0.1258 -0.9904  0.8641
 1453HOH      O 4373   0.263   2.859   0.951 -0.3873 -0.2792 -0.1403
 1453HOH     H1 4374   0.268   2.953   0.970 -0.1625 -0.4069  0.4590
 1453HOH     H2 4375   0.225   2.855   0.863 -0.1059  0.3832 -0.3079
 1454HOH      O 4376   1.092   4.163   1.386  0.1906  0.0065  0.3432
 1454HOH     H1 4377   1.066   4.205   1.468  0.0518  1.2353 -0.2830
 1454HOH     H2 4378   1.011   4.124   1.352 -0.1167  0.8133  0.0881
 1455HOH      O 4379   1.895   2.982   1.768 -0.2030  0.1781  0.1968
 1455HOH     H1 4380   1.945   2.908   1.735 -0.0637  0.2212  0.3085
 1455HOH     H2 4381   1.928   3.057   1.718 -0.9325  0.0480 -0.5226
 1456HOH      O 4382   2.336   0.138   3.554  0.1065 -0.0592 -0.2623
 1456HOH     H1 4383   2.422   0.148   3.595  0.0128 -0.6993  0.1145
 1456HOH     H2 4384   2.355   0.131   3.461  0.4678 -0.2518 -0.1781
 1457HOH      O 4385   0.176   0.243   3.396 -0.2818 -0.2295  0.2008
 1457HOH     H1 4386   0.248   0.206   3.344 -0.2362 -0.1647  0.2177
 1457HOH     H2 4387   0.109   0.265   3.331 -0.0785  0.1900  0.1299
 1458HOH      O 4388   0.905   3.393   0.988  0.0445  1.0448  0.0736
 1458HOH     H1 4389   0.951   3.386   1.072  0.7264 -0.7161 -0.3703
 1458HOH     H2 4390   0.974   3.402   0.923 -0.3629  0.7231 -0.4238
 1459HOH      O 4391   2.616   1.526   4.153 -0.3304  0.0337 -0.1210
 1459HOH     H1 4392   2.566   1.608   4.145  0.1238  0.5243  1.3286
 1459HOH     H2 4393   2.678   1.529   4.080 -1.2241  0.2693 -0.9160
 1460HOH      O 4394   3.915   3.836   0.370  0.1765 -0.4592  0.3054
 1460HOH     H1 4395   3.979   3.765   0.373 -0.3845 -1.0073 -0.1830
 1460HOH     H2 4396   3.835   3.795   0.337 -0.7567 -0.0445  1.8499
 1461HOH      O 4397   3.689   3.421   0.366 -0.1210  0.2179  0.1838
 1461HOH     H1 4398   3.744   3.417   0.444 -0.3640 -1.5904  0.3484
 1461HOH     H2 4399   3.712   3.342   0.316 -2.0955 -0.3516 -0.0093
 1462HOH      O 4400   3.035   3.792   2.934  0.4214 -0.3605 -1.1277
 1462HOH     H1 4401   3.045   3.720   2.872  1.5751 -1.4250  0.1662
 1462HOH     H2 4402   3.117   3.792   2.985 -0.1322  0.9314 -0.1115
 1463HOH      O 4403   1.385   3.936   1.707 -0.4130 -0.1267  0.0471
 1463HOH     H1 4404   1.318   3.976   1.652 -0.3055 -0.3377 -0.2471
 1463HOH     H2 4405   1.468   3.962   1.667 -0.3375 -0.4373 -0.0061
 1464HOH      O 4406   0.892   3.961   2.786  0.2698  0.1145  0.5116
 1464HOH     H1 4407   0.819   4.011   2.749  0.1953  1.0643  1.8264
 1464HOH     H2 4408   0.967   3.985   2.731 -0.2266 -0.3241 -0.4154
 1465HOH      O 4409   3.384   1.344   0.568 -0.2144  0.4728 -0.0133
 1465HOH     H1 4410   3.307   1.397   0.545 -0.5191 -0.0771 -0.3002
 1465HOH     H2 4411   3.351   1.254   0.570  0.2711  0.2989  0.5683
 1466HOH      O 4412   1.870   2.543   0.652 -0.4644 -0.2146 -0.3593
 1466HOH     H1 4413   1.953   2.502   0.630  0.2905  1.1146 -0.1926
 1466HOH     H2 4414   1.804   2.482   0.621  0.5593 -1.3374 -0.4635
 1467HOH      O 4415   3.162   1.492   0.171  0.6556 -0.1330 -0.1336
 1467HOH     H1 4416   3.209   1.541   0.238 -0.5139 -0.4640  0.9970
 1467HOH     H2 4417   3.090   1.450   0.217  0.3592 -1.1991 -1.4377
 1468HOH      O 4418   1.754   3.416   2.838  0.8669  0.4784  0.4570
 1468HOH     H1 4419   1.681   3.429   2.899  0.5562  1.2421 -0.0586
 1468HOH     H2 4420   1.732   3.470   2.762  0.3882 -1.6526 -1.1195
 1469HOH      O 4421   1.579   0.043   3.756 -0.1317 -0.1266  0.0210
 1469HOH     H1 4422   1.524  -0.034   3.771  0.7726 -1.1240 -1.2582
 1469HOH     H2 4423   1.659   0.026   3.806  0.3980 -0.4671 -0.8892
 1470HOH      O 4424   2.758   2.310   3.211  0.2287  0.7593 -0.3824
 1470HOH     H1 4425   2.796   2.222   3.207 -0.5411  0.4346 -0.9950
 1470HOH     H2 4426   2.791   2.346   3.294  0.2072 -0.2750  0.1146
 1471HOH      O 4427   3.709   1.063   1.396  0.3423  0.1701  0.0137
 1471HOH     H1 4428   3.638   1.073   1.460  0.4975 -0.0246  0.2218
 1471HOH     H2 4429   3.692   0.978   1.355  0.7263 -0.1161  0.4196
 1472HOH      O 4430   1.560  -0.014   1.569  0.3602  0.1662 -0.7937
 1472HOH     H1 4431   1.509   0.036   1.506  0.3702  0.1576 -0.8085
 1472HOH     H2 4432   1.610   0.051   1.618  0.5782  0.1496 -0.9933
 1473HOH      O 4433   1.969   2.070   2.890  0.2926 -0.2281  0.7828
 1473HOH     H1 4434   1.999   2.150   2.934 -0.6596  0.0834  0.9267
 1473HOH     H2 4435   1.883   2.053   2.928  0.2911 -1.0917  0.4432
 1474HOH      O 4436   3.638   2.599   1.253 -0.3862  0.6361 -0.2208
 1474HOH     H1 4437   3.716   2.580   1.201 -0.5410  0.0759 -0.2540
 1474HOH     H2 4438   3.604   2.681   1.215 -0.0277  0.6845 -0.4468
 1475HOH      O 4439   0.053   0.059   0.843 -0.3152  0.3706 -0.2963
 1475HOH     H1 4440   0.029   0.022   0.758  0.6622 -0.6214 -0.1839
 1475HOH     H2 4441   0.127   0.117   0.824 -0.1499  0.2135 -0.1449
 1476HOH      O 4442   2.041   2.544   1.365 -0.8282 -0.6592  0.0102
 1476HOH     H1 4443   2.020   2.461   1.323 -0.2178 -0.5772 -0.4893
 1476HOH     H2 4444   2.087   2.519   1.445 -1.2908 -0.8052  0.2355
 1477HOH      O 4445   1.840   2.817   0.288  0.1838 -0.7927  0.4082
 1477HOH     H1 4446   1.841   2.723   0.270  0.2526 -0.6956 -0.1296
 1477HOH     H2 4447   1.768   2.851   0.235  0.4445 -0.4817  0.2414
 1478HOH      O 4448   0.770   2.783   2.382  0.1403  0.1441 -0.3223
 1478HOH     H1 4449   0.712   2.712   2.354  1.1932 -0.1201 -2.1057
 1478HOH     H2 4450   0.855   2.762   2.343  1.2108  1.0574  1.2879
 1479HOH      O 4451   2.709   2.309   0.354  0.1633  0.4028 -0.3051
 1479HOH     H1 4452   2.701   2.288   0.447 -0.8480  0.4932 -0.3518
 1479HOH     H2 4453   2.717   2.404   0.352 -0.4724  0.4635 -0.3275
 1480HOH      O 4454   2.202   2.729   4.014 -0.9977 -0.1698  0.1641
 1480HOH     H1 4455   2.143   2.792   3.973  0.7236  1.8194  0.3602
 1480HOH     H2 4456   2.195   2.747   4.108 -0.3577 -0.0974  0.2102
 1481HOH      O 4457   0.317   0.318   2.530  0.1834 -0.3876 -0.1341
 1481HOH     H1 4458   0.324   0.247   2.594  0.4856 -0.9896 -0.8096
 1481HOH     H2 4459   0.318   0.275   2.445  0.7831  0.4453 -0.5898
 1482HOH      O 4460   2.151   1.634   1.943 -0.2638 -0.2976  0.0220
 1482HOH     H1 4461   2.101   1.564   1.985  0.2292 -0.6121  0.1045
 1482HOH     H2 4462   2.243   1.607   1.954  0.0220  0.8846  1.0231
 1483HOH      O 4463   3.738   3.984   3.339 -0.1496  0.0398  0.0106
 1483HOH     H1 4464   3.757   3.891   3.326  0.7713  0.0475  0.9968
 1483HOH     H2 4465   3.753   4.024   3.253 -1.3191 -0.7873 -0.6304
 1484HOH      O 4466   0.062   3.873   0.272 -0.1347  0.0701  0.0401
 1484HOH     H1 4467   0.050   3.967   0.284 -0.3408  0.1004 -0.3718
 1484HOH     H2 4468   0.003   3.833   0.336 -0.7920  0.2239 -0.4515
 1485HOH      O 4469   1.261   3.700   1.670  0.4893  0.4899  0.1697
 1485HOH     H1 4470   1.195   3.720   1.603 -0.0154  0.0299  0.5167
 1485HOH     H2 4471   1.305   3.784   1.686  0.8286  0.5576 -0.9340
 1486HOH      O 4472   1.920   3.182   3.999 -0.3212 -0.2513 -0.7700
 1486HOH     H1 4473   1.921   3.235   4.078 -1.8186 -0.7377 -0.3605
 1486HOH     H2 4474   1.955   3.239   3.930  1.8909 -0.0925  0.3155
 1487HOH      O 4475   2.452   2.067   2.623 -0.1503  0.4935 -0.2668
 1487HOH     H1 4476   2.380   2.123   2.650  0.1848  0.6299  0.3985
 1487HOH     H2 4477   2.474   2.096   2.535  0.7529  2.2396  0.4344
 1488HOH      O 4478   2.331   0.941   3.582 -0.3853  0.0672 -0.0867
 1488HOH     H1 4479   2.417   0.936   3.540 -0.3543  0.4605 -0.0811
 1488HOH     H2 4480   2.273   0.890   3.525 -0.4290  0.9138 -0.8483
 1489HOH      O 4481   3.921   2.991   3.126  0.1817 -0.2214  0.0739
 1489HOH     H1 4482   3.922   3.064   3.189  0.2043 -0.0294 -0.1470
 1489HOH     H2 4483   3.866   3.022   3.054  0.7464 -0.1523 -0.3404
 1490HOH      O 4484   1.370   3.598   2.879  0.0955 -0.1929 -0.7393
 1490HOH     H1 4485   1.404   3.510   2.895 -0.5450 -0.3538 -0.1706
 1490HOH     H2 4486   1.291   3.585   2.827 -0.6029 -0.0676  0.2398
 1491HOH      O 4487   1.514   2.112   1.073  0.5234 -0.0067 -0.0065
 1491HOH     H1 4488   1.569   2.034   1.084 -0.2126 -0.6695 -0.6897
 1491HOH     H2 4489   1.476   2.128   1.159  1.3959  0.1790  0.3606
 1492HOH      O 4490   4.186   0.251   3.150  0.8274 -0.1262 -0.8471
 1492HOH     H1 4491   4.116   0.266   3.213  0.2413  1.7420 -1.7619
 1492HOH     H2 4492   4.175   0.161   3.121 -0.0330 -0.4430  0.3369
 1493HOH      O 4493   3.098   1.296   2.258 -0.0977 -0.2097  0.5070
 1493HOH     H1 4494   3.074   1.389   2.265  0.5097 -0.0726  0.9069
 1493HOH     H2 4495   3.101   1.279   2.164 -0.3058  0.1514  0.4295
 1494HOH      O 4496   0.500   0.796   3.632  0.6799  0.1799  0.3086
 1494HOH     H1 4497   0.419   0.790   3.580  0.9542 -0.4625 -0.0720
 1494HOH     H2 4498   0.476   0.848   3.708  0.0347  0.4119 -0.0381
 1495HOH      O 4499   0.013   1.194   3.581 -0.2402 -0.4691  0.0261
 1495HOH     H1 4500   0.086   1.134   3.594 -0.7090 -1.1276 -0.2444
 1495HOH     H2 4501   0.002   1.197   3.486  0.5878  1.0929 -0.0805
 1496HOH      O 4502   0.028   0.424   1.749  0.2143 -0.2672  0.4833
 1496HOH     H1 4503   0.102   0.461   1.701 -1.0734  0.3586 -1.2634
 1496HOH     H2 4504   0.005   0.490   1.814 -0.4562  0.9500 -0.8745
 1497HOH      O 4505   1.927   2.688   1.928 -0.1042  1.0650  0.3227
 1497HOH     H1 4506   1.842   2.645   1.925  0.7876 -0.9562  0.1709
 1497HOH     H2 4507   1.952   2.700   1.837  0.0412  0.9970  0.3519
 1498HOH      O 4508   1.440   1.501   0.949 -0.4185  0.3927 -0.1613
 1498HOH     H1 4509   1.447   1.407   0.963 -1.1857  0.2998 -0.3086
 1498HOH     H2 4510   1.347   1.520   0.961 -0.1562  1.2777  0.6902
 1499HOH      O 4511   1.053   3.333   3.101 -0.3043 -0.5302  0.2428
 1499HOH     H1 4512   1.077   3.425   3.108  0.1956 -0.6165 -0.2551
 1499HOH     H2 4513   1.059   3.313   3.008 -1.1602 -0.8756  0.2414
 1500HOH      O 4514   0.588   3.435   3.699  0.6592 -0.0988 -0.1726
 1500HOH     H1 4515   0.650   3.462   3.632  0.4035  0.4437 -0.2025
 1500HOH     H2 4516   0.587   3.339   3.695  0.0807 -0.0700 -1.4599
 1501HOH      O 4517   1.834   4.006   3.522 -0.2973 -0.1352 -0.0817
 1501HOH     H1 4518   1.756   4.004   3.578 -0.5995 -0.7639 -0.5049
 1501HOH     H2 4519   1.855   3.914   3.506  1.2763 -0.0438  0.9959
 1502HOH      O 4520   2.270   0.899   4.125  0.6092  0.5621  0.2761
 1502HOH     H1 4521   2.320   0.974   4.155  0.7987  0.1707  1.0025
 1502HOH     H2 4522   2.335   0.830   4.113  0.6388  0.8163 -1.6671
 1503HOH      O 4523   2.675   3.696   0.157 -0.4214 -0.3843  0.5032
 1503HOH     H1 4524   2.615   3.637   0.203  0.9332 -1.3091  1.2142
 1503HOH     H2 4525   2.745   3.714   0.220 -0.0729  0.9048 -0.1722
 1504HOH      O 4526   3.325   3.796   1.421 -0.7189  0.0414  0.5423
 1504HOH     H1 4527   3.403   3.749   1.390 -0.8626 -0.3549  0.7723
 1504HOH     H2 4528   3.349   3.826   1.509 -0.4306  0.8832  0.2001
 1505HOH      O 4529   2.572   0.207   0.439 -0.5022 -0.7447 -0.1092
 1505HOH     H1 4530   2.531   0.171   0.518  0.6201 -0.2850  0.7426
 1505HOH     H2 4531   2.545   0.299   0.439 -0.5974 -0.7713 -0.3415
 1506HOH      O 4532   0.491   3.924   1.057  0.3926  0.2464  0.0373
 1506HOH     H1 4533   0.420   3.906   1.119  0.3775  0.5976  0.1266
 1506HOH     H2 4534   0.493   4.019   1.050  0.6868  0.2281 -0.1644
 1507HOH      O 4535   3.439   3.811   0.475 -0.5814  0.0683  0.0835
 1507HOH     H1 4536   3.522   3.847   0.507 -1.0601  1.0350  0.2965
 1507HOH     H2 4537   3.428   3.851   0.389 -0.5857 -0.4659 -0.1697
 1508HOH      O 4538   2.824   1.739   2.571 -0.2081  0.1802 -0.4840
 1508HOH     H1 4539   2.804   1.662   2.518 -0.5014 -0.5701  0.6509
 1508HOH     H2 4540   2.873   1.705   2.646  0.7635  1.2875 -0.5576
 1509HOH      O 4541   2.187   1.171   3.610  0.2567  0.3568  0.0763
 1509HOH     H1 4542   2.213   1.180   3.701  0.1885  0.0772  0.1230
 1509HOH     H2 4543   2.246   1.105   3.574  0.0208  0.1726  0.0219
 1510HOH      O 4544   2.033   1.418   2.790 -0.3364  0.7112  0.2851
 1510HOH     H1 4545   2.057   1.497   2.741  1.0799  0.7041  0.8915
 1510HOH     H2 4546   2.073   1.430   2.876  0.7971 -1.0730  0.1021
 1511HOH      O 4547   1.940   0.696   3.223  0.2033  0.4289  0.7052
 1511HOH     H1 4548   2.025   0.737   3.240  0.7274 -0.4903  0.4355
 1511HOH     H2 4549   1.942   0.674   3.130 -0.1860  0.0739  0.7751
 1512HOH      O 4550   3.498   2.104   1.277 -0.0743  0.1918  0.1791
 1512HOH     H1 4551   3.510   2.185   1.326  1.7112 -0.0920  0.3609
 1512HOH     H2 4552   3.509   2.035   1.342  1.0016 -0.1724 -0.3288
 1513HOH      O 4553   1.002   1.074   1.596  0.5589 -1.2059  0.5157
 1513HOH     H1 4554   1.057   1.127   1.538 -0.3408 -0.6554  0.1176
 1513HOH     H2 4555   1.037   1.089   1.684  0.1212  0.4122  0.4735
 1514HOH      O 4556   0.462   3.522   3.268  0.2394 -0.4835  0.2633
 1514HOH     H1 4557   0.465   3.613   3.239  1.1544 -0.7878 -0.7055
 1514HOH     H2 4558   0.482   3.526   3.362  0.4896  0.2949  0.1890
 1515HOH      O 4559   1.371   2.015   2.751  0.2550  0.8736 -0.0787
 1515HOH     H1 4560   1.463   2.029   2.729  0.4501 -0.5771 -0.3339
 1515HOH     H2 4561   1.360   1.920   2.753 -1.0368  0.9866  0.8556
 1516HOH      O 4562   0.405   2.986   4.118 -0.0966 -0.0587  0.4552
 1516HOH     H1 4563   0.428   3.062   4.063  0.2850 -0.7623 -0.4175
 1516HOH     H2 4564   0.482   2.973   4.173 -0.1545  0.1721  0.5940
 1517HOH      O 4565   1.769   1.749   3.380  0.0811  0.5860 -0.0625
 1517HOH     H1 4566   1.759   1.833   3.334  0.6173 -0.2908 -1.9917
 1517HOH     H2 4567   1.842   1.763   3.440  0.4717  1.4022 -0.6883
 1518HOH      O 4568   0.547   0.533   1.717 -0.3233 -0.3543  0.4995
 1518HOH     H1 4569   0.495   0.506   1.641  0.7149 -1.0400 -0.0249
 1518HOH     H2 4570   0.534   0.463   1.781  0.0201 -0.6003  0.3131
 1519HOH      O 4571   0.032   1.273   2.563 -1.5196 -0.0414 -0.1537
 1519HOH     H1 4572   0.064   1.247   2.649  1.1664 -0.6562 -1.1318
 1519HOH     H2 4573   0.010   1.190   2.520  0.5620 -0.2286 -1.0785
 1520HOH      O 4574   1.688   0.396   2.945  0.2488  0.0511  0.1284
 1520HOH     H1 4575   1.678   0.304   2.920  0.6696  0.2839 -1.0237
 1520HOH     H2 4576   1.778   0.417   2.922 -0.1667  1.0386 -0.7067
 1521HOH      O 4577   1.822   2.030   3.910  0.0525 -0.3831  0.4093
 1521HOH     H1 4578   1.758   2.041   3.839 -0.7770  0.1866  1.2054
 1521HOH     H2 4579   1.770   2.004   3.986  0.7892 -0.0849  1.0427
 1522HOH      O 4580   0.729   2.035   2.437 -0.0793  0.3666  0.4402
 1522HOH     H1 4581   0.783   2.034   2.516  0.4375  1.0402  0.1154
 1522HOH     H2 4582   0.761   2.110   2.386 -0.4428 -0.0035 -0.3792
 1523HOH      O 4583   2.925   3.158   2.000 -0.0697  0.4880  0.5868
 1523HOH     H1 4584   2.846   3.208   2.024 -0.3065  0.2432  0.3309
 1523HOH     H2 4585   2.945   3.186   1.911 -0.6323 -0.3784  0.1566
 1524HOH      O 4586   1.126   2.193   0.517  0.2234 -0.0318  0.0525
 1524HOH     H1 4587   1.082   2.130   0.574 -0.5170  0.1804 -0.2687
 1524HOH     H2 4588   1.056   2.234   0.467  0.7138  0.8633  0.0541
 1525HOH      O 4589   0.231   3.368   0.677  0.2541 -0.1499 -0.3280
 1525HOH     H1 4590   0.228   3.358   0.772 -0.9575  0.2396 -0.2906
 1525HOH     H2 4591   0.278   3.291   0.645 -0.4458 -0.9628  0.5055
 1526HOH      O 4592   1.187   4.019   3.026 -0.1160  0.2388  0.1837
 1526HOH     H1 4593   1.209   3.977   2.942  1.8480 -0.7381  1.0415
 1526HOH     H2 4594   1.248   4.093   3.032  2.5669 -1.7342  2.0672
 1527HOH      O 4595   3.488   0.247   3.121  0.7041 -0.6379 -0.5398
 1527HOH     H1 4596   3.410   0.236   3.067  0.1201 -0.4557  0.2189
 1527HOH     H2 4597   3.485   0.173   3.182  0.3047  0.1019  0.4098
 1528HOH      O 4598   4.057   0.479   2.998 -0.0406 -0.7472 -0.5849
 1528HOH     H1 4599   3.963   0.462   3.001 -0.2934  0.4957  1.0896
 1528HOH     H2 4600   4.096   0.406   3.047 -0.2145 -0.8423 -0.5857
 1529HOH      O 4601   3.767   0.075   0.801  0.0666 -0.2366 -0.7107
 1529HOH     H1 4602   3.690   0.042   0.848  0.6181  0.1409  0.5526
 1529HOH     H2 4603   3.809  -0.004   0.766 -0.1102 -0.6088 -0.1210
 1530HOH      O 4604   3.549   3.453   3.257  0.1397 -0.2773  0.3425
 1530HOH     H1 4605   3.534   3.360   3.236 -0.6130 -0.3331  1.0346
 1530HOH     H2 4606   3.523   3.461   3.349  0.4122  0.5811  0.3572
 1531HOH      O 4607   1.697   2.301   2.956  0.6575  0.7143 -0.2559
 1531HOH     H1 4608   1.744   2.352   3.022 -0.2117  1.0939  0.1157
 1531HOH     H2 4609   1.623   2.358   2.932 -0.4740 -0.4105  0.3159
 1532HOH      O 4610   1.410   0.614   0.781  0.3076  0.2088  0.3333
 1532HOH     H1 4611   1.333   0.591   0.729  0.9870 -0.8733 -0.2663
 1532HOH     H2 4612   1.382   0.688   0.834 -1.0609  0.0127 -0.0479
 1533HOH      O 4613   0.371   0.103   2.759 -0.3704 -0.4169 -0.1180
 1533HOH     H1 4614   0.414   0.064   2.836 -1.4560 -0.3216  0.5774
 1533HOH     H2 4615   0.388   0.197   2.767  0.2710 -0.4849 -0.5133
 1534HOH      O 4616   3.740   3.085   3.973 -0.4958  0.4097  0.0147
 1534HOH     H1 4617   3.743   3.060   4.065 -0.0769  0.7056  0.0843
 1534HOH     H2 4618   3.779   3.012   3.926  0.1902  0.6653  0.1650
 1535HOH      O 4619   4.055   1.707   3.705 -0.5656 -0.0407 -0.1259
 1535HOH     H1 4620   4.058   1.792   3.660 -0.3151 -0.0891 -0.2028
 1535HOH     H2 4621   4.126   1.657   3.665  0.0768  0.1273  0.7587
 1536HOH      O 4622   0.328   0.995   0.915  0.1918  0.1668 -1.1718
 1536HOH     H1 4623   0.238   1.002   0.883 -0.1656 -0.2202 -0.2942
 1536HOH     H2 4624   0.337   1.065   0.979  0.1149 -0.5064 -0.3929
 1537HOH      O 4625   0.845   3.349   3.299 -0.1552 -0.8985 -0.0471
 1537HOH     H1 4626   0.775   3.366   3.237  0.3652  0.3958 -0.3613
 1537HOH     H2 4627   0.923   3.336   3.245  0.1517 -0.5680  0.2990
 1538HOH      O 4628   0.790   3.704   0.719  0.4441 -0.0866 -0.3650
 1538HOH     H1 4629   0.705   3.724   0.758  1.0167  1.1572  0.3325
 1538HOH     H2 4630   0.793   3.756   0.639  1.0031  0.8789  0.2470
 1539HOH      O 4631   0.499   3.032   2.566 -0.4799 -0.3100  0.5237
 1539HOH     H1 4632   0.433   3.100   2.578 -0.2058  0.2076 -0.6025
 1539HOH     H2 4633   0.578   3.079   2.540 -0.5797 -1.0353 -1.4640
 1540HOH      O 4634   3.319   2.214   3.378 -0.6004 -0.2296  0.1546
 1540HOH     H1 4635   3.394   2.212   3.318 -0.1906  0.2862  0.6337
 1540HOH     H2 4636   3.287   2.124   3.379 -0.4222 -0.3163 -0.5906
 1541HOH      O 4637   2.049   0.610   1.205  0.9440 -0.0265  0.9323
 1541HOH     H1 4638   2.127   0.659   1.177  0.5468  0.2694  0.3199
 1541HOH     H2 4639   2.066   0.520   1.178  0.7303  0.1845  0.0264
 1542HOH      O 4640   2.132   0.778   0.795 -0.0237 -0.0620 -0.1468
 1542HOH     H1 4641   2.040   0.801   0.804 -0.0145 -0.2603  0.6576
 1542HOH     H2 4642   2.135   0.716   0.722 -0.8577 -1.6055  1.0154
 1543HOH      O 4643   3.556   2.316   0.064  0.2016  0.4878 -0.6103
 1543HOH     H1 4644   3.563   2.268  -0.019 -0.2759 -0.6782 -0.0204
 1543HOH     H2 4645   3.631   2.286   0.116 -0.0647  0.4136 -0.2578
 1544HOH      O 4646   3.133   3.615   2.210 -0.4734  0.5079 -0.7635
 1544HOH     H1 4647   3.071   3.581   2.146 -0.8168 -0.0616 -0.1598
 1544HOH     H2 4648   3.094   3.592   2.295  0.5310  0.2058 -0.3618
 1545HOH      O 4649   2.506   0.291   2.068 -0.5850  0.5527  0.4710
 1545HOH     H1 4650   2.433   0.256   2.017  0.4005 -1.2871  0.1740
 1545HOH     H2 4651   2.549   0.352   2.008 -0.4782 -0.2268 -0.2806
 1546HOH      O 4652   1.320   3.304   1.384 -0.6667  0.3037 -0.2191
 1546HOH     H1 4653   1.390   3.313   1.448 -0.4461  1.4236 -0.5804
 1546HOH     H2 4654   1.284   3.216   1.400 -0.4364  0.4227  1.2348
 1547HOH      O 4655   1.462   0.010   0.135  0.1401 -0.0189  0.1592
 1547HOH     H1 4656   1.395  -0.013   0.199  0.3032  1.0266  0.7552
 1547HOH     H2 4657   1.545   0.004   0.183  0.3367  0.0791 -0.1577
 1548HOH      O 4658   1.385   1.406   3.490  0.3093  0.0777  0.2129
 1548HOH     H1 4659   1.344   1.362   3.565 -0.6615  0.8242  0.1626
 1548HOH     H2 4660   1.454   1.346   3.462 -0.1558 -0.8275  0.8949
 1549HOH      O 4661   2.570   3.423   0.288 -0.1461  0.1547 -1.5251
 1549HOH     H1 4662   2.476   3.403   0.288 -0.0810 -0.3903  0.0435
 1549HOH     H2 4663   2.606   3.368   0.218 -0.9468  0.2148 -2.0123
 1550HOH      O 4664   3.837   2.447   1.792  0.4219  0.1601  0.5585
 1550HOH     H1 4665   3.875   2.363   1.766 -0.8724 -0.3207  0.0196
 1550HOH     H2 4666   3.817   2.491   1.710 -0.7273  0.0810  0.7587
 1551HOH      O 4667   3.870   0.769   3.848 -0.3005 -0.9699  0.1490
 1551HOH     H1 4668   3.796   0.826   3.870  0.1884 -0.2990  0.1311
 1551HOH     H2 4669   3.846   0.683   3.884 -0.7683 -0.5879  0.7912
 1552HOH      O 4670   0.014   2.119   0.372  0.3325 -0.1748 -0.2855
 1552HOH     H1 4671  -0.009   2.211   0.362 -0.2844 -0.3025 -0.1392
 1552HOH     H2 4672   0.086   2.105   0.311  0.5655  0.4473 -0.1667
 1553HOH      O 4673   0.904   0.868   2.223  0.6813  0.3814  0.5159
 1553HOH     H1 4674   0.816   0.872   2.260  0.5901 -2.2319  0.9710
 1553HOH     H2 4675   0.890   0.847   2.130  0.8431  0.5826  0.4440
 1554HOH      O 4676   4.053   3.970   2.326  0.2062 -0.0062 -0.5542
 1554HOH     H1 4677   4.113   4.003   2.394  0.0161  0.9385 -0.8187
 1554HOH     H2 4678   3.979   3.934   2.375  0.6437 -0.5139 -0.2422
 1555HOH      O 4679   0.409   3.259   2.984  0.7064  0.1771  0.6250
 1555HOH     H1 4680   0.476   3.328   2.989  0.8587  0.0061  1.0553
 1555HOH     H2 4681   0.348   3.279   3.054  0.4403  0.1843  0.3969
 1556HOH      O 4682   1.151   1.447   4.006 -0.5479 -0.0523  0.1922
 1556HOH     H1 4683   1.133   1.439   3.913 -0.2977  2.0574 -0.1400
 1556HOH     H2 4684   1.066   1.464   4.046 -0.4229  1.6028 -0.1129
 1557HOH      O 4685   3.138  -0.012   1.611  0.1509 -0.3642 -0.0879
 1557HOH     H1 4686   3.148   0.031   1.696 -0.3939 -1.0220  0.3295
 1557HOH     H2 4687   3.140   0.060   1.547  0.1233  0.1838  0.5068
 1558HOH      O 4688   1.582   2.855   1.042  0.4532 -0.1885 -0.3877
 1558HOH     H1 4689   1.646   2.868   0.972 -0.0061  1.3180 -0.6142
 1558HOH     H2 4690   1.500   2.838   0.995  0.4075 -0.6085 -0.1567
 1559HOH      O 4691   2.019   1.731   4.043 -0.4879  0.6986 -0.4286
 1559HOH     H1 4692   2.037   1.785   3.966 -1.0044  1.1431 -0.2496
 1559HOH     H2 4693   1.923   1.727   4.048 -0.4751 -0.3942 -0.5364
 1560HOH      O 4694   0.940   2.735   1.803  0.0270  0.6287  0.1461
 1560HOH     H1 4695   0.876   2.806   1.798  1.1609  1.6748 -0.5349
 1560HOH     H2 4696   1.018   2.769   1.760  0.2629 -1.4690 -1.4633
 1561HOH      O 4697   3.134   2.401   3.377 -0.1697 -0.9063  0.0793
 1561HOH     H1 4698   3.190   2.332   3.343 -0.0490 -0.7547 -0.0300
 1561HOH     H2 4699   3.148   2.400   3.472  0.0181 -0.8675  0.0519
 1562HOH      O 4700   0.142   3.244   2.044 -0.1310 -0.9211 -0.5489
 1562HOH     H1 4701   0.156   3.283   1.958 -0.2337 -0.5085 -0.3839
 1562HOH     H2 4702   0.049   3.261   2.064  0.2858  0.6047  0.4050
 1563HOH      O 4703   1.320   0.475   1.381  0.3314 -0.1224  0.4404
 1563HOH     H1 4704   1.376   0.469   1.459  0.5043  0.4808  0.3714
 1563HOH     H2 4705   1.231   0.466   1.415  0.4005  0.2181  0.7243
 1564HOH      O 4706   1.550   3.567   0.620 -1.2193  0.0071  0.2262
 1564HOH     H1 4707   1.519   3.499   0.679 -0.7951  0.3714  0.9115
 1564HOH     H2 4708   1.637   3.537   0.592 -1.0098  0.2754  0.5705
 1565HOH      O 4709   2.306   3.673   1.965  0.3756  0.1285 -0.1454
 1565HOH     H1 4710   2.369   3.741   1.939  0.6342  0.0181  0.1885
 1565HOH     H2 4711   2.356   3.613   2.019 -0.4030  1.0218  1.7377
 1566HOH      O 4712   3.697   0.709   1.911 -0.3205  0.3155 -0.6400
 1566HOH     H1 4713   3.651   0.756   1.841 -0.2464  0.0946 -0.8406
 1566HOH     H2 4714   3.786   0.742   1.908 -0.5711  1.1392  0.1001
 1567HOH      O 4715   1.005   3.100   0.849 -0.7023 -0.2878  0.3203
 1567HOH     H1 4716   0.919   3.114   0.889 -0.3576  0.7116  0.7799
 1567HOH     H2 4717   1.033   3.187   0.820  0.1335 -0.5929  0.1477
 1568HOH      O 4718   2.024   3.347   3.809 -0.6064  0.3129 -0.0335
 1568HOH     H1 4719   2.069   3.332   3.726  0.1241  0.4147  0.3218
 1568HOH     H2 4720   2.093   3.337   3.875 -1.4184 -1.2665  0.7011
 1569HOH      O 4721   1.788   1.186   0.137 -0.2738  0.2058 -0.2020
 1569HOH     H1 4722   1.849   1.249   0.099 -0.1210 -0.2030 -0.6557
 1569HOH     H2 4723   1.747   1.233   0.210  1.1281  0.2734  0.6209
 1570HOH      O 4724   3.888   2.199   2.047 -0.1463 -0.3464  0.8748
 1570HOH     H1 4725   3.831   2.167   1.977  0.0489 -0.6411  0.8466
 1570HOH     H2 4726   3.870   2.292   2.052 -0.2056 -0.3314  0.4673
 1571HOH      O 4727   2.436   1.776   2.075  0.1034  0.0255 -0.3834
 1571HOH     H1 4728   2.452   1.703   2.134  0.4707  0.3775 -0.0255
 1571HOH     H2 4729   2.395   1.737   1.998  0.0087 -0.5058 -0.0725
 1572HOH      O 4730   2.287   3.349   0.284  0.3197 -0.2002 -0.2887
 1572HOH     H1 4731   2.250   3.284   0.224  1.1709 -0.0209 -1.0415
 1572HOH     H2 4732   2.275   3.310   0.371 -0.8308 -0.5179 -0.5561
 1573HOH      O 4733   3.164   0.266   2.237  1.1953  0.5447  0.1271
 1573HOH     H1 4734   3.125   0.255   2.150 -0.7979 -1.8936  1.0840
 1573HOH     H2 4735   3.217   0.187   2.250 -0.2267 -0.2694  1.7350
 1574HOH      O 4736   2.594   3.798   1.277 -0.0782 -0.1615 -0.4166
 1574HOH     H1 4737   2.635   3.719   1.312  0.9254 -0.1378 -1.3982
 1574HOH     H2 4738   2.668   3.857   1.259 -0.7860  0.9666  0.1524
 1575HOH      O 4739   0.988   1.256   4.188  0.4268  0.0925  0.0733
 1575HOH     H1 4740   1.080   1.267   4.212  0.2877 -0.6463  1.0930
 1575HOH     H2 4741   0.990   1.229   4.096  1.1171  1.3460 -0.3280
 1576HOH      O 4742   1.197   3.409   1.994 -0.3903 -0.0886 -0.0675
 1576HOH     H1 4743   1.219   3.331   1.941 -0.8386 -0.2230 -0.0588
 1576HOH     H2 4744   1.114   3.439   1.958 -0.2815  0.3189  0.0156
 1577HOH      O 4745   3.530   4.153   0.997  0.2010  0.0331  0.4227
 1577HOH     H1 4746   3.497   4.161   0.908 -0.4181 -0.1911  0.6245
 1577HOH     H2 4747   3.452   4.157   1.052  0.2663 -2.0007  0.8459
 1578HOH      O 4748   1.021   0.930   2.714  0.1221  0.2428 -0.4308
 1578HOH     H1 4749   1.042   0.837   2.725  2.0015  0.6938  0.7783
 1578HOH     H2 4750   1.013   0.942   2.619 -1.5287 -1.3167 -0.5843
 1579HOH      O 4751   3.932   0.330   1.095 -0.4683 -0.1160  0.1936
 1579HOH     H1 4752   3.946   0.240   1.064 -0.2722  0.2379 -0.8059
 1579HOH     H2 4753   3.837   0.342   1.089 -0.5153 -0.3050  0.5016
 1580HOH      O 4754   2.284   3.641   0.286 -0.6122  0.2708  0.5377
 1580HOH     H1 4755   2.278   3.546   0.295  0.5045  0.1219  0.1292
 1580HOH     H2 4756   2.328   3.670   0.365  0.4204  0.2176  0.0203
 1581HOH      O 4757   1.006   1.973   1.228 -0.2414 -0.1685  0.2087
 1581HOH     H1 4758   0.941   1.913   1.193 -0.1101  0.1447 -0.6445
 1581HOH     H2 4759   0.966   2.060   1.218  0.3698  0.0510 -0.5528
 1582HOH      O 4760   0.335   3.749   3.057  0.0269 -0.0531  0.3689
 1582HOH     H1 4761   0.409   3.809   3.055  0.7112 -0.8655  0.1958
 1582HOH     H2 4762   0.319   3.726   2.965  0.1130 -0.5192  0.4643
 1583HOH      O 4763   0.445   1.551   2.926  0.5464 -0.0144  0.5021
 1583HOH     H1 4764   0.399   1.484   2.876 -0.7344  0.3395  1.1302
 1583HOH     H2 4765   0.464   1.619   2.861 -0.2374  0.0240  0.2885
 1584HOH      O 4766   1.785   0.419   2.387  0.2306  0.0729 -0.2736
 1584HOH     H1 4767   1.880   0.407   2.394  0.4391  0.0761 -2.1302
 1584HOH     H2 4768   1.753   0.412   2.477  1.9120 -0.4968  0.3513
 1585HOH      O 4769   1.727   3.636   1.595 -0.3008 -0.1299  0.0577
 1585HOH     H1 4770   1.718   3.662   1.687 -0.2764 -0.5755  0.1872
 1585HOH     H2 4771   1.641   3.603   1.571 -0.0043 -1.1033  0.2688
 1586HOH      O 4772   1.723   2.793   2.905 -0.1500 -1.3395 -0.2417
 1586HOH     H1 4773   1.739   2.875   2.859  0.5796 -0.0955  1.9341
 1586HOH     H2 4774   1.633   2.769   2.881 -0.9032  0.8535 -0.0089
 1587HOH      O 4775   4.030   3.037   0.532 -0.0694  0.0926 -0.0462
 1587HOH     H1 4776   4.033   3.014   0.439  0.8137  0.3052 -0.0877
 1587HOH     H2 4777   4.089   3.111   0.540 -0.9889  0.8018  0.5097
 1588HOH      O 4778   1.768   3.096   2.518  0.0656  0.9049 -0.1538
 1588HOH     H1 4779   1.863   3.104   2.530  0.2070  0.9967 -1.2004
 1588HOH     H2 4780   1.736   3.066   2.603  1.2570 -1.0215 -0.2691
 1589HOH      O 4781   2.857   0.173   3.914  0.3083  0.2025 -0.6003
 1589HOH     H1 4782   2.787   0.115   3.885 -0.2291  0.7408 -0.4216
 1589HOH     H2 4783   2.822   0.261   3.903  0.4079  0.4686  0.7840
 1590HOH      O 4784   2.587   3.095   2.432 -0.2126  0.5285 -0.0149
 1590HOH     H1 4785   2.572   3.180   2.390  1.0304  1.0118  0.4124
 1590HOH     H2 4786   2.565   3.110   2.524 -0.2939  0.2944  0.0048
 1591HOH      O 4787   0.191   4.022   2.053 -0.2984 -0.0198 -0.5573
 1591HOH     H1 4788   0.168   4.077   2.128  0.7078  0.1428 -0.3426
 1591HOH     H2 4789   0.281   3.995   2.069 -0.6460 -1.4989 -0.8121
 1592HOH      O 4790   2.277   1.193   0.691 -0.1377 -0.6853  0.5660
 1592HOH     H1 4791   2.188   1.228   0.689 -0.2120 -0.8859  0.0689
 1592HOH     H2 4792   2.296   1.172   0.600  0.3301 -0.8723  0.7023
 1593HOH      O 4793   0.326   0.109   0.353  0.1027  0.8944  0.0389
 1593HOH     H1 4794   0.349   0.197   0.325 -1.8000  1.4630  0.0207
 1593HOH     H2 4795   0.235   0.115   0.382 -0.0509 -1.0266  0.2495
 1594HOH      O 4796   0.283   4.156   1.565  0.5048 -0.5288 -0.6986
 1594HOH     H1 4797   0.359   4.204   1.598 -0.3737  0.9119 -0.5955
 1594HOH     H2 4798   0.270   4.085   1.628  0.9147  0.0659  0.0829
 1595HOH      O 4799   1.113   1.518   1.451  0.1653  0.1108 -0.0195
 1595HOH     H1 4800   1.047   1.557   1.393  0.6406  0.5174 -0.3010
 1595HOH     H2 4801   1.105   1.569   1.532  1.2925  1.4088 -0.6247
 1596HOH      O 4802   2.260   2.029   3.008 -0.0678  0.0404 -0.1443
 1596HOH     H1 4803   2.233   2.096   3.070  0.9211  0.7123 -0.3869
 1596HOH     H2 4804   2.204   1.954   3.027 -1.0942  0.8637  0.2595
 1597HOH      O 4805   0.833   2.671   0.636  0.0147  0.0171 -0.2893
 1597HOH     H1 4806   0.854   2.726   0.711  0.4062 -0.6954  0.1470
 1597HOH     H2 4807   0.802   2.589   0.674 -0.2387 -0.1942 -0.9170
 1598HOH      O 4808   0.961   2.499   1.919  0.2098  0.4320  0.1639
 1598HOH     H1 4809   0.956   2.568   1.853 -0.2844  0.1013 -0.1621
 1598HOH     H2 4810   0.950   2.418   1.869  0.6933  0.1163  0.5479
 1599HOH      O 4811   2.849   0.731   4.001  0.3474 -0.7882 -0.2614
 1599HOH     H1 4812   2.791   0.805   3.982  0.6206 -0.7848 -1.1856
 1599HOH     H2 4813   2.906   0.762   4.071 -0.7271 -0.7909  0.6787
 1600HOH      O 4814   3.391   2.426   0.741 -0.5852 -0.2572  0.1681
 1600HOH     H1 4815   3.438   2.359   0.693 -0.9473 -0.3676 -0.0422
 1600HOH     H2 4816   3.457   2.468   0.796 -0.0126  0.3669 -0.9530
 1601HOH      O 4817   2.691   1.234   2.414  0.1983 -0.1010  0.5841
 1601HOH     H1 4818   2.693   1.139   2.414 -0.1091 -0.1161  0.9262
 1601HOH     H2 4819   2.604   1.257   2.380  0.0359  0.0353  1.0721
 1602HOH      O 4820   0.572   3.012   1.986 -0.0687  0.1042  0.3181
 1602HOH     H1 4821   0.542   3.099   1.961  0.9382  0.8696  1.5187
 1602HOH     H2 4822   0.509   2.952   1.946 -0.9964  1.3836 -0.2710
 1603HOH      O 4823   2.487  -0.007   3.058  0.0043 -0.0556  0.4425
 1603HOH     H1 4824   2.464   0.086   3.064 -1.1823 -0.2298 -0.5910
 1603HOH     H2 4825   2.448  -0.045   3.137 -0.1587  0.2191  0.5001
 1604HOH      O 4826   3.656   0.098   2.399  0.1182 -0.1821  0.4204
 1604HOH     H1 4827   3.579   0.147   2.373 -0.0924 -0.5201  0.3960
 1604HOH     H2 4828   3.643   0.080   2.492 -0.3252 -1.0918  0.2080
 1605HOH      O 4829   1.526   1.853   2.181  0.0740 -0.6918 -0.2549
 1605HOH     H1 4830   1.569   1.937   2.190 -0.6230 -0.1355 -1.5601
 1605HOH     H2 4831   1.590   1.798   2.133  0.4840 -0.8976  0.5000
 1606HOH      O 4832   2.167   2.819   2.467 -0.0917 -0.7289 -0.2730
 1606HOH     H1 4833   2.188   2.903   2.508 -0.1675 -0.5771 -0.5421
 1606HOH     H2 4834   2.116   2.772   2.532  0.9603 -1.0568  0.3610
 1607HOH      O 4835   1.295   3.258   3.293 -0.2972 -0.2163  0.3247
 1607HOH     H1 4836   1.313   3.208   3.373  0.6496 -0.8538 -0.2339
 1607HOH     H2 4837   1.253   3.195   3.235  0.3268 -0.2102 -0.1609
 1608HOH      O 4838   1.823   2.570   3.086 -0.7326 -1.0561  0.0753
 1608HOH     H1 4839   1.809   2.583   3.180 -0.2185 -0.3799  0.0730
 1608HOH     H2 4840   1.788   2.650   3.045  0.1073 -0.8046 -0.1909
 1609HOH      O 4841   2.986   1.644   2.775  0.0486 -0.7921 -0.0551
 1609HOH     H1 4842   3.047   1.710   2.810 -0.4303 -0.0804 -0.5006
 1609HOH     H2 4843   3.036   1.563   2.775  0.9610 -0.2628 -0.2677
 1610HOH      O 4844   1.172   0.610   1.197 -0.0946  0.1426 -0.4434
 1610HOH     H1 4845   1.241   0.581   1.257 -0.9938  0.1611  0.6774
 1610HOH     H2 4846   1.099   0.550   1.215 -0.9064  1.0882 -0.4149
 1611HOH      O 4847   0.314   3.105   1.133 -0.3231  0.0996  0.5626
 1611HOH     H1 4848   0.406   3.077   1.138 -0.1596  0.3728 -0.4108
 1611HOH     H2 4849   0.304   3.167   1.205  0.2499  0.0314  0.7126
 1612HOH      O 4850   0.492   1.337   0.318  0.2154  0.3711 -0.8172
 1612HOH     H1 4851   0.576   1.381   0.303  0.6800  0.1053  0.6989
 1612HOH     H2 4852   0.433   1.407   0.345  0.3597  0.3672 -0.4840
 1613HOH      O 4853   0.687   3.658   2.891 -0.3238  0.6106 -0.3078
 1613HOH     H1 4854   0.756   3.702   2.941  0.1417  0.3404 -0.6978
 1613HOH     H2 4855   0.720   3.656   2.801 -0.7382  0.2609 -0.4575
 1614HOH      O 4856   3.474   2.127   2.154  0.0469  0.2525  0.1303
 1614HOH     H1 4857   3.517   2.198   2.201 -0.6039 -0.0724  1.3078
 1614HOH     H2 4858   3.510   2.047   2.193 -1.2358 -0.0272  0.8724
 1615HOH      O 4859   0.376   2.146   2.574 -0.8272  0.0218 -0.6008
 1615HOH     H1 4860   0.448   2.208   2.582 -0.0402 -0.8312 -0.6645
 1615HOH     H2 4861   0.298   2.196   2.596 -0.0646  0.6100  1.0312
 1616HOH      O 4862   0.318   0.262   0.024 -0.4068 -0.7640  0.0243
 1616HOH     H1 4863   0.228   0.285   0.049 -0.1023  0.2765  0.2773
 1616HOH     H2 4864   0.371   0.288   0.099  0.1869 -0.6477 -0.4210
 1617HOH      O 4865   1.552   0.673   0.571 -0.0862 -0.6148  0.6702
 1617HOH     H1 4866   1.488   0.716   0.514  0.5104 -0.2286  0.2523
 1617HOH     H2 4867   1.500   0.625   0.635 -0.7965 -1.1699 -0.2746
 1618HOH      O 4868   1.746   0.195   3.594 -0.0407 -0.0537 -0.4215
 1618HOH     H1 4869   1.670   0.149   3.630  0.0739 -0.0966 -0.2313
 1618HOH     H2 4870   1.771   0.258   3.663  0.1791 -0.1348 -0.4259
 1619HOH      O 4871   4.116   0.885   3.347  1.2098 -0.3477  0.0341
 1619HOH     H1 4872   4.070   0.875   3.264  0.1187  0.2041  0.5289
 1619HOH     H2 4873   4.087   0.812   3.401  0.4872  0.2626  0.5129
 1620HOH      O 4874   0.259   0.530   0.445 -0.0038 -0.3899  0.0541
 1620HOH     H1 4875   0.330   0.593   0.457 -0.3520 -0.1072  0.7915
 1620HOH     H2 4876   0.215   0.527   0.530 -1.2758 -0.0629 -0.5411
 1621HOH      O 4877   1.124   1.401   3.739  0.2095  0.1890  0.4381
 1621HOH     H1 4878   1.176   1.324   3.720  0.5797  0.6636 -0.6367
 1621HOH     H2 4879   1.079   1.421   3.657  0.1825  1.1462  0.6554
 1622HOH      O 4880   3.760   3.917   1.620  0.4797 -0.0765 -0.5337
 1622HOH     H1 4881   3.701   3.979   1.578  0.1314  0.7633  1.0427
 1622HOH     H2 4882   3.766   3.947   1.710  0.2694 -2.3604  0.3644
 1623HOH      O 4883   0.079   4.114   2.506 -0.5166 -0.2444  0.2306
 1623HOH     H1 4884   0.054   4.167   2.583 -0.9003 -0.2430  0.1118
 1623HOH     H2 4885   0.135   4.045   2.541 -0.4230 -0.0522  0.4644
 1624HOH      O 4886   0.582   3.370   0.124  0.3425 -0.6520  0.1980
 1624HOH     H1 4887   0.644   3.345   0.193 -0.3042 -0.8985  0.7060
 1624HOH     H2 4888   0.620   3.451   0.088  0.7598 -0.5742  0.7606
 1625HOH      O 4889   1.628   2.281   4.151 -0.0389  0.3058 -0.1707
 1625HOH     H1 4890   1.579   2.350   4.195  0.0616 -0.2192  0.8301
 1625HOH     H2 4891   1.647   2.316   4.065 -0.1097  1.4751  0.2540
 1626HOH      O 4892   1.670   0.620   3.997 -0.3899 -0.2194 -0.3170
 1626HOH     H1 4893   1.604   0.601   3.931 -0.4500 -0.6358 -0.1416
 1626HOH     H2 4894   1.620   0.634   4.078 -0.4773  1.9147 -0.6278
 1627HOH      O 4895   3.894   0.943   0.417 -0.4387 -0.0171  0.5011
 1627HOH     H1 4896   3.898   0.977   0.328 -0.8710  0.2797  0.5866
 1627HOH     H2 4897   3.829   0.873   0.414 -0.7197  0.2328  0.6527
 1628HOH      O 4898   3.764   3.247   3.149  0.3633  0.1403  0.0942
 1628HOH     H1 4899   3.688   3.234   3.205 -0.7915  0.9835 -1.1549
 1628HOH     H2 4900   3.821   3.305   3.199  0.0778 -0.2777  0.9432
 1629HOH      O 4901   0.913   2.845   0.832 -0.6871 -0.0201  0.4286
 1629HOH     H1 4902   0.826   2.882   0.813 -0.4253  1.1636  1.2919
 1629HOH     H2 4903   0.970   2.921   0.838  0.5860 -0.8075 -0.7259
 1630HOH      O 4904   2.009   1.413   3.303 -0.2506 -0.0815  0.2352
 1630HOH     H1 4905   2.019   1.320   3.324  0.0589 -0.3418 -0.9031
 1630HOH     H2 4906   2.062   1.459   3.368 -0.2672 -0.7149  0.7092
 1631HOH      O 4907   4.168   3.255   1.624 -0.4195 -0.4103  0.0226
 1631HOH     H1 4908   4.089   3.285   1.580  0.0473 -0.6370 -1.0220
 1631HOH     H2 4909   4.216   3.206   1.557  1.2643  0.8326  0.1788
 1632HOH      O 4910   3.858   1.922   0.865  0.7560  0.1177  0.5176
 1632HOH     H1 4911   3.835   1.883   0.949 -0.7488 -0.1657  0.0275
 1632HOH     H2 4912   3.807   2.004   0.862 -0.2488 -0.4868 -0.5877
 1633HOH      O 4913   1.520   1.215   1.644  0.0331  0.2509  0.2334
 1633HOH     H1 4914   1.530   1.261   1.727  0.3368  0.3091  0.1667
 1633HOH     H2 4915   1.608   1.184   1.622 -0.1454 -0.2863  0.2304
 1634HOH      O 4916   0.225   2.835   0.669  0.0849  0.0563 -0.2302
 1634HOH     H1 4917   0.246   2.929   0.668  0.3431  0.0036  0.0637
 1634HOH     H2 4918   0.281   2.797   0.602  0.4449  0.0162  0.0932
 1635HOH      O 4919   0.808   3.305   4.010 -0.3354  0.0206  0.1924
 1635HOH     H1 4920   0.741   3.361   4.048  0.0357  0.4155  0.2825
 1635HOH     H2 4921   0.867   3.365   3.964 -0.0944 -0.3248  0.0399
 1636HOH      O 4922   2.463   4.065   0.182  0.2090 -0.4734  0.0313
 1636HOH     H1 4923   2.497   4.025   0.102 -0.5138 -0.2483 -0.4042
 1636HOH     H2 4924   2.510   4.148   0.189  0.0967 -0.3770 -0.3067
 1637HOH      O 4925   2.828   3.933   3.660  0.2444 -0.3823 -0.3694
 1637HOH     H1 4926   2.909   3.954   3.707  0.5326 -0.5188 -0.7950
 1637HOH     H2 4927   2.784   4.017   3.650  0.4810 -0.2588 -0.3991
 1638HOH      O 4928   1.158   0.796   2.050 -0.3669 -0.5046 -0.1159
 1638HOH     H1 4929   1.086   0.821   2.109 -0.1329 -1.6471  0.7358
 1638HOH     H2 4930   1.203   0.725   2.096  0.9039 -0.2976 -0.9317
 1639HOH      O 4931   3.191   0.190   1.782 -0.1678 -0.3582 -0.1663
 1639HOH     H1 4932   3.130   0.241   1.836 -0.0786 -0.0762 -0.3254
 1639HOH     H2 4933   3.269   0.246   1.775  0.4630 -1.0687  0.7349
 1640HOH      O 4934   1.959   0.307   0.187 -0.1560 -0.1895 -1.0713
 1640HOH     H1 4935   1.931   0.382   0.135 -0.4095 -0.1442 -0.8763
 1640HOH     H2 4936   2.051   0.294   0.163 -0.3134 -0.2809 -1.6580
 1641HOH      O 4937   0.774   3.126   0.985 -0.2905  0.4614 -0.0330
 1641HOH     H1 4938   0.766   3.221   0.997 -0.8146  0.4737 -0.3650
 1641HOH     H2 4939   0.785   3.091   1.073 -0.3590  0.8137  0.1191
 1642HOH      O 4940   3.734   3.368   4.014 -0.8953 -0.3452 -0.0195
 1642HOH     H1 4941   3.759   3.276   4.004 -1.0548 -0.3339 -0.5785
 1642HOH     H2 4942   3.817   3.413   4.032 -0.7910 -0.5669  0.0696
 1643HOH      O 4943   2.528   0.947   3.900 -0.5278  0.3675 -0.1993
 1643HOH     H1 4944   2.501   0.880   3.962 -1.2443  0.6000 -0.2413
 1643HOH     H2 4945   2.467   0.937   3.827  0.4426 -0.0654 -1.0030
 1644HOH      O 4946   4.027   2.687   1.443 -0.6013  0.2952  0.0287
 1644HOH     H1 4947   3.940   2.667   1.477 -0.0211 -0.0835  1.4561
 1644HOH     H2 4948   4.036   2.782   1.454 -0.4797  0.2012  0.8985
 1645HOH      O 4949   0.270   3.972   1.787  0.1020  0.7607 -0.2715
 1645HOH     H1 4950   0.352   3.967   1.835 -0.2933 -0.6232  0.3429
 1645HOH     H2 4951   0.204   3.997   1.852 -0.2908 -0.2572 -0.2417
 1646HOH      O 4952   2.675   1.924   1.395  0.2889  0.1144  0.1105
 1646HOH     H1 4953   2.593   1.903   1.350 -0.2195 -0.3841  1.2031
 1646HOH     H2 4954   2.694   2.013   1.367 -0.1184 -0.0715 -0.8783
 1647HOH      O 4955   3.289   3.008   3.063  0.2805  0.4938 -0.0612
 1647HOH     H1 4956   3.208   3.036   3.106  0.3525  0.9070 -0.1777
 1647HOH     H2 4957   3.264   2.995   2.972  0.2553  0.1970 -0.0143
 1648HOH      O 4958   0.069   2.374   0.701  0.0329  0.4832 -0.2255
 1648HOH     H1 4959  -0.005   2.320   0.674  0.4835  0.3273 -1.2405
 1648HOH     H2 4960   0.050   2.461   0.666 -0.0244  0.6389  0.1793
 1649HOH      O 4961   0.818   1.336   3.713 -0.4764 -0.1896  0.0455
 1649HOH     H1 4962   0.732   1.376   3.701 -0.1116  0.7296  0.2701
 1649HOH     H2 4963   0.880   1.409   3.701  0.2693 -0.8141 -0.0724
 1650HOH      O 4964   0.426   2.550   0.491  0.4582 -0.3053  0.0772
 1650HOH     H1 4965   0.507   2.543   0.441  0.5500 -1.2052  0.3229
 1650HOH     H2 4966   0.397   2.460   0.504  0.2680 -0.1108  1.3447
 1651HOH      O 4967   2.373   0.045   4.029  0.1013 -0.0882  0.0535
 1651HOH     H1 4968   2.379  -0.030   3.970 -0.6895 -0.3596  0.2947
 1651HOH     H2 4969   2.284   0.042   4.063 -0.1643  1.2880 -0.3549
 1652HOH      O 4970   2.222   0.052   0.285 -0.0143 -0.4335 -0.1223
 1652HOH     H1 4971   2.269   0.134   0.301  0.1802 -0.3674 -0.9383
 1652HOH     H2 4972   2.289  -0.010   0.257 -0.3278 -0.4930 -0.7739
 1653HOH      O 4973   3.225   0.575   3.087  0.2199 -0.5914 -0.0142
 1653HOH     H1 4974   3.144   0.524   3.095  0.0515 -0.2362  0.6823
 1653HOH     H2 4975   3.244   0.576   2.993 -0.5352 -0.7604 -0.1776
 1654HOH      O 4976   2.207   3.136   0.131  0.1489 -0.4574  0.1815
 1654HOH     H1 4977   2.167   3.110   0.048  0.8067  0.2007 -0.3840
 1654HOH     H2 4978   2.154   3.094   0.198 -0.7186 -0.6068 -0.5527
 1655HOH      O 4979   3.118   1.093   0.091 -0.0618  0.0018  0.5914
 1655HOH     H1 4980   3.128   1.112   0.185 -0.5594 -0.4746  0.7499
 1655HOH     H2 4981   3.201   1.120   0.053  0.1318  0.2547  1.1644
 1656HOH      O 4982   3.173   1.068   1.411 -0.1252 -0.1913  0.6338
 1656HOH     H1 4983   3.085   1.029   1.413  0.3085 -1.5268 -1.1163
 1656HOH     H2 4984   3.177   1.112   1.326  0.7470  0.3283  0.9233
 1657HOH      O 4985   1.659   1.298   0.352 -0.4964  0.2411  0.1753
 1657HOH     H1 4986   1.719   1.371   0.366  0.5983 -0.5040 -0.3260
 1657HOH     H2 4987   1.587   1.335   0.301 -0.5907  1.2116  0.9593
 1658HOH      O 4988   0.561   1.804   1.006 -0.3899 -0.3640  0.4260
 1658HOH     H1 4989   0.470   1.826   0.987  0.0179  0.5880 -0.6328
 1658HOH     H2 4990   0.559   1.763   1.093 -1.6991  0.4991  0.8482
 1659HOH      O 4991   3.452   0.895   0.456  0.5032  0.2409 -0.0969
 1659HOH     H1 4992   3.422   0.864   0.371 -0.0394 -0.5224  0.3447
 1659HOH     H2 4993   3.542   0.864   0.464 -0.0884 -1.6061  0.4342
 1660HOH      O 4994   1.600   3.532   3.485  0.2828  0.3061  0.1933
 1660HOH     H1 4995   1.511   3.548   3.454  0.1885  0.2814  0.4451
 1660HOH     H2 4996   1.625   3.450   3.444  0.2556  0.4034 -0.0182
 1661HOH      O 4997   1.563   0.910   0.997 -0.0073 -0.3770  0.3672
 1661HOH     H1 4998   1.579   0.918   0.903  0.7730 -0.2374  0.4935
 1661HOH     H2 4999   1.493   0.845   1.004 -0.8070  0.3530 -0.3465
 1662HOH      O 5000   1.710   0.852   0.690 -1.1024  0.0789  0.1452
 1662HOH     H1 5001   1.713   0.913   0.616  0.2021 -0.4050 -0.2566
 1662HOH     H2 5002   1.659   0.778   0.658 -1.1133  0.1619 -0.0352
 1663HOH      O 5003   2.574   1.039   0.073  0.0119  0.8285  0.2103
 1663HOH     H1 5004   2.637   0.977   0.110 -0.2198  0.6492  0.3030
 1663HOH     H2 5005   2.579   1.115   0.130  0.0216  0.7505  0.3128
 1664HOH      O 5006   1.744   1.693   4.035 -0.3441 -0.3654  0.1039
 1664HOH     H1 5007   1.729   1.729   3.948  0.1276  0.4455  0.3386
 1664HOH     H2 5008   1.681   1.738   4.092  0.4364  0.3480  0.4483
 1665HOH      O 5009   0.699   2.011   1.109 -0.0290 -0.3183  0.8683
 1665HOH     H1 5010   0.646   1.940   1.072 -0.7002  0.0467  1.0792
 1665HOH     H2 5011   0.679   2.009   1.202  0.7886 -0.5250  1.0535
 1666HOH      O 5012   3.088   1.660   0.809 -0.4679  0.3011 -0.1654
 1666HOH     H1 5013   3.001   1.677   0.773 -0.6666 -0.5402 -0.1210
 1666HOH     H2 5014   3.120   1.585   0.759 -0.4877 -0.5006  0.9445
 1667HOH      O 5015   4.101   3.871   2.791  0.1651  0.1474 -0.1407
 1667HOH     H1 5016   4.010   3.883   2.765 -0.1633  0.1763  0.9518
 1667HOH     H2 5017   4.110   3.777   2.807  0.4693  0.0732 -0.7019
 1668HOH      O 5018   1.444   4.065   2.118 -0.5310  0.4364  0.5763
 1668HOH     H1 5019   1.479   4.120   2.047  0.3773  0.3330  0.9112
 1668HOH     H2 5020   1.430   3.980   2.077 -1.2707  0.7137  0.2227
 1669HOH      O 5021   1.469   1.127   2.277 -0.1428  0.1386 -0.3769
 1669HOH     H1 5022   1.535   1.173   2.329 -0.7967  0.9363 -0.2110
 1669HOH     H2 5023   1.492   1.148   2.186  0.3693 -0.3757 -0.3816
 1670HOH      O 5024   0.416   1.081   2.232 -0.2847  0.0899 -0.0800
 1670HOH     H1 5025   0.424   1.065   2.138  1.0111  1.0955 -0.2058
 1670HOH     H2 5026   0.456   1.167   2.244 -0.9089  0.2223  1.3294
 1671HOH      O 5027   2.497   3.123   0.117 -0.2366 -0.2092 -0.0305
 1671HOH     H1 5028   2.411   3.164   0.129 -0.4652 -0.8026  0.4261
 1671HOH     H2 5029   2.479   3.044   0.066 -0.0931 -0.7899  0.7921
 1672HOH      O 5030   2.024   0.030   0.976  0.2209 -0.4443  0.0276
 1672HOH     H1 5031   1.962   0.017   1.048 -0.8214  1.0563 -0.4986
 1672HOH     H2 5032   2.000  -0.037   0.912 -0.7204 -0.0669 -0.0448
 1673HOH      O 5033   0.359   3.908   4.163 -0.1988  0.0315  0.0313
 1673HOH     H1 5034   0.443   3.900   4.117 -0.5023  0.4551 -0.6375
 1673HOH     H2 5035   0.368   3.987   4.216 -0.3320  0.3655 -0.4274
 1674HOH      O 5036   0.501   3.446   1.579 -0.2246 -0.4405  0.5968
 1674HOH     H1 5037   0.564   3.401   1.635  0.4677  1.0962  1.1669
 1674HOH     H2 5038   0.445   3.496   1.639 -0.1997  0.3532  0.0054
 1675HOH      O 5039   1.678   2.564   0.239  0.4306 -0.1568  1.1359
 1675HOH     H1 5040   1.736   2.488   0.233  0.4249 -0.1028  0.0093
 1675HOH     H2 5041   1.610   2.548   0.174  0.1915  0.6136  1.1770
 1676HOH      O 5042   3.932   2.489   0.630 -0.2899  0.1915  0.3576
 1676HOH     H1 5043   3.983   2.560   0.590 -0.9946  1.2020  1.1364
 1676HOH     H2 5044   3.842   2.506   0.601 -0.5765  0.0579  1.1220
 1677HOH      O 5045   2.387   4.011   2.056 -0.4797  0.0022  0.3952
 1677HOH     H1 5046   2.438   3.963   2.122  0.3434  0.7305  0.3323
 1677HOH     H2 5047   2.454   4.054   2.002 -1.0983 -0.8058 -1.1316
 1678HOH      O 5048   3.248   3.069   0.732 -0.4378  0.0029 -0.3423
 1678HOH     H1 5049   3.229   2.978   0.710 -1.5321  0.0766  0.1571
 1678HOH     H2 5050   3.202   3.084   0.814  1.4707  0.4350  0.7708
 1679HOH      O 5051   0.105   2.811   0.248 -1.1889  0.7884  0.2981
 1679HOH     H1 5052   0.036   2.756   0.285 -1.1903  0.6833  0.1463
 1679HOH     H2 5053   0.163   2.748   0.203 -1.1583  0.9065  0.1722
 1680HOH      O 5054   3.220   3.329   2.780 -0.3582 -0.2454  0.0678
 1680HOH     H1 5055   3.245   3.351   2.870 -0.4142  0.2013 -0.0203
 1680HOH     H2 5056   3.218   3.234   2.778 -0.3955 -0.2587  0.5529
 1681HOH      O 5057   2.754   0.926   1.144  0.0102 -0.1169 -0.0932
 1681HOH     H1 5058   2.675   0.890   1.186 -0.7643  1.4599 -0.0563
 1681HOH     H2 5059   2.721   0.998   1.090  1.4788  1.0620  0.4515
 1682HOH      O 5060   1.635   2.531   3.726 -0.3287  0.5342  0.3241
 1682HOH     H1 5061   1.670   2.557   3.640 -0.1323 -1.2919 -0.2315
 1682HOH     H2 5062   1.708   2.544   3.786  0.6687 -1.0431 -0.4065
 1683HOH      O 5063   2.577   1.581   1.683  0.8009 -0.1550  0.5788
 1683HOH     H1 5064   2.623   1.587   1.599  0.3323  0.2595  0.3454
 1683HOH     H2 5065   2.621   1.645   1.739  0.5521  0.2060  0.3704
 1684HOH      O 5066   1.130   3.842   0.371 -0.8316 -0.0575 -0.2079
 1684HOH     H1 5067   1.092   3.819   0.456 -0.9886 -0.2328 -0.3247
 1684HOH     H2 5068   1.163   3.759   0.336 -1.4728 -0.1329 -0.6693
 1685HOH      O 5069   3.897   2.876   1.247 -0.0313 -0.0496 -0.2084
 1685HOH     H1 5070   3.940   2.902   1.328  0.3720 -0.3508 -0.3159
 1685HOH     H2 5071   3.968   2.843   1.192 -0.2072  0.7253 -0.9258
 1686HOH      O 5072   4.122   1.169   3.326 -0.1895  0.2586  0.1206
 1686HOH     H1 5073   4.037   1.170   3.284 -0.1305 -0.1717 -0.0211
 1686HOH     H2 5074   4.143   1.076   3.336  0.4741  0.3437 -0.2922
 1687HOH      O 5075   4.126   3.350   0.538  0.3142 -0.4144 -0.6635
 1687HOH     H1 5076   4.116   3.408   0.463  1.3884 -0.4750 -0.8895
 1687HOH     H2 5077   4.221   3.344   0.551  0.1728 -0.8559  0.3507
 1688HOH      O 5078   0.302   3.439   0.210  0.4475 -0.3021 -0.6553
 1688HOH     H1 5079   0.301   3.535   0.201 -0.5695 -0.2551 -0.2045
 1688HOH     H2 5080   0.394   3.415   0.194  0.8225  0.7893 -0.3178
 1689HOH      O 5081   1.853   1.009   3.863  0.3163 -0.4179  0.1594
 1689HOH     H1 5082   1.936   1.056   3.871  0.0698  0.0518  0.0660
 1689HOH     H2 5083   1.847   0.987   3.770 -0.1411  0.4948 -0.0552
 1690HOH      O 5084   0.695   1.144   1.920  0.0579 -0.6744  0.4988
 1690HOH     H1 5085   0.637   1.178   1.989 -1.5250  0.0032 -1.0207
 1690HOH     H2 5086   0.664   1.054   1.907 -1.7358  0.0374 -1.1437
 1691HOH      O 5087   3.585   0.030   2.649 -0.9306 -0.3402  0.4696
 1691HOH     H1 5088   3.503   0.073   2.675 -0.8578 -0.1405  0.3724
 1691HOH     H2 5089   3.558  -0.056   2.617 -1.0582 -0.4558  0.8736
 1692HOH      O 5090   1.975   0.649   1.466  0.1584  0.0232 -0.5638
 1692HOH     H1 5091   1.905   0.590   1.494 -1.0115  1.4494 -0.2356
 1692HOH     H2 5092   2.008   0.611   1.385 -0.2378 -1.2659 -0.1681
 1693HOH      O 5093   0.579   3.554   1.905 -0.6752 -0.2680 -0.0694
 1693HOH     H1 5094   0.488   3.566   1.933 -0.3992 -0.1315  0.8326
 1693HOH     H2 5095   0.587   3.608   1.826 -1.0482  0.7674  0.5610
 1694HOH      O 5096   3.174   0.718   2.064  0.1581  0.3728 -0.1098
 1694HOH     H1 5097   3.258   0.763   2.069  0.4380 -0.1449  0.0665
 1694HOH     H2 5098   3.195   0.631   2.030 -0.2386  0.0888  0.3303
 1695HOH      O 5099   1.199   2.340   0.195 -0.0782 -0.1712  0.0281
 1695HOH     H1 5100   1.188   2.433   0.173 -0.3451  0.0320  0.9188
 1695HOH     H2 5101   1.116   2.315   0.235 -0.1581 -0.9226 -0.5735
 1696HOH      O 5102   0.238   1.842   1.722  0.0550  0.6116  0.3013
 1696HOH     H1 5103   0.220   1.830   1.815  0.6188  1.4619  0.5351
 1696HOH     H2 5104   0.285   1.762   1.697 -0.3758  0.2337  0.6555
 1697HOH      O 5105   1.789   3.369   1.218 -0.1516 -0.4507  0.1148
 1697HOH     H1 5106   1.850   3.314   1.268  1.1266  0.7914  0.0539
 1697HOH     H2 5107   1.757   3.433   1.281  0.1181  0.0613 -0.2531
 1698HOH      O 5108   2.113   1.158   0.238 -0.4512  0.0023  0.0467
 1698HOH     H1 5109   2.057   1.236   0.246 -0.9041 -0.3567  0.5184
 1698HOH     H2 5110   2.154   1.167   0.152 -0.1668  0.9720  0.2640
 1699HOH      O 5111   3.036   2.918   2.912  0.2810 -0.1610  0.7456
 1699HOH     H1 5112   2.952   2.908   2.866  0.6823  1.3310 -0.4666
 1699HOH     H2 5113   3.014   2.966   2.991 -0.0940 -0.3636  0.7685
 1700HOH      O 5114   3.430   3.916   0.846  0.1180  0.4714  0.2422
 1700HOH     H1 5115   3.465   3.978   0.783  0.9228  0.2057  0.4014
 1700HOH     H2 5116   3.492   3.843   0.845 -0.4726 -0.0581  0.5015
 1701HOH      O 5117   1.889   2.554   0.943  0.3651  0.0955  0.0243
 1701HOH     H1 5118   1.844   2.516   0.867 -0.5284 -0.6877  0.8919
 1701HOH     H2 5119   1.835   2.530   1.018  0.7554  1.5469  0.8571
 1702HOH      O 5120   2.809   2.894   2.748  0.1651  0.5344 -0.1603
 1702HOH     H1 5121   2.782   2.849   2.668 -1.6051  0.8944  0.1718
 1702HOH     H2 5122   2.755   2.855   2.817  1.2115  0.6583  0.7936
 1703HOH      O 5123   3.594   3.307   0.082  0.1824 -0.0083 -0.7685
 1703HOH     H1 5124   3.630   3.288  -0.004  0.9082 -1.5063 -0.2033
 1703HOH     H2 5125   3.645   3.253   0.142  0.4535  1.7443  0.7743
 1704HOH      O 5126   2.586   2.416   0.579  0.1704 -0.2422  0.0280
 1704HOH     H1 5127   2.513   2.422   0.641 -0.4471 -0.7150 -0.6222
 1704HOH     H2 5128   2.597   2.505   0.546 -0.2704 -0.2054 -0.0302
 1705HOH      O 5129   2.950   0.058   0.751 -0.7402  0.3336  0.2754
 1705HOH     H1 5130   2.872   0.069   0.806 -0.4587  1.1942  0.5470
 1705HOH     H2 5131   2.933   0.114   0.675 -0.8713 -0.3909 -0.2488
 1706HOH      O 5132   0.298   2.599   3.034  0.1861 -0.0491  0.4022
 1706HOH     H1 5133   0.332   2.668   3.091 -0.6703 -0.3084  1.2772
 1706HOH     H2 5134   0.359   2.596   2.961  1.1079  0.5805  1.1037
 1707HOH      O 5135   1.574   0.378   1.866  0.6582  0.2711 -0.3863
 1707HOH     H1 5136   1.515   0.391   1.939  0.1366 -0.2044 -0.7007
 1707HOH     H2 5137   1.562   0.455   1.810 -1.1312 -0.6048 -1.3936
 1708HOH      O 5138   3.867   0.600   3.259  0.3003 -0.8153 -0.1426
 1708HOH     H1 5139   3.814   0.524   3.235  0.0072 -0.9727  0.9136
 1708HOH     H2 5140   3.865   0.602   3.355  0.4029  0.4556 -0.1323
 1709HOH      O 5141   1.791   2.221   1.088  0.2319  0.0106 -0.3136
 1709HOH     H1 5142   1.742   2.302   1.103  0.2128 -0.0173 -0.2248
 1709HOH     H2 5143   1.747   2.156   1.142  0.0073 -0.1523 -0.6830
 1710HOH      O 5144   1.398   2.519   3.164 -0.0109 -0.0564 -0.6563
 1710HOH     H1 5145   1.408   2.589   3.100  0.0280 -0.1875 -0.7943
 1710HOH     H2 5146   1.312   2.481   3.145 -0.3579  0.4118 -0.1219
 1711HOH      O 5147   2.249   1.387   0.977  0.4391 -0.3537 -0.9493
 1711HOH     H1 5148   2.229   1.463   1.032  0.3172 -0.7494 -0.4321
 1711HOH     H2 5149   2.329   1.411   0.930  0.7464 -0.1394 -0.3283
 1712HOH      O 5150   0.858   1.970   2.996 -0.3971 -0.4579 -0.2097
 1712HOH     H1 5151   0.808   1.931   3.068 -0.4588 -2.0766 -1.0542
 1712HOH     H2 5152   0.799   1.970   2.921 -0.0202  0.2957 -0.5412
 1713HOH      O 5153   0.356   1.655   2.148  0.1703  0.3027  0.2372
 1713HOH     H1 5154   0.323   1.589   2.088  0.9593 -0.2981  0.4306
 1713HOH     H2 5155   0.285   1.667   2.212 -0.8871  1.2969 -0.9932
 1714HOH      O 5156   0.140   0.558   2.481  0.1018 -0.1638  0.0525
 1714HOH     H1 5157   0.213   0.590   2.533  0.9503 -0.1482 -1.0749
 1714HOH     H2 5158   0.141   0.463   2.495  0.8794 -0.2657 -0.5659
 1715HOH      O 5159   0.076   1.842   0.419  0.0128  0.0167 -0.0294
 1715HOH     H1 5160   0.124   1.798   0.489 -0.1513  0.2288  0.2206
 1715HOH     H2 5161   0.118   1.927   0.411  0.3572 -0.1948 -0.5410
 1716HOH      O 5162   1.361   3.072   2.458 -0.0394 -0.0181  0.3150
 1716HOH     H1 5163   1.308   3.134   2.409 -0.8330 -0.2641  0.8223
 1716HOH     H2 5164   1.371   3.111   2.545  0.7976  0.1129  0.1774
 1717HOH      O 5165   0.639   2.985   0.092  0.0037 -0.0864  0.8135
 1717HOH     H1 5166   0.671   2.898   0.116 -0.7087 -1.1206 -1.3645
 1717HOH     H2 5167   0.717   3.035   0.069  0.3633 -0.7023  0.6609
 1718HOH      O 5168   4.012   0.311   0.787 -0.1277  0.5324  0.4492
 1718HOH     H1 5169   3.961   0.235   0.814  0.8413 -0.4185 -0.2379
 1718HOH     H2 5170   4.073   0.326   0.859 -0.9124  1.2856  0.9972
 1719HOH      O 5171   0.229   3.349   1.812  0.0069  0.1690  0.5531
 1719HOH     H1 5172   0.157   3.327   1.752 -0.4995  0.6326  0.9686
 1719HOH     H2 5173   0.296   3.283   1.794 -0.2932  0.0581 -0.2350
 1720HOH      O 5174   2.027   1.762   0.418 -0.2174  0.1906  0.2238
 1720HOH     H1 5175   2.106   1.727   0.377  0.8780  0.7583  1.7010
 1720HOH     H2 5176   2.055   1.794   0.503 -2.0949  0.2649  0.9209
 1721HOH      O 5177   1.388   0.924   2.461 -0.0694 -0.2133 -0.1752
 1721HOH     H1 5178   1.432   0.984   2.400 -0.7209 -0.2292 -0.6958
 1721HOH     H2 5179   1.295   0.930   2.436 -0.2998 -0.5253  0.5686
 1722HOH      O 5180   0.128   0.126   1.403  0.7631  0.0019 -0.8874
 1722HOH     H1 5181   0.166   0.073   1.473  0.8830  0.8716 -0.2599
 1722HOH     H2 5182   0.074   0.065   1.353  0.9089 -0.7049 -0.2186
 1723HOH      O 5183   1.728   1.897   0.584  0.2428 -0.1288 -0.2393
 1723HOH     H1 5184   1.744   1.812   0.544  0.0281  0.0221 -0.6621
 1723HOH     H2 5185   1.657   1.934   0.532  0.5924  0.4694 -0.3063
 1724HOH      O 5186   2.458   0.073   1.622 -0.4986  0.2123  0.4550
 1724HOH     H1 5187   2.434  -0.018   1.642 -0.1142  0.1655  0.7249
 1724HOH     H2 5188   2.374   0.116   1.602 -0.7786 -0.0232  1.0672
 1725HOH      O 5189   2.946   2.855   3.828  0.1284  0.6446 -0.0054
 1725HOH     H1 5190   2.972   2.902   3.907  1.0485  0.0076  0.1011
 1725HOH     H2 5191   3.028   2.832   3.785 -0.2850 -0.3448 -0.3471
 1726HOH      O 5192   1.166   1.471   2.849  0.4648 -0.5099 -0.1483
 1726HOH     H1 5193   1.193   1.546   2.902  0.8868 -0.2715 -0.6793
 1726HOH     H2 5194   1.169   1.503   2.759 -0.8217 -0.7203 -0.3013
 1727HOH      O 5195   3.669   0.833   1.128  0.3011 -0.1976 -0.3913
 1727HOH     H1 5196   3.685   0.876   1.044  1.3056  0.1438 -0.0519
 1727HOH     H2 5197   3.749   0.783   1.145 -0.1597 -0.8175  0.0510
 1728HOH      O 5198   2.714   3.425   2.634 -0.2768 -0.2786  0.1908
 1728HOH     H1 5199   2.728   3.424   2.539  0.7771 -0.6794  0.3179
 1728HOH     H2 5200   2.666   3.344   2.652  0.0688 -0.5228  0.0510
 1729HOH      O 5201   1.406   1.459   2.112  0.5548  0.3035  0.2115
 1729HOH     H1 5202   1.439   1.382   2.065 -0.2565 -0.2772  0.5481
 1729HOH     H2 5203   1.363   1.511   2.044 -0.4863 -0.4583  0.2415
 1730HOH      O 5204   3.719   2.222   1.088 -0.3474  0.4115 -0.6043
 1730HOH     H1 5205   3.798   2.213   1.142 -0.3723 -0.5140 -0.6928
 1730HOH     H2 5206   3.655   2.162   1.128 -0.5697  0.1749 -1.2789
 1731HOH      O 5207   1.399   2.181   2.963 -0.3268 -0.3104  0.4438
 1731HOH     H1 5208   1.441   2.253   2.915 -1.6853  0.5956  0.4732
 1731HOH     H2 5209   1.407   2.106   2.905  0.7701 -0.0431  0.2094
 1732HOH      O 5210   3.336   1.830   0.576 -0.1213  0.0032 -0.1271
 1732HOH     H1 5211   3.335   1.853   0.483 -0.2901 -0.0095 -0.1294
 1732HOH     H2 5212   3.288   1.902   0.619 -0.7720 -0.4040 -0.1495
 1733HOH      O 5213   3.397   2.784   0.920  0.5306 -0.8568 -0.0076
 1733HOH     H1 5214   3.448   2.864   0.909 -1.1015  0.1717 -1.0692
 1733HOH     H2 5215   3.337   2.804   0.992 -1.4157 -0.0515 -1.6413
 1734HOH      O 5216   4.013   3.894   1.906 -0.0395 -0.1759 -0.6128
 1734HOH     H1 5217   4.090   3.858   1.950 -0.1670 -0.5669 -0.7005
 1734HOH     H2 5218   4.045   3.921   1.820 -0.1875 -1.2860 -1.0518
 1735HOH      O 5219   0.315   3.710   0.206 -0.2924 -0.6047 -0.3747
 1735HOH     H1 5220   0.350   3.775   0.145  0.5118  0.1357  0.7833
 1735HOH     H2 5221   0.233   3.748   0.237 -0.4507 -0.7446 -0.6181
 1736HOH      O 5222   3.117   1.744   1.063 -0.3743  0.3259  0.0685
 1736HOH     H1 5223   3.052   1.812   1.082 -1.2997 -0.5793  0.2665
 1736HOH     H2 5224   3.093   1.711   0.977 -0.6269 -0.4909  0.4355
 1737HOH      O 5225   2.056   3.868   2.809 -0.4146  0.0502 -0.1402
 1737HOH     H1 5226   2.027   3.813   2.882 -0.5510  0.9530  0.5211
 1737HOH     H2 5227   2.150   3.877   2.822 -0.2740 -0.5701 -0.6502
 1738HOH      O 5228   0.044   3.714   3.331  0.1934  0.5261 -0.0456
 1738HOH     H1 5229  -0.021   3.658   3.374 -0.3729  0.3266 -1.0871
 1738HOH     H2 5230   0.128   3.676   3.356 -0.1581 -0.4854 -0.2924
 1739HOH      O 5231   1.375   3.725   2.260 -0.3720 -0.1283 -0.1466
 1739HOH     H1 5232   1.296   3.777   2.273 -0.6476 -0.5595 -0.0469
 1739HOH     H2 5233   1.385   3.719   2.165 -0.4208 -0.0192 -0.1587
 1740HOH      O 5234   2.049   1.879   3.818  0.0761 -0.5475 -0.6609
 1740HOH     H1 5235   2.124   1.937   3.836 -0.3004  0.3375 -1.7133
 1740HOH     H2 5236   1.972   1.933   3.837 -0.2871 -0.8334 -1.2477
 1741HOH      O 5237   2.499   1.185   1.228 -0.4124  0.1155 -0.3752
 1741HOH     H1 5238   2.405   1.196   1.242 -0.3534  1.1601 -0.6247
 1741HOH     H2 5239   2.506   1.106   1.174 -1.1565  0.1080 -0.4851
 1742HOH      O 5240   0.842   1.162   0.463  0.4162 -0.3219  0.3853
 1742HOH     H1 5241   0.857   1.130   0.374  0.6640 -0.1344  0.3571
 1742HOH     H2 5242   0.811   1.252   0.452  0.0986 -0.4183  0.4777
 1743HOH      O 5243   3.219   2.143   1.554  0.7473  0.3545 -0.0657
 1743HOH     H1 5244   3.234   2.049   1.569 -0.0382  0.1571 -0.3839
 1743HOH     H2 5245   3.293   2.186   1.596  0.5223 -0.3360  1.1431
 1744HOH      O 5246   1.554   0.879   0.166  0.5708  0.4721  0.4204
 1744HOH     H1 5247   1.516   0.885   0.254  0.2814 -0.0525  0.3433
 1744HOH     H2 5248   1.504   0.942   0.115  1.4341  1.5651  0.8355
 1745HOH      O 5249   0.266   4.069   3.448  0.0955  0.6534 -0.5603
 1745HOH     H1 5250   0.260   4.014   3.369  0.4346  0.4919 -0.4797
 1745HOH     H2 5251   0.328   4.137   3.424  0.1966  0.6054 -0.4351
 1746HOH      O 5252   0.773   3.784   0.412  0.3170  0.1710  0.0068
 1746HOH     H1 5253   0.822   3.865   0.425  1.2181 -0.2335 -0.6470
 1746HOH     H2 5254   0.823   3.737   0.345 -0.8528 -0.3825 -0.5238
 1747HOH      O 5255   2.309   0.786   3.793  0.1497 -0.3162 -0.6840
 1747HOH     H1 5256   2.218   0.800   3.820  0.3896 -0.1878  0.1051
 1747HOH     H2 5257   2.317   0.835   3.711 -0.6027 -0.6802 -0.9950
 1748HOH      O 5258   2.349   0.645   0.270  0.4112 -0.8366 -0.6946
 1748HOH     H1 5259   2.255   0.640   0.256  0.2067 -0.0283  0.1533
 1748HOH     H2 5260   2.372   0.561   0.310 -0.0461 -0.8592 -0.4666
 1749HOH      O 5261   0.065   2.743   2.568 -0.3052  0.1518 -0.4714
 1749HOH     H1 5262   0.097   2.728   2.479 -0.4681 -0.4610 -0.4356
 1749HOH     H2 5263   0.072   2.837   2.580 -0.0402  0.2153 -1.0416
 1750HOH      O 5264   3.779   2.234   0.207 -0.3980  0.9719 -0.8660
 1750HOH     H1 5265   3.798   2.147   0.172  0.4941  1.5662 -1.9782
 1750HOH     H2 5266   3.817   2.232   0.295 -0.9968  0.0477 -0.5948
 1751HOH      O 5267   3.624   0.610   0.177  0.1974 -0.1240 -0.1068
 1751HOH     H1 5268   3.603   0.525   0.214  0.7082 -0.1148  0.2230
 1751HOH     H2 5269   3.691   0.593   0.111 -0.3218 -0.0748 -0.6575
 1752HOH      O 5270   3.961   1.312   1.940 -0.4294 -0.4017  0.3659
 1752HOH     H1 5271   4.025   1.350   2.000  0.6033 -0.8645 -0.3810
 1752HOH     H2 5272   3.923   1.387   1.895  0.4330 -0.1413  0.0283
 1753HOH      O 5273   3.359   2.008   2.576 -0.1838 -0.3990 -0.1734
 1753HOH     H1 5274   3.406   1.945   2.630  0.4011  0.8140  0.8227
 1753HOH     H2 5275   3.281   2.031   2.626  1.0372  1.7940  1.0588
 1754HOH      O 5276   0.224   2.484   2.356 -0.6062  0.2728 -0.4634
 1754HOH     H1 5277   0.229   2.433   2.275 -1.1876  0.2315 -0.4807
 1754HOH     H2 5278   0.161   2.437   2.410 -0.0424  0.1643  0.1206
 1755HOH      O 5279   3.865   0.380   2.479  0.5050  0.2644  0.2766
 1755HOH     H1 5280   3.945   0.367   2.429  0.1372 -0.3570 -0.1748
 1755HOH     H2 5281   3.818   0.448   2.432  1.1312  1.2855  1.0323
 1756HOH      O 5282   1.231   1.880   1.895 -0.0407 -0.2608 -0.4640
 1756HOH     H1 5283   1.239   1.969   1.930 -0.5962 -0.4134  0.0829
 1756HOH     H2 5284   1.182   1.832   1.961 -0.9819 -0.6153 -1.3557
 1757HOH      O 5285   0.039   2.663   3.619  0.0849  0.4199 -0.3174
 1757HOH     H1 5286  -0.028   2.634   3.558  0.5416 -0.4428 -0.4351
 1757HOH     H2 5287   0.122   2.634   3.581  0.4055  0.1080  0.5518
 1758HOH      O 5288   1.512   0.378   0.317  0.3112 -0.3942  0.7929
 1758HOH     H1 5289   1.434   0.425   0.346 -0.1140 -0.6175  0.0606
 1758HOH     H2 5290   1.518   0.303   0.376  0.2866 -0.0875  1.1908
 1759HOH      O 5291   2.895   2.584   3.963  0.1420  0.0323 -0.2764
 1759HOH     H1 5292   2.976   2.625   3.934  0.0625  0.1831 -0.2883
 1759HOH     H2 5293   2.911   2.490   3.953  0.5327  0.0300  0.3047
 1760HOH      O 5294   3.258   3.320   1.000 -0.4066 -0.4355  0.6454
 1760HOH     H1 5295   3.177   3.355   0.964  0.1360  0.5572  0.2924
 1760HOH     H2 5296   3.237   3.230   1.024 -1.5569 -0.2597  0.4262
 1761HOH      O 5297   2.313   0.347   0.441  0.5487  0.2055  0.6775
 1761HOH     H1 5298   2.296   0.310   0.528  0.1032 -0.3088  0.3903
 1761HOH     H2 5299   2.227   0.379   0.412  0.9634  1.8512  1.0485
 1762HOH      O 5300   2.058   2.631   3.692 -0.2455 -0.0056  0.5279
 1762HOH     H1 5301   2.072   2.543   3.657 -0.4111  0.4120 -0.6883
 1762HOH     H2 5302   2.135   2.647   3.747  1.3948  0.1504 -1.5572
 1763HOH      O 5303   0.817   3.832   1.876  0.2849 -0.2660  0.1581
 1763HOH     H1 5304   0.745   3.772   1.858  0.0038  0.4850 -1.7842
 1763HOH     H2 5305   0.800   3.866   1.963 -1.2023 -0.7891  0.1255
 1764HOH      O 5306   2.640   3.941   0.003  0.1607 -0.1583 -0.0727
 1764HOH     H1 5307   2.730   3.969  -0.014 -0.2028  0.7659 -0.6789
 1764HOH     H2 5308   2.649   3.862   0.056  1.3171  0.0912  0.1724
 1765HOH      O 5309   2.926   4.136   2.076 -0.0529 -0.4110  0.5308
 1765HOH     H1 5310   3.019   4.153   2.067 -0.0380 -0.7110  0.0036
 1765HOH     H2 5311   2.895   4.201   2.138  0.3232  0.3666 -0.0597
 1766HOH      O 5312   1.827   0.181   3.211 -0.0777 -0.0879 -0.2437
 1766HOH     H1 5313   1.779   0.110   3.169  0.6377 -1.5078  1.1308
 1766HOH     H2 5314   1.919   0.161   3.194  0.2065 -0.3573  1.3451
 1767HOH      O 5315   0.536   2.854   3.675  0.0563  0.0290  0.0426
 1767HOH     H1 5316   0.456   2.837   3.724 -0.0909  0.6995  0.0513
 1767HOH     H2 5317   0.514   2.832   3.585 -0.0641 -0.0137  0.0819
 1768HOH      O 5318   2.068   0.374   3.884  0.1599 -0.6564  0.3144
 1768HOH     H1 5319   2.140   0.433   3.863 -1.2951  1.2062  0.0959
 1768HOH     H2 5320   2.084   0.297   3.829  1.4090  0.1255 -0.5164
 1769HOH      O 5321   3.553   2.176   0.362 -0.1450  0.0996 -0.5317
 1769HOH     H1 5322   3.470   2.134   0.339  0.2051 -0.8420 -0.1536
 1769HOH     H2 5323   3.614   2.149   0.294 -0.1659  0.9677 -0.9313
 1770HOH      O 5324   0.083   3.668   1.015 -0.2688 -0.2176 -0.2866
 1770HOH     H1 5325   0.054   3.740   1.070  0.4930 -0.0267 -0.1044
 1770HOH     H2 5326   0.034   3.678   0.933 -0.3564  0.3577 -0.1709
 1771HOH      O 5327   1.639   0.119   2.787  0.4756  0.7691  0.9355
 1771HOH     H1 5328   1.570   0.086   2.730  0.2008  0.5016  1.4071
 1771HOH     H2 5329   1.720   0.106   2.738  0.2615  0.3897  0.6772
 1772HOH      O 5330   2.632   2.785   2.581  0.2992  0.1891  0.0237
 1772HOH     H1 5331   2.567   2.839   2.627  0.0784 -0.1087  0.0624
 1772HOH     H2 5332   2.612   2.695   2.607  1.5193  0.1686  1.0634
 1773HOH      O 5333   3.969   1.134   1.447 -0.1782  0.5590 -0.0726
 1773HOH     H1 5334   3.873   1.133   1.453 -0.1364  0.2433  0.9189
 1773HOH     H2 5335   3.998   1.131   1.538  0.7469 -2.1815 -0.2574
 1774HOH      O 5336   3.193   0.803   1.285  0.5316  0.2056  0.0422
 1774HOH     H1 5337   3.116   0.812   1.229  0.3272 -0.4986  0.1893
 1774HOH     H2 5338   3.161   0.826   1.373  0.2399 -0.9009  0.2584
 1775HOH      O 5339   1.164   2.367   2.903  0.5481  0.3825 -0.3142
 1775HOH     H1 5340   1.163   2.387   2.997 -0.6281  0.5386 -0.3303
 1775HOH     H2 5341   1.165   2.272   2.899  1.2746  0.3716 -0.1706
 1776HOH      O 5342   3.220   2.439   2.487  0.7456 -0.0503  0.5207
 1776HOH     H1 5343   3.205   2.377   2.558 -0.5510 -0.5999 -0.1614
 1776HOH     H2 5344   3.136   2.486   2.479  0.9992  0.2810 -0.3693
 1777HOH      O 5345   2.017   3.951   0.832 -0.1463 -0.0088  0.3052
 1777HOH     H1 5346   2.027   3.905   0.915  0.3481 -0.3300  0.0733
 1777HOH     H2 5347   2.099   3.936   0.786 -0.3469  0.3132 -0.1721
 1778HOH      O 5348   2.659   3.242   0.864  0.2635  0.1460  0.3873
 1778HOH     H1 5349   2.669   3.224   0.771 -0.3132  0.4163  0.2616
 1778HOH     H2 5350   2.636   3.157   0.902 -0.7680  0.2516  0.0669
 1779HOH      O 5351   2.875   1.188   2.610  0.0742  1.2306 -0.2442
 1779HOH     H1 5352   2.800   1.221   2.561 -0.0322  0.3038 -0.7457
 1779HOH     H2 5353   2.836   1.132   2.678  0.2875  0.3110 -0.8352
 1780HOH      O 5354   4.129   3.673   0.457 -0.4542  0.7041 -0.0795
 1780HOH     H1 5355   4.221   3.649   0.453 -0.7609 -0.5384 -1.2454
 1780HOH     H2 5356   4.109   3.676   0.550  0.2855 -1.2566  0.2488
 1781HOH      O 5357   2.736   0.712   3.220  0.2813  0.1154  0.5684
 1781HOH     H1 5358   2.703   0.645   3.280  0.0630  0.3022  0.6610
 1781HOH     H2 5359   2.703   0.686   3.134 -0.4522  0.5036  0.7127
 1782HOH      O 5360   3.951   2.396   0.886 -0.2497  0.4549 -0.4341
 1782HOH     H1 5361   3.952   2.462   0.817 -0.8066  0.3788 -0.5251
 1782HOH     H2 5362   3.990   2.319   0.846  2.2249  1.1882  0.2163
 1783HOH      O 5363   0.751   3.239   1.558  0.5181  0.5168 -0.4693
 1783HOH     H1 5364   0.750   3.288   1.640 -0.9088 -0.2846  0.0563
 1783HOH     H2 5365   0.796   3.157   1.580  0.1574  0.3120 -0.4765
 1784HOH      O 5366   3.671   1.008   3.639 -0.0680  0.3322 -0.3871
 1784HOH     H1 5367   3.764   1.009   3.663  0.0016  1.0531 -0.6325
 1784HOH     H2 5368   3.653   0.917   3.616  0.3944  0.0384  0.3369
 1785HOH      O 5369   2.503   1.778   3.708  0.2727  0.0502 -0.2736
 1785HOH     H1 5370   2.538   1.719   3.641  0.7812  0.2862 -0.2231
 1785HOH     H2 5371   2.580   1.809   3.756 -0.0922 -0.2903  0.5764
 1786HOH      O 5372   1.712   0.300   0.919  0.0377  0.1308 -0.7435
 1786HOH     H1 5373   1.729   0.222   0.867  0.0925  0.5564 -1.3843
 1786HOH     H2 5374   1.782   0.361   0.896  0.3817  0.1522  0.2447
 1787HOH      O 5375   0.632   2.179   2.083 -0.9168 -0.1076 -0.6403
 1787HOH     H1 5376   0.604   2.248   2.143  0.6923 -0.5397  0.7433
 1787HOH     H2 5377   0.601   2.098   2.123  0.9039 -0.4768  0.2083
 1788HOH      O 5378   1.791   0.539   0.564 -0.3101 -0.1157 -0.0988
 1788HOH     H1 5379   1.801   0.510   0.473 -1.1035 -0.9221  0.0420
 1788HOH     H2 5380   1.702   0.576   0.567 -0.3563 -0.2536  0.3768
 1789HOH      O 5381   0.842   3.721   2.649  0.1056  0.0220 -0.0939
 1789HOH     H1 5382   0.817   3.802   2.695  0.5344  0.5916 -0.8251
 1789HOH     H2 5383   0.896   3.751   2.576  0.7145 -0.9726 -0.0792
 1790HOH      O 5384   0.459   2.893   0.499  0.1198 -0.3760  0.5912
 1790HOH     H1 5385   0.502   2.808   0.488 -1.2678 -1.0606 -0.1948
 1790HOH     H2 5386   0.505   2.951   0.438  0.0684 -1.0314 -0.1074
 1791HOH      O 5387   0.782   1.287   1.265 -0.8104 -0.2272 -0.3440
 1791HOH     H1 5388   0.852   1.222   1.266 -2.1312 -1.7786  0.6969
 1791HOH     H2 5389   0.768   1.309   1.357 -0.8569  1.0786 -0.6289
 1792HOH      O 5390   0.398   4.055   2.613  0.9004 -0.1477  0.1834
 1792HOH     H1 5391   0.344   3.982   2.643  2.2659 -1.4256 -0.2418
 1792HOH     H2 5392   0.363   4.131   2.659 -1.3548 -0.7995 -0.2388
 1793HOH      O 5393   1.850   1.803   0.198  0.3912  0.4482 -0.2877
 1793HOH     H1 5394   1.895   1.817   0.281  0.1077  0.5918 -0.1557
 1793HOH     H2 5395   1.813   1.888   0.176 -0.6247  0.1307  0.0890
 1794HOH      O 5396   2.989   1.267   3.232  0.3797  0.0789 -0.3140
 1794HOH     H1 5397   3.040   1.258   3.313 -0.0230  0.0282 -0.0603
 1794HOH     H2 5398   2.989   1.179   3.194 -0.5542 -0.2366  0.3319
 1795HOH      O 5399   3.665   3.207   2.677 -0.1369 -0.0356  0.0694
 1795HOH     H1 5400   3.602   3.277   2.659 -0.1514  0.0162  0.3125
 1795HOH     H2 5401   3.650   3.184   2.769  0.2363  0.0174  0.1502
 1796HOH      O 5402   3.735   3.257   0.786 -0.4108  0.0076 -0.0259
 1796HOH     H1 5403   3.645   3.251   0.756 -0.2539 -0.1107 -0.5016
 1796HOH     H2 5404   3.732   3.313   0.863 -0.8886 -0.0080 -0.0303
 1797HOH      O 5405   3.633   2.380   2.707  0.2469  0.2273  1.1352
 1797HOH     H1 5406   3.683   2.352   2.784  0.6522  1.2975  1.2954
 1797HOH     H2 5407   3.635   2.475   2.711 -0.8353  0.3065  0.4904
 1798HOH      O 5408   0.552   3.913   3.071 -0.0881 -0.5511 -0.1089
 1798HOH     H1 5409   0.590   3.916   3.158  0.5256  0.3982 -0.3761
 1798HOH     H2 5410   0.621   3.877   3.015 -0.1045 -0.2201 -0.3540
 1799HOH      O 5411   1.618   2.478   1.560  0.5732 -0.3334 -0.1014
 1799HOH     H1 5412   1.659   2.564   1.558 -0.2967  0.0937 -0.4844
 1799HOH     H2 5413   1.662   2.432   1.632  0.6674  0.6202  0.4771
 1800HOH      O 5414   2.077   2.318   0.572  0.3960 -0.4745 -0.3908
 1800HOH     H1 5415   2.024   2.240   0.586  0.7382 -0.6806 -0.2057
 1800HOH     H2 5416   2.104   2.312   0.480  0.0074 -0.3088 -0.5167
 1801HOH      O 5417   2.791   1.512   2.451  0.2445  0.1905  0.4787
 1801HOH     H1 5418   2.855   1.497   2.382 -0.2956 -0.7532  0.1452
 1801HOH     H2 5419   2.750   1.427   2.465 -0.4803  0.6171  1.1472
 1802HOH      O 5420   0.600   1.668   3.542 -0.4475 -0.6905  0.6224
 1802HOH     H1 5421   0.536   1.713   3.487  0.8948  0.3998 -0.1730
 1802HOH     H2 5422   0.682   1.717   3.529  0.1535 -0.8239  3.0371
 1803HOH      O 5423   0.634   0.051   1.183 -0.0789  0.2006 -0.4650
 1803HOH     H1 5424   0.556   0.028   1.233 -0.5754  1.2117 -0.7137
 1803HOH     H2 5425   0.608   0.040   1.091  0.4457 -0.5081 -0.5447
 1804HOH      O 5426   2.004   3.693   3.949  0.2786  0.2068  0.1685
 1804HOH     H1 5427   2.035   3.620   4.001  0.2598 -0.0582 -0.1818
 1804HOH     H2 5428   2.047   3.770   3.986  0.3147  0.0179  0.5258
 1805HOH      O 5429   0.198   3.379   3.906 -0.0598  0.6948  0.9069
 1805HOH     H1 5430   0.227   3.458   3.952 -0.5859  1.5158 -0.0783
 1805HOH     H2 5431   0.131   3.342   3.964 -0.5236  1.5456  0.9518
 1806HOH      O 5432   3.377   0.822   1.541  0.0420  0.2378 -0.0777
 1806HOH     H1 5433   3.330   0.888   1.490 -0.3551 -0.2591 -0.3810
 1806HOH     H2 5434   3.375   0.744   1.486  0.4525 -0.0455  0.2940
 1807HOH      O 5435   0.617   3.420   0.792 -0.1325  0.5215 -0.8837
 1807HOH     H1 5436   0.618   3.423   0.696 -1.3846 -0.7108 -0.9990
 1807HOH     H2 5437   0.526   3.400   0.814  0.2401  0.2074  0.5518
 1808HOH      O 5438   1.452   3.294   2.630  0.0131  0.3526 -0.4242
 1808HOH     H1 5439   1.540   3.300   2.594  0.0839 -1.3796 -0.7523
 1808HOH     H2 5440   1.409   3.375   2.604  1.4356  1.1665 -0.4133
 1809HOH      O 5441   1.484   3.590   0.978  0.1583  0.0301 -0.3214
 1809HOH     H1 5442   1.530   3.552   1.053 -0.2401 -0.1978 -0.1861
 1809HOH     H2 5443   1.525   3.676   0.965  0.6024 -0.1596 -0.1932
 1810HOH      O 5444   3.510   2.191   0.634 -0.5846  0.7403  0.5680
 1810HOH     H1 5445   3.542   2.194   0.544 -0.6891  1.1963  0.5400
 1810HOH     H2 5446   3.590   2.193   0.688 -0.5052  0.0200  0.4882
 1811HOH      O 5447   2.430   3.136   1.161  0.2858  0.1604  0.7932
 1811HOH     H1 5448   2.353   3.120   1.106  0.5360  0.1433  0.4401
 1811HOH     H2 5449   2.500   3.085   1.120  0.5214  0.2985  1.0192
 1812HOH      O 5450   0.804   1.047   0.871 -0.7025  0.9717  0.0151
 1812HOH     H1 5451   0.718   1.015   0.843 -0.3337  0.3389 -0.4402
 1812HOH     H2 5452   0.861   1.032   0.796  0.0431  0.4252  0.6597
 1813HOH      O 5453   2.965   2.655   0.675  0.5476  0.1009 -0.3438
 1813HOH     H1 5454   3.000   2.573   0.709  0.7672  0.5358  0.5487
 1813HOH     H2 5455   3.043   2.709   0.659  0.3741  0.4266 -0.1092
 1814HOH      O 5456   2.119   3.682   2.531  0.1603  0.2507 -0.0435
 1814HOH     H1 5457   2.136   3.774   2.551  0.6642  0.0399  0.5624
 1814HOH     H2 5458   2.167   3.666   2.449  1.2727  0.1917  0.5795
 1815HOH      O 5459   3.105   1.840   0.228  0.8731  0.4543  0.9319
 1815HOH     H1 5460   3.195   1.839   0.193  0.8770  0.2150  0.9458
 1815HOH     H2 5461   3.061   1.769   0.182  0.4306  1.1328  0.2573
 1816HOH      O 5462   3.857   2.352   4.139 -0.3799 -0.4619 -0.5065
 1816HOH     H1 5463   3.837   2.315   4.225  0.1804 -0.3117 -0.3026
 1816HOH     H2 5464   3.908   2.285   4.095  0.2545 -0.1294 -0.3054
 1817HOH      O 5465   0.076   1.768   1.176  0.2699 -0.1777  0.4872
 1817HOH     H1 5466   0.025   1.775   1.096 -0.3023 -1.6401  0.6546
 1817HOH     H2 5467   0.050   1.844   1.228  0.2411  0.4999 -0.4670
 1818HOH      O 5468   1.707   0.277   4.033 -0.4389 -0.2792  0.2333
 1818HOH     H1 5469   1.643   0.311   4.095  0.3362 -0.4869  1.2103
 1818HOH     H2 5470   1.677   0.307   3.948 -0.9386  1.0203  0.8157
 1819HOH      O 5471   1.115   1.722   2.091  0.5103 -0.1944  0.3829
 1819HOH     H1 5472   1.188   1.712   2.152  1.3229  0.9961 -0.3107
 1819HOH     H2 5473   1.101   1.634   2.055  1.1893 -0.5623  0.9776
 1820HOH      O 5474   0.314   3.707   2.449 -0.3560  0.1903  0.1264
 1820HOH     H1 5475   0.370   3.690   2.372 -0.3165 -0.8411  0.3552
 1820HOH     H2 5476   0.228   3.676   2.423 -0.7110  1.2232 -0.0082
 1821HOH      O 5477   4.050   2.169   0.754  0.0438  0.4694 -0.5017
 1821HOH     H1 5478   4.137   2.133   0.770 -0.2189  0.2788  0.7220
 1821HOH     H2 5479   4.009   2.106   0.695  0.5078  0.2124 -0.5649
 1822HOH      O 5480   4.157   3.916   1.161  0.9135 -0.3974 -0.0186
 1822HOH     H1 5481   4.156   4.010   1.180  2.4321 -0.3110 -0.1492
 1822HOH     H2 5482   4.071   3.885   1.189  0.3564  1.0258  0.0002
 1823HOH      O 5483   0.526   3.722   1.708 -0.1550 -0.4142 -0.2893
 1823HOH     H1 5484   0.433   3.704   1.723  0.0440 -1.2917  0.0035
 1823HOH     H2 5485   0.526   3.790   1.641 -1.0154  0.1982  0.2810
 1824HOH      O 5486   0.526   2.848   2.868 -0.0353  0.0821  0.1384
 1824HOH     H1 5487   0.431   2.857   2.863 -0.0552  0.5574  0.9643
 1824HOH     H2 5488   0.555   2.926   2.916  0.7221 -0.2697  0.2853
 1825HOH      O 5489   0.754   1.734   2.228 -0.0226  0.3718 -0.0092
 1825HOH     H1 5490   0.839   1.746   2.270 -0.1807 -0.2423  0.5202
 1825HOH     H2 5491   0.761   1.782   2.146  1.0964 -0.2681 -0.3358
 1826HOH      O 5492   1.441   2.109   4.071 -0.0923  0.2918  0.0628
 1826HOH     H1 5493   1.476   2.021   4.081 -0.7402 -0.0703 -0.6378
 1826HOH     H2 5494   1.511   2.166   4.103  0.2649 -0.4691  0.7212
 1827HOH      O 5495   1.446   0.282   2.593 -0.5461  0.3785  0.2135
 1827HOH     H1 5496   1.526   0.326   2.622 -1.1523  1.5879  0.2097
 1827HOH     H2 5497   1.466   0.252   2.504 -0.4934  1.9686 -0.3847
 1828HOH      O 5498   2.953   3.566   3.764  0.0150  0.3505  0.4125
 1828HOH     H1 5499   2.873   3.577   3.714  0.2134  0.1550  0.0410
 1828HOH     H2 5500   2.926   3.520   3.844 -0.3702  1.0322  0.6878
 1829HOH      O 5501   0.178   0.934   2.320  0.1045 -0.4092  0.3697
 1829HOH     H1 5502   0.162   0.922   2.414 -1.2640 -0.2230  0.2036
 1829HOH     H2 5503   0.253   0.993   2.316  0.1447 -0.3598  1.3513
 1830HOH      O 5504   1.187   2.315   0.782  0.0825 -0.2053 -0.4918
 1830HOH     H1 5505   1.158   2.306   0.692  1.5091 -0.3196 -0.9926
 1830HOH     H2 5506   1.226   2.230   0.803 -1.2306 -0.5874  0.6752
 1831HOH      O 5507   4.119   1.084   2.396 -0.0680  0.2229  0.2872
 1831HOH     H1 5508   4.111   1.155   2.331 -1.1853 -0.6953 -0.6616
 1831HOH     H2 5509   4.173   1.018   2.352  0.5737  0.2542  0.9864
 1832HOH      O 5510   3.080   1.099   1.999  0.8323 -0.2395 -0.3303
 1832HOH     H1 5511   3.098   1.073   1.909 -0.1372 -0.0451 -0.5969
 1832HOH     H2 5512   3.013   1.038   2.029 -0.5759  1.0680 -0.5576
 1833HOH      O 5513   0.046   1.121   0.822 -0.4292 -0.2435  0.3262
 1833HOH     H1 5514  -0.011   1.084   0.755 -0.3195 -0.1687  0.1921
 1833HOH     H2 5515   0.052   1.214   0.799  1.2658 -0.5470 -0.7775
 1834HOH      O 5516   4.012   1.989   3.832  0.0644  0.0408 -0.1377
 1834HOH     H1 5517   4.027   1.999   3.926 -0.3161 -1.3791  0.1195
 1834HOH     H2 5518   3.925   2.026   3.817  0.0174  0.0374  0.1188
 1835HOH      O 5519   3.865   1.105   2.508 -0.0402  0.1454 -0.7601
 1835HOH     H1 5520   3.957   1.078   2.501  0.3079  1.0054 -0.0025
 1835HOH     H2 5521   3.845   1.143   2.422  0.4184  0.2147 -0.8442
 1836HOH      O 5522   3.829   0.240   2.976 -0.2199 -0.4704 -0.2415
 1836HOH     H1 5523   3.823   0.270   2.885  0.6054  0.7900  0.0761
 1836HOH     H2 5524   3.831   0.144   2.969 -0.7505 -0.4263 -1.4979
 1837HOH      O 5525   1.126   0.279   1.173 -0.2522 -0.3744 -0.3489
 1837HOH     H1 5526   1.205   0.237   1.139  0.4385  0.3966  0.2146
 1837HOH     H2 5527   1.139   0.281   1.268  0.0528  1.5260 -0.3376
 1838HOH      O 5528   2.357   3.582   1.024  0.1909 -0.2220 -0.3770
 1838HOH     H1 5529   2.369   3.651   1.089  0.5930 -0.6097 -0.0249
 1838HOH     H2 5530   2.319   3.509   1.073 -0.6698 -0.1120 -0.8351
 1839HOH      O 5531   1.216   2.532   1.831 -0.0788  0.2995 -0.2410
 1839HOH     H1 5532   1.128   2.558   1.858 -0.2004 -0.3774  0.0638
 1839HOH     H2 5533   1.250   2.606   1.781 -0.1932  1.2688  1.0306
 1840HOH      O 5534   0.959   0.617   2.325 -0.1506  0.4259  0.5478
 1840HOH     H1 5535   0.958   0.712   2.326  0.4091  0.4477  0.2375
 1840HOH     H2 5536   1.048   0.594   2.352 -0.4413 -0.0315  1.1652
 1841HOH      O 5537   2.040   2.313   1.175  0.3128 -0.2491 -0.0812
 1841HOH     H1 5538   1.955   2.274   1.155  0.0258  0.0232  0.5439
 1841HOH     H2 5539   2.081   2.327   1.089 -0.4923  0.1063 -0.4282
 1842HOH      O 5540   2.858   0.870   3.043 -0.3787  0.2056  0.0021
 1842HOH     H1 5541   2.934   0.915   3.081 -0.1353 -0.2349  0.0589
 1842HOH     H2 5542   2.804   0.848   3.119 -0.5772  0.5415 -0.0409
 1843HOH      O 5543   3.357   0.312   0.285 -0.8112 -0.5945 -0.1736
 1843HOH     H1 5544   3.347   0.232   0.233 -0.3323 -0.1664 -0.9478
 1843HOH     H2 5545   3.344   0.383   0.223  0.2133 -0.0617  0.1881
 1844HOH      O 5546   0.647   2.645   3.058 -0.7743 -0.4005 -0.0449
 1844HOH     H1 5547   0.609   2.700   3.127 -0.4831 -0.1073 -0.1128
 1844HOH     H2 5548   0.647   2.702   2.981  0.1428 -0.2601  0.0410
 1845HOH      O 5549   0.573   3.350   1.104 -0.8712  0.4367 -0.1920
 1845HOH     H1 5550   0.500   3.398   1.144 -0.1904  1.0621  0.3342
 1845HOH     H2 5551   0.622   3.315   1.177 -0.7115 -0.1138 -0.5491
 1846HOH      O 5552   1.292   1.984   2.217 -0.4378 -0.1411  0.1699
 1846HOH     H1 5553   1.306   2.010   2.126  0.4071  1.8932  0.7730
 1846HOH     H2 5554   1.369   1.932   2.239  0.3507  0.9511  0.1674
 1847HOH      O 5555   1.717   3.689   0.205  0.2015  0.7402 -0.4150
 1847HOH     H1 5556   1.668   3.712   0.284 -0.1209  1.4019 -0.7942
 1847HOH     H2 5557   1.809   3.696   0.231  0.1477 -0.6783  0.3534
 1848HOH      O 5558   1.854   0.528   0.826 -0.7444 -0.3257 -0.2794
 1848HOH     H1 5559   1.879   0.617   0.852 -1.1392  0.0102 -0.9996
 1848HOH     H2 5560   1.831   0.535   0.733  0.0960 -1.3651 -0.6074
 1849HOH      O 5561   1.770   2.320   1.733 -0.7158 -0.0122 -0.3041
 1849HOH     H1 5562   1.749   2.229   1.715 -1.3533  0.1117 -0.2478
 1849HOH     H2 5563   1.866   2.322   1.740 -0.6110 -0.4741 -1.3349
 1850HOH      O 5564   3.353   0.053   0.153  0.1116 -0.0772  0.1515
 1850HOH     H1 5565   3.447   0.062   0.138  0.1363  0.5237  0.6112
 1850HOH     H2 5566   3.316   0.033   0.066  0.4940  1.1044 -0.3199
 1851HOH      O 5567   1.942   0.412   2.874  0.8119  0.4095  0.1082
 1851HOH     H1 5568   1.940   0.507   2.863  1.3768  0.4217  0.0590
 1851HOH     H2 5569   2.029   0.394   2.910  0.9333 -0.1437 -0.4339
 1852HOH      O 5570   3.613   1.101   3.065  0.4445  0.1138  0.5950
 1852HOH     H1 5571   3.704   1.078   3.049 -0.0258 -0.7891 -1.6919
 1852HOH     H2 5572   3.602   1.187   3.025  0.1861 -0.0994  0.1862
 1853HOH      O 5573   1.649   1.712   3.779  0.0952  0.3972  0.1707
 1853HOH     H1 5574   1.657   1.663   3.697  0.0806 -0.1284  0.4725
 1853HOH     H2 5575   1.611   1.796   3.754 -0.7597 -0.0914 -0.2555
 1854HOH      O 5576   0.145   3.715   3.824  0.5085 -0.1231  0.3413
 1854HOH     H1 5577   0.229   3.696   3.866  0.4705  0.3820  0.6778
 1854HOH     H2 5578   0.165   3.783   3.760  0.2671  0.4822  0.8830
 1855HOH      O 5579   0.800   0.549   2.872  0.0484  0.2873  0.3245
 1855HOH     H1 5580   0.893   0.560   2.892 -0.0316  0.4576  0.6064
 1855HOH     H2 5581   0.763   0.512   2.952 -0.0973  0.0652  0.1553
 1856HOH      O 5582   3.985   0.071   0.988  0.3082  0.1587 -0.1527
 1856HOH     H1 5583   4.075   0.061   0.955  0.1342 -0.2005 -0.5442
 1856HOH     H2 5584   3.938  -0.003   0.950 -0.4674  1.0510 -1.0322
 1857HOH      O 5585   3.992   1.349   4.119 -0.4086  0.7479  0.1836
 1857HOH     H1 5586   3.901   1.321   4.107 -0.3306  0.2344  0.7079
 1857HOH     H2 5587   4.038   1.311   4.044 -0.1966 -1.1428  1.1501
 1858HOH      O 5588   2.326   1.178   3.854 -0.1324 -0.1551  0.2196
 1858HOH     H1 5589   2.404   1.123   3.846  0.2970  0.5290 -0.5801
 1858HOH     H2 5590   2.356   1.254   3.904 -0.4062 -0.0840  0.2770
 1859HOH      O 5591   2.898   4.030   1.729  0.0262 -0.6475  0.2054
 1859HOH     H1 5592   2.890   3.938   1.704  0.2470 -0.2655 -1.5029
 1859HOH     H2 5593   2.975   4.061   1.682  0.2390  0.3184  1.1220
 1860HOH      O 5594   0.633   0.922   2.298 -0.5054 -0.1681  0.0852
 1860HOH     H1 5595   0.553   0.970   2.276 -0.2521 -0.0289 -0.5865
 1860HOH     H2 5596   0.603   0.831   2.307 -0.7987 -0.0632  0.2161
 1861HOH      O 5597   3.281   1.382   0.998  0.2439 -0.1791  0.3078
 1861HOH     H1 5598   3.315   1.454   1.051  0.0221 -0.4502  0.8381
 1861HOH     H2 5599   3.306   1.404   0.908  0.4586  0.3931  0.4975
 1862HOH      O 5600   3.222   0.823   3.192 -0.4231 -0.1701  0.3067
 1862HOH     H1 5601   3.309   0.862   3.205 -0.1839 -1.0234  1.7534
 1862HOH     H2 5602   3.239   0.744   3.140 -0.4014 -0.0886  0.1901
 1863HOH      O 5603   0.302   0.661   2.710 -0.0130 -0.3202 -0.6781
 1863HOH     H1 5604   0.255   0.599   2.767 -0.1652  0.0084 -0.4415
 1863HOH     H2 5605   0.267   0.747   2.734  1.5783  0.0981  0.3789
 1864HOH      O 5606   0.205   0.555   1.001 -0.2371 -0.1015 -0.1059
 1864HOH     H1 5607   0.284   0.561   1.055 -0.5197 -0.4111  0.3561
 1864HOH     H2 5608   0.200   0.639   0.956  0.3075 -0.0451 -0.0712
 1865HOH      O 5609   2.102   3.693   0.071 -0.0065  0.7518 -0.3145
 1865HOH     H1 5610   2.127   3.771   0.021  0.4893  1.4448  0.9239
 1865HOH     H2 5611   2.179   3.672   0.124 -0.5897  0.2384  0.3793
 1866HOH      O 5612   3.233   2.887   1.895  0.0523  0.3106  0.0439
 1866HOH     H1 5613   3.200   2.797   1.903  0.4049  0.1379 -0.3401
 1866HOH     H2 5614   3.235   2.920   1.985  1.3893 -0.6204  0.4191
 1867HOH      O 5615   3.416   3.934   1.639  0.9490  0.1228 -0.4195
 1867HOH     H1 5616   3.509   3.953   1.632  0.9378 -0.0295 -1.1428
 1867HOH     H2 5617   3.382   4.001   1.698  1.2492  1.1668 -1.3662
 1868HOH      O 5618   0.519   0.984   3.891  0.0803 -0.3811 -0.3671
 1868HOH     H1 5619   0.535   0.913   3.952 -0.9076 -0.3162  0.0069
 1868HOH     H2 5620   0.604   1.027   3.880  0.3420 -0.5765  0.7248
 1869HOH      O 5621   2.971   0.306   3.626  0.4304  0.0740 -0.6653
 1869HOH     H1 5622   2.980   0.400   3.639 -0.3537  0.0578  0.2441
 1869HOH     H2 5623   3.057   0.277   3.595  0.7651  1.0400 -0.7018
 1870HOH      O 5624   1.934   1.501   1.404  0.0607 -0.7984 -0.0685
 1870HOH     H1 5625   1.912   1.440   1.333 -0.9188 -0.0618 -0.4403
 1870HOH     H2 5626   2.007   1.552   1.369 -0.0022 -0.8627 -0.2962
 1871HOH      O 5627   0.365   2.256   0.552  0.0805 -0.3825 -0.4174
 1871HOH     H1 5628   0.350   2.282   0.642 -0.6171  0.6945 -0.8038
 1871HOH     H2 5629   0.418   2.176   0.558  1.3287  0.4663  0.8829
 1872HOH      O 5630   1.349   3.012   1.699 -0.0240  0.2181  0.4854
 1872HOH     H1 5631   1.334   3.001   1.793  0.4553  1.6994  0.7888
 1872HOH     H2 5632   1.443   3.029   1.692  0.2038 -1.1269 -0.4444
 1873HOH      O 5633   1.625   3.579   3.880  0.0539 -0.2652 -0.7006
 1873HOH     H1 5634   1.531   3.581   3.898  0.2248 -0.0199  0.2589
 1873HOH     H2 5635   1.666   3.603   3.963  0.9905 -1.0776 -0.8918
 1874HOH      O 5636   0.520   2.533   1.565 -0.0078 -0.3277  0.5401
 1874HOH     H1 5637   0.537   2.577   1.482 -0.3934 -0.3734  0.4328
 1874HOH     H2 5638   0.607   2.514   1.601  0.2069 -1.4115 -0.4286
 1875HOH      O 5639   3.916   2.514   3.777 -0.1922 -0.2347  0.0854
 1875HOH     H1 5640   3.848   2.557   3.830  0.4376  0.6705  0.1940
 1875HOH     H2 5641   3.995   2.518   3.831  0.2247 -0.2162 -0.5048
 1876HOH      O 5642   1.586   1.416   1.824  0.5539 -0.0755  0.5856
 1876HOH     H1 5643   1.654   1.477   1.796  0.5423 -0.3441 -0.0536
 1876HOH     H2 5644   1.513   1.471   1.851  0.4559  0.2062 -0.2064
 1877HOH      O 5645   2.231   1.917   2.427 -0.4506 -0.1039  0.3063
 1877HOH     H1 5646   2.210   1.928   2.519  0.8300  0.5150  0.5749
 1877HOH     H2 5647   2.308   1.860   2.427 -1.0636 -1.0024 -0.4823
 1878HOH      O 5648   2.058   2.541   4.186 -0.0227 -0.6754 -0.1689
 1878HOH     H1 5649   1.998   2.476   4.149 -0.5210 -0.2197 -0.1861
 1878HOH     H2 5650   2.127   2.550   4.121  0.2549 -1.4398 -0.0076
 1879HOH      O 5651   3.076   2.605   0.182 -0.6800 -0.6090  0.1220
 1879HOH     H1 5652   3.159   2.624   0.137 -0.6312  0.0620  0.4800
 1879HOH     H2 5653   3.102   2.552   0.258 -0.4719  0.1936  0.6354
 1880HOH      O 5654   0.182   2.409   1.122  0.4765 -0.0928  0.0734
 1880HOH     H1 5655   0.114   2.470   1.151 -0.3099 -0.5083 -0.7992
 1880HOH     H2 5656   0.243   2.464   1.074  0.1841  0.1295 -0.0518
 1881HOH      O 5657   2.857   2.491   0.051  0.6458 -0.9602  0.2076
 1881HOH     H1 5658   2.927   2.536   0.098 -0.4071  0.1282  0.8428
 1881HOH     H2 5659   2.829   2.553  -0.016 -0.0860 -1.1090  0.3557
 1882HOH      O 5660   1.957   1.275   2.434  0.5030  0.8072 -0.1882
 1882HOH     H1 5661   1.963   1.208   2.366 -0.1182  1.3198 -0.7772
 1882HOH     H2 5662   2.025   1.251   2.497  0.5031 -0.1944 -0.5279
 1883HOH      O 5663   4.017   0.307   3.364 -0.4578  0.0207  0.2386
 1883HOH     H1 5664   4.017   0.298   3.459 -0.7769 -0.5230  0.1998
 1883HOH     H2 5665   3.989   0.397   3.347 -1.1939 -0.1205  0.6483
 1884HOH      O 5666   2.597   3.554   1.412  0.4277  0.3357  0.3199
 1884HOH     H1 5667   2.585   3.470   1.368 -0.4949  0.6294 -0.0415
 1884HOH     H2 5668   2.526   3.558   1.477  0.4345  0.8361  0.3088
 1885HOH      O 5669   1.927   1.178   1.889  0.3986  0.3452 -0.0759
 1885HOH     H1 5670   2.022   1.181   1.880  0.4241  0.3720  0.1958
 1885HOH     H2 5671   1.895   1.174   1.799  0.6865 -0.7439 -0.1552
 1886HOH      O 5672   3.700   1.562   3.599 -0.1938  0.0848 -0.1584
 1886HOH     H1 5673   3.612   1.599   3.589  0.0828  1.2881  1.1867
 1886HOH     H2 5674   3.703   1.530   3.689  0.7735  0.2367 -0.1072
 1887HOH      O 5675   4.001   2.599   2.622  0.1000 -0.2090  0.4029
 1887HOH     H1 5676   4.090   2.618   2.593 -0.0863 -1.1693 -0.9701
 1887HOH     H2 5677   3.949   2.594   2.541 -0.8166 -1.4593  0.9936
 1888HOH      O 5678   1.756   1.513   3.253  0.1381  0.1217 -0.5083
 1888HOH     H1 5679   1.848   1.486   3.260  0.2069  0.4287 -0.1978
 1888HOH     H2 5680   1.755   1.604   3.284 -0.5233 -0.3615  1.0378
 1889HOH      O 5681   3.627   0.792   1.668  0.0905  0.6656  0.0224
 1889HOH     H1 5682   3.682   0.750   1.601 -0.7926 -1.2513  0.3548
 1889HOH     H2 5683   3.549   0.821   1.620 -0.5136 -0.6509  0.1124
 1890HOH      O 5684   2.868   1.753   3.047  0.2325  0.2377 -0.3393
 1890HOH     H1 5685   2.883   1.780   2.957  0.1304 -0.7369 -0.6715
 1890HOH     H2 5686   2.908   1.667   3.054 -0.9691 -0.3423  0.1218
 1891HOH      O 5687   0.584   3.556   3.969 -0.5974  0.1045 -0.1476
 1891HOH     H1 5688   0.573   3.524   3.880 -0.1720 -0.1807 -0.1016
 1891HOH     H2 5689   0.668   3.603   3.967 -0.5509  0.0333  0.1223
 1892HOH      O 5690   0.228   0.964   4.130  0.2356 -0.2029  0.3733
 1892HOH     H1 5691   0.162   0.918   4.078 -0.3120  0.5338  0.3769
 1892HOH     H2 5692   0.181   1.039   4.167  1.0757  0.3401  0.3869
 1893HOH      O 5693   3.251   0.074   1.135  0.0091 -0.2577  0.5562
 1893HOH     H1 5694   3.231   0.127   1.058  1.4966 -1.1399 -0.5480
 1893HOH     H2 5695   3.166   0.046   1.168 -0.7190  0.9576 -0.1498
 1894HOH      O 5696   1.109   3.366   0.792  0.3108  0.5973  0.1082
 1894HOH     H1 5697   1.197   3.364   0.830  0.4780  0.3131 -0.2736
 1894HOH     H2 5698   1.107   3.446   0.739  0.4316  0.4734 -0.0858
 1895HOH      O 5699   3.424   3.959   4.104  0.5167 -0.4692  0.0876
 1895HOH     H1 5700   3.513   3.927   4.120  0.8198  0.5308  0.5339
 1895HOH     H2 5701   3.415   3.960   4.009  0.9504 -0.6604  0.0409
 1896HOH      O 5702   0.659   0.100   0.283  0.7528  0.5869  0.1307
 1896HOH     H1 5703   0.585   0.056   0.241  0.0428  1.0497  0.8459
 1896HOH     H2 5704   0.697   0.034   0.341  0.1661  0.6680  0.6266
 1897HOH      O 5705   4.023   0.048   1.677  0.1121  0.0075  1.0518
 1897HOH     H1 5706   4.020   0.119   1.613 -0.2482 -0.4446  0.5532
 1897HOH     H2 5707   3.968   0.078   1.749 -0.6098 -0.0358  0.5419
 1898HOH      O 5708   1.922   4.092   2.881  0.0809 -0.1992  0.5869
 1898HOH     H1 5709   1.847   4.061   2.931  0.2846 -0.4747  0.7295
 1898HOH     H2 5710   1.962   4.013   2.845  0.1184 -0.0305  0.2433
 1899HOH      O 5711   0.064   2.607   1.608  0.1223  0.0610  0.5392
 1899HOH     H1 5712   0.062   2.511   1.608  0.5281  0.0344  1.3470
 1899HOH     H2 5713  -0.018   2.633   1.566  0.4062 -0.6290 -0.5140
 1900HOH      O 5714   4.070   3.697   3.976 -0.0895 -0.0112 -0.4145
 1900HOH     H1 5715   4.092   3.723   4.065 -0.6399 -0.7133 -0.0549
 1900HOH     H2 5716   4.154   3.692   3.930  0.2601 -0.2509  0.2331
 1901HOH      O 5717   1.087   1.356   0.452 -0.4217 -0.0355  0.0524
 1901HOH     H1 5718   1.061   1.272   0.488 -0.2405 -0.5151 -0.8910
 1901HOH     H2 5719   1.171   1.339   0.408  0.0036  0.8077  0.4775
 1902HOH      O 5720   0.290   3.642   2.735  0.5369  0.2780 -0.3764
 1902HOH     H1 5721   0.269   3.551   2.754  0.9214  0.1516 -0.5510
 1902HOH     H2 5722   0.306   3.644   2.640  0.0777  0.6192 -0.4566
 1903HOH      O 5723   1.204   3.596   0.271  0.8270 -0.0135 -0.0345
 1903HOH     H1 5724   1.255   3.583   0.351  0.6995  0.2573  0.0936
 1903HOH     H2 5725   1.261   3.564   0.201  0.6046 -1.0648  0.2385
 1904HOH      O 5726   0.531   3.674   0.426  0.4298 -0.2864  0.2266
 1904HOH     H1 5727   0.464   3.735   0.396  0.1144 -0.2363  0.9906
 1904HOH     H2 5728   0.613   3.723   0.421  0.1889  0.1859  0.7704
 1905HOH      O 5729   0.323   2.363   3.790  0.1393  0.2240  0.0472
 1905HOH     H1 5730   0.235   2.374   3.826 -0.0292 -0.3567 -0.1648
 1905HOH     H2 5731   0.334   2.268   3.782  0.9758  0.2604  0.5302
 1906HOH      O 5732   2.305   1.324   1.679  0.4519 -0.5602 -0.1714
 1906HOH     H1 5733   2.392   1.284   1.685  1.3307  1.1542 -0.3542
 1906HOH     H2 5734   2.315   1.396   1.618 -0.8516  0.3187  0.5400
 1907HOH      O 5735   1.579   3.315   2.109  0.2785 -0.7655 -0.3499
 1907HOH     H1 5736   1.592   3.248   2.176  0.0825 -0.6419 -0.1830
 1907HOH     H2 5737   1.667   3.342   2.085  0.3516 -0.6043  0.0772
 1908HOH      O 5738   3.243   1.976   2.331 -0.5076 -0.2273 -0.3079
 1908HOH     H1 5739   3.298   2.042   2.289 -1.0340  0.6882  0.3715
 1908HOH     H2 5740   3.265   1.983   2.424 -0.8018 -0.7941 -0.1902
 1909HOH      O 5741   3.153   1.180   0.368 -0.3186 -0.2084  0.6769
 1909HOH     H1 5742   3.205   1.134   0.434  0.4871 -0.6446 -0.1990
 1909HOH     H2 5743   3.063   1.150   0.382 -0.2018 -0.1712  1.6424
 1910HOH      O 5744   1.226   0.765   1.606  0.2800 -0.2437 -0.8023
 1910HOH     H1 5745   1.250   0.851   1.640  1.7363 -0.9959  0.3339
 1910HOH     H2 5746   1.293   0.747   1.539  0.1320 -0.5704 -0.8649
 1911HOH      O 5747   2.437   1.465   1.223  0.2939  0.7277  0.3372
 1911HOH     H1 5748   2.464   1.382   1.184 -0.2791  0.1590  1.0867
 1911HOH     H2 5749   2.514   1.521   1.215  0.6278  0.2042 -0.3709
 1912HOH      O 5750   0.157   2.676   3.870 -0.3242  0.0586  0.2727
 1912HOH     H1 5751   0.224   2.738   3.843 -0.1702 -0.1197  0.2385
 1912HOH     H2 5752   0.098   2.670   3.794 -0.2123 -0.0065  0.1895
 1913HOH      O 5753   2.254   2.538   2.798  0.7256  0.3833  0.1483
 1913HOH     H1 5754   2.216   2.529   2.885 -0.2948  0.5160 -0.2523
 1913HOH     H2 5755   2.253   2.633   2.781 -0.0241  0.2996 -0.3769
 1914HOH      O 5756   0.905   3.073   3.623  1.0284  0.3420 -0.1175
 1914HOH     H1 5757   0.948   3.019   3.556  0.0207  0.6154 -1.0555
 1914HOH     H2 5758   0.846   3.013   3.668  1.0027  0.3565 -0.1320
 1915HOH      O 5759   3.547   1.595   3.279 -0.0628  0.4068  0.2983
 1915HOH     H1 5760   3.494   1.573   3.202 -0.6727  0.7248  0.6104
 1915HOH     H2 5761   3.621   1.644   3.244 -0.0841  0.1531 -0.1266
 1916HOH      O 5762   0.927   3.612   0.229 -0.8475  0.4813  0.5399
 1916HOH     H1 5763   1.019   3.612   0.259 -0.8834  0.0741  0.6531
 1916HOH     H2 5764   0.933   3.604   0.134 -0.7527  1.1073  0.4795
 1917HOH      O 5765   4.052   0.677   2.407  0.4528  0.2615  0.0980
 1917HOH     H1 5766   4.019   0.712   2.489 -0.5165 -0.2832 -0.0371
 1917HOH     H2 5767   4.129   0.625   2.432 -0.8482 -1.4412  0.9848
 1918HOH      O 5768   3.614   2.791   1.502  0.5489  0.1929  0.2427
 1918HOH     H1 5769   3.605   2.876   1.543 -0.4189  0.0072  0.4681
 1918HOH     H2 5770   3.621   2.810   1.408 -0.1144  0.5177  0.2459
 1919HOH      O 5771   2.767   2.909   2.369  0.2889  0.3350  0.2719
 1919HOH     H1 5772   2.778   2.853   2.446 -1.3277 -0.9936 -0.3429
 1919HOH     H2 5773   2.710   2.979   2.399  0.1235  0.1380  0.4296
 1920HOH      O 5774   1.550   0.388   0.040 -0.6646  0.0998  0.1533
 1920HOH     H1 5775   1.542   0.378   0.135 -1.1372  0.8797  0.2072
 1920HOH     H2 5776   1.523   0.478   0.022  0.9006  0.4947 -0.5613
 1921HOH      O 5777   3.780   0.892   2.367  0.1491  0.2608  0.2058
 1921HOH     H1 5778   3.773   0.824   2.434  0.5044  0.5442  0.5335
 1921HOH     H2 5779   3.800   0.972   2.415 -0.0957  0.5722 -0.1926
 1922HOH      O 5780   2.634   2.774   0.188 -0.2594  0.4841  0.0781
 1922HOH     H1 5781   2.587   2.817   0.116  0.1579  0.5605 -0.1567
 1922HOH     H2 5782   2.723   2.762   0.154 -0.1603  0.1650  0.4408
 1923HOH      O 5783   1.803   2.700   3.574 -0.5469 -0.2361 -0.4344
 1923HOH     H1 5784   1.803   2.634   3.504  0.5658  0.2034 -0.8994
 1923HOH     H2 5785   1.887   2.686   3.619 -0.5345  0.5059 -0.2087
 1924HOH      O 5786   1.956   1.692   2.909 -0.1548 -0.4641  0.2992
 1924HOH     H1 5787   1.866   1.667   2.929 -0.1539 -0.7770 -0.0647
 1924HOH     H2 5788   1.950   1.741   2.827  0.0839 -1.2546 -0.2258
 1925HOH      O 5789   4.036   0.858   0.098  0.1530 -0.0727  0.4257
 1925HOH     H1 5790   4.101   0.917   0.136  0.1417  0.3646 -0.1965
 1925HOH     H2 5791   3.972   0.916   0.057 -0.2004 -0.5136  0.3327
 1926HOH      O 5792   4.036   1.164   0.231 -0.4065  0.4559 -0.2855
 1926HOH     H1 5793   3.943   1.186   0.237 -0.3037  0.8567 -0.0799
 1926HOH     H2 5794   4.068   1.171   0.321 -0.2624 -0.0909 -0.2859
 1927HOH      O 5795   3.704   0.305   0.576 -0.3992 -0.5237  0.4798
 1927HOH     H1 5796   3.720   0.244   0.648 -0.0728 -0.1142  0.7646
[truncated: 90,767 more chars]
