# Supplementary material for: Broadening the Scope of Binding Free Energy Calculations Using a Separated Topologies Approach
Source: J Chem Theory Comput. 2023 Jul 24;19(15):5058–76. doi: 10.1021/acs.jctc.3c00282 (PMC10413862; doi:10.1021/acs.jctc.3c00282)
Supplement: Supplementary file 2 — ct3c00282_si_002.zip [file ct3c00282_si_002.zip › SI_paper/BACE1/input/amide_series/lig_74/complex.pdb]

CRYST1   85.923   85.923   85.923  90.00  90.00  90.00 P 1            
HETATM    1  C   ACE 1   1      48.755  22.164  46.662  0.00  0.00           C  
HETATM    2  O   ACE 1   1      48.569  22.412  45.494  0.00  0.00           O  
HETATM    3  CH3 ACE 1   1      48.257  20.881  47.329  0.00  0.00           C  
HETATM    4 HH31 ACE 1   1      47.845  20.270  46.526  0.00  0.00           H  
HETATM    5 HH32 ACE 1   1      49.143  20.556  47.874  0.00  0.00           H  
HETATM    6 HH33 ACE 1   1      47.458  21.202  47.997  0.00  0.00           H  
ATOM      7  N   THR 1   2      49.230  23.169  47.480  0.00  0.00           N  
ATOM      8  CA  THR 1   2      49.412  24.492  47.021  0.00  0.00           C  
ATOM      9  C   THR 1   2      50.953  24.661  46.688  0.00  0.00           C  
ATOM     10  O   THR 1   2      51.293  25.180  45.639  0.00  0.00           O  
ATOM     11  CB  THR 1   2      49.027  25.621  48.002  0.00  0.00           C  
ATOM     12  OG1 THR 1   2      49.573  25.385  49.340  0.00  0.00           O  
ATOM     13  CG2 THR 1   2      47.476  25.835  48.044  0.00  0.00           C  
ATOM     14  H   THR 1   2      49.231  22.959  48.468  0.00  0.00           H  
ATOM     15  HA  THR 1   2      48.823  24.704  46.129  0.00  0.00           H  
ATOM     16  HB  THR 1   2      49.517  26.553  47.719  0.00  0.00           H  
ATOM     17  HG1 THR 1   2      49.438  26.189  49.847  0.00  0.00           H  
ATOM     18 HG21 THR 1   2      47.050  26.128  47.085  0.00  0.00           H  
ATOM     19 HG22 THR 1   2      47.011  24.858  48.166  0.00  0.00           H  
ATOM     20 HG23 THR 1   2      47.203  26.521  48.847  0.00  0.00           H  
ATOM     21  N   THR 1   3      51.848  24.113  47.444  0.00  0.00           N  
ATOM     22  CA  THR 1   3      53.287  23.898  47.047  0.00  0.00           C  
ATOM     23  C   THR 1   3      53.419  22.814  45.971  0.00  0.00           C  
ATOM     24  O   THR 1   3      53.033  21.672  46.100  0.00  0.00           O  
ATOM     25  CB  THR 1   3      54.226  23.913  48.206  0.00  0.00           C  
ATOM     26  OG1 THR 1   3      53.938  22.948  49.177  0.00  0.00           O  
ATOM     27  CG2 THR 1   3      54.236  25.134  48.980  0.00  0.00           C  
ATOM     28  H   THR 1   3      51.501  23.529  48.192  0.00  0.00           H  
ATOM     29  HA  THR 1   3      53.618  24.808  46.547  0.00  0.00           H  
ATOM     30  HB  THR 1   3      55.228  23.744  47.813  0.00  0.00           H  
ATOM     31  HG1 THR 1   3      54.463  22.186  48.919  0.00  0.00           H  
ATOM     32 HG21 THR 1   3      54.937  25.057  49.811  0.00  0.00           H  
ATOM     33 HG22 THR 1   3      54.519  25.966  48.335  0.00  0.00           H  
ATOM     34 HG23 THR 1   3      53.299  25.484  49.412  0.00  0.00           H  
ATOM     35  N   GLY 1   4      54.167  23.211  44.892  0.00  0.00           N  
ATOM     36  CA  GLY 1   4      54.588  22.331  43.729  0.00  0.00           C  
ATOM     37  C   GLY 1   4      55.261  23.184  42.600  0.00  0.00           C  
ATOM     38  O   GLY 1   4      56.003  24.160  42.916  0.00  0.00           O  
ATOM     39  H   GLY 1   4      54.565  24.134  44.985  0.00  0.00           H  
ATOM     40  HA2 GLY 1   4      55.402  21.681  44.049  0.00  0.00           H  
ATOM     41  HA3 GLY 1   4      53.761  21.757  43.311  0.00  0.00           H  
ATOM     42  N   SER 1   5      54.852  22.899  41.375  0.00  0.00           N  
ATOM     43  CA  SER 1   5      55.239  23.672  40.265  0.00  0.00           C  
ATOM     44  C   SER 1   5      54.078  23.754  39.273  0.00  0.00           C  
ATOM     45  O   SER 1   5      53.295  22.802  39.101  0.00  0.00           O  
ATOM     46  CB  SER 1   5      56.439  23.143  39.598  0.00  0.00           C  
ATOM     47  OG  SER 1   5      56.724  23.822  38.349  0.00  0.00           O  
ATOM     48  H   SER 1   5      54.152  22.201  41.167  0.00  0.00           H  
ATOM     49  HA  SER 1   5      55.344  24.692  40.637  0.00  0.00           H  
ATOM     50  HB2 SER 1   5      57.241  23.195  40.335  0.00  0.00           H  
ATOM     51  HB3 SER 1   5      56.195  22.093  39.437  0.00  0.00           H  
ATOM     52  HG  SER 1   5      56.720  24.778  38.434  0.00  0.00           H  
ATOM     53  N   PHE 1   6      53.940  24.871  38.529  0.00  0.00           N  
ATOM     54  CA  PHE 1   6      52.683  25.335  37.908  0.00  0.00           C  
ATOM     55  C   PHE 1   6      53.059  26.114  36.530  0.00  0.00           C  
ATOM     56  O   PHE 1   6      52.578  27.228  36.360  0.00  0.00           O  
ATOM     57  CB  PHE 1   6      51.922  26.232  38.882  0.00  0.00           C  
ATOM     58  CG  PHE 1   6      51.407  25.461  40.080  0.00  0.00           C  
ATOM     59  CD1 PHE 1   6      52.093  25.611  41.267  0.00  0.00           C  
ATOM     60  CD2 PHE 1   6      50.431  24.418  39.940  0.00  0.00           C  
ATOM     61  CE1 PHE 1   6      51.825  24.731  42.351  0.00  0.00           C  
ATOM     62  CE2 PHE 1   6      50.119  23.632  41.063  0.00  0.00           C  
ATOM     63  CZ  PHE 1   6      50.798  23.771  42.278  0.00  0.00           C  
ATOM     64  H   PHE 1   6      54.630  25.600  38.635  0.00  0.00           H  
ATOM     65  HA  PHE 1   6      52.102  24.429  37.733  0.00  0.00           H  
ATOM     66  HB2 PHE 1   6      52.500  27.128  39.113  0.00  0.00           H  
ATOM     67  HB3 PHE 1   6      50.967  26.413  38.390  0.00  0.00           H  
ATOM     68  HD1 PHE 1   6      52.855  26.375  41.318  0.00  0.00           H  
ATOM     69  HD2 PHE 1   6      50.089  24.280  38.925  0.00  0.00           H  
ATOM     70  HE1 PHE 1   6      52.320  24.754  43.311  0.00  0.00           H  
ATOM     71  HE2 PHE 1   6      49.386  22.843  40.982  0.00  0.00           H  
ATOM     72  HZ  PHE 1   6      50.573  23.217  43.177  0.00  0.00           H  
ATOM     73  N   VAL 1   7      53.969  25.569  35.776  0.00  0.00           N  
ATOM     74  CA  VAL 1   7      54.533  26.213  34.571  0.00  0.00           C  
ATOM     75  C   VAL 1   7      53.506  26.708  33.467  0.00  0.00           C  
ATOM     76  O   VAL 1   7      53.835  27.780  32.866  0.00  0.00           O  
ATOM     77  CB  VAL 1   7      55.665  25.405  33.963  0.00  0.00           C  
ATOM     78  CG1 VAL 1   7      56.913  25.418  34.874  0.00  0.00           C  
ATOM     79  CG2 VAL 1   7      55.279  24.027  33.470  0.00  0.00           C  
ATOM     80  H   VAL 1   7      54.200  24.606  35.974  0.00  0.00           H  
ATOM     81  HA  VAL 1   7      55.019  27.119  34.934  0.00  0.00           H  
ATOM     82  HB  VAL 1   7      56.002  26.003  33.116  0.00  0.00           H  
ATOM     83 HG11 VAL 1   7      57.687  24.885  34.322  0.00  0.00           H  
ATOM     84 HG12 VAL 1   7      57.151  26.466  35.062  0.00  0.00           H  
ATOM     85 HG13 VAL 1   7      56.655  24.921  35.809  0.00  0.00           H  
ATOM     86 HG21 VAL 1   7      54.354  23.970  32.896  0.00  0.00           H  
ATOM     87 HG22 VAL 1   7      56.076  23.617  32.849  0.00  0.00           H  
ATOM     88 HG23 VAL 1   7      55.112  23.338  34.298  0.00  0.00           H  
ATOM     89  N   GLU 1   8      52.373  26.080  33.193  0.00  0.00           N  
ATOM     90  CA  GLU 1   8      51.370  26.600  32.264  0.00  0.00           C  
ATOM     91  C   GLU 1   8      50.811  27.971  32.716  0.00  0.00           C  
ATOM     92  O   GLU 1   8      50.326  28.781  31.938  0.00  0.00           O  
ATOM     93  CB  GLU 1   8      50.193  25.648  32.191  0.00  0.00           C  
ATOM     94  CG  GLU 1   8      48.932  26.029  31.471  0.00  0.00           C  
ATOM     95  CD  GLU 1   8      49.194  26.295  29.960  0.00  0.00           C  
ATOM     96  OE1 GLU 1   8      48.214  26.528  29.236  0.00  0.00           O  
ATOM     97  OE2 GLU 1   8      50.370  26.286  29.480  0.00  0.00           O  
ATOM     98  H   GLU 1   8      52.078  25.241  33.672  0.00  0.00           H  
ATOM     99  HA  GLU 1   8      51.806  26.789  31.283  0.00  0.00           H  
ATOM    100  HB2 GLU 1   8      50.718  24.772  31.811  0.00  0.00           H  
ATOM    101  HB3 GLU 1   8      50.003  25.401  33.236  0.00  0.00           H  
ATOM    102  HG2 GLU 1   8      48.279  25.159  31.523  0.00  0.00           H  
ATOM    103  HG3 GLU 1   8      48.471  26.910  31.919  0.00  0.00           H  
ATOM    104  N   MET 1   9      50.932  28.270  34.049  0.00  0.00           N  
ATOM    105  CA  MET 1   9      50.641  29.533  34.696  0.00  0.00           C  
ATOM    106  C   MET 1   9      51.814  30.358  35.196  0.00  0.00           C  
ATOM    107  O   MET 1   9      51.706  31.398  35.859  0.00  0.00           O  
ATOM    108  CB  MET 1   9      49.810  29.249  35.914  0.00  0.00           C  
ATOM    109  CG  MET 1   9      48.427  28.415  35.772  0.00  0.00           C  
ATOM    110  SD  MET 1   9      47.405  28.028  37.082  0.00  0.00           S  
ATOM    111  CE  MET 1   9      47.071  26.333  36.741  0.00  0.00           C  
ATOM    112  H   MET 1   9      51.296  27.646  34.755  0.00  0.00           H  
ATOM    113  HA  MET 1   9      50.025  30.139  34.031  0.00  0.00           H  
ATOM    114  HB2 MET 1   9      50.405  28.634  36.589  0.00  0.00           H  
ATOM    115  HB3 MET 1   9      49.466  30.182  36.361  0.00  0.00           H  
ATOM    116  HG2 MET 1   9      47.904  28.957  34.985  0.00  0.00           H  
ATOM    117  HG3 MET 1   9      48.848  27.497  35.360  0.00  0.00           H  
ATOM    118  HE1 MET 1   9      48.005  25.902  37.101  0.00  0.00           H  
ATOM    119  HE2 MET 1   9      46.301  25.915  37.389  0.00  0.00           H  
ATOM    120  HE3 MET 1   9      46.949  26.080  35.687  0.00  0.00           H  
ATOM    121  N   VAL 1  10      53.015  29.871  34.909  0.00  0.00           N  
ATOM    122  CA  VAL 1  10      54.238  30.704  34.787  0.00  0.00           C  
ATOM    123  C   VAL 1  10      54.304  31.494  33.548  0.00  0.00           C  
ATOM    124  O   VAL 1  10      53.981  30.905  32.524  0.00  0.00           O  
ATOM    125  CB  VAL 1  10      55.530  29.893  35.112  0.00  0.00           C  
ATOM    126  CG1 VAL 1  10      56.888  30.691  35.243  0.00  0.00           C  
ATOM    127  CG2 VAL 1  10      55.323  29.391  36.494  0.00  0.00           C  
ATOM    128  H   VAL 1  10      53.145  28.995  34.423  0.00  0.00           H  
ATOM    129  HA  VAL 1  10      54.128  31.475  35.549  0.00  0.00           H  
ATOM    130  HB  VAL 1  10      55.736  29.044  34.460  0.00  0.00           H  
ATOM    131 HG11 VAL 1  10      56.851  31.243  34.304  0.00  0.00           H  
ATOM    132 HG12 VAL 1  10      56.858  31.381  36.087  0.00  0.00           H  
ATOM    133 HG13 VAL 1  10      57.763  30.064  35.409  0.00  0.00           H  
ATOM    134 HG21 VAL 1  10      54.955  30.123  37.213  0.00  0.00           H  
ATOM    135 HG22 VAL 1  10      54.723  28.484  36.421  0.00  0.00           H  
ATOM    136 HG23 VAL 1  10      56.201  28.888  36.898  0.00  0.00           H  
ATOM    137  N   ASP 1  11      54.831  32.705  33.639  0.00  0.00           N  
ATOM    138  CA  ASP 1  11      55.132  33.728  32.548  0.00  0.00           C  
ATOM    139  C   ASP 1  11      53.928  33.915  31.619  0.00  0.00           C  
ATOM    140  O   ASP 1  11      54.051  34.042  30.429  0.00  0.00           O  
ATOM    141  CB  ASP 1  11      56.363  33.227  31.799  0.00  0.00           C  
ATOM    142  CG  ASP 1  11      56.942  34.151  30.628  0.00  0.00           C  
ATOM    143  OD1 ASP 1  11      56.721  35.360  30.774  0.00  0.00           O  
ATOM    144  OD2 ASP 1  11      57.441  33.633  29.618  0.00  0.00           O  
ATOM    145  H   ASP 1  11      55.132  33.003  34.556  0.00  0.00           H  
ATOM    146  HA  ASP 1  11      55.426  34.689  32.968  0.00  0.00           H  
ATOM    147  HB2 ASP 1  11      57.106  32.993  32.561  0.00  0.00           H  
ATOM    148  HB3 ASP 1  11      56.179  32.253  31.345  0.00  0.00           H  
ATOM    149  N   ASN 1  12      52.676  33.658  32.100  0.00  0.00           N  
ATOM    150  CA  ASN 1  12      51.416  33.656  31.412  0.00  0.00           C  
ATOM    151  C   ASN 1  12      50.791  35.056  31.215  0.00  0.00           C  
ATOM    152  O   ASN 1  12      49.931  35.179  30.304  0.00  0.00           O  
ATOM    153  CB  ASN 1  12      50.417  32.608  32.055  0.00  0.00           C  
ATOM    154  CG  ASN 1  12      50.024  32.976  33.484  0.00  0.00           C  
ATOM    155  OD1 ASN 1  12      50.672  33.748  34.184  0.00  0.00           O  
ATOM    156  ND2 ASN 1  12      48.953  32.391  34.022  0.00  0.00           N  
ATOM    157  H   ASN 1  12      52.644  33.556  33.105  0.00  0.00           H  
ATOM    158  HA  ASN 1  12      51.760  33.353  30.423  0.00  0.00           H  
ATOM    159  HB2 ASN 1  12      49.456  32.650  31.543  0.00  0.00           H  
ATOM    160  HB3 ASN 1  12      50.890  31.631  31.963  0.00  0.00           H  
ATOM    161 HD21 ASN 1  12      48.877  32.382  35.029  0.00  0.00           H  
ATOM    162 HD22 ASN 1  12      48.474  31.715  33.444  0.00  0.00           H  
ATOM    163  N   LEU 1  13      51.315  36.127  31.863  0.00  0.00           N  
ATOM    164  CA  LEU 1  13      50.871  37.432  31.720  0.00  0.00           C  
ATOM    165  C   LEU 1  13      51.601  38.218  30.671  0.00  0.00           C  
ATOM    166  O   LEU 1  13      52.873  38.080  30.578  0.00  0.00           O  
ATOM    167  CB  LEU 1  13      51.002  38.219  33.129  0.00  0.00           C  
ATOM    168  CG  LEU 1  13      50.254  37.599  34.350  0.00  0.00           C  
ATOM    169  CD1 LEU 1  13      50.663  38.447  35.558  0.00  0.00           C  
ATOM    170  CD2 LEU 1  13      48.721  37.658  34.144  0.00  0.00           C  
ATOM    171  H   LEU 1  13      52.160  36.046  32.409  0.00  0.00           H  
ATOM    172  HA  LEU 1  13      49.799  37.482  31.527  0.00  0.00           H  
ATOM    173  HB2 LEU 1  13      52.021  38.515  33.377  0.00  0.00           H  
ATOM    174  HB3 LEU 1  13      50.514  39.193  33.080  0.00  0.00           H  
ATOM    175  HG  LEU 1  13      50.563  36.571  34.539  0.00  0.00           H  
ATOM    176 HD11 LEU 1  13      51.743  38.592  35.569  0.00  0.00           H  
ATOM    177 HD12 LEU 1  13      50.223  39.444  35.582  0.00  0.00           H  
ATOM    178 HD13 LEU 1  13      50.256  38.057  36.492  0.00  0.00           H  
ATOM    179 HD21 LEU 1  13      48.365  37.129  33.260  0.00  0.00           H  
ATOM    180 HD22 LEU 1  13      48.169  37.275  35.003  0.00  0.00           H  
ATOM    181 HD23 LEU 1  13      48.531  38.719  33.987  0.00  0.00           H  
ATOM    182  N   ARG 1  14      51.017  39.113  29.843  0.00  0.00           N  
ATOM    183  CA  ARG 1  14      51.518  40.049  28.907  0.00  0.00           C  
ATOM    184  C   ARG 1  14      50.809  41.394  28.983  0.00  0.00           C  
ATOM    185  O   ARG 1  14      49.757  41.529  29.502  0.00  0.00           O  
ATOM    186  CB  ARG 1  14      51.372  39.467  27.474  0.00  0.00           C  
ATOM    187  CG  ARG 1  14      52.195  38.238  27.258  0.00  0.00           C  
ATOM    188  CD  ARG 1  14      53.767  38.515  27.305  0.00  0.00           C  
ATOM    189  NE  ARG 1  14      54.587  37.281  27.119  0.00  0.00           N  
ATOM    190  CZ  ARG 1  14      55.165  36.555  28.068  0.00  0.00           C  
ATOM    191  NH1 ARG 1  14      56.044  35.687  27.648  0.00  0.00           N  
ATOM    192  NH2 ARG 1  14      54.827  36.597  29.271  0.00  0.00           N  
ATOM    193  H   ARG 1  14      50.008  39.072  29.820  0.00  0.00           H  
ATOM    194  HA  ARG 1  14      52.580  40.141  29.134  0.00  0.00           H  
ATOM    195  HB2 ARG 1  14      50.349  39.090  27.454  0.00  0.00           H  
ATOM    196  HB3 ARG 1  14      51.394  40.252  26.718  0.00  0.00           H  
ATOM    197  HG2 ARG 1  14      51.872  37.481  27.974  0.00  0.00           H  
ATOM    198  HG3 ARG 1  14      52.008  37.835  26.262  0.00  0.00           H  
ATOM    199  HD2 ARG 1  14      54.128  39.145  26.492  0.00  0.00           H  
ATOM    200  HD3 ARG 1  14      54.114  38.997  28.219  0.00  0.00           H  
ATOM    201  HE  ARG 1  14      55.019  37.213  26.208  0.00  0.00           H  
ATOM    202 HH11 ARG 1  14      56.672  35.217  28.284  0.00  0.00           H  
ATOM    203 HH12 ARG 1  14      56.343  35.718  26.684  0.00  0.00           H  
ATOM    204 HH21 ARG 1  14      55.260  35.952  29.917  0.00  0.00           H  
ATOM    205 HH22 ARG 1  14      54.031  37.108  29.626  0.00  0.00           H  
ATOM    206  N   GLY 1  15      51.480  42.396  28.362  0.00  0.00           N  
ATOM    207  CA  GLY 1  15      51.025  43.764  28.265  0.00  0.00           C  
ATOM    208  C   GLY 1  15      51.953  44.710  27.591  0.00  0.00           C  
ATOM    209  O   GLY 1  15      52.999  44.277  27.106  0.00  0.00           O  
ATOM    210  H   GLY 1  15      52.323  42.195  27.845  0.00  0.00           H  
ATOM    211  HA2 GLY 1  15      50.031  43.708  27.822  0.00  0.00           H  
ATOM    212  HA3 GLY 1  15      50.846  44.043  29.303  0.00  0.00           H  
ATOM    213  N   LYS 1  16      51.558  46.008  27.452  0.00  0.00           N  
ATOM    214  CA  LYS 1  16      52.511  47.138  27.204  0.00  0.00           C  
ATOM    215  C   LYS 1  16      52.816  47.897  28.513  0.00  0.00           C  
ATOM    216  O   LYS 1  16      52.117  47.639  29.562  0.00  0.00           O  
ATOM    217  CB  LYS 1  16      52.137  48.048  26.017  0.00  0.00           C  
ATOM    218  CG  LYS 1  16      51.434  47.396  24.867  0.00  0.00           C  
ATOM    219  CD  LYS 1  16      52.228  46.315  24.137  0.00  0.00           C  
ATOM    220  CE  LYS 1  16      53.507  46.774  23.456  0.00  0.00           C  
ATOM    221  NZ  LYS 1  16      53.187  47.594  22.255  0.00  0.00           N  
ATOM    222  H   LYS 1  16      50.658  46.211  27.862  0.00  0.00           H  
ATOM    223  HA  LYS 1  16      53.475  46.699  26.947  0.00  0.00           H  
ATOM    224  HB2 LYS 1  16      51.484  48.848  26.366  0.00  0.00           H  
ATOM    225  HB3 LYS 1  16      53.076  48.435  25.622  0.00  0.00           H  
ATOM    226  HG2 LYS 1  16      50.482  46.914  25.088  0.00  0.00           H  
ATOM    227  HG3 LYS 1  16      51.183  48.119  24.092  0.00  0.00           H  
ATOM    228  HD2 LYS 1  16      52.452  45.414  24.708  0.00  0.00           H  
ATOM    229  HD3 LYS 1  16      51.579  45.903  23.365  0.00  0.00           H  
ATOM    230  HE2 LYS 1  16      54.188  47.388  24.046  0.00  0.00           H  
ATOM    231  HE3 LYS 1  16      54.104  45.928  23.117  0.00  0.00           H  
ATOM    232  HZ1 LYS 1  16      53.862  47.482  21.512  0.00  0.00           H  
ATOM    233  HZ2 LYS 1  16      52.442  47.173  21.718  0.00  0.00           H  
ATOM    234  HZ3 LYS 1  16      52.916  48.561  22.364  0.00  0.00           H  
ATOM    235  N   SER 1  17      53.938  48.625  28.588  0.00  0.00           N  
ATOM    236  CA  SER 1  17      54.349  49.292  29.759  0.00  0.00           C  
ATOM    237  C   SER 1  17      53.388  50.434  30.217  0.00  0.00           C  
ATOM    238  O   SER 1  17      52.781  51.105  29.407  0.00  0.00           O  
ATOM    239  CB  SER 1  17      55.693  49.908  29.462  0.00  0.00           C  
ATOM    240  OG  SER 1  17      56.354  50.393  30.544  0.00  0.00           O  
ATOM    241  H   SER 1  17      54.635  48.474  27.873  0.00  0.00           H  
ATOM    242  HA  SER 1  17      54.400  48.588  30.589  0.00  0.00           H  
ATOM    243  HB2 SER 1  17      56.363  49.190  28.988  0.00  0.00           H  
ATOM    244  HB3 SER 1  17      55.487  50.693  28.735  0.00  0.00           H  
ATOM    245  HG  SER 1  17      57.290  50.260  30.377  0.00  0.00           H  
ATOM    246  N   GLY 1  18      53.180  50.415  31.585  0.00  0.00           N  
ATOM    247  CA  GLY 1  18      52.314  51.410  32.188  0.00  0.00           C  
ATOM    248  C   GLY 1  18      50.952  51.326  31.707  0.00  0.00           C  
ATOM    249  O   GLY 1  18      50.246  52.342  31.924  0.00  0.00           O  
ATOM    250  H   GLY 1  18      53.749  49.862  32.210  0.00  0.00           H  
ATOM    251  HA2 GLY 1  18      52.255  51.250  33.264  0.00  0.00           H  
ATOM    252  HA3 GLY 1  18      52.581  52.447  31.983  0.00  0.00           H  
ATOM    253  N   GLN 1  19      50.545  50.202  31.150  0.00  0.00           N  
ATOM    254  CA  GLN 1  19      49.159  49.874  30.583  0.00  0.00           C  
ATOM    255  C   GLN 1  19      48.289  48.675  31.165  0.00  0.00           C  
ATOM    256  O   GLN 1  19      47.135  48.521  30.920  0.00  0.00           O  
ATOM    257  CB  GLN 1  19      49.311  49.560  29.057  0.00  0.00           C  
ATOM    258  CG  GLN 1  19      50.063  50.614  28.250  0.00  0.00           C  
ATOM    259  CD  GLN 1  19      49.320  50.885  26.947  0.00  0.00           C  
ATOM    260  OE1 GLN 1  19      49.442  50.285  25.966  0.00  0.00           O  
ATOM    261  NE2 GLN 1  19      48.432  51.818  27.033  0.00  0.00           N  
ATOM    262  H   GLN 1  19      51.217  49.460  31.285  0.00  0.00           H  
ATOM    263  HA  GLN 1  19      48.525  50.760  30.564  0.00  0.00           H  
ATOM    264  HB2 GLN 1  19      49.744  48.574  28.888  0.00  0.00           H  
ATOM    265  HB3 GLN 1  19      48.308  49.557  28.632  0.00  0.00           H  
ATOM    266  HG2 GLN 1  19      50.180  51.579  28.743  0.00  0.00           H  
ATOM    267  HG3 GLN 1  19      51.046  50.227  27.983  0.00  0.00           H  
ATOM    268 HE21 GLN 1  19      48.000  52.046  26.149  0.00  0.00           H  
ATOM    269 HE22 GLN 1  19      48.235  52.327  27.882  0.00  0.00           H  
ATOM    270  N   GLY 1  20      48.748  47.851  32.062  0.00  0.00           N  
ATOM    271  CA  GLY 1  20      47.997  46.711  32.682  0.00  0.00           C  
ATOM    272  C   GLY 1  20      48.277  45.368  31.979  0.00  0.00           C  
ATOM    273  O   GLY 1  20      48.224  45.178  30.802  0.00  0.00           O  
ATOM    274  H   GLY 1  20      49.735  47.932  32.259  0.00  0.00           H  
ATOM    275  HA2 GLY 1  20      48.291  46.753  33.730  0.00  0.00           H  
ATOM    276  HA3 GLY 1  20      46.923  46.883  32.615  0.00  0.00           H  
ATOM    277  N   TYR 1  21      48.343  44.345  32.856  0.00  0.00           N  
ATOM    278  CA  TYR 1  21      48.731  42.992  32.480  0.00  0.00           C  
ATOM    279  C   TYR 1  21      47.444  42.206  32.156  0.00  0.00           C  
ATOM    280  O   TYR 1  21      46.576  42.052  33.004  0.00  0.00           O  
ATOM    281  CB  TYR 1  21      49.670  42.373  33.564  0.00  0.00           C  
ATOM    282  CG  TYR 1  21      51.059  43.024  33.840  0.00  0.00           C  
ATOM    283  CD1 TYR 1  21      51.160  44.051  34.662  0.00  0.00           C  
ATOM    284  CD2 TYR 1  21      52.216  42.465  33.248  0.00  0.00           C  
ATOM    285  CE1 TYR 1  21      52.422  44.641  35.092  0.00  0.00           C  
ATOM    286  CE2 TYR 1  21      53.433  42.911  33.729  0.00  0.00           C  
ATOM    287  CZ  TYR 1  21      53.582  44.118  34.544  0.00  0.00           C  
ATOM    288  OH  TYR 1  21      54.780  44.465  35.054  0.00  0.00           O  
ATOM    289  H   TYR 1  21      48.221  44.510  33.845  0.00  0.00           H  
ATOM    290  HA  TYR 1  21      49.293  43.015  31.546  0.00  0.00           H  
ATOM    291  HB2 TYR 1  21      49.057  42.388  34.465  0.00  0.00           H  
ATOM    292  HB3 TYR 1  21      49.770  41.300  33.401  0.00  0.00           H  
ATOM    293  HD1 TYR 1  21      50.302  44.386  35.226  0.00  0.00           H  
ATOM    294  HD2 TYR 1  21      52.136  41.546  32.687  0.00  0.00           H  
ATOM    295  HE1 TYR 1  21      52.496  45.378  35.878  0.00  0.00           H  
ATOM    296  HE2 TYR 1  21      54.365  42.511  33.359  0.00  0.00           H  
ATOM    297  HH  TYR 1  21      54.661  45.351  35.403  0.00  0.00           H  
ATOM    298  N   TYR 1  22      47.425  41.506  31.048  0.00  0.00           N  
ATOM    299  CA  TYR 1  22      46.205  40.821  30.719  0.00  0.00           C  
ATOM    300  C   TYR 1  22      46.460  39.374  30.525  0.00  0.00           C  
ATOM    301  O   TYR 1  22      47.595  38.827  30.403  0.00  0.00           O  
ATOM    302  CB  TYR 1  22      45.600  41.369  29.388  0.00  0.00           C  
ATOM    303  CG  TYR 1  22      46.484  41.369  28.126  0.00  0.00           C  
ATOM    304  CD1 TYR 1  22      46.752  40.170  27.401  0.00  0.00           C  
ATOM    305  CD2 TYR 1  22      47.064  42.572  27.633  0.00  0.00           C  
ATOM    306  CE1 TYR 1  22      47.478  40.147  26.233  0.00  0.00           C  
ATOM    307  CE2 TYR 1  22      47.740  42.578  26.424  0.00  0.00           C  
ATOM    308  CZ  TYR 1  22      47.951  41.383  25.670  0.00  0.00           C  
ATOM    309  OH  TYR 1  22      48.743  41.314  24.616  0.00  0.00           O  
ATOM    310  H   TYR 1  22      48.225  41.489  30.432  0.00  0.00           H  
ATOM    311  HA  TYR 1  22      45.399  40.976  31.437  0.00  0.00           H  
ATOM    312  HB2 TYR 1  22      44.564  41.062  29.245  0.00  0.00           H  
ATOM    313  HB3 TYR 1  22      45.458  42.442  29.518  0.00  0.00           H  
ATOM    314  HD1 TYR 1  22      46.312  39.224  27.679  0.00  0.00           H  
ATOM    315  HD2 TYR 1  22      47.104  43.526  28.137  0.00  0.00           H  
ATOM    316  HE1 TYR 1  22      47.770  39.260  25.691  0.00  0.00           H  
ATOM    317  HE2 TYR 1  22      48.298  43.465  26.161  0.00  0.00           H  
ATOM    318  HH  TYR 1  22      48.995  40.462  24.251  0.00  0.00           H  
ATOM    319  N   VAL 1  23      45.329  38.674  30.410  0.00  0.00           N  
ATOM    320  CA  VAL 1  23      45.197  37.272  30.077  0.00  0.00           C  
ATOM    321  C   VAL 1  23      43.879  36.916  29.377  0.00  0.00           C  
ATOM    322  O   VAL 1  23      42.884  37.602  29.522  0.00  0.00           O  
ATOM    323  CB  VAL 1  23      45.209  36.501  31.440  0.00  0.00           C  
ATOM    324  CG1 VAL 1  23      43.887  36.582  32.180  0.00  0.00           C  
ATOM    325  CG2 VAL 1  23      45.461  35.005  31.210  0.00  0.00           C  
ATOM    326  H   VAL 1  23      44.460  39.171  30.540  0.00  0.00           H  
ATOM    327  HA  VAL 1  23      46.080  37.004  29.497  0.00  0.00           H  
ATOM    328  HB  VAL 1  23      46.022  36.943  32.015  0.00  0.00           H  
ATOM    329 HG11 VAL 1  23      42.994  36.296  31.623  0.00  0.00           H  
ATOM    330 HG12 VAL 1  23      44.016  36.246  33.208  0.00  0.00           H  
ATOM    331 HG13 VAL 1  23      43.906  37.668  32.268  0.00  0.00           H  
ATOM    332 HG21 VAL 1  23      46.271  34.995  30.480  0.00  0.00           H  
ATOM    333 HG22 VAL 1  23      45.737  34.577  32.175  0.00  0.00           H  
ATOM    334 HG23 VAL 1  23      44.604  34.412  30.893  0.00  0.00           H  
ATOM    335  N   GLU 1  24      43.914  35.932  28.483  0.00  0.00           N  
ATOM    336  CA  GLU 1  24      42.747  35.403  27.743  0.00  0.00           C  
ATOM    337  C   GLU 1  24      41.666  34.791  28.696  0.00  0.00           C  
ATOM    338  O   GLU 1  24      42.025  33.856  29.412  0.00  0.00           O  
ATOM    339  CB  GLU 1  24      43.146  34.385  26.650  0.00  0.00           C  
ATOM    340  CG  GLU 1  24      41.986  33.655  25.866  0.00  0.00           C  
ATOM    341  CD  GLU 1  24      42.591  32.804  24.758  0.00  0.00           C  
ATOM    342  OE1 GLU 1  24      43.852  32.527  24.692  0.00  0.00           O  
ATOM    343  OE2 GLU 1  24      41.891  32.361  23.796  0.00  0.00           O  
ATOM    344  H   GLU 1  24      44.812  35.471  28.463  0.00  0.00           H  
ATOM    345  HA  GLU 1  24      42.304  36.261  27.238  0.00  0.00           H  
ATOM    346  HB2 GLU 1  24      43.838  34.922  26.001  0.00  0.00           H  
ATOM    347  HB3 GLU 1  24      43.720  33.588  27.123  0.00  0.00           H  
ATOM    348  HG2 GLU 1  24      41.398  33.051  26.558  0.00  0.00           H  
ATOM    349  HG3 GLU 1  24      41.243  34.299  25.395  0.00  0.00           H  
ATOM    350  N   MET 1  25      40.377  35.154  28.594  0.00  0.00           N  
ATOM    351  CA  MET 1  25      39.220  34.410  29.154  0.00  0.00           C  
ATOM    352  C   MET 1  25      38.182  34.051  28.115  0.00  0.00           C  
ATOM    353  O   MET 1  25      38.025  34.792  27.150  0.00  0.00           O  
ATOM    354  CB  MET 1  25      38.715  35.212  30.299  0.00  0.00           C  
ATOM    355  CG  MET 1  25      39.757  35.670  31.363  0.00  0.00           C  
ATOM    356  SD  MET 1  25      39.356  36.636  32.823  0.00  0.00           S  
ATOM    357  CE  MET 1  25      38.140  35.611  33.565  0.00  0.00           C  
ATOM    358  H   MET 1  25      40.136  35.840  27.892  0.00  0.00           H  
ATOM    359  HA  MET 1  25      39.488  33.439  29.570  0.00  0.00           H  
ATOM    360  HB2 MET 1  25      38.129  36.119  30.152  0.00  0.00           H  
ATOM    361  HB3 MET 1  25      38.015  34.518  30.763  0.00  0.00           H  
ATOM    362  HG2 MET 1  25      40.411  34.839  31.627  0.00  0.00           H  
ATOM    363  HG3 MET 1  25      40.484  36.262  30.807  0.00  0.00           H  
ATOM    364  HE1 MET 1  25      38.407  34.573  33.761  0.00  0.00           H  
ATOM    365  HE2 MET 1  25      37.669  36.028  34.455  0.00  0.00           H  
ATOM    366  HE3 MET 1  25      37.379  35.610  32.785  0.00  0.00           H  
ATOM    367  N   THR 1  26      37.690  32.822  28.113  0.00  0.00           N  
ATOM    368  CA  THR 1  26      36.625  32.423  27.144  0.00  0.00           C  
ATOM    369  C   THR 1  26      35.260  32.642  27.773  0.00  0.00           C  
ATOM    370  O   THR 1  26      34.998  32.298  28.876  0.00  0.00           O  
ATOM    371  CB  THR 1  26      36.837  30.951  26.538  0.00  0.00           C  
ATOM    372  OG1 THR 1  26      36.539  29.922  27.487  0.00  0.00           O  
ATOM    373  CG2 THR 1  26      38.226  30.835  25.957  0.00  0.00           C  
ATOM    374  H   THR 1  26      37.903  32.218  28.894  0.00  0.00           H  
ATOM    375  HA  THR 1  26      36.742  33.119  26.314  0.00  0.00           H  
ATOM    376  HB  THR 1  26      36.190  30.793  25.675  0.00  0.00           H  
ATOM    377  HG1 THR 1  26      36.551  29.024  27.147  0.00  0.00           H  
ATOM    378 HG21 THR 1  26      38.993  30.743  26.726  0.00  0.00           H  
ATOM    379 HG22 THR 1  26      38.223  29.950  25.321  0.00  0.00           H  
ATOM    380 HG23 THR 1  26      38.422  31.675  25.290  0.00  0.00           H  
ATOM    381  N   VAL 1  27      34.274  33.218  27.029  0.00  0.00           N  
ATOM    382  CA  VAL 1  27      32.827  33.556  27.432  0.00  0.00           C  
ATOM    383  C   VAL 1  27      31.741  32.880  26.708  0.00  0.00           C  
ATOM    384  O   VAL 1  27      31.647  33.006  25.422  0.00  0.00           O  
ATOM    385  CB  VAL 1  27      32.560  35.077  27.424  0.00  0.00           C  
ATOM    386  CG1 VAL 1  27      31.406  35.426  28.342  0.00  0.00           C  
ATOM    387  CG2 VAL 1  27      33.649  35.904  28.048  0.00  0.00           C  
ATOM    388  H   VAL 1  27      34.514  33.421  26.069  0.00  0.00           H  
ATOM    389  HA  VAL 1  27      32.823  33.301  28.491  0.00  0.00           H  
ATOM    390  HB  VAL 1  27      32.357  35.502  26.441  0.00  0.00           H  
ATOM    391 HG11 VAL 1  27      30.456  34.958  28.082  0.00  0.00           H  
ATOM    392 HG12 VAL 1  27      31.692  35.259  29.380  0.00  0.00           H  
ATOM    393 HG13 VAL 1  27      31.236  36.489  28.171  0.00  0.00           H  
ATOM    394 HG21 VAL 1  27      33.358  36.938  28.233  0.00  0.00           H  
ATOM    395 HG22 VAL 1  27      33.863  35.498  29.037  0.00  0.00           H  
ATOM    396 HG23 VAL 1  27      34.492  35.911  27.357  0.00  0.00           H  
ATOM    397  N   GLY 1  28      30.873  32.205  27.445  0.00  0.00           N  
ATOM    398  CA  GLY 1  28      29.717  31.487  26.847  0.00  0.00           C  
ATOM    399  C   GLY 1  28      29.885  30.192  26.006  0.00  0.00           C  
ATOM    400  O   GLY 1  28      30.851  29.474  25.880  0.00  0.00           O  
ATOM    401  H   GLY 1  28      30.996  32.148  28.445  0.00  0.00           H  
ATOM    402  HA2 GLY 1  28      29.115  31.075  27.657  0.00  0.00           H  
ATOM    403  HA3 GLY 1  28      29.152  32.156  26.198  0.00  0.00           H  
ATOM    404  N   SER 1  29      28.791  29.882  25.302  0.00  0.00           N  
ATOM    405  CA  SER 1  29      28.490  28.763  24.505  0.00  0.00           C  
ATOM    406  C   SER 1  29      27.620  29.112  23.288  0.00  0.00           C  
ATOM    407  O   SER 1  29      26.450  29.425  23.327  0.00  0.00           O  
ATOM    408  CB  SER 1  29      27.911  27.630  25.375  0.00  0.00           C  
ATOM    409  OG  SER 1  29      27.549  26.586  24.491  0.00  0.00           O  
ATOM    410  H   SER 1  29      28.013  30.518  25.202  0.00  0.00           H  
ATOM    411  HA  SER 1  29      29.432  28.403  24.090  0.00  0.00           H  
ATOM    412  HB2 SER 1  29      28.574  27.241  26.148  0.00  0.00           H  
ATOM    413  HB3 SER 1  29      27.067  28.088  25.890  0.00  0.00           H  
ATOM    414  HG  SER 1  29      28.420  26.202  24.365  0.00  0.00           H  
ATOM    415  N   PRO 1  30      28.177  29.019  22.033  0.00  0.00           N  
ATOM    416  CA  PRO 1  30      29.657  28.777  21.709  0.00  0.00           C  
ATOM    417  C   PRO 1  30      30.678  29.833  22.296  0.00  0.00           C  
ATOM    418  O   PRO 1  30      30.282  30.980  22.523  0.00  0.00           O  
ATOM    419  CB  PRO 1  30      29.713  28.778  20.190  0.00  0.00           C  
ATOM    420  CG  PRO 1  30      28.166  28.923  19.664  0.00  0.00           C  
ATOM    421  CD  PRO 1  30      27.435  29.472  20.817  0.00  0.00           C  
ATOM    422  HA  PRO 1  30      29.885  27.817  22.172  0.00  0.00           H  
ATOM    423  HB2 PRO 1  30      30.262  29.627  19.783  0.00  0.00           H  
ATOM    424  HB3 PRO 1  30      30.231  27.842  19.983  0.00  0.00           H  
ATOM    425  HG2 PRO 1  30      28.119  29.590  18.803  0.00  0.00           H  
ATOM    426  HG3 PRO 1  30      27.772  27.946  19.386  0.00  0.00           H  
ATOM    427  HD2 PRO 1  30      26.411  29.116  20.930  0.00  0.00           H  
ATOM    428  HD3 PRO 1  30      27.354  30.558  20.762  0.00  0.00           H  
ATOM    429  N   PRO 1  31      31.932  29.440  22.648  0.00  0.00           N  
ATOM    430  CA  PRO 1  31      32.866  30.294  23.394  0.00  0.00           C  
ATOM    431  C   PRO 1  31      33.456  31.480  22.584  0.00  0.00           C  
ATOM    432  O   PRO 1  31      34.085  31.308  21.546  0.00  0.00           O  
ATOM    433  CB  PRO 1  31      33.974  29.358  23.877  0.00  0.00           C  
ATOM    434  CG  PRO 1  31      33.919  28.166  22.886  0.00  0.00           C  
ATOM    435  CD  PRO 1  31      32.454  28.079  22.499  0.00  0.00           C  
ATOM    436  HA  PRO 1  31      32.371  30.702  24.275  0.00  0.00           H  
ATOM    437  HB2 PRO 1  31      34.970  29.801  23.882  0.00  0.00           H  
ATOM    438  HB3 PRO 1  31      33.742  29.012  24.884  0.00  0.00           H  
ATOM    439  HG2 PRO 1  31      34.496  28.396  21.991  0.00  0.00           H  
ATOM    440  HG3 PRO 1  31      34.221  27.248  23.391  0.00  0.00           H  
ATOM    441  HD2 PRO 1  31      32.322  27.666  21.499  0.00  0.00           H  
ATOM    442  HD3 PRO 1  31      31.923  27.340  23.099  0.00  0.00           H  
ATOM    443  N   GLN 1  32      33.162  32.707  23.004  0.00  0.00           N  
ATOM    444  CA  GLN 1  32      33.954  33.847  22.653  0.00  0.00           C  
ATOM    445  C   GLN 1  32      35.231  33.978  23.528  0.00  0.00           C  
ATOM    446  O   GLN 1  32      35.461  33.040  24.314  0.00  0.00           O  
ATOM    447  CB  GLN 1  32      33.130  35.136  22.656  0.00  0.00           C  
ATOM    448  CG  GLN 1  32      32.370  35.415  21.371  0.00  0.00           C  
ATOM    449  CD  GLN 1  32      31.072  36.282  21.523  0.00  0.00           C  
ATOM    450  OE1 GLN 1  32      31.012  37.515  21.391  0.00  0.00           O  
ATOM    451  NE2 GLN 1  32      30.007  35.677  21.943  0.00  0.00           N  
ATOM    452  H   GLN 1  32      32.634  32.800  23.860  0.00  0.00           H  
ATOM    453  HA  GLN 1  32      34.350  33.660  21.655  0.00  0.00           H  
ATOM    454  HB2 GLN 1  32      32.368  34.926  23.407  0.00  0.00           H  
ATOM    455  HB3 GLN 1  32      33.733  36.017  22.874  0.00  0.00           H  
ATOM    456  HG2 GLN 1  32      33.028  35.945  20.683  0.00  0.00           H  
ATOM    457  HG3 GLN 1  32      31.974  34.460  21.026  0.00  0.00           H  
ATOM    458 HE21 GLN 1  32      29.254  36.328  22.111  0.00  0.00           H  
ATOM    459 HE22 GLN 1  32      30.043  34.772  22.390  0.00  0.00           H  
ATOM    460  N   THR 1  33      36.094  34.928  23.201  0.00  0.00           N  
ATOM    461  CA  THR 1  33      37.470  35.192  23.801  0.00  0.00           C  
ATOM    462  C   THR 1  33      37.858  36.689  23.716  0.00  0.00           C  
ATOM    463  O   THR 1  33      37.614  37.373  22.777  0.00  0.00           O  
ATOM    464  CB  THR 1  33      38.577  34.256  23.147  0.00  0.00           C  
ATOM    465  OG1 THR 1  33      39.810  34.707  23.521  0.00  0.00           O  
ATOM    466  CG2 THR 1  33      38.426  34.391  21.668  0.00  0.00           C  
ATOM    467  H   THR 1  33      35.977  35.521  22.392  0.00  0.00           H  
ATOM    468  HA  THR 1  33      37.387  34.895  24.847  0.00  0.00           H  
ATOM    469  HB  THR 1  33      38.436  33.253  23.549  0.00  0.00           H  
ATOM    470  HG1 THR 1  33      40.289  33.876  23.548  0.00  0.00           H  
ATOM    471 HG21 THR 1  33      39.122  33.706  21.182  0.00  0.00           H  
ATOM    472 HG22 THR 1  33      37.492  34.058  21.216  0.00  0.00           H  
ATOM    473 HG23 THR 1  33      38.587  35.371  21.219  0.00  0.00           H  
ATOM    474  N   LEU 1  34      38.408  37.097  24.865  0.00  0.00           N  
ATOM    475  CA  LEU 1  34      38.885  38.485  25.126  0.00  0.00           C  
ATOM    476  C   LEU 1  34      40.122  38.541  26.111  0.00  0.00           C  
ATOM    477  O   LEU 1  34      40.313  37.832  27.071  0.00  0.00           O  
ATOM    478  CB  LEU 1  34      37.743  39.320  25.768  0.00  0.00           C  
ATOM    479  CG  LEU 1  34      36.417  39.396  24.982  0.00  0.00           C  
ATOM    480  CD1 LEU 1  34      35.197  39.982  25.765  0.00  0.00           C  
ATOM    481  CD2 LEU 1  34      36.597  40.280  23.809  0.00  0.00           C  
ATOM    482  H   LEU 1  34      38.529  36.449  25.631  0.00  0.00           H  
ATOM    483  HA  LEU 1  34      39.167  38.796  24.120  0.00  0.00           H  
ATOM    484  HB2 LEU 1  34      37.550  38.835  26.725  0.00  0.00           H  
ATOM    485  HB3 LEU 1  34      38.050  40.336  26.016  0.00  0.00           H  
ATOM    486  HG  LEU 1  34      36.075  38.435  24.598  0.00  0.00           H  
ATOM    487 HD11 LEU 1  34      35.108  39.350  26.649  0.00  0.00           H  
ATOM    488 HD12 LEU 1  34      35.354  41.032  26.012  0.00  0.00           H  
ATOM    489 HD13 LEU 1  34      34.222  39.801  25.312  0.00  0.00           H  
ATOM    490 HD21 LEU 1  34      37.352  39.851  23.150  0.00  0.00           H  
ATOM    491 HD22 LEU 1  34      35.634  40.418  23.318  0.00  0.00           H  
ATOM    492 HD23 LEU 1  34      36.909  41.299  24.042  0.00  0.00           H  
ATOM    493  N   ASN 1  35      41.068  39.496  25.792  0.00  0.00           N  
ATOM    494  CA  ASN 1  35      42.127  39.789  26.666  0.00  0.00           C  
ATOM    495  C   ASN 1  35      41.523  40.645  27.763  0.00  0.00           C  
ATOM    496  O   ASN 1  35      40.964  41.715  27.554  0.00  0.00           O  
ATOM    497  CB  ASN 1  35      43.393  40.469  26.074  0.00  0.00           C  
ATOM    498  CG  ASN 1  35      44.385  39.731  25.209  0.00  0.00           C  
ATOM    499  OD1 ASN 1  35      44.472  38.507  25.362  0.00  0.00           O  
ATOM    500  ND2 ASN 1  35      44.955  40.415  24.313  0.00  0.00           N  
ATOM    501  H   ASN 1  35      40.822  40.197  25.108  0.00  0.00           H  
ATOM    502  HA  ASN 1  35      42.463  38.875  27.154  0.00  0.00           H  
ATOM    503  HB2 ASN 1  35      43.118  41.334  25.471  0.00  0.00           H  
ATOM    504  HB3 ASN 1  35      43.924  40.955  26.893  0.00  0.00           H  
ATOM    505 HD21 ASN 1  35      45.584  39.937  23.683  0.00  0.00           H  
ATOM    506 HD22 ASN 1  35      44.908  41.422  24.378  0.00  0.00           H  
ATOM    507  N   ILE 1  36      41.573  40.098  28.999  0.00  0.00           N  
ATOM    508  CA  ILE 1  36      41.086  40.771  30.230  0.00  0.00           C  
ATOM    509  C   ILE 1  36      42.201  41.176  31.289  0.00  0.00           C  
ATOM    510  O   ILE 1  36      43.046  40.379  31.590  0.00  0.00           O  
ATOM    511  CB  ILE 1  36      40.200  39.747  30.897  0.00  0.00           C  
ATOM    512  CG1 ILE 1  36      39.086  39.178  29.984  0.00  0.00           C  
ATOM    513  CG2 ILE 1  36      39.630  40.533  32.104  0.00  0.00           C  
ATOM    514  CD1 ILE 1  36      38.278  40.304  29.304  0.00  0.00           C  
ATOM    515  H   ILE 1  36      41.980  39.180  29.104  0.00  0.00           H  
ATOM    516  HA  ILE 1  36      40.512  41.665  29.987  0.00  0.00           H  
ATOM    517  HB  ILE 1  36      40.834  38.989  31.357  0.00  0.00           H  
ATOM    518 HG12 ILE 1  36      39.489  38.563  29.180  0.00  0.00           H  
ATOM    519 HG13 ILE 1  36      38.353  38.587  30.533  0.00  0.00           H  
ATOM    520 HG21 ILE 1  36      38.850  39.970  32.617  0.00  0.00           H  
ATOM    521 HG22 ILE 1  36      40.439  40.635  32.828  0.00  0.00           H  
ATOM    522 HG23 ILE 1  36      39.270  41.473  31.687  0.00  0.00           H  
ATOM    523 HD11 ILE 1  36      38.876  40.691  28.479  0.00  0.00           H  
ATOM    524 HD12 ILE 1  36      37.375  39.828  28.922  0.00  0.00           H  
ATOM    525 HD13 ILE 1  36      38.080  41.135  29.981  0.00  0.00           H  
ATOM    526  N   LEU 1  37      42.192  42.433  31.728  0.00  0.00           N  
ATOM    527  CA  LEU 1  37      43.199  42.977  32.697  0.00  0.00           C  
ATOM    528  C   LEU 1  37      43.105  42.386  34.083  0.00  0.00           C  
ATOM    529  O   LEU 1  37      42.054  42.057  34.530  0.00  0.00           O  
ATOM    530  CB  LEU 1  37      43.051  44.547  32.703  0.00  0.00           C  
ATOM    531  CG  LEU 1  37      43.931  45.349  33.659  0.00  0.00           C  
ATOM    532  CD1 LEU 1  37      44.204  46.803  33.089  0.00  0.00           C  
ATOM    533  CD2 LEU 1  37      43.295  45.507  35.085  0.00  0.00           C  
ATOM    534  H   LEU 1  37      41.528  43.100  31.361  0.00  0.00           H  
ATOM    535  HA  LEU 1  37      44.185  42.732  32.300  0.00  0.00           H  
ATOM    536  HB2 LEU 1  37      43.273  44.808  31.669  0.00  0.00           H  
ATOM    537  HB3 LEU 1  37      41.981  44.728  32.801  0.00  0.00           H  
ATOM    538  HG  LEU 1  37      44.880  44.827  33.773  0.00  0.00           H  
ATOM    539 HD11 LEU 1  37      44.819  46.674  32.199  0.00  0.00           H  
ATOM    540 HD12 LEU 1  37      43.225  47.191  32.808  0.00  0.00           H  
ATOM    541 HD13 LEU 1  37      44.739  47.461  33.774  0.00  0.00           H  
ATOM    542 HD21 LEU 1  37      44.115  45.769  35.754  0.00  0.00           H  
ATOM    543 HD22 LEU 1  37      42.478  46.229  35.092  0.00  0.00           H  
ATOM    544 HD23 LEU 1  37      43.040  44.490  35.382  0.00  0.00           H  
ATOM    545  N   VAL 1  38      44.237  42.199  34.788  0.00  0.00           N  
ATOM    546  CA  VAL 1  38      44.298  41.836  36.212  0.00  0.00           C  
ATOM    547  C   VAL 1  38      44.043  42.927  37.220  0.00  0.00           C  
ATOM    548  O   VAL 1  38      44.866  43.827  37.251  0.00  0.00           O  
ATOM    549  CB  VAL 1  38      45.556  41.068  36.615  0.00  0.00           C  
ATOM    550  CG1 VAL 1  38      45.604  40.595  38.023  0.00  0.00           C  
ATOM    551  CG2 VAL 1  38      45.866  39.894  35.681  0.00  0.00           C  
ATOM    552  H   VAL 1  38      45.087  42.345  34.263  0.00  0.00           H  
ATOM    553  HA  VAL 1  38      43.609  41.016  36.416  0.00  0.00           H  
ATOM    554  HB  VAL 1  38      46.386  41.774  36.578  0.00  0.00           H  
ATOM    555 HG11 VAL 1  38      45.273  41.268  38.815  0.00  0.00           H  
ATOM    556 HG12 VAL 1  38      44.749  39.925  38.112  0.00  0.00           H  
ATOM    557 HG13 VAL 1  38      46.440  39.995  38.381  0.00  0.00           H  
ATOM    558 HG21 VAL 1  38      45.018  39.213  35.744  0.00  0.00           H  
ATOM    559 HG22 VAL 1  38      46.021  40.246  34.662  0.00  0.00           H  
ATOM    560 HG23 VAL 1  38      46.744  39.341  36.014  0.00  0.00           H  
ATOM    561  N   ASP 1  39      43.103  42.783  38.141  0.00  0.00           N  
ATOM    562  CA  ASP 1  39      42.825  43.887  39.090  0.00  0.00           C  
ATOM    563  C   ASP 1  39      42.651  43.335  40.460  0.00  0.00           C  
ATOM    564  O   ASP 1  39      41.667  42.614  40.817  0.00  0.00           O  
ATOM    565  CB  ASP 1  39      41.662  44.689  38.551  0.00  0.00           C  
ATOM    566  CG  ASP 1  39      41.303  45.850  39.486  0.00  0.00           C  
ATOM    567  OD1 ASP 1  39      40.248  46.479  39.233  0.00  0.00           O  
ATOM    568  OD2 ASP 1  39      42.082  46.169  40.383  0.00  0.00           O  
ATOM    569  H   ASP 1  39      42.582  41.927  38.014  0.00  0.00           H  
ATOM    570  HA  ASP 1  39      43.685  44.556  39.117  0.00  0.00           H  
ATOM    571  HB2 ASP 1  39      41.988  45.278  37.693  0.00  0.00           H  
ATOM    572  HB3 ASP 1  39      40.790  44.071  38.338  0.00  0.00           H  
ATOM    573  N   THR 1  40      43.604  43.599  41.371  0.00  0.00           N  
ATOM    574  CA  THR 1  40      43.416  43.279  42.834  0.00  0.00           C  
ATOM    575  C   THR 1  40      42.834  44.472  43.639  0.00  0.00           C  
ATOM    576  O   THR 1  40      42.652  44.259  44.813  0.00  0.00           O  
ATOM    577  CB  THR 1  40      44.668  42.761  43.477  0.00  0.00           C  
ATOM    578  OG1 THR 1  40      45.596  43.681  43.771  0.00  0.00           O  
ATOM    579  CG2 THR 1  40      45.257  41.536  42.770  0.00  0.00           C  
ATOM    580  H   THR 1  40      44.447  44.016  41.005  0.00  0.00           H  
ATOM    581  HA  THR 1  40      42.648  42.518  42.968  0.00  0.00           H  
ATOM    582  HB  THR 1  40      44.299  42.350  44.417  0.00  0.00           H  
ATOM    583  HG1 THR 1  40      45.401  44.254  44.516  0.00  0.00           H  
ATOM    584 HG21 THR 1  40      46.137  41.197  43.316  0.00  0.00           H  
ATOM    585 HG22 THR 1  40      44.587  40.677  42.815  0.00  0.00           H  
ATOM    586 HG23 THR 1  40      45.606  41.708  41.752  0.00  0.00           H  
ATOM    587  N   GLY 1  41      42.609  45.619  43.021  0.00  0.00           N  
ATOM    588  CA  GLY 1  41      41.888  46.694  43.586  0.00  0.00           C  
ATOM    589  C   GLY 1  41      40.398  46.754  43.292  0.00  0.00           C  
ATOM    590  O   GLY 1  41      39.733  47.782  43.452  0.00  0.00           O  
ATOM    591  H   GLY 1  41      42.717  45.763  42.027  0.00  0.00           H  
ATOM    592  HA2 GLY 1  41      42.086  46.762  44.656  0.00  0.00           H  
ATOM    593  HA3 GLY 1  41      42.331  47.558  43.091  0.00  0.00           H  
ATOM    594  N   SER 1  42      39.770  45.775  42.725  0.00  0.00           N  
ATOM    595  CA  SER 1  42      38.316  45.667  42.492  0.00  0.00           C  
ATOM    596  C   SER 1  42      37.784  44.312  42.580  0.00  0.00           C  
ATOM    597  O   SER 1  42      38.521  43.386  42.503  0.00  0.00           O  
ATOM    598  CB  SER 1  42      37.941  46.225  41.080  0.00  0.00           C  
ATOM    599  OG  SER 1  42      38.077  45.322  40.007  0.00  0.00           O  
ATOM    600  H   SER 1  42      40.235  44.936  42.411  0.00  0.00           H  
ATOM    601  HA  SER 1  42      37.782  46.304  43.196  0.00  0.00           H  
ATOM    602  HB2 SER 1  42      36.947  46.671  41.047  0.00  0.00           H  
ATOM    603  HB3 SER 1  42      38.563  47.098  40.886  0.00  0.00           H  
ATOM    604  HG  SER 1  42      38.935  45.528  39.629  0.00  0.00           H  
ATOM    605  N   SER 1  43      36.459  44.055  42.794  0.00  0.00           N  
ATOM    606  CA  SER 1  43      35.795  42.803  42.705  0.00  0.00           C  
ATOM    607  C   SER 1  43      34.733  42.605  41.604  0.00  0.00           C  
ATOM    608  O   SER 1  43      34.007  41.630  41.525  0.00  0.00           O  
ATOM    609  CB  SER 1  43      35.211  42.582  44.123  0.00  0.00           C  
ATOM    610  OG  SER 1  43      34.482  43.680  44.588  0.00  0.00           O  
ATOM    611  H   SER 1  43      35.899  44.823  43.136  0.00  0.00           H  
ATOM    612  HA  SER 1  43      36.461  41.941  42.656  0.00  0.00           H  
ATOM    613  HB2 SER 1  43      34.629  41.660  44.104  0.00  0.00           H  
ATOM    614  HB3 SER 1  43      36.093  42.523  44.761  0.00  0.00           H  
ATOM    615  HG  SER 1  43      34.236  43.452  45.488  0.00  0.00           H  
ATOM    616  N   ASN 1  44      34.606  43.605  40.684  0.00  0.00           N  
ATOM    617  CA  ASN 1  44      33.791  43.466  39.450  0.00  0.00           C  
ATOM    618  C   ASN 1  44      34.478  42.924  38.290  0.00  0.00           C  
ATOM    619  O   ASN 1  44      35.527  43.394  37.772  0.00  0.00           O  
ATOM    620  CB  ASN 1  44      33.168  44.832  39.032  0.00  0.00           C  
ATOM    621  CG  ASN 1  44      32.156  45.314  40.026  0.00  0.00           C  
ATOM    622  OD1 ASN 1  44      32.328  46.161  40.828  0.00  0.00           O  
ATOM    623  ND2 ASN 1  44      30.946  44.854  39.836  0.00  0.00           N  
ATOM    624  H   ASN 1  44      35.172  44.420  40.875  0.00  0.00           H  
ATOM    625  HA  ASN 1  44      32.997  42.785  39.759  0.00  0.00           H  
ATOM    626  HB2 ASN 1  44      34.006  45.507  38.856  0.00  0.00           H  
ATOM    627  HB3 ASN 1  44      32.689  44.618  38.077  0.00  0.00           H  
ATOM    628 HD21 ASN 1  44      30.139  45.150  40.366  0.00  0.00           H  
ATOM    629 HD22 ASN 1  44      30.788  44.272  39.026  0.00  0.00           H  
ATOM    630  N   PHE 1  45      33.790  41.845  37.758  0.00  0.00           N  
ATOM    631  CA  PHE 1  45      34.263  41.342  36.422  0.00  0.00           C  
ATOM    632  C   PHE 1  45      33.438  41.987  35.330  0.00  0.00           C  
ATOM    633  O   PHE 1  45      32.214  41.810  35.161  0.00  0.00           O  
ATOM    634  CB  PHE 1  45      34.209  39.791  36.536  0.00  0.00           C  
ATOM    635  CG  PHE 1  45      34.578  39.057  35.297  0.00  0.00           C  
ATOM    636  CD1 PHE 1  45      35.553  39.506  34.321  0.00  0.00           C  
ATOM    637  CD2 PHE 1  45      34.008  37.791  35.145  0.00  0.00           C  
ATOM    638  CE1 PHE 1  45      35.866  38.655  33.160  0.00  0.00           C  
ATOM    639  CE2 PHE 1  45      34.324  37.013  34.024  0.00  0.00           C  
ATOM    640  CZ  PHE 1  45      35.139  37.460  32.992  0.00  0.00           C  
ATOM    641  H   PHE 1  45      32.884  41.560  38.099  0.00  0.00           H  
ATOM    642  HA  PHE 1  45      35.283  41.691  36.258  0.00  0.00           H  
ATOM    643  HB2 PHE 1  45      34.799  39.504  37.406  0.00  0.00           H  
ATOM    644  HB3 PHE 1  45      33.146  39.604  36.693  0.00  0.00           H  
ATOM    645  HD1 PHE 1  45      36.029  40.462  34.482  0.00  0.00           H  
ATOM    646  HD2 PHE 1  45      33.456  37.271  35.914  0.00  0.00           H  
ATOM    647  HE1 PHE 1  45      36.626  38.958  32.455  0.00  0.00           H  
ATOM    648  HE2 PHE 1  45      33.985  35.998  33.879  0.00  0.00           H  
ATOM    649  HZ  PHE 1  45      35.233  36.952  32.043  0.00  0.00           H  
ATOM    650  N   ALA 1  46      34.123  42.854  34.533  0.00  0.00           N  
ATOM    651  CA  ALA 1  46      33.643  43.580  33.319  0.00  0.00           C  
ATOM    652  C   ALA 1  46      34.342  43.156  32.092  0.00  0.00           C  
ATOM    653  O   ALA 1  46      35.574  42.803  32.074  0.00  0.00           O  
ATOM    654  CB  ALA 1  46      33.850  45.072  33.667  0.00  0.00           C  
ATOM    655  H   ALA 1  46      35.128  42.897  34.627  0.00  0.00           H  
ATOM    656  HA  ALA 1  46      32.572  43.428  33.180  0.00  0.00           H  
ATOM    657  HB1 ALA 1  46      33.641  45.279  34.717  0.00  0.00           H  
ATOM    658  HB2 ALA 1  46      34.875  45.430  33.564  0.00  0.00           H  
ATOM    659  HB3 ALA 1  46      33.248  45.808  33.134  0.00  0.00           H  
ATOM    660  N   VAL 1  47      33.515  43.175  31.023  0.00  0.00           N  
ATOM    661  CA  VAL 1  47      33.859  42.768  29.697  0.00  0.00           C  
ATOM    662  C   VAL 1  47      33.287  43.789  28.700  0.00  0.00           C  
ATOM    663  O   VAL 1  47      32.115  44.169  28.855  0.00  0.00           O  
ATOM    664  CB  VAL 1  47      33.448  41.292  29.381  0.00  0.00           C  
ATOM    665  CG1 VAL 1  47      33.925  40.397  30.611  0.00  0.00           C  
ATOM    666  CG2 VAL 1  47      32.007  41.089  29.138  0.00  0.00           C  
ATOM    667  H   VAL 1  47      32.642  43.672  31.122  0.00  0.00           H  
ATOM    668  HA  VAL 1  47      34.931  42.878  29.534  0.00  0.00           H  
ATOM    669  HB  VAL 1  47      33.902  41.071  28.415  0.00  0.00           H  
ATOM    670 HG11 VAL 1  47      34.999  40.338  30.785  0.00  0.00           H  
ATOM    671 HG12 VAL 1  47      33.435  40.459  31.583  0.00  0.00           H  
ATOM    672 HG13 VAL 1  47      33.685  39.379  30.304  0.00  0.00           H  
ATOM    673 HG21 VAL 1  47      31.467  41.421  30.025  0.00  0.00           H  
ATOM    674 HG22 VAL 1  47      31.759  41.613  28.215  0.00  0.00           H  
ATOM    675 HG23 VAL 1  47      31.750  40.036  29.017  0.00  0.00           H  
ATOM    676  N   GLY 1  48      33.967  44.257  27.734  0.00  0.00           N  
ATOM    677  CA  GLY 1  48      33.532  45.152  26.621  0.00  0.00           C  
ATOM    678  C   GLY 1  48      32.665  44.281  25.679  0.00  0.00           C  
ATOM    679  O   GLY 1  48      33.022  43.216  25.239  0.00  0.00           O  
ATOM    680  H   GLY 1  48      34.936  43.978  27.675  0.00  0.00           H  
ATOM    681  HA2 GLY 1  48      33.019  46.058  26.943  0.00  0.00           H  
ATOM    682  HA3 GLY 1  48      34.403  45.437  26.031  0.00  0.00           H  
ATOM    683  N   ALA 1  49      31.412  44.800  25.457  0.00  0.00           N  
ATOM    684  CA  ALA 1  49      30.310  44.085  24.835  0.00  0.00           C  
ATOM    685  C   ALA 1  49      29.558  44.907  23.737  0.00  0.00           C  
ATOM    686  O   ALA 1  49      28.387  44.728  23.384  0.00  0.00           O  
ATOM    687  CB  ALA 1  49      29.386  43.613  25.956  0.00  0.00           C  
ATOM    688  H   ALA 1  49      31.171  45.605  26.017  0.00  0.00           H  
ATOM    689  HA  ALA 1  49      30.683  43.232  24.268  0.00  0.00           H  
ATOM    690  HB1 ALA 1  49      28.960  44.436  26.531  0.00  0.00           H  
ATOM    691  HB2 ALA 1  49      28.510  43.057  25.621  0.00  0.00           H  
ATOM    692  HB3 ALA 1  49      30.002  42.983  26.596  0.00  0.00           H  
ATOM    693  N   ALA 1  50      30.369  45.944  23.271  0.00  0.00           N  
ATOM    694  CA  ALA 1  50      29.981  46.954  22.354  0.00  0.00           C  
ATOM    695  C   ALA 1  50      31.159  47.515  21.584  0.00  0.00           C  
ATOM    696  O   ALA 1  50      32.286  47.593  22.107  0.00  0.00           O  
ATOM    697  CB  ALA 1  50      29.264  48.069  23.186  0.00  0.00           C  
ATOM    698  H   ALA 1  50      31.298  45.993  23.662  0.00  0.00           H  
ATOM    699  HA  ALA 1  50      29.327  46.575  21.568  0.00  0.00           H  
ATOM    700  HB1 ALA 1  50      28.480  47.616  23.794  0.00  0.00           H  
ATOM    701  HB2 ALA 1  50      30.004  48.558  23.820  0.00  0.00           H  
ATOM    702  HB3 ALA 1  50      29.012  48.983  22.648  0.00  0.00           H  
ATOM    703  N   PRO 1  51      30.976  47.911  20.339  0.00  0.00           N  
ATOM    704  CA  PRO 1  51      32.039  48.557  19.552  0.00  0.00           C  
ATOM    705  C   PRO 1  51      32.595  49.817  20.183  0.00  0.00           C  
ATOM    706  O   PRO 1  51      31.810  50.609  20.689  0.00  0.00           O  
ATOM    707  CB  PRO 1  51      31.299  48.931  18.248  0.00  0.00           C  
ATOM    708  CG  PRO 1  51      29.801  49.193  18.682  0.00  0.00           C  
ATOM    709  CD  PRO 1  51      29.647  48.093  19.789  0.00  0.00           C  
ATOM    710  HA  PRO 1  51      32.876  47.872  19.420  0.00  0.00           H  
ATOM    711  HB2 PRO 1  51      31.669  49.833  17.760  0.00  0.00           H  
ATOM    712  HB3 PRO 1  51      31.406  48.044  17.623  0.00  0.00           H  
ATOM    713  HG2 PRO 1  51      29.700  50.145  19.203  0.00  0.00           H  
ATOM    714  HG3 PRO 1  51      29.153  49.073  17.814  0.00  0.00           H  
ATOM    715  HD2 PRO 1  51      28.921  48.458  20.516  0.00  0.00           H  
ATOM    716  HD3 PRO 1  51      29.209  47.193  19.357  0.00  0.00           H  
ATOM    717  N   HIS 1  52      33.898  49.979  20.219  0.00  0.00           N  
ATOM    718  CA  HIS 1  52      34.787  51.075  20.800  0.00  0.00           C  
ATOM    719  C   HIS 1  52      36.132  51.408  20.025  0.00  0.00           C  
ATOM    720  O   HIS 1  52      36.796  50.475  19.573  0.00  0.00           O  
ATOM    721  CB  HIS 1  52      35.156  50.682  22.216  0.00  0.00           C  
ATOM    722  CG  HIS 1  52      36.009  51.725  22.964  0.00  0.00           C  
ATOM    723  ND1 HIS 1  52      37.348  51.829  22.879  0.00  0.00           N  
ATOM    724  CD2 HIS 1  52      35.487  52.810  23.673  0.00  0.00           C  
ATOM    725  CE1 HIS 1  52      37.707  52.903  23.643  0.00  0.00           C  
ATOM    726  NE2 HIS 1  52      36.588  53.511  24.126  0.00  0.00           N  
ATOM    727  H   HIS 1  52      34.348  49.177  19.802  0.00  0.00           H  
ATOM    728  HA  HIS 1  52      34.280  52.035  20.705  0.00  0.00           H  
ATOM    729  HB2 HIS 1  52      34.191  50.685  22.723  0.00  0.00           H  
ATOM    730  HB3 HIS 1  52      35.585  49.684  22.307  0.00  0.00           H  
ATOM    731  HD2 HIS 1  52      34.448  53.102  23.728  0.00  0.00           H  
ATOM    732  HE1 HIS 1  52      38.714  53.224  23.862  0.00  0.00           H  
ATOM    733  HE2 HIS 1  52      36.496  54.285  24.768  0.00  0.00           H  
ATOM    734  N   PRO 1  53      36.530  52.742  19.826  0.00  0.00           N  
ATOM    735  CA  PRO 1  53      37.694  53.069  18.957  0.00  0.00           C  
ATOM    736  C   PRO 1  53      39.027  52.424  19.143  0.00  0.00           C  
ATOM    737  O   PRO 1  53      39.752  52.135  18.190  0.00  0.00           O  
ATOM    738  CB  PRO 1  53      37.819  54.596  19.018  0.00  0.00           C  
ATOM    739  CG  PRO 1  53      36.544  55.074  19.664  0.00  0.00           C  
ATOM    740  CD  PRO 1  53      35.903  53.945  20.377  0.00  0.00           C  
ATOM    741  HA  PRO 1  53      37.307  52.913  17.950  0.00  0.00           H  
ATOM    742  HB2 PRO 1  53      38.700  54.878  19.595  0.00  0.00           H  
ATOM    743  HB3 PRO 1  53      37.905  54.886  17.971  0.00  0.00           H  
ATOM    744  HG2 PRO 1  53      36.647  55.983  20.257  0.00  0.00           H  
ATOM    745  HG3 PRO 1  53      35.844  55.363  18.880  0.00  0.00           H  
ATOM    746  HD2 PRO 1  53      36.203  54.053  21.419  0.00  0.00           H  
ATOM    747  HD3 PRO 1  53      34.819  53.896  20.277  0.00  0.00           H  
ATOM    748  N   PHE 1  54      39.381  52.155  20.428  0.00  0.00           N  
ATOM    749  CA  PHE 1  54      40.625  51.447  20.902  0.00  0.00           C  
ATOM    750  C   PHE 1  54      40.493  49.867  20.957  0.00  0.00           C  
ATOM    751  O   PHE 1  54      41.525  49.224  21.070  0.00  0.00           O  
ATOM    752  CB  PHE 1  54      40.984  51.945  22.329  0.00  0.00           C  
ATOM    753  CG  PHE 1  54      41.285  53.454  22.604  0.00  0.00           C  
ATOM    754  CD1 PHE 1  54      41.374  54.421  21.531  0.00  0.00           C  
ATOM    755  CD2 PHE 1  54      41.480  53.827  23.985  0.00  0.00           C  
ATOM    756  CE1 PHE 1  54      41.680  55.733  21.945  0.00  0.00           C  
ATOM    757  CE2 PHE 1  54      41.922  55.104  24.300  0.00  0.00           C  
ATOM    758  CZ  PHE 1  54      42.090  56.100  23.261  0.00  0.00           C  
ATOM    759  H   PHE 1  54      38.858  52.634  21.148  0.00  0.00           H  
ATOM    760  HA  PHE 1  54      41.370  51.707  20.150  0.00  0.00           H  
ATOM    761  HB2 PHE 1  54      40.359  51.490  23.097  0.00  0.00           H  
ATOM    762  HB3 PHE 1  54      41.966  51.526  22.547  0.00  0.00           H  
ATOM    763  HD1 PHE 1  54      41.157  54.142  20.511  0.00  0.00           H  
ATOM    764  HD2 PHE 1  54      41.327  53.104  24.772  0.00  0.00           H  
ATOM    765  HE1 PHE 1  54      41.721  56.485  21.172  0.00  0.00           H  
ATOM    766  HE2 PHE 1  54      42.030  55.433  25.323  0.00  0.00           H  
ATOM    767  HZ  PHE 1  54      42.284  57.136  23.497  0.00  0.00           H  
ATOM    768  N   LEU 1  55      39.337  49.345  20.830  0.00  0.00           N  
ATOM    769  CA  LEU 1  55      39.104  47.860  20.760  0.00  0.00           C  
ATOM    770  C   LEU 1  55      38.917  47.348  19.322  0.00  0.00           C  
ATOM    771  O   LEU 1  55      38.489  48.140  18.514  0.00  0.00           O  
ATOM    772  CB  LEU 1  55      37.870  47.440  21.587  0.00  0.00           C  
ATOM    773  CG  LEU 1  55      37.765  47.884  23.017  0.00  0.00           C  
ATOM    774  CD1 LEU 1  55      36.736  46.921  23.669  0.00  0.00           C  
ATOM    775  CD2 LEU 1  55      39.062  47.838  23.855  0.00  0.00           C  
ATOM    776  H   LEU 1  55      38.533  49.914  20.604  0.00  0.00           H  
ATOM    777  HA  LEU 1  55      39.952  47.280  21.125  0.00  0.00           H  
ATOM    778  HB2 LEU 1  55      36.944  47.768  21.115  0.00  0.00           H  
ATOM    779  HB3 LEU 1  55      37.997  46.358  21.588  0.00  0.00           H  
ATOM    780  HG  LEU 1  55      37.456  48.930  23.021  0.00  0.00           H  
ATOM    781 HD11 LEU 1  55      36.531  47.180  24.707  0.00  0.00           H  
ATOM    782 HD12 LEU 1  55      35.754  46.905  23.196  0.00  0.00           H  
ATOM    783 HD13 LEU 1  55      37.039  45.874  23.655  0.00  0.00           H  
ATOM    784 HD21 LEU 1  55      38.774  47.756  24.903  0.00  0.00           H  
ATOM    785 HD22 LEU 1  55      39.613  46.928  23.618  0.00  0.00           H  
ATOM    786 HD23 LEU 1  55      39.660  48.748  23.821  0.00  0.00           H  
ATOM    787  N   HIS 1  56      39.210  46.100  18.987  0.00  0.00           N  
ATOM    788  CA  HIS 1  56      38.939  45.536  17.613  0.00  0.00           C  
ATOM    789  C   HIS 1  56      37.955  44.429  17.644  0.00  0.00           C  
ATOM    790  O   HIS 1  56      37.660  43.821  16.620  0.00  0.00           O  
ATOM    791  CB  HIS 1  56      40.284  45.074  16.868  0.00  0.00           C  
ATOM    792  CG  HIS 1  56      41.355  46.100  16.916  0.00  0.00           C  
ATOM    793  ND1 HIS 1  56      42.517  46.122  17.738  0.00  0.00           N  
ATOM    794  CD2 HIS 1  56      41.330  47.239  16.207  0.00  0.00           C  
ATOM    795  CE1 HIS 1  56      43.175  47.228  17.443  0.00  0.00           C  
ATOM    796  NE2 HIS 1  56      42.524  47.914  16.486  0.00  0.00           N  
ATOM    797  H   HIS 1  56      39.692  45.480  19.622  0.00  0.00           H  
ATOM    798  HA  HIS 1  56      38.587  46.309  16.931  0.00  0.00           H  
ATOM    799  HB2 HIS 1  56      40.660  44.183  17.371  0.00  0.00           H  
ATOM    800  HB3 HIS 1  56      40.138  45.006  15.790  0.00  0.00           H  
ATOM    801  HD1 HIS 1  56      42.812  45.490  18.469  0.00  0.00           H  
ATOM    802  HD2 HIS 1  56      40.651  47.529  15.418  0.00  0.00           H  
ATOM    803  HE1 HIS 1  56      44.074  47.480  17.985  0.00  0.00           H  
ATOM    804  N   ARG 1  57      37.477  44.024  18.859  0.00  0.00           N  
ATOM    805  CA  ARG 1  57      36.489  42.987  19.089  0.00  0.00           C  
ATOM    806  C   ARG 1  57      35.615  43.233  20.348  0.00  0.00           C  
ATOM    807  O   ARG 1  57      36.038  43.998  21.189  0.00  0.00           O  
ATOM    808  CB  ARG 1  57      37.181  41.599  19.278  0.00  0.00           C  
ATOM    809  CG  ARG 1  57      38.452  41.467  20.251  0.00  0.00           C  
ATOM    810  CD  ARG 1  57      38.836  40.039  20.502  0.00  0.00           C  
ATOM    811  NE  ARG 1  57      39.928  39.979  21.467  0.00  0.00           N  
ATOM    812  CZ  ARG 1  57      41.065  39.359  21.497  0.00  0.00           C  
ATOM    813  NH1 ARG 1  57      41.398  38.433  20.655  0.00  0.00           N  
ATOM    814  NH2 ARG 1  57      41.982  39.743  22.407  0.00  0.00           N  
ATOM    815  H   ARG 1  57      37.911  44.401  19.689  0.00  0.00           H  
ATOM    816  HA  ARG 1  57      35.868  42.845  18.205  0.00  0.00           H  
ATOM    817  HB2 ARG 1  57      36.358  40.934  19.538  0.00  0.00           H  
ATOM    818  HB3 ARG 1  57      37.542  41.322  18.287  0.00  0.00           H  
ATOM    819  HG2 ARG 1  57      39.213  42.068  19.754  0.00  0.00           H  
ATOM    820  HG3 ARG 1  57      38.299  41.932  21.225  0.00  0.00           H  
ATOM    821  HD2 ARG 1  57      37.994  39.548  20.990  0.00  0.00           H  
ATOM    822  HD3 ARG 1  57      39.125  39.443  19.636  0.00  0.00           H  
ATOM    823  HE  ARG 1  57      39.869  40.671  22.200  0.00  0.00           H  
ATOM    824 HH11 ARG 1  57      42.345  38.082  20.689  0.00  0.00           H  
ATOM    825 HH12 ARG 1  57      40.710  38.213  19.950  0.00  0.00           H  
ATOM    826 HH21 ARG 1  57      42.808  39.184  22.567  0.00  0.00           H  
ATOM    827 HH22 ARG 1  57      41.580  40.440  23.017  0.00  0.00           H  
ATOM    828  N   TYR 1  58      34.466  42.577  20.421  0.00  0.00           N  
ATOM    829  CA  TYR 1  58      33.617  42.740  21.563  0.00  0.00           C  
ATOM    830  C   TYR 1  58      32.737  41.439  21.757  0.00  0.00           C  
ATOM    831  O   TYR 1  58      32.451  40.747  20.850  0.00  0.00           O  
ATOM    832  CB  TYR 1  58      32.833  44.063  21.520  0.00  0.00           C  
ATOM    833  CG  TYR 1  58      31.970  44.394  20.352  0.00  0.00           C  
ATOM    834  CD1 TYR 1  58      30.590  43.963  20.264  0.00  0.00           C  
ATOM    835  CD2 TYR 1  58      32.536  45.118  19.288  0.00  0.00           C  
ATOM    836  CE1 TYR 1  58      29.800  44.273  19.173  0.00  0.00           C  
ATOM    837  CE2 TYR 1  58      31.744  45.401  18.130  0.00  0.00           C  
ATOM    838  CZ  TYR 1  58      30.414  44.979  18.115  0.00  0.00           C  
ATOM    839  OH  TYR 1  58      29.634  45.261  17.044  0.00  0.00           O  
ATOM    840  H   TYR 1  58      34.243  41.869  19.736  0.00  0.00           H  
ATOM    841  HA  TYR 1  58      34.253  42.779  22.447  0.00  0.00           H  
ATOM    842  HB2 TYR 1  58      32.340  44.193  22.483  0.00  0.00           H  
ATOM    843  HB3 TYR 1  58      33.512  44.894  21.709  0.00  0.00           H  
ATOM    844  HD1 TYR 1  58      30.240  43.346  21.079  0.00  0.00           H  
ATOM    845  HD2 TYR 1  58      33.555  45.472  19.352  0.00  0.00           H  
ATOM    846  HE1 TYR 1  58      28.771  43.953  19.089  0.00  0.00           H  
ATOM    847  HE2 TYR 1  58      32.203  46.094  17.441  0.00  0.00           H  
ATOM    848  HH  TYR 1  58      29.102  44.478  16.884  0.00  0.00           H  
ATOM    849  N   TYR 1  59      32.367  41.157  23.064  0.00  0.00           N  
ATOM    850  CA  TYR 1  59      31.449  39.977  23.333  0.00  0.00           C  
ATOM    851  C   TYR 1  59      30.002  40.329  22.827  0.00  0.00           C  
ATOM    852  O   TYR 1  59      29.541  41.376  23.181  0.00  0.00           O  
ATOM    853  CB  TYR 1  59      31.448  39.620  24.848  0.00  0.00           C  
ATOM    854  CG  TYR 1  59      30.411  38.734  25.384  0.00  0.00           C  
ATOM    855  CD1 TYR 1  59      30.195  37.438  24.952  0.00  0.00           C  
ATOM    856  CD2 TYR 1  59      29.670  39.172  26.514  0.00  0.00           C  
ATOM    857  CE1 TYR 1  59      29.331  36.562  25.676  0.00  0.00           C  
ATOM    858  CE2 TYR 1  59      28.744  38.399  27.183  0.00  0.00           C  
ATOM    859  CZ  TYR 1  59      28.526  37.044  26.738  0.00  0.00           C  
ATOM    860  OH  TYR 1  59      27.514  36.301  27.277  0.00  0.00           O  
ATOM    861  H   TYR 1  59      32.620  41.840  23.765  0.00  0.00           H  
ATOM    862  HA  TYR 1  59      31.799  39.090  22.805  0.00  0.00           H  
ATOM    863  HB2 TYR 1  59      32.360  39.103  25.149  0.00  0.00           H  
ATOM    864  HB3 TYR 1  59      31.384  40.568  25.382  0.00  0.00           H  
ATOM    865  HD1 TYR 1  59      30.675  37.070  24.057  0.00  0.00           H  
ATOM    866  HD2 TYR 1  59      29.968  40.122  26.932  0.00  0.00           H  
ATOM    867  HE1 TYR 1  59      29.350  35.511  25.426  0.00  0.00           H  
ATOM    868  HE2 TYR 1  59      28.209  38.711  28.068  0.00  0.00           H  
ATOM    869  HH  TYR 1  59      27.768  35.397  27.477  0.00  0.00           H  
ATOM    870  N   GLN 1  60      29.287  39.292  22.300  0.00  0.00           N  
ATOM    871  CA  GLN 1  60      27.869  39.407  21.869  0.00  0.00           C  
ATOM    872  C   GLN 1  60      27.081  38.371  22.627  0.00  0.00           C  
ATOM    873  O   GLN 1  60      27.094  37.218  22.260  0.00  0.00           O  
ATOM    874  CB  GLN 1  60      27.799  39.197  20.384  0.00  0.00           C  
ATOM    875  CG  GLN 1  60      28.281  40.385  19.518  0.00  0.00           C  
ATOM    876  CD  GLN 1  60      28.447  40.013  18.147  0.00  0.00           C  
ATOM    877  OE1 GLN 1  60      29.396  39.333  17.669  0.00  0.00           O  
ATOM    878  NE2 GLN 1  60      27.541  40.356  17.242  0.00  0.00           N  
ATOM    879  H   GLN 1  60      29.861  38.551  21.924  0.00  0.00           H  
ATOM    880  HA  GLN 1  60      27.448  40.393  22.064  0.00  0.00           H  
ATOM    881  HB2 GLN 1  60      28.243  38.236  20.125  0.00  0.00           H  
ATOM    882  HB3 GLN 1  60      26.726  39.150  20.198  0.00  0.00           H  
ATOM    883  HG2 GLN 1  60      27.491  41.132  19.600  0.00  0.00           H  
ATOM    884  HG3 GLN 1  60      29.150  40.818  20.014  0.00  0.00           H  
ATOM    885 HE21 GLN 1  60      27.695  39.997  16.311  0.00  0.00           H  
ATOM    886 HE22 GLN 1  60      26.587  40.462  17.558  0.00  0.00           H  
ATOM    887  N   ARG 1  61      26.396  38.820  23.706  0.00  0.00           N  
ATOM    888  CA  ARG 1  61      25.520  38.078  24.595  0.00  0.00           C  
ATOM    889  C   ARG 1  61      24.438  37.294  23.829  0.00  0.00           C  
ATOM    890  O   ARG 1  61      24.217  36.140  24.126  0.00  0.00           O  
ATOM    891  CB  ARG 1  61      24.905  38.937  25.697  0.00  0.00           C  
ATOM    892  CG  ARG 1  61      25.830  39.566  26.756  0.00  0.00           C  
ATOM    893  CD  ARG 1  61      25.029  40.654  27.566  0.00  0.00           C  
ATOM    894  NE  ARG 1  61      24.855  41.924  26.858  0.00  0.00           N  
ATOM    895  CZ  ARG 1  61      24.079  42.959  27.213  0.00  0.00           C  
ATOM    896  NH1 ARG 1  61      23.264  42.920  28.207  0.00  0.00           N  
ATOM    897  NH2 ARG 1  61      24.046  43.921  26.539  0.00  0.00           N  
ATOM    898  H   ARG 1  61      26.430  39.821  23.837  0.00  0.00           H  
ATOM    899  HA  ARG 1  61      26.096  37.311  25.112  0.00  0.00           H  
ATOM    900  HB2 ARG 1  61      24.289  39.699  25.219  0.00  0.00           H  
ATOM    901  HB3 ARG 1  61      24.147  38.335  26.198  0.00  0.00           H  
ATOM    902  HG2 ARG 1  61      26.147  38.774  27.434  0.00  0.00           H  
ATOM    903  HG3 ARG 1  61      26.725  40.009  26.319  0.00  0.00           H  
ATOM    904  HD2 ARG 1  61      24.055  40.231  27.813  0.00  0.00           H  
ATOM    905  HD3 ARG 1  61      25.385  40.884  28.570  0.00  0.00           H  
ATOM    906  HE  ARG 1  61      25.455  42.088  26.062  0.00  0.00           H  
ATOM    907 HH11 ARG 1  61      22.760  43.769  28.417  0.00  0.00           H  
ATOM    908 HH12 ARG 1  61      23.115  42.164  28.861  0.00  0.00           H  
ATOM    909 HH21 ARG 1  61      23.448  44.694  26.796  0.00  0.00           H  
ATOM    910 HH22 ARG 1  61      24.635  44.113  25.742  0.00  0.00           H  
ATOM    911  N   GLN 1  62      23.865  37.899  22.731  0.00  0.00           N  
ATOM    912  CA  GLN 1  62      22.906  37.258  21.885  0.00  0.00           C  
ATOM    913  C   GLN 1  62      23.446  36.067  21.137  0.00  0.00           C  
ATOM    914  O   GLN 1  62      22.664  35.235  20.760  0.00  0.00           O  
ATOM    915  CB  GLN 1  62      22.359  38.369  20.903  0.00  0.00           C  
ATOM    916  CG  GLN 1  62      23.372  39.015  19.814  0.00  0.00           C  
ATOM    917  CD  GLN 1  62      24.136  40.143  20.336  0.00  0.00           C  
ATOM    918  OE1 GLN 1  62      24.490  40.073  21.494  0.00  0.00           O  
ATOM    919  NE2 GLN 1  62      24.523  41.242  19.655  0.00  0.00           N  
ATOM    920  H   GLN 1  62      24.041  38.873  22.532  0.00  0.00           H  
ATOM    921  HA  GLN 1  62      22.071  36.806  22.420  0.00  0.00           H  
ATOM    922  HB2 GLN 1  62      21.637  37.869  20.257  0.00  0.00           H  
ATOM    923  HB3 GLN 1  62      21.785  39.132  21.428  0.00  0.00           H  
ATOM    924  HG2 GLN 1  62      24.010  38.286  19.314  0.00  0.00           H  
ATOM    925  HG3 GLN 1  62      22.777  39.453  19.012  0.00  0.00           H  
ATOM    926 HE21 GLN 1  62      25.172  41.925  20.019  0.00  0.00           H  
ATOM    927 HE22 GLN 1  62      24.307  41.197  18.669  0.00  0.00           H  
ATOM    928  N   LEU 1  63      24.720  35.933  21.026  0.00  0.00           N  
ATOM    929  CA  LEU 1  63      25.352  34.769  20.503  0.00  0.00           C  
ATOM    930  C   LEU 1  63      25.901  33.812  21.536  0.00  0.00           C  
ATOM    931  O   LEU 1  63      26.368  32.713  21.203  0.00  0.00           O  
ATOM    932  CB  LEU 1  63      26.382  35.066  19.392  0.00  0.00           C  
ATOM    933  CG  LEU 1  63      25.982  36.133  18.364  0.00  0.00           C  
ATOM    934  CD1 LEU 1  63      27.159  36.603  17.510  0.00  0.00           C  
ATOM    935  CD2 LEU 1  63      24.779  35.783  17.493  0.00  0.00           C  
ATOM    936  H   LEU 1  63      25.267  36.646  21.486  0.00  0.00           H  
ATOM    937  HA  LEU 1  63      24.685  34.146  19.906  0.00  0.00           H  
ATOM    938  HB2 LEU 1  63      27.279  35.470  19.862  0.00  0.00           H  
ATOM    939  HB3 LEU 1  63      26.627  34.120  18.912  0.00  0.00           H  
ATOM    940  HG  LEU 1  63      25.643  37.051  18.842  0.00  0.00           H  
ATOM    941 HD11 LEU 1  63      27.947  36.918  18.194  0.00  0.00           H  
ATOM    942 HD12 LEU 1  63      27.576  35.789  16.917  0.00  0.00           H  
ATOM    943 HD13 LEU 1  63      26.924  37.511  16.953  0.00  0.00           H  
ATOM    944 HD21 LEU 1  63      24.973  34.835  16.992  0.00  0.00           H  
ATOM    945 HD22 LEU 1  63      23.797  35.810  17.965  0.00  0.00           H  
ATOM    946 HD23 LEU 1  63      24.708  36.506  16.680  0.00  0.00           H  
ATOM    947  N   SER 1  64      25.652  34.068  22.890  0.00  0.00           N  
ATOM    948  CA  SER 1  64      25.809  33.021  23.930  0.00  0.00           C  
ATOM    949  C   SER 1  64      24.519  32.332  24.338  0.00  0.00           C  
ATOM    950  O   SER 1  64      23.673  32.957  24.881  0.00  0.00           O  
ATOM    951  CB  SER 1  64      26.497  33.561  25.199  0.00  0.00           C  
ATOM    952  OG  SER 1  64      26.755  32.432  26.052  0.00  0.00           O  
ATOM    953  H   SER 1  64      25.142  34.923  23.061  0.00  0.00           H  
ATOM    954  HA  SER 1  64      26.496  32.284  23.516  0.00  0.00           H  
ATOM    955  HB2 SER 1  64      27.430  34.094  25.013  0.00  0.00           H  
ATOM    956  HB3 SER 1  64      25.916  34.287  25.768  0.00  0.00           H  
ATOM    957  HG  SER 1  64      27.225  32.753  26.825  0.00  0.00           H  
ATOM    958  N   SER 1  65      24.336  31.041  24.072  0.00  0.00           N  
ATOM    959  CA  SER 1  65      23.209  30.215  24.509  0.00  0.00           C  
ATOM    960  C   SER 1  65      23.213  29.990  25.990  0.00  0.00           C  
ATOM    961  O   SER 1  65      22.167  29.786  26.540  0.00  0.00           O  
ATOM    962  CB  SER 1  65      23.129  28.944  23.666  0.00  0.00           C  
ATOM    963  OG  SER 1  65      24.205  28.118  23.992  0.00  0.00           O  
ATOM    964  H   SER 1  65      25.018  30.527  23.533  0.00  0.00           H  
ATOM    965  HA  SER 1  65      22.361  30.876  24.328  0.00  0.00           H  
ATOM    966  HB2 SER 1  65      22.207  28.381  23.807  0.00  0.00           H  
ATOM    967  HB3 SER 1  65      23.316  29.119  22.607  0.00  0.00           H  
ATOM    968  HG  SER 1  65      25.070  28.516  23.872  0.00  0.00           H  
ATOM    969  N   THR 1  66      24.322  30.379  26.670  0.00  0.00           N  
ATOM    970  CA  THR 1  66      24.507  30.156  28.142  0.00  0.00           C  
ATOM    971  C   THR 1  66      24.496  31.424  29.006  0.00  0.00           C  
ATOM    972  O   THR 1  66      24.442  31.406  30.226  0.00  0.00           O  
ATOM    973  CB  THR 1  66      25.785  29.377  28.487  0.00  0.00           C  
ATOM    974  OG1 THR 1  66      26.867  29.871  27.738  0.00  0.00           O  
ATOM    975  CG2 THR 1  66      25.646  27.850  28.227  0.00  0.00           C  
ATOM    976  H   THR 1  66      25.177  30.399  26.134  0.00  0.00           H  
ATOM    977  HA  THR 1  66      23.679  29.495  28.399  0.00  0.00           H  
ATOM    978  HB  THR 1  66      26.060  29.391  29.542  0.00  0.00           H  
ATOM    979  HG1 THR 1  66      27.101  30.677  28.205  0.00  0.00           H  
ATOM    980 HG21 THR 1  66      24.908  27.441  28.917  0.00  0.00           H  
ATOM    981 HG22 THR 1  66      25.211  27.566  27.269  0.00  0.00           H  
ATOM    982 HG23 THR 1  66      26.571  27.325  28.464  0.00  0.00           H  
ATOM    983  N   TYR 1  67      24.516  32.597  28.360  0.00  0.00           N  
ATOM    984  CA  TYR 1  67      24.219  33.862  29.030  0.00  0.00           C  
ATOM    985  C   TYR 1  67      22.795  33.856  29.602  0.00  0.00           C  
ATOM    986  O   TYR 1  67      21.842  33.569  28.922  0.00  0.00           O  
ATOM    987  CB  TYR 1  67      24.333  34.991  28.092  0.00  0.00           C  
ATOM    988  CG  TYR 1  67      24.068  36.362  28.705  0.00  0.00           C  
ATOM    989  CD1 TYR 1  67      25.166  37.023  29.372  0.00  0.00           C  
ATOM    990  CD2 TYR 1  67      22.753  36.797  28.819  0.00  0.00           C  
ATOM    991  CE1 TYR 1  67      24.824  38.235  30.006  0.00  0.00           C  
ATOM    992  CE2 TYR 1  67      22.440  38.029  29.479  0.00  0.00           C  
ATOM    993  CZ  TYR 1  67      23.536  38.743  30.057  0.00  0.00           C  
ATOM    994  OH  TYR 1  67      23.300  39.919  30.711  0.00  0.00           O  
ATOM    995  H   TYR 1  67      24.509  32.569  27.350  0.00  0.00           H  
ATOM    996  HA  TYR 1  67      24.954  33.996  29.823  0.00  0.00           H  
ATOM    997  HB2 TYR 1  67      25.396  35.040  27.856  0.00  0.00           H  
ATOM    998  HB3 TYR 1  67      23.714  34.856  27.205  0.00  0.00           H  
ATOM    999  HD1 TYR 1  67      26.172  36.630  29.349  0.00  0.00           H  
ATOM   1000  HD2 TYR 1  67      21.938  36.228  28.396  0.00  0.00           H  
ATOM   1001  HE1 TYR 1  67      25.659  38.817  30.366  0.00  0.00           H  
ATOM   1002  HE2 TYR 1  67      21.420  38.341  29.646  0.00  0.00           H  
ATOM   1003  HH  TYR 1  67      22.433  40.300  30.553  0.00  0.00           H  
ATOM   1004  N   ARG 1  68      22.643  34.447  30.794  0.00  0.00           N  
ATOM   1005  CA  ARG 1  68      21.378  34.643  31.530  0.00  0.00           C  
ATOM   1006  C   ARG 1  68      21.335  36.074  32.085  0.00  0.00           C  
ATOM   1007  O   ARG 1  68      22.228  36.552  32.770  0.00  0.00           O  
ATOM   1008  CB  ARG 1  68      21.189  33.507  32.547  0.00  0.00           C  
ATOM   1009  CG  ARG 1  68      20.228  33.622  33.786  0.00  0.00           C  
ATOM   1010  CD  ARG 1  68      18.715  33.484  33.541  0.00  0.00           C  
ATOM   1011  NE  ARG 1  68      18.069  34.879  33.474  0.00  0.00           N  
ATOM   1012  CZ  ARG 1  68      16.835  35.182  33.289  0.00  0.00           C  
ATOM   1013  NH1 ARG 1  68      15.942  34.396  32.871  0.00  0.00           N  
ATOM   1014  NH2 ARG 1  68      16.534  36.451  33.620  0.00  0.00           N  
ATOM   1015  H   ARG 1  68      23.474  34.714  31.303  0.00  0.00           H  
ATOM   1016  HA  ARG 1  68      20.513  34.477  30.888  0.00  0.00           H  
ATOM   1017  HB2 ARG 1  68      20.937  32.647  31.927  0.00  0.00           H  
ATOM   1018  HB3 ARG 1  68      22.127  33.372  33.085  0.00  0.00           H  
ATOM   1019  HG2 ARG 1  68      20.455  32.829  34.498  0.00  0.00           H  
ATOM   1020  HG3 ARG 1  68      20.406  34.587  34.259  0.00  0.00           H  
ATOM   1021  HD2 ARG 1  68      18.579  32.951  32.600  0.00  0.00           H  
ATOM   1022  HD3 ARG 1  68      18.302  32.959  34.403  0.00  0.00           H  
ATOM   1023  HE  ARG 1  68      18.559  35.561  34.035  0.00  0.00           H  
ATOM   1024 HH11 ARG 1  68      14.973  34.681  32.862  0.00  0.00           H  
ATOM   1025 HH12 ARG 1  68      16.106  33.417  32.684  0.00  0.00           H  
ATOM   1026 HH21 ARG 1  68      15.590  36.796  33.517  0.00  0.00           H  
ATOM   1027 HH22 ARG 1  68      17.348  37.048  33.642  0.00  0.00           H  
ATOM   1028  N   ASP 1  69      20.197  36.776  31.896  0.00  0.00           N  
ATOM   1029  CA  ASP 1  69      20.075  38.170  32.304  0.00  0.00           C  
ATOM   1030  C   ASP 1  69      19.719  38.388  33.822  0.00  0.00           C  
ATOM   1031  O   ASP 1  69      18.813  37.741  34.334  0.00  0.00           O  
ATOM   1032  CB  ASP 1  69      18.971  38.625  31.380  0.00  0.00           C  
ATOM   1033  CG  ASP 1  69      18.679  40.065  31.255  0.00  0.00           C  
ATOM   1034  OD1 ASP 1  69      19.346  40.879  31.941  0.00  0.00           O  
ATOM   1035  OD2 ASP 1  69      17.900  40.463  30.342  0.00  0.00           O  
ATOM   1036  H   ASP 1  69      19.567  36.348  31.234  0.00  0.00           H  
ATOM   1037  HA  ASP 1  69      20.954  38.749  32.021  0.00  0.00           H  
ATOM   1038  HB2 ASP 1  69      19.368  38.454  30.379  0.00  0.00           H  
ATOM   1039  HB3 ASP 1  69      18.035  38.080  31.505  0.00  0.00           H  
ATOM   1040  N   LEU 1  70      20.473  39.222  34.492  0.00  0.00           N  
ATOM   1041  CA  LEU 1  70      20.218  39.584  35.938  0.00  0.00           C  
ATOM   1042  C   LEU 1  70      19.269  40.833  36.002  0.00  0.00           C  
ATOM   1043  O   LEU 1  70      18.996  41.398  37.059  0.00  0.00           O  
ATOM   1044  CB  LEU 1  70      21.538  39.856  36.663  0.00  0.00           C  
ATOM   1045  CG  LEU 1  70      22.458  38.655  36.839  0.00  0.00           C  
ATOM   1046  CD1 LEU 1  70      23.615  38.903  37.729  0.00  0.00           C  
ATOM   1047  CD2 LEU 1  70      21.736  37.580  37.641  0.00  0.00           C  
ATOM   1048  H   LEU 1  70      21.318  39.622  34.110  0.00  0.00           H  
ATOM   1049  HA  LEU 1  70      19.686  38.802  36.480  0.00  0.00           H  
ATOM   1050  HB2 LEU 1  70      21.995  40.685  36.123  0.00  0.00           H  
ATOM   1051  HB3 LEU 1  70      21.276  40.186  37.668  0.00  0.00           H  
ATOM   1052  HG  LEU 1  70      22.658  38.218  35.861  0.00  0.00           H  
ATOM   1053 HD11 LEU 1  70      24.300  39.600  37.246  0.00  0.00           H  
ATOM   1054 HD12 LEU 1  70      23.301  39.521  38.571  0.00  0.00           H  
ATOM   1055 HD13 LEU 1  70      24.139  38.009  38.066  0.00  0.00           H  
ATOM   1056 HD21 LEU 1  70      21.355  37.898  38.612  0.00  0.00           H  
ATOM   1057 HD22 LEU 1  70      20.937  37.089  37.086  0.00  0.00           H  
ATOM   1058 HD23 LEU 1  70      22.498  36.807  37.746  0.00  0.00           H  
ATOM   1059  N   ARG 1  71      18.823  41.292  34.816  0.00  0.00           N  
ATOM   1060  CA  ARG 1  71      17.810  42.389  34.647  0.00  0.00           C  
ATOM   1061  C   ARG 1  71      18.143  43.773  35.380  0.00  0.00           C  
ATOM   1062  O   ARG 1  71      17.276  44.233  36.135  0.00  0.00           O  
ATOM   1063  CB  ARG 1  71      16.457  41.787  35.077  0.00  0.00           C  
ATOM   1064  CG  ARG 1  71      15.989  40.679  34.064  0.00  0.00           C  
ATOM   1065  CD  ARG 1  71      14.678  39.948  34.439  0.00  0.00           C  
ATOM   1066  NE  ARG 1  71      13.576  40.877  34.530  0.00  0.00           N  
ATOM   1067  CZ  ARG 1  71      12.878  41.347  33.528  0.00  0.00           C  
ATOM   1068  NH1 ARG 1  71      11.820  42.085  33.749  0.00  0.00           N  
ATOM   1069  NH2 ARG 1  71      13.150  40.963  32.299  0.00  0.00           N  
ATOM   1070  H   ARG 1  71      19.061  40.807  33.963  0.00  0.00           H  
ATOM   1071  HA  ARG 1  71      17.759  42.619  33.583  0.00  0.00           H  
ATOM   1072  HB2 ARG 1  71      16.505  41.387  36.090  0.00  0.00           H  
ATOM   1073  HB3 ARG 1  71      15.724  42.588  34.978  0.00  0.00           H  
ATOM   1074  HG2 ARG 1  71      15.931  41.163  33.089  0.00  0.00           H  
ATOM   1075  HG3 ARG 1  71      16.735  39.885  34.020  0.00  0.00           H  
ATOM   1076  HD2 ARG 1  71      14.568  39.168  33.686  0.00  0.00           H  
ATOM   1077  HD3 ARG 1  71      14.918  39.400  35.350  0.00  0.00           H  
ATOM   1078  HE  ARG 1  71      13.388  41.197  35.470  0.00  0.00           H  
ATOM   1079 HH11 ARG 1  71      11.212  42.270  32.964  0.00  0.00           H  
ATOM   1080 HH12 ARG 1  71      11.448  42.439  34.619  0.00  0.00           H  
ATOM   1081 HH21 ARG 1  71      12.599  41.389  31.568  0.00  0.00           H  
ATOM   1082 HH22 ARG 1  71      14.007  40.457  32.126  0.00  0.00           H  
ATOM   1083  N   LYS 1  72      19.344  44.315  35.134  0.00  0.00           N  
ATOM   1084  CA  LYS 1  72      19.855  45.597  35.649  0.00  0.00           C  
ATOM   1085  C   LYS 1  72      20.911  46.289  34.717  0.00  0.00           C  
ATOM   1086  O   LYS 1  72      21.871  45.588  34.299  0.00  0.00           O  
ATOM   1087  CB  LYS 1  72      20.448  45.529  37.067  0.00  0.00           C  
ATOM   1088  CG  LYS 1  72      19.680  44.711  38.097  0.00  0.00           C  
ATOM   1089  CD  LYS 1  72      20.287  44.775  39.513  0.00  0.00           C  
ATOM   1090  CE  LYS 1  72      19.277  44.474  40.624  0.00  0.00           C  
ATOM   1091  NZ  LYS 1  72      18.951  43.055  40.747  0.00  0.00           N  
ATOM   1092  H   LYS 1  72      19.931  43.832  34.468  0.00  0.00           H  
ATOM   1093  HA  LYS 1  72      19.020  46.298  35.653  0.00  0.00           H  
ATOM   1094  HB2 LYS 1  72      21.414  45.029  36.993  0.00  0.00           H  
ATOM   1095  HB3 LYS 1  72      20.531  46.530  37.492  0.00  0.00           H  
ATOM   1096  HG2 LYS 1  72      18.661  45.076  38.220  0.00  0.00           H  
ATOM   1097  HG3 LYS 1  72      19.732  43.647  37.864  0.00  0.00           H  
ATOM   1098  HD2 LYS 1  72      21.082  44.035  39.608  0.00  0.00           H  
ATOM   1099  HD3 LYS 1  72      20.593  45.796  39.738  0.00  0.00           H  
ATOM   1100  HE2 LYS 1  72      19.801  44.803  41.521  0.00  0.00           H  
ATOM   1101  HE3 LYS 1  72      18.442  45.163  40.497  0.00  0.00           H  
ATOM   1102  HZ1 LYS 1  72      18.223  42.768  40.108  0.00  0.00           H  
ATOM   1103  HZ2 LYS 1  72      19.732  42.520  40.397  0.00  0.00           H  
ATOM   1104  HZ3 LYS 1  72      18.651  42.830  41.685  0.00  0.00           H  
ATOM   1105  N   GLY 1  73      20.792  47.646  34.515  0.00  0.00           N  
ATOM   1106  CA  GLY 1  73      21.859  48.520  34.070  0.00  0.00           C  
ATOM   1107  C   GLY 1  73      22.848  48.850  35.257  0.00  0.00           C  
ATOM   1108  O   GLY 1  73      22.556  48.573  36.404  0.00  0.00           O  
ATOM   1109  H   GLY 1  73      20.068  48.065  35.081  0.00  0.00           H  
ATOM   1110  HA2 GLY 1  73      22.468  48.009  33.324  0.00  0.00           H  
ATOM   1111  HA3 GLY 1  73      21.524  49.398  33.518  0.00  0.00           H  
ATOM   1112  N   VAL 1  74      24.050  49.298  34.956  0.00  0.00           N  
ATOM   1113  CA  VAL 1  74      25.078  49.576  35.998  0.00  0.00           C  
ATOM   1114  C   VAL 1  74      26.060  50.662  35.475  0.00  0.00           C  
ATOM   1115  O   VAL 1  74      26.501  50.603  34.355  0.00  0.00           O  
ATOM   1116  CB  VAL 1  74      25.782  48.411  36.547  0.00  0.00           C  
ATOM   1117  CG1 VAL 1  74      26.509  47.564  35.499  0.00  0.00           C  
ATOM   1118  CG2 VAL 1  74      26.788  48.905  37.604  0.00  0.00           C  
ATOM   1119  H   VAL 1  74      24.220  49.590  34.004  0.00  0.00           H  
ATOM   1120  HA  VAL 1  74      24.577  50.077  36.827  0.00  0.00           H  
ATOM   1121  HB  VAL 1  74      25.034  47.762  37.002  0.00  0.00           H  
ATOM   1122 HG11 VAL 1  74      27.286  47.010  36.025  0.00  0.00           H  
ATOM   1123 HG12 VAL 1  74      25.881  46.852  34.963  0.00  0.00           H  
ATOM   1124 HG13 VAL 1  74      26.975  48.165  34.718  0.00  0.00           H  
ATOM   1125 HG21 VAL 1  74      27.072  48.031  38.191  0.00  0.00           H  
ATOM   1126 HG22 VAL 1  74      27.640  49.291  37.045  0.00  0.00           H  
ATOM   1127 HG23 VAL 1  74      26.352  49.576  38.345  0.00  0.00           H  
ATOM   1128  N   TYR 1  75      26.452  51.660  36.321  0.00  0.00           N  
ATOM   1129  CA  TYR 1  75      27.395  52.681  36.095  0.00  0.00           C  
ATOM   1130  C   TYR 1  75      28.440  52.849  37.195  0.00  0.00           C  
ATOM   1131  O   TYR 1  75      28.078  52.664  38.378  0.00  0.00           O  
ATOM   1132  CB  TYR 1  75      26.737  53.972  35.753  0.00  0.00           C  
ATOM   1133  CG  TYR 1  75      27.582  55.220  35.898  0.00  0.00           C  
ATOM   1134  CD1 TYR 1  75      28.733  55.519  35.214  0.00  0.00           C  
ATOM   1135  CD2 TYR 1  75      27.120  56.141  36.945  0.00  0.00           C  
ATOM   1136  CE1 TYR 1  75      29.385  56.768  35.440  0.00  0.00           C  
ATOM   1137  CE2 TYR 1  75      27.800  57.285  37.234  0.00  0.00           C  
ATOM   1138  CZ  TYR 1  75      28.898  57.646  36.408  0.00  0.00           C  
ATOM   1139  OH  TYR 1  75      29.551  58.834  36.563  0.00  0.00           O  
ATOM   1140  H   TYR 1  75      25.885  51.720  37.155  0.00  0.00           H  
ATOM   1141  HA  TYR 1  75      27.895  52.298  35.206  0.00  0.00           H  
ATOM   1142  HB2 TYR 1  75      26.449  53.848  34.709  0.00  0.00           H  
ATOM   1143  HB3 TYR 1  75      25.771  54.159  36.222  0.00  0.00           H  
ATOM   1144  HD1 TYR 1  75      28.865  54.911  34.331  0.00  0.00           H  
ATOM   1145  HD2 TYR 1  75      26.244  55.975  37.555  0.00  0.00           H  
ATOM   1146  HE1 TYR 1  75      30.291  57.017  34.908  0.00  0.00           H  
ATOM   1147  HE2 TYR 1  75      27.290  57.891  37.967  0.00  0.00           H  
ATOM   1148  HH  TYR 1  75      29.071  59.411  37.162  0.00  0.00           H  
ATOM   1149  N   VAL 1  76      29.707  53.073  36.859  0.00  0.00           N  
ATOM   1150  CA  VAL 1  76      30.749  53.368  37.796  0.00  0.00           C  
ATOM   1151  C   VAL 1  76      31.628  54.437  37.228  0.00  0.00           C  
ATOM   1152  O   VAL 1  76      32.038  54.361  36.127  0.00  0.00           O  
ATOM   1153  CB  VAL 1  76      31.709  52.171  38.155  0.00  0.00           C  
ATOM   1154  CG1 VAL 1  76      32.461  52.391  39.520  0.00  0.00           C  
ATOM   1155  CG2 VAL 1  76      30.907  50.904  38.343  0.00  0.00           C  
ATOM   1156  H   VAL 1  76      29.895  53.133  35.868  0.00  0.00           H  
ATOM   1157  HA  VAL 1  76      30.312  53.727  38.728  0.00  0.00           H  
ATOM   1158  HB  VAL 1  76      32.369  51.991  37.306  0.00  0.00           H  
ATOM   1159 HG11 VAL 1  76      31.749  52.575  40.324  0.00  0.00           H  
ATOM   1160 HG12 VAL 1  76      33.104  51.550  39.779  0.00  0.00           H  
ATOM   1161 HG13 VAL 1  76      33.088  53.276  39.410  0.00  0.00           H  
ATOM   1162 HG21 VAL 1  76      30.403  50.706  37.397  0.00  0.00           H  
ATOM   1163 HG22 VAL 1  76      31.428  49.996  38.647  0.00  0.00           H  
ATOM   1164 HG23 VAL 1  76      30.063  51.128  38.996  0.00  0.00           H  
ATOM   1165  N   PRO 1  77      32.037  55.386  38.114  0.00  0.00           N  
ATOM   1166  CA  PRO 1  77      33.186  56.263  37.950  0.00  0.00           C  
ATOM   1167  C   PRO 1  77      34.407  55.911  38.825  0.00  0.00           C  
ATOM   1168  O   PRO 1  77      34.276  55.340  39.938  0.00  0.00           O  
ATOM   1169  CB  PRO 1  77      32.667  57.647  38.359  0.00  0.00           C  
ATOM   1170  CG  PRO 1  77      31.494  57.404  39.347  0.00  0.00           C  
ATOM   1171  CD  PRO 1  77      31.105  55.925  39.046  0.00  0.00           C  
ATOM   1172  HA  PRO 1  77      33.540  56.339  36.922  0.00  0.00           H  
ATOM   1173  HB2 PRO 1  77      33.335  58.262  38.963  0.00  0.00           H  
ATOM   1174  HB3 PRO 1  77      32.301  58.245  37.526  0.00  0.00           H  
ATOM   1175  HG2 PRO 1  77      31.865  57.552  40.361  0.00  0.00           H  
ATOM   1176  HG3 PRO 1  77      30.666  58.067  39.094  0.00  0.00           H  
ATOM   1177  HD2 PRO 1  77      31.049  55.273  39.918  0.00  0.00           H  
ATOM   1178  HD3 PRO 1  77      30.134  55.963  38.552  0.00  0.00           H  
ATOM   1179  N   TYR 1  78      35.553  56.318  38.299  0.00  0.00           N  
ATOM   1180  CA  TYR 1  78      36.902  56.430  38.905  0.00  0.00           C  
ATOM   1181  C   TYR 1  78      37.681  57.486  38.133  0.00  0.00           C  
ATOM   1182  O   TYR 1  78      37.417  57.748  36.937  0.00  0.00           O  
ATOM   1183  CB  TYR 1  78      37.710  55.162  38.804  0.00  0.00           C  
ATOM   1184  CG  TYR 1  78      37.012  53.893  39.147  0.00  0.00           C  
ATOM   1185  CD1 TYR 1  78      36.955  53.448  40.543  0.00  0.00           C  
ATOM   1186  CD2 TYR 1  78      36.384  53.207  38.093  0.00  0.00           C  
ATOM   1187  CE1 TYR 1  78      36.471  52.120  40.769  0.00  0.00           C  
ATOM   1188  CE2 TYR 1  78      35.785  51.949  38.330  0.00  0.00           C  
ATOM   1189  CZ  TYR 1  78      35.803  51.486  39.678  0.00  0.00           C  
ATOM   1190  OH  TYR 1  78      35.285  50.227  39.746  0.00  0.00           O  
ATOM   1191  H   TYR 1  78      35.547  56.817  37.422  0.00  0.00           H  
ATOM   1192  HA  TYR 1  78      36.826  56.581  39.982  0.00  0.00           H  
ATOM   1193  HB2 TYR 1  78      38.177  55.059  37.825  0.00  0.00           H  
ATOM   1194  HB3 TYR 1  78      38.545  55.222  39.502  0.00  0.00           H  
ATOM   1195  HD1 TYR 1  78      37.330  54.042  41.363  0.00  0.00           H  
ATOM   1196  HD2 TYR 1  78      36.425  53.581  37.080  0.00  0.00           H  
ATOM   1197  HE1 TYR 1  78      36.485  51.638  41.735  0.00  0.00           H  
ATOM   1198  HE2 TYR 1  78      35.150  51.400  37.650  0.00  0.00           H  
ATOM   1199  HH  TYR 1  78      35.293  49.931  40.659  0.00  0.00           H  
ATOM   1200  N   THR 1  79      38.748  57.983  38.806  0.00  0.00           N  
ATOM   1201  CA  THR 1  79      39.840  58.719  38.198  0.00  0.00           C  
ATOM   1202  C   THR 1  79      40.518  57.843  37.181  0.00  0.00           C  
ATOM   1203  O   THR 1  79      40.956  58.369  36.145  0.00  0.00           O  
ATOM   1204  CB  THR 1  79      40.775  59.336  39.253  0.00  0.00           C  
ATOM   1205  OG1 THR 1  79      40.083  60.175  40.124  0.00  0.00           O  
ATOM   1206  CG2 THR 1  79      41.998  60.067  38.658  0.00  0.00           C  
ATOM   1207  H   THR 1  79      38.831  57.789  39.794  0.00  0.00           H  
ATOM   1208  HA  THR 1  79      39.365  59.601  37.770  0.00  0.00           H  
ATOM   1209  HB  THR 1  79      41.238  58.475  39.737  0.00  0.00           H  
ATOM   1210  HG1 THR 1  79      39.533  59.570  40.627  0.00  0.00           H  
ATOM   1211 HG21 THR 1  79      42.594  60.349  39.525  0.00  0.00           H  
ATOM   1212 HG22 THR 1  79      42.488  59.302  38.055  0.00  0.00           H  
ATOM   1213 HG23 THR 1  79      41.860  60.956  38.043  0.00  0.00           H  
ATOM   1214  N   GLN 1  80      40.620  56.509  37.359  0.00  0.00           N  
ATOM   1215  CA  GLN 1  80      41.001  55.660  36.162  0.00  0.00           C  
ATOM   1216  C   GLN 1  80      40.073  55.797  34.890  0.00  0.00           C  
ATOM   1217  O   GLN 1  80      40.517  55.526  33.799  0.00  0.00           O  
ATOM   1218  CB  GLN 1  80      41.128  54.186  36.509  0.00  0.00           C  
ATOM   1219  CG  GLN 1  80      42.315  53.860  37.440  0.00  0.00           C  
ATOM   1220  CD  GLN 1  80      43.688  53.986  36.716  0.00  0.00           C  
ATOM   1221  OE1 GLN 1  80      44.068  55.000  36.123  0.00  0.00           O  
ATOM   1222  NE2 GLN 1  80      44.510  52.986  36.982  0.00  0.00           N  
ATOM   1223  H   GLN 1  80      40.369  56.066  38.232  0.00  0.00           H  
ATOM   1224  HA  GLN 1  80      41.962  55.996  35.772  0.00  0.00           H  
ATOM   1225  HB2 GLN 1  80      40.198  53.812  36.937  0.00  0.00           H  
ATOM   1226  HB3 GLN 1  80      41.209  53.754  35.511  0.00  0.00           H  
ATOM   1227  HG2 GLN 1  80      42.316  54.533  38.297  0.00  0.00           H  
ATOM   1228  HG3 GLN 1  80      42.256  52.831  37.795  0.00  0.00           H  
ATOM   1229 HE21 GLN 1  80      45.341  53.027  36.410  0.00  0.00           H  
ATOM   1230 HE22 GLN 1  80      44.275  52.255  37.638  0.00  0.00           H  
ATOM   1231  N   GLY 1  81      38.801  56.205  34.980  0.00  0.00           N  
ATOM   1232  CA  GLY 1  81      37.875  56.201  33.829  0.00  0.00           C  
ATOM   1233  C   GLY 1  81      36.438  55.809  34.298  0.00  0.00           C  
ATOM   1234  O   GLY 1  81      36.229  55.197  35.326  0.00  0.00           O  
ATOM   1235  H   GLY 1  81      38.461  56.578  35.855  0.00  0.00           H  
ATOM   1236  HA2 GLY 1  81      37.938  57.173  33.341  0.00  0.00           H  
ATOM   1237  HA3 GLY 1  81      38.147  55.426  33.112  0.00  0.00           H  
ATOM   1238  N   LYS 1  82      35.465  56.165  33.448  0.00  0.00           N  
ATOM   1239  CA  LYS 1  82      34.059  55.907  33.751  0.00  0.00           C  
ATOM   1240  C   LYS 1  82      33.599  54.874  32.758  0.00  0.00           C  
ATOM   1241  O   LYS 1  82      34.082  54.832  31.617  0.00  0.00           O  
ATOM   1242  CB  LYS 1  82      33.273  57.194  33.365  0.00  0.00           C  
ATOM   1243  CG  LYS 1  82      33.670  58.526  34.049  0.00  0.00           C  
ATOM   1244  CD  LYS 1  82      32.639  59.710  33.889  0.00  0.00           C  
ATOM   1245  CE  LYS 1  82      33.279  61.012  34.266  0.00  0.00           C  
ATOM   1246  NZ  LYS 1  82      32.397  62.182  33.923  0.00  0.00           N  
ATOM   1247  H   LYS 1  82      35.657  56.516  32.520  0.00  0.00           H  
ATOM   1248  HA  LYS 1  82      33.987  55.501  34.760  0.00  0.00           H  
ATOM   1249  HB2 LYS 1  82      33.437  57.401  32.308  0.00  0.00           H  
ATOM   1250  HB3 LYS 1  82      32.191  57.132  33.486  0.00  0.00           H  
ATOM   1251  HG2 LYS 1  82      33.828  58.385  35.118  0.00  0.00           H  
ATOM   1252  HG3 LYS 1  82      34.655  58.759  33.645  0.00  0.00           H  
ATOM   1253  HD2 LYS 1  82      32.297  59.858  32.864  0.00  0.00           H  
ATOM   1254  HD3 LYS 1  82      31.823  59.443  34.560  0.00  0.00           H  
ATOM   1255  HE2 LYS 1  82      33.434  61.016  35.344  0.00  0.00           H  
ATOM   1256  HE3 LYS 1  82      34.249  61.127  33.782  0.00  0.00           H  
ATOM   1257  HZ1 LYS 1  82      32.839  63.034  34.235  0.00  0.00           H  
ATOM   1258  HZ2 LYS 1  82      32.195  62.269  32.937  0.00  0.00           H  
ATOM   1259  HZ3 LYS 1  82      31.530  62.232  34.439  0.00  0.00           H  
ATOM   1260  N   TRP 1  83      32.645  54.066  33.139  0.00  0.00           N  
ATOM   1261  CA  TRP 1  83      32.064  53.059  32.270  0.00  0.00           C  
ATOM   1262  C   TRP 1  83      30.586  52.730  32.704  0.00  0.00           C  
ATOM   1263  O   TRP 1  83      30.247  52.756  33.854  0.00  0.00           O  
ATOM   1264  CB  TRP 1  83      32.866  51.761  32.112  0.00  0.00           C  
ATOM   1265  CG  TRP 1  83      32.845  50.771  33.285  0.00  0.00           C  
ATOM   1266  CD1 TRP 1  83      33.869  50.713  34.132  0.00  0.00           C  
ATOM   1267  CD2 TRP 1  83      31.822  49.842  33.713  0.00  0.00           C  
ATOM   1268  NE1 TRP 1  83      33.590  49.814  35.092  0.00  0.00           N  
ATOM   1269  CE2 TRP 1  83      32.318  49.311  34.957  0.00  0.00           C  
ATOM   1270  CE3 TRP 1  83      30.599  49.371  33.193  0.00  0.00           C  
ATOM   1271  CZ2 TRP 1  83      31.591  48.519  35.769  0.00  0.00           C  
ATOM   1272  CZ3 TRP 1  83      29.885  48.370  33.925  0.00  0.00           C  
ATOM   1273  CH2 TRP 1  83      30.354  47.980  35.205  0.00  0.00           C  
ATOM   1274  H   TRP 1  83      32.309  54.095  34.091  0.00  0.00           H  
ATOM   1275  HA  TRP 1  83      32.014  53.462  31.259  0.00  0.00           H  
ATOM   1276  HB2 TRP 1  83      32.526  51.223  31.228  0.00  0.00           H  
ATOM   1277  HB3 TRP 1  83      33.879  52.125  31.935  0.00  0.00           H  
ATOM   1278  HD1 TRP 1  83      34.816  51.181  33.902  0.00  0.00           H  
ATOM   1279  HE1 TRP 1  83      34.151  49.679  35.921  0.00  0.00           H  
ATOM   1280  HE3 TRP 1  83      30.285  49.731  32.224  0.00  0.00           H  
ATOM   1281  HZ2 TRP 1  83      31.971  48.135  36.704  0.00  0.00           H  
ATOM   1282  HZ3 TRP 1  83      29.021  47.879  33.502  0.00  0.00           H  
ATOM   1283  HH2 TRP 1  83      29.911  47.198  35.803  0.00  0.00           H  
ATOM   1284  N   GLU 1  84      29.853  52.276  31.681  0.00  0.00           N  
ATOM   1285  CA  GLU 1  84      28.430  52.022  31.906  0.00  0.00           C  
ATOM   1286  C   GLU 1  84      27.877  50.825  31.021  0.00  0.00           C  
ATOM   1287  O   GLU 1  84      28.100  50.749  29.807  0.00  0.00           O  
ATOM   1288  CB  GLU 1  84      27.603  53.269  31.670  0.00  0.00           C  
ATOM   1289  CG  GLU 1  84      26.057  53.219  31.659  0.00  0.00           C  
ATOM   1290  CD  GLU 1  84      25.389  54.509  31.860  0.00  0.00           C  
ATOM   1291  OE1 GLU 1  84      25.757  55.547  31.221  0.00  0.00           O  
ATOM   1292  OE2 GLU 1  84      24.336  54.516  32.590  0.00  0.00           O  
ATOM   1293  H   GLU 1  84      30.153  52.442  30.731  0.00  0.00           H  
ATOM   1294  HA  GLU 1  84      28.362  51.665  32.933  0.00  0.00           H  
ATOM   1295  HB2 GLU 1  84      27.781  53.956  32.497  0.00  0.00           H  
ATOM   1296  HB3 GLU 1  84      28.016  53.814  30.821  0.00  0.00           H  
ATOM   1297  HG2 GLU 1  84      25.678  52.650  30.810  0.00  0.00           H  
ATOM   1298  HG3 GLU 1  84      25.860  52.668  32.579  0.00  0.00           H  
ATOM   1299  N   GLY 1  85      27.121  49.909  31.634  0.00  0.00           N  
ATOM   1300  CA  GLY 1  85      26.704  48.626  30.949  0.00  0.00           C  
ATOM   1301  C   GLY 1  85      25.762  47.760  31.787  0.00  0.00           C  
ATOM   1302  O   GLY 1  85      24.906  48.358  32.514  0.00  0.00           O  
ATOM   1303  H   GLY 1  85      27.070  49.881  32.642  0.00  0.00           H  
ATOM   1304  HA2 GLY 1  85      26.199  48.809  30.001  0.00  0.00           H  
ATOM   1305  HA3 GLY 1  85      27.634  48.068  30.838  0.00  0.00           H  
ATOM   1306  N   GLU 1  86      25.622  46.435  31.583  0.00  0.00           N  
ATOM   1307  CA  GLU 1  86      24.503  45.539  31.977  0.00  0.00           C  
ATOM   1308  C   GLU 1  86      25.007  44.205  32.591  0.00  0.00           C  
ATOM   1309  O   GLU 1  86      26.048  43.652  32.239  0.00  0.00           O  
ATOM   1310  CB  GLU 1  86      23.566  45.190  30.806  0.00  0.00           C  
ATOM   1311  CG  GLU 1  86      23.097  46.590  30.120  0.00  0.00           C  
ATOM   1312  CD  GLU 1  86      22.230  46.399  28.903  0.00  0.00           C  
ATOM   1313  OE1 GLU 1  86      21.186  47.130  28.777  0.00  0.00           O  
ATOM   1314  OE2 GLU 1  86      22.386  45.494  28.112  0.00  0.00           O  
ATOM   1315  H   GLU 1  86      26.204  45.932  30.928  0.00  0.00           H  
ATOM   1316  HA  GLU 1  86      23.904  46.045  32.734  0.00  0.00           H  
ATOM   1317  HB2 GLU 1  86      24.140  44.598  30.094  0.00  0.00           H  
ATOM   1318  HB3 GLU 1  86      22.680  44.662  31.157  0.00  0.00           H  
ATOM   1319  HG2 GLU 1  86      22.558  47.071  30.936  0.00  0.00           H  
ATOM   1320  HG3 GLU 1  86      23.899  47.256  29.799  0.00  0.00           H  
ATOM   1321  N   LEU 1  87      24.186  43.732  33.554  0.00  0.00           N  
ATOM   1322  CA  LEU 1  87      24.520  42.591  34.474  0.00  0.00           C  
ATOM   1323  C   LEU 1  87      23.808  41.311  33.994  0.00  0.00           C  
ATOM   1324  O   LEU 1  87      22.609  41.287  33.593  0.00  0.00           O  
ATOM   1325  CB  LEU 1  87      24.000  43.083  35.836  0.00  0.00           C  
ATOM   1326  CG  LEU 1  87      24.925  44.168  36.532  0.00  0.00           C  
ATOM   1327  CD1 LEU 1  87      24.265  44.372  37.912  0.00  0.00           C  
ATOM   1328  CD2 LEU 1  87      26.335  43.679  36.877  0.00  0.00           C  
ATOM   1329  H   LEU 1  87      23.487  44.368  33.909  0.00  0.00           H  
ATOM   1330  HA  LEU 1  87      25.599  42.478  34.581  0.00  0.00           H  
ATOM   1331  HB2 LEU 1  87      22.980  43.465  35.830  0.00  0.00           H  
ATOM   1332  HB3 LEU 1  87      24.034  42.204  36.479  0.00  0.00           H  
ATOM   1333  HG  LEU 1  87      24.896  45.066  35.915  0.00  0.00           H  
ATOM   1334 HD11 LEU 1  87      23.363  44.985  37.903  0.00  0.00           H  
ATOM   1335 HD12 LEU 1  87      23.930  43.396  38.261  0.00  0.00           H  
ATOM   1336 HD13 LEU 1  87      25.022  44.794  38.572  0.00  0.00           H  
ATOM   1337 HD21 LEU 1  87      26.901  43.348  36.006  0.00  0.00           H  
ATOM   1338 HD22 LEU 1  87      26.946  44.399  37.422  0.00  0.00           H  
ATOM   1339 HD23 LEU 1  87      26.317  42.791  37.509  0.00  0.00           H  
ATOM   1340  N   GLY 1  88      24.574  40.252  34.101  0.00  0.00           N  
ATOM   1341  CA  GLY 1  88      24.337  38.876  33.655  0.00  0.00           C  
ATOM   1342  C   GLY 1  88      25.317  37.909  34.291  0.00  0.00           C  
ATOM   1343  O   GLY 1  88      26.155  38.349  35.072  0.00  0.00           O  
ATOM   1344  H   GLY 1  88      25.478  40.412  34.524  0.00  0.00           H  
ATOM   1345  HA2 GLY 1  88      23.385  38.468  33.995  0.00  0.00           H  
ATOM   1346  HA3 GLY 1  88      24.319  38.803  32.568  0.00  0.00           H  
ATOM   1347  N   THR 1  89      25.155  36.638  34.006  0.00  0.00           N  
ATOM   1348  CA  THR 1  89      26.160  35.570  34.260  0.00  0.00           C  
ATOM   1349  C   THR 1  89      26.166  34.640  33.076  0.00  0.00           C  
ATOM   1350  O   THR 1  89      25.142  34.468  32.340  0.00  0.00           O  
ATOM   1351  CB  THR 1  89      25.742  34.826  35.584  0.00  0.00           C  
ATOM   1352  OG1 THR 1  89      26.497  33.660  35.739  0.00  0.00           O  
ATOM   1353  CG2 THR 1  89      24.317  34.319  35.611  0.00  0.00           C  
ATOM   1354  H   THR 1  89      24.348  36.326  33.484  0.00  0.00           H  
ATOM   1355  HA  THR 1  89      27.184  35.907  34.421  0.00  0.00           H  
ATOM   1356  HB  THR 1  89      25.941  35.541  36.382  0.00  0.00           H  
ATOM   1357  HG1 THR 1  89      27.374  33.994  35.539  0.00  0.00           H  
ATOM   1358 HG21 THR 1  89      24.066  33.717  34.738  0.00  0.00           H  
ATOM   1359 HG22 THR 1  89      24.214  33.711  36.510  0.00  0.00           H  
ATOM   1360 HG23 THR 1  89      23.527  35.070  35.624  0.00  0.00           H  
ATOM   1361  N   ASP 1  90      27.318  33.981  32.848  0.00  0.00           N  
ATOM   1362  CA  ASP 1  90      27.568  33.125  31.671  0.00  0.00           C  
ATOM   1363  C   ASP 1  90      28.697  32.045  32.095  0.00  0.00           C  
ATOM   1364  O   ASP 1  90      29.101  32.044  33.236  0.00  0.00           O  
ATOM   1365  CB  ASP 1  90      28.033  33.907  30.403  0.00  0.00           C  
ATOM   1366  CG  ASP 1  90      27.919  33.186  29.081  0.00  0.00           C  
ATOM   1367  OD1 ASP 1  90      27.626  31.956  29.003  0.00  0.00           O  
ATOM   1368  OD2 ASP 1  90      28.069  33.791  28.036  0.00  0.00           O  
ATOM   1369  H   ASP 1  90      28.177  34.102  33.365  0.00  0.00           H  
ATOM   1370  HA  ASP 1  90      26.635  32.620  31.421  0.00  0.00           H  
ATOM   1371  HB2 ASP 1  90      27.381  34.780  30.396  0.00  0.00           H  
ATOM   1372  HB3 ASP 1  90      29.050  34.177  30.687  0.00  0.00           H  
ATOM   1373  N   LEU 1  91      29.045  31.108  31.190  0.00  0.00           N  
ATOM   1374  CA  LEU 1  91      30.092  30.146  31.374  0.00  0.00           C  
ATOM   1375  C   LEU 1  91      31.413  30.819  31.126  0.00  0.00           C  
ATOM   1376  O   LEU 1  91      31.665  31.455  30.111  0.00  0.00           O  
ATOM   1377  CB  LEU 1  91      29.834  28.763  30.701  0.00  0.00           C  
ATOM   1378  CG  LEU 1  91      28.502  28.019  31.123  0.00  0.00           C  
ATOM   1379  CD1 LEU 1  91      28.397  26.596  30.605  0.00  0.00           C  
ATOM   1380  CD2 LEU 1  91      28.530  27.785  32.610  0.00  0.00           C  
ATOM   1381  H   LEU 1  91      28.679  31.188  30.252  0.00  0.00           H  
ATOM   1382  HA  LEU 1  91      30.066  29.900  32.436  0.00  0.00           H  
ATOM   1383  HB2 LEU 1  91      29.770  28.957  29.630  0.00  0.00           H  
ATOM   1384  HB3 LEU 1  91      30.660  28.068  30.850  0.00  0.00           H  
ATOM   1385  HG  LEU 1  91      27.624  28.638  30.939  0.00  0.00           H  
ATOM   1386 HD11 LEU 1  91      27.373  26.222  30.626  0.00  0.00           H  
ATOM   1387 HD12 LEU 1  91      28.690  26.528  29.557  0.00  0.00           H  
ATOM   1388 HD13 LEU 1  91      29.052  25.986  31.227  0.00  0.00           H  
ATOM   1389 HD21 LEU 1  91      27.671  27.211  32.958  0.00  0.00           H  
ATOM   1390 HD22 LEU 1  91      29.404  27.271  33.011  0.00  0.00           H  
ATOM   1391 HD23 LEU 1  91      28.431  28.769  33.068  0.00  0.00           H  
ATOM   1392  N   VAL 1  92      32.422  30.608  31.993  0.00  0.00           N  
ATOM   1393  CA  VAL 1  92      33.773  31.216  31.853  0.00  0.00           C  
ATOM   1394  C   VAL 1  92      34.866  30.134  32.032  0.00  0.00           C  
ATOM   1395  O   VAL 1  92      34.894  29.304  32.920  0.00  0.00           O  
ATOM   1396  CB  VAL 1  92      33.929  32.411  32.836  0.00  0.00           C  
ATOM   1397  CG1 VAL 1  92      35.253  33.226  32.553  0.00  0.00           C  
ATOM   1398  CG2 VAL 1  92      32.821  33.414  32.555  0.00  0.00           C  
ATOM   1399  H   VAL 1  92      32.163  30.034  32.783  0.00  0.00           H  
ATOM   1400  HA  VAL 1  92      33.975  31.615  30.859  0.00  0.00           H  
ATOM   1401  HB  VAL 1  92      33.992  32.127  33.887  0.00  0.00           H  
ATOM   1402 HG11 VAL 1  92      35.333  34.022  33.293  0.00  0.00           H  
ATOM   1403 HG12 VAL 1  92      36.090  32.535  32.650  0.00  0.00           H  
ATOM   1404 HG13 VAL 1  92      35.264  33.780  31.614  0.00  0.00           H  
ATOM   1405 HG21 VAL 1  92      32.660  33.469  31.479  0.00  0.00           H  
ATOM   1406 HG22 VAL 1  92      31.950  33.033  33.088  0.00  0.00           H  
ATOM   1407 HG23 VAL 1  92      32.962  34.426  32.934  0.00  0.00           H  
ATOM   1408  N   SER 1  93      36.027  30.367  31.342  0.00  0.00           N  
ATOM   1409  CA  SER 1  93      37.288  29.670  31.670  0.00  0.00           C  
ATOM   1410  C   SER 1  93      38.583  30.431  31.335  0.00  0.00           C  
ATOM   1411  O   SER 1  93      38.707  31.197  30.326  0.00  0.00           O  
ATOM   1412  CB  SER 1  93      37.218  28.243  30.914  0.00  0.00           C  
ATOM   1413  OG  SER 1  93      38.274  27.451  31.363  0.00  0.00           O  
ATOM   1414  H   SER 1  93      36.005  31.029  30.579  0.00  0.00           H  
ATOM   1415  HA  SER 1  93      37.489  29.556  32.735  0.00  0.00           H  
ATOM   1416  HB2 SER 1  93      36.224  27.821  31.066  0.00  0.00           H  
ATOM   1417  HB3 SER 1  93      37.261  28.347  29.830  0.00  0.00           H  
ATOM   1418  HG  SER 1  93      38.583  26.799  30.729  0.00  0.00           H  
ATOM   1419  N   ILE 1  94      39.717  30.219  32.035  0.00  0.00           N  
ATOM   1420  CA  ILE 1  94      41.028  30.800  31.731  0.00  0.00           C  
ATOM   1421  C   ILE 1  94      41.938  29.709  31.276  0.00  0.00           C  
ATOM   1422  O   ILE 1  94      42.439  28.963  32.143  0.00  0.00           O  
ATOM   1423  CB  ILE 1  94      41.521  31.524  33.017  0.00  0.00           C  
ATOM   1424  CG1 ILE 1  94      40.506  32.519  33.658  0.00  0.00           C  
ATOM   1425  CG2 ILE 1  94      42.739  32.484  32.626  0.00  0.00           C  
ATOM   1426  CD1 ILE 1  94      40.985  33.111  34.925  0.00  0.00           C  
ATOM   1427  H   ILE 1  94      39.750  29.789  32.948  0.00  0.00           H  
ATOM   1428  HA  ILE 1  94      40.971  31.524  30.918  0.00  0.00           H  
ATOM   1429  HB  ILE 1  94      41.892  30.793  33.736  0.00  0.00           H  
ATOM   1430 HG12 ILE 1  94      40.241  33.211  32.859  0.00  0.00           H  
ATOM   1431 HG13 ILE 1  94      39.556  32.042  33.900  0.00  0.00           H  
ATOM   1432 HG21 ILE 1  94      43.437  31.935  31.994  0.00  0.00           H  
ATOM   1433 HG22 ILE 1  94      42.453  33.370  32.060  0.00  0.00           H  
ATOM   1434 HG23 ILE 1  94      43.266  32.843  33.510  0.00  0.00           H  
ATOM   1435 HD11 ILE 1  94      41.378  32.432  35.681  0.00  0.00           H  
ATOM   1436 HD12 ILE 1  94      41.779  33.855  34.872  0.00  0.00           H  
ATOM   1437 HD13 ILE 1  94      40.247  33.726  35.440  0.00  0.00           H  
ATOM   1438  N   PRO 1  95      42.182  29.555  29.949  0.00  0.00           N  
ATOM   1439  CA  PRO 1  95      42.931  28.323  29.378  0.00  0.00           C  
ATOM   1440  C   PRO 1  95      44.284  28.146  29.990  0.00  0.00           C  
ATOM   1441  O   PRO 1  95      44.675  27.000  30.347  0.00  0.00           O  
ATOM   1442  CB  PRO 1  95      42.916  28.617  27.861  0.00  0.00           C  
ATOM   1443  CG  PRO 1  95      42.675  30.113  27.704  0.00  0.00           C  
ATOM   1444  CD  PRO 1  95      41.725  30.389  28.839  0.00  0.00           C  
ATOM   1445  HA  PRO 1  95      42.246  27.505  29.602  0.00  0.00           H  
ATOM   1446  HB2 PRO 1  95      43.835  28.299  27.369  0.00  0.00           H  
ATOM   1447  HB3 PRO 1  95      42.110  27.995  27.472  0.00  0.00           H  
ATOM   1448  HG2 PRO 1  95      43.636  30.597  27.880  0.00  0.00           H  
ATOM   1449  HG3 PRO 1  95      42.247  30.396  26.742  0.00  0.00           H  
ATOM   1450  HD2 PRO 1  95      41.807  31.420  29.183  0.00  0.00           H  
ATOM   1451  HD3 PRO 1  95      40.653  30.232  28.725  0.00  0.00           H  
ATOM   1452  N   HIS 1  96      45.065  29.221  30.123  0.00  0.00           N  
ATOM   1453  CA  HIS 1  96      46.397  29.313  30.660  0.00  0.00           C  
ATOM   1454  C   HIS 1  96      46.333  29.657  32.146  0.00  0.00           C  
ATOM   1455  O   HIS 1  96      47.164  30.420  32.686  0.00  0.00           O  
ATOM   1456  CB  HIS 1  96      47.304  30.352  29.926  0.00  0.00           C  
ATOM   1457  CG  HIS 1  96      47.192  30.000  28.476  0.00  0.00           C  
ATOM   1458  ND1 HIS 1  96      47.631  28.859  27.890  0.00  0.00           N  
ATOM   1459  CD2 HIS 1  96      46.637  30.774  27.473  0.00  0.00           C  
ATOM   1460  CE1 HIS 1  96      47.383  28.936  26.587  0.00  0.00           C  
ATOM   1461  NE2 HIS 1  96      46.670  29.971  26.299  0.00  0.00           N  
ATOM   1462  H   HIS 1  96      44.703  30.163  30.075  0.00  0.00           H  
ATOM   1463  HA  HIS 1  96      46.849  28.322  30.674  0.00  0.00           H  
ATOM   1464  HB2 HIS 1  96      46.883  31.354  30.002  0.00  0.00           H  
ATOM   1465  HB3 HIS 1  96      48.336  30.452  30.263  0.00  0.00           H  
ATOM   1466  HD1 HIS 1  96      48.221  28.156  28.312  0.00  0.00           H  
ATOM   1467  HD2 HIS 1  96      46.150  31.738  27.504  0.00  0.00           H  
ATOM   1468  HE1 HIS 1  96      47.646  28.205  25.836  0.00  0.00           H  
ATOM   1469  HE2 HIS 1  96      46.660  30.338  25.359  0.00  0.00           H  
ATOM   1470  N   GLY 1  97      45.328  29.092  32.768  0.00  0.00           N  
ATOM   1471  CA  GLY 1  97      44.882  29.025  34.197  0.00  0.00           C  
ATOM   1472  C   GLY 1  97      44.415  27.640  34.602  0.00  0.00           C  
ATOM   1473  O   GLY 1  97      45.056  26.665  34.218  0.00  0.00           O  
ATOM   1474  H   GLY 1  97      44.752  28.544  32.145  0.00  0.00           H  
ATOM   1475  HA2 GLY 1  97      45.749  29.287  34.805  0.00  0.00           H  
ATOM   1476  HA3 GLY 1  97      44.106  29.762  34.401  0.00  0.00           H  
ATOM   1477  N   PRO 1  98      43.395  27.557  35.336  0.00  0.00           N  
ATOM   1478  CA  PRO 1  98      42.858  26.187  35.650  0.00  0.00           C  
ATOM   1479  C   PRO 1  98      42.348  25.345  34.526  0.00  0.00           C  
ATOM   1480  O   PRO 1  98      42.431  24.213  34.652  0.00  0.00           O  
ATOM   1481  CB  PRO 1  98      41.674  26.386  36.596  0.00  0.00           C  
ATOM   1482  CG  PRO 1  98      41.920  27.782  37.220  0.00  0.00           C  
ATOM   1483  CD  PRO 1  98      42.615  28.489  36.020  0.00  0.00           C  
ATOM   1484  HA  PRO 1  98      43.719  25.723  36.130  0.00  0.00           H  
ATOM   1485  HB2 PRO 1  98      40.720  26.473  36.077  0.00  0.00           H  
ATOM   1486  HB3 PRO 1  98      41.639  25.657  37.406  0.00  0.00           H  
ATOM   1487  HG2 PRO 1  98      41.070  28.355  37.588  0.00  0.00           H  
ATOM   1488  HG3 PRO 1  98      42.696  27.755  37.986  0.00  0.00           H  
ATOM   1489  HD2 PRO 1  98      41.903  28.931  35.323  0.00  0.00           H  
ATOM   1490  HD3 PRO 1  98      43.277  29.195  36.520  0.00  0.00           H  
ATOM   1491  N   ASN 1  99      41.965  26.047  33.402  0.00  0.00           N  
ATOM   1492  CA  ASN 1  99      41.298  25.454  32.285  0.00  0.00           C  
ATOM   1493  C   ASN 1  99      40.028  24.723  32.585  0.00  0.00           C  
ATOM   1494  O   ASN 1  99      39.588  23.787  31.864  0.00  0.00           O  
ATOM   1495  CB  ASN 1  99      42.440  24.743  31.467  0.00  0.00           C  
ATOM   1496  CG  ASN 1  99      42.090  24.443  30.044  0.00  0.00           C  
ATOM   1497  OD1 ASN 1  99      41.151  24.900  29.371  0.00  0.00           O  
ATOM   1498  ND2 ASN 1  99      42.951  23.543  29.579  0.00  0.00           N  
ATOM   1499  H   ASN 1  99      41.854  27.041  33.539  0.00  0.00           H  
ATOM   1500  HA  ASN 1  99      40.976  26.259  31.624  0.00  0.00           H  
ATOM   1501  HB2 ASN 1  99      43.320  25.386  31.476  0.00  0.00           H  
ATOM   1502  HB3 ASN 1  99      42.651  23.800  31.971  0.00  0.00           H  
ATOM   1503 HD21 ASN 1  99      42.817  23.205  28.637  0.00  0.00           H  
ATOM   1504 HD22 ASN 1  99      43.873  23.544  29.991  0.00  0.00           H  
ATOM   1505  N   VAL 1 100      39.395  24.834  33.761  0.00  0.00           N  
ATOM   1506  CA  VAL 1 100      38.113  24.261  34.160  0.00  0.00           C  
ATOM   1507  C   VAL 1 100      36.882  25.184  33.830  0.00  0.00           C  
ATOM   1508  O   VAL 1 100      36.894  26.344  34.269  0.00  0.00           O  
ATOM   1509  CB  VAL 1 100      38.203  23.950  35.669  0.00  0.00           C  
ATOM   1510  CG1 VAL 1 100      36.890  23.142  36.086  0.00  0.00           C  
ATOM   1511  CG2 VAL 1 100      39.377  23.088  36.098  0.00  0.00           C  
ATOM   1512  H   VAL 1 100      39.685  25.628  34.314  0.00  0.00           H  
ATOM   1513  HA  VAL 1 100      37.989  23.283  33.695  0.00  0.00           H  
ATOM   1514  HB  VAL 1 100      38.230  24.852  36.281  0.00  0.00           H  
ATOM   1515 HG11 VAL 1 100      36.149  23.932  36.208  0.00  0.00           H  
ATOM   1516 HG12 VAL 1 100      36.506  22.438  35.347  0.00  0.00           H  
ATOM   1517 HG13 VAL 1 100      36.971  22.667  37.064  0.00  0.00           H  
ATOM   1518 HG21 VAL 1 100      39.718  22.401  35.323  0.00  0.00           H  
ATOM   1519 HG22 VAL 1 100      40.237  23.734  36.273  0.00  0.00           H  
ATOM   1520 HG23 VAL 1 100      39.305  22.574  37.056  0.00  0.00           H  
ATOM   1521  N   THR 1 101      35.816  24.738  33.142  0.00  0.00           N  
ATOM   1522  CA  THR 1 101      34.621  25.565  32.874  0.00  0.00           C  
ATOM   1523  C   THR 1 101      33.868  25.859  34.177  0.00  0.00           C  
ATOM   1524  O   THR 1 101      33.513  24.928  34.882  0.00  0.00           O  
ATOM   1525  CB  THR 1 101      33.788  25.015  31.705  0.00  0.00           C  
ATOM   1526  OG1 THR 1 101      34.590  24.679  30.606  0.00  0.00           O  
ATOM   1527  CG2 THR 1 101      32.849  26.082  31.107  0.00  0.00           C  
ATOM   1528  H   THR 1 101      35.716  23.734  33.183  0.00  0.00           H  
ATOM   1529  HA  THR 1 101      35.082  26.482  32.509  0.00  0.00           H  
ATOM   1530  HB  THR 1 101      33.146  24.202  32.044  0.00  0.00           H  
ATOM   1531  HG1 THR 1 101      34.277  23.845  30.248  0.00  0.00           H  
ATOM   1532 HG21 THR 1 101      32.349  25.748  30.198  0.00  0.00           H  
ATOM   1533 HG22 THR 1 101      32.087  26.402  31.818  0.00  0.00           H  
ATOM   1534 HG23 THR 1 101      33.437  26.919  30.730  0.00  0.00           H  
ATOM   1535  N   VAL 1 102      33.546  27.131  34.544  0.00  0.00           N  
ATOM   1536  CA  VAL 1 102      32.748  27.486  35.774  0.00  0.00           C  
ATOM   1537  C   VAL 1 102      31.626  28.508  35.288  0.00  0.00           C  
ATOM   1538  O   VAL 1 102      31.796  29.177  34.302  0.00  0.00           O  
ATOM   1539  CB  VAL 1 102      33.512  27.937  37.065  0.00  0.00           C  
ATOM   1540  CG1 VAL 1 102      34.649  26.920  37.584  0.00  0.00           C  
ATOM   1541  CG2 VAL 1 102      34.231  29.311  37.039  0.00  0.00           C  
ATOM   1542  H   VAL 1 102      33.930  27.832  33.927  0.00  0.00           H  
ATOM   1543  HA  VAL 1 102      32.239  26.578  36.098  0.00  0.00           H  
ATOM   1544  HB  VAL 1 102      32.709  28.017  37.798  0.00  0.00           H  
ATOM   1545 HG11 VAL 1 102      35.323  26.619  36.782  0.00  0.00           H  
ATOM   1546 HG12 VAL 1 102      35.209  27.324  38.428  0.00  0.00           H  
ATOM   1547 HG13 VAL 1 102      34.049  26.072  37.915  0.00  0.00           H  
ATOM   1548 HG21 VAL 1 102      34.951  29.487  37.839  0.00  0.00           H  
ATOM   1549 HG22 VAL 1 102      34.894  29.258  36.176  0.00  0.00           H  
ATOM   1550 HG23 VAL 1 102      33.524  30.130  36.912  0.00  0.00           H  
ATOM   1551  N   ARG 1 103      30.606  28.661  36.053  0.00  0.00           N  
ATOM   1552  CA  ARG 1 103      29.614  29.797  35.825  0.00  0.00           C  
ATOM   1553  C   ARG 1 103      29.749  31.018  36.705  0.00  0.00           C  
ATOM   1554  O   ARG 1 103      29.831  30.919  37.894  0.00  0.00           O  
ATOM   1555  CB  ARG 1 103      28.156  29.206  35.840  0.00  0.00           C  
ATOM   1556  CG  ARG 1 103      26.982  30.046  35.285  0.00  0.00           C  
ATOM   1557  CD  ARG 1 103      25.642  29.515  35.810  0.00  0.00           C  
ATOM   1558  NE  ARG 1 103      25.524  28.175  35.300  0.00  0.00           N  
ATOM   1559  CZ  ARG 1 103      24.950  27.807  34.071  0.00  0.00           C  
ATOM   1560  NH1 ARG 1 103      24.252  28.674  33.384  0.00  0.00           N  
ATOM   1561  NH2 ARG 1 103      25.041  26.556  33.668  0.00  0.00           N  
ATOM   1562  H   ARG 1 103      30.370  28.044  36.817  0.00  0.00           H  
ATOM   1563  HA  ARG 1 103      29.715  30.142  34.796  0.00  0.00           H  
ATOM   1564  HB2 ARG 1 103      28.161  28.249  35.319  0.00  0.00           H  
ATOM   1565  HB3 ARG 1 103      27.924  28.883  36.855  0.00  0.00           H  
ATOM   1566  HG2 ARG 1 103      27.139  31.021  35.748  0.00  0.00           H  
ATOM   1567  HG3 ARG 1 103      26.977  30.119  34.197  0.00  0.00           H  
ATOM   1568  HD2 ARG 1 103      25.456  29.522  36.884  0.00  0.00           H  
ATOM   1569  HD3 ARG 1 103      24.923  30.203  35.366  0.00  0.00           H  
ATOM   1570  HE  ARG 1 103      25.803  27.387  35.866  0.00  0.00           H  
ATOM   1571 HH11 ARG 1 103      23.672  28.280  32.657  0.00  0.00           H  
ATOM   1572 HH12 ARG 1 103      24.074  29.563  33.828  0.00  0.00           H  
ATOM   1573 HH21 ARG 1 103      24.561  26.245  32.835  0.00  0.00           H  
ATOM   1574 HH22 ARG 1 103      25.737  26.002  34.148  0.00  0.00           H  
ATOM   1575  N   ALA 1 104      29.856  32.152  36.080  0.00  0.00           N  
ATOM   1576  CA  ALA 1 104      30.299  33.365  36.710  0.00  0.00           C  
ATOM   1577  C   ALA 1 104      29.439  34.600  36.307  0.00  0.00           C  
ATOM   1578  O   ALA 1 104      28.953  34.686  35.164  0.00  0.00           O  
ATOM   1579  CB  ALA 1 104      31.709  33.753  36.449  0.00  0.00           C  
ATOM   1580  H   ALA 1 104      29.757  32.064  35.079  0.00  0.00           H  
ATOM   1581  HA  ALA 1 104      30.034  33.270  37.763  0.00  0.00           H  
ATOM   1582  HB1 ALA 1 104      32.335  33.088  37.044  0.00  0.00           H  
ATOM   1583  HB2 ALA 1 104      31.994  33.648  35.402  0.00  0.00           H  
ATOM   1584  HB3 ALA 1 104      31.924  34.788  36.716  0.00  0.00           H  
ATOM   1585  N   ASN 1 105      29.267  35.530  37.227  0.00  0.00           N  
ATOM   1586  CA  ASN 1 105      28.746  36.973  36.978  0.00  0.00           C  
ATOM   1587  C   ASN 1 105      29.615  37.871  36.057  0.00  0.00           C  
ATOM   1588  O   ASN 1 105      30.864  37.645  36.043  0.00  0.00           O  
ATOM   1589  CB  ASN 1 105      28.451  37.577  38.282  0.00  0.00           C  
ATOM   1590  CG  ASN 1 105      27.442  36.700  39.072  0.00  0.00           C  
ATOM   1591  OD1 ASN 1 105      26.295  36.395  38.722  0.00  0.00           O  
ATOM   1592  ND2 ASN 1 105      27.814  36.540  40.375  0.00  0.00           N  
ATOM   1593  H   ASN 1 105      29.750  35.409  38.105  0.00  0.00           H  
ATOM   1594  HA  ASN 1 105      27.829  36.958  36.389  0.00  0.00           H  
ATOM   1595  HB2 ASN 1 105      29.399  37.643  38.814  0.00  0.00           H  
ATOM   1596  HB3 ASN 1 105      28.051  38.582  38.147  0.00  0.00           H  
ATOM   1597 HD21 ASN 1 105      27.207  36.052  41.019  0.00  0.00           H  
ATOM   1598 HD22 ASN 1 105      28.663  36.950  40.736  0.00  0.00           H  
ATOM   1599  N   ILE 1 106      29.059  38.870  35.398  0.00  0.00           N  
ATOM   1600  CA  ILE 1 106      29.729  39.696  34.423  0.00  0.00           C  
ATOM   1601  C   ILE 1 106      28.987  41.038  34.195  0.00  0.00           C  
ATOM   1602  O   ILE 1 106      27.755  40.985  34.156  0.00  0.00           O  
ATOM   1603  CB  ILE 1 106      29.755  38.843  33.026  0.00  0.00           C  
ATOM   1604  CG1 ILE 1 106      30.844  37.778  33.018  0.00  0.00           C  
ATOM   1605  CG2 ILE 1 106      29.791  39.619  31.732  0.00  0.00           C  
ATOM   1606  CD1 ILE 1 106      30.885  36.808  31.719  0.00  0.00           C  
ATOM   1607  H   ILE 1 106      28.058  39.002  35.419  0.00  0.00           H  
ATOM   1608  HA  ILE 1 106      30.777  39.827  34.694  0.00  0.00           H  
ATOM   1609  HB  ILE 1 106      28.787  38.353  32.925  0.00  0.00           H  
ATOM   1610 HG12 ILE 1 106      31.800  38.290  32.908  0.00  0.00           H  
ATOM   1611 HG13 ILE 1 106      30.914  37.059  33.835  0.00  0.00           H  
ATOM   1612 HG21 ILE 1 106      30.717  40.188  31.652  0.00  0.00           H  
ATOM   1613 HG22 ILE 1 106      29.643  38.984  30.858  0.00  0.00           H  
ATOM   1614 HG23 ILE 1 106      29.109  40.467  31.796  0.00  0.00           H  
ATOM   1615 HD11 ILE 1 106      29.836  36.544  31.578  0.00  0.00           H  
ATOM   1616 HD12 ILE 1 106      31.505  37.313  30.978  0.00  0.00           H  
ATOM   1617 HD13 ILE 1 106      31.377  35.889  32.036  0.00  0.00           H  
ATOM   1618  N   ALA 1 107      29.716  42.213  34.026  0.00  0.00           N  
ATOM   1619  CA  ALA 1 107      29.168  43.442  33.527  0.00  0.00           C  
ATOM   1620  C   ALA 1 107      29.672  43.717  32.011  0.00  0.00           C  
ATOM   1621  O   ALA 1 107      30.840  44.082  31.648  0.00  0.00           O  
ATOM   1622  CB  ALA 1 107      29.655  44.520  34.488  0.00  0.00           C  
ATOM   1623  H   ALA 1 107      30.686  42.013  34.220  0.00  0.00           H  
ATOM   1624  HA  ALA 1 107      28.079  43.430  33.559  0.00  0.00           H  
ATOM   1625  HB1 ALA 1 107      29.390  44.317  35.526  0.00  0.00           H  
ATOM   1626  HB2 ALA 1 107      30.720  44.685  34.325  0.00  0.00           H  
ATOM   1627  HB3 ALA 1 107      29.183  45.479  34.270  0.00  0.00           H  
ATOM   1628  N   ALA 1 108      28.686  43.586  31.127  0.00  0.00           N  
ATOM   1629  CA  ALA 1 108      28.838  43.818  29.734  0.00  0.00           C  
ATOM   1630  C   ALA 1 108      28.853  45.380  29.602  0.00  0.00           C  
ATOM   1631  O   ALA 1 108      27.869  46.089  29.744  0.00  0.00           O  
ATOM   1632  CB  ALA 1 108      27.536  43.291  29.013  0.00  0.00           C  
ATOM   1633  H   ALA 1 108      27.743  43.472  31.470  0.00  0.00           H  
ATOM   1634  HA  ALA 1 108      29.629  43.190  29.322  0.00  0.00           H  
ATOM   1635  HB1 ALA 1 108      26.678  43.868  29.357  0.00  0.00           H  
ATOM   1636  HB2 ALA 1 108      27.507  43.565  27.959  0.00  0.00           H  
ATOM   1637  HB3 ALA 1 108      27.458  42.214  29.164  0.00  0.00           H  
ATOM   1638  N   ILE 1 109      29.988  46.024  29.310  0.00  0.00           N  
ATOM   1639  CA  ILE 1 109      30.043  47.425  29.011  0.00  0.00           C  
ATOM   1640  C   ILE 1 109      29.467  47.778  27.662  0.00  0.00           C  
ATOM   1641  O   ILE 1 109      29.763  47.153  26.647  0.00  0.00           O  
ATOM   1642  CB  ILE 1 109      31.563  47.820  28.935  0.00  0.00           C  
ATOM   1643  CG1 ILE 1 109      32.199  47.708  30.288  0.00  0.00           C  
ATOM   1644  CG2 ILE 1 109      31.697  49.318  28.569  0.00  0.00           C  
ATOM   1645  CD1 ILE 1 109      33.646  47.332  30.179  0.00  0.00           C  
ATOM   1646  H   ILE 1 109      30.764  45.411  29.102  0.00  0.00           H  
ATOM   1647  HA  ILE 1 109      29.514  47.938  29.814  0.00  0.00           H  
ATOM   1648  HB  ILE 1 109      31.943  47.146  28.167  0.00  0.00           H  
ATOM   1649 HG12 ILE 1 109      31.991  48.642  30.810  0.00  0.00           H  
ATOM   1650 HG13 ILE 1 109      31.841  46.834  30.831  0.00  0.00           H  
ATOM   1651 HG21 ILE 1 109      31.532  49.466  27.501  0.00  0.00           H  
ATOM   1652 HG22 ILE 1 109      30.961  49.947  29.070  0.00  0.00           H  
ATOM   1653 HG23 ILE 1 109      32.679  49.751  28.760  0.00  0.00           H  
ATOM   1654 HD11 ILE 1 109      34.054  47.356  31.189  0.00  0.00           H  
ATOM   1655 HD12 ILE 1 109      33.807  46.300  29.869  0.00  0.00           H  
ATOM   1656 HD13 ILE 1 109      34.159  48.103  29.603  0.00  0.00           H  
ATOM   1657  N   THR 1 110      28.610  48.795  27.598  0.00  0.00           N  
ATOM   1658  CA  THR 1 110      28.028  49.482  26.429  0.00  0.00           C  
ATOM   1659  C   THR 1 110      28.665  50.926  26.216  0.00  0.00           C  
ATOM   1660  O   THR 1 110      29.082  51.251  25.108  0.00  0.00           O  
ATOM   1661  CB  THR 1 110      26.520  49.483  26.599  0.00  0.00           C  
ATOM   1662  OG1 THR 1 110      26.110  50.270  27.681  0.00  0.00           O  
ATOM   1663  CG2 THR 1 110      25.944  48.032  26.755  0.00  0.00           C  
ATOM   1664  H   THR 1 110      28.113  48.882  28.473  0.00  0.00           H  
ATOM   1665  HA  THR 1 110      28.235  48.810  25.596  0.00  0.00           H  
ATOM   1666  HB  THR 1 110      26.062  49.778  25.655  0.00  0.00           H  
ATOM   1667  HG1 THR 1 110      26.207  51.125  27.254  0.00  0.00           H  
ATOM   1668 HG21 THR 1 110      24.875  48.004  26.545  0.00  0.00           H  
ATOM   1669 HG22 THR 1 110      26.482  47.372  26.075  0.00  0.00           H  
ATOM   1670 HG23 THR 1 110      26.017  47.708  27.793  0.00  0.00           H  
ATOM   1671  N   GLU 1 111      28.900  51.717  27.322  0.00  0.00           N  
ATOM   1672  CA  GLU 1 111      29.413  53.106  27.252  0.00  0.00           C  
ATOM   1673  C   GLU 1 111      30.682  53.279  28.147  0.00  0.00           C  
ATOM   1674  O   GLU 1 111      30.879  52.553  29.153  0.00  0.00           O  
ATOM   1675  CB  GLU 1 111      28.243  54.184  27.476  0.00  0.00           C  
ATOM   1676  CG  GLU 1 111      27.577  54.589  26.119  0.00  0.00           C  
ATOM   1677  CD  GLU 1 111      26.610  53.497  25.497  0.00  0.00           C  
ATOM   1678  OE1 GLU 1 111      26.480  53.372  24.257  0.00  0.00           O  
ATOM   1679  OE2 GLU 1 111      25.920  52.819  26.317  0.00  0.00           O  
ATOM   1680  H   GLU 1 111      28.566  51.492  28.248  0.00  0.00           H  
ATOM   1681  HA  GLU 1 111      29.813  53.214  26.243  0.00  0.00           H  
ATOM   1682  HB2 GLU 1 111      27.544  53.781  28.208  0.00  0.00           H  
ATOM   1683  HB3 GLU 1 111      28.583  55.129  27.901  0.00  0.00           H  
ATOM   1684  HG2 GLU 1 111      26.961  55.473  26.282  0.00  0.00           H  
ATOM   1685  HG3 GLU 1 111      28.297  54.952  25.386  0.00  0.00           H  
ATOM   1686  N   SER 1 112      31.563  54.254  27.715  0.00  0.00           N  
ATOM   1687  CA  SER 1 112      32.829  54.594  28.511  0.00  0.00           C  
ATOM   1688  C   SER 1 112      33.655  55.770  28.078  0.00  0.00           C  
ATOM   1689  O   SER 1 112      33.586  56.118  26.894  0.00  0.00           O  
ATOM   1690  CB  SER 1 112      33.785  53.379  28.424  0.00  0.00           C  
ATOM   1691  OG  SER 1 112      34.189  53.097  27.118  0.00  0.00           O  
ATOM   1692  H   SER 1 112      31.239  54.903  27.012  0.00  0.00           H  
ATOM   1693  HA  SER 1 112      32.602  54.636  29.577  0.00  0.00           H  
ATOM   1694  HB2 SER 1 112      34.620  53.495  29.116  0.00  0.00           H  
ATOM   1695  HB3 SER 1 112      33.221  52.502  28.743  0.00  0.00           H  
ATOM   1696  HG  SER 1 112      33.527  52.534  26.709  0.00  0.00           H  
ATOM   1697  N   ASP 1 113      34.307  56.416  29.006  0.00  0.00           N  
ATOM   1698  CA  ASP 1 113      35.166  57.567  28.916  0.00  0.00           C  
ATOM   1699  C   ASP 1 113      36.475  57.330  29.578  0.00  0.00           C  
ATOM   1700  O   ASP 1 113      36.659  57.198  30.794  0.00  0.00           O  
ATOM   1701  CB  ASP 1 113      34.474  58.786  29.595  0.00  0.00           C  
ATOM   1702  CG  ASP 1 113      33.224  59.432  28.930  0.00  0.00           C  
ATOM   1703  OD1 ASP 1 113      33.022  59.336  27.685  0.00  0.00           O  
ATOM   1704  OD2 ASP 1 113      32.554  60.166  29.701  0.00  0.00           O  
ATOM   1705  H   ASP 1 113      34.395  56.010  29.926  0.00  0.00           H  
ATOM   1706  HA  ASP 1 113      35.403  57.867  27.895  0.00  0.00           H  
ATOM   1707  HB2 ASP 1 113      34.288  58.514  30.634  0.00  0.00           H  
ATOM   1708  HB3 ASP 1 113      35.171  59.624  29.612  0.00  0.00           H  
ATOM   1709  N   LYS 1 114      37.509  57.227  28.743  0.00  0.00           N  
ATOM   1710  CA  LYS 1 114      39.011  57.068  29.214  0.00  0.00           C  
ATOM   1711  C   LYS 1 114      39.323  55.827  30.147  0.00  0.00           C  
ATOM   1712  O   LYS 1 114      40.324  55.802  30.849  0.00  0.00           O  
ATOM   1713  CB  LYS 1 114      39.694  58.400  29.610  0.00  0.00           C  
ATOM   1714  CG  LYS 1 114      39.329  59.716  28.959  0.00  0.00           C  
ATOM   1715  CD  LYS 1 114      40.170  60.878  29.705  0.00  0.00           C  
ATOM   1716  CE  LYS 1 114      41.671  60.762  29.355  0.00  0.00           C  
ATOM   1717  NZ  LYS 1 114      42.386  61.787  30.134  0.00  0.00           N  
ATOM   1718  H   LYS 1 114      37.423  57.253  27.737  0.00  0.00           H  
ATOM   1719  HA  LYS 1 114      39.442  56.750  28.265  0.00  0.00           H  
ATOM   1720  HB2 LYS 1 114      39.533  58.492  30.684  0.00  0.00           H  
ATOM   1721  HB3 LYS 1 114      40.739  58.139  29.443  0.00  0.00           H  
ATOM   1722  HG2 LYS 1 114      39.652  59.561  27.930  0.00  0.00           H  
ATOM   1723  HG3 LYS 1 114      38.270  59.937  29.093  0.00  0.00           H  
ATOM   1724  HD2 LYS 1 114      39.854  61.842  29.305  0.00  0.00           H  
ATOM   1725  HD3 LYS 1 114      39.941  60.807  30.768  0.00  0.00           H  
ATOM   1726  HE2 LYS 1 114      41.993  59.772  29.678  0.00  0.00           H  
ATOM   1727  HE3 LYS 1 114      41.780  60.919  28.282  0.00  0.00           H  
ATOM   1728  HZ1 LYS 1 114      42.328  62.740  29.805  0.00  0.00           H  
ATOM   1729  HZ2 LYS 1 114      41.996  61.834  31.065  0.00  0.00           H  
ATOM   1730  HZ3 LYS 1 114      43.369  61.561  30.183  0.00  0.00           H  
ATOM   1731  N   PHE 1 115      38.413  54.913  30.096  0.00  0.00           N  
ATOM   1732  CA  PHE 1 115      38.543  53.615  30.939  0.00  0.00           C  
ATOM   1733  C   PHE 1 115      39.438  52.581  30.175  0.00  0.00           C  
ATOM   1734  O   PHE 1 115      40.395  52.120  30.736  0.00  0.00           O  
ATOM   1735  CB  PHE 1 115      37.179  52.939  31.108  0.00  0.00           C  
ATOM   1736  CG  PHE 1 115      37.170  51.501  31.674  0.00  0.00           C  
ATOM   1737  CD1 PHE 1 115      37.267  51.214  33.080  0.00  0.00           C  
ATOM   1738  CD2 PHE 1 115      37.191  50.411  30.753  0.00  0.00           C  
ATOM   1739  CE1 PHE 1 115      37.218  49.907  33.463  0.00  0.00           C  
ATOM   1740  CE2 PHE 1 115      37.072  49.097  31.206  0.00  0.00           C  
ATOM   1741  CZ  PHE 1 115      37.098  48.854  32.584  0.00  0.00           C  
ATOM   1742  H   PHE 1 115      37.502  55.146  29.730  0.00  0.00           H  
ATOM   1743  HA  PHE 1 115      39.087  53.879  31.846  0.00  0.00           H  
ATOM   1744  HB2 PHE 1 115      36.516  53.561  31.709  0.00  0.00           H  
ATOM   1745  HB3 PHE 1 115      36.803  52.848  30.088  0.00  0.00           H  
ATOM   1746  HD1 PHE 1 115      37.386  52.051  33.752  0.00  0.00           H  
ATOM   1747  HD2 PHE 1 115      37.398  50.616  29.713  0.00  0.00           H  
ATOM   1748  HE1 PHE 1 115      37.293  49.747  34.528  0.00  0.00           H  
ATOM   1749  HE2 PHE 1 115      37.065  48.251  30.534  0.00  0.00           H  
ATOM   1750  HZ  PHE 1 115      36.978  47.832  32.911  0.00  0.00           H  
ATOM   1751  N   PHE 1 116      39.135  52.424  28.905  0.00  0.00           N  
ATOM   1752  CA  PHE 1 116      40.011  51.813  27.905  0.00  0.00           C  
ATOM   1753  C   PHE 1 116      41.164  52.750  27.688  0.00  0.00           C  
ATOM   1754  O   PHE 1 116      41.082  53.989  27.814  0.00  0.00           O  
ATOM   1755  CB  PHE 1 116      39.304  51.486  26.564  0.00  0.00           C  
ATOM   1756  CG  PHE 1 116      38.159  50.481  26.654  0.00  0.00           C  
ATOM   1757  CD1 PHE 1 116      38.387  49.180  27.024  0.00  0.00           C  
ATOM   1758  CD2 PHE 1 116      36.834  50.867  26.558  0.00  0.00           C  
ATOM   1759  CE1 PHE 1 116      37.351  48.248  27.235  0.00  0.00           C  
ATOM   1760  CE2 PHE 1 116      35.746  50.050  26.842  0.00  0.00           C  
ATOM   1761  CZ  PHE 1 116      36.052  48.688  27.128  0.00  0.00           C  
ATOM   1762  H   PHE 1 116      38.397  53.004  28.532  0.00  0.00           H  
ATOM   1763  HA  PHE 1 116      40.302  50.829  28.273  0.00  0.00           H  
ATOM   1764  HB2 PHE 1 116      38.917  52.454  26.246  0.00  0.00           H  
ATOM   1765  HB3 PHE 1 116      39.978  51.125  25.788  0.00  0.00           H  
ATOM   1766  HD1 PHE 1 116      39.421  48.889  27.139  0.00  0.00           H  
ATOM   1767  HD2 PHE 1 116      36.589  51.882  26.285  0.00  0.00           H  
ATOM   1768  HE1 PHE 1 116      37.557  47.238  27.555  0.00  0.00           H  
ATOM   1769  HE2 PHE 1 116      34.712  50.360  26.879  0.00  0.00           H  
ATOM   1770  HZ  PHE 1 116      35.223  48.013  27.287  0.00  0.00           H  
ATOM   1771  N   ILE 1 117      42.272  52.267  27.084  0.00  0.00           N  
ATOM   1772  CA  ILE 1 117      43.560  53.061  26.984  0.00  0.00           C  
ATOM   1773  C   ILE 1 117      44.057  52.759  25.607  0.00  0.00           C  
ATOM   1774  O   ILE 1 117      43.960  51.617  25.113  0.00  0.00           O  
ATOM   1775  CB  ILE 1 117      44.576  52.608  28.082  0.00  0.00           C  
ATOM   1776  CG1 ILE 1 117      43.901  52.560  29.497  0.00  0.00           C  
ATOM   1777  CG2 ILE 1 117      45.836  53.424  28.152  0.00  0.00           C  
ATOM   1778  CD1 ILE 1 117      44.816  51.928  30.556  0.00  0.00           C  
ATOM   1779  H   ILE 1 117      42.348  51.281  26.876  0.00  0.00           H  
ATOM   1780  HA  ILE 1 117      43.275  54.108  27.084  0.00  0.00           H  
ATOM   1781  HB  ILE 1 117      44.761  51.545  27.925  0.00  0.00           H  
ATOM   1782 HG12 ILE 1 117      43.618  53.565  29.811  0.00  0.00           H  
ATOM   1783 HG13 ILE 1 117      42.982  51.975  29.480  0.00  0.00           H  
ATOM   1784 HG21 ILE 1 117      46.280  53.627  27.178  0.00  0.00           H  
ATOM   1785 HG22 ILE 1 117      45.595  54.364  28.649  0.00  0.00           H  
ATOM   1786 HG23 ILE 1 117      46.549  52.963  28.836  0.00  0.00           H  
ATOM   1787 HD11 ILE 1 117      45.038  50.884  30.334  0.00  0.00           H  
ATOM   1788 HD12 ILE 1 117      45.677  52.542  30.822  0.00  0.00           H  
ATOM   1789 HD13 ILE 1 117      44.257  51.727  31.470  0.00  0.00           H  
ATOM   1790  N   ASN 1 118      44.689  53.804  24.976  0.00  0.00           N  
ATOM   1791  CA  ASN 1 118      45.331  53.614  23.640  0.00  0.00           C  
ATOM   1792  C   ASN 1 118      46.417  52.440  23.678  0.00  0.00           C  
ATOM   1793  O   ASN 1 118      47.357  52.629  24.395  0.00  0.00           O  
ATOM   1794  CB  ASN 1 118      45.747  54.962  23.028  0.00  0.00           C  
ATOM   1795  CG  ASN 1 118      46.249  54.797  21.617  0.00  0.00           C  
ATOM   1796  OD1 ASN 1 118      45.528  54.690  20.681  0.00  0.00           O  
ATOM   1797  ND2 ASN 1 118      47.594  54.753  21.509  0.00  0.00           N  
ATOM   1798  H   ASN 1 118      44.793  54.725  25.377  0.00  0.00           H  
ATOM   1799  HA  ASN 1 118      44.584  53.257  22.931  0.00  0.00           H  
ATOM   1800  HB2 ASN 1 118      44.940  55.680  22.883  0.00  0.00           H  
ATOM   1801  HB3 ASN 1 118      46.517  55.445  23.630  0.00  0.00           H  
ATOM   1802 HD21 ASN 1 118      48.051  54.445  20.663  0.00  0.00           H  
ATOM   1803 HD22 ASN 1 118      48.181  54.916  22.315  0.00  0.00           H  
ATOM   1804  N   GLY 1 119      46.296  51.427  22.759  0.00  0.00           N  
ATOM   1805  CA  GLY 1 119      47.368  50.478  22.564  0.00  0.00           C  
ATOM   1806  C   GLY 1 119      47.563  49.389  23.648  0.00  0.00           C  
ATOM   1807  O   GLY 1 119      48.386  48.494  23.509  0.00  0.00           O  
ATOM   1808  H   GLY 1 119      45.484  51.337  22.166  0.00  0.00           H  
ATOM   1809  HA2 GLY 1 119      47.231  49.972  21.608  0.00  0.00           H  
ATOM   1810  HA3 GLY 1 119      48.304  51.034  22.518  0.00  0.00           H  
ATOM   1811  N   SER 1 120      46.673  49.387  24.593  0.00  0.00           N  
ATOM   1812  CA  SER 1 120      46.832  48.530  25.810  0.00  0.00           C  
ATOM   1813  C   SER 1 120      46.469  47.009  25.583  0.00  0.00           C  
ATOM   1814  O   SER 1 120      46.672  46.199  26.449  0.00  0.00           O  
ATOM   1815  CB  SER 1 120      45.925  49.097  26.888  0.00  0.00           C  
ATOM   1816  OG  SER 1 120      44.598  49.129  26.424  0.00  0.00           O  
ATOM   1817  H   SER 1 120      45.968  50.107  24.662  0.00  0.00           H  
ATOM   1818  HA  SER 1 120      47.850  48.617  26.187  0.00  0.00           H  
ATOM   1819  HB2 SER 1 120      45.993  48.407  27.729  0.00  0.00           H  
ATOM   1820  HB3 SER 1 120      46.261  50.085  27.202  0.00  0.00           H  
ATOM   1821  HG  SER 1 120      44.383  50.025  26.153  0.00  0.00           H  
ATOM   1822  N   ASN 1 121      45.816  46.700  24.458  0.00  0.00           N  
ATOM   1823  CA  ASN 1 121      45.496  45.355  23.966  0.00  0.00           C  
ATOM   1824  C   ASN 1 121      44.595  44.528  24.908  0.00  0.00           C  
ATOM   1825  O   ASN 1 121      44.644  43.285  24.798  0.00  0.00           O  
ATOM   1826  CB  ASN 1 121      46.781  44.669  23.406  0.00  0.00           C  
ATOM   1827  CG  ASN 1 121      46.495  43.658  22.325  0.00  0.00           C  
ATOM   1828  OD1 ASN 1 121      45.630  43.878  21.454  0.00  0.00           O  
ATOM   1829  ND2 ASN 1 121      46.989  42.459  22.328  0.00  0.00           N  
ATOM   1830  H   ASN 1 121      45.704  47.443  23.782  0.00  0.00           H  
ATOM   1831  HA  ASN 1 121      44.874  45.531  23.089  0.00  0.00           H  
ATOM   1832  HB2 ASN 1 121      47.588  45.314  23.059  0.00  0.00           H  
ATOM   1833  HB3 ASN 1 121      47.273  44.203  24.260  0.00  0.00           H  
ATOM   1834 HD21 ASN 1 121      46.646  41.789  21.655  0.00  0.00           H  
ATOM   1835 HD22 ASN 1 121      47.599  42.227  23.100  0.00  0.00           H  
ATOM   1836  N   TRP 1 122      43.786  45.150  25.765  0.00  0.00           N  
ATOM   1837  CA  TRP 1 122      42.682  44.519  26.573  0.00  0.00           C  
ATOM   1838  C   TRP 1 122      41.273  45.121  26.510  0.00  0.00           C  
ATOM   1839  O   TRP 1 122      41.028  46.310  26.253  0.00  0.00           O  
ATOM   1840  CB  TRP 1 122      43.140  44.464  28.075  0.00  0.00           C  
ATOM   1841  CG  TRP 1 122      43.393  45.796  28.787  0.00  0.00           C  
ATOM   1842  CD1 TRP 1 122      44.605  46.184  29.235  0.00  0.00           C  
ATOM   1843  CD2 TRP 1 122      42.439  46.747  29.328  0.00  0.00           C  
ATOM   1844  NE1 TRP 1 122      44.447  47.374  29.889  0.00  0.00           N  
ATOM   1845  CE2 TRP 1 122      43.212  47.726  30.028  0.00  0.00           C  
ATOM   1846  CE3 TRP 1 122      41.006  46.811  29.498  0.00  0.00           C  
ATOM   1847  CZ2 TRP 1 122      42.610  48.766  30.714  0.00  0.00           C  
ATOM   1848  CZ3 TRP 1 122      40.425  47.860  30.159  0.00  0.00           C  
ATOM   1849  CH2 TRP 1 122      41.225  48.822  30.784  0.00  0.00           C  
ATOM   1850  H   TRP 1 122      43.904  46.138  25.937  0.00  0.00           H  
ATOM   1851  HA  TRP 1 122      42.582  43.463  26.324  0.00  0.00           H  
ATOM   1852  HB2 TRP 1 122      42.314  43.926  28.539  0.00  0.00           H  
ATOM   1853  HB3 TRP 1 122      44.065  43.901  28.201  0.00  0.00           H  
ATOM   1854  HD1 TRP 1 122      45.529  45.656  29.053  0.00  0.00           H  
ATOM   1855  HE1 TRP 1 122      45.287  47.907  30.062  0.00  0.00           H  
ATOM   1856  HE3 TRP 1 122      40.249  46.216  29.009  0.00  0.00           H  
ATOM   1857  HZ2 TRP 1 122      43.246  49.446  31.261  0.00  0.00           H  
ATOM   1858  HZ3 TRP 1 122      39.352  47.849  30.283  0.00  0.00           H  
ATOM   1859  HH2 TRP 1 122      40.727  49.601  31.342  0.00  0.00           H  
ATOM   1860  N   GLU 1 123      40.236  44.265  26.645  0.00  0.00           N  
ATOM   1861  CA  GLU 1 123      38.843  44.571  26.370  0.00  0.00           C  
ATOM   1862  C   GLU 1 123      37.954  44.449  27.566  0.00  0.00           C  
ATOM   1863  O   GLU 1 123      36.776  44.667  27.462  0.00  0.00           O  
ATOM   1864  CB  GLU 1 123      38.312  43.585  25.362  0.00  0.00           C  
ATOM   1865  CG  GLU 1 123      38.978  43.522  24.062  0.00  0.00           C  
ATOM   1866  CD  GLU 1 123      40.361  42.923  23.855  0.00  0.00           C  
ATOM   1867  OE1 GLU 1 123      40.392  41.687  23.770  0.00  0.00           O  
ATOM   1868  OE2 GLU 1 123      41.319  43.621  23.526  0.00  0.00           O  
ATOM   1869  H   GLU 1 123      40.340  43.305  26.941  0.00  0.00           H  
ATOM   1870  HA  GLU 1 123      38.718  45.594  26.014  0.00  0.00           H  
ATOM   1871  HB2 GLU 1 123      38.356  42.604  25.834  0.00  0.00           H  
ATOM   1872  HB3 GLU 1 123      37.259  43.802  25.181  0.00  0.00           H  
ATOM   1873  HG2 GLU 1 123      38.271  43.041  23.386  0.00  0.00           H  
ATOM   1874  HG3 GLU 1 123      39.049  44.566  23.757  0.00  0.00           H  
ATOM   1875  N   GLY 1 124      38.494  44.204  28.818  0.00  0.00           N  
ATOM   1876  CA  GLY 1 124      37.760  44.192  30.132  0.00  0.00           C  
ATOM   1877  C   GLY 1 124      38.740  44.073  31.280  0.00  0.00           C  
ATOM   1878  O   GLY 1 124      39.909  44.349  31.268  0.00  0.00           O  
ATOM   1879  H   GLY 1 124      39.502  44.171  28.874  0.00  0.00           H  
ATOM   1880  HA2 GLY 1 124      37.278  45.169  30.169  0.00  0.00           H  
ATOM   1881  HA3 GLY 1 124      36.907  43.521  30.036  0.00  0.00           H  
ATOM   1882  N   ILE 1 125      38.161  43.887  32.494  0.00  0.00           N  
ATOM   1883  CA  ILE 1 125      38.945  43.784  33.755  0.00  0.00           C  
ATOM   1884  C   ILE 1 125      38.326  42.676  34.655  0.00  0.00           C  
ATOM   1885  O   ILE 1 125      37.126  42.661  34.810  0.00  0.00           O  
ATOM   1886  CB  ILE 1 125      38.823  45.106  34.515  0.00  0.00           C  
ATOM   1887  CG1 ILE 1 125      39.458  46.301  33.754  0.00  0.00           C  
ATOM   1888  CG2 ILE 1 125      39.446  45.047  35.935  0.00  0.00           C  
ATOM   1889  CD1 ILE 1 125      39.512  47.642  34.509  0.00  0.00           C  
ATOM   1890  H   ILE 1 125      37.193  43.613  32.586  0.00  0.00           H  
ATOM   1891  HA  ILE 1 125      39.995  43.559  33.569  0.00  0.00           H  
ATOM   1892  HB  ILE 1 125      37.771  45.283  34.738  0.00  0.00           H  
ATOM   1893 HG12 ILE 1 125      40.511  46.115  33.544  0.00  0.00           H  
ATOM   1894 HG13 ILE 1 125      38.865  46.430  32.848  0.00  0.00           H  
ATOM   1895 HG21 ILE 1 125      40.525  45.105  35.792  0.00  0.00           H  
ATOM   1896 HG22 ILE 1 125      39.203  45.933  36.521  0.00  0.00           H  
ATOM   1897 HG23 ILE 1 125      39.159  44.153  36.490  0.00  0.00           H  
ATOM   1898 HD11 ILE 1 125      38.526  47.834  34.932  0.00  0.00           H  
ATOM   1899 HD12 ILE 1 125      40.259  47.631  35.302  0.00  0.00           H  
ATOM   1900 HD13 ILE 1 125      39.995  48.381  33.870  0.00  0.00           H  
ATOM   1901  N   LEU 1 126      39.237  41.786  35.134  0.00  0.00           N  
ATOM   1902  CA  LEU 1 126      38.956  40.796  36.256  0.00  0.00           C  
ATOM   1903  C   LEU 1 126      39.196  41.420  37.662  0.00  0.00           C  
ATOM   1904  O   LEU 1 126      40.351  41.476  38.057  0.00  0.00           O  
ATOM   1905  CB  LEU 1 126      39.790  39.509  35.999  0.00  0.00           C  
ATOM   1906  CG  LEU 1 126      39.491  38.362  36.969  0.00  0.00           C  
ATOM   1907  CD1 LEU 1 126      38.075  38.064  37.260  0.00  0.00           C  
ATOM   1908  CD2 LEU 1 126      40.330  37.189  36.497  0.00  0.00           C  
ATOM   1909  H   LEU 1 126      40.211  42.044  35.065  0.00  0.00           H  
ATOM   1910  HA  LEU 1 126      37.895  40.552  36.202  0.00  0.00           H  
ATOM   1911  HB2 LEU 1 126      39.600  39.165  34.982  0.00  0.00           H  
ATOM   1912  HB3 LEU 1 126      40.834  39.807  36.090  0.00  0.00           H  
ATOM   1913  HG  LEU 1 126      39.860  38.636  37.958  0.00  0.00           H  
ATOM   1914 HD11 LEU 1 126      37.969  37.149  37.842  0.00  0.00           H  
ATOM   1915 HD12 LEU 1 126      37.580  38.930  37.702  0.00  0.00           H  
ATOM   1916 HD13 LEU 1 126      37.643  37.906  36.272  0.00  0.00           H  
ATOM   1917 HD21 LEU 1 126      39.990  36.828  35.526  0.00  0.00           H  
ATOM   1918 HD22 LEU 1 126      41.376  37.454  36.341  0.00  0.00           H  
ATOM   1919 HD23 LEU 1 126      40.358  36.387  37.234  0.00  0.00           H  
ATOM   1920  N   GLY 1 127      38.192  41.825  38.405  0.00  0.00           N  
ATOM   1921  CA  GLY 1 127      38.279  42.280  39.829  0.00  0.00           C  
ATOM   1922  C   GLY 1 127      38.423  41.049  40.728  0.00  0.00           C  
ATOM   1923  O   GLY 1 127      37.473  40.257  40.826  0.00  0.00           O  
ATOM   1924  H   GLY 1 127      37.396  42.135  37.865  0.00  0.00           H  
ATOM   1925  HA2 GLY 1 127      39.165  42.904  39.946  0.00  0.00           H  
ATOM   1926  HA3 GLY 1 127      37.448  42.911  40.144  0.00  0.00           H  
ATOM   1927  N   LEU 1 128      39.651  40.824  41.266  0.00  0.00           N  
ATOM   1928  CA  LEU 1 128      40.039  39.750  42.209  0.00  0.00           C  
ATOM   1929  C   LEU 1 128      39.713  40.017  43.685  0.00  0.00           C  
ATOM   1930  O   LEU 1 128      39.795  39.096  44.449  0.00  0.00           O  
ATOM   1931  CB  LEU 1 128      41.513  39.420  41.910  0.00  0.00           C  
ATOM   1932  CG  LEU 1 128      41.806  38.860  40.528  0.00  0.00           C  
ATOM   1933  CD1 LEU 1 128      43.277  38.887  40.354  0.00  0.00           C  
ATOM   1934  CD2 LEU 1 128      41.248  37.458  40.476  0.00  0.00           C  
ATOM   1935  H   LEU 1 128      40.311  41.545  41.012  0.00  0.00           H  
ATOM   1936  HA  LEU 1 128      39.472  38.840  42.015  0.00  0.00           H  
ATOM   1937  HB2 LEU 1 128      42.153  40.269  42.148  0.00  0.00           H  
ATOM   1938  HB3 LEU 1 128      41.785  38.631  42.611  0.00  0.00           H  
ATOM   1939  HG  LEU 1 128      41.363  39.459  39.732  0.00  0.00           H  
ATOM   1940 HD11 LEU 1 128      43.518  39.950  40.379  0.00  0.00           H  
ATOM   1941 HD12 LEU 1 128      43.727  38.457  41.248  0.00  0.00           H  
ATOM   1942 HD13 LEU 1 128      43.521  38.375  39.423  0.00  0.00           H  
ATOM   1943 HD21 LEU 1 128      41.485  36.974  39.528  0.00  0.00           H  
ATOM   1944 HD22 LEU 1 128      41.547  36.843  41.325  0.00  0.00           H  
ATOM   1945 HD23 LEU 1 128      40.168  37.566  40.580  0.00  0.00           H  
ATOM   1946  N   ALA 1 129      39.389  41.247  44.097  0.00  0.00           N  
ATOM   1947  CA  ALA 1 129      39.157  41.505  45.482  0.00  0.00           C  
ATOM   1948  C   ALA 1 129      37.725  40.899  45.859  0.00  0.00           C  
ATOM   1949  O   ALA 1 129      37.080  40.249  45.068  0.00  0.00           O  
ATOM   1950  CB  ALA 1 129      39.336  42.996  45.758  0.00  0.00           C  
ATOM   1951  H   ALA 1 129      39.145  41.958  43.423  0.00  0.00           H  
ATOM   1952  HA  ALA 1 129      39.856  40.957  46.113  0.00  0.00           H  
ATOM   1953  HB1 ALA 1 129      40.252  43.368  45.298  0.00  0.00           H  
ATOM   1954  HB2 ALA 1 129      38.453  43.552  45.441  0.00  0.00           H  
ATOM   1955  HB3 ALA 1 129      39.352  43.207  46.827  0.00  0.00           H  
ATOM   1956  N   TYR 1 130      37.337  41.131  47.152  0.00  0.00           N  
ATOM   1957  CA  TYR 1 130      36.090  40.623  47.789  0.00  0.00           C  
ATOM   1958  C   TYR 1 130      34.805  41.431  47.526  0.00  0.00           C  
ATOM   1959  O   TYR 1 130      34.926  42.584  47.277  0.00  0.00           O  
ATOM   1960  CB  TYR 1 130      36.346  40.382  49.276  0.00  0.00           C  
ATOM   1961  CG  TYR 1 130      37.712  39.790  49.692  0.00  0.00           C  
ATOM   1962  CD1 TYR 1 130      37.834  38.400  49.880  0.00  0.00           C  
ATOM   1963  CD2 TYR 1 130      38.814  40.538  49.969  0.00  0.00           C  
ATOM   1964  CE1 TYR 1 130      39.063  37.819  50.284  0.00  0.00           C  
ATOM   1965  CE2 TYR 1 130      40.047  39.992  50.275  0.00  0.00           C  
ATOM   1966  CZ  TYR 1 130      40.170  38.654  50.542  0.00  0.00           C  
ATOM   1967  OH  TYR 1 130      41.319  38.169  51.163  0.00  0.00           O  
ATOM   1968  H   TYR 1 130      37.935  41.660  47.770  0.00  0.00           H  
ATOM   1969  HA  TYR 1 130      35.955  39.617  47.392  0.00  0.00           H  
ATOM   1970  HB2 TYR 1 130      36.246  41.327  49.810  0.00  0.00           H  
ATOM   1971  HB3 TYR 1 130      35.569  39.703  49.629  0.00  0.00           H  
ATOM   1972  HD1 TYR 1 130      37.007  37.740  49.663  0.00  0.00           H  
ATOM   1973  HD2 TYR 1 130      38.695  41.610  50.025  0.00  0.00           H  
ATOM   1974  HE1 TYR 1 130      39.049  36.798  50.635  0.00  0.00           H  
ATOM   1975  HE2 TYR 1 130      40.947  40.563  50.447  0.00  0.00           H  
ATOM   1976  HH  TYR 1 130      41.165  37.410  51.729  0.00  0.00           H  
ATOM   1977  N   ALA 1 131      33.595  40.795  47.683  0.00  0.00           N  
ATOM   1978  CA  ALA 1 131      32.307  41.383  47.288  0.00  0.00           C  
ATOM   1979  C   ALA 1 131      31.873  42.648  47.955  0.00  0.00           C  
ATOM   1980  O   ALA 1 131      31.213  43.501  47.342  0.00  0.00           O  
ATOM   1981  CB  ALA 1 131      31.253  40.287  47.571  0.00  0.00           C  
ATOM   1982  H   ALA 1 131      33.595  39.832  47.988  0.00  0.00           H  
ATOM   1983  HA  ALA 1 131      32.245  41.755  46.266  0.00  0.00           H  
ATOM   1984  HB1 ALA 1 131      30.263  40.662  47.311  0.00  0.00           H  
ATOM   1985  HB2 ALA 1 131      31.436  39.447  46.901  0.00  0.00           H  
ATOM   1986  HB3 ALA 1 131      31.255  39.984  48.618  0.00  0.00           H  
ATOM   1987  N   GLU 1 132      32.389  42.970  49.156  0.00  0.00           N  
ATOM   1988  CA  GLU 1 132      32.182  44.262  49.917  0.00  0.00           C  
ATOM   1989  C   GLU 1 132      32.365  45.556  49.027  0.00  0.00           C  
ATOM   1990  O   GLU 1 132      31.653  46.486  49.215  0.00  0.00           O  
ATOM   1991  CB  GLU 1 132      33.038  44.283  51.117  0.00  0.00           C  
ATOM   1992  CG  GLU 1 132      32.884  45.509  52.072  0.00  0.00           C  
ATOM   1993  CD  GLU 1 132      31.406  45.620  52.552  0.00  0.00           C  
ATOM   1994  OE1 GLU 1 132      30.658  44.653  52.489  0.00  0.00           O  
ATOM   1995  OE2 GLU 1 132      31.049  46.745  53.032  0.00  0.00           O  
ATOM   1996  H   GLU 1 132      33.065  42.296  49.487  0.00  0.00           H  
ATOM   1997  HA  GLU 1 132      31.139  44.244  50.233  0.00  0.00           H  
ATOM   1998  HB2 GLU 1 132      32.721  43.398  51.669  0.00  0.00           H  
ATOM   1999  HB3 GLU 1 132      34.080  44.072  50.879  0.00  0.00           H  
ATOM   2000  HG2 GLU 1 132      33.674  45.475  52.823  0.00  0.00           H  
ATOM   2001  HG3 GLU 1 132      33.246  46.362  51.497  0.00  0.00           H  
ATOM   2002  N   ILE 1 133      33.334  45.602  48.156  0.00  0.00           N  
ATOM   2003  CA  ILE 1 133      33.709  46.657  47.213  0.00  0.00           C  
ATOM   2004  C   ILE 1 133      33.137  46.503  45.748  0.00  0.00           C  
ATOM   2005  O   ILE 1 133      33.524  47.330  44.893  0.00  0.00           O  
ATOM   2006  CB  ILE 1 133      35.222  47.157  47.218  0.00  0.00           C  
ATOM   2007  CG1 ILE 1 133      36.180  46.152  46.573  0.00  0.00           C  
ATOM   2008  CG2 ILE 1 133      35.643  47.481  48.620  0.00  0.00           C  
ATOM   2009  CD1 ILE 1 133      37.633  46.541  46.475  0.00  0.00           C  
ATOM   2010  H   ILE 1 133      33.903  44.768  48.173  0.00  0.00           H  
ATOM   2011  HA  ILE 1 133      33.152  47.485  47.651  0.00  0.00           H  
ATOM   2012  HB  ILE 1 133      35.186  48.105  46.680  0.00  0.00           H  
ATOM   2013 HG12 ILE 1 133      36.222  45.248  47.181  0.00  0.00           H  
ATOM   2014 HG13 ILE 1 133      35.824  45.954  45.562  0.00  0.00           H  
ATOM   2015 HG21 ILE 1 133      36.057  46.725  49.288  0.00  0.00           H  
ATOM   2016 HG22 ILE 1 133      36.519  48.127  48.580  0.00  0.00           H  
ATOM   2017 HG23 ILE 1 133      34.809  47.918  49.170  0.00  0.00           H  
ATOM   2018 HD11 ILE 1 133      38.118  46.523  47.452  0.00  0.00           H  
ATOM   2019 HD12 ILE 1 133      38.133  45.896  45.753  0.00  0.00           H  
ATOM   2020 HD13 ILE 1 133      37.767  47.531  46.040  0.00  0.00           H  
ATOM   2021  N   ALA 1 134      32.237  45.592  45.421  0.00  0.00           N  
ATOM   2022  CA  ALA 1 134      31.537  45.435  44.156  0.00  0.00           C  
ATOM   2023  C   ALA 1 134      30.265  46.328  43.891  0.00  0.00           C  
ATOM   2024  O   ALA 1 134      29.511  46.531  44.818  0.00  0.00           O  
ATOM   2025  CB  ALA 1 134      31.149  43.986  44.068  0.00  0.00           C  
ATOM   2026  H   ALA 1 134      31.957  45.022  46.207  0.00  0.00           H  
ATOM   2027  HA  ALA 1 134      32.227  45.642  43.339  0.00  0.00           H  
ATOM   2028  HB1 ALA 1 134      32.022  43.412  44.379  0.00  0.00           H  
ATOM   2029  HB2 ALA 1 134      30.448  43.781  44.877  0.00  0.00           H  
ATOM   2030  HB3 ALA 1 134      30.682  43.724  43.119  0.00  0.00           H  
ATOM   2031  N   ARG 1 135      30.115  46.881  42.742  0.00  0.00           N  
ATOM   2032  CA  ARG 1 135      29.012  47.766  42.428  0.00  0.00           C  
ATOM   2033  C   ARG 1 135      27.910  46.965  41.515  0.00  0.00           C  
ATOM   2034  O   ARG 1 135      28.329  46.004  40.849  0.00  0.00           O  
ATOM   2035  CB  ARG 1 135      29.678  48.861  41.540  0.00  0.00           C  
ATOM   2036  CG  ARG 1 135      30.467  49.912  42.267  0.00  0.00           C  
ATOM   2037  CD  ARG 1 135      29.703  50.849  43.265  0.00  0.00           C  
ATOM   2038  NE  ARG 1 135      28.686  51.680  42.576  0.00  0.00           N  
ATOM   2039  CZ  ARG 1 135      28.777  53.045  42.541  0.00  0.00           C  
ATOM   2040  NH1 ARG 1 135      27.730  53.663  42.048  0.00  0.00           N  
ATOM   2041  NH2 ARG 1 135      29.751  53.752  42.936  0.00  0.00           N  
ATOM   2042  H   ARG 1 135      30.745  46.688  41.976  0.00  0.00           H  
ATOM   2043  HA  ARG 1 135      28.413  48.227  43.213  0.00  0.00           H  
ATOM   2044  HB2 ARG 1 135      30.349  48.371  40.835  0.00  0.00           H  
ATOM   2045  HB3 ARG 1 135      28.975  49.482  40.984  0.00  0.00           H  
ATOM   2046  HG2 ARG 1 135      31.236  49.485  42.910  0.00  0.00           H  
ATOM   2047  HG3 ARG 1 135      31.033  50.464  41.517  0.00  0.00           H  
ATOM   2048  HD2 ARG 1 135      29.122  50.215  43.935  0.00  0.00           H  
ATOM   2049  HD3 ARG 1 135      30.373  51.374  43.946  0.00  0.00           H  
ATOM   2050  HE  ARG 1 135      27.929  51.237  42.075  0.00  0.00           H  
ATOM   2051 HH11 ARG 1 135      27.472  54.546  42.464  0.00  0.00           H  
ATOM   2052 HH12 ARG 1 135      27.093  53.082  41.522  0.00  0.00           H  
ATOM   2053 HH21 ARG 1 135      29.660  54.747  43.083  0.00  0.00           H  
ATOM   2054 HH22 ARG 1 135      30.553  53.277  43.326  0.00  0.00           H  
ATOM   2055  N   PRO 1 136      26.627  47.288  41.543  0.00  0.00           N  
ATOM   2056  CA  PRO 1 136      26.023  48.423  42.298  0.00  0.00           C  
ATOM   2057  C   PRO 1 136      25.686  48.033  43.722  0.00  0.00           C  
ATOM   2058  O   PRO 1 136      25.163  48.879  44.493  0.00  0.00           O  
ATOM   2059  CB  PRO 1 136      24.718  48.674  41.438  0.00  0.00           C  
ATOM   2060  CG  PRO 1 136      24.405  47.348  40.727  0.00  0.00           C  
ATOM   2061  CD  PRO 1 136      25.733  46.578  40.621  0.00  0.00           C  
ATOM   2062  HA  PRO 1 136      26.669  49.298  42.226  0.00  0.00           H  
ATOM   2063  HB2 PRO 1 136      23.834  49.015  41.977  0.00  0.00           H  
ATOM   2064  HB3 PRO 1 136      25.003  49.364  40.643  0.00  0.00           H  
ATOM   2065  HG2 PRO 1 136      23.630  46.751  41.208  0.00  0.00           H  
ATOM   2066  HG3 PRO 1 136      24.096  47.582  39.708  0.00  0.00           H  
ATOM   2067  HD2 PRO 1 136      25.696  45.499  40.767  0.00  0.00           H  
ATOM   2068  HD3 PRO 1 136      26.195  46.798  39.659  0.00  0.00           H  
ATOM   2069  N   ASP 1 137      25.940  46.769  44.114  0.00  0.00           N  
ATOM   2070  CA  ASP 1 137      26.191  46.285  45.479  0.00  0.00           C  
ATOM   2071  C   ASP 1 137      26.743  44.802  45.419  0.00  0.00           C  
ATOM   2072  O   ASP 1 137      26.976  44.224  44.322  0.00  0.00           O  
ATOM   2073  CB  ASP 1 137      24.982  46.373  46.385  0.00  0.00           C  
ATOM   2074  CG  ASP 1 137      23.766  45.824  45.695  0.00  0.00           C  
ATOM   2075  OD1 ASP 1 137      23.796  44.649  45.148  0.00  0.00           O  
ATOM   2076  OD2 ASP 1 137      22.655  46.369  45.832  0.00  0.00           O  
ATOM   2077  H   ASP 1 137      26.010  46.045  43.413  0.00  0.00           H  
ATOM   2078  HA  ASP 1 137      26.993  46.861  45.941  0.00  0.00           H  
ATOM   2079  HB2 ASP 1 137      25.136  45.783  47.289  0.00  0.00           H  
ATOM   2080  HB3 ASP 1 137      24.954  47.424  46.674  0.00  0.00           H  
ATOM   2081  N   ASP 1 138      27.009  44.261  46.583  0.00  0.00           N  
ATOM   2082  CA  ASP 1 138      27.739  42.966  46.887  0.00  0.00           C  
ATOM   2083  C   ASP 1 138      26.946  41.674  46.604  0.00  0.00           C  
ATOM   2084  O   ASP 1 138      27.339  40.556  46.927  0.00  0.00           O  
ATOM   2085  CB  ASP 1 138      28.199  43.036  48.298  0.00  0.00           C  
ATOM   2086  CG  ASP 1 138      27.096  42.993  49.324  0.00  0.00           C  
ATOM   2087  OD1 ASP 1 138      25.923  43.206  49.114  0.00  0.00           O  
ATOM   2088  OD2 ASP 1 138      27.563  42.812  50.478  0.00  0.00           O  
ATOM   2089  H   ASP 1 138      26.685  44.757  47.401  0.00  0.00           H  
ATOM   2090  HA  ASP 1 138      28.584  42.999  46.199  0.00  0.00           H  
ATOM   2091  HB2 ASP 1 138      28.857  42.200  48.533  0.00  0.00           H  
ATOM   2092  HB3 ASP 1 138      28.783  43.947  48.431  0.00  0.00           H  
ATOM   2093  N   SER 1 139      25.760  41.878  45.998  0.00  0.00           N  
ATOM   2094  CA  SER 1 139      24.870  40.830  45.607  0.00  0.00           C  
ATOM   2095  C   SER 1 139      25.262  40.154  44.311  0.00  0.00           C  
ATOM   2096  O   SER 1 139      24.692  39.125  43.918  0.00  0.00           O  
ATOM   2097  CB  SER 1 139      23.363  41.289  45.366  0.00  0.00           C  
ATOM   2098  OG  SER 1 139      23.315  42.239  44.388  0.00  0.00           O  
ATOM   2099  H   SER 1 139      25.413  42.809  45.820  0.00  0.00           H  
ATOM   2100  HA  SER 1 139      24.869  40.101  46.418  0.00  0.00           H  
ATOM   2101  HB2 SER 1 139      22.796  40.374  45.195  0.00  0.00           H  
ATOM   2102  HB3 SER 1 139      22.981  41.694  46.303  0.00  0.00           H  
ATOM   2103  HG  SER 1 139      23.493  43.091  44.792  0.00  0.00           H  
ATOM   2104  N   LEU 1 140      26.444  40.571  43.806  0.00  0.00           N  
ATOM   2105  CA  LEU 1 140      27.232  39.897  42.775  0.00  0.00           C  
ATOM   2106  C   LEU 1 140      28.401  39.107  43.302  0.00  0.00           C  
ATOM   2107  O   LEU 1 140      29.394  39.703  43.801  0.00  0.00           O  
ATOM   2108  CB  LEU 1 140      27.631  41.027  41.772  0.00  0.00           C  
ATOM   2109  CG  LEU 1 140      26.532  41.848  41.042  0.00  0.00           C  
ATOM   2110  CD1 LEU 1 140      27.220  43.158  40.679  0.00  0.00           C  
ATOM   2111  CD2 LEU 1 140      25.937  41.057  39.845  0.00  0.00           C  
ATOM   2112  H   LEU 1 140      26.824  41.429  44.181  0.00  0.00           H  
ATOM   2113  HA  LEU 1 140      26.523  39.236  42.276  0.00  0.00           H  
ATOM   2114  HB2 LEU 1 140      28.259  41.696  42.359  0.00  0.00           H  
ATOM   2115  HB3 LEU 1 140      28.276  40.475  41.089  0.00  0.00           H  
ATOM   2116  HG  LEU 1 140      25.733  42.098  41.740  0.00  0.00           H  
ATOM   2117 HD11 LEU 1 140      27.563  43.612  41.609  0.00  0.00           H  
ATOM   2118 HD12 LEU 1 140      27.948  43.103  39.871  0.00  0.00           H  
ATOM   2119 HD13 LEU 1 140      26.414  43.725  40.213  0.00  0.00           H  
ATOM   2120 HD21 LEU 1 140      25.708  40.018  40.080  0.00  0.00           H  
ATOM   2121 HD22 LEU 1 140      25.156  41.552  39.266  0.00  0.00           H  
ATOM   2122 HD23 LEU 1 140      26.693  40.931  39.070  0.00  0.00           H  
ATOM   2123  N   GLU 1 141      28.303  37.752  43.212  0.00  0.00           N  
ATOM   2124  CA  GLU 1 141      29.486  36.946  43.467  0.00  0.00           C  
ATOM   2125  C   GLU 1 141      30.645  37.386  42.521  0.00  0.00           C  
ATOM   2126  O   GLU 1 141      30.502  37.392  41.263  0.00  0.00           O  
ATOM   2127  CB  GLU 1 141      29.215  35.475  43.307  0.00  0.00           C  
ATOM   2128  CG  GLU 1 141      30.323  34.714  43.927  0.00  0.00           C  
ATOM   2129  CD  GLU 1 141      29.899  33.250  44.066  0.00  0.00           C  
ATOM   2130  OE1 GLU 1 141      29.982  32.727  45.188  0.00  0.00           O  
ATOM   2131  OE2 GLU 1 141      29.539  32.592  43.115  0.00  0.00           O  
ATOM   2132  H   GLU 1 141      27.446  37.304  42.921  0.00  0.00           H  
ATOM   2133  HA  GLU 1 141      29.730  37.130  44.514  0.00  0.00           H  
ATOM   2134  HB2 GLU 1 141      28.265  35.289  43.808  0.00  0.00           H  
ATOM   2135  HB3 GLU 1 141      29.051  35.208  42.263  0.00  0.00           H  
ATOM   2136  HG2 GLU 1 141      31.250  34.787  43.358  0.00  0.00           H  
ATOM   2137  HG3 GLU 1 141      30.473  34.999  44.968  0.00  0.00           H  
ATOM   2138  N   PRO 1 142      31.818  37.713  43.108  0.00  0.00           N  
ATOM   2139  CA  PRO 1 142      33.040  38.003  42.313  0.00  0.00           C  
ATOM   2140  C   PRO 1 142      33.567  36.652  41.747  0.00  0.00           C  
ATOM   2141  O   PRO 1 142      33.541  35.565  42.305  0.00  0.00           O  
ATOM   2142  CB  PRO 1 142      34.005  38.633  43.377  0.00  0.00           C  
ATOM   2143  CG  PRO 1 142      33.234  38.995  44.622  0.00  0.00           C  
ATOM   2144  CD  PRO 1 142      32.093  38.015  44.494  0.00  0.00           C  
ATOM   2145  HA  PRO 1 142      32.858  38.735  41.527  0.00  0.00           H  
ATOM   2146  HB2 PRO 1 142      34.755  37.898  43.671  0.00  0.00           H  
ATOM   2147  HB3 PRO 1 142      34.527  39.432  42.852  0.00  0.00           H  
ATOM   2148  HG2 PRO 1 142      33.683  38.778  45.591  0.00  0.00           H  
ATOM   2149  HG3 PRO 1 142      32.873  40.024  44.626  0.00  0.00           H  
ATOM   2150  HD2 PRO 1 142      31.250  38.478  45.007  0.00  0.00           H  
ATOM   2151  HD3 PRO 1 142      32.383  37.089  44.991  0.00  0.00           H  
ATOM   2152  N   PHE 1 143      34.144  36.805  40.544  0.00  0.00           N  
ATOM   2153  CA  PHE 1 143      34.715  35.636  39.793  0.00  0.00           C  
ATOM   2154  C   PHE 1 143      35.427  34.540  40.627  0.00  0.00           C  
ATOM   2155  O   PHE 1 143      35.129  33.344  40.523  0.00  0.00           O  
ATOM   2156  CB  PHE 1 143      35.599  36.103  38.626  0.00  0.00           C  
ATOM   2157  CG  PHE 1 143      36.212  34.965  37.870  0.00  0.00           C  
ATOM   2158  CD1 PHE 1 143      35.391  34.209  36.987  0.00  0.00           C  
ATOM   2159  CD2 PHE 1 143      37.645  34.598  37.965  0.00  0.00           C  
ATOM   2160  CE1 PHE 1 143      35.872  33.088  36.393  0.00  0.00           C  
ATOM   2161  CE2 PHE 1 143      38.024  33.390  37.402  0.00  0.00           C  
ATOM   2162  CZ  PHE 1 143      37.197  32.622  36.656  0.00  0.00           C  
ATOM   2163  H   PHE 1 143      34.032  37.669  40.033  0.00  0.00           H  
ATOM   2164  HA  PHE 1 143      33.811  35.074  39.559  0.00  0.00           H  
ATOM   2165  HB2 PHE 1 143      34.991  36.777  38.021  0.00  0.00           H  
ATOM   2166  HB3 PHE 1 143      36.442  36.633  39.070  0.00  0.00           H  
ATOM   2167  HD1 PHE 1 143      34.349  34.463  36.863  0.00  0.00           H  
ATOM   2168  HD2 PHE 1 143      38.291  35.184  38.602  0.00  0.00           H  
ATOM   2169  HE1 PHE 1 143      35.271  32.536  35.686  0.00  0.00           H  
ATOM   2170  HE2 PHE 1 143      39.052  33.085  37.538  0.00  0.00           H  
ATOM   2171  HZ  PHE 1 143      37.656  31.739  36.236  0.00  0.00           H  
ATOM   2172  N   PHE 1 144      36.355  34.950  41.535  0.00  0.00           N  
ATOM   2173  CA  PHE 1 144      37.161  33.997  42.339  0.00  0.00           C  
ATOM   2174  C   PHE 1 144      36.213  33.070  43.194  0.00  0.00           C  
ATOM   2175  O   PHE 1 144      36.437  31.858  43.279  0.00  0.00           O  
ATOM   2176  CB  PHE 1 144      38.135  34.807  43.224  0.00  0.00           C  
ATOM   2177  CG  PHE 1 144      39.367  34.053  43.583  0.00  0.00           C  
ATOM   2178  CD1 PHE 1 144      40.455  34.033  42.653  0.00  0.00           C  
ATOM   2179  CD2 PHE 1 144      39.337  33.137  44.633  0.00  0.00           C  
ATOM   2180  CE1 PHE 1 144      41.571  33.187  42.954  0.00  0.00           C  
ATOM   2181  CE2 PHE 1 144      40.402  32.288  44.845  0.00  0.00           C  
ATOM   2182  CZ  PHE 1 144      41.518  32.274  44.018  0.00  0.00           C  
ATOM   2183  H   PHE 1 144      36.523  35.933  41.693  0.00  0.00           H  
ATOM   2184  HA  PHE 1 144      37.813  33.302  41.811  0.00  0.00           H  
ATOM   2185  HB2 PHE 1 144      38.517  35.640  42.633  0.00  0.00           H  
ATOM   2186  HB3 PHE 1 144      37.627  35.362  44.012  0.00  0.00           H  
ATOM   2187  HD1 PHE 1 144      40.284  34.630  41.769  0.00  0.00           H  
ATOM   2188  HD2 PHE 1 144      38.448  32.960  45.220  0.00  0.00           H  
ATOM   2189  HE1 PHE 1 144      42.383  33.176  42.243  0.00  0.00           H  
ATOM   2190  HE2 PHE 1 144      40.334  31.534  45.616  0.00  0.00           H  
ATOM   2191  HZ  PHE 1 144      42.352  31.622  44.234  0.00  0.00           H  
ATOM   2192  N   ASP 1 145      35.344  33.709  43.881  0.00  0.00           N  
ATOM   2193  CA  ASP 1 145      34.286  33.085  44.646  0.00  0.00           C  
ATOM   2194  C   ASP 1 145      33.402  32.039  43.939  0.00  0.00           C  
ATOM   2195  O   ASP 1 145      33.166  30.998  44.495  0.00  0.00           O  
ATOM   2196  CB  ASP 1 145      33.426  34.105  45.457  0.00  0.00           C  
ATOM   2197  CG  ASP 1 145      34.234  35.004  46.318  0.00  0.00           C  
ATOM   2198  OD1 ASP 1 145      34.412  36.192  45.976  0.00  0.00           O  
ATOM   2199  OD2 ASP 1 145      34.770  34.505  47.401  0.00  0.00           O  
ATOM   2200  H   ASP 1 145      35.211  34.711  43.871  0.00  0.00           H  
ATOM   2201  HA  ASP 1 145      34.740  32.508  45.452  0.00  0.00           H  
ATOM   2202  HB2 ASP 1 145      32.847  34.753  44.799  0.00  0.00           H  
ATOM   2203  HB3 ASP 1 145      32.748  33.524  46.082  0.00  0.00           H  
ATOM   2204  N   SER 1 146      32.866  32.430  42.718  0.00  0.00           N  
ATOM   2205  CA  SER 1 146      32.257  31.462  41.790  0.00  0.00           C  
ATOM   2206  C   SER 1 146      33.234  30.338  41.322  0.00  0.00           C  
ATOM   2207  O   SER 1 146      32.826  29.206  40.960  0.00  0.00           O  
ATOM   2208  CB  SER 1 146      31.828  32.273  40.562  0.00  0.00           C  
ATOM   2209  OG  SER 1 146      30.696  33.019  40.645  0.00  0.00           O  
ATOM   2210  H   SER 1 146      33.101  33.343  42.357  0.00  0.00           H  
ATOM   2211  HA  SER 1 146      31.399  31.108  42.362  0.00  0.00           H  
ATOM   2212  HB2 SER 1 146      32.669  32.774  40.081  0.00  0.00           H  
ATOM   2213  HB3 SER 1 146      31.509  31.573  39.791  0.00  0.00           H  
ATOM   2214  HG  SER 1 146      30.324  32.834  41.510  0.00  0.00           H  
ATOM   2215  N   LEU 1 147      34.539  30.601  41.251  0.00  0.00           N  
ATOM   2216  CA  LEU 1 147      35.547  29.567  40.833  0.00  0.00           C  
ATOM   2217  C   LEU 1 147      35.750  28.612  42.087  0.00  0.00           C  
ATOM   2218  O   LEU 1 147      35.969  27.380  41.825  0.00  0.00           O  
ATOM   2219  CB  LEU 1 147      36.804  30.241  40.326  0.00  0.00           C  
ATOM   2220  CG  LEU 1 147      38.103  29.373  40.291  0.00  0.00           C  
ATOM   2221  CD1 LEU 1 147      37.928  28.298  39.248  0.00  0.00           C  
ATOM   2222  CD2 LEU 1 147      39.320  30.241  40.007  0.00  0.00           C  
ATOM   2223  H   LEU 1 147      34.946  31.509  41.423  0.00  0.00           H  
ATOM   2224  HA  LEU 1 147      35.230  28.937  40.002  0.00  0.00           H  
ATOM   2225  HB2 LEU 1 147      36.624  30.554  39.298  0.00  0.00           H  
ATOM   2226  HB3 LEU 1 147      36.965  31.148  40.909  0.00  0.00           H  
ATOM   2227  HG  LEU 1 147      38.146  28.819  41.229  0.00  0.00           H  
ATOM   2228 HD11 LEU 1 147      37.061  27.710  39.545  0.00  0.00           H  
ATOM   2229 HD12 LEU 1 147      37.722  28.634  38.232  0.00  0.00           H  
ATOM   2230 HD13 LEU 1 147      38.838  27.699  39.199  0.00  0.00           H  
ATOM   2231 HD21 LEU 1 147      40.288  29.756  40.134  0.00  0.00           H  
ATOM   2232 HD22 LEU 1 147      39.233  30.832  39.095  0.00  0.00           H  
ATOM   2233 HD23 LEU 1 147      39.339  31.042  40.746  0.00  0.00           H  
ATOM   2234  N   VAL 1 148      35.828  29.096  43.342  0.00  0.00           N  
ATOM   2235  CA  VAL 1 148      36.104  28.107  44.414  0.00  0.00           C  
ATOM   2236  C   VAL 1 148      34.943  27.169  44.783  0.00  0.00           C  
ATOM   2237  O   VAL 1 148      35.175  26.037  45.183  0.00  0.00           O  
ATOM   2238  CB  VAL 1 148      36.573  28.883  45.635  0.00  0.00           C  
ATOM   2239  CG1 VAL 1 148      36.539  28.122  46.965  0.00  0.00           C  
ATOM   2240  CG2 VAL 1 148      37.967  29.461  45.410  0.00  0.00           C  
ATOM   2241  H   VAL 1 148      35.915  30.090  43.499  0.00  0.00           H  
ATOM   2242  HA  VAL 1 148      36.975  27.525  44.114  0.00  0.00           H  
ATOM   2243  HB  VAL 1 148      35.912  29.739  45.772  0.00  0.00           H  
ATOM   2244 HG11 VAL 1 148      36.601  27.058  46.736  0.00  0.00           H  
ATOM   2245 HG12 VAL 1 148      37.426  28.331  47.563  0.00  0.00           H  
ATOM   2246 HG13 VAL 1 148      35.559  28.249  47.426  0.00  0.00           H  
ATOM   2247 HG21 VAL 1 148      38.722  28.710  45.181  0.00  0.00           H  
ATOM   2248 HG22 VAL 1 148      37.943  30.188  44.598  0.00  0.00           H  
ATOM   2249 HG23 VAL 1 148      38.311  30.028  46.276  0.00  0.00           H  
ATOM   2250  N   LYS 1 149      33.639  27.610  44.639  0.00  0.00           N  
ATOM   2251  CA  LYS 1 149      32.468  26.729  44.880  0.00  0.00           C  
ATOM   2252  C   LYS 1 149      32.397  25.631  43.820  0.00  0.00           C  
ATOM   2253  O   LYS 1 149      32.168  24.478  44.198  0.00  0.00           O  
ATOM   2254  CB  LYS 1 149      31.303  27.722  44.818  0.00  0.00           C  
ATOM   2255  CG  LYS 1 149      31.111  28.302  46.291  0.00  0.00           C  
ATOM   2256  CD  LYS 1 149      30.240  29.608  46.260  0.00  0.00           C  
ATOM   2257  CE  LYS 1 149      28.789  29.378  45.769  0.00  0.00           C  
ATOM   2258  NZ  LYS 1 149      28.182  30.742  45.593  0.00  0.00           N  
ATOM   2259  H   LYS 1 149      33.476  28.496  44.182  0.00  0.00           H  
ATOM   2260  HA  LYS 1 149      32.498  26.191  45.827  0.00  0.00           H  
ATOM   2261  HB2 LYS 1 149      31.403  28.402  43.972  0.00  0.00           H  
ATOM   2262  HB3 LYS 1 149      30.418  27.113  44.634  0.00  0.00           H  
ATOM   2263  HG2 LYS 1 149      30.550  27.559  46.858  0.00  0.00           H  
ATOM   2264  HG3 LYS 1 149      32.046  28.422  46.838  0.00  0.00           H  
ATOM   2265  HD2 LYS 1 149      30.163  30.053  47.253  0.00  0.00           H  
ATOM   2266  HD3 LYS 1 149      30.760  30.285  45.583  0.00  0.00           H  
ATOM   2267  HE2 LYS 1 149      28.830  28.907  44.787  0.00  0.00           H  
ATOM   2268  HE3 LYS 1 149      28.248  28.680  46.409  0.00  0.00           H  
ATOM   2269  HZ1 LYS 1 149      27.470  30.539  44.906  0.00  0.00           H  
ATOM   2270  HZ2 LYS 1 149      27.691  31.042  46.423  0.00  0.00           H  
ATOM   2271  HZ3 LYS 1 149      28.806  31.433  45.201  0.00  0.00           H  
ATOM   2272  N   GLN 1 150      32.685  25.986  42.540  0.00  0.00           N  
ATOM   2273  CA  GLN 1 150      32.374  24.996  41.492  0.00  0.00           C  
ATOM   2274  C   GLN 1 150      33.573  24.108  41.118  0.00  0.00           C  
ATOM   2275  O   GLN 1 150      33.436  23.385  40.156  0.00  0.00           O  
ATOM   2276  CB  GLN 1 150      31.787  25.714  40.241  0.00  0.00           C  
ATOM   2277  CG  GLN 1 150      30.566  26.549  40.627  0.00  0.00           C  
ATOM   2278  CD  GLN 1 150      30.095  27.491  39.519  0.00  0.00           C  
ATOM   2279  OE1 GLN 1 150      29.987  27.109  38.362  0.00  0.00           O  
ATOM   2280  NE2 GLN 1 150      29.784  28.755  39.802  0.00  0.00           N  
ATOM   2281  H   GLN 1 150      32.846  26.953  42.298  0.00  0.00           H  
ATOM   2282  HA  GLN 1 150      31.598  24.350  41.903  0.00  0.00           H  
ATOM   2283  HB2 GLN 1 150      32.547  26.361  39.802  0.00  0.00           H  
ATOM   2284  HB3 GLN 1 150      31.533  24.950  39.506  0.00  0.00           H  
ATOM   2285  HG2 GLN 1 150      29.754  25.884  40.923  0.00  0.00           H  
ATOM   2286  HG3 GLN 1 150      30.752  27.131  41.530  0.00  0.00           H  
ATOM   2287 HE21 GLN 1 150      29.669  29.352  38.995  0.00  0.00           H  
ATOM   2288 HE22 GLN 1 150      29.786  29.168  40.723  0.00  0.00           H  
ATOM   2289  N   THR 1 151      34.719  24.181  41.809  0.00  0.00           N  
ATOM   2290  CA  THR 1 151      36.026  23.533  41.503  0.00  0.00           C  
ATOM   2291  C   THR 1 151      36.814  23.176  42.739  0.00  0.00           C  
ATOM   2292  O   THR 1 151      36.546  23.708  43.824  0.00  0.00           O  
ATOM   2293  CB  THR 1 151      37.004  24.304  40.565  0.00  0.00           C  
ATOM   2294  OG1 THR 1 151      37.595  25.379  41.131  0.00  0.00           O  
ATOM   2295  CG2 THR 1 151      36.237  24.878  39.385  0.00  0.00           C  
ATOM   2296  H   THR 1 151      34.851  24.885  42.521  0.00  0.00           H  
ATOM   2297  HA  THR 1 151      35.826  22.555  41.064  0.00  0.00           H  
ATOM   2298  HB  THR 1 151      37.745  23.611  40.169  0.00  0.00           H  
ATOM   2299  HG1 THR 1 151      36.895  26.024  41.254  0.00  0.00           H  
ATOM   2300 HG21 THR 1 151      36.923  25.338  38.674  0.00  0.00           H  
ATOM   2301 HG22 THR 1 151      35.712  24.084  38.855  0.00  0.00           H  
ATOM   2302 HG23 THR 1 151      35.490  25.569  39.776  0.00  0.00           H  
ATOM   2303  N   HIS 1 152      37.939  22.472  42.509  0.00  0.00           N  
ATOM   2304  CA  HIS 1 152      38.850  22.136  43.576  0.00  0.00           C  
ATOM   2305  C   HIS 1 152      40.117  23.021  43.712  0.00  0.00           C  
ATOM   2306  O   HIS 1 152      41.113  22.578  44.282  0.00  0.00           O  
ATOM   2307  CB  HIS 1 152      39.285  20.711  43.231  0.00  0.00           C  
ATOM   2308  CG  HIS 1 152      38.144  19.700  43.143  0.00  0.00           C  
ATOM   2309  ND1 HIS 1 152      37.258  19.406  44.178  0.00  0.00           N  
ATOM   2310  CD2 HIS 1 152      37.771  18.971  42.062  0.00  0.00           C  
ATOM   2311  CE1 HIS 1 152      36.543  18.394  43.813  0.00  0.00           C  
ATOM   2312  NE2 HIS 1 152      36.736  18.066  42.546  0.00  0.00           N  
ATOM   2313  H   HIS 1 152      38.203  22.259  41.558  0.00  0.00           H  
ATOM   2314  HA  HIS 1 152      38.296  22.108  44.514  0.00  0.00           H  
ATOM   2315  HB2 HIS 1 152      39.743  20.648  42.244  0.00  0.00           H  
ATOM   2316  HB3 HIS 1 152      39.962  20.383  44.020  0.00  0.00           H  
ATOM   2317  HD1 HIS 1 152      37.422  19.783  45.101  0.00  0.00           H  
ATOM   2318  HD2 HIS 1 152      38.176  18.982  41.061  0.00  0.00           H  
ATOM   2319  HE1 HIS 1 152      35.855  17.918  44.496  0.00  0.00           H  
ATOM   2320  N   VAL 1 153      40.028  24.215  43.156  0.00  0.00           N  
ATOM   2321  CA  VAL 1 153      41.035  25.247  43.488  0.00  0.00           C  
ATOM   2322  C   VAL 1 153      40.844  25.667  44.910  0.00  0.00           C  
ATOM   2323  O   VAL 1 153      39.798  26.098  45.304  0.00  0.00           O  
ATOM   2324  CB  VAL 1 153      40.770  26.452  42.537  0.00  0.00           C  
ATOM   2325  CG1 VAL 1 153      41.664  27.588  42.884  0.00  0.00           C  
ATOM   2326  CG2 VAL 1 153      40.980  26.007  41.096  0.00  0.00           C  
ATOM   2327  H   VAL 1 153      39.194  24.460  42.641  0.00  0.00           H  
ATOM   2328  HA  VAL 1 153      42.065  24.901  43.404  0.00  0.00           H  
ATOM   2329  HB  VAL 1 153      39.751  26.826  42.640  0.00  0.00           H  
ATOM   2330 HG11 VAL 1 153      41.192  28.038  43.757  0.00  0.00           H  
ATOM   2331 HG12 VAL 1 153      42.729  27.362  42.947  0.00  0.00           H  
ATOM   2332 HG13 VAL 1 153      41.549  28.393  42.157  0.00  0.00           H  
ATOM   2333 HG21 VAL 1 153      40.284  25.259  40.717  0.00  0.00           H  
ATOM   2334 HG22 VAL 1 153      40.988  26.830  40.382  0.00  0.00           H  
ATOM   2335 HG23 VAL 1 153      41.961  25.549  40.974  0.00  0.00           H  
ATOM   2336  N   PRO 1 154      41.904  25.654  45.756  0.00  0.00           N  
ATOM   2337  CA  PRO 1 154      41.869  26.072  47.167  0.00  0.00           C  
ATOM   2338  C   PRO 1 154      41.807  27.620  47.366  0.00  0.00           C  
ATOM   2339  O   PRO 1 154      42.180  28.246  46.380  0.00  0.00           O  
ATOM   2340  CB  PRO 1 154      43.128  25.405  47.809  0.00  0.00           C  
ATOM   2341  CG  PRO 1 154      44.146  25.491  46.617  0.00  0.00           C  
ATOM   2342  CD  PRO 1 154      43.322  25.280  45.384  0.00  0.00           C  
ATOM   2343  HA  PRO 1 154      40.987  25.658  47.657  0.00  0.00           H  
ATOM   2344  HB2 PRO 1 154      43.438  25.942  48.705  0.00  0.00           H  
ATOM   2345  HB3 PRO 1 154      42.926  24.361  48.050  0.00  0.00           H  
ATOM   2346  HG2 PRO 1 154      44.544  26.506  46.643  0.00  0.00           H  
ATOM   2347  HG3 PRO 1 154      44.904  24.709  46.664  0.00  0.00           H  
ATOM   2348  HD2 PRO 1 154      43.473  24.242  45.088  0.00  0.00           H  
ATOM   2349  HD3 PRO 1 154      43.593  25.925  44.548  0.00  0.00           H  
ATOM   2350  N   ASN 1 155      41.330  28.250  48.422  0.00  0.00           N  
ATOM   2351  CA  ASN 1 155      41.120  29.654  48.414  0.00  0.00           C  
ATOM   2352  C   ASN 1 155      42.482  30.460  48.436  0.00  0.00           C  
ATOM   2353  O   ASN 1 155      42.791  31.087  49.489  0.00  0.00           O  
ATOM   2354  CB  ASN 1 155      40.262  29.923  49.616  0.00  0.00           C  
ATOM   2355  CG  ASN 1 155      39.346  31.170  49.450  0.00  0.00           C  
ATOM   2356  OD1 ASN 1 155      39.255  31.732  48.374  0.00  0.00           O  
ATOM   2357  ND2 ASN 1 155      38.624  31.599  50.421  0.00  0.00           N  
ATOM   2358  H   ASN 1 155      40.894  27.675  49.128  0.00  0.00           H  
ATOM   2359  HA  ASN 1 155      40.633  30.006  47.503  0.00  0.00           H  
ATOM   2360  HB2 ASN 1 155      39.575  29.129  49.911  0.00  0.00           H  
ATOM   2361  HB3 ASN 1 155      40.849  30.084  50.520  0.00  0.00           H  
ATOM   2362 HD21 ASN 1 155      38.111  32.461  50.299  0.00  0.00           H  
ATOM   2363 HD22 ASN 1 155      38.740  31.170  51.328  0.00  0.00           H  
ATOM   2364  N   LEU 1 156      43.213  30.576  47.354  0.00  0.00           N  
ATOM   2365  CA  LEU 1 156      44.620  31.034  47.288  0.00  0.00           C  
ATOM   2366  C   LEU 1 156      45.062  31.215  45.821  0.00  0.00           C  
ATOM   2367  O   LEU 1 156      44.796  30.439  44.886  0.00  0.00           O  
ATOM   2368  CB  LEU 1 156      45.591  30.210  48.217  0.00  0.00           C  
ATOM   2369  CG  LEU 1 156      47.034  30.505  47.996  0.00  0.00           C  
ATOM   2370  CD1 LEU 1 156      47.852  30.143  49.235  0.00  0.00           C  
ATOM   2371  CD2 LEU 1 156      47.687  29.794  46.865  0.00  0.00           C  
ATOM   2372  H   LEU 1 156      42.907  29.922  46.648  0.00  0.00           H  
ATOM   2373  HA  LEU 1 156      44.605  32.063  47.647  0.00  0.00           H  
ATOM   2374  HB2 LEU 1 156      45.252  30.517  49.207  0.00  0.00           H  
ATOM   2375  HB3 LEU 1 156      45.303  29.172  48.053  0.00  0.00           H  
ATOM   2376  HG  LEU 1 156      47.230  31.568  47.856  0.00  0.00           H  
ATOM   2377 HD11 LEU 1 156      47.812  29.061  49.360  0.00  0.00           H  
ATOM   2378 HD12 LEU 1 156      48.855  30.553  49.353  0.00  0.00           H  
ATOM   2379 HD13 LEU 1 156      47.314  30.452  50.132  0.00  0.00           H  
ATOM   2380 HD21 LEU 1 156      47.417  28.742  46.948  0.00  0.00           H  
ATOM   2381 HD22 LEU 1 156      47.255  30.103  45.913  0.00  0.00           H  
ATOM   2382 HD23 LEU 1 156      48.762  29.909  46.728  0.00  0.00           H  
ATOM   2383  N   PHE 1 157      45.868  32.266  45.630  0.00  0.00           N  
ATOM   2384  CA  PHE 1 157      46.584  32.532  44.385  0.00  0.00           C  
ATOM   2385  C   PHE 1 157      47.815  33.341  44.613  0.00  0.00           C  
ATOM   2386  O   PHE 1 157      48.091  33.885  45.631  0.00  0.00           O  
ATOM   2387  CB  PHE 1 157      45.616  33.060  43.402  0.00  0.00           C  
ATOM   2388  CG  PHE 1 157      45.198  34.469  43.684  0.00  0.00           C  
ATOM   2389  CD1 PHE 1 157      44.051  34.664  44.520  0.00  0.00           C  
ATOM   2390  CD2 PHE 1 157      45.819  35.581  43.053  0.00  0.00           C  
ATOM   2391  CE1 PHE 1 157      43.598  36.014  44.562  0.00  0.00           C  
ATOM   2392  CE2 PHE 1 157      45.397  36.848  43.217  0.00  0.00           C  
ATOM   2393  CZ  PHE 1 157      44.306  37.014  43.997  0.00  0.00           C  
ATOM   2394  H   PHE 1 157      45.783  32.980  46.339  0.00  0.00           H  
ATOM   2395  HA  PHE 1 157      46.996  31.583  44.043  0.00  0.00           H  
ATOM   2396  HB2 PHE 1 157      46.156  33.034  42.455  0.00  0.00           H  
ATOM   2397  HB3 PHE 1 157      44.729  32.427  43.399  0.00  0.00           H  
ATOM   2398  HD1 PHE 1 157      43.561  33.849  45.030  0.00  0.00           H  
ATOM   2399  HD2 PHE 1 157      46.602  35.377  42.337  0.00  0.00           H  
ATOM   2400  HE1 PHE 1 157      42.725  36.275  45.141  0.00  0.00           H  
ATOM   2401  HE2 PHE 1 157      45.937  37.606  42.669  0.00  0.00           H  
ATOM   2402  HZ  PHE 1 157      43.993  38.035  44.155  0.00  0.00           H  
ATOM   2403  N   SER 1 158      48.611  33.504  43.546  0.00  0.00           N  
ATOM   2404  CA  SER 1 158      49.807  34.265  43.540  0.00  0.00           C  
ATOM   2405  C   SER 1 158      50.209  34.918  42.182  0.00  0.00           C  
ATOM   2406  O   SER 1 158      49.684  34.581  41.100  0.00  0.00           O  
ATOM   2407  CB  SER 1 158      50.910  33.398  44.137  0.00  0.00           C  
ATOM   2408  OG  SER 1 158      51.254  32.280  43.164  0.00  0.00           O  
ATOM   2409  H   SER 1 158      48.399  32.894  42.770  0.00  0.00           H  
ATOM   2410  HA  SER 1 158      49.671  35.122  44.200  0.00  0.00           H  
ATOM   2411  HB2 SER 1 158      51.874  33.907  44.159  0.00  0.00           H  
ATOM   2412  HB3 SER 1 158      50.594  33.016  45.108  0.00  0.00           H  
ATOM   2413  HG  SER 1 158      50.832  31.501  43.532  0.00  0.00           H  
ATOM   2414  N   LEU 1 159      51.098  35.964  42.365  0.00  0.00           N  
ATOM   2415  CA  LEU 1 159      51.398  36.934  41.272  0.00  0.00           C  
ATOM   2416  C   LEU 1 159      52.929  37.286  41.104  0.00  0.00           C  
ATOM   2417  O   LEU 1 159      53.595  37.513  42.104  0.00  0.00           O  
ATOM   2418  CB  LEU 1 159      50.562  38.177  41.587  0.00  0.00           C  
ATOM   2419  CG  LEU 1 159      50.488  39.118  40.416  0.00  0.00           C  
ATOM   2420  CD1 LEU 1 159      49.465  38.599  39.484  0.00  0.00           C  
ATOM   2421  CD2 LEU 1 159      50.177  40.517  40.866  0.00  0.00           C  
ATOM   2422  H   LEU 1 159      51.329  36.173  43.326  0.00  0.00           H  
ATOM   2423  HA  LEU 1 159      51.106  36.512  40.310  0.00  0.00           H  
ATOM   2424  HB2 LEU 1 159      49.575  37.863  41.929  0.00  0.00           H  
ATOM   2425  HB3 LEU 1 159      50.928  38.793  42.408  0.00  0.00           H  
ATOM   2426  HG  LEU 1 159      51.467  39.185  39.940  0.00  0.00           H  
ATOM   2427 HD11 LEU 1 159      49.531  39.127  38.532  0.00  0.00           H  
ATOM   2428 HD12 LEU 1 159      49.743  37.586  39.194  0.00  0.00           H  
ATOM   2429 HD13 LEU 1 159      48.515  38.503  40.009  0.00  0.00           H  
ATOM   2430 HD21 LEU 1 159      49.271  40.589  41.468  0.00  0.00           H  
ATOM   2431 HD22 LEU 1 159      51.021  40.961  41.394  0.00  0.00           H  
ATOM   2432 HD23 LEU 1 159      49.999  41.140  39.990  0.00  0.00           H  
ATOM   2433  N   GLN 1 160      53.453  37.388  39.855  0.00  0.00           N  
ATOM   2434  CA  GLN 1 160      54.808  37.790  39.528  0.00  0.00           C  
ATOM   2435  C   GLN 1 160      54.898  38.750  38.444  0.00  0.00           C  
ATOM   2436  O   GLN 1 160      55.517  38.467  37.398  0.00  0.00           O  
ATOM   2437  CB  GLN 1 160      55.587  36.479  39.252  0.00  0.00           C  
ATOM   2438  CG  GLN 1 160      57.143  36.712  39.262  0.00  0.00           C  
ATOM   2439  CD  GLN 1 160      57.856  35.687  38.290  0.00  0.00           C  
ATOM   2440  OE1 GLN 1 160      57.392  35.399  37.118  0.00  0.00           O  
ATOM   2441  NE2 GLN 1 160      59.019  35.306  38.694  0.00  0.00           N  
ATOM   2442  H   GLN 1 160      52.798  37.296  39.091  0.00  0.00           H  
ATOM   2443  HA  GLN 1 160      55.232  38.222  40.435  0.00  0.00           H  
ATOM   2444  HB2 GLN 1 160      55.277  35.736  39.987  0.00  0.00           H  
ATOM   2445  HB3 GLN 1 160      55.183  36.140  38.298  0.00  0.00           H  
ATOM   2446  HG2 GLN 1 160      57.375  37.702  38.869  0.00  0.00           H  
ATOM   2447  HG3 GLN 1 160      57.332  36.570  40.326  0.00  0.00           H  
ATOM   2448 HE21 GLN 1 160      59.530  34.659  38.111  0.00  0.00           H  
ATOM   2449 HE22 GLN 1 160      59.413  35.610  39.573  0.00  0.00           H  
ATOM   2450  N   LEU 1 161      54.472  39.998  38.668  0.00  0.00           N  
ATOM   2451  CA  LEU 1 161      54.711  41.152  37.736  0.00  0.00           C  
ATOM   2452  C   LEU 1 161      56.259  41.282  37.520  0.00  0.00           C  
ATOM   2453  O   LEU 1 161      56.965  41.469  38.508  0.00  0.00           O  
ATOM   2454  CB  LEU 1 161      53.999  42.444  38.232  0.00  0.00           C  
ATOM   2455  CG  LEU 1 161      52.488  42.156  38.510  0.00  0.00           C  
ATOM   2456  CD1 LEU 1 161      51.784  43.527  38.530  0.00  0.00           C  
ATOM   2457  CD2 LEU 1 161      51.794  41.392  37.406  0.00  0.00           C  
ATOM   2458  H   LEU 1 161      54.010  40.238  39.533  0.00  0.00           H  
ATOM   2459  HA  LEU 1 161      54.271  40.787  36.807  0.00  0.00           H  
ATOM   2460  HB2 LEU 1 161      54.496  42.755  39.151  0.00  0.00           H  
ATOM   2461  HB3 LEU 1 161      54.207  43.260  37.540  0.00  0.00           H  
ATOM   2462  HG  LEU 1 161      52.555  41.687  39.492  0.00  0.00           H  
ATOM   2463 HD11 LEU 1 161      50.698  43.434  38.509  0.00  0.00           H  
ATOM   2464 HD12 LEU 1 161      52.183  44.087  39.376  0.00  0.00           H  
ATOM   2465 HD13 LEU 1 161      51.993  43.991  37.566  0.00  0.00           H  
ATOM   2466 HD21 LEU 1 161      50.721  41.426  37.591  0.00  0.00           H  
ATOM   2467 HD22 LEU 1 161      52.116  41.832  36.461  0.00  0.00           H  
ATOM   2468 HD23 LEU 1 161      52.104  40.352  37.503  0.00  0.00           H  
ATOM   2469  N   CYS 1 162      56.757  41.197  36.303  0.00  0.00           N  
ATOM   2470  CA  CYS 1 162      58.153  41.491  36.067  0.00  0.00           C  
ATOM   2471  C   CYS 1 162      58.623  42.853  35.597  0.00  0.00           C  
ATOM   2472  O   CYS 1 162      59.818  43.188  35.654  0.00  0.00           O  
ATOM   2473  CB  CYS 1 162      58.697  40.357  35.178  0.00  0.00           C  
ATOM   2474  SG  CYS 1 162      58.402  38.721  35.872  0.00  0.00           S  
ATOM   2475  H   CYS 1 162      56.148  41.048  35.510  0.00  0.00           H  
ATOM   2476  HA  CYS 1 162      58.700  41.363  37.001  0.00  0.00           H  
ATOM   2477  HB2 CYS 1 162      58.192  40.520  34.226  0.00  0.00           H  
ATOM   2478  HB3 CYS 1 162      59.773  40.482  35.057  0.00  0.00           H  
ATOM   2479  N   GLY 1 163      57.682  43.684  35.068  0.00  0.00           N  
ATOM   2480  CA  GLY 1 163      57.917  45.013  34.575  0.00  0.00           C  
ATOM   2481  C   GLY 1 163      58.290  45.065  33.134  0.00  0.00           C  
ATOM   2482  O   GLY 1 163      58.014  44.113  32.372  0.00  0.00           O  
ATOM   2483  H   GLY 1 163      56.702  43.438  35.093  0.00  0.00           H  
ATOM   2484  HA2 GLY 1 163      57.047  45.633  34.791  0.00  0.00           H  
ATOM   2485  HA3 GLY 1 163      58.717  45.530  35.104  0.00  0.00           H  
ATOM   2486  N   ALA 1 164      58.898  46.191  32.719  0.00  0.00           N  
ATOM   2487  CA  ALA 1 164      59.621  46.453  31.498  0.00  0.00           C  
ATOM   2488  C   ALA 1 164      60.726  45.391  31.258  0.00  0.00           C  
ATOM   2489  O   ALA 1 164      61.586  45.043  32.065  0.00  0.00           O  
ATOM   2490  CB  ALA 1 164      60.340  47.877  31.697  0.00  0.00           C  
ATOM   2491  H   ALA 1 164      59.048  46.811  33.502  0.00  0.00           H  
ATOM   2492  HA  ALA 1 164      58.972  46.606  30.635  0.00  0.00           H  
ATOM   2493  HB1 ALA 1 164      60.541  48.421  30.774  0.00  0.00           H  
ATOM   2494  HB2 ALA 1 164      59.519  48.478  32.087  0.00  0.00           H  
ATOM   2495  HB3 ALA 1 164      61.254  47.863  32.290  0.00  0.00           H  
ATOM   2496  N   GLY 1 165      60.542  44.898  30.043  0.00  0.00           N  
ATOM   2497  CA  GLY 1 165      61.375  43.862  29.431  0.00  0.00           C  
ATOM   2498  C   GLY 1 165      62.507  44.439  28.544  0.00  0.00           C  
ATOM   2499  O   GLY 1 165      62.211  45.328  27.698  0.00  0.00           O  
ATOM   2500  H   GLY 1 165      59.907  45.407  29.445  0.00  0.00           H  
ATOM   2501  HA2 GLY 1 165      61.696  43.155  30.196  0.00  0.00           H  
ATOM   2502  HA3 GLY 1 165      60.708  43.368  28.724  0.00  0.00           H  
ATOM   2503  N   PHE 1 166      63.799  44.077  28.775  0.00  0.00           N  
ATOM   2504  CA  PHE 1 166      65.053  44.360  27.948  0.00  0.00           C  
ATOM   2505  C   PHE 1 166      65.594  43.020  27.450  0.00  0.00           C  
ATOM   2506  O   PHE 1 166      65.161  41.927  27.897  0.00  0.00           O  
ATOM   2507  CB  PHE 1 166      65.937  45.011  29.023  0.00  0.00           C  
ATOM   2508  CG  PHE 1 166      65.284  46.324  29.496  0.00  0.00           C  
ATOM   2509  CD1 PHE 1 166      65.363  47.391  28.648  0.00  0.00           C  
ATOM   2510  CD2 PHE 1 166      64.683  46.409  30.752  0.00  0.00           C  
ATOM   2511  CE1 PHE 1 166      64.856  48.678  29.096  0.00  0.00           C  
ATOM   2512  CE2 PHE 1 166      64.169  47.591  31.223  0.00  0.00           C  
ATOM   2513  CZ  PHE 1 166      64.225  48.760  30.374  0.00  0.00           C  
ATOM   2514  H   PHE 1 166      63.932  43.445  29.551  0.00  0.00           H  
ATOM   2515  HA  PHE 1 166      64.810  45.008  27.107  0.00  0.00           H  
ATOM   2516  HB2 PHE 1 166      66.157  44.355  29.865  0.00  0.00           H  
ATOM   2517  HB3 PHE 1 166      66.955  45.173  28.667  0.00  0.00           H  
ATOM   2518  HD1 PHE 1 166      65.787  47.436  27.655  0.00  0.00           H  
ATOM   2519  HD2 PHE 1 166      64.809  45.508  31.333  0.00  0.00           H  
ATOM   2520  HE1 PHE 1 166      64.965  49.535  28.449  0.00  0.00           H  
ATOM   2521  HE2 PHE 1 166      63.736  47.650  32.211  0.00  0.00           H  
ATOM   2522  HZ  PHE 1 166      63.816  49.710  30.683  0.00  0.00           H  
ATOM   2523  N   PRO 1 167      66.472  43.011  26.426  0.00  0.00           N  
ATOM   2524  CA  PRO 1 167      67.079  44.154  25.718  0.00  0.00           C  
ATOM   2525  C   PRO 1 167      66.080  44.869  24.771  0.00  0.00           C  
ATOM   2526  O   PRO 1 167      65.176  44.210  24.312  0.00  0.00           O  
ATOM   2527  CB  PRO 1 167      68.323  43.505  25.088  0.00  0.00           C  
ATOM   2528  CG  PRO 1 167      67.783  42.102  24.642  0.00  0.00           C  
ATOM   2529  CD  PRO 1 167      66.957  41.753  25.868  0.00  0.00           C  
ATOM   2530  HA  PRO 1 167      67.328  44.882  26.491  0.00  0.00           H  
ATOM   2531  HB2 PRO 1 167      68.765  44.030  24.242  0.00  0.00           H  
ATOM   2532  HB3 PRO 1 167      69.039  43.401  25.903  0.00  0.00           H  
ATOM   2533  HG2 PRO 1 167      67.141  42.118  23.761  0.00  0.00           H  
ATOM   2534  HG3 PRO 1 167      68.602  41.419  24.418  0.00  0.00           H  
ATOM   2535  HD2 PRO 1 167      67.427  41.179  26.667  0.00  0.00           H  
ATOM   2536  HD3 PRO 1 167      66.115  41.185  25.471  0.00  0.00           H  
ATOM   2537  N   LEU 1 168      66.232  46.139  24.433  0.00  0.00           N  
ATOM   2538  CA  LEU 1 168      65.254  46.780  23.561  0.00  0.00           C  
ATOM   2539  C   LEU 1 168      65.570  46.405  22.075  0.00  0.00           C  
ATOM   2540  O   LEU 1 168      65.885  47.319  21.258  0.00  0.00           O  
ATOM   2541  CB  LEU 1 168      65.193  48.263  23.868  0.00  0.00           C  
ATOM   2542  CG  LEU 1 168      64.422  48.555  25.167  0.00  0.00           C  
ATOM   2543  CD1 LEU 1 168      64.102  50.018  25.359  0.00  0.00           C  
ATOM   2544  CD2 LEU 1 168      63.109  47.787  25.250  0.00  0.00           C  
ATOM   2545  H   LEU 1 168      67.044  46.608  24.809  0.00  0.00           H  
ATOM   2546  HA  LEU 1 168      64.301  46.255  23.628  0.00  0.00           H  
ATOM   2547  HB2 LEU 1 168      66.219  48.609  23.995  0.00  0.00           H  
ATOM   2548  HB3 LEU 1 168      64.653  48.774  23.070  0.00  0.00           H  
ATOM   2549  HG  LEU 1 168      65.095  48.166  25.932  0.00  0.00           H  
ATOM   2550 HD11 LEU 1 168      63.264  50.285  24.715  0.00  0.00           H  
ATOM   2551 HD12 LEU 1 168      63.667  50.303  26.317  0.00  0.00           H  
ATOM   2552 HD13 LEU 1 168      64.882  50.719  25.063  0.00  0.00           H  
ATOM   2553 HD21 LEU 1 168      62.550  47.961  24.331  0.00  0.00           H  
ATOM   2554 HD22 LEU 1 168      63.245  46.710  25.346  0.00  0.00           H  
ATOM   2555 HD23 LEU 1 168      62.496  48.150  26.075  0.00  0.00           H  
ATOM   2556  N   ASN 1 169      65.636  45.145  21.706  0.00  0.00           N  
ATOM   2557  CA  ASN 1 169      65.833  44.661  20.348  0.00  0.00           C  
ATOM   2558  C   ASN 1 169      64.711  45.184  19.369  0.00  0.00           C  
ATOM   2559  O   ASN 1 169      64.895  45.015  18.173  0.00  0.00           O  
ATOM   2560  CB  ASN 1 169      65.814  43.141  20.340  0.00  0.00           C  
ATOM   2561  CG  ASN 1 169      67.053  42.481  20.863  0.00  0.00           C  
ATOM   2562  OD1 ASN 1 169      68.137  43.028  20.915  0.00  0.00           O  
ATOM   2563  ND2 ASN 1 169      66.914  41.219  21.196  0.00  0.00           N  
ATOM   2564  H   ASN 1 169      65.350  44.558  22.477  0.00  0.00           H  
ATOM   2565  HA  ASN 1 169      66.849  44.984  20.122  0.00  0.00           H  
ATOM   2566  HB2 ASN 1 169      64.980  42.756  20.927  0.00  0.00           H  
ATOM   2567  HB3 ASN 1 169      65.637  42.834  19.309  0.00  0.00           H  
ATOM   2568 HD21 ASN 1 169      67.724  40.739  21.563  0.00  0.00           H  
ATOM   2569 HD22 ASN 1 169      66.052  40.754  20.951  0.00  0.00           H  
ATOM   2570  N   GLN 1 170      63.568  45.752  19.884  0.00  0.00           N  
ATOM   2571  CA  GLN 1 170      62.561  46.445  19.099  0.00  0.00           C  
ATOM   2572  C   GLN 1 170      61.790  47.465  20.017  0.00  0.00           C  
ATOM   2573  O   GLN 1 170      61.579  47.206  21.164  0.00  0.00           O  
ATOM   2574  CB  GLN 1 170      61.784  45.351  18.343  0.00  0.00           C  
ATOM   2575  CG  GLN 1 170      61.219  45.819  16.918  0.00  0.00           C  
ATOM   2576  CD  GLN 1 170      62.256  45.990  15.869  0.00  0.00           C  
ATOM   2577  OE1 GLN 1 170      63.488  46.033  16.023  0.00  0.00           O  
ATOM   2578  NE2 GLN 1 170      61.800  45.997  14.674  0.00  0.00           N  
ATOM   2579  H   GLN 1 170      63.401  45.786  20.879  0.00  0.00           H  
ATOM   2580  HA  GLN 1 170      63.115  46.913  18.285  0.00  0.00           H  
ATOM   2581  HB2 GLN 1 170      62.535  44.586  18.143  0.00  0.00           H  
ATOM   2582  HB3 GLN 1 170      61.005  44.907  18.962  0.00  0.00           H  
ATOM   2583  HG2 GLN 1 170      60.443  45.091  16.686  0.00  0.00           H  
ATOM   2584  HG3 GLN 1 170      60.755  46.793  17.074  0.00  0.00           H  
ATOM   2585 HE21 GLN 1 170      62.362  45.965  13.835  0.00  0.00           H  
ATOM   2586 HE22 GLN 1 170      60.809  46.148  14.551  0.00  0.00           H  
ATOM   2587  N   SER 1 171      61.567  48.645  19.520  0.00  0.00           N  
ATOM   2588  CA  SER 1 171      61.439  49.799  20.370  0.00  0.00           C  
ATOM   2589  C   SER 1 171      60.518  50.858  19.963  0.00  0.00           C  
ATOM   2590  O   SER 1 171      60.317  51.869  20.588  0.00  0.00           O  
ATOM   2591  CB  SER 1 171      62.875  50.426  20.771  0.00  0.00           C  
ATOM   2592  OG  SER 1 171      63.652  50.762  19.650  0.00  0.00           O  
ATOM   2593  H   SER 1 171      61.834  48.791  18.557  0.00  0.00           H  
ATOM   2594  HA  SER 1 171      61.087  49.454  21.342  0.00  0.00           H  
ATOM   2595  HB2 SER 1 171      62.679  51.293  21.402  0.00  0.00           H  
ATOM   2596  HB3 SER 1 171      63.361  49.699  21.422  0.00  0.00           H  
ATOM   2597  HG  SER 1 171      63.534  51.605  19.206  0.00  0.00           H  
ATOM   2598  N   GLU 1 172      59.725  50.674  18.857  0.00  0.00           N  
ATOM   2599  CA  GLU 1 172      59.028  51.720  18.120  0.00  0.00           C  
ATOM   2600  C   GLU 1 172      57.783  52.288  18.894  0.00  0.00           C  
ATOM   2601  O   GLU 1 172      57.331  53.395  18.706  0.00  0.00           O  
ATOM   2602  CB  GLU 1 172      59.907  52.838  17.525  0.00  0.00           C  
ATOM   2603  CG  GLU 1 172      61.025  52.402  16.537  0.00  0.00           C  
ATOM   2604  CD  GLU 1 172      60.432  51.872  15.233  0.00  0.00           C  
ATOM   2605  OE1 GLU 1 172      60.056  50.659  15.281  0.00  0.00           O  
ATOM   2606  OE2 GLU 1 172      60.620  52.583  14.206  0.00  0.00           O  
ATOM   2607  H   GLU 1 172      59.708  49.727  18.507  0.00  0.00           H  
ATOM   2608  HA  GLU 1 172      58.693  51.142  17.259  0.00  0.00           H  
ATOM   2609  HB2 GLU 1 172      59.322  53.643  17.081  0.00  0.00           H  
ATOM   2610  HB3 GLU 1 172      60.331  53.346  18.392  0.00  0.00           H  
ATOM   2611  HG2 GLU 1 172      61.703  53.220  16.294  0.00  0.00           H  
ATOM   2612  HG3 GLU 1 172      61.771  51.739  16.973  0.00  0.00           H  
ATOM   2613  N   VAL 1 173      57.336  51.527  19.864  0.00  0.00           N  
ATOM   2614  CA  VAL 1 173      56.274  51.868  20.819  0.00  0.00           C  
ATOM   2615  C   VAL 1 173      56.611  51.420  22.235  0.00  0.00           C  
ATOM   2616  O   VAL 1 173      57.625  50.797  22.553  0.00  0.00           O  
ATOM   2617  CB  VAL 1 173      54.977  51.170  20.354  0.00  0.00           C  
ATOM   2618  CG1 VAL 1 173      54.326  51.779  19.162  0.00  0.00           C  
ATOM   2619  CG2 VAL 1 173      55.240  49.685  20.108  0.00  0.00           C  
ATOM   2620  H   VAL 1 173      57.812  50.647  20.007  0.00  0.00           H  
ATOM   2621  HA  VAL 1 173      56.098  52.944  20.802  0.00  0.00           H  
ATOM   2622  HB  VAL 1 173      54.256  51.192  21.171  0.00  0.00           H  
ATOM   2623 HG11 VAL 1 173      53.491  51.104  18.973  0.00  0.00           H  
ATOM   2624 HG12 VAL 1 173      53.951  52.783  19.360  0.00  0.00           H  
ATOM   2625 HG13 VAL 1 173      54.974  51.810  18.286  0.00  0.00           H  
ATOM   2626 HG21 VAL 1 173      54.283  49.164  20.087  0.00  0.00           H  
ATOM   2627 HG22 VAL 1 173      55.739  49.551  19.149  0.00  0.00           H  
ATOM   2628 HG23 VAL 1 173      55.871  49.354  20.933  0.00  0.00           H  
ATOM   2629  N   LEU 1 174      55.638  51.695  23.109  0.00  0.00           N  
ATOM   2630  CA  LEU 1 174      55.773  51.325  24.577  0.00  0.00           C  
ATOM   2631  C   LEU 1 174      56.329  49.825  24.838  0.00  0.00           C  
ATOM   2632  O   LEU 1 174      55.833  48.878  24.254  0.00  0.00           O  
ATOM   2633  CB  LEU 1 174      54.425  51.509  25.390  0.00  0.00           C  
ATOM   2634  CG  LEU 1 174      53.930  52.919  25.404  0.00  0.00           C  
ATOM   2635  CD1 LEU 1 174      52.769  52.944  26.446  0.00  0.00           C  
ATOM   2636  CD2 LEU 1 174      54.895  54.020  25.722  0.00  0.00           C  
ATOM   2637  H   LEU 1 174      54.792  52.157  22.805  0.00  0.00           H  
ATOM   2638  HA  LEU 1 174      56.517  52.031  24.947  0.00  0.00           H  
ATOM   2639  HB2 LEU 1 174      53.625  50.854  25.044  0.00  0.00           H  
ATOM   2640  HB3 LEU 1 174      54.679  51.261  26.421  0.00  0.00           H  
ATOM   2641  HG  LEU 1 174      53.560  53.125  24.399  0.00  0.00           H  
ATOM   2642 HD11 LEU 1 174      53.112  53.141  27.461  0.00  0.00           H  
ATOM   2643 HD12 LEU 1 174      52.135  53.775  26.136  0.00  0.00           H  
ATOM   2644 HD13 LEU 1 174      52.098  52.090  26.348  0.00  0.00           H  
ATOM   2645 HD21 LEU 1 174      55.383  53.834  26.679  0.00  0.00           H  
ATOM   2646 HD22 LEU 1 174      55.659  53.999  24.945  0.00  0.00           H  
ATOM   2647 HD23 LEU 1 174      54.391  54.984  25.655  0.00  0.00           H  
ATOM   2648  N   ALA 1 175      57.335  49.688  25.742  0.00  0.00           N  
ATOM   2649  CA  ALA 1 175      58.085  48.560  26.142  0.00  0.00           C  
ATOM   2650  C   ALA 1 175      57.194  47.351  26.470  0.00  0.00           C  
ATOM   2651  O   ALA 1 175      56.317  47.451  27.275  0.00  0.00           O  
ATOM   2652  CB  ALA 1 175      59.164  48.421  25.061  0.00  0.00           C  
ATOM   2653  H   ALA 1 175      57.667  50.565  26.118  0.00  0.00           H  
ATOM   2654  HA  ALA 1 175      58.518  48.898  27.084  0.00  0.00           H  
ATOM   2655  HB1 ALA 1 175      59.797  49.305  25.142  0.00  0.00           H  
ATOM   2656  HB2 ALA 1 175      59.848  47.632  25.372  0.00  0.00           H  
ATOM   2657  HB3 ALA 1 175      58.746  48.253  24.068  0.00  0.00           H  
ATOM   2658  N   SER 1 176      57.499  46.167  25.846  0.00  0.00           N  
ATOM   2659  CA  SER 1 176      56.972  44.934  26.341  0.00  0.00           C  
ATOM   2660  C   SER 1 176      56.925  44.831  27.894  0.00  0.00           C  
ATOM   2661  O   SER 1 176      57.955  45.141  28.437  0.00  0.00           O  
ATOM   2662  CB  SER 1 176      55.660  44.606  25.614  0.00  0.00           C  
ATOM   2663  OG  SER 1 176      55.817  44.455  24.170  0.00  0.00           O  
ATOM   2664  H   SER 1 176      58.396  46.231  25.387  0.00  0.00           H  
ATOM   2665  HA  SER 1 176      57.737  44.229  26.015  0.00  0.00           H  
ATOM   2666  HB2 SER 1 176      55.421  43.572  25.863  0.00  0.00           H  
ATOM   2667  HB3 SER 1 176      54.873  45.311  25.883  0.00  0.00           H  
ATOM   2668  HG  SER 1 176      56.513  43.831  23.952  0.00  0.00           H  
ATOM   2669  N   VAL 1 177      55.807  44.207  28.487  0.00  0.00           N  
ATOM   2670  CA  VAL 1 177      55.818  43.775  29.870  0.00  0.00           C  
ATOM   2671  C   VAL 1 177      55.134  42.296  29.902  0.00  0.00           C  
ATOM   2672  O   VAL 1 177      54.317  41.843  29.001  0.00  0.00           O  
ATOM   2673  CB  VAL 1 177      55.125  44.668  30.858  0.00  0.00           C  
ATOM   2674  CG1 VAL 1 177      55.791  46.095  30.724  0.00  0.00           C  
ATOM   2675  CG2 VAL 1 177      53.649  44.860  30.751  0.00  0.00           C  
ATOM   2676  H   VAL 1 177      55.040  44.105  27.838  0.00  0.00           H  
ATOM   2677  HA  VAL 1 177      56.844  43.555  30.167  0.00  0.00           H  
ATOM   2678  HB  VAL 1 177      55.310  44.350  31.884  0.00  0.00           H  
ATOM   2679 HG11 VAL 1 177      55.463  46.710  31.562  0.00  0.00           H  
ATOM   2680 HG12 VAL 1 177      56.875  45.993  30.688  0.00  0.00           H  
ATOM   2681 HG13 VAL 1 177      55.494  46.638  29.827  0.00  0.00           H  
ATOM   2682 HG21 VAL 1 177      53.402  45.383  29.827  0.00  0.00           H  
ATOM   2683 HG22 VAL 1 177      53.047  43.952  30.790  0.00  0.00           H  
ATOM   2684 HG23 VAL 1 177      53.302  45.596  31.476  0.00  0.00           H  
ATOM   2685  N   GLY 1 178      55.478  41.567  30.988  0.00  0.00           N  
ATOM   2686  CA  GLY 1 178      54.820  40.308  31.312  0.00  0.00           C  
ATOM   2687  C   GLY 1 178      55.167  39.779  32.698  0.00  0.00           C  
ATOM   2688  O   GLY 1 178      55.731  40.554  33.484  0.00  0.00           O  
ATOM   2689  H   GLY 1 178      56.021  41.996  31.723  0.00  0.00           H  
ATOM   2690  HA2 GLY 1 178      53.743  40.430  31.192  0.00  0.00           H  
ATOM   2691  HA3 GLY 1 178      55.046  39.475  30.645  0.00  0.00           H  
ATOM   2692  N   GLY 1 179      54.756  38.595  33.049  0.00  0.00           N  
ATOM   2693  CA  GLY 1 179      54.820  38.165  34.404  0.00  0.00           C  
ATOM   2694  C   GLY 1 179      54.025  36.850  34.561  0.00  0.00           C  
ATOM   2695  O   GLY 1 179      53.448  36.348  33.582  0.00  0.00           O  
ATOM   2696  H   GLY 1 179      54.135  38.073  32.448  0.00  0.00           H  
ATOM   2697  HA2 GLY 1 179      55.815  38.146  34.850  0.00  0.00           H  
ATOM   2698  HA3 GLY 1 179      54.171  38.760  35.047  0.00  0.00           H  
ATOM   2699  N   SER 1 180      54.047  36.277  35.737  0.00  0.00           N  
ATOM   2700  CA  SER 1 180      53.252  35.089  36.201  0.00  0.00           C  
ATOM   2701  C   SER 1 180      52.011  35.400  36.920  0.00  0.00           C  
ATOM   2702  O   SER 1 180      51.958  36.480  37.616  0.00  0.00           O  
ATOM   2703  CB  SER 1 180      53.992  34.026  37.046  0.00  0.00           C  
ATOM   2704  OG  SER 1 180      55.342  33.866  36.675  0.00  0.00           O  
ATOM   2705  H   SER 1 180      54.446  36.863  36.456  0.00  0.00           H  
ATOM   2706  HA  SER 1 180      52.935  34.589  35.286  0.00  0.00           H  
ATOM   2707  HB2 SER 1 180      53.973  34.316  38.097  0.00  0.00           H  
ATOM   2708  HB3 SER 1 180      53.427  33.094  37.060  0.00  0.00           H  
ATOM   2709  HG  SER 1 180      55.930  34.615  36.800  0.00  0.00           H  
ATOM   2710  N   MET 1 181      51.010  34.489  36.912  0.00  0.00           N  
ATOM   2711  CA  MET 1 181      49.810  34.458  37.773  0.00  0.00           C  
ATOM   2712  C   MET 1 181      49.253  33.053  37.898  0.00  0.00           C  
ATOM   2713  O   MET 1 181      48.732  32.488  36.889  0.00  0.00           O  
ATOM   2714  CB  MET 1 181      48.818  35.406  37.212  0.00  0.00           C  
ATOM   2715  CG  MET 1 181      47.393  35.529  37.831  0.00  0.00           C  
ATOM   2716  SD  MET 1 181      46.025  35.777  36.642  0.00  0.00           S  
ATOM   2717  CE  MET 1 181      46.017  34.345  35.531  0.00  0.00           C  
ATOM   2718  H   MET 1 181      51.112  33.683  36.312  0.00  0.00           H  
ATOM   2719  HA  MET 1 181      50.027  34.656  38.823  0.00  0.00           H  
ATOM   2720  HB2 MET 1 181      49.286  36.390  37.244  0.00  0.00           H  
ATOM   2721  HB3 MET 1 181      48.603  35.168  36.170  0.00  0.00           H  
ATOM   2722  HG2 MET 1 181      47.161  34.638  38.413  0.00  0.00           H  
ATOM   2723  HG3 MET 1 181      47.427  36.408  38.475  0.00  0.00           H  
ATOM   2724  HE1 MET 1 181      47.019  34.112  35.169  0.00  0.00           H  
ATOM   2725  HE2 MET 1 181      45.638  33.485  36.083  0.00  0.00           H  
ATOM   2726  HE3 MET 1 181      45.278  34.583  34.766  0.00  0.00           H  
ATOM   2727  N   ILE 1 182      49.504  32.407  38.956  0.00  0.00           N  
ATOM   2728  CA  ILE 1 182      49.063  31.014  39.327  0.00  0.00           C  
ATOM   2729  C   ILE 1 182      47.844  31.010  40.156  0.00  0.00           C  
ATOM   2730  O   ILE 1 182      47.843  31.635  41.243  0.00  0.00           O  
ATOM   2731  CB  ILE 1 182      50.182  30.181  40.020  0.00  0.00           C  
ATOM   2732  CG1 ILE 1 182      51.436  30.118  39.107  0.00  0.00           C  
ATOM   2733  CG2 ILE 1 182      49.696  28.747  40.355  0.00  0.00           C  
ATOM   2734  CD1 ILE 1 182      52.714  29.824  39.926  0.00  0.00           C  
ATOM   2735  H   ILE 1 182      49.785  32.966  39.749  0.00  0.00           H  
ATOM   2736  HA  ILE 1 182      48.864  30.492  38.391  0.00  0.00           H  
ATOM   2737  HB  ILE 1 182      50.454  30.679  40.950  0.00  0.00           H  
ATOM   2738 HG12 ILE 1 182      51.268  29.350  38.352  0.00  0.00           H  
ATOM   2739 HG13 ILE 1 182      51.690  31.086  38.677  0.00  0.00           H  
ATOM   2740 HG21 ILE 1 182      48.757  28.748  40.907  0.00  0.00           H  
ATOM   2741 HG22 ILE 1 182      49.542  28.154  39.454  0.00  0.00           H  
ATOM   2742 HG23 ILE 1 182      50.505  28.286  40.922  0.00  0.00           H  
ATOM   2743 HD11 ILE 1 182      52.482  29.159  40.758  0.00  0.00           H  
ATOM   2744 HD12 ILE 1 182      53.572  29.415  39.393  0.00  0.00           H  
ATOM   2745 HD13 ILE 1 182      53.074  30.729  40.415  0.00  0.00           H  
ATOM   2746  N   ILE 1 183      46.789  30.289  39.751  0.00  0.00           N  
ATOM   2747  CA  ILE 1 183      45.538  30.063  40.460  0.00  0.00           C  
ATOM   2748  C   ILE 1 183      45.536  28.715  41.104  0.00  0.00           C  
ATOM   2749  O   ILE 1 183      45.712  27.742  40.364  0.00  0.00           O  
ATOM   2750  CB  ILE 1 183      44.313  30.293  39.549  0.00  0.00           C  
ATOM   2751  CG1 ILE 1 183      44.183  31.762  38.928  0.00  0.00           C  
ATOM   2752  CG2 ILE 1 183      43.043  29.845  40.228  0.00  0.00           C  
ATOM   2753  CD1 ILE 1 183      43.527  32.814  39.771  0.00  0.00           C  
ATOM   2754  H   ILE 1 183      46.889  29.798  38.874  0.00  0.00           H  
ATOM   2755  HA  ILE 1 183      45.527  30.772  41.289  0.00  0.00           H  
ATOM   2756  HB  ILE 1 183      44.523  29.638  38.704  0.00  0.00           H  
ATOM   2757 HG12 ILE 1 183      45.190  32.107  38.696  0.00  0.00           H  
ATOM   2758 HG13 ILE 1 183      43.580  31.630  38.030  0.00  0.00           H  
ATOM   2759 HG21 ILE 1 183      43.086  28.762  40.346  0.00  0.00           H  
ATOM   2760 HG22 ILE 1 183      42.940  30.416  41.151  0.00  0.00           H  
ATOM   2761 HG23 ILE 1 183      42.143  30.064  39.655  0.00  0.00           H  
ATOM   2762 HD11 ILE 1 183      42.494  32.595  40.042  0.00  0.00           H  
ATOM   2763 HD12 ILE 1 183      44.141  32.765  40.670  0.00  0.00           H  
ATOM   2764 HD13 ILE 1 183      43.604  33.818  39.353  0.00  0.00           H  
ATOM   2765  N   GLY 1 184      45.558  28.630  42.427  0.00  0.00           N  
ATOM   2766  CA  GLY 1 184      45.402  27.423  43.253  0.00  0.00           C  
ATOM   2767  C   GLY 1 184      46.776  26.882  43.716  0.00  0.00           C  
ATOM   2768  O   GLY 1 184      46.661  25.789  44.165  0.00  0.00           O  
ATOM   2769  H   GLY 1 184      45.468  29.519  42.898  0.00  0.00           H  
ATOM   2770  HA2 GLY 1 184      44.823  27.683  44.139  0.00  0.00           H  
ATOM   2771  HA3 GLY 1 184      44.946  26.627  42.665  0.00  0.00           H  
ATOM   2772  N   GLY 1 185      47.884  27.549  43.578  0.00  0.00           N  
ATOM   2773  CA  GLY 1 185      49.221  27.076  43.806  0.00  0.00           C  
ATOM   2774  C   GLY 1 185      50.366  28.087  43.900  0.00  0.00           C  
ATOM   2775  O   GLY 1 185      50.126  29.303  43.874  0.00  0.00           O  
ATOM   2776  H   GLY 1 185      47.901  28.506  43.256  0.00  0.00           H  
ATOM   2777  HA2 GLY 1 185      49.203  26.424  44.680  0.00  0.00           H  
ATOM   2778  HA3 GLY 1 185      49.456  26.400  42.984  0.00  0.00           H  
ATOM   2779  N   ILE 1 186      51.559  27.606  44.242  0.00  0.00           N  
ATOM   2780  CA  ILE 1 186      52.830  28.316  44.675  0.00  0.00           C  
ATOM   2781  C   ILE 1 186      53.941  27.410  44.074  0.00  0.00           C  
ATOM   2782  O   ILE 1 186      54.177  26.355  44.532  0.00  0.00           O  
ATOM   2783  CB  ILE 1 186      52.830  28.201  46.244  0.00  0.00           C  
ATOM   2784  CG1 ILE 1 186      51.628  28.963  46.892  0.00  0.00           C  
ATOM   2785  CG2 ILE 1 186      54.205  28.771  46.771  0.00  0.00           C  
ATOM   2786  CD1 ILE 1 186      51.502  28.540  48.364  0.00  0.00           C  
ATOM   2787  H   ILE 1 186      51.583  26.596  44.257  0.00  0.00           H  
ATOM   2788  HA  ILE 1 186      52.787  29.363  44.374  0.00  0.00           H  
ATOM   2789  HB  ILE 1 186      52.822  27.175  46.611  0.00  0.00           H  
ATOM   2790 HG12 ILE 1 186      51.683  30.041  46.743  0.00  0.00           H  
ATOM   2791 HG13 ILE 1 186      50.772  28.436  46.470  0.00  0.00           H  
ATOM   2792 HG21 ILE 1 186      55.071  28.237  46.381  0.00  0.00           H  
ATOM   2793 HG22 ILE 1 186      54.550  29.743  46.419  0.00  0.00           H  
ATOM   2794 HG23 ILE 1 186      54.280  28.624  47.849  0.00  0.00           H  
ATOM   2795 HD11 ILE 1 186      52.198  29.005  49.062  0.00  0.00           H  
ATOM   2796 HD12 ILE 1 186      50.535  28.914  48.701  0.00  0.00           H  
ATOM   2797 HD13 ILE 1 186      51.564  27.467  48.544  0.00  0.00           H  
ATOM   2798  N   ASP 1 187      54.659  27.972  43.097  0.00  0.00           N  
ATOM   2799  CA  ASP 1 187      55.763  27.439  42.358  0.00  0.00           C  
ATOM   2800  C   ASP 1 187      57.141  27.957  42.899  0.00  0.00           C  
ATOM   2801  O   ASP 1 187      57.451  29.181  43.002  0.00  0.00           O  
ATOM   2802  CB  ASP 1 187      55.646  27.777  40.791  0.00  0.00           C  
ATOM   2803  CG  ASP 1 187      56.741  27.138  39.913  0.00  0.00           C  
ATOM   2804  OD1 ASP 1 187      56.432  26.708  38.775  0.00  0.00           O  
ATOM   2805  OD2 ASP 1 187      57.878  26.860  40.385  0.00  0.00           O  
ATOM   2806  H   ASP 1 187      54.364  28.891  42.800  0.00  0.00           H  
ATOM   2807  HA  ASP 1 187      55.777  26.360  42.517  0.00  0.00           H  
ATOM   2808  HB2 ASP 1 187      54.715  27.381  40.387  0.00  0.00           H  
ATOM   2809  HB3 ASP 1 187      55.534  28.843  40.595  0.00  0.00           H  
ATOM   2810  N   HIS 1 188      57.826  26.980  43.421  0.00  0.00           N  
ATOM   2811  CA  HIS 1 188      59.043  27.160  44.211  0.00  0.00           C  
ATOM   2812  C   HIS 1 188      60.060  28.050  43.629  0.00  0.00           C  
ATOM   2813  O   HIS 1 188      60.869  28.650  44.249  0.00  0.00           O  
ATOM   2814  CB  HIS 1 188      59.541  25.787  44.844  0.00  0.00           C  
ATOM   2815  CG  HIS 1 188      60.032  24.855  43.769  0.00  0.00           C  
ATOM   2816  ND1 HIS 1 188      61.308  24.325  43.644  0.00  0.00           N  
ATOM   2817  CD2 HIS 1 188      59.209  24.273  42.902  0.00  0.00           C  
ATOM   2818  CE1 HIS 1 188      61.234  23.441  42.644  0.00  0.00           C  
ATOM   2819  NE2 HIS 1 188      59.999  23.383  42.235  0.00  0.00           N  
ATOM   2820  H   HIS 1 188      57.358  26.085  43.458  0.00  0.00           H  
ATOM   2821  HA  HIS 1 188      58.765  27.642  45.148  0.00  0.00           H  
ATOM   2822  HB2 HIS 1 188      60.356  26.068  45.510  0.00  0.00           H  
ATOM   2823  HB3 HIS 1 188      58.633  25.418  45.323  0.00  0.00           H  
ATOM   2824  HD1 HIS 1 188      62.201  24.648  43.988  0.00  0.00           H  
ATOM   2825  HD2 HIS 1 188      58.178  24.468  42.647  0.00  0.00           H  
ATOM   2826  HE1 HIS 1 188      62.109  22.965  42.227  0.00  0.00           H  
ATOM   2827  N   SER 1 189      60.066  28.166  42.300  0.00  0.00           N  
ATOM   2828  CA  SER 1 189      61.063  28.872  41.426  0.00  0.00           C  
ATOM   2829  C   SER 1 189      60.955  30.386  41.365  0.00  0.00           C  
ATOM   2830  O   SER 1 189      61.990  31.008  41.131  0.00  0.00           O  
ATOM   2831  CB  SER 1 189      60.891  28.317  39.977  0.00  0.00           C  
ATOM   2832  OG  SER 1 189      59.615  28.580  39.289  0.00  0.00           O  
ATOM   2833  H   SER 1 189      59.246  27.756  41.876  0.00  0.00           H  
ATOM   2834  HA  SER 1 189      62.050  28.626  41.819  0.00  0.00           H  
ATOM   2835  HB2 SER 1 189      61.637  28.732  39.300  0.00  0.00           H  
ATOM   2836  HB3 SER 1 189      61.032  27.236  39.945  0.00  0.00           H  
ATOM   2837  HG  SER 1 189      58.988  27.970  39.685  0.00  0.00           H  
ATOM   2838  N   LEU 1 190      59.772  30.973  41.609  0.00  0.00           N  
ATOM   2839  CA  LEU 1 190      59.531  32.426  41.137  0.00  0.00           C  
ATOM   2840  C   LEU 1 190      60.094  33.516  41.981  0.00  0.00           C  
ATOM   2841  O   LEU 1 190      59.999  34.709  41.629  0.00  0.00           O  
ATOM   2842  CB  LEU 1 190      58.014  32.630  40.930  0.00  0.00           C  
ATOM   2843  CG  LEU 1 190      57.264  31.552  40.143  0.00  0.00           C  
ATOM   2844  CD1 LEU 1 190      55.721  31.835  40.066  0.00  0.00           C  
ATOM   2845  CD2 LEU 1 190      57.637  31.519  38.723  0.00  0.00           C  
ATOM   2846  H   LEU 1 190      58.964  30.404  41.817  0.00  0.00           H  
ATOM   2847  HA  LEU 1 190      59.955  32.547  40.140  0.00  0.00           H  
ATOM   2848  HB2 LEU 1 190      57.578  32.561  41.926  0.00  0.00           H  
ATOM   2849  HB3 LEU 1 190      57.821  33.679  40.705  0.00  0.00           H  
ATOM   2850  HG  LEU 1 190      57.300  30.583  40.640  0.00  0.00           H  
ATOM   2851 HD11 LEU 1 190      55.232  31.054  39.483  0.00  0.00           H  
ATOM   2852 HD12 LEU 1 190      55.248  31.854  41.047  0.00  0.00           H  
ATOM   2853 HD13 LEU 1 190      55.585  32.778  39.536  0.00  0.00           H  
ATOM   2854 HD21 LEU 1 190      58.718  31.382  38.703  0.00  0.00           H  
ATOM   2855 HD22 LEU 1 190      57.250  30.653  38.186  0.00  0.00           H  
ATOM   2856 HD23 LEU 1 190      57.415  32.472  38.243  0.00  0.00           H  
ATOM   2857  N   TYR 1 191      60.925  33.150  43.069  0.00  0.00           N  
ATOM   2858  CA  TYR 1 191      61.478  34.066  44.091  0.00  0.00           C  
ATOM   2859  C   TYR 1 191      62.828  33.514  44.587  0.00  0.00           C  
ATOM   2860  O   TYR 1 191      63.110  32.307  44.492  0.00  0.00           O  
ATOM   2861  CB  TYR 1 191      60.417  34.196  45.213  0.00  0.00           C  
ATOM   2862  CG  TYR 1 191      60.095  32.951  45.976  0.00  0.00           C  
ATOM   2863  CD1 TYR 1 191      59.131  32.025  45.419  0.00  0.00           C  
ATOM   2864  CD2 TYR 1 191      60.568  32.714  47.246  0.00  0.00           C  
ATOM   2865  CE1 TYR 1 191      58.790  30.883  46.156  0.00  0.00           C  
ATOM   2866  CE2 TYR 1 191      60.286  31.514  47.978  0.00  0.00           C  
ATOM   2867  CZ  TYR 1 191      59.369  30.674  47.451  0.00  0.00           C  
ATOM   2868  OH  TYR 1 191      58.973  29.511  48.128  0.00  0.00           O  
ATOM   2869  H   TYR 1 191      61.117  32.159  43.081  0.00  0.00           H  
ATOM   2870  HA  TYR 1 191      61.571  35.031  43.593  0.00  0.00           H  
ATOM   2871  HB2 TYR 1 191      60.662  35.009  45.897  0.00  0.00           H  
ATOM   2872  HB3 TYR 1 191      59.584  34.610  44.644  0.00  0.00           H  
ATOM   2873  HD1 TYR 1 191      58.676  32.240  44.463  0.00  0.00           H  
ATOM   2874  HD2 TYR 1 191      61.326  33.361  47.662  0.00  0.00           H  
ATOM   2875  HE1 TYR 1 191      58.049  30.227  45.723  0.00  0.00           H  
ATOM   2876  HE2 TYR 1 191      60.852  31.331  48.880  0.00  0.00           H  
ATOM   2877  HH  TYR 1 191      59.096  29.505  49.080  0.00  0.00           H  
ATOM   2878  N   THR 1 192      63.630  34.328  45.225  0.00  0.00           N  
ATOM   2879  CA  THR 1 192      64.842  34.018  45.944  0.00  0.00           C  
ATOM   2880  C   THR 1 192      64.527  34.097  47.473  0.00  0.00           C  
ATOM   2881  O   THR 1 192      63.565  34.676  47.893  0.00  0.00           O  
ATOM   2882  CB  THR 1 192      65.996  34.919  45.544  0.00  0.00           C  
ATOM   2883  OG1 THR 1 192      65.539  36.305  45.550  0.00  0.00           O  
ATOM   2884  CG2 THR 1 192      66.397  34.673  44.071  0.00  0.00           C  
ATOM   2885  H   THR 1 192      63.320  35.275  45.395  0.00  0.00           H  
ATOM   2886  HA  THR 1 192      65.152  33.040  45.576  0.00  0.00           H  
ATOM   2887  HB  THR 1 192      66.855  34.793  46.204  0.00  0.00           H  
ATOM   2888  HG1 THR 1 192      65.446  36.566  46.469  0.00  0.00           H  
ATOM   2889 HG21 THR 1 192      66.851  33.690  43.951  0.00  0.00           H  
ATOM   2890 HG22 THR 1 192      65.588  34.959  43.398  0.00  0.00           H  
ATOM   2891 HG23 THR 1 192      67.111  35.427  43.742  0.00  0.00           H  
ATOM   2892  N   GLY 1 193      65.367  33.371  48.269  0.00  0.00           N  
ATOM   2893  CA  GLY 1 193      65.071  33.233  49.744  0.00  0.00           C  
ATOM   2894  C   GLY 1 193      63.733  32.688  50.102  0.00  0.00           C  
ATOM   2895  O   GLY 1 193      63.456  31.543  49.733  0.00  0.00           O  
ATOM   2896  H   GLY 1 193      66.268  33.118  47.888  0.00  0.00           H  
ATOM   2897  HA2 GLY 1 193      65.769  32.596  50.287  0.00  0.00           H  
ATOM   2898  HA3 GLY 1 193      65.193  34.245  50.131  0.00  0.00           H  
ATOM   2899  N   SER 1 194      62.906  33.371  50.916  0.00  0.00           N  
ATOM   2900  CA  SER 1 194      61.771  32.852  51.714  0.00  0.00           C  
ATOM   2901  C   SER 1 194      60.561  33.859  51.853  0.00  0.00           C  
ATOM   2902  O   SER 1 194      60.729  34.937  52.368  0.00  0.00           O  
ATOM   2903  CB  SER 1 194      62.339  32.445  53.117  0.00  0.00           C  
ATOM   2904  OG  SER 1 194      61.347  31.671  53.895  0.00  0.00           O  
ATOM   2905  H   SER 1 194      63.137  34.338  51.091  0.00  0.00           H  
ATOM   2906  HA  SER 1 194      61.369  31.998  51.169  0.00  0.00           H  
ATOM   2907  HB2 SER 1 194      63.225  31.834  52.940  0.00  0.00           H  
ATOM   2908  HB3 SER 1 194      62.794  33.158  53.803  0.00  0.00           H  
ATOM   2909  HG  SER 1 194      61.276  32.100  54.751  0.00  0.00           H  
ATOM   2910  N   LEU 1 195      59.389  33.327  51.561  0.00  0.00           N  
ATOM   2911  CA  LEU 1 195      58.168  34.001  51.826  0.00  0.00           C  
ATOM   2912  C   LEU 1 195      57.992  34.223  53.367  0.00  0.00           C  
ATOM   2913  O   LEU 1 195      57.853  33.198  54.080  0.00  0.00           O  
ATOM   2914  CB  LEU 1 195      56.913  33.193  51.425  0.00  0.00           C  
ATOM   2915  CG  LEU 1 195      56.497  33.445  49.922  0.00  0.00           C  
ATOM   2916  CD1 LEU 1 195      55.668  32.311  49.383  0.00  0.00           C  
ATOM   2917  CD2 LEU 1 195      55.654  34.694  49.762  0.00  0.00           C  
ATOM   2918  H   LEU 1 195      59.390  32.417  51.122  0.00  0.00           H  
ATOM   2919  HA  LEU 1 195      58.205  34.983  51.355  0.00  0.00           H  
ATOM   2920  HB2 LEU 1 195      57.038  32.114  51.519  0.00  0.00           H  
ATOM   2921  HB3 LEU 1 195      56.018  33.317  52.033  0.00  0.00           H  
ATOM   2922  HG  LEU 1 195      57.403  33.477  49.317  0.00  0.00           H  
ATOM   2923 HD11 LEU 1 195      55.443  32.479  48.330  0.00  0.00           H  
ATOM   2924 HD12 LEU 1 195      56.352  31.464  49.442  0.00  0.00           H  
ATOM   2925 HD13 LEU 1 195      54.746  32.083  49.918  0.00  0.00           H  
ATOM   2926 HD21 LEU 1 195      54.677  34.517  50.212  0.00  0.00           H  
ATOM   2927 HD22 LEU 1 195      55.973  35.555  50.349  0.00  0.00           H  
ATOM   2928 HD23 LEU 1 195      55.586  34.812  48.680  0.00  0.00           H  
ATOM   2929  N   TRP 1 196      57.760  35.433  53.763  0.00  0.00           N  
ATOM   2930  CA  TRP 1 196      57.085  35.818  54.971  0.00  0.00           C  
ATOM   2931  C   TRP 1 196      55.656  36.249  54.681  0.00  0.00           C  
ATOM   2932  O   TRP 1 196      55.290  36.441  53.504  0.00  0.00           O  
ATOM   2933  CB  TRP 1 196      57.827  37.097  55.425  0.00  0.00           C  
ATOM   2934  CG  TRP 1 196      59.156  37.079  56.020  0.00  0.00           C  
ATOM   2935  CD1 TRP 1 196      60.312  37.038  55.319  0.00  0.00           C  
ATOM   2936  CD2 TRP 1 196      59.586  37.033  57.458  0.00  0.00           C  
ATOM   2937  NE1 TRP 1 196      61.383  36.989  56.166  0.00  0.00           N  
ATOM   2938  CE2 TRP 1 196      60.972  36.834  57.465  0.00  0.00           C  
ATOM   2939  CE3 TRP 1 196      58.928  36.913  58.721  0.00  0.00           C  
ATOM   2940  CZ2 TRP 1 196      61.687  36.601  58.646  0.00  0.00           C  
ATOM   2941  CZ3 TRP 1 196      59.678  36.796  59.918  0.00  0.00           C  
ATOM   2942  CH2 TRP 1 196      61.033  36.654  59.859  0.00  0.00           C  
ATOM   2943  H   TRP 1 196      57.599  36.052  52.982  0.00  0.00           H  
ATOM   2944  HA  TRP 1 196      57.029  34.964  55.646  0.00  0.00           H  
ATOM   2945  HB2 TRP 1 196      57.881  37.801  54.594  0.00  0.00           H  
ATOM   2946  HB3 TRP 1 196      57.227  37.586  56.193  0.00  0.00           H  
ATOM   2947  HD1 TRP 1 196      60.314  37.145  54.245  0.00  0.00           H  
ATOM   2948  HE1 TRP 1 196      62.319  36.884  55.799  0.00  0.00           H  
ATOM   2949  HE3 TRP 1 196      57.850  36.909  58.652  0.00  0.00           H  
ATOM   2950  HZ2 TRP 1 196      62.746  36.406  58.565  0.00  0.00           H  
ATOM   2951  HZ3 TRP 1 196      59.162  36.862  60.865  0.00  0.00           H  
ATOM   2952  HH2 TRP 1 196      61.586  36.572  60.784  0.00  0.00           H  
ATOM   2953  N   TYR 1 197      54.850  36.347  55.660  0.00  0.00           N  
ATOM   2954  CA  TYR 1 197      53.431  36.851  55.547  0.00  0.00           C  
ATOM   2955  C   TYR 1 197      52.995  37.911  56.620  0.00  0.00           C  
ATOM   2956  O   TYR 1 197      53.369  37.951  57.792  0.00  0.00           O  
ATOM   2957  CB  TYR 1 197      52.417  35.721  55.680  0.00  0.00           C  
ATOM   2958  CG  TYR 1 197      52.492  34.633  54.626  0.00  0.00           C  
ATOM   2959  CD1 TYR 1 197      51.520  34.617  53.673  0.00  0.00           C  
ATOM   2960  CD2 TYR 1 197      53.540  33.662  54.560  0.00  0.00           C  
ATOM   2961  CE1 TYR 1 197      51.443  33.637  52.657  0.00  0.00           C  
ATOM   2962  CE2 TYR 1 197      53.632  32.846  53.453  0.00  0.00           C  
ATOM   2963  CZ  TYR 1 197      52.529  32.787  52.504  0.00  0.00           C  
ATOM   2964  OH  TYR 1 197      52.576  31.830  51.505  0.00  0.00           O  
ATOM   2965  H   TYR 1 197      55.057  36.067  56.608  0.00  0.00           H  
ATOM   2966  HA  TYR 1 197      53.262  37.288  54.563  0.00  0.00           H  
ATOM   2967  HB2 TYR 1 197      52.624  35.256  56.643  0.00  0.00           H  
ATOM   2968  HB3 TYR 1 197      51.423  36.154  55.789  0.00  0.00           H  
ATOM   2969  HD1 TYR 1 197      50.768  35.392  53.694  0.00  0.00           H  
ATOM   2970  HD2 TYR 1 197      54.287  33.689  55.339  0.00  0.00           H  
ATOM   2971  HE1 TYR 1 197      50.599  33.638  51.984  0.00  0.00           H  
ATOM   2972  HE2 TYR 1 197      54.400  32.095  53.343  0.00  0.00           H  
ATOM   2973  HH  TYR 1 197      52.925  30.988  51.807  0.00  0.00           H  
ATOM   2974  N   THR 1 198      52.041  38.760  56.128  0.00  0.00           N  
ATOM   2975  CA  THR 1 198      51.395  39.710  57.056  0.00  0.00           C  
ATOM   2976  C   THR 1 198      49.830  39.487  57.058  0.00  0.00           C  
ATOM   2977  O   THR 1 198      49.279  39.096  56.025  0.00  0.00           O  
ATOM   2978  CB  THR 1 198      51.723  41.186  56.514  0.00  0.00           C  
ATOM   2979  OG1 THR 1 198      51.210  42.239  57.332  0.00  0.00           O  
ATOM   2980  CG2 THR 1 198      51.059  41.467  55.081  0.00  0.00           C  
ATOM   2981  H   THR 1 198      51.705  38.667  55.180  0.00  0.00           H  
ATOM   2982  HA  THR 1 198      51.745  39.628  58.085  0.00  0.00           H  
ATOM   2983  HB  THR 1 198      52.794  41.327  56.371  0.00  0.00           H  
ATOM   2984  HG1 THR 1 198      51.823  42.250  58.071  0.00  0.00           H  
ATOM   2985 HG21 THR 1 198      49.996  41.273  55.226  0.00  0.00           H  
ATOM   2986 HG22 THR 1 198      51.323  42.485  54.793  0.00  0.00           H  
ATOM   2987 HG23 THR 1 198      51.463  40.708  54.411  0.00  0.00           H  
ATOM   2988  N   PRO 1 199      49.091  39.563  58.198  0.00  0.00           N  
ATOM   2989  CA  PRO 1 199      47.610  39.279  58.263  0.00  0.00           C  
ATOM   2990  C   PRO 1 199      46.839  40.387  57.538  0.00  0.00           C  
ATOM   2991  O   PRO 1 199      47.055  41.573  57.685  0.00  0.00           O  
ATOM   2992  CB  PRO 1 199      47.343  39.271  59.751  0.00  0.00           C  
ATOM   2993  CG  PRO 1 199      48.526  40.157  60.428  0.00  0.00           C  
ATOM   2994  CD  PRO 1 199      49.686  40.106  59.392  0.00  0.00           C  
ATOM   2995  HA  PRO 1 199      47.408  38.331  57.765  0.00  0.00           H  
ATOM   2996  HB2 PRO 1 199      46.307  39.559  59.931  0.00  0.00           H  
ATOM   2997  HB3 PRO 1 199      47.414  38.246  60.113  0.00  0.00           H  
ATOM   2998  HG2 PRO 1 199      48.327  41.222  60.551  0.00  0.00           H  
ATOM   2999  HG3 PRO 1 199      48.843  39.627  61.326  0.00  0.00           H  
ATOM   3000  HD2 PRO 1 199      50.482  39.446  59.736  0.00  0.00           H  
ATOM   3001  HD3 PRO 1 199      49.984  41.124  59.141  0.00  0.00           H  
ATOM   3002  N   ILE 1 200      45.907  39.846  56.743  0.00  0.00           N  
ATOM   3003  CA  ILE 1 200      44.962  40.724  55.957  0.00  0.00           C  
ATOM   3004  C   ILE 1 200      44.153  41.537  56.961  0.00  0.00           C  
ATOM   3005  O   ILE 1 200      43.442  40.919  57.776  0.00  0.00           O  
ATOM   3006  CB  ILE 1 200      44.093  39.894  55.084  0.00  0.00           C  
ATOM   3007  CG1 ILE 1 200      44.928  39.504  53.791  0.00  0.00           C  
ATOM   3008  CG2 ILE 1 200      42.943  40.788  54.587  0.00  0.00           C  
ATOM   3009  CD1 ILE 1 200      44.312  38.328  52.968  0.00  0.00           C  
ATOM   3010  H   ILE 1 200      45.813  38.848  56.618  0.00  0.00           H  
ATOM   3011  HA  ILE 1 200      45.527  41.451  55.374  0.00  0.00           H  
ATOM   3012  HB  ILE 1 200      43.633  39.096  55.667  0.00  0.00           H  
ATOM   3013 HG12 ILE 1 200      44.975  40.395  53.165  0.00  0.00           H  
ATOM   3014 HG13 ILE 1 200      45.954  39.287  54.088  0.00  0.00           H  
ATOM   3015 HG21 ILE 1 200      42.287  41.037  55.421  0.00  0.00           H  
ATOM   3016 HG22 ILE 1 200      43.282  41.675  54.051  0.00  0.00           H  
ATOM   3017 HG23 ILE 1 200      42.405  40.145  53.890  0.00  0.00           H  
ATOM   3018 HD11 ILE 1 200      43.917  37.479  53.525  0.00  0.00           H  
ATOM   3019 HD12 ILE 1 200      43.581  38.797  52.309  0.00  0.00           H  
ATOM   3020 HD13 ILE 1 200      45.138  38.081  52.301  0.00  0.00           H  
ATOM   3021  N   ARG 1 201      43.980  42.881  56.842  0.00  0.00           N  
ATOM   3022  CA  ARG 1 201      43.248  43.779  57.752  0.00  0.00           C  
ATOM   3023  C   ARG 1 201      41.756  43.579  57.759  0.00  0.00           C  
ATOM   3024  O   ARG 1 201      41.091  43.550  58.785  0.00  0.00           O  
ATOM   3025  CB  ARG 1 201      43.714  45.286  57.535  0.00  0.00           C  
ATOM   3026  CG  ARG 1 201      43.702  46.236  58.666  0.00  0.00           C  
ATOM   3027  CD  ARG 1 201      42.243  46.518  59.190  0.00  0.00           C  
ATOM   3028  NE  ARG 1 201      42.264  47.519  60.254  0.00  0.00           N  
ATOM   3029  CZ  ARG 1 201      42.236  48.835  60.168  0.00  0.00           C  
ATOM   3030  NH1 ARG 1 201      42.304  49.484  59.080  0.00  0.00           N  
ATOM   3031  NH2 ARG 1 201      42.083  49.515  61.261  0.00  0.00           N  
ATOM   3032  H   ARG 1 201      44.634  43.179  56.132  0.00  0.00           H  
ATOM   3033  HA  ARG 1 201      43.571  43.436  58.735  0.00  0.00           H  
ATOM   3034  HB2 ARG 1 201      44.727  45.419  57.156  0.00  0.00           H  
ATOM   3035  HB3 ARG 1 201      42.995  45.554  56.761  0.00  0.00           H  
ATOM   3036  HG2 ARG 1 201      44.333  45.918  59.496  0.00  0.00           H  
ATOM   3037  HG3 ARG 1 201      44.082  47.167  58.246  0.00  0.00           H  
ATOM   3038  HD2 ARG 1 201      41.552  46.840  58.411  0.00  0.00           H  
ATOM   3039  HD3 ARG 1 201      41.903  45.587  59.646  0.00  0.00           H  
ATOM   3040  HE  ARG 1 201      42.192  47.125  61.182  0.00  0.00           H  
ATOM   3041 HH11 ARG 1 201      42.350  50.483  58.942  0.00  0.00           H  
ATOM   3042 HH12 ARG 1 201      42.173  48.924  58.249  0.00  0.00           H  
ATOM   3043 HH21 ARG 1 201      42.012  50.521  61.206  0.00  0.00           H  
ATOM   3044 HH22 ARG 1 201      41.967  49.027  62.138  0.00  0.00           H  
ATOM   3045  N   ARG 1 202      41.162  43.441  56.500  0.00  0.00           N  
ATOM   3046  CA  ARG 1 202      39.780  42.984  56.325  0.00  0.00           C  
ATOM   3047  C   ARG 1 202      39.586  42.545  54.904  0.00  0.00           C  
ATOM   3048  O   ARG 1 202      40.176  43.042  53.971  0.00  0.00           O  
ATOM   3049  CB  ARG 1 202      38.751  44.125  56.685  0.00  0.00           C  
ATOM   3050  CG  ARG 1 202      37.329  43.980  56.295  0.00  0.00           C  
ATOM   3051  CD  ARG 1 202      36.424  45.183  56.813  0.00  0.00           C  
ATOM   3052  NE  ARG 1 202      36.824  46.534  56.421  0.00  0.00           N  
ATOM   3053  CZ  ARG 1 202      36.109  47.611  56.221  0.00  0.00           C  
ATOM   3054  NH1 ARG 1 202      36.691  48.707  55.901  0.00  0.00           N  
ATOM   3055  NH2 ARG 1 202      34.799  47.595  56.310  0.00  0.00           N  
ATOM   3056  H   ARG 1 202      41.756  43.563  55.692  0.00  0.00           H  
ATOM   3057  HA  ARG 1 202      39.521  42.160  56.990  0.00  0.00           H  
ATOM   3058  HB2 ARG 1 202      38.802  44.238  57.768  0.00  0.00           H  
ATOM   3059  HB3 ARG 1 202      39.034  45.081  56.243  0.00  0.00           H  
ATOM   3060  HG2 ARG 1 202      37.392  43.984  55.207  0.00  0.00           H  
ATOM   3061  HG3 ARG 1 202      36.999  43.080  56.815  0.00  0.00           H  
ATOM   3062  HD2 ARG 1 202      35.415  44.963  56.463  0.00  0.00           H  
ATOM   3063  HD3 ARG 1 202      36.323  45.047  57.889  0.00  0.00           H  
ATOM   3064  HE  ARG 1 202      37.802  46.663  56.638  0.00  0.00           H  
ATOM   3065 HH11 ARG 1 202      36.102  49.504  55.708  0.00  0.00           H  
ATOM   3066 HH12 ARG 1 202      37.699  48.726  55.957  0.00  0.00           H  
ATOM   3067 HH21 ARG 1 202      34.268  48.416  56.058  0.00  0.00           H  
ATOM   3068 HH22 ARG 1 202      34.300  46.718  56.359  0.00  0.00           H  
ATOM   3069  N   GLU 1 203      38.731  41.568  54.762  0.00  0.00           N  
ATOM   3070  CA  GLU 1 203      38.383  41.024  53.437  0.00  0.00           C  
ATOM   3071  C   GLU 1 203      37.441  42.111  52.767  0.00  0.00           C  
ATOM   3072  O   GLU 1 203      36.246  42.089  52.957  0.00  0.00           O  
ATOM   3073  CB  GLU 1 203      37.684  39.673  53.567  0.00  0.00           C  
ATOM   3074  CG  GLU 1 203      38.630  38.560  54.136  0.00  0.00           C  
ATOM   3075  CD  GLU 1 203      37.952  37.233  54.377  0.00  0.00           C  
ATOM   3076  OE1 GLU 1 203      38.463  36.213  53.992  0.00  0.00           O  
ATOM   3077  OE2 GLU 1 203      36.899  37.104  54.973  0.00  0.00           O  
ATOM   3078  H   GLU 1 203      38.253  41.261  55.598  0.00  0.00           H  
ATOM   3079  HA  GLU 1 203      39.298  40.785  52.894  0.00  0.00           H  
ATOM   3080  HB2 GLU 1 203      36.796  39.887  54.162  0.00  0.00           H  
ATOM   3081  HB3 GLU 1 203      37.298  39.458  52.571  0.00  0.00           H  
ATOM   3082  HG2 GLU 1 203      39.427  38.506  53.395  0.00  0.00           H  
ATOM   3083  HG3 GLU 1 203      39.012  39.056  55.028  0.00  0.00           H  
ATOM   3084  N   TRP 1 204      38.032  43.048  52.021  0.00  0.00           N  
ATOM   3085  CA  TRP 1 204      37.312  43.877  51.083  0.00  0.00           C  
ATOM   3086  C   TRP 1 204      38.187  44.353  49.944  0.00  0.00           C  
ATOM   3087  O   TRP 1 204      38.123  43.799  48.859  0.00  0.00           O  
ATOM   3088  CB  TRP 1 204      36.562  44.942  51.844  0.00  0.00           C  
ATOM   3089  CG  TRP 1 204      37.399  46.168  52.459  0.00  0.00           C  
ATOM   3090  CD1 TRP 1 204      38.651  46.083  53.018  0.00  0.00           C  
ATOM   3091  CD2 TRP 1 204      37.122  47.572  52.345  0.00  0.00           C  
ATOM   3092  NE1 TRP 1 204      39.065  47.311  53.345  0.00  0.00           N  
ATOM   3093  CE2 TRP 1 204      38.151  48.306  53.058  0.00  0.00           C  
ATOM   3094  CE3 TRP 1 204      35.944  48.267  51.885  0.00  0.00           C  
ATOM   3095  CZ2 TRP 1 204      38.027  49.758  53.131  0.00  0.00           C  
ATOM   3096  CZ3 TRP 1 204      35.845  49.684  51.951  0.00  0.00           C  
ATOM   3097  CH2 TRP 1 204      36.878  50.383  52.706  0.00  0.00           C  
ATOM   3098  H   TRP 1 204      39.031  43.073  51.877  0.00  0.00           H  
ATOM   3099  HA  TRP 1 204      36.576  43.186  50.672  0.00  0.00           H  
ATOM   3100  HB2 TRP 1 204      35.907  45.429  51.121  0.00  0.00           H  
ATOM   3101  HB3 TRP 1 204      35.912  44.575  52.638  0.00  0.00           H  
ATOM   3102  HD1 TRP 1 204      39.169  45.155  53.208  0.00  0.00           H  
ATOM   3103  HE1 TRP 1 204      39.817  47.538  53.980  0.00  0.00           H  
ATOM   3104  HE3 TRP 1 204      35.097  47.715  51.504  0.00  0.00           H  
ATOM   3105  HZ2 TRP 1 204      38.811  50.356  53.572  0.00  0.00           H  
ATOM   3106  HZ3 TRP 1 204      34.974  50.174  51.542  0.00  0.00           H  
ATOM   3107  HH2 TRP 1 204      36.700  51.401  53.018  0.00  0.00           H  
ATOM   3108  N   TYR 1 205      38.995  45.389  50.126  0.00  0.00           N  
ATOM   3109  CA  TYR 1 205      40.367  45.449  49.476  0.00  0.00           C  
ATOM   3110  C   TYR 1 205      41.252  44.222  50.008  0.00  0.00           C  
ATOM   3111  O   TYR 1 205      40.943  43.644  51.100  0.00  0.00           O  
ATOM   3112  CB  TYR 1 205      40.963  46.772  49.701  0.00  0.00           C  
ATOM   3113  CG  TYR 1 205      40.270  47.943  48.979  0.00  0.00           C  
ATOM   3114  CD1 TYR 1 205      40.552  48.295  47.664  0.00  0.00           C  
ATOM   3115  CD2 TYR 1 205      39.265  48.642  49.684  0.00  0.00           C  
ATOM   3116  CE1 TYR 1 205      39.973  49.368  47.013  0.00  0.00           C  
ATOM   3117  CE2 TYR 1 205      38.539  49.695  49.060  0.00  0.00           C  
ATOM   3118  CZ  TYR 1 205      38.975  50.103  47.744  0.00  0.00           C  
ATOM   3119  OH  TYR 1 205      38.352  51.151  47.146  0.00  0.00           O  
ATOM   3120  H   TYR 1 205      38.814  46.109  50.812  0.00  0.00           H  
ATOM   3121  HA  TYR 1 205      40.100  45.393  48.421  0.00  0.00           H  
ATOM   3122  HB2 TYR 1 205      41.076  47.052  50.748  0.00  0.00           H  
ATOM   3123  HB3 TYR 1 205      41.969  46.585  49.323  0.00  0.00           H  
ATOM   3124  HD1 TYR 1 205      41.298  47.711  47.146  0.00  0.00           H  
ATOM   3125  HD2 TYR 1 205      38.881  48.386  50.660  0.00  0.00           H  
ATOM   3126  HE1 TYR 1 205      40.224  49.549  45.978  0.00  0.00           H  
ATOM   3127  HE2 TYR 1 205      37.667  50.141  49.516  0.00  0.00           H  
ATOM   3128  HH  TYR 1 205      37.619  51.474  47.675  0.00  0.00           H  
ATOM   3129  N   TYR 1 206      42.365  43.895  49.361  0.00  0.00           N  
ATOM   3130  CA  TYR 1 206      43.521  43.201  49.956  0.00  0.00           C  
ATOM   3131  C   TYR 1 206      44.188  44.296  50.781  0.00  0.00           C  
ATOM   3132  O   TYR 1 206      45.101  44.934  50.268  0.00  0.00           O  
ATOM   3133  CB  TYR 1 206      44.409  42.487  48.955  0.00  0.00           C  
ATOM   3134  CG  TYR 1 206      43.774  41.391  48.239  0.00  0.00           C  
ATOM   3135  CD1 TYR 1 206      43.517  40.120  48.875  0.00  0.00           C  
ATOM   3136  CD2 TYR 1 206      43.219  41.511  46.885  0.00  0.00           C  
ATOM   3137  CE1 TYR 1 206      42.837  39.046  48.276  0.00  0.00           C  
ATOM   3138  CE2 TYR 1 206      42.496  40.433  46.257  0.00  0.00           C  
ATOM   3139  CZ  TYR 1 206      42.195  39.240  47.000  0.00  0.00           C  
ATOM   3140  OH  TYR 1 206      41.381  38.242  46.548  0.00  0.00           O  
ATOM   3141  H   TYR 1 206      42.563  44.445  48.538  0.00  0.00           H  
ATOM   3142  HA  TYR 1 206      43.201  42.482  50.709  0.00  0.00           H  
ATOM   3143  HB2 TYR 1 206      44.942  43.157  48.279  0.00  0.00           H  
ATOM   3144  HB3 TYR 1 206      45.226  41.950  49.436  0.00  0.00           H  
ATOM   3145  HD1 TYR 1 206      43.823  40.018  49.906  0.00  0.00           H  
ATOM   3146  HD2 TYR 1 206      43.441  42.438  46.377  0.00  0.00           H  
ATOM   3147  HE1 TYR 1 206      42.570  38.227  48.928  0.00  0.00           H  
ATOM   3148  HE2 TYR 1 206      42.044  40.486  45.277  0.00  0.00           H  
ATOM   3149  HH  TYR 1 206      40.921  38.545  45.762  0.00  0.00           H  
ATOM   3150  N   GLU 1 207      43.776  44.504  52.038  0.00  0.00           N  
ATOM   3151  CA  GLU 1 207      44.205  45.508  52.997  0.00  0.00           C  
ATOM   3152  C   GLU 1 207      45.202  44.969  54.004  0.00  0.00           C  
ATOM   3153  O   GLU 1 207      45.089  43.928  54.568  0.00  0.00           O  
ATOM   3154  CB  GLU 1 207      43.066  46.292  53.544  0.00  0.00           C  
ATOM   3155  CG  GLU 1 207      43.274  47.564  54.410  0.00  0.00           C  
ATOM   3156  CD  GLU 1 207      42.241  47.807  55.436  0.00  0.00           C  
ATOM   3157  OE1 GLU 1 207      41.043  47.493  55.268  0.00  0.00           O  
ATOM   3158  OE2 GLU 1 207      42.492  48.437  56.459  0.00  0.00           O  
ATOM   3159  H   GLU 1 207      42.984  43.913  52.247  0.00  0.00           H  
ATOM   3160  HA  GLU 1 207      44.774  46.240  52.423  0.00  0.00           H  
ATOM   3161  HB2 GLU 1 207      42.402  46.724  52.795  0.00  0.00           H  
ATOM   3162  HB3 GLU 1 207      42.444  45.635  54.152  0.00  0.00           H  
ATOM   3163  HG2 GLU 1 207      44.154  47.375  55.025  0.00  0.00           H  
ATOM   3164  HG3 GLU 1 207      43.321  48.458  53.789  0.00  0.00           H  
ATOM   3165  N   VAL 1 208      46.184  45.824  54.347  0.00  0.00           N  
ATOM   3166  CA  VAL 1 208      47.292  45.533  55.219  0.00  0.00           C  
ATOM   3167  C   VAL 1 208      47.523  46.641  56.126  0.00  0.00           C  
ATOM   3168  O   VAL 1 208      46.812  47.628  56.059  0.00  0.00           O  
ATOM   3169  CB  VAL 1 208      48.535  44.880  54.421  0.00  0.00           C  
ATOM   3170  CG1 VAL 1 208      48.200  43.443  54.059  0.00  0.00           C  
ATOM   3171  CG2 VAL 1 208      48.866  45.699  53.045  0.00  0.00           C  
ATOM   3172  H   VAL 1 208      46.208  46.718  53.878  0.00  0.00           H  
ATOM   3173  HA  VAL 1 208      47.058  44.757  55.948  0.00  0.00           H  
ATOM   3174  HB  VAL 1 208      49.405  44.724  55.059  0.00  0.00           H  
ATOM   3175 HG11 VAL 1 208      48.149  42.701  54.856  0.00  0.00           H  
ATOM   3176 HG12 VAL 1 208      47.384  43.417  53.337  0.00  0.00           H  
ATOM   3177 HG13 VAL 1 208      49.046  43.073  53.481  0.00  0.00           H  
ATOM   3178 HG21 VAL 1 208      49.835  45.392  52.653  0.00  0.00           H  
ATOM   3179 HG22 VAL 1 208      48.116  45.480  52.284  0.00  0.00           H  
ATOM   3180 HG23 VAL 1 208      49.018  46.774  53.139  0.00  0.00           H  
ATOM   3181  N   ILE 1 209      48.616  46.537  56.938  0.00  0.00           N  
ATOM   3182  CA  ILE 1 209      49.157  47.622  57.763  0.00  0.00           C  
ATOM   3183  C   ILE 1 209      50.674  47.603  57.574  0.00  0.00           C  
ATOM   3184  O   ILE 1 209      51.318  46.635  58.004  0.00  0.00           O  
ATOM   3185  CB  ILE 1 209      48.733  47.351  59.228  0.00  0.00           C  
ATOM   3186  CG1 ILE 1 209      47.246  47.445  59.428  0.00  0.00           C  
ATOM   3187  CG2 ILE 1 209      49.489  48.376  60.077  0.00  0.00           C  
ATOM   3188  CD1 ILE 1 209      46.901  47.240  60.892  0.00  0.00           C  
ATOM   3189  H   ILE 1 209      49.111  45.657  56.918  0.00  0.00           H  
ATOM   3190  HA  ILE 1 209      48.651  48.523  57.418  0.00  0.00           H  
ATOM   3191  HB  ILE 1 209      49.100  46.367  59.520  0.00  0.00           H  
ATOM   3192 HG12 ILE 1 209      46.750  48.335  59.040  0.00  0.00           H  
ATOM   3193 HG13 ILE 1 209      46.870  46.618  58.826  0.00  0.00           H  
ATOM   3194 HG21 ILE 1 209      50.568  48.241  60.005  0.00  0.00           H  
ATOM   3195 HG22 ILE 1 209      49.058  49.361  59.896  0.00  0.00           H  
ATOM   3196 HG23 ILE 1 209      49.426  48.227  61.155  0.00  0.00           H  
ATOM   3197 HD11 ILE 1 209      47.173  48.080  61.532  0.00  0.00           H  
ATOM   3198 HD12 ILE 1 209      45.840  47.089  61.090  0.00  0.00           H  
ATOM   3199 HD13 ILE 1 209      47.393  46.314  61.192  0.00  0.00           H  
ATOM   3200  N   ILE 1 210      51.226  48.740  57.118  0.00  0.00           N  
ATOM   3201  CA  ILE 1 210      52.608  49.217  57.204  0.00  0.00           C  
ATOM   3202  C   ILE 1 210      52.816  49.816  58.571  0.00  0.00           C  
ATOM   3203  O   ILE 1 210      52.088  50.714  59.057  0.00  0.00           O  
ATOM   3204  CB  ILE 1 210      52.797  50.325  56.109  0.00  0.00           C  
ATOM   3205  CG1 ILE 1 210      52.526  49.790  54.698  0.00  0.00           C  
ATOM   3206  CG2 ILE 1 210      54.196  50.896  56.286  0.00  0.00           C  
ATOM   3207  CD1 ILE 1 210      52.402  50.885  53.594  0.00  0.00           C  
ATOM   3208  H   ILE 1 210      50.555  49.482  56.984  0.00  0.00           H  
ATOM   3209  HA  ILE 1 210      53.209  48.323  57.041  0.00  0.00           H  
ATOM   3210  HB  ILE 1 210      52.060  51.114  56.260  0.00  0.00           H  
ATOM   3211 HG12 ILE 1 210      53.237  49.069  54.296  0.00  0.00           H  
ATOM   3212 HG13 ILE 1 210      51.570  49.266  54.679  0.00  0.00           H  
ATOM   3213 HG21 ILE 1 210      55.001  50.207  56.030  0.00  0.00           H  
ATOM   3214 HG22 ILE 1 210      54.268  51.735  55.593  0.00  0.00           H  
ATOM   3215 HG23 ILE 1 210      54.522  51.326  57.233  0.00  0.00           H  
ATOM   3216 HD11 ILE 1 210      52.102  50.399  52.666  0.00  0.00           H  
ATOM   3217 HD12 ILE 1 210      51.680  51.655  53.865  0.00  0.00           H  
ATOM   3218 HD13 ILE 1 210      53.312  51.465  53.443  0.00  0.00           H  
ATOM   3219  N   VAL 1 211      53.880  49.439  59.256  0.00  0.00           N  
ATOM   3220  CA  VAL 1 211      54.118  49.926  60.693  0.00  0.00           C  
ATOM   3221  C   VAL 1 211      55.292  50.855  60.783  0.00  0.00           C  
ATOM   3222  O   VAL 1 211      55.177  51.588  61.779  0.00  0.00           O  
ATOM   3223  CB  VAL 1 211      54.387  48.635  61.615  0.00  0.00           C  
ATOM   3224  CG1 VAL 1 211      53.029  47.855  61.653  0.00  0.00           C  
ATOM   3225  CG2 VAL 1 211      55.497  47.621  61.159  0.00  0.00           C  
ATOM   3226  H   VAL 1 211      54.528  48.736  58.932  0.00  0.00           H  
ATOM   3227  HA  VAL 1 211      53.227  50.411  61.090  0.00  0.00           H  
ATOM   3228  HB  VAL 1 211      54.606  49.023  62.610  0.00  0.00           H  
ATOM   3229 HG11 VAL 1 211      52.284  48.565  62.012  0.00  0.00           H  
ATOM   3230 HG12 VAL 1 211      52.772  47.568  60.633  0.00  0.00           H  
ATOM   3231 HG13 VAL 1 211      53.061  46.980  62.301  0.00  0.00           H  
ATOM   3232 HG21 VAL 1 211      55.291  47.308  60.136  0.00  0.00           H  
ATOM   3233 HG22 VAL 1 211      56.448  48.151  61.219  0.00  0.00           H  
ATOM   3234 HG23 VAL 1 211      55.378  46.758  61.814  0.00  0.00           H  
ATOM   3235  N   ARG 1 212      56.177  50.877  59.768  0.00  0.00           N  
ATOM   3236  CA  ARG 1 212      57.333  51.792  59.664  0.00  0.00           C  
ATOM   3237  C   ARG 1 212      57.633  52.039  58.196  0.00  0.00           C  
ATOM   3238  O   ARG 1 212      57.187  51.192  57.376  0.00  0.00           O  
ATOM   3239  CB  ARG 1 212      58.611  51.342  60.347  0.00  0.00           C  
ATOM   3240  CG  ARG 1 212      58.375  50.939  61.778  0.00  0.00           C  
ATOM   3241  CD  ARG 1 212      59.591  50.662  62.641  0.00  0.00           C  
ATOM   3242  NE  ARG 1 212      60.572  51.830  62.677  0.00  0.00           N  
ATOM   3243  CZ  ARG 1 212      61.671  51.827  61.970  0.00  0.00           C  
ATOM   3244  NH1 ARG 1 212      62.189  50.766  61.400  0.00  0.00           N  
ATOM   3245  NH2 ARG 1 212      62.455  52.879  61.720  0.00  0.00           N  
ATOM   3246  H   ARG 1 212      56.042  50.205  59.027  0.00  0.00           H  
ATOM   3247  HA  ARG 1 212      57.171  52.788  60.076  0.00  0.00           H  
ATOM   3248  HB2 ARG 1 212      59.050  50.469  59.864  0.00  0.00           H  
ATOM   3249  HB3 ARG 1 212      59.382  52.106  60.254  0.00  0.00           H  
ATOM   3250  HG2 ARG 1 212      57.813  51.730  62.275  0.00  0.00           H  
ATOM   3251  HG3 ARG 1 212      57.631  50.158  61.937  0.00  0.00           H  
ATOM   3252  HD2 ARG 1 212      59.268  50.510  63.671  0.00  0.00           H  
ATOM   3253  HD3 ARG 1 212      60.154  49.795  62.295  0.00  0.00           H  
ATOM   3254  HE  ARG 1 212      60.362  52.688  63.167  0.00  0.00           H  
ATOM   3255 HH11 ARG 1 212      62.963  50.892  60.765  0.00  0.00           H  
ATOM   3256 HH12 ARG 1 212      61.858  49.828  61.575  0.00  0.00           H  
ATOM   3257 HH21 ARG 1 212      63.247  52.718  61.114  0.00  0.00           H  
ATOM   3258 HH22 ARG 1 212      62.089  53.776  62.003  0.00  0.00           H  
ATOM   3259  N   VAL 1 213      58.229  53.181  57.884  0.00  0.00           N  
ATOM   3260  CA  VAL 1 213      58.625  53.547  56.456  0.00  0.00           C  
ATOM   3261  C   VAL 1 213      60.119  54.061  56.603  0.00  0.00           C  
ATOM   3262  O   VAL 1 213      60.444  54.773  57.522  0.00  0.00           O  
ATOM   3263  CB  VAL 1 213      57.640  54.432  55.738  0.00  0.00           C  
ATOM   3264  CG1 VAL 1 213      58.065  54.966  54.272  0.00  0.00           C  
ATOM   3265  CG2 VAL 1 213      56.202  53.931  55.683  0.00  0.00           C  
ATOM   3266  H   VAL 1 213      58.591  53.746  58.638  0.00  0.00           H  
ATOM   3267  HA  VAL 1 213      58.563  52.632  55.866  0.00  0.00           H  
ATOM   3268  HB  VAL 1 213      57.554  55.285  56.411  0.00  0.00           H  
ATOM   3269 HG11 VAL 1 213      58.877  55.678  54.425  0.00  0.00           H  
ATOM   3270 HG12 VAL 1 213      58.212  54.087  53.645  0.00  0.00           H  
ATOM   3271 HG13 VAL 1 213      57.243  55.487  53.782  0.00  0.00           H  
ATOM   3272 HG21 VAL 1 213      55.561  54.775  55.430  0.00  0.00           H  
ATOM   3273 HG22 VAL 1 213      56.110  53.090  54.996  0.00  0.00           H  
ATOM   3274 HG23 VAL 1 213      55.938  53.566  56.676  0.00  0.00           H  
ATOM   3275  N   GLU 1 214      61.000  53.635  55.678  0.00  0.00           N  
ATOM   3276  CA  GLU 1 214      62.444  54.029  55.655  0.00  0.00           C  
ATOM   3277  C   GLU 1 214      62.974  54.233  54.268  0.00  0.00           C  
ATOM   3278  O   GLU 1 214      62.595  53.533  53.376  0.00  0.00           O  
ATOM   3279  CB  GLU 1 214      63.492  52.977  56.260  0.00  0.00           C  
ATOM   3280  CG  GLU 1 214      63.410  53.061  57.794  0.00  0.00           C  
ATOM   3281  CD  GLU 1 214      64.198  51.997  58.562  0.00  0.00           C  
ATOM   3282  OE1 GLU 1 214      64.826  51.108  57.918  0.00  0.00           O  
ATOM   3283  OE2 GLU 1 214      64.123  51.943  59.824  0.00  0.00           O  
ATOM   3284  H   GLU 1 214      60.610  53.112  54.907  0.00  0.00           H  
ATOM   3285  HA  GLU 1 214      62.550  54.949  56.230  0.00  0.00           H  
ATOM   3286  HB2 GLU 1 214      63.253  51.977  55.900  0.00  0.00           H  
ATOM   3287  HB3 GLU 1 214      64.513  53.185  55.939  0.00  0.00           H  
ATOM   3288  HG2 GLU 1 214      63.767  54.062  58.034  0.00  0.00           H  
ATOM   3289  HG3 GLU 1 214      62.413  53.117  58.230  0.00  0.00           H  
ATOM   3290  N   ILE 1 215      63.775  55.283  54.095  0.00  0.00           N  
ATOM   3291  CA  ILE 1 215      64.349  55.749  52.846  0.00  0.00           C  
ATOM   3292  C   ILE 1 215      65.935  55.682  52.993  0.00  0.00           C  
ATOM   3293  O   ILE 1 215      66.457  56.363  53.881  0.00  0.00           O  
ATOM   3294  CB  ILE 1 215      64.019  57.197  52.474  0.00  0.00           C  
ATOM   3295  CG1 ILE 1 215      62.537  57.364  52.171  0.00  0.00           C  
ATOM   3296  CG2 ILE 1 215      64.644  57.629  51.138  0.00  0.00           C  
ATOM   3297  CD1 ILE 1 215      61.463  57.078  53.284  0.00  0.00           C  
ATOM   3298  H   ILE 1 215      64.056  55.730  54.956  0.00  0.00           H  
ATOM   3299  HA  ILE 1 215      64.050  55.068  52.049  0.00  0.00           H  
ATOM   3300  HB  ILE 1 215      64.395  57.674  53.379  0.00  0.00           H  
ATOM   3301 HG12 ILE 1 215      62.448  58.412  51.885  0.00  0.00           H  
ATOM   3302 HG13 ILE 1 215      62.107  56.862  51.305  0.00  0.00           H  
ATOM   3303 HG21 ILE 1 215      65.714  57.756  51.304  0.00  0.00           H  
ATOM   3304 HG22 ILE 1 215      64.473  57.038  50.238  0.00  0.00           H  
ATOM   3305 HG23 ILE 1 215      64.351  58.652  50.903  0.00  0.00           H  
ATOM   3306 HD11 ILE 1 215      60.944  56.121  53.238  0.00  0.00           H  
ATOM   3307 HD12 ILE 1 215      61.820  57.133  54.312  0.00  0.00           H  
ATOM   3308 HD13 ILE 1 215      60.657  57.805  53.188  0.00  0.00           H  
ATOM   3309  N   ASN 1 216      66.621  54.890  52.128  0.00  0.00           N  
ATOM   3310  CA  ASN 1 216      68.060  54.671  52.155  0.00  0.00           C  
ATOM   3311  C   ASN 1 216      68.633  54.233  53.534  0.00  0.00           C  
ATOM   3312  O   ASN 1 216      69.751  54.474  53.921  0.00  0.00           O  
ATOM   3313  CB  ASN 1 216      68.510  56.043  51.478  0.00  0.00           C  
ATOM   3314  CG  ASN 1 216      69.927  55.886  50.826  0.00  0.00           C  
ATOM   3315  OD1 ASN 1 216      70.145  56.159  49.719  0.00  0.00           O  
ATOM   3316  ND2 ASN 1 216      70.867  55.403  51.655  0.00  0.00           N  
ATOM   3317  H   ASN 1 216      66.054  54.293  51.543  0.00  0.00           H  
ATOM   3318  HA  ASN 1 216      68.300  53.826  51.510  0.00  0.00           H  
ATOM   3319  HB2 ASN 1 216      67.859  56.437  50.698  0.00  0.00           H  
ATOM   3320  HB3 ASN 1 216      68.703  56.787  52.251  0.00  0.00           H  
ATOM   3321 HD21 ASN 1 216      71.817  55.646  51.412  0.00  0.00           H  
ATOM   3322 HD22 ASN 1 216      70.799  54.931  52.545  0.00  0.00           H  
ATOM   3323  N   GLY 1 217      67.697  53.654  54.315  0.00  0.00           N  
ATOM   3324  CA  GLY 1 217      67.931  53.179  55.692  0.00  0.00           C  
ATOM   3325  C   GLY 1 217      67.477  54.077  56.844  0.00  0.00           C  
ATOM   3326  O   GLY 1 217      67.766  53.709  57.975  0.00  0.00           O  
ATOM   3327  H   GLY 1 217      66.814  53.435  53.876  0.00  0.00           H  
ATOM   3328  HA2 GLY 1 217      67.302  52.289  55.712  0.00  0.00           H  
ATOM   3329  HA3 GLY 1 217      69.005  52.992  55.700  0.00  0.00           H  
ATOM   3330  N   GLN 1 218      66.898  55.241  56.654  0.00  0.00           N  
ATOM   3331  CA  GLN 1 218      66.570  56.237  57.822  0.00  0.00           C  
ATOM   3332  C   GLN 1 218      65.069  56.462  57.903  0.00  0.00           C  
ATOM   3333  O   GLN 1 218      64.386  56.701  56.888  0.00  0.00           O  
ATOM   3334  CB  GLN 1 218      67.391  57.520  57.425  0.00  0.00           C  
ATOM   3335  CG  GLN 1 218      66.933  58.859  58.098  0.00  0.00           C  
ATOM   3336  CD  GLN 1 218      67.110  58.802  59.601  0.00  0.00           C  
ATOM   3337  OE1 GLN 1 218      67.284  57.711  60.265  0.00  0.00           O  
ATOM   3338  NE2 GLN 1 218      67.153  59.937  60.304  0.00  0.00           N  
ATOM   3339  H   GLN 1 218      66.688  55.512  55.704  0.00  0.00           H  
ATOM   3340  HA  GLN 1 218      66.895  55.864  58.793  0.00  0.00           H  
ATOM   3341  HB2 GLN 1 218      68.445  57.335  57.630  0.00  0.00           H  
ATOM   3342  HB3 GLN 1 218      67.291  57.704  56.355  0.00  0.00           H  
ATOM   3343  HG2 GLN 1 218      67.679  59.584  57.772  0.00  0.00           H  
ATOM   3344  HG3 GLN 1 218      65.962  59.080  57.656  0.00  0.00           H  
ATOM   3345 HE21 GLN 1 218      67.322  59.866  61.298  0.00  0.00           H  
ATOM   3346 HE22 GLN 1 218      66.862  60.797  59.861  0.00  0.00           H  
ATOM   3347  N   ASP 1 219      64.605  56.421  59.194  0.00  0.00           N  
ATOM   3348  CA  ASP 1 219      63.226  56.483  59.567  0.00  0.00           C  
ATOM   3349  C   ASP 1 219      62.351  57.703  58.930  0.00  0.00           C  
ATOM   3350  O   ASP 1 219      62.968  58.812  58.757  0.00  0.00           O  
ATOM   3351  CB  ASP 1 219      63.284  56.393  61.082  0.00  0.00           C  
ATOM   3352  CG  ASP 1 219      61.991  55.898  61.744  0.00  0.00           C  
ATOM   3353  OD1 ASP 1 219      60.920  55.978  61.125  0.00  0.00           O  
ATOM   3354  OD2 ASP 1 219      62.057  55.513  62.955  0.00  0.00           O  
ATOM   3355  H   ASP 1 219      65.349  56.189  59.837  0.00  0.00           H  
ATOM   3356  HA  ASP 1 219      62.779  55.573  59.168  0.00  0.00           H  
ATOM   3357  HB2 ASP 1 219      64.021  55.635  61.347  0.00  0.00           H  
ATOM   3358  HB3 ASP 1 219      63.627  57.356  61.463  0.00  0.00           H  
ATOM   3359  N   LEU 1 220      61.076  57.484  58.600  0.00  0.00           N  
ATOM   3360  CA  LEU 1 220      60.175  58.532  58.198  0.00  0.00           C  
ATOM   3361  C   LEU 1 220      59.444  59.172  59.326  0.00  0.00           C  
ATOM   3362  O   LEU 1 220      59.034  60.325  59.243  0.00  0.00           O  
ATOM   3363  CB  LEU 1 220      59.398  58.162  56.934  0.00  0.00           C  
ATOM   3364  CG  LEU 1 220      58.479  59.238  56.384  0.00  0.00           C  
ATOM   3365  CD1 LEU 1 220      59.320  60.331  55.636  0.00  0.00           C  
ATOM   3366  CD2 LEU 1 220      57.612  58.517  55.278  0.00  0.00           C  
ATOM   3367  H   LEU 1 220      60.728  56.537  58.548  0.00  0.00           H  
ATOM   3368  HA  LEU 1 220      60.750  59.372  57.808  0.00  0.00           H  
ATOM   3369  HB2 LEU 1 220      60.153  57.982  56.169  0.00  0.00           H  
ATOM   3370  HB3 LEU 1 220      58.932  57.211  57.190  0.00  0.00           H  
ATOM   3371  HG  LEU 1 220      57.825  59.525  57.208  0.00  0.00           H  
ATOM   3372 HD11 LEU 1 220      58.605  60.990  55.145  0.00  0.00           H  
ATOM   3373 HD12 LEU 1 220      59.917  60.943  56.312  0.00  0.00           H  
ATOM   3374 HD13 LEU 1 220      59.907  59.840  54.860  0.00  0.00           H  
ATOM   3375 HD21 LEU 1 220      57.139  57.608  55.648  0.00  0.00           H  
ATOM   3376 HD22 LEU 1 220      56.747  59.157  55.104  0.00  0.00           H  
ATOM   3377 HD23 LEU 1 220      58.138  58.286  54.352  0.00  0.00           H  
ATOM   3378  N   LYS 1 221      59.397  58.578  60.532  0.00  0.00           N  
ATOM   3379  CA  LYS 1 221      59.045  59.215  61.810  0.00  0.00           C  
ATOM   3380  C   LYS 1 221      57.687  59.875  61.982  0.00  0.00           C  
ATOM   3381  O   LYS 1 221      57.421  60.562  62.958  0.00  0.00           O  
ATOM   3382  CB  LYS 1 221      60.118  60.198  62.249  0.00  0.00           C  
ATOM   3383  CG  LYS 1 221      61.493  59.513  62.484  0.00  0.00           C  
ATOM   3384  CD  LYS 1 221      62.515  60.395  63.064  0.00  0.00           C  
ATOM   3385  CE  LYS 1 221      63.818  59.613  63.176  0.00  0.00           C  
ATOM   3386  NZ  LYS 1 221      64.714  60.290  64.167  0.00  0.00           N  
ATOM   3387  H   LYS 1 221      59.907  57.709  60.599  0.00  0.00           H  
ATOM   3388  HA  LYS 1 221      59.093  58.393  62.524  0.00  0.00           H  
ATOM   3389  HB2 LYS 1 221      60.236  61.038  61.565  0.00  0.00           H  
ATOM   3390  HB3 LYS 1 221      59.855  60.616  63.221  0.00  0.00           H  
ATOM   3391  HG2 LYS 1 221      61.305  58.710  63.196  0.00  0.00           H  
ATOM   3392  HG3 LYS 1 221      61.856  59.131  61.530  0.00  0.00           H  
ATOM   3393  HD2 LYS 1 221      62.656  61.345  62.549  0.00  0.00           H  
ATOM   3394  HD3 LYS 1 221      62.063  60.540  64.045  0.00  0.00           H  
ATOM   3395  HE2 LYS 1 221      63.670  58.569  63.452  0.00  0.00           H  
ATOM   3396  HE3 LYS 1 221      64.338  59.597  62.218  0.00  0.00           H  
ATOM   3397  HZ1 LYS 1 221      64.261  60.217  65.067  0.00  0.00           H  
ATOM   3398  HZ2 LYS 1 221      65.660  59.942  64.225  0.00  0.00           H  
ATOM   3399  HZ3 LYS 1 221      64.789  61.297  64.128  0.00  0.00           H  
ATOM   3400  N   MET 1 222      56.757  59.700  61.018  0.00  0.00           N  
ATOM   3401  CA  MET 1 222      55.392  60.092  61.235  0.00  0.00           C  
ATOM   3402  C   MET 1 222      54.791  59.129  62.214  0.00  0.00           C  
ATOM   3403  O   MET 1 222      55.299  57.998  62.414  0.00  0.00           O  
ATOM   3404  CB  MET 1 222      54.548  60.088  59.910  0.00  0.00           C  
ATOM   3405  CG  MET 1 222      55.260  60.494  58.609  0.00  0.00           C  
ATOM   3406  SD  MET 1 222      54.184  60.732  57.180  0.00  0.00           S  
ATOM   3407  CE  MET 1 222      53.072  61.967  57.804  0.00  0.00           C  
ATOM   3408  H   MET 1 222      56.989  59.230  60.155  0.00  0.00           H  
ATOM   3409  HA  MET 1 222      55.401  61.112  61.619  0.00  0.00           H  
ATOM   3410  HB2 MET 1 222      54.144  59.091  59.731  0.00  0.00           H  
ATOM   3411  HB3 MET 1 222      53.634  60.648  60.103  0.00  0.00           H  
ATOM   3412  HG2 MET 1 222      55.821  61.422  58.727  0.00  0.00           H  
ATOM   3413  HG3 MET 1 222      56.037  59.755  58.412  0.00  0.00           H  
ATOM   3414  HE1 MET 1 222      53.654  62.747  58.295  0.00  0.00           H  
ATOM   3415  HE2 MET 1 222      52.526  62.304  56.922  0.00  0.00           H  
ATOM   3416  HE3 MET 1 222      52.389  61.526  58.529  0.00  0.00           H  
ATOM   3417  N   ASP 1 223      53.708  59.503  62.911  0.00  0.00           N  
ATOM   3418  CA  ASP 1 223      52.873  58.470  63.510  0.00  0.00           C  
ATOM   3419  C   ASP 1 223      52.492  57.346  62.489  0.00  0.00           C  
ATOM   3420  O   ASP 1 223      51.980  57.656  61.372  0.00  0.00           O  
ATOM   3421  CB  ASP 1 223      51.760  59.106  64.213  0.00  0.00           C  
ATOM   3422  CG  ASP 1 223      51.103  58.203  65.253  0.00  0.00           C  
ATOM   3423  OD1 ASP 1 223      51.000  58.619  66.432  0.00  0.00           O  
ATOM   3424  OD2 ASP 1 223      50.636  57.043  64.873  0.00  0.00           O  
ATOM   3425  H   ASP 1 223      53.498  60.480  63.057  0.00  0.00           H  
ATOM   3426  HA  ASP 1 223      53.403  58.054  64.367  0.00  0.00           H  
ATOM   3427  HB2 ASP 1 223      52.078  60.036  64.684  0.00  0.00           H  
ATOM   3428  HB3 ASP 1 223      51.076  59.493  63.457  0.00  0.00           H  
ATOM   3429  N   CYS 1 224      52.686  56.088  62.885  0.00  0.00           N  
ATOM   3430  CA  CYS 1 224      52.432  54.950  61.919  0.00  0.00           C  
ATOM   3431  C   CYS 1 224      50.972  54.795  61.387  0.00  0.00           C  
ATOM   3432  O   CYS 1 224      50.616  54.190  60.417  0.00  0.00           O  
ATOM   3433  CB  CYS 1 224      52.886  53.679  62.588  0.00  0.00           C  
ATOM   3434  SG  CYS 1 224      51.987  53.267  64.010  0.00  0.00           S  
ATOM   3435  H   CYS 1 224      53.085  55.846  63.781  0.00  0.00           H  
ATOM   3436  HA  CYS 1 224      53.030  55.053  61.014  0.00  0.00           H  
ATOM   3437  HB2 CYS 1 224      52.864  52.854  61.876  0.00  0.00           H  
ATOM   3438  HB3 CYS 1 224      53.919  53.807  62.910  0.00  0.00           H  
ATOM   3439  N   LYS 1 225      50.088  55.541  62.123  0.00  0.00           N  
ATOM   3440  CA  LYS 1 225      48.707  55.731  61.691  0.00  0.00           C  
ATOM   3441  C   LYS 1 225      48.570  56.503  60.364  0.00  0.00           C  
ATOM   3442  O   LYS 1 225      47.576  56.241  59.684  0.00  0.00           O  
ATOM   3443  CB  LYS 1 225      47.832  56.509  62.721  0.00  0.00           C  
ATOM   3444  CG  LYS 1 225      47.576  55.699  63.950  0.00  0.00           C  
ATOM   3445  CD  LYS 1 225      46.629  56.383  64.975  0.00  0.00           C  
ATOM   3446  CE  LYS 1 225      46.395  55.543  66.215  0.00  0.00           C  
ATOM   3447  NZ  LYS 1 225      47.667  55.371  66.924  0.00  0.00           N  
ATOM   3448  H   LYS 1 225      50.425  55.992  62.962  0.00  0.00           H  
ATOM   3449  HA  LYS 1 225      48.272  54.750  61.500  0.00  0.00           H  
ATOM   3450  HB2 LYS 1 225      48.413  57.410  62.920  0.00  0.00           H  
ATOM   3451  HB3 LYS 1 225      46.957  56.839  62.161  0.00  0.00           H  
ATOM   3452  HG2 LYS 1 225      47.098  54.756  63.684  0.00  0.00           H  
ATOM   3453  HG3 LYS 1 225      48.533  55.460  64.415  0.00  0.00           H  
ATOM   3454  HD2 LYS 1 225      47.094  57.353  65.149  0.00  0.00           H  
ATOM   3455  HD3 LYS 1 225      45.721  56.566  64.401  0.00  0.00           H  
ATOM   3456  HE2 LYS 1 225      45.648  55.971  66.883  0.00  0.00           H  
ATOM   3457  HE3 LYS 1 225      45.949  54.559  66.070  0.00  0.00           H  
ATOM   3458  HZ1 LYS 1 225      48.305  54.735  66.468  0.00  0.00           H  
ATOM   3459  HZ2 LYS 1 225      48.047  56.200  67.358  0.00  0.00           H  
ATOM   3460  HZ3 LYS 1 225      47.559  54.846  67.780  0.00  0.00           H  
ATOM   3461  N   GLU 1 226      49.316  57.524  60.047  0.00  0.00           N  
ATOM   3462  CA  GLU 1 226      49.179  58.264  58.884  0.00  0.00           C  
ATOM   3463  C   GLU 1 226      49.508  57.439  57.671  0.00  0.00           C  
ATOM   3464  O   GLU 1 226      49.106  57.765  56.562  0.00  0.00           O  
ATOM   3465  CB  GLU 1 226      50.104  59.488  58.857  0.00  0.00           C  
ATOM   3466  CG  GLU 1 226      50.048  60.388  60.155  0.00  0.00           C  
ATOM   3467  CD  GLU 1 226      48.936  61.525  60.008  0.00  0.00           C  
ATOM   3468  OE1 GLU 1 226      48.689  62.331  60.900  0.00  0.00           O  
ATOM   3469  OE2 GLU 1 226      48.108  61.446  59.065  0.00  0.00           O  
ATOM   3470  H   GLU 1 226      49.894  58.057  60.680  0.00  0.00           H  
ATOM   3471  HA  GLU 1 226      48.170  58.600  58.645  0.00  0.00           H  
ATOM   3472  HB2 GLU 1 226      51.120  59.097  58.922  0.00  0.00           H  
ATOM   3473  HB3 GLU 1 226      50.000  60.076  57.945  0.00  0.00           H  
ATOM   3474  HG2 GLU 1 226      49.781  59.761  61.006  0.00  0.00           H  
ATOM   3475  HG3 GLU 1 226      51.035  60.795  60.378  0.00  0.00           H  
ATOM   3476  N   TYR 1 227      50.300  56.365  57.820  0.00  0.00           N  
ATOM   3477  CA  TYR 1 227      50.857  55.613  56.685  0.00  0.00           C  
ATOM   3478  C   TYR 1 227      49.738  54.676  56.122  0.00  0.00           C  
ATOM   3479  O   TYR 1 227      49.819  54.078  55.007  0.00  0.00           O  
ATOM   3480  CB  TYR 1 227      51.981  54.633  57.136  0.00  0.00           C  
ATOM   3481  CG  TYR 1 227      53.255  55.266  57.641  0.00  0.00           C  
ATOM   3482  CD1 TYR 1 227      53.624  56.561  57.115  0.00  0.00           C  
ATOM   3483  CD2 TYR 1 227      53.991  54.663  58.619  0.00  0.00           C  
ATOM   3484  CE1 TYR 1 227      54.893  57.065  57.557  0.00  0.00           C  
ATOM   3485  CE2 TYR 1 227      55.139  55.218  59.119  0.00  0.00           C  
ATOM   3486  CZ  TYR 1 227      55.679  56.415  58.526  0.00  0.00           C  
ATOM   3487  OH  TYR 1 227      56.820  56.940  59.018  0.00  0.00           O  
ATOM   3488  H   TYR 1 227      50.430  56.067  58.776  0.00  0.00           H  
ATOM   3489  HA  TYR 1 227      51.095  56.271  55.849  0.00  0.00           H  
ATOM   3490  HB2 TYR 1 227      51.552  53.954  57.873  0.00  0.00           H  
ATOM   3491  HB3 TYR 1 227      52.351  54.052  56.292  0.00  0.00           H  
ATOM   3492  HD1 TYR 1 227      53.102  56.940  56.250  0.00  0.00           H  
ATOM   3493  HD2 TYR 1 227      53.724  53.730  59.092  0.00  0.00           H  
ATOM   3494  HE1 TYR 1 227      55.321  57.976  57.164  0.00  0.00           H  
ATOM   3495  HE2 TYR 1 227      55.610  54.761  59.977  0.00  0.00           H  
ATOM   3496  HH  TYR 1 227      57.279  56.360  59.631  0.00  0.00           H  
ATOM   3497  N   ASN 1 228      48.655  54.416  56.844  0.00  0.00           N  
ATOM   3498  CA  ASN 1 228      47.432  53.628  56.617  0.00  0.00           C  
ATOM   3499  C   ASN 1 228      46.104  54.399  56.780  0.00  0.00           C  
ATOM   3500  O   ASN 1 228      45.120  53.938  57.250  0.00  0.00           O  
ATOM   3501  CB  ASN 1 228      47.480  52.269  57.366  0.00  0.00           C  
ATOM   3502  CG  ASN 1 228      48.862  51.624  57.397  0.00  0.00           C  
ATOM   3503  OD1 ASN 1 228      49.276  50.853  56.530  0.00  0.00           O  
ATOM   3504  ND2 ASN 1 228      49.560  51.799  58.467  0.00  0.00           N  
ATOM   3505  H   ASN 1 228      48.723  54.783  57.782  0.00  0.00           H  
ATOM   3506  HA  ASN 1 228      47.510  53.389  55.556  0.00  0.00           H  
ATOM   3507  HB2 ASN 1 228      47.089  52.454  58.367  0.00  0.00           H  
ATOM   3508  HB3 ASN 1 228      46.818  51.626  56.786  0.00  0.00           H  
ATOM   3509 HD21 ASN 1 228      50.491  51.440  58.629  0.00  0.00           H  
ATOM   3510 HD22 ASN 1 228      49.248  52.508  59.115  0.00  0.00           H  
ATOM   3511  N   TYR 1 229      46.138  55.689  56.485  0.00  0.00           N  
ATOM   3512  CA  TYR 1 229      45.044  56.694  56.648  0.00  0.00           C  
ATOM   3513  C   TYR 1 229      44.102  56.747  55.349  0.00  0.00           C  
ATOM   3514  O   TYR 1 229      44.471  57.484  54.413  0.00  0.00           O  
ATOM   3515  CB  TYR 1 229      45.673  58.014  56.872  0.00  0.00           C  
ATOM   3516  CG  TYR 1 229      44.773  59.217  56.864  0.00  0.00           C  
ATOM   3517  CD1 TYR 1 229      43.712  59.179  57.908  0.00  0.00           C  
ATOM   3518  CD2 TYR 1 229      44.901  60.306  55.959  0.00  0.00           C  
ATOM   3519  CE1 TYR 1 229      42.831  60.277  57.951  0.00  0.00           C  
ATOM   3520  CE2 TYR 1 229      43.925  61.327  55.980  0.00  0.00           C  
ATOM   3521  CZ  TYR 1 229      42.874  61.290  57.022  0.00  0.00           C  
ATOM   3522  OH  TYR 1 229      41.884  62.208  56.989  0.00  0.00           O  
ATOM   3523  H   TYR 1 229      47.015  56.080  56.173  0.00  0.00           H  
ATOM   3524  HA  TYR 1 229      44.503  56.387  57.543  0.00  0.00           H  
ATOM   3525  HB2 TYR 1 229      46.102  57.813  57.854  0.00  0.00           H  
ATOM   3526  HB3 TYR 1 229      46.602  58.085  56.306  0.00  0.00           H  
ATOM   3527  HD1 TYR 1 229      43.631  58.437  58.688  0.00  0.00           H  
ATOM   3528  HD2 TYR 1 229      45.689  60.308  55.221  0.00  0.00           H  
ATOM   3529  HE1 TYR 1 229      42.050  60.358  58.692  0.00  0.00           H  
ATOM   3530  HE2 TYR 1 229      43.835  62.085  55.216  0.00  0.00           H  
ATOM   3531  HH  TYR 1 229      41.518  62.267  57.874  0.00  0.00           H  
ATOM   3532  N   ASP 1 230      42.889  56.162  55.300  0.00  0.00           N  
ATOM   3533  CA  ASP 1 230      42.246  55.218  56.284  0.00  0.00           C  
ATOM   3534  C   ASP 1 230      42.289  53.768  55.963  0.00  0.00           C  
ATOM   3535  O   ASP 1 230      41.474  52.994  56.493  0.00  0.00           O  
ATOM   3536  CB  ASP 1 230      40.783  55.792  56.530  0.00  0.00           C  
ATOM   3537  CG  ASP 1 230      39.811  55.750  55.311  0.00  0.00           C  
ATOM   3538  OD1 ASP 1 230      40.083  55.312  54.190  0.00  0.00           O  
ATOM   3539  OD2 ASP 1 230      38.600  56.158  55.419  0.00  0.00           O  
ATOM   3540  H   ASP 1 230      42.317  56.287  54.477  0.00  0.00           H  
ATOM   3541  HA  ASP 1 230      42.722  55.162  57.263  0.00  0.00           H  
ATOM   3542  HB2 ASP 1 230      40.411  55.109  57.294  0.00  0.00           H  
ATOM   3543  HB3 ASP 1 230      40.767  56.770  57.010  0.00  0.00           H  
ATOM   3544  N   LYS 1 231      43.206  53.398  55.054  0.00  0.00           N  
ATOM   3545  CA  LYS 1 231      43.594  52.021  54.507  0.00  0.00           C  
ATOM   3546  C   LYS 1 231      44.928  52.104  53.803  0.00  0.00           C  
ATOM   3547  O   LYS 1 231      45.452  53.159  53.489  0.00  0.00           O  
ATOM   3548  CB  LYS 1 231      42.489  51.598  53.565  0.00  0.00           C  
ATOM   3549  CG  LYS 1 231      42.426  52.392  52.217  0.00  0.00           C  
ATOM   3550  CD  LYS 1 231      41.104  52.005  51.549  0.00  0.00           C  
ATOM   3551  CE  LYS 1 231      39.922  52.827  51.947  0.00  0.00           C  
ATOM   3552  NZ  LYS 1 231      39.979  54.313  51.666  0.00  0.00           N  
ATOM   3553  H   LYS 1 231      43.812  54.142  54.737  0.00  0.00           H  
ATOM   3554  HA  LYS 1 231      43.700  51.342  55.353  0.00  0.00           H  
ATOM   3555  HB2 LYS 1 231      42.713  50.557  53.331  0.00  0.00           H  
ATOM   3556  HB3 LYS 1 231      41.496  51.425  53.980  0.00  0.00           H  
ATOM   3557  HG2 LYS 1 231      42.570  53.465  52.349  0.00  0.00           H  
ATOM   3558  HG3 LYS 1 231      43.208  51.964  51.589  0.00  0.00           H  
ATOM   3559  HD2 LYS 1 231      41.313  52.149  50.489  0.00  0.00           H  
ATOM   3560  HD3 LYS 1 231      40.866  50.955  51.720  0.00  0.00           H  
ATOM   3561  HE2 LYS 1 231      39.006  52.396  51.543  0.00  0.00           H  
ATOM   3562  HE3 LYS 1 231      39.850  52.792  53.034  0.00  0.00           H  
ATOM   3563  HZ1 LYS 1 231      40.879  54.584  51.298  0.00  0.00           H  
ATOM   3564  HZ2 LYS 1 231      39.311  54.494  50.931  0.00  0.00           H  
ATOM   3565  HZ3 LYS 1 231      39.668  54.817  52.484  0.00  0.00           H  
ATOM   3566  N   SER 1 232      45.436  50.896  53.572  0.00  0.00           N  
ATOM   3567  CA  SER 1 232      46.676  50.517  52.861  0.00  0.00           C  
ATOM   3568  C   SER 1 232      46.419  49.243  52.029  0.00  0.00           C  
ATOM   3569  O   SER 1 232      46.215  48.194  52.664  0.00  0.00           O  
ATOM   3570  CB  SER 1 232      47.934  50.427  53.888  0.00  0.00           C  
ATOM   3571  OG  SER 1 232      49.100  50.157  53.160  0.00  0.00           O  
ATOM   3572  H   SER 1 232      45.057  50.112  54.085  0.00  0.00           H  
ATOM   3573  HA  SER 1 232      46.915  51.349  52.199  0.00  0.00           H  
ATOM   3574  HB2 SER 1 232      48.001  51.352  54.461  0.00  0.00           H  
ATOM   3575  HB3 SER 1 232      47.723  49.542  54.488  0.00  0.00           H  
ATOM   3576  HG  SER 1 232      49.785  50.693  53.565  0.00  0.00           H  
ATOM   3577  N   ILE 1 233      46.345  49.361  50.703  0.00  0.00           N  
ATOM   3578  CA  ILE 1 233      45.770  48.242  49.828  0.00  0.00           C  
ATOM   3579  C   ILE 1 233      46.710  47.810  48.758  0.00  0.00           C  
ATOM   3580  O   ILE 1 233      47.485  48.678  48.183  0.00  0.00           O  
ATOM   3581  CB  ILE 1 233      44.417  48.712  49.244  0.00  0.00           C  
ATOM   3582  CG1 ILE 1 233      44.584  49.699  48.130  0.00  0.00           C  
ATOM   3583  CG2 ILE 1 233      43.542  49.152  50.406  0.00  0.00           C  
ATOM   3584  CD1 ILE 1 233      43.262  50.176  47.511  0.00  0.00           C  
ATOM   3585  H   ILE 1 233      46.506  50.217  50.192  0.00  0.00           H  
ATOM   3586  HA  ILE 1 233      45.506  47.378  50.438  0.00  0.00           H  
ATOM   3587  HB  ILE 1 233      43.948  47.814  48.840  0.00  0.00           H  
ATOM   3588 HG12 ILE 1 233      45.142  50.571  48.470  0.00  0.00           H  
ATOM   3589 HG13 ILE 1 233      45.152  49.254  47.313  0.00  0.00           H  
ATOM   3590 HG21 ILE 1 233      43.597  48.409  51.201  0.00  0.00           H  
ATOM   3591 HG22 ILE 1 233      43.930  50.114  50.740  0.00  0.00           H  
ATOM   3592 HG23 ILE 1 233      42.513  49.266  50.065  0.00  0.00           H  
ATOM   3593 HD11 ILE 1 233      42.522  50.583  48.200  0.00  0.00           H  
ATOM   3594 HD12 ILE 1 233      43.525  50.946  46.785  0.00  0.00           H  
ATOM   3595 HD13 ILE 1 233      42.849  49.328  46.965  0.00  0.00           H  
ATOM   3596  N   VAL 1 234      46.700  46.488  48.328  0.00  0.00           N  
ATOM   3597  CA  VAL 1 234      47.495  46.016  47.147  0.00  0.00           C  
ATOM   3598  C   VAL 1 234      46.536  46.043  45.945  0.00  0.00           C  
ATOM   3599  O   VAL 1 234      45.474  45.435  45.879  0.00  0.00           O  
ATOM   3600  CB  VAL 1 234      47.999  44.627  47.387  0.00  0.00           C  
ATOM   3601  CG1 VAL 1 234      48.756  44.089  46.146  0.00  0.00           C  
ATOM   3602  CG2 VAL 1 234      49.079  44.554  48.472  0.00  0.00           C  
ATOM   3603  H   VAL 1 234      46.059  45.826  48.742  0.00  0.00           H  
ATOM   3604  HA  VAL 1 234      48.372  46.640  46.977  0.00  0.00           H  
ATOM   3605  HB  VAL 1 234      47.197  43.917  47.586  0.00  0.00           H  
ATOM   3606 HG11 VAL 1 234      49.503  44.874  46.028  0.00  0.00           H  
ATOM   3607 HG12 VAL 1 234      49.162  43.096  46.337  0.00  0.00           H  
ATOM   3608 HG13 VAL 1 234      48.084  44.100  45.288  0.00  0.00           H  
ATOM   3609 HG21 VAL 1 234      49.769  45.388  48.340  0.00  0.00           H  
ATOM   3610 HG22 VAL 1 234      48.610  44.707  49.444  0.00  0.00           H  
ATOM   3611 HG23 VAL 1 234      49.459  43.541  48.605  0.00  0.00           H  
ATOM   3612  N   ASP 1 235      47.006  46.796  44.937  0.00  0.00           N  
ATOM   3613  CA  ASP 1 235      46.296  47.060  43.647  0.00  0.00           C  
ATOM   3614  C   ASP 1 235      47.081  46.902  42.289  0.00  0.00           C  
ATOM   3615  O   ASP 1 235      47.592  47.905  41.761  0.00  0.00           O  
ATOM   3616  CB  ASP 1 235      45.617  48.404  43.794  0.00  0.00           C  
ATOM   3617  CG  ASP 1 235      44.697  48.739  42.591  0.00  0.00           C  
ATOM   3618  OD1 ASP 1 235      44.168  49.881  42.564  0.00  0.00           O  
ATOM   3619  OD2 ASP 1 235      44.483  47.862  41.682  0.00  0.00           O  
ATOM   3620  H   ASP 1 235      47.988  47.031  44.951  0.00  0.00           H  
ATOM   3621  HA  ASP 1 235      45.444  46.385  43.567  0.00  0.00           H  
ATOM   3622  HB2 ASP 1 235      44.987  48.492  44.678  0.00  0.00           H  
ATOM   3623  HB3 ASP 1 235      46.430  49.128  43.836  0.00  0.00           H  
ATOM   3624  N   SER 1 236      47.123  45.678  41.723  0.00  0.00           N  
ATOM   3625  CA  SER 1 236      47.597  45.461  40.361  0.00  0.00           C  
ATOM   3626  C   SER 1 236      46.973  46.383  39.256  0.00  0.00           C  
ATOM   3627  O   SER 1 236      47.519  46.519  38.179  0.00  0.00           O  
ATOM   3628  CB  SER 1 236      47.473  44.045  39.896  0.00  0.00           C  
ATOM   3629  OG  SER 1 236      46.137  43.712  39.809  0.00  0.00           O  
ATOM   3630  H   SER 1 236      46.553  45.009  42.221  0.00  0.00           H  
ATOM   3631  HA  SER 1 236      48.632  45.794  40.283  0.00  0.00           H  
ATOM   3632  HB2 SER 1 236      47.911  43.883  38.911  0.00  0.00           H  
ATOM   3633  HB3 SER 1 236      47.927  43.325  40.577  0.00  0.00           H  
ATOM   3634  HG  SER 1 236      45.911  43.816  38.882  0.00  0.00           H  
ATOM   3635  N   GLY 1 237      45.774  46.992  39.519  0.00  0.00           N  
ATOM   3636  CA  GLY 1 237      45.075  47.943  38.642  0.00  0.00           C  
ATOM   3637  C   GLY 1 237      45.289  49.475  38.966  0.00  0.00           C  
ATOM   3638  O   GLY 1 237      44.583  50.339  38.513  0.00  0.00           O  
ATOM   3639  H   GLY 1 237      45.385  46.950  40.450  0.00  0.00           H  
ATOM   3640  HA2 GLY 1 237      45.507  47.728  37.665  0.00  0.00           H  
ATOM   3641  HA3 GLY 1 237      44.044  47.590  38.627  0.00  0.00           H  
ATOM   3642  N   THR 1 238      46.363  49.722  39.709  0.00  0.00           N  
ATOM   3643  CA  THR 1 238      47.032  51.036  39.753  0.00  0.00           C  
ATOM   3644  C   THR 1 238      48.533  50.908  39.333  0.00  0.00           C  
ATOM   3645  O   THR 1 238      49.213  49.980  39.772  0.00  0.00           O  
ATOM   3646  CB  THR 1 238      46.776  51.719  41.080  0.00  0.00           C  
ATOM   3647  OG1 THR 1 238      45.442  51.979  41.315  0.00  0.00           O  
ATOM   3648  CG2 THR 1 238      47.464  53.141  41.048  0.00  0.00           C  
ATOM   3649  H   THR 1 238      46.910  48.880  39.822  0.00  0.00           H  
ATOM   3650  HA  THR 1 238      46.570  51.705  39.027  0.00  0.00           H  
ATOM   3651  HB  THR 1 238      47.138  51.030  41.843  0.00  0.00           H  
ATOM   3652  HG1 THR 1 238      45.014  51.246  41.763  0.00  0.00           H  
ATOM   3653 HG21 THR 1 238      47.113  53.749  41.882  0.00  0.00           H  
ATOM   3654 HG22 THR 1 238      48.551  53.062  41.076  0.00  0.00           H  
ATOM   3655 HG23 THR 1 238      47.184  53.776  40.207  0.00  0.00           H  
ATOM   3656  N   THR 1 239      49.065  51.888  38.568  0.00  0.00           N  
ATOM   3657  CA  THR 1 239      50.496  52.010  38.144  0.00  0.00           C  
ATOM   3658  C   THR 1 239      51.401  52.354  39.379  0.00  0.00           C  
ATOM   3659  O   THR 1 239      52.186  51.551  39.844  0.00  0.00           O  
ATOM   3660  CB  THR 1 239      50.749  53.062  36.964  0.00  0.00           C  
ATOM   3661  OG1 THR 1 239      50.279  52.570  35.776  0.00  0.00           O  
ATOM   3662  CG2 THR 1 239      52.246  53.147  36.668  0.00  0.00           C  
ATOM   3663  H   THR 1 239      48.486  52.682  38.335  0.00  0.00           H  
ATOM   3664  HA  THR 1 239      50.882  51.068  37.755  0.00  0.00           H  
ATOM   3665  HB  THR 1 239      50.286  54.006  37.253  0.00  0.00           H  
ATOM   3666  HG1 THR 1 239      50.396  53.307  35.171  0.00  0.00           H  
ATOM   3667 HG21 THR 1 239      52.508  53.703  35.768  0.00  0.00           H  
ATOM   3668 HG22 THR 1 239      52.831  53.628  37.452  0.00  0.00           H  
ATOM   3669 HG23 THR 1 239      52.675  52.155  36.523  0.00  0.00           H  
ATOM   3670  N   ASN 1 240      51.153  53.583  39.856  0.00  0.00           N  
ATOM   3671  CA  ASN 1 240      51.921  54.316  40.910  0.00  0.00           C  
ATOM   3672  C   ASN 1 240      51.747  53.576  42.243  0.00  0.00           C  
ATOM   3673  O   ASN 1 240      50.787  52.974  42.599  0.00  0.00           O  
ATOM   3674  CB  ASN 1 240      51.421  55.805  40.909  0.00  0.00           C  
ATOM   3675  CG  ASN 1 240      51.799  56.548  39.688  0.00  0.00           C  
ATOM   3676  OD1 ASN 1 240      52.665  56.181  38.852  0.00  0.00           O  
ATOM   3677  ND2 ASN 1 240      51.349  57.800  39.557  0.00  0.00           N  
ATOM   3678  H   ASN 1 240      50.325  54.097  39.591  0.00  0.00           H  
ATOM   3679  HA  ASN 1 240      52.979  54.281  40.650  0.00  0.00           H  
ATOM   3680  HB2 ASN 1 240      50.332  55.782  40.902  0.00  0.00           H  
ATOM   3681  HB3 ASN 1 240      51.750  56.377  41.777  0.00  0.00           H  
ATOM   3682 HD21 ASN 1 240      51.770  58.413  38.873  0.00  0.00           H  
ATOM   3683 HD22 ASN 1 240      50.671  58.099  40.243  0.00  0.00           H  
ATOM   3684  N   LEU 1 241      52.750  53.858  43.096  0.00  0.00           N  
ATOM   3685  CA  LEU 1 241      52.751  53.788  44.542  0.00  0.00           C  
ATOM   3686  C   LEU 1 241      52.267  55.121  45.044  0.00  0.00           C  
ATOM   3687  O   LEU 1 241      52.967  56.171  44.973  0.00  0.00           O  
ATOM   3688  CB  LEU 1 241      54.261  53.583  45.002  0.00  0.00           C  
ATOM   3689  CG  LEU 1 241      54.570  53.653  46.532  0.00  0.00           C  
ATOM   3690  CD1 LEU 1 241      53.951  52.588  47.415  0.00  0.00           C  
ATOM   3691  CD2 LEU 1 241      56.024  53.549  46.716  0.00  0.00           C  
ATOM   3692  H   LEU 1 241      53.529  54.363  42.699  0.00  0.00           H  
ATOM   3693  HA  LEU 1 241      52.126  52.983  44.929  0.00  0.00           H  
ATOM   3694  HB2 LEU 1 241      54.586  52.600  44.662  0.00  0.00           H  
ATOM   3695  HB3 LEU 1 241      54.935  54.291  44.520  0.00  0.00           H  
ATOM   3696  HG  LEU 1 241      54.378  54.631  46.973  0.00  0.00           H  
ATOM   3697 HD11 LEU 1 241      54.263  52.735  48.449  0.00  0.00           H  
ATOM   3698 HD12 LEU 1 241      52.864  52.585  47.324  0.00  0.00           H  
ATOM   3699 HD13 LEU 1 241      54.281  51.618  47.045  0.00  0.00           H  
ATOM   3700 HD21 LEU 1 241      56.207  53.667  47.784  0.00  0.00           H  
ATOM   3701 HD22 LEU 1 241      56.265  52.498  46.554  0.00  0.00           H  
ATOM   3702 HD23 LEU 1 241      56.565  54.181  46.012  0.00  0.00           H  
ATOM   3703  N   ARG 1 242      51.025  55.155  45.551  0.00  0.00           N  
ATOM   3704  CA  ARG 1 242      50.411  56.353  46.094  0.00  0.00           C  
ATOM   3705  C   ARG 1 242      50.366  56.326  47.571  0.00  0.00           C  
ATOM   3706  O   ARG 1 242      49.803  55.370  48.076  0.00  0.00           O  
ATOM   3707  CB  ARG 1 242      49.115  56.785  45.318  0.00  0.00           C  
ATOM   3708  CG  ARG 1 242      49.134  56.528  43.760  0.00  0.00           C  
ATOM   3709  CD  ARG 1 242      47.802  56.778  43.071  0.00  0.00           C  
ATOM   3710  NE  ARG 1 242      47.104  58.089  43.357  0.00  0.00           N  
ATOM   3711  CZ  ARG 1 242      45.785  58.331  43.460  0.00  0.00           C  
ATOM   3712  NH1 ARG 1 242      44.841  57.406  43.376  0.00  0.00           N  
ATOM   3713  NH2 ARG 1 242      45.300  59.507  43.763  0.00  0.00           N  
ATOM   3714  H   ARG 1 242      50.580  54.248  45.553  0.00  0.00           H  
ATOM   3715  HA  ARG 1 242      51.065  57.153  45.746  0.00  0.00           H  
ATOM   3716  HB2 ARG 1 242      48.316  56.217  45.796  0.00  0.00           H  
ATOM   3717  HB3 ARG 1 242      49.010  57.857  45.483  0.00  0.00           H  
ATOM   3718  HG2 ARG 1 242      49.925  57.067  43.239  0.00  0.00           H  
ATOM   3719  HG3 ARG 1 242      49.231  55.455  43.592  0.00  0.00           H  
ATOM   3720  HD2 ARG 1 242      47.903  56.590  42.002  0.00  0.00           H  
ATOM   3721  HD3 ARG 1 242      47.185  55.912  43.308  0.00  0.00           H  
ATOM   3722  HE  ARG 1 242      47.756  58.839  43.538  0.00  0.00           H  
ATOM   3723 HH11 ARG 1 242      43.861  57.647  43.366  0.00  0.00           H  
ATOM   3724 HH12 ARG 1 242      45.076  56.431  43.255  0.00  0.00           H  
ATOM   3725 HH21 ARG 1 242      44.349  59.612  44.086  0.00  0.00           H  
ATOM   3726 HH22 ARG 1 242      45.826  60.358  43.621  0.00  0.00           H  
ATOM   3727  N   LEU 1 243      50.868  57.350  48.172  0.00  0.00           N  
ATOM   3728  CA  LEU 1 243      50.806  57.582  49.535  0.00  0.00           C  
ATOM   3729  C   LEU 1 243      49.799  58.725  49.860  0.00  0.00           C  
ATOM   3730  O   LEU 1 243      49.640  59.624  49.039  0.00  0.00           O  
ATOM   3731  CB  LEU 1 243      52.179  57.931  50.028  0.00  0.00           C  
ATOM   3732  CG  LEU 1 243      53.291  56.969  49.614  0.00  0.00           C  
ATOM   3733  CD1 LEU 1 243      54.616  57.206  50.236  0.00  0.00           C  
ATOM   3734  CD2 LEU 1 243      52.918  55.565  50.166  0.00  0.00           C  
ATOM   3735  H   LEU 1 243      51.165  58.074  47.534  0.00  0.00           H  
ATOM   3736  HA  LEU 1 243      50.436  56.663  49.990  0.00  0.00           H  
ATOM   3737  HB2 LEU 1 243      52.401  58.906  49.593  0.00  0.00           H  
ATOM   3738  HB3 LEU 1 243      52.206  58.049  51.111  0.00  0.00           H  
ATOM   3739  HG  LEU 1 243      53.289  56.814  48.535  0.00  0.00           H  
ATOM   3740 HD11 LEU 1 243      54.916  58.248  50.125  0.00  0.00           H  
ATOM   3741 HD12 LEU 1 243      54.557  57.145  51.322  0.00  0.00           H  
ATOM   3742 HD13 LEU 1 243      55.427  56.520  49.991  0.00  0.00           H  
ATOM   3743 HD21 LEU 1 243      53.800  54.955  50.364  0.00  0.00           H  
ATOM   3744 HD22 LEU 1 243      52.434  55.739  51.127  0.00  0.00           H  
ATOM   3745 HD23 LEU 1 243      52.161  55.038  49.585  0.00  0.00           H  
ATOM   3746  N   PRO 1 244      49.102  58.710  50.964  0.00  0.00           N  
ATOM   3747  CA  PRO 1 244      48.224  59.748  51.351  0.00  0.00           C  
ATOM   3748  C   PRO 1 244      48.761  61.183  51.329  0.00  0.00           C  
ATOM   3749  O   PRO 1 244      49.961  61.426  51.331  0.00  0.00           O  
ATOM   3750  CB  PRO 1 244      47.675  59.297  52.716  0.00  0.00           C  
ATOM   3751  CG  PRO 1 244      47.757  57.789  52.768  0.00  0.00           C  
ATOM   3752  CD  PRO 1 244      48.895  57.555  51.885  0.00  0.00           C  
ATOM   3753  HA  PRO 1 244      47.385  59.738  50.656  0.00  0.00           H  
ATOM   3754  HB2 PRO 1 244      48.392  59.556  53.496  0.00  0.00           H  
ATOM   3755  HB3 PRO 1 244      46.697  59.702  52.975  0.00  0.00           H  
ATOM   3756  HG2 PRO 1 244      47.830  57.415  53.789  0.00  0.00           H  
ATOM   3757  HG3 PRO 1 244      46.847  57.293  52.430  0.00  0.00           H  
ATOM   3758  HD2 PRO 1 244      48.744  56.717  51.204  0.00  0.00           H  
ATOM   3759  HD3 PRO 1 244      49.845  57.391  52.395  0.00  0.00           H  
ATOM   3760  N   LYS 1 245      47.814  62.119  51.293  0.00  0.00           N  
ATOM   3761  CA  LYS 1 245      48.035  63.549  51.028  0.00  0.00           C  
ATOM   3762  C   LYS 1 245      49.141  64.160  51.874  0.00  0.00           C  
ATOM   3763  O   LYS 1 245      49.893  64.937  51.372  0.00  0.00           O  
ATOM   3764  CB  LYS 1 245      46.755  64.345  51.023  0.00  0.00           C  
ATOM   3765  CG  LYS 1 245      46.202  64.636  52.490  0.00  0.00           C  
ATOM   3766  CD  LYS 1 245      45.142  65.643  52.504  0.00  0.00           C  
ATOM   3767  CE  LYS 1 245      44.582  65.683  53.945  0.00  0.00           C  
ATOM   3768  NZ  LYS 1 245      43.234  66.375  54.114  0.00  0.00           N  
ATOM   3769  H   LYS 1 245      46.856  61.802  51.343  0.00  0.00           H  
ATOM   3770  HA  LYS 1 245      48.470  63.513  50.029  0.00  0.00           H  
ATOM   3771  HB2 LYS 1 245      46.848  65.286  50.481  0.00  0.00           H  
ATOM   3772  HB3 LYS 1 245      46.055  63.691  50.503  0.00  0.00           H  
ATOM   3773  HG2 LYS 1 245      45.828  63.677  52.847  0.00  0.00           H  
ATOM   3774  HG3 LYS 1 245      46.975  65.066  53.127  0.00  0.00           H  
ATOM   3775  HD2 LYS 1 245      45.564  66.612  52.238  0.00  0.00           H  
ATOM   3776  HD3 LYS 1 245      44.413  65.409  51.728  0.00  0.00           H  
ATOM   3777  HE2 LYS 1 245      44.448  64.699  54.396  0.00  0.00           H  
ATOM   3778  HE3 LYS 1 245      45.274  66.262  54.556  0.00  0.00           H  
ATOM   3779  HZ1 LYS 1 245      42.500  66.128  53.466  0.00  0.00           H  
ATOM   3780  HZ2 LYS 1 245      42.819  66.237  55.024  0.00  0.00           H  
ATOM   3781  HZ3 LYS 1 245      43.182  67.376  53.988  0.00  0.00           H  
ATOM   3782  N   LYS 1 246      49.277  63.757  53.139  0.00  0.00           N  
ATOM   3783  CA  LYS 1 246      50.149  64.260  54.177  0.00  0.00           C  
ATOM   3784  C   LYS 1 246      51.474  63.420  54.130  0.00  0.00           C  
ATOM   3785  O   LYS 1 246      52.573  63.936  54.162  0.00  0.00           O  
ATOM   3786  CB  LYS 1 246      49.504  64.226  55.524  0.00  0.00           C  
ATOM   3787  CG  LYS 1 246      50.500  64.753  56.618  0.00  0.00           C  
ATOM   3788  CD  LYS 1 246      49.949  64.515  58.057  0.00  0.00           C  
ATOM   3789  CE  LYS 1 246      48.736  65.197  58.492  0.00  0.00           C  
ATOM   3790  NZ  LYS 1 246      48.422  64.875  59.845  0.00  0.00           N  
ATOM   3791  H   LYS 1 246      48.612  63.007  53.263  0.00  0.00           H  
ATOM   3792  HA  LYS 1 246      50.479  65.283  53.997  0.00  0.00           H  
ATOM   3793  HB2 LYS 1 246      48.627  64.872  55.551  0.00  0.00           H  
ATOM   3794  HB3 LYS 1 246      49.276  63.198  55.806  0.00  0.00           H  
ATOM   3795  HG2 LYS 1 246      51.396  64.143  56.505  0.00  0.00           H  
ATOM   3796  HG3 LYS 1 246      50.709  65.818  56.523  0.00  0.00           H  
ATOM   3797  HD2 LYS 1 246      49.759  63.444  58.137  0.00  0.00           H  
ATOM   3798  HD3 LYS 1 246      50.709  64.834  58.771  0.00  0.00           H  
ATOM   3799  HE2 LYS 1 246      48.993  66.256  58.489  0.00  0.00           H  
ATOM   3800  HE3 LYS 1 246      47.887  64.904  57.874  0.00  0.00           H  
ATOM   3801  HZ1 LYS 1 246      47.451  64.999  60.093  0.00  0.00           H  
ATOM   3802  HZ2 LYS 1 246      48.474  63.866  59.847  0.00  0.00           H  
ATOM   3803  HZ3 LYS 1 246      49.118  65.194  60.504  0.00  0.00           H  
ATOM   3804  N   VAL 1 247      51.416  62.149  53.864  0.00  0.00           N  
ATOM   3805  CA  VAL 1 247      52.662  61.366  53.756  0.00  0.00           C  
ATOM   3806  C   VAL 1 247      53.459  61.663  52.491  0.00  0.00           C  
ATOM   3807  O   VAL 1 247      54.678  61.852  52.577  0.00  0.00           O  
ATOM   3808  CB  VAL 1 247      52.263  59.877  53.805  0.00  0.00           C  
ATOM   3809  CG1 VAL 1 247      53.365  58.770  53.658  0.00  0.00           C  
ATOM   3810  CG2 VAL 1 247      51.340  59.366  54.966  0.00  0.00           C  
ATOM   3811  H   VAL 1 247      50.548  61.746  53.542  0.00  0.00           H  
ATOM   3812  HA  VAL 1 247      53.387  61.593  54.537  0.00  0.00           H  
ATOM   3813  HB  VAL 1 247      51.638  59.858  52.913  0.00  0.00           H  
ATOM   3814 HG11 VAL 1 247      53.985  58.758  54.555  0.00  0.00           H  
ATOM   3815 HG12 VAL 1 247      52.926  57.791  53.469  0.00  0.00           H  
ATOM   3816 HG13 VAL 1 247      54.034  58.990  52.826  0.00  0.00           H  
ATOM   3817 HG21 VAL 1 247      50.569  60.079  55.258  0.00  0.00           H  
ATOM   3818 HG22 VAL 1 247      50.872  58.448  54.609  0.00  0.00           H  
ATOM   3819 HG23 VAL 1 247      51.998  59.137  55.804  0.00  0.00           H  
ATOM   3820  N   PHE 1 248      52.786  61.786  51.325  0.00  0.00           N  
ATOM   3821  CA  PHE 1 248      53.448  61.934  49.976  0.00  0.00           C  
ATOM   3822  C   PHE 1 248      54.434  63.161  49.979  0.00  0.00           C  
ATOM   3823  O   PHE 1 248      55.570  62.977  49.473  0.00  0.00           O  
ATOM   3824  CB  PHE 1 248      52.399  62.089  48.880  0.00  0.00           C  
ATOM   3825  CG  PHE 1 248      53.023  62.511  47.555  0.00  0.00           C  
ATOM   3826  CD1 PHE 1 248      53.921  61.631  46.857  0.00  0.00           C  
ATOM   3827  CD2 PHE 1 248      52.698  63.729  46.992  0.00  0.00           C  
ATOM   3828  CE1 PHE 1 248      54.455  61.964  45.598  0.00  0.00           C  
ATOM   3829  CE2 PHE 1 248      53.127  64.078  45.657  0.00  0.00           C  
ATOM   3830  CZ  PHE 1 248      53.967  63.160  44.982  0.00  0.00           C  
ATOM   3831  H   PHE 1 248      51.784  61.658  51.327  0.00  0.00           H  
ATOM   3832  HA  PHE 1 248      54.126  61.103  49.782  0.00  0.00           H  
ATOM   3833  HB2 PHE 1 248      51.912  61.128  48.713  0.00  0.00           H  
ATOM   3834  HB3 PHE 1 248      51.710  62.838  49.272  0.00  0.00           H  
ATOM   3835  HD1 PHE 1 248      54.279  60.725  47.325  0.00  0.00           H  
ATOM   3836  HD2 PHE 1 248      52.109  64.462  47.524  0.00  0.00           H  
ATOM   3837  HE1 PHE 1 248      55.330  61.450  45.229  0.00  0.00           H  
ATOM   3838  HE2 PHE 1 248      52.830  65.031  45.245  0.00  0.00           H  
ATOM   3839  HZ  PHE 1 248      54.339  63.477  44.018  0.00  0.00           H  
ATOM   3840  N   GLU 1 249      54.054  64.244  50.600  0.00  0.00           N  
ATOM   3841  CA  GLU 1 249      54.839  65.373  50.710  0.00  0.00           C  
ATOM   3842  C   GLU 1 249      56.113  65.148  51.585  0.00  0.00           C  
ATOM   3843  O   GLU 1 249      57.194  65.501  51.167  0.00  0.00           O  
ATOM   3844  CB  GLU 1 249      54.181  66.641  51.244  0.00  0.00           C  
ATOM   3845  CG  GLU 1 249      52.904  67.003  50.508  0.00  0.00           C  
ATOM   3846  CD  GLU 1 249      53.119  67.759  49.186  0.00  0.00           C  
ATOM   3847  OE1 GLU 1 249      54.215  67.781  48.626  0.00  0.00           O  
ATOM   3848  OE2 GLU 1 249      52.125  68.406  48.661  0.00  0.00           O  
ATOM   3849  H   GLU 1 249      53.182  64.184  51.107  0.00  0.00           H  
ATOM   3850  HA  GLU 1 249      55.335  65.562  49.757  0.00  0.00           H  
ATOM   3851  HB2 GLU 1 249      54.004  66.444  52.302  0.00  0.00           H  
ATOM   3852  HB3 GLU 1 249      54.817  67.526  51.260  0.00  0.00           H  
ATOM   3853  HG2 GLU 1 249      52.340  66.086  50.343  0.00  0.00           H  
ATOM   3854  HG3 GLU 1 249      52.296  67.628  51.162  0.00  0.00           H  
ATOM   3855  N   ALA 1 250      55.906  64.528  52.772  0.00  0.00           N  
ATOM   3856  CA  ALA 1 250      57.107  64.099  53.595  0.00  0.00           C  
ATOM   3857  C   ALA 1 250      58.040  63.139  52.815  0.00  0.00           C  
ATOM   3858  O   ALA 1 250      59.260  63.373  52.837  0.00  0.00           O  
ATOM   3859  CB  ALA 1 250      56.622  63.443  54.940  0.00  0.00           C  
ATOM   3860  H   ALA 1 250      54.974  64.540  53.160  0.00  0.00           H  
ATOM   3861  HA  ALA 1 250      57.624  65.027  53.838  0.00  0.00           H  
ATOM   3862  HB1 ALA 1 250      55.968  64.165  55.430  0.00  0.00           H  
ATOM   3863  HB2 ALA 1 250      56.045  62.544  54.726  0.00  0.00           H  
ATOM   3864  HB3 ALA 1 250      57.443  63.253  55.632  0.00  0.00           H  
ATOM   3865  N   ALA 1 251      57.491  62.188  52.068  0.00  0.00           N  
ATOM   3866  CA  ALA 1 251      58.292  61.277  51.230  0.00  0.00           C  
ATOM   3867  C   ALA 1 251      59.088  61.928  50.078  0.00  0.00           C  
ATOM   3868  O   ALA 1 251      60.289  61.789  50.019  0.00  0.00           O  
ATOM   3869  CB  ALA 1 251      57.362  60.049  50.736  0.00  0.00           C  
ATOM   3870  H   ALA 1 251      56.484  62.120  52.095  0.00  0.00           H  
ATOM   3871  HA  ALA 1 251      59.071  60.792  51.818  0.00  0.00           H  
ATOM   3872  HB1 ALA 1 251      56.613  60.381  50.017  0.00  0.00           H  
ATOM   3873  HB2 ALA 1 251      57.966  59.360  50.146  0.00  0.00           H  
ATOM   3874  HB3 ALA 1 251      56.857  59.591  51.586  0.00  0.00           H  
ATOM   3875  N   VAL 1 252      58.537  62.776  49.262  0.00  0.00           N  
ATOM   3876  CA  VAL 1 252      59.248  63.590  48.232  0.00  0.00           C  
ATOM   3877  C   VAL 1 252      60.316  64.496  48.806  0.00  0.00           C  
ATOM   3878  O   VAL 1 252      61.463  64.358  48.372  0.00  0.00           O  
ATOM   3879  CB  VAL 1 252      58.368  64.381  47.294  0.00  0.00           C  
ATOM   3880  CG1 VAL 1 252      59.069  65.443  46.412  0.00  0.00           C  
ATOM   3881  CG2 VAL 1 252      57.510  63.498  46.370  0.00  0.00           C  
ATOM   3882  H   VAL 1 252      57.534  62.852  49.343  0.00  0.00           H  
ATOM   3883  HA  VAL 1 252      59.819  62.907  47.603  0.00  0.00           H  
ATOM   3884  HB  VAL 1 252      57.714  64.961  47.945  0.00  0.00           H  
ATOM   3885 HG11 VAL 1 252      59.609  66.125  47.068  0.00  0.00           H  
ATOM   3886 HG12 VAL 1 252      59.655  64.864  45.698  0.00  0.00           H  
ATOM   3887 HG13 VAL 1 252      58.344  66.123  45.963  0.00  0.00           H  
ATOM   3888 HG21 VAL 1 252      58.055  62.869  45.666  0.00  0.00           H  
ATOM   3889 HG22 VAL 1 252      56.931  62.748  46.910  0.00  0.00           H  
ATOM   3890 HG23 VAL 1 252      56.801  64.115  45.820  0.00  0.00           H  
ATOM   3891  N   LYS 1 253      60.070  65.121  50.033  0.00  0.00           N  
ATOM   3892  CA  LYS 1 253      61.094  65.891  50.733  0.00  0.00           C  
ATOM   3893  C   LYS 1 253      62.236  65.054  51.162  0.00  0.00           C  
ATOM   3894  O   LYS 1 253      63.353  65.562  51.277  0.00  0.00           O  
ATOM   3895  CB  LYS 1 253      60.361  66.554  51.948  0.00  0.00           C  
ATOM   3896  CG  LYS 1 253      61.181  67.388  52.908  0.00  0.00           C  
ATOM   3897  CD  LYS 1 253      60.466  67.881  54.207  0.00  0.00           C  
ATOM   3898  CE  LYS 1 253      61.369  68.703  55.025  0.00  0.00           C  
ATOM   3899  NZ  LYS 1 253      60.704  69.480  56.088  0.00  0.00           N  
ATOM   3900  H   LYS 1 253      59.097  65.136  50.302  0.00  0.00           H  
ATOM   3901  HA  LYS 1 253      61.599  66.612  50.090  0.00  0.00           H  
ATOM   3902  HB2 LYS 1 253      59.573  67.147  51.481  0.00  0.00           H  
ATOM   3903  HB3 LYS 1 253      59.976  65.769  52.598  0.00  0.00           H  
ATOM   3904  HG2 LYS 1 253      62.025  66.766  53.205  0.00  0.00           H  
ATOM   3905  HG3 LYS 1 253      61.501  68.324  52.450  0.00  0.00           H  
ATOM   3906  HD2 LYS 1 253      59.595  68.476  53.933  0.00  0.00           H  
ATOM   3907  HD3 LYS 1 253      60.181  66.987  54.762  0.00  0.00           H  
ATOM   3908  HE2 LYS 1 253      62.127  68.056  55.467  0.00  0.00           H  
ATOM   3909  HE3 LYS 1 253      61.837  69.495  54.440  0.00  0.00           H  
ATOM   3910  HZ1 LYS 1 253      60.353  68.850  56.796  0.00  0.00           H  
ATOM   3911  HZ2 LYS 1 253      61.341  70.146  56.502  0.00  0.00           H  
ATOM   3912  HZ3 LYS 1 253      59.811  69.796  55.738  0.00  0.00           H  
ATOM   3913  N   SER 1 254      61.984  63.773  51.552  0.00  0.00           N  
ATOM   3914  CA  SER 1 254      62.899  62.714  51.887  0.00  0.00           C  
ATOM   3915  C   SER 1 254      63.671  62.159  50.611  0.00  0.00           C  
ATOM   3916  O   SER 1 254      64.931  62.132  50.551  0.00  0.00           O  
ATOM   3917  CB  SER 1 254      62.340  61.478  52.782  0.00  0.00           C  
ATOM   3918  OG  SER 1 254      63.410  60.963  53.476  0.00  0.00           O  
ATOM   3919  H   SER 1 254      61.015  63.494  51.487  0.00  0.00           H  
ATOM   3920  HA  SER 1 254      63.650  63.087  52.583  0.00  0.00           H  
ATOM   3921  HB2 SER 1 254      61.675  62.034  53.443  0.00  0.00           H  
ATOM   3922  HB3 SER 1 254      61.839  60.804  52.087  0.00  0.00           H  
ATOM   3923  HG  SER 1 254      63.404  61.526  54.254  0.00  0.00           H  
ATOM   3924  N   ILE 1 255      63.017  61.902  49.504  0.00  0.00           N  
ATOM   3925  CA  ILE 1 255      63.675  61.397  48.274  0.00  0.00           C  
ATOM   3926  C   ILE 1 255      64.624  62.560  47.743  0.00  0.00           C  
ATOM   3927  O   ILE 1 255      65.716  62.219  47.248  0.00  0.00           O  
ATOM   3928  CB  ILE 1 255      62.649  60.827  47.237  0.00  0.00           C  
ATOM   3929  CG1 ILE 1 255      61.899  59.574  47.716  0.00  0.00           C  
ATOM   3930  CG2 ILE 1 255      63.350  60.545  45.891  0.00  0.00           C  
ATOM   3931  CD1 ILE 1 255      60.501  59.440  46.967  0.00  0.00           C  
ATOM   3932  H   ILE 1 255      62.021  62.068  49.480  0.00  0.00           H  
ATOM   3933  HA  ILE 1 255      64.330  60.655  48.731  0.00  0.00           H  
ATOM   3934  HB  ILE 1 255      62.022  61.683  46.986  0.00  0.00           H  
ATOM   3935 HG12 ILE 1 255      62.465  58.730  47.322  0.00  0.00           H  
ATOM   3936 HG13 ILE 1 255      61.806  59.557  48.802  0.00  0.00           H  
ATOM   3937 HG21 ILE 1 255      63.686  61.438  45.364  0.00  0.00           H  
ATOM   3938 HG22 ILE 1 255      64.225  59.936  46.120  0.00  0.00           H  
ATOM   3939 HG23 ILE 1 255      62.702  60.021  45.188  0.00  0.00           H  
ATOM   3940 HD11 ILE 1 255      60.669  59.317  45.897  0.00  0.00           H  
ATOM   3941 HD12 ILE 1 255      59.969  58.557  47.322  0.00  0.00           H  
ATOM   3942 HD13 ILE 1 255      59.905  60.309  47.243  0.00  0.00           H  
ATOM   3943  N   LYS 1 256      64.261  63.838  47.902  0.00  0.00           N  
ATOM   3944  CA  LYS 1 256      65.078  65.087  47.645  0.00  0.00           C  
ATOM   3945  C   LYS 1 256      66.322  65.094  48.598  0.00  0.00           C  
ATOM   3946  O   LYS 1 256      67.456  65.269  48.106  0.00  0.00           O  
ATOM   3947  CB  LYS 1 256      64.269  66.333  47.826  0.00  0.00           C  
ATOM   3948  CG  LYS 1 256      63.280  66.592  46.605  0.00  0.00           C  
ATOM   3949  CD  LYS 1 256      62.551  67.922  46.826  0.00  0.00           C  
ATOM   3950  CE  LYS 1 256      61.696  68.305  45.581  0.00  0.00           C  
ATOM   3951  NZ  LYS 1 256      60.843  69.442  45.805  0.00  0.00           N  
ATOM   3952  H   LYS 1 256      63.312  63.986  48.216  0.00  0.00           H  
ATOM   3953  HA  LYS 1 256      65.453  65.061  46.622  0.00  0.00           H  
ATOM   3954  HB2 LYS 1 256      63.603  66.325  48.688  0.00  0.00           H  
ATOM   3955  HB3 LYS 1 256      64.942  67.191  47.812  0.00  0.00           H  
ATOM   3956  HG2 LYS 1 256      63.954  66.697  45.755  0.00  0.00           H  
ATOM   3957  HG3 LYS 1 256      62.543  65.805  46.449  0.00  0.00           H  
ATOM   3958  HD2 LYS 1 256      61.978  67.862  47.751  0.00  0.00           H  
ATOM   3959  HD3 LYS 1 256      63.330  68.630  47.109  0.00  0.00           H  
ATOM   3960  HE2 LYS 1 256      62.321  68.397  44.693  0.00  0.00           H  
ATOM   3961  HE3 LYS 1 256      61.091  67.406  45.458  0.00  0.00           H  
ATOM   3962  HZ1 LYS 1 256      61.231  70.272  46.231  0.00  0.00           H  
ATOM   3963  HZ2 LYS 1 256      60.117  69.605  45.122  0.00  0.00           H  
ATOM   3964  HZ3 LYS 1 256      60.209  69.133  46.528  0.00  0.00           H  
ATOM   3965  N   ALA 1 257      66.112  64.792  49.920  0.00  0.00           N  
ATOM   3966  CA  ALA 1 257      67.297  64.589  50.783  0.00  0.00           C  
ATOM   3967  C   ALA 1 257      68.189  63.477  50.403  0.00  0.00           C  
ATOM   3968  O   ALA 1 257      69.394  63.725  50.313  0.00  0.00           O  
ATOM   3969  CB  ALA 1 257      66.800  64.321  52.202  0.00  0.00           C  
ATOM   3970  H   ALA 1 257      65.203  64.477  50.225  0.00  0.00           H  
ATOM   3971  HA  ALA 1 257      67.909  65.492  50.791  0.00  0.00           H  
ATOM   3972  HB1 ALA 1 257      66.203  63.410  52.176  0.00  0.00           H  
ATOM   3973  HB2 ALA 1 257      67.516  64.081  52.988  0.00  0.00           H  
ATOM   3974  HB3 ALA 1 257      66.330  65.156  52.722  0.00  0.00           H  
ATOM   3975  N   ALA 1 258      67.733  62.291  50.109  0.00  0.00           N  
ATOM   3976  CA  ALA 1 258      68.439  61.043  49.798  0.00  0.00           C  
ATOM   3977  C   ALA 1 258      68.870  61.006  48.351  0.00  0.00           C  
ATOM   3978  O   ALA 1 258      68.984  59.931  47.724  0.00  0.00           O  
ATOM   3979  CB  ALA 1 258      67.501  59.901  50.276  0.00  0.00           C  
ATOM   3980  H   ALA 1 258      66.727  62.196  50.113  0.00  0.00           H  
ATOM   3981  HA  ALA 1 258      69.387  60.995  50.334  0.00  0.00           H  
ATOM   3982  HB1 ALA 1 258      67.079  60.196  51.237  0.00  0.00           H  
ATOM   3983  HB2 ALA 1 258      66.774  59.553  49.541  0.00  0.00           H  
ATOM   3984  HB3 ALA 1 258      68.160  59.094  50.595  0.00  0.00           H  
ATOM   3985  N   SER 1 259      69.027  62.177  47.711  0.00  0.00           N  
ATOM   3986  CA  SER 1 259      69.562  62.410  46.364  0.00  0.00           C  
ATOM   3987  C   SER 1 259      70.111  63.879  46.123  0.00  0.00           C  
ATOM   3988  O   SER 1 259      70.021  64.431  45.079  0.00  0.00           O  
ATOM   3989  CB  SER 1 259      68.472  61.983  45.343  0.00  0.00           C  
ATOM   3990  OG  SER 1 259      67.353  62.799  45.267  0.00  0.00           O  
ATOM   3991  H   SER 1 259      69.009  62.905  48.412  0.00  0.00           H  
ATOM   3992  HA  SER 1 259      70.502  61.861  46.306  0.00  0.00           H  
ATOM   3993  HB2 SER 1 259      68.816  61.817  44.322  0.00  0.00           H  
ATOM   3994  HB3 SER 1 259      68.122  61.001  45.663  0.00  0.00           H  
ATOM   3995  HG  SER 1 259      66.743  62.491  45.941  0.00  0.00           H  
ATOM   3996  N   SER 1 260      70.453  64.537  47.305  0.00  0.00           N  
ATOM   3997  CA  SER 1 260      70.338  66.020  47.419  0.00  0.00           C  
ATOM   3998  C   SER 1 260      71.250  66.727  46.387  0.00  0.00           C  
ATOM   3999  O   SER 1 260      70.878  67.848  45.912  0.00  0.00           O  
ATOM   4000  CB  SER 1 260      70.611  66.441  48.805  0.00  0.00           C  
ATOM   4001  OG  SER 1 260      71.879  65.951  49.258  0.00  0.00           O  
ATOM   4002  H   SER 1 260      70.465  64.022  48.174  0.00  0.00           H  
ATOM   4003  HA  SER 1 260      69.311  66.242  47.128  0.00  0.00           H  
ATOM   4004  HB2 SER 1 260      70.712  67.525  48.861  0.00  0.00           H  
ATOM   4005  HB3 SER 1 260      69.808  66.171  49.492  0.00  0.00           H  
ATOM   4006  HG  SER 1 260      72.153  65.198  48.730  0.00  0.00           H  
ATOM   4007  N   THR 1 261      72.443  66.220  46.072  0.00  0.00           N  
ATOM   4008  CA  THR 1 261      73.374  66.749  45.113  0.00  0.00           C  
ATOM   4009  C   THR 1 261      72.844  66.719  43.698  0.00  0.00           C  
ATOM   4010  O   THR 1 261      73.283  67.499  42.843  0.00  0.00           O  
ATOM   4011  CB  THR 1 261      74.760  66.114  45.285  0.00  0.00           C  
ATOM   4012  OG1 THR 1 261      74.737  64.677  45.212  0.00  0.00           O  
ATOM   4013  CG2 THR 1 261      75.292  66.397  46.650  0.00  0.00           C  
ATOM   4014  H   THR 1 261      72.726  65.335  46.469  0.00  0.00           H  
ATOM   4015  HA  THR 1 261      73.431  67.822  45.295  0.00  0.00           H  
ATOM   4016  HB  THR 1 261      75.525  66.543  44.638  0.00  0.00           H  
ATOM   4017  HG1 THR 1 261      74.561  64.375  44.318  0.00  0.00           H  
ATOM   4018 HG21 THR 1 261      74.755  65.730  47.324  0.00  0.00           H  
ATOM   4019 HG22 THR 1 261      76.366  66.215  46.653  0.00  0.00           H  
ATOM   4020 HG23 THR 1 261      75.145  67.452  46.882  0.00  0.00           H  
ATOM   4021  N   GLU 1 262      71.968  65.790  43.428  0.00  0.00           N  
ATOM   4022  CA  GLU 1 262      71.421  65.621  42.052  0.00  0.00           C  
ATOM   4023  C   GLU 1 262      70.170  66.498  41.715  0.00  0.00           C  
ATOM   4024  O   GLU 1 262      69.262  66.695  42.465  0.00  0.00           O  
ATOM   4025  CB  GLU 1 262      71.131  64.076  41.658  0.00  0.00           C  
ATOM   4026  CG  GLU 1 262      72.188  63.023  41.975  0.00  0.00           C  
ATOM   4027  CD  GLU 1 262      73.604  63.620  41.712  0.00  0.00           C  
ATOM   4028  OE1 GLU 1 262      73.833  64.074  40.572  0.00  0.00           O  
ATOM   4029  OE2 GLU 1 262      74.538  63.564  42.564  0.00  0.00           O  
ATOM   4030  H   GLU 1 262      71.301  65.441  44.101  0.00  0.00           H  
ATOM   4031  HA  GLU 1 262      72.154  65.976  41.329  0.00  0.00           H  
ATOM   4032  HB2 GLU 1 262      70.172  63.885  42.139  0.00  0.00           H  
ATOM   4033  HB3 GLU 1 262      70.892  64.011  40.596  0.00  0.00           H  
ATOM   4034  HG2 GLU 1 262      72.160  62.764  43.034  0.00  0.00           H  
ATOM   4035  HG3 GLU 1 262      72.019  62.255  41.220  0.00  0.00           H  
ATOM   4036  N   LYS 1 263      70.287  67.099  40.512  0.00  0.00           N  
ATOM   4037  CA  LYS 1 263      69.284  68.001  39.962  0.00  0.00           C  
ATOM   4038  C   LYS 1 263      68.285  67.138  39.221  0.00  0.00           C  
ATOM   4039  O   LYS 1 263      68.583  66.230  38.386  0.00  0.00           O  
ATOM   4040  CB  LYS 1 263      69.921  69.080  39.087  0.00  0.00           C  
ATOM   4041  CG  LYS 1 263      70.707  68.710  37.873  0.00  0.00           C  
ATOM   4042  CD  LYS 1 263      71.427  69.793  37.165  0.00  0.00           C  
ATOM   4043  CE  LYS 1 263      72.334  69.161  36.141  0.00  0.00           C  
ATOM   4044  NZ  LYS 1 263      73.409  69.983  35.631  0.00  0.00           N  
ATOM   4045  H   LYS 1 263      70.984  66.750  39.870  0.00  0.00           H  
ATOM   4046  HA  LYS 1 263      68.825  68.512  40.808  0.00  0.00           H  
ATOM   4047  HB2 LYS 1 263      69.126  69.770  38.803  0.00  0.00           H  
ATOM   4048  HB3 LYS 1 263      70.651  69.552  39.744  0.00  0.00           H  
ATOM   4049  HG2 LYS 1 263      71.426  67.952  38.183  0.00  0.00           H  
ATOM   4050  HG3 LYS 1 263      70.015  68.178  37.220  0.00  0.00           H  
ATOM   4051  HD2 LYS 1 263      70.763  70.430  36.581  0.00  0.00           H  
ATOM   4052  HD3 LYS 1 263      71.882  70.449  37.906  0.00  0.00           H  
ATOM   4053  HE2 LYS 1 263      72.859  68.355  36.652  0.00  0.00           H  
ATOM   4054  HE3 LYS 1 263      71.732  68.811  35.303  0.00  0.00           H  
ATOM   4055  HZ1 LYS 1 263      73.996  70.208  36.421  0.00  0.00           H  
ATOM   4056  HZ2 LYS 1 263      74.055  69.418  35.099  0.00  0.00           H  
ATOM   4057  HZ3 LYS 1 263      73.016  70.812  35.207  0.00  0.00           H  
ATOM   4058  N   PHE 1 264      67.004  67.430  39.343  0.00  0.00           N  
ATOM   4059  CA  PHE 1 264      65.891  66.725  38.617  0.00  0.00           C  
ATOM   4060  C   PHE 1 264      64.997  67.728  38.078  0.00  0.00           C  
ATOM   4061  O   PHE 1 264      64.832  68.771  38.611  0.00  0.00           O  
ATOM   4062  CB  PHE 1 264      65.097  65.824  39.586  0.00  0.00           C  
ATOM   4063  CG  PHE 1 264      65.766  64.489  39.899  0.00  0.00           C  
ATOM   4064  CD1 PHE 1 264      65.705  63.419  39.003  0.00  0.00           C  
ATOM   4065  CD2 PHE 1 264      66.227  64.305  41.198  0.00  0.00           C  
ATOM   4066  CE1 PHE 1 264      66.198  62.220  39.384  0.00  0.00           C  
ATOM   4067  CE2 PHE 1 264      66.718  63.057  41.693  0.00  0.00           C  
ATOM   4068  CZ  PHE 1 264      66.751  62.039  40.699  0.00  0.00           C  
ATOM   4069  H   PHE 1 264      66.834  68.234  39.931  0.00  0.00           H  
ATOM   4070  HA  PHE 1 264      66.255  66.082  37.817  0.00  0.00           H  
ATOM   4071  HB2 PHE 1 264      64.953  66.377  40.515  0.00  0.00           H  
ATOM   4072  HB3 PHE 1 264      64.105  65.714  39.149  0.00  0.00           H  
ATOM   4073  HD1 PHE 1 264      65.314  63.636  38.020  0.00  0.00           H  
ATOM   4074  HD2 PHE 1 264      66.402  65.175  41.814  0.00  0.00           H  
ATOM   4075  HE1 PHE 1 264      66.068  61.349  38.760  0.00  0.00           H  
ATOM   4076  HE2 PHE 1 264      67.204  62.947  42.651  0.00  0.00           H  
ATOM   4077  HZ  PHE 1 264      67.107  61.071  41.017  0.00  0.00           H  
ATOM   4078  N   PRO 1 265      64.202  67.459  36.990  0.00  0.00           N  
ATOM   4079  CA  PRO 1 265      63.316  68.440  36.274  0.00  0.00           C  
ATOM   4080  C   PRO 1 265      62.282  69.159  37.110  0.00  0.00           C  
ATOM   4081  O   PRO 1 265      61.906  68.792  38.202  0.00  0.00           O  
ATOM   4082  CB  PRO 1 265      62.667  67.584  35.230  0.00  0.00           C  
ATOM   4083  CG  PRO 1 265      63.636  66.435  34.826  0.00  0.00           C  
ATOM   4084  CD  PRO 1 265      64.378  66.260  36.104  0.00  0.00           C  
ATOM   4085  HA  PRO 1 265      64.027  69.140  35.837  0.00  0.00           H  
ATOM   4086  HB2 PRO 1 265      61.645  67.249  35.408  0.00  0.00           H  
ATOM   4087  HB3 PRO 1 265      62.776  68.182  34.324  0.00  0.00           H  
ATOM   4088  HG2 PRO 1 265      63.088  65.593  34.402  0.00  0.00           H  
ATOM   4089  HG3 PRO 1 265      64.457  66.553  34.119  0.00  0.00           H  
ATOM   4090  HD2 PRO 1 265      63.931  65.368  36.544  0.00  0.00           H  
ATOM   4091  HD3 PRO 1 265      65.413  66.014  35.866  0.00  0.00           H  
ATOM   4092  N   ASP 1 266      61.648  70.229  36.573  0.00  0.00           N  
ATOM   4093  CA  ASP 1 266      60.637  70.856  37.327  0.00  0.00           C  
ATOM   4094  C   ASP 1 266      59.312  70.181  37.384  0.00  0.00           C  
ATOM   4095  O   ASP 1 266      58.749  70.181  38.445  0.00  0.00           O  
ATOM   4096  CB  ASP 1 266      60.315  72.279  36.827  0.00  0.00           C  
ATOM   4097  CG  ASP 1 266      61.494  73.321  37.033  0.00  0.00           C  
ATOM   4098  OD1 ASP 1 266      62.260  73.197  37.960  0.00  0.00           O  
ATOM   4099  OD2 ASP 1 266      61.433  74.415  36.338  0.00  0.00           O  
ATOM   4100  H   ASP 1 266      61.834  70.509  35.621  0.00  0.00           H  
ATOM   4101  HA  ASP 1 266      60.843  70.940  38.394  0.00  0.00           H  
ATOM   4102  HB2 ASP 1 266      60.114  72.274  35.755  0.00  0.00           H  
ATOM   4103  HB3 ASP 1 266      59.519  72.710  37.435  0.00  0.00           H  
ATOM   4104  N   GLY 1 267      58.851  69.512  36.350  0.00  0.00           N  
ATOM   4105  CA  GLY 1 267      57.645  68.686  36.379  0.00  0.00           C  
ATOM   4106  C   GLY 1 267      57.900  67.270  36.893  0.00  0.00           C  
ATOM   4107  O   GLY 1 267      56.980  66.403  36.900  0.00  0.00           O  
ATOM   4108  H   GLY 1 267      59.272  69.772  35.469  0.00  0.00           H  
ATOM   4109  HA2 GLY 1 267      56.994  69.166  37.110  0.00  0.00           H  
ATOM   4110  HA3 GLY 1 267      57.183  68.815  35.400  0.00  0.00           H  
ATOM   4111  N   PHE 1 268      59.103  66.997  37.382  0.00  0.00           N  
ATOM   4112  CA  PHE 1 268      59.596  65.668  37.730  0.00  0.00           C  
ATOM   4113  C   PHE 1 268      58.710  64.986  38.775  0.00  0.00           C  
ATOM   4114  O   PHE 1 268      58.216  63.898  38.547  0.00  0.00           O  
ATOM   4115  CB  PHE 1 268      61.050  65.733  38.082  0.00  0.00           C  
ATOM   4116  CG  PHE 1 268      61.546  64.396  38.463  0.00  0.00           C  
ATOM   4117  CD1 PHE 1 268      61.642  63.272  37.528  0.00  0.00           C  
ATOM   4118  CD2 PHE 1 268      61.903  64.153  39.795  0.00  0.00           C  
ATOM   4119  CE1 PHE 1 268      62.100  62.002  37.903  0.00  0.00           C  
ATOM   4120  CE2 PHE 1 268      62.398  62.865  40.231  0.00  0.00           C  
ATOM   4121  CZ  PHE 1 268      62.533  61.885  39.246  0.00  0.00           C  
ATOM   4122  H   PHE 1 268      59.798  67.729  37.416  0.00  0.00           H  
ATOM   4123  HA  PHE 1 268      59.545  65.082  36.812  0.00  0.00           H  
ATOM   4124  HB2 PHE 1 268      61.716  66.128  37.316  0.00  0.00           H  
ATOM   4125  HB3 PHE 1 268      61.152  66.401  38.937  0.00  0.00           H  
ATOM   4126  HD1 PHE 1 268      61.203  63.313  36.542  0.00  0.00           H  
ATOM   4127  HD2 PHE 1 268      61.816  64.966  40.501  0.00  0.00           H  
ATOM   4128  HE1 PHE 1 268      62.212  61.258  37.127  0.00  0.00           H  
ATOM   4129  HE2 PHE 1 268      62.776  62.714  41.232  0.00  0.00           H  
ATOM   4130  HZ  PHE 1 268      63.044  60.959  39.464  0.00  0.00           H  
ATOM   4131  N   TRP 1 269      58.640  65.653  39.936  0.00  0.00           N  
ATOM   4132  CA  TRP 1 269      57.928  65.121  41.158  0.00  0.00           C  
ATOM   4133  C   TRP 1 269      56.397  65.026  40.993  0.00  0.00           C  
ATOM   4134  O   TRP 1 269      55.759  64.335  41.694  0.00  0.00           O  
ATOM   4135  CB  TRP 1 269      58.269  66.108  42.252  0.00  0.00           C  
ATOM   4136  CG  TRP 1 269      59.701  66.490  42.359  0.00  0.00           C  
ATOM   4137  CD1 TRP 1 269      60.292  67.585  41.864  0.00  0.00           C  
ATOM   4138  CD2 TRP 1 269      60.807  65.724  42.902  0.00  0.00           C  
ATOM   4139  NE1 TRP 1 269      61.651  67.586  42.085  0.00  0.00           N  
ATOM   4140  CE2 TRP 1 269      62.031  66.452  42.753  0.00  0.00           C  
ATOM   4141  CE3 TRP 1 269      60.790  64.394  43.339  0.00  0.00           C  
ATOM   4142  CZ2 TRP 1 269      63.283  65.961  43.110  0.00  0.00           C  
ATOM   4143  CZ3 TRP 1 269      62.017  63.862  43.764  0.00  0.00           C  
ATOM   4144  CH2 TRP 1 269      63.236  64.612  43.668  0.00  0.00           C  
ATOM   4145  H   TRP 1 269      59.080  66.554  40.062  0.00  0.00           H  
ATOM   4146  HA  TRP 1 269      58.330  64.143  41.423  0.00  0.00           H  
ATOM   4147  HB2 TRP 1 269      57.653  67.006  42.199  0.00  0.00           H  
ATOM   4148  HB3 TRP 1 269      57.905  65.647  43.170  0.00  0.00           H  
ATOM   4149  HD1 TRP 1 269      59.839  68.388  41.302  0.00  0.00           H  
ATOM   4150  HE1 TRP 1 269      62.239  68.382  41.884  0.00  0.00           H  
ATOM   4151  HE3 TRP 1 269      59.876  63.833  43.463  0.00  0.00           H  
ATOM   4152  HZ2 TRP 1 269      64.233  66.461  42.997  0.00  0.00           H  
ATOM   4153  HZ3 TRP 1 269      61.967  62.854  44.150  0.00  0.00           H  
ATOM   4154  HH2 TRP 1 269      64.202  64.150  43.810  0.00  0.00           H  
ATOM   4155  N   LEU 1 270      55.812  65.789  40.045  0.00  0.00           N  
ATOM   4156  CA  LEU 1 270      54.399  65.670  39.675  0.00  0.00           C  
ATOM   4157  C   LEU 1 270      54.198  64.432  38.795  0.00  0.00           C  
ATOM   4158  O   LEU 1 270      53.091  64.170  38.516  0.00  0.00           O  
ATOM   4159  CB  LEU 1 270      54.018  66.845  38.799  0.00  0.00           C  
ATOM   4160  CG  LEU 1 270      53.961  68.203  39.537  0.00  0.00           C  
ATOM   4161  CD1 LEU 1 270      53.854  69.338  38.582  0.00  0.00           C  
ATOM   4162  CD2 LEU 1 270      52.897  68.300  40.661  0.00  0.00           C  
ATOM   4163  H   LEU 1 270      56.361  66.510  39.599  0.00  0.00           H  
ATOM   4164  HA  LEU 1 270      53.734  65.512  40.524  0.00  0.00           H  
ATOM   4165  HB2 LEU 1 270      54.632  66.910  37.901  0.00  0.00           H  
ATOM   4166  HB3 LEU 1 270      53.069  66.637  38.304  0.00  0.00           H  
ATOM   4167  HG  LEU 1 270      54.900  68.266  40.086  0.00  0.00           H  
ATOM   4168 HD11 LEU 1 270      53.061  68.997  37.917  0.00  0.00           H  
ATOM   4169 HD12 LEU 1 270      53.648  70.310  39.030  0.00  0.00           H  
ATOM   4170 HD13 LEU 1 270      54.690  69.371  37.883  0.00  0.00           H  
ATOM   4171 HD21 LEU 1 270      53.383  68.957  41.383  0.00  0.00           H  
ATOM   4172 HD22 LEU 1 270      52.011  68.717  40.182  0.00  0.00           H  
ATOM   4173 HD23 LEU 1 270      52.612  67.299  40.987  0.00  0.00           H  
ATOM   4174  N   GLY 1 271      55.191  63.816  38.238  0.00  0.00           N  
ATOM   4175  CA  GLY 1 271      55.121  62.795  37.112  0.00  0.00           C  
ATOM   4176  C   GLY 1 271      54.898  63.352  35.763  0.00  0.00           C  
ATOM   4177  O   GLY 1 271      54.785  62.645  34.773  0.00  0.00           O  
ATOM   4178  H   GLY 1 271      56.108  64.059  38.585  0.00  0.00           H  
ATOM   4179  HA2 GLY 1 271      55.893  62.026  37.102  0.00  0.00           H  
ATOM   4180  HA3 GLY 1 271      54.222  62.247  37.397  0.00  0.00           H  
ATOM   4181  N   GLU 1 272      54.934  64.716  35.508  0.00  0.00           N  
ATOM   4182  CA  GLU 1 272      54.577  65.364  34.281  0.00  0.00           C  
ATOM   4183  C   GLU 1 272      55.741  65.501  33.319  0.00  0.00           C  
ATOM   4184  O   GLU 1 272      55.598  65.698  32.141  0.00  0.00           O  
ATOM   4185  CB  GLU 1 272      54.030  66.769  34.540  0.00  0.00           C  
ATOM   4186  CG  GLU 1 272      52.618  67.022  35.056  0.00  0.00           C  
ATOM   4187  CD  GLU 1 272      51.529  67.141  33.911  0.00  0.00           C  
ATOM   4188  OE1 GLU 1 272      51.541  66.433  32.866  0.00  0.00           O  
ATOM   4189  OE2 GLU 1 272      50.601  67.966  34.067  0.00  0.00           O  
ATOM   4190  H   GLU 1 272      55.114  65.331  36.289  0.00  0.00           H  
ATOM   4191  HA  GLU 1 272      53.764  64.796  33.829  0.00  0.00           H  
ATOM   4192  HB2 GLU 1 272      54.824  67.318  35.047  0.00  0.00           H  
ATOM   4193  HB3 GLU 1 272      54.057  67.350  33.618  0.00  0.00           H  
ATOM   4194  HG2 GLU 1 272      52.290  66.220  35.717  0.00  0.00           H  
ATOM   4195  HG3 GLU 1 272      52.695  67.909  35.685  0.00  0.00           H  
ATOM   4196  N   GLN 1 273      56.966  65.445  33.758  0.00  0.00           N  
ATOM   4197  CA  GLN 1 273      58.194  65.720  33.004  0.00  0.00           C  
ATOM   4198  C   GLN 1 273      59.171  64.608  33.339  0.00  0.00           C  
ATOM   4199  O   GLN 1 273      59.381  64.374  34.524  0.00  0.00           O  
ATOM   4200  CB  GLN 1 273      58.737  67.121  33.320  0.00  0.00           C  
ATOM   4201  CG  GLN 1 273      60.078  67.463  32.664  0.00  0.00           C  
ATOM   4202  CD  GLN 1 273      60.381  68.948  32.822  0.00  0.00           C  
ATOM   4203  OE1 GLN 1 273      59.734  69.601  33.658  0.00  0.00           O  
ATOM   4204  NE2 GLN 1 273      61.256  69.428  31.992  0.00  0.00           N  
ATOM   4205  H   GLN 1 273      57.131  65.145  34.709  0.00  0.00           H  
ATOM   4206  HA  GLN 1 273      57.999  65.700  31.932  0.00  0.00           H  
ATOM   4207  HB2 GLN 1 273      57.950  67.839  33.089  0.00  0.00           H  
ATOM   4208  HB3 GLN 1 273      58.978  67.136  34.383  0.00  0.00           H  
ATOM   4209  HG2 GLN 1 273      60.883  66.800  32.982  0.00  0.00           H  
ATOM   4210  HG3 GLN 1 273      59.973  67.366  31.583  0.00  0.00           H  
ATOM   4211 HE21 GLN 1 273      61.438  70.419  31.925  0.00  0.00           H  
ATOM   4212 HE22 GLN 1 273      61.642  68.821  31.284  0.00  0.00           H  
ATOM   4213  N   LEU 1 274      59.699  63.862  32.346  0.00  0.00           N  
ATOM   4214  CA  LEU 1 274      60.720  62.851  32.515  0.00  0.00           C  
ATOM   4215  C   LEU 1 274      62.117  63.396  32.879  0.00  0.00           C  
ATOM   4216  O   LEU 1 274      62.653  64.343  32.289  0.00  0.00           O  
ATOM   4217  CB  LEU 1 274      60.744  61.957  31.189  0.00  0.00           C  
ATOM   4218  CG  LEU 1 274      59.433  61.411  30.580  0.00  0.00           C  
ATOM   4219  CD1 LEU 1 274      59.817  60.436  29.433  0.00  0.00           C  
ATOM   4220  CD2 LEU 1 274      58.464  60.572  31.471  0.00  0.00           C  
ATOM   4221  H   LEU 1 274      59.445  64.117  31.402  0.00  0.00           H  
ATOM   4222  HA  LEU 1 274      60.330  62.030  33.117  0.00  0.00           H  
ATOM   4223  HB2 LEU 1 274      61.252  62.625  30.494  0.00  0.00           H  
ATOM   4224  HB3 LEU 1 274      61.391  61.087  31.304  0.00  0.00           H  
ATOM   4225  HG  LEU 1 274      58.792  62.241  30.284  0.00  0.00           H  
ATOM   4226 HD11 LEU 1 274      60.547  60.927  28.789  0.00  0.00           H  
ATOM   4227 HD12 LEU 1 274      60.169  59.483  29.826  0.00  0.00           H  
ATOM   4228 HD13 LEU 1 274      58.997  60.297  28.729  0.00  0.00           H  
ATOM   4229 HD21 LEU 1 274      58.976  59.632  31.677  0.00  0.00           H  
ATOM   4230 HD22 LEU 1 274      58.012  61.149  32.278  0.00  0.00           H  
ATOM   4231 HD23 LEU 1 274      57.695  60.298  30.749  0.00  0.00           H  
ATOM   4232  N   VAL 1 275      62.856  62.720  33.801  0.00  0.00           N  
ATOM   4233  CA  VAL 1 275      64.371  62.779  33.846  0.00  0.00           C  
ATOM   4234  C   VAL 1 275      64.847  61.685  32.814  0.00  0.00           C  
ATOM   4235  O   VAL 1 275      64.136  60.832  32.422  0.00  0.00           O  
ATOM   4236  CB  VAL 1 275      64.983  62.647  35.231  0.00  0.00           C  
ATOM   4237  CG1 VAL 1 275      64.806  61.154  35.822  0.00  0.00           C  
ATOM   4238  CG2 VAL 1 275      66.519  63.037  35.333  0.00  0.00           C  
ATOM   4239  H   VAL 1 275      62.436  61.881  34.173  0.00  0.00           H  
ATOM   4240  HA  VAL 1 275      64.727  63.740  33.476  0.00  0.00           H  
ATOM   4241  HB  VAL 1 275      64.444  63.356  35.859  0.00  0.00           H  
ATOM   4242 HG11 VAL 1 275      65.432  60.478  35.240  0.00  0.00           H  
ATOM   4243 HG12 VAL 1 275      65.048  61.037  36.878  0.00  0.00           H  
ATOM   4244 HG13 VAL 1 275      63.781  60.791  35.758  0.00  0.00           H  
ATOM   4245 HG21 VAL 1 275      67.117  62.211  34.946  0.00  0.00           H  
ATOM   4246 HG22 VAL 1 275      66.654  63.950  34.753  0.00  0.00           H  
ATOM   4247 HG23 VAL 1 275      66.832  63.302  36.342  0.00  0.00           H  
ATOM   4248  N   CYS 1 276      66.146  61.885  32.392  0.00  0.00           N  
ATOM   4249  CA  CYS 1 276      66.792  61.229  31.319  0.00  0.00           C  
ATOM   4250  C   CYS 1 276      68.367  61.092  31.520  0.00  0.00           C  
ATOM   4251  O   CYS 1 276      69.003  61.938  32.167  0.00  0.00           O  
ATOM   4252  CB  CYS 1 276      66.564  61.941  29.987  0.00  0.00           C  
ATOM   4253  SG  CYS 1 276      64.803  62.355  29.616  0.00  0.00           S  
ATOM   4254  H   CYS 1 276      66.644  62.682  32.763  0.00  0.00           H  
ATOM   4255  HA  CYS 1 276      66.474  60.190  31.234  0.00  0.00           H  
ATOM   4256  HB2 CYS 1 276      67.160  62.853  29.939  0.00  0.00           H  
ATOM   4257  HB3 CYS 1 276      66.874  61.279  29.178  0.00  0.00           H  
ATOM   4258  N   TRP 1 277      68.935  60.151  30.830  0.00  0.00           N  
ATOM   4259  CA  TRP 1 277      70.401  59.963  30.765  0.00  0.00           C  
ATOM   4260  C   TRP 1 277      70.747  59.219  29.437  0.00  0.00           C  
ATOM   4261  O   TRP 1 277      69.966  58.319  29.065  0.00  0.00           O  
ATOM   4262  CB  TRP 1 277      70.845  59.055  31.911  0.00  0.00           C  
ATOM   4263  CG  TRP 1 277      70.720  59.483  33.332  0.00  0.00           C  
ATOM   4264  CD1 TRP 1 277      71.666  60.321  33.936  0.00  0.00           C  
ATOM   4265  CD2 TRP 1 277      69.622  59.453  34.294  0.00  0.00           C  
ATOM   4266  NE1 TRP 1 277      71.262  60.630  35.276  0.00  0.00           N  
ATOM   4267  CE2 TRP 1 277      70.020  60.086  35.514  0.00  0.00           C  
ATOM   4268  CE3 TRP 1 277      68.361  58.819  34.314  0.00  0.00           C  
ATOM   4269  CZ2 TRP 1 277      69.245  60.116  36.661  0.00  0.00           C  
ATOM   4270  CZ3 TRP 1 277      67.582  58.716  35.488  0.00  0.00           C  
ATOM   4271  CH2 TRP 1 277      68.012  59.473  36.619  0.00  0.00           C  
ATOM   4272  H   TRP 1 277      68.328  59.440  30.445  0.00  0.00           H  
ATOM   4273  HA  TRP 1 277      70.989  60.861  30.955  0.00  0.00           H  
ATOM   4274  HB2 TRP 1 277      70.217  58.168  31.995  0.00  0.00           H  
ATOM   4275  HB3 TRP 1 277      71.886  58.761  31.781  0.00  0.00           H  
ATOM   4276  HD1 TRP 1 277      72.572  60.718  33.502  0.00  0.00           H  
ATOM   4277  HE1 TRP 1 277      71.901  61.054  35.933  0.00  0.00           H  
ATOM   4278  HE3 TRP 1 277      68.055  58.343  33.394  0.00  0.00           H  
ATOM   4279  HZ2 TRP 1 277      69.576  60.678  37.522  0.00  0.00           H  
ATOM   4280  HZ3 TRP 1 277      66.667  58.143  35.516  0.00  0.00           H  
ATOM   4281  HH2 TRP 1 277      67.515  59.484  37.577  0.00  0.00           H  
ATOM   4282  N   GLN 1 278      71.968  59.377  28.969  0.00  0.00           N  
ATOM   4283  CA  GLN 1 278      72.485  58.741  27.748  0.00  0.00           C  
ATOM   4284  C   GLN 1 278      72.268  57.215  27.793  0.00  0.00           C  
ATOM   4285  O   GLN 1 278      72.710  56.518  28.749  0.00  0.00           O  
ATOM   4286  CB  GLN 1 278      74.006  59.037  27.659  0.00  0.00           C  
ATOM   4287  CG  GLN 1 278      74.666  58.350  26.499  0.00  0.00           C  
ATOM   4288  CD  GLN 1 278      74.078  58.737  25.088  0.00  0.00           C  
ATOM   4289  OE1 GLN 1 278      73.734  59.856  24.638  0.00  0.00           O  
ATOM   4290  NE2 GLN 1 278      74.034  57.703  24.257  0.00  0.00           N  
ATOM   4291  H   GLN 1 278      72.504  60.160  29.314  0.00  0.00           H  
ATOM   4292  HA  GLN 1 278      72.001  59.155  26.863  0.00  0.00           H  
ATOM   4293  HB2 GLN 1 278      74.150  60.111  27.536  0.00  0.00           H  
ATOM   4294  HB3 GLN 1 278      74.484  58.683  28.573  0.00  0.00           H  
ATOM   4295  HG2 GLN 1 278      75.747  58.491  26.490  0.00  0.00           H  
ATOM   4296  HG3 GLN 1 278      74.554  57.270  26.591  0.00  0.00           H  
ATOM   4297 HE21 GLN 1 278      73.554  57.813  23.375  0.00  0.00           H  
ATOM   4298 HE22 GLN 1 278      74.406  56.816  24.565  0.00  0.00           H  
ATOM   4299  N   ALA 1 279      71.615  56.595  26.804  0.00  0.00           N  
ATOM   4300  CA  ALA 1 279      70.940  55.245  26.944  0.00  0.00           C  
ATOM   4301  C   ALA 1 279      71.853  54.139  27.295  0.00  0.00           C  
ATOM   4302  O   ALA 1 279      72.776  53.796  26.524  0.00  0.00           O  
ATOM   4303  CB  ALA 1 279      70.259  54.906  25.610  0.00  0.00           C  
ATOM   4304  H   ALA 1 279      71.244  57.270  26.151  0.00  0.00           H  
ATOM   4305  HA  ALA 1 279      70.176  55.271  27.722  0.00  0.00           H  
ATOM   4306  HB1 ALA 1 279      70.929  55.172  24.792  0.00  0.00           H  
ATOM   4307  HB2 ALA 1 279      70.042  53.840  25.682  0.00  0.00           H  
ATOM   4308  HB3 ALA 1 279      69.535  55.706  25.458  0.00  0.00           H  
ATOM   4309  N   GLY 1 280      71.685  53.456  28.505  0.00  0.00           N  
ATOM   4310  CA  GLY 1 280      72.391  52.313  28.966  0.00  0.00           C  
ATOM   4311  C   GLY 1 280      73.554  52.835  29.873  0.00  0.00           C  
ATOM   4312  O   GLY 1 280      74.512  52.115  30.067  0.00  0.00           O  
ATOM   4313  H   GLY 1 280      70.957  53.849  29.085  0.00  0.00           H  
ATOM   4314  HA2 GLY 1 280      71.755  51.641  29.543  0.00  0.00           H  
ATOM   4315  HA3 GLY 1 280      72.762  51.674  28.164  0.00  0.00           H  
ATOM   4316  N   THR 1 281      73.539  54.146  30.392  0.00  0.00           N  
ATOM   4317  CA  THR 1 281      74.479  54.664  31.346  0.00  0.00           C  
ATOM   4318  C   THR 1 281      73.832  55.188  32.616  0.00  0.00           C  
ATOM   4319  O   THR 1 281      74.448  56.031  33.281  0.00  0.00           O  
ATOM   4320  CB  THR 1 281      75.612  55.563  30.684  0.00  0.00           C  
ATOM   4321  OG1 THR 1 281      74.996  56.830  30.418  0.00  0.00           O  
ATOM   4322  CG2 THR 1 281      76.096  55.086  29.318  0.00  0.00           C  
ATOM   4323  H   THR 1 281      72.771  54.758  30.153  0.00  0.00           H  
ATOM   4324  HA  THR 1 281      75.024  53.752  31.586  0.00  0.00           H  
ATOM   4325  HB  THR 1 281      76.406  55.758  31.405  0.00  0.00           H  
ATOM   4326  HG1 THR 1 281      74.308  56.728  29.756  0.00  0.00           H  
ATOM   4327 HG21 THR 1 281      76.428  54.048  29.299  0.00  0.00           H  
ATOM   4328 HG22 THR 1 281      75.321  55.068  28.551  0.00  0.00           H  
ATOM   4329 HG23 THR 1 281      76.851  55.809  29.010  0.00  0.00           H  
ATOM   4330  N   THR 1 282      72.597  54.844  32.907  0.00  0.00           N  
ATOM   4331  CA  THR 1 282      71.844  55.285  34.068  0.00  0.00           C  
ATOM   4332  C   THR 1 282      72.533  54.969  35.447  0.00  0.00           C  
ATOM   4333  O   THR 1 282      72.733  53.781  35.726  0.00  0.00           O  
ATOM   4334  CB  THR 1 282      70.408  54.751  34.101  0.00  0.00           C  
ATOM   4335  OG1 THR 1 282      69.633  55.113  32.953  0.00  0.00           O  
ATOM   4336  CG2 THR 1 282      69.591  55.398  35.283  0.00  0.00           C  
ATOM   4337  H   THR 1 282      72.266  54.117  32.287  0.00  0.00           H  
ATOM   4338  HA  THR 1 282      71.694  56.358  33.953  0.00  0.00           H  
ATOM   4339  HB  THR 1 282      70.365  53.670  34.240  0.00  0.00           H  
ATOM   4340  HG1 THR 1 282      70.202  55.096  32.180  0.00  0.00           H  
ATOM   4341 HG21 THR 1 282      70.148  55.208  36.201  0.00  0.00           H  
ATOM   4342 HG22 THR 1 282      69.446  56.466  35.127  0.00  0.00           H  
ATOM   4343 HG23 THR 1 282      68.571  55.029  35.390  0.00  0.00           H  
ATOM   4344  N   PRO 1 283      72.880  55.894  36.313  0.00  0.00           N  
ATOM   4345  CA  PRO 1 283      73.788  55.663  37.466  0.00  0.00           C  
ATOM   4346  C   PRO 1 283      72.929  55.269  38.691  0.00  0.00           C  
ATOM   4347  O   PRO 1 283      73.015  55.801  39.823  0.00  0.00           O  
ATOM   4348  CB  PRO 1 283      74.581  56.972  37.591  0.00  0.00           C  
ATOM   4349  CG  PRO 1 283      73.570  58.093  37.155  0.00  0.00           C  
ATOM   4350  CD  PRO 1 283      72.672  57.348  36.131  0.00  0.00           C  
ATOM   4351  HA  PRO 1 283      74.493  54.879  37.193  0.00  0.00           H  
ATOM   4352  HB2 PRO 1 283      74.856  56.975  38.646  0.00  0.00           H  
ATOM   4353  HB3 PRO 1 283      75.481  57.029  36.979  0.00  0.00           H  
ATOM   4354  HG2 PRO 1 283      72.966  58.462  37.984  0.00  0.00           H  
ATOM   4355  HG3 PRO 1 283      74.080  58.861  36.573  0.00  0.00           H  
ATOM   4356  HD2 PRO 1 283      71.619  57.586  36.274  0.00  0.00           H  
ATOM   4357  HD3 PRO 1 283      72.935  57.644  35.115  0.00  0.00           H  
ATOM   4358  N   TRP 1 284      72.037  54.293  38.509  0.00  0.00           N  
ATOM   4359  CA  TRP 1 284      71.034  53.826  39.532  0.00  0.00           C  
ATOM   4360  C   TRP 1 284      71.608  53.681  40.982  0.00  0.00           C  
ATOM   4361  O   TRP 1 284      70.861  54.061  41.900  0.00  0.00           O  
ATOM   4362  CB  TRP 1 284      70.510  52.510  38.906  0.00  0.00           C  
ATOM   4363  CG  TRP 1 284      69.750  52.455  37.654  0.00  0.00           C  
ATOM   4364  CD1 TRP 1 284      70.008  51.670  36.598  0.00  0.00           C  
ATOM   4365  CD2 TRP 1 284      68.358  52.953  37.389  0.00  0.00           C  
ATOM   4366  NE1 TRP 1 284      68.915  51.621  35.693  0.00  0.00           N  
ATOM   4367  CE2 TRP 1 284      67.912  52.411  36.098  0.00  0.00           C  
ATOM   4368  CE3 TRP 1 284      67.509  53.855  38.022  0.00  0.00           C  
ATOM   4369  CZ2 TRP 1 284      66.666  52.774  35.605  0.00  0.00           C  
ATOM   4370  CZ3 TRP 1 284      66.273  54.179  37.468  0.00  0.00           C  
ATOM   4371  CH2 TRP 1 284      65.805  53.693  36.277  0.00  0.00           C  
ATOM   4372  H   TRP 1 284      71.998  53.826  37.614  0.00  0.00           H  
ATOM   4373  HA  TRP 1 284      70.214  54.543  39.489  0.00  0.00           H  
ATOM   4374  HB2 TRP 1 284      71.407  51.890  38.918  0.00  0.00           H  
ATOM   4375  HB3 TRP 1 284      69.846  52.104  39.669  0.00  0.00           H  
ATOM   4376  HD1 TRP 1 284      70.960  51.169  36.500  0.00  0.00           H  
ATOM   4377  HE1 TRP 1 284      68.938  51.106  34.825  0.00  0.00           H  
ATOM   4378  HE3 TRP 1 284      67.915  54.332  38.901  0.00  0.00           H  
ATOM   4379  HZ2 TRP 1 284      66.392  52.389  34.634  0.00  0.00           H  
ATOM   4380  HZ3 TRP 1 284      65.757  55.041  37.864  0.00  0.00           H  
ATOM   4381  HH2 TRP 1 284      64.931  54.123  35.811  0.00  0.00           H  
ATOM   4382  N   ASN 1 285      72.836  53.266  41.273  0.00  0.00           N  
ATOM   4383  CA  ASN 1 285      73.428  52.950  42.608  0.00  0.00           C  
ATOM   4384  C   ASN 1 285      73.258  54.192  43.533  0.00  0.00           C  
ATOM   4385  O   ASN 1 285      73.009  53.959  44.730  0.00  0.00           O  
ATOM   4386  CB  ASN 1 285      74.909  52.515  42.373  0.00  0.00           C  
ATOM   4387  CG  ASN 1 285      75.878  53.559  41.997  0.00  0.00           C  
ATOM   4388  OD1 ASN 1 285      76.406  54.309  42.836  0.00  0.00           O  
ATOM   4389  ND2 ASN 1 285      76.152  53.765  40.711  0.00  0.00           N  
ATOM   4390  H   ASN 1 285      73.345  53.079  40.421  0.00  0.00           H  
ATOM   4391  HA  ASN 1 285      72.919  52.127  43.109  0.00  0.00           H  
ATOM   4392  HB2 ASN 1 285      75.235  52.063  43.310  0.00  0.00           H  
ATOM   4393  HB3 ASN 1 285      74.942  51.754  41.594  0.00  0.00           H  
ATOM   4394 HD21 ASN 1 285      76.700  54.567  40.435  0.00  0.00           H  
ATOM   4395 HD22 ASN 1 285      75.831  53.076  40.046  0.00  0.00           H  
ATOM   4396  N   ILE 1 286      73.373  55.473  43.012  0.00  0.00           N  
ATOM   4397  CA  ILE 1 286      73.252  56.682  43.852  0.00  0.00           C  
ATOM   4398  C   ILE 1 286      71.771  57.037  44.182  0.00  0.00           C  
ATOM   4399  O   ILE 1 286      71.533  57.806  45.176  0.00  0.00           O  
ATOM   4400  CB  ILE 1 286      74.047  57.878  43.293  0.00  0.00           C  
ATOM   4401  CG1 ILE 1 286      73.331  58.375  42.004  0.00  0.00           C  
ATOM   4402  CG2 ILE 1 286      75.514  57.615  43.208  0.00  0.00           C  
ATOM   4403  CD1 ILE 1 286      73.771  59.723  41.519  0.00  0.00           C  
ATOM   4404  H   ILE 1 286      73.515  55.614  42.022  0.00  0.00           H  
ATOM   4405  HA  ILE 1 286      73.711  56.404  44.801  0.00  0.00           H  
ATOM   4406  HB  ILE 1 286      73.868  58.663  44.028  0.00  0.00           H  
ATOM   4407 HG12 ILE 1 286      73.476  57.704  41.157  0.00  0.00           H  
ATOM   4408 HG13 ILE 1 286      72.265  58.479  42.207  0.00  0.00           H  
ATOM   4409 HG21 ILE 1 286      75.654  56.851  42.443  0.00  0.00           H  
ATOM   4410 HG22 ILE 1 286      75.961  58.536  42.836  0.00  0.00           H  
ATOM   4411 HG23 ILE 1 286      75.936  57.446  44.198  0.00  0.00           H  
ATOM   4412 HD11 ILE 1 286      74.860  59.705  41.475  0.00  0.00           H  
ATOM   4413 HD12 ILE 1 286      73.337  59.956  40.546  0.00  0.00           H  
ATOM   4414 HD13 ILE 1 286      73.486  60.558  42.159  0.00  0.00           H  
ATOM   4415  N   PHE 1 287      70.780  56.627  43.490  0.00  0.00           N  
ATOM   4416  CA  PHE 1 287      69.342  56.934  43.815  0.00  0.00           C  
ATOM   4417  C   PHE 1 287      68.866  56.019  44.976  0.00  0.00           C  
ATOM   4418  O   PHE 1 287      69.307  54.885  45.133  0.00  0.00           O  
ATOM   4419  CB  PHE 1 287      68.536  57.013  42.613  0.00  0.00           C  
ATOM   4420  CG  PHE 1 287      69.034  58.046  41.704  0.00  0.00           C  
ATOM   4421  CD1 PHE 1 287      68.873  59.385  42.124  0.00  0.00           C  
ATOM   4422  CD2 PHE 1 287      69.653  57.786  40.474  0.00  0.00           C  
ATOM   4423  CE1 PHE 1 287      69.525  60.438  41.368  0.00  0.00           C  
ATOM   4424  CE2 PHE 1 287      70.306  58.776  39.809  0.00  0.00           C  
ATOM   4425  CZ  PHE 1 287      70.209  60.107  40.216  0.00  0.00           C  
ATOM   4426  H   PHE 1 287      71.013  55.970  42.759  0.00  0.00           H  
ATOM   4427  HA  PHE 1 287      69.265  57.904  44.305  0.00  0.00           H  
ATOM   4428  HB2 PHE 1 287      68.546  56.055  42.094  0.00  0.00           H  
ATOM   4429  HB3 PHE 1 287      67.551  57.389  42.889  0.00  0.00           H  
ATOM   4430  HD1 PHE 1 287      68.368  59.648  43.041  0.00  0.00           H  
ATOM   4431  HD2 PHE 1 287      69.754  56.759  40.153  0.00  0.00           H  
ATOM   4432  HE1 PHE 1 287      69.372  61.464  41.667  0.00  0.00           H  
ATOM   4433  HE2 PHE 1 287      70.667  58.621  38.803  0.00  0.00           H  
ATOM   4434  HZ  PHE 1 287      70.729  60.837  39.614  0.00  0.00           H  
ATOM   4435  N   PRO 1 288      68.133  56.532  45.974  0.00  0.00           N  
ATOM   4436  CA  PRO 1 288      67.786  55.926  47.290  0.00  0.00           C  
ATOM   4437  C   PRO 1 288      66.729  54.736  47.043  0.00  0.00           C  
ATOM   4438  O   PRO 1 288      65.879  54.870  46.182  0.00  0.00           O  
ATOM   4439  CB  PRO 1 288      67.234  57.007  48.178  0.00  0.00           C  
ATOM   4440  CG  PRO 1 288      66.523  57.920  47.166  0.00  0.00           C  
ATOM   4441  CD  PRO 1 288      67.353  57.737  45.874  0.00  0.00           C  
ATOM   4442  HA  PRO 1 288      68.709  55.555  47.735  0.00  0.00           H  
ATOM   4443  HB2 PRO 1 288      66.690  56.639  49.048  0.00  0.00           H  
ATOM   4444  HB3 PRO 1 288      68.090  57.545  48.585  0.00  0.00           H  
ATOM   4445  HG2 PRO 1 288      65.497  57.612  46.969  0.00  0.00           H  
ATOM   4446  HG3 PRO 1 288      66.521  58.956  47.504  0.00  0.00           H  
ATOM   4447  HD2 PRO 1 288      68.004  58.611  45.889  0.00  0.00           H  
ATOM   4448  HD3 PRO 1 288      66.721  57.765  44.987  0.00  0.00           H  
ATOM   4449  N   VAL 1 289      66.937  53.721  47.788  0.00  0.00           N  
ATOM   4450  CA  VAL 1 289      65.902  52.677  48.060  0.00  0.00           C  
ATOM   4451  C   VAL 1 289      64.794  53.101  49.012  0.00  0.00           C  
ATOM   4452  O   VAL 1 289      64.986  54.033  49.752  0.00  0.00           O  
ATOM   4453  CB  VAL 1 289      66.438  51.337  48.502  0.00  0.00           C  
ATOM   4454  CG1 VAL 1 289      67.474  50.816  47.528  0.00  0.00           C  
ATOM   4455  CG2 VAL 1 289      67.022  51.350  49.935  0.00  0.00           C  
ATOM   4456  H   VAL 1 289      67.750  53.810  48.380  0.00  0.00           H  
ATOM   4457  HA  VAL 1 289      65.289  52.541  47.168  0.00  0.00           H  
ATOM   4458  HB  VAL 1 289      65.599  50.645  48.569  0.00  0.00           H  
ATOM   4459 HG11 VAL 1 289      67.119  50.956  46.507  0.00  0.00           H  
ATOM   4460 HG12 VAL 1 289      68.380  51.421  47.564  0.00  0.00           H  
ATOM   4461 HG13 VAL 1 289      67.622  49.750  47.700  0.00  0.00           H  
ATOM   4462 HG21 VAL 1 289      67.888  51.980  50.140  0.00  0.00           H  
ATOM   4463 HG22 VAL 1 289      66.273  51.699  50.645  0.00  0.00           H  
ATOM   4464 HG23 VAL 1 289      67.261  50.319  50.196  0.00  0.00           H  
ATOM   4465  N   ILE 1 290      63.678  52.367  49.012  0.00  0.00           N  
ATOM   4466  CA  ILE 1 290      62.538  52.672  49.836  0.00  0.00           C  
ATOM   4467  C   ILE 1 290      61.989  51.384  50.429  0.00  0.00           C  
ATOM   4468  O   ILE 1 290      61.818  50.376  49.751  0.00  0.00           O  
ATOM   4469  CB  ILE 1 290      61.458  53.549  49.075  0.00  0.00           C  
ATOM   4470  CG1 ILE 1 290      61.985  54.871  48.529  0.00  0.00           C  
ATOM   4471  CG2 ILE 1 290      60.287  53.975  49.969  0.00  0.00           C  
ATOM   4472  CD1 ILE 1 290      60.995  55.774  47.838  0.00  0.00           C  
ATOM   4473  H   ILE 1 290      63.617  51.622  48.333  0.00  0.00           H  
ATOM   4474  HA  ILE 1 290      62.730  53.247  50.741  0.00  0.00           H  
ATOM   4475  HB  ILE 1 290      60.999  52.878  48.348  0.00  0.00           H  
ATOM   4476 HG12 ILE 1 290      62.592  55.402  49.262  0.00  0.00           H  
ATOM   4477 HG13 ILE 1 290      62.523  54.513  47.651  0.00  0.00           H  
ATOM   4478 HG21 ILE 1 290      59.425  54.399  49.454  0.00  0.00           H  
ATOM   4479 HG22 ILE 1 290      59.971  53.155  50.613  0.00  0.00           H  
ATOM   4480 HG23 ILE 1 290      60.682  54.719  50.661  0.00  0.00           H  
ATOM   4481 HD11 ILE 1 290      61.426  56.324  47.002  0.00  0.00           H  
ATOM   4482 HD12 ILE 1 290      60.229  55.207  47.309  0.00  0.00           H  
ATOM   4483 HD13 ILE 1 290      60.619  56.512  48.547  0.00  0.00           H  
ATOM   4484  N   SER 1 291      61.621  51.490  51.763  0.00  0.00           N  
ATOM   4485  CA  SER 1 291      61.162  50.369  52.498  0.00  0.00           C  
ATOM   4486  C   SER 1 291      59.920  50.617  53.235  0.00  0.00           C  
ATOM   4487  O   SER 1 291      59.673  51.704  53.778  0.00  0.00           O  
ATOM   4488  CB  SER 1 291      62.299  49.887  53.379  0.00  0.00           C  
ATOM   4489  OG  SER 1 291      62.027  48.538  53.734  0.00  0.00           O  
ATOM   4490  H   SER 1 291      61.601  52.403  52.196  0.00  0.00           H  
ATOM   4491  HA  SER 1 291      60.936  49.594  51.766  0.00  0.00           H  
ATOM   4492  HB2 SER 1 291      63.269  50.093  52.926  0.00  0.00           H  
ATOM   4493  HB3 SER 1 291      62.156  50.453  54.300  0.00  0.00           H  
ATOM   4494  HG  SER 1 291      62.082  47.955  52.973  0.00  0.00           H  
ATOM   4495  N   LEU 1 292      59.133  49.558  53.311  0.00  0.00           N  
ATOM   4496  CA  LEU 1 292      57.873  49.453  54.006  0.00  0.00           C  
ATOM   4497  C   LEU 1 292      58.043  48.310  54.976  0.00  0.00           C  
ATOM   4498  O   LEU 1 292      58.511  47.270  54.562  0.00  0.00           O  
ATOM   4499  CB  LEU 1 292      56.621  49.280  53.032  0.00  0.00           C  
ATOM   4500  CG  LEU 1 292      56.530  50.322  51.823  0.00  0.00           C  
ATOM   4501  CD1 LEU 1 292      55.447  49.939  50.867  0.00  0.00           C  
ATOM   4502  CD2 LEU 1 292      56.216  51.792  52.290  0.00  0.00           C  
ATOM   4503  H   LEU 1 292      59.356  48.777  52.711  0.00  0.00           H  
ATOM   4504  HA  LEU 1 292      57.757  50.394  54.543  0.00  0.00           H  
ATOM   4505  HB2 LEU 1 292      56.651  48.315  52.525  0.00  0.00           H  
ATOM   4506  HB3 LEU 1 292      55.672  49.349  53.563  0.00  0.00           H  
ATOM   4507  HG  LEU 1 292      57.511  50.410  51.356  0.00  0.00           H  
ATOM   4508 HD11 LEU 1 292      54.417  49.955  51.224  0.00  0.00           H  
ATOM   4509 HD12 LEU 1 292      55.499  50.641  50.034  0.00  0.00           H  
ATOM   4510 HD13 LEU 1 292      55.682  48.982  50.400  0.00  0.00           H  
ATOM   4511 HD21 LEU 1 292      55.377  51.790  52.985  0.00  0.00           H  
ATOM   4512 HD22 LEU 1 292      57.104  52.230  52.746  0.00  0.00           H  
ATOM   4513 HD23 LEU 1 292      55.948  52.471  51.480  0.00  0.00           H  
ATOM   4514  N   TYR 1 293      57.683  48.506  56.299  0.00  0.00           N  
ATOM   4515  CA  TYR 1 293      57.710  47.497  57.284  0.00  0.00           C  
ATOM   4516  C   TYR 1 293      56.324  46.933  57.532  0.00  0.00           C  
ATOM   4517  O   TYR 1 293      55.342  47.696  57.619  0.00  0.00           O  
ATOM   4518  CB  TYR 1 293      58.181  48.019  58.675  0.00  0.00           C  
ATOM   4519  CG  TYR 1 293      59.654  48.314  58.805  0.00  0.00           C  
ATOM   4520  CD1 TYR 1 293      60.273  49.319  57.997  0.00  0.00           C  
ATOM   4521  CD2 TYR 1 293      60.454  47.491  59.625  0.00  0.00           C  
ATOM   4522  CE1 TYR 1 293      61.710  49.541  58.150  0.00  0.00           C  
ATOM   4523  CE2 TYR 1 293      61.822  47.623  59.666  0.00  0.00           C  
ATOM   4524  CZ  TYR 1 293      62.439  48.751  58.980  0.00  0.00           C  
ATOM   4525  OH  TYR 1 293      63.839  48.959  58.948  0.00  0.00           O  
ATOM   4526  H   TYR 1 293      57.343  49.397  56.631  0.00  0.00           H  
ATOM   4527  HA  TYR 1 293      58.334  46.669  56.949  0.00  0.00           H  
ATOM   4528  HB2 TYR 1 293      57.594  48.902  58.923  0.00  0.00           H  
ATOM   4529  HB3 TYR 1 293      58.023  47.319  59.496  0.00  0.00           H  
ATOM   4530  HD1 TYR 1 293      59.654  49.934  57.360  0.00  0.00           H  
ATOM   4531  HD2 TYR 1 293      59.998  46.640  60.109  0.00  0.00           H  
ATOM   4532  HE1 TYR 1 293      62.132  50.387  57.628  0.00  0.00           H  
ATOM   4533  HE2 TYR 1 293      62.466  47.019  60.287  0.00  0.00           H  
ATOM   4534  HH  TYR 1 293      64.118  49.810  58.601  0.00  0.00           H  
ATOM   4535  N   LEU 1 294      56.125  45.596  57.641  0.00  0.00           N  
ATOM   4536  CA  LEU 1 294      54.869  44.885  57.812  0.00  0.00           C  
ATOM   4537  C   LEU 1 294      54.799  44.156  59.095  0.00  0.00           C  
ATOM   4538  O   LEU 1 294      55.694  43.436  59.491  0.00  0.00           O  
ATOM   4539  CB  LEU 1 294      54.696  43.929  56.640  0.00  0.00           C  
ATOM   4540  CG  LEU 1 294      54.452  44.689  55.309  0.00  0.00           C  
ATOM   4541  CD1 LEU 1 294      54.289  43.633  54.219  0.00  0.00           C  
ATOM   4542  CD2 LEU 1 294      53.082  45.428  55.333  0.00  0.00           C  
ATOM   4543  H   LEU 1 294      56.967  45.070  57.455  0.00  0.00           H  
ATOM   4544  HA  LEU 1 294      54.129  45.683  57.855  0.00  0.00           H  
ATOM   4545  HB2 LEU 1 294      55.582  43.305  56.519  0.00  0.00           H  
ATOM   4546  HB3 LEU 1 294      53.839  43.288  56.843  0.00  0.00           H  
ATOM   4547  HG  LEU 1 294      55.248  45.400  55.090  0.00  0.00           H  
ATOM   4548 HD11 LEU 1 294      53.382  43.055  54.398  0.00  0.00           H  
ATOM   4549 HD12 LEU 1 294      54.202  44.234  53.314  0.00  0.00           H  
ATOM   4550 HD13 LEU 1 294      55.125  42.950  54.068  0.00  0.00           H  
ATOM   4551 HD21 LEU 1 294      53.070  46.284  56.009  0.00  0.00           H  
ATOM   4552 HD22 LEU 1 294      52.770  45.788  54.353  0.00  0.00           H  
ATOM   4553 HD23 LEU 1 294      52.319  44.711  55.635  0.00  0.00           H  
ATOM   4554  N   MET 1 295      53.660  44.272  59.767  0.00  0.00           N  
ATOM   4555  CA  MET 1 295      53.320  43.455  60.912  0.00  0.00           C  
ATOM   4556  C   MET 1 295      53.164  41.965  60.574  0.00  0.00           C  
ATOM   4557  O   MET 1 295      52.640  41.580  59.481  0.00  0.00           O  
ATOM   4558  CB  MET 1 295      51.967  43.947  61.519  0.00  0.00           C  
ATOM   4559  CG  MET 1 295      50.758  44.088  60.590  0.00  0.00           C  
ATOM   4560  SD  MET 1 295      49.269  43.808  61.599  0.00  0.00           S  
ATOM   4561  CE  MET 1 295      49.532  45.085  62.785  0.00  0.00           C  
ATOM   4562  H   MET 1 295      52.975  44.892  59.359  0.00  0.00           H  
ATOM   4563  HA  MET 1 295      54.121  43.632  61.629  0.00  0.00           H  
ATOM   4564  HB2 MET 1 295      51.695  43.259  62.320  0.00  0.00           H  
ATOM   4565  HB3 MET 1 295      52.161  44.890  62.030  0.00  0.00           H  
ATOM   4566  HG2 MET 1 295      50.809  45.121  60.243  0.00  0.00           H  
ATOM   4567  HG3 MET 1 295      50.806  43.387  59.757  0.00  0.00           H  
ATOM   4568  HE1 MET 1 295      49.662  46.029  62.256  0.00  0.00           H  
ATOM   4569  HE2 MET 1 295      48.610  45.325  63.313  0.00  0.00           H  
ATOM   4570  HE3 MET 1 295      50.340  44.829  63.471  0.00  0.00           H  
ATOM   4571  N   GLY 1 296      53.728  41.030  61.360  0.00  0.00           N  
ATOM   4572  CA  GLY 1 296      53.725  39.547  61.157  0.00  0.00           C  
ATOM   4573  C   GLY 1 296      52.686  38.822  61.878  0.00  0.00           C  
ATOM   4574  O   GLY 1 296      51.661  39.314  62.469  0.00  0.00           O  
ATOM   4575  H   GLY 1 296      54.249  41.304  62.180  0.00  0.00           H  
ATOM   4576  HA2 GLY 1 296      53.489  39.319  60.118  0.00  0.00           H  
ATOM   4577  HA3 GLY 1 296      54.702  39.289  61.565  0.00  0.00           H  
ATOM   4578  N   GLU 1 297      52.670  37.479  61.737  0.00  0.00           N  
ATOM   4579  CA  GLU 1 297      51.699  36.524  62.206  0.00  0.00           C  
ATOM   4580  C   GLU 1 297      51.881  36.253  63.716  0.00  0.00           C  
ATOM   4581  O   GLU 1 297      50.919  35.793  64.343  0.00  0.00           O  
ATOM   4582  CB  GLU 1 297      51.791  35.207  61.405  0.00  0.00           C  
ATOM   4583  CG  GLU 1 297      51.740  35.350  59.821  0.00  0.00           C  
ATOM   4584  CD  GLU 1 297      51.313  33.994  59.316  0.00  0.00           C  
ATOM   4585  OE1 GLU 1 297      52.073  33.361  58.522  0.00  0.00           O  
ATOM   4586  OE2 GLU 1 297      50.182  33.557  59.564  0.00  0.00           O  
ATOM   4587  H   GLU 1 297      53.469  37.148  61.215  0.00  0.00           H  
ATOM   4588  HA  GLU 1 297      50.707  36.958  62.078  0.00  0.00           H  
ATOM   4589  HB2 GLU 1 297      52.759  34.765  61.642  0.00  0.00           H  
ATOM   4590  HB3 GLU 1 297      51.055  34.483  61.754  0.00  0.00           H  
ATOM   4591  HG2 GLU 1 297      51.093  36.170  59.507  0.00  0.00           H  
ATOM   4592  HG3 GLU 1 297      52.717  35.532  59.374  0.00  0.00           H  
ATOM   4593  N   VAL 1 298      52.989  36.646  64.268  0.00  0.00           N  
ATOM   4594  CA  VAL 1 298      53.384  36.292  65.636  0.00  0.00           C  
ATOM   4595  C   VAL 1 298      53.515  37.570  66.469  0.00  0.00           C  
ATOM   4596  O   VAL 1 298      53.724  38.659  65.879  0.00  0.00           O  
ATOM   4597  CB  VAL 1 298      54.776  35.608  65.509  0.00  0.00           C  
ATOM   4598  CG1 VAL 1 298      55.776  35.524  66.718  0.00  0.00           C  
ATOM   4599  CG2 VAL 1 298      54.351  34.115  65.275  0.00  0.00           C  
ATOM   4600  H   VAL 1 298      53.714  37.058  63.699  0.00  0.00           H  
ATOM   4601  HA  VAL 1 298      52.631  35.671  66.121  0.00  0.00           H  
ATOM   4602  HB  VAL 1 298      55.382  35.880  64.644  0.00  0.00           H  
ATOM   4603 HG11 VAL 1 298      56.165  36.521  66.926  0.00  0.00           H  
ATOM   4604 HG12 VAL 1 298      55.297  35.230  67.652  0.00  0.00           H  
ATOM   4605 HG13 VAL 1 298      56.627  34.916  66.414  0.00  0.00           H  
ATOM   4606 HG21 VAL 1 298      55.150  33.441  64.965  0.00  0.00           H  
ATOM   4607 HG22 VAL 1 298      54.048  33.673  66.224  0.00  0.00           H  
ATOM   4608 HG23 VAL 1 298      53.480  34.064  64.623  0.00  0.00           H  
ATOM   4609  N   THR 1 299      53.318  37.346  67.788  0.00  0.00           N  
ATOM   4610  CA  THR 1 299      53.331  38.433  68.746  0.00  0.00           C  
ATOM   4611  C   THR 1 299      54.589  39.323  68.736  0.00  0.00           C  
ATOM   4612  O   THR 1 299      55.721  38.922  68.862  0.00  0.00           O  
ATOM   4613  CB  THR 1 299      53.137  37.828  70.158  0.00  0.00           C  
ATOM   4614  OG1 THR 1 299      51.843  37.217  70.142  0.00  0.00           O  
ATOM   4615  CG2 THR 1 299      53.106  38.812  71.275  0.00  0.00           C  
ATOM   4616  H   THR 1 299      53.061  36.399  68.027  0.00  0.00           H  
ATOM   4617  HA  THR 1 299      52.444  39.030  68.538  0.00  0.00           H  
ATOM   4618  HB  THR 1 299      53.898  37.063  70.312  0.00  0.00           H  
ATOM   4619  HG1 THR 1 299      51.763  36.566  69.441  0.00  0.00           H  
ATOM   4620 HG21 THR 1 299      52.628  39.742  70.970  0.00  0.00           H  
ATOM   4621 HG22 THR 1 299      52.528  38.405  72.104  0.00  0.00           H  
ATOM   4622 HG23 THR 1 299      54.106  38.958  71.684  0.00  0.00           H  
ATOM   4623  N   ASN 1 300      54.394  40.599  68.354  0.00  0.00           N  
ATOM   4624  CA  ASN 1 300      55.425  41.628  68.292  0.00  0.00           C  
ATOM   4625  C   ASN 1 300      56.496  41.481  67.162  0.00  0.00           C  
ATOM   4626  O   ASN 1 300      57.324  42.403  66.933  0.00  0.00           O  
ATOM   4627  CB  ASN 1 300      55.838  42.019  69.708  0.00  0.00           C  
ATOM   4628  CG  ASN 1 300      54.779  42.273  70.722  0.00  0.00           C  
ATOM   4629  OD1 ASN 1 300      53.618  42.573  70.492  0.00  0.00           O  
ATOM   4630  ND2 ASN 1 300      55.094  42.056  71.968  0.00  0.00           N  
ATOM   4631  H   ASN 1 300      53.489  40.941  68.064  0.00  0.00           H  
ATOM   4632  HA  ASN 1 300      54.790  42.419  67.892  0.00  0.00           H  
ATOM   4633  HB2 ASN 1 300      56.273  41.128  70.161  0.00  0.00           H  
ATOM   4634  HB3 ASN 1 300      56.660  42.731  69.790  0.00  0.00           H  
ATOM   4635 HD21 ASN 1 300      54.364  42.157  72.659  0.00  0.00           H  
ATOM   4636 HD22 ASN 1 300      55.998  41.780  72.322  0.00  0.00           H  
ATOM   4637  N   GLN 1 301      56.406  40.427  66.391  0.00  0.00           N  
ATOM   4638  CA  GLN 1 301      57.251  40.174  65.272  0.00  0.00           C  
ATOM   4639  C   GLN 1 301      56.789  40.847  63.984  0.00  0.00           C  
ATOM   4640  O   GLN 1 301      55.641  40.808  63.644  0.00  0.00           O  
ATOM   4641  CB  GLN 1 301      57.236  38.623  65.003  0.00  0.00           C  
ATOM   4642  CG  GLN 1 301      58.355  38.196  64.051  0.00  0.00           C  
ATOM   4643  CD  GLN 1 301      58.127  36.803  63.577  0.00  0.00           C  
ATOM   4644  OE1 GLN 1 301      57.309  36.495  62.732  0.00  0.00           O  
ATOM   4645  NE2 GLN 1 301      58.668  35.791  64.277  0.00  0.00           N  
ATOM   4646  H   GLN 1 301      55.619  39.795  66.429  0.00  0.00           H  
ATOM   4647  HA  GLN 1 301      58.276  40.504  65.441  0.00  0.00           H  
ATOM   4648  HB2 GLN 1 301      57.420  38.148  65.966  0.00  0.00           H  
ATOM   4649  HB3 GLN 1 301      56.229  38.305  64.731  0.00  0.00           H  
ATOM   4650  HG2 GLN 1 301      58.373  38.824  63.160  0.00  0.00           H  
ATOM   4651  HG3 GLN 1 301      59.367  38.277  64.449  0.00  0.00           H  
ATOM   4652 HE21 GLN 1 301      58.623  34.853  63.904  0.00  0.00           H  
ATOM   4653 HE22 GLN 1 301      59.203  36.081  65.083  0.00  0.00           H  
ATOM   4654  N   SER 1 302      57.766  41.424  63.268  0.00  0.00           N  
ATOM   4655  CA  SER 1 302      57.568  42.211  62.081  0.00  0.00           C  
ATOM   4656  C   SER 1 302      58.631  41.820  61.002  0.00  0.00           C  
ATOM   4657  O   SER 1 302      59.720  41.348  61.259  0.00  0.00           O  
ATOM   4658  CB  SER 1 302      57.704  43.710  62.441  0.00  0.00           C  
ATOM   4659  OG  SER 1 302      59.063  44.041  62.505  0.00  0.00           O  
ATOM   4660  H   SER 1 302      58.724  41.468  63.585  0.00  0.00           H  
ATOM   4661  HA  SER 1 302      56.603  42.232  61.573  0.00  0.00           H  
ATOM   4662  HB2 SER 1 302      57.272  44.313  61.643  0.00  0.00           H  
ATOM   4663  HB3 SER 1 302      57.116  43.956  63.325  0.00  0.00           H  
ATOM   4664  HG  SER 1 302      59.406  43.620  63.296  0.00  0.00           H  
ATOM   4665  N   PHE 1 303      58.315  42.140  59.697  0.00  0.00           N  
ATOM   4666  CA  PHE 1 303      59.233  42.113  58.609  0.00  0.00           C  
ATOM   4667  C   PHE 1 303      59.288  43.410  57.749  0.00  0.00           C  
ATOM   4668  O   PHE 1 303      58.437  44.331  57.948  0.00  0.00           O  
ATOM   4669  CB  PHE 1 303      59.028  40.755  57.869  0.00  0.00           C  
ATOM   4670  CG  PHE 1 303      57.791  40.740  56.998  0.00  0.00           C  
ATOM   4671  CD1 PHE 1 303      56.536  40.470  57.557  0.00  0.00           C  
ATOM   4672  CD2 PHE 1 303      57.879  40.745  55.568  0.00  0.00           C  
ATOM   4673  CE1 PHE 1 303      55.361  40.310  56.802  0.00  0.00           C  
ATOM   4674  CE2 PHE 1 303      56.729  40.517  54.735  0.00  0.00           C  
ATOM   4675  CZ  PHE 1 303      55.518  40.346  55.337  0.00  0.00           C  
ATOM   4676  H   PHE 1 303      57.449  42.645  59.576  0.00  0.00           H  
ATOM   4677  HA  PHE 1 303      60.280  41.997  58.889  0.00  0.00           H  
ATOM   4678  HB2 PHE 1 303      59.920  40.359  57.385  0.00  0.00           H  
ATOM   4679  HB3 PHE 1 303      58.935  39.934  58.581  0.00  0.00           H  
ATOM   4680  HD1 PHE 1 303      56.468  40.492  58.635  0.00  0.00           H  
ATOM   4681  HD2 PHE 1 303      58.873  40.765  55.146  0.00  0.00           H  
ATOM   4682  HE1 PHE 1 303      54.363  40.148  57.182  0.00  0.00           H  
ATOM   4683  HE2 PHE 1 303      56.923  40.516  53.672  0.00  0.00           H  
ATOM   4684  HZ  PHE 1 303      54.698  40.178  54.655  0.00  0.00           H  
ATOM   4685  N   ARG 1 304      60.244  43.454  56.787  0.00  0.00           N  
ATOM   4686  CA  ARG 1 304      60.258  44.700  55.868  0.00  0.00           C  
ATOM   4687  C   ARG 1 304      60.621  44.389  54.447  0.00  0.00           C  
ATOM   4688  O   ARG 1 304      61.443  43.560  54.137  0.00  0.00           O  
ATOM   4689  CB  ARG 1 304      61.207  45.686  56.468  0.00  0.00           C  
ATOM   4690  CG  ARG 1 304      62.664  45.233  56.531  0.00  0.00           C  
ATOM   4691  CD  ARG 1 304      63.707  46.319  56.831  0.00  0.00           C  
ATOM   4692  NE  ARG 1 304      65.034  45.881  56.462  0.00  0.00           N  
ATOM   4693  CZ  ARG 1 304      66.170  46.481  56.755  0.00  0.00           C  
ATOM   4694  NH1 ARG 1 304      66.245  47.570  57.487  0.00  0.00           N  
ATOM   4695  NH2 ARG 1 304      67.322  46.092  56.250  0.00  0.00           N  
ATOM   4696  H   ARG 1 304      60.829  42.658  56.578  0.00  0.00           H  
ATOM   4697  HA  ARG 1 304      59.240  45.087  55.847  0.00  0.00           H  
ATOM   4698  HB2 ARG 1 304      61.123  46.664  55.994  0.00  0.00           H  
ATOM   4699  HB3 ARG 1 304      60.914  45.900  57.496  0.00  0.00           H  
ATOM   4700  HG2 ARG 1 304      62.691  44.520  57.355  0.00  0.00           H  
ATOM   4701  HG3 ARG 1 304      62.970  44.688  55.638  0.00  0.00           H  
ATOM   4702  HD2 ARG 1 304      63.455  47.277  56.376  0.00  0.00           H  
ATOM   4703  HD3 ARG 1 304      63.675  46.518  57.903  0.00  0.00           H  
ATOM   4704  HE  ARG 1 304      65.130  45.232  55.694  0.00  0.00           H  
ATOM   4705 HH11 ARG 1 304      67.184  47.911  57.641  0.00  0.00           H  
ATOM   4706 HH12 ARG 1 304      65.413  48.021  57.840  0.00  0.00           H  
ATOM   4707 HH21 ARG 1 304      68.201  46.568  56.391  0.00  0.00           H  
ATOM   4708 HH22 ARG 1 304      67.290  45.336  55.580  0.00  0.00           H  
ATOM   4709  N   ILE 1 305      59.871  45.033  53.553  0.00  0.00           N  
ATOM   4710  CA  ILE 1 305      59.918  44.894  52.090  0.00  0.00           C  
ATOM   4711  C   ILE 1 305      60.487  46.154  51.494  0.00  0.00           C  
ATOM   4712  O   ILE 1 305      60.298  47.239  51.910  0.00  0.00           O  
ATOM   4713  CB  ILE 1 305      58.583  44.562  51.553  0.00  0.00           C  
ATOM   4714  CG1 ILE 1 305      57.497  45.620  51.881  0.00  0.00           C  
ATOM   4715  CG2 ILE 1 305      57.975  43.165  52.087  0.00  0.00           C  
ATOM   4716  CD1 ILE 1 305      56.219  45.474  51.051  0.00  0.00           C  
ATOM   4717  H   ILE 1 305      59.185  45.676  53.924  0.00  0.00           H  
ATOM   4718  HA  ILE 1 305      60.495  44.004  51.839  0.00  0.00           H  
ATOM   4719  HB  ILE 1 305      58.666  44.553  50.466  0.00  0.00           H  
ATOM   4720 HG12 ILE 1 305      57.319  45.605  52.957  0.00  0.00           H  
ATOM   4721 HG13 ILE 1 305      57.902  46.585  51.577  0.00  0.00           H  
ATOM   4722 HG21 ILE 1 305      58.728  42.376  52.090  0.00  0.00           H  
ATOM   4723 HG22 ILE 1 305      57.595  43.267  53.104  0.00  0.00           H  
ATOM   4724 HG23 ILE 1 305      57.230  42.683  51.454  0.00  0.00           H  
ATOM   4725 HD11 ILE 1 305      55.511  46.302  50.999  0.00  0.00           H  
ATOM   4726 HD12 ILE 1 305      56.481  45.066  50.075  0.00  0.00           H  
ATOM   4727 HD13 ILE 1 305      55.723  44.589  51.449  0.00  0.00           H  
ATOM   4728  N   THR 1 306      61.351  45.933  50.506  0.00  0.00           N  
ATOM   4729  CA  THR 1 306      62.240  46.955  49.944  0.00  0.00           C  
ATOM   4730  C   THR 1 306      62.440  46.831  48.463  0.00  0.00           C  
ATOM   4731  O   THR 1 306      62.902  45.855  47.897  0.00  0.00           O  
ATOM   4732  CB  THR 1 306      63.618  47.027  50.662  0.00  0.00           C  
ATOM   4733  OG1 THR 1 306      63.323  46.910  52.006  0.00  0.00           O  
ATOM   4734  CG2 THR 1 306      64.410  48.294  50.461  0.00  0.00           C  
ATOM   4735  H   THR 1 306      61.567  44.956  50.367  0.00  0.00           H  
ATOM   4736  HA  THR 1 306      61.853  47.925  50.257  0.00  0.00           H  
ATOM   4737  HB  THR 1 306      64.258  46.182  50.409  0.00  0.00           H  
ATOM   4738  HG1 THR 1 306      63.132  45.979  52.143  0.00  0.00           H  
ATOM   4739 HG21 THR 1 306      64.271  48.752  49.482  0.00  0.00           H  
ATOM   4740 HG22 THR 1 306      64.198  49.047  51.221  0.00  0.00           H  
ATOM   4741 HG23 THR 1 306      65.448  48.019  50.645  0.00  0.00           H  
ATOM   4742  N   ILE 1 307      62.143  48.021  47.806  0.00  0.00           N  
ATOM   4743  CA  ILE 1 307      62.281  48.281  46.361  0.00  0.00           C  
ATOM   4744  C   ILE 1 307      63.468  49.132  45.994  0.00  0.00           C  
ATOM   4745  O   ILE 1 307      64.012  49.920  46.732  0.00  0.00           O  
ATOM   4746  CB  ILE 1 307      60.962  48.909  45.706  0.00  0.00           C  
ATOM   4747  CG1 ILE 1 307      60.797  50.419  45.889  0.00  0.00           C  
ATOM   4748  CG2 ILE 1 307      59.650  48.213  46.081  0.00  0.00           C  
ATOM   4749  CD1 ILE 1 307      59.530  51.017  45.238  0.00  0.00           C  
ATOM   4750  H   ILE 1 307      61.967  48.853  48.350  0.00  0.00           H  
ATOM   4751  HA  ILE 1 307      62.413  47.356  45.800  0.00  0.00           H  
ATOM   4752  HB  ILE 1 307      61.182  48.786  44.645  0.00  0.00           H  
ATOM   4753 HG12 ILE 1 307      60.903  50.626  46.953  0.00  0.00           H  
ATOM   4754 HG13 ILE 1 307      61.698  50.838  45.442  0.00  0.00           H  
ATOM   4755 HG21 ILE 1 307      59.496  48.297  47.156  0.00  0.00           H  
ATOM   4756 HG22 ILE 1 307      58.820  48.554  45.462  0.00  0.00           H  
ATOM   4757 HG23 ILE 1 307      59.732  47.154  45.837  0.00  0.00           H  
ATOM   4758 HD11 ILE 1 307      59.626  52.093  45.386  0.00  0.00           H  
ATOM   4759 HD12 ILE 1 307      59.320  50.766  44.199  0.00  0.00           H  
ATOM   4760 HD13 ILE 1 307      58.614  50.708  45.742  0.00  0.00           H  
ATOM   4761  N   LEU 1 308      63.796  49.057  44.698  0.00  0.00           N  
ATOM   4762  CA  LEU 1 308      64.932  49.826  44.025  0.00  0.00           C  
ATOM   4763  C   LEU 1 308      64.395  50.991  43.171  0.00  0.00           C  
ATOM   4764  O   LEU 1 308      63.237  50.964  42.759  0.00  0.00           O  
ATOM   4765  CB  LEU 1 308      65.794  48.914  43.062  0.00  0.00           C  
ATOM   4766  CG  LEU 1 308      66.449  47.701  43.768  0.00  0.00           C  
ATOM   4767  CD1 LEU 1 308      67.313  46.895  42.832  0.00  0.00           C  
ATOM   4768  CD2 LEU 1 308      67.329  47.971  44.913  0.00  0.00           C  
ATOM   4769  H   LEU 1 308      63.287  48.476  44.048  0.00  0.00           H  
ATOM   4770  HA  LEU 1 308      65.618  50.167  44.800  0.00  0.00           H  
ATOM   4771  HB2 LEU 1 308      65.209  48.503  42.240  0.00  0.00           H  
ATOM   4772  HB3 LEU 1 308      66.524  49.558  42.571  0.00  0.00           H  
ATOM   4773  HG  LEU 1 308      65.713  46.999  44.161  0.00  0.00           H  
ATOM   4774 HD11 LEU 1 308      67.778  46.009  43.264  0.00  0.00           H  
ATOM   4775 HD12 LEU 1 308      66.697  46.510  42.020  0.00  0.00           H  
ATOM   4776 HD13 LEU 1 308      68.075  47.589  42.477  0.00  0.00           H  
ATOM   4777 HD21 LEU 1 308      68.155  48.605  44.592  0.00  0.00           H  
ATOM   4778 HD22 LEU 1 308      66.812  48.518  45.702  0.00  0.00           H  
ATOM   4779 HD23 LEU 1 308      67.715  47.085  45.416  0.00  0.00           H  
ATOM   4780  N   PRO 1 309      65.200  52.005  42.920  0.00  0.00           N  
ATOM   4781  CA  PRO 1 309      64.947  52.978  41.872  0.00  0.00           C  
ATOM   4782  C   PRO 1 309      64.264  52.412  40.581  0.00  0.00           C  
ATOM   4783  O   PRO 1 309      63.249  52.966  40.138  0.00  0.00           O  
ATOM   4784  CB  PRO 1 309      66.300  53.497  41.594  0.00  0.00           C  
ATOM   4785  CG  PRO 1 309      66.913  53.631  43.034  0.00  0.00           C  
ATOM   4786  CD  PRO 1 309      66.430  52.335  43.707  0.00  0.00           C  
ATOM   4787  HA  PRO 1 309      64.273  53.766  42.207  0.00  0.00           H  
ATOM   4788  HB2 PRO 1 309      66.890  52.713  41.119  0.00  0.00           H  
ATOM   4789  HB3 PRO 1 309      66.273  54.497  41.160  0.00  0.00           H  
ATOM   4790  HG2 PRO 1 309      67.996  53.534  42.960  0.00  0.00           H  
ATOM   4791  HG3 PRO 1 309      66.547  54.521  43.546  0.00  0.00           H  
ATOM   4792  HD2 PRO 1 309      66.187  52.511  44.755  0.00  0.00           H  
ATOM   4793  HD3 PRO 1 309      67.209  51.609  43.478  0.00  0.00           H  
ATOM   4794  N   GLN 1 310      64.779  51.352  40.053  0.00  0.00           N  
ATOM   4795  CA  GLN 1 310      64.350  50.648  38.884  0.00  0.00           C  
ATOM   4796  C   GLN 1 310      62.819  50.407  38.903  0.00  0.00           C  
ATOM   4797  O   GLN 1 310      62.208  50.445  37.848  0.00  0.00           O  
ATOM   4798  CB  GLN 1 310      65.125  49.329  38.789  0.00  0.00           C  
ATOM   4799  CG  GLN 1 310      66.636  49.306  38.402  0.00  0.00           C  
ATOM   4800  CD  GLN 1 310      67.637  49.514  39.541  0.00  0.00           C  
ATOM   4801  OE1 GLN 1 310      67.366  50.248  40.500  0.00  0.00           O  
ATOM   4802  NE2 GLN 1 310      68.808  48.857  39.556  0.00  0.00           N  
ATOM   4803  H   GLN 1 310      65.620  50.935  40.425  0.00  0.00           H  
ATOM   4804  HA  GLN 1 310      64.544  51.272  38.012  0.00  0.00           H  
ATOM   4805  HB2 GLN 1 310      64.950  48.660  39.631  0.00  0.00           H  
ATOM   4806  HB3 GLN 1 310      64.709  48.803  37.930  0.00  0.00           H  
ATOM   4807  HG2 GLN 1 310      66.808  48.352  37.903  0.00  0.00           H  
ATOM   4808  HG3 GLN 1 310      66.907  50.051  37.654  0.00  0.00           H  
ATOM   4809 HE21 GLN 1 310      69.402  48.928  40.370  0.00  0.00           H  
ATOM   4810 HE22 GLN 1 310      69.146  48.454  38.694  0.00  0.00           H  
ATOM   4811  N   GLN 1 311      62.196  50.040  40.038  0.00  0.00           N  
ATOM   4812  CA  GLN 1 311      60.743  49.858  40.192  0.00  0.00           C  
ATOM   4813  C   GLN 1 311      59.804  51.118  40.074  0.00  0.00           C  
ATOM   4814  O   GLN 1 311      58.671  51.089  39.520  0.00  0.00           O  
ATOM   4815  CB  GLN 1 311      60.424  49.053  41.426  0.00  0.00           C  
ATOM   4816  CG  GLN 1 311      60.750  47.560  41.289  0.00  0.00           C  
ATOM   4817  CD  GLN 1 311      62.264  47.337  41.290  0.00  0.00           C  
ATOM   4818  OE1 GLN 1 311      63.021  47.538  42.196  0.00  0.00           O  
ATOM   4819  NE2 GLN 1 311      62.678  46.734  40.232  0.00  0.00           N  
ATOM   4820  H   GLN 1 311      62.685  49.885  40.907  0.00  0.00           H  
ATOM   4821  HA  GLN 1 311      60.325  49.277  39.370  0.00  0.00           H  
ATOM   4822  HB2 GLN 1 311      60.871  49.555  42.284  0.00  0.00           H  
ATOM   4823  HB3 GLN 1 311      59.366  49.045  41.686  0.00  0.00           H  
ATOM   4824  HG2 GLN 1 311      60.390  46.995  42.149  0.00  0.00           H  
ATOM   4825  HG3 GLN 1 311      60.139  47.140  40.490  0.00  0.00           H  
ATOM   4826 HE21 GLN 1 311      63.681  46.617  40.210  0.00  0.00           H  
ATOM   4827 HE22 GLN 1 311      62.013  46.389  39.554  0.00  0.00           H  
ATOM   4828  N   TYR 1 312      60.253  52.219  40.582  0.00  0.00           N  
ATOM   4829  CA  TYR 1 312      59.585  53.538  40.776  0.00  0.00           C  
ATOM   4830  C   TYR 1 312      59.958  54.663  39.766  0.00  0.00           C  
ATOM   4831  O   TYR 1 312      59.176  55.658  39.683  0.00  0.00           O  
ATOM   4832  CB  TYR 1 312      59.734  54.018  42.256  0.00  0.00           C  
ATOM   4833  CG  TYR 1 312      61.050  54.539  42.801  0.00  0.00           C  
ATOM   4834  CD1 TYR 1 312      61.402  55.888  42.486  0.00  0.00           C  
ATOM   4835  CD2 TYR 1 312      61.885  53.849  43.680  0.00  0.00           C  
ATOM   4836  CE1 TYR 1 312      62.491  56.485  43.152  0.00  0.00           C  
ATOM   4837  CE2 TYR 1 312      63.061  54.421  44.308  0.00  0.00           C  
ATOM   4838  CZ  TYR 1 312      63.367  55.770  44.086  0.00  0.00           C  
ATOM   4839  OH  TYR 1 312      64.525  56.327  44.475  0.00  0.00           O  
ATOM   4840  H   TYR 1 312      61.183  52.101  40.956  0.00  0.00           H  
ATOM   4841  HA  TYR 1 312      58.513  53.353  40.710  0.00  0.00           H  
ATOM   4842  HB2 TYR 1 312      58.963  54.741  42.522  0.00  0.00           H  
ATOM   4843  HB3 TYR 1 312      59.493  53.272  43.013  0.00  0.00           H  
ATOM   4844  HD1 TYR 1 312      60.755  56.486  41.861  0.00  0.00           H  
ATOM   4845  HD2 TYR 1 312      61.600  52.834  43.910  0.00  0.00           H  
ATOM   4846  HE1 TYR 1 312      62.753  57.490  42.856  0.00  0.00           H  
ATOM   4847  HE2 TYR 1 312      63.581  53.801  45.023  0.00  0.00           H  
ATOM   4848  HH  TYR 1 312      64.917  55.737  45.123  0.00  0.00           H  
ATOM   4849  N   LEU 1 313      61.083  54.521  39.167  0.00  0.00           N  
ATOM   4850  CA  LEU 1 313      61.562  55.343  38.072  0.00  0.00           C  
ATOM   4851  C   LEU 1 313      61.436  54.631  36.751  0.00  0.00           C  
ATOM   4852  O   LEU 1 313      62.298  53.892  36.358  0.00  0.00           O  
ATOM   4853  CB  LEU 1 313      63.038  55.839  38.328  0.00  0.00           C  
ATOM   4854  CG  LEU 1 313      63.235  56.656  39.585  0.00  0.00           C  
ATOM   4855  CD1 LEU 1 313      64.671  57.115  39.741  0.00  0.00           C  
ATOM   4856  CD2 LEU 1 313      62.310  57.884  39.528  0.00  0.00           C  
ATOM   4857  H   LEU 1 313      61.707  53.839  39.574  0.00  0.00           H  
ATOM   4858  HA  LEU 1 313      60.910  56.216  38.042  0.00  0.00           H  
ATOM   4859  HB2 LEU 1 313      63.628  54.925  38.265  0.00  0.00           H  
ATOM   4860  HB3 LEU 1 313      63.412  56.483  37.532  0.00  0.00           H  
ATOM   4861  HG  LEU 1 313      62.964  55.973  40.390  0.00  0.00           H  
ATOM   4862 HD11 LEU 1 313      64.991  57.695  38.876  0.00  0.00           H  
ATOM   4863 HD12 LEU 1 313      64.662  57.751  40.627  0.00  0.00           H  
ATOM   4864 HD13 LEU 1 313      65.400  56.318  39.885  0.00  0.00           H  
ATOM   4865 HD21 LEU 1 313      62.607  58.552  40.336  0.00  0.00           H  
ATOM   4866 HD22 LEU 1 313      62.305  58.401  38.568  0.00  0.00           H  
ATOM   4867 HD23 LEU 1 313      61.260  57.659  39.713  0.00  0.00           H  
ATOM   4868  N   ARG 1 314      60.221  54.805  36.154  0.00  0.00           N  
ATOM   4869  CA  ARG 1 314      59.742  53.848  35.104  0.00  0.00           C  
ATOM   4870  C   ARG 1 314      59.926  54.353  33.617  0.00  0.00           C  
ATOM   4871  O   ARG 1 314      59.579  55.501  33.379  0.00  0.00           O  
ATOM   4872  CB  ARG 1 314      58.277  53.636  35.430  0.00  0.00           C  
ATOM   4873  CG  ARG 1 314      58.063  53.074  36.845  0.00  0.00           C  
ATOM   4874  CD  ARG 1 314      56.660  52.736  37.318  0.00  0.00           C  
ATOM   4875  NE  ARG 1 314      56.047  51.654  36.493  0.00  0.00           N  
ATOM   4876  CZ  ARG 1 314      56.058  50.387  36.793  0.00  0.00           C  
ATOM   4877  NH1 ARG 1 314      55.249  49.570  36.132  0.00  0.00           N  
ATOM   4878  NH2 ARG 1 314      56.790  49.886  37.736  0.00  0.00           N  
ATOM   4879  H   ARG 1 314      59.694  55.650  36.319  0.00  0.00           H  
ATOM   4880  HA  ARG 1 314      60.218  52.872  35.197  0.00  0.00           H  
ATOM   4881  HB2 ARG 1 314      57.633  54.510  35.332  0.00  0.00           H  
ATOM   4882  HB3 ARG 1 314      57.829  52.812  34.876  0.00  0.00           H  
ATOM   4883  HG2 ARG 1 314      58.617  52.152  37.024  0.00  0.00           H  
ATOM   4884  HG3 ARG 1 314      58.542  53.748  37.555  0.00  0.00           H  
ATOM   4885  HD2 ARG 1 314      56.669  52.392  38.352  0.00  0.00           H  
ATOM   4886  HD3 ARG 1 314      56.059  53.646  37.337  0.00  0.00           H  
ATOM   4887  HE  ARG 1 314      55.395  51.886  35.757  0.00  0.00           H  
ATOM   4888 HH11 ARG 1 314      55.095  48.593  36.337  0.00  0.00           H  
ATOM   4889 HH12 ARG 1 314      54.781  49.871  35.289  0.00  0.00           H  
ATOM   4890 HH21 ARG 1 314      56.962  48.926  37.476  0.00  0.00           H  
ATOM   4891 HH22 ARG 1 314      57.497  50.471  38.160  0.00  0.00           H  
ATOM   4892  N   PRO 1 315      60.505  53.534  32.703  0.00  0.00           N  
ATOM   4893  CA  PRO 1 315      60.849  54.001  31.402  0.00  0.00           C  
ATOM   4894  C   PRO 1 315      59.591  54.339  30.582  0.00  0.00           C  
ATOM   4895  O   PRO 1 315      58.587  53.664  30.721  0.00  0.00           O  
ATOM   4896  CB  PRO 1 315      61.696  52.971  30.680  0.00  0.00           C  
ATOM   4897  CG  PRO 1 315      61.447  51.707  31.558  0.00  0.00           C  
ATOM   4898  CD  PRO 1 315      61.104  52.162  32.972  0.00  0.00           C  
ATOM   4899  HA  PRO 1 315      61.331  54.975  31.479  0.00  0.00           H  
ATOM   4900  HB2 PRO 1 315      61.338  52.815  29.662  0.00  0.00           H  
ATOM   4901  HB3 PRO 1 315      62.710  53.370  30.674  0.00  0.00           H  
ATOM   4902  HG2 PRO 1 315      60.618  51.129  31.149  0.00  0.00           H  
ATOM   4903  HG3 PRO 1 315      62.333  51.075  31.495  0.00  0.00           H  
ATOM   4904  HD2 PRO 1 315      60.332  51.489  33.344  0.00  0.00           H  
ATOM   4905  HD3 PRO 1 315      62.010  52.234  33.575  0.00  0.00           H  
ATOM   4906  N   VAL 1 316      59.689  55.267  29.650  0.00  0.00           N  
ATOM   4907  CA  VAL 1 316      58.670  55.641  28.642  0.00  0.00           C  
ATOM   4908  C   VAL 1 316      59.382  55.860  27.314  0.00  0.00           C  
ATOM   4909  O   VAL 1 316      60.368  56.622  27.315  0.00  0.00           O  
ATOM   4910  CB  VAL 1 316      57.981  56.954  29.066  0.00  0.00           C  
ATOM   4911  CG1 VAL 1 316      57.603  57.018  30.615  0.00  0.00           C  
ATOM   4912  CG2 VAL 1 316      56.732  57.239  28.206  0.00  0.00           C  
ATOM   4913  H   VAL 1 316      60.516  55.837  29.756  0.00  0.00           H  
ATOM   4914  HA  VAL 1 316      57.886  54.886  28.578  0.00  0.00           H  
ATOM   4915  HB  VAL 1 316      58.694  57.750  28.850  0.00  0.00           H  
ATOM   4916 HG11 VAL 1 316      58.547  56.927  31.152  0.00  0.00           H  
ATOM   4917 HG12 VAL 1 316      57.070  57.952  30.791  0.00  0.00           H  
ATOM   4918 HG13 VAL 1 316      56.861  56.305  30.975  0.00  0.00           H  
ATOM   4919 HG21 VAL 1 316      56.339  58.248  28.334  0.00  0.00           H  
ATOM   4920 HG22 VAL 1 316      56.908  57.162  27.134  0.00  0.00           H  
ATOM   4921 HG23 VAL 1 316      55.936  56.560  28.513  0.00  0.00           H  
ATOM   4922  N   GLU 1 317      58.948  55.155  26.235  0.00  0.00           N  
ATOM   4923  CA  GLU 1 317      59.556  55.129  24.927  0.00  0.00           C  
ATOM   4924  C   GLU 1 317      58.738  56.083  23.968  0.00  0.00           C  
ATOM   4925  O   GLU 1 317      57.526  56.149  24.075  0.00  0.00           O  
ATOM   4926  CB  GLU 1 317      59.473  53.654  24.424  0.00  0.00           C  
ATOM   4927  CG  GLU 1 317      60.276  52.514  25.101  0.00  0.00           C  
ATOM   4928  CD  GLU 1 317      59.641  52.219  26.415  0.00  0.00           C  
ATOM   4929  OE1 GLU 1 317      60.392  51.934  27.387  0.00  0.00           O  
ATOM   4930  OE2 GLU 1 317      58.426  52.149  26.497  0.00  0.00           O  
ATOM   4931  H   GLU 1 317      58.254  54.455  26.453  0.00  0.00           H  
ATOM   4932  HA  GLU 1 317      60.607  55.406  25.007  0.00  0.00           H  
ATOM   4933  HB2 GLU 1 317      58.435  53.325  24.370  0.00  0.00           H  
ATOM   4934  HB3 GLU 1 317      59.707  53.679  23.360  0.00  0.00           H  
ATOM   4935  HG2 GLU 1 317      60.266  51.607  24.496  0.00  0.00           H  
ATOM   4936  HG3 GLU 1 317      61.303  52.850  25.244  0.00  0.00           H  
ATOM   4937  N   ASP 1 318      59.423  56.745  23.086  0.00  0.00           N
[truncated: 4,736,341 more chars]
