# Supplementary material for: Broadening the Scope of Binding Free Energy Calculations Using a Separated Topologies Approach
Source: J Chem Theory Comput. 2023 Jul 24;19(15):5058–76. doi: 10.1021/acs.jctc.3c00282 (PMC10413862; doi:10.1021/acs.jctc.3c00282)
Supplement: Supplementary file 2 — ct3c00282_si_002.zip [file ct3c00282_si_002.zip › SI_paper/BACE1/input/amide_series/lig_69/complex.gro]

GROningen MAchine for Chemical Simulation
63407
    1ACE      C    1   4.823   2.401   4.515 -0.4904 -0.0739 -0.0568
    1ACE      O    2   4.945   2.381   4.541  0.1402  0.2986  0.2513
    1ACE    CH3    3   4.748   2.520   4.573 -0.2029 -0.6018  0.4362
    1ACE   HH31    4   4.748   2.597   4.495 -0.3375 -1.0285  0.0041
    1ACE   HH32    5   4.645   2.498   4.603  0.0526 -0.8739  1.1507
    1ACE   HH33    6   4.803   2.564   4.656  0.1701 -0.3653  0.0718
    2THR      N    7   4.759   2.316   4.435 -1.1019  0.2545 -0.4505
    2THR     CA    8   4.830   2.199   4.380  0.2600 -0.0076  0.3560
    2THR      C    9   4.940   2.253   4.290  0.1457  0.0831  0.4017
    2THR      O   10   4.916   2.331   4.196  0.4580  0.4103 -0.0447
    2THR     CB   11   4.729   2.116   4.292 -1.1854 -0.0286 -0.7236
    2THR    OG1   12   4.621   2.056   4.361 -0.1848  0.1045  0.1023
    2THR    CG2   13   4.803   1.995   4.250 -1.3632  0.2293 -0.0774
    2THR      H   14   4.663   2.336   4.413 -0.6735  1.4684 -1.4758
    2THR     HA   15   4.860   2.135   4.462  0.4291 -0.5046 -0.0794
    2THR     HB   16   4.687   2.165   4.204 -0.5497 -0.5484 -1.3355
    2THR    HG1   17   4.576   2.128   4.406 -1.5376 -0.0902 -0.8309
    2THR   HG21   18   4.880   2.022   4.178 -2.0445  0.7382 -0.6386
    2THR   HG22   19   4.856   1.942   4.329 -1.0863 -0.9250 -0.9887
    2THR   HG23   20   4.731   1.920   4.218 -0.8112 -0.5804  0.4875
    3THR      N   21   5.063   2.205   4.310 -0.0085  0.0727 -0.2540
    3THR     CA   22   5.180   2.262   4.252  0.0493 -0.2712  0.1477
    3THR      C   23   5.230   2.179   4.128 -0.1296  0.0944 -0.1894
    3THR      O   24   5.197   2.060   4.117  0.0959  0.4129 -0.6442
    3THR     CB   25   5.295   2.279   4.352  0.0455  0.0717 -0.2613
    3THR    OG1   26   5.335   2.156   4.406  0.4652  0.0795 -0.0753
    3THR    CG2   27   5.260   2.371   4.473 -0.6380  0.0885  0.5227
    3THR      H   28   5.081   2.138   4.383  0.3087 -0.2979 -0.6672
    3THR     HA   29   5.156   2.367   4.230 -1.2056 -0.4373  0.5355
    3THR     HB   30   5.383   2.324   4.307  0.7258 -1.2797 -0.3791
    3THR    HG1   31   5.392   2.116   4.339  0.2715 -0.1569 -0.1033
    3THR   HG21   32   5.351   2.372   4.534  0.4642 -0.0222 -0.9840
    3THR   HG22   33   5.241   2.474   4.442 -1.0471 -0.4402 -1.2089
    3THR   HG23   34   5.181   2.327   4.533 -0.3529 -1.4240 -0.1049
    4GLY      N   35   5.286   2.240   4.024  0.2117  0.0487 -0.2329
    4GLY     CA   36   5.325   2.170   3.903  0.0927 -0.1627 -0.0041
    4GLY      C   37   5.338   2.255   3.783  0.2220 -0.2863  0.1336
    4GLY      O   38   5.402   2.356   3.785  0.5740  0.1621  0.6269
    4GLY      H   39   5.310   2.337   4.037 -0.0090 -0.0756  1.6251
    4GLY    HA2   40   5.421   2.124   3.930  0.4441 -0.0317 -0.9529
    4GLY    HA3   41   5.254   2.091   3.878 -0.2631 -0.1977  1.0302
    5SER      N   42   5.270   2.217   3.674  0.1116  0.1726  0.2977
    5SER     CA   43   5.258   2.298   3.550  0.0377  0.2231 -0.1940
    5SER      C   44   5.111   2.281   3.503 -0.9280 -0.4790 -0.6398
    5SER      O   45   5.039   2.187   3.525  0.1948  0.7373 -0.4939
    5SER     CB   46   5.356   2.252   3.435  0.7604  0.2946 -0.6010
    5SER     OG   47   5.485   2.235   3.483 -0.1774  0.7443  0.2243
    5SER      H   48   5.215   2.133   3.668 -0.1250  0.3679 -1.4072
    5SER     HA   49   5.287   2.396   3.587  0.3265 -0.1446  0.6020
    5SER    HB2   50   5.333   2.151   3.402 -0.2258 -0.1128  1.1392
    5SER    HB3   51   5.346   2.318   3.348 -1.5209  1.1657  0.1826
    5SER     HG   52   5.497   2.141   3.489 -1.1985  0.6205  0.9044
    6PHE      N   53   5.064   2.398   3.451 -0.0939  1.1373 -0.7348
    6PHE     CA   54   4.922   2.430   3.416 -0.6860 -0.0927 -0.2846
    6PHE      C   55   4.924   2.500   3.280  0.7143  1.3475 -0.9294
    6PHE      O   56   4.875   2.607   3.266 -0.1415 -0.1960 -0.2725
    6PHE     CB   57   4.868   2.512   3.535  0.7719 -0.5363  0.2468
    6PHE     CG   58   4.854   2.430   3.661 -0.5564  0.4591  0.4832
    6PHE    CD1   59   4.942   2.445   3.765 -0.2628 -0.4078 -1.1126
    6PHE    CD2   60   4.767   2.326   3.663  0.5195  0.9326  0.4782
    6PHE    CE1   61   4.931   2.357   3.881 -0.6760 -0.5019  0.7603
    6PHE    CE2   62   4.771   2.223   3.765  0.5123 -0.5065  0.0540
    6PHE     CZ   63   4.859   2.234   3.871  0.1651 -0.2857 -0.3380
    6PHE      H   64   5.127   2.477   3.454  1.0186  0.3318  1.1061
    6PHE     HA   65   4.865   2.337   3.416  0.5322 -0.8970  0.3176
    6PHE    HB2   66   4.943   2.589   3.553 -0.1233  1.0749 -2.0329
    6PHE    HB3   67   4.775   2.563   3.508  0.7293 -0.2841  0.8405
    6PHE    HD1   68   5.002   2.533   3.774  0.1181 -0.7895  1.0551
    6PHE    HD2   69   4.689   2.313   3.589 -1.3137 -1.6103  2.4781
    6PHE    HE1   70   5.002   2.378   3.961  0.9918  0.4851 -0.8174
    6PHE    HE2   71   4.700   2.142   3.770  0.4279 -0.4039  1.0213
    6PHE     HZ   72   4.878   2.157   3.945  0.2662  0.1279  0.0791
    7VAL      N   73   4.959   2.422   3.183 -0.5099 -0.1566 -0.2406
    7VAL     CA   74   4.988   2.478   3.051  0.1545  0.6361  0.3905
    7VAL      C   75   4.873   2.533   2.971  0.6286  1.1439 -0.2665
    7VAL      O   76   4.885   2.614   2.879  0.1151  0.1326  0.3391
    7VAL     CB   77   5.071   2.373   2.968  0.3492  0.0118 -0.3253
    7VAL    CG1   78   4.994   2.244   2.924 -0.2799  0.1361 -0.3265
    7VAL    CG2   79   5.129   2.426   2.835 -0.7451  0.1687 -0.5499
    7VAL      H   80   4.966   2.323   3.198  0.0004 -0.0281  0.4978
    7VAL     HA   81   5.059   2.560   3.057  1.2496 -0.2709  0.4134
    7VAL     HB   82   5.158   2.337   3.022 -0.0026 -1.2782 -0.5526
    7VAL   HG11   83   4.953   2.190   3.009 -0.9184  0.7150 -0.2520
    7VAL   HG12   84   4.901   2.255   2.870 -0.8051  0.7227  0.6454
    7VAL   HG13   85   5.063   2.183   2.866  0.8765  0.5432  0.5356
    7VAL   HG21   86   5.192   2.348   2.792 -0.2880  0.3434 -0.2153
    7VAL   HG22   87   5.047   2.446   2.765 -0.4696 -0.4971 -1.0848
    7VAL   HG23   88   5.200   2.504   2.863 -0.2188 -0.7945  1.0288
    8GLU      N   89   4.752   2.483   3.002  0.7392 -0.1840 -0.3013
    8GLU     CA   90   4.626   2.528   2.932  0.5230 -0.1287  0.2342
    8GLU      C   91   4.590   2.672   2.973 -0.3293 -0.3657 -0.5912
    8GLU      O   92   4.532   2.746   2.898 -0.3057 -0.6080 -0.0778
    8GLU     CB   93   4.518   2.429   2.975  0.3588  0.2664  0.8624
    8GLU     CG   94   4.526   2.288   2.909 -0.6234  0.2387 -0.2953
    8GLU     CD   95   4.536   2.280   2.756 -0.1735  0.5876 -0.3707
    8GLU    OE1   96   4.598   2.183   2.709 -0.0328  0.2569  0.6752
    8GLU    OE2   97   4.483   2.370   2.698 -0.3232  0.2623  0.6202
    8GLU      H   98   4.748   2.431   3.088 -1.3463  2.7334  1.7533
    8GLU     HA   99   4.635   2.525   2.823 -0.5081  0.6950  0.1007
    8GLU    HB2  100   4.530   2.412   3.083 -0.8764 -0.7866  0.8956
    8GLU    HB3  101   4.425   2.478   2.946  1.1780  0.4626 -1.9849
    8GLU    HG2  102   4.616   2.252   2.957 -0.0351  1.8111 -0.1200
    8GLU    HG3  103   4.432   2.239   2.938 -0.4374  0.6560  1.1123
    9MET      N  104   4.632   2.715   3.096 -0.4422 -0.0151  0.5294
    9MET     CA  105   4.621   2.847   3.151  0.3108 -0.2599 -0.4061
    9MET      C  106   4.746   2.933   3.141 -0.2430 -0.1181  0.6241
    9MET      O  107   4.739   3.050   3.169 -0.0573  0.0964  0.1102
    9MET     CB  108   4.567   2.841   3.297 -0.6370 -0.3182 -0.9960
    9MET     CG  109   4.418   2.807   3.302  0.1237  0.0668 -0.1262
    9MET     SD  110   4.357   2.733   3.453  0.2674  0.2158 -0.0356
    9MET     CE  111   4.434   2.569   3.437 -0.4507 -0.1747 -0.5413
    9MET      H  112   4.661   2.645   3.163 -0.7533  0.2471  0.9503
    9MET     HA  113   4.544   2.900   3.096  0.4809  1.4229  0.8300
    9MET    HB2  114   4.619   2.763   3.352  1.0069  0.8688 -0.7404
    9MET    HB3  115   4.573   2.935   3.352  0.8450 -1.4657  1.0521
    9MET    HG2  116   4.361   2.899   3.286 -0.5362 -0.4626 -0.9919
    9MET    HG3  117   4.398   2.746   3.213 -0.9465  0.8971 -0.5076
    9MET    HE1  118   4.521   2.569   3.503 -0.8087 -0.2571 -0.0566
    9MET    HE2  119   4.365   2.497   3.480 -0.8753  0.3966 -0.2295
    9MET    HE3  120   4.461   2.546   3.334  0.7079  0.3562 -0.3940
   10VAL      N  121   4.862   2.875   3.106 -0.4779  0.0654  0.0744
   10VAL     CA  122   4.986   2.948   3.054  1.5642  0.1082 -1.2452
   10VAL      C  123   4.953   3.031   2.929 -0.3062  0.5167  0.6184
   10VAL      O  124   4.893   2.978   2.842  0.9677  0.4553  0.3810
   10VAL     CB  125   5.105   2.850   3.044 -0.3702  0.7897 -0.1977
   10VAL    CG1  126   5.234   2.901   2.978  0.3527  0.3642  0.5555
   10VAL    CG2  127   5.150   2.825   3.186 -0.0197  0.1275 -1.0275
   10VAL      H  128   4.845   2.779   3.082 -0.7757  0.1152  0.0724
   10VAL     HA  129   5.006   3.021   3.132 -1.1527 -1.0533  0.8536
   10VAL     HB  130   5.083   2.755   2.995  0.9938  0.5208 -0.3701
   10VAL   HG11  131   5.285   2.980   3.032 -0.4032  0.3413  1.3367
   10VAL   HG12  132   5.282   2.806   2.956 -0.3272 -0.0523  0.7993
   10VAL   HG13  133   5.191   2.952   2.891 -2.5204 -0.6741  1.1312
   10VAL   HG21  134   5.078   2.765   3.243  0.7217 -0.4917 -0.6960
   10VAL   HG22  135   5.244   2.769   3.186  0.5735  0.9894  0.7331
   10VAL   HG23  136   5.171   2.922   3.229 -1.1049  0.1664 -0.5332
   11ASP      N  137   4.993   3.157   2.921  0.0333  0.5294  0.5819
   11ASP     CA  138   4.978   3.241   2.807 -0.8736  0.0949  0.6004
   11ASP      C  139   4.834   3.271   2.757  1.5011  0.0798 -0.4224
   11ASP      O  140   4.797   3.303   2.641 -0.7420 -0.7726 -0.6100
   11ASP     CB  141   5.064   3.191   2.688  0.2857  0.5821 -0.3969
   11ASP     CG  142   5.091   3.298   2.582 -0.3601 -0.7708 -0.1655
   11ASP    OD1  143   5.106   3.417   2.619 -0.1575  0.0588 -0.5985
   11ASP    OD2  144   5.093   3.272   2.461  0.4016 -0.7719 -0.4249
   11ASP      H  145   5.031   3.202   3.003  1.2859 -1.2162  1.0800
   11ASP     HA  146   5.022   3.337   2.835 -0.0042  0.3043 -1.1721
   11ASP    HB2  147   5.156   3.159   2.736  0.0088 -0.5080 -0.5416
   11ASP    HB3  148   5.023   3.100   2.644  0.1058 -0.3120  1.4354
   12ASN      N  149   4.734   3.254   2.852 -0.4334  0.1623  0.0711
   12ASN     CA  150   4.593   3.285   2.829 -0.4325 -0.0688  0.0916
   12ASN      C  151   4.554   3.432   2.824  0.8272 -0.7261  0.2371
   12ASN      O  152   4.445   3.458   2.767  0.2844 -0.3726 -0.9044
   12ASN     CB  153   4.507   3.199   2.915  1.1791  0.1329 -0.4519
   12ASN     CG  154   4.509   3.233   3.060 -0.4147  0.1300 -0.4273
   12ASN    OD1  155   4.573   3.334   3.096 -0.1164  0.6598  0.2110
   12ASN    ND2  156   4.443   3.171   3.150  0.7962  0.3217 -0.5932
   12ASN      H  157   4.766   3.217   2.941  1.2984 -0.1484 -0.5947
   12ASN     HA  158   4.580   3.254   2.726 -1.4329 -0.8735  0.4222
   12ASN    HB2  159   4.403   3.207   2.883  0.3216 -1.5579  1.4316
   12ASN    HB3  160   4.543   3.097   2.902  0.1151 -0.2890 -0.2586
   12ASN   HD21  161   4.462   3.188   3.248 -1.7022  0.1533  0.0528
   12ASN   HD22  162   4.398   3.086   3.121 -0.7942  1.2681 -1.1310
   13LEU      N  163   4.632   3.526   2.879 -0.0125 -0.4005 -0.7958
   13LEU     CA  164   4.594   3.673   2.886 -1.1726 -0.0564  0.4621
   13LEU      C  165   4.664   3.753   2.770  0.4359 -0.1502  0.0509
   13LEU      O  166   4.786   3.739   2.739  0.8758 -0.3991 -0.7168
   13LEU     CB  167   4.638   3.738   3.017 -0.4460 -0.3090  0.2594
   13LEU     CG  168   4.601   3.664   3.149 -0.1228  0.4588  0.4232
   13LEU    CD1  169   4.640   3.739   3.264  0.1909 -0.0502 -0.5286
   13LEU    CD2  170   4.458   3.623   3.151  0.1394  0.5608  0.3223
   13LEU      H  171   4.715   3.497   2.929  0.0250  0.4989 -0.3002
   13LEU     HA  172   4.486   3.691   2.877 -0.9543  0.9371 -0.7690
   13LEU    HB2  173   4.747   3.740   3.005 -0.5971  0.3019 -1.7416
   13LEU    HB3  174   4.592   3.836   3.020 -0.3269 -0.2541  1.4079
   13LEU     HG  175   4.652   3.567   3.156 -0.0965  0.4204 -0.1993
   13LEU   HD11  176   4.740   3.778   3.244 -0.0400  1.5248  0.9447
   13LEU   HD12  177   4.575   3.826   3.276  0.0020  0.0220 -1.7423
   13LEU   HD13  178   4.634   3.682   3.356 -1.6365 -0.3050 -0.7312
   13LEU   HD21  179   4.397   3.713   3.150  0.3094  0.7319  1.7256
   13LEU   HD22  180   4.428   3.561   3.067 -0.1104  2.3577 -1.0256
   13LEU   HD23  181   4.436   3.581   3.249  1.3420 -1.0912 -0.0216
   14ARG      N  182   4.586   3.842   2.705  0.2836  0.5199  0.0766
   14ARG     CA  183   4.617   3.939   2.599 -0.5576  0.4573  0.0525
   14ARG      C  184   4.575   4.083   2.641 -0.1201  0.5977  0.3684
   14ARG      O  185   4.497   4.099   2.742 -0.5412  0.1985 -0.1551
   14ARG     CB  186   4.562   3.887   2.464 -0.4459  0.1216  0.6478
   14ARG     CG  187   4.617   3.751   2.406  0.2851 -0.3925  0.1787
   14ARG     CD  188   4.771   3.760   2.380 -0.1248  0.4365  0.7333
   14ARG     NE  189   4.815   3.635   2.333 -0.9747  0.4209  0.1128
   14ARG     CZ  190   4.884   3.546   2.399 -0.1210 -0.7722  0.0427
   14ARG    NH1  191   4.934   3.445   2.336  0.8436 -0.0774 -0.5200
   14ARG    NH2  192   4.909   3.567   2.523 -0.3131  0.3608 -0.0336
   14ARG      H  193   4.488   3.840   2.730 -0.6668  0.2405 -2.8777
   14ARG     HA  194   4.726   3.942   2.591 -0.3612  0.2762  1.7876
   14ARG    HB2  195   4.454   3.875   2.459 -0.3409 -0.6246 -0.4824
   14ARG    HB3  196   4.581   3.963   2.388  0.2794  0.1991  0.8951
   14ARG    HG2  197   4.590   3.668   2.471 -1.6001 -0.4382 -0.5382
   14ARG    HG3  198   4.558   3.730   2.317  0.4158  0.9059 -0.2504
   14ARG    HD2  199   4.782   3.838   2.305 -0.0156 -0.5115 -0.2722
   14ARG    HD3  200   4.827   3.786   2.470  2.2926 -0.4999 -0.3422
   14ARG     HE  201   4.796   3.615   2.236 -0.1684  1.1669 -0.2347
   14ARG   HH11  202   4.986   3.383   2.397 -0.5122 -0.2428  0.5717
   14ARG   HH12  203   4.900   3.421   2.244 -1.8638  0.3141  0.2027
   14ARG   HH21  204   4.973   3.505   2.570 -0.4644 -0.5253 -0.9340
   14ARG   HH22  205   4.873   3.646   2.575  0.5374 -0.1668  1.4691
   15GLY      N  206   4.631   4.173   2.569 -0.0535 -0.4672 -0.6006
   15GLY     CA  207   4.611   4.309   2.614  0.3206 -0.3471 -0.1837
   15GLY      C  208   4.683   4.421   2.544 -0.7906 -0.6809 -0.7832
   15GLY      O  209   4.792   4.402   2.493 -0.5238 -0.1481 -0.0402
   15GLY      H  210   4.674   4.147   2.482  0.8573 -0.5659 -0.1423
   15GLY    HA2  211   4.505   4.328   2.598  0.2288 -0.2304  0.4754
   15GLY    HA3  212   4.628   4.315   2.722  0.1509 -1.1988 -0.0923
   16LYS      N  213   4.641   4.550   2.545  0.1548  0.5721 -0.5968
   16LYS     CA  214   4.720   4.669   2.499  0.1105 -0.1492 -0.3846
   16LYS      C  215   4.732   4.768   2.619 -0.1090  0.8201  0.4757
   16LYS      O  216   4.645   4.771   2.703 -0.4165 -0.0305 -0.3771
   16LYS     CB  217   4.666   4.749   2.373  0.2075  0.4463 -0.6117
   16LYS     CG  218   4.693   4.657   2.254  0.2121  0.0550  0.7970
   16LYS     CD  219   4.630   4.702   2.119 -0.4206 -0.0142 -1.5991
   16LYS     CE  220   4.476   4.698   2.140 -0.0896  0.0465  0.0787
   16LYS     NZ  221   4.412   4.723   2.014  0.1902 -0.1436 -0.0451
   16LYS      H  222   4.549   4.567   2.586  0.1006 -0.1799 -0.3778
   16LYS     HA  223   4.820   4.634   2.473  0.7289  0.6023  0.7821
   16LYS    HB2  224   4.564   4.788   2.381  0.2775  0.5478 -0.0747
   16LYS    HB3  225   4.723   4.842   2.366 -0.3095  0.7779 -0.5670
   16LYS    HG2  226   4.801   4.643   2.249  0.3213  0.9407  0.2569
   16LYS    HG3  227   4.654   4.557   2.273 -0.7259 -0.1315 -1.4655
   16LYS    HD2  228   4.659   4.803   2.088 -1.3335  0.4342 -1.0955
   16LYS    HD3  229   4.642   4.633   2.036 -0.2104  0.3017 -1.8386
   16LYS    HE2  230   4.451   4.598   2.176  2.2752 -0.7876 -0.2275
   16LYS    HE3  231   4.446   4.772   2.215  0.0857 -0.4782  0.6845
   16LYS    HZ1  232   4.437   4.654   1.944 -0.5501 -0.4104 -0.0641
   16LYS    HZ2  233   4.312   4.708   2.022  0.3845 -1.1200  0.9391
   16LYS    HZ3  234   4.432   4.813   1.974 -0.3052 -0.1658 -0.3692
   17SER      N  235   4.846   4.831   2.640 -0.6649  0.5270 -0.1988
   17SER     CA  236   4.890   4.883   2.775 -0.0635 -0.4197  0.0198
   17SER      C  237   4.790   4.993   2.825 -0.6505  0.2308  0.7971
   17SER      O  238   4.754   5.077   2.742  0.4897 -0.0327  0.5065
   17SER     CB  239   5.023   4.954   2.759 -0.8102  0.3305  0.1313
   17SER     OG  240   5.060   5.020   2.872  0.9633 -0.1390  0.0498
   17SER      H  241   4.921   4.813   2.576 -0.6372 -1.2117  0.2357
   17SER     HA  242   4.897   4.804   2.851  0.4810 -0.9003 -0.5141
   17SER    HB2  243   5.106   4.889   2.731 -1.3325 -0.3316  0.0477
   17SER    HB3  244   5.019   5.021   2.673 -0.7384  0.0932 -0.0582
   17SER     HG  245   5.132   5.082   2.856 -0.3978  1.4205 -0.6320
   18GLY      N  246   4.750   4.986   2.951 -0.1098 -0.2656  0.0745
   18GLY     CA  247   4.652   5.081   3.006 -0.1609 -0.0063  0.2509
   18GLY      C  248   4.517   5.064   2.941  0.1217 -0.0494 -0.7594
   18GLY      O  249   4.429   5.130   3.000  0.0589 -0.1660  0.1209
   18GLY      H  250   4.790   4.915   3.011 -0.8150 -1.1233 -0.4154
   18GLY    HA2  251   4.645   5.057   3.112  1.0790 -0.6057  0.2246
   18GLY    HA3  252   4.691   5.180   2.984 -1.1434  0.1300 -1.1275
   19GLN      N  253   4.488   4.988   2.838 -0.2268 -0.8349  0.1812
   19GLN     CA  254   4.352   4.955   2.795  0.6629 -0.6552 -0.2856
   19GLN      C  255   4.302   4.827   2.870  0.7178 -0.2539  0.1330
   19GLN      O  256   4.182   4.798   2.876  0.5211  0.1265  0.3014
   19GLN     CB  257   4.339   4.938   2.645  0.1636  0.6420  1.1029
   19GLN     CG  258   4.424   5.027   2.556 -0.2659 -0.6611  0.1223
   19GLN     CD  259   4.361   5.051   2.423 -0.4573 -0.1826  0.1313
   19GLN    OE1  260   4.368   4.971   2.331 -0.1908  0.3813  0.4391
   19GLN    NE2  261   4.317   5.172   2.392  0.4350  0.0668  0.0189
   19GLN      H  262   4.560   4.936   2.790 -0.3739 -0.9232  0.0569
   19GLN     HA  263   4.295   5.044   2.822  1.5057 -0.3466  0.6216
   19GLN    HB2  264   4.362   4.835   2.618 -0.0480  0.8315  0.0968
   19GLN    HB3  265   4.233   4.948   2.621 -0.0235 -0.4337  1.3769
   19GLN    HG2  266   4.441   5.125   2.602 -0.7586  0.1094 -1.2008
   19GLN    HG3  267   4.523   4.981   2.555 -0.3036 -1.0792  2.6685
   19GLN   HE21  268   4.253   5.175   2.314  0.5801  0.1777 -0.0973
   19GLN   HE22  269   4.325   5.252   2.454  1.8298  0.7192 -0.8955
   20GLY      N  270   4.383   4.755   2.950  0.0708 -0.0236 -0.7751
   20GLY     CA  271   4.350   4.646   3.039 -0.4443  0.3811 -0.8158
   20GLY      C  272   4.384   4.509   2.978 -0.5513  0.2757 -1.2206
   20GLY      O  273   4.376   4.494   2.864 -0.3153 -0.0320 -0.2699
   20GLY      H  274   4.478   4.787   2.963 -0.1864  0.3215  0.5714
   20GLY    HA2  275   4.403   4.653   3.134 -0.5535  0.2767 -0.7460
   20GLY    HA3  276   4.246   4.636   3.070 -0.1781  0.6752  0.2670
   21TYR      N  277   4.431   4.411   3.060  0.4600 -0.4995 -0.0027
   21TYR     CA  278   4.451   4.274   3.031 -0.0837  1.2810  0.2906
   21TYR      C  279   4.309   4.214   3.032  0.2186 -0.2394  0.2119
   21TYR      O  280   4.233   4.214   3.129  0.1561 -0.0267  0.3951
   21TYR     CB  281   4.537   4.213   3.147  0.3730 -0.0534 -0.8468
   21TYR     CG  282   4.681   4.261   3.159  0.2869  0.3951 -0.1768
   21TYR    CD1  283   4.717   4.356   3.259  0.0326  0.0620 -0.3269
   21TYR    CD2  284   4.781   4.198   3.077  0.0283 -0.0052 -1.1228
   21TYR    CE1  285   4.850   4.391   3.282 -1.1802 -0.4642 -0.2768
   21TYR    CE2  286   4.917   4.236   3.097  0.0726 -0.3043 -0.4595
   21TYR     CZ  287   4.951   4.329   3.200 -0.1976 -0.0097 -0.1653
   21TYR     OH  288   5.083   4.351   3.216 -0.3000 -0.0480  0.1967
   21TYR      H  289   4.465   4.442   3.150  1.6716  0.1597 -0.6412
   21TYR     HA  290   4.509   4.252   2.941 -0.3320  1.1656  0.1534
   21TYR    HB2  291   4.479   4.230   3.238 -0.2029  0.4002 -1.2767
   21TYR    HB3  292   4.534   4.104   3.144 -0.8000 -0.2831  2.0100
   21TYR    HD1  293   4.638   4.399   3.320 -0.2746 -0.1294 -0.5813
   21TYR    HD2  294   4.753   4.116   3.012 -0.0667 -0.6802 -0.2647
   21TYR    HE1  295   4.889   4.464   3.352  0.6228 -0.6794 -0.9396
   21TYR    HE2  296   4.997   4.183   3.048  0.4303  0.1776 -0.4150
   21TYR     HH  297   5.093   4.435   3.260 -0.4990  0.4819 -0.7274
   22TYR      N  298   4.279   4.132   2.927 -0.5022 -0.9143 -0.2447
   22TYR     CA  299   4.167   4.054   2.896 -0.5499 -0.4509 -1.3175
   22TYR      C  300   4.198   3.909   2.891 -0.0527  0.3364 -0.1234
   22TYR      O  301   4.310   3.861   2.882 -0.5057  0.7312 -0.1074
   22TYR     CB  302   4.082   4.118   2.782 -0.3552 -0.2416 -1.2275
   22TYR     CG  303   4.139   4.111   2.649  0.4019 -1.4240  0.4078
   22TYR    CD1  304   4.138   3.992   2.589 -0.1785 -0.0331  0.7398
   22TYR    CD2  305   4.200   4.228   2.588 -0.3021  0.9419 -0.1076
   22TYR    CE1  306   4.202   3.980   2.460  0.5335  0.0378 -0.8289
   22TYR    CE2  307   4.261   4.219   2.460 -0.4352 -0.5680 -0.6555
   22TYR     CZ  308   4.257   4.093   2.398 -0.3351  0.3320 -0.2657
   22TYR     OH  309   4.321   4.082   2.278 -0.2285  0.1474 -0.3816
   22TYR      H  310   4.354   4.108   2.864  0.4672 -0.5409  0.7049
   22TYR     HA  311   4.107   4.060   2.987  1.5349  0.3841  0.1585
   22TYR    HB2  312   3.995   4.054   2.771 -0.8460  0.0970  0.2728
   22TYR    HB3  313   4.052   4.221   2.804  0.6037 -0.2452  0.4725
   22TYR    HD1  314   4.085   3.909   2.633  0.2166 -0.3419  0.6552
   22TYR    HD2  315   4.223   4.319   2.641  0.0292  0.4420  0.6411
   22TYR    HE1  316   4.200   3.882   2.414 -0.9814  0.3456 -1.5498
   22TYR    HE2  317   4.315   4.297   2.411 -0.6010 -0.3585 -0.5080
   22TYR     HH  318   4.389   4.147   2.257 -0.3262  0.3369 -0.1209
   23VAL      N  319   4.092   3.828   2.905 -0.2649  0.6975 -0.2008
   23VAL     CA  320   4.090   3.677   2.901  0.9411 -0.4404  0.1549
   23VAL      C  321   3.960   3.647   2.812  0.1283 -0.2313 -0.1793
   23VAL      O  322   3.854   3.709   2.829  0.2411  0.5834  0.1275
   23VAL     CB  323   4.082   3.609   3.036  0.5607  0.1459 -0.2832
   23VAL    CG1  324   3.944   3.615   3.110 -0.9688 -0.6284  0.6351
   23VAL    CG2  325   4.147   3.475   3.040  0.5564  0.3717  0.1190
   23VAL      H  326   4.001   3.865   2.930 -0.6745 -0.0761 -0.4830
   23VAL     HA  327   4.175   3.639   2.845 -0.0676 -0.8497 -1.2097
   23VAL     HB  328   4.145   3.675   3.096 -0.2685  0.9795 -0.2855
   23VAL   HG11  329   3.871   3.551   3.061  0.0422 -1.1199 -0.3086
   23VAL   HG12  330   3.948   3.577   3.212 -0.5001 -1.3198  0.3773
   23VAL   HG13  331   3.903   3.716   3.108  0.4028 -0.0241  0.3313
   23VAL   HG21  332   4.152   3.445   3.145  0.4660  0.6144  0.1960
   23VAL   HG22  333   4.088   3.398   2.991  0.4340  1.0046 -0.7811
   23VAL   HG23  334   4.235   3.468   2.976 -0.6475 -0.7158 -1.5542
   24GLU      N  335   3.975   3.564   2.714  0.3140  0.2804  0.7955
   24GLU     CA  336   3.847   3.515   2.640 -0.1919  0.2419 -1.0328
   24GLU      C  337   3.750   3.432   2.731 -0.6236  0.3693  0.3784
   24GLU      O  338   3.793   3.365   2.823 -0.3596 -0.1596 -0.2196
   24GLU     CB  339   3.894   3.448   2.512  0.9172  1.1729  0.2975
   24GLU     CG  340   3.783   3.403   2.408  0.2416 -0.2946 -0.4902
   24GLU     CD  341   3.833   3.342   2.273 -0.4010  0.7632  0.2443
   24GLU    OE1  342   3.786   3.227   2.240 -0.4732  0.4709  0.6225
   24GLU    OE2  343   3.916   3.403   2.198 -0.0619 -0.7435 -0.2040
   24GLU      H  344   4.057   3.510   2.694 -0.4376 -0.1345 -2.2039
   24GLU     HA  345   3.796   3.605   2.606  0.2816  0.5904 -0.8481
   24GLU    HB2  346   3.950   3.516   2.449  0.5236  0.9981 -0.2577
   24GLU    HB3  347   3.959   3.363   2.531 -0.7529 -0.1373  0.6756
   24GLU    HG2  348   3.712   3.333   2.452 -0.7564  0.9604  0.0492
   24GLU    HG3  349   3.738   3.497   2.375 -0.8446 -0.2550  0.8824
   25MET      N  350   3.626   3.434   2.693  0.2895  0.2938 -0.2703
   25MET     CA  351   3.511   3.370   2.763 -1.1024  0.3100  0.9702
   25MET      C  352   3.396   3.332   2.670 -0.3593  1.1862 -0.2669
   25MET      O  353   3.374   3.395   2.571  0.4360 -0.3250 -0.3473
   25MET     CB  354   3.460   3.457   2.876  0.8704  0.3444 -0.6224
   25MET     CG  355   3.562   3.472   2.993  0.3146  0.1392  0.6972
   25MET     SD  356   3.503   3.543   3.145  0.2571 -0.2042 -0.0387
   25MET     CE  357   3.355   3.451   3.184  0.0353  0.1205  0.2707
   25MET      H  358   3.599   3.499   2.621 -0.9757  0.1134  0.0040
   25MET     HA  359   3.559   3.284   2.810  1.1278 -0.5761 -2.2197
   25MET    HB2  360   3.421   3.552   2.840 -0.6114 -0.1796 -0.5353
   25MET    HB3  361   3.377   3.394   2.908  0.9433 -0.0081 -1.0865
   25MET    HG2  362   3.603   3.374   3.020  1.0165  0.4399  0.7607
   25MET    HG3  363   3.641   3.539   2.960  0.8454 -0.5188  0.5723
   25MET    HE1  364   3.340   3.473   3.290 -0.9646 -1.4393  0.5044
   25MET    HE2  365   3.274   3.479   3.117 -0.1708 -1.5794 -0.2675
   25MET    HE3  366   3.379   3.345   3.180 -0.9212 -0.0882 -0.5107
   26THR      N  367   3.321   3.225   2.708  0.1139 -0.0547 -0.2762
   26THR     CA  368   3.190   3.193   2.650 -0.2532  0.2685  0.1758
   26THR      C  369   3.066   3.219   2.744 -0.7607 -0.1155  0.6520
   26THR      O  370   3.073   3.208   2.870 -0.1094  0.6437  0.4252
   26THR     CB  371   3.188   3.063   2.587 -0.3056  0.2751  1.3555
   26THR    OG1  372   3.194   2.958   2.676 -0.0719  0.0071  0.0347
   26THR    CG2  373   3.289   3.047   2.471 -0.3902  0.9697 -0.2666
   26THR      H  374   3.358   3.173   2.786  1.3043 -0.2272 -0.9025
   26THR     HA  375   3.173   3.260   2.566 -1.1843 -1.0293 -0.7555
   26THR     HB  376   3.087   3.064   2.545  0.3446 -1.3983 -0.5932
   26THR    HG1  377   3.100   2.952   2.696 -0.2415  0.4336 -0.5681
   26THR   HG21  378   3.280   3.129   2.400 -0.6889  1.8895  0.7797
   26THR   HG22  379   3.386   3.036   2.520 -0.6231 -0.4391 -0.0383
   26THR   HG23  380   3.265   2.954   2.419  0.8751  0.1289  0.5481
   27VAL      N  381   2.960   3.264   2.680  0.0719  0.3625 -0.0557
   27VAL     CA  382   2.828   3.280   2.738 -0.8457  0.1091  0.5605
   27VAL      C  383   2.728   3.219   2.646  0.1007 -0.1172 -0.3515
   27VAL      O  384   2.729   3.231   2.525 -0.1547 -0.1049  0.9153
   27VAL     CB  385   2.797   3.425   2.762  0.3983 -0.6115 -0.2722
   27VAL    CG1  386   2.896   3.481   2.870  0.4664 -1.1010  0.7291
   27VAL    CG2  387   2.766   3.524   2.650  0.0012  0.7388  0.5804
   27VAL      H  388   2.964   3.283   2.581 -2.1863 -0.1093 -0.3390
   27VAL     HA  389   2.828   3.223   2.831  0.0420 -0.7704  0.0524
   27VAL     HB  390   2.704   3.416   2.819  0.9758 -1.4535  0.5931
   27VAL   HG11  391   2.854   3.571   2.914  0.7423 -0.3771 -0.3935
   27VAL   HG12  392   2.900   3.405   2.948 -0.6275 -2.0772 -0.0858
   27VAL   HG13  393   2.991   3.508   2.823 -0.8972  0.9776 -1.2522
   27VAL   HG21  394   2.683   3.491   2.588 -0.4467  0.5446  1.2666
   27VAL   HG22  395   2.731   3.622   2.683  0.7182  1.0823  0.3697
   27VAL   HG23  396   2.858   3.528   2.591 -0.4655 -2.5330 -0.7841
   28GLY      N  397   2.634   3.150   2.702  0.4370  0.7588 -0.3338
   28GLY     CA  398   2.521   3.091   2.631  0.9115  1.4248  0.3791
   28GLY      C  399   2.523   2.937   2.608 -0.1094  0.9395 -0.0636
   28GLY      O  400   2.628   2.870   2.613  0.3317 -0.2699  0.1130
   28GLY      H  401   2.640   3.133   2.801  0.2584  0.2778 -0.4038
   28GLY    HA2  402   2.430   3.105   2.689 -0.6641 -0.3490 -1.3806
   28GLY    HA3  403   2.503   3.135   2.533 -0.2541 -1.2992 -0.8357
   29SER      N  404   2.409   2.887   2.563 -0.7561 -0.3488 -0.5242
   29SER     CA  405   2.389   2.765   2.497  0.6104  0.6599  0.7481
   29SER      C  406   2.303   2.799   2.372  0.2116 -0.0468 -0.1511
   29SER      O  407   2.184   2.808   2.394 -0.2274 -0.1484  0.1738
   29SER     CB  408   2.326   2.665   2.590  0.8918  0.3942 -0.5051
   29SER     OG  409   2.392   2.657   2.717  0.1341 -0.3645  0.1744
   29SER      H  410   2.341   2.960   2.553  0.0022  0.5359  0.3426
   29SER     HA  411   2.485   2.722   2.469 -0.3295 -1.5760  0.5038
   29SER    HB2  412   2.229   2.707   2.617 -0.0849 -2.3061  0.9809
   29SER    HB3  413   2.302   2.563   2.561 -0.4754  0.3637  0.5143
   29SER     HG  414   2.418   2.748   2.731 -0.3952 -0.0823 -0.5706
   30PRO      N  415   2.354   2.809   2.245  0.2129  0.2432 -1.0524
   30PRO     CA  416   2.489   2.788   2.199 -0.0506  0.3295 -0.2556
   30PRO      C  417   2.585   2.899   2.244 -0.7412  0.0190 -0.5059
   30PRO      O  418   2.547   3.005   2.301 -0.5773  0.2972 -0.0153
   30PRO     CB  419   2.476   2.789   2.049  0.9114  0.3657  1.0551
   30PRO     CG  420   2.324   2.764   2.022 -0.1988  0.5449 -0.0789
   30PRO     CD  421   2.263   2.840   2.135  0.0570  0.1678 -0.5218
   30PRO     HA  422   2.533   2.697   2.239  0.1463  0.3533 -0.4165
   30PRO    HB2  423   2.491   2.891   2.014 -0.6110  0.6154  1.0049
   30PRO    HB3  424   2.537   2.717   1.993 -0.0897  0.3188 -0.0532
   30PRO    HG2  425   2.303   2.804   1.923 -1.3004  1.4437  0.4861
   30PRO    HG3  426   2.293   2.660   2.018  0.0832  0.4647 -0.2645
   30PRO    HD2  427   2.161   2.809   2.155 -0.5701  2.0028 -0.5269
   30PRO    HD3  428   2.269   2.948   2.124  0.9550  0.3544  1.0530
   31PRO      N  429   2.718   2.879   2.243 -0.5387  0.2710  0.3410
   31PRO     CA  430   2.815   2.985   2.278 -0.2430  0.8425 -0.1260
   31PRO      C  431   2.818   3.098   2.178 -0.2368 -0.5935 -0.4037
   31PRO      O  432   2.809   3.081   2.058 -0.5964  0.0029  0.3030
   31PRO     CB  433   2.950   2.917   2.296 -0.5715  0.3147  0.2062
   31PRO     CG  434   2.948   2.793   2.208  0.1759  0.1806 -0.0576
   31PRO     CD  435   2.798   2.760   2.197 -0.0144  0.1425  0.7845
   31PRO     HA  436   2.797   3.020   2.380  1.1727  0.9244  0.1378
   31PRO    HB2  437   3.028   2.987   2.267  0.4489 -0.8543 -0.0485
   31PRO    HB3  438   2.972   2.890   2.399  0.0608 -1.5148 -0.3207
   31PRO    HG2  439   2.992   2.820   2.112  0.1502  0.7084  0.0695
   31PRO    HG3  440   3.003   2.716   2.262  0.2343  0.8840  0.9623
   31PRO    HD2  441   2.769   2.726   2.098 -0.1313 -0.4708  1.0226
   31PRO    HD3  442   2.770   2.675   2.259 -0.9977 -0.1438 -0.0088
   32GLN      N  443   2.833   3.219   2.232 -0.9931 -0.1735 -0.1978
   32GLN     CA  444   2.889   3.337   2.169 -0.6490 -0.6048 -0.3102
   32GLN      C  445   3.018   3.391   2.247  0.3387 -0.7366  0.0166
   32GLN      O  446   3.023   3.386   2.369 -0.2528  0.1896  0.3092
   32GLN     CB  447   2.787   3.451   2.160 -0.5860  0.5037 -1.4638
   32GLN     CG  448   2.678   3.464   2.270  0.2328 -0.9096 -0.8186
   32GLN     CD  449   2.565   3.550   2.224  0.2526 -0.1580  0.6930
   32GLN    OE1  450   2.565   3.669   2.216  0.2413 -0.0848 -0.0095
   32GLN    NE2  451   2.451   3.495   2.201  0.1249  0.2667  0.9903
   32GLN      H  452   2.817   3.229   2.331  0.5976 -0.6251  0.1519
   32GLN     HA  453   2.919   3.310   2.068 -0.6005  0.9951 -0.7878
   32GLN    HB2  454   2.839   3.544   2.141  0.6464 -0.0443 -1.0236
   32GLN    HB3  455   2.728   3.441   2.069 -0.4710  0.8025 -1.5710
   32GLN    HG2  456   2.652   3.364   2.303 -0.2336 -0.2663  0.9415
   32GLN    HG3  457   2.727   3.511   2.355 -1.4028  0.3788 -0.5081
   32GLN   HE21  458   2.372   3.552   2.172  1.1743  1.1381 -0.3689
   32GLN   HE22  459   2.445   3.395   2.193 -0.7545  0.3178  0.7286
   33THR      N  460   3.122   3.426   2.174 -0.2040 -0.5385 -0.6704
   33THR     CA  461   3.252   3.465   2.236 -0.8603  0.5627  0.5677
   33THR      C  462   3.256   3.607   2.286 -0.0539  0.5666  0.0049
   33THR      O  463   3.199   3.699   2.230  0.1234  0.2898  0.6042
   33THR     CB  464   3.368   3.437   2.141 -0.1530 -0.4735 -0.0593
   33THR    OG1  465   3.362   3.306   2.091 -0.5001  0.7273  0.3523
   33THR    CG2  466   3.512   3.430   2.200 -0.3082 -0.5886  0.6372
   33THR      H  467   3.112   3.442   2.075  0.0091  0.0565 -0.6037
   33THR     HA  468   3.265   3.403   2.325 -1.4787 -0.9257 -0.3037
   33THR     HB  469   3.365   3.512   2.062  0.1452  0.4377  0.7527
   33THR    HG1  470   3.273   3.296   2.056 -0.7312 -0.1627  1.1104
   33THR   HG21  471   3.549   3.524   2.242  0.4648 -0.3756 -0.4198
   33THR   HG22  472   3.510   3.354   2.278  0.2270 -0.3775  0.8628
   33THR   HG23  473   3.582   3.403   2.121 -0.8658  1.3216 -0.6604
   34LEU      N  474   3.331   3.636   2.392  0.2640  0.3811  0.3757
   34LEU     CA  475   3.348   3.768   2.459  0.2553 -0.1687  0.4918
   34LEU      C  476   3.495   3.782   2.504  0.5115 -0.3784  0.1099
   34LEU      O  477   3.549   3.683   2.546 -0.0753  0.4116 -0.1937
   34LEU     CB  478   3.245   3.796   2.581 -0.7387  0.2229  0.5326
   34LEU     CG  479   3.098   3.795   2.559  1.0601 -0.3748 -0.2125
   34LEU    CD1  480   3.015   3.838   2.682  0.5191  0.2634 -0.5867
   34LEU    CD2  481   3.054   3.898   2.453  0.0999 -0.2075  0.4246
   34LEU      H  482   3.385   3.557   2.423 -0.6417 -0.0288  0.9983
   34LEU     HA  483   3.318   3.837   2.381  0.6521 -0.5488 -0.0128
   34LEU    HB2  484   3.248   3.711   2.649 -1.8992 -0.5194 -0.2668
   34LEU    HB3  485   3.264   3.889   2.634 -0.3054 -0.5057  1.7541
   34LEU     HG  486   3.072   3.698   2.516 -0.3818 -0.7430  1.3006
   34LEU   HD11  487   3.036   3.937   2.721 -0.0383 -0.0486  0.5846
   34LEU   HD12  488   2.911   3.816   2.660  0.4965 -0.6712  0.2831
   34LEU   HD13  489   3.042   3.763   2.756  0.4769 -0.5022 -1.3075
   34LEU   HD21  490   2.955   3.879   2.410 -0.1785 -1.0357  1.3578
   34LEU   HD22  491   3.056   4.001   2.490 -0.3427  0.5635 -1.4716
   34LEU   HD23  492   3.125   3.889   2.371 -0.7992 -0.1728 -0.3932
   35ASN      N  493   3.543   3.902   2.508 -1.2161  0.1265  0.1288
   35ASN     CA  494   3.680   3.927   2.565  0.2288  0.3910 -1.2896
   35ASN      C  495   3.643   4.008   2.696 -0.7283  0.9631 -0.3536
   35ASN      O  496   3.565   4.102   2.691  0.1939 -0.1533  0.1522
   35ASN     CB  497   3.775   4.005   2.473 -0.4343 -0.4922 -0.2428
   35ASN     CG  498   3.866   3.918   2.394 -0.5557  1.2691  0.5111
   35ASN    OD1  499   3.922   3.822   2.444 -0.4530  0.2096  0.5501
   35ASN    ND2  500   3.890   3.946   2.269 -0.4626  0.1455 -0.2844
   35ASN      H  501   3.493   3.982   2.472 -0.5022  0.1767 -0.8243
   35ASN     HA  502   3.736   3.840   2.596  0.1817  1.0115  0.8599
   35ASN    HB2  503   3.720   4.074   2.409  0.7687  0.0198 -0.8011
   35ASN    HB3  504   3.846   4.068   2.527 -0.8323  0.0857 -0.3769
   35ASN   HD21  505   3.961   3.898   2.216  0.2814  0.8551  0.0208
   35ASN   HD22  506   3.859   4.039   2.245 -0.7467  0.1431  0.0616
   36ILE      N  507   3.700   3.963   2.809  0.4702  0.2620 -0.0698
   36ILE     CA  508   3.664   4.013   2.943  0.1702  0.2147 -0.0390
   36ILE      C  509   3.791   4.060   3.020  0.4839 -0.1535  0.0908
   36ILE      O  510   3.882   3.980   3.028 -0.5057 -0.2137 -0.0409
   36ILE     CB  511   3.593   3.894   3.014  0.0181 -0.0081 -0.6258
   36ILE    CG1  512   3.462   3.854   2.941  0.4961  0.9784  0.6847
   36ILE    CG2  513   3.564   3.925   3.160  0.4667 -0.3283 -0.3799
   36ILE    CD1  514   3.355   3.952   2.918  0.7708  0.6678 -0.1365
   36ILE      H  515   3.763   3.884   2.811  0.7264  0.4701  0.3006
   36ILE     HA  516   3.593   4.095   2.927 -0.4051 -0.2100  0.2813
   36ILE     HB  517   3.656   3.805   3.012 -0.0481 -0.0934  0.1660
   36ILE   HG12  518   3.494   3.817   2.844 -2.2673 -0.5362  0.1457
   36ILE   HG13  519   3.407   3.769   2.983 -0.6607  0.4018 -1.6595
   36ILE   HG21  520   3.519   3.839   3.208 -0.1012  0.3004  0.2716
   36ILE   HG22  521   3.649   3.938   3.226  0.0365  0.4602  0.0633
   36ILE   HG23  522   3.498   4.012   3.169  1.4277  0.3411  0.8203
   36ILE   HD11  523   3.338   4.010   3.009 -0.0462 -0.5589  0.5433
   36ILE   HD12  524   3.385   4.025   2.843  0.4494  0.9501  0.0033
   36ILE   HD13  525   3.260   3.903   2.897  0.8132  0.6559 -0.2998
   37LEU      N  526   3.785   4.173   3.091 -0.3133  0.1078 -0.1957
   37LEU     CA  527   3.898   4.236   3.159  0.7318 -0.4366 -0.1066
   37LEU      C  528   3.903   4.165   3.297 -0.9094  0.6338 -0.2386
   37LEU      O  529   3.801   4.131   3.362  0.0594 -0.4369  0.0213
   37LEU     CB  530   3.884   4.392   3.171  0.1976  0.3731  0.9767
   37LEU     CG  531   3.985   4.474   3.243 -0.4949 -0.2542  0.2779
   37LEU    CD1  532   3.998   4.616   3.183  0.1428  1.0042  0.2346
   37LEU    CD2  533   3.963   4.488   3.389 -0.4017 -0.7406 -1.1293
   37LEU      H  534   3.700   4.225   3.077 -0.5445 -0.0296  0.5768
   37LEU     HA  535   3.983   4.210   3.096  0.0041  0.1703 -1.4179
   37LEU    HB2  536   3.884   4.429   3.068 -0.5703 -0.3891  0.6736
   37LEU    HB3  537   3.785   4.411   3.212 -0.0435  0.9793  0.1797
   37LEU     HG  538   4.075   4.418   3.218  0.5408  1.3577  0.0459
   37LEU   HD11  539   4.067   4.681   3.236 -0.1665  1.1945  0.4110
   37LEU   HD12  540   4.030   4.597   3.080  0.4998  0.1522  0.4902
   37LEU   HD13  541   3.896   4.653   3.195  0.1280  0.8272  0.6898
   37LEU   HD21  542   3.867   4.533   3.414 -0.3004 -0.9955 -0.2080
   37LEU   HD22  543   3.974   4.391   3.438 -1.2474  0.0168  0.7781
   37LEU   HD23  544   4.040   4.554   3.428 -0.9290 -0.9485  0.4075
   38VAL      N  545   4.027   4.134   3.339 -0.4425 -0.4764 -0.1156
   38VAL     CA  546   4.052   4.050   3.457 -0.5004 -0.6314  0.4041
   38VAL      C  547   4.073   4.155   3.575  0.5685  0.1696  0.5659
   38VAL      O  548   4.172   4.229   3.588 -0.1964 -0.0558 -0.2846
   38VAL     CB  549   4.178   3.957   3.441  0.3000  0.1030 -0.0072
   38VAL    CG1  550   4.189   3.863   3.556  1.1657 -0.0128 -0.5033
   38VAL    CG2  551   4.175   3.872   3.312 -0.5849  0.5952 -0.4397
   38VAL      H  552   4.107   4.155   3.281 -0.6404  1.1293  0.1124
   38VAL     HA  553   3.965   3.986   3.472 -1.7145  0.6260 -0.7198
   38VAL     HB  554   4.265   4.022   3.451 -0.3458  0.9672  0.2306
   38VAL   HG11  555   4.277   3.800   3.544  0.5716 -0.9008 -0.4537
   38VAL   HG12  556   4.216   3.909   3.651  1.4362 -0.4382 -0.3667
   38VAL   HG13  557   4.098   3.803   3.556 -0.0879  1.7054 -1.4115
   38VAL   HG21  558   4.084   3.814   3.293 -0.8359  1.3048 -1.6369
   38VAL   HG22  559   4.177   3.934   3.222  0.6196 -0.5728 -1.2962
   38VAL   HG23  560   4.265   3.811   3.320 -0.8381  0.3076  0.4651
   39ASP      N  561   3.973   4.166   3.667 -0.2119  0.2115  0.0628
   39ASP     CA  562   3.960   4.264   3.770  0.1365 -1.0102 -1.8195
   39ASP      C  563   3.946   4.203   3.915 -0.6911 -0.8682  0.1230
   39ASP      O  564   3.849   4.146   3.955  0.2093  0.0142 -0.1409
   39ASP     CB  565   3.837   4.355   3.743 -0.2523 -0.2986  0.3829
   39ASP     CG  566   3.803   4.471   3.835 -0.3215 -0.3898  0.1534
   39ASP    OD1  567   3.699   4.535   3.824  0.4439  0.1148 -0.3609
   39ASP    OD2  568   3.879   4.507   3.932 -0.4169  0.1376  0.0927
   39ASP      H  569   3.893   4.104   3.659 -1.0955  1.4188 -1.8737
   39ASP     HA  570   4.042   4.336   3.772  0.4743 -1.2621  0.8383
   39ASP    HB2  571   3.858   4.397   3.644  1.7855 -0.2132  0.7539
   39ASP    HB3  572   3.745   4.297   3.737 -1.0106  0.8720 -0.1772
   40THR      N  573   4.054   4.223   3.991  0.5476  0.7335 -0.7575
   40THR     CA  574   4.051   4.183   4.140  0.7363 -0.5951  1.6626
   40THR      C  575   3.989   4.292   4.230 -0.3766  0.0875  0.0071
   40THR      O  576   3.973   4.269   4.346  0.7642 -0.2116 -0.2589
   40THR     CB  577   4.179   4.122   4.187  0.0466 -0.5036  0.1347
   40THR    OG1  578   4.283   4.219   4.203 -0.7648  0.7875 -0.0233
   40THR    CG2  579   4.231   4.003   4.109 -0.5792  0.1441  0.4137
   40THR      H  580   4.136   4.268   3.952  1.4047 -0.0341  0.0572
   40THR     HA  581   3.986   4.095   4.136 -0.5478  0.3312  0.5735
   40THR     HB  582   4.157   4.095   4.290 -1.3312  1.8640  0.6040
   40THR    HG1  583   4.276   4.254   4.292 -0.4201  0.5436  0.1026
   40THR   HG21  584   4.152   3.928   4.110  0.0888 -0.6935 -1.3645
   40THR   HG22  585   4.248   4.027   4.004  1.6019  0.9304  0.8449
   40THR   HG23  586   4.322   3.956   4.147 -0.6689 -1.2250 -0.8659
   41GLY      N  587   3.950   4.411   4.180 -0.9813 -0.5139 -0.2402
   41GLY     CA  588   3.881   4.520   4.252  0.0392  0.4673  0.4325
   41GLY      C  589   3.723   4.513   4.256  0.1808 -0.8397  0.0254
   41GLY      O  590   3.664   4.612   4.299  0.2325  0.1486 -0.7201
   41GLY      H  591   3.972   4.435   4.084 -1.3593  0.0501 -0.1988
   41GLY    HA2  592   3.916   4.524   4.355 -2.2306  2.7607  1.3355
   41GLY    HA3  593   3.897   4.620   4.214 -0.5641  1.1169  1.7722
   42SER      N  594   3.652   4.411   4.204 -0.2555  0.4153  0.0312
   42SER     CA  595   3.504   4.407   4.191 -0.5387  0.2307 -0.0549
   42SER      C  596   3.464   4.261   4.178  0.6162 -0.3059  0.3976
   42SER      O  597   3.544   4.168   4.164  0.5528 -0.1446 -0.4028
   42SER     CB  598   3.456   4.488   4.074 -0.4295  0.2392 -0.1442
   42SER     OG  599   3.489   4.440   3.942 -0.2674  0.3093 -0.6929
   42SER      H  600   3.699   4.346   4.142 -1.4549  0.6748 -1.2469
   42SER     HA  601   3.459   4.436   4.286 -0.6443 -0.1722  0.0234
   42SER    HB2  602   3.348   4.494   4.077 -0.4602 -0.0634 -0.4565
   42SER    HB3  603   3.494   4.590   4.084  0.3400 -0.1191  1.0091
   42SER     HG  604   3.571   4.479   3.911  0.9699  0.0123  1.6767
   43SER      N  605   3.328   4.233   4.185 -0.5694 -0.0757 -0.1405
   43SER     CA  606   3.277   4.095   4.192  0.3578  0.5717  0.0037
   43SER      C  607   3.143   4.073   4.114 -0.3061  0.2611 -0.0887
   43SER      O  608   3.087   3.964   4.123  0.2732  0.0327 -0.2270
   43SER     CB  609   3.250   4.060   4.343 -0.9579  0.3994  0.7022
   43SER     OG  610   3.172   4.149   4.409 -0.4418  0.1310  0.2311
   43SER      H  611   3.269   4.313   4.201  0.3633  0.7056 -0.4106
   43SER     HA  612   3.345   4.019   4.154  0.1091  0.5746 -0.4587
   43SER    HB2  613   3.203   3.962   4.348 -0.8437  0.1930 -1.0325
   43SER    HB3  614   3.350   4.050   4.385 -0.5169 -1.1870 -0.5126
   43SER     HG  615   3.178   4.128   4.503  1.5917 -0.9613 -0.0250
   44ASN      N  616   3.095   4.165   4.033 -0.0449  0.0593  0.2976
   44ASN     CA  617   3.005   4.142   3.916 -0.6295 -0.0327 -0.3766
   44ASN      C  618   3.076   4.096   3.793 -0.4671  0.3991  0.1730
   44ASN      O  619   3.173   4.159   3.750 -1.0375  0.0712 -0.2869
   44ASN     CB  620   2.941   4.280   3.879  0.1571 -0.6855 -0.1864
   44ASN     CG  621   2.834   4.322   3.973 -0.2773 -0.3358 -0.1932
   44ASN    OD1  622   2.858   4.357   4.089 -0.0381 -0.9501 -0.6957
   44ASN    ND2  623   2.710   4.316   3.932 -0.4053  0.5512  0.0669
   44ASN      H  624   3.139   4.256   4.032 -1.5036  0.8212  0.7888
   44ASN     HA  625   2.929   4.069   3.942 -0.3238 -0.3491 -0.3612
   44ASN    HB2  626   3.018   4.357   3.874 -0.7228  0.3625  1.0960
   44ASN    HB3  627   2.897   4.266   3.780  0.4241 -0.3420 -0.3577
   44ASN   HD21  628   2.632   4.349   3.987 -1.0961 -0.5766 -0.1593
   44ASN   HD22  629   2.684   4.267   3.847 -0.6282 -0.7190  0.8219
   45PHE      N  630   3.028   3.993   3.730 -0.1367 -0.1582 -0.0421
   45PHE     CA  631   3.051   3.976   3.588  1.0759  0.3721  1.1963
   45PHE      C  632   2.948   4.058   3.502 -1.4681  0.3115  0.3908
   45PHE      O  633   2.829   4.039   3.505  0.4829 -0.2754 -0.0215
   45PHE     CB  634   3.033   3.822   3.550  0.3611 -0.1915  0.3534
   45PHE     CG  635   3.059   3.773   3.410  0.0732  0.1134  1.2672
   45PHE    CD1  636   2.951   3.721   3.336  0.2030  0.7052  0.0984
   45PHE    CD2  637   3.178   3.812   3.337  0.7314  1.4860 -0.4802
   45PHE    CE1  638   2.966   3.682   3.200 -0.6738  0.0305 -0.3937
   45PHE    CE2  639   3.187   3.788   3.196 -0.1208  0.6401 -0.3122
   45PHE     CZ  640   3.080   3.727   3.134  0.2240 -0.4664 -0.0370
   45PHE      H  641   2.954   3.946   3.781  0.3244 -0.0863  0.7254
   45PHE     HA  642   3.145   4.017   3.551 -0.0413  1.6984 -0.4908
   45PHE    HB2  643   3.105   3.767   3.611 -0.8030  0.6514  2.7857
   45PHE    HB3  644   2.932   3.792   3.576  0.7465 -0.7719  1.3138
   45PHE    HD1  645   2.865   3.687   3.392  0.8870 -0.0529  0.7447
   45PHE    HD2  646   3.254   3.876   3.381  1.2088  0.4597  0.2640
   45PHE    HE1  647   2.897   3.624   3.141  0.2375 -0.9811 -0.5238
   45PHE    HE2  648   3.272   3.804   3.132  0.5287 -0.8886  0.0700
   45PHE     HZ  649   3.087   3.697   3.031 -0.5724  0.6955 -0.4684
   46ALA      N  650   3.004   4.164   3.444  0.4638 -0.1385  0.7574
   46ALA     CA  651   2.915   4.252   3.352  0.3631  0.1430 -0.9860
   46ALA      C  652   2.960   4.251   3.211 -0.7303 -0.1432  0.3541
   46ALA      O  653   3.080   4.250   3.192  0.0519 -0.6053  0.0937
   46ALA     CB  654   2.913   4.394   3.423  0.2022  1.0755  0.1564
   46ALA      H  655   3.104   4.173   3.438  0.4588 -0.0105  0.8717
   46ALA     HA  656   2.818   4.202   3.355  0.8447 -0.8169  0.2275
   46ALA    HB1  657   2.863   4.379   3.518  0.4362  0.2169  0.1572
   46ALA    HB2  658   3.017   4.410   3.450  0.3218 -0.4524  0.8246
   46ALA    HB3  659   2.857   4.469   3.367 -0.6874  0.0768 -0.3692
   47VAL      N  660   2.864   4.264   3.116 -0.6966 -0.2397 -0.2940
   47VAL     CA  661   2.894   4.259   2.975 -0.3019 -0.4807 -0.1649
   47VAL      C  662   2.813   4.361   2.899 -0.2073  0.0964  0.4876
   47VAL      O  663   2.704   4.394   2.930  0.6659 -0.1639  0.2155
   47VAL     CB  664   2.873   4.116   2.925 -0.6544 -0.3757 -1.0326
   47VAL    CG1  665   2.941   4.001   3.006 -0.0341 -0.1537 -0.2640
   47VAL    CG2  666   2.726   4.076   2.907  0.4029 -0.2573 -0.4930
   47VAL      H  667   2.771   4.275   3.152 -0.5517  0.2996 -0.0657
   47VAL     HA  668   2.998   4.281   2.953 -0.2081 -0.4985  0.2351
   47VAL     HB  669   2.912   4.123   2.824  1.1456  1.6858 -0.3417
   47VAL   HG11  670   2.948   3.912   2.943  1.0375  0.1282 -0.5838
   47VAL   HG12  671   3.043   4.035   3.018 -0.1848  0.2470 -0.0814
   47VAL   HG13  672   2.889   3.975   3.098 -1.5489 -0.4742 -1.1318
   47VAL   HG21  673   2.679   4.147   2.839 -0.2983  1.0617  1.2108
   47VAL   HG22  674   2.732   3.979   2.858  0.0137 -0.0096 -1.0654
   47VAL   HG23  675   2.678   4.076   3.005  0.5454 -1.3305 -0.3996
   48GLY      N  676   2.878   4.398   2.783  0.4340  0.1542  0.4178
   48GLY     CA  677   2.810   4.469   2.682 -0.3545  0.0318  0.6188
   48GLY      C  678   2.703   4.395   2.607 -0.0087  0.8648 -0.3892
   48GLY      O  679   2.734   4.308   2.523  0.6995 -0.6831 -0.0869
   48GLY      H  680   2.969   4.361   2.759  0.5072 -0.8723  1.9817
   48GLY    HA2  681   2.767   4.564   2.713 -1.0079 -0.2224  0.5363
   48GLY    HA3  682   2.880   4.502   2.606  0.3800 -1.5070  0.5674
   49ALA      N  683   2.582   4.440   2.627  0.8338  0.4419  0.0778
   49ALA     CA  684   2.460   4.377   2.565 -0.0039  0.0291  0.3927
   49ALA      C  685   2.383   4.469   2.476  0.1912  0.4309  0.5878
   49ALA      O  686   2.296   4.420   2.397 -0.5673  0.3994  0.6242
   49ALA     CB  687   2.373   4.324   2.673 -1.2765 -0.3162 -0.2085
   49ALA      H  688   2.568   4.517   2.691 -0.1960  0.6064 -0.3037
   49ALA     HA  689   2.486   4.289   2.505 -0.9978 -0.0860  0.0803
   49ALA    HB1  690   2.429   4.249   2.728 -1.2643 -0.2456 -0.1256
   49ALA    HB2  691   2.323   4.405   2.726  0.3253  0.4365  0.2803
   49ALA    HB3  692   2.297   4.255   2.636 -1.0646 -0.5922 -0.1313
   50ALA      N  693   2.412   4.592   2.465  0.2864 -0.7035  0.1061
   50ALA     CA  694   2.382   4.677   2.351 -0.5875  0.1685  0.5800
   50ALA      C  695   2.497   4.702   2.253 -0.5602  0.3691 -0.7318
   50ALA      O  696   2.614   4.690   2.300 -0.0007  0.4687  0.4181
   50ALA     CB  697   2.336   4.808   2.408 -0.6311 -0.7453 -0.8709
   50ALA      H  698   2.480   4.620   2.535 -0.9331 -0.6781  1.3761
   50ALA     HA  699   2.298   4.636   2.295 -0.4556  1.2237 -0.4600
   50ALA    HB1  700   2.249   4.791   2.473 -1.8081  1.4810 -1.6508
   50ALA    HB2  701   2.418   4.860   2.457 -0.4602 -1.1444 -0.7224
   50ALA    HB3  702   2.301   4.879   2.334 -1.2936  1.6193  1.3988
   51PRO      N  703   2.476   4.739   2.130  0.3655 -1.2234 -0.4758
   51PRO     CA  704   2.581   4.782   2.039  0.0804  0.5757  0.5244
   51PRO      C  705   2.649   4.909   2.072  0.1055  0.0640  0.2497
   51PRO      O  706   2.607   4.985   2.158 -0.3033  0.4694 -0.0376
   51PRO     CB  707   2.497   4.801   1.910 -0.3909  0.6611 -0.4575
   51PRO     CG  708   2.355   4.829   1.959 -0.3749  0.3135  1.1997
   51PRO     CD  709   2.344   4.733   2.068  0.3005 -0.3420  0.2544
   51PRO     HA  710   2.651   4.701   2.019 -1.0845 -0.3019 -0.3027
   51PRO    HB2  711   2.510   4.888   1.846 -1.4548  1.0387 -0.2012
   51PRO    HB3  712   2.489   4.705   1.859 -0.5661 -0.1708  1.0327
   51PRO    HG2  713   2.361   4.933   1.991  1.5331  0.3491  0.9669
   51PRO    HG3  714   2.277   4.818   1.883  0.5716  1.2045  0.0295
   51PRO    HD2  715   2.261   4.769   2.129 -0.4210  0.4757 -1.1096
   51PRO    HD3  716   2.315   4.634   2.032 -0.9730 -0.0162  0.2729
   52HIS      N  717   2.766   4.935   2.017  0.4501  0.2754  0.5813
   52HIS     CA  718   2.851   5.049   2.067 -0.2511  0.2426  0.3834
   52HIS      C  719   2.962   5.081   1.958  0.1972 -0.6552 -0.3172
   52HIS      O  720   3.013   4.987   1.896  0.4622 -0.1622 -0.1559
   52HIS     CB  721   2.927   5.004   2.190  0.3564  0.0265 -0.1338
   52HIS     CG  722   2.976   5.116   2.275 -0.0473 -0.5693  0.4665
   52HIS    ND1  723   3.110   5.167   2.272  1.1196  0.2134  0.7503
   52HIS    CD2  724   2.904   5.191   2.361  0.0771 -0.7873  0.5718
   52HIS    CE1  725   3.101   5.269   2.357  0.1685  0.9096 -0.5669
   52HIS    NE2  726   2.984   5.283   2.423 -0.0671 -0.3415  0.2314
   52HIS      H  727   2.808   4.865   1.959  1.4758  0.0594  1.5167
   52HIS     HA  728   2.787   5.132   2.097 -0.8934 -0.4823  1.1012
   52HIS    HB2  729   2.864   4.945   2.257  0.4074  0.2024  0.0743
   52HIS    HB3  730   3.018   4.949   2.166  0.9555  0.4627  0.9795
   52HIS    HD2  731   2.802   5.174   2.392 -0.2290  0.0394  0.0917
   52HIS    HE1  732   3.186   5.329   2.388 -0.3454  1.2391  0.2808
   52HIS    HE2  733   2.948   5.361   2.475  0.2896  0.4182 -0.6053
   53PRO      N  734   3.012   5.208   1.950  0.2496  0.2246 -0.7949
   53PRO     CA  735   3.124   5.243   1.867  0.2913  0.5001 -0.5140
   53PRO      C  736   3.253   5.160   1.900  0.3524 -0.2051 -0.3483
   53PRO      O  737   3.331   5.138   1.811  0.0103  0.7029  0.3618
   53PRO     CB  738   3.144   5.391   1.888 -0.2318 -0.2811  1.0488
   53PRO     CG  739   3.006   5.445   1.926 -0.6650  0.2539  0.4125
   53PRO     CD  740   2.957   5.328   2.011  0.9274 -0.8050 -0.2723
   53PRO     HA  741   3.090   5.228   1.765  0.0457 -0.3126 -0.3270
   53PRO    HB2  742   3.206   5.427   1.969  1.1176  0.1718 -0.1042
   53PRO    HB3  743   3.192   5.432   1.799 -0.8455  0.1296  0.8929
   53PRO    HG2  744   3.013   5.539   1.980  1.4020 -0.1437  1.0362
   53PRO    HG3  745   2.952   5.453   1.832 -0.4571  0.7429  0.3265
   53PRO    HD2  746   2.990   5.346   2.114 -0.5652 -1.4361  0.3740
   53PRO    HD3  747   2.849   5.330   2.018  0.9906 -0.6059  1.3812
   54PHE      N  748   3.279   5.118   2.027  1.0051  1.3438  0.3336
   54PHE     CA  749   3.391   5.031   2.061 -0.1190 -0.4357 -0.3515
   54PHE      C  750   3.370   4.880   2.067  0.3124 -0.6938 -0.9670
   54PHE      O  751   3.463   4.803   2.082  0.2569 -0.1103 -0.6211
   54PHE     CB  752   3.440   5.073   2.202  0.2723  0.0148  0.0333
   54PHE     CG  753   3.482   5.215   2.217 -0.1835 -0.1139  0.6817
   54PHE    CD1  754   3.530   5.295   2.106  0.6854  0.1496 -0.5591
   54PHE    CD2  755   3.479   5.274   2.344 -0.0878 -0.4141 -0.2442
   54PHE    CE1  756   3.569   5.433   2.133  0.1100  0.6151  0.3865
   54PHE    CE2  757   3.537   5.407   2.374  0.5210  0.4399  0.8328
   54PHE     CZ  758   3.584   5.480   2.265  0.2976 -0.1694 -0.6186
   54PHE      H  759   3.213   5.134   2.101  0.5915 -0.3945  0.4245
   54PHE     HA  760   3.473   5.040   1.989  0.3004  0.0127  0.1656
   54PHE    HB2  761   3.355   5.069   2.269 -0.6544  0.6186 -1.0344
   54PHE    HB3  762   3.528   5.017   2.234  0.7218 -0.3063 -1.5537
   54PHE    HD1  763   3.510   5.260   2.006 -1.2933  0.3925 -0.3289
   54PHE    HD2  764   3.438   5.216   2.425 -1.0244  0.1263 -0.3012
   54PHE    HE1  765   3.589   5.497   2.048 -0.4417 -0.3215 -0.5047
   54PHE    HE2  766   3.522   5.453   2.471  0.2255  1.1780  0.4498
   54PHE     HZ  767   3.625   5.579   2.270  1.1822 -0.4479 -1.6653
   55LEU      N  768   3.247   4.830   2.046 -0.7640 -1.1315  0.5010
   55LEU     CA  769   3.211   4.698   2.052 -0.1814  0.6432  0.7694
   55LEU      C  770   3.173   4.650   1.908 -0.6719  0.3840  0.8000
   55LEU      O  771   3.073   4.690   1.847  0.0408  0.0998  0.2170
   55LEU     CB  772   3.106   4.666   2.167 -0.0341 -0.6071  0.4915
   55LEU     CG  773   3.139   4.717   2.306 -0.1152 -0.6218 -0.4484
   55LEU    CD1  774   3.042   4.648   2.400  0.0039 -0.2348  0.2033
   55LEU    CD2  775   3.278   4.692   2.356  0.0112  0.8762 -0.6964
   55LEU      H  776   3.168   4.893   2.038 -0.0291 -0.1098  0.8778
   55LEU     HA  777   3.297   4.635   2.073 -0.2224  0.4964  0.4973
   55LEU    HB2  778   3.008   4.698   2.134  0.0684 -1.2829 -0.5496
   55LEU    HB3  779   3.101   4.557   2.172 -1.8458 -0.7348 -1.4075
   55LEU     HG  780   3.117   4.824   2.307  0.6540 -0.4328 -1.3324
   55LEU   HD11  781   2.940   4.680   2.380  0.1561 -0.3820 -0.9372
   55LEU   HD12  782   3.035   4.543   2.373  0.0774 -0.0715 -0.4934
   55LEU   HD13  783   3.070   4.655   2.505  0.6017 -0.2088  0.0527
   55LEU   HD21  784   3.323   4.602   2.313  0.1609  0.6070 -0.0055
   55LEU   HD22  785   3.342   4.773   2.320  0.4533  1.2463  0.7890
   55LEU   HD23  786   3.282   4.685   2.465 -0.6490  1.2532 -0.6413
   56HIS      N  787   3.259   4.570   1.845  0.0454 -0.6252 -0.8124
   56HIS     CA  788   3.239   4.500   1.723 -0.1256 -0.6693  0.3322
   56HIS      C  789   3.144   4.377   1.736 -0.3221  0.1919 -0.9311
   56HIS      O  790   3.097   4.318   1.635 -0.4378  0.3551  0.2449
   56HIS     CB  791   3.383   4.473   1.665  1.5514 -0.7014 -0.1674
   56HIS     CG  792   3.428   4.594   1.580  0.5206 -0.2061  0.5450
   56HIS    ND1  793   3.363   4.645   1.466 -0.0092  0.4037 -0.6964
   56HIS    CD2  794   3.534   4.682   1.613  0.7715  0.5293  1.0721
   56HIS    CE1  795   3.432   4.758   1.433  0.4443 -0.1575  0.0620
   56HIS    NE2  796   3.536   4.785   1.512  0.0794  1.0184 -0.4728
   56HIS      H  797   3.342   4.548   1.899 -0.0024  0.0210 -0.4584
   56HIS     HA  798   3.187   4.561   1.650  0.4358 -1.1540 -0.5087
   56HIS    HB2  799   3.452   4.444   1.744  0.4100  0.1534  1.2523
   56HIS    HB3  800   3.372   4.398   1.586 -0.1172  0.7042 -1.4268
   56HIS    HD1  801   3.282   4.602   1.423  0.1446  0.0190 -0.6104
   56HIS    HD2  802   3.594   4.674   1.703  1.6563 -1.2789  0.4245
   56HIS    HE1  803   3.405   4.815   1.346 -0.6562 -0.7191  0.0051
   57ARG      N  804   3.114   4.344   1.859 -0.0341  0.3328  0.0930
   57ARG     CA  805   3.031   4.229   1.903  0.2725 -0.6003  0.5649
   57ARG      C  806   2.974   4.258   2.037  0.3182 -0.1333 -0.8619
   57ARG      O  807   3.015   4.349   2.114 -0.1016  0.0024  0.2544
   57ARG     CB  808   3.107   4.095   1.889 -0.2463  0.1819 -0.3592
   57ARG     CG  809   3.212   4.071   1.998 -1.0174 -0.7370  0.1105
   57ARG     CD  810   3.289   3.934   1.989 -0.2181  0.7001 -0.6461
   57ARG     NE  811   3.385   3.935   2.100  0.2390  0.4090 -0.4461
   57ARG     CZ  812   3.485   3.849   2.116  0.5032  0.2449  0.2426
   57ARG    NH1  813   3.489   3.744   2.045  0.2719  0.3108  0.3474
   57ARG    NH2  814   3.585   3.874   2.191 -0.1545  0.2834 -0.1141
   57ARG      H  815   3.160   4.390   1.937 -0.5240  1.3481 -0.1924
   57ARG     HA  816   2.945   4.226   1.836  0.3137 -1.7149  0.5118
   57ARG    HB2  817   3.031   4.017   1.897 -1.1928  0.9096 -1.5802
   57ARG    HB3  818   3.151   4.084   1.791 -1.6677  0.2282 -1.0576
   57ARG    HG2  819   3.284   4.153   1.998 -1.8262  0.0194  0.2102
   57ARG    HG3  820   3.161   4.083   2.094 -0.7035  0.6225  0.1550
   57ARG    HD2  821   3.215   3.855   1.996  0.7994 -0.2880 -0.4781
   57ARG    HD3  822   3.342   3.916   1.895  0.7948 -0.3758  0.0691
   57ARG     HE  823   3.396   4.019   2.155  0.4753 -0.1817  0.4370
   57ARG   HH11  824   3.570   3.684   2.057  0.7884  1.0063  0.4457
   57ARG   HH12  825   3.427   3.731   1.966 -0.2433  2.0161  0.3859
   57ARG   HH21  826   3.659   3.807   2.190 -0.2763  0.1348  0.3297
   57ARG   HH22  827   3.572   3.960   2.243 -0.1529 -0.3179  0.9223
   58TYR      N  828   2.871   4.185   2.078  0.1377  0.1135 -0.6328
   58TYR     CA  829   2.796   4.207   2.208 -0.0576 -0.3523  0.8148
   58TYR      C  830   2.697   4.088   2.238  0.6290 -0.8625 -0.1447
   58TYR      O  831   2.689   3.998   2.153  0.4990 -0.2787  0.5012
   58TYR     CB  832   2.715   4.338   2.204  0.0141 -0.8563  1.0477
   58TYR     CG  833   2.629   4.355   2.080 -0.7283 -0.3044 -0.1021
   58TYR    CD1  834   2.492   4.311   2.085 -0.6953 -0.6126 -0.0596
   58TYR    CD2  835   2.675   4.434   1.971  0.5592  0.5573 -0.8343
   58TYR    CE1  836   2.407   4.334   1.977 -0.1442  0.1189 -0.9486
   58TYR    CE2  837   2.586   4.453   1.868 -0.4978  0.7406 -0.1196
   58TYR     CZ  838   2.459   4.392   1.861 -0.0165  0.0252 -0.7863
   58TYR     OH  839   2.379   4.417   1.753  0.1214  0.6425  0.1367
   58TYR      H  840   2.839   4.114   2.014 -0.2509  0.0500 -0.3795
   58TYR     HA  841   2.867   4.203   2.290  0.4319 -0.6951  0.3866
   58TYR    HB2  842   2.645   4.341   2.287  0.1298  2.9513  1.3404
   58TYR    HB3  843   2.782   4.423   2.213 -0.3829 -0.3448 -0.2792
   58TYR    HD1  844   2.443   4.255   2.163 -0.4465 -0.8609 -0.0753
   58TYR    HD2  845   2.774   4.478   1.965  1.3784 -1.1466 -1.0861
   58TYR    HE1  846   2.306   4.296   1.980  0.2799 -1.1080 -0.6147
   58TYR    HE2  847   2.609   4.507   1.778 -1.8077  0.6392 -0.5483
   58TYR     HH  848   2.440   4.411   1.679  0.4524  1.8071  0.2780
   59TYR      N  849   2.626   4.090   2.357  0.8559 -0.0677 -0.0208
   59TYR     CA  850   2.554   3.972   2.398  0.5991 -0.0128 -0.4494
   59TYR      C  851   2.408   3.975   2.351  0.1186 -0.4314  0.3700
   59TYR      O  852   2.332   4.072   2.370 -0.5253 -0.0509  0.2223
   59TYR     CB  853   2.557   3.965   2.551 -0.4979  0.5112  0.6458
   59TYR     CG  854   2.505   3.854   2.637  0.4284 -0.3969  0.4716
   59TYR    CD1  855   2.485   3.722   2.589 -0.3067 -0.2056  0.2914
   59TYR    CD2  856   2.465   3.883   2.761  0.6530  0.5075 -2.2784
   59TYR    CE1  857   2.429   3.619   2.675 -0.5301  0.2858 -0.1874
   59TYR    CE2  858   2.406   3.784   2.852  0.0516 -0.5647  0.0571
   59TYR     CZ  859   2.384   3.654   2.806  0.3141 -0.4842  0.0794
   59TYR     OH  860   2.318   3.564   2.878 -0.1962 -0.0456  0.1214
   59TYR      H  861   2.644   4.164   2.423 -1.1336  0.5212 -0.0344
   59TYR     HA  862   2.614   3.889   2.360  1.6149  0.3621  0.2660
   59TYR    HB2  863   2.658   3.963   2.592 -0.1365 -0.1044 -0.2249
   59TYR    HB3  864   2.498   4.054   2.575 -0.6321  0.7337 -0.3728
   59TYR    HD1  865   2.528   3.696   2.493  1.2153  0.1302  0.8135
   59TYR    HD2  866   2.478   3.982   2.803 -0.4841 -0.1012 -0.1829
   59TYR    HE1  867   2.417   3.515   2.652 -0.4334 -0.2762  1.9076
   59TYR    HE2  868   2.380   3.823   2.949 -0.5341  0.8823 -0.6182
   59TYR     HH  869   2.320   3.475   2.841 -0.0326 -0.0042  0.0272
   60GLN      N  870   2.365   3.870   2.277 -0.1455  0.0361  0.0406
   60GLN     CA  871   2.234   3.852   2.214 -0.3476 -0.0216  0.3932
   60GLN      C  872   2.160   3.758   2.298 -0.1952  0.3674 -0.1185
   60GLN      O  873   2.141   3.642   2.256 -0.0660 -0.1466 -0.0708
   60GLN     CB  874   2.255   3.818   2.060  0.6076 -0.2420 -0.9418
   60GLN     CG  875   2.335   3.922   1.981  1.1482 -0.5417  0.3176
   60GLN     CD  876   2.231   4.034   1.935  0.5660  0.0236 -0.1305
   60GLN    OE1  877   2.135   4.067   2.007 -0.1956  0.0227 -0.7014
   60GLN    NE2  878   2.245   4.090   1.817  0.2377  0.6089  0.4340
   60GLN      H  879   2.430   3.792   2.276  0.0096  0.1647 -0.0045
   60GLN     HA  880   2.177   3.944   2.223  0.0599  0.2492  0.2957
   60GLN    HB2  881   2.317   3.730   2.075  0.7292  0.0619  0.8574
   60GLN    HB3  882   2.163   3.788   2.010  0.0408 -1.3312  0.5868
   60GLN    HG2  883   2.422   3.959   2.035 -0.2679  1.7004  1.3490
   60GLN    HG3  884   2.364   3.881   1.884  2.6404  2.9801 -1.0663
   60GLN   HE21  885   2.173   4.154   1.788  0.9282  1.0337 -0.4589
   60GLN   HE22  886   2.312   4.050   1.752  0.0107 -1.1413  1.1532
   61ARG      N  887   2.123   3.784   2.422  0.1096  0.1506  0.2010
   61ARG     CA  888   2.054   3.692   2.510  0.2955  0.6612  0.6954
   61ARG      C  889   1.946   3.607   2.447 -0.2194  0.4860  0.4761
   61ARG      O  890   1.939   3.488   2.477  0.2927  0.9529  0.1763
   61ARG     CB  891   1.994   3.766   2.628 -0.2542 -0.1680  0.6957
   61ARG     CG  892   2.095   3.822   2.723  0.1739 -0.1783  0.5341
   61ARG     CD  893   2.044   3.939   2.808 -0.3656  1.5282  0.2761
   61ARG     NE  894   2.015   4.057   2.733 -0.5068 -0.5787  0.2706
   61ARG     CZ  895   1.956   4.168   2.765  1.1211  0.1585 -0.3416
   61ARG    NH1  896   1.929   4.185   2.891  0.7019  0.3810 -0.5638
   61ARG    NH2  897   1.921   4.262   2.683  0.2672 -0.3334  0.4272
   61ARG      H  898   2.150   3.874   2.458  0.7468 -0.2012  0.6531
   61ARG     HA  899   2.130   3.621   2.543  0.6563  0.4049 -0.5922
   61ARG    HB2  900   1.934   3.844   2.581  0.1364  0.2046  0.8050
   61ARG    HB3  901   1.919   3.710   2.684 -0.8469 -0.2889 -0.1733
   61ARG    HG2  902   2.129   3.745   2.791 -0.2814 -0.7061  0.1805
   61ARG    HG3  903   2.189   3.847   2.673  1.4556 -0.6125  2.4919
   61ARG    HD2  904   1.958   3.901   2.863 -0.6040  1.5014 -0.1131
   61ARG    HD3  905   2.126   3.967   2.875  0.0473 -1.1114  1.1380
   61ARG     HE  906   2.049   4.054   2.638  0.0474 -1.5135  0.4752
   61ARG   HH11  907   1.876   4.265   2.924 -1.9334 -0.7441 -1.5451
   61ARG   HH12  908   1.963   4.112   2.952 -0.4181  0.7078  0.5422
   61ARG   HH21  909   1.853   4.329   2.716  0.6347  0.7196 -0.8366
   61ARG   HH22  910   1.933   4.257   2.583  0.8981 -1.4411  0.5221
   62GLN      N  911   1.874   3.656   2.348 -0.3373  0.8281  0.1062
   62GLN     CA  912   1.761   3.578   2.279  0.2382  0.3409 -0.5465
   62GLN      C  913   1.809   3.460   2.190  0.0021  0.8792  0.2909
   62GLN      O  914   1.732   3.367   2.150  0.4038 -0.1642  0.0361
   62GLN     CB  915   1.676   3.667   2.188  0.4630  0.4486  0.4752
   62GLN     CG  916   1.733   3.728   2.054  0.0710  0.3712 -0.0080
   62GLN     CD  917   1.836   3.829   2.083 -1.1311 -0.4727 -0.2604
   62GLN    OE1  918   1.861   3.876   2.191 -0.3383 -0.8571  0.1130
   62GLN    NE2  919   1.916   3.853   1.983  0.1773 -1.6103 -0.6159
   62GLN      H  920   1.888   3.751   2.318  0.7780  0.6382 -0.0403
   62GLN     HA  921   1.699   3.533   2.357 -0.1266  0.0092 -1.0164
   62GLN    HB2  922   1.589   3.605   2.166  0.9361 -0.1769  0.3013
   62GLN    HB3  923   1.635   3.749   2.247  0.8079  0.4900  0.6612
   62GLN    HG2  924   1.766   3.646   1.990 -2.0875  0.5461 -1.5820
   62GLN    HG3  925   1.658   3.776   1.991 -0.7301 -0.1287  0.5379
   62GLN   HE21  926   1.979   3.931   1.995 -1.6589 -0.1733  1.3214
   62GLN   HE22  927   1.907   3.810   1.892  0.3272 -0.7966 -1.0298
   63LEU      N  928   1.945   3.456   2.154  0.6930 -0.0070 -0.0975
   63LEU     CA  929   2.005   3.343   2.091 -0.1015 -0.3282  0.4956
   63LEU      C  930   2.056   3.230   2.184  0.8360  0.4614 -0.9742
   63LEU      O  931   2.072   3.116   2.142 -0.8514 -0.2001 -0.3058
   63LEU     CB  932   2.126   3.400   2.005 -0.2037  0.2407 -0.4410
   63LEU     CG  933   2.082   3.499   1.895  0.5214 -0.2048  0.0402
   63LEU    CD1  934   2.211   3.550   1.819 -0.2333  0.0899  0.2648
   63LEU    CD2  935   2.000   3.427   1.785 -1.0949  0.5396 -0.2830
   63LEU      H  936   2.009   3.521   2.197 -0.5641  0.8890  0.5287
   63LEU     HA  937   1.932   3.297   2.024  0.3293 -0.6814  0.2603
   63LEU    HB2  938   2.206   3.445   2.064 -0.1954 -0.8137  0.4246
   63LEU    HB3  939   2.167   3.314   1.952  0.0731  0.7004 -0.9925
   63LEU     HG  940   2.025   3.584   1.930 -0.6536 -0.4261 -1.1651
   63LEU   HD11  941   2.264   3.469   1.769  1.0624  1.1814 -0.2558
   63LEU   HD12  942   2.186   3.624   1.743  0.3056  0.4617  0.4381
   63LEU   HD13  943   2.289   3.588   1.884  0.1578  0.2034 -0.2568
   63LEU   HD21  944   1.907   3.386   1.823 -0.3849  0.3536  1.4646
   63LEU   HD22  945   1.990   3.502   1.707  0.2253  1.0149 -0.0463
   63LEU   HD23  946   2.060   3.341   1.754 -1.1433 -0.1060  1.2250
   64SER      N  947   2.073   3.260   2.313  0.3194  0.2751  0.6112
   64SER     CA  948   2.085   3.150   2.414 -0.5234  0.0851 -0.1494
   64SER      C  949   1.952   3.083   2.453  0.7714  0.3072  0.5941
   64SER      O  950   1.847   3.150   2.448  0.4322  0.3608  0.1743
   64SER     CB  951   2.150   3.198   2.545  0.2913  0.2957  0.4930
   64SER     OG  952   2.165   3.091   2.644 -0.4594  0.4417  0.2730
   64SER      H  953   2.050   3.353   2.346 -0.9905  0.1496  0.1474
   64SER     HA  954   2.150   3.079   2.364 -0.3519  0.6764 -0.7985
   64SER    HB2  955   2.248   3.245   2.533  0.2468  0.2892  0.0645
   64SER    HB3  956   2.089   3.273   2.594 -0.1571  0.0109  0.3910
   64SER     HG  957   2.187   3.131   2.728  2.3939 -0.1325 -0.0267
   65SER      N  958   1.949   2.958   2.482  1.0062  0.5761 -0.1088
   65SER     CA  959   1.831   2.869   2.529  0.5539  0.9121 -0.1757
   65SER      C  960   1.848   2.844   2.681  0.3728  0.1049 -0.9377
   65SER      O  961   1.748   2.814   2.748  0.0694  0.7198  0.3726
   65SER     CB  962   1.829   2.741   2.445 -1.0202  0.1345  0.7526
   65SER     OG  963   1.920   2.641   2.486  0.4230 -0.2456  0.0301
   65SER      H  964   2.040   2.916   2.497  0.8927  0.5179  0.4631
   65SER     HA  965   1.733   2.915   2.514 -0.2916 -1.0090 -1.2558
   65SER    HB2  966   1.731   2.693   2.451 -0.7210 -0.4791  0.8912
   65SER    HB3  967   1.837   2.770   2.341 -1.2526 -0.7377  0.4732
   65SER     HG  968   2.005   2.657   2.444 -0.3786  0.0649 -1.6614
   66THR      N  969   1.967   2.856   2.736  0.2330 -0.5898 -1.2653
   66THR     CA  970   1.993   2.834   2.880  0.3012  0.2123 -0.0318
   66THR      C  971   1.948   2.956   2.964 -0.6771 -0.4605  0.7043
   66THR      O  972   1.934   2.947   3.085 -0.6225  0.1606  0.4198
   66THR     CB  973   2.133   2.798   2.926  0.2689 -0.0124 -0.5733
   66THR    OG1  974   2.220   2.865   2.843 -0.4964  0.2318  0.3314
   66THR    CG2  975   2.167   2.650   2.918  1.1883  0.5207 -0.1531
   66THR      H  976   2.036   2.909   2.685 -0.1934  0.6227 -0.6683
   66THR     HA  977   1.924   2.756   2.912  0.0109  0.2345 -0.5851
   66THR     HB  978   2.143   2.826   3.031 -1.6481 -1.9340  0.2670
   66THR    HG1  979   2.224   2.957   2.870  0.4478  0.0996  0.6943
   66THR   HG21  980   2.102   2.609   2.995  0.1283  0.7808 -0.8581
   66THR   HG22  981   2.143   2.612   2.819  0.2233 -0.5883  0.4518
   66THR   HG23  982   2.272   2.632   2.940  1.0634  0.7839  0.7450
   67TYR      N  983   1.955   3.077   2.897 -1.1516  0.1577 -0.1150
   67TYR     CA  984   1.932   3.211   2.950  0.5805 -1.1205 -0.2603
   67TYR      C  985   1.805   3.223   3.041 -0.2681 -0.0750  0.2011
   67TYR      O  986   1.697   3.171   3.011 -0.4906  0.4302  0.2722
   67TYR     CB  987   1.931   3.312   2.836  0.6237  0.4026 -0.0545
   67TYR     CG  988   1.875   3.451   2.883 -0.1954  0.0024  0.6647
   67TYR    CD1  989   1.965   3.545   2.937 -0.2546  0.1742  0.4973
   67TYR    CD2  990   1.734   3.493   2.870 -0.7872  0.5672  0.5880
   67TYR    CE1  991   1.914   3.668   2.980 -0.4546  0.0855  0.1479
   67TYR    CE2  992   1.688   3.611   2.918  0.4925  0.4727  0.1808
   67TYR     CZ  993   1.781   3.699   2.967 -0.4062  0.1947  0.6235
   67TYR     OH  994   1.736   3.823   2.996 -0.0118 -0.0167 -0.1454
   67TYR      H  995   1.981   3.062   2.800  2.2108  0.0331  0.5395
   67TYR     HA  996   2.019   3.233   3.013 -0.0625  0.4827  0.1729
   67TYR    HB2  997   2.034   3.327   2.805  0.2917  0.7785 -1.0774
   67TYR    HB3  998   1.879   3.268   2.750 -0.4226  1.8213 -0.2201
   67TYR    HD1  999   2.070   3.520   2.945 -0.2456 -0.9169 -1.5407
   67TYR    HD2 1000   1.669   3.417   2.828  0.2986  0.0207 -0.2158
   67TYR    HE1 1001   1.980   3.734   3.034  0.8118 -0.7878 -0.2291
   67TYR    HE2 1002   1.585   3.643   2.915  0.0777 -0.7430  0.3244
   67TYR     HH 1003   1.653   3.836   2.950  0.6055  0.2456 -1.2519
   68ARG      N 1004   1.816   3.289   3.154  0.1665  0.1633  0.2158
   68ARG     CA 1005   1.696   3.328   3.232  0.5316 -0.7093 -0.2158
   68ARG      C 1006   1.700   3.470   3.286 -0.4319 -0.6131 -0.5337
   68ARG      O 1007   1.809   3.518   3.325 -0.0882  0.2129  0.2527
   68ARG     CB 1008   1.675   3.230   3.354  0.2841  1.0271  0.7872
   68ARG     CG 1009   1.639   3.093   3.304 -0.1993  0.6827  0.1901
   68ARG     CD 1010   1.547   3.016   3.406 -0.4198  0.3110  0.1933
   68ARG     NE 1011   1.498   2.886   3.366 -0.0916 -0.4576  0.4656
   68ARG     CZ 1012   1.381   2.833   3.374 -0.3376 -0.2257  0.2332
   68ARG    NH1 1013   1.286   2.889   3.429  1.0322 -0.9867  0.2620
   68ARG    NH2 1014   1.347   2.717   3.340  0.1389  0.0583  0.1173
   68ARG      H 1015   1.909   3.320   3.178  0.0989 -0.4221  1.3561
   68ARG     HA 1016   1.607   3.314   3.171 -0.5366 -0.7102  1.2227
   68ARG    HB2 1017   1.762   3.241   3.419  1.2368  2.3154 -0.5569
   68ARG    HB3 1018   1.586   3.271   3.403 -0.8091  0.3565 -0.5105
   68ARG    HG2 1019   1.577   3.104   3.215  0.9466  2.3190 -0.5045
   68ARG    HG3 1020   1.720   3.031   3.267 -1.8184 -0.5391 -1.7183
   68ARG    HD2 1021   1.603   3.003   3.499 -0.7572 -0.2491  0.3218
   68ARG    HD3 1022   1.458   3.073   3.432 -1.3353 -0.7643 -0.4191
   68ARG     HE 1023   1.569   2.827   3.324  1.2937  1.1604  0.3015
   68ARG   HH11 1024   1.208   2.834   3.460  0.2395 -0.1128 -0.0654
   68ARG   HH12 1025   1.300   2.987   3.449  0.4983 -0.6929 -0.6733
   68ARG   HH21 1026   1.255   2.677   3.347  0.3644 -0.5628 -0.2621
   68ARG   HH22 1027   1.419   2.660   3.298 -0.0804 -0.8514  0.9116
   69ASP      N 1028   1.587   3.543   3.293 -0.1139 -0.0071  1.1007
   69ASP     CA 1029   1.572   3.679   3.348 -0.1772  0.7821  0.4147
   69ASP      C 1030   1.559   3.675   3.498  0.7039 -0.1429  0.2257
   69ASP      O 1031   1.471   3.600   3.546 -0.7852  0.4796 -0.2679
   69ASP     CB 1032   1.448   3.745   3.284  0.7831  0.0696  0.0024
   69ASP     CG 1033   1.452   3.894   3.306  0.9128  0.4614 -0.0909
   69ASP    OD1 1034   1.346   3.961   3.279 -0.6595  0.5966 -0.2572
   69ASP    OD2 1035   1.540   3.943   3.377  0.1368  0.4599  0.2269
   69ASP      H 1036   1.504   3.501   3.254 -0.3633  1.1690  0.2762
   69ASP     HA 1037   1.656   3.743   3.321 -0.1099  0.6518  0.3155
   69ASP    HB2 1038   1.452   3.740   3.175 -1.1370  0.5257 -0.1496
   69ASP    HB3 1039   1.354   3.707   3.324 -0.0601  0.4156 -1.5020
   70LEU      N 1040   1.618   3.763   3.573 -0.0215 -0.4999 -0.3734
   70LEU     CA 1041   1.591   3.787   3.713  0.5997 -0.5634  0.4249
   70LEU      C 1042   1.470   3.882   3.738  0.3524 -0.2443 -0.5140
   70LEU      O 1043   1.409   3.882   3.848 -0.9746  0.4452 -0.5168
   70LEU     CB 1044   1.728   3.845   3.758  0.4600  1.1638  0.3009
   70LEU     CG 1045   1.723   3.835   3.914 -0.2916  0.2284 -0.6436
   70LEU    CD1 1046   1.713   3.698   3.980 -0.1231  0.1048 -0.1079
   70LEU    CD2 1047   1.860   3.888   3.959  1.2237  0.8624 -0.4295
   70LEU      H 1048   1.664   3.835   3.519 -1.2708  0.1227 -0.6939
   70LEU     HA 1049   1.575   3.695   3.768  0.2352 -0.9722 -0.3314
   70LEU    HB2 1050   1.803   3.774   3.722 -0.1653 -0.5200  1.9578
   70LEU    HB3 1051   1.747   3.947   3.725  0.3334  0.9029 -0.6377
   70LEU     HG 1052   1.650   3.903   3.958  0.6777  0.2528  1.1382
   70LEU   HD11 1053   1.741   3.679   4.084 -0.4678 -0.7206 -0.1526
   70LEU   HD12 1054   1.610   3.663   3.983  0.4027 -1.5702  0.0228
   70LEU   HD13 1055   1.762   3.623   3.918  2.0108  0.8201  0.5301
   70LEU   HD21 1056   1.857   3.915   4.065 -0.8540  0.1074 -0.2177
   70LEU   HD22 1057   1.940   3.819   3.930  1.5164  0.5404  0.9742
   70LEU   HD23 1058   1.872   3.985   3.911  0.0715  0.7273 -1.0548
   71ARG      N 1059   1.436   3.969   3.645  0.9095  0.0508  0.0638
   71ARG     CA 1060   1.348   4.088   3.665 -0.4011 -1.0278 -1.0994
   71ARG      C 1061   1.413   4.189   3.765  0.5410  0.1337 -0.2187
   71ARG      O 1062   1.346   4.218   3.871 -0.8290 -0.1418 -0.0804
   71ARG     CB 1063   1.198   4.059   3.703 -0.0618 -0.5328  0.0924
   71ARG     CG 1064   1.104   4.181   3.674 -1.1051 -0.3644  0.1999
   71ARG     CD 1065   0.959   4.137   3.667 -0.3220 -0.3207 -0.4173
   71ARG     NE 1066   0.866   4.249   3.652 -0.8486 -0.8036  0.3975
   71ARG     CZ 1067   0.851   4.331   3.546 -0.7064 -0.2240 -0.5478
   71ARG    NH1 1068   0.768   4.434   3.544 -0.1284  0.1680 -0.5339
   71ARG    NH2 1069   0.910   4.300   3.434  0.1421 -0.6037 -0.0576
   71ARG      H 1070   1.472   3.956   3.552  1.2449 -0.9217  0.3060
   71ARG     HA 1071   1.350   4.140   3.569 -1.4642 -0.1567 -0.6933
   71ARG    HB2 1072   1.154   3.974   3.652 -0.4580 -0.2200 -0.0995
   71ARG    HB3 1073   1.174   4.042   3.808  0.3811 -0.6129  0.1835
   71ARG    HG2 1074   1.113   4.265   3.743 -0.3173  1.2134 -1.6382
   71ARG    HG3 1075   1.126   4.211   3.571 -2.0633 -0.9399 -0.2059
   71ARG    HD2 1076   0.954   4.065   3.585 -0.0075 -0.4661 -0.3123
   71ARG    HD3 1077   0.923   4.090   3.759 -0.5753 -0.9501 -0.8244
   71ARG     HE 1078   0.817   4.286   3.733 -0.1039 -0.8134  0.8728
   71ARG   HH11 1079   0.766   4.505   3.472  0.3134  1.6117  0.7740
   71ARG   HH12 1080   0.724   4.464   3.630  2.6729  0.1384  1.1257
   71ARG   HH21 1081   0.905   4.358   3.352  0.6650 -1.1266 -0.4759
   71ARG   HH22 1082   0.960   4.214   3.418  0.0785 -0.5716 -0.4494
   72LYS      N 1083   1.544   4.220   3.764  0.8025 -1.0015  0.7401
   72LYS     CA 1084   1.606   4.310   3.853  0.6949  0.3199  0.6099
   72LYS      C 1085   1.703   4.403   3.776  0.1396 -1.1949  0.2104
   72LYS      O 1086   1.791   4.367   3.698  0.2298 -0.0419  0.8351
   72LYS     CB 1087   1.668   4.229   3.965 -0.2596  0.2845 -0.6393
   72LYS     CG 1088   1.725   4.318   4.080  0.2013  0.0720 -0.3453
   72LYS     CD 1089   1.760   4.231   4.201 -1.0763 -0.7558 -0.1644
   72LYS     CE 1090   1.835   4.311   4.313  0.4288 -1.0880  0.4243
   72LYS     NZ 1091   1.887   4.228   4.428  0.0573  0.5374  0.3094
   72LYS      H 1092   1.601   4.175   3.694 -0.6748 -0.4274 -1.0100
   72LYS     HA 1093   1.529   4.375   3.896 -1.2401 -0.3803 -1.3985
   72LYS    HB2 1094   1.589   4.168   4.009  0.7846 -0.4391  0.3407
   72LYS    HB3 1095   1.742   4.158   3.930 -0.0331 -0.1834  0.6761
   72LYS    HG2 1096   1.819   4.356   4.039  0.4221 -1.0329 -0.9408
   72LYS    HG3 1097   1.659   4.400   4.110  1.3623  0.8355  0.3022
   72LYS    HD2 1098   1.664   4.190   4.232 -0.5440 -1.3407  0.8162
   72LYS    HD3 1099   1.830   4.152   4.173  1.2996  0.1050  2.3545
   72LYS    HE2 1100   1.917   4.371   4.273 -0.3944 -0.3025 -0.1782
   72LYS    HE3 1101   1.759   4.377   4.355 -0.4319 -0.4608 -1.8129
   72LYS    HZ1 1102   1.817   4.193   4.492  0.3009 -0.3991  0.0997
   72LYS    HZ2 1103   1.953   4.159   4.394 -0.3376  0.1960  0.2285
   72LYS    HZ3 1104   1.945   4.292   4.479 -0.2110  0.9228  0.1371
   73GLY      N 1105   1.690   4.533   3.804 -0.0104 -0.4399 -0.1223
   73GLY     CA 1106   1.775   4.637   3.747 -0.0466 -0.5642  0.4592
   73GLY      C 1107   1.912   4.658   3.813 -0.0253 -0.0990  1.3271
   73GLY      O 1108   1.935   4.619   3.925 -0.1233  0.0328 -0.3030
   73GLY      H 1109   1.618   4.561   3.870 -0.2550  0.7010 -0.8322
   73GLY    HA2 1110   1.794   4.593   3.650  0.0188  0.4105  0.0033
   73GLY    HA3 1111   1.718   4.730   3.743  0.2785 -0.2907  1.4725
   74VAL      N 1112   2.000   4.738   3.750 -0.4819 -0.5067 -0.1749
   74VAL     CA 1113   2.124   4.798   3.806  0.0144 -0.3364  0.3554
   74VAL      C 1114   2.178   4.925   3.732 -0.2403 -0.1017 -0.2930
   74VAL      O 1115   2.167   4.934   3.609 -0.1670  0.7550 -0.1529
   74VAL     CB 1116   2.228   4.688   3.820 -0.1939 -0.6019 -0.3145
   74VAL    CG1 1117   2.282   4.628   3.693 -0.1217  0.5897  0.7941
   74VAL    CG2 1118   2.345   4.720   3.912 -0.5180  1.1513  0.7097
   74VAL      H 1119   1.986   4.759   3.652  0.7308 -0.0018 -0.2822
   74VAL     HA 1120   2.096   4.818   3.909 -1.0342 -0.3835  0.1079
   74VAL     HB 1121   2.183   4.608   3.879  0.4125 -0.4308  0.4085
   74VAL   HG11 1122   2.197   4.585   3.641 -0.3577  1.6367  0.2573
   74VAL   HG12 1123   2.318   4.707   3.626 -1.0175 -0.4455 -1.0697
   74VAL   HG13 1124   2.354   4.548   3.710  0.0543  0.4833 -0.3149
   74VAL   HG21 1125   2.414   4.637   3.922  0.6599  1.8620 -0.7670
   74VAL   HG22 1126   2.408   4.792   3.860  1.4392 -0.0738  1.1765
   74VAL   HG23 1127   2.319   4.769   4.006 -1.4660  1.6300  0.2292
   75TYR      N 1128   2.224   5.019   3.811 -0.4437  0.4990  0.0018
   75TYR     CA 1129   2.315   5.127   3.759 -0.1676  0.8795 -0.1471
   75TYR      C 1130   2.446   5.143   3.846  0.5969  0.8307 -0.0615
   75TYR      O 1131   2.428   5.112   3.962  0.2842 -0.3226  0.1288
   75TYR     CB 1132   2.254   5.261   3.755 -0.6632 -0.4145  0.1882
   75TYR     CG 1133   2.337   5.383   3.736  0.0132 -0.0345 -0.1785
   75TYR    CD1 1134   2.418   5.397   3.618  1.0133  0.8782  0.0748
   75TYR    CD2 1135   2.339   5.485   3.830  0.5811  0.1636 -0.0994
   75TYR    CE1 1136   2.499   5.503   3.600  0.2097 -1.8930  0.3147
   75TYR    CE2 1137   2.423   5.591   3.814  0.0842 -1.3486 -0.0523
   75TYR     CZ 1138   2.508   5.605   3.703  0.2069  0.1714 -0.0310
   75TYR     OH 1139   2.592   5.709   3.690  0.4473 -0.2029  0.1037
   75TYR      H 1140   2.254   4.986   3.902  1.0616  0.5306 -0.4342
   75TYR     HA 1141   2.343   5.098   3.658  0.7110 -0.2590  0.3774
   75TYR    HB2 1142   2.192   5.256   3.666  1.0509 -0.2775 -1.1303
   75TYR    HB3 1143   2.203   5.277   3.850 -1.0046  0.8403 -0.1782
   75TYR    HD1 1144   2.397   5.332   3.535 -0.2177  1.9405 -0.5199
   75TYR    HD2 1145   2.272   5.478   3.915  1.0552  0.2525  0.2938
   75TYR    HE1 1146   2.545   5.532   3.506 -2.1740 -0.1033 -0.5098
   75TYR    HE2 1147   2.420   5.675   3.881  0.8219  0.1795 -1.7633
   75TYR     HH 1148   2.580   5.772   3.762  0.5434 -1.7027  1.5335
   76VAL      N 1149   2.562   5.181   3.796 -0.4222  0.9942  0.6300
   76VAL     CA 1150   2.685   5.163   3.866 -0.7535  1.4246 -0.6364
   76VAL      C 1151   2.786   5.278   3.845 -0.2562  0.4799  0.3481
   76VAL      O 1152   2.826   5.295   3.725 -0.4980 -0.1846 -0.1412
   76VAL     CB 1153   2.760   5.024   3.838  0.1158 -0.0013  0.1141
   76VAL    CG1 1154   2.864   5.014   3.946  0.5956  0.8662  0.6250
   76VAL    CG2 1155   2.661   4.913   3.857 -0.4558  0.0867 -0.2060
   76VAL      H 1156   2.563   5.199   3.697 -0.3076 -0.8741  0.2184
   76VAL     HA 1157   2.665   5.156   3.973  2.0447  0.9314  0.0154
   76VAL     HB 1158   2.807   5.012   3.740  0.1184 -0.9733  0.2137
   76VAL   HG11 1159   2.819   5.041   4.042 -0.5539  0.8741  0.1166
   76VAL   HG12 1160   2.904   4.912   3.942 -1.3339  0.0119  0.7975
   76VAL   HG13 1161   2.946   5.079   3.919  0.9707  0.1820  0.0665
   76VAL   HG21 1162   2.715   4.820   3.841  0.2169  0.3431  0.4652
   76VAL   HG22 1163   2.608   4.910   3.952 -0.2110  0.2091 -0.0668
   76VAL   HG23 1164   2.593   4.906   3.771 -0.4289 -0.3100 -0.1989
   77PRO      N 1165   2.818   5.362   3.941 -0.0515  0.2403 -1.0261
   77PRO     CA 1166   2.904   5.478   3.922  0.4910  0.9136  0.7056
   77PRO      C 1167   3.047   5.457   3.968 -0.3269  0.6116 -0.1252
   77PRO      O 1168   3.066   5.406   4.076  0.2802 -0.1271 -0.0020
   77PRO     CB 1169   2.844   5.594   3.993  0.3654 -0.8648 -0.6740
   77PRO     CG 1170   2.775   5.528   4.110  0.2375 -0.5672 -0.1563
   77PRO     CD 1171   2.732   5.396   4.058  0.2191  0.7967  0.8386
   77PRO     HA 1172   2.894   5.502   3.816 -1.6390 -0.3590  0.4927
   77PRO    HB2 1173   2.914   5.675   4.011 -0.5092 -0.2152  0.0035
   77PRO    HB3 1174   2.767   5.638   3.930  0.7762 -0.1041 -0.6644
   77PRO    HG2 1175   2.848   5.512   4.190  0.4273 -0.0702 -0.2260
   77PRO    HG3 1176   2.686   5.581   4.142  0.0818 -1.1397  0.4087
   77PRO    HD2 1177   2.733   5.320   4.136  0.9418 -0.3674 -0.2226
   77PRO    HD3 1178   2.629   5.396   4.021  0.5967 -1.0442 -0.5267
   78TYR      N 1179   3.145   5.507   3.890 -0.2513  0.9268  0.1862
   78TYR     CA 1180   3.290   5.500   3.924 -0.2385  0.0415 -0.3766
   78TYR      C 1181   3.362   5.624   3.868  0.0719 -0.5455 -1.1154
   78TYR      O 1182   3.309   5.697   3.782  0.9013 -0.1545 -0.2184
   78TYR     CB 1183   3.358   5.370   3.877  0.4102  0.1527 -0.4770
   78TYR     CG 1184   3.292   5.232   3.877  0.6433  0.3914 -0.1364
   78TYR    CD1 1185   3.295   5.151   3.997 -0.4873 -1.5187  1.0168
   78TYR    CD2 1186   3.244   5.177   3.758 -0.0892  0.5147  0.3310
   78TYR    CE1 1187   3.251   5.017   3.995 -0.2707  0.0413 -1.3511
   78TYR    CE2 1188   3.206   5.040   3.756 -0.1056 -0.5965 -0.2760
   78TYR     CZ 1189   3.197   4.964   3.876 -0.5299  0.7400  0.7729
   78TYR     OH 1190   3.166   4.830   3.870 -0.1520 -1.2255 -0.3174
   78TYR      H 1191   3.123   5.523   3.792  0.9735  1.0059 -0.1021
   78TYR     HA 1192   3.310   5.495   4.031  0.3521  1.7864 -0.3466
   78TYR    HB2 1193   3.378   5.378   3.770 -1.8216 -0.6615 -1.0732
   78TYR    HB3 1194   3.444   5.361   3.944  0.0404 -0.4330 -0.0545
   78TYR    HD1 1195   3.333   5.197   4.087 -0.0805 -0.0962  0.1653
   78TYR    HD2 1196   3.239   5.239   3.669 -0.8279  0.1836  0.1336
   78TYR    HE1 1197   3.258   4.963   4.088 -0.1542  1.2222 -0.6252
   78TYR    HE2 1198   3.183   4.997   3.659 -0.9541 -0.2733 -0.2391
   78TYR     HH 1199   3.169   4.803   3.962 -0.2459 -0.1809  0.0139
   79THR      N 1200   3.479   5.659   3.917 -0.0029  0.7062  0.2072
   79THR     CA 1201   3.553   5.763   3.846 -1.0890  0.9040 -0.3882
   79THR      C 1202   3.591   5.723   3.698  0.6193  0.6199 -0.9975
   79THR      O 1203   3.617   5.804   3.613 -0.3068 -0.4910  0.2597
   79THR     CB 1204   3.688   5.796   3.913 -1.0890  0.3605 -0.2565
   79THR    OG1 1205   3.745   5.677   3.968 -0.3893  0.0069  0.2920
   79THR    CG2 1206   3.673   5.886   4.034  0.0029  0.0446 -0.5352
   79THR      H 1207   3.522   5.606   3.992  0.9165  0.5441 -0.4056
   79THR     HA 1208   3.486   5.850   3.845 -0.2019  1.6739 -2.4196
   79THR     HB 1209   3.758   5.836   3.840  0.2599 -0.4976  0.4729
   79THR    HG1 1210   3.681   5.644   4.031 -0.9423  1.7506  0.7496
   79THR   HG21 1211   3.611   5.973   4.008 -0.9130 -0.6155 -0.6692
   79THR   HG22 1212   3.614   5.845   4.116  0.9162 -0.4387 -0.0981
   79THR   HG23 1213   3.766   5.916   4.081 -0.0068  0.9266 -1.0241
   80GLN      N 1214   3.605   5.591   3.668 -0.2490 -0.6314 -0.6491
   80GLN     CA 1215   3.659   5.538   3.543 -0.1389 -0.0110 -0.6683
   80GLN      C 1216   3.546   5.495   3.448  0.7565 -0.6127  0.1300
   80GLN      O 1217   3.569   5.415   3.355 -0.3677  0.0793 -0.3910
   80GLN     CB 1218   3.752   5.424   3.573 -1.4272 -0.0465 -0.6196
   80GLN     CG 1219   3.877   5.454   3.665 -0.1764  0.5084  0.3559
   80GLN     CD 1220   3.963   5.580   3.633  0.1396  0.4392 -0.1588
   80GLN    OE1 1221   3.971   5.629   3.524 -0.0508 -0.5000  0.2208
   80GLN    NE2 1222   4.013   5.652   3.727 -0.1741  0.1866 -0.4357
   80GLN      H 1223   3.586   5.521   3.738 -0.4111 -0.3820 -0.4410
   80GLN     HA 1224   3.722   5.616   3.499  0.5687  0.7601  1.4570
   80GLN    HB2 1225   3.709   5.326   3.596  1.4730 -1.5776 -0.7666
   80GLN    HB3 1226   3.796   5.402   3.476  0.3907 -1.0862  0.3052
   80GLN    HG2 1227   3.849   5.448   3.770 -0.0084  0.3184  0.3905
   80GLN    HG3 1228   3.941   5.367   3.652 -0.5406  0.2785  0.0979
   80GLN   HE21 1229   4.034   5.751   3.717  0.0814  0.1332 -0.4428
   80GLN   HE22 1230   3.988   5.621   3.819  0.6601 -0.7758 -0.5035
   81GLY      N 1231   3.421   5.546   3.474 -0.0632  0.1390  0.2528
   81GLY     CA 1232   3.305   5.527   3.384  0.7935  0.1657  0.2670
   81GLY      C 1233   3.176   5.499   3.458 -1.1195 -1.3355 -0.4385
   81GLY      O 1234   3.178   5.496   3.579  0.7908  0.4736  0.0843
   81GLY      H 1235   3.411   5.628   3.533 -0.0398  0.2903  0.0514
   81GLY    HA2 1236   3.295   5.616   3.322  0.1940 -0.6180 -0.8420
   81GLY    HA3 1237   3.320   5.444   3.314 -1.5906 -0.4706  0.3320
   82LYS      N 1238   3.072   5.474   3.390  0.7061  0.1471  0.4947
   82LYS     CA 1239   2.936   5.443   3.443  0.4099 -0.6579  0.4443
   82LYS      C 1240   2.856   5.349   3.350  0.0909  0.0740 -1.0261
   82LYS      O 1241   2.860   5.368   3.233 -0.4955 -0.2373  0.4182
   82LYS     CB 1242   2.868   5.572   3.490  0.7276  0.1817  0.1250
   82LYS     CG 1243   2.863   5.683   3.376 -0.6262  0.8871 -0.6572
   82LYS     CD 1244   2.773   5.796   3.430 -0.2398 -0.9322  0.5673
   82LYS     CE 1245   2.828   5.927   3.355 -0.1345  1.3132 -0.1144
   82LYS     NZ 1246   2.765   6.046   3.409  0.3239 -0.1036  0.2183
   82LYS      H 1247   3.075   5.477   3.289 -0.9999  1.7990  0.4029
   82LYS     HA 1248   2.954   5.376   3.528 -0.1508 -0.1471  0.9850
   82LYS    HB2 1249   2.767   5.546   3.521  0.4363 -0.3514 -1.1373
   82LYS    HB3 1250   2.918   5.614   3.577  0.0369  1.6163 -0.1106
   82LYS    HG2 1251   2.965   5.721   3.364 -0.5249  0.5198 -0.9802
   82LYS    HG3 1252   2.826   5.648   3.280  1.6763  0.7463 -1.6312
   82LYS    HD2 1253   2.670   5.777   3.398  0.0484  0.1243 -1.3253
   82LYS    HD3 1254   2.786   5.805   3.537  0.1175 -0.4852  0.4895
   82LYS    HE2 1255   2.936   5.930   3.372  0.0466  1.4160 -1.1486
   82LYS    HE3 1256   2.824   5.906   3.249 -0.2765 -1.1133  0.2584
   82LYS    HZ1 1257   2.777   6.050   3.510  1.5789 -1.5203  0.1857
   82LYS    HZ2 1258   2.795   6.128   3.358 -1.2694  0.5355  0.1899
   82LYS    HZ3 1259   2.666   6.039   3.390  0.4104  0.4864 -0.5649
   83TRP      N 1260   2.782   5.253   3.405  0.0838  0.4672  0.3274
   83TRP     CA 1261   2.703   5.153   3.335  0.7920 -0.5514 -0.2607
   83TRP      C 1262   2.579   5.120   3.405  0.6638 -0.1089 -0.5848
   83TRP      O 1263   2.567   5.118   3.528 -1.1218  0.4086  0.6821
   83TRP     CB 1264   2.790   5.033   3.299 -0.2084 -0.6606  0.0675
   83TRP     CG 1265   2.840   4.944   3.406  1.4259 -0.1801  0.0711
   83TRP    CD1 1266   2.964   4.948   3.461  0.6037  0.4569 -0.5009
   83TRP    CD2 1267   2.762   4.836   3.477  0.4644  0.2214  0.2993
   83TRP    NE1 1268   2.973   4.834   3.549  0.3082 -0.6021  0.0456
   83TRP    CE2 1269   2.854   4.775   3.567  0.4080  0.1130  0.2539
   83TRP    CE3 1270   2.635   4.784   3.465  0.7637  0.7645  0.2131
   83TRP    CZ2 1271   2.817   4.671   3.650  0.5460  0.5319 -0.4475
   83TRP    CZ3 1272   2.598   4.676   3.542  0.9122  0.0267  0.3751
   83TRP    CH2 1273   2.686   4.625   3.636 -0.6927 -0.8444 -0.0818
   83TRP      H 1274   2.793   5.237   3.504 -0.6486 -1.0813  0.2192
   83TRP     HA 1275   2.674   5.199   3.241 -1.2756 -2.7214 -0.8732
   83TRP    HB2 1276   2.734   4.972   3.229 -0.0156 -0.0644 -0.6214
   83TRP    HB3 1277   2.879   5.061   3.244  0.1863 -0.5072  0.7567
   83TRP    HD1 1278   3.045   5.016   3.437  0.2985  1.2662  0.6153
   83TRP    HE1 1279   3.061   4.807   3.591  0.0177  0.0421  1.1599
   83TRP    HE3 1280   2.561   4.819   3.394 -0.7177 -2.1142  0.0373
   83TRP    HZ2 1281   2.889   4.623   3.715 -0.3002 -0.5348 -0.2413
   83TRP    HZ3 1282   2.494   4.646   3.540  0.5377  1.0864  1.3246
   83TRP    HH2 1283   2.661   4.543   3.701 -0.4451  0.0911  1.2889
   84GLU      N 1284   2.472   5.089   3.328  0.8592 -0.3398  0.4818
   84GLU     CA 1285   2.333   5.050   3.357 -0.0927  0.1080  0.1938
   84GLU      C 1286   2.289   4.930   3.281  0.4911  0.8009 -0.1700
   84GLU      O 1287   2.315   4.917   3.161  0.4764  0.1411 -0.1138
   84GLU     CB 1288   2.246   5.178   3.325 -0.3151 -0.0257 -0.0355
   84GLU     CG 1289   2.088   5.167   3.332 -0.1989  0.4591 -0.5535
   84GLU     CD 1290   2.024   5.265   3.239  0.9241  0.1098  0.5807
   84GLU    OE1 1291   2.060   5.388   3.243 -0.3540  0.0508 -0.3593
   84GLU    OE2 1292   1.928   5.223   3.161 -0.7089  0.1421 -0.4760
   84GLU      H 1293   2.484   5.092   3.228 -0.8713  1.4785  0.2120
   84GLU     HA 1294   2.327   5.031   3.464 -0.7826  1.4248  0.4265
   84GLU    HB2 1295   2.279   5.271   3.372  0.0675 -0.3383  0.3314
   84GLU    HB3 1296   2.276   5.210   3.225  0.4167 -0.2344  0.0992
   84GLU    HG2 1297   2.056   5.069   3.295  0.2196 -0.2230  0.7603
   84GLU    HG3 1298   2.071   5.187   3.437 -0.5387  0.8775 -0.6845
   85GLY      N 1299   2.201   4.834   3.341 -0.6776 -0.5832  0.6595
   85GLY     CA 1300   2.170   4.713   3.266  0.6173 -0.4685  0.4564
   85GLY      C 1301   2.071   4.626   3.350 -0.1360  0.4300  0.3590
   85GLY      O 1302   2.007   4.670   3.445  0.2799  0.3140 -0.7537
   85GLY      H 1303   2.170   4.844   3.436  0.6579 -0.0338  1.0697
   85GLY    HA2 1304   2.123   4.745   3.173  1.7904 -0.2966 -0.1006
   85GLY    HA3 1305   2.257   4.652   3.240  0.0157 -0.8227 -0.9245
   86GLU      N 1306   2.065   4.501   3.307  0.6405  1.0024 -0.0425
   86GLU     CA 1307   1.957   4.396   3.334  0.5630 -0.4866  0.9042
   86GLU      C 1308   2.014   4.262   3.389 -0.2387 -0.1804  0.3513
   86GLU      O 1309   2.093   4.193   3.320  0.5058 -0.0301 -0.4298
   86GLU     CB 1310   1.871   4.370   3.204 -0.3756  0.3394 -0.5269
   86GLU     CG 1311   1.822   4.498   3.131 -0.2679  0.1498 -0.3067
   86GLU     CD 1312   1.713   4.475   3.023 -0.4247  0.2842 -0.0450
   86GLU    OE1 1313   1.731   4.377   2.945 -0.2574  0.0761  0.3289
   86GLU    OE2 1314   1.638   4.575   3.009  0.5206  0.1644  0.3309
   86GLU      H 1315   2.129   4.480   3.231 -0.0975 -0.7622 -0.2816
   86GLU     HA 1316   1.892   4.449   3.404  1.4227  1.6721  0.2563
   86GLU    HB2 1317   1.927   4.315   3.128 -0.8477 -0.0325 -0.6137
   86GLU    HB3 1318   1.783   4.320   3.242  0.2690 -0.8329 -0.4790
   86GLU    HG2 1319   1.787   4.562   3.212  0.8531  0.0385  0.2927
   86GLU    HG3 1320   1.913   4.543   3.092  0.2184 -0.7585 -0.2601
   87LEU      N 1321   1.972   4.218   3.508 -0.2356 -0.0879  0.1331
   87LEU     CA 1322   2.027   4.093   3.569 -0.3264  0.9430 -0.9063
   87LEU      C 1323   1.956   3.975   3.519 -0.9170 -0.0773 -0.2444
   87LEU      O 1324   1.843   3.979   3.507  1.5689  0.2182  0.1639
   87LEU     CB 1325   2.036   4.112   3.726  0.2846  0.4606  0.0013
   87LEU     CG 1326   2.137   4.218   3.773 -0.1546 -0.3696 -0.5539
   87LEU    CD1 1327   2.105   4.267   3.911  0.1998  1.2670  0.6370
   87LEU    CD2 1328   2.279   4.185   3.764 -1.1931 -0.0515  0.0776
   87LEU      H 1329   1.905   4.269   3.563 -0.1113  0.7515 -0.4450
   87LEU     HA 1330   2.130   4.076   3.537  0.3687  0.8703  1.0824
   87LEU    HB2 1331   1.939   4.142   3.764  0.1262 -0.1336  0.0833
   87LEU    HB3 1332   2.068   4.016   3.766 -0.0549  0.3210 -0.0613
   87LEU     HG 1333   2.117   4.307   3.713 -0.8429  0.2221  0.4986
   87LEU   HD11 1334   2.066   4.188   3.975  0.2447 -0.3794 -1.1710
   87LEU   HD12 1335   2.198   4.293   3.962  0.5749 -0.3785  0.9022
   87LEU   HD13 1336   2.055   4.364   3.917  0.1893  1.4864 -1.4091
   87LEU   HD21 1337   2.312   4.145   3.668  0.9698  0.4888  0.4723
   87LEU   HD22 1338   2.346   4.269   3.785  0.4195 -1.3667  0.6260
   87LEU   HD23 1339   2.311   4.108   3.835  0.7670  0.4355 -0.1506
   88GLY      N 1340   2.040   3.867   3.509  0.4604 -0.4785 -0.1945
   88GLY     CA 1341   1.998   3.737   3.451  0.7785  0.7810  0.1996
   88GLY      C 1342   2.101   3.625   3.480 -0.0007 -0.9946  0.1026
   88GLY      O 1343   2.206   3.654   3.539  0.3872  0.4171 -0.1801
   88GLY      H 1344   2.139   3.881   3.520  0.3916 -0.8595  1.3125
   88GLY    HA2 1345   1.902   3.715   3.497  1.0052  0.3631  0.4810
   88GLY    HA3 1346   1.973   3.739   3.345  0.6536 -2.4912 -0.0324
   89THR      N 1347   2.097   3.511   3.418  0.4523  0.2954 -0.8754
   89THR     CA 1348   2.184   3.389   3.427  0.4253  0.3547 -0.7594
   89THR      C 1349   2.198   3.329   3.288 -0.4249 -0.0328 -0.8061
   89THR      O 1350   2.099   3.324   3.215 -0.0019  0.1390  0.3826
   89THR     CB 1351   2.129   3.284   3.531  0.3478  0.0109  0.3119
   89THR    OG1 1352   1.993   3.256   3.510 -0.1007 -0.0676 -0.0983
   89THR    CG2 1353   2.150   3.332   3.677  0.0516 -0.3703 -0.0241
   89THR      H 1354   2.021   3.490   3.354  0.3350  0.3350 -0.7504
   89THR     HA 1355   2.282   3.426   3.457 -0.1222  2.5581 -1.3274
   89THR     HB 1356   2.188   3.193   3.518  0.6699  0.0406  1.3658
   89THR    HG1 1357   1.995   3.187   3.443  0.9645 -0.6291  0.4659
   89THR   HG21 1358   2.115   3.434   3.696 -0.3370 -0.5797  0.4300
   89THR   HG22 1359   2.093   3.272   3.748 -0.9243 -0.1916 -0.6238
   89THR   HG23 1360   2.256   3.312   3.691  0.1462 -0.4648 -0.7935
   90ASP      N 1361   2.316   3.271   3.271  0.0092 -0.3400  0.2981
   90ASP     CA 1362   2.337   3.188   3.147 -0.2294  0.2908 -0.8709
   90ASP      C 1363   2.449   3.082   3.177 -0.1128 -0.1386 -0.0658
   90ASP      O 1364   2.503   3.070   3.286 -0.2975  0.1327 -0.4165
   90ASP     CB 1365   2.358   3.289   3.034 -0.7651 -0.4020  0.1553
   90ASP     CG 1366   2.315   3.238   2.899  0.3011  0.2326 -0.0407
   90ASP    OD1 1367   2.266   3.121   2.890 -0.3746 -0.6866  0.3874
   90ASP    OD2 1368   2.317   3.318   2.807  0.2049 -0.4320  0.9105
   90ASP      H 1369   2.392   3.285   3.335  1.2171  1.6477 -1.3267
   90ASP     HA 1370   2.246   3.135   3.118  0.0690 -0.2333 -0.8905
   90ASP    HB2 1371   2.304   3.382   3.053 -0.0633  0.0997 -0.1912
   90ASP    HB3 1372   2.464   3.311   3.021 -0.5541 -1.8252 -1.0347
   91LEU      N 1373   2.490   3.006   3.076  0.1188 -0.8900  0.3765
   91LEU     CA 1374   2.603   2.906   3.089  0.2222 -0.1008  0.2536
   91LEU      C 1375   2.730   2.981   3.069 -0.9168 -0.4449  0.6780
   91LEU      O 1376   2.757   3.008   2.950 -0.0605 -0.1982  0.4231
   91LEU     CB 1377   2.580   2.794   2.985  0.3147 -0.3236  0.0370
   91LEU     CG 1378   2.659   2.671   3.026  0.8927 -0.7152 -0.2730
   91LEU    CD1 1379   2.568   2.585   3.125 -0.4196 -0.7081  0.3939
   91LEU    CD2 1380   2.689   2.594   2.902 -0.2894  1.3727  0.8298
   91LEU      H 1381   2.444   3.020   2.986 -0.5815 -0.2873  0.7996
   91LEU     HA 1382   2.606   2.866   3.191 -0.2214  0.4597  0.5015
   91LEU    HB2 1383   2.475   2.766   2.989  0.3914 -0.7207 -0.5999
   91LEU    HB3 1384   2.599   2.818   2.881 -0.0542 -0.0064  0.0396
   91LEU     HG 1385   2.749   2.715   3.068  0.0291  0.6244  0.3089
   91LEU   HD11 1386   2.633   2.509   3.170  1.1314  0.2841 -0.0144
   91LEU   HD12 1387   2.519   2.652   3.195 -0.9999  0.7032 -1.2353
   91LEU   HD13 1388   2.505   2.534   3.052  0.6055 -1.0033 -0.3396
   91LEU   HD21 1389   2.597   2.578   2.844  0.5820  1.7684 -0.7696
   91LEU   HD22 1390   2.750   2.638   2.823 -0.0967 -0.0787  0.1035
   91LEU   HD23 1391   2.730   2.495   2.921 -0.5816  0.9931 -0.3104
   92VAL      N 1392   2.824   3.008   3.161 -0.3266  0.1555 -0.7215
   92VAL     CA 1393   2.946   3.087   3.150 -0.0686  1.2338 -1.2316
   92VAL      C 1394   3.079   2.997   3.185  1.4083 -0.0571 -0.0696
   92VAL      O 1395   3.078   2.905   3.274 -0.6552 -0.1568 -0.1682
   92VAL     CB 1396   2.926   3.192   3.263 -0.1222 -0.4598  0.2145
   92VAL    CG1 1397   3.026   3.313   3.267 -0.4683 -0.1181  0.0219
   92VAL    CG2 1398   2.794   3.275   3.264  0.5989 -0.4480  0.3611
   92VAL      H 1399   2.796   2.976   3.253  1.1286  0.7974  0.0241
   92VAL     HA 1400   2.947   3.135   3.051 -0.5517  1.8553 -0.9449
   92VAL     HB 1401   2.935   3.135   3.355  0.0327 -0.6649  0.0749
   92VAL   HG11 1402   3.035   3.354   3.166  0.8822 -1.0174 -0.2741
   92VAL   HG12 1403   2.999   3.385   3.344 -0.7485  2.0607 -1.8902
   92VAL   HG13 1404   3.128   3.279   3.283 -0.4684 -0.4984 -0.6901
   92VAL   HG21 1405   2.712   3.206   3.285  0.0397  0.0415 -0.1446
   92VAL   HG22 1406   2.795   3.363   3.329  1.0410  0.1844 -0.4652
   92VAL   HG23 1407   2.788   3.319   3.165  0.7706 -0.2458  0.4380
   93SER      N 1408   3.174   3.023   3.104 -0.0844  0.3179 -0.1495
   93SER     CA 1409   3.304   2.961   3.096 -0.3203  0.1928 -0.3250
   93SER      C 1410   3.424   3.043   3.047  0.2051 -0.0454 -0.0070
   93SER      O 1411   3.413   3.125   2.959  0.6026 -0.2608 -0.6463
   93SER     CB 1412   3.296   2.839   3.001 -0.2342 -0.1474 -0.1236
   93SER     OG 1413   3.424   2.772   2.996  0.6171 -0.4758  0.3821
   93SER      H 1414   3.159   3.102   3.043  0.0118  1.0589  0.7427
   93SER     HA 1415   3.330   2.910   3.188  0.4787  0.1199 -0.5677
   93SER    HB2 1416   3.215   2.776   3.039 -1.3167  0.8133 -0.7273
   93SER    HB3 1417   3.276   2.888   2.906  0.3507 -1.1691 -0.8076
   93SER     HG 1418   3.426   2.702   3.061  0.0465 -0.5926  0.2917
   94ILE      N 1419   3.538   3.010   3.098  0.1875  0.2699  0.4266
   94ILE     CA 1420   3.671   3.053   3.054 -0.0681 -0.0340 -0.8324
   94ILE      C 1421   3.730   2.936   2.983 -0.2310 -0.5554  1.2717
   94ILE      O 1422   3.770   2.835   3.042  0.5992  0.3302  0.5369
   94ILE     CB 1423   3.768   3.082   3.178  0.1383  1.0661 -0.4333
   94ILE    CG1 1424   3.702   3.184   3.280 -0.8535 -1.0803  0.1242
   94ILE    CG2 1425   3.901   3.122   3.125 -0.7057 -0.3741  0.2535
   94ILE    CD1 1426   3.789   3.233   3.397  0.6941  0.0167 -0.7337
   94ILE      H 1427   3.534   2.933   3.163 -1.0362 -0.4419 -0.4058
   94ILE     HA 1428   3.675   3.145   2.996 -0.1778  1.3174  1.0940
   94ILE     HB 1429   3.781   2.986   3.228 -0.8736  0.6817 -0.8517
   94ILE   HG12 1430   3.668   3.273   3.228 -0.3647 -0.4786  0.7902
   94ILE   HG13 1431   3.613   3.137   3.322 -1.8802  0.7786  0.2655
   94ILE   HG21 1432   3.897   3.222   3.081  0.8157  0.0499  0.9346
   94ILE   HG22 1433   3.971   3.138   3.206 -0.4484  0.4290 -0.0992
   94ILE   HG23 1434   3.949   3.054   3.054  0.0923  0.8044 -0.4152
   94ILE   HD11 1435   3.753   3.328   3.435 -0.7808 -0.5901 -0.4626
   94ILE   HD12 1436   3.791   3.156   3.474  1.4598  0.3301 -0.4129
   94ILE   HD13 1437   3.895   3.254   3.379  0.3496  1.5598 -1.2451
   95PRO      N 1438   3.748   2.944   2.844  0.3189  0.2003  0.1399
   95PRO     CA 1439   3.786   2.829   2.767  0.8741  0.1683  0.2986
   95PRO      C 1440   3.923   2.773   2.794 -0.3412 -0.3155  0.1669
   95PRO      O 1441   3.948   2.654   2.799 -0.4374 -0.0684  0.4758
   95PRO     CB 1442   3.770   2.870   2.620  0.7937 -0.7058 -0.4697
   95PRO     CG 1443   3.664   2.978   2.621  0.2402 -0.0861  0.3270
   95PRO     CD 1444   3.687   3.041   2.764  1.0210 -0.2946  0.6620
   95PRO     HA 1445   3.710   2.753   2.785 -0.6922  1.4123 -0.5189
   95PRO    HB2 1446   3.858   2.922   2.583 -0.6380  1.5223 -1.1207
   95PRO    HB3 1447   3.737   2.781   2.566  0.1110 -0.5318 -0.3459
   95PRO    HG2 1448   3.683   3.046   2.538 -0.8829  0.0887  0.1724
   95PRO    HG3 1449   3.564   2.935   2.618 -0.1526  0.7892 -0.8183
   95PRO    HD2 1450   3.749   3.131   2.759  0.3085  0.1923  0.2696
   95PRO    HD3 1451   3.595   3.077   2.809  1.5409  0.2199  1.3732
   96HIS      N 1452   4.016   2.862   2.807 -0.9889 -0.7866 -0.6544
   96HIS     CA 1453   4.163   2.834   2.834  1.0336 -0.6842  0.8921
   96HIS      C 1454   4.182   2.832   2.986 -0.1362  0.7379  0.3837
   96HIS      O 1455   4.268   2.893   3.048  0.6629 -0.0900  0.1307
   96HIS     CB 1456   4.255   2.928   2.753 -0.2771 -0.0989  0.1004
   96HIS     CG 1457   4.223   2.919   2.605  0.9148  0.0122 -0.4745
   96HIS    ND1 1458   4.238   2.804   2.528 -1.0113  0.1944  0.2507
   96HIS    CD2 1459   4.153   3.007   2.523 -0.5999  0.6358  0.4248
   96HIS    CE1 1460   4.179   2.820   2.407  0.2003 -0.2483  0.6124
   96HIS    NE2 1461   4.129   2.944   2.405  0.5122  0.1819  0.1971
   96HIS      H 1462   3.989   2.958   2.791  0.8160 -0.2696 -1.0418
   96HIS     HA 1463   4.180   2.734   2.793  0.3907 -0.4498 -0.0171
   96HIS    HB2 1464   4.244   3.031   2.790  0.9572  0.3286 -0.6086
   96HIS    HB3 1465   4.358   2.895   2.769 -0.5970 -1.3741 -0.2587
   96HIS    HD1 1466   4.284   2.723   2.567 -0.2887  0.1479 -0.6299
   96HIS    HD2 1467   4.125   3.108   2.550 -2.1557  0.1177  1.0021
   96HIS    HE1 1468   4.168   2.743   2.331  1.0645 -0.0640  0.2709
   96HIS    HE2 1469   4.077   2.989   2.332  0.1152  1.0428  0.9784
   97GLY      N 1470   4.105   2.748   3.049  0.3225  0.1490  0.8874
   97GLY     CA 1471   4.089   2.728   3.187 -0.1970  0.6626 -0.4409
   97GLY      C 1472   4.094   2.584   3.234 -0.7480 -0.1663  0.2146
   97GLY      O 1473   4.158   2.500   3.167 -0.4269 -0.3854 -0.5428
   97GLY      H 1474   4.041   2.699   2.988  0.3958  2.2299 -1.1112
   97GLY    HA2 1475   4.162   2.789   3.241  0.5431 -0.3508 -0.2432
   97GLY    HA3 1476   3.987   2.759   3.210 -0.5758 -0.8400  0.1624
   98PRO      N 1477   4.038   2.557   3.351 -0.7447  0.0079 -0.4834
   98PRO     CA 1478   4.027   2.426   3.406  0.5749  1.1651 -0.2908
   98PRO      C 1479   3.945   2.322   3.320 -0.5242  0.2169 -0.0865
   98PRO      O 1480   3.922   2.214   3.366  0.1022 -0.1407 -1.0575
   98PRO     CB 1481   3.973   2.441   3.548 -0.1156 -0.0226  0.1275
   98PRO     CG 1482   3.983   2.590   3.575 -0.8447 -0.1657 -0.1937
   98PRO     CD 1483   3.989   2.656   3.443  0.6683  0.2005  0.9521
   98PRO     HA 1484   4.124   2.380   3.429 -0.1744 -0.3894  0.0262
   98PRO    HB2 1485   3.869   2.412   3.557 -0.1346  0.3740  3.1882
   98PRO    HB3 1486   4.020   2.382   3.627 -0.6423  0.5500  0.8896
   98PRO    HG2 1487   3.905   2.633   3.638 -1.2019  0.7274 -1.1760
   98PRO    HG3 1488   4.081   2.613   3.617 -1.2617  0.8609  0.2607
   98PRO    HD2 1489   3.888   2.686   3.418  1.0989  0.7545 -0.2417
   98PRO    HD3 1490   4.049   2.746   3.448  0.3275  0.4340  0.8543
   99ASN      N 1491   3.916   2.341   3.193  0.4826 -0.2849  0.1508
   99ASN     CA 1492   3.822   2.265   3.108 -0.4321  0.2802  0.1006
   99ASN      C 1493   3.687   2.239   3.174  0.6095 -0.2254 -0.4666
   99ASN      O 1494   3.634   2.126   3.191  0.1524  0.2186 -0.1578
   99ASN     CB 1495   3.889   2.139   3.043  0.6304 -0.0995  0.1224
   99ASN     CG 1496   3.809   2.076   2.933  0.4815  0.4238 -0.0571
   99ASN    OD1 1497   3.723   2.134   2.871  0.3780  0.1011 -0.0029
   99ASN    ND2 1498   3.841   1.957   2.923  1.1145  1.1848  0.5359
   99ASN      H 1499   3.958   2.417   3.141 -1.9245  0.3089 -1.2092
   99ASN     HA 1500   3.809   2.329   3.020 -1.3787  0.1453  0.1178
   99ASN    HB2 1501   3.981   2.169   2.993  0.1292  0.3233 -0.5884
   99ASN    HB3 1502   3.899   2.061   3.118  0.2457 -0.8786 -0.5968
   99ASN   HD21 1503   3.794   1.900   2.854  0.5162  1.9253  0.3064
   99ASN   HD22 1504   3.921   1.912   2.965  0.0698 -0.0373  1.3731
  100VAL      N 1505   3.618   2.354   3.209  0.0059 -0.0692  0.6615
  100VAL     CA 1506   3.492   2.365   3.288 -0.0854  0.0439  0.2069
  100VAL      C 1507   3.396   2.483   3.255  0.0168 -0.2458 -0.2374
  100VAL      O 1508   3.434   2.590   3.200  0.0278 -0.2678  0.3828
  100VAL     CB 1509   3.516   2.365   3.441 -0.1972  0.3814  0.6488
  100VAL    CG1 1510   3.565   2.226   3.480  0.1205 -0.2577 -0.1162
  100VAL    CG2 1511   3.603   2.482   3.477 -0.7415 -0.8661  0.6298
  100VAL      H 1512   3.665   2.439   3.182 -1.6079  0.7539  0.2133
  100VAL     HA 1513   3.431   2.278   3.265 -0.7050  0.0297  1.6856
  100VAL     HB 1514   3.424   2.377   3.497 -0.1522  0.2194  0.7575
  100VAL   HG11 1515   3.651   2.193   3.422  0.2990  1.2503 -0.7954
  100VAL   HG12 1516   3.581   2.233   3.588  0.0699  1.6387 -0.1669
  100VAL   HG13 1517   3.483   2.156   3.463 -0.7780  0.7822 -0.2879
  100VAL   HG21 1518   3.627   2.493   3.583 -1.1431  0.5296  0.6234
  100VAL   HG22 1519   3.698   2.477   3.424 -0.6349  0.4546  0.6328
  100VAL   HG23 1520   3.555   2.577   3.451 -1.5384 -1.3556  0.2545
  101THR      N 1521   3.269   2.466   3.286  0.1161  0.0086  1.1143
  101THR     CA 1522   3.159   2.560   3.253  0.0878  0.6704 -0.9437
  101THR      C 1523   3.053   2.544   3.361 -0.2881  0.3645 -0.8107
  101THR      O 1524   3.026   2.431   3.414  0.2174 -0.3019 -0.2023
  101THR     CB 1525   3.093   2.508   3.122 -0.1567 -0.7302 -0.3656
  101THR    OG1 1526   3.179   2.522   3.018 -0.2058 -0.3377 -0.0692
  101THR    CG2 1527   2.973   2.595   3.077 -0.1317 -0.0565 -1.1780
  101THR      H 1528   3.238   2.377   3.322 -2.6003 -0.4015 -1.4516
  101THR     HA 1529   3.193   2.662   3.239  0.9867  0.5550  0.1567
  101THR     HB 1530   3.071   2.401   3.132 -0.9719 -0.4973  0.7974
  101THR    HG1 1531   3.236   2.445   3.029 -0.0366 -0.1509  0.4441
  101THR   HG21 1532   2.884   2.587   3.141  0.7489 -0.8703  0.0300
  101THR   HG22 1533   3.007   2.698   3.073  0.4453 -0.2138 -0.6857
  101THR   HG23 1534   2.943   2.572   2.975  0.1114  0.4381 -1.3683
  102VAL      N 1535   2.985   2.654   3.400 -0.0223  0.4079  0.6289
  102VAL     CA 1536   2.878   2.662   3.492 -0.0658 -0.1977  0.1662
  102VAL      C 1537   2.754   2.739   3.447  0.6183 -0.0827  0.0301
  102VAL      O 1538   2.772   2.834   3.370  0.0588 -0.6420  0.7952
  102VAL     CB 1539   2.919   2.705   3.636 -0.0019  0.3268 -0.2040
  102VAL    CG1 1540   3.033   2.621   3.688  1.0590  0.2409 -0.2597
  102VAL    CG2 1541   2.965   2.858   3.655  0.1171  0.3746  0.4841
  102VAL      H 1542   3.025   2.741   3.368  1.5713 -0.3520  0.3182
  102VAL     HA 1543   2.836   2.561   3.499 -0.7605  0.0406 -0.3584
  102VAL     HB 1544   2.832   2.689   3.700  0.2055  0.7166  0.1895
  102VAL   HG11 1545   3.125   2.637   3.631  0.6019 -2.0132 -1.8988
  102VAL   HG12 1546   3.040   2.638   3.796 -0.3383  1.4093 -0.2973
  102VAL   HG13 1547   3.002   2.517   3.675  0.0038  0.5103 -0.0300
  102VAL   HG21 1548   3.060   2.874   3.604  0.0916  0.9252  0.5972
  102VAL   HG22 1549   2.893   2.927   3.609  0.9426  1.9451  1.3999
  102VAL   HG23 1550   2.988   2.881   3.759  0.0884  0.8019  0.3978
  103ARG      N 1551   2.635   2.721   3.515 -0.9819  0.8048  0.3431
  103ARG     CA 1552   2.543   2.830   3.535  0.2292  0.1823  0.2791
  103ARG      C 1553   2.604   2.940   3.626 -0.5007  0.4041 -1.0421
  103ARG      O 1554   2.646   2.910   3.738  0.3274 -0.7376  0.0677
  103ARG     CB 1555   2.404   2.785   3.573 -0.5759  0.6418 -0.2232
  103ARG     CG 1556   2.343   2.691   3.469 -0.1128  0.1479 -0.1763
  103ARG     CD 1557   2.201   2.641   3.512 -0.6943 -0.3467 -0.1063
  103ARG     NE 1558   2.092   2.739   3.472  0.3190  0.5809  0.6291
  103ARG     CZ 1559   2.005   2.730   3.371 -0.3437 -0.7173  0.1703
  103ARG    NH1 1560   2.003   2.626   3.294 -0.1475  0.0883  0.1674
  103ARG    NH2 1561   1.912   2.825   3.351 -0.2644  1.0383  0.6764
  103ARG      H 1562   2.635   2.645   3.580 -0.0788  0.6808  0.2252
  103ARG     HA 1563   2.531   2.882   3.439  0.1737 -1.0574 -0.4245
  103ARG    HB2 1564   2.405   2.736   3.671 -1.0598 -0.1595 -0.5959
  103ARG    HB3 1565   2.334   2.869   3.577 -1.1135  0.1765  0.8092
  103ARG    HG2 1566   2.328   2.739   3.372 -1.6487  0.4189  0.1395
  103ARG    HG3 1567   2.404   2.601   3.466  0.8216  0.6902  0.9822
  103ARG    HD2 1568   2.186   2.541   3.472  1.4608 -0.6201 -0.4382
  103ARG    HD3 1569   2.206   2.634   3.621 -0.8641 -1.2352 -0.1436
  103ARG     HE 1570   2.075   2.824   3.525 -0.7189 -0.2831  1.8254
  103ARG   HH11 1571   1.937   2.618   3.218 -0.9924 -0.0695  0.8820
  103ARG   HH12 1572   2.085   2.568   3.295 -0.1187  0.1130 -0.2697
  103ARG   HH21 1573   1.835   2.805   3.288 -0.2257 -2.0463  1.2927
  103ARG   HH22 1574   1.921   2.909   3.407  1.5180  0.3032  1.6472
  104ALA      N 1575   2.588   3.064   3.581 -0.1205  0.3784 -0.3368
  104ALA     CA 1576   2.639   3.181   3.655 -0.1827  0.8742  0.4267
  104ALA      C 1577   2.543   3.298   3.631  1.4972 -0.8794 -0.4814
  104ALA      O 1578   2.483   3.307   3.526  0.3534 -0.0132  0.2659
  104ALA     CB 1579   2.782   3.213   3.624 -0.2433  0.3803  0.5567
  104ALA      H 1580   2.558   3.081   3.487  0.6301  1.2365 -0.4527
  104ALA     HA 1581   2.625   3.148   3.758 -2.0296 -0.7588 -0.2077
  104ALA    HB1 1582   2.827   3.284   3.694  0.1763  0.6972 -0.0200
  104ALA    HB2 1583   2.845   3.128   3.597  1.0041  1.8009 -1.4549
  104ALA    HB3 1584   2.776   3.269   3.531  0.6647  1.0571  0.8730
  105ASN      N 1585   2.543   3.399   3.721  0.4763 -0.2033  0.4487
  105ASN     CA 1586   2.474   3.531   3.692 -0.4628  0.5958  0.3095
  105ASN      C 1587   2.555   3.622   3.591 -0.0130 -0.6334 -0.4200
  105ASN      O 1588   2.682   3.620   3.595  0.3388 -0.4089  0.1760
  105ASN     CB 1589   2.446   3.621   3.818 -0.6997 -0.1220  0.2374
  105ASN     CG 1590   2.372   3.556   3.936  0.0650 -0.4438 -0.4353
  105ASN    OD1 1591   2.271   3.492   3.927  0.0155  0.2127  0.1671
  105ASN    ND2 1592   2.421   3.565   4.059 -0.3036  0.2043  0.2507
  105ASN      H 1593   2.600   3.389   3.804  0.1401 -0.1555  0.6921
  105ASN     HA 1594   2.379   3.513   3.643  0.1426  1.0822 -1.1658
  105ASN    HB2 1595   2.543   3.653   3.858 -0.5690 -0.0206 -0.1469
  105ASN    HB3 1596   2.400   3.717   3.795  0.4240  0.5276  0.5079
  105ASN   HD21 1597   2.372   3.522   4.136  0.2042 -0.4597  0.2139
  105ASN   HD22 1598   2.518   3.586   4.077 -0.3188  0.9516 -0.4250
  106ILE      N 1599   2.484   3.710   3.516  0.1580 -0.1418  0.2858
  106ILE     CA 1600   2.541   3.818   3.427  0.4634 -0.2807 -1.2464
  106ILE      C 1601   2.464   3.948   3.442 -0.1296 -0.2765 -0.1903
  106ILE      O 1602   2.340   3.952   3.453  0.4336 -0.3357 -0.0541
  106ILE     CB 1603   2.533   3.776   3.282 -0.4122  0.6781  0.6915
  106ILE    CG1 1604   2.588   3.636   3.256  0.9025  0.0277 -0.0216
  106ILE    CG2 1605   2.629   3.873   3.210 -0.0289  0.3855 -0.0940
  106ILE    CD1 1606   2.573   3.582   3.116 -0.9751 -0.0581  0.7871
  106ILE      H 1607   2.384   3.701   3.521  0.1263 -3.8901 -1.1114
  106ILE     HA 1608   2.642   3.826   3.466 -0.2165 -0.0774  0.6943
  106ILE     HB 1609   2.438   3.779   3.230 -0.1935  0.1708  0.2508
  106ILE   HG12 1610   2.691   3.618   3.285  0.6710 -0.3275  0.6129
  106ILE   HG13 1611   2.534   3.563   3.316  1.4448 -0.1000  0.3317
  106ILE   HG21 1612   2.598   3.977   3.222  0.9160  0.5258  2.2388
  106ILE   HG22 1613   2.737   3.869   3.224  0.0731  0.4163 -0.7890
  106ILE   HG23 1614   2.619   3.840   3.106 -0.2327 -0.6757  0.2458
  106ILE   HD11 1615   2.643   3.636   3.052 -0.6291  1.0692  2.0143
  106ILE   HD12 1616   2.608   3.479   3.117  1.3235  0.5831 -0.0053
  106ILE   HD13 1617   2.476   3.595   3.069 -0.2533 -1.3355 -1.3446
  107ALA      N 1618   2.531   4.066   3.462  0.1115  0.6142  0.2365
  107ALA     CA 1619   2.470   4.199   3.440 -0.1732 -0.4366 -0.0076
  107ALA      C 1620   2.487   4.250   3.290 -0.9755  0.3101 -0.4182
  107ALA      O 1621   2.591   4.271   3.230 -0.1186 -0.1687  0.1283
  107ALA     CB 1622   2.521   4.308   3.537  0.1586 -0.4769 -1.1274
  107ALA      H 1623   2.631   4.061   3.481 -0.0688 -0.2104  1.1788
  107ALA     HA 1624   2.363   4.189   3.456 -0.3252 -0.6083 -0.9853
  107ALA    HB1 1625   2.455   4.395   3.532 -0.5093 -0.8839 -0.0988
  107ALA    HB2 1626   2.521   4.283   3.643  0.0957 -0.1004 -1.0357
  107ALA    HB3 1627   2.626   4.330   3.518  0.2114  1.1969  0.5288
  108ALA      N 1628   2.379   4.258   3.222 -0.5336  0.2269  0.0757
  108ALA     CA 1629   2.369   4.292   3.082  1.0000 -0.4761  0.0912
  108ALA      C 1630   2.338   4.442   3.059 -1.0984  0.4327  0.5044
  108ALA      O 1631   2.232   4.493   3.087 -0.3430  0.0314 -0.7171
  108ALA     CB 1632   2.249   4.220   3.016 -0.5548 -0.6611  0.3597
  108ALA      H 1633   2.294   4.240   3.273 -0.2370  0.1215  0.5467
  108ALA     HA 1634   2.460   4.265   3.027  0.3983  0.0854 -1.2972
  108ALA    HB1 1635   2.269   4.113   3.001  1.3473 -0.2803 -0.4015
  108ALA    HB2 1636   2.172   4.233   3.091  0.3243  0.3868  1.1418
  108ALA    HB3 1637   2.218   4.274   2.927  0.1053 -0.8151  0.0184
  109ILE      N 1638   2.447   4.510   3.017  0.0037 -0.7503  0.5554
  109ILE     CA 1639   2.457   4.658   3.012 -0.4406 -0.3888 -0.0326
  109ILE      C 1640   2.381   4.701   2.888  0.2230  0.7229  0.3369
  109ILE      O 1641   2.415   4.651   2.782  0.6615  0.2563  0.5533
  109ILE     CB 1642   2.609   4.706   3.002 -0.0373 -0.7130  0.6183
  109ILE    CG1 1643   2.693   4.643   3.113 -0.4800 -0.6222  0.0521
  109ILE    CG2 1644   2.610   4.860   2.986 -0.4682  0.7345 -0.1086
  109ILE    CD1 1645   2.843   4.662   3.105 -0.5696 -0.1575 -0.1963
  109ILE      H 1646   2.531   4.458   2.996  0.1372  0.1246 -1.6819
  109ILE     HA 1647   2.403   4.687   3.102  0.3365  0.0732  0.2955
  109ILE     HB 1648   2.639   4.669   2.904 -2.2894  0.5335 -0.7020
  109ILE   HG12 1649   2.661   4.684   3.209  0.9681  0.7357  0.0304
  109ILE   HG13 1650   2.671   4.537   3.130 -0.6429 -0.8345 -1.3099
  109ILE   HG21 1651   2.555   4.888   2.896  0.8068 -0.5385 -1.3720
  109ILE   HG22 1652   2.566   4.912   3.071 -0.2469  1.4143 -0.3950
  109ILE   HG23 1653   2.714   4.886   2.970 -0.3163  0.4166  0.3392
  109ILE   HD11 1654   2.894   4.617   3.190  0.1828  0.5544 -0.2443
  109ILE   HD12 1655   2.884   4.618   3.014  0.2047 -1.8427  0.8783
  109ILE   HD13 1656   2.871   4.768   3.106 -1.9766  0.3038 -1.4589
  110THR      N 1657   2.284   4.787   2.904  0.2614 -0.4162  0.1627
  110THR     CA 1658   2.214   4.848   2.788 -0.2051  0.4220  0.2466
  110THR      C 1659   2.246   4.997   2.762 -0.3532  0.0717  0.3755
  110THR      O 1660   2.212   5.053   2.661  0.5085  0.2889 -0.3237
  110THR     CB 1661   2.068   4.805   2.780 -0.6616 -0.0756  0.3985
  110THR    OG1 1662   1.998   4.843   2.889  0.5219  0.4332 -0.7469
  110THR    CG2 1663   2.040   4.658   2.763  0.4010  0.5434  0.1657
  110THR      H 1664   2.288   4.843   2.987  0.6413 -0.6054  0.2772
  110THR     HA 1665   2.257   4.796   2.702  0.7316 -0.5278  1.2181
  110THR     HB 1666   2.029   4.865   2.698 -1.2059 -0.7229  0.1540
  110THR    HG1 1667   2.020   4.935   2.903 -1.2221  0.9271 -0.7095
  110THR   HG21 1668   2.083   4.610   2.675 -0.7459  0.2798 -0.2917
  110THR   HG22 1669   2.073   4.607   2.853  1.0418 -0.0209 -0.3737
  110THR   HG23 1670   1.932   4.643   2.759  0.4342  0.1360  0.6925
  111GLU      N 1671   2.308   5.064   2.859  0.3871 -0.2840 -0.4759
  111GLU     CA 1672   2.363   5.205   2.856 -0.1437  0.8428  0.1630
  111GLU      C 1673   2.487   5.234   2.929 -0.0823 -0.3959 -0.0820
  111GLU      O 1674   2.504   5.193   3.045 -0.3562 -0.1624 -0.0393
  111GLU     CB 1675   2.241   5.300   2.888 -0.3255  0.1382 -0.3030
  111GLU     CG 1676   2.286   5.444   2.859 -0.5317  0.8368 -0.0098
  111GLU     CD 1677   2.197   5.552   2.905  0.4826 -1.1783 -0.7141
  111GLU    OE1 1678   2.072   5.554   2.864 -1.6996  0.3865 -0.3134
  111GLU    OE2 1679   2.237   5.633   2.994  0.1268 -0.4113  0.0509
  111GLU      H 1680   2.326   5.015   2.946 -0.9485  0.5121  0.2987
  111GLU     HA 1681   2.393   5.226   2.753 -0.1062  0.5072  0.1052
  111GLU    HB2 1682   2.154   5.273   2.828  0.2219 -0.0285 -1.0372
  111GLU    HB3 1683   2.215   5.301   2.994  0.0259  0.1436 -0.2157
  111GLU    HG2 1684   2.379   5.469   2.911  0.3124 -1.3605 -0.2315
  111GLU    HG3 1685   2.294   5.452   2.751  0.8995 -0.8992 -0.1394
  112SER      N 1686   2.577   5.316   2.873  0.4028 -0.0001 -0.3931
  112SER     CA 1687   2.698   5.353   2.942  0.3115  0.5766 -0.9027
  112SER      C 1688   2.755   5.483   2.908  0.8644  0.5942  0.9778
  112SER      O 1689   2.726   5.540   2.806  0.4286 -0.0598  1.1721
  112SER     CB 1690   2.791   5.239   2.916 -0.5221  0.2193  0.5259
  112SER     OG 1691   2.839   5.245   2.782 -0.3089  0.6908  0.3572
  112SER      H 1692   2.551   5.353   2.783 -1.7351 -1.2489 -0.4473
  112SER     HA 1693   2.675   5.345   3.049  0.6467  1.2030 -0.7732
  112SER    HB2 1694   2.876   5.255   2.981  0.1639 -1.3162  0.1077
  112SER    HB3 1695   2.752   5.139   2.938  0.1004 -0.2058 -0.1922
  112SER     HG 1696   2.782   5.185   2.733  1.1504 -0.3735 -0.1721
  113ASP      N 1697   2.846   5.530   2.989 -0.1136  0.0856 -0.3942
  113ASP     CA 1698   2.937   5.637   2.947 -0.9410  0.4757  0.1736
  113ASP      C 1699   3.083   5.606   2.999  0.0944  0.5999 -0.7374
  113ASP      O 1700   3.103   5.575   3.120  0.4192  0.1956  0.3926
  113ASP     CB 1701   2.883   5.768   3.009  0.4323 -0.2976 -0.1786
  113ASP     CG 1702   2.946   5.896   2.954  0.5609  0.9550  1.5396
  113ASP    OD1 1703   2.984   5.895   2.835 -0.1294 -0.3717 -0.0709
  113ASP    OD2 1704   2.930   5.997   3.016 -0.4616 -0.0626 -0.5063
  113ASP      H 1705   2.872   5.475   3.069 -1.0168  0.0285 -0.1222
  113ASP     HA 1706   2.938   5.635   2.838 -1.5406 -0.4367  0.1622
  113ASP    HB2 1707   2.774   5.768   3.002  0.4245 -0.2735 -0.0613
  113ASP    HB3 1708   2.924   5.770   3.110  0.2375 -0.5703 -0.0930
  114LYS      N 1709   3.184   5.622   2.910 -0.6017  0.0168 -0.3838
  114LYS     CA 1710   3.336   5.615   2.936  1.3831  1.1714 -0.7622
  114LYS      C 1711   3.383   5.475   2.999 -0.4685 -0.4991  0.0897
  114LYS      O 1712   3.500   5.482   3.045  0.0591  0.7846  0.3172
  114LYS     CB 1713   3.386   5.740   3.006 -0.0499  0.8982  0.4666
  114LYS     CG 1714   3.350   5.868   2.930 -0.7511 -0.2650 -0.2536
  114LYS     CD 1715   3.427   5.984   3.004  0.0307  0.7408  0.6605
  114LYS     CE 1716   3.407   6.116   2.929 -0.8613  1.2379 -0.5342
  114LYS     NZ 1717   3.271   6.165   2.951  0.1002  0.1825  0.5027
  114LYS      H 1718   3.156   5.649   2.817 -1.0366 -0.7356 -0.4903
  114LYS     HA 1719   3.385   5.617   2.839  1.0770  0.4917 -0.9416
  114LYS    HB2 1720   3.331   5.738   3.100 -0.4450  0.1119  0.2384
  114LYS    HB3 1721   3.493   5.730   3.023  0.1372  0.8233 -0.6186
  114LYS    HG2 1722   3.370   5.870   2.823  0.1947  0.2276 -0.0848
  114LYS    HG3 1723   3.243   5.887   2.944 -0.3486  1.0630  2.3126
  114LYS    HD2 1724   3.401   5.982   3.110  0.0251 -2.2425  0.7749
  114LYS    HD3 1725   3.532   5.957   3.011 -0.0988  0.2139  0.6572
  114LYS    HE2 1726   3.482   6.188   2.963  0.0898  0.1653 -0.2425
  114LYS    HE3 1727   3.424   6.097   2.823  0.2016 -0.3817 -0.1413
  114LYS    HZ1 1728   3.201   6.121   2.893  0.7358 -0.4991  0.2332
  114LYS    HZ2 1729   3.248   6.157   3.049 -0.2017 -1.4251  0.3453
  114LYS    HZ3 1730   3.273   6.263   2.923 -0.5579 -0.0964 -0.6480
  115PHE      N 1731   3.302   5.372   2.998  0.9502  0.1796 -0.4374
  115PHE     CA 1732   3.318   5.237   3.059  0.6250 -0.8132  0.2543
  115PHE      C 1733   3.403   5.145   2.966 -1.1687  0.5971  0.7867
  115PHE      O 1734   3.518   5.104   2.997 -0.4915 -0.7553 -0.2099
  115PHE     CB 1735   3.185   5.174   3.095  0.1374 -0.7382  0.5515
  115PHE     CG 1736   3.192   5.040   3.166 -0.9982  0.4222  0.5714
  115PHE    CD1 1737   3.261   5.037   3.291  0.7195  0.5058 -0.7142
  115PHE    CD2 1738   3.153   4.925   3.092 -0.9610 -0.5567 -0.7814
  115PHE    CE1 1739   3.279   4.906   3.351 -0.4692 -0.3328  0.6574
  115PHE    CE2 1740   3.166   4.798   3.156  0.3240 -0.6152 -0.3411
  115PHE     CZ 1741   3.220   4.793   3.286 -1.0087 -0.4815  0.5174
  115PHE      H 1742   3.209   5.391   2.962  0.0262 -2.0863  0.3322
  115PHE     HA 1743   3.391   5.232   3.141  2.5193  1.6654 -1.0239
  115PHE    HB2 1744   3.144   5.242   3.169 -0.3047  0.1906 -0.4817
  115PHE    HB3 1745   3.121   5.170   3.006  0.1806  0.5002  0.4281
  115PHE    HD1 1746   3.293   5.124   3.347 -1.9057  1.1036  0.1523
  115PHE    HD2 1747   3.115   4.927   2.991 -0.2587 -1.6396 -1.1068
  115PHE    HE1 1748   3.335   4.905   3.443  0.9153  0.9696 -0.0801
  115PHE    HE2 1749   3.132   4.711   3.102 -0.7395  0.5387 -1.6819
  115PHE     HZ 1750   3.217   4.693   3.327  0.1385 -1.0537 -0.6636
  116PHE      N 1751   3.357   5.121   2.841 -0.0674 -0.3438  0.2818
  116PHE     CA 1752   3.442   5.064   2.737  0.0870 -0.3000 -0.1954
  116PHE      C 1753   3.555   5.160   2.687 -0.2336  1.3174 -0.0530
  116PHE      O 1754   3.546   5.276   2.698  0.2683 -0.0340  0.6687
  116PHE     CB 1755   3.348   5.013   2.623 -0.5921  0.2380  0.3337
  116PHE     CG 1756   3.226   4.938   2.680 -0.2137 -0.2791  0.0207
  116PHE    CD1 1757   3.238   4.802   2.713  0.0177  0.2327  0.5516
  116PHE    CD2 1758   3.096   4.994   2.683  0.1045  0.0314  0.8927
  116PHE    CE1 1759   3.126   4.729   2.747  0.5908  0.0701 -0.0588
  116PHE    CE2 1760   2.985   4.919   2.719  0.2216  0.6340  0.2448
  116PHE     CZ 1761   3.000   4.785   2.748 -0.2431  0.1519 -0.1013
  116PHE      H 1762   3.277   5.179   2.819 -0.0421 -0.4805 -0.1910
  116PHE     HA 1763   3.488   4.978   2.786  0.6933 -0.0945 -0.3828
  116PHE    HB2 1764   3.317   5.102   2.570  1.4805  0.1668 -1.2095
  116PHE    HB3 1765   3.401   4.948   2.554 -1.1153 -0.7260  0.7934
  116PHE    HD1 1766   3.336   4.756   2.718 -0.1052 -0.0082  0.8040
  116PHE    HD2 1767   3.080   5.099   2.668  0.3217 -0.0161  0.2920
  116PHE    HE1 1768   3.148   4.628   2.780  0.7175  0.0817 -0.1098
  116PHE    HE2 1769   2.888   4.968   2.729 -0.6471 -0.7878 -0.6120
  116PHE     HZ 1770   2.914   4.722   2.762 -0.1156 -0.1833 -0.7471
  117ILE      N 1771   3.664   5.106   2.633 -0.0213 -0.2367  0.7631
  117ILE     CA 1772   3.790   5.173   2.600  0.1546  0.0338  0.0925
  117ILE      C 1773   3.821   5.150   2.453 -0.3408  0.4997  0.1045
  117ILE      O 1774   3.816   5.039   2.394  0.6930  0.5158 -0.3760
  117ILE     CB 1775   3.893   5.124   2.699 -0.1480 -0.4581  0.4167
  117ILE    CG1 1776   3.868   5.169   2.850  0.7005 -0.3110  0.4601
  117ILE    CG2 1777   4.036   5.179   2.662  0.9067  0.9953 -0.9838
  117ILE    CD1 1778   3.969   5.123   2.949 -0.3677 -0.3297 -1.2369
  117ILE      H 1779   3.679   5.006   2.636  0.3297 -0.2129  0.1484
  117ILE     HA 1780   3.781   5.280   2.614  0.4182  0.2117 -0.8955
  117ILE     HB 1781   3.889   5.016   2.684 -0.5970 -0.3683 -0.1782
  117ILE   HG12 1782   3.869   5.278   2.857 -0.4944 -0.2798  0.5660
  117ILE   HG13 1783   3.768   5.136   2.876  0.8587 -0.1743  1.3043
  117ILE   HG21 1784   4.047   5.285   2.684  0.0343  0.8390  0.4647
  117ILE   HG22 1785   4.111   5.125   2.720 -1.5050 -1.4931  0.3069
  117ILE   HG23 1786   4.056   5.172   2.555  0.4889  0.2113 -1.0287
  117ILE   HD11 1787   3.993   5.017   2.938  0.5354 -0.4840  1.0487
  117ILE   HD12 1788   4.064   5.177   2.942 -0.4617  0.2573  0.7257
  117ILE   HD13 1789   3.928   5.138   3.049  0.1606 -1.2358 -0.8509
  118ASN      N 1790   3.859   5.261   2.386  1.0090  0.4983 -0.1766
  118ASN     CA 1791   3.877   5.268   2.248 -0.6915 -0.9099  0.2147
  118ASN      C 1792   3.981   5.178   2.188 -0.8960 -0.0425 -0.4045
  118ASN      O 1793   4.100   5.204   2.194 -0.5760  0.2045  0.3664
  118ASN     CB 1794   3.911   5.417   2.220  0.2273 -0.9768 -0.1176
  118ASN     CG 1795   3.922   5.443   2.070  0.1429  0.5547 -0.6075
  118ASN    OD1 1796   3.854   5.383   1.994  0.0597  0.8273  0.2091
  118ASN    ND2 1797   4.013   5.526   2.022  0.4755  0.3872 -0.3891
  118ASN      H 1798   3.849   5.346   2.439  0.8144 -0.2190  1.0308
  118ASN     HA 1799   3.783   5.253   2.196 -1.1079 -0.4703  0.8086
  118ASN    HB2 1800   3.831   5.477   2.262  0.8196 -0.1266 -0.1533
  118ASN    HB3 1801   4.005   5.446   2.267 -0.2621  0.6622 -0.0212
  118ASN   HD21 1802   4.036   5.524   1.924 -0.4231 -0.4791 -0.6239
  118ASN   HD22 1803   4.080   5.557   2.090  0.5639 -1.0640  0.2648
  119GLY      N 1804   3.935   5.063   2.140  0.2824 -0.2559 -0.6021
  119GLY     CA 1805   4.019   4.966   2.080  0.0410  0.6058  0.1549
  119GLY      C 1806   4.080   4.856   2.175  0.2614  0.0852  0.0583
  119GLY      O 1807   4.167   4.779   2.136  0.9742 -0.2884  0.1552
  119GLY      H 1808   3.842   5.034   2.168  0.5868 -1.7402 -0.9941
  119GLY    HA2 1809   3.967   4.909   2.003 -0.3021 -0.4369  1.1104
  119GLY    HA3 1810   4.114   5.006   2.043  0.7636  0.1316  1.3624
  120SER      N 1811   4.037   4.859   2.304 -0.5034 -0.3779  0.0162
  120SER     CA 1812   4.082   4.767   2.406 -0.5575  0.2855 -0.0892
  120SER      C 1813   4.074   4.619   2.375  0.5383 -0.0541  0.5819
  120SER      O 1814   4.139   4.539   2.430 -0.4948  0.2402 -0.0922
  120SER     CB 1815   4.002   4.794   2.541  0.7510 -0.2358 -0.0612
  120SER     OG 1816   3.870   4.765   2.505 -0.0364  0.0936 -0.6983
  120SER      H 1817   3.956   4.917   2.318 -0.0560  0.1085  0.6933
  120SER     HA 1818   4.188   4.786   2.421 -0.5253 -0.4811  0.8325
  120SER    HB2 1819   4.029   4.729   2.624 -0.0843  0.2983  0.6678
  120SER    HB3 1820   4.006   4.900   2.564 -1.1113 -0.1254  0.0390
  120SER     HG 1821   3.807   4.790   2.573  0.8940  0.9841 -0.1158
  121ASN      N 1822   3.981   4.591   2.278 -0.2550 -0.0246  0.1176
  121ASN     CA 1823   3.941   4.462   2.233  1.3589  0.3368 -0.7672
  121ASN      C 1824   3.874   4.373   2.357 -0.0326 -0.2856 -0.1601
  121ASN      O 1825   3.907   4.259   2.367  0.3633 -0.0237 -0.1043
  121ASN     CB 1826   4.057   4.386   2.173 -0.5986  0.5024  1.3323
  121ASN     CG 1827   4.006   4.262   2.095 -0.3751  0.4211 -0.5997
  121ASN    OD1 1828   3.915   4.267   2.017  0.6300 -0.0891 -0.6050
  121ASN    ND2 1829   4.070   4.150   2.116 -0.3729  0.9209  0.0272
  121ASN      H 1830   3.931   4.668   2.236 -2.1185 -1.6774 -1.0052
  121ASN     HA 1831   3.864   4.483   2.159 -0.6960  1.0428  1.3384
  121ASN    HB2 1832   4.100   4.443   2.091  0.4332 -1.2938  0.5083
  121ASN    HB3 1833   4.130   4.350   2.245 -0.2857 -0.4435  0.5847
  121ASN   HD21 1834   4.032   4.067   2.072 -0.6457  0.5823  0.8790
  121ASN   HD22 1835   4.142   4.142   2.186 -0.5479 -1.3431  0.0717
  122TRP      N 1836   3.797   4.434   2.447  0.6121 -0.1609  0.4305
  122TRP     CA 1837   3.712   4.356   2.544 -0.5438 -0.0362  0.1725
  122TRP      C 1838   3.576   4.417   2.546 -0.1216  0.0806 -0.1414
  122TRP      O 1839   3.560   4.533   2.503  0.0197  0.2055 -0.4136
  122TRP     CB 1840   3.785   4.349   2.676 -0.4613 -0.0458 -1.0635
  122TRP     CG 1841   3.830   4.477   2.748  0.1621  0.0961 -0.3045
  122TRP    CD1 1842   3.961   4.519   2.768  0.3267  0.3411  0.0839
  122TRP    CD2 1843   3.751   4.577   2.821 -0.0582  0.2326  0.3212
  122TRP    NE1 1844   3.958   4.638   2.835  0.1539  0.1073 -0.9715
  122TRP    CE2 1845   3.829   4.675   2.874 -0.0281 -0.8703 -0.1895
  122TRP    CE3 1846   3.613   4.569   2.861 -0.1067 -0.5764 -0.7340
  122TRP    CZ2 1847   3.778   4.785   2.947 -0.8822 -0.2714  1.2551
  122TRP    CZ3 1848   3.562   4.667   2.951  0.0719 -0.3789 -0.2622
  122TRP    CH2 1849   3.647   4.778   2.991  0.9336  0.4552  0.4742
  122TRP      H 1850   3.768   4.529   2.429 -0.4595 -0.5559 -0.1197
  122TRP     HA 1851   3.697   4.253   2.510 -0.0745 -0.0407 -0.0319
  122TRP    HB2 1852   3.727   4.306   2.758  0.2003  0.7845 -0.1006
  122TRP    HB3 1853   3.858   4.270   2.688 -0.6489 -0.0376  0.6370
  122TRP    HD1 1854   4.052   4.474   2.731  0.2763  1.6511 -1.9326
  122TRP    HE1 1855   4.043   4.687   2.857  0.0176 -0.2990  0.7069
  122TRP    HE3 1856   3.559   4.478   2.840 -0.2369 -0.7713  0.3497
  122TRP    HZ2 1857   3.846   4.861   2.983  0.3776 -0.5202 -0.3504
  122TRP    HZ3 1858   3.466   4.656   3.000  0.9070  0.4135  1.7648
  122TRP    HH2 1859   3.615   4.839   3.074  0.4144 -1.0393  1.4635
  123GLU      N 1860   3.481   4.335   2.583 -0.0752  0.1498 -0.7008
  123GLU     CA 1861   3.339   4.374   2.571 -0.3841  0.7021 -0.0504
  123GLU      C 1862   3.269   4.356   2.712  0.1484  0.4093  0.2420
  123GLU      O 1863   3.152   4.389   2.720 -0.4935  1.0102  0.3293
  123GLU     CB 1864   3.266   4.280   2.464  0.1582 -0.7970 -1.1051
  123GLU     CG 1865   3.328   4.280   2.323 -0.0070 -0.9851 -0.5375
  123GLU     CD 1866   3.455   4.211   2.298  0.3944  1.0275 -0.5546
  123GLU    OE1 1867   3.461   4.086   2.327  0.4888 -1.1866  0.5328
  123GLU    OE2 1868   3.545   4.268   2.240 -0.5945 -0.0559  0.2953
  123GLU      H 1869   3.503   4.242   2.615 -1.4376  0.4427  1.4715
  123GLU     HA 1870   3.334   4.477   2.536 -1.0748  0.3685 -1.0299
  123GLU    HB2 1871   3.262   4.177   2.498 -0.7690 -0.4503 -0.0604
  123GLU    HB3 1872   3.160   4.305   2.466  0.1275 -0.7728  0.9281
  123GLU    HG2 1873   3.254   4.239   2.254  0.1841 -0.6403 -0.9550
  123GLU    HG3 1874   3.338   4.385   2.293 -0.2296 -0.6274  0.5605
  124GLY      N 1875   3.333   4.294   2.814  0.6844 -0.2288 -0.0445
  124GLY     CA 1876   3.284   4.294   2.956  0.6703  0.1268  0.3765
  124GLY      C 1877   3.402   4.290   3.057 -0.0850 -0.2892  0.5622
  124GLY      O 1878   3.520   4.294   3.018  0.0325  0.3701 -0.2473
  124GLY      H 1879   3.420   4.252   2.788 -0.0413 -1.1369 -1.2270
  124GLY    HA2 1880   3.221   4.380   2.977 -0.7171 -0.9463  0.9401
  124GLY    HA3 1881   3.219   4.208   2.969  1.0205 -0.1663  0.2441
  125ILE      N 1882   3.367   4.289   3.183 -0.1509 -0.1598 -0.1486
  125ILE     CA 1883   3.462   4.281   3.292 -0.1209 -0.5524  0.2013
  125ILE      C 1884   3.426   4.160   3.387 -0.0155  0.4429 -0.1584
  125ILE      O 1885   3.317   4.147   3.435  0.1960  0.1006 -0.1209
  125ILE     CB 1886   3.470   4.421   3.368  0.0542  1.9137  0.2615
  125ILE    CG1 1887   3.507   4.531   3.265 -0.6309  0.1280 -0.5351
  125ILE    CG2 1888   3.576   4.409   3.479 -0.4379 -0.8014 -0.1106
  125ILE    CD1 1889   3.558   4.660   3.333  0.8276  0.5146  0.0712
  125ILE      H 1890   3.270   4.301   3.207  0.2139  0.8093  1.0632
  125ILE     HA 1891   3.557   4.261   3.243 -0.4267  0.1014 -0.6999
  125ILE     HB 1892   3.372   4.446   3.408 -0.1681 -0.5652  1.6695
  125ILE   HG12 1893   3.575   4.492   3.189 -0.0913 -0.4648  0.2269
  125ILE   HG13 1894   3.414   4.566   3.221 -1.2272  0.0988  0.6334
  125ILE   HG21 1895   3.601   4.504   3.528 -0.2232 -1.4785  1.1932
  125ILE   HG22 1896   3.548   4.344   3.562 -0.7527 -0.5533 -0.0164
  125ILE   HG23 1897   3.667   4.374   3.432 -0.0326  0.1515 -0.0762
  125ILE   HD11 1898   3.664   4.646   3.354  0.7915 -0.0202 -0.0819
  125ILE   HD12 1899   3.552   4.745   3.265 -0.9562  0.1478 -0.3455
  125ILE   HD13 1900   3.496   4.687   3.419  0.3291  1.5412 -0.5712
  126LEU      N 1901   3.523   4.071   3.412 -0.2201  0.4241  0.6597
  126LEU     CA 1902   3.498   3.959   3.511  0.0507 -1.1500 -0.4951
  126LEU      C 1903   3.561   4.008   3.646 -0.2361  0.1109  0.3159
  126LEU      O 1904   3.686   4.009   3.668  0.4269 -0.1826  0.3635
  126LEU     CB 1905   3.554   3.823   3.477 -0.4833 -0.0352 -0.3719
  126LEU     CG 1906   3.570   3.715   3.588 -0.5986 -0.5410  0.4933
  126LEU    CD1 1907   3.437   3.669   3.638 -0.6673  0.4822 -0.1028
  126LEU    CD2 1908   3.653   3.598   3.541 -0.9838 -0.5208 -0.1397
  126LEU      H 1909   3.613   4.102   3.380 -0.9472  1.4980 -0.5520
  126LEU     HA 1910   3.394   3.934   3.530  0.0653 -0.7883  0.1256
  126LEU    HB2 1911   3.486   3.775   3.406 -0.3880 -1.4856  0.4259
  126LEU    HB3 1912   3.652   3.829   3.429 -0.0959 -0.1361  0.3780
  126LEU     HG 1913   3.621   3.759   3.674 -0.7861 -0.2389  0.4493
  126LEU   HD11 1914   3.382   3.638   3.550  0.3044  0.2572 -0.6557
  126LEU   HD12 1915   3.448   3.588   3.710 -0.7556  0.4432 -0.1324
  126LEU   HD13 1916   3.393   3.748   3.699 -0.8408  0.2034  0.1397
  126LEU   HD21 1917   3.758   3.623   3.548 -1.1567  0.0394  0.9087
  126LEU   HD22 1918   3.653   3.518   3.616 -0.4540 -0.1533  0.2615
  126LEU   HD23 1919   3.632   3.575   3.437 -1.6816 -0.4134 -0.0334
  127GLY      N 1920   3.477   4.054   3.735  0.4606  0.1679 -0.5135
  127GLY     CA 1921   3.519   4.070   3.877  0.0414 -0.3019 -0.0249
  127GLY      C 1922   3.541   3.933   3.942  0.8701  0.3824 -0.1199
  127GLY      O 1923   3.443   3.854   3.953 -0.3984 -0.0617 -0.5648
  127GLY      H 1924   3.380   4.060   3.708  0.4095 -0.7153 -0.6076
  127GLY    HA2 1925   3.603   4.138   3.892  0.6125 -1.1608  0.8981
  127GLY    HA3 1926   3.433   4.114   3.927  0.3668 -0.1649  0.4332
  128LEU      N 1927   3.652   3.916   4.008 -0.4674  1.1444 -0.5074
  128LEU     CA 1928   3.696   3.797   4.089 -0.4452 -0.2684  0.0431
  128LEU      C 1929   3.705   3.812   4.241 -0.0232 -0.1250  0.1165
  128LEU      O 1930   3.742   3.718   4.315  0.4226 -0.2166 -0.1142
  128LEU     CB 1931   3.835   3.741   4.038  0.0054 -0.3426 -0.5897
  128LEU     CG 1932   3.843   3.668   3.901 -1.0348  0.0537  0.5353
  128LEU    CD1 1933   3.986   3.619   3.863 -0.0493 -0.7117 -1.0799
  128LEU    CD2 1934   3.753   3.547   3.906 -0.4176  0.0950 -0.1075
  128LEU      H 1935   3.719   3.991   4.014  1.4095 -0.4339  0.9092
  128LEU     HA 1936   3.618   3.722   4.076  0.4796 -1.2679 -0.0454
  128LEU    HB2 1937   3.908   3.822   4.040 -0.3872  0.0232 -0.7272
  128LEU    HB3 1938   3.859   3.668   4.115 -0.1813 -0.0998 -0.2958
  128LEU     HG 1939   3.814   3.730   3.815  0.7929  0.0826 -0.1443
  128LEU   HD11 1940   3.985   3.580   3.761 -2.1640 -0.7227 -1.1429
  128LEU   HD12 1941   4.047   3.709   3.862  1.4449 -1.6425 -0.3612
  128LEU   HD13 1942   4.021   3.558   3.946 -0.8162  0.4170  0.1641
  128LEU   HD21 1943   3.766   3.489   3.997 -0.3773  0.8853  0.4119
  128LEU   HD22 1944   3.650   3.583   3.899 -0.3842  0.1966 -0.0785
  128LEU   HD23 1945   3.767   3.485   3.817 -1.8946  0.8272 -0.9259
  129ALA      N 1946   3.658   3.931   4.289 -0.3829 -0.2956 -0.2647
  129ALA     CA 1947   3.635   3.967   4.433  0.2824 -0.1051 -0.4101
  129ALA      C 1948   3.503   3.899   4.500 -1.1211  0.0343  0.4912
  129ALA      O 1949   3.428   3.821   4.431 -0.8281 -0.4875  0.3907
  129ALA     CB 1950   3.636   4.112   4.452 -0.5202 -0.1836 -0.2039
  129ALA      H 1951   3.615   3.989   4.219 -0.2907  0.0018 -0.0749
  129ALA     HA 1952   3.719   3.915   4.478 -0.0469 -1.1313 -0.8992
  129ALA    HB1 1953   3.675   4.132   4.552  0.1377 -1.0242 -0.2695
  129ALA    HB2 1954   3.709   4.153   4.382 -1.4546  0.6306 -0.7343
  129ALA    HB3 1955   3.540   4.159   4.434 -0.3037  0.6503  0.6209
  130TYR      N 1956   3.489   3.900   4.632 -0.7385 -0.4826 -0.9067
  130TYR     CA 1957   3.379   3.849   4.706 -0.8973  0.2318  0.1377
  130TYR      C 1958   3.252   3.934   4.703 -0.3330  0.1868  0.0297
  130TYR      O 1959   3.258   4.051   4.669  0.2115 -0.1399 -0.0207
  130TYR     CB 1960   3.444   3.841   4.850  0.0861 -0.3192 -0.4516
  130TYR     CG 1961   3.574   3.767   4.865 -0.7889 -0.3798 -0.0892
  130TYR    CD1 1962   3.578   3.624   4.877 -0.2629 -0.3720 -0.4395
  130TYR    CD2 1963   3.698   3.839   4.883  0.7792  0.5508  0.1656
  130TYR    CE1 1964   3.698   3.558   4.900 -0.5117  0.9052  0.9354
  130TYR    CE2 1965   3.818   3.769   4.893 -0.2532 -0.4006 -0.1931
  130TYR     CZ 1966   3.818   3.627   4.903 -0.4456 -0.4812 -0.2569
  130TYR     OH 1967   3.934   3.571   4.938 -1.1176 -0.1763  0.1974
  130TYR      H 1968   3.554   3.959   4.681 -1.4193 -0.3540 -0.1190
  130TYR     HA 1969   3.358   3.758   4.650  0.4900 -0.4307  0.5909
  130TYR    HB2 1970   3.447   3.940   4.895 -1.5880  0.4736 -1.8536
  130TYR    HB3 1971   3.373   3.781   4.907  0.8300 -1.3586 -0.5605
  130TYR    HD1 1972   3.487   3.567   4.861 -0.5622 -0.2751  0.7507
  130TYR    HD2 1973   3.696   3.947   4.876  0.7423  0.5530  0.2159
  130TYR    HE1 1974   3.705   3.450   4.910  0.7328  0.7556 -0.7571
  130TYR    HE2 1975   3.914   3.817   4.905 -0.3955  0.0386 -0.7307
  130TYR     HH 1976   3.923   3.508   5.010 -0.5250 -1.6937 -0.9316
  131ALA      N 1977   3.144   3.869   4.743 -0.5636  0.2666  0.2273
  131ALA     CA 1978   2.995   3.903   4.726 -1.1419 -0.7122 -0.0749
  131ALA      C 1979   2.964   4.042   4.784  0.0831 -0.3323  0.2328
  131ALA      O 1980   2.885   4.113   4.725 -0.4587  0.0785 -0.0915
  131ALA     CB 1981   2.922   3.778   4.779  0.2208  0.0759 -0.9151
  131ALA      H 1982   3.163   3.771   4.759 -0.2483  0.2795 -0.0439
  131ALA     HA 1983   2.985   3.915   4.618  0.2893  1.0551 -0.0957
  131ALA    HB1 1984   2.828   3.816   4.820 -0.0566  0.0901 -1.5395
  131ALA    HB2 1985   2.900   3.709   4.698  0.5982 -1.5216  0.2400
  131ALA    HB3 1986   2.970   3.739   4.869 -0.5688  0.8026 -0.1318
  132GLU      N 1987   3.025   4.086   4.895  0.4930 -0.2448 -0.3131
  132GLU     CA 1988   2.990   4.210   4.961 -0.0029 -0.0741  0.4292
  132GLU      C 1989   3.004   4.345   4.887  0.0729 -0.7195  0.5353
  132GLU      O 1990   2.937   4.441   4.928  0.4272  0.0294  0.2684
  132GLU     CB 1991   3.088   4.209   5.080  0.3857 -0.3503  0.1848
  132GLU     CG 1992   3.075   4.318   5.195 -0.9561  0.4921 -0.2422
  132GLU     CD 1993   2.936   4.342   5.257 -0.0880  0.3785 -0.2328
  132GLU    OE1 1994   2.899   4.449   5.313 -0.4333  0.5561 -0.2876
  132GLU    OE2 1995   2.867   4.233   5.266  0.0216 -0.5113  0.0634
  132GLU      H 1996   3.092   4.030   4.947  0.3634 -0.3896 -0.2995
  132GLU     HA 1997   2.887   4.223   4.995  0.1640  0.7458  0.6534
  132GLU    HB2 1998   3.079   4.112   5.129  0.6879 -0.2570  0.4342
  132GLU    HB3 1999   3.184   4.222   5.030 -0.3232  0.7646 -1.0119
  132GLU    HG2 2000   3.145   4.293   5.274 -0.2366 -0.4397 -1.1038
  132GLU    HG3 2001   3.106   4.407   5.140  0.9174  0.1783  0.1624
  133ILE      N 2002   3.087   4.351   4.783 -0.6098 -0.0509  0.7708
  133ILE     CA 2003   3.098   4.460   4.688  0.1673  0.3078  0.2170
  133ILE      C 2004   3.015   4.447   4.553 -0.0147 -0.2799 -0.2541
  133ILE      O 2005   3.034   4.532   4.472  0.3712 -0.7515  0.3040
  133ILE     CB 2006   3.248   4.500   4.673  0.0587 -1.0933 -0.3556
  133ILE    CG1 2007   3.340   4.401   4.598  0.2419 -0.9696  0.0020
  133ILE    CG2 2008   3.309   4.526   4.808  0.1965 -0.0097  0.1600
  133ILE    CD1 2009   3.485   4.454   4.572 -0.1157  0.5769 -0.1704
  133ILE      H 2010   3.149   4.272   4.767 -0.3245  0.0580  1.2798
  133ILE     HA 2011   3.054   4.544   4.742 -0.7533  0.0453 -0.0836
  133ILE     HB 2012   3.242   4.595   4.619 -1.2223 -0.8526  0.1486
  133ILE   HG12 2013   3.349   4.312   4.661  1.4461 -1.2877 -0.5644
  133ILE   HG13 2014   3.303   4.386   4.496  0.2649  0.9775 -0.3738
  133ILE   HG21 2015   3.243   4.592   4.864 -1.4497 -0.6100 -0.9039
  133ILE   HG22 2016   3.336   4.435   4.860  0.4891  0.0351  0.0922
  133ILE   HG23 2017   3.407   4.573   4.802  0.8007 -1.1829  0.3971
  133ILE   HD11 2018   3.553   4.382   4.525  0.4728  0.2173  1.1285
  133ILE   HD12 2019   3.481   4.538   4.504  1.7633  0.0070 -1.1365
  133ILE   HD13 2020   3.527   4.488   4.667 -0.9043  0.8299  0.1057
  134ALA      N 2021   2.936   4.346   4.544 -0.0237  0.5406 -0.3407
  134ALA     CA 2022   2.842   4.325   4.432  0.2406 -0.2772  0.3860
  134ALA      C 2023   2.734   4.434   4.424 -1.0300 -0.0991  0.5976
  134ALA      O 2024   2.686   4.489   4.522  0.1458  0.3383 -0.0775
  134ALA     CB 2025   2.785   4.181   4.428 -0.2215 -1.4476 -0.2464
  134ALA      H 2026   2.928   4.279   4.619  0.1192 -0.5539 -1.2459
  134ALA     HA 2027   2.904   4.337   4.343 -0.2386 -0.4093  0.0244
  134ALA    HB1 2028   2.872   4.118   4.409  0.7686 -0.7503  1.5766
  134ALA    HB2 2029   2.743   4.168   4.527 -0.6636  0.1824 -0.1724
  134ALA    HB3 2030   2.710   4.173   4.349  0.0571 -0.6319 -0.6087
  135ARG      N 2031   2.701   4.467   4.301  0.2744  0.3390  0.1958
  135ARG     CA 2032   2.609   4.575   4.264 -0.0689  0.1453  0.2029
  135ARG      C 2033   2.479   4.536   4.197 -0.0740  0.0213  0.0980
  135ARG      O 2034   2.477   4.451   4.101  0.3582 -0.1472  0.0782
  135ARG     CB 2035   2.693   4.659   4.172 -0.1330 -0.4883  0.3926
  135ARG     CG 2036   2.828   4.721   4.233  0.5557  0.5731  0.5631
  135ARG     CD 2037   2.808   4.801   4.360  0.9516  0.8641 -0.6814
  135ARG     NE 2038   2.783   4.945   4.344  0.2138 -0.9379 -0.5765
  135ARG     CZ 2039   2.874   5.036   4.323  0.1255  0.4060  0.5735
  135ARG    NH1 2040   2.852   5.165   4.335  0.2570  0.7584  0.6467
  135ARG    NH2 2041   3.003   5.013   4.298 -0.0964 -0.5899 -0.3897
  135ARG      H 2042   2.732   4.409   4.224  0.4295 -0.1905  0.6488
  135ARG     HA 2043   2.579   4.628   4.355 -0.1222  0.7013 -0.1301
  135ARG    HB2 2044   2.725   4.590   4.094  0.8397 -0.2820  0.5818
  135ARG    HB3 2045   2.638   4.746   4.135  0.5646 -0.0231  0.4139
  135ARG    HG2 2046   2.893   4.636   4.253 -0.6649 -0.5365  0.1846
  135ARG    HG3 2047   2.858   4.778   4.145 -0.1811 -0.0659 -0.1387
  135ARG    HD2 2048   2.729   4.762   4.423  0.3585  0.6717 -1.5031
  135ARG    HD3 2049   2.895   4.781   4.423  0.1947  1.5921  0.6846
  135ARG     HE 2050   2.689   4.977   4.363  0.3251 -0.2812 -1.0615
  135ARG   HH11 2051   2.938   5.219   4.332  0.4973  0.4330 -1.3693
  135ARG   HH12 2052   2.759   5.196   4.359 -0.1369 -0.1768  0.3991
  135ARG   HH21 2053   3.066   5.092   4.303 -1.1798  0.3183 -0.3828
  135ARG   HH22 2054   3.040   4.921   4.321  0.2023 -0.2443  0.5863
  136PRO      N 2055   2.368   4.598   4.246 -0.8341  0.5150 -0.1152
  136PRO     CA 2056   2.354   4.713   4.341 -0.2111  0.6863 -0.3955
  136PRO      C 2057   2.346   4.665   4.493  0.0945 -0.0573 -0.1179
  136PRO      O 2058   2.365   4.746   4.576 -0.2871 -0.4060 -0.3643
  136PRO     CB 2059   2.235   4.784   4.279  1.0529  0.1199  0.1010
  136PRO     CG 2060   2.147   4.671   4.230 -0.3066 -0.5487  0.8719
  136PRO     CD 2061   2.240   4.565   4.185 -0.5531  0.8566  0.9083
  136PRO     HA 2062   2.434   4.786   4.333 -0.2972  0.7237 -1.0450
  136PRO    HB2 2063   2.182   4.843   4.354 -1.3123 -1.2695 -0.2778
  136PRO    HB3 2064   2.266   4.849   4.198  0.2818  0.0591 -0.2659
  136PRO    HG2 2065   2.076   4.635   4.305 -0.4269 -0.2979  0.8810
  136PRO    HG3 2066   2.088   4.697   4.142 -0.4566 -0.6729  0.9359
  136PRO    HD2 2067   2.199   4.468   4.216 -0.6621  0.2957 -0.7870
  136PRO    HD3 2068   2.240   4.558   4.076  0.2461 -0.6331  0.9428
  137ASP      N 2069   2.339   4.531   4.521  1.2386 -0.4362  0.1848
  137ASP     CA 2070   2.333   4.481   4.652  0.7559  0.2066 -0.5485
  137ASP      C 2071   2.398   4.340   4.654  0.2535 -0.1678  0.1426
  137ASP      O 2072   2.390   4.265   4.561  0.8353  0.5125 -0.2295
  137ASP     CB 2073   2.192   4.488   4.705  0.6056 -0.0242 -0.6531
  137ASP     CG 2074   2.091   4.393   4.636 -0.1540 -0.0414 -0.3707
  137ASP    OD1 2075   2.064   4.421   4.516  0.0335 -0.1807  0.4944
  137ASP    OD2 2076   2.059   4.284   4.685 -0.0730  0.5377 -0.7493
  137ASP      H 2077   2.337   4.465   4.446  0.9186  0.3427 -0.5282
  137ASP     HA 2078   2.392   4.545   4.718  0.1718 -0.5599  0.8078
  137ASP    HB2 2079   2.187   4.464   4.811 -1.2244  0.6139 -0.5264
  137ASP    HB3 2080   2.152   4.588   4.697 -0.2587 -0.2991  0.0289
  138ASP      N 2081   2.462   4.307   4.767  0.5637  0.2842 -0.2940
  138ASP     CA 2082   2.533   4.181   4.791 -0.1473  1.2533 -0.2740
  138ASP      C 2083   2.456   4.042   4.772 -0.4965 -1.0341 -0.0046
  138ASP      O 2084   2.508   3.937   4.785 -0.2732  0.3400 -0.1003
  138ASP     CB 2085   2.599   4.189   4.930  0.5820  0.1079 -0.5273
  138ASP     CG 2086   2.504   4.155   5.049  0.0917 -0.1388  0.7284
  138ASP    OD1 2087   2.550   4.128   5.159 -0.0813  0.0859 -0.4271
  138ASP    OD2 2088   2.381   4.148   5.034 -0.2381 -0.2345 -0.7369
  138ASP      H 2089   2.471   4.375   4.840 -0.6549  0.7159 -0.5037
  138ASP     HA 2090   2.612   4.178   4.716  0.0236  0.9019 -0.0849
  138ASP    HB2 2091   2.679   4.115   4.933  0.1347 -0.3883 -0.5155
  138ASP    HB3 2092   2.627   4.293   4.949 -1.5225  0.6735  0.0050
  139SER      N 2093   2.335   4.038   4.725  0.4124  0.0416 -0.0305
  139SER     CA 2094   2.262   3.918   4.687  0.8570  0.3089 -0.0625
  139SER      C 2095   2.305   3.844   4.566  0.7065 -0.4157  0.4155
  139SER      O 2096   2.277   3.725   4.544 -0.2948 -0.5737 -0.0500
  139SER     CB 2097   2.106   3.950   4.668  0.0980  0.4966 -0.9836
  139SER     OG 2098   2.102   4.045   4.558  0.1776 -0.1727 -0.4730
  139SER      H 2099   2.286   4.123   4.702 -1.6994 -1.3140 -1.2338
  139SER     HA 2100   2.274   3.852   4.772 -0.7625 -0.3135 -0.2555
  139SER    HB2 2101   2.051   3.861   4.641 -0.0336  1.0912 -3.0410
  139SER    HB3 2102   2.069   3.988   4.763  0.2136  0.7917 -1.0512
  139SER     HG 2103   2.097   4.130   4.601  1.4853  0.2852 -1.1210
  140LEU      N 2104   2.383   3.915   4.485 -0.4475 -0.0273  0.3335
  140LEU     CA 2105   2.421   3.865   4.354  0.5285  0.5093  0.2080
  140LEU      C 2106   2.546   3.776   4.362 -0.0682  0.2951  0.1675
  140LEU      O 2107   2.661   3.822   4.365  0.6702 -0.2412  0.6814
  140LEU     CB 2108   2.428   3.993   4.259 -0.6024 -0.4673 -0.5286
  140LEU     CG 2109   2.451   3.953   4.117 -0.3676 -0.4336  0.3426
  140LEU    CD1 2110   2.320   3.922   4.043  0.8816  0.2847  0.4678
  140LEU    CD2 2111   2.521   4.075   4.050  1.4045  0.2154 -1.0006
  140LEU      H 2112   2.401   4.013   4.500  1.7058  0.1216 -1.8638
  140LEU     HA 2113   2.337   3.803   4.323  0.5673  0.0106  1.0454
  140LEU    HB2 2114   2.336   4.048   4.280 -0.3372 -0.5824  1.3204
  140LEU    HB3 2115   2.506   4.057   4.300 -1.3710 -0.1861  0.6034
  140LEU     HG 2116   2.532   3.880   4.114  0.1218  0.0982 -0.0097
  140LEU   HD11 2117   2.266   4.016   4.050  0.9601  0.3101  0.7528
  140LEU   HD12 2118   2.346   3.904   3.938  0.6066 -0.6085  0.5423
  140LEU   HD13 2119   2.270   3.835   4.084  1.1084  0.1284  0.4128
  140LEU   HD21 2120   2.448   4.155   4.063  0.2148 -1.0212  1.1472
  140LEU   HD22 2121   2.617   4.101   4.094  0.2577 -0.1239  2.3015
  140LEU   HD23 2122   2.538   4.053   3.945 -0.3407 -0.1643 -1.2642
  141GLU      N 2123   2.525   3.636   4.356 -0.3225 -0.8481 -0.1777
  141GLU     CA 2124   2.631   3.543   4.350 -0.2163  0.8595 -0.0730
  141GLU      C 2125   2.739   3.568   4.242 -0.6093 -0.1977 -0.0592
  141GLU      O 2126   2.701   3.573   4.130  0.1013 -0.3256  1.0864
  141GLU     CB 2127   2.581   3.398   4.353 -0.0493 -0.5126 -0.1252
  141GLU     CG 2128   2.690   3.289   4.339  0.5933 -0.1418  0.5804
  141GLU     CD 2129   2.652   3.161   4.414  0.5488 -0.1803 -0.1372
  141GLU    OE1 2130   2.646   3.168   4.535  0.1010 -0.1482  0.4905
  141GLU    OE2 2131   2.629   3.060   4.346  0.2320 -0.1812 -0.0526
  141GLU      H 2132   2.429   3.604   4.355 -0.7837  0.3792  0.6067
  141GLU     HA 2133   2.689   3.546   4.443 -0.0404  0.5451 -0.1686
  141GLU    HB2 2134   2.545   3.389   4.455  0.1250 -0.9306 -0.0978
  141GLU    HB3 2135   2.504   3.386   4.276  0.2014  0.7277 -0.6200
  141GLU    HG2 2136   2.693   3.271   4.232  1.4644 -1.0634  0.7293
  141GLU    HG3 2137   2.790   3.329   4.354  0.3709  1.7359 -1.7113
  142PRO      N 2138   2.872   3.577   4.280  0.9760  0.2327  0.4803
  142PRO     CA 2139   2.972   3.594   4.173 -0.6551 -0.0257 -0.1934
  142PRO      C 2140   3.009   3.464   4.098 -0.2899 -1.4963 -0.4092
  142PRO      O 2141   2.971   3.356   4.125  0.3092  0.4053 -0.2967
  142PRO     CB 2142   3.099   3.636   4.252 -0.2296 -0.1763 -1.0702
  142PRO     CG 2143   3.052   3.692   4.383  0.4130  0.0448 -0.0382
  142PRO     CD 2144   2.920   3.618   4.405 -0.2941 -0.3952  0.3094
  142PRO     HA 2145   2.948   3.676   4.105 -0.7144  0.7158  0.6690
  142PRO    HB2 2146   3.177   3.562   4.268 -0.7322 -0.4029  0.7129
  142PRO    HB3 2147   3.140   3.722   4.198 -1.6556  1.3536  0.0948
  142PRO    HG2 2148   3.122   3.673   4.464  0.4022 -0.2814 -0.1016
  142PRO    HG3 2149   3.037   3.800   4.378  0.7729  0.1496  0.8151
  142PRO    HD2 2150   2.850   3.673   4.468 -0.7530  0.0339 -0.5416
  142PRO    HD3 2151   2.937   3.529   4.466 -0.8891 -0.5532  0.2578
  143PHE      N 2152   3.095   3.481   3.994 -0.6442  0.6270  0.4595
  143PHE     CA 2153   3.140   3.373   3.900  0.2296 -0.9325  0.2987
  143PHE      C 2154   3.233   3.272   3.956  0.3427 -0.5184 -0.0616
  143PHE      O 2155   3.196   3.155   3.957 -0.6689 -0.8848 -0.0328
  143PHE     CB 2156   3.198   3.447   3.787  0.0578 -0.0899  0.2687
  143PHE     CG 2157   3.263   3.360   3.683  0.1325  0.4096 -0.0495
  143PHE    CD1 2158   3.173   3.293   3.597 -0.5332  0.1365  0.2888
  143PHE    CD2 2159   3.400   3.322   3.679  0.0030 -0.2263 -0.2142
  143PHE    CE1 2160   3.215   3.186   3.513  0.2908 -0.7646 -0.5956
  143PHE    CE2 2161   3.444   3.220   3.593  1.1263  0.0932 -0.3490
  143PHE     CZ 2162   3.355   3.153   3.511  0.8888  0.7216  0.4457
  143PHE      H 2163   3.113   3.577   3.968  0.7020  0.3095  0.0742
  143PHE     HA 2164   3.047   3.329   3.862  0.6784 -0.2172 -1.9026
  143PHE    HB2 2165   3.117   3.501   3.739 -0.4252 -1.1586 -0.1822
  143PHE    HB3 2166   3.265   3.521   3.829  0.4855 -0.3408  0.0402
  143PHE    HD1 2167   3.067   3.307   3.613 -0.1947  1.7558  1.7345
  143PHE    HD2 2168   3.468   3.375   3.744  0.2619  0.0739 -0.7063
  143PHE    HE1 2169   3.143   3.131   3.455 -0.2837 -0.4212 -0.2213
  143PHE    HE2 2170   3.550   3.200   3.592  1.3512  1.1471 -0.1038
  143PHE     HZ 2171   3.379   3.067   3.450  0.8100  0.6770  0.4772
  144PHE      N 2172   3.326   3.311   4.042  0.0523 -0.1108  0.7389
  144PHE     CA 2173   3.412   3.218   4.104 -0.9051 -0.8154 -0.5809
  144PHE      C 2174   3.357   3.148   4.229  0.9170 -0.0690 -0.3965
  144PHE      O 2175   3.398   3.042   4.269 -0.2572  0.3455 -0.4261
  144PHE     CB 2176   3.538   3.294   4.149  0.7178 -0.0572 -0.7743
  144PHE     CG 2177   3.654   3.196   4.160 -0.2744  0.1964  0.3039
  144PHE    CD1 2178   3.735   3.182   4.047 -0.0403 -0.1827  0.7659
  144PHE    CD2 2179   3.688   3.122   4.282  0.6662 -0.7185  0.8787
  144PHE    CE1 2180   3.839   3.087   4.038 -0.8297 -0.2490 -0.6020
  144PHE    CE2 2181   3.789   3.025   4.275  0.2485  0.1697  0.1500
  144PHE     CZ 2182   3.863   3.005   4.152  0.3171 -0.4748  0.0804
  144PHE      H 2183   3.353   3.409   4.047  1.0374 -0.3768  1.0411
  144PHE     HA 2184   3.452   3.144   4.036  2.6454  0.2971 -0.1264
  144PHE    HB2 2185   3.560   3.382   4.089 -0.4510  0.9639  0.2113
  144PHE    HB3 2186   3.530   3.335   4.250  0.6459 -0.2027 -0.7204
  144PHE    HD1 2187   3.712   3.241   3.960  0.1687  0.0601  0.8735
  144PHE    HD2 2188   3.625   3.143   4.367 -0.7376  2.3885 -0.6025
  144PHE    HE1 2189   3.901   3.086   3.949  0.3282  0.6748  0.1388
  144PHE    HE2 2190   3.811   2.964   4.361 -0.6529 -0.1429  0.1831
  144PHE     HZ 2191   3.929   2.921   4.140  1.5625  0.5684 -1.0108
  145ASP      N 2192   3.247   3.200   4.287 -0.3673  0.2957  0.1035
  145ASP     CA 2193   3.168   3.138   4.385  0.3344  1.1576 -0.4780
  145ASP      C 2194   3.077   3.024   4.326  0.0012 -0.5611  0.2936
  145ASP      O 2195   3.071   2.916   4.382  0.6560 -0.0521 -0.2041
  145ASP     CB 2196   3.098   3.250   4.465 -0.2184 -1.0556 -0.5403
  145ASP     CG 2197   3.200   3.337   4.544 -0.0812  1.3230 -0.6298
  145ASP    OD1 2198   3.232   3.294   4.655  0.3207  0.1719  0.1463
  145ASP    OD2 2199   3.249   3.441   4.501 -0.5366 -0.1534  0.4577
  145ASP      H 2200   3.210   3.279   4.235 -1.3511 -0.1669  0.0562
  145ASP     HA 2201   3.227   3.093   4.464  0.7136 -0.1928 -1.4748
  145ASP    HB2 2202   3.049   3.320   4.397  0.0401 -0.5676 -0.2415
  145ASP    HB3 2203   3.027   3.207   4.535 -0.5319  0.6161  0.2895
  146SER      N 2204   3.016   3.061   4.203  0.7818  0.2851 -0.6813
  146SER     CA 2205   2.952   2.954   4.127  1.0530 -0.3408 -0.0631
  146SER      C 2206   3.036   2.846   4.077 -0.0713 -1.0258  0.8718
  146SER      O 2207   2.998   2.727   4.079  0.5886 -0.5925  0.2015
  146SER     CB 2208   2.884   3.016   4.002 -0.1549  0.5279 -0.5591
  146SER     OG 2209   2.784   3.111   4.018  0.3065  0.1993 -0.1435
  146SER      H 2210   3.027   3.157   4.173  1.0162  0.8376  0.9654
  146SER     HA 2211   2.870   2.903   4.178  1.0981 -1.3830 -0.9538
  146SER    HB2 2212   2.968   3.066   3.954  1.2862 -1.0790  0.0726
  146SER    HB3 2213   2.841   2.932   3.947  1.2284 -1.1637  0.7048
  146SER     HG 2214   2.700   3.066   4.032  0.2177  0.4623  0.2002
  147LEU      N 2215   3.164   2.877   4.041 -0.3566  0.6239 -0.5243
  147LEU     CA 2216   3.267   2.774   4.006  0.5706  1.2109 -0.3098
  147LEU      C 2217   3.283   2.671   4.124  0.3840 -0.0448  0.5364
  147LEU      O 2218   3.260   2.549   4.108 -0.2312 -0.5836  0.1133
  147LEU     CB 2219   3.401   2.836   3.964 -1.0340  0.1979  0.2096
  147LEU     CG 2220   3.430   2.870   3.814 -0.1346 -0.1829  0.4029
  147LEU    CD1 2221   3.548   2.968   3.804  0.4264  0.2635  0.7652
  147LEU    CD2 2222   3.476   2.746   3.728  0.5684 -0.3649  0.9667
  147LEU      H 2223   3.198   2.971   4.053  0.6121  0.1937  0.3626
  147LEU     HA 2224   3.232   2.710   3.926  1.1650 -1.4128  1.2879
  147LEU    HB2 2225   3.409   2.928   4.022 -0.2470 -0.6214  1.5052
  147LEU    HB3 2226   3.485   2.772   3.992 -0.3420  0.4653 -1.0926
  147LEU     HG 2227   3.343   2.923   3.774  0.0503 -0.3350 -0.2148
  147LEU   HD11 2228   3.560   2.985   3.697 -0.6960 -0.8942  0.4087
  147LEU   HD12 2229   3.518   3.061   3.853  2.1824  0.7850  0.9951
  147LEU   HD13 2230   3.640   2.928   3.846  0.4446  0.6770  1.1336
  147LEU   HD21 2231   3.564   2.692   3.762  0.5106 -1.5576 -0.5764
  147LEU   HD22 2232   3.390   2.685   3.703  0.1123  0.4376  0.4925
  147LEU   HD23 2233   3.499   2.791   3.632 -0.5049  0.4901  1.0705
  148VAL      N 2234   3.330   2.718   4.237 -0.3044 -0.1290 -0.1455
  148VAL     CA 2235   3.363   2.637   4.356 -0.4846 -0.2372  0.5622
  148VAL      C 2236   3.255   2.540   4.400  0.4185 -0.4350 -0.4564
  148VAL      O 2237   3.284   2.445   4.471  0.0401 -0.1927 -0.2251
  148VAL     CB 2238   3.414   2.730   4.466  0.1253  0.2301 -0.0717
  148VAL    CG1 2239   3.435   2.660   4.604 -0.8821 -0.0670 -0.3829
  148VAL    CG2 2240   3.547   2.795   4.427 -0.8149  0.2722 -0.0939
  148VAL      H 2241   3.347   2.818   4.243 -0.2636 -0.0667 -1.0199
  148VAL     HA 2242   3.443   2.574   4.319  0.9331  1.7954 -0.2266
  148VAL     HB 2243   3.338   2.807   4.481 -1.1910 -0.7916 -1.0589
  148VAL   HG11 2244   3.475   2.724   4.683 -0.2457  0.7226 -1.2994
  148VAL   HG12 2245   3.354   2.611   4.658 -0.0072 -0.1765  0.9116
  148VAL   HG13 2246   3.506   2.580   4.584 -0.8476 -0.4936  1.1767
  148VAL   HG21 2247   3.577   2.862   4.507  0.3058 -1.1453  0.7826
  148VAL   HG22 2248   3.619   2.712   4.424 -1.6626 -0.5876  1.2448
  148VAL   HG23 2249   3.545   2.841   4.328 -1.4522 -0.2980 -0.3578
  149LYS      N 2250   3.127   2.573   4.371  0.4656  0.4385  0.2308
  149LYS     CA 2251   3.000   2.500   4.388 -0.3424  0.0125  0.0178
  149LYS      C 2252   2.996   2.394   4.281  0.5392  0.3605  0.9456
  149LYS      O 2253   2.993   2.279   4.322  0.1783  0.4155 -0.7134
  149LYS     CB 2254   2.888   2.604   4.371 -0.0322 -0.5343  0.6844
  149LYS     CG 2255   2.820   2.651   4.502  0.3673 -0.7205 -0.1410
  149LYS     CD 2256   2.721   2.774   4.494  0.3215  0.1004  0.3247
  149LYS     CE 2257   2.647   2.796   4.624 -0.3990 -0.5232  0.0043
  149LYS     NZ 2258   2.554   2.909   4.617 -0.1068 -0.0705  0.0765
  149LYS      H 2259   3.124   2.664   4.328  0.3929  0.2064 -0.2711
  149LYS     HA 2260   2.987   2.445   4.482 -0.8973 -0.4919 -0.3400
  149LYS    HB2 2261   2.909   2.698   4.320 -0.5920 -0.8459 -0.1447
  149LYS    HB3 2262   2.809   2.565   4.307  0.4197 -0.6586  0.1910
  149LYS    HG2 2263   2.758   2.567   4.534 -1.0199  0.1011 -0.4703
  149LYS    HG3 2264   2.904   2.683   4.563 -0.2580  1.2830 -0.1869
  149LYS    HD2 2265   2.778   2.858   4.454  1.1401 -0.8891 -0.7111
  149LYS    HD3 2266   2.650   2.755   4.413  0.2775 -0.1839  0.4293
  149LYS    HE2 2267   2.601   2.712   4.676  0.7070 -0.4320  1.2399
  149LYS    HE3 2268   2.722   2.821   4.700 -0.9841 -0.2775  0.5166
  149LYS    HZ1 2269   2.486   2.888   4.546  1.4480 -1.6229 -1.1260
  149LYS    HZ2 2270   2.516   2.930   4.708  0.4985  0.7988  0.1550
  149LYS    HZ3 2271   2.597   2.996   4.590 -0.7356  0.0475 -0.5640
  150GLN      N 2272   2.963   2.433   4.156  0.2769  0.2582  0.3653
  150GLN     CA 2273   2.914   2.353   4.040  0.1161 -0.2072  0.4894
  150GLN      C 2274   3.024   2.274   3.978 -0.0075  0.5053  0.3637
  150GLN      O 2275   3.001   2.196   3.882 -0.2229 -0.0255  0.7005
  150GLN     CB 2276   2.853   2.449   3.937  0.2109 -0.0523  0.0494
  150GLN     CG 2277   2.716   2.503   3.991  0.7485 -0.7788  0.1807
  150GLN     CD 2278   2.643   2.587   3.886 -0.0914  0.4600  0.4426
  150GLN    OE1 2279   2.631   2.547   3.770  0.0313 -0.7180  0.3915
  150GLN    NE2 2280   2.592   2.700   3.921 -0.1024 -0.5604  0.5706
  150GLN      H 2281   2.965   2.532   4.136  0.6896  0.2750  0.4783
  150GLN     HA 2282   2.843   2.279   4.076 -0.2795  0.2245  0.6114
  150GLN    HB2 2283   2.924   2.531   3.937  0.2979 -0.1209 -0.4228
  150GLN    HB3 2284   2.845   2.400   3.840  1.1330 -1.0557  0.4328
  150GLN    HG2 2285   2.655   2.415   4.010 -0.8392 -0.0602 -1.1371
  150GLN    HG3 2286   2.723   2.558   4.085 -1.0391 -0.3837  0.1430
  150GLN   HE21 2287   2.566   2.763   3.847  0.8683  0.1617  0.8071
  150GLN   HE22 2288   2.592   2.735   4.016  1.6106 -0.1069  0.4599
  151THR      N 2289   3.147   2.272   4.028  0.1474 -0.1752 -0.3283
  151THR     CA 2290   3.269   2.210   3.965 -0.0698 -0.3169 -0.4113
  151THR      C 2291   3.360   2.162   4.078 -0.1016 -0.2757  0.0719
  151THR      O 2292   3.377   2.219   4.188  0.3943  0.7188  0.1178
  151THR     CB 2293   3.350   2.299   3.872  0.8713  0.0372  0.6238
  151THR    OG1 2294   3.423   2.399   3.938 -0.0115  0.3830 -0.4975
  151THR    CG2 2295   3.262   2.368   3.765  1.5814  0.2209 -0.1235
  151THR      H 2296   3.159   2.343   4.099 -0.5876  0.3496 -0.7081
  151THR     HA 2297   3.232   2.125   3.908 -0.5684 -0.1817 -0.3013
  151THR     HB 2298   3.412   2.244   3.802  0.6818  1.1958 -0.5466
  151THR    HG1 2299   3.363   2.441   4.001  0.4448  0.3947 -0.0556
  151THR   HG21 2300   3.312   2.445   3.705  0.6268  0.9674 -0.0279
  151THR   HG22 2301   3.233   2.288   3.697 -1.2562  0.0165  1.0400
  151THR   HG23 2302   3.169   2.406   3.808  0.5540 -1.1688 -0.9460
  152HIS      N 2303   3.440   2.057   4.052  0.0806 -1.0409 -0.6969
  152HIS     CA 2304   3.545   1.997   4.134 -0.3200  0.5210  0.0640
  152HIS      C 2305   3.677   2.078   4.153  1.1536 -0.3429 -0.4395
  152HIS      O 2306   3.746   2.044   4.248  0.2617  0.4111 -0.3082
  152HIS     CB 2307   3.579   1.867   4.054  0.1911 -0.4930  0.2113
  152HIS     CG 2308   3.661   1.767   4.135 -0.5812 -0.4143  0.3592
  152HIS    ND1 2309   3.613   1.691   4.230 -0.0706  0.3080  0.1446
  152HIS    CD2 2310   3.797   1.770   4.145  0.1866  0.3802  0.8206
  152HIS    CE1 2311   3.716   1.624   4.289  0.0583 -0.4752  0.5870
  152HIS    NE2 2312   3.833   1.666   4.233 -0.4108 -0.8974 -0.2197
  152HIS      H 2313   3.419   2.014   3.963 -0.6372 -2.2612  0.0025
  152HIS     HA 2314   3.507   1.964   4.231  0.7537 -0.2807  0.2425
  152HIS    HB2 2315   3.486   1.818   4.023 -0.6544  1.6933 -1.2252
  152HIS    HB3 2316   3.637   1.888   3.964 -0.5648 -0.0726 -0.1987
  152HIS    HD1 2317   3.516   1.684   4.259  0.3827  0.0105  1.8490
  152HIS    HD2 2318   3.863   1.827   4.081  0.3763 -1.1771 -0.4784
  152HIS    HE1 2319   3.716   1.560   4.376  2.8300 -0.9602  0.4199
  153VAL      N 2320   3.702   2.176   4.066  0.0859 -0.0839  0.4897
  153VAL     CA 2321   3.818   2.264   4.072 -0.0524  0.0896 -0.0637
  153VAL      C 2322   3.842   2.320   4.214 -0.0530 -0.0108 -0.2077
  153VAL      O 2323   3.739   2.360   4.279  0.7866  0.6390 -0.1246
  153VAL     CB 2324   3.800   2.381   3.976 -0.6000 -0.2944  0.0031
  153VAL    CG1 2325   3.918   2.490   3.974  0.4281  0.4139  0.5593
  153VAL    CG2 2326   3.805   2.317   3.833 -0.5377 -0.6970 -0.4392
  153VAL      H 2327   3.635   2.195   3.993  0.1460  1.6605  0.7964
  153VAL     HA 2328   3.907   2.216   4.031 -0.1816 -0.2138  0.0043
  153VAL     HB 2329   3.711   2.438   4.001 -0.0058  0.8342 -0.3006
  153VAL   HG11 2330   3.891   2.572   3.908  1.6523  0.2023 -0.2579
  153VAL   HG12 2331   3.928   2.535   4.073  0.1108  0.8787  0.3824
  153VAL   HG13 2332   4.012   2.442   3.948  0.2866  0.1382  0.5492
  153VAL   HG21 2333   3.901   2.273   3.808 -0.9040 -2.3799  0.7856
  153VAL   HG22 2334   3.736   2.233   3.831  0.2110 -1.4623  1.4752
  153VAL   HG23 2335   3.794   2.402   3.766 -0.6682  0.5807  1.0791
  154PRO      N 2336   3.963   2.335   4.275 -0.2482 -0.7800 -0.4940
  154PRO     CA 2337   3.997   2.398   4.404  0.9350 -0.3300  1.1047
  154PRO      C 2338   3.961   2.547   4.404 -0.2697 -0.5991  0.2996
  154PRO      O 2339   3.957   2.629   4.304 -0.0173  0.5585 -0.9498
  154PRO     CB 2340   4.142   2.385   4.429 -0.4149  0.8753  0.3642
  154PRO     CG 2341   4.182   2.262   4.338  0.6877 -0.4900  0.9231
  154PRO     CD 2342   4.079   2.270   4.223  0.5462 -0.0877 -0.0621
  154PRO     HA 2343   3.933   2.345   4.474 -0.1544  0.2640  0.6028
  154PRO    HB2 2344   4.200   2.473   4.402  1.5520 -0.0378  1.1701
  154PRO    HB3 2345   4.168   2.373   4.535 -1.1731  1.0253  0.5799
  154PRO    HG2 2346   4.283   2.263   4.299  0.1122 -0.6451 -0.7536
  154PRO    HG3 2347   4.159   2.169   4.389 -0.4030 -0.9391 -0.2597
  154PRO    HD2 2348   4.059   2.171   4.183 -0.2932  0.0698 -0.0703
  154PRO    HD3 2349   4.113   2.325   4.135 -0.7404 -0.5064 -0.8756
  155ASN      N 2350   3.933   2.585   4.530 -0.6271  0.2277  0.4689
  155ASN     CA 2351   3.893   2.718   4.581  0.5113  0.3187 -0.1149
  155ASN      C 2352   4.021   2.807   4.589  0.6294 -0.3637  0.1608
  155ASN      O 2353   4.057   2.853   4.699  0.0309 -0.1104 -0.0365
  155ASN     CB 2354   3.832   2.699   4.724  0.6026  0.4676  0.9105
  155ASN     CG 2355   3.755   2.821   4.778 -0.4494 -0.3836  0.3185
  155ASN    OD1 2356   3.743   2.926   4.727 -0.3968 -0.0401 -0.5118
  155ASN    ND2 2357   3.691   2.794   4.895 -0.0830 -0.0167  0.5338
  155ASN      H 2358   3.931   2.502   4.588 -0.2098 -0.4025 -0.3847
  155ASN     HA 2359   3.820   2.756   4.510 -0.7320 -0.3650  0.7225
  155ASN    HB2 2360   3.758   2.619   4.730  1.2457 -0.1878  0.4217
  155ASN    HB3 2361   3.913   2.672   4.792  0.6707 -0.1707  0.5911
  155ASN   HD21 2362   3.641   2.870   4.940  0.2451  0.6354 -0.1563
  155ASN   HD22 2363   3.707   2.705   4.938  0.1309 -0.3470 -0.1990
  156LEU      N 2364   4.089   2.818   4.471 -0.5039 -0.3086 -0.6084
  156LEU     CA 2365   4.218   2.890   4.451  0.0349  0.3584 -1.3015
  156LEU      C 2366   4.236   2.929   4.309 -0.6589 -0.5913  0.4546
  156LEU      O 2367   4.204   2.855   4.216 -0.2367 -0.8141 -0.3507
  156LEU     CB 2368   4.328   2.801   4.502 -0.1266  0.1512 -0.0907
  156LEU     CG 2369   4.477   2.851   4.477  0.0333  0.1177 -1.1615
  156LEU    CD1 2370   4.553   2.792   4.592  0.0188  0.6749 -0.6673
  156LEU    CD2 2371   4.543   2.804   4.350  0.6832 -0.1188  0.3055
  156LEU      H 2372   4.036   2.785   4.392 -0.4666 -1.2557 -0.2627
  156LEU     HA 2373   4.213   2.978   4.515 -1.5879 -0.7503  0.3081
  156LEU    HB2 2374   4.307   2.785   4.608 -2.1221 -0.7516 -0.5145
  156LEU    HB3 2375   4.307   2.709   4.446 -1.3829  0.5531 -0.3508
  156LEU     HG 2376   4.496   2.956   4.501 -0.1893 -0.2057  0.8085
  156LEU   HD11 2377   4.510   2.829   4.685  0.5067 -0.5069  0.0717
  156LEU   HD12 2378   4.546   2.683   4.595 -0.5791  0.7037 -0.7117
  156LEU   HD13 2379   4.659   2.816   4.588  0.0501  0.7747  0.2765
  156LEU   HD21 2380   4.621   2.878   4.335 -0.0453  0.5795 -0.1488
  156LEU   HD22 2381   4.565   2.697   4.349 -0.6564 -0.4242  0.4193
  156LEU   HD23 2382   4.466   2.807   4.274  0.9371 -1.6247 -0.0827
  157PHE      N 2383   4.297   3.048   4.284 -0.0208  0.5128  0.0911
  157PHE     CA 2384   4.373   3.078   4.163  0.8180 -0.7676  0.0829
  157PHE      C 2385   4.502   3.156   4.183 -0.4295 -0.5572 -0.0024
  157PHE      O 2386   4.528   3.198   4.296 -0.1800  0.2667  0.5854
  157PHE     CB 2387   4.272   3.146   4.065 -0.2183  0.6600  0.2369
  157PHE     CG 2388   4.224   3.283   4.100 -0.1446 -0.9533  0.1101
  157PHE    CD1 2389   4.110   3.303   4.182  0.4317  0.6657  0.5152
  157PHE    CD2 2390   4.307   3.400   4.073  0.6194  0.7605  0.3898
  157PHE    CE1 2391   4.055   3.430   4.196  0.2038 -0.4452  0.4702
  157PHE    CE2 2392   4.270   3.523   4.120  1.0314 -0.4811  0.1947
  157PHE     CZ 2393   4.142   3.542   4.175  0.2076 -0.0614  0.4453
  157PHE      H 2394   4.332   3.098   4.364 -2.2508  0.0755  1.5069
  157PHE     HA 2395   4.413   2.988   4.115 -0.2515 -1.1943 -0.0602
  157PHE    HB2 2396   4.325   3.143   3.970 -0.2682  1.3276  0.1823
  157PHE    HB3 2397   4.185   3.079   4.057  0.5448 -0.3629  0.0404
  157PHE    HD1 2398   4.049   3.219   4.210  0.5497 -0.3276 -1.7348
  157PHE    HD2 2399   4.392   3.383   4.008  0.6415 -0.5152  0.6959
  157PHE    HE1 2400   3.959   3.441   4.244 -0.2064  0.0073 -0.3992
  157PHE    HE2 2401   4.318   3.616   4.092 -0.5954  0.4939  0.3710
  157PHE     HZ 2402   4.107   3.640   4.202 -0.1809  0.1872 -0.7946
  158SER      N 2403   4.587   3.172   4.080 -0.2658 -0.7143 -0.0159
  158SER     CA 2404   4.695   3.267   4.079 -0.1769  0.1848  0.0187
  158SER      C 2405   4.699   3.349   3.948 -0.0548 -0.4786  0.0068
  158SER      O 2406   4.617   3.331   3.854 -0.2192  0.1006 -0.5204
  158SER     CB 2407   4.826   3.187   4.100  0.6694 -0.3552 -0.0342
  158SER     OG 2408   4.840   3.091   3.996  0.1537  0.1145 -0.4904
  158SER      H 2409   4.554   3.135   3.992  0.1825 -0.3158 -0.3637
  158SER     HA 2410   4.678   3.343   4.156 -0.2171  0.3597 -0.1606
  158SER    HB2 2411   4.909   3.257   4.102 -0.1603  0.7195 -0.7297
  158SER    HB3 2412   4.831   3.142   4.199  0.0231  0.5915  0.4617
  158SER     HG 2413   4.802   3.011   4.033  0.2316  0.5944  0.7254
  159LEU      N 2414   4.787   3.445   3.937  0.0861  0.8921  0.2901
  159LEU     CA 2415   4.800   3.552   3.827  0.7084  0.0408 -0.4185
  159LEU      C 2416   4.945   3.586   3.816  0.2512  0.4750 -0.3599
  159LEU      O 2417   5.018   3.625   3.910  0.4973  0.8595 -0.1084
  159LEU     CB 2418   4.715   3.683   3.869 -1.0961  0.7547  0.9795
  159LEU     CG 2419   4.712   3.786   3.750  0.6686  0.6692  0.8066
  159LEU    CD1 2420   4.614   3.740   3.638 -0.1402 -0.2922  0.4010
  159LEU    CD2 2421   4.670   3.919   3.806  0.6239  0.6017  0.3894
  159LEU      H 2422   4.845   3.465   4.017  1.6890 -0.9393 -0.2625
  159LEU     HA 2423   4.763   3.504   3.736  0.0394 -0.9940  0.3651
  159LEU    HB2 2424   4.610   3.659   3.885 -1.5825  1.2333 -0.9446
  159LEU    HB3 2425   4.759   3.725   3.959  0.0218  1.3341  0.2030
  159LEU     HG 2426   4.811   3.810   3.712  0.4598  1.4318  0.7190
  159LEU   HD11 2427   4.656   3.652   3.589 -0.6686 -0.5532  0.4036
  159LEU   HD12 2428   4.520   3.723   3.689  0.4191  0.1254  1.6453
  159LEU   HD13 2429   4.609   3.826   3.571 -0.5032 -0.1222  0.6382
  159LEU   HD21 2430   4.725   3.934   3.899 -0.3523  0.1614  1.0775
  159LEU   HD22 2431   4.699   3.997   3.736 -0.0451  0.1705 -0.4107
  159LEU   HD23 2432   4.562   3.922   3.820  0.3961 -1.6628 -0.0180
  160GLN      N 2433   4.985   3.585   3.693 -1.1944  0.0503  0.5882
  160GLN     CA 2434   5.105   3.661   3.651  0.2593  0.0589 -0.3324
  160GLN      C 2435   5.069   3.764   3.539  0.3756 -0.4503 -1.3191
  160GLN      O 2436   4.981   3.737   3.460  0.3718 -0.1113  0.4043
  160GLN     CB 2437   5.210   3.547   3.620  0.4578  0.2814  0.7636
  160GLN     CG 2438   5.341   3.614   3.588  0.2418  0.2052  0.3839
  160GLN     CD 2439   5.437   3.549   3.487  0.0936 -0.2224  0.1687
  160GLN    OE1 2440   5.396   3.502   3.386  0.5465  0.5299 -0.0502
  160GLN    NE2 2441   5.563   3.543   3.527  0.6024 -0.1822  0.4020
  160GLN      H 2442   4.939   3.535   3.618  0.1076  0.9197 -0.8998
  160GLN     HA 2443   5.147   3.722   3.731 -0.4144 -0.5415  0.5143
  160GLN    HB2 2444   5.223   3.478   3.703  0.2067 -0.1814  0.4272
  160GLN    HB3 2445   5.169   3.485   3.540 -0.3661 -0.2837  1.5848
  160GLN    HG2 2446   5.333   3.710   3.537 -1.0272  0.6797  1.3838
  160GLN    HG3 2447   5.399   3.639   3.677  1.6577  0.8796 -0.6388
  160GLN   HE21 2448   5.637   3.502   3.473  0.6414 -1.0110  1.0479
  160GLN   HE22 2449   5.593   3.602   3.603  1.5490 -0.6584  0.4192
  161LEU      N 2450   5.153   3.874   3.533  0.0713  0.0660  0.1027
  161LEU     CA 2451   5.147   3.975   3.429 -0.3755 -0.3256  0.7187
  161LEU      C 2452   5.284   4.022   3.381 -0.0709 -0.8166 -0.5300
  161LEU      O 2453   5.364   4.053   3.465 -0.4906  0.7283 -0.2844
  161LEU     CB 2454   5.073   4.088   3.485  0.9910 -0.8723 -0.0175
  161LEU     CG 2455   4.926   4.059   3.533 -0.6648  0.3223  0.4241
  161LEU    CD1 2456   4.871   4.180   3.595  0.3497 -0.8911 -0.0024
  161LEU    CD2 2457   4.822   4.029   3.419 -0.5348  0.6549 -0.5600
  161LEU      H 2458   5.213   3.892   3.613 -0.5026 -0.5340  0.6976
  161LEU     HA 2459   5.095   3.937   3.341  0.2906 -1.0058  0.5996
  161LEU    HB2 2460   5.121   4.127   3.575 -0.2623 -0.1768  0.3958
  161LEU    HB3 2461   5.070   4.173   3.418 -1.6557 -0.9110 -0.1667
  161LEU     HG 2462   4.926   3.973   3.600  0.0116  0.0849  0.1368
  161LEU   HD11 2463   4.874   4.277   3.545 -0.8717 -0.3124  0.9400
  161LEU   HD12 2464   4.766   4.178   3.626  0.3597  1.2413  0.4500
  161LEU   HD13 2465   4.940   4.193   3.678  2.1405  0.7761 -1.5291
  161LEU   HD21 2466   4.803   4.115   3.354 -1.2175  0.8371 -0.1387
  161LEU   HD22 2467   4.846   3.940   3.361  0.7505 -0.5419  1.5682
  161LEU   HD23 2468   4.732   4.002   3.474 -0.6786 -0.0111 -1.0920
  162CYS      N 2469   5.314   4.032   3.251 -0.2474  1.2325 -0.0871
  162CYS     CA 2470   5.453   4.063   3.205  0.8728 -0.3138  0.2247
  162CYS      C 2471   5.477   4.210   3.178 -0.7253 -0.3032 -1.2117
  162CYS      O 2472   5.592   4.248   3.181  0.0370  0.0432 -0.2404
  162CYS     CB 2473   5.475   3.965   3.083  0.2154  0.2047 -0.1208
  162CYS     SG 2474   5.467   3.794   3.140 -0.1668 -0.2749  0.2759
  162CYS      H 2475   5.237   4.025   3.186  0.2327  0.6895 -0.6172
  162CYS     HA 2476   5.512   4.036   3.292 -0.6417 -0.8640  1.1650
  162CYS    HB2 2477   5.405   3.970   3.000 -0.9766 -0.9725  0.7340
  162CYS    HB3 2478   5.577   3.985   3.051  0.6068 -0.0360  0.8791
  163GLY      N 2479   5.380   4.296   3.159  0.3646 -0.9039 -0.1573
  163GLY     CA 2480   5.399   4.442   3.142 -0.1925 -0.9467  0.2197
  163GLY      C 2481   5.500   4.481   3.024  0.2199  0.3016  0.0422
  163GLY      O 2482   5.526   4.416   2.924 -0.3362  0.0594  0.1928
  163GLY      H 2483   5.285   4.261   3.164  0.6551 -2.0255 -1.2458
  163GLY    HA2 2484   5.301   4.482   3.116 -0.0305 -0.9572 -0.4659
  163GLY    HA3 2485   5.438   4.472   3.239 -2.9526 -0.9966  1.5344
  164ALA      N 2486   5.550   4.607   3.030 -0.2292  0.2899  1.1189
  164ALA     CA 2487   5.618   4.675   2.917 -0.0378  0.2680 -0.4074
  164ALA      C 2488   5.738   4.764   2.963  0.2621  0.3055  0.2921
  164ALA      O 2489   5.740   4.806   3.081 -0.2348 -0.4805  0.1405
  164ALA     CB 2490   5.523   4.772   2.852  1.4753  0.0440 -0.0028
  164ALA      H 2491   5.515   4.671   3.100 -0.2658  0.9068  0.5666
  164ALA     HA 2492   5.660   4.597   2.853  0.4502 -0.2467  0.4921
  164ALA    HB1 2493   5.571   4.826   2.770  0.2715  1.5573  0.1972
  164ALA    HB2 2494   5.435   4.724   2.810  0.5411  1.0169  0.7536
  164ALA    HB3 2495   5.483   4.847   2.920  0.5522  0.4476 -0.9401
  165GLY      N 2496   5.826   4.804   2.867  1.0367 -0.0088  0.0591
  165GLY     CA 2497   5.939   4.890   2.887 -0.8337 -0.4776  0.3715
  165GLY      C 2498   6.019   4.921   2.751  0.5729 -0.4761 -0.8116
  165GLY      O 2499   6.013   4.847   2.658 -0.0018  0.2019 -0.3356
  165GLY      H 2500   5.821   4.751   2.780  1.6497 -1.2545  0.7260
  165GLY    HA2 2501   5.908   4.988   2.923 -1.0751 -0.0833 -0.8485
  165GLY    HA3 2502   6.012   4.845   2.955 -0.8901  0.2522  0.9460
  166PHE      N 2503   6.080   5.038   2.737  0.0795 -0.0477 -0.0292
  166PHE     CA 2504   6.156   5.064   2.617 -0.9673 -0.0986  0.8027
  166PHE      C 2505   6.282   4.962   2.604  0.3998 -0.2883 -1.1619
  166PHE      O 2506   6.318   4.903   2.715  0.2646 -0.2132  0.7475
  166PHE     CB 2507   6.198   5.207   2.626  0.2692 -0.9929  0.2724
  166PHE     CG 2508   6.090   5.316   2.623  0.1214 -0.2433 -0.2763
  166PHE    CD1 2509   6.026   5.353   2.509 -1.0352  0.1172  0.2750
  166PHE    CD2 2510   6.056   5.388   2.742 -0.4723  1.1232 -0.7377
  166PHE    CE1 2511   5.925   5.451   2.512 -0.6522 -0.4285  0.1705
  166PHE    CE2 2512   5.961   5.491   2.749 -0.0113  0.4600  0.8605
  166PHE     CZ 2513   5.885   5.515   2.629  0.0951  0.4313 -0.1967
  166PHE      H 2514   6.082   5.110   2.807  0.7796  1.1433 -1.1771
  166PHE     HA 2515   6.091   5.049   2.531  0.3216 -0.0339 -0.2510
  166PHE    HB2 2516   6.269   5.213   2.709  0.5205 -0.4815  0.0277
  166PHE    HB3 2517   6.262   5.230   2.541 -0.4260  0.6685  0.1292
  166PHE    HD1 2518   6.052   5.312   2.412 -0.2691  1.2226 -0.0298
  166PHE    HD2 2519   6.104   5.353   2.833 -0.4547 -0.6693 -1.3407
  166PHE    HE1 2520   5.883   5.488   2.420 -0.5271 -1.0132 -0.1301
  166PHE    HE2 2521   5.956   5.546   2.842  0.0914  0.6727  0.7421
  166PHE     HZ 2522   5.808   5.590   2.620  0.6546  0.9704 -0.6801
  167PRO      N 2523   6.330   4.939   2.483 -0.0124  0.4124 -0.7716
  167PRO     CA 2524   6.262   4.958   2.353  0.1930  0.0300 -0.7437
  167PRO      C 2525   6.126   4.880   2.344 -0.8699 -0.6899 -0.4368
  167PRO      O 2526   6.118   4.763   2.384  0.2404 -0.8397 -0.4325
  167PRO     CB 2527   6.372   4.920   2.255  0.5562 -0.1845  0.3790
  167PRO     CG 2528   6.464   4.833   2.334 -0.0111  0.4931 -0.3352
  167PRO     CD 2529   6.468   4.887   2.467  0.5925 -0.9031 -1.2703
  167PRO     HA 2530   6.228   5.061   2.345  0.2824  0.1742  0.4339
  167PRO    HB2 2531   6.330   4.867   2.169 -0.4907  0.2827  0.5634
  167PRO    HB3 2532   6.422   5.006   2.211 -0.2512 -0.1625 -0.5919
  167PRO    HG2 2533   6.423   4.732   2.342  0.7359  0.0124 -1.8801
  167PRO    HG3 2534   6.560   4.833   2.283 -0.7861  1.8184 -1.9739
  167PRO    HD2 2535   6.533   4.975   2.479  1.0176 -1.3975  0.7559
  167PRO    HD3 2536   6.500   4.816   2.543 -0.0890  0.0559  0.0005
  168LEU      N 2537   6.025   4.940   2.276 -0.0515 -0.1675 -0.5670
  168LEU     CA 2538   5.898   4.876   2.265  0.4717 -0.5025 -0.8976
  168LEU      C 2539   5.906   4.794   2.141 -0.2130 -0.5109 -0.0009
  168LEU      O 2540   5.978   4.816   2.045  0.1913 -0.3639  0.6164
  168LEU     CB 2541   5.789   4.989   2.250 -0.0226  0.6330  0.3308
  168LEU     CG 2542   5.774   5.068   2.387 -0.4280  0.0853  0.1442
  168LEU    CD1 2543   5.669   5.177   2.368 -0.8259 -0.9652 -0.8622
  168LEU    CD2 2544   5.733   4.987   2.499  0.4477  0.9339 -0.5455
  168LEU      H 2545   6.040   5.031   2.235 -0.1848 -0.1159 -0.5004
  168LEU     HA 2546   5.882   4.803   2.343  0.4128 -0.2263 -0.6484
  168LEU    HB2 2547   5.816   5.060   2.173 -0.6778  0.4633 -0.0679
  168LEU    HB3 2548   5.695   4.942   2.221  0.0832  0.5416  0.1326
  168LEU     HG 2549   5.871   5.118   2.398  0.1958 -0.6980 -1.2709
  168LEU   HD11 2550   5.692   5.245   2.286 -0.7132  0.7480  0.4783
  168LEU   HD12 2551   5.568   5.144   2.346 -1.5129  0.2702  0.1756
  168LEU   HD13 2552   5.666   5.227   2.465 -0.1865 -1.3881 -0.6101
  168LEU   HD21 2553   5.732   5.049   2.588 -1.0481 -0.6349  0.6656
  168LEU   HD22 2554   5.643   4.927   2.491  0.7130  0.1698  1.2860
  168LEU   HD23 2555   5.810   4.914   2.524 -1.5289 -0.5850  2.1392
  169ASN      N 2556   5.836   4.684   2.145  0.4835 -0.2975  0.4004
  169ASN     CA 2557   5.828   4.595   2.017  0.3354  0.7676 -0.2423
  169ASN      C 2558   5.720   4.633   1.920  0.8948 -0.0899 -0.3890
  169ASN      O 2559   5.724   4.617   1.796 -0.0713 -0.0445  0.3110
  169ASN     CB 2560   5.810   4.445   2.057 -0.2662 -0.4549 -0.4666
  169ASN     CG 2561   5.940   4.371   2.090 -0.2531  0.7415  0.3583
  169ASN    OD1 2562   6.038   4.382   2.019  0.3118 -0.1660 -0.2268
  169ASN    ND2 2563   5.946   4.307   2.201  0.3250  0.2575 -0.0038
  169ASN      H 2564   5.762   4.670   2.213  0.0497 -1.1174 -0.1998
  169ASN     HA 2565   5.920   4.592   1.960  0.6337 -0.1924  0.2418
  169ASN    HB2 2566   5.741   4.437   2.141 -0.2598 -0.2001 -0.4371
  169ASN    HB3 2567   5.761   4.392   1.975 -0.1404  0.7450 -1.3643
  169ASN   HD21 2568   6.027   4.263   2.242 -0.0510  1.2914  2.1157
  169ASN   HD22 2569   5.870   4.301   2.267 -0.1750  0.2150 -0.5638
  170GLN      N 2570   5.609   4.692   1.972 -0.6345  0.6581  0.3471
  170GLN     CA 2571   5.518   4.772   1.898  0.3890  0.3517  0.0841
  170GLN      C 2572   5.571   4.908   1.874  0.2491  0.0110  0.6653
  170GLN      O 2573   5.641   4.965   1.956  0.7365  0.0074 -0.0042
  170GLN     CB 2574   5.383   4.771   1.970  1.2382 -0.0846 -0.0000
  170GLN     CG 2575   5.307   4.641   1.990 -0.0893 -0.1587 -0.5127
  170GLN     CD 2576   5.373   4.536   2.075  0.0663 -0.2508  0.8630
  170GLN    OE1 2577   5.429   4.560   2.175  0.0208  0.4910 -0.7180
  170GLN    NE2 2578   5.358   4.406   2.042 -0.9600  0.2694  0.2932
  170GLN      H 2579   5.604   4.697   2.072  1.6040 -0.8816  0.6705
  170GLN     HA 2580   5.507   4.720   1.803  0.9738  0.1828  0.1006
  170GLN    HB2 2581   5.386   4.817   2.069 -1.0566 -0.2197  0.2479
  170GLN    HB3 2582   5.317   4.826   1.903  0.1174 -0.9233  0.3555
  170GLN    HG2 2583   5.212   4.664   2.038  0.5138  1.3834  0.0914
  170GLN    HG3 2584   5.295   4.602   1.889 -0.7166 -1.3092 -0.0227
  170GLN   HE21 2585   5.393   4.330   2.099  0.1161  0.2059 -0.3959
  170GLN   HE22 2586   5.308   4.375   1.961 -0.3414  1.5627 -0.6634
  171SER      N 2587   5.547   4.966   1.754  0.8011 -0.0191  0.1858
  171SER     CA 2588   5.576   5.108   1.730  0.2354 -0.2778 -0.3876
  171SER      C 2589   5.453   5.179   1.672  0.7111  0.2418  0.6088
  171SER      O 2590   5.422   5.294   1.705  0.3464 -0.2511  0.6321
  171SER     CB 2591   5.695   5.104   1.642 -1.1625 -0.3465 -0.2121
  171SER     OG 2592   5.665   5.087   1.504  0.5860  0.0474  0.3238
  171SER      H 2593   5.497   4.917   1.681  0.4769  1.7441 -0.8894
  171SER     HA 2594   5.606   5.166   1.816 -0.3658  0.9703 -0.9736
  171SER    HB2 2595   5.741   5.203   1.640  0.5722 -1.0675  0.0381
  171SER    HB3 2596   5.761   5.026   1.681 -1.1241  0.3959  1.3638
  171SER     HG 2597   5.741   5.050   1.460  0.7766  0.7162  0.0693
  172GLU      N 2598   5.374   5.115   1.580  0.2782  1.0020 -0.3803
  172GLU     CA 2599   5.242   5.148   1.529  0.9580 -0.1984  0.7003
  172GLU      C 2600   5.128   5.143   1.630 -0.5473  0.2243  0.5359
  172GLU      O 2601   5.031   5.212   1.615  0.4698  0.1304 -0.3586
  172GLU     CB 2602   5.242   5.276   1.444 -0.6622 -0.6052  0.0141
  172GLU     CG 2603   5.366   5.290   1.339 -0.6829  0.0842 -0.8558
  172GLU     CD 2604   5.319   5.257   1.198  0.3853 -0.0924 -0.4620
  172GLU    OE1 2605   5.327   5.146   1.151  0.7214 -0.1337 -0.0315
  172GLU    OE2 2606   5.270   5.352   1.131  0.2604 -0.3008  0.2097
  172GLU      H 2607   5.405   5.023   1.551 -0.2942  0.7726 -0.2977
  172GLU     HA 2608   5.220   5.069   1.457  0.0389  0.1385  0.5766
  172GLU    HB2 2609   5.151   5.286   1.385  0.0389  0.1310 -1.0144
  172GLU    HB3 2610   5.248   5.362   1.511 -0.3212 -0.6671  0.0654
  172GLU    HG2 2611   5.408   5.390   1.340  0.5694 -0.3796  0.5777
  172GLU    HG3 2612   5.445   5.221   1.368  0.2426  1.3988 -0.0295
  173VAL      N 2613   5.137   5.045   1.722 -0.2119 -0.5922  0.3852
  173VAL     CA 2614   5.022   4.999   1.807 -0.6563  0.5806 -0.1106
  173VAL      C 2615   5.074   5.018   1.954  0.5841 -0.2115 -0.2429
  173VAL      O 2616   5.192   5.019   1.984  0.3286  0.2282 -0.1249
  173VAL     CB 2617   5.002   4.847   1.771  0.3785 -0.1983 -0.0217
  173VAL    CG1 2618   4.938   4.761   1.878  0.5828  0.2234 -1.1085
  173VAL    CG2 2619   4.911   4.838   1.646  0.2676 -0.0885 -0.3249
  173VAL      H 2620   5.230   5.011   1.744  0.2103 -0.7654 -1.4067
  173VAL     HA 2621   4.932   5.059   1.794 -0.8548  0.1740 -0.7473
  173VAL     HB 2622   5.103   4.814   1.746  0.1841 -0.2810 -0.7182
  173VAL   HG11 2623   4.842   4.797   1.914  1.0481  0.2513  0.2047
  173VAL   HG12 2624   4.913   4.659   1.849  0.0478 -0.4625  1.3552
  173VAL   HG13 2625   4.999   4.757   1.968 -0.3905  2.2709 -0.2267
  173VAL   HG21 2626   4.968   4.871   1.560  1.3851 -0.8121  0.0838
  173VAL   HG22 2627   4.861   4.741   1.634 -0.9618  0.3959  0.4511
  173VAL   HG23 2628   4.828   4.908   1.655  0.1134 -0.2493 -0.4624
  174LEU      N 2629   4.977   5.039   2.045 -0.4775  0.9958 -0.4893
  174LEU     CA 2630   4.997   5.060   2.190 -0.1837  0.4366 -0.5002
  174LEU      C 2631   5.051   4.934   2.263  0.6001 -0.3639  0.9423
  174LEU      O 2632   5.056   4.828   2.197 -0.2493 -0.3140  0.4913
  174LEU     CB 2633   4.866   5.112   2.251 -0.3002  0.1650 -0.5467
  174LEU     CG 2634   4.804   5.244   2.198 -0.1799  0.8591 -0.2857
  174LEU    CD1 2635   4.671   5.280   2.269 -0.5626 -0.0867 -0.7427
  174LEU    CD2 2636   4.898   5.360   2.195  0.5536  0.8640 -1.3281
  174LEU      H 2637   4.883   5.016   2.017 -0.4932 -0.8367  0.7562
  174LEU     HA 2638   5.082   5.127   2.204  0.5078 -0.3715 -0.6310
  174LEU    HB2 2639   4.789   5.035   2.251 -1.2938  0.9585  1.8112
  174LEU    HB3 2640   4.894   5.131   2.355  1.5909  1.6842 -1.2039
  174LEU     HG 2641   4.783   5.221   2.094  0.9800 -1.7858 -0.1017
  174LEU   HD11 2642   4.701   5.307   2.370 -0.5503 -0.4043 -0.6575
  174LEU   HD12 2643   4.627   5.367   2.221  0.1243  0.1790 -0.9145
  174LEU   HD13 2644   4.608   5.192   2.274 -0.3681 -0.2346 -0.8367
  174LEU   HD21 2645   4.839   5.442   2.153 -0.5561  0.8421  0.0090
  174LEU   HD22 2646   4.917   5.388   2.299 -0.2219 -0.8464 -0.6535
  174LEU   HD23 2647   4.977   5.348   2.122  0.2064 -0.9923 -1.4832
  175ALA      N 2648   5.102   4.949   2.382 -0.1890 -0.8555 -0.8037
  175ALA     CA 2649   5.200   4.864   2.445  0.2732  0.5562 -0.7048
  175ALA      C 2650   5.156   4.717   2.451  0.9249 -0.1955  0.6233
  175ALA      O 2651   5.079   4.684   2.544  0.2560 -0.4226  0.3191
  175ALA     CB 2652   5.332   4.891   2.386 -0.8610 -0.7099 -0.4838
  175ALA      H 2653   5.092   5.040   2.424  0.6535 -0.9323 -0.4144
  175ALA     HA 2654   5.211   4.897   2.549 -0.2294  0.4997 -0.6293
  175ALA    HB1 2655   5.354   4.996   2.406  0.3841 -1.0614  0.2129
  175ALA    HB2 2656   5.406   4.825   2.432 -0.2169 -0.8575 -1.6633
  175ALA    HB3 2657   5.341   4.892   2.278  1.3917  0.2072 -0.3851
  176SER      N 2658   5.208   4.627   2.366 -0.1835 -1.0692 -0.1932
  176SER     CA 2659   5.176   4.487   2.357  0.1705 -0.1661 -0.2105
  176SER      C 2660   5.203   4.407   2.484 -0.2615  0.7281 -0.1886
  176SER      O 2661   5.318   4.388   2.522 -0.2525 -0.5624 -0.1177
  176SER     CB 2662   5.036   4.468   2.286 -0.2979 -0.2101 -0.6516
  176SER     OG 2663   5.037   4.547   2.168  0.1081 -0.0984  0.2520
  176SER      H 2664   5.276   4.671   2.305 -0.2894  0.9692  0.9669
  176SER     HA 2665   5.246   4.447   2.284  0.4719 -0.2898  0.1417
  176SER    HB2 2666   5.020   4.364   2.255 -0.3895 -0.1710 -0.7383
  176SER    HB3 2667   4.954   4.490   2.354  0.8621  0.0825  0.7359
  176SER     HG 2668   5.057   4.637   2.195  0.0756 -0.3764  1.2814
  177VAL      N 2669   5.093   4.353   2.550 -0.6025  0.5269  0.2225
  177VAL     CA 2670   5.116   4.287   2.675 -0.7654  0.0302 -1.0801
  177VAL      C 2671   5.055   4.149   2.685 -0.0239 -0.6213  0.3705
  177VAL      O 2672   4.969   4.113   2.606  0.0979  0.1795  0.3902
  177VAL     CB 2673   5.078   4.372   2.798  1.1309  0.0904  0.4707
  177VAL    CG1 2674   5.152   4.503   2.830 -0.1752 -0.2439  0.3477
  177VAL    CG2 2675   4.930   4.404   2.805  0.3357 -0.5979 -0.1647
  177VAL      H 2676   5.006   4.397   2.528 -0.5690  0.7727  0.5670
  177VAL     HA 2677   5.221   4.268   2.693 -0.8170  0.1424 -0.6477
  177VAL     HB 2678   5.095   4.303   2.881  0.4277 -1.8986 -0.8979
  177VAL   HG11 2679   5.257   4.482   2.812 -0.3013 -0.5400 -0.0821
  177VAL   HG12 2680   5.127   4.581   2.757  0.3590 -0.6217 -0.2585
  177VAL   HG13 2681   5.142   4.540   2.932 -0.4204  2.4494 -0.4798
  177VAL   HG21 2682   4.911   4.447   2.904 -0.7135  0.1737 -0.6548
  177VAL   HG22 2683   4.906   4.479   2.729  0.6091 -0.0571  0.2668
  177VAL   HG23 2684   4.859   4.322   2.800 -1.0342  0.3826  1.1190
  178GLY      N 2685   5.094   4.067   2.786 -0.2411  0.1939 -0.0735
  178GLY     CA 2686   5.036   3.940   2.812 -0.3689  0.4112 -0.1756
  178GLY      C 2687   5.061   3.891   2.956 -0.6263 -0.5324  0.1852
  178GLY      O 2688   5.144   3.951   3.028 -0.0431 -0.5105  0.1993
  178GLY      H 2689   5.175   4.085   2.843 -0.6057  0.0682  0.4990
  178GLY    HA2 2690   4.930   3.963   2.801 -0.3950  0.6716  0.5467
  178GLY    HA3 2691   5.072   3.867   2.739  0.5363  0.3189  0.3391
  179GLY      N 2692   4.991   3.788   2.993  0.0495  0.1573  0.0163
  179GLY     CA 2693   4.990   3.731   3.124  0.0843  0.0418 -1.1444
  179GLY      C 2694   4.935   3.591   3.125 -0.4427 -0.0515  0.1123
  179GLY      O 2695   4.913   3.530   3.019  0.3550 -0.3770 -0.6429
  179GLY      H 2696   4.923   3.741   2.934 -0.8752  1.7424 -0.3065
  179GLY    HA2 2697   5.090   3.726   3.167 -0.2952 -0.8471 -0.2735
  179GLY    HA3 2698   4.928   3.796   3.186  0.3021  0.4769 -1.3761
  180SER      N 2699   4.927   3.536   3.242 -0.0333  0.0038 -1.2069
  180SER     CA 2700   4.910   3.393   3.276  0.7710  0.3401 -0.6772
  180SER      C 2701   4.823   3.381   3.398  0.6887  0.3321 -0.0475
  180SER      O 2702   4.865   3.368   3.516 -0.6024  0.0716  0.2194
  180SER     CB 2703   5.046   3.324   3.292 -0.2504 -0.3114  0.3367
  180SER     OG 2704   5.100   3.313   3.160 -0.1149 -0.5710 -0.1283
  180SER      H 2705   4.962   3.597   3.314 -0.3903  0.3412 -1.3113
  180SER     HA 2706   4.857   3.346   3.192  0.0476  0.9378 -0.5717
  180SER    HB2 2707   5.107   3.374   3.367 -0.2892 -0.6754  0.6138
  180SER    HB3 2708   5.028   3.224   3.331  1.4567 -0.2859  1.3738
  180SER     HG 2709   5.165   3.383   3.152 -0.8523  0.0728 -0.7847
  181MET      N 2710   4.690   3.387   3.387  0.4752 -0.4659 -0.5119
  181MET     CA 2711   4.602   3.349   3.500  0.1356  0.2560  0.9659
  181MET      C 2712   4.576   3.201   3.504 -0.5106  0.7918  0.0511
  181MET      O 2713   4.504   3.143   3.424 -0.2105 -0.5554  0.0431
  181MET     CB 2714   4.465   3.418   3.484 -0.0847  0.4072  0.2920
  181MET     CG 2715   4.388   3.416   3.617  0.0320  0.1757 -0.8850
  181MET     SD 2716   4.253   3.529   3.633 -0.0262 -0.0092 -0.4766
  181MET     CE 2717   4.144   3.496   3.493 -0.1324 -0.2306  0.5271
  181MET      H 2718   4.653   3.372   3.294  0.6983 -0.1149 -0.6581
  181MET     HA 2719   4.643   3.376   3.597 -0.1788  0.6938  0.9787
  181MET    HB2 2720   4.476   3.522   3.452  1.7693 -0.0326 -0.8070
  181MET    HB3 2721   4.408   3.375   3.402  0.3286  0.0442  0.1883
  181MET    HG2 2722   4.345   3.317   3.635  0.0798  0.0944 -1.1881
  181MET    HG3 2723   4.469   3.435   3.687  1.3471 -0.7913 -2.0045
  181MET    HE1 2724   4.043   3.472   3.523  0.2099 -0.3581  1.6589
  181MET    HE2 2725   4.133   3.586   3.432  0.5300 -0.1006  0.5821
  181MET    HE3 2726   4.182   3.407   3.442 -0.8739  0.0126 -0.5203
  182ILE      N 2727   4.629   3.134   3.604 -0.3241  0.3989  0.2868
  182ILE     CA 2728   4.610   2.992   3.639  1.8046 -0.7254  0.0346
  182ILE      C 2729   4.493   2.986   3.744 -0.8122  0.4502  0.5316
  182ILE      O 2730   4.522   3.028   3.860  0.4093  0.0645  1.0267
  182ILE     CB 2731   4.735   2.920   3.695 -1.0321 -0.4252 -0.6736
  182ILE    CG1 2732   4.877   2.952   3.631  0.9337  0.1347 -1.1064
  182ILE    CG2 2733   4.731   2.774   3.720  0.6809 -0.6928  0.0729
  182ILE    CD1 2734   4.891   2.935   3.483 -0.1828 -0.1827  1.2427
  182ILE      H 2735   4.663   3.198   3.674  0.2909  1.2181 -0.7023
  182ILE     HA 2736   4.579   2.938   3.550  0.7308 -1.0430  0.5680
  182ILE     HB 2737   4.742   2.972   3.791 -1.2176  1.7400 -1.6951
  182ILE   HG12 2738   4.890   3.057   3.654 -0.2950  0.2438 -0.7242
  182ILE   HG13 2739   4.951   2.890   3.681 -0.5677 -0.9681 -0.0275
  182ILE   HG21 2740   4.651   2.758   3.792 -1.2177  0.4167 -1.5910
  182ILE   HG22 2741   4.713   2.734   3.620  1.2398 -0.1525 -0.2614
  182ILE   HG23 2742   4.830   2.735   3.745  1.0547  0.1742  0.0371
  182ILE   HD11 2743   4.896   2.828   3.464 -2.9798 -0.1046 -1.6517
  182ILE   HD12 2744   4.799   2.975   3.441  0.7373 -0.8245 -1.8808
  182ILE   HD13 2745   4.980   2.981   3.441 -0.1993 -1.1822  0.0094
  183ILE      N 2746   4.390   2.911   3.715  0.2133 -0.5367 -0.4345
  183ILE     CA 2747   4.285   2.869   3.813  0.2930 -0.2248  0.7536
  183ILE      C 2748   4.302   2.723   3.859  0.4583 -0.2961 -0.6802
  183ILE      O 2749   4.309   2.630   3.786 -0.0812  0.0117 -0.0853
  183ILE     CB 2750   4.146   2.884   3.760  0.1013  0.1214  0.5032
  183ILE    CG1 2751   4.106   3.027   3.737 -0.5611  0.0794  0.5163
  183ILE    CG2 2752   4.038   2.829   3.852  0.2148 -0.6209 -0.2697
  183ILE    CD1 2753   4.020   3.065   3.613 -0.5160  0.5702 -0.1046
  183ILE      H 2754   4.383   2.891   3.616  0.7562  0.6785 -0.7638
  183ILE     HA 2755   4.292   2.945   3.890  0.6562  0.7516 -0.1967
  183ILE     HB 2756   4.136   2.837   3.662 -1.2953  0.3359  0.5075
  183ILE   HG12 2757   4.069   3.072   3.829  1.3505  0.1493  1.3462
  183ILE   HG13 2758   4.203   3.075   3.722  0.1782 -1.3928  0.2447
  183ILE   HG21 2759   3.936   2.849   3.819 -0.6009 -2.0594  1.0911
  183ILE   HG22 2760   4.039   2.720   3.853 -0.0925 -0.6288 -0.5217
  183ILE   HG23 2761   4.068   2.867   3.950 -0.4379  0.1012 -0.3264
  183ILE   HD11 2762   4.089   3.076   3.530 -0.2864  1.0299  0.1389
  183ILE   HD12 2763   3.956   2.981   3.586  0.8459 -0.6291  0.0990
  183ILE   HD13 2764   3.972   3.162   3.617 -0.8919  0.3727  1.2304
  184GLY      N 2765   4.301   2.709   3.994 -0.6951 -0.0342  1.0992
  184GLY     CA 2766   4.303   2.576   4.065  0.2760 -0.4105 -0.3627
  184GLY      C 2767   4.441   2.518   4.106  0.1800 -0.3433 -0.0568
  184GLY      O 2768   4.438   2.403   4.158  0.1109 -0.0024  0.2324
  184GLY      H 2769   4.273   2.787   4.052 -0.2381  0.1822  1.0317
  184GLY    HA2 2770   4.246   2.595   4.156  1.2878 -0.6105  0.3568
  184GLY    HA3 2771   4.247   2.507   4.002  0.9808 -0.1110 -1.3648
  185GLY      N 2772   4.554   2.584   4.080 -0.2766 -0.0158 -0.2185
  185GLY     CA 2773   4.685   2.528   4.125  0.2713 -0.8735  0.7869
  185GLY      C 2774   4.793   2.637   4.120 -1.7441  0.3620  1.0887
  185GLY      O 2775   4.769   2.756   4.083  0.3232  0.3714 -0.4239
  185GLY      H 2776   4.566   2.668   4.025 -0.6055  0.7026  0.7450
  185GLY    HA2 2777   4.676   2.492   4.228  1.8056 -1.6559  0.7085
  185GLY    HA3 2778   4.722   2.450   4.058  0.0179 -0.0138 -0.4073
  186ILE      N 2779   4.926   2.603   4.131  1.0290  0.2347  0.2863
  186ILE     CA 2780   5.043   2.688   4.135 -0.5520 -0.4604  0.4167
  186ILE      C 2781   5.146   2.627   4.034  1.1382 -0.6286 -0.4489
  186ILE      O 2782   5.218   2.536   4.064 -0.7662 -0.2002  0.9161
  186ILE     CB 2783   5.100   2.699   4.278  0.6728  0.2964  0.0798
  186ILE    CG1 2784   4.996   2.775   4.363  0.0594  1.0297 -0.7514
  186ILE    CG2 2785   5.234   2.771   4.299 -1.1633 -0.0189  0.1331
  186ILE    CD1 2786   5.013   2.753   4.524  0.4437 -0.7490  0.0670
  186ILE      H 2787   4.937   2.503   4.121 -0.7397  0.0187 -0.4347
  186ILE     HA 2788   5.015   2.790   4.108  1.6297  0.0287 -0.4261
  186ILE     HB 2789   5.101   2.596   4.314  0.7626  0.2880  0.0558
  186ILE   HG12 2790   5.001   2.880   4.334 -0.4862  1.3010  0.0656
  186ILE   HG13 2791   4.893   2.743   4.344  0.0408  0.4095  0.2451
  186ILE   HG21 2792   5.317   2.717   4.253  0.0788  1.3577  0.6204
  186ILE   HG22 2793   5.237   2.872   4.259  0.1659  0.4156  1.1919
  186ILE   HG23 2794   5.265   2.766   4.403 -0.5623 -0.8191 -0.0624
  186ILE   HD11 2795   5.020   2.647   4.549  0.2604 -0.6776  0.4353
  186ILE   HD12 2796   5.107   2.798   4.555  0.3372 -0.5003  0.0336
  186ILE   HD13 2797   4.939   2.802   4.587  0.4694 -0.3157 -0.2319
  187ASP      N 2798   5.154   2.696   3.924 -0.6907 -0.9295  0.2652
  187ASP     CA 2799   5.254   2.677   3.819  0.1453 -0.5415  0.7738
  187ASP      C 2800   5.396   2.719   3.863 -0.3700  0.3651  0.4074
  187ASP      O 2801   5.421   2.835   3.890  0.5465  0.1724 -0.1973
  187ASP     CB 2802   5.205   2.745   3.684 -0.9962  0.8292 -0.1699
  187ASP     CG 2803   5.287   2.692   3.563  0.9655  0.3125  0.2010
  187ASP    OD1 2804   5.409   2.690   3.566 -0.4119 -0.3273  0.2972
  187ASP    OD2 2805   5.221   2.642   3.472 -0.0369 -0.0469  0.0340
  187ASP      H 2806   5.107   2.785   3.921  0.2389 -0.3663  0.9557
  187ASP     HA 2807   5.259   2.570   3.801  0.4922 -0.2876 -0.9512
  187ASP    HB2 2808   5.098   2.743   3.666 -0.8219  0.8473 -1.3595
  187ASP    HB3 2809   5.248   2.844   3.701  0.0602  0.6150 -1.3171
  188HIS      N 2810   5.499   2.632   3.853  1.3586  0.5618 -0.0710
  188HIS     CA 2811   5.635   2.663   3.902  0.6940 -0.0007 -0.2529
  188HIS      C 2812   5.705   2.765   3.810  0.2714  0.0004  0.5129
  188HIS      O 2813   5.798   2.830   3.860  0.1881 -0.3760  0.1493
  188HIS     CB 2814   5.720   2.536   3.917  0.4542  0.9911 -0.0979
  188HIS     CG 2815   5.764   2.476   3.789  0.1667 -0.2973 -0.7392
  188HIS    ND1 2816   5.698   2.376   3.719 -0.4288 -0.4425  0.3373
  188HIS    CD2 2817   5.880   2.508   3.726 -0.1170 -0.1764 -0.2894
  188HIS    CE1 2818   5.767   2.356   3.603 -0.1408  0.9492 -0.6145
  188HIS    NE2 2819   5.875   2.443   3.598  0.4357  0.3203 -0.4193
  188HIS      H 2820   5.474   2.540   3.822  1.2064  0.2845  0.8388
  188HIS     HA 2821   5.616   2.705   4.001 -0.5708 -0.7988 -0.1086
  188HIS    HB2 2822   5.813   2.543   3.974  0.2002 -1.5743  0.8792
  188HIS    HB3 2823   5.660   2.457   3.961 -0.1685  1.0919 -0.7264
  188HIS    HD1 2824   5.605   2.343   3.741  0.1179 -1.6314  1.1205
  188HIS    HD2 2825   5.951   2.581   3.762 -1.5146  1.1503 -0.0218
  188HIS    HE1 2826   5.727   2.292   3.525  0.8196  0.9921 -1.1776
  189SER      N 2827   5.660   2.782   3.682  0.3991  0.0257  0.4940
  189SER     CA 2828   5.732   2.858   3.582 -0.2225 -0.7906 -0.4151
  189SER      C 2829   5.738   3.012   3.607  0.1219  0.0263  1.0049
  189SER      O 2830   5.829   3.082   3.566  0.0568  0.4205 -0.3159
  189SER     CB 2831   5.696   2.830   3.432  0.0070  0.0041 -0.5420
  189SER     OG 2832   5.557   2.859   3.411 -0.8759 -0.2685  0.1927
  189SER      H 2833   5.587   2.724   3.644  0.6296  0.6383 -1.0286
  189SER     HA 2834   5.831   2.815   3.601  0.4099  0.6087 -0.2755
  189SER    HB2 2835   5.764   2.888   3.369  0.4395 -0.8803 -0.9224
  189SER    HB3 2836   5.713   2.723   3.419 -0.3324 -0.2143  0.5883
  189SER     HG 2837   5.503   2.816   3.477 -1.4176  2.4892  1.8326
  190LEU      N 2838   5.630   3.057   3.667 -0.4456 -0.3399 -0.1469
  190LEU     CA 2839   5.596   3.199   3.673 -0.1874 -0.5443  0.8780
  190LEU      C 2840   5.675   3.290   3.770 -0.2658  1.2420 -0.4157
  190LEU      O 2841   5.668   3.407   3.766  0.7507 -0.2315  0.3368
  190LEU     CB 2842   5.452   3.213   3.695  0.9558  0.0117  0.1929
  190LEU     CG 2843   5.350   3.122   3.615 -0.1357 -0.2228 -0.4207
  190LEU    CD1 2844   5.211   3.153   3.665 -0.4157  0.0983  0.6128
  190LEU    CD2 2845   5.354   3.161   3.468  0.1868  0.0176 -1.1263
  190LEU      H 2846   5.556   2.999   3.706 -0.8454  0.2518  0.0019
  190LEU     HA 2847   5.622   3.231   3.572  0.0615 -0.5282  0.9460
  190LEU    HB2 2848   5.427   3.170   3.793  1.0710 -1.8685 -0.5111
  190LEU    HB3 2849   5.428   3.318   3.681 -1.1881 -0.3523  0.4211
  190LEU     HG 2850   5.374   3.016   3.622  0.4035 -0.1168 -0.6399
  190LEU   HD11 2851   5.194   3.259   3.644  0.1270 -0.1194 -1.2794
  190LEU   HD12 2852   5.140   3.100   3.601 -0.1283  0.7537 -0.3009
  190LEU   HD13 2853   5.195   3.124   3.768 -1.5362  1.8137  1.0059
  190LEU   HD21 2854   5.281   3.115   3.402 -0.6330 -1.3403  0.5612
  190LEU   HD22 2855   5.341   3.269   3.462  0.3601  0.1432  0.1063
  190LEU   HD23 2856   5.456   3.140   3.435  1.0401  1.7702  0.0707
  191TYR      N 2857   5.751   3.222   3.862 -0.6351  0.3268  0.9531
  191TYR     CA 2858   5.805   3.276   3.986  0.2535 -0.6133 -0.0700
  191TYR      C 2859   5.939   3.218   4.031  0.6453 -0.2345 -0.0250
  191TYR      O 2860   5.964   3.103   3.999  0.7050  0.1400 -0.7176
  191TYR     CB 2861   5.707   3.272   4.102  0.5992  0.4519  0.0227
  191TYR     CG 2862   5.693   3.136   4.176  0.8232 -0.0232  0.6431
  191TYR    CD1 2863   5.593   3.041   4.137  0.0538  0.1949  0.5478
  191TYR    CD2 2864   5.768   3.118   4.289 -0.7800 -0.6246  0.2071
  191TYR    CE1 2865   5.582   2.927   4.213 -0.1340  0.0416 -0.4092
  191TYR    CE2 2866   5.732   3.021   4.378  0.1496  0.0137 -0.9478
  191TYR     CZ 2867   5.636   2.918   4.342 -0.0826 -0.2273 -0.4015
  191TYR     OH 2868   5.617   2.821   4.434  0.2256  0.9776  0.3971
  191TYR      H 2869   5.758   3.122   3.858  0.9769  0.3933 -0.2786
  191TYR     HA 2870   5.810   3.384   3.973  1.0345 -0.6634 -0.2833
  191TYR    HB2 2871   5.743   3.346   4.173  0.4470  1.3015 -0.7447
  191TYR    HB3 2872   5.608   3.310   4.076  0.7734  0.0659 -1.3466
  191TYR    HD1 2873   5.532   3.040   4.048  0.7921 -0.4139  0.0227
  191TYR    HD2 2874   5.836   3.194   4.326 -1.4374  0.4548 -0.7125
  191TYR    HE1 2875   5.504   2.859   4.182 -0.9332  0.5347  0.4251
  191TYR    HE2 2876   5.778   2.998   4.473 -0.3681 -0.2625 -0.7554
  191TYR     HH 2877   5.544   2.760   4.422  0.0066  1.2092  0.5191
  192THR      N 2878   6.011   3.288   4.118 -0.5857  0.5351  0.2584
  192THR     CA 2879   6.135   3.231   4.187  0.6449 -0.0061 -0.1248
  192THR      C 2880   6.153   3.271   4.339 -0.0128 -0.3196  0.6464
  192THR      O 2881   6.103   3.369   4.392  0.1595 -0.2503 -0.3085
  192THR     CB 2882   6.251   3.267   4.105 -0.0190  0.4242  0.9210
  192THR    OG1 2883   6.294   3.401   4.130 -0.0495  0.1180  0.0563
  192THR    CG2 2884   6.249   3.245   3.950  0.1430 -0.6230 -0.4068
  192THR      H 2885   5.987   3.383   4.141  0.8191  0.8529  0.6051
  192THR     HA 2886   6.126   3.123   4.176 -0.8400  0.0428  0.0985
  192THR     HB 2887   6.336   3.204   4.130  0.3218  0.4365 -0.1107
  192THR    HG1 2888   6.297   3.449   4.047 -0.8350  1.6308  0.8293
  192THR   HG21 2889   6.227   3.141   3.925 -0.4773 -0.3776 -0.9259
  192THR   HG22 2890   6.168   3.313   3.924 -0.4839 -0.3843  1.7824
  192THR   HG23 2891   6.340   3.270   3.896 -0.4948 -0.3168 -1.3940
  193GLY      N 2892   6.233   3.194   4.412  0.0056 -0.5796  0.2996
  193GLY     CA 2893   6.239   3.180   4.559  0.7050 -0.2016  0.4747
  193GLY      C 2894   6.113   3.124   4.619 -0.3694  0.8213  0.0803
  193GLY      O 2895   6.041   3.046   4.554 -0.3418  0.2325  0.3568
  193GLY      H 2896   6.276   3.117   4.364  0.8762  0.1758 -0.2019
  193GLY    HA2 2897   6.319   3.113   4.590 -0.1360 -2.0427 -0.8732
  193GLY    HA3 2898   6.237   3.277   4.609 -1.1459 -0.3111  0.7717
  194SER      N 2899   6.084   3.166   4.739  0.6820 -0.1654  0.0178
  194SER     CA 2900   5.972   3.119   4.813 -0.6730  0.5983  0.3298
  194SER      C 2901   5.841   3.191   4.785 -0.2037  0.0432  0.1833
  194SER      O 2902   5.852   3.312   4.761  0.1524  0.1814 -0.4330
  194SER     CB 2903   6.015   3.110   4.961 -0.4471  0.8225 -0.3031
  194SER     OG 2904   6.106   2.999   4.979  0.3122  0.5057 -0.5321
  194SER      H 2905   6.136   3.244   4.775  0.6712 -0.0327 -0.2495
  194SER     HA 2906   5.952   3.019   4.775 -0.1602  0.4704  0.3777
  194SER    HB2 2907   6.070   3.197   4.996  1.6020 -0.6572  0.5639
  194SER    HB3 2908   5.930   3.106   5.028 -0.1345 -1.1811  0.0947
  194SER     HG 2909   6.195   3.029   4.961  1.1788 -1.1974  0.3467
  195LEU      N 2910   5.730   3.122   4.797 -0.3370  0.1902  0.9911
  195LEU     CA 2911   5.598   3.194   4.814 -0.5207 -0.4998 -0.6449
  195LEU      C 2912   5.594   3.243   4.961  0.1497  0.0209  0.2845
  195LEU      O 2913   5.625   3.161   5.045 -0.6297 -0.7141 -0.0273
  195LEU     CB 2914   5.482   3.113   4.789  1.3850 -0.4851 -0.0445
  195LEU     CG 2915   5.439   3.120   4.641  0.6538 -0.3679  0.7550
  195LEU    CD1 2916   5.348   3.006   4.599 -0.3055 -0.9244 -0.2638
  195LEU    CD2 2917   5.363   3.250   4.612 -0.3747  0.6086  0.1674
  195LEU      H 2918   5.738   3.023   4.813 -0.3140 -0.4407 -1.7956
  195LEU     HA 2919   5.596   3.285   4.754 -1.6912 -0.7613 -1.0494
  195LEU    HB2 2920   5.498   3.010   4.821 -0.4320 -1.2997 -1.3752
  195LEU    HB3 2921   5.390   3.141   4.842  1.3386  0.2182 -0.4647
  195LEU     HG 2922   5.529   3.121   4.581 -0.4979 -0.0625 -1.1385
  195LEU   HD11 2923   5.316   3.031   4.498 -0.1193  0.4751 -0.0241
  195LEU   HD12 2924   5.387   2.905   4.606 -0.9931 -1.1598  0.4139
  195LEU   HD13 2925   5.255   3.024   4.654 -0.2832 -0.5015 -0.3602
  195LEU   HD21 2926   5.273   3.253   4.672 -0.0394 -2.3423  1.1251
  195LEU   HD22 2927   5.425   3.339   4.628  0.3978  0.0207  0.6190
  195LEU   HD23 2928   5.350   3.261   4.504 -0.1794 -0.3324  0.0289
  196TRP      N 2929   5.572   3.370   4.986 -0.1765 -0.2263  0.5891
  196TRP     CA 2930   5.555   3.432   5.114 -0.3015  0.1562 -0.9634
  196TRP      C 2931   5.414   3.478   5.127 -0.4152 -0.2156 -0.2428
  196TRP      O 2932   5.353   3.496   5.025 -0.2794 -0.3199 -0.1804
  196TRP     CB 2933   5.640   3.560   5.124 -0.8098  0.2956 -0.4384
  196TRP     CG 2934   5.785   3.537   5.105  0.7402 -0.5612 -0.4134
  196TRP    CD1 2935   5.851   3.517   4.989  0.6571  0.2928  0.3884
  196TRP    CD2 2936   5.878   3.516   5.213  0.8312  0.2937 -0.5571
  196TRP    NE1 2937   5.981   3.486   5.015  0.6873 -0.7202  0.1540
  196TRP    CE2 2938   5.995   3.469   5.151 -0.3621  0.5349  0.3821
  196TRP    CE3 2939   5.890   3.522   5.356  0.2779  0.0638 -0.4393
  196TRP    CZ2 2940   6.100   3.402   5.220 -0.4691 -0.0962  0.3246
  196TRP    CZ3 2941   5.996   3.466   5.431 -0.2135  0.1067  0.3895
  196TRP    CH2 2942   6.104   3.395   5.360  0.7458  0.2803  0.3251
  196TRP      H 2943   5.554   3.425   4.903  0.2763 -0.2692  0.4583
  196TRP     HA 2944   5.592   3.366   5.192  0.3443  0.2383 -1.1846
  196TRP    HB2 2945   5.603   3.640   5.060  0.3657  1.1282 -0.1492
  196TRP    HB3 2946   5.624   3.600   5.224 -1.5073 -0.1308 -0.3656
  196TRP    HD1 2947   5.795   3.510   4.897 -1.0424  0.1661  1.3500
  196TRP    HE1 2948   6.043   3.470   4.937  0.1332 -1.1931 -0.2041
  196TRP    HE3 2949   5.806   3.563   5.410  1.3201 -0.6240  1.9611
  196TRP    HZ2 2950   6.179   3.354   5.165 -0.5143 -0.1842  0.3349
  196TRP    HZ3 2951   5.987   3.481   5.538 -0.5539  0.5097  0.3106
  196TRP    HH2 2952   6.179   3.338   5.413 -0.2581 -0.8575  0.6144
  197TYR      N 2953   5.352   3.487   5.248  0.3454  0.3397 -0.2927
  197TYR     CA 2954   5.204   3.482   5.264  0.2857 -0.0721 -0.0594
  197TYR      C 2955   5.147   3.585   5.358  0.3160 -0.0587  0.5468
  197TYR      O 2956   5.203   3.603   5.468  0.3887  0.1005  0.2971
  197TYR     CB 2957   5.165   3.337   5.295 -0.0424 -0.6858 -0.0131
  197TYR     CG 2958   5.150   3.248   5.174  0.1689  0.9472  0.5452
  197TYR    CD1 2959   5.035   3.262   5.091 -0.7428  0.0395 -0.1149
  197TYR    CD2 2960   5.241   3.138   5.157  0.2430  0.1396  0.0198
  197TYR    CE1 2961   5.025   3.179   4.979 -0.8705  0.4754 -0.1140
  197TYR    CE2 2962   5.223   3.051   5.049 -0.0001  0.1623  0.0947
  197TYR     CZ 2963   5.111   3.068   4.960 -0.7539  0.1311 -0.8202
  197TYR     OH 2964   5.088   2.979   4.859 -0.3814 -0.0590 -0.1731
  197TYR      H 2965   5.412   3.458   5.323  1.2670  0.5243 -0.9177
  197TYR     HA 2966   5.149   3.506   5.173  1.0614 -0.0368 -0.5411
  197TYR    HB2 2967   5.240   3.289   5.359 -0.2253 -0.3780  0.4404
  197TYR    HB3 2968   5.072   3.337   5.351 -0.0204 -1.5577  0.0549
  197TYR    HD1 2969   4.963   3.340   5.114  0.7952  1.3493  0.7422
  197TYR    HD2 2970   5.322   3.125   5.227  0.8686  0.8170 -0.5515
  197TYR    HE1 2971   4.945   3.186   4.907 -0.0665  0.8615 -1.0143
  197TYR    HE2 2972   5.291   2.971   5.026 -0.5881 -0.4720  0.4881
  197TYR     HH 2973   5.150   2.907   4.872  0.4065  0.7716  1.1657
  198THR      N 2974   5.028   3.647   5.328  0.1166  0.2405  0.4967
  198THR     CA 2975   4.951   3.731   5.421  0.1557  0.8318  0.5246
  198THR      C 2976   4.802   3.691   5.430 -0.3397  0.2140  0.2400
  198THR      O 2977   4.739   3.654   5.335 -0.2625  0.2811  0.3550
  198THR     CB 2978   4.965   3.879   5.364 -0.4289  0.2127 -0.2744
  198THR    OG1 2979   4.914   3.967   5.462 -0.7146 -0.4701  0.2990
  198THR    CG2 2980   4.889   3.896   5.237  0.1866  0.2525  0.1308
  198THR      H 2981   5.003   3.646   5.230 -0.3361  1.7985  0.5480
  198THR     HA 2982   4.994   3.731   5.521 -0.3618  1.8704  0.7760
  198THR     HB 2983   5.070   3.899   5.345  0.0108 -0.4095  1.2181
  198THR    HG1 2984   4.965   3.956   5.542  0.5708 -0.0400 -0.4020
  198THR   HG21 2985   4.781   3.887   5.244  0.0860  0.4887 -0.8732
  198THR   HG22 2986   4.917   3.997   5.206 -0.5425  0.2304 -0.6715
  198THR   HG23 2987   4.926   3.826   5.162  1.3200  0.3427  0.5580
  199PRO      N 2988   4.743   3.687   5.551  0.0516  0.1595 -0.4940
  199PRO     CA 2989   4.605   3.656   5.567  0.3066 -0.6328  1.4890
  199PRO      C 2990   4.517   3.762   5.496  0.3421 -0.6096 -0.4438
  199PRO      O 2991   4.563   3.878   5.489  0.9962 -0.4925 -0.1932
  199PRO     CB 2992   4.576   3.651   5.710  1.1901  0.1812  0.2709
  199PRO     CG 2993   4.681   3.741   5.771  0.0611  0.1160 -0.9726
  199PRO     CD 2994   4.796   3.721   5.683  0.5499 -0.3348 -0.0146
  199PRO     HA 2995   4.590   3.560   5.518  0.3578 -0.0784  0.3019
  199PRO    HB2 2996   4.474   3.675   5.740  0.8384 -1.1539  0.2484
  199PRO    HB3 2997   4.579   3.550   5.751  0.3300 -0.2406 -0.6365
  199PRO    HG2 2998   4.646   3.844   5.774 -0.3969 -0.0493  0.0529
  199PRO    HG3 2999   4.695   3.706   5.873 -0.7400  0.0073 -0.8837
  199PRO    HD2 3000   4.867   3.642   5.708  0.1009 -0.3418  1.3646
  199PRO    HD3 3001   4.844   3.818   5.673 -0.6740  0.2188 -1.1513
  200ILE      N 3002   4.394   3.730   5.458 -0.2356  0.9484 -0.2102
  200ILE     CA 3003   4.305   3.827   5.415  1.6622 -0.7871 -0.7825
  200ILE      C 3004   4.240   3.895   5.543  0.3309 -0.3639  0.0371
  200ILE      O 3005   4.206   3.833   5.639  0.6878  0.1786  0.1200
  200ILE     CB 3006   4.189   3.772   5.316 -0.0163 -0.6539 -0.2141
  200ILE    CG1 3007   4.267   3.746   5.185  1.0275 -0.2756  0.1074
  200ILE    CG2 3008   4.069   3.868   5.301 -0.7041  0.3894 -0.5086
  200ILE    CD1 3009   4.169   3.681   5.089  1.0720  0.9305  0.4921
  200ILE      H 3010   4.360   3.636   5.471  1.2190  0.4566  0.3777
  200ILE     HA 3011   4.359   3.915   5.382 -0.0682  0.1091 -1.4966
  200ILE     HB 3012   4.153   3.677   5.354 -0.4403 -0.7298 -0.7794
  200ILE   HG12 3013   4.300   3.844   5.150  0.6078  0.2134  0.9977
  200ILE   HG13 3014   4.354   3.683   5.204  0.9303 -0.2560  0.6606
  200ILE   HG21 3015   4.015   3.869   5.395  0.2347 -0.3962  0.0733
  200ILE   HG22 3016   4.099   3.970   5.276  0.4401 -0.0021 -0.8835
  200ILE   HG23 3017   3.995   3.816   5.240 -0.2311 -0.8055 -0.1316
  200ILE   HD11 3018   4.232   3.649   5.006  0.1534  0.6854 -0.1416
  200ILE   HD12 3019   4.104   3.604   5.130  0.0263  1.4973 -0.0090
  200ILE   HD13 3020   4.094   3.750   5.050 -0.8158 -0.8899  0.5549
  201ARG      N 3021   4.227   4.033   5.543  0.5784 -0.6140 -0.0755
  201ARG     CA 3022   4.162   4.108   5.658  0.1496  0.0479  1.0459
  201ARG      C 3023   4.011   4.088   5.655  0.3548  0.5860  0.4451
  201ARG      O 3024   3.954   4.053   5.755 -0.2581 -0.5409 -0.6639
  201ARG     CB 3025   4.195   4.262   5.634 -0.1339 -0.5410 -1.0482
  201ARG     CG 3026   4.174   4.351   5.761 -1.0767  0.8246  0.4043
  201ARG     CD 3027   4.036   4.380   5.808  0.7028  0.4275 -0.2093
  201ARG     NE 3028   4.036   4.473   5.913  0.2464 -0.1838 -0.4843
  201ARG     CZ 3029   4.069   4.601   5.921 -0.3689  0.5534  0.6284
  201ARG    NH1 3030   4.110   4.666   5.811 -0.5038  0.0821 -0.7272
  201ARG    NH2 3031   4.058   4.671   6.027  0.5089 -0.3913  0.9340
  201ARG      H 3032   4.260   4.087   5.464 -1.1609 -0.5709 -0.8752
  201ARG     HA 3033   4.208   4.075   5.751  1.1889 -1.3585  0.1135
  201ARG    HB2 3034   4.303   4.275   5.623 -0.1652  1.9483  0.2144
  201ARG    HB3 3035   4.143   4.301   5.546 -0.4744  0.1421 -0.5576
  201ARG    HG2 3036   4.233   4.301   5.837  0.4197 -0.1541 -1.2403
  201ARG    HG3 3037   4.228   4.443   5.738  0.0722 -0.2095 -1.5430
  201ARG    HD2 3038   3.976   4.420   5.727  0.4748  0.1650 -0.1736
  201ARG    HD3 3039   3.981   4.290   5.835  1.1270  0.3887  0.6076
  201ARG     HE 3040   4.002   4.434   6.001  0.2064  0.6078 -0.1303
  201ARG   HH11 3041   4.146   4.760   5.825  1.1111 -0.5801  0.0243
  201ARG   HH12 3042   4.096   4.622   5.721  0.6262  0.2160 -0.9996
  201ARG   HH21 3043   4.062   4.772   6.030  0.0448 -0.3417  0.1774
  201ARG   HH22 3044   4.013   4.619   6.101  0.8976 -0.8800  0.8370
  202ARG      N 3045   3.942   4.103   5.542  0.9836  0.4314 -0.3430
  202ARG     CA 3046   3.796   4.070   5.510  0.6524 -0.0505 -1.2738
  202ARG      C 3047   3.765   4.034   5.371 -1.1576 -0.4676  0.7695
  202ARG      O 3048   3.826   4.096   5.281  0.3315  0.1371 -0.2716
  202ARG     CB 3049   3.722   4.201   5.563  0.9430 -1.0150  0.1535
  202ARG     CG 3050   3.562   4.180   5.564 -0.8566  0.5214  1.1090
  202ARG     CD 3051   3.489   4.277   5.658 -0.0461  0.4322 -1.5629
  202ARG     NE 3052   3.518   4.417   5.625 -0.4173 -0.2098 -0.8486
  202ARG     CZ 3053   3.432   4.515   5.621  0.6003  0.5031  0.4951
  202ARG    NH1 3054   3.479   4.639   5.626  0.6542  0.6155  0.2584
  202ARG    NH2 3055   3.300   4.498   5.635  0.0849  0.2924  0.2933
  202ARG      H 3056   3.996   4.141   5.465  0.9715 -1.1757 -1.2373
  202ARG     HA 3057   3.757   4.002   5.586  2.3327  1.0405  0.7937
  202ARG    HB2 3058   3.754   4.231   5.663 -0.4500  0.4071  0.2554
  202ARG    HB3 3059   3.748   4.291   5.506  0.6346 -1.2669 -0.3978
  202ARG    HG2 3060   3.520   4.182   5.464  1.4450 -0.5825 -0.0494
  202ARG    HG3 3061   3.545   4.078   5.597 -0.3835  0.0034 -0.1107
  202ARG    HD2 3062   3.385   4.246   5.656 -0.1047  0.5011 -0.3939
  202ARG    HD3 3063   3.523   4.254   5.759 -0.3485  0.7813 -1.3805
  202ARG     HE 3064   3.614   4.443   5.611 -0.0924 -1.1755 -0.5661
  202ARG   HH11 3065   3.413   4.714   5.643  0.3595  0.5388 -0.4710
  202ARG   HH12 3066   3.578   4.648   5.609  0.4826  0.5351 -0.9614
  202ARG   HH21 3067   3.231   4.569   5.653 -0.8867 -0.7562  0.9970
  202ARG   HH22 3068   3.261   4.405   5.631 -0.1483  0.4071 -0.7862
  203GLU      N 3069   3.679   3.939   5.347 -0.2145 -0.0505 -0.1129
  203GLU     CA 3070   3.633   3.896   5.215 -0.3824  0.0943  0.3166
  203GLU      C 3071   3.535   3.998   5.168  0.6031 -0.5083 -0.2486
  203GLU      O 3072   3.413   4.002   5.193  0.0032  0.0353 -0.6883
  203GLU     CB 3073   3.566   3.761   5.216  0.5704  1.0932  0.0371
  203GLU     CG 3074   3.676   3.651   5.248 -0.2161 -0.3654  0.0972
  203GLU     CD 3075   3.617   3.509   5.260  0.7529 -0.7039  0.9445
  203GLU    OE1 3076   3.488   3.485   5.240 -0.0505 -0.5134 -0.0241
  203GLU    OE2 3077   3.699   3.416   5.283  0.1695 -0.5799 -0.1492
  203GLU      H 3078   3.640   3.895   5.429  0.5205 -0.0890  0.2378
  203GLU     HA 3079   3.725   3.878   5.159  0.1027  1.0738  0.7622
  203GLU    HB2 3080   3.494   3.772   5.297  1.0597  0.4100  0.5881
  203GLU    HB3 3081   3.518   3.733   5.122  0.8227 -0.6175  0.3541
  203GLU    HG2 3082   3.754   3.647   5.173 -0.8693 -1.5293 -0.5641
  203GLU    HG3 3083   3.721   3.671   5.346  0.3891  0.3858 -0.3128
  204TRP      N 3084   3.577   4.108   5.098 -0.7973 -0.0378 -0.5124
  204TRP     CA 3085   3.491   4.194   5.022  0.4316 -1.0291  0.6026
  204TRP      C 3086   3.559   4.234   4.891 -0.5974  0.9955  0.4089
  204TRP      O 3087   3.556   4.157   4.794 -0.9121 -0.4046 -0.4577
  204TRP     CB 3088   3.439   4.317   5.111  0.2586  0.9672  0.3404
  204TRP     CG 3089   3.538   4.412   5.181  0.2100  0.1864  0.8584
  204TRP    CD1 3090   3.661   4.389   5.224 -0.7981 -0.5164 -0.6552
  204TRP    CD2 3091   3.507   4.552   5.196 -0.5123 -0.5829 -0.2630
  204TRP    NE1 3092   3.704   4.502   5.291  0.4476 -0.5378  0.1640
  204TRP    CE2 3093   3.617   4.610   5.271  0.7375  0.6095  0.4788
  204TRP    CE3 3094   3.398   4.643   5.171  0.0663  0.0716 -0.3766
  204TRP    CZ2 3095   3.626   4.738   5.309 -0.0105 -0.2369 -0.3157
  204TRP    CZ3 3096   3.399   4.777   5.219 -0.6303  0.5833 -0.3340
  204TRP    CH2 3097   3.516   4.825   5.284  1.1033  0.6889 -0.3916
  204TRP      H 3098   3.676   4.119   5.079 -0.3005  0.7789  1.8765
  204TRP     HA 3099   3.402   4.144   4.984 -0.9335  2.1511 -1.2228
  204TRP    HB2 3100   3.357   4.372   5.066 -1.0737 -1.1977 -0.2178
  204TRP    HB3 3101   3.390   4.263   5.193  1.8351 -1.5859 -0.1620
  204TRP    HD1 3102   3.718   4.298   5.208 -1.0164 -0.6333 -0.7771
  204TRP    HE1 3103   3.797   4.510   5.329  0.4092 -1.2704  0.4439
  204TRP    HE3 3104   3.319   4.604   5.109  0.0903 -0.8845  0.1525
  204TRP    HZ2 3105   3.710   4.779   5.364 -0.3346  0.7584 -0.5223
  204TRP    HZ3 3106   3.307   4.832   5.211 -1.7226 -0.9527  0.4938
  204TRP    HH2 3107   3.512   4.924   5.325  1.8089  0.6086 -0.0983
  205TYR      N 3108   3.644   4.332   4.899  0.0060 -0.8185  0.4211
  205TYR     CA 3109   3.776   4.342   4.839  0.3082 -0.1273 -0.3932
  205TYR      C 3110   3.873   4.223   4.877 -0.2671 -0.4456  0.1300
  205TYR      O 3111   3.855   4.174   4.991  0.0443 -0.1336  0.2189
  205TYR     CB 3112   3.825   4.479   4.889 -1.2754 -0.3485 -0.5298
  205TYR     CG 3113   3.767   4.592   4.817  1.1159 -0.2051 -0.4216
  205TYR    CD1 3114   3.799   4.623   4.687 -0.5505  0.2243 -0.3751
  205TYR    CD2 3115   3.675   4.680   4.888 -0.1309 -0.4735  0.6847
  205TYR    CE1 3116   3.757   4.734   4.626  0.4326 -1.3122 -0.1688
  205TYR    CE2 3117   3.632   4.797   4.826  0.6040  0.0985 -1.1677
  205TYR     CZ 3118   3.671   4.831   4.696  0.1853  0.3340  0.0637
  205TYR     OH 3119   3.627   4.948   4.636  0.1322 -0.2643 -0.6178
  205TYR      H 3120   3.628   4.387   4.982  0.7904 -0.2691  0.2226
  205TYR     HA 3121   3.762   4.342   4.731 -1.8565 -0.2628 -0.2119
  205TYR    HB2 3122   3.823   4.500   4.996  1.2812  1.3594 -0.6311
  205TYR    HB3 3123   3.932   4.491   4.869 -0.9092  1.4678  1.6925
  205TYR    HD1 3124   3.856   4.549   4.632 -0.5179  0.0013 -0.0476
  205TYR    HD2 3125   3.640   4.640   4.982 -1.1170 -1.2680  0.0171
  205TYR    HE1 3126   3.783   4.766   4.526  0.8794 -1.7843 -0.2115
  205TYR    HE2 3127   3.558   4.851   4.883  0.4877 -0.9487 -0.2598
  205TYR     HH 3128   3.543   4.972   4.675 -0.2417 -1.3945 -0.6618
  206TYR      N 3129   3.981   4.191   4.803  0.3293  0.4239 -0.7267
  206TYR     CA 3130   4.105   4.126   4.859  0.2213 -0.9970 -0.6324
  206TYR      C 3131   4.184   4.226   4.945  0.1522 -0.0926  0.0811
  206TYR      O 3132   4.285   4.280   4.901 -0.2331 -0.2390 -0.3184
  206TYR     CB 3133   4.179   4.080   4.739 -0.5871  0.6474  0.1469
  206TYR     CG 3134   4.108   3.964   4.670  0.3251  0.3837  0.7936
  206TYR    CD1 3135   4.105   3.827   4.722  0.0290 -0.0453  0.2947
  206TYR    CD2 3136   4.046   3.983   4.542 -0.0810  0.5280 -0.3683
  206TYR    CE1 3137   4.049   3.722   4.664  0.4196  0.7001  1.0584
  206TYR    CE2 3138   3.997   3.868   4.474  0.3148  0.0037 -0.4790
  206TYR     CZ 3139   3.992   3.741   4.536 -0.4478  0.4330 -0.3365
  206TYR     OH 3140   3.926   3.638   4.488 -0.0799  0.4094  0.1952
  206TYR      H 3141   4.006   4.263   4.737 -0.3370  1.2796 -0.0947
  206TYR     HA 3142   4.084   4.044   4.928  0.7369  0.1792  1.0740
  206TYR    HB2 3143   4.215   4.155   4.669  0.0458  0.7297  0.5381
  206TYR    HB3 3144   4.278   4.051   4.776 -0.5138  1.2096  0.4073
  206TYR    HD1 3145   4.154   3.804   4.816  0.0512  0.0755  0.3144
  206TYR    HD2 3146   4.037   4.081   4.497  1.3561  0.3187 -1.2114
  206TYR    HE1 3147   4.055   3.622   4.705 -0.4201  0.4571  0.6389
  206TYR    HE2 3148   3.950   3.881   4.378 -1.9114  0.2750  0.5383
  206TYR     HH 3149   3.871   3.673   4.419 -1.2890 -1.3172  0.1464
  207GLU      N 3150   4.132   4.256   5.064  0.2496 -0.6232 -0.7405
  207GLU     CA 3151   4.199   4.342   5.169 -0.3247 -0.1656  0.1038
  207GLU      C 3152   4.319   4.273   5.246  0.7501  0.6255 -0.4830
  207GLU      O 3153   4.310   4.154   5.287 -0.2583  0.3871  0.2660
  207GLU     CB 3154   4.081   4.387   5.260 -0.5297  0.1863  0.0042
  207GLU     CG 3155   4.134   4.511   5.336  0.3856  0.4974  0.4313
  207GLU     CD 3156   4.047   4.554   5.451  0.8811  0.5549  0.0730
  207GLU    OE1 3157   3.926   4.517   5.457 -0.4387  0.1004  0.1058
  207GLU    OE2 3158   4.091   4.631   5.537  0.4174  0.1933 -0.3964
  207GLU      H 3159   4.054   4.200   5.095 -0.5059  0.4829 -0.5237
  207GLU     HA 3160   4.235   4.430   5.117 -0.3657 -0.2540 -0.0773
  207GLU    HB2 3161   4.002   4.410   5.189 -0.0410 -0.0247 -0.6297
  207GLU    HB3 3162   4.070   4.297   5.321  0.5080  0.1766  0.2166
  207GLU    HG2 3163   4.231   4.493   5.383  0.8708  0.9242 -0.3712
  207GLU    HG3 3164   4.146   4.599   5.274  1.1394  0.9667  1.2022
  208VAL      N 3165   4.423   4.357   5.274  0.1254 -0.0379 -0.4475
  208VAL     CA 3166   4.549   4.329   5.351 -0.0379 -0.0541  0.5555
  208VAL      C 3167   4.585   4.434   5.454 -0.6147  0.4288  0.8177
  208VAL      O 3168   4.518   4.534   5.466 -0.5484 -0.5780  0.6099
  208VAL     CB 3169   4.669   4.328   5.253 -0.0320  0.2351 -0.3664
  208VAL    CG1 3170   4.658   4.209   5.149  0.0537  0.2220 -1.0220
  208VAL    CG2 3171   4.692   4.458   5.181  0.2958 -1.2151  1.3009
  208VAL      H 3172   4.395   4.454   5.267 -0.5910 -0.0186  1.3697
  208VAL     HA 3173   4.539   4.231   5.397 -0.4951 -0.6196 -0.6520
  208VAL     HB 3174   4.750   4.294   5.317 -0.7102  0.0776  0.4575
  208VAL   HG11 3175   4.742   4.220   5.082  0.9648  0.3155  0.0742
  208VAL   HG12 3176   4.657   4.115   5.203 -1.4421  0.7268 -0.0244
  208VAL   HG13 3177   4.565   4.212   5.092 -0.2728  0.8083 -0.4907
  208VAL   HG21 3178   4.605   4.480   5.118  1.6426  0.9673 -0.0811
  208VAL   HG22 3179   4.704   4.544   5.247 -0.5485 -0.1818  0.2259
  208VAL   HG23 3180   4.779   4.465   5.115  0.1769  1.1124  1.1932
  209ILE      N 3181   4.689   4.406   5.530  0.3104  0.1267 -0.4997
  209ILE     CA 3182   4.736   4.501   5.631 -0.8257  0.0027  0.2277
  209ILE      C 3183   4.886   4.518   5.605 -0.0061  0.7036 -0.1553
  209ILE      O 3184   4.961   4.425   5.608 -0.7122  0.3820 -0.2458
  209ILE     CB 3185   4.713   4.450   5.777  0.2569  0.2466 -0.2198
  209ILE    CG1 3186   4.551   4.455   5.797 -0.0021  0.3463  0.5480
  209ILE    CG2 3187   4.788   4.544   5.869 -0.3148 -0.1522 -0.9645
  209ILE    CD1 3188   4.491   4.428   5.941 -0.6252 -0.3286  0.0247
  209ILE      H 3189   4.744   4.322   5.515  0.2777  0.1310 -0.6501
  209ILE     HA 3190   4.694   4.602   5.629 -0.7958  0.1282  1.9840
  209ILE     HB 3191   4.746   4.347   5.791 -1.2396 -0.1480  0.9351
  209ILE   HG12 3192   4.511   4.552   5.768  0.3971  0.4049  0.1789
  209ILE   HG13 3193   4.512   4.378   5.731  0.6022 -0.1927  0.7905
  209ILE   HG21 3194   4.772   4.650   5.848 -0.1952 -0.1730 -1.1705
  209ILE   HG22 3195   4.751   4.527   5.969  0.1067 -1.7888 -1.0310
  209ILE   HG23 3196   4.894   4.519   5.874 -0.1872  0.4757 -0.1070
  209ILE   HD11 3197   4.383   4.436   5.930 -0.5069  0.2067 -1.1315
  209ILE   HD12 3198   4.510   4.329   5.982  0.4857  0.0439  0.4982
  209ILE   HD13 3199   4.519   4.507   6.011 -2.2995  0.1745  0.2149
  210ILE      N 3200   4.928   4.637   5.572  0.5421 -0.5361  0.2308
  210ILE     CA 3201   5.067   4.682   5.558 -0.2637 -0.0941 -0.1252
  210ILE      C 3202   5.124   4.747   5.694  0.6604  0.2141 -0.3813
  210ILE      O 3203   5.081   4.858   5.736  0.0561  0.3984  0.7003
  210ILE     CB 3204   5.079   4.768   5.427  0.0453 -0.2830 -1.5700
  210ILE    CG1 3205   5.056   4.680   5.304  0.2549  0.9742 -0.4157
  210ILE    CG2 3206   5.198   4.863   5.421 -0.1785 -0.6352 -0.0653
  210ILE    CD1 3207   5.049   4.743   5.164 -0.2451  0.1885 -0.3543
  210ILE      H 3208   4.862   4.713   5.576  0.8485 -0.2633  0.2648
  210ILE     HA 3209   5.128   4.596   5.530 -0.3258  0.4333 -2.2682
  210ILE     HB 3210   4.997   4.840   5.431  0.0449 -0.3069 -0.4274
  210ILE   HG12 3211   5.128   4.598   5.294 -0.3776  0.4865 -1.2339
  210ILE   HG13 3212   4.959   4.632   5.317 -0.1404  1.5829 -0.9898
  210ILE   HG21 3213   5.213   4.912   5.518  0.0708 -0.3261 -0.2567
  210ILE   HG22 3214   5.287   4.805   5.396 -0.1731 -0.1182 -1.3570
  210ILE   HG23 3215   5.177   4.937   5.344  0.3560  0.0770  0.4416
  210ILE   HD11 3216   5.141   4.794   5.135  0.0240 -0.5282 -0.8193
  210ILE   HD12 3217   5.040   4.661   5.094 -0.1010 -0.3642  0.2570
  210ILE   HD13 3218   4.957   4.800   5.171 -1.4670 -1.4959 -1.3343
  211VAL      N 3219   5.223   4.684   5.760  0.2270 -0.2747 -0.0973
  211VAL     CA 3220   5.286   4.749   5.875  1.3330  0.0406  0.1156
  211VAL      C 3221   5.394   4.847   5.850 -0.6618 -0.1725  0.6375
  211VAL      O 3222   5.413   4.928   5.939  0.5788  0.3021  0.3211
  211VAL     CB 3223   5.349   4.638   5.960 -0.1363 -0.0371 -0.0938
  211VAL    CG1 3224   5.252   4.526   6.007 -0.6852 -0.4340  1.1209
  211VAL    CG2 3225   5.469   4.557   5.898  0.0087  0.2588 -0.3972
  211VAL      H 3226   5.266   4.604   5.716  1.1867 -0.0251  0.3525
  211VAL     HA 3227   5.212   4.803   5.933  1.8122  0.1611  0.6250
  211VAL     HB 3228   5.390   4.681   6.051 -0.0988 -0.1940 -0.0350
  211VAL   HG11 3229   5.306   4.467   6.081  1.3734 -0.3970 -0.2081
  211VAL   HG12 3230   5.161   4.564   6.055 -1.0503  0.2321 -0.0350
  211VAL   HG13 3231   5.222   4.465   5.922  0.4537  0.9148 -0.3548
  211VAL   HG21 3232   5.555   4.624   5.906  0.3990 -0.2611 -0.1068
  211VAL   HG22 3233   5.499   4.469   5.956 -0.1380  1.0015  0.9017
  211VAL   HG23 3234   5.447   4.524   5.797 -0.2853  1.8078 -0.8873
  212ARG      N 3235   5.464   4.843   5.736  0.2420  0.1683 -0.0890
  212ARG     CA 3236   5.575   4.940   5.717  0.6156 -0.5961 -0.7385
  212ARG      C 3237   5.598   4.971   5.566 -0.6634 -0.4353 -0.3147
  212ARG      O 3238   5.579   4.890   5.476 -0.2601 -0.5118 -0.1935
  212ARG     CB 3239   5.700   4.877   5.787  0.1303 -0.0281 -0.0836
  212ARG     CG 3240   5.832   4.967   5.784  0.5780  0.3604 -0.0820
  212ARG     CD 3241   5.951   4.875   5.822 -0.4346  1.5211 -0.2923
  212ARG     NE 3242   6.078   4.937   5.808  0.5251  0.6429 -0.1602
  212ARG     CZ 3243   6.143   5.013   5.902 -0.5074 -0.1205 -0.8051
  212ARG    NH1 3244   6.094   5.049   6.021  0.0719 -0.0185  0.1664
  212ARG    NH2 3245   6.258   5.063   5.862 -0.0814 -0.7695 -0.3134
  212ARG      H 3246   5.454   4.765   5.673 -0.2615  0.1304  0.0257
  212ARG     HA 3247   5.555   5.032   5.773 -0.6064 -1.5452  0.5346
  212ARG    HB2 3248   5.679   4.871   5.894 -0.3979 -0.1414 -0.1890
  212ARG    HB3 3249   5.733   4.781   5.747  1.2018  0.4906 -0.5338
  212ARG    HG2 3250   5.854   5.016   5.689  1.4593  0.7079  0.2778
  212ARG    HG3 3251   5.831   5.053   5.852 -1.5400  1.5097 -1.3572
  212ARG    HD2 3252   5.939   4.818   5.914 -0.4408  1.3493 -0.3967
  212ARG    HD3 3253   5.949   4.798   5.744 -0.3754  1.9025 -0.6820
  212ARG     HE 3254   6.121   4.935   5.717  0.3020 -2.1371 -0.3869
  212ARG   HH11 3255   6.139   5.131   6.061 -0.7048  0.2287  0.5896
  212ARG   HH12 3256   6.007   5.019   6.063  0.7186 -0.0601  1.6212
  212ARG   HH21 3257   6.310   5.126   5.922 -0.1546 -1.5912  0.6511
  212ARG   HH22 3258   6.296   5.042   5.770  0.1482 -1.0978 -0.1477
  213VAL      N 3259   5.646   5.095   5.543  0.6834 -0.1223 -0.4867
  213VAL     CA 3260   5.684   5.141   5.409 -0.0760 -0.0813 -0.2735
  213VAL      C 3261   5.827   5.191   5.406 -0.5554  0.0866  0.8600
  213VAL      O 3262   5.881   5.244   5.503  0.3459 -0.4319 -0.0770
  213VAL     CB 3263   5.587   5.250   5.355 -0.0425 -0.9786  1.2114
  213VAL    CG1 3264   5.621   5.284   5.199  0.4982  1.0732  0.2068
  213VAL    CG2 3265   5.440   5.196   5.345 -0.0795 -1.1647  0.2581
  213VAL      H 3266   5.638   5.154   5.625 -0.9035 -0.7676 -0.1007
  213VAL     HA 3267   5.670   5.059   5.339 -0.6244  0.1250 -0.4211
  213VAL     HB 3268   5.585   5.335   5.424  0.1703 -0.5319  0.6871
  213VAL   HG11 3269   5.537   5.315   5.137  0.8755  0.6094 -0.5714
  213VAL   HG12 3270   5.702   5.357   5.194  0.7821  0.7748  0.3306
  213VAL   HG13 3271   5.657   5.192   5.153 -0.3192 -0.0114  1.5812
  213VAL   HG21 3272   5.433   5.122   5.265  0.2529 -1.4195  0.4609
  213VAL   HG22 3273   5.414   5.152   5.441  0.0831 -0.5900  0.5748
  213VAL   HG23 3274   5.366   5.274   5.329 -0.6040 -1.5776  0.6021
  214GLU      N 3275   5.896   5.172   5.287  1.2767 -0.4199 -0.8200
  214GLU     CA 3276   6.035   5.211   5.278 -0.6523  0.1859  0.1751
  214GLU      C 3277   6.071   5.261   5.136  0.0431 -0.3257 -0.4707
  214GLU      O 3278   6.038   5.188   5.038  0.2150 -0.4726 -0.5396
  214GLU     CB 3279   6.131   5.091   5.300 -0.3443 -0.8724  0.1344
  214GLU     CG 3280   6.184   5.086   5.448  0.5746 -0.5305 -1.2407
  214GLU     CD 3281   6.262   4.967   5.496 -0.5226  0.0853  0.2529
  214GLU    OE1 3282   6.309   4.880   5.419  0.3702  0.6927  0.8250
  214GLU    OE2 3283   6.295   4.969   5.617  0.0982  0.2966 -0.9195
  214GLU      H 3284   5.849   5.126   5.210 -0.4967  0.1892 -0.2100
  214GLU     HA 3285   6.062   5.291   5.347  0.8285  0.4643 -0.6269
  214GLU    HB2 3286   6.072   5.004   5.271  0.1330 -0.5899 -2.0521
  214GLU    HB3 3287   6.217   5.096   5.233 -0.5366 -0.3184 -0.0761
  214GLU    HG2 3288   6.236   5.180   5.468 -1.7614  0.4994  1.3203
  214GLU    HG3 3289   6.089   5.086   5.501 -0.0845  0.6204 -2.3157
  215ILE      N 3290   6.140   5.375   5.122 -0.0064 -0.6938  0.6915
  215ILE     CA 3291   6.164   5.425   4.984 -0.3330 -0.3395 -0.5080
  215ILE      C 3292   6.304   5.479   4.982  0.0367  1.3536  0.3242
  215ILE      O 3293   6.336   5.553   5.071 -0.1818 -0.2254 -0.3450
  215ILE     CB 3294   6.057   5.530   4.951  0.5384 -0.0614 -0.2186
  215ILE    CG1 3295   5.917   5.463   4.937  0.9255  0.6061 -0.1232
  215ILE    CG2 3296   6.088   5.612   4.831  0.0855  0.2805  0.3537
  215ILE    CD1 3297   5.802   5.544   4.871  0.0672  0.2447 -0.5350
  215ILE      H 3298   6.184   5.431   5.194  0.8729  0.5533 -0.6871
  215ILE     HA 3299   6.168   5.338   4.919  2.8308 -0.4996 -0.3885
  215ILE     HB 3300   6.056   5.586   5.044 -0.3938 -0.3342 -0.0421
  215ILE   HG12 3301   5.916   5.370   4.879 -1.3473  0.9573 -0.8770
  215ILE   HG13 3302   5.878   5.444   5.037  0.8859 -0.0867 -0.2571
  215ILE   HG21 3303   6.014   5.692   4.837  0.3909  0.5089  1.9927
  215ILE   HG22 3304   6.188   5.654   4.815  0.0638  0.3149  0.3070
  215ILE   HG23 3305   6.068   5.543   4.749  0.7233 -0.1000  0.4990
  215ILE   HD11 3306   5.705   5.497   4.889 -0.0747  1.1178  1.4102
  215ILE   HD12 3307   5.802   5.633   4.934  0.2272  0.3467 -0.6748
  215ILE   HD13 3308   5.818   5.563   4.765 -0.7386  0.6406 -0.6064
  216ASN      N 3309   6.379   5.431   4.887  0.0307  0.0532  0.3068
  216ASN     CA 3310   6.527   5.441   4.881  0.5689 -0.4015  0.2778
  216ASN      C 3311   6.593   5.370   5.001  0.7240  0.1811  0.3686
  216ASN      O 3312   6.696   5.413   5.056 -0.4320  0.1652 -0.5069
  216ASN     CB 3313   6.572   5.584   4.873  0.5884 -0.6472 -0.0340
  216ASN     CG 3314   6.707   5.621   4.816  0.5375 -0.3826  0.4001
  216ASN    OD1 3315   6.772   5.547   4.755  0.0561  0.1488  0.1685
  216ASN    ND2 3316   6.753   5.741   4.836  0.0873 -0.6244 -1.0310
  216ASN      H 3317   6.333   5.370   4.820  1.4008 -0.8900  0.1344
  216ASN     HA 3318   6.561   5.392   4.789  0.5492  1.0235 -0.5529
  216ASN    HB2 3319   6.499   5.639   4.813  0.0690 -0.6728  0.5562
  216ASN    HB3 3320   6.577   5.637   4.968 -0.6533  0.0163 -0.2915
  216ASN   HD21 3321   6.839   5.772   4.793  0.8449  0.6917  1.1227
  216ASN   HD22 3322   6.681   5.803   4.870  0.7764  0.2902 -1.1637
  217GLY      N 3323   6.531   5.262   5.048  0.3370  0.1910 -1.0619
  217GLY     CA 3324   6.576   5.186   5.166 -0.5735 -0.0765  1.3735
  217GLY      C 3325   6.559   5.250   5.303 -1.4712  0.6005  0.4198
  217GLY      O 3326   6.583   5.182   5.407  0.3872  0.0203  0.3218
  217GLY      H 3327   6.449   5.229   4.999 -0.4569  0.1084  0.2252
  217GLY    HA2 3328   6.516   5.095   5.164 -1.4088  0.4399  0.0969
  217GLY    HA3 3329   6.684   5.175   5.155 -0.5436  1.2227 -0.4685
  218GLN      N 3330   6.506   5.371   5.314 -0.6399 -0.6449 -0.0214
  218GLN     CA 3331   6.480   5.453   5.434  0.6112  1.0946 -0.4866
  218GLN      C 3332   6.331   5.438   5.464  0.2959 -0.9407  0.2499
  218GLN      O 3333   6.247   5.457   5.373 -0.6299 -0.6360  0.1334
  218GLN     CB 3334   6.528   5.593   5.440 -0.4636 -0.1873  0.4013
  218GLN     CG 3335   6.518   5.685   5.565  0.6850  0.3942 -0.1162
  218GLN     CD 3336   6.599   5.625   5.686  0.0327 -0.2405  0.1242
  218GLN    OE1 3337   6.586   5.506   5.709 -0.0363  0.8864 -0.3595
  218GLN    NE2 3338   6.682   5.697   5.756 -0.4630 -0.1376  0.1555
  218GLN      H 3339   6.483   5.421   5.229  0.9839  1.0759  0.4371
  218GLN     HA 3340   6.536   5.402   5.512  0.7147  1.7185 -0.1306
  218GLN    HB2 3341   6.633   5.591   5.412 -0.5354 -0.9242  0.1376
  218GLN    HB3 3342   6.474   5.645   5.361 -0.5056 -0.5808  0.1670
  218GLN    HG2 3343   6.550   5.787   5.549 -0.2715  0.6608 -0.4475
  218GLN    HG3 3344   6.414   5.672   5.595  0.8183 -1.7495 -0.2822
  218GLN   HE21 3345   6.752   5.651   5.813 -0.1339  0.5512  0.3239
  218GLN   HE22 3346   6.720   5.782   5.716 -0.4681 -0.1651  0.0918
  219ASP      N 3347   6.298   5.427   5.592  0.1615 -0.2192 -0.2362
  219ASP     CA 3348   6.166   5.424   5.649 -0.2526  0.0294 -0.3797
  219ASP      C 3349   6.096   5.557   5.626  0.5330 -0.4116  0.1082
  219ASP      O 3350   6.147   5.668   5.635 -0.2069  0.1011 -0.0678
  219ASP     CB 3351   6.183   5.414   5.806 -0.5709 -0.2787  0.4669
  219ASP     CG 3352   6.070   5.376   5.889  0.9908  0.2026  0.0469
  219ASP    OD1 3353   5.962   5.379   5.824  0.4227 -0.1069 -0.0373
  219ASP    OD2 3354   6.079   5.351   6.014  0.0599  0.2738  0.0134
  219ASP      H 3355   6.376   5.419   5.655 -0.1544 -0.8938  0.0946
  219ASP     HA 3356   6.108   5.340   5.610 -0.0364 -0.1683 -0.2806
  219ASP    HB2 3357   6.266   5.346   5.827  0.1048  0.3061 -0.1878
  219ASP    HB3 3358   6.222   5.511   5.835 -0.6508 -0.2136  0.3580
  220LEU      N 3359   5.965   5.554   5.593 -0.5204 -0.2836  0.2869
  220LEU     CA 3360   5.877   5.668   5.587 -0.7057  0.1249 -0.2203
  220LEU      C 3361   5.828   5.713   5.728  0.1130 -0.2168 -0.3808
  220LEU      O 3362   5.770   5.826   5.748  0.4668  1.0727 -0.1291
  220LEU     CB 3363   5.742   5.621   5.505 -0.2209  0.1967 -0.1903
  220LEU     CG 3364   5.729   5.702   5.379  0.6720  0.8604 -0.1290
  220LEU    CD1 3365   5.833   5.652   5.268 -0.2038 -0.0127 -0.5729
  220LEU    CD2 3366   5.592   5.683   5.311 -0.5818 -0.6866 -1.6168
  220LEU      H 3367   5.919   5.464   5.598 -1.0672  0.0038  0.6674
  220LEU     HA 3368   5.924   5.753   5.539 -0.0250 -0.5127 -0.7251
  220LEU    HB2 3369   5.721   5.517   5.480 -1.8020  0.4954 -0.3424
  220LEU    HB3 3370   5.656   5.653   5.564  0.1485  0.5806  0.1487
  220LEU     HG 3371   5.733   5.810   5.394 -1.7860  0.9926  0.3555
  220LEU   HD11 3372   5.828   5.699   5.170  0.6483  1.3482 -0.0192
  220LEU   HD12 3373   5.931   5.671   5.312 -0.9655  0.4731  1.0880
  220LEU   HD13 3374   5.826   5.543   5.270 -0.9395 -0.0397  1.8969
  220LEU   HD21 3375   5.543   5.586   5.307 -0.2930 -1.1037  1.0880
  220LEU   HD22 3376   5.522   5.737   5.376  1.6054  1.1029 -0.4366
  220LEU   HD23 3377   5.588   5.741   5.219 -0.5548 -0.7186 -1.6381
  221LYS      N 3378   5.850   5.631   5.834  0.1483 -0.1184  0.5232
  221LYS     CA 3379   5.849   5.655   5.983  0.0858  0.4320  0.0614
  221LYS      C 3380   5.713   5.714   6.031  0.9569  0.3189 -0.0648
  221LYS      O 3381   5.695   5.762   6.142  0.1560 -0.3659 -0.3175
  221LYS     CB 3382   5.977   5.734   6.029 -0.2249  0.7053  0.7556
  221LYS     CG 3383   6.002   5.714   6.176  0.4006 -0.0992 -0.2997
  221LYS     CD 3384   6.108   5.801   6.228 -0.4923  0.2801  0.0070
  221LYS     CE 3385   6.241   5.728   6.221  0.6734  0.1747 -0.1625
  221LYS     NZ 3386   6.345   5.818   6.272 -0.4974 -0.2773  0.1198
  221LYS      H 3387   5.890   5.541   5.814 -0.9490 -0.8082  1.1988
  221LYS     HA 3388   5.857   5.558   6.032  0.4429  0.8932  0.9499
  221LYS    HB2 3389   6.070   5.717   5.976 -0.7954 -0.0372 -0.0540
  221LYS    HB3 3390   5.947   5.838   6.013 -1.0301  0.5806  1.3129
  221LYS    HG2 3391   5.911   5.734   6.233  0.3853 -0.7824 -0.0601
  221LYS    HG3 3392   6.023   5.609   6.198 -0.0500 -0.0301  0.5807
  221LYS    HD2 3393   6.109   5.894   6.172 -1.0090  0.2278 -0.0963
  221LYS    HD3 3394   6.078   5.817   6.332  0.4104 -0.7508  0.4737
  221LYS    HE2 3395   6.221   5.648   6.292  0.6351  0.1038 -0.2543
  221LYS    HE3 3396   6.263   5.689   6.122  0.2449  0.3127 -0.3151
  221LYS    HZ1 3397   6.315   5.882   6.345  0.2753  0.2682 -0.0191
  221LYS    HZ2 3398   6.425   5.764   6.301  0.0858 -0.4903 -1.6332
  221LYS    HZ3 3399   6.389   5.865   6.194 -0.1300 -0.2293  0.3520
  222MET      N 3400   5.602   5.694   5.946 -0.6717  0.7343  0.7064
  222MET     CA 3401   5.464   5.738   5.976  0.1520  0.3110  0.3087
  222MET      C 3402   5.399   5.633   6.066  0.5478  0.0424 -0.5643
  222MET      O 3403   5.433   5.518   6.061 -0.3729  0.1294  0.0151
  222MET     CB 3404   5.375   5.761   5.852 -0.4399  0.2679  0.3890
  222MET     CG 3405   5.444   5.855   5.747 -0.7920  0.4578 -0.5871
  222MET     SD 3406   5.349   5.884   5.604  0.0724  0.0815  0.3242
  222MET     CE 3407   5.208   5.976   5.670  0.1808  0.9856 -1.0084
  222MET      H 3408   5.615   5.623   5.875  1.0451 -0.5376  2.1336
  222MET     HA 3409   5.469   5.832   6.030 -0.3000  0.1980  0.5587
  222MET    HB2 3410   5.356   5.668   5.799  0.1997  0.6740 -0.6192
  222MET    HB3 3411   5.280   5.799   5.889 -0.5790  0.2513  0.0603
  222MET    HG2 3412   5.455   5.952   5.796 -0.2443 -0.4514  1.2663
  222MET    HG3 3413   5.539   5.807   5.722 -0.5806 -0.6536  1.8483
  222MET    HE1 3414   5.144   6.024   5.597 -1.6782 -0.3300 -0.4098
  222MET    HE2 3415   5.138   5.903   5.712  0.9748  0.5667 -0.3690
  222MET    HE3 3416   5.239   6.041   5.752 -0.6363 -1.0086  1.1369
  223ASP      N 3417   5.289   5.674   6.129  0.3200 -0.3234 -0.3178
  223ASP     CA 3418   5.212   5.584   6.211 -0.2720 -0.6558 -0.7056
  223ASP      C 3419   5.151   5.480   6.122  0.0884  0.9373 -0.2368
  223ASP      O 3420   5.097   5.516   6.023  0.1776 -0.2187 -0.1097
  223ASP     CB 3421   5.109   5.667   6.292 -0.3970 -0.3549 -0.2625
  223ASP     CG 3422   5.049   5.600   6.412 -0.0702  1.0809 -0.3120
  223ASP    OD1 3423   4.978   5.661   6.494  0.4876  0.2954 -0.0561
  223ASP    OD2 3424   5.069   5.475   6.434 -0.1056 -0.9214  0.1746
  223ASP      H 3425   5.243   5.760   6.101  0.1829 -0.0975  0.5446
  223ASP     HA 3426   5.281   5.536   6.280 -0.0859 -0.8779 -1.0387
  223ASP    HB2 3427   5.160   5.758   6.321 -0.7789 -0.4117  0.6468
  223ASP    HB3 3428   5.029   5.697   6.224  0.5681  1.0460 -0.8638
  224CYS      N 3429   5.171   5.346   6.146 -1.0029 -0.1788  0.3757
  224CYS     CA 3430   5.156   5.245   6.039 -0.1495  0.3432  0.1066
  224CYS      C 3431   5.003   5.229   6.003 -0.3148 -0.6960  0.6965
  224CYS      O 3432   4.971   5.173   5.900  0.2357  0.1276 -0.0634
  224CYS     CB 3433   5.211   5.102   6.078 -0.3288 -0.1053  0.2892
  224CYS     SG 3434   5.142   5.036   6.231 -0.4059  0.3152 -0.2450
  224CYS      H 3435   5.221   5.310   6.226 -1.1272 -1.9780 -0.2669
  224CYS     HA 3436   5.205   5.280   5.948 -0.3031 -1.2645 -0.6687
  224CYS    HB2 3437   5.190   5.034   5.996  0.4201  0.8116 -0.7391
  224CYS    HB3 3438   5.317   5.108   6.103 -0.2653  0.5368 -0.0832
  225LYS      N 3439   4.918   5.298   6.082 -0.0437 -0.3249  0.3179
  225LYS     CA 3440   4.774   5.306   6.060  0.1022  0.6830  0.0099
  225LYS      C 3441   4.741   5.383   5.931  0.0924 -0.1089  0.0510
  225LYS      O 3442   4.637   5.353   5.861  0.1578  0.0412  0.0050
  225LYS     CB 3443   4.710   5.378   6.179 -0.2679  0.4970 -0.4335
  225LYS     CG 3444   4.698   5.275   6.299  0.5332 -0.1424 -1.0679
  225LYS     CD 3445   4.678   5.339   6.442  0.1242 -0.4149  1.4178
  225LYS     CE 3446   4.633   5.242   6.543 -0.1332 -0.5101  0.4970
  225LYS     NZ 3447   4.641   5.298   6.677  0.6808 -0.0345 -0.3515
  225LYS      H 3448   4.955   5.360   6.152  0.2520 -0.0532 -0.0705
  225LYS     HA 3449   4.735   5.207   6.042 -0.1047  0.4312  1.6072
  225LYS    HB2 3450   4.772   5.462   6.212 -0.2219  0.3824 -0.2267
  225LYS    HB3 3451   4.607   5.412   6.167 -0.3834  0.9301  1.2003
  225LYS    HG2 3452   4.610   5.212   6.285 -0.1920  0.7307 -0.6349
  225LYS    HG3 3453   4.782   5.206   6.309  0.3627 -0.1634  1.6866
  225LYS    HD2 3454   4.773   5.388   6.466  0.3294  0.1801 -0.3334
  225LYS    HD3 3455   4.605   5.419   6.433  0.0682 -0.5396  0.6057
  225LYS    HE2 3456   4.532   5.215   6.512  0.0494 -0.9611  0.2877
  225LYS    HE3 3457   4.697   5.155   6.532  0.0196 -0.3687  0.2703
  225LYS    HZ1 3458   4.615   5.396   6.680 -0.6550 -0.2880 -1.5936
  225LYS    HZ2 3459   4.585   5.255   6.749  0.7047 -0.4385 -0.5686
  225LYS    HZ3 3460   4.736   5.297   6.712  0.5567 -1.3570  0.0507
  226GLU      N 3461   4.821   5.485   5.905 -0.2152  0.6789  0.5196
  226GLU     CA 3462   4.815   5.572   5.781  0.4908 -0.5637 -1.6072
  226GLU      C 3463   4.843   5.492   5.658 -0.2087  0.3751  0.5550
  226GLU      O 3464   4.791   5.534   5.556  0.5987  0.4235  0.4490
  226GLU     CB 3465   4.913   5.696   5.801 -0.1782  0.9397  0.6346
  226GLU     CG 3466   4.893   5.784   5.925  0.7340  0.4178  0.3956
  226GLU     CD 3467   4.770   5.875   5.903 -0.8971 -0.1589 -0.9883
  226GLU    OE1 3468   4.670   5.820   5.854  0.6387 -0.0363  0.0716
  226GLU    OE2 3469   4.781   5.996   5.942  0.4040 -0.4800  0.1598
  226GLU      H 3470   4.896   5.507   5.969 -0.9727  0.4120  1.5413
  226GLU     HA 3471   4.712   5.610   5.781  1.2897  2.0073 -1.3982
  226GLU    HB2 3472   5.014   5.656   5.795 -0.3154  0.5616  0.7573
  226GLU    HB3 3473   4.898   5.760   5.714  0.0132  0.5845  0.3381
  226GLU    HG2 3474   4.875   5.728   6.016 -0.3996  1.2174  0.7066
  226GLU    HG3 3475   4.985   5.837   5.947  0.8443  0.0459  0.8530
  227TYR      N 3476   4.914   5.379   5.662  0.1918  0.0878  0.8626
  227TYR     CA 3477   4.937   5.295   5.538  0.9424  0.3102  0.6871
  227TYR      C 3478   4.816   5.211   5.503  0.1343 -0.4897  0.7912
  227TYR      O 3479   4.823   5.154   5.398  0.4939  0.6714  0.2361
  227TYR     CB 3480   5.050   5.201   5.558  1.0735 -1.1965  0.2116
  227TYR     CG 3481   5.168   5.270   5.611 -0.5539 -0.0256 -0.1843
  227TYR    CD1 3482   5.224   5.387   5.550  0.9687 -0.0886  0.3464
  227TYR    CD2 3483   5.256   5.200   5.705 -0.1769  0.1855 -0.4909
  227TYR    CE1 3484   5.347   5.445   5.594 -0.1589  0.1327  0.5180
  227TYR    CE2 3485   5.375   5.258   5.750  0.1669 -0.4241  0.5892
  227TYR     CZ 3486   5.416   5.383   5.697  0.1528  0.4693 -0.0111
  227TYR     OH 3487   5.518   5.457   5.758  0.0855  0.6899  0.7091
  227TYR      H 3488   4.970   5.356   5.742  1.3161  0.8296  0.3286
  227TYR     HA 3489   4.957   5.364   5.457  0.8591  0.5224  0.8468
  227TYR    HB2 3490   5.026   5.119   5.625 -1.4732 -0.4519  0.4517
  227TYR    HB3 3491   5.074   5.161   5.459  1.0865 -0.1476 -0.2440
  227TYR    HD1 3492   5.165   5.428   5.469  0.8583 -1.1197 -0.1266
  227TYR    HD2 3493   5.238   5.100   5.741 -0.6661  0.4216 -0.0576
  227TYR    HE1 3494   5.377   5.542   5.556 -1.4513 -0.2789 -2.0067
  227TYR    HE2 3495   5.439   5.213   5.824  0.4923  1.8564  1.9006
  227TYR     HH 3496   5.586   5.397   5.790  0.1442 -0.1050 -0.7160
  228ASN      N 3497   4.709   5.210   5.583 -0.7092 -0.9804  0.4503
  228ASN     CA 3498   4.589   5.133   5.567 -0.0489  0.0103 -0.8572
  228ASN      C 3499   4.467   5.224   5.594  0.5626 -0.3598  0.4173
  228ASN      O 3500   4.356   5.172   5.632 -0.4296 -0.7968 -0.0200
  228ASN     CB 3501   4.589   5.014   5.657  0.5669 -0.4293  0.2259
  228ASN     CG 3502   4.707   4.928   5.648 -0.3095 -0.2459 -0.0973
  228ASN    OD1 3503   4.718   4.836   5.563 -0.1345  0.2844 -0.0732
  228ASN    ND2 3504   4.809   4.954   5.725  0.6340  0.1997  0.4367
  228ASN      H 3505   4.716   5.273   5.662 -0.9479 -0.9901  0.4813
  228ASN     HA 3506   4.597   5.097   5.464  0.8968 -0.3379 -0.6812
  228ASN    HB2 3507   4.566   5.040   5.760 -3.0351  0.8059 -0.6166
  228ASN    HB3 3508   4.510   4.945   5.628  0.3340  0.2739 -0.9347
  228ASN   HD21 3509   4.903   4.926   5.699  0.7054  0.4918  0.3714
  228ASN   HD22 3510   4.787   5.002   5.811  2.0046 -0.0906  1.0091
  229TYR      N 3511   4.476   5.357   5.586 -0.6115  0.5688  0.4168
  229TYR     CA 3512   4.364   5.452   5.609  0.0619  0.3048  0.4737
  229TYR      C 3513   4.283   5.465   5.481 -0.3605 -0.2545  0.1675
  229TYR      O 3514   4.337   5.523   5.383  0.6929 -1.1327  0.3617
  229TYR     CB 3515   4.431   5.581   5.661  0.2622  0.8692  0.4217
  229TYR     CG 3516   4.340   5.697   5.667  0.5248  1.1072 -1.1193
  229TYR    CD1 3517   4.249   5.706   5.776  0.6275  0.9145  0.3763
  229TYR    CD2 3518   4.338   5.796   5.568 -0.3452 -0.2025 -0.5122
  229TYR    CE1 3519   4.172   5.818   5.800 -0.0221  0.1475 -0.6309
  229TYR    CE2 3520   4.257   5.916   5.590 -0.2430  1.9035  0.1595
  229TYR     CZ 3521   4.177   5.921   5.711 -0.5411 -0.9384 -0.1645
  229TYR     OH 3522   4.101   6.036   5.720  0.3929  0.1884 -0.3323
  229TYR      H 3523   4.558   5.391   5.538 -0.4051 -1.7841 -1.2001
  229TYR     HA 3524   4.305   5.414   5.693 -0.2124 -0.9156 -0.2143
  229TYR    HB2 3525   4.465   5.558   5.762  0.4732 -0.3477  0.1067
  229TYR    HB3 3526   4.515   5.606   5.596 -0.1544 -0.5867 -0.7717
  229TYR    HD1 3527   4.240   5.622   5.843 -1.8857  0.8117  0.0953
  229TYR    HD2 3528   4.398   5.782   5.480 -0.0146 -0.5632 -0.2341
  229TYR    HE1 3529   4.108   5.823   5.887  0.7074 -1.7044  0.1317
  229TYR    HE2 3530   4.250   5.984   5.506  0.8615  0.6657 -1.0490
  229TYR     HH 3531   4.035   6.034   5.790  0.1638  0.3773 -0.5416
  230ASP      N 3532   4.158   5.421   5.470 -0.8721 -0.5781  0.2989
  230ASP     CA 3533   4.077   5.339   5.551 -0.2785  0.1151 -0.1250
  230ASP      C 3534   4.080   5.190   5.515 -0.0603  0.2676 -0.2569
  230ASP      O 3535   4.022   5.107   5.592  0.1269 -0.1941 -1.0141
  230ASP     CB 3536   3.934   5.394   5.541 -0.1840  0.1186 -0.5672
  230ASP     CG 3537   3.886   5.430   5.403  0.1559  0.3689  0.0759
  230ASP    OD1 3538   3.934   5.363   5.311  0.2227 -0.1102  0.2559
  230ASP    OD2 3539   3.812   5.530   5.396 -0.9152  0.1210 -0.1800
  230ASP      H 3540   4.116   5.448   5.382  1.1938 -0.1310 -0.6671
  230ASP     HA 3541   4.110   5.344   5.655  1.6198 -1.8830 -0.4790
  230ASP    HB2 3542   3.873   5.315   5.584  1.2027 -0.8190 -0.2043
  230ASP    HB3 3543   3.914   5.481   5.603 -1.2525 -0.6885  0.2896
  231LYS      N 3544   4.149   5.148   5.416  1.0498  0.2291 -0.0440
  231LYS     CA 3545   4.160   5.010   5.365  0.1665 -0.2136  0.2146
  231LYS      C 3546   4.282   5.005   5.267  0.1334 -0.7842  0.4199
  231LYS      O 3547   4.307   5.107   5.196 -0.4153 -0.0935 -0.1697
  231LYS     CB 3548   4.022   4.982   5.300  0.1598  0.5187  0.4247
  231LYS     CG 3549   4.002   5.020   5.155 -0.1608 -0.1126  0.4521
  231LYS     CD 3550   3.860   4.989   5.100  0.0059  0.4410  0.1238
  231LYS     CE 3551   3.756   5.075   5.168 -0.6079  0.4342  0.6132
  231LYS     NZ 3552   3.781   5.216   5.138  0.0793 -0.1322 -0.1132
  231LYS      H 3553   4.186   5.218   5.353  0.4107  1.1843  0.6093
  231LYS     HA 3554   4.178   4.954   5.457 -0.0929  1.1986  1.1900
  231LYS    HB2 3555   4.010   4.874   5.303  0.4072  0.4433 -0.5794
  231LYS    HB3 3556   3.936   5.024   5.353 -0.0685  0.9697 -0.2850
  231LYS    HG2 3557   4.023   5.126   5.138 -0.1798 -0.3841 -1.9305
  231LYS    HG3 3558   4.067   4.963   5.088 -1.3572  0.1256 -1.0460
  231LYS    HD2 3559   3.860   5.007   4.993  0.8618 -0.1207  0.0035
  231LYS    HD3 3560   3.844   4.884   5.125  0.1318  0.2608 -0.5142
  231LYS    HE2 3561   3.657   5.046   5.134  0.0247 -1.1062 -0.0980
  231LYS    HE3 3562   3.752   5.053   5.275 -0.2251 -1.9543  0.2379
  231LYS    HZ1 3563   3.805   5.227   5.041  0.2162  0.9748  0.0278
  231LYS    HZ2 3564   3.696   5.268   5.154 -0.1044 -0.6259  0.6317
  231LYS    HZ3 3565   3.854   5.260   5.192  0.0336 -0.2905  0.0810
  232SER      N 3566   4.351   4.894   5.267 -0.0855  0.0815 -0.0749
  232SER     CA 3567   4.461   4.847   5.176  1.2985  0.3127  0.5802
  232SER      C 3568   4.414   4.731   5.092 -0.4963 -0.2327  0.4432
  232SER      O 3569   4.379   4.628   5.154  0.2942  0.0387  0.4671
  232SER     CB 3570   4.584   4.819   5.249 -1.2729 -0.4646 -0.7351
  232SER     OG 3571   4.640   4.937   5.307 -0.1133  0.0117 -0.1682
  232SER      H 3572   4.330   4.824   5.337  1.0751  1.1168  1.4313
  232SER     HA 3573   4.480   4.928   5.106 -0.1460  0.6288  0.4801
  232SER    HB2 3574   4.584   4.746   5.330  0.6120  1.5077  1.3581
  232SER    HB3 3575   4.654   4.780   5.175  0.0062 -0.3836  0.3579
  232SER     HG 3576   4.689   4.913   5.386 -0.7025 -0.0723  0.1798
  233ILE      N 3577   4.418   4.737   4.960  1.0272 -0.2022 -0.1332
  233ILE     CA 3578   4.346   4.634   4.873 -0.7107  0.7667 -0.1910
  233ILE      C 3579   4.430   4.602   4.745 -0.7788 -0.4917  0.1775
  233ILE      O 3580   4.488   4.690   4.681  0.1501 -0.3515  0.0420
  233ILE     CB 3581   4.200   4.677   4.835 -0.3140  0.7692 -0.0321
  233ILE    CG1 3582   4.185   4.815   4.771  0.4658 -1.2648  0.6151
  233ILE    CG2 3583   4.107   4.678   4.960 -0.6370  0.3258 -0.5983
  233ILE    CD1 3584   4.077   4.822   4.660  1.0812 -0.7036 -0.5715
  233ILE      H 3585   4.437   4.828   4.920 -0.9614  0.3743  0.0492
  233ILE     HA 3586   4.336   4.541   4.929 -1.3524  1.3596  0.7362
  233ILE     HB 3587   4.167   4.593   4.773 -0.3272  0.2863  0.6095
  233ILE   HG12 3588   4.150   4.883   4.849 -0.6470 -0.1566 -0.7399
  233ILE   HG13 3589   4.279   4.856   4.737 -0.1389  0.6993  1.0627
  233ILE   HG21 3590   4.107   4.581   5.009  0.5297  1.1353  1.2266
  233ILE   HG22 3591   4.133   4.754   5.033 -0.0065 -0.4416  0.0103
  233ILE   HG23 3592   4.001   4.673   4.931 -0.7553 -0.5848 -0.0796
  233ILE   HD11 3593   3.980   4.852   4.701  2.2683  1.3942  1.0933
  233ILE   HD12 3594   4.108   4.903   4.595  1.6628 -1.1463 -0.8640
  233ILE   HD13 3595   4.077   4.736   4.593  0.9202 -0.6604 -0.6292
  234VAL      N 3596   4.449   4.478   4.712  0.3184  0.2085 -0.1961
  234VAL     CA 3597   4.503   4.414   4.592 -0.4144  0.2803 -0.0701
  234VAL      C 3598   4.407   4.420   4.470 -0.1414 -0.1446  0.2687
  234VAL      O 3599   4.296   4.372   4.476 -0.0135  0.4995 -0.4055
  234VAL     CB 3600   4.536   4.261   4.615  0.8239  0.2110  0.4614
  234VAL    CG1 3601   4.584   4.180   4.494  0.2728 -0.7849  0.6360
  234VAL    CG2 3602   4.643   4.258   4.723  0.7313  0.3624 -0.3374
  234VAL      H 3603   4.400   4.419   4.778  0.2347  0.3589 -0.1227
  234VAL     HA 3604   4.597   4.466   4.568 -0.6389  1.0417  0.5819
  234VAL     HB 3605   4.455   4.197   4.650  0.3619 -0.2030 -1.1633
  234VAL   HG11 3606   4.608   4.078   4.527  1.3406 -0.6036  0.4965
  234VAL   HG12 3607   4.503   4.171   4.422  0.5624 -0.6348  0.2892
  234VAL   HG13 3608   4.671   4.230   4.453 -1.0904  0.4550 -1.0014
  234VAL   HG21 3609   4.603   4.304   4.813 -0.3703 -0.2351 -0.4923
  234VAL   HG22 3610   4.662   4.151   4.733 -0.6786  0.0652 -0.3988
  234VAL   HG23 3611   4.735   4.311   4.697  1.0217  0.3000  0.5130
  235ASP      N 3612   4.443   4.486   4.357 -0.0151  0.0387  1.0038
  235ASP     CA 3613   4.354   4.518   4.242  0.5135  0.3340 -0.5189
  235ASP      C 3614   4.413   4.520   4.105  0.0151  0.5484  0.2410
  235ASP      O 3615   4.462   4.622   4.066 -0.6291  0.1362  0.2631
  235ASP     CB 3616   4.288   4.651   4.283 -1.0600 -0.6619 -0.6167
  235ASP     CG 3617   4.186   4.701   4.177  0.0613  0.7971  0.3449
  235ASP    OD1 3618   4.159   4.819   4.163  0.4759 -0.2982  0.1116
  235ASP    OD2 3619   4.131   4.616   4.104 -0.0150  0.7051  0.3200
  235ASP      H 3620   4.538   4.516   4.341  0.0344 -0.7124 -0.4577
  235ASP     HA 3621   4.270   4.448   4.242 -0.1538  1.0962 -1.1161
  235ASP    HB2 3622   4.240   4.643   4.380  0.9996 -0.8694  0.5061
  235ASP    HB3 3623   4.373   4.719   4.295 -0.0085 -2.0272  0.2745
  236SER      N 3624   4.404   4.409   4.031 -0.8085  0.1662 -0.4581
  236SER     CA 3625   4.441   4.398   3.886  0.9649 -0.4253  0.6274
  236SER      C 3626   4.370   4.506   3.794 -0.5544 -0.5326  0.6408
  236SER      O 3627   4.418   4.530   3.685  0.6412 -0.5332  0.1871
  236SER     CB 3628   4.415   4.257   3.836  0.6171  0.6290  0.2404
  236SER     OG 3629   4.276   4.218   3.833 -0.0994  0.1624  0.3327
  236SER      H 3630   4.374   4.324   4.075 -0.3742 -0.1648 -0.7787
  236SER     HA 3631   4.549   4.412   3.881  0.8413  0.4535 -0.3082
  236SER    HB2 3632   4.444   4.248   3.731  0.9012 -0.0701  0.3651
  236SER    HB3 3633   4.476   4.191   3.897  0.0775  0.2087  0.3400
  236SER     HG 3634   4.238   4.249   3.750  1.3392  0.7380 -0.1819
  237GLY      N 3635   4.259   4.567   3.836 -0.2155  0.0313 -0.2518
  237GLY     CA 3636   4.179   4.662   3.761 -0.0711  0.5954 -0.8255
  237GLY      C 3637   4.204   4.807   3.811  0.1226  0.0364 -0.9381
  237GLY      O 3638   4.126   4.899   3.777  0.3842  0.9415 -0.2373
  237GLY      H 3639   4.227   4.539   3.928 -1.1265  0.5849 -0.3728
  237GLY    HA2 3640   4.201   4.651   3.655  0.5549 -0.4226 -0.6169
  237GLY    HA3 3641   4.073   4.643   3.775 -0.0132  1.0246  0.4620
  238THR      N 3642   4.313   4.837   3.888 -0.4182 -0.0262  0.2729
  238THR     CA 3643   4.388   4.962   3.898 -0.2630 -0.4834 -0.2704
  238THR      C 3644   4.533   4.950   3.845  0.1464  0.1958  0.3464
  238THR      O 3645   4.607   4.857   3.865 -0.2962  0.0100  0.0798
  238THR     CB 3646   4.391   5.016   4.039 -0.3484  0.1256  0.4069
  238THR    OG1 3647   4.261   5.043   4.081  0.2559 -0.9270  0.3640
  238THR    CG2 3648   4.457   5.151   4.070 -0.8687 -1.0711 -0.3014
  238THR      H 3649   4.367   4.758   3.920 -0.1235 -0.3289 -0.8507
  238THR     HA 3650   4.344   5.041   3.837  1.5666 -0.2809 -1.4909
  238THR     HB 3651   4.439   4.939   4.099 -0.4923  0.7183  1.3107
  238THR    HG1 3652   4.220   4.957   4.067 -1.8126  0.1613 -1.6233
  238THR   HG21 3653   4.416   5.223   4.000  0.9372 -0.4334 -0.8193
  238THR   HG22 3654   4.460   5.176   4.176  0.3999 -0.5090 -0.4330
  238THR   HG23 3655   4.565   5.143   4.054 -0.7567 -0.0878 -0.1512
  239THR      N 3656   4.571   5.039   3.753 -0.2098 -0.3752 -0.1278
  239THR     CA 3657   4.712   5.048   3.713  0.9127 -0.6171  0.9763
  239THR      C 3658   4.807   5.087   3.823 -0.4740 -0.6617 -0.2538
  239THR      O 3659   4.907   5.023   3.839  0.5407  0.5364 -0.3565
  239THR     CB 3660   4.717   5.154   3.598  0.0802  0.6901 -1.0222
  239THR    OG1 3661   4.625   5.118   3.500 -0.1270 -0.5022 -0.8504
  239THR    CG2 3662   4.849   5.166   3.529 -0.3574  0.3125  0.2316
  239THR      H 3663   4.503   5.096   3.705  0.5585  0.6788 -0.0313
  239THR     HA 3664   4.749   4.952   3.675  1.6914  0.1461 -0.3559
  239THR     HB 3665   4.678   5.248   3.638 -0.4849 -0.2013  0.7149
  239THR    HG1 3666   4.602   5.201   3.457  1.4635  0.3892 -0.1999
  239THR   HG21 3667   4.849   5.237   3.446 -0.4427  0.4043  0.3092
  239THR   HG22 3668   4.931   5.182   3.599 -0.2370 -1.0909  0.4738
  239THR   HG23 3669   4.889   5.072   3.491 -0.6800  0.4525 -0.5045
  240ASN      N 3670   4.775   5.195   3.893 -1.1471 -0.5759 -0.2550
  240ASN     CA 3671   4.873   5.262   3.984 -0.0401 -0.2888 -0.2076
  240ASN      C 3672   4.895   5.184   4.115 -0.3461 -0.1468  0.0961
  240ASN      O 3673   4.810   5.099   4.156 -0.5838  0.4536 -0.1150
  240ASN     CB 3674   4.807   5.405   4.007  0.4759  0.7042 -0.9614
  240ASN     CG 3675   4.829   5.504   3.897 -0.1916  0.3858 -0.3845
  240ASN    OD1 3676   4.845   5.460   3.784 -0.1688 -0.1557 -0.2603
  240ASN    ND2 3677   4.831   5.629   3.923  0.8129 -0.6500 -0.9449
  240ASN      H 3678   4.694   5.248   3.862  0.3158  1.7822 -0.5761
  240ASN     HA 3679   4.968   5.278   3.933 -0.0719  0.3165 -0.0943
  240ASN    HB2 3680   4.702   5.392   4.037  0.5065 -0.8334 -1.3740
  240ASN    HB3 3681   4.856   5.444   4.096 -0.2986 -0.5711  0.1026
  240ASN   HD21 3682   4.863   5.697   3.856 -0.3302  1.3059  0.3047
  240ASN   HD22 3683   4.826   5.666   4.016 -1.3602 -1.0138 -0.8016
  241LEU      N 3684   5.000   5.224   4.187  0.2411  0.7866  0.6504
  241LEU     CA 3685   4.990   5.232   4.335 -0.4891  0.6177  0.3374
  241LEU      C 3686   4.934   5.368   4.386 -0.7583 -0.5508 -0.1792
  241LEU      O 3687   4.998   5.472   4.397 -0.6521  0.1264  0.2961
  241LEU     CB 3688   5.129   5.197   4.392 -1.0348 -1.1704 -0.2462
  241LEU     CG 3689   5.136   5.188   4.551 -0.9568 -0.5644 -0.0048
  241LEU    CD1 3690   5.061   5.062   4.589 -0.1383  0.8181  0.3344
  241LEU    CD2 3691   5.292   5.182   4.578  1.1839 -0.4485 -0.0855
  241LEU      H 3692   5.064   5.289   4.142  0.3416  0.3724  0.1717
  241LEU     HA 3693   4.928   5.150   4.372  0.5815 -0.8353 -0.8236
  241LEU    HB2 3694   5.176   5.108   4.352  0.9929 -0.3050 -0.0096
  241LEU    HB3 3695   5.188   5.287   4.371 -1.8042 -0.6214 -0.1593
  241LEU     HG 3696   5.084   5.274   4.594 -1.0871 -0.9998  0.7481
  241LEU   HD11 3697   5.112   4.982   4.534 -0.6149  0.1910  0.7760
  241LEU   HD12 3698   5.060   5.037   4.695 -0.3453 -1.6609 -0.1221
  241LEU   HD13 3699   4.958   5.062   4.552  0.3406  0.6698 -1.1402
  241LEU   HD21 3700   5.342   5.109   4.515 -0.0722 -1.7976  0.3700
  241LEU   HD22 3701   5.341   5.275   4.549  0.2908 -0.1841 -0.8755
  241LEU   HD23 3702   5.316   5.166   4.683  0.6755 -1.3702 -0.0874
  242ARG      N 3703   4.816   5.349   4.430  0.5744 -0.2942 -0.2229
  242ARG     CA 3704   4.732   5.459   4.494 -0.0850 -0.3423  0.0682
  242ARG      C 3705   4.746   5.458   4.647 -0.3121 -0.2140 -1.0606
  242ARG      O 3706   4.728   5.351   4.701 -0.4956  0.2178 -0.4031
  242ARG     CB 3707   4.584   5.438   4.461 -0.4683 -0.3604 -0.4197
  242ARG     CG 3708   4.558   5.444   4.311  0.4160 -0.6375  0.0590
  242ARG     CD 3709   4.412   5.438   4.284  0.8179 -0.5455  0.3291
  242ARG     NE 3710   4.336   5.565   4.319 -0.2715  0.2019  0.3280
  242ARG     CZ 3711   4.227   5.584   4.391 -0.4211  0.2780 -0.5496
  242ARG    NH1 3712   4.167   5.483   4.447 -0.1370 -0.0677  0.6116
  242ARG    NH2 3713   4.183   5.697   4.414  0.2377 -0.7800 -0.1372
  242ARG      H 3714   4.783   5.255   4.448 -1.0984  0.4244  0.9928
  242ARG     HA 3715   4.771   5.553   4.455 -0.6185  0.0736  0.4981
  242ARG    HB2 3716   4.552   5.343   4.505  0.9894 -0.5709  0.3138
  242ARG    HB3 3717   4.517   5.510   4.509  1.0011  1.0327 -0.2805
  242ARG    HG2 3718   4.608   5.528   4.263  0.0364 -0.3519  0.1523
  242ARG    HG3 3719   4.599   5.351   4.272 -0.8494 -0.9839 -0.5628
  242ARG    HD2 3720   4.394   5.419   4.178 -0.4754  0.4526  0.3332
  242ARG    HD3 3721   4.371   5.353   4.338  0.9401 -0.5975  0.3428
  242ARG     HE 3722   4.373   5.646   4.271  0.2676 -0.4720 -0.4478
  242ARG   HH11 3723   4.087   5.512   4.501 -0.7130 -0.5715  0.0495
  242ARG   HH12 3724   4.190   5.386   4.431  1.4027  0.3552 -0.1800
  242ARG   HH21 3725   4.106   5.716   4.477  0.1599  1.0918 -0.6988
  242ARG   HH22 3726   4.224   5.776   4.367  0.2098 -0.1220  0.8937
  243LEU      N 3727   4.766   5.575   4.709  0.3946 -0.4664  0.7744
  243LEU     CA 3728   4.794   5.588   4.849 -0.7457  0.2458  0.0316
  243LEU      C 3729   4.721   5.696   4.921 -0.4701  0.2330  0.5103
  243LEU      O 3730   4.669   5.783   4.856  0.1313 -0.2872 -0.0186
  243LEU     CB 3731   4.944   5.617   4.861  0.1497 -0.3838 -0.2990
  243LEU     CG 3732   5.048   5.505   4.828 -0.0340 -0.7462  0.3098
  243LEU    CD1 3733   5.195   5.556   4.854  0.8888 -0.4117  0.2109
  243LEU    CD2 3734   5.029   5.378   4.906 -0.1944  0.0232 -0.4150
  243LEU      H 3735   4.788   5.654   4.649 -1.1424 -0.8036 -0.3609
  243LEU     HA 3736   4.772   5.495   4.902 -0.2724 -0.0199 -0.2197
  243LEU    HB2 3737   4.968   5.692   4.785  0.5501 -0.0947  0.1002
  243LEU    HB3 3738   4.963   5.673   4.952 -2.0760  1.1330 -0.6097
  243LEU     HG 3739   5.037   5.473   4.724  0.4899 -0.0186  0.0082
  243LEU   HD11 3740   5.257   5.482   4.804  0.9166  0.0879 -0.5226
  243LEU   HD12 3741   5.219   5.654   4.813  1.5204 -0.5987  0.1080
  243LEU   HD13 3742   5.190   5.550   4.963  0.5305 -0.5267  0.1903
  243LEU   HD21 3743   4.931   5.339   4.879 -0.1047 -0.1006 -0.5619
  243LEU   HD22 3744   5.110   5.308   4.885  0.2377 -0.1763  1.4863
  243LEU   HD23 3745   5.028   5.408   5.011 -0.4341 -1.1447 -0.0529
  244PRO      N 3746   4.709   5.678   5.056  0.8078  0.4688 -0.0449
  244PRO     CA 3747   4.629   5.772   5.126 -0.8783  0.2182  0.5264
  244PRO      C 3748   4.708   5.905   5.115  0.0930 -0.0060 -0.0484
  244PRO      O 3749   4.835   5.905   5.100 -0.0682  0.3456 -0.1374
  244PRO     CB 3750   4.608   5.705   5.264  0.4193 -0.8684  0.0205
  244PRO     CG 3751   4.627   5.556   5.245 -0.0493 -0.5163 -0.0787
  244PRO     CD 3752   4.729   5.553   5.129  0.1671  0.0193 -0.8963
  244PRO     HA 3753   4.541   5.786   5.064  0.1661 -0.3302 -1.2298
  244PRO    HB2 3754   4.677   5.755   5.332 -0.4090 -0.5024  0.6211
  244PRO    HB3 3755   4.505   5.730   5.290  0.4627 -1.1240  0.4638
  244PRO    HG2 3756   4.671   5.504   5.331  0.2550 -1.4793 -0.7802
  244PRO    HG3 3757   4.532   5.515   5.211 -0.1042  0.0037 -0.5743
  244PRO    HD2 3758   4.708   5.466   5.068 -0.9620 -0.4796  0.1205
  244PRO    HD3 3759   4.827   5.548   5.176 -0.6755 -0.0735  1.0505
  245LYS      N 3760   4.645   6.021   5.111  0.2783  0.7603 -0.0916
  245LYS     CA 3761   4.697   6.148   5.074  0.2691 -0.7007 -0.7283
  245LYS      C 3762   4.832   6.187   5.132 -0.3860  0.2890 -0.2733
  245LYS      O 3763   4.919   6.240   5.067 -0.0048 -0.7961  0.1285
  245LYS     CB 3764   4.599   6.261   5.114 -0.5130  0.0727  0.2904
  245LYS     CG 3765   4.628   6.402   5.059 -1.5141  1.0347  0.2121
  245LYS     CD 3766   4.523   6.496   5.111  0.3893 -0.8583  0.7954
  245LYS     CE 3767   4.554   6.631   5.042 -0.2132 -0.4021  0.1052
  245LYS     NZ 3768   4.685   6.688   5.079 -0.1632 -0.4124  0.4700
  245LYS      H 3769   4.549   6.012   5.141  0.6384 -0.7003  0.8487
  245LYS     HA 3770   4.705   6.150   4.965  1.3800  0.3480 -0.6583
  245LYS    HB2 3771   4.498   6.238   5.081 -0.6496 -0.9441  1.3093
  245LYS    HB3 3772   4.597   6.265   5.223  0.9040 -0.0798  0.3588
  245LYS    HG2 3773   4.725   6.424   5.104 -0.6174 -1.7104 -0.0304
  245LYS    HG3 3774   4.630   6.392   4.951  0.9824 -1.9483  0.2565
  245LYS    HD2 3775   4.420   6.473   5.085 -0.6100  0.4710  2.9890
  245LYS    HD3 3776   4.527   6.491   5.220 -0.1062  0.3898  0.9030
  245LYS    HE2 3777   4.531   6.609   4.938 -0.2673 -0.5497  0.1470
  245LYS    HE3 3778   4.479   6.706   5.065 -0.0339 -0.4173  0.7962
  245LYS    HZ1 3779   4.699   6.684   5.179  0.3765  0.2630  0.4357
  245LYS    HZ2 3780   4.761   6.630   5.046 -0.4990 -0.3232 -0.5102
  245LYS    HZ3 3781   4.718   6.777   5.045 -0.9888 -0.1931  0.2107
  246LYS      N 3782   4.850   6.174   5.267 -0.4060  0.0160  0.8472
  246LYS     CA 3783   4.971   6.210   5.332 -0.4030 -0.4230 -1.1881
  246LYS      C 3784   5.085   6.109   5.305 -0.6097  0.1342 -0.1442
  246LYS      O 3785   5.197   6.159   5.288 -0.1036  0.6404 -0.2193
  246LYS     CB 3786   4.939   6.202   5.490 -0.1369  0.5666  0.7163
  246LYS     CG 3787   4.842   6.307   5.543  0.5155  0.1306  1.4773
  246LYS     CD 3788   4.816   6.292   5.687  0.5467 -0.6091 -0.4861
  246LYS     CE 3789   4.677   6.221   5.705 -0.9581 -1.1035 -0.6682
  246LYS     NZ 3790   4.636   6.220   5.848  0.0820 -0.0665 -0.3445
  246LYS      H 3791   4.780   6.123   5.318 -0.9678 -0.3269 -0.2137
  246LYS     HA 3792   5.011   6.310   5.315 -0.4646 -0.1966 -0.1726
  246LYS    HB2 3793   4.882   6.113   5.515 -0.9527  0.7651 -0.3065
  246LYS    HB3 3794   5.029   6.220   5.549 -0.3562  0.8046  0.9864
  246LYS    HG2 3795   4.885   6.406   5.529  1.0380 -0.1069  1.3309
  246LYS    HG3 3796   4.754   6.288   5.482  0.9266 -0.0142  0.9070
  246LYS    HD2 3797   4.892   6.245   5.749  0.5606  0.8116  0.6833
  246LYS    HD3 3798   4.805   6.396   5.719 -0.0190 -0.7500 -0.1979
  246LYS    HE2 3799   4.605   6.284   5.653 -0.4529 -1.0677 -1.3524
  246LYS    HE3 3800   4.685   6.123   5.657  0.3060 -0.2671 -2.3801
  246LYS    HZ1 3801   4.539   6.195   5.858 -0.0789  0.3409 -0.8543
  246LYS    HZ2 3802   4.690   6.154   5.902  0.8014  0.6425 -0.1495
  246LYS    HZ3 3803   4.647   6.311   5.891  0.3148 -0.1207 -0.2848
  247VAL      N 3804   5.060   5.981   5.294 -0.2734 -0.4494  0.1310
  247VAL     CA 3805   5.159   5.879   5.247  0.2254 -0.5057  0.1214
  247VAL      C 3806   5.197   5.908   5.107 -1.0512 -0.7525 -0.1511
  247VAL      O 3807   5.320   5.901   5.087 -0.0897 -1.0222  0.8316
  247VAL     CB 3808   5.099   5.739   5.258  0.4489 -0.3256 -0.2940
  247VAL    CG1 3809   5.205   5.631   5.281  0.7046  0.7016 -0.0933
  247VAL    CG2 3810   4.991   5.724   5.370 -0.3575 -0.1962  0.2111
  247VAL      H 3811   4.966   5.953   5.318 -0.3410  0.1904  0.6587
  247VAL     HA 3812   5.248   5.893   5.310  0.3454 -0.8280  0.0294
  247VAL     HB 3813   5.041   5.726   5.166 -0.4785  0.5175  0.1314
  247VAL   HG11 3814   5.157   5.534   5.269 -0.2370  1.2111 -0.7103
  247VAL   HG12 3815   5.276   5.660   5.203  0.2626  1.6903 -0.1540
  247VAL   HG13 3816   5.231   5.642   5.386  0.6180 -0.2704  0.0469
  247VAL   HG21 3817   4.980   5.619   5.393  0.6215 -0.0841  1.3788
  247VAL   HG22 3818   5.020   5.755   5.471  0.6925 -0.3849 -0.0061
  247VAL   HG23 3819   4.894   5.760   5.335 -0.6020 -0.3001  0.7661
  248PHE      N 3820   5.113   5.951   5.015  0.3453 -0.7331 -0.1092
  248PHE     CA 3821   5.138   5.990   4.878 -0.3426 -0.0591  0.4015
  248PHE      C 3822   5.226   6.122   4.860  0.9787  0.2783 -0.1847
  248PHE      O 3823   5.312   6.136   4.771  0.3693 -0.0258 -0.1844
  248PHE     CB 3824   5.008   6.004   4.808  0.9497 -1.2373  0.8999
  248PHE     CG 3825   5.016   6.091   4.683 -0.6149 -0.3759 -0.9351
  248PHE    CD1 3826   5.087   6.051   4.570 -0.5112  0.4763  1.1374
  248PHE    CD2 3827   4.976   6.228   4.693  0.7015  0.9025 -0.0944
  248PHE    CE1 3828   5.107   6.143   4.465  0.1556 -0.8231 -0.3120
  248PHE    CE2 3829   4.986   6.312   4.586 -0.4709 -0.2324  0.1657
  248PHE     CZ 3830   5.052   6.277   4.467 -0.0069  0.9107  1.0187
  248PHE      H 3831   5.013   5.946   5.032  0.1396 -0.1158 -1.0200
  248PHE     HA 3832   5.183   5.901   4.834 -0.7561  0.2239 -0.6471
  248PHE    HB2 3833   4.959   5.912   4.776  0.6955 -0.4466 -1.3914
  248PHE    HB3 3834   4.946   6.064   4.874  1.0962  1.9882 -1.4357
  248PHE    HD1 3835   5.138   5.956   4.568 -0.9431  0.1937 -0.7547
  248PHE    HD2 3836   4.936   6.260   4.788  0.9641  0.9198  0.0123
  248PHE    HE1 3837   5.163   6.118   4.376  0.6098 -1.1579  0.0554
  248PHE    HE2 3838   4.948   6.413   4.590  1.6687  0.6709  0.4902
  248PHE     HZ 3839   5.055   6.332   4.374 -0.9129  0.2269  0.5602
  249GLU      N 3840   5.211   6.211   4.957  0.0385  0.4539  0.1761
  249GLU     CA 3841   5.290   6.336   4.962 -0.4111  0.9778  0.1405
  249GLU      C 3842   5.429   6.305   5.015 -0.6087  0.1428 -0.5602
  249GLU      O 3843   5.538   6.347   4.970  0.0936 -0.1730  0.0004
  249GLU     CB 3844   5.221   6.441   5.045 -0.4613 -0.6277  0.1365
  249GLU     CG 3845   5.104   6.501   4.970  0.1692  0.0780  0.7211
  249GLU     CD 3846   5.130   6.587   4.854  0.3941  0.0390  0.0704
  249GLU    OE1 3847   5.244   6.628   4.826 -0.5744 -0.0423  0.5400
  249GLU    OE2 3848   5.032   6.625   4.776 -0.7788 -0.0962 -0.5434
  249GLU      H 3849   5.135   6.186   5.020  0.7511 -0.3520  0.7582
  249GLU     HA 3850   5.308   6.361   4.858  1.8315  0.0008  0.1663
  249GLU    HB2 3851   5.195   6.398   5.141 -1.2766 -0.1407  0.1474
  249GLU    HB3 3852   5.288   6.525   5.066  0.6056 -1.4291  0.1428
  249GLU    HG2 3853   5.038   6.423   4.934  0.2487  0.4820 -0.3615
  249GLU    HG3 3854   5.043   6.570   5.029 -1.9700  0.2062 -1.3444
  250ALA      N 3855   5.434   6.216   5.114  0.7441 -0.1782 -0.7919
  250ALA     CA 3856   5.562   6.176   5.182  0.2533 -0.4752 -0.1990
  250ALA      C 3857   5.645   6.090   5.084 -0.5002  0.7178 -0.2348
  250ALA      O 3858   5.766   6.095   5.070 -0.4180 -0.2088  0.1808
  250ALA     CB 3859   5.523   6.097   5.308 -0.5753  0.1878 -0.0395
  250ALA      H 3860   5.352   6.167   5.143  1.8242 -1.5955  0.1202
  250ALA     HA 3861   5.624   6.259   5.216 -0.0730 -0.6901  1.0294
  250ALA    HB1 3862   5.608   6.062   5.366 -0.8434 -0.6288 -0.1116
  250ALA    HB2 3863   5.455   6.137   5.383  1.0022  0.5135  1.3121
  250ALA    HB3 3864   5.476   6.008   5.267 -0.0212 -0.8820  1.5065
  251ALA      N 3865   5.578   5.996   5.017  0.5098 -0.4090 -0.5741
  251ALA     CA 3866   5.629   5.910   4.906 -0.1321  0.4636 -0.1845
  251ALA      C 3867   5.680   5.990   4.792 -0.1092 -0.4111  0.3759
  251ALA      O 3868   5.792   5.973   4.741  0.1018 -0.1485 -0.5368
  251ALA     CB 3869   5.516   5.814   4.867 -0.1811 -0.6812  0.2651
  251ALA      H 3870   5.485   5.980   5.053  0.4782 -0.3451 -0.6271
  251ALA     HA 3871   5.706   5.851   4.956 -1.7641 -1.1241  0.7038
  251ALA    HB1 3872   5.557   5.751   4.788  2.3471  0.4237  0.4961
  251ALA    HB2 3873   5.484   5.756   4.953 -0.1872 -0.1797  0.6125
  251ALA    HB3 3874   5.435   5.876   4.830  0.6695  0.1544 -0.2943
  252VAL      N 3875   5.602   6.092   4.737 -0.4077 -0.2030 -0.9092
  252VAL     CA 3876   5.652   6.178   4.632 -0.6076  0.1595  0.1572
  252VAL      C 3877   5.785   6.238   4.681 -0.3367  0.1153  0.5828
  252VAL      O 3878   5.881   6.243   4.602 -0.6276 -0.2683  0.3466
  252VAL     CB 3879   5.541   6.283   4.583 -0.7143 -0.2084 -0.6581
  252VAL    CG1 3880   5.602   6.411   4.523 -0.3249  0.9097  1.0379
  252VAL    CG2 3881   5.443   6.212   4.495 -0.5755 -0.3215  0.0901
  252VAL      H 3882   5.514   6.114   4.780  0.3915  0.1492  0.7033
  252VAL     HA 3883   5.683   6.120   4.545  1.1627  0.0268  0.7869
  252VAL     HB 3884   5.486   6.311   4.673 -0.0077 -1.6817  0.3070
  252VAL   HG11 3885   5.644   6.392   4.425  0.2198  0.5492  1.3248
  252VAL   HG12 3886   5.525   6.487   4.518 -0.6033  0.6564  1.3827
  252VAL   HG13 3887   5.679   6.456   4.587 -0.4727  1.1962  1.0154
  252VAL   HG21 3888   5.492   6.196   4.399  0.4122  1.7569  0.1497
  252VAL   HG22 3889   5.389   6.127   4.538  0.5881 -0.8693  0.5568
  252VAL   HG23 3890   5.356   6.273   4.469 -1.1458 -1.7642 -1.8782
  253LYS      N 3891   5.787   6.286   4.806 -0.1501 -0.5415 -0.1836
  253LYS     CA 3892   5.899   6.358   4.860  0.0792 -0.3876 -0.0660
  253LYS      C 3893   6.016   6.265   4.887  0.3195  0.8826  0.4923
  253LYS      O 3894   6.130   6.314   4.873  0.5303 -0.2879  0.0794
  253LYS     CB 3895   5.869   6.436   4.985  1.9148  0.3297  0.2075
  253LYS     CG 3896   5.955   6.561   5.014  0.2282  0.4866  0.5536
  253LYS     CD 3897   5.934   6.619   5.150  0.3844  0.3048 -0.2037
  253LYS     CE 3898   6.030   6.733   5.185 -0.1424  0.0500 -0.3122
  253LYS     NZ 3899   6.036   6.747   5.334  0.1264 -0.7120  1.2924
  253LYS      H 3900   5.711   6.280   4.872 -0.0644  1.2392  0.1545
  253LYS     HA 3901   5.929   6.431   4.784 -0.6138 -1.1241 -1.0904
  253LYS    HB2 3902   5.768   6.473   4.996  1.5146 -0.7351  0.3937
  253LYS    HB3 3903   5.870   6.369   5.072  0.0445  0.2368  0.2215
  253LYS    HG2 3904   6.058   6.533   4.991 -0.1978 -2.0918  1.1497
  253LYS    HG3 3905   5.912   6.634   4.945  0.4236  0.3579  0.2906
  253LYS    HD2 3906   5.834   6.661   5.166  0.4897  0.0603  1.3981
  253LYS    HD3 3907   5.940   6.536   5.220 -0.0021  0.5702  0.1525
  253LYS    HE2 3908   6.133   6.713   5.154  0.5531  0.3004  1.5733
  253LYS    HE3 3909   5.996   6.826   5.138 -1.3979  0.4790  1.2928
  253LYS    HZ1 3910   6.078   6.670   5.384  1.0574 -0.3124  1.1766
  253LYS    HZ2 3911   6.095   6.826   5.358 -0.4895  0.3469 -0.3032
  253LYS    HZ3 3912   5.948   6.778   5.373  0.2779  1.1275  0.3957
  254SER      N 3913   6.002   6.136   4.910  0.5856 -0.1973 -0.4367
  254SER     CA 3914   6.116   6.048   4.926 -0.2206  0.0480  0.3100
  254SER      C 3915   6.166   6.016   4.785 -0.3499 -0.1021 -0.2782
  254SER      O 3916   6.289   6.003   4.765  0.0073  0.5748 -0.1865
  254SER     CB 3917   6.089   5.919   5.011  1.2014 -0.7529  0.3862
  254SER     OG 3918   6.037   5.948   5.143 -0.3039 -0.3915 -0.8186
  254SER      H 3919   5.908   6.104   4.928  0.4722  0.0430 -0.5968
  254SER     HA 3920   6.194   6.104   4.978  0.0402  0.8504 -0.8655
  254SER    HB2 3921   6.007   5.878   4.954  0.4115  2.0507 -0.8329
  254SER    HB3 3922   6.177   5.855   5.019  2.2867  0.6938  0.9210
  254SER     HG 3923   5.951   5.991   5.144 -0.0575  0.2391  0.9624
  255ILE      N 3924   6.078   6.015   4.686 -0.3811 -0.5168  0.6568
  255ILE     CA 3925   6.127   5.995   4.544  0.7199 -0.0942 -0.2980
  255ILE      C 3926   6.202   6.118   4.487  0.1102 -0.0900  0.3100
  255ILE      O 3927   6.312   6.096   4.428  0.5193 -0.0949 -0.0338
  255ILE     CB 3928   6.004   5.955   4.455 -0.3913  0.3963  0.8266
  255ILE    CG1 3929   5.948   5.818   4.498 -0.1083  0.3488 -0.2508
  255ILE    CG2 3930   6.039   5.957   4.303 -0.3634 -0.0038 -0.6530
  255ILE    CD1 3931   5.812   5.792   4.431  0.0591  0.3251 -0.1082
  255ILE      H 3932   5.979   6.032   4.697 -0.8708 -0.5975 -2.1559
  255ILE     HA 3933   6.198   5.912   4.542  0.2432 -0.5521  0.7329
  255ILE     HB 3934   5.921   6.026   4.456 -0.1864  0.6776 -0.1591
  255ILE   HG12 3935   6.015   5.742   4.458 -0.2774 -0.3245  0.7073
  255ILE   HG13 3936   5.946   5.806   4.606  1.0778 -0.6596 -0.2981
  255ILE   HG21 3937   6.083   6.056   4.291 -0.5563  0.4459  1.5346
  255ILE   HG22 3938   6.106   5.875   4.279 -0.5925 -0.1367 -0.8521
  255ILE   HG23 3939   5.955   5.936   4.236 -0.3421  0.0839 -0.7085
  255ILE   HD11 3940   5.766   5.709   4.485  1.1177 -0.2622 -0.0509
  255ILE   HD12 3941   5.745   5.879   4.432 -0.0416  0.2466  0.4060
  255ILE   HD13 3942   5.840   5.763   4.330 -0.1176  1.0191 -0.3671
  256LYS      N 3943   6.152   6.238   4.515  0.3321 -0.1592  0.2858
  256LYS     CA 3944   6.215   6.368   4.479 -0.4595  0.6474 -0.0034
  256LYS      C 3945   6.359   6.378   4.535  1.0514 -0.0063 -0.0478
  256LYS      O 3946   6.432   6.448   4.471 -0.5178 -0.3706 -0.0284
  256LYS     CB 3947   6.129   6.492   4.531  0.3436  0.2096  0.5047
  256LYS     CG 3948   6.021   6.532   4.431  0.7901  0.4939  0.1108
  256LYS     CD 3949   5.947   6.652   4.492 -0.7699  1.1218 -0.4787
  256LYS     CE 3950   5.855   6.722   4.396  0.3587  1.1579 -0.2887
  256LYS     NZ 3951   5.795   6.833   4.467  0.7252 -1.0096 -0.1175
  256LYS      H 3952   6.059   6.238   4.555  0.2480  0.0339  0.0942
  256LYS     HA 3953   6.229   6.380   4.372  1.0328 -0.9605 -0.0831
  256LYS    HB2 3954   6.077   6.458   4.620 -1.1559  0.8097 -0.0641
  256LYS    HB3 3955   6.191   6.577   4.557 -0.6939  0.9796  0.5765
  256LYS    HG2 3956   6.067   6.558   4.336 -0.4975 -0.6269 -0.8950
  256LYS    HG3 3957   5.948   6.451   4.423 -0.8846  1.7083  1.5164
  256LYS    HD2 3958   5.894   6.614   4.579 -1.2528  0.9518 -0.8365
  256LYS    HD3 3959   6.022   6.720   4.532  0.1044  0.1463 -0.3652
  256LYS    HE2 3960   5.925   6.744   4.315  0.2150  1.1989 -0.4017
  256LYS    HE3 3961   5.775   6.654   4.365  0.0595  1.2150  0.3383
  256LYS    HZ1 3962   5.719   6.873   4.415 -0.2738 -3.3218 -0.6879
  256LYS    HZ2 3963   5.760   6.798   4.555  0.9906  0.1981  0.5147
  256LYS    HZ3 3964   5.861   6.905   4.492 -0.7877  0.5214 -0.1343
  257ALA      N 3965   6.382   6.325   4.657 -0.1135 -0.6294  0.1540
  257ALA     CA 3966   6.510   6.334   4.721  0.1978  0.2514  0.1903
  257ALA      C 3967   6.607   6.230   4.667  0.2440  0.5092  0.4750
  257ALA      O 3968   6.726   6.263   4.669 -0.1913 -0.8568 -0.3257
  257ALA     CB 3969   6.496   6.308   4.871  0.4339  0.3186  1.5988
  257ALA      H 3970   6.295   6.303   4.703 -0.2232 -0.3701  0.0753
  257ALA     HA 3971   6.544   6.437   4.713  1.2840 -0.1293 -0.6000
  257ALA    HB1 3972   6.595   6.318   4.917  1.0378  0.6437  0.3177
  257ALA    HB2 3973   6.432   6.387   4.910 -0.0519  0.2361  0.9988
  257ALA    HB3 3974   6.447   6.212   4.888  0.1005  0.1024 -0.1981
  258ALA      N 3975   6.571   6.107   4.609 -0.4115 -0.6645 -0.4097
  258ALA     CA 3976   6.674   6.017   4.551 -0.4173  0.4118  0.3878
  258ALA      C 3977   6.710   6.058   4.409 -0.9447 -0.4049  0.3904
  258ALA      O 3978   6.829   6.034   4.372  0.1619 -0.8562  0.0024
  258ALA     CB 3979   6.596   5.882   4.546 -0.0083 -0.3159 -0.1046
  258ALA      H 3980   6.474   6.083   4.622 -0.8308  0.3410 -1.3379
  258ALA     HA 3981   6.760   6.002   4.616  0.2658 -1.6596 -0.7780
  258ALA    HB1 3982   6.650   5.804   4.492  0.5307  0.6443 -1.0547
  258ALA    HB2 3983   6.577   5.849   4.647 -0.0501 -0.0786 -0.0326
  258ALA    HB3 3984   6.500   5.904   4.499 -1.0365 -1.8193  1.1160
  259SER      N 3985   6.610   6.113   4.338 -0.0077  0.1313  0.1912
  259SER     CA 3986   6.617   6.163   4.196 -0.1140  0.1545  0.1935
  259SER      C 3987   6.654   6.308   4.182  0.3232 -0.9150 -0.4221
  259SER      O 3988   6.641   6.373   4.079  0.4021  0.8528  0.5496
  259SER     CB 3989   6.493   6.120   4.121 -0.6854  0.4014  0.3857
  259SER     OG 3990   6.368   6.156   4.178 -0.1732  0.1372 -0.3764
  259SER      H 3991   6.534   6.139   4.398  1.3239 -0.1152  2.1719
  259SER     HA 3992   6.694   6.106   4.145  0.2935  0.1810  0.7591
  259SER    HB2 3993   6.501   6.163   4.021 -0.2524  1.4281  0.8244
  259SER    HB3 3994   6.492   6.012   4.113 -0.9565  0.4085  0.3088
  259SER     HG 3995   6.352   6.122   4.266 -0.6745 -0.3905 -0.6572
  260SER      N 3996   6.686   6.374   4.300 -0.2624  0.0990  0.2833
  260SER     CA 3997   6.708   6.516   4.324  0.2838 -0.8246 -0.4112
  260SER      C 3998   6.812   6.583   4.233  0.4000  0.2572 -0.1646
  260SER      O 3999   6.817   6.703   4.210  0.2945  0.0795 -0.2978
  260SER     CB 4000   6.752   6.546   4.475  1.1387 -0.4004  0.3532
  260SER     OG 4001   6.892   6.518   4.499 -0.5898  0.2289  0.0600
  260SER      H 4002   6.712   6.315   4.378  1.3364 -0.7719 -0.7811
  260SER     HA 4003   6.614   6.565   4.301  0.4473  0.3669  1.1048
  260SER    HB2 4004   6.732   6.653   4.484 -0.7719 -0.4916 -1.3496
  260SER    HB3 4005   6.693   6.497   4.553 -0.1338  1.4912  0.7330
  260SER     HG 4006   6.939   6.588   4.453  0.3255  0.2121  0.8976
  261THR      N 4007   6.905   6.503   4.171  0.1104 -0.1475  0.3293
  261THR     CA 4008   6.992   6.552   4.053 -0.1984 -0.1665 -0.4579
  261THR      C 4009   6.916   6.594   3.929  0.5274  0.0244  0.4186
  261THR      O 4010   6.975   6.657   3.843  0.1255 -0.9537 -0.7049
  261THR     CB 4011   7.113   6.461   4.020  0.4542 -0.5177 -0.5660
  261THR    OG1 4012   7.063   6.348   3.963  0.5524 -0.0664  0.5676
  261THR    CG2 4013   7.208   6.437   4.136 -0.0483  0.5579  0.5590
  261THR      H 4014   6.899   6.403   4.185 -1.6957 -0.3941 -1.2857
  261THR     HA 4015   7.033   6.649   4.084  1.5344 -0.9444 -0.1010
  261THR     HB 4016   7.176   6.510   3.945  0.7645 -0.3962 -0.2319
  261THR    HG1 4017   7.122   6.306   3.900 -0.3540  0.1034 -0.4426
  261THR   HG21 4018   7.220   6.529   4.192  1.4426  0.3477  0.6571
  261THR   HG22 4019   7.150   6.376   4.206  1.3704 -0.9798  0.5219
  261THR   HG23 4020   7.307   6.402   4.108 -0.2135  0.7184 -0.2801
  262GLU      N 4021   6.793   6.562   3.919  0.3977  0.3529  0.0711
  262GLU     CA 4022   6.702   6.597   3.804 -0.4597 -1.0665  0.4172
  262GLU      C 4023   6.578   6.678   3.851 -0.7113  1.0598  0.1202
  262GLU      O 4024   6.536   6.661   3.971 -0.2885  0.4264  0.7021
  262GLU     CB 4025   6.667   6.464   3.740  0.6797  0.9427  0.4238
  262GLU     CG 4026   6.579   6.478   3.606  0.0677  0.0724 -0.6950
  262GLU     CD 4027   6.671   6.538   3.503  0.3256  0.1793  0.4461
  262GLU    OE1 4028   6.690   6.660   3.491 -0.5642 -0.2858  0.1450
  262GLU    OE2 4029   6.731   6.465   3.424 -0.9058 -0.0761 -0.1956
  262GLU      H 4030   6.747   6.515   3.995  0.9017 -0.6116 -0.1832
  262GLU     HA 4031   6.759   6.657   3.733  0.5654 -0.8156  1.4033
  262GLU    HB2 4032   6.757   6.408   3.713  0.1310  0.1430  0.1751
  262GLU    HB3 4033   6.610   6.407   3.813  0.3006 -0.6605 -0.9941
  262GLU    HG2 4034   6.556   6.375   3.578  1.5314 -0.4275 -0.2616
  262GLU    HG3 4035   6.491   6.540   3.623 -0.9608 -1.6426  1.3554
  263LYS      N 4036   6.522   6.767   3.771 -0.2432  0.3035 -0.1300
  263LYS     CA 4037   6.396   6.841   3.797 -0.4022 -0.1153 -0.7815
  263LYS      C 4038   6.293   6.786   3.700  1.0024  0.5885 -0.1278
  263LYS      O 4039   6.312   6.807   3.578 -0.3831 -0.0623  0.2108
  263LYS     CB 4040   6.411   6.994   3.795  0.4413  1.4684  0.2955
  263LYS     CG 4041   6.283   7.065   3.838  1.0197 -0.6192  0.1408
  263LYS     CD 4042   6.329   7.211   3.868  1.0626  0.1040  0.2360
  263LYS     CE 4043   6.217   7.318   3.865  0.3732 -0.2474  0.1874
  263LYS     NZ 4044   6.128   7.314   3.985  0.2323  0.6731  0.1074
  263LYS      H 4045   6.571   6.781   3.684 -0.2598  0.1841 -0.1597
  263LYS     HA 4046   6.371   6.813   3.899  0.8272  0.4286 -0.2881
  263LYS    HB2 4047   6.497   7.020   3.857  0.2774 -0.5167  1.5385
  263LYS    HB3 4048   6.440   7.021   3.693 -1.0277  0.6585 -0.3949
  263LYS    HG2 4049   6.212   7.068   3.756  0.5694  0.6242  0.5332
  263LYS    HG3 4050   6.230   7.020   3.922  0.1524  0.7741  0.4003
  263LYS    HD2 4051   6.367   7.225   3.969  0.2161 -0.5346  0.6728
  263LYS    HD3 4052   6.400   7.248   3.794  1.4424 -0.1878  0.4531
  263LYS    HE2 4053   6.269   7.414   3.870  0.0550 -0.0999  1.5448
  263LYS    HE3 4054   6.170   7.317   3.767  0.7188  0.7521 -0.0116
  263LYS    HZ1 4055   6.062   7.390   3.983 -0.2823  0.2345  0.1101
  263LYS    HZ2 4056   6.085   7.223   3.983 -0.3175  0.9054  0.7187
  263LYS    HZ3 4057   6.186   7.317   4.068  0.7828 -1.1137 -0.1354
  264PHE      N 4058   6.196   6.717   3.759  0.2098  0.1745 -0.5905
  264PHE     CA 4059   6.076   6.673   3.698  0.1126  0.1210 -0.0089
  264PHE      C 4060   5.971   6.786   3.687 -0.2754 -0.0975  0.0626
  264PHE      O 4061   5.979   6.873   3.774 -0.0294  0.1210 -0.0920
  264PHE     CB 4062   6.024   6.557   3.775 -0.9359  0.0616 -0.6308
  264PHE     CG 4063   6.115   6.436   3.759  0.2732 -0.3765 -0.2865
  264PHE    CD1 4064   6.069   6.329   3.681  0.1715 -0.2317  0.3410
  264PHE    CD2 4065   6.224   6.419   3.841 -1.1540  0.2200 -0.0272
  264PHE    CE1 4066   6.142   6.210   3.681 -0.4310 -0.1228  0.2851
  264PHE    CE2 4067   6.300   6.299   3.845 -0.7419  0.1279  0.4238
  264PHE     CZ 4068   6.258   6.199   3.754 -0.7864 -0.9552 -0.4148
  264PHE      H 4069   6.195   6.717   3.860  0.2301 -1.5331 -0.5342
  264PHE     HA 4070   6.093   6.639   3.596 -1.6401 -1.5539  0.1360
  264PHE    HB2 4071   6.009   6.590   3.877 -0.8164 -1.4213 -0.0770
  264PHE    HB3 4072   5.928   6.520   3.739 -0.8988 -1.9071  0.9484
  264PHE    HD1 4073   5.977   6.327   3.624  0.3089 -0.3175  0.1183
  264PHE    HD2 4074   6.254   6.504   3.900  0.2434 -0.1016 -0.1988
  264PHE    HE1 4075   6.108   6.122   3.627 -1.6253 -0.0450  0.8332
  264PHE    HE2 4076   6.393   6.293   3.899 -0.1511 -0.3737 -0.5831
  264PHE     HZ 4077   6.313   6.106   3.744 -0.2686 -0.7548  0.3681
  265PRO      N 4078   5.883   6.795   3.591  0.8381  0.0528  0.1939
  265PRO     CA 4079   5.762   6.883   3.594  0.0257  0.1394 -0.4358
  265PRO      C 4080   5.672   6.846   3.713 -0.5102 -0.1869  0.8099
  265PRO      O 4081   5.645   6.730   3.734  0.5410  1.0448  0.0622
  265PRO     CB 4082   5.702   6.865   3.455  0.1714 -0.4197 -0.8021
  265PRO     CG 4083   5.725   6.728   3.415 -0.8240  0.3938 -0.1700
  265PRO     CD 4084   5.871   6.710   3.468 -0.2607  0.2820 -1.0772
  265PRO     HA 4085   5.799   6.985   3.600 -0.5463  0.3219  0.2821
  265PRO    HB2 4086   5.596   6.888   3.445  0.1175 -0.1201  0.2170
  265PRO    HB3 4087   5.762   6.931   3.394  1.1849 -0.9503 -0.4335
  265PRO    HG2 4088   5.652   6.668   3.469 -0.6132  0.2204 -0.0767
  265PRO    HG3 4089   5.720   6.717   3.307  0.1288  0.3517 -0.2266
  265PRO    HD2 4090   5.877   6.607   3.502  0.2078  0.4805 -0.5197
  265PRO    HD3 4091   5.953   6.751   3.409  0.3948  0.6499  0.0378
  266ASP      N 4092   5.627   6.946   3.784  0.0016 -0.2757 -0.3985
  266ASP     CA 4093   5.551   6.931   3.910 -0.6220  0.0991 -0.4129
  266ASP      C 4094   5.424   6.855   3.869 -0.3615 -0.5890 -0.1714
  266ASP      O 4095   5.367   6.781   3.953  0.4116 -0.2654  0.0860
  266ASP     CB 4096   5.525   7.068   3.964  0.1023  0.0838 -0.1023
  266ASP     CG 4097   5.636   7.158   4.004 -0.3274  0.5078 -0.1391
  266ASP    OD1 4098   5.745   7.096   4.020  0.5504 -0.3278  0.5354
  266ASP    OD2 4099   5.618   7.276   4.038  0.1786 -0.0022 -0.0359
  266ASP      H 4100   5.669   7.035   3.762 -0.6812  0.0365 -0.4544
  266ASP     HA 4101   5.610   6.879   3.985  0.7664  0.4393 -1.2109
  266ASP    HB2 4102   5.470   7.127   3.891 -0.4150  0.6851  0.7381
  266ASP    HB3 4103   5.464   7.057   4.054  0.5056  1.5454  0.3952
  267GLY      N 4104   5.367   6.871   3.745  0.0541  0.1660 -0.1913
  267GLY     CA 4105   5.255   6.791   3.693 -0.7606  0.6414 -0.5335
  267GLY      C 4106   5.282   6.639   3.673  0.2398 -0.0360  0.4063
  267GLY      O 4107   5.185   6.563   3.656 -0.2511  0.1032 -0.2717
  267GLY      H 4108   5.407   6.942   3.685  0.4383 -0.1999 -0.3785
  267GLY    HA2 4109   5.165   6.814   3.750 -0.4616  1.6395 -0.4238
  267GLY    HA3 4110   5.236   6.828   3.593 -0.9004  1.0794 -0.3474
  268PHE      N 4111   5.405   6.597   3.663 -0.0110 -0.1972  0.2356
  268PHE     CA 4112   5.443   6.451   3.659 -0.3337  0.2169  0.1679
  268PHE      C 4113   5.415   6.379   3.792 -0.5749  0.1298  0.6951
  268PHE      O 4114   5.364   6.271   3.783  0.4701 -0.1990  0.0636
  268PHE     CB 4115   5.590   6.434   3.619 -1.1042 -0.3665 -0.2035
  268PHE     CG 4116   5.658   6.298   3.639 -0.7296 -0.3403  0.3902
  268PHE    CD1 4117   5.645   6.199   3.543  0.3734  0.2597 -0.6454
  268PHE    CD2 4118   5.736   6.273   3.754  0.1663 -0.3406 -0.2378
  268PHE    CE1 4119   5.701   6.069   3.560  0.2870 -0.7842  0.5210
  268PHE    CE2 4120   5.797   6.143   3.772  0.1141 -1.5676 -0.3201
  268PHE     CZ 4121   5.779   6.048   3.673 -0.3255  0.5086  0.1003
  268PHE      H 4122   5.474   6.669   3.681  0.7611 -1.1181  1.2207
  268PHE     HA 4123   5.385   6.397   3.584  0.3140 -0.5149  0.1573
  268PHE    HB2 4124   5.606   6.461   3.514  0.9367 -0.1329  0.0789
  268PHE    HB3 4125   5.662   6.491   3.678 -1.3561  0.3082 -0.5343
  268PHE    HD1 4126   5.596   6.218   3.449  0.4014  0.4668 -0.6195
  268PHE    HD2 4127   5.758   6.355   3.821 -1.6327  0.1483 -0.1281
  268PHE    HE1 4128   5.694   6.003   3.474  1.0127 -0.3151  0.0807
  268PHE    HE2 4129   5.863   6.128   3.857  2.0671 -0.1059 -1.3950
  268PHE     HZ 4130   5.834   5.955   3.680 -0.7313  0.2268 -0.3402
  269TRP      N 4131   5.443   6.439   3.908 -0.4312 -0.5125  0.1999
  269TRP     CA 4132   5.397   6.384   4.037  0.7413  0.6408 -0.0450
  269TRP      C 4133   5.239   6.371   4.049 -0.5005 -0.0199 -0.8523
  269TRP      O 4134   5.191   6.290   4.128  0.0433 -0.1482 -0.4503
  269TRP     CB 4135   5.460   6.463   4.150  0.0650 -0.6039  0.2442
  269TRP     CG 4136   5.596   6.499   4.144 -1.1873  0.3350  0.1935
  269TRP    CD1 4137   5.653   6.620   4.141 -0.5324 -0.4999 -0.6012
  269TRP    CD2 4138   5.715   6.404   4.135  0.5263  0.5749 -0.6225
  269TRP    NE1 4139   5.782   6.606   4.099 -1.3117  0.4134 -1.1168
  269TRP    CE2 4140   5.829   6.477   4.118 -0.2759  0.1872 -0.4291
  269TRP    CE3 4141   5.724   6.263   4.137 -0.2989  0.1068  0.0138
  269TRP    CZ2 4142   5.957   6.422   4.109 -0.6672 -0.2517  0.6669
  269TRP    CZ3 4143   5.854   6.202   4.119 -0.1290  0.2958  0.4535
  269TRP    CH2 4144   5.971   6.286   4.111  0.0681  0.4128 -0.2735
  269TRP      H 4145   5.492   6.527   3.911 -1.6814  0.2660 -0.2686
  269TRP     HA 4146   5.449   6.289   4.045  1.2361  0.9562  0.7157
  269TRP    HB2 4147   5.392   6.547   4.163 -0.6928 -1.3719  1.6829
  269TRP    HB3 4148   5.449   6.398   4.237  0.2177 -0.3552  0.4517
  269TRP    HD1 4149   5.602   6.715   4.152  0.8904  0.2218  0.3119
  269TRP    HE1 4150   5.829   6.692   4.076 -0.2923  0.1699 -0.0851
  269TRP    HE3 4151   5.634   6.203   4.141 -0.8587  0.8969 -0.2414
  269TRP    HZ2 4152   6.047   6.476   4.083  0.1918 -1.6008  0.6091
  269TRP    HZ3 4153   5.869   6.095   4.118 -0.5713  0.2290 -0.0059
  269TRP    HH2 4154   6.066   6.249   4.075  0.2625  1.6927 -1.2237
  270LEU      N 4155   5.161   6.442   3.962 -0.7955  0.5239 -0.4103
  270LEU     CA 4156   5.024   6.429   3.959  0.9098 -0.9574 -0.6266
  270LEU      C 4157   4.978   6.325   3.858 -0.2656  0.7148 -0.3787
  270LEU      O 4158   4.857   6.311   3.840 -0.1536 -0.5440 -0.8465
  270LEU     CB 4159   4.955   6.571   3.934 -0.0386 -0.0168 -0.0735
  270LEU     CG 4160   4.994   6.686   4.037  0.1804 -0.2804  0.3862
  270LEU    CD1 4161   4.906   6.814   4.005 -0.9627 -0.1031 -0.4350
  270LEU    CD2 4162   4.961   6.641   4.177  0.2653  0.0654 -0.2395
  270LEU      H 4163   5.205   6.522   3.920  0.0543  0.1261 -0.3350
  270LEU     HA 4164   4.985   6.399   4.056  0.3462 -0.0894 -0.5569
  270LEU    HB2 4165   4.971   6.614   3.836 -0.1973  0.4551  0.1028
  270LEU    HB3 4166   4.847   6.564   3.933 -0.0809  0.1686  0.9409
  270LEU     HG 4167   5.101   6.706   4.035  0.2260 -0.5633 -0.3776
  270LEU   HD11 4168   4.806   6.774   4.013 -0.3887 -1.5129  0.3935
  270LEU   HD12 4169   4.915   6.891   4.083 -1.1849 -0.4125 -0.0982
  270LEU   HD13 4170   4.926   6.856   3.907  0.7122 -0.8603 -0.4869
  270LEU   HD21 4171   5.046   6.592   4.225  0.3220 -0.1741 -0.5699
  270LEU   HD22 4172   4.943   6.728   4.240 -0.3006  0.5711 -1.0629
  270LEU   HD23 4173   4.873   6.577   4.176 -1.2527  1.9289  0.9584
  271GLY      N 4174   5.074   6.256   3.788  0.1595  0.2748 -0.3964
  271GLY     CA 4175   5.048   6.166   3.683  0.7401  0.1551  0.3171
  271GLY      C 4176   4.987   6.230   3.564 -0.3440  0.8521  0.1892
  271GLY      O 4177   4.911   6.163   3.497 -0.1853  0.1950  0.1573
  271GLY      H 4178   5.172   6.265   3.812  0.0836 -0.9065  0.5440
  271GLY    HA2 4179   5.145   6.138   3.640  0.1040 -0.6693 -0.6854
  271GLY    HA3 4180   4.990   6.079   3.714  0.2439  0.3815  0.0436
  272GLU      N 4181   5.018   6.357   3.541 -0.3347 -0.5040 -0.2216
  272GLU     CA 4182   4.953   6.442   3.440 -0.1959 -0.3359  0.8244
  272GLU      C 4183   5.043   6.507   3.333 -0.1532 -0.4273 -0.3026
  272GLU      O 4184   5.000   6.573   3.239  0.1952  0.4445 -0.2833
  272GLU     CB 4185   4.876   6.560   3.499 -0.0112 -0.3549 -1.0334
  272GLU     CG 4186   4.733   6.516   3.560 -1.0250  0.3863  1.5269
  272GLU     CD 4187   4.644   6.452   3.456 -0.2687  0.0254 -0.0787
  272GLU    OE1 4188   4.656   6.488   3.334 -0.4251  0.1762 -0.0588
  272GLU    OE2 4189   4.558   6.367   3.481 -0.2856  0.8508 -0.8194
  272GLU      H 4190   5.078   6.403   3.608 -0.0696 -1.3592  0.1620
  272GLU     HA 4191   4.892   6.381   3.374 -0.5082  0.5812  0.2275
  272GLU    HB2 4192   4.926   6.606   3.584 -1.5179  0.0321 -0.2843
  272GLU    HB3 4193   4.858   6.646   3.435 -0.2266  1.1447  0.8818
  272GLU    HG2 4194   4.750   6.454   3.648  1.0700 -2.2542 -0.3713
  272GLU    HG3 4195   4.676   6.606   3.584 -0.1620  1.5879 -0.4245
  273GLN      N 4196   5.175   6.507   3.353  0.0678  0.0844 -0.2974
  273GLN     CA 4197   5.270   6.573   3.264 -0.6007 -0.4937  0.6041
  273GLN      C 4198   5.387   6.461   3.243  1.3859 -1.1285 -0.4211
  273GLN      O 4199   5.406   6.385   3.334 -0.0407  0.6573 -0.4541
  273GLN     CB 4200   5.325   6.704   3.320  0.9487  0.4969  0.4010
  273GLN     CG 4201   5.403   6.794   3.229  0.1968  0.3283  0.1756
  273GLN     CD 4202   5.315   6.861   3.130  0.8107 -0.4002 -0.1100
  273GLN    OE1 4203   5.285   6.805   3.025 -0.0125 -0.0816 -0.1027
  273GLN    NE2 4204   5.246   6.963   3.171 -0.0777 -0.7807  0.5809
  273GLN      H 4205   5.212   6.481   3.443 -0.2081  0.7031  0.0056
  273GLN     HA 4206   5.217   6.607   3.176 -0.5507 -0.4277  0.5996
  273GLN    HB2 4207   5.233   6.756   3.348 -0.8511 -1.4297 -1.2263
  273GLN    HB3 4208   5.389   6.676   3.403  1.6068  0.8968  0.0455
  273GLN    HG2 4209   5.440   6.855   3.311  1.7877 -1.1997  0.7223
  273GLN    HG3 4210   5.489   6.745   3.183 -0.2274 -0.3292  0.0415
  273GLN   HE21 4211   5.173   6.989   3.106  0.7468  0.3171  0.0412
  273GLN   HE22 4212   5.264   7.002   3.262 -0.8054 -0.1093  0.4604
  274LEU      N 4213   5.463   6.474   3.139  0.4922 -0.0286  0.3955
  274LEU     CA 4214   5.562   6.374   3.104 -0.1431  0.8743 -0.1080
  274LEU      C 4215   5.708   6.426   3.121  0.6550 -0.6712 -0.0312
  274LEU      O 4216   5.728   6.533   3.058 -0.6587  0.4410 -0.0716
  274LEU     CB 4217   5.540   6.327   2.956 -0.0577 -0.0960 -0.0590
  274LEU     CG 4218   5.428   6.223   2.929 -0.3240  0.3453 -0.4894
  274LEU    CD1 4219   5.297   6.272   2.976  0.3547  0.1715  0.2115
  274LEU    CD2 4220   5.422   6.189   2.781  0.4938 -0.4270  0.1341
  274LEU      H 4221   5.451   6.551   3.075  0.8638 -0.0882  0.2468
  274LEU     HA 4222   5.557   6.291   3.173 -1.0247  0.2139 -0.9220
  274LEU    HB2 4223   5.510   6.412   2.895 -0.5389 -0.5132 -0.4285
  274LEU    HB3 4224   5.634   6.286   2.918 -0.1439  0.0516 -0.4490
  274LEU     HG 4225   5.452   6.133   2.985 -1.0583  0.6679  0.3940
  274LEU   HD11 4226   5.262   6.357   2.917 -2.1073  0.0069  1.1716
  274LEU   HD12 4227   5.217   6.206   2.941  0.3949  0.9456 -1.5560
  274LEU   HD13 4228   5.297   6.285   3.085 -0.3714 -0.7225  0.3483
  274LEU   HD21 4229   5.419   6.278   2.718  0.2455 -0.2370  0.4052
  274LEU   HD22 4230   5.508   6.130   2.751 -0.6480 -2.2551  0.1383
  274LEU   HD23 4231   5.335   6.126   2.759 -0.0133 -0.0662  0.9697
  275VAL      N 4232   5.790   6.353   3.197 -0.8721 -0.6848  0.1915
  275VAL     CA 4233   5.939   6.376   3.190  0.2433 -0.1623 -0.0524
  275VAL      C 4234   6.003   6.302   3.071  0.3292  0.3107  0.1697
  275VAL      O 4235   5.942   6.203   3.020 -0.4517  0.0946  0.1184
  275VAL     CB 4236   6.004   6.338   3.318 -1.0170  0.4166 -0.5975
  275VAL    CG1 4237   5.972   6.188   3.353 -0.6630  0.6018 -0.0309
  275VAL    CG2 4238   6.161   6.360   3.327  0.9726  0.3019  0.4495
  275VAL      H 4239   5.759   6.264   3.232  1.1007 -1.3975  0.3938
  275VAL     HA 4240   5.948   6.483   3.169  0.2244 -0.1229  0.1409
  275VAL     HB 4241   5.959   6.395   3.400 -0.1301 -1.3634  1.3048
  275VAL   HG11 4242   5.865   6.169   3.345 -0.4369 -0.4637 -1.1232
  275VAL   HG12 4243   6.024   6.120   3.286  1.0235 -0.6800  2.2957
  275VAL   HG13 4244   5.998   6.164   3.456 -0.3633  1.8374  0.2135
  275VAL   HG21 4245   6.177   6.454   3.274  0.5583  0.1890  0.1094
  275VAL   HG22 4246   6.190   6.373   3.431  0.0198  0.9042  0.6622
  275VAL   HG23 4247   6.208   6.273   3.283 -0.1904 -0.5439  0.7921
  276CYS      N 4248   6.109   6.360   3.015 -0.0500  0.6057  0.7900
  276CYS     CA 4249   6.174   6.306   2.892 -0.2296 -0.6197 -0.1015
  276CYS      C 4250   6.329   6.310   2.878  0.5240 -0.0960  0.0263
  276CYS      O 4251   6.388   6.407   2.921 -0.4311 -0.5262 -0.2141
  276CYS     CB 4252   6.116   6.381   2.770  1.6660  0.7963  0.9496
  276CYS     SG 4253   5.940   6.353   2.734  0.2468  0.0671 -0.4661
  276CYS      H 4254   6.139   6.452   3.044  0.5593  0.5680  0.3138
  276CYS     HA 4255   6.144   6.202   2.877  1.5820 -1.0432 -1.3991
  276CYS    HB2 4256   6.136   6.488   2.773 -0.5440  1.3603  0.1346
  276CYS    HB3 4257   6.164   6.340   2.681  0.2390  0.0087  0.4660
  277TRP      N 4258   6.397   6.204   2.825 -0.0785 -1.0319  0.1003
  277TRP     CA 4259   6.546   6.189   2.812  0.2863  0.1460 -0.2350
  277TRP      C 4260   6.589   6.118   2.680  0.0915  0.1661  0.4729
  277TRP      O 4261   6.511   6.048   2.614 -0.0665 -0.0006 -0.4000
  277TRP     CB 4262   6.586   6.096   2.927 -0.7814 -1.3765 -0.0750
  277TRP     CG 4263   6.564   6.147   3.065 -0.8476 -0.4065  0.1421
  277TRP    CD1 4264   6.653   6.218   3.142 -0.2882 -0.1275  0.5399
  277TRP    CD2 4265   6.470   6.103   3.163  0.5350  0.3297 -0.5844
  277TRP    NE1 4266   6.611   6.240   3.268 -0.1894 -0.0600  0.2946
  277TRP    CE2 4267   6.502   6.165   3.290  0.6933  0.2000 -0.0197
  277TRP    CE3 4268   6.359   6.011   3.170 -0.3511 -0.5964  1.2787
  277TRP    CZ2 4269   6.423   6.148   3.403 -1.3355  0.4719 -0.1848
  277TRP    CZ3 4270   6.286   5.993   3.281 -0.1351  0.2939 -0.6686
  277TRP    CH2 4271   6.313   6.069   3.396  0.7260  0.1143 -0.3038
  277TRP      H 4272   6.346   6.123   2.790  0.5264 -1.0376 -0.8458
  277TRP     HA 4273   6.593   6.287   2.817 -1.9460  1.3507  2.3194
  277TRP    HB2 4274   6.535   6.000   2.917 -1.7765 -0.8472 -0.3975
  277TRP    HB3 4275   6.692   6.076   2.907 -0.7207 -0.4373 -0.8316
  277TRP    HD1 4276   6.736   6.263   3.089 -0.1717 -0.2177  0.6468
  277TRP    HE1 4277   6.652   6.296   3.342  0.6446 -0.8537  0.4705
  277TRP    HE3 4278   6.337   5.964   3.076  0.8531  2.4410 -0.8654
  277TRP    HZ2 4279   6.460   6.191   3.495  1.4240 -1.7204 -0.0044
  277TRP    HZ3 4280   6.209   5.917   3.275  1.0030 -0.9600 -0.4776
  277TRP    HH2 4281   6.265   6.057   3.493  0.9079 -0.1206 -0.2419
  278GLN      N 4282   6.718   6.137   2.646  0.6493  0.3970  0.1904
  278GLN     CA 4283   6.769   6.110   2.516  0.0176  0.4428  1.0443
  278GLN      C 4284   6.762   5.957   2.495 -0.0590  0.2734  0.0934
  278GLN      O 4285   6.792   5.880   2.588 -0.4449 -0.6001  0.0590
  278GLN     CB 4286   6.916   6.148   2.501 -0.2975 -0.2269 -0.2303
  278GLN     CG 4287   6.929   6.300   2.520  0.6902 -0.2176  0.9811
  278GLN     CD 4288   7.070   6.337   2.567 -0.1075 -0.0654  0.1780
  278GLN    OE1 4289   7.165   6.257   2.569 -0.3150  0.2045  0.4094
  278GLN    NE2 4290   7.082   6.461   2.610  0.6011  0.6218  0.3247
  278GLN      H 4291   6.764   6.205   2.704 -1.2856  1.7896  0.2864
  278GLN     HA 4292   6.712   6.166   2.442  0.6182  1.3457  1.2265
  278GLN    HB2 4293   6.974   6.099   2.579  0.3677  0.7917 -0.0508
  278GLN    HB3 4294   6.947   6.127   2.399  0.4170  0.0455 -0.0820
  278GLN    HG2 4295   6.924   6.341   2.419 -1.1172 -1.9357  0.2495
  278GLN    HG3 4296   6.854   6.341   2.587 -1.0256  0.1716 -0.9727
  278GLN   HE21 4297   7.175   6.481   2.645  1.0928 -1.5582  0.5583
  278GLN   HE22 4298   6.998   6.517   2.618 -0.4610 -0.9478  1.7204
  279ALA      N 4299   6.711   5.915   2.380 -0.1086 -0.7109 -0.1730
  279ALA     CA 4300   6.671   5.775   2.368 -0.3547 -0.1820  0.4906
  279ALA      C 4301   6.776   5.675   2.394 -0.3574  0.4271  0.1451
  279ALA      O 4302   6.889   5.680   2.331  0.2832  0.4051  0.2606
  279ALA     CB 4303   6.612   5.749   2.229 -0.5768  0.4947 -0.3319
  279ALA      H 4304   6.693   5.980   2.305 -0.1491 -0.9310 -0.3524
  279ALA     HA 4305   6.585   5.755   2.432 -0.4006  0.5480  0.6798
  279ALA    HB1 4306   6.529   5.819   2.216 -0.2784  0.8697 -0.2585
  279ALA    HB2 4307   6.679   5.766   2.144  0.2564 -0.9291 -0.0208
  279ALA    HB3 4308   6.575   5.646   2.227  0.9468 -0.1021 -0.1836
  280GLY      N 4309   6.752   5.573   2.484 -0.0408 -0.0443  0.7375
  280GLY     CA 4310   6.849   5.475   2.526  0.4888 -0.9258 -0.4267
  280GLY      C 4311   6.944   5.521   2.643 -1.3503 -0.5087  0.6124
  280GLY      O 4312   7.061   5.476   2.636  0.3981 -0.0251  0.6964
  280GLY      H 4313   6.659   5.576   2.523 -0.0435 -0.0881  0.7341
  280GLY    HA2 4314   6.794   5.385   2.555  0.0497 -0.6264 -0.3051
  280GLY    HA3 4315   6.908   5.451   2.438  0.7654  0.2175 -0.5789
  281THR      N 4316   6.912   5.620   2.734 -0.8670 -0.2457  0.6427
  281THR     CA 4317   7.000   5.693   2.824  0.2931 -0.1318 -0.6051
  281THR      C 4318   6.944   5.725   2.967 -0.2403 -0.0601  1.0042
  281THR      O 4319   7.003   5.794   3.054 -0.1895  0.0456  0.3141
  281THR     CB 4320   7.050   5.822   2.758  0.2535  0.4298  0.5010
  281THR    OG1 4321   6.960   5.927   2.770  0.4487  0.1953 -0.5855
  281THR    CG2 4322   7.095   5.808   2.614  0.7452 -0.1122  0.3424
  281THR      H 4323   6.812   5.635   2.734 -0.8736  0.0340 -0.8626
  281THR     HA 4324   7.088   5.631   2.846  0.5576  0.4532  0.0584
  281THR     HB 4325   7.140   5.856   2.809  2.3632 -0.5873 -2.0716
  281THR    HG1 4326   6.890   5.903   2.709  0.0797 -0.6745  0.1310
  281THR   HG21 4327   7.183   5.746   2.625  0.7667 -0.2124 -0.3176
  281THR   HG22 4328   7.016   5.758   2.558 -1.3090  0.6041  2.2737
  281THR   HG23 4329   7.104   5.911   2.580 -1.1048 -0.2103 -0.7305
  282THR      N 4330   6.822   5.685   2.987  0.9330  0.2303 -0.7798
  282THR     CA 4331   6.742   5.712   3.114  0.2659  0.1874  0.1577
  282THR      C 4332   6.821   5.681   3.239 -0.5232  0.1086 -0.2367
  282THR      O 4333   6.872   5.571   3.254  0.2811  0.5802  0.0804
  282THR     CB 4334   6.623   5.618   3.107 -0.0164  0.1642 -0.0703
  282THR    OG1 4335   6.535   5.666   3.005  0.1425  0.0259 -0.4953
  282THR    CG2 4336   6.524   5.619   3.223 -0.3870  0.3641  0.8409
  282THR      H 4337   6.770   5.645   2.910  0.1137 -0.8184  0.2392
  282THR     HA 4338   6.694   5.810   3.115 -2.0851 -0.8030  1.4475
  282THR     HB 4339   6.668   5.522   3.081  0.2477  0.2822 -0.0611
  282THR    HG1 4340   6.600   5.656   2.935  1.5114 -0.4029  0.7376
  282THR   HG21 4341   6.446   5.547   3.196 -0.2175  0.0210  1.2413
  282THR   HG22 4342   6.584   5.593   3.310  0.0028 -0.2653  0.3997
  282THR   HG23 4343   6.480   5.718   3.232 -0.0378  0.5682  0.3914
  283PRO      N 4344   6.831   5.775   3.330 -0.1712  0.1616 -0.4408
  283PRO     CA 4345   6.915   5.753   3.454  0.9808  0.4875 -0.2346
  283PRO      C 4346   6.836   5.666   3.558  0.3783  0.1114  0.1475
  283PRO      O 4347   6.790   5.729   3.658 -0.6595  0.0105  0.8836
  283PRO     CB 4348   6.953   5.893   3.503 -0.1584 -1.0770  0.3622
  283PRO     CG 4349   6.842   5.980   3.446  0.2798  0.4015 -0.1278
  283PRO     CD 4350   6.789   5.911   3.323 -0.1485 -0.2081  0.3908
  283PRO     HA 4351   7.007   5.699   3.433  1.4366  1.1018  0.1335
  283PRO    HB2 4352   6.961   5.902   3.611  0.4723 -0.6824  0.2958
  283PRO    HB3 4353   7.052   5.920   3.467 -0.3253  0.2345  0.7815
  283PRO    HG2 4354   6.768   6.007   3.521  0.5891  1.5227 -0.1862
  283PRO    HG3 4355   6.892   6.070   3.409  0.9745  0.3778  0.6935
  283PRO    HD2 4356   6.681   5.922   3.327 -0.0331  1.0358  1.2258
  283PRO    HD3 4357   6.824   5.974   3.240 -1.5174 -0.2490 -0.2662
  284TRP      N 4358   6.809   5.539   3.532 -0.7183  0.7502 -0.3525
  284TRP     CA 4359   6.730   5.462   3.623  1.3545 -0.1223  0.7426
  284TRP      C 4360   6.784   5.456   3.762 -0.3460 -0.0796 -0.3357
  284TRP      O 4361   6.707   5.441   3.854 -0.5924  0.0942 -0.1114
  284TRP     CB 4362   6.712   5.316   3.580  0.3214 -0.5756 -0.7342
  284TRP     CG 4363   6.655   5.287   3.449  0.0962  0.3516  0.7633
  284TRP    CD1 4364   6.723   5.270   3.335 -0.1925 -0.5770  0.7015
  284TRP    CD2 4365   6.513   5.288   3.407 -1.3755  0.3223 -0.3404
  284TRP    NE1 4366   6.636   5.261   3.232 -0.4409 -0.0180 -0.5422
  284TRP    CE2 4367   6.503   5.265   3.272  0.2045  0.3549  0.1306
  284TRP    CE3 4368   6.395   5.309   3.478  0.4617 -0.2464  0.4240
  284TRP    CZ2 4369   6.385   5.259   3.201  1.0326  0.3738  0.1622
  284TRP    CZ3 4370   6.268   5.298   3.415 -0.0238  0.3019 -0.6743
  284TRP    CH2 4371   6.264   5.285   3.278 -0.0446  0.2095 -0.6098
  284TRP      H 4372   6.843   5.501   3.444  0.9346 -0.1798  0.5948
  284TRP     HA 4373   6.631   5.506   3.632  0.1197 -2.3118 -0.2638
  284TRP    HB2 4374   6.811   5.272   3.589  0.4283 -0.1443  1.1085
  284TRP    HB3 4375   6.651   5.264   3.655 -0.5267 -0.4097 -1.2808
  284TRP    HD1 4376   6.830   5.257   3.339 -0.0090  0.6936  0.7241
  284TRP    HE1 4377   6.662   5.274   3.136 -0.7144 -0.0944 -0.6259
  284TRP    HE3 4378   6.391   5.323   3.585 -0.6237  0.0622  0.3662
  284TRP    HZ2 4379   6.379   5.253   3.093 -0.6157  0.8629  0.1695
  284TRP    HZ3 4380   6.176   5.320   3.467 -0.6083 -0.8938 -1.1336
  284TRP    HH2 4381   6.169   5.301   3.228 -1.4063 -0.3416  1.5388
  285ASN      N 4382   6.923   5.466   3.781  0.2129 -0.2320  0.1541
  285ASN     CA 4383   6.990   5.444   3.908 -0.8124  0.2461 -0.5990
  285ASN      C 4384   6.960   5.551   4.018 -0.4494  1.0444  0.3923
  285ASN      O 4385   6.975   5.520   4.130 -0.0144 -0.7531 -0.3075
  285ASN     CB 4386   7.138   5.421   3.893 -1.1246 -1.0211  0.5035
  285ASN     CG 4387   7.215   5.531   3.814 -0.2194 -0.2803  0.2979
  285ASN    OD1 4388   7.166   5.641   3.803  0.0521 -0.0825 -0.5125
  285ASN    ND2 4389   7.333   5.515   3.763 -0.7110  0.6617 -0.7092
  285ASN      H 4390   6.981   5.492   3.703 -0.8361 -1.0445 -0.9760
  285ASN     HA 4391   6.948   5.351   3.945 -0.3184  0.2710  0.0537
  285ASN    HB2 4392   7.189   5.408   3.988 -0.6459 -0.3210  0.3581
  285ASN    HB3 4393   7.159   5.338   3.827  1.4315  0.4378 -0.8132
  285ASN   HD21 4394   7.353   5.583   3.691 -1.1698  0.4220 -1.0739
  285ASN   HD22 4395   7.365   5.421   3.750 -0.8581  0.4913  0.0561
  286ILE      N 4396   6.923   5.671   3.981 -0.3412  0.5008 -0.6772
  286ILE     CA 4397   6.879   5.768   4.079  0.1340  0.0209 -0.0031
  286ILE      C 4398   6.729   5.757   4.099  0.1654 -0.2588 -0.5195
  286ILE      O 4399   6.682   5.828   4.193  1.1800  0.1797  0.5330
  286ILE     CB 4400   6.917   5.916   4.040  0.8278  0.3392  0.3227
  286ILE    CG1 4401   6.834   5.965   3.919 -0.6600  0.8793 -0.8017
  286ILE    CG2 4402   7.065   5.937   4.021 -0.1289 -0.3270  0.1678
  286ILE    CD1 4403   6.860   6.107   3.871  0.4261  0.2910 -0.5835
  286ILE      H 4404   6.907   5.692   3.883  0.1404  0.8304 -0.6940
  286ILE     HA 4405   6.927   5.753   4.175  0.3018  1.2471  0.1442
  286ILE     HB 4406   6.876   5.983   4.115 -1.9029 -0.3252 -0.3527
  286ILE   HG12 4407   6.854   5.896   3.837 -0.4980 -1.0277  0.7134
  286ILE   HG13 4408   6.731   5.965   3.954 -0.1590  1.4732  0.8369
  286ILE   HG21 4409   7.090   5.880   3.931 -0.2466  0.4188 -0.3569
  286ILE   HG22 4410   7.083   6.043   4.007  0.4751 -0.3960  0.3572
  286ILE   HG23 4411   7.119   5.908   4.111 -0.2139 -0.0628  0.3040
  286ILE   HD11 4412   6.792   6.134   3.790  0.5534 -0.4289 -0.9514
  286ILE   HD12 4413   6.834   6.166   3.959 -0.2371 -1.4767  0.5194
  286ILE   HD13 4414   6.960   6.107   3.827  1.0053  1.5839  0.5925
  287PHE      N 4415   6.650   5.682   4.025  0.5677 -0.4622  0.1212
  287PHE     CA 4416   6.517   5.648   4.066  0.2006  0.2107 -0.3523
  287PHE      C 4417   6.532   5.542   4.179  0.4686 -0.9160 -0.8487
  287PHE      O 4418   6.587   5.437   4.158 -0.7311  0.5506  0.3171
  287PHE     CB 4419   6.434   5.613   3.940  0.6366  0.6665  0.6083
  287PHE     CG 4420   6.444   5.699   3.816  0.1083  0.0215  0.5826
  287PHE    CD1 4421   6.480   5.833   3.828 -0.1662 -0.0393  0.0932
  287PHE    CD2 4422   6.417   5.651   3.686  0.0030  0.4873 -0.8129
  287PHE    CE1 4423   6.508   5.908   3.718 -0.2189  0.1188  1.0030
  287PHE    CE2 4424   6.437   5.733   3.577 -0.0795  0.7037  0.0050
  287PHE     CZ 4425   6.492   5.858   3.592 -0.4749 -0.0163  0.1674
  287PHE      H 4426   6.683   5.629   3.945  0.6413 -0.2477  0.0099
  287PHE     HA 4427   6.476   5.744   4.097  0.7817 -0.0373  1.3496
  287PHE    HB2 4428   6.464   5.512   3.913  0.8873  0.7580  0.5429
  287PHE    HB3 4429   6.329   5.602   3.967  0.4269 -0.5567 -0.5058
  287PHE    HD1 4430   6.500   5.876   3.925 -0.5275  0.7292 -0.1599
  287PHE    HD2 4431   6.393   5.551   3.655  0.4181  0.3808 -0.8120
  287PHE    HE1 4432   6.562   6.001   3.722 -0.3295  0.3033 -0.4657
  287PHE    HE2 4433   6.424   5.680   3.484 -0.9298 -1.6731  1.3061
  287PHE     HZ 4434   6.534   5.911   3.509 -1.0274 -1.1472 -0.9016
  288PRO      N 4435   6.458   5.566   4.289 -0.1541 -0.1779 -0.0132
  288PRO     CA 4436   6.460   5.478   4.411 -0.4906 -0.4416  0.4260
  288PRO      C 4437   6.380   5.348   4.395  0.0037  0.4308  0.2747
  288PRO      O 4438   6.292   5.332   4.305 -0.5186 -0.4693 -0.9145
  288PRO     CB 4439   6.411   5.560   4.521  0.2920 -0.8903 -1.0206
  288PRO     CG 4440   6.305   5.654   4.449 -1.0298  1.7045 -0.2160
  288PRO     CD 4441   6.360   5.676   4.309  0.5849  0.6123  0.1850
  288PRO     HA 4442   6.564   5.456   4.435  0.0712 -0.6896 -1.7970
  288PRO    HB2 4443   6.357   5.510   4.601  0.2680  0.6354  0.0103
  288PRO    HB3 4444   6.482   5.631   4.563 -1.4731  1.0388 -0.9436
  288PRO    HG2 4445   6.209   5.603   4.456 -0.3074  0.3659  1.1244
  288PRO    HG3 4446   6.299   5.742   4.513 -1.0484  0.6782  1.3052
  288PRO    HD2 4447   6.407   5.775   4.303 -1.7141  1.9151  1.1546
  288PRO    HD3 4448   6.277   5.677   4.238 -0.2205 -1.0903  0.9958
  289VAL      N 4449   6.416   5.244   4.466  0.2908  0.1535 -0.4395
  289VAL     CA 4450   6.326   5.136   4.486  0.1332  0.3868 -0.3866
  289VAL      C 4451   6.226   5.171   4.594 -0.8062  1.1072 -0.8246
  289VAL      O 4452   6.242   5.252   4.683  0.1797 -0.7485 -0.1607
  289VAL     CB 4453   6.406   5.013   4.527  0.1410 -0.1635 -0.8622
  289VAL    CG1 4454   6.484   4.952   4.413 -0.2044 -0.6635  0.0631
  289VAL    CG2 4455   6.500   5.030   4.647  0.4246 -0.8467  0.2157
  289VAL      H 4456   6.506   5.251   4.511  0.2519  1.0471 -0.4588
  289VAL     HA 4457   6.270   5.116   4.395  0.3207  0.9302 -0.6284
  289VAL     HB 4458   6.334   4.943   4.568  0.4166  0.5963  1.1205
  289VAL   HG11 4459   6.514   4.850   4.434  1.0651 -0.3618 -0.1208
  289VAL   HG12 4460   6.431   4.966   4.318 -1.9451 -1.0384  0.8988
  289VAL   HG13 4461   6.578   5.007   4.410 -0.4338 -0.2478  0.3222
  289VAL   HG21 4462   6.550   4.936   4.670  0.5245 -0.7770  0.2837
  289VAL   HG22 4463   6.570   5.110   4.628  0.0019 -0.5108  0.0475
  289VAL   HG23 4464   6.433   5.058   4.729  0.2718 -1.4515  0.3157
  290ILE      N 4465   6.121   5.096   4.584  1.0212  0.3941 -0.4228
  290ILE     CA 4466   6.001   5.104   4.669 -0.5811  0.3820 -0.2210
  290ILE      C 4467   5.970   4.963   4.731  0.2840 -0.2672  0.4035
  290ILE      O 4468   5.969   4.860   4.664 -0.0522 -0.1723  0.1982
  290ILE     CB 4469   5.883   5.170   4.602  0.4434 -0.1213  0.4328
  290ILE    CG1 4470   5.921   5.316   4.565 -0.4259 -0.2061  0.2999
  290ILE    CG2 4471   5.757   5.164   4.695 -0.3340 -0.7159 -0.2543
  290ILE    CD1 4472   5.825   5.391   4.469  0.2127  0.1100 -0.9092
  290ILE      H 4473   6.114   5.028   4.509 -0.9487  0.7852 -0.6903
  290ILE     HA 4474   6.033   5.146   4.764  0.4224 -0.4311 -0.1639
  290ILE     HB 4475   5.854   5.110   4.516  0.4540 -0.1812  0.4708
  290ILE   HG12 4476   5.933   5.374   4.656 -0.7916 -1.4288  1.1869
  290ILE   HG13 4477   6.015   5.318   4.509 -0.1850  0.8061  0.6961
  290ILE   HG21 4478   5.670   5.207   4.647  0.0386  0.7565  0.2703
  290ILE   HG22 4479   5.732   5.064   4.730 -0.7699 -0.1254  1.2721
  290ILE   HG23 4480   5.781   5.213   4.789 -1.0445 -0.0479 -0.4013
  290ILE   HD11 4481   5.863   5.492   4.459 -0.0563  0.5503  1.3757
  290ILE   HD12 4482   5.824   5.341   4.372 -0.4629  1.3581 -1.5789
  290ILE   HD13 4483   5.724   5.393   4.509  0.2082 -0.7053 -0.8383
  291SER      N 4484   5.931   4.962   4.861 -0.2672 -0.5471  0.3637
  291SER     CA 4485   5.908   4.849   4.939  0.0346  0.6558 -0.6587
  291SER      C 4486   5.795   4.867   5.040 -0.1453 -0.5415 -0.7491
  291SER      O 4487   5.774   4.974   5.098  0.3498  0.6028 -0.2666
  291SER     CB 4488   6.036   4.807   5.012  0.0743 -0.2884  0.0913
  291SER     OG 4489   6.037   4.676   5.067  0.9523 -0.5707  0.4056
  291SER      H 4490   5.924   5.054   4.902  0.6125 -0.0991 -0.4100
  291SER     HA 4491   5.888   4.762   4.877  0.5585 -0.9121  1.1693
  291SER    HB2 4492   6.121   4.820   4.945 -0.4036  1.1605 -0.3053
  291SER    HB3 4493   6.053   4.894   5.076  0.4172  0.3233 -0.7937
  291SER     HG 4494   6.047   4.610   4.998 -0.6822 -0.6152  0.1279
  292LEU      N 4495   5.728   4.755   5.061 -0.1942  0.2432  0.0583
  292LEU     CA 4496   5.601   4.737   5.140 -1.1512 -0.8236 -0.0873
  292LEU      C 4497   5.616   4.615   5.226  0.2149  0.3845  0.1289
  292LEU      O 4498   5.651   4.509   5.171  0.4916  0.4424 -0.0487
  292LEU     CB 4499   5.480   4.725   5.054 -0.2537 -0.0503 -0.0676
  292LEU     CG 4500   5.454   4.827   4.941 -0.5657 -0.4073 -0.7626
  292LEU    CD1 4501   5.332   4.802   4.857  0.7964 -0.3657 -0.7224
  292LEU    CD2 4502   5.444   4.967   5.002  0.1971 -0.4043 -0.6964
  292LEU      H 4503   5.757   4.674   5.008  0.2900  0.2373  0.3211
  292LEU     HA 4504   5.590   4.823   5.207 -1.0418 -0.9701  0.1195
  292LEU    HB2 4505   5.465   4.627   5.009 -1.9670  0.9647 -2.1094
  292LEU    HB3 4506   5.401   4.728   5.129 -0.4039 -1.0105 -0.1609
  292LEU     HG 4507   5.547   4.830   4.884 -0.3278  0.7196 -0.3672
  292LEU   HD11 4508   5.246   4.793   4.923  1.4558 -0.9433  0.1117
  292LEU   HD12 4509   5.319   4.884   4.787 -0.8179  0.5521  0.5307
  292LEU   HD13 4510   5.340   4.710   4.798 -0.6314 -0.6765 -0.5018
  292LEU   HD21 4511   5.522   4.978   5.078  0.1680  0.1457 -0.7386
  292LEU   HD22 4512   5.474   5.045   4.933  0.7651 -0.3609 -0.4139
  292LEU   HD23 4513   5.347   4.981   5.051  0.1853 -0.1786 -0.7815
  293TYR      N 4514   5.584   4.626   5.356  0.1524  0.2425  0.4156
  293TYR     CA 4515   5.595   4.517   5.448 -0.8013 -0.2561 -0.2319
  293TYR      C 4516   5.461   4.475   5.491 -0.0186 -0.0553  0.0825
  293TYR      O 4517   5.389   4.551   5.558 -0.2280 -0.3168  0.1564
  293TYR     CB 4518   5.666   4.565   5.575  0.7560 -1.0236  0.2596
  293TYR     CG 4519   5.821   4.587   5.555  0.0447  0.9085 -0.4497
  293TYR    CD1 4520   5.868   4.689   5.475  0.0702  0.2892 -0.0766
  293TYR    CD2 4521   5.918   4.506   5.625  1.3534 -0.2946  0.7205
  293TYR    CE1 4522   6.010   4.711   5.455  0.4954 -0.2731 -0.0333
  293TYR    CE2 4523   6.049   4.524   5.603  0.0605  0.8237 -0.4074
  293TYR     CZ 4524   6.096   4.627   5.521  0.2076  0.5058 -0.0740
  293TYR     OH 4525   6.225   4.648   5.500  0.0747  0.2977  0.0577
  293TYR      H 4526   5.560   4.718   5.389  0.4885 -0.0174  1.4861
  293TYR     HA 4527   5.653   4.433   5.410 -0.4866  0.2062 -0.8053
  293TYR    HB2 4528   5.628   4.665   5.594 -0.4091 -1.3166 -0.3972
  293TYR    HB3 4529   5.649   4.508   5.667 -0.3297 -1.8587 -0.4093
  293TYR    HD1 4530   5.806   4.756   5.417  0.4732 -0.6375 -1.7140
  293TYR    HD2 4531   5.889   4.422   5.685 -0.8983 -0.9931 -1.0425
  293TYR    HE1 4532   6.052   4.787   5.391  0.0319 -1.1486 -1.4610
  293TYR    HE2 4533   6.120   4.457   5.650 -1.7099 -1.1640 -0.2809
  293TYR     HH 4534   6.232   4.737   5.463 -1.8189  0.4149 -0.2321
  294LEU      N 4535   5.421   4.350   5.462 -0.0928  0.3153 -0.4328
  294LEU     CA 4536   5.289   4.288   5.485 -0.4984 -0.8350 -1.3045
  294LEU      C 4537   5.290   4.221   5.625  0.2639  0.1409 -0.0070
  294LEU      O 4538   5.378   4.158   5.676 -0.1338 -0.5525  0.3325
  294LEU     CB 4539   5.256   4.190   5.379 -0.4144 -0.3479 -0.0994
  294LEU     CG 4540   5.213   4.253   5.245  0.3078  0.3420 -0.3459
  294LEU    CD1 4541   5.247   4.175   5.118 -0.1060 -0.4183 -0.1686
  294LEU    CD2 4542   5.061   4.296   5.248 -0.0203  0.1817  0.2053
  294LEU      H 4543   5.487   4.291   5.413 -0.6320 -0.1549 -0.6201
  294LEU     HA 4544   5.209   4.362   5.490  0.4983  0.2584  0.6315
  294LEU    HB2 4545   5.350   4.135   5.370  0.4128  1.0048 -0.2830
  294LEU    HB3 4546   5.177   4.122   5.413 -0.9575  0.0886 -0.4513
  294LEU     HG 4547   5.276   4.342   5.237  0.7502  0.0533 -0.1064
  294LEU   HD11 4548   5.206   4.074   5.125  0.5096 -0.6141  1.3842
  294LEU   HD12 4549   5.213   4.221   5.025 -0.1496 -0.3822 -0.1351
  294LEU   HD13 4550   5.355   4.160   5.118  0.0495  0.3072  1.3692
  294LEU   HD21 4551   5.034   4.300   5.354 -1.3367 -1.9853  0.0873
  294LEU   HD22 4552   5.047   4.389   5.194  0.5908 -0.6171 -1.4542
  294LEU   HD23 4553   5.007   4.219   5.192 -0.4856  0.9665 -0.4699
  295MET      N 4554   5.169   4.229   5.687  0.1627 -0.4159 -0.4672
  295MET     CA 4555   5.126   4.139   5.792  0.2807 -0.3975 -1.0003
  295MET      C 4556   5.138   3.993   5.767 -0.2936  0.1448 -0.3761
  295MET      O 4557   5.080   3.941   5.674  0.0990  0.3987  1.0717
  295MET     CB 4558   4.982   4.180   5.844 -0.8337  0.5004  0.0456
  295MET     CG 4559   4.923   4.084   5.948  0.0669 -0.0146 -0.0914
  295MET     SD 4560   4.779   4.167   6.006 -0.3338 -0.1148 -0.0365
  295MET     CE 4561   4.713   4.041   6.114 -0.6141 -0.5256 -0.1573
  295MET      H 4562   5.093   4.287   5.654  0.6708  0.8687  0.4534
  295MET     HA 4563   5.193   4.152   5.877  0.1208 -0.0727 -0.9189
  295MET    HB2 4564   4.994   4.283   5.875 -0.2856  0.2495  0.7049
  295MET    HB3 4565   4.917   4.180   5.756  0.0187  0.2858 -0.6207
  295MET    HG2 4566   4.899   3.991   5.896 -0.4510  0.7742 -1.3620
  295MET    HG3 4567   4.999   4.065   6.024  0.8877 -0.3979 -0.9632
  295MET    HE1 4568   4.626   4.092   6.156 -0.2523 -0.5114  0.5979
  295MET    HE2 4569   4.691   3.949   6.059  1.6347 -1.5394  0.4356
  295MET    HE3 4570   4.783   4.014   6.193 -0.6162 -1.0127 -0.3163
  296GLY      N 4571   5.217   3.918   5.846 -0.4937 -0.0042  0.0670
  296GLY     CA 4572   5.231   3.767   5.826  0.0455 -0.1958 -0.3726
  296GLY      C 4573   5.105   3.685   5.869 -0.5886  0.1986  0.7833
  296GLY      O 4574   5.023   3.740   5.932  0.4839  0.1802 -0.1769
  296GLY      H 4575   5.259   3.956   5.930  0.0986 -0.9119  0.2122
  296GLY    HA2 4576   5.238   3.749   5.719 -0.0531 -0.2352 -0.3720
  296GLY    HA3 4577   5.314   3.717   5.876 -0.1460 -0.3502 -0.2055
  297GLU      N 4578   5.105   3.556   5.828 -0.7631 -0.7306  0.2535
  297GLU     CA 4579   5.019   3.455   5.876  0.3929  1.6009  1.0452
  297GLU      C 4580   5.069   3.395   6.011 -0.0274  0.2837 -0.3629
  297GLU      O 4581   5.014   3.300   6.074 -0.0168 -0.1934  0.1103
  297GLU     CB 4582   5.002   3.337   5.775  0.4841 -0.3639  0.7019
  297GLU     CG 4583   5.117   3.237   5.767 -0.3538  0.6997 -0.2584
  297GLU     CD 4584   5.093   3.118   5.672  0.3736 -0.4640 -0.2286
  297GLU    OE1 4585   5.182   3.038   5.648 -0.7136 -0.3344 -0.1548
  297GLU    OE2 4586   4.980   3.110   5.622  0.0057 -0.6320  0.0201
  297GLU      H 4587   5.185   3.535   5.769 -0.0800  0.7371  0.5858
  297GLU     HA 4588   4.922   3.503   5.892  0.1524  1.1044  1.1137
  297GLU    HB2 4589   4.907   3.287   5.791  0.4740 -0.3702  0.6249
  297GLU    HB3 4590   4.993   3.372   5.672 -1.2283 -0.9445  0.5900
  297GLU    HG2 4591   5.207   3.292   5.740 -0.0832  0.2068 -0.3628
  297GLU    HG3 4592   5.143   3.190   5.862  1.5428 -0.2870 -1.1705
  298VAL      N 4593   5.184   3.451   6.057 -0.0494 -0.1346  0.2974
  298VAL     CA 4594   5.274   3.426   6.163 -0.4523  0.0751 -0.0358
  298VAL      C 4595   5.270   3.529   6.278 -0.3924  0.8226 -0.0529
  298VAL      O 4596   5.273   3.649   6.265 -0.0191  0.2391 -0.1543
  298VAL     CB 4597   5.424   3.418   6.117 -0.0842  0.5968 -0.3451
  298VAL    CG1 4598   5.526   3.390   6.235 -0.6664 -1.3191  1.1835
  298VAL    CG2 4599   5.439   3.306   6.025 -1.5117  1.1271  0.9600
  298VAL      H 4600   5.218   3.520   5.991 -1.8659 -0.3080 -0.9900
  298VAL     HA 4601   5.255   3.328   6.206 -0.0284 -0.0593 -0.1393
  298VAL     HB 4602   5.451   3.507   6.060  0.4341  0.0201 -1.0459
  298VAL   HG11 4603   5.627   3.364   6.205 -0.1178  0.6084  1.0526
  298VAL   HG12 4604   5.539   3.481   6.295 -0.1537 -0.1010 -0.6063
  298VAL   HG13 4605   5.491   3.310   6.300 -0.3396 -1.8320  0.7346
  298VAL   HG21 4606   5.535   3.314   5.974 -1.3966  0.7746  1.1142
  298VAL   HG22 4607   5.443   3.210   6.077  0.4489  0.3251 -0.4287
  298VAL   HG23 4608   5.366   3.302   5.945  0.2121 -0.3944 -0.7086
  299THR      N 4609   5.264   3.473   6.399 -0.0677 -0.6514  0.0416
  299THR     CA 4610   5.242   3.548   6.524 -0.3001 -0.5253 -0.0140
  299THR      C 4611   5.356   3.646   6.547 -0.6737 -0.3482  0.2989
  299THR      O 4612   5.466   3.596   6.569  0.0494 -0.5659  0.7132
  299THR     CB 4613   5.214   3.463   6.650 -0.2578  0.6133  0.9842
  299THR    OG1 4614   5.093   3.370   6.641  0.2436 -0.6905 -0.7430
  299THR    CG2 4615   5.180   3.545   6.762  0.4413 -0.1668 -0.4778
  299THR      H 4616   5.277   3.374   6.413  1.6455 -0.6399 -0.8628
  299THR     HA 4617   5.156   3.610   6.501  0.1104 -0.1673 -0.6075
  299THR     HB 4618   5.305   3.409   6.674 -0.1883  0.4550  0.3904
  299THR    HG1 4619   5.125   3.290   6.597  1.4335 -0.1878 -0.8710
  299THR   HG21 4620   5.243   3.634   6.767  0.2521 -0.0478 -0.0850
  299THR   HG22 4621   5.077   3.582   6.756  0.6567  0.5484  0.0198
  299THR   HG23 4622   5.181   3.483   6.852  0.2919  0.8553  0.2719
  300ASN      N 4623   5.327   3.778   6.537 -0.0622  0.0908  0.0834
  300ASN     CA 4624   5.420   3.888   6.535 -0.1875 -0.1420  0.6807
  300ASN      C 4625   5.531   3.872   6.438 -0.8776 -0.0659 -0.4832
  300ASN      O 4626   5.646   3.909   6.473  0.0229  0.0476  0.0064
  300ASN     CB 4627   5.465   3.944   6.674  0.4033  0.3500  0.9343
  300ASN     CG 4628   5.351   3.968   6.765  0.5287  0.2124  0.9092
  300ASN    OD1 4629   5.257   4.047   6.734  0.2234  0.2117 -0.0623
  300ASN    ND2 4630   5.362   3.924   6.883  0.0986  0.2221 -0.1808
  300ASN      H 4631   5.232   3.804   6.516  0.2270  1.7118  0.5374
  300ASN     HA 4632   5.364   3.970   6.489  0.5320 -0.3506 -0.6730
  300ASN    HB2 4633   5.530   3.865   6.711  0.7861  0.2319  0.0764
  300ASN    HB3 4634   5.511   4.043   6.666 -0.3754  0.6742  0.1694
  300ASN   HD21 4635   5.284   3.935   6.946 -0.4665 -0.9420 -0.6289
  300ASN   HD22 4636   5.439   3.861   6.898  0.4680  0.7917  0.4067
  301GLN      N 4637   5.511   3.822   6.314  0.6726 -0.5214 -0.2433
  301GLN     CA 4638   5.613   3.834   6.208  0.4247 -0.3442  0.0459
  301GLN      C 4639   5.553   3.893   6.079  0.3064  0.8169 -0.4716
  301GLN      O 4640   5.459   3.830   6.025 -0.2311  0.1966  0.2374
  301GLN     CB 4641   5.701   3.715   6.192 -0.1210  0.6199 -0.3342
  301GLN     CG 4642   5.776   3.663   6.323 -0.0073 -0.9611  0.1974
  301GLN     CD 4643   5.885   3.557   6.305 -0.0953  0.4986 -0.0977
  301GLN    OE1 4644   5.893   3.476   6.213  0.2148  0.3962  0.5495
  301GLN    NE2 4645   5.979   3.536   6.394  0.2373 -0.1260 -0.0720
  301GLN      H 4646   5.417   3.802   6.284  0.5649  1.0376 -1.1559
  301GLN     HA 4647   5.679   3.915   6.242 -0.9935  1.3460 -0.8783
  301GLN    HB2 4648   5.640   3.634   6.153  0.6997  0.6070 -1.7462
  301GLN    HB3 4649   5.780   3.748   6.124  0.1216 -0.1293 -0.4337
  301GLN    HG2 4650   5.829   3.751   6.361 -0.5732  0.1874 -1.4453
  301GLN    HG3 4651   5.708   3.631   6.402 -0.4781  2.1215  1.3280
  301GLN   HE21 4652   6.034   3.452   6.384 -0.1195 -0.4731  0.7340
  301GLN   HE22 4653   5.969   3.588   6.479 -0.1491  0.8842 -0.6918
  302SER      N 4654   5.626   3.989   6.018 -0.3508  0.6559  0.9980
  302SER     CA 4655   5.597   4.048   5.885  0.4779 -0.0784 -0.7342
  302SER      C 4656   5.677   3.977   5.772 -0.0908  0.3153 -1.0131
  302SER      O 4657   5.755   3.882   5.798  0.0894 -0.4650 -0.0242
  302SER     CB 4658   5.628   4.194   5.893 -1.1316 -0.6375  0.5138
  302SER     OG 4659   5.768   4.218   5.885  0.0006  0.7277 -0.0335
  302SER      H 4660   5.720   4.013   6.046  0.7577  0.3258 -1.8188
  302SER     HA 4661   5.490   4.033   5.867  0.3607 -0.9399  0.4651
  302SER    HB2 4662   5.577   4.247   5.812  0.4312  1.3101  0.6614
  302SER    HB3 4663   5.591   4.229   5.989  0.0015  0.4520  0.5974
  302SER     HG 4664   5.771   4.310   5.911 -1.5532  1.0298 -0.7108
  303PHE      N 4665   5.654   4.009   5.651 -0.1343 -0.0124  0.4049
  303PHE     CA 4666   5.749   3.989   5.531  0.6999  0.7963 -1.0900
  303PHE      C 4667   5.749   4.109   5.431  0.3133 -0.2126  0.2221
  303PHE      O 4668   5.658   4.193   5.451 -0.0933 -0.5194 -0.0449
  303PHE     CB 4669   5.721   3.854   5.464 -0.7251  0.3418 -0.3978
  303PHE     CG 4670   5.596   3.844   5.382 -0.3356 -0.5945 -0.1411
  303PHE    CD1 4671   5.475   3.833   5.442  1.0825  0.8142 -0.0008
  303PHE    CD2 4672   5.609   3.870   5.243  0.8340  0.3155 -0.4936
  303PHE    CE1 4673   5.360   3.844   5.363 -0.3281 -0.1683  0.4606
  303PHE    CE2 4674   5.493   3.880   5.165 -0.1348 -0.4244 -0.1153
  303PHE     CZ 4675   5.367   3.867   5.225  0.8888 -0.1435 -0.5066
  303PHE      H 4676   5.574   4.066   5.626  0.4127 -0.1900 -2.3982
  303PHE     HA 4677   5.844   3.988   5.583 -0.3944  0.3042  1.1761
  303PHE    HB2 4678   5.813   3.818   5.416 -0.5714  0.2620 -0.0534
  303PHE    HB3 4679   5.695   3.778   5.538  0.0395  0.0908 -0.3673
  303PHE    HD1 4680   5.469   3.821   5.549 -0.6836 -0.8095 -0.1595
  303PHE    HD2 4681   5.709   3.888   5.205  1.5549 -0.3572  0.9299
  303PHE    HE1 4682   5.264   3.826   5.410 -2.7565 -0.1129 -3.5587
  303PHE    HE2 4683   5.498   3.903   5.059  0.1664  0.4045  0.0604
  303PHE     HZ 4684   5.274   3.855   5.170  0.4756 -0.2284  0.1936
  304ARG      N 4685   5.846   4.115   5.333 -0.1445  0.4850 -0.0619
  304ARG     CA 4686   5.849   4.238   5.246  0.8287 -0.4025  0.5772
  304ARG      C 4687   5.831   4.208   5.101  0.5262  0.9570  0.3104
  304ARG      O 4688   5.879   4.103   5.052  0.4139 -0.2121  0.3356
  304ARG     CB 4689   5.962   4.338   5.269 -0.7328 -0.0404 -0.0378
  304ARG     CG 4690   6.096   4.291   5.215  0.1631  0.1387 -0.0718
  304ARG     CD 4691   6.195   4.407   5.228 -0.1232 -0.2226 -0.1017
  304ARG     NE 4692   6.331   4.358   5.233 -0.7989  0.0391 -0.2894
  304ARG     CZ 4693   6.431   4.396   5.307  0.0453 -0.2169 -0.5152
  304ARG    NH1 4694   6.425   4.473   5.415 -0.1606 -0.1211  0.1708
  304ARG    NH2 4695   6.541   4.341   5.278 -0.6396 -0.4261  0.8654
  304ARG      H 4696   5.900   4.034   5.307 -0.5174  0.1635  0.1330
  304ARG     HA 4697   5.758   4.295   5.265  1.0792  0.3314 -0.3172
  304ARG    HB2 4698   5.936   4.430   5.216  0.5010  1.0747  1.1308
  304ARG    HB3 4699   5.972   4.355   5.376  0.3465 -0.3424 -0.0740
  304ARG    HG2 4700   6.121   4.206   5.279 -0.0446 -0.7735 -1.1450
  304ARG    HG3 4701   6.088   4.270   5.109 -1.5498 -1.6221  0.3007
  304ARG    HD2 4702   6.178   4.474   5.144  0.8525  0.6724  0.3784
  304ARG    HD3 4703   6.173   4.463   5.319  0.2483  0.7751 -0.5974
  304ARG     HE 4704   6.354   4.287   5.164 -0.7678 -0.6308  0.3828
  304ARG   HH11 4705   6.515   4.498   5.454  0.3590 -1.0990 -0.3234
  304ARG   HH12 4706   6.343   4.526   5.442  1.1264  1.7193  0.9057
  304ARG   HH21 4707   6.630   4.352   5.325  0.5044 -1.4211 -0.8773
  304ARG   HH22 4708   6.545   4.279   5.198 -0.3009  0.5328  0.1064
  305ILE      N 4709   5.771   4.298   5.031  0.6423 -0.8510  0.2347
  305ILE     CA 4710   5.771   4.304   4.881 -0.4548 -0.1130  0.2187
  305ILE      C 4711   5.842   4.433   4.825  0.0588  0.3212  0.3440
  305ILE      O 4712   5.811   4.543   4.871  0.0624 -0.2694 -0.4656
  305ILE     CB 4713   5.625   4.286   4.824  0.9487 -0.3144  0.7864
  305ILE    CG1 4714   5.531   4.388   4.890 -0.3203  0.2668 -0.1171
  305ILE    CG2 4715   5.584   4.135   4.842 -0.2423 -1.2057 -0.0852
  305ILE    CD1 4716   5.386   4.391   4.839  0.3258  0.7225  0.5166
  305ILE      H 4717   5.754   4.381   5.084 -0.9133 -0.7418 -0.3286
  305ILE     HA 4718   5.824   4.215   4.847  0.0909  0.2920 -0.0305
  305ILE     HB 4719   5.623   4.305   4.717 -0.6188  0.0813  0.8405
  305ILE   HG12 4720   5.526   4.360   4.995 -1.6174 -0.3810 -0.3061
  305ILE   HG13 4721   5.574   4.487   4.880 -0.0363  0.3598  1.4579
  305ILE   HG21 4722   5.655   4.060   4.807 -0.2515 -1.2242 -0.0639
  305ILE   HG22 4723   5.558   4.127   4.947  0.3204  0.4148  0.2402
  305ILE   HG23 4724   5.499   4.118   4.776  0.2012 -0.5488 -0.8601
  305ILE   HD11 4725   5.322   4.471   4.877 -0.4655  0.6122 -0.5064
  305ILE   HD12 4726   5.389   4.404   4.730  1.0039  0.7177  0.5295
  305ILE   HD13 4727   5.339   4.295   4.859  1.2658  0.2279  0.4734
  306THR      N 4728   5.923   4.414   4.719 -0.2318 -0.5367  0.4847
  306THR     CA 4729   6.008   4.532   4.666  0.8338  0.1838  0.6968
  306THR      C 4730   6.012   4.542   4.509 -0.5267 -0.0237  1.0190
  306THR      O 4731   6.071   4.454   4.441 -0.0905  0.0699 -0.0965
  306THR     CB 4732   6.148   4.528   4.736  0.7455  0.8491 -0.3022
  306THR    OG1 4733   6.136   4.503   4.873  0.0182 -0.6049 -0.0079
  306THR    CG2 4734   6.230   4.655   4.718 -0.8796  0.1911  0.1061
  306THR      H 4735   5.947   4.321   4.688  0.5903 -0.2984  0.3560
  306THR     HA 4736   5.958   4.625   4.691 -1.3717 -0.9992  1.1862
  306THR     HB 4737   6.201   4.442   4.695  0.9795  0.6799  0.3372
  306THR    HG1 4738   6.212   4.449   4.895 -0.1471 -0.6181  0.5824
  306THR   HG21 4739   6.329   4.634   4.761 -0.6229 -0.3699 -0.7189
  306THR   HG22 4740   6.244   4.681   4.613  0.5522  0.5100  0.3223
  306THR   HG23 4741   6.187   4.739   4.771 -0.6364  0.8462 -0.7023
  307ILE      N 4742   5.964   4.653   4.452 -0.6078 -0.0530 -0.3657
  307ILE     CA 4743   5.965   4.699   4.321  0.4775  0.0776  0.8029
  307ILE      C 4744   6.083   4.794   4.286  0.2630 -0.0324 -0.3370
  307ILE      O 4745   6.135   4.868   4.378  0.3113  0.3394  0.9696
  307ILE     CB 4746   5.820   4.742   4.285  0.1298  0.0282 -0.3245
  307ILE    CG1 4747   5.781   4.867   4.369 -0.2752 -0.4702  0.4144
  307ILE    CG2 4748   5.713   4.627   4.302  0.0720 -1.0605  0.1272
  307ILE    CD1 4749   5.673   4.956   4.316 -0.0844 -0.4861 -0.1946
  307ILE      H 4750   5.927   4.715   4.522  0.4753  0.2496 -0.0127
  307ILE     HA 4751   5.988   4.617   4.252  0.1348  1.0880 -0.6219
  307ILE     HB 4752   5.822   4.774   4.181 -0.0956  0.3794 -0.2251
  307ILE   HG12 4753   5.749   4.841   4.470 -0.9569  0.7626  0.5537
  307ILE   HG13 4754   5.863   4.938   4.381 -0.6259  0.2568 -1.0392
  307ILE   HG21 4755   5.745   4.545   4.238  0.0728 -0.2814 -0.9056
  307ILE   HG22 4756   5.694   4.606   4.408 -0.5491  0.7355  0.4542
  307ILE   HG23 4757   5.621   4.674   4.266  0.9668  0.9853  0.2559
  307ILE   HD11 4758   5.650   5.037   4.385 -1.6788 -1.3800  0.4506
  307ILE   HD12 4759   5.702   4.996   4.218 -1.5972  0.5700 -0.2886
  307ILE   HD13 4760   5.579   4.901   4.313 -0.2582 -0.2374  0.3550
  308LEU      N 4761   6.115   4.794   4.157  0.2761 -0.1425  0.3236
  308LEU     CA 4762   6.201   4.892   4.090 -0.3745 -0.6802 -0.4984
  308LEU      C 4763   6.134   5.009   4.032  0.4959 -1.2444 -0.3523
  308LEU      O 4764   6.009   5.019   4.019  0.2965  0.0107 -0.4514
  308LEU     CB 4765   6.280   4.808   3.984  1.0510 -1.5711  0.0184
  308LEU     CG 4766   6.333   4.678   4.013 -0.5809  0.9826  0.3132
  308LEU    CD1 4767   6.403   4.606   3.899  0.1680 -0.0139  0.1906
  308LEU    CD2 4768   6.440   4.693   4.124  0.9625  0.5214  1.0116
  308LEU      H 4769   6.080   4.717   4.101 -0.8983  1.1963 -0.9306
  308LEU     HA 4770   6.271   4.933   4.163 -1.0533 -1.4578  0.6594
  308LEU    HB2 4771   6.214   4.811   3.897  0.3929  2.0490  0.3393
  308LEU    HB3 4772   6.362   4.869   3.946 -0.3608  0.3592 -0.2263
  308LEU     HG 4773   6.261   4.609   4.056  0.6344 -0.3811  0.3133
  308LEU   HD11 4774   6.455   4.517   3.935  1.2951  0.2542 -0.6613
  308LEU   HD12 4775   6.334   4.587   3.817 -0.2990  1.4646  0.1806
  308LEU   HD13 4776   6.478   4.674   3.861  0.6977 -0.3360  0.6344
  308LEU   HD21 4777   6.481   4.595   4.150  0.5715  0.2187  0.5398
  308LEU   HD22 4778   6.518   4.755   4.081  0.3883  0.6951  0.1570
  308LEU   HD23 4779   6.405   4.740   4.216 -1.6245 -0.5668  0.7695
  309PRO      N 4780   6.213   5.114   3.987 -0.1119  0.4534  0.3254
  309PRO     CA 4781   6.159   5.224   3.903  0.1557  0.3266  0.6079
  309PRO      C 4782   6.090   5.174   3.768 -0.8697 -0.2029 -0.7795
  309PRO      O 4783   6.008   5.246   3.720  0.1092 -0.4834 -0.0461
  309PRO     CB 4784   6.285   5.301   3.866 -0.4573 -0.0643  0.3415
  309PRO     CG 4785   6.371   5.285   3.996  0.3498 -0.2782  0.7190
  309PRO     CD 4786   6.344   5.141   4.032 -0.4344 -0.5725  0.4000
  309PRO     HA 4787   6.100   5.292   3.964  0.0853  0.1289  0.7620
  309PRO    HB2 4788   6.346   5.262   3.784  0.9896  0.5589  1.0575
  309PRO    HB3 4789   6.261   5.406   3.851 -0.2261 -0.1277 -0.6260
  309PRO    HG2 4790   6.474   5.305   3.965  0.3153 -0.3772  0.5379
  309PRO    HG3 4791   6.335   5.352   4.074 -1.4666 -1.1354  0.7154
  309PRO    HD2 4792   6.348   5.131   4.141  0.8079  0.0321  0.4463
  309PRO    HD3 4793   6.411   5.079   3.973 -0.0311  0.2347 -0.0232
  310GLN      N 4794   6.117   5.056   3.717 -0.2943  0.1526  0.4302
  310GLN     CA 4795   6.069   5.026   3.588 -0.3900  1.0828  0.7254
  310GLN      C 4796   5.918   4.992   3.591 -0.3198  0.4216  0.6204
  310GLN      O 4797   5.846   5.007   3.492  0.4940 -0.0535 -0.2142
  310GLN     CB 4798   6.145   4.902   3.530 -0.2610 -0.0001  0.6869
  310GLN     CG 4799   6.289   4.919   3.470  0.1115 -0.4711  0.3448
  310GLN     CD 4800   6.399   4.924   3.577 -0.1427 -0.2384 -0.1281
  310GLN    OE1 4801   6.376   4.936   3.700  0.0533 -0.1746  0.5056
  310GLN    NE2 4802   6.523   4.933   3.533 -0.5479  0.0470 -0.0798
  310GLN      H 4803   6.185   4.996   3.760 -1.0300 -1.1452 -0.1101
  310GLN     HA 4804   6.092   5.109   3.522  0.5419  0.5891  0.4031
  310GLN    HB2 4805   6.137   4.809   3.585 -0.7624 -0.3953 -0.0143
  310GLN    HB3 4806   6.082   4.874   3.445  0.0586 -0.1181  0.4824
  310GLN    HG2 4807   6.308   4.843   3.395  1.4572  0.0110  0.1263
  310GLN    HG3 4808   6.276   5.016   3.421  1.1263 -0.3942  0.1659
  310GLN   HE21 4809   6.601   4.927   3.597 -0.4400 -1.2723 -0.2836
  310GLN   HE22 4810   6.538   4.936   3.433 -0.0515 -0.4722 -0.0322
  311GLN      N 4811   5.870   4.950   3.708 -0.0904 -1.0986  0.3778
  311GLN     CA 4812   5.733   4.923   3.735  1.3387  0.3374  0.3195
  311GLN      C 4813   5.639   5.053   3.742 -0.7661  0.5333 -0.8382
  311GLN      O 4814   5.526   5.051   3.700 -0.2715  0.0041 -0.2066
  311GLN     CB 4815   5.725   4.836   3.857 -0.2898 -0.4422  0.2185
  311GLN     CG 4816   5.767   4.684   3.842 -0.0244 -0.3590 -0.2873
  311GLN     CD 4817   5.913   4.674   3.812 -0.1574  0.2183  0.1601
  311GLN    OE1 4818   5.996   4.737   3.873  0.3611  0.7357 -0.2145
  311GLN    NE2 4819   5.953   4.586   3.720 -0.5602 -0.7952  0.5990
  311GLN      H 4820   5.940   4.938   3.780  0.7700  0.2541 -0.1609
  311GLN     HA 4821   5.698   4.875   3.643  0.5956  0.7266  0.3795
  311GLN    HB2 4822   5.780   4.889   3.935 -1.8081  1.2365  0.2850
  311GLN    HB3 4823   5.622   4.837   3.891 -0.7946  0.1743 -1.1770
  311GLN    HG2 4824   5.744   4.627   3.933 -1.3439 -0.6220 -0.7397
  311GLN    HG3 4825   5.714   4.650   3.753 -0.5809 -0.0819 -0.0755
  311GLN   HE21 4826   6.053   4.578   3.704 -0.4210  0.3320  0.7299
  311GLN   HE22 4827   5.889   4.531   3.665 -0.5111 -0.8547  0.6011
  312TYR      N 4828   5.692   5.170   3.785 -0.1647  0.4340  0.2473
  312TYR     CA 4829   5.615   5.296   3.814  0.1185  0.6866 -0.2585
  312TYR      C 4830   5.650   5.420   3.736  0.1153 -0.3354 -0.1847
  312TYR      O 4831   5.565   5.505   3.723  0.3005 -0.7993  0.1587
  312TYR     CB 4832   5.620   5.313   3.971  0.0567 -0.5219  0.2516
  312TYR     CG 4833   5.753   5.361   4.030  0.2387  0.8011 -0.3416
  312TYR    CD1 4834   5.772   5.496   4.048  0.6894 -0.4390  0.0555
  312TYR    CD2 4835   5.840   5.261   4.089 -0.2606 -0.3919  0.8994
  312TYR    CE1 4836   5.888   5.542   4.118  0.5868  0.2094 -0.2414
  312TYR    CE2 4837   5.953   5.309   4.156 -0.2503 -0.2445 -0.0542
  312TYR     CZ 4838   5.976   5.447   4.164  0.3628  0.0602 -0.6649
  312TYR     OH 4839   6.089   5.489   4.228  0.1433 -0.0234  0.6127
  312TYR      H 4840   5.793   5.168   3.782 -0.1779 -0.3420 -0.7704
  312TYR     HA 4841   5.509   5.283   3.793 -0.1842  2.0139  0.2325
  312TYR    HB2 4842   5.558   5.395   4.006  1.2794  0.3362  0.5670
  312TYR    HB3 4843   5.593   5.216   4.013  0.3139 -0.9205 -0.4662
  312TYR    HD1 4844   5.705   5.571   4.012  0.9332  0.2283  0.9115
  312TYR    HD2 4845   5.809   5.158   4.078 -1.4125  0.0223 -0.3138
  312TYR    HE1 4846   5.913   5.647   4.123 -1.0408  0.6292  0.4405
  312TYR    HE2 4847   6.024   5.241   4.201 -0.4152 -0.0295  0.5565
  312TYR     HH 4848   6.152   5.422   4.254 -0.9002 -0.9924  0.8089
  313LEU      N 4849   5.767   5.424   3.668  0.6312 -0.6335 -0.3590
  313LEU     CA 4850   5.787   5.520   3.557  0.7176  0.2763 -0.2764
  313LEU      C 4851   5.742   5.450   3.431 -0.1779  0.1531  1.5186
  313LEU      O 4852   5.816   5.369   3.372 -0.1256 -0.0965 -0.2460
  313LEU     CB 4853   5.930   5.570   3.560  0.0954 -0.5610 -0.0461
  313LEU     CG 4854   5.957   5.689   3.659 -0.4623 -0.8483  0.1132
  313LEU    CD1 4855   6.040   5.655   3.789 -0.2273 -0.3370  0.2605
  313LEU    CD2 4856   6.045   5.798   3.584  0.2140  0.0218 -0.3791
  313LEU      H 4857   5.837   5.356   3.692  1.7409  0.8290  0.9930
  313LEU     HA 4858   5.717   5.603   3.566  0.6209  0.1129  0.7871
  313LEU    HB2 4859   6.006   5.493   3.575  0.4468 -0.3335 -0.6111
  313LEU    HB3 4860   5.946   5.594   3.455 -0.3539 -0.3870 -0.0799
  313LEU     HG 4861   5.867   5.736   3.699 -0.8002 -0.5744 -0.8999
  313LEU   HD11 4862   6.146   5.641   3.769 -0.3454 -0.3577 -0.4076
  313LEU   HD12 4863   6.027   5.739   3.857 -0.2280  0.8410 -1.0895
  313LEU   HD13 4864   6.000   5.568   3.841 -0.2568 -0.1585  0.5416
  313LEU   HD21 4865   5.999   5.832   3.490  0.0850  0.7354 -0.0696
  313LEU   HD22 4866   6.055   5.892   3.638 -1.6146  0.0907 -0.0326
  313LEU   HD23 4867   6.143   5.758   3.562 -0.0016 -0.1387 -1.1037
  314ARG      N 4868   5.624   5.478   3.370 -0.3651 -0.2471 -0.3780
  314ARG     CA 4869   5.552   5.385   3.279  0.1336  0.4071 -0.0876
  314ARG      C 4870   5.567   5.434   3.129  0.9443  0.6550  0.6044
  314ARG      O 4871   5.534   5.552   3.091 -0.1369 -0.0852  0.0832
  314ARG     CB 4872   5.407   5.353   3.315 -0.8594 -0.2635  0.3899
  314ARG     CG 4873   5.392   5.282   3.457 -0.7831 -0.5021  1.1711
  314ARG     CD 4874   5.260   5.235   3.509 -0.3010  0.4361 -0.0618
  314ARG     NE 4875   5.213   5.111   3.440 -0.0112  0.3862  0.1235
  314ARG     CZ 4876   5.230   4.980   3.461  0.3622 -0.7524 -0.1369
  314ARG    NH1 4877   5.155   4.897   3.388 -0.6345  0.1615 -1.4631
  314ARG    NH2 4878   5.314   4.932   3.546 -0.4031  0.0888 -0.9611
  314ARG      H 4879   5.574   5.541   3.431  1.1643 -0.2186  1.0071
  314ARG     HA 4880   5.605   5.292   3.300  0.2050  0.6537  0.9355
  314ARG    HB2 4881   5.353   5.447   3.326 -1.3259 -0.3134 -1.0240
  314ARG    HB3 4882   5.363   5.285   3.242  0.0394 -1.1740  0.6476
  314ARG    HG2 4883   5.465   5.203   3.442  0.9742  1.2482 -1.2184
  314ARG    HG3 4884   5.442   5.347   3.529  0.0152  0.0894  0.1431
  314ARG    HD2 4885   5.277   5.214   3.615  1.8434 -0.6514 -0.5101
  314ARG    HD3 4886   5.187   5.314   3.491  0.0124  0.8507  0.4234
  314ARG     HE 4887   5.165   5.137   3.355 -0.3936  0.5502  0.3836
  314ARG   HH11 4888   5.188   4.801   3.387 -0.2382  0.1733  0.6225
  314ARG   HH12 4889   5.087   4.927   3.320 -2.3881  1.0438  0.4669
  314ARG   HH21 4890   5.322   4.832   3.544 -1.2295 -0.0816  0.6260
  314ARG   HH22 4891   5.391   4.987   3.583  0.8239 -1.2618 -1.3103
  315PRO      N 4892   5.606   5.343   3.035 -0.7538  0.5638 -0.3452
  315PRO     CA 4893   5.648   5.378   2.899  0.4243  0.2145 -0.2263
  315PRO      C 4894   5.529   5.434   2.822 -0.1424 -0.0732  0.6836
  315PRO      O 4895   5.416   5.386   2.828  0.0316 -0.4647  0.1793
  315PRO     CB 4896   5.704   5.254   2.827 -0.3220  0.3475  0.7849
  315PRO     CG 4897   5.640   5.147   2.915 -0.0681 -0.3688  0.2391
  315PRO     CD 4898   5.627   5.199   3.061 -0.2576 -1.5964 -0.3435
  315PRO     HA 4899   5.723   5.457   2.905 -0.0270  0.8233 -1.6304
  315PRO    HB2 4900   5.682   5.238   2.721  0.4886 -0.7868  0.7528
  315PRO    HB3 4901   5.812   5.255   2.838 -0.2534  0.2588  0.1938
  315PRO    HG2 4902   5.544   5.120   2.870 -0.5339 -0.7292  1.3749
  315PRO    HG3 4903   5.705   5.061   2.930 -1.2200 -1.2081  0.7092
  315PRO    HD2 4904   5.543   5.156   3.117 -0.0122 -0.2440  1.2072
  315PRO    HD3 4905   5.720   5.209   3.116 -0.1724  1.1369 -0.7064
  316VAL      N 4906   5.553   5.536   2.737 -0.6085  0.0186 -0.3120
  316VAL     CA 4907   5.459   5.608   2.645 -0.4161  1.8129  0.8090
  316VAL      C 4908   5.498   5.567   2.500  0.0127  0.0259 -0.2973
  316VAL      O 4909   5.608   5.579   2.457  0.2408 -0.0721  0.7600
  316VAL     CB 4910   5.459   5.752   2.665  0.0902 -0.6263 -0.2582
  316VAL    CG1 4911   5.445   5.789   2.818  0.8566 -0.8709  0.3901
  316VAL    CG2 4912   5.353   5.825   2.589 -0.4134 -0.1603  0.2066
  316VAL      H 4913   5.641   5.586   2.746 -0.2692 -0.7009  0.7327
  316VAL     HA 4914   5.357   5.568   2.653  0.0424  0.3316 -0.0039
  316VAL     HB 4915   5.546   5.803   2.623 -1.1008  2.0310  0.1067
  316VAL   HG11 4916   5.346   5.772   2.860  0.2598 -0.4683 -0.7772
  316VAL   HG12 4917   5.529   5.749   2.874  1.1505 -0.5322  0.2004
  316VAL   HG13 4918   5.457   5.897   2.833 -0.9073 -0.3134 -1.3961
  316VAL   HG21 4919   5.374   5.929   2.612  0.3930 -0.4311  0.7411
  316VAL   HG22 4920   5.355   5.811   2.481 -1.3680  1.2029 -0.0485
  316VAL   HG23 4921   5.252   5.796   2.618 -0.2052 -0.2142  0.9050
  317GLU      N 4922   5.396   5.535   2.424  0.5198  0.9098  0.2247
  317GLU     CA 4923   5.398   5.482   2.289 -0.0198  0.4884  1.3336
  317GLU      C 4924   5.364   5.594   2.182  0.2613  0.2231 -0.1170
  317GLU      O 4925   5.371   5.562   2.063 -0.8290  0.3523  0.5795
  317GLU     CB 4926   5.289   5.380   2.273  0.8841 -0.1897  0.4877
  317GLU     CG 4927   5.294   5.272   2.377  0.1325 -0.6136  1.1319
  317GLU     CD 4928   5.195   5.292   2.492  0.0223 -0.3293  0.0120
  317GLU    OE1 4929   5.183   5.403   2.547  1.1942 -0.4319  0.2893
  317GLU    OE2 4930   5.136   5.190   2.526 -0.1803  0.1387  0.3418
  317GLU      H 4931   5.309   5.533   2.475  0.6859  0.3925  0.4917
  317GLU     HA 4932   5.494   5.447   2.250 -0.9397  0.7530 -1.6930
  317GLU    HB2 4933   5.199   5.442   2.276  0.8783 -0.1082 -0.5566
  317GLU    HB3 4934   5.299   5.337   2.173  1.2301 -1.8207  1.1595
  317GLU    HG2 4935   5.274   5.182   2.319  0.2328  0.4505 -0.7363
  317GLU    HG3 4936   5.395   5.253   2.413  0.7166 -0.2924 -0.2299
  318ASP      N 4937   5.332   5.712   2.224  0.2379 -0.4438 -0.1611
  318ASP     CA 4938   5.264   5.808   2.128  0.7068 -0.1658 -1.3576
  318ASP      C 4939   5.346   5.848   2.005  0.3949 -0.3015  0.9603
  318ASP      O 4940   5.463   5.890   2.019  0.1240  0.5099 -0.4984
  318ASP     CB 4941   5.212   5.929   2.210  1.2577 -0.3281  0.6173
  318ASP     CG 4942   5.134   6.022   2.116 -0.6658 -1.4645 -0.4922
  318ASP    OD1 4943   5.054   5.986   2.027 -0.2327  0.6342 -0.0156
  318ASP    OD2 4944   5.165   6.144   2.129 -0.6624 -0.0971  0.5446
  318ASP      H 4945   5.340   5.738   2.322  0.5700  1.4312 -0.6027
  318ASP     HA 4946   5.172   5.755   2.101  0.1191  0.2731 -0.3441
  318ASP    HB2 4947   5.134   5.895   2.279 -1.3031  0.4678 -1.5748
  318ASP    HB3 4948   5.293   5.981   2.261  0.8889 -0.0801  0.9591
  319VAL      N 4949   5.290   5.849   1.879  0.3829 -0.2843 -0.8848
  319VAL     CA 4950   5.357   5.886   1.753  0.4043 -0.1553 -0.4421
  319VAL      C 4951   5.422   6.020   1.770  0.0881 -0.7161 -0.0470
  319VAL      O 4952   5.537   6.034   1.740 -0.7928  0.3101 -0.4320
  319VAL     CB 4953   5.268   5.880   1.627 -0.0549 -0.0506 -0.5182
  319VAL    CG1 4954   5.358   5.884   1.497  1.3950  0.9212 -0.6104
  319VAL    CG2 4955   5.177   5.755   1.627  0.2308 -0.0612 -0.1773
  319VAL      H 4956   5.195   5.814   1.881  0.2114 -0.0796  1.6875
  319VAL     HA 4957   5.429   5.804   1.748 -0.6716 -1.1756 -0.1679
  319VAL     HB 4958   5.211   5.973   1.623 -0.3415 -0.2345 -0.7874
  319VAL   HG11 4959   5.433   5.806   1.506  0.7633  0.3933  0.3445
  319VAL   HG12 4960   5.286   5.885   1.415  0.7174 -0.6566 -0.1011
  319VAL   HG13 4961   5.408   5.981   1.494  0.6492  1.3663  0.3506
  319VAL   HG21 4962   5.094   5.764   1.698 -0.5266 -0.3463 -0.9920
  319VAL   HG22 4963   5.126   5.761   1.531 -0.0364  2.0622 -0.0095
  319VAL   HG23 4964   5.233   5.665   1.649  0.3649 -0.0240 -0.3597
  320ALA      N 4965   5.352   6.116   1.836  0.2002  0.0711 -0.2953
  320ALA     CA 4966   5.405   6.250   1.850  0.7991 -0.0051  0.6057
  320ALA      C 4967   5.498   6.273   1.969 -0.0162 -0.6404  0.5748
  320ALA      O 4968   5.555   6.380   1.986  0.4984 -0.4483 -0.0444
  320ALA     CB 4969   5.278   6.339   1.843 -0.3636 -0.0267  0.3741
  320ALA      H 4970   5.256   6.092   1.855  0.3930 -0.3656  0.1840
  320ALA     HA 4971   5.466   6.267   1.761  0.2003 -1.1020 -0.0569
  320ALA    HB1 4972   5.196   6.307   1.908  0.0181 -0.1364  0.8108
  320ALA    HB2 4973   5.313   6.439   1.869  0.4000 -0.5270  1.4325
  320ALA    HB3 4974   5.242   6.352   1.741 -0.1384 -0.3702  0.2484
  321THR      N 4975   5.514   6.174   2.049 -0.0888  0.6956 -0.2228
  321THR     CA 4976   5.599   6.188   2.173  0.0935  0.8224  0.0925
  321THR      C 4977   5.718   6.081   2.173  0.2045 -0.9963  0.5456
  321THR      O 4978   5.790   6.070   2.269 -0.3946  0.1304 -0.3001
  321THR     CB 4979   5.505   6.178   2.293 -0.5562 -0.0164  0.9817
  321THR    OG1 4980   5.385   6.246   2.259 -0.9583 -0.2764  0.4558
  321THR    CG2 4981   5.564   6.236   2.419 -1.0813  0.5403  0.4480
  321THR      H 4982   5.470   6.085   2.033  0.7723  0.0102  0.8831
  321THR     HA 4983   5.644   6.287   2.185 -0.0124  1.0057 -0.8456
  321THR     HB 4984   5.470   6.076   2.307 -1.2820  0.1700  0.6449
  321THR    HG1 4985   5.330   6.198   2.196  0.2004 -1.2063  0.0785
  321THR   HG21 4986   5.645   6.168   2.446 -1.0484  0.2828 -0.2605
  321THR   HG22 4987   5.607   6.331   2.386  0.3468 -0.4982 -0.9590
  321THR   HG23 4988   5.486   6.240   2.496 -0.4828  0.2958  1.0845
  322SER      N 4989   5.732   6.002   2.071  0.0728  0.5178  0.1061
  322SER     CA 4990   5.830   5.879   2.063  0.1596 -0.2927  0.1457
  322SER      C 4991   5.978   5.916   2.061 -0.0089 -0.0875  0.1108
  322SER      O 4992   6.063   5.833   2.092 -0.3821 -0.2207  0.6787
  322SER     CB 4993   5.802   5.795   1.932  0.1115 -1.2423  0.1974
  322SER     OG 4994   5.813   5.889   1.824 -0.2505 -0.8962 -0.3713
  322SER      H 4995   5.659   5.995   2.001 -1.0032 -1.6099  1.2416
  322SER     HA 4996   5.827   5.818   2.153  0.0208  0.2508  0.5222
  322SER    HB2 4997   5.883   5.723   1.915  0.2573 -0.9137 -0.5621
  322SER    HB3 4998   5.700   5.757   1.932 -0.4141  0.0638 -0.7394
  322SER     HG 4999   5.729   5.935   1.822  0.4716  0.5746  0.2661
  323GLN      N 5000   6.015   6.035   2.019  0.2458 -0.1907  0.2745
  323GLN     CA 5001   6.146   6.086   1.988 -0.1884 -0.1714 -0.6182
  323GLN      C 5002   6.249   6.089   2.107 -0.3452  0.2075  0.1666
  323GLN      O 5003   6.369   6.066   2.082  0.3975 -0.1234 -0.2715
  323GLN     CB 5004   6.136   6.231   1.929  0.7320  0.9766 -0.2024
  323GLN     CG 5005   6.022   6.262   1.831  0.1903 -0.6753  0.0353
  323GLN     CD 5006   5.897   6.326   1.896  0.1179  1.1666 -0.2745
  323GLN    OE1 5007   5.885   6.335   2.017 -0.2767  0.1308 -0.2622
  323GLN    NE2 5008   5.792   6.350   1.824 -0.1314 -0.6382 -0.2682
  323GLN      H 5009   5.937   6.096   1.998  0.6995  0.7580  1.1558
  323GLN     HA 5010   6.198   6.030   1.910  0.5202  0.9745 -1.0287
  323GLN    HB2 5011   6.133   6.302   2.011 -0.9541 -0.0887  0.7593
  323GLN    HB3 5012   6.234   6.241   1.882  1.7454 -0.4264  1.3469
  323GLN    HG2 5013   6.058   6.346   1.771 -0.7833  0.2545  0.6678
  323GLN    HG3 5014   5.990   6.177   1.771  0.4794 -1.1718  0.5640
  323GLN   HE21 5015   5.716   6.404   1.863  0.8998 -0.1183  1.2008
  323GLN   HE22 5016   5.804   6.341   1.724  2.5763 -1.7079 -0.0279
  324ASP      N 5017   6.215   6.114   2.230 -0.1353  0.0387 -0.2402
  324ASP     CA 5018   6.283   6.081   2.353 -0.3550 -0.1798 -0.4013
  324ASP      C 5019   6.211   5.959   2.406  0.1029  0.4742 -0.3142
  324ASP      O 5020   6.087   5.941   2.393  0.0882  0.2160  0.3009
  324ASP     CB 5021   6.267   6.186   2.466 -0.7797 -0.3305  0.4692
  324ASP     CG 5022   6.364   6.302   2.434  0.2886  0.1654 -0.1807
  324ASP    OD1 5023   6.326   6.411   2.490 -0.4849  0.2131 -0.0134
  324ASP    OD2 5024   6.463   6.300   2.360 -0.5260  0.2625  0.1014
  324ASP      H 5025   6.116   6.131   2.242 -0.0664  0.3287 -0.0636
  324ASP     HA 5026   6.385   6.049   2.329 -0.8669 -2.5270  0.0625
  324ASP    HB2 5027   6.167   6.228   2.478 -0.0439  1.5054  0.6946
  324ASP    HB3 5028   6.288   6.140   2.562 -0.3766  0.1370  0.6116
  325ASP      N 5029   6.284   5.882   2.484  0.3577 -0.1751 -0.0221
  325ASP     CA 5030   6.214   5.795   2.579 -0.1542  0.9288  0.1019
  325ASP      C 5031   6.146   5.885   2.685 -0.2325  0.2521  0.6079
  325ASP      O 5032   6.215   5.958   2.755  0.8921  0.3352 -0.0470
  325ASP     CB 5033   6.318   5.703   2.648  0.5311  0.0407 -0.7946
  325ASP     CG 5034   6.389   5.609   2.552  0.4735 -0.4143 -0.6613
  325ASP    OD1 5035   6.371   5.607   2.433  0.3690 -0.0032 -0.0395
  325ASP    OD2 5036   6.480   5.539   2.605  0.1029  0.3325 -0.1782
  325ASP      H 5037   6.379   5.915   2.494 -0.0232  0.6387  1.4221
  325ASP     HA 5038   6.129   5.742   2.536  0.4944  0.4120 -0.6009
  325ASP    HB2 5039   6.385   5.767   2.705 -0.6471  0.7781 -0.1554
  325ASP    HB3 5040   6.269   5.649   2.729  0.7619 -0.1193 -0.7601
  326CYS      N 5041   6.019   5.889   2.693  0.7000 -0.3201 -0.0155
  326CYS     CA 5042   5.935   5.957   2.799 -0.7035 -0.7831  0.2081
  326CYS      C 5043   5.844   5.861   2.878 -0.1988  0.5050 -0.7981
  326CYS      O 5044   5.823   5.742   2.844 -0.6097 -0.1165  0.1027
  326CYS     CB 5045   5.847   6.062   2.727  0.6660 -0.1451  0.3616
  326CYS     SG 5046   5.929   6.190   2.629 -0.1495 -0.3011  0.2893
  326CYS      H 5047   5.966   5.828   2.633  1.4261 -0.3959 -0.6042
  326CYS     HA 5048   5.994   6.009   2.875  1.2707 -0.1870 -1.5399
  326CYS    HB2 5049   5.789   6.003   2.657  0.1785 -0.5731  1.0983
  326CYS    HB3 5050   5.784   6.110   2.802 -0.0967  0.0314 -0.3701
  327TYR      N 5051   5.803   5.913   2.998 -0.9046  0.1314 -0.9365
  327TYR     CA 5052   5.742   5.829   3.111 -0.6464  0.3824  0.4497
  327TYR      C 5053   5.632   5.901   3.185 -0.3635  0.5089 -0.7707
  327TYR      O 5054   5.652   6.011   3.230  1.0213  0.4164  0.1973
  327TYR     CB 5055   5.849   5.753   3.201 -0.2078 -0.5157  0.0540
  327TYR     CG 5056   5.963   5.682   3.130  0.2790  0.5629  0.1957
  327TYR    CD1 5057   6.073   5.757   3.090 -0.4567 -0.6905  0.6866
  327TYR    CD2 5058   5.961   5.536   3.118 -0.0987 -0.5748 -0.4740
  327TYR    CE1 5059   6.183   5.695   3.033 -0.3963 -0.6954 -0.7078
  327TYR    CE2 5060   6.079   5.477   3.069 -0.0566  0.7597  0.0399
  327TYR     CZ 5061   6.196   5.552   3.033 -0.3339  0.1013  0.4057
  327TYR     OH 5062   6.307   5.498   2.981 -0.4035  0.0546 -0.7397
  327TYR      H 5063   5.818   6.012   3.016 -0.3639  0.0923 -1.1309
  327TYR     HA 5064   5.696   5.749   3.053 -0.2480  1.2704 -1.2110
  327TYR    HB2 5065   5.896   5.832   3.259  1.0228 -0.8609 -0.4286
  327TYR    HB3 5066   5.801   5.691   3.277 -1.2202 -1.0233 -0.9391
  327TYR    HD1 5067   6.079   5.864   3.106  0.8240 -0.5458 -0.3687
  327TYR    HD2 5068   5.875   5.480   3.149  0.2091 -0.1638  1.3426
  327TYR    HE1 5069   6.269   5.749   2.997 -0.5807  0.0665 -0.0626
  327TYR    HE2 5070   6.081   5.370   3.050  0.1749  0.9743 -1.3611
  327TYR     HH 5071   6.382   5.551   3.010  0.4243 -0.7690 -1.2544
  328LYS      N 5072   5.515   5.831   3.194  0.4847 -0.7741  0.4212
  328LYS     CA 5073   5.394   5.857   3.283 -0.7939  0.4985  0.3588
  328LYS      C 5074   5.418   5.812   3.428  0.7818 -0.3417 -0.2428
  328LYS      O 5075   5.464   5.702   3.456  0.1536  0.0184  0.1662
  328LYS     CB 5076   5.265   5.804   3.222  0.4300 -0.0813  0.2259
  328LYS     CG 5077   5.208   5.886   3.108  0.1163  0.1968  1.4649
  328LYS     CD 5078   5.090   5.811   3.035  0.6189 -0.3854 -0.1033
  328LYS     CE 5079   5.055   5.882   2.907  1.1069  0.2226  0.3256
  328LYS     NZ 5080   4.966   5.801   2.817  0.3560 -0.2607  0.1103
  328LYS      H 5081   5.517   5.743   3.145  2.2954 -0.2826 -0.5796
  328LYS     HA 5082   5.390   5.966   3.281  0.0200  0.5389 -0.1859
  328LYS    HB2 5083   5.267   5.700   3.190 -0.6946 -0.2224  0.4942
  328LYS    HB3 5084   5.195   5.800   3.306  0.5076  0.1099  0.3015
  328LYS    HG2 5085   5.159   5.979   3.135 -0.7240  0.3367 -0.2788
  328LYS    HG3 5086   5.293   5.899   3.040 -1.1296  0.2267 -0.2066
  328LYS    HD2 5087   5.116   5.707   3.017  0.8903 -0.1282 -1.4384
  328LYS    HD3 5088   5.002   5.813   3.100  1.0012 -0.9541  0.4474
  328LYS    HE2 5089   4.992   5.963   2.946 -1.4164 -1.4886  0.3116
  328LYS    HE3 5090   5.143   5.909   2.849  0.2871 -0.5207 -1.4027
  328LYS    HZ1 5091   4.996   5.708   2.793 -0.3981 -0.5865  0.3619
  328LYS    HZ2 5092   4.875   5.793   2.860 -0.1347  0.5993 -0.6913
  328LYS    HZ3 5093   4.954   5.843   2.726  0.6657 -0.8259 -0.1993
  329PHE      N 5094   5.363   5.894   3.523  0.1717  0.4450 -0.0134
  329PHE     CA 5095   5.375   5.852   3.665  0.6341 -0.2017  0.0522
  329PHE      C 5096   5.259   5.777   3.726 -0.6058 -0.1256 -1.2166
  329PHE      O 5097   5.148   5.810   3.701  0.6295  0.3419 -0.2218
  329PHE     CB 5098   5.396   5.970   3.751 -0.1604 -0.5361  0.0213
  329PHE     CG 5099   5.446   5.958   3.897 -0.8225  0.1190  0.0159
  329PHE    CD1 5100   5.567   5.889   3.922  0.7257 -0.2631  0.0201
  329PHE    CD2 5101   5.370   6.005   4.004 -0.2293 -0.6528  0.1296
  329PHE    CE1 5102   5.620   5.885   4.052 -0.3560 -0.1904 -0.1833
  329PHE    CE2 5103   5.418   6.000   4.136 -0.6647  0.3401  0.4449
  329PHE     CZ 5104   5.548   5.935   4.162  1.0295 -0.1023 -0.3891
  329PHE      H 5105   5.312   5.970   3.481 -0.2625 -0.2565 -0.8062
  329PHE     HA 5106   5.462   5.788   3.672 -0.8237 -2.3728  0.2184
  329PHE    HB2 5107   5.469   6.032   3.699 -0.3270  0.3271  0.7612
  329PHE    HB3 5108   5.307   6.033   3.748 -0.0432 -0.3308 -2.0594
  329PHE    HD1 5109   5.614   5.851   3.832 -0.7946  0.1052 -0.9983
  329PHE    HD2 5110   5.276   6.053   3.979  0.1972  0.1625  0.0001
  329PHE    HE1 5111   5.715   5.837   4.069 -0.1411  0.5649  0.9590
  329PHE    HE2 5112   5.359   6.044   4.215 -0.3266 -0.1066  0.9593
  329PHE     HZ 5113   5.601   5.934   4.256  1.8566 -1.2370 -0.8195
  330ALA      N 5114   5.289   5.670   3.802  0.1820 -0.2036 -0.3658
  330ALA     CA 5115   5.193   5.567   3.847 -0.1061  0.6179 -0.4706
  330ALA      C 5116   5.194   5.541   4.003  0.6676  1.0884  0.2016
  330ALA      O 5117   5.159   5.424   4.044 -0.1922 -0.5753 -0.3987
  330ALA     CB 5118   5.204   5.447   3.762 -0.5658  0.0172  0.0467
  330ALA      H 5119   5.388   5.651   3.810  0.2107  0.1985  0.4273
  330ALA     HA 5120   5.091   5.601   3.830 -0.7025 -0.3009  0.9666
  330ALA    HB1 5121   5.285   5.382   3.796 -1.0030 -1.0636 -0.8285
  330ALA    HB2 5122   5.113   5.387   3.772 -0.6246 -0.0941 -0.8904
  330ALA    HB3 5123   5.224   5.485   3.662  0.0636 -0.3933  0.0048
  331ILE      N 5124   5.238   5.645   4.081 -0.3708  0.1255 -0.0196
  331ILE     CA 5125   5.196   5.658   4.222 -0.1566  0.3217  0.3174
  331ILE      C 5126   5.108   5.781   4.233 -0.0514  0.1984  0.2596
  331ILE      O 5127   5.135   5.876   4.158  0.7490 -0.4256  0.4448
  331ILE     CB 5128   5.311   5.659   4.320 -0.0860 -0.9415 -0.1349
  331ILE    CG1 5129   5.383   5.526   4.322 -0.5115 -0.0432  0.1648
  331ILE    CG2 5130   5.278   5.692   4.466 -0.3165 -1.2398 -0.8135
  331ILE    CD1 5131   5.537   5.544   4.355  0.1506 -0.1290  0.5164
  331ILE      H 5132   5.260   5.732   4.035 -1.5648  0.6782  0.3758
  331ILE     HA 5133   5.149   5.561   4.232  0.7936 -0.2349 -0.3546
  331ILE     HB 5134   5.377   5.743   4.300 -0.5400  0.1918  2.4203
  331ILE   HG12 5135   5.337   5.452   4.388  1.2760 -2.1596 -0.7098
  331ILE   HG13 5136   5.376   5.475   4.226 -0.4740  1.0552 -0.4442
  331ILE   HG21 5137   5.363   5.689   4.533 -0.8624  1.3298  0.2648
  331ILE   HG22 5138   5.247   5.797   4.464  0.2546 -0.8818  1.9302
  331ILE   HG23 5139   5.198   5.632   4.509 -1.5212  0.2655 -0.7404
  331ILE   HD11 5140   5.578   5.611   4.280 -1.2004 -0.3198 -0.4680
  331ILE   HD12 5141   5.552   5.584   4.455  1.3933 -0.3514  0.4520
  331ILE   HD13 5142   5.576   5.442   4.353 -0.3302 -0.3120 -0.0339
  332SER      N 5143   5.013   5.777   4.328 -0.1743 -0.4353  1.1375
  332SER     CA 5144   4.916   5.880   4.328  0.0663 -0.0496  0.2223
  332SER      C 5145   4.838   5.872   4.457  0.5906 -1.3194  0.0848
  332SER      O 5146   4.852   5.776   4.535  0.4638 -0.1380  0.4303
  332SER     CB 5147   4.814   5.851   4.212  0.7509  0.1768  0.0617
  332SER     OG 5148   4.774   5.719   4.197  0.7810  0.0420  0.0598
  332SER      H 5149   4.989   5.687   4.368 -0.4085 -0.9712 -0.1264
  332SER     HA 5150   4.959   5.980   4.325  1.5987 -0.6111  1.1752
  332SER    HB2 5151   4.723   5.912   4.221 -0.7734 -2.0221  2.2183
  332SER    HB3 5152   4.877   5.871   4.126 -0.7227  0.7295 -0.9864
  332SER     HG 5153   4.685   5.716   4.161  1.0856 -0.0276 -0.7268
  333GLN      N 5154   4.762   5.983   4.482 -0.0719 -0.0429  0.2184
  333GLN     CA 5155   4.676   5.999   4.591  0.8680 -0.8813 -0.0461
  333GLN      C 5156   4.539   5.931   4.573  0.1844 -0.5996 -0.0371
  333GLN      O 5157   4.480   5.925   4.468  0.4051  0.2582  0.1903
  333GLN     CB 5158   4.644   6.154   4.592  0.0114  0.8025  0.3220
  333GLN     CG 5159   4.551   6.195   4.700  1.0049 -0.2446  0.1028
  333GLN     CD 5160   4.529   6.348   4.699 -0.8570  0.1298  0.5196
  333GLN    OE1 5161   4.620   6.423   4.669  0.3704  0.2143  0.2357
  333GLN    NE2 5162   4.427   6.394   4.749  0.7754  0.0285  0.0438
  333GLN      H 5163   4.760   6.054   4.410 -0.0588 -1.2934 -1.1010
  333GLN     HA 5164   4.723   5.977   4.687 -0.2244  1.2726  1.1284
  333GLN    HB2 5165   4.736   6.213   4.599 -0.3585  1.5958 -0.8373
  333GLN    HB3 5166   4.596   6.164   4.495  0.4859 -0.4284 -0.0784
  333GLN    HG2 5167   4.456   6.146   4.677 -0.2890  1.1857  1.8552
  333GLN    HG3 5168   4.577   6.159   4.799 -0.8695 -0.0236  0.7641
  333GLN   HE21 5169   4.391   6.486   4.729 -0.7510 -0.4193  0.4201
  333GLN   HE22 5170   4.366   6.320   4.782 -0.3726  0.5380 -0.7716
  334SER      N 5171   4.479   5.890   4.688  0.1428  0.5743  0.8363
  334SER     CA 5172   4.347   5.822   4.703 -0.4487  0.2936  0.2682
  334SER      C 5173   4.271   5.884   4.806  0.3783 -0.8869 -1.3908
  334SER      O 5174   4.319   5.927   4.909 -0.7928 -0.6039 -0.2020
  334SER     CB 5175   4.370   5.675   4.745  0.0374  0.4673 -0.6150
  334SER     OG 5176   4.249   5.600   4.738  0.3644 -0.0756 -0.8946
  334SER      H 5177   4.534   5.897   4.772  0.9076 -1.6935  0.6661
  334SER     HA 5178   4.280   5.809   4.618 -0.0215 -3.0690  0.1615
  334SER    HB2 5179   4.440   5.627   4.677 -1.0635 -0.6770 -1.0008
  334SER    HB3 5180   4.400   5.684   4.850 -0.2733  0.9517 -0.5584
  334SER     HG 5181   4.267   5.524   4.793 -0.0949 -0.0851 -0.7453
  335SER      N 5182   4.141   5.878   4.803 -0.3124 -0.1786  0.2668
  335SER     CA 5183   4.041   5.923   4.901  1.2819  0.9711 -1.0760
  335SER      C 5184   3.951   5.809   4.964 -0.8587 -0.0963 -0.2755
  335SER      O 5185   3.862   5.822   5.049 -0.6166 -0.4269  0.6346
  335SER     CB 5186   3.950   6.034   4.849 -0.7980  0.8915  0.3117
  335SER     OG 5187   4.039   6.130   4.793  0.4138  0.3304 -0.1929
  335SER      H 5188   4.109   5.832   4.719  2.5029 -1.3757 -0.3843
  335SER     HA 5189   4.097   5.962   4.986 -0.1538  0.9096 -0.0298
  335SER    HB2 5190   3.883   5.994   4.774 -1.1325 -0.6900  1.3543
  335SER    HB3 5191   3.889   6.077   4.929 -0.8260  0.9461  0.2607
  335SER     HG 5192   4.064   6.090   4.709 -0.5521 -0.3399 -0.1954
  336THR      N 5193   3.984   5.687   4.911  0.1003  0.4684 -0.4936
  336THR     CA 5194   3.921   5.555   4.945 -0.1239  0.4971 -0.6099
  336THR      C 5195   4.033   5.456   4.991  0.2558 -0.2270 -0.6988
  336THR      O 5196   4.001   5.340   4.997 -0.3587 -0.0239 -0.1444
  336THR     CB 5197   3.839   5.489   4.834 -0.7137  0.3088  0.0740
  336THR    OG1 5198   3.916   5.483   4.713  0.5998  0.2201  0.4295
  336THR    CG2 5199   3.718   5.576   4.790 -0.5148  1.0229 -0.5404
  336THR      H 5200   4.066   5.678   4.853  0.7067 -0.4295  0.4166
  336THR     HA 5201   3.847   5.557   5.025 -0.6388  0.4025 -1.0657
  336THR     HB 5202   3.803   5.388   4.855  0.2102 -0.4308 -1.5068
  336THR    HG1 5203   3.976   5.408   4.714  0.5614  0.1635 -0.2907
  336THR   HG21 5204   3.644   5.592   4.869 -0.3145  1.0096 -0.3495
  336THR   HG22 5205   3.749   5.671   4.748  0.5947  0.2476 -1.6109
  336THR   HG23 5206   3.671   5.528   4.704  0.1162 -0.2134 -0.2493
  337GLY      N 5207   4.153   5.497   5.034 -0.2386  0.5195 -1.0794
  337GLY     CA 5208   4.256   5.399   5.085  0.7238 -0.1043  0.3238
  337GLY      C 5209   4.371   5.362   4.990  0.0179  0.5456 -0.0521
  337GLY      O 5210   4.389   5.409   4.878  0.3769 -0.0256 -0.3764
  337GLY      H 5211   4.183   5.592   5.018  0.5804  0.2780 -1.0585
  337GLY    HA2 5212   4.306   5.436   5.175  1.1232  0.2491 -0.0371
  337GLY    HA3 5213   4.199   5.307   5.098 -0.4955  0.5306 -0.1126
  338THR      N 5214   4.460   5.274   5.043  0.5709 -0.0462  0.0088
  338THR     CA 5215   4.572   5.223   4.964 -0.4672 -0.1417  0.1588
  338THR      C 5216   4.519   5.127   4.856  0.0353  0.4826 -0.2375
  338THR      O 5217   4.434   5.044   4.890 -0.0982 -0.8539  0.5313
  338THR     CB 5218   4.667   5.147   5.051 -0.8124 -0.6842 -0.6378
  338THR    OG1 5219   4.731   5.235   5.150 -0.4074  0.3677  0.3611
  338THR    CG2 5220   4.786   5.085   4.984  0.5409 -0.0687 -0.1300
  338THR      H 5221   4.433   5.224   5.126 -0.2837  0.4006  0.0137
  338THR     HA 5222   4.636   5.299   4.918 -1.1837  0.3689 -0.0225
  338THR     HB 5223   4.621   5.071   5.114  1.2522 -0.4497  1.3877
  338THR    HG1 5224   4.744   5.185   5.231  0.0067  0.4405  0.3444
  338THR   HG21 5225   4.842   5.157   4.924 -0.7845  1.4318  0.3032
  338THR   HG22 5226   4.846   5.033   5.059  0.6905  0.2467 -0.0256
  338THR   HG23 5227   4.762   4.999   4.922 -1.0111 -0.4581  0.9069
  339VAL      N 5228   4.575   5.128   4.735  0.4464 -0.0998 -0.1247
  339VAL     CA 5229   4.539   5.021   4.635 -0.3658  0.0184  0.3458
  339VAL      C 5230   4.664   4.974   4.561 -0.8837 -0.2642  0.7458
  339VAL      O 5231   4.727   5.061   4.492 -0.4444  0.4412 -0.3802
  339VAL     CB 5232   4.442   5.071   4.522  0.1607  0.0684 -0.5929
  339VAL    CG1 5233   4.419   4.956   4.409 -0.6149  0.4849 -1.0394
  339VAL    CG2 5234   4.306   5.115   4.576 -0.2419  0.0770 -0.5739
  339VAL      H 5235   4.646   5.197   4.717 -0.5805  1.0487 -0.0420
  339VAL     HA 5236   4.492   4.940   4.691 -0.4586  0.3004  0.6828
  339VAL     HB 5237   4.485   5.155   4.469 -0.8766  0.8184 -0.3142
  339VAL   HG11 5238   4.327   4.977   4.355 -1.3859  0.3725  0.1615
  339VAL   HG12 5239   4.491   4.961   4.327  0.0340  1.1482 -0.4652
  339VAL   HG13 5240   4.409   4.857   4.453 -0.1488  0.8282 -0.1093
  339VAL   HG21 5241   4.317   5.214   4.622  0.1818 -0.3581  0.3121
  339VAL   HG22 5242   4.233   5.115   4.495 -0.3581  0.1021 -0.4703
  339VAL   HG23 5243   4.268   5.058   4.661  0.5445 -1.3261 -1.1095
  340MET      N 5244   4.701   4.846   4.569  0.3102 -0.6012 -0.4772
  340MET     CA 5245   4.813   4.773   4.516 -0.4245  0.9539  0.1284
  340MET      C 5246   4.776   4.723   4.384  0.0726 -0.1119  0.0976
  340MET      O 5247   4.713   4.619   4.367 -0.3217  0.5638  0.2242
  340MET     CB 5248   4.857   4.662   4.617 -0.1320  0.0357  0.1328
  340MET     CG 5249   4.888   4.711   4.757 -0.9500 -0.0032  0.7295
  340MET     SD 5250   4.906   4.572   4.875 -0.0479 -0.1465 -0.2328
  340MET     CE 5251   5.063   4.498   4.834 -0.4244  0.6249  0.3343
  340MET      H 5252   4.631   4.788   4.613  0.5034 -0.6362 -0.2104
  340MET     HA 5253   4.896   4.842   4.501 -0.1479  0.3963 -1.2099
  340MET    HB2 5254   4.778   4.589   4.627  0.2771 -0.3773  0.4243
  340MET    HB3 5255   4.944   4.612   4.574  0.4597  0.3823  0.8661
  340MET    HG2 5256   4.967   4.785   4.759 -0.4534 -0.3740 -1.2748
  340MET    HG3 5257   4.802   4.771   4.786 -0.5610  0.6236  0.6072
  340MET    HE1 5258   5.088   4.408   4.889 -0.9312  0.3570  0.1415
  340MET    HE2 5259   5.049   4.472   4.729 -0.1690  0.8292  0.2455
  340MET    HE3 5260   5.147   4.567   4.838  0.8879 -0.8825  0.7631
  341GLY      N 5261   4.804   4.801   4.273  0.4157  0.2024  0.0568
  341GLY     CA 5262   4.763   4.766   4.138 -0.2952  0.3145 -0.1451
  341GLY      C 5263   4.865   4.692   4.048 -0.8223  0.6441 -1.1406
  341GLY      O 5264   4.958   4.632   4.102 -0.4296 -0.5106  0.0055
  341GLY      H 5265   4.828   4.897   4.293 -0.3231  0.4960 -0.3776
  341GLY    HA2 5266   4.672   4.708   4.129  0.1352 -0.5964  0.9573
  341GLY    HA3 5267   4.743   4.859   4.085  0.8318  0.5114 -0.2834
  342ALA      N 5268   4.849   4.692   3.919 -0.0490 -0.2365 -0.1088
  342ALA     CA 5269   4.937   4.635   3.821  0.1848 -0.0582  0.1279
  342ALA      C 5270   5.085   4.683   3.820 -0.1641 -0.0709  0.1596
  342ALA      O 5271   5.172   4.603   3.779 -0.1069 -0.2620  0.2060
  342ALA     CB 5272   4.871   4.665   3.688 -0.9730 -0.0785  0.3704
  342ALA      H 5273   4.772   4.751   3.890 -0.1164  0.2787  1.0081
  342ALA     HA 5274   4.932   4.528   3.841 -3.5587 -0.5276 -1.6752
  342ALA    HB1 5275   4.912   4.586   3.626  1.3814  0.5436  0.9235
  342ALA    HB2 5276   4.764   4.646   3.685 -1.1537  0.7402  0.9150
  342ALA    HB3 5277   4.893   4.760   3.639 -0.7127  0.0169  0.6639
  343VAL      N 5278   5.114   4.788   3.897 -0.4853  0.0819 -0.2983
  343VAL     CA 5279   5.250   4.826   3.939  1.0898  0.1254  0.7396
  343VAL      C 5280   5.314   4.720   4.025  0.2070  0.1040 -0.5900
  343VAL      O 5281   5.431   4.694   4.012  0.0961  0.1232  0.1441
  343VAL     CB 5282   5.245   4.969   4.010  0.5208 -0.3009  0.0721
  343VAL    CG1 5283   5.361   5.014   4.097 -0.1164  0.4877 -0.1828
  343VAL    CG2 5284   5.245   5.077   3.903  0.1978 -0.1984 -1.0522
  343VAL      H 5285   5.036   4.850   3.914  0.7580  1.4918  0.7564
  343VAL     HA 5286   5.301   4.836   3.843 -0.3064  1.5818  0.0509
  343VAL     HB 5287   5.151   4.976   4.064  0.8420  0.8813  0.5366
  343VAL   HG11 5288   5.353   5.119   4.124  2.3390  0.7561 -0.0313
  343VAL   HG12 5289   5.351   4.953   4.187  0.8288  0.3079 -0.1774
  343VAL   HG13 5290   5.456   5.003   4.044  0.0915 -0.8562  0.3608
  343VAL   HG21 5291   5.230   5.175   3.950  0.1645 -0.9043  0.5238
  343VAL   HG22 5292   5.332   5.075   3.838  0.7307 -1.4968 -0.3618
  343VAL   HG23 5293   5.155   5.066   3.842 -0.7867  0.8286  0.0941
  344ILE      N 5294   5.234   4.669   4.118 -0.7017  0.4689 -0.2389
  344ILE     CA 5295   5.275   4.556   4.208 -0.1040 -0.2080  0.8836
  344ILE      C 5296   5.264   4.421   4.127 -0.5596  0.1438 -0.1078
  344ILE      O 5297   5.354   4.337   4.147  0.4749 -0.3530  0.2767
  344ILE     CB 5298   5.175   4.547   4.330  0.6650  0.2443 -0.1240
  344ILE    CG1 5299   5.179   4.672   4.426 -0.7344 -1.2403 -0.8624
  344ILE    CG2 5300   5.207   4.421   4.421  0.2675 -0.1693 -1.0246
  344ILE    CD1 5301   5.320   4.732   4.451  1.2929  0.5180  0.2998
  344ILE      H 5302   5.141   4.707   4.133 -0.9394 -0.3617  0.5489
  344ILE     HA 5303   5.377   4.576   4.239  0.0508  0.7514 -0.1278
  344ILE     HB 5304   5.073   4.527   4.298  0.9186 -3.2775  0.5176
  344ILE   HG12 5305   5.115   4.744   4.377 -0.1947 -0.0614  0.0695
  344ILE   HG13 5306   5.137   4.652   4.524 -0.9028  0.2344 -0.5970
  344ILE   HG21 5307   5.313   4.416   4.445 -0.0023  0.1005  0.4122
  344ILE   HG22 5308   5.135   4.427   4.502  0.4828  0.0012 -0.8429
  344ILE   HG23 5309   5.168   4.334   4.368  0.5825 -0.7140 -0.3962
  344ILE   HD11 5310   5.375   4.762   4.362  1.4995 -0.5725  0.0264
  344ILE   HD12 5311   5.315   4.818   4.517  0.7959  0.8222 -0.1140
  344ILE   HD13 5312   5.379   4.651   4.495  1.0663  0.1799  0.0008
  345MET      N 5313   5.169   4.394   4.040  0.9075  0.3599  0.3786
  345MET     CA 5314   5.156   4.254   3.985 -0.4240 -0.3607 -0.3138
  345MET      C 5315   5.230   4.228   3.860  0.1411  0.3263 -0.0501
  345MET      O 5316   5.249   4.113   3.824  0.2086  0.3999  0.1872
  345MET     CB 5317   5.014   4.225   3.978  0.5533  0.5326 -0.6563
  345MET     CG 5318   4.963   4.208   4.132 -0.6220 -0.1259 -0.0731
  345MET     SD 5319   4.788   4.200   4.165 -0.3262 -0.0417  0.4646
  345MET     CE 5320   4.747   4.366   4.122 -0.0378  0.7508  1.2137
  345MET      H 5321   5.090   4.456   4.025  0.6166  0.4339  1.9227
  345MET     HA 5322   5.193   4.174   4.048 -0.2304 -0.0983 -0.0869
  345MET    HB2 5323   4.956   4.310   3.942  0.0973  0.6948  0.4047
  345MET    HB3 5324   4.995   4.131   3.927 -0.3012 -0.0325  0.6186
  345MET    HG2 5325   5.006   4.113   4.163 -0.1099  0.7913  2.4850
  345MET    HG3 5326   5.005   4.282   4.199 -0.3632 -0.5205  0.2062
  345MET    HE1 5327   4.645   4.379   4.159 -0.7896 -0.7230 -0.1263
  345MET    HE2 5328   4.808   4.447   4.163 -0.0712  2.0928 -1.0173
  345MET    HE3 5329   4.751   4.369   4.013 -0.5718 -1.4808  1.0419
  346GLU      N 5330   5.273   4.331   3.782 -0.1500 -0.2816  0.3043
  346GLU     CA 5331   5.375   4.322   3.682 -0.2319  0.8845 -0.0283
  346GLU      C 5332   5.519   4.304   3.740  0.2334 -0.5594  0.5380
  346GLU      O 5333   5.617   4.275   3.671 -0.3678 -0.0802 -0.4190
  346GLU     CB 5334   5.373   4.442   3.590 -0.2998 -1.0987  0.3508
  346GLU     CG 5335   5.263   4.443   3.483 -0.0087 -0.5661  0.6423
  346GLU     CD 5336   5.243   4.584   3.416  0.2053  0.3920  0.3281
  346GLU    OE1 5337   5.335   4.670   3.415  0.4560  0.1284  0.0501
  346GLU    OE2 5338   5.134   4.601   3.350 -0.1417  0.2029 -0.1149
  346GLU      H 5339   5.250   4.422   3.818  0.8373  0.0467  0.1593
  346GLU     HA 5340   5.347   4.233   3.627  0.8663 -0.3297  1.2284
  346GLU    HB2 5341   5.385   4.534   3.646  0.3789 -0.8337 -0.2160
  346GLU    HB3 5342   5.456   4.432   3.520 -1.2201 -1.6953 -0.7459
  346GLU    HG2 5343   5.282   4.366   3.409  0.9798  0.1894  0.0681
  346GLU    HG3 5344   5.175   4.410   3.538  0.2232  0.1713  1.5296
  347GLY      N 5345   5.529   4.328   3.872 -0.6655  1.1266 -0.2590
  347GLY     CA 5346   5.640   4.278   3.963  0.1743 -0.0853  0.4571
  347GLY      C 5347   5.630   4.130   4.017  0.3400 -0.9985 -0.4749
  347GLY      O 5348   5.718   4.049   4.004  0.2879  0.5270  0.0601
  347GLY      H 5349   5.458   4.384   3.915 -0.5908  0.9287  0.1404
  347GLY    HA2 5350   5.734   4.293   3.910 -0.3268  0.4683 -0.3103
  347GLY    HA3 5351   5.646   4.340   4.053 -0.6269 -0.4803  0.8056
  348PHE      N 5352   5.521   4.103   4.090 -0.3167  0.0562 -0.5349
  348PHE     CA 5353   5.509   3.968   4.156  0.1814  0.4273  0.7518
  348PHE      C 5354   5.414   3.872   4.087  0.5593  0.6630  0.0016
  348PHE      O 5355   5.310   3.906   4.028  0.2717 -0.1399 -0.1873
  348PHE     CB 5356   5.470   3.999   4.296 -0.1823 -0.7802 -0.0636
  348PHE     CG 5357   5.573   4.093   4.361  0.0337 -0.4642 -0.1263
  348PHE    CD1 5358   5.713   4.067   4.367  1.1203 -0.1594  0.7870
  348PHE    CD2 5359   5.525   4.218   4.403  0.4329  0.1181  0.4721
  348PHE    CE1 5360   5.801   4.166   4.407 -0.0374 -0.5716 -0.4709
  348PHE    CE2 5361   5.617   4.317   4.445  0.2626  0.1709  1.0976
  348PHE     CZ 5362   5.755   4.293   4.441  0.3085  0.0036  0.1932
  348PHE      H 5363   5.441   4.165   4.093  0.5376  1.2742 -1.2430
  348PHE     HA 5364   5.606   3.920   4.167  0.3376  0.7830  0.9580
  348PHE    HB2 5365   5.377   4.056   4.285  0.6809  0.5644 -0.9902
  348PHE    HB3 5366   5.450   3.916   4.363 -0.3215 -0.6434  0.0662
  348PHE    HD1 5367   5.751   3.971   4.336  0.0248 -0.4867  0.3739
  348PHE    HD2 5368   5.420   4.238   4.391  0.1324 -0.8592  1.1899
  348PHE    HE1 5369   5.905   4.137   4.415 -0.0860 -0.4289  1.3374
  348PHE    HE2 5370   5.581   4.417   4.458 -0.7775  0.1739 -0.9759
  348PHE     HZ 5371   5.824   4.370   4.472 -1.2805  1.2517  0.9190
  349TYR      N 5372   5.453   3.741   4.094 -0.2342 -0.4995  0.0226
  349TYR     CA 5373   5.354   3.628   4.088  0.6421 -0.3688 -0.3965
  349TYR      C 5374   5.261   3.638   4.207 -0.7122  0.0789 -0.1538
  349TYR      O 5375   5.317   3.630   4.319 -0.1859 -0.5194 -0.1083
  349TYR     CB 5376   5.429   3.489   4.091  0.3784 -0.7978  0.2936
  349TYR     CG 5377   5.336   3.372   4.092 -0.0848  0.9100  0.4472
  349TYR    CD1 5378   5.242   3.350   3.985 -0.3760 -0.5432  0.0976
  349TYR    CD2 5379   5.353   3.262   4.188  0.2299 -0.4834  0.2810
  349TYR    CE1 5380   5.154   3.242   3.988 -0.2226  0.4922  0.1686
  349TYR    CE2 5381   5.281   3.142   4.172  1.3537 -0.3669  0.3405
  349TYR     CZ 5382   5.178   3.132   4.070  0.1464  0.1526  0.1956
  349TYR     OH 5383   5.109   3.016   4.050 -0.1412 -0.0956 -0.5740
  349TYR      H 5384   5.536   3.719   4.147 -1.2423 -1.3266  1.4383
  349TYR     HA 5385   5.299   3.638   3.994 -0.3658 -0.5987  0.1473
  349TYR    HB2 5386   5.492   3.489   4.003 -0.4293  0.2522 -0.3403
  349TYR    HB3 5387   5.501   3.488   4.173 -0.0731  0.4770  0.7719
  349TYR    HD1 5388   5.222   3.431   3.918  0.9888  0.2938  0.6222
  349TYR    HD2 5389   5.433   3.261   4.260 -0.4088 -1.3495  1.0238
  349TYR    HE1 5390   5.069   3.235   3.923  0.0154 -0.3641 -0.0883
  349TYR    HE2 5391   5.304   3.063   4.242  0.9205 -0.4334  0.4158
  349TYR     HH 5392   5.026   3.023   4.003 -0.0350 -1.4030 -1.0418
  350VAL      N 5393   5.136   3.658   4.183  1.1481  1.1665 -0.2968
  350VAL     CA 5394   5.035   3.663   4.292  0.6194  0.3474  0.1511
  350VAL      C 5395   4.934   3.540   4.295 -0.5302  0.5785  0.5247
  350VAL      O 5396   4.868   3.504   4.193 -0.3637 -0.4897  0.7184
  350VAL     CB 5397   4.962   3.796   4.288 -0.3586  0.1334 -0.4452
  350VAL    CG1 5398   4.839   3.798   4.380  0.6343 -0.8751 -0.1736
  350VAL    CG2 5399   5.057   3.906   4.332 -0.4916  0.1238  0.4455
  350VAL      H 5400   5.102   3.646   4.088 -0.2562 -0.9692  0.3216
  350VAL     HA 5401   5.077   3.666   4.393 -0.4755  1.1519  0.6312
  350VAL     HB 5402   4.931   3.796   4.183  0.2869  1.4340 -0.6697
  350VAL   HG11 5403   4.872   3.788   4.483 -0.8164  1.0799  0.6030
  350VAL   HG12 5404   4.791   3.895   4.363 -0.1339 -1.0431  0.8254
  350VAL   HG13 5405   4.766   3.724   4.348 -1.1229  0.5692  0.1338
  350VAL   HG21 5406   5.122   3.871   4.413  1.2375  0.3310 -0.7359
  350VAL   HG22 5407   5.130   3.915   4.252 -0.2912 -1.3432  0.4156
  350VAL   HG23 5408   5.011   4.003   4.354  0.1443  0.6676 -0.4632
  351VAL      N 5409   4.915   3.484   4.412 -0.4948  0.0634 -0.2952
  351VAL     CA 5410   4.839   3.366   4.448  0.8627  0.5707 -0.5623
  351VAL      C 5411   4.719   3.409   4.543 -0.7921 -0.0430 -0.2269
  351VAL      O 5412   4.741   3.472   4.644  0.5056 -0.0113  0.3745
  351VAL     CB 5413   4.924   3.252   4.514 -1.1510 -0.6169 -0.1762
  351VAL    CG1 5414   4.841   3.128   4.570 -0.9354 -0.1433  1.2010
  351VAL    CG2 5415   5.033   3.198   4.424 -0.6836  0.2911  0.3455
  351VAL      H 5416   4.973   3.517   4.487 -1.2065 -1.2244  0.9221
  351VAL     HA 5417   4.785   3.327   4.362  0.5756 -0.5471  0.0928
  351VAL     HB 5418   4.978   3.291   4.599 -0.0396 -0.9647 -0.6923
  351VAL   HG11 5419   4.791   3.087   4.482  0.2764  1.4993 -0.3968
  351VAL   HG12 5420   4.904   3.045   4.604  0.1921 -1.2711 -2.6232
  351VAL   HG13 5421   4.780   3.175   4.647 -1.3293  1.4574  0.0281
  351VAL   HG21 5422   5.087   3.283   4.383  0.9679 -0.3517  0.9819
  351VAL   HG22 5423   5.102   3.144   4.490  0.4878  0.8517 -0.3578
  351VAL   HG23 5424   4.978   3.146   4.345  0.2710  0.6046 -0.5684
  352PHE      N 5425   4.596   3.364   4.514 -0.2255  0.0763 -0.1141
  352PHE     CA 5426   4.470   3.394   4.585  0.0823 -0.0901  1.0259
  352PHE      C 5427   4.416   3.257   4.635  0.3134  0.0702 -0.7189
  352PHE      O 5428   4.347   3.179   4.570  0.7342 -0.1683 -0.0253
  352PHE     CB 5429   4.370   3.472   4.497 -0.4848 -0.0536 -0.9718
  352PHE     CG 5430   4.415   3.608   4.451 -0.9510  0.0223  0.5867
  352PHE    CD1 5431   4.490   3.614   4.327 -0.2305 -0.4408  0.3542
  352PHE    CD2 5432   4.378   3.729   4.514 -0.2861 -0.8829  0.1771
  352PHE    CE1 5433   4.523   3.742   4.269  0.7309 -0.6490  0.0227
  352PHE    CE2 5434   4.423   3.859   4.454  0.4194  0.1400 -0.6848
  352PHE     CZ 5435   4.496   3.859   4.340 -0.1907  0.2359 -0.4192
  352PHE      H 5436   4.582   3.298   4.439 -1.3945  0.2509 -0.0931
  352PHE     HA 5437   4.499   3.460   4.666  0.8652  0.2915  0.4610
  352PHE    HB2 5438   4.346   3.413   4.409  0.0267  0.0378 -1.1779
  352PHE    HB3 5439   4.277   3.487   4.551 -0.4093  0.1997 -0.9097
  352PHE    HD1 5440   4.520   3.524   4.276 -0.7748  0.0616 -0.9295
  352PHE    HD2 5441   4.312   3.731   4.599 -1.4841 -0.6129 -0.7133
  352PHE    HE1 5442   4.562   3.749   4.169 -0.3022 -0.3003 -0.3911
  352PHE    HE2 5443   4.408   3.950   4.510 -0.6728 -0.3446 -0.1134
  352PHE     HZ 5444   4.528   3.956   4.307 -0.1276  0.2380 -0.3529
  353ASP      N 5445   4.465   3.230   4.764 -0.1236 -0.2954  1.1959
  353ASP     CA 5446   4.439   3.103   4.832  0.2107 -0.6210 -0.1497
  353ASP      C 5447   4.316   3.123   4.923 -0.0751 -0.5943 -0.0021
  353ASP      O 5448   4.323   3.146   5.041 -0.6837 -0.0089  0.1891
  353ASP     CB 5449   4.565   3.074   4.909  0.2144  0.3084 -0.3737
  353ASP     CG 5450   4.566   2.937   4.980  0.3604  0.3304  0.2007
  353ASP    OD1 5451   4.466   2.865   4.973 -0.0507  0.5768 -0.0332
  353ASP    OD2 5452   4.671   2.898   5.042 -0.1956  0.4197  0.0977
  353ASP      H 5453   4.510   3.306   4.812 -0.5483  1.8791 -1.3570
  353ASP     HA 5454   4.426   3.022   4.760  1.7136 -1.0386 -0.0110
  353ASP    HB2 5455   4.644   3.070   4.833  1.2916  1.0135  0.6368
  353ASP    HB3 5456   4.583   3.147   4.988 -1.0863 -0.4944  0.7584
  354ARG      N 5457   4.191   3.114   4.863  0.3270 -0.3761 -0.6008
  354ARG     CA 5458   4.064   3.146   4.921  0.9112 -0.1769 -0.2327
  354ARG      C 5459   4.025   3.044   5.027  0.1097  0.0429  0.4150
  354ARG      O 5460   3.983   3.079   5.139  0.6290 -0.3629  0.6556
  354ARG     CB 5461   3.959   3.158   4.809 -0.1872 -0.4013 -0.1792
  354ARG     CG 5462   3.978   3.272   4.712 -0.6877 -0.2783 -0.2806
  354ARG     CD 5463   3.881   3.268   4.588 -0.1891  0.8983 -0.8533
  354ARG     NE 5464   3.739   3.251   4.628 -0.1368  0.2143  0.3208
  354ARG     CZ 5465   3.641   3.328   4.577 -0.0430  0.5159 -0.0244
  354ARG    NH1 5466   3.659   3.443   4.517 -0.2827  0.3295 -0.3948
  354ARG    NH2 5467   3.514   3.299   4.584 -0.0635  0.1685  0.1746
  354ARG      H 5468   4.177   3.074   4.772 -0.4205  0.1186 -0.7261
  354ARG     HA 5469   4.075   3.238   4.979 -0.5992 -0.3268  0.3701
  354ARG    HB2 5470   3.956   3.063   4.756  0.2518 -0.4741 -0.0830
  354ARG    HB3 5471   3.860   3.168   4.855 -0.4684 -2.2526 -0.2038
  354ARG    HG2 5472   3.972   3.370   4.761  1.8548  0.2329 -0.7387
  354ARG    HG3 5473   4.077   3.257   4.670 -0.5149  0.7283 -0.2814
  354ARG    HD2 5474   3.884   3.356   4.524  1.4083  1.5998  0.0655
  354ARG    HD3 5475   3.905   3.182   4.526 -0.9280 -0.1393  0.2081
  354ARG     HE 5476   3.709   3.167   4.675 -1.0431  0.6180  0.4850
  354ARG   HH11 5477   3.582   3.500   4.484  0.2458  1.1536 -0.2618
  354ARG   HH12 5478   3.751   3.481   4.534 -0.2041 -0.1772  0.4039
  354ARG   HH21 5479   3.454   3.360   4.530  0.8253  0.9008 -0.0454
  354ARG   HH22 5480   3.486   3.218   4.638  1.2676 -0.4492  0.0272
  355ALA      N 5481   4.051   2.917   4.993 -0.4931 -0.0050 -0.1164
  355ALA     CA 5482   4.064   2.800   5.083  0.4328 -0.2365 -0.5886
  355ALA      C 5483   4.129   2.835   5.219  0.1567  0.0767 -0.5868
  355ALA      O 5484   4.067   2.797   5.319 -0.1151  0.5685  0.2059
  355ALA     CB 5485   4.136   2.683   5.014 -0.7191 -0.6382 -0.2592
  355ALA      H 5486   4.097   2.903   4.904  0.0951 -0.6938  0.2711
  355ALA     HA 5487   3.965   2.759   5.102  0.3851  0.2404  0.3142
  355ALA    HB1 5488   4.090   2.656   4.919 -0.2711 -0.3829 -0.5550
  355ALA    HB2 5489   4.242   2.704   5.009 -0.7735 -0.4612 -0.9727
  355ALA    HB3 5490   4.126   2.592   5.073  0.4072  0.0042  1.0208
  356ARG      N 5491   4.248   2.897   5.233 -0.0109 -0.4261 -0.2622
  356ARG     CA 5492   4.302   2.939   5.362 -0.4900 -0.3114  0.1372
  356ARG      C 5493   4.293   3.087   5.393 -0.1666 -0.3554 -0.6463
  356ARG      O 5494   4.364   3.142   5.482  0.2946 -0.3952 -0.4665
  356ARG     CB 5495   4.452   2.885   5.353  0.1034 -0.5075  0.6943
  356ARG     CG 5496   4.461   2.736   5.373 -0.5565  0.3210 -0.2427
  356ARG     CD 5497   4.609   2.686   5.389 -0.1516 -0.4476 -0.4494
  356ARG     NE 5498   4.684   2.760   5.498  0.3525  0.1474  0.5895
  356ARG     CZ 5499   4.789   2.714   5.561  0.2177 -0.9861  0.0066
  356ARG    NH1 5500   4.849   2.606   5.542 -0.5655  0.8794 -0.1332
  356ARG    NH2 5501   4.843   2.790   5.654 -0.4178 -0.0322 -0.2738
  356ARG      H 5502   4.304   2.915   5.151 -0.8892  0.3206 -0.7308
  356ARG     HA 5503   4.255   2.895   5.450 -0.7704  0.9012  0.6515
  356ARG    HB2 5504   4.494   2.900   5.254 -0.4953 -0.7903  0.3883
  356ARG    HB3 5505   4.518   2.937   5.423  0.2793  0.2852 -0.0286
  356ARG    HG2 5506   4.405   2.709   5.464  1.1363 -0.6246  0.6186
  356ARG    HG3 5507   4.424   2.675   5.290 -0.1798 -0.3510  0.0644
  356ARG    HD2 5508   4.625   2.579   5.405  0.0671 -0.2611  0.7279
  356ARG    HD3 5509   4.664   2.708   5.297 -0.3876  0.1795 -0.4495
  356ARG     HE 5510   4.662   2.851   5.534  0.5588  0.0677  0.9313
  356ARG   HH11 5511   4.929   2.571   5.592 -0.5698 -0.1782 -0.7992
  356ARG   HH12 5512   4.824   2.541   5.468  1.0479 -1.6356  1.2201
  356ARG   HH21 5513   4.916   2.755   5.715  0.1131  0.5315 -0.5641
  356ARG   HH22 5514   4.821   2.888   5.663  0.8504  0.2188  0.7732
  357LYS      N 5515   4.213   3.166   5.317 -0.7743  0.2187 -0.0604
  357LYS     CA 5516   4.191   3.306   5.330 -0.3672 -0.1491 -0.2343
  357LYS      C 5517   4.320   3.390   5.325  0.5949 -0.2237 -0.8373
  357LYS      O 5518   4.347   3.464   5.425  0.1042  0.0458  0.1443
  357LYS     CB 5519   4.103   3.329   5.459 -0.2920  0.0790 -0.0147
  357LYS     CG 5520   3.972   3.252   5.458  0.0971 -0.2251  0.2494
  357LYS     CD 5521   3.881   3.301   5.563  1.2825  0.4305 -0.5970
  357LYS     CE 5522   3.749   3.221   5.575 -0.0970 -0.1096  0.2292
  357LYS     NZ 5523   3.682   3.218   5.454  1.3012  0.9444  0.8608
  357LYS      H 5524   4.185   3.122   5.231 -0.2331  0.9921 -0.6675
  357LYS     HA 5525   4.138   3.342   5.242  1.4768  1.1623 -0.9369
  357LYS    HB2 5526   4.161   3.301   5.547  0.0134  1.4987  0.2810
  357LYS    HB3 5527   4.101   3.437   5.473  1.3679  0.1338  0.2496
  357LYS    HG2 5528   3.925   3.274   5.363  0.0506 -0.1237  0.2953
  357LYS    HG3 5529   3.985   3.145   5.471  0.0357 -0.3309 -0.5076
  357LYS    HD2 5530   3.932   3.301   5.659  0.0406 -1.1109  0.1418
  357LYS    HD3 5531   3.846   3.404   5.551 -1.5070 -0.1232  1.0540
  357LYS    HE2 5532   3.778   3.124   5.616 -0.0309 -0.6602 -0.9984
  357LYS    HE3 5533   3.683   3.270   5.646 -0.5465  0.8476 -0.7771
  357LYS    HZ1 5534   3.583   3.207   5.471  1.2573 -0.4986  0.0151
  357LYS    HZ2 5535   3.703   3.297   5.395 -0.4314  0.6430 -0.3023
  357LYS    HZ3 5536   3.707   3.131   5.409  0.6347  0.7328  0.8706
  358ARG      N 5537   4.406   3.373   5.226  0.5239  0.1480 -0.7245
  358ARG     CA 5538   4.539   3.436   5.227  1.1041  0.9800 -0.4997
  358ARG      C 5539   4.589   3.471   5.085  0.7799  0.1383  0.3771
  358ARG      O 5540   4.538   3.409   4.984 -0.3275 -0.9728 -0.1376
  358ARG     CB 5541   4.641   3.356   5.307 -0.3567  0.1997  0.0328
  358ARG     CG 5542   4.682   3.225   5.242  0.8071  0.4352  0.3512
  358ARG     CD 5543   4.765   3.141   5.334 -0.0264  0.0849 -0.1911
  358ARG     NE 5544   4.794   3.014   5.272  0.3730  0.2670  0.0645
  358ARG     CZ 5545   4.893   2.929   5.301 -0.4226  0.3490  0.8703
  358ARG    NH1 5546   4.978   2.940   5.395 -0.3102 -1.0062 -0.1580
  358ARG    NH2 5547   4.904   2.831   5.215  0.0175  0.6132 -0.6501
  358ARG      H 5548   4.380   3.297   5.165 -0.0531 -0.0282 -0.2753
  358ARG     HA 5549   4.540   3.529   5.285  0.5694  0.8787 -0.3203
  358ARG    HB2 5550   4.731   3.415   5.323 -0.5131  0.4222  0.0992
  358ARG    HB3 5551   4.608   3.337   5.409  0.8705 -0.1391  0.3970
  358ARG    HG2 5552   4.591   3.169   5.219  1.0611  0.2287 -0.1786
  358ARG    HG3 5553   4.740   3.242   5.152 -0.4486  0.8584 -0.4409
  358ARG    HD2 5554   4.857   3.190   5.367 -0.6296  0.3492  1.2040
  358ARG    HD3 5555   4.708   3.117   5.423  0.4490 -0.0804  0.0782
  358ARG     HE 5556   4.746   2.994   5.185 -0.7828 -0.1995  0.7475
  358ARG   HH11 5557   5.064   2.887   5.398  1.0687  0.9941  0.5373
  358ARG   HH12 5558   4.963   3.012   5.464  0.0222 -0.9130 -0.1817
  358ARG   HH21 5559   4.987   2.773   5.220 -0.3046  0.1788 -0.1038
  358ARG   HH22 5560   4.831   2.818   5.146 -1.3861  0.7952  0.6777
  359ILE      N 5561   4.661   3.579   5.075 -0.5713  0.4726 -0.1146
  359ILE     CA 5562   4.731   3.617   4.941 -0.0319  0.3740 -0.8490
  359ILE      C 5563   4.883   3.589   4.958 -0.4847  1.3550  0.1826
  359ILE      O 5564   4.947   3.596   5.063  0.2916 -0.3790 -0.2813
  359ILE     CB 5565   4.702   3.764   4.919 -0.2461 -0.2688  0.4985
  359ILE    CG1 5566   4.550   3.783   4.912 -0.4867 -0.2800 -0.1432
  359ILE    CG2 5567   4.760   3.797   4.786  0.2619  0.0656  0.7014
  359ILE    CD1 5568   4.516   3.935   4.887  0.4610  0.4759 -0.8712
  359ILE      H 5569   4.683   3.630   5.160 -0.4615  0.2930 -0.0334
  359ILE     HA 5570   4.690   3.558   4.860 -0.1961 -0.2962 -0.2947
  359ILE     HB 5571   4.762   3.817   4.992  0.2831 -0.0074 -0.1077
  359ILE   HG12 5572   4.509   3.732   4.826 -0.8885  0.0890 -0.1792
  359ILE   HG13 5573   4.503   3.760   5.008 -1.0600 -0.0855 -0.3712
  359ILE   HG21 5574   4.866   3.772   4.779  0.1254 -0.3365 -1.6373
  359ILE   HG22 5575   4.705   3.738   4.712  0.2979  1.6120 -0.6667
  359ILE   HG23 5576   4.752   3.903   4.763  0.8272 -0.0236 -0.0016
  359ILE   HD11 5577   4.564   3.992   4.966  0.4333 -0.3424 -0.2314
  359ILE   HD12 5578   4.553   3.973   4.792 -0.3266  0.2768 -1.2771
  359ILE   HD13 5579   4.411   3.965   4.889  0.2525 -0.2211 -0.2312
  360GLY      N 5580   4.950   3.547   4.852 -0.1207  0.1272 -0.1860
  360GLY     CA 5581   5.087   3.495   4.845  0.2615  0.1679  0.2747
  360GLY      C 5582   5.160   3.557   4.732  0.3507  0.1013 -0.0900
  360GLY      O 5583   5.108   3.568   4.620  0.3414  0.7474  0.2450
  360GLY      H 5584   4.900   3.556   4.765 -1.6589  0.7087  0.6635
  360GLY    HA2 5585   5.135   3.505   4.942 -0.8671  0.8186  0.7981
  360GLY    HA3 5586   5.079   3.388   4.824 -0.2746  0.3104 -0.3111
  361PHE      N 5587   5.277   3.617   4.763  0.2467 -0.7733  0.1728
  361PHE     CA 5588   5.367   3.687   4.667  0.4247  0.0469  0.4362
  361PHE      C 5589   5.491   3.600   4.643  0.3070  0.1121  0.2308
  361PHE      O 5590   5.549   3.547   4.741  0.1586  0.1530 -0.1901
  361PHE     CB 5591   5.402   3.827   4.714  0.6634 -1.4125 -0.8705
  361PHE     CG 5592   5.286   3.918   4.741  0.9407 -0.0299 -0.0806
  361PHE    CD1 5593   5.204   3.908   4.859 -1.0924  0.4322  0.4181
  361PHE    CD2 5594   5.243   4.004   4.639 -0.9458 -0.4640 -0.1824
  361PHE    CE1 5595   5.089   3.988   4.867  0.1142 -0.1714 -0.5073
  361PHE    CE2 5596   5.133   4.089   4.653 -0.6614  0.1181 -0.4641
  361PHE     CZ 5597   5.059   4.085   4.769  0.2959  0.1888  0.5738
  361PHE      H 5598   5.312   3.592   4.854  0.9402 -2.3388 -0.4430
  361PHE     HA 5599   5.312   3.687   4.572 -0.6052  0.0266  1.0079
  361PHE    HB2 5600   5.445   3.810   4.813 -0.1785 -0.7859 -0.3736
  361PHE    HB3 5601   5.473   3.874   4.645  1.1342  0.2799  0.6221
  361PHE    HD1 5602   5.230   3.840   4.938 -1.1057 -0.7600 -0.5498
  361PHE    HD2 5603   5.318   4.026   4.564 -0.8788 -1.2460 -0.3590
  361PHE    HE1 5604   5.025   3.969   4.953  0.8894  0.9908  0.3876
  361PHE    HE2 5605   5.122   4.168   4.580  0.4940  0.1480 -0.6540
  361PHE     HZ 5606   4.962   4.132   4.771  0.1891  0.2862 -1.6477
  362ALA      N 5607   5.542   3.601   4.524 -0.1520 -0.4784  0.3382
  362ALA     CA 5608   5.679   3.555   4.486 -0.3195 -0.2845 -0.2965
  362ALA      C 5609   5.734   3.643   4.365  0.1546  0.8100 -0.3729
  362ALA      O 5610   5.656   3.697   4.295  0.1000 -0.4795 -1.1254
  362ALA     CB 5611   5.697   3.402   4.463 -0.1020  0.0870 -0.0477
  362ALA      H 5612   5.491   3.634   4.443  0.3656 -0.9953 -0.2146
  362ALA     HA 5613   5.738   3.582   4.573 -2.4778 -0.4349  1.3818
  362ALA    HB1 5614   5.639   3.366   4.378 -0.6347 -0.1552  0.4092
  362ALA    HB2 5615   5.804   3.387   4.455  0.0030  0.6918  0.0951
  362ALA    HB3 5616   5.680   3.349   4.557  0.5637  1.3209  0.8383
  363VAL      N 5617   5.863   3.646   4.344 -0.6412  0.4933 -0.2243
  363VAL     CA 5618   5.931   3.724   4.233 -0.3333  0.4882  0.6518
  363VAL      C 5619   5.892   3.672   4.094 -0.1567 -1.0431  0.0833
  363VAL      O 5620   5.935   3.564   4.054  0.0963 -0.3445  0.1217
  363VAL     CB 5621   6.089   3.712   4.256  0.8385  0.0645 -0.1163
  363VAL    CG1 5622   6.167   3.791   4.149  0.0492 -0.0912  0.6208
  363VAL    CG2 5623   6.118   3.778   4.392 -0.0396  1.0383  1.5385
  363VAL      H 5624   5.926   3.600   4.408  0.5226  0.2314 -1.4640
  363VAL     HA 5625   5.905   3.830   4.239 -0.6910  0.4677 -0.1716
  363VAL     HB 5626   6.124   3.610   4.269  0.8461  0.2086  1.2597
  363VAL   HG11 5627   6.275   3.790   4.158  0.2623 -1.1618 -1.1855
  363VAL   HG12 5628   6.143   3.769   4.045  0.8406 -0.1558  0.4407
  363VAL   HG13 5629   6.133   3.895   4.146 -1.0580 -0.3866 -1.4050
  363VAL   HG21 5630   6.094   3.885   4.395  0.0310  1.0621  1.3084
  363VAL   HG22 5631   6.065   3.721   4.468 -1.1058  0.1907  0.2427
  363VAL   HG23 5632   6.226   3.768   4.405  0.2013 -0.6125 -0.6455
  364SER      N 5633   5.826   3.756   4.013 -0.3971  0.1714  0.2505
  364SER     CA 5634   5.780   3.708   3.879 -0.6582 -0.4168 -0.1992
  364SER      C 5635   5.899   3.683   3.774  0.6484 -0.4020 -0.4701
  364SER      O 5636   5.998   3.761   3.759  0.1228  0.1833 -0.0383
  364SER     CB 5637   5.687   3.807   3.818 -0.6482 -0.4142 -0.5947
  364SER     OG 5638   5.638   3.760   3.692 -0.2841  0.1195  0.0222
  364SER      H 5639   5.805   3.850   4.040 -1.4437  0.0145  0.0648
  364SER     HA 5640   5.736   3.609   3.886  0.7257 -1.0942 -0.2350
  364SER    HB2 5641   5.604   3.829   3.885  0.0955 -1.8652  0.9316
  364SER    HB3 5642   5.742   3.900   3.804 -0.3781 -0.7025 -1.6795
  364SER     HG 5643   5.607   3.836   3.642 -0.4401 -1.3450 -2.3613
  365ALA      N 5644   5.894   3.572   3.697  0.4335 -0.0513 -0.3389
  365ALA     CA 5645   5.990   3.528   3.600  1.2104 -1.6279  0.1661
  365ALA      C 5646   5.988   3.619   3.471  0.5358  0.2204 -0.2507
  365ALA      O 5647   6.061   3.591   3.381 -0.1825  0.4163 -0.8503
  365ALA     CB 5648   5.959   3.380   3.570 -0.5494 -0.6405 -0.4549
  365ALA      H 5649   5.810   3.518   3.706  0.1791  0.3700 -0.1183
  365ALA     HA 5650   6.091   3.541   3.640  0.7992 -0.6678  0.9945
  365ALA    HB1 5651   5.996   3.317   3.651  0.2192  0.6975  0.3093
  365ALA    HB2 5652   5.853   3.369   3.550 -1.0985  0.2409  1.4577
  365ALA    HB3 5653   6.007   3.342   3.479  0.4544 -2.2497  0.6461
  366CYS      N 5654   5.891   3.716   3.462  0.3277 -0.5855  0.0311
  366CYS     CA 5655   5.883   3.805   3.346  0.4080 -0.4172  0.0637
  366CYS      C 5656   5.880   3.958   3.392 -0.4784  0.4191 -0.5018
  366CYS      O 5657   5.819   4.041   3.330  0.2503 -0.7143 -0.3275
  366CYS     CB 5658   5.765   3.759   3.257 -0.6362  0.1223  0.1511
  366CYS     SG 5659   5.592   3.775   3.307 -0.0630 -0.0967  0.1092
  366CYS      H 5660   5.839   3.739   3.545  0.1938  0.4390 -0.3040
  366CYS     HA 5661   5.964   3.796   3.273 -1.4078  0.1625 -2.2534
  366CYS    HB2 5662   5.760   3.832   3.175  0.3495  1.1083  0.9100
  366CYS    HB3 5663   5.784   3.655   3.232  1.0502  0.6540 -1.2107
  367HIS      N 5664   5.950   3.990   3.504 -0.0135  0.2324 -0.5391
  367HIS     CA 5665   5.957   4.126   3.545  0.0634  0.6070  0.1908
  367HIS      C 5666   6.056   4.207   3.468 -0.5033  0.3504 -0.8526
  367HIS      O 5667   6.165   4.164   3.453 -0.9451  0.9121 -0.8494
  367HIS     CB 5668   5.965   4.139   3.696  0.1301 -0.1684 -0.0360
  367HIS     CG 5669   6.103   4.120   3.753  0.4561  0.7341  0.7684
  367HIS    ND1 5670   6.161   3.995   3.773  0.3941  0.1104 -0.0510
  367HIS    CD2 5671   6.196   4.217   3.788 -1.0820  0.6470 -0.1895
  367HIS    CE1 5672   6.284   4.012   3.820 -0.9668 -0.8799  0.4457
  367HIS    NE2 5673   6.310   4.143   3.838 -0.3413 -0.8811  0.1816
  367HIS      H 5674   5.997   3.921   3.561 -0.1025  0.8516  0.3054
  367HIS     HA 5675   5.858   4.167   3.527 -1.3544 -2.1270  0.5634
  367HIS    HB2 5676   5.931   4.236   3.733  0.2288 -0.1664  0.0519
  367HIS    HB3 5677   5.899   4.083   3.762  0.5493  1.4444  1.9784
  367HIS    HD1 5678   6.105   3.911   3.767 -1.4528  1.1001  1.3223
  367HIS    HD2 5679   6.200   4.324   3.772  1.5709  0.5438 -1.2571
  367HIS    HE1 5680   6.360   3.935   3.831 -0.6907 -0.5666  0.7949
  368VAL      N 5681   6.017   4.328   3.431 -0.5390 -0.2331 -0.0061
  368VAL     CA 5682   6.110   4.434   3.373  0.3423  0.9809 -0.6300
  368VAL      C 5683   6.216   4.477   3.473 -0.2107  0.5150 -0.2028
  368VAL      O 5684   6.178   4.509   3.588 -0.7183 -0.2246  0.8762
  368VAL     CB 5685   6.036   4.547   3.306 -0.1763  0.2693  1.4841
  368VAL    CG1 5686   6.125   4.648   3.241 -0.8172  0.4886 -0.2712
  368VAL    CG2 5687   5.944   4.500   3.187  0.4626  0.5974 -0.0668
  368VAL      H 5688   5.920   4.353   3.443 -0.6255 -0.6766  0.2683
  368VAL     HA 5689   6.161   4.380   3.294 -0.6829 -0.8489 -0.1803
  368VAL     HB 5690   5.972   4.597   3.379 -0.4543  0.7822  0.9042
  368VAL   HG11 5691   6.211   4.617   3.182 -0.2573  0.3790  0.5739
  368VAL   HG12 5692   6.061   4.704   3.171 -0.1808 -0.1695 -1.4466
  368VAL   HG13 5693   6.168   4.708   3.321 -0.2674 -0.4999  0.2099
  368VAL   HG21 5694   5.997   4.437   3.115  1.4268  0.8501  0.3915
  368VAL   HG22 5695   5.872   4.424   3.218  0.6903  0.5728  0.4157
  368VAL   HG23 5696   5.891   4.585   3.144  0.5204  0.8364  0.3333
  369HIS      N 5697   6.339   4.486   3.434  0.2283 -0.6916 -0.6399
  369HIS     CA 5698   6.449   4.530   3.527  0.2958 -0.2487  0.4206
  369HIS      C 5699   6.573   4.573   3.446 -0.8165 -0.2264 -1.1959
  369HIS      O 5700   6.568   4.612   3.331 -0.0832 -0.3152  0.2276
  369HIS     CB 5701   6.489   4.411   3.609  0.1350  0.6986 -0.3679
  369HIS     CG 5702   6.538   4.288   3.531  0.1749 -1.1090  0.2775
  369HIS    ND1 5703   6.462   4.186   3.472 -0.1235 -0.2908 -0.6136
  369HIS    CD2 5704   6.670   4.260   3.510  0.0155  0.1982 -0.4496
  369HIS    CE1 5705   6.547   4.105   3.419 -0.4930  0.4789 -0.7806
  369HIS    NE2 5706   6.676   4.142   3.431  0.8726 -0.1008 -0.6607
  369HIS      H 5707   6.365   4.450   3.344  0.4176 -1.2869 -0.3587
  369HIS     HA 5708   6.413   4.606   3.596 -0.3497 -1.2283  1.2129
  369HIS    HB2 5709   6.552   4.432   3.695 -0.4504  0.2345  0.1916
  369HIS    HB3 5710   6.402   4.370   3.661  0.2574  0.2176 -0.5387
  369HIS    HD1 5711   6.363   4.171   3.466 -0.1140 -0.1588 -1.2933
  369HIS    HD2 5712   6.755   4.320   3.538  0.7351 -0.8581 -0.2321
  369HIS    HE1 5713   6.523   4.006   3.382  0.9568 -0.5147  0.6472
  370ASP      N 5714   6.692   4.593   3.516 -0.3151  0.2488  0.2801
  370ASP     CA 5715   6.819   4.619   3.451  0.0647  0.3704  0.0042
  370ASP      C 5716   6.939   4.554   3.511 -0.1324 -0.7147 -0.6205
  370ASP      O 5717   6.925   4.481   3.605 -0.7401  0.2809 -0.4524
  370ASP     CB 5718   6.826   4.776   3.449 -0.7605 -0.2424 -0.0080
  370ASP     CG 5719   6.875   4.846   3.576  0.4109 -0.2586 -0.3219
  370ASP    OD1 5720   7.001   4.852   3.599  0.0590 -0.5644  0.3234
  370ASP    OD2 5721   6.782   4.876   3.658  0.2005  0.7501  0.0467
  370ASP      H 5722   6.707   4.567   3.612 -0.0746 -0.1556  0.1372
  370ASP     HA 5723   6.812   4.574   3.352  0.3072 -0.1124  0.2040
  370ASP    HB2 5724   6.900   4.805   3.375 -0.6059  1.8221  0.8081
  370ASP    HB3 5725   6.733   4.816   3.411 -0.2928  1.1486  0.2108
  371GLU      N 5726   7.055   4.578   3.459 -0.4768 -0.5654  0.3738
  371GLU     CA 5727   7.189   4.522   3.495  0.9375  0.2582  0.8162
  371GLU      C 5728   7.227   4.535   3.644  0.6363  0.7765  0.3654
  371GLU      O 5729   7.314   4.455   3.683 -0.1837  0.2918  0.3180
  371GLU     CB 5730   7.293   4.584   3.396  0.6790  0.0636 -1.0374
  371GLU     CG 5731   7.266   4.581   3.244 -0.2373  0.4499  0.2731
  371GLU     CD 5732   7.259   4.433   3.200  1.0467  0.3716  0.3628
  371GLU    OE1 5733   7.331   4.349   3.252 -0.4083  0.2337 -0.2471
  371GLU    OE2 5734   7.194   4.390   3.103  0.5192 -0.0335  0.0360
  371GLU      H 5735   7.072   4.655   3.396  0.8070 -0.9815  0.1372
  371GLU     HA 5736   7.172   4.421   3.457 -1.7731  1.4010 -1.8359
  371GLU    HB2 5737   7.308   4.690   3.414 -0.1529  0.0117  0.2405
  371GLU    HB3 5738   7.390   4.534   3.406 -0.1855 -1.5218  0.9533
  371GLU    HG2 5739   7.177   4.639   3.223 -0.3779  0.3100  0.4730
  371GLU    HG3 5740   7.351   4.633   3.199 -0.3735  0.4819  0.0491
  372PHE      N 5741   7.169   4.628   3.718 -0.1171 -0.1421 -0.5041
  372PHE     CA 5742   7.207   4.660   3.851 -0.9415 -0.1816  0.1207
  372PHE      C 5743   7.108   4.606   3.959  0.3539  0.5384  0.6564
  372PHE      O 5744   7.149   4.563   4.066 -0.7149 -0.1406  0.1370
  372PHE     CB 5745   7.225   4.813   3.861 -0.1168 -0.1045 -1.2889
  372PHE     CG 5746   7.257   4.875   3.989 -0.1740  0.1610  0.1965
  372PHE    CD1 5747   7.366   4.830   4.062  0.7281 -0.4714 -0.2933
  372PHE    CD2 5748   7.184   4.992   4.029  0.8673  0.3798 -1.1779
  372PHE    CE1 5749   7.390   4.884   4.187  0.1171  0.1163  0.0143
  372PHE    CE2 5750   7.214   5.048   4.158  0.4196 -0.4024  0.2903
  372PHE     CZ 5751   7.308   4.987   4.244  0.7499 -0.0559  0.6840
  372PHE      H 5752   7.104   4.691   3.672  0.0792  0.2683 -0.2338
  372PHE     HA 5753   7.309   4.625   3.869 -0.6843  0.1097 -0.6796
  372PHE    HB2 5754   7.300   4.840   3.787  0.4422  1.2457 -0.3080
  372PHE    HB3 5755   7.125   4.852   3.839 -0.6638 -0.3077  0.5472
  372PHE    HD1 5756   7.438   4.756   4.030  0.9472 -0.2398 -0.3464
  372PHE    HD2 5757   7.115   5.034   3.957  0.6745 -1.1861 -2.0079
  372PHE    HE1 5758   7.476   4.843   4.236 -0.8982 -1.4729  0.6216
  372PHE    HE2 5759   7.172   5.144   4.185  0.1257 -0.3552 -0.2949
  372PHE     HZ 5760   7.338   5.038   4.335 -0.3008  1.0321  0.4737
  373ARG      N 5761   6.977   4.588   3.926 -0.5754 -0.4056 -0.1610
  373ARG     CA 5762   6.876   4.560   4.021  0.9967  0.0506  0.3166
  373ARG      C 5763   6.774   4.458   3.966  0.2072 -0.1017  0.6561
  373ARG      O 5764   6.754   4.447   3.846  0.0898  0.3180 -0.8232
  373ARG     CB 5765   6.811   4.691   4.064  0.3471  0.2876  0.2334
  373ARG     CG 5766   6.907   4.787   4.142  0.4690 -0.2319  1.0725
  373ARG     CD 5767   6.828   4.906   4.198 -0.0178  0.6303  0.5228
  373ARG     NE 5768   6.776   5.002   4.089  0.0045  0.6178 -0.4224
  373ARG     CZ 5769   6.737   5.128   4.097 -0.1405  0.1137 -0.0313
  373ARG    NH1 5770   6.728   5.192   4.215 -0.1033 -0.1307 -0.7545
  373ARG    NH2 5771   6.712   5.202   3.996 -0.0285 -0.5753  0.0574
  373ARG      H 5772   6.944   4.599   3.831 -0.5577  1.2407 -0.0348
  373ARG     HA 5773   6.923   4.521   4.111  0.5855  1.5733  1.2644
  373ARG    HB2 5774   6.772   4.744   3.977  0.2953 -1.2939 -0.7733
  373ARG    HB3 5775   6.730   4.672   4.135  0.7815  0.7182  0.8640
  373ARG    HG2 5776   6.953   4.736   4.226  0.0518 -1.2435  0.7116
  373ARG    HG3 5777   6.991   4.825   4.082  0.5232 -1.0668  0.5911
  373ARG    HD2 5778   6.737   4.885   4.256  0.0449  0.3113  0.5124
  373ARG    HD3 5779   6.898   4.959   4.263  0.8193  0.3566 -0.1246
  373ARG     HE 5780   6.740   4.963   4.003  0.3620  0.2359 -0.4021
  373ARG   HH11 5781   6.675   5.279   4.216 -1.0432 -0.6757 -0.4567
  373ARG   HH12 5782   6.764   5.147   4.297 -0.2599  0.0510 -0.5827
  373ARG   HH21 5783   6.696   5.301   4.005  1.4228 -0.3691  1.1510
  373ARG   HH22 5784   6.739   5.162   3.907  1.0618 -0.1125  0.1476
  374THR      N 5785   6.708   4.386   4.060 -0.0831 -0.3063  0.3292
  374THR     CA 5786   6.590   4.306   4.035  0.6726  0.0962 -0.2159
  374THR      C 5787   6.475   4.324   4.143 -0.5081  0.2764 -0.1780
  374THR      O 5788   6.498   4.378   4.249 -0.4574  0.0654  0.6640
  374THR     CB 5789   6.625   4.159   4.019  0.2356  0.9180  0.1048
  374THR    OG1 5790   6.708   4.101   4.121 -0.1962  0.4122  0.0977
  374THR    CG2 5791   6.694   4.130   3.890 -0.6128  0.3578  0.8327
  374THR      H 5792   6.738   4.411   4.153 -0.1300  2.0421 -0.1521
  374THR     HA 5793   6.539   4.330   3.942  0.3659 -1.0032 -0.3657
  374THR     HB 5794   6.533   4.101   4.005  0.1809  1.2414 -1.0964
  374THR    HG1 5795   6.665   4.024   4.158 -0.4488  0.2291 -0.5414
  374THR   HG21 5796   6.715   4.024   3.877 -1.4069  0.2710  0.0819
[truncated: 3,975,191 more chars]
