# Supplementary material for: Broadening the Scope of Binding Free Energy Calculations Using a Separated Topologies Approach
Source: J Chem Theory Comput. 2023 Jul 24;19(15):5058–76. doi: 10.1021/acs.jctc.3c00282 (PMC10413862; doi:10.1021/acs.jctc.3c00282)
Supplement: Supplementary file 2 — ct3c00282_si_002.zip [file ct3c00282_si_002.zip › SI_paper/BACE1/input/amide_series/lig_69/solvent.top]

;
;   File lig_69/solvent.top  was generated
;   By user: hannahbaumann (501)
;   On host: dhcp-204152.bio.uci.edu
;   At date: Tue. July  2 16:10:52 2022
;
;   This is a standalone topology file
;
;   Created by:
;   ParmEd:       extract_solvent_orion.py, VERSION 3.2.0
;   Executable:   extract_solvent_orion.py
;   Library dir:  /usr/local/gromacs/share/gromacs/top
;   Command line:
;     extract_solvent_orion.py
;

[ defaults ]
; nbfunc        comb-rule       gen-pairs       fudgeLJ fudgeQQ
1               2               yes             0.5          0.8333      

[ atomtypes ]
; name    at.num    mass    charge ptype  sigma      epsilon
O0            17  35.453200  0.00000000  A      0.4477657     0.14891274
O1            11  22.989769  0.00000000  A     0.24392807     0.36584603
O2             6  12.010780  0.00000000  A     0.34806469     0.36350306
O3             6  12.010780  0.00000000  A     0.34806469     0.36350306
O4             6  12.010780  0.00000000  A     0.34806469     0.36350306
O5             6  12.010780  0.00000000  A     0.34806469     0.36350306
O6             6  12.010780  0.00000000  A     0.34806469     0.36350306
O7             6  12.010780  0.00000000  A     0.34806469     0.36350306
O8             6  12.010780  0.00000000  A     0.34806469     0.36350306
O9             6  12.010780  0.00000000  A     0.34806469     0.36350306
O10            6  12.010780  0.00000000  A     0.34806469     0.36350306
O11            6  12.010780  0.00000000  A     0.34806469     0.36350306
O12            6  12.010780  0.00000000  A     0.34806469     0.36350306
O13            6  12.010780  0.00000000  A     0.34806469     0.36350306
O14            6  12.010780  0.00000000  A     0.33795318     0.45538912
O15            6  12.010780  0.00000000  A     0.33795318     0.45538912
O16            6  12.010780  0.00000000  A     0.33795318     0.45538912
O17            6  12.010780  0.00000000  A     0.33795318     0.45538912
O18            6  12.010780  0.00000000  A     0.33795318     0.45538912
O19            6  12.010780  0.00000000  A     0.33795318     0.45538912
O20            6  12.010780  0.00000000  A     0.33795318     0.45538912
O21            6  12.010780  0.00000000  A     0.33795318     0.45538912
O22            7  14.006720  0.00000000  A      0.3206876      0.7016213
O23            7  14.006720  0.00000000  A      0.3206876      0.7016213
O24            7  14.006720  0.00000000  A      0.3206876      0.7016213
O25            7  14.006720  0.00000000  A      0.3206876      0.7016213
O26            7  14.006720  0.00000000  A      0.3206876      0.7016213
O27            8  15.999430  0.00000000  A     0.30398122     0.87950233
O28            8  15.999430  0.00000000  A     0.30251065     0.70485815
O29            8  15.999430  0.00000000  A     0.30251065     0.70485815
O30            9  18.998403  0.00000000  A     0.31181455       0.255224
O31            9  18.998403  0.00000000  A     0.31181455       0.255224
O32            9  18.998403  0.00000000  A     0.31181455       0.255224
O33            9  18.998403  0.00000000  A     0.31181455       0.255224
O34            1   1.007947  0.00000000  A     0.25725815     0.06531786
O35            1   1.007947  0.00000000  A     0.25725815     0.06531786
O36            1   1.007947  0.00000000  A     0.25725815     0.06531786
O37            1   1.007947  0.00000000  A     0.24536265    0.054839681
O38            1   1.007947  0.00000000  A     0.24536265    0.054839681
O39            1   1.007947  0.00000000  A     0.26445434    0.066021356
O40            1   1.007947  0.00000000  A     0.26445434    0.066021356
O41            1   1.007947  0.00000000  A     0.26445434    0.066021356
O42            1   1.007947  0.00000000  A     0.26445434    0.066021356
O43            1   1.007947  0.00000000  A     0.25832257    0.068656285
O44            1   1.007947  0.00000000  A     0.25832257    0.068656285
O45            1   1.007947  0.00000000  A     0.26445434    0.066021356
O46            1   1.007947  0.00000000  A     0.26445434    0.066021356
O47            1   1.007947  0.00000000  A     0.26445434    0.066021356
O48            1   1.007947  0.00000000  A     0.22931733      0.0656888
O49            1   1.007947  0.00000000  A     0.22931733      0.0656888
O50            1   1.007947  0.00000000  A     0.11034277    0.058955969
O51            1   1.007947  0.00000000  A     0.11034277    0.058955969
O52            1   1.007947  0.00000000  A     0.11034277    0.058955969
O53            1   1.007947  0.00000000  A     0.11034277    0.058955969
OW             8  15.999430  0.00000000  A     0.31507524       0.635968
HW             1   1.007947  0.00000000  A              1              0


[ moleculetype ]
; Name            nrexcl
Cl-          3

[ atoms ]
;   nr       type  resnr residue  atom   cgnr    charge       mass  typeB    chargeB      massB
; residue    1 Cl- rtp Cl- q -1.0
    1         O0      1    Cl-     CL      1 -1.00000000  35.453200   ; qtot -1.000000


[ moleculetype ]
; Name            nrexcl
Na+          3

[ atoms ]
;   nr       type  resnr residue  atom   cgnr    charge       mass  typeB    chargeB      massB
; residue    1 Na+ rtp Na+ q 1.0
    1         O1      1    Na+     NA      1 1.00000000  22.989769   ; qtot 1.000000


[ moleculetype ]
; Name            nrexcl
UNL          3

[ atoms ]
;   nr       type  resnr residue  atom   cgnr    charge       mass  typeB    chargeB      massB
; residue    1 UNL rtp UNL q 1.0
    1         O2      1    UNL     C1      1 -0.11522000  12.010780   ; qtot -0.115220
    2         O3      1    UNL     C2      2 -0.11834000  12.010780   ; qtot -0.233560
    3         O4      1    UNL     C3      3 -0.17768000  12.010780   ; qtot -0.411240
    4         O5      1    UNL     C4      4 0.40761000  12.010780   ; qtot -0.003630
    5         O6      1    UNL     C5      5 0.28180000  12.010780   ; qtot 0.278170
    6         O7      1    UNL     C6      6 -0.14689000  12.010780   ; qtot 0.131280
    7         O8      1    UNL     C7      7 0.10056000  12.010780   ; qtot 0.231840
    8         O9      1    UNL     C8      8 0.07893000  12.010780   ; qtot 0.310770
    9        O10      1    UNL     C9      9 0.16204999  12.010780   ; qtot 0.472820
   10        O11      1    UNL    C10     10 0.57059002  12.010780   ; qtot 1.043410
   11        O12      1    UNL    C11     11 0.62265003  12.010780   ; qtot 1.666060
   12        O13      1    UNL    C12     12 0.60470003  12.010780   ; qtot 2.270760
   13        O14      1    UNL    C13     13 -0.11780000  12.010780   ; qtot 2.152960
   14        O15      1    UNL    C14     14 -0.11780000  12.010780   ; qtot 2.035160
   15        O16      1    UNL    C15     15 0.12631001  12.010780   ; qtot 2.161470
   16        O17      1    UNL    C16     16 0.14492001  12.010780   ; qtot 2.306390
   17        O18      1    UNL    C17     17 0.08427000  12.010780   ; qtot 2.390660
   18        O19      1    UNL    C18     18 0.08763000  12.010780   ; qtot 2.478290
   19        O20      1    UNL    C19     19 -0.10667000  12.010780   ; qtot 2.371620
   20        O21      1    UNL    C20     20 0.37698999  12.010780   ; qtot 2.748610
   21        O22      1    UNL     N1     21 -0.60816002  14.006720   ; qtot 2.140450
   22        O23      1    UNL     N2     22 -0.71092999  14.006720   ; qtot 1.429520
   23        O24      1    UNL     N3     23 -0.37231001  14.006720   ; qtot 1.057210
   24        O25      1    UNL     N4     24 -0.45339000  14.006720   ; qtot 0.603820
   25        O26      1    UNL     N5     25 -0.45896000  14.006720   ; qtot 0.144860
   26        O27      1    UNL     O1     26 -0.57760000  15.999430   ; qtot -0.432740
   27        O28      1    UNL     O2     27 -0.38328999  15.999430   ; qtot -0.816030
   28        O29      1    UNL     O3     28 -0.45943001  15.999430   ; qtot -1.275460
   29        O30      1    UNL     F1     29 -0.15983000  18.998403   ; qtot -1.435290
   30        O31      1    UNL     F2     30 -0.19022000  18.998403   ; qtot -1.625510
   31        O32      1    UNL     F3     31 -0.17141999  18.998403   ; qtot -1.796930
   32        O33      1    UNL     F4     32 -0.20419000  18.998403   ; qtot -2.001120
   33        O34      1    UNL     H1     33 0.20522000   1.007947   ; qtot -1.795900
   34        O35      1    UNL     H2     34 0.16951001   1.007947   ; qtot -1.626390
   35        O36      1    UNL     H3     35 0.14127000   1.007947   ; qtot -1.485120
   36        O37      1    UNL     H4     36 0.06997000   1.007947   ; qtot -1.415150
   37        O38      1    UNL     H5     37 0.06462000   1.007947   ; qtot -1.350530
   38        O39      1    UNL     H6     38 0.09999000   1.007947   ; qtot -1.250540
   39        O40      1    UNL     H7     39 0.09999000   1.007947   ; qtot -1.150550
   40        O41      1    UNL     H8     40 0.09999000   1.007947   ; qtot -1.050560
   41        O42      1    UNL     H9     41 0.09999000   1.007947   ; qtot -0.950570
   42        O43      1    UNL    H10     42 0.10905000   1.007947   ; qtot -0.841520
   43        O44      1    UNL    H11     43 0.11264000   1.007947   ; qtot -0.728880
   44        O45      1    UNL    H12     44 0.07671000   1.007947   ; qtot -0.652170
   45        O46      1    UNL    H13     45 0.07671000   1.007947   ; qtot -0.575460
   46        O47      1    UNL    H14     46 0.07671000   1.007947   ; qtot -0.498750
   47        O48      1    UNL    H15     47 0.07513000   1.007947   ; qtot -0.423620
   48        O49      1    UNL    H16     48 0.07513000   1.007947   ; qtot -0.348490
   49        O50      1    UNL    H17     49 0.32991999   1.007947   ; qtot -0.018570
   50        O51      1    UNL    H18     50 0.33668000   1.007947   ; qtot 0.318110
   51        O52      1    UNL    H19     51 0.33668000   1.007947   ; qtot 0.654790
   52        O53      1    UNL    H20     52 0.34520999   1.007947   ; qtot 1.000000

[ bonds ]
;    ai     aj funct         c0         c1         c2         c3
      1      2     1   0.13872 301905.092579
      1      7     1   0.13872 301905.092579
      1     33     1   0.10854 332422.631675
      2      8     1   0.13872 301905.092579
      2     34     1   0.10854 332422.631675
      3      6     1   0.13872 301905.092579
      3      7     1   0.13872 301905.092579
      3     35     1   0.10854 332422.631675
      4      9     1   0.13872 301905.092579
      4     22     1   0.13288 372632.124927
      4     36     1   0.10854 332422.631675
      5     10     1   0.13872 301905.092579
      5     21     1   0.13288 372632.124927
      5     37     1   0.10854 332422.631675
      6      8     1   0.13872 301905.092579
      6     17     1   0.14986 242452.869388
      7     25     1   0.13902 326381.745633
      8     29     1   0.13529 338389.787639
      9     12     1   0.14546 233580.248618
      9     21     1   0.13288 372632.124927
     10     22     1   0.13288 372632.124927
     10     28     1   0.13629 356218.264001
     11     23     1   0.13048 422987.308774
     11     24     1   0.13902 326381.745633
     11     27     1   0.13641 309065.974699
     12     25     1   0.13819 412347.817359
     12     26     1   0.12252 487602.327766
     13     14     1   0.15219 221435.259290
     13     18     1   0.15219 221435.259290
     13     38     1   0.10939 309655.084322
     13     39     1   0.10939 309655.084322
     14     18     1   0.15219 221435.259290
     14     40     1   0.10939 309655.084322
     14     41     1   0.10939 309655.084322
     15     16     1   0.15219 221435.259290
     15     18     1   0.15219 221435.259290
     15     27     1   0.14259 306888.771877
     15     42     1   0.10939 309655.084322
     16     17     1   0.15219 221435.259290
     16     30     1   0.13587 284889.572611
     16     43     1   0.10939 309655.084322
     17     19     1   0.15219 221435.259290
     17     23     1   0.14648 306553.707217
     18     31     1   0.13587 284889.572611
     19     44     1   0.10939 309655.084322
     19     45     1   0.10939 309655.084322
     19     46     1   0.10939 309655.084322
     20     28     1   0.14259 306888.771877
     20     32     1   0.13587 284889.572611
     20     47     1   0.10939 309655.084322
     20     48     1   0.10939 309655.084322
     23     49     1   0.10195 422704.914414
     24     50     1   0.10195 422704.914414
     24     51     1   0.10195 422704.914414
     25     52     1   0.10195 422704.914414

[ pairs ]
;    ai     aj funct         c0         c1         c2         c3
      2      3     1
      4      5     1
      1      6     1
      7      8     1
      7      9     1
      9     10     1
      6     11     1
      1     12     1
      3     12     1
      5     12     1
      6     15     1
      3     16     1
      8     16     1
     11     16     1
     13     16     1
     14     16     1
      2     17     1
      7     17     1
     11     18     1
     17     18     1
      3     19     1
      8     19     1
     11     19     1
     15     19     1
      5     20     1
     12     22     1
     20     22     1
     21     22     1
      3     23     1
      8     23     1
     15     23     1
     15     24     1
     17     24     1
      2     25     1
      4     25     1
      6     25     1
     21     25     1
      4     26     1
      7     26     1
     21     26     1
     13     27     1
     14     27     1
     17     27     1
      4     28     1
     21     28     1
      1     29     1
      3     29     1
     17     29     1
      6     30     1
     18     30     1
     19     30     1
     23     30     1
     27     30     1
     16     31     1
     27     31     1
     10     32     1
      3     33     1
      8     33     1
     25     33     1
      6     34     1
      7     34     1
     29     34     1
     33     34     1
      1     35     1
      8     35     1
     17     35     1
     25     35     1
     10     36     1
     12     36     1
     21     36     1
      9     37     1
     22     37     1
     28     37     1
     15     38     1
     31     38     1
     15     39     1
     31     39     1
     15     40     1
     31     40     1
     38     40     1
     39     40     1
     15     41     1
     31     41     1
     38     41     1
     39     41     1
     11     42     1
     13     42     1
     14     42     1
     17     42     1
     30     42     1
     31     42     1
      6     43     1
     18     43     1
     19     43     1
     23     43     1
     27     43     1
     42     43     1
      6     44     1
     16     44     1
     23     44     1
      6     45     1
     16     45     1
     23     45     1
      6     46     1
     16     46     1
     23     46     1
     10     47     1
     10     48     1
      6     49     1
     16     49     1
     19     49     1
     24     49     1
     27     49     1
     23     50     1
     27     50     1
     23     51     1
     27     51     1
      1     52     1
      3     52     1
      9     52     1
     26     52     1

[ angles ]
;    ai     aj     ak funct         c0         c1         c2         c3
      1      2      8     1   126.8062420 484.492885
      1      2     34     1   129.1835930 285.070775
      1      7      3     1   126.8062420 484.492885
      1      7     25     1   126.8062420 484.492885
      2      1      7     1   126.8062420 484.492885
      2      1     33     1   129.1835930 285.070775
      2      8      6     1   126.8062420 484.492885
      2      8     29     1   126.8062420 484.492885
      3      6      8     1   126.8062420 484.492885
      3      6     17     1   126.8062420 484.492885
      3      7     25     1   126.8062420 484.492885
      4      9     12     1   126.8062420 484.492885
      4      9     21     1   126.8062420 484.492885
      4     22     10     1   112.8714010 460.899612
      5     10     22     1   126.8062420 484.492885
      5     10     28     1   126.8062420 484.492885
      5     21      9     1   112.8714010 460.899612
      6      3      7     1   126.8062420 484.492885
      6      3     35     1   129.1835930 285.070775
      6      8     29     1   126.8062420 484.492885
      6     17     16     1   116.5475863 445.222087
      6     17     19     1   116.5475863 445.222087
      6     17     23     1   116.5475863 445.222087
      7      1     33     1   129.1835930 285.070775
      7      3     35     1   129.1835930 285.070775
      7     25     12     1   117.3465571 463.769802
      7     25     52     1   115.5071328 530.901283
      8      2     34     1   129.1835930 285.070775
      8      6     17     1   126.8062420 484.492885
      9      4     22     1   126.8062420 484.492885
      9      4     36     1   129.1835930 285.070775
      9     12     25     1   126.8062420 484.492885
      9     12     26     1   126.8062420 484.492885
     10      5     21     1   126.8062420 484.492885
     10      5     37     1   129.1835930 285.070775
     10     28     20     1   110.3538806 544.678275
     11     23     17     1   117.3465571 463.769802
     11     23     49     1   117.3465571 463.769802
     11     24     50     1   115.5071328 530.901283
     11     24     51     1   115.5071328 530.901283
     11     27     15     1   110.3538806 544.678275
     12      9     21     1   126.8062420 484.492885
     12     25     52     1   115.5071328 530.901283
     13     14     18     1   74.0113777 1046.343508
     13     14     40     1   118.8945793 247.735471
     13     14     41     1   118.8945793 247.735471
     13     18     14     1   74.0113777 1046.343508
     13     18     15     1   118.8945793 247.735471
     13     18     31     1   118.8945793 247.735471
     14     13     18     1   74.0113777 1046.343508
     14     13     38     1   118.8945793 247.735471
     14     13     39     1   118.8945793 247.735471
     14     18     15     1   118.8945793 247.735471
     14     18     31     1   118.8945793 247.735471
     15     16     17     1   116.5475863 445.222087
     15     16     30     1   116.5475863 445.222087
     15     16     43     1   116.5475863 445.222087
     15     18     31     1   116.2306504 695.291599
     16     15     18     1   116.5475863 445.222087
     16     15     27     1   116.5475863 445.222087
     16     15     42     1   116.5475863 445.222087
     16     17     19     1   116.5475863 445.222087
     16     17     23     1   116.5475863 445.222087
     17     16     30     1   116.5475863 445.222087
     17     16     43     1   116.5475863 445.222087
     17     19     44     1   116.5475863 445.222087
     17     19     45     1   116.5475863 445.222087
     17     19     46     1   116.5475863 445.222087
     17     23     49     1   115.5071328 530.901283
     18     13     38     1   118.8945793 247.735471
     18     13     39     1   118.8945793 247.735471
     18     14     40     1   118.8945793 247.735471
     18     14     41     1   118.8945793 247.735471
     18     15     27     1   116.5475863 445.222087
     18     15     42     1   116.5475863 445.222087
     19     17     23     1   116.5475863 445.222087
     21      5     37     1   129.1835930 285.070775
     22      4     36     1   129.1835930 285.070775
     22     10     28     1   126.8062420 484.492885
     23     11     24     1   126.8062420 484.492885
     23     11     27     1   126.8062420 484.492885
     24     11     27     1   126.8062420 484.492885
     25     12     26     1   126.8062420 484.492885
     27     15     42     1   116.5475863 445.222087
     28     20     32     1   116.5475863 445.222087
     28     20     47     1   116.5475863 445.222087
     28     20     48     1   116.5475863 445.222087
     30     16     43     1   116.5475863 445.222087
     32     20     47     1   116.5475863 445.222087
     32     20     48     1   116.5475863 445.222087
     38     13     39     1   113.9752898 308.244492
     40     14     41     1   113.9752898 308.244492
     44     19     45     1   115.6031000 408.161690
     44     19     46     1   115.6031000 408.161690
     45     19     46     1   115.6031000 408.161690
     47     20     48     1   115.6031000 408.161690
     50     24     51     1   115.5071328 530.901283

[ dihedrals ]
;    ai     aj     ak     al funct         c0         c1         c2         c3         c4         c5
      1      2      8      6     1  180.0000000  15.3215155  2
      1      2      8     29     1  180.0000000  15.3215155  2
      1      7      3      6     1  180.0000000  15.3215155  2
      1      7      3     35     1  180.0000000  15.3215155  2
      1      7     25     12     1  180.0000000  4.9919027  2
      1      7     25     52     1  180.0000000  4.9919027  2
      2      1      7      3     1  180.0000000  15.3215155  2
      2      1      7     25     1  180.0000000  15.3215155  2
      2      8      6      3     1  180.0000000  15.3215155  2
      2      8      6     17     1  180.0000000  15.3215155  2
      3      6      8     29     1  180.0000000  15.3215155  2
      3      6     17     16     1  0.0000000  0.1115010  3
      3      6     17     19     1  0.0000000  0.1115010  3
      3      6     17     23     1  0.0000000  0.1115010  3
      3      7      1     33     1  180.0000000  15.3215155  2
      3      7     25     12     1  180.0000000  4.9919027  2
      3      7     25     52     1  180.0000000  4.9919027  2
      4      9     12     25     1  180.0000000  4.1731909  2
      4      9     12     26     1  180.0000000  4.1731909  2
      4      9     21      5     1  180.0000000  24.7411728  2
      4     22     10      5     1  180.0000000  24.7411728  2
      4     22     10     28     1  180.0000000  15.6141438  2
      5     10     28     20     1  180.0000000  6.4108617  2
      5     21      9     12     1  180.0000000  15.6141438  2
      6      3      7     25     1  180.0000000  15.3215155  2
      6      8      2     34     1  180.0000000  15.3215155  2
      6     17     16     15     1  0.0000000  0.4834079  3
      6     17     16     30     1  0.0000000  0.4834079  3
      6     17     16     43     1  0.0000000  0.4834079  3
      6     17     19     44     1  0.0000000  0.4834079  3
      6     17     19     45     1  0.0000000  0.4834079  3
      6     17     19     46     1  0.0000000  0.4834079  3
      6     17     23     11     1  0.0000000  3.7641712  1
      6     17     23     49     1  0.0000000  0.7624859  2
      6     17     23     49     1  0.0000000  0.1243628  3
      7      1      2      8     1  180.0000000  15.3215155  2
      7      1      2     34     1  180.0000000  15.3215155  2
      7      3      6      8     1  180.0000000  15.3215155  2
      7      3      6     17     1  180.0000000  15.3215155  2
      7     25     12      9     1  180.0000000  7.5690543  2
      7     25     12      9     1  0.0000000  -0.2015131  1
      7     25     12     26     1  180.0000000  12.9785537  2
      7     25     12     26     1  0.0000000  -1.7791009  1
      8      2      1     33     1  180.0000000  15.3215155  2
      8      6      3     35     1  180.0000000  15.3215155  2
      8      6     17     16     1  0.0000000  0.1115010  3
      8      6     17     19     1  0.0000000  0.1115010  3
      8      6     17     23     1  0.0000000  0.1115010  3
      9      4     22     10     1  180.0000000  24.7411728  2
      9     12     25     52     1  180.0000000  7.5690543  2
      9     12     25     52     1  0.0000000  -0.2015131  1
      9     21      5     10     1  180.0000000  24.7411728  2
      9     21      5     37     1  180.0000000  15.6141438  2
     10     22      4     36     1  180.0000000  15.6141438  2
     10     28     20     32     1  0.0000000  0.1982205  3
     10     28     20     47     1  0.0000000  0.1982205  3
     10     28     20     48     1  0.0000000  0.1982205  3
     11     23     17     16     1  0.0000000  3.7641712  1
     11     23     17     19     1  0.0000000  3.7641712  1
     11     27     15     16     1  0.0000000  0.8026052  3
     11     27     15     16     1  180.0000000  3.8501921  1
     11     27     15     18     1  0.0000000  0.8026052  3
     11     27     15     18     1  180.0000000  3.8501921  1
     11     27     15     42     1  0.0000000  0.1982205  3
     12      9      4     22     1  180.0000000  15.3215155  2
     12      9      4     36     1  180.0000000  15.3215155  2
     13     14     18     15     4  0.0000000  15.2982096  2
     13     14     18     15     4  0.0000000  14.0458418  1
     13     14     18     31     4  0.0000000  15.2982096  2
     13     14     18     31     4  0.0000000  14.0458418  1
     13     18     14     40     4  0.0000000  15.2982096  2
     13     18     14     40     4  0.0000000  14.0458418  1
     13     18     14     41     4  0.0000000  15.2982096  2
     13     18     14     41     4  0.0000000  14.0458418  1
     13     18     15     16     1  0.0000000  2.0362011  3
     13     18     15     27     1  0.0000000  2.0362011  3
     13     18     15     42     1  0.0000000  2.0362011  3
     14     13     18     15     4  0.0000000  15.2982096  2
     14     13     18     15     4  0.0000000  14.0458418  1
     14     13     18     31     4  0.0000000  15.2982096  2
     14     13     18     31     4  0.0000000  14.0458418  1
     14     18     13     38     4  0.0000000  15.2982096  2
     14     18     13     38     4  0.0000000  14.0458418  1
     14     18     13     39     4  0.0000000  15.2982096  2
     14     18     13     39     4  0.0000000  14.0458418  1
     14     18     15     16     1  0.0000000  2.0362011  3
     14     18     15     27     1  0.0000000  2.0362011  3
     14     18     15     42     1  0.0000000  2.0362011  3
     15     16     17     19     1  0.0000000  0.3859269  3
     15     16     17     19     1  180.0000000  1.3221172  2
     15     16     17     19     1  180.0000000  1.3588782  1
     15     16     17     23     1  0.0000000  0.4834079  3
     15     18     13     38     1  0.0000000  -5.2474575  2
     15     18     13     39     1  0.0000000  -5.2474575  2
     15     18     14     40     1  0.0000000  -5.2474575  2
     15     18     14     41     1  0.0000000  -5.2474575  2
     15     27     11     23     1  180.0000000  6.9442484  2
     15     27     11     24     1  180.0000000  6.9442484  2
     16     15     18     31     1  0.0000000  0.3061256  1
     16     17     19     44     1  0.0000000  0.4354138  3
     16     17     19     45     1  0.0000000  0.4354138  3
     16     17     19     46     1  0.0000000  0.4354138  3
     16     17     23     49     1  0.0000000  0.7624859  2
     16     17     23     49     1  0.0000000  0.1243628  3
     17      6      3     35     1  180.0000000  15.3215155  2
     17      6      8     29     1  180.0000000  15.3215155  2
     17     16     15     18     1  0.0000000  0.3859269  3
     17     16     15     18     1  180.0000000  1.3221172  2
     17     16     15     18     1  180.0000000  1.3588782  1
     17     16     15     27     1  0.0000000  0.4834079  3
     17     16     15     42     1  0.0000000  0.4354138  3
     17     23     11     24     1  180.0000000  13.9633058  2
     17     23     11     27     1  180.0000000  13.9633058  2
     18     13     14     40     4  0.0000000  15.2982096  2
     18     13     14     40     4  0.0000000  14.0458418  1
     18     13     14     41     4  0.0000000  15.2982096  2
     18     13     14     41     4  0.0000000  14.0458418  1
     18     14     13     38     4  0.0000000  15.2982096  2
     18     14     13     38     4  0.0000000  14.0458418  1
     18     14     13     39     4  0.0000000  15.2982096  2
     18     14     13     39     4  0.0000000  14.0458418  1
     18     15     16     30     1  0.0000000  0.4834079  3
     18     15     16     43     1  0.0000000  0.4354138  3
     19     17     16     30     1  0.0000000  0.4834079  3
     19     17     16     43     1  0.0000000  0.4354138  3
     19     17     23     49     1  0.0000000  0.7624859  2
     19     17     23     49     1  0.0000000  0.1243628  3
     20     28     10     22     1  180.0000000  6.4108617  2
     21      5     10     22     1  180.0000000  15.3215155  2
     21      5     10     28     1  180.0000000  15.3215155  2
     21      9      4     22     1  180.0000000  15.3215155  2
     21      9      4     36     1  180.0000000  15.3215155  2
     21      9     12     25     1  180.0000000  4.1731909  2
     21      9     12     26     1  180.0000000  4.1731909  2
     22     10      5     37     1  180.0000000  15.3215155  2
     23     11     24     50     1  180.0000000  2.0338395  2
     23     11     24     50     1  0.0000000  3.7308670  1
     23     11     24     51     1  180.0000000  2.0338395  2
     23     11     24     51     1  0.0000000  3.7308670  1
     23     17     16     30     1  0.0000000  0.4834079  3
     23     17     16     43     1  0.0000000  0.4834079  3
     23     17     19     44     1  0.0000000  0.4834079  3
     23     17     19     45     1  0.0000000  0.4834079  3
     23     17     19     46     1  0.0000000  0.4834079  3
     24     11     23     49     1  180.0000000  13.9633058  2
     25      7      1     33     1  180.0000000  15.3215155  2
     25      7      3     35     1  180.0000000  15.3215155  2
     26     12     25     52     1  180.0000000  9.8256037  2
     26     12     25     52     1  0.0000000  5.2557574  1
     27     11     23     49     1  180.0000000  13.9633058  2
     27     11     24     50     1  180.0000000  7.5690543  2
     27     11     24     50     1  0.0000000  -0.2015131  1
     27     11     24     51     1  180.0000000  7.5690543  2
     27     11     24     51     1  0.0000000  -0.2015131  1
     27     15     16     30     1  0.0000000  0.4834079  3
     27     15     16     43     1  0.0000000  0.4667359  3
     27     15     16     43     1  0.0000000  1.4361539  1
     27     15     18     31     1  0.0000000  0.3061256  1
     28     10      5     37     1  180.0000000  15.3215155  2
     29      8      2     34     1  180.0000000  15.3215155  2
     30     16     15     42     1  0.0000000  0.4189792  3
     30     16     15     42     1  0.0000000  1.4026079  1
     31     18     13     38     1  0.0000000  -5.2474575  2
     31     18     13     39     1  0.0000000  -5.2474575  2
     31     18     14     40     1  0.0000000  -5.2474575  2
     31     18     14     41     1  0.0000000  -5.2474575  2
     31     18     15     42     1  0.0000000  0.3061256  1
     33      1      2     34     1  180.0000000  15.3215155  2
     38     13     14     40     1  0.0000000  -5.2474575  2
     38     13     14     41     1  0.0000000  -5.2474575  2
     39     13     14     40     1  0.0000000  -5.2474575  2
     39     13     14     41     1  0.0000000  -5.2474575  2
     42     15     16     43     1  0.0000000  0.7999501  3
      2      1      8     34     1  180.0000000  1.5341333  2
      2      8     34      1     1  180.0000000  1.5341333  2
      2     34      1      8     1  180.0000000  1.5341333  2
      7      1      3     25     1  180.0000000  1.5341333  2
      7      3     25      1     1  180.0000000  1.5341333  2
      7     25      1      3     1  180.0000000  1.5341333  2
      1      2      7     33     1  180.0000000  1.5341333  2
      1      7     33      2     1  180.0000000  1.5341333  2
      1     33      2      7     1  180.0000000  1.5341333  2
      8      2      6     29     1  180.0000000  1.5341333  2
      8      6     29      2     1  180.0000000  1.5341333  2
      8     29      2      6     1  180.0000000  1.5341333  2
      6      3      8     17     1  180.0000000  1.5341333  2
      6      8     17      3     1  180.0000000  1.5341333  2
      6     17      3      8     1  180.0000000  1.5341333  2
      9      4     12     21     1  180.0000000  1.5341333  2
      9     12     21      4     1  180.0000000  1.5341333  2
      9     21      4     12     1  180.0000000  1.5341333  2
     10      5     22     28     1  180.0000000  1.5341333  2
     10     22     28      5     1  180.0000000  1.5341333  2
     10     28      5     22     1  180.0000000  1.5341333  2
      3      6      7     35     1  180.0000000  1.5341333  2
      3      7     35      6     1  180.0000000  1.5341333  2
      3     35      6      7     1  180.0000000  1.5341333  2
     25      7     12     52     1  180.0000000  1.3946667  2
     25     12     52      7     1  180.0000000  1.3946667  2
     25     52      7     12     1  180.0000000  1.3946667  2
      4      9     22     36     1  180.0000000  1.5341333  2
      4     22     36      9     1  180.0000000  1.5341333  2
      4     36      9     22     1  180.0000000  1.5341333  2
     12      9     25     26     1  180.0000000  1.5341333  2
     12     25     26      9     1  180.0000000  1.5341333  2
     12     26      9     25     1  180.0000000  1.5341333  2
      5     10     21     37     1  180.0000000  1.5341333  2
      5     21     37     10     1  180.0000000  1.5341333  2
      5     37     10     21     1  180.0000000  1.5341333  2
     23     11     17     49     1  180.0000000  1.3946667  2
     23     17     49     11     1  180.0000000  1.3946667  2
     23     49     11     17     1  180.0000000  1.3946667  2
     24     11     50     51     1  180.0000000  1.3946667  2
     24     50     51     11     1  180.0000000  1.3946667  2
     24     51     11     50     1  180.0000000  1.3946667  2
     11     23     24     27     1  180.0000000  14.6440000  2
     11     24     27     23     1  180.0000000  14.6440000  2
     11     27     23     24     1  180.0000000  14.6440000  2


[ moleculetype ]
; Name            nrexcl
HOH          3

[ atoms ]
;   nr       type  resnr residue  atom   cgnr    charge       mass  typeB    chargeB      massB
; residue    1 HOH rtp HOH q 0.0
    1         OW      1    HOH      O      1 -0.83400000  15.999430   ; qtot -0.834000
    2         HW      1    HOH     H1      2 0.41700000   1.007947   ; qtot -0.417000
    3         HW      1    HOH     H2      3 0.41700000   1.007947   ; qtot 0.000000

#ifdef FLEXIBLE

[ bonds ]
;    ai     aj funct         c0         c1         c2         c3
      2      1     1   0.09572 462750.400000
      3      1     1   0.09572 462750.400000

[ angles ]
;    ai     aj     ak funct         c0         c1         c2         c3
      2      1      3     1   104.5200000 836.800000


#else

[ settles ]
; i     funct   doh     dhh
1     1   0.09572000   0.15139007

#endif

[ exclusions ]
1  2  3
2  1  3
3  1  2

[ system ]
; Name
Generic title

[ molecules ]
; Compound       #mols
Cl-                  1
Na+                  7
Cl-                  7
UNL                  1
HOH               2523
