# Supplementary material for: Broadening the Scope of Binding Free Energy Calculations Using a Separated Topologies Approach
Source: J Chem Theory Comput. 2023 Jul 24;19(15):5058–76. doi: 10.1021/acs.jctc.3c00282 (PMC10413862; doi:10.1021/acs.jctc.3c00282)
Supplement: Supplementary file 2 — ct3c00282_si_002.zip [file ct3c00282_si_002.zip › SI_paper/BACE1/input/amide_series/lig_69/solvent.gro]

GROningen MAchine for Chemical Simulation
 7636
    1Cl-     CL    1   3.456   2.163   0.185  0.7631 -0.1803  0.2110
    2Na+     NA    2   3.916   0.099   3.556 -0.4993  0.6420 -0.3279
    3Na+     NA    3   0.289   2.429   2.241  0.1307  0.6135  0.2176
    4Na+     NA    4   0.371   1.260   3.344 -0.5493 -0.2338  0.2672
    5Na+     NA    5   3.175   0.913   1.320 -0.0228  0.5479 -0.2029
    6Na+     NA    6   2.783   4.189   0.761  0.3508 -0.2472  0.0985
    7Na+     NA    7   1.417   3.583   2.969  0.1290  0.0611  0.1108
    8Na+     NA    8   1.751   1.318   1.245  0.5015 -0.3036 -0.1695
    9Cl-     CL    9   2.240   0.279   1.639 -0.0433  0.2179 -0.0858
   10Cl-     CL   10   2.788   0.337   3.868 -0.0355 -0.4460  0.1846
   11Cl-     CL   11   0.230   4.002   0.161  0.2766  0.1893  0.1640
   12Cl-     CL   12   0.539   0.297   4.205 -0.1706  0.4725 -0.0728
   13Cl-     CL   13   0.602   4.184   3.481  0.0807  0.4856 -0.1813
   14Cl-     CL   14   1.239   3.105   3.542 -0.1679  0.1414  0.1761
   15Cl-     CL   15   1.050   2.283   2.399  0.2615  0.2266 -0.2588
   16UNL     C1   16   1.561   1.638   2.618  0.9500 -0.4377 -0.3457
   16UNL     C2   17   1.635   1.629   2.733 -0.9601  0.1526 -0.4431
   16UNL     C3   18   1.586   1.882   2.630  0.2245  0.5909 -0.5108
   16UNL     C4   19   1.267   1.646   2.164 -0.2789  0.7160  0.1150
   16UNL     C5   20   1.177   1.906   2.173  0.3208  1.1270 -0.2638
   16UNL     C6   21   1.663   1.874   2.750 -0.3859 -0.8939 -0.8137
   16UNL     C7   22   1.537   1.765   2.560 -0.2557 -0.1395 -0.3331
   16UNL     C8   23   1.689   1.742   2.796 -0.4925  0.8316 -0.1085
   16UNL     C9   24   1.327   1.738   2.247  0.1061 -0.9696 -0.7056
   16UNL    C10   25   1.124   1.808   2.080 -0.6220  0.3096 -0.9264
   16UNL    C11   26   1.597   2.189   2.757  0.1065 -0.3291  0.3536
   16UNL    C12   27   1.431   1.699   2.344  0.1088  0.1624  0.6599
   16UNL    C13   28   1.473   2.042   3.212 -1.0685 -1.0510  0.1766
   16UNL    C14   29   1.349   2.098   3.145  0.0465  0.2981  0.5340
   16UNL    C15   30   1.521   2.070   2.949  0.5600 -0.8697 -1.0651
   16UNL    C16   31   1.666   2.018   2.962 -0.3836  0.0835 -0.0394
   16UNL    C17   32   1.730   1.995   2.823 -0.3054 -0.2564  0.5266
   16UNL    C18   33   1.485   2.133   3.088  0.2655  0.2294 -0.4232
   16UNL    C19   34   1.879   1.970   2.840  1.0273 -0.3828  0.7879
   16UNL    C20   35   0.955   1.769   1.924  0.6939  0.0446 -0.5254
   16UNL     N1   36   1.281   1.870   2.251 -0.2067 -0.0889 -0.3619
   16UNL     N2   37   1.169   1.678   2.079  0.5178  0.4576  0.0321
   16UNL     N3   38   1.701   2.109   2.738  0.8054 -0.3248 -0.5667
   16UNL     N4   39   1.581   2.288   2.660  0.9127  0.4878 -0.6724
   16UNL     N5   40   1.459   1.788   2.451 -0.0201  0.5469  0.1882
   16UNL     O1   41   1.500   1.600   2.322 -0.6467 -0.1473 -0.2043
   16UNL     O2   42   1.499   2.175   2.853 -1.1697  0.5675 -0.0281
   16UNL     O3   43   1.026   1.858   2.012  0.1417 -0.2398  0.3870
   16UNL     F1   44   1.750   1.723   2.913 -0.2323 -0.1959 -0.4176
   16UNL     F2   45   1.741   2.114   3.017  0.5057 -0.6353 -0.5280
   16UNL     F3   46   1.530   2.261   3.102 -0.0803 -0.7498  0.4318
   16UNL     F4   47   0.887   1.672   1.996  0.5928 -0.1855  0.4062
   16UNL     H1   48   1.529   1.545   2.571 -0.2217 -0.3016  0.1203
   16UNL     H2   49   1.671   1.532   2.766  0.0184  0.8407  0.6726
   16UNL     H3   50   1.562   1.971   2.572  0.0290  0.6419 -0.3548
   16UNL     H4   51   1.304   1.543   2.162 -0.4648  0.6442 -0.8714
   16UNL     H5   52   1.133   2.005   2.169  0.0944  1.0052 -1.1069
   16UNL     H6   53   1.498   2.085   3.309  0.4360 -1.1133 -0.1223
   16UNL     H7   54   1.500   1.935   3.208 -0.4269 -1.1218  2.7924
   16UNL     H8   55   1.284   2.024   3.098  0.9559 -0.3149  0.1865
   16UNL     H9   56   1.287   2.174   3.192  0.7097  1.0130  0.3054
   16UNL    H10   57   1.458   1.986   2.918 -0.1974 -0.0897 -1.7243
   16UNL    H11   58   1.678   1.928   3.023  1.2112  0.0847 -0.2794
   16UNL    H12   59   1.899   1.900   2.921 -0.4016 -0.8302  0.8039
   16UNL    H13   60   1.926   2.068   2.856 -0.0228  0.3494 -0.2947
   16UNL    H14   61   1.919   1.930   2.746  0.2485  0.9969 -0.2196
   16UNL    H15   62   1.024   1.713   1.860  0.7373 -0.8337  0.2306
   16UNL    H16   63   0.876   1.817   1.867 -0.4856 -0.8403  0.2717
   16UNL    H17   64   1.743   2.128   2.647 -0.4408  0.5907 -1.0093
   16UNL    H18   65   1.488   2.330   2.658  1.0155  0.7080 -0.8907
   16UNL    H19   66   1.662   2.349   2.653  1.7474 -0.3493  0.8331
   16UNL    H20   67   1.429   1.886   2.442  0.6633  0.7865  0.4270
   17HOH      O   68   1.641   3.542   1.286  0.6278  0.0543 -0.0243
   17HOH     H1   69   1.631   3.458   1.331 -1.1604 -0.5073 -1.2441
   17HOH     H2   70   1.734   3.545   1.261  0.8231 -1.3896  0.3554
   18HOH      O   71   3.750   0.963   0.183  0.3451 -0.1071 -0.0945
   18HOH     H1   72   3.712   0.942   0.268 -0.6899  0.9539 -0.2467
   18HOH     H2   73   3.843   0.977   0.201  0.0580  0.6533  1.0036
   19HOH      O   74   1.062   0.516   3.485  0.5006 -0.0679  0.0058
   19HOH     H1   75   0.983   0.480   3.446  0.9189 -0.9799 -0.0657
   19HOH     H2   76   1.126   0.517   3.414  0.5607  0.6803  0.0551
   20HOH      O   77   1.271   0.912   0.410  0.5558  0.0718  0.5479
   20HOH     H1   78   1.188   0.903   0.364  0.3833  0.6096  0.7500
   20HOH     H2   79   1.248   0.938   0.499  0.8720 -1.1625  1.0379
   21HOH      O   80   2.736   3.493   3.763  0.1134 -0.4976  0.5274
   21HOH     H1   81   2.803   3.440   3.806  0.7913  0.3470  0.5679
   21HOH     H2   82   2.778   3.525   3.683 -0.8743 -1.4384 -0.4415
   22HOH      O   83   2.754   0.436   0.777 -0.0582  0.1065  0.1470
   22HOH     H1   84   2.726   0.402   0.692  0.6163  0.4643 -0.2416
   22HOH     H2   85   2.780   0.358   0.826  1.5898 -0.0374 -0.7758
   23HOH      O   86   2.898   4.274   1.442 -0.3841  0.2704  0.4058
   23HOH     H1   87   2.910   4.199   1.384 -1.3135 -0.4754  1.1295
   23HOH     H2   88   2.982   4.282   1.488 -0.4435 -0.7074  0.7313
   24HOH      O   89   3.208   1.458   4.139  0.8212 -0.1314  0.1768
   24HOH     H1   90   3.196   1.492   4.228 -0.1072 -0.9521  0.4035
   24HOH     H2   91   3.180   1.529   4.082 -1.1509 -0.4271  0.6281
   25HOH      O   92   2.388   2.622   0.795 -0.7483 -0.0970  0.0206
   25HOH     H1   93   2.461   2.581   0.748  0.2580  0.3090  1.1305
   25HOH     H2   94   2.427   2.697   0.840 -1.9958  0.5206  0.1745
   26HOH      O   95   2.618   3.608   3.305 -0.2499  0.4109 -0.0572
   26HOH     H1   96   2.597   3.560   3.225 -0.2904  0.3101  0.0142
   26HOH     H2   97   2.537   3.656   3.326  0.2459  1.8029 -1.0208
   27HOH      O   98   1.846   2.843   4.205  0.0660  0.1987  0.0361
   27HOH     H1   99   1.940   2.859   4.195  0.2085 -0.2841  0.4887
   27HOH     H2  100   1.824   2.886   4.288 -0.1712  0.5264 -0.1936
   28HOH      O  101   1.846   0.111   0.076  0.1120 -0.4479 -0.5010
   28HOH     H1  102   1.939   0.094   0.091  0.0277 -0.1869  0.3870
   28HOH     H2  103   1.803   0.087   0.158 -0.5125  0.1606 -0.6366
   29HOH      O  104   3.355   2.717   2.942 -0.2522  0.4034  0.8902
   29HOH     H1  105   3.319   2.630   2.927  0.0118  0.4041  0.1688
   29HOH     H2  106   3.348   2.761   2.858  0.4688  0.7575  0.9960
   30HOH      O  107   1.723   0.170   0.820  0.0817 -0.2574 -0.0387
   30HOH     H1  108   1.776   0.124   0.885  0.1546 -0.5330 -0.2847
   30HOH     H2  109   1.769   0.253   0.805 -0.1478 -0.0173  0.5399
   31HOH      O  110   2.470   2.924   1.713 -0.0365  0.5828  0.1603
   31HOH     H1  111   2.395   2.883   1.670 -0.0276  1.2431 -0.5208
   31HOH     H2  112   2.546   2.894   1.663 -0.0276  1.3822 -0.3328
   32HOH      O  113   3.714   3.620   2.884  0.4696 -0.2826 -0.3769
   32HOH     H1  114   3.799   3.642   2.847  0.3384  0.6488 -0.1695
   32HOH     H2  115   3.710   3.668   2.967 -0.1899 -0.4325 -0.3102
   33HOH      O  116   1.477   1.429   3.097  0.1036 -0.2682  0.4457
   33HOH     H1  117   1.414   1.451   3.166 -0.5235 -0.2170 -0.1307
   33HOH     H2  118   1.562   1.432   3.142 -0.0573  1.6668  0.8356
   34HOH      O  119   3.087   2.301   1.212  0.1145  0.5187 -0.2935
   34HOH     H1  120   3.166   2.261   1.246 -0.5002 -0.8358 -0.3395
   34HOH     H2  121   3.054   2.355   1.285  0.3138 -0.0735  0.2516
   35HOH      O  122   2.758   2.138   0.778 -0.0381  0.0026 -0.4826
   35HOH     H1  123   2.799   2.117   0.862 -0.2177  0.8930 -0.1466
   35HOH     H2  124   2.824   2.113   0.713  0.7719  0.7152  0.0094
   36HOH      O  125   4.217   3.845   1.812 -0.5008  0.0869  0.5102
   36HOH     H1  126   4.271   3.766   1.817 -0.8511 -0.1800  0.2619
   36HOH     H2  127   4.278   3.915   1.789 -0.1393 -0.0541  1.0220
   37HOH      O  128   0.617   2.285   0.331  0.2567 -0.4568  0.3077
   37HOH     H1  129   0.683   2.229   0.371  1.2373  0.7810  0.5488
   37HOH     H2  130   0.661   2.323   0.255 -0.0691  0.5735  0.6053
   38HOH      O  131   0.135   0.838   0.315  0.8962 -0.5127  0.1487
   38HOH     H1  132   0.084   0.769   0.358  1.3734 -0.5460  0.6747
   38HOH     H2  133   0.171   0.890   0.386  0.5243  0.3172 -0.2372
   39HOH      O  134   0.348   3.920   1.510 -0.7245  0.2698  0.2483
   39HOH     H1  135   0.438   3.939   1.537 -1.1348  0.5910  1.5405
   39HOH     H2  136   0.334   3.974   1.432  0.0906  0.4517  0.2080
   40HOH      O  137   1.619   2.279   1.009  0.4890  0.0566 -0.2488
   40HOH     H1  138   1.701   2.242   1.039 -0.3188 -1.1166  0.7020
   40HOH     H2  139   1.582   2.321   1.087 -0.2878 -0.3858 -0.3591
   41HOH      O  140   1.279   3.924   0.044  0.5509 -0.0296  0.4012
   41HOH     H1  141   1.192   3.897   0.013  0.6148  0.0075  0.1896
   41HOH     H2  142   1.340   3.875  -0.011  0.6844 -1.1077  1.4218
   42HOH      O  143   2.068   3.718   1.952 -0.1003 -0.1613 -0.4934
   42HOH     H1  144   2.010   3.642   1.948  0.2289 -0.4437 -0.0454
   42HOH     H2  145   2.014   3.788   1.988 -0.4597 -0.1184 -1.0844
   43HOH      O  146   0.911   2.818   3.929  0.4012  0.6700  0.0346
   43HOH     H1  147   0.936   2.725   3.930 -0.8002  0.2419 -1.4252
   43HOH     H2  148   0.990   2.863   3.897  0.5491 -0.0819 -0.7397
   44HOH      O  149   0.979   4.087   3.674  0.0434 -0.1600 -0.4963
   44HOH     H1  150   0.939   4.151   3.733  0.3668  0.5622 -1.0355
   44HOH     H2  151   0.906   4.036   3.640 -0.3133  0.4256 -0.6303
   45HOH      O  152   3.056   0.356   1.544 -0.1227 -0.6680 -0.8631
   45HOH     H1  153   2.968   0.393   1.549  0.2651  0.3951 -1.3039
   45HOH     H2  154   3.056   0.286   1.609 -1.1153 -0.3184 -0.4457
   46HOH      O  155   2.170   0.354   2.553  0.4699  0.3909 -0.0872
   46HOH     H1  156   2.221   0.427   2.520  0.2681 -0.2870 -2.1640
   46HOH     H2  157   2.216   0.326   2.632  1.7572  1.4405 -0.4058
   47HOH      O  158   0.243   0.692   1.282 -0.1401  0.1257 -0.1531
   47HOH     H1  159   0.280   0.627   1.341  0.3774  1.1114  0.6908
   47HOH     H2  160   0.317   0.719   1.227 -0.4276 -0.2133 -0.7183
   48HOH      O  161   0.647   2.223   0.970  0.2685  0.0418 -0.0383
   48HOH     H1  162   0.636   2.227   0.875 -0.4508 -1.5169 -0.0796
   48HOH     H2  163   0.732   2.180   0.982  0.0156 -0.4621 -0.0095
   49HOH      O  164   2.232   0.526   3.306  0.5962 -0.2743  0.5049
   49HOH     H1  165   2.189   0.553   3.387  0.6425  0.1256  0.4014
   49HOH     H2  166   2.197   0.439   3.288 -1.0987  0.4666 -0.1943
   50HOH      O  167   3.201   3.856   1.897 -0.1002 -0.7712  0.4001
   50HOH     H1  168   3.182   3.762   1.889 -0.3555 -0.6413 -0.9588
   50HOH     H2  169   3.123   3.892   1.940 -0.1362 -1.1272  0.6459
   51HOH      O  170   0.849   3.799   2.575  0.1478  0.0085 -0.2301
   51HOH     H1  171   0.916   3.834   2.517  0.4278  0.3709  0.3028
   51HOH     H2  172   0.824   3.872   2.631 -0.0928 -0.3410  0.1318
   52HOH      O  173   3.333   2.210   0.482  0.0055  0.0140  0.8330
   52HOH     H1  174   3.391   2.274   0.523  0.1465  0.8376 -0.5144
   52HOH     H2  175   3.388   2.168   0.415 -0.6426  0.0275  0.2677
   53HOH      O  176   2.230   0.954   0.384  0.7375 -0.1574  0.5946
   53HOH     H1  177   2.209   0.885   0.321  1.3214  0.4552 -0.3160
   53HOH     H2  178   2.154   0.956   0.443 -0.2733 -0.1723 -0.6186
   54HOH      O  179   3.616   2.435   3.586 -0.3562 -0.2081  0.1393
   54HOH     H1  180   3.540   2.493   3.596  0.5633  1.2386 -0.5081
   54HOH     H2  181   3.690   2.488   3.617  0.6973 -0.6097 -1.4580
   55HOH      O  182   0.552   2.434   2.967 -0.2889  0.0626  0.6784
   55HOH     H1  183   0.614   2.375   3.009  0.4048  0.2174 -0.0824
   55HOH     H2  184   0.527   2.389   2.886 -0.0705  0.6169  0.2918
   56HOH      O  185   1.320   3.228   1.108 -0.3732  0.0108 -0.2337
   56HOH     H1  186   1.299   3.167   1.178  0.4826 -0.1070 -0.0667
   56HOH     H2  187   1.407   3.203   1.079  0.0329  1.1845 -0.1203
   57HOH      O  188   4.240   1.910   3.068  0.5723  0.3482 -0.0235
   57HOH     H1  189   4.188   1.990   3.069 -1.0250 -0.6095  0.2989
   57HOH     H2  190   4.281   1.907   3.154 -0.6861  0.0801  0.6141
   58HOH      O  191   0.684   0.697   1.745 -0.8917 -0.3861  0.2122
   58HOH     H1  192   0.666   0.762   1.813  0.2415  0.0770  0.0960
   58HOH     H2  193   0.613   0.708   1.682 -0.8801  0.5278  0.3411
   59HOH      O  194   0.554   0.755   3.757  0.2124  0.1542  0.0006
   59HOH     H1  195   0.592   0.730   3.842 -0.1222  0.6035  0.2935
   59HOH     H2  196   0.557   0.675   3.705 -0.7170 -0.4984  0.8651
   60HOH      O  197   1.571   2.188   1.389  0.5015 -0.1638  0.1737
   60HOH     H1  198   1.644   2.246   1.408  0.7210 -0.0343 -0.9356
   60HOH     H2  199   1.494   2.235   1.423  0.6588  0.8478 -0.7660
   61HOH      O  200   0.226   3.726   1.140 -0.4760  0.5392 -0.4876
   61HOH     H1  201   0.230   3.748   1.047 -0.0291 -0.3519 -0.6952
   61HOH     H2  202   0.271   3.799   1.183  1.5464 -0.1679 -1.2034
   62HOH      O  203   2.748   1.470   3.667  0.0538 -0.2956 -0.1766
   62HOH     H1  204   2.830   1.518   3.680  0.0457  0.1201 -1.3894
   62HOH     H2  205   2.689   1.534   3.626 -0.2877 -1.0397 -0.9145
   63HOH      O  206   2.874   3.959   3.769 -0.5318 -0.4089  0.7381
   63HOH     H1  207   2.933   3.952   3.844 -0.3752 -1.0756  0.5617
   63HOH     H2  208   2.908   4.033   3.719  0.2436 -0.8495  0.5770
   64HOH      O  209   0.843   2.160   3.979 -0.6425 -0.0858  0.1781
   64HOH     H1  210   0.894   2.227   4.025 -0.0481 -0.0845 -0.4397
   64HOH     H2  211   0.892   2.079   3.994 -0.7881 -0.1954  0.0647
   65HOH      O  212   1.581   0.829   0.005 -0.1915  0.7704  0.2700
   65HOH     H1  213   1.666   0.867   0.030 -0.2706  0.8360  0.4421
   65HOH     H2  214   1.603   0.741  -0.026 -0.0420  0.8457  0.1570
   66HOH      O  215   3.361   1.410   2.528  0.2665 -0.0982 -0.1111
   66HOH     H1  216   3.337   1.331   2.481  1.3005 -0.3371 -0.2822
   66HOH     H2  217   3.448   1.433   2.494 -0.1217  1.2939 -0.3028
   67HOH      O  218   2.729   2.946   3.040  0.3521  0.7783 -0.1297
   67HOH     H1  219   2.723   3.040   3.021 -0.1278  0.5376 -1.3575
   67HOH     H2  220   2.814   2.920   3.004  0.2084  0.6351 -0.3698
   68HOH      O  221   1.089   3.920   2.482  0.5657 -0.0978  0.4141
   68HOH     H1  222   1.078   3.994   2.423  0.2251 -0.8140 -0.4688
   68HOH     H2  223   1.137   3.855   2.431 -0.2047 -0.9478  0.7205
   69HOH      O  224   0.585   3.421   1.229  0.2693  0.1882  0.5389
   69HOH     H1  225   0.554   3.356   1.292  1.2184 -0.7247  0.1319
   69HOH     H2  226   0.519   3.421   1.160  0.7282 -1.2149  0.0143
   70HOH      O  227   0.691   3.382   3.432 -0.3341 -0.1164 -0.1466
   70HOH     H1  228   0.721   3.382   3.523  0.2959 -0.0702 -0.3454
   70HOH     H2  229   0.726   3.302   3.395 -2.4289 -1.3401  0.1902
   71HOH      O  230   1.252   1.428   3.740  0.2487  0.1452  0.1643
   71HOH     H1  231   1.276   1.516   3.710  0.6406 -0.3244 -1.0125
   71HOH     H2  232   1.329   1.397   3.786  0.4710  0.0762 -0.2459
   72HOH      O  233   1.890   2.624   2.770  0.3834  0.2004  0.0484
   72HOH     H1  234   1.909   2.692   2.705 -0.1055  0.4968  0.2050
   72HOH     H2  235   1.878   2.672   2.852  0.3076 -0.1011  0.2144
   73HOH      O  236   0.829   0.818   4.018  0.3359 -0.6323  0.0010
   73HOH     H1  237   0.747   0.770   4.030 -0.2431  0.2848 -0.0751
   73HOH     H2  238   0.869   0.780   3.940 -0.8074 -0.0918 -0.9038
   74HOH      O  239   3.809   1.026   3.221 -0.3251  0.3061 -0.0758
   74HOH     H1  240   3.826   1.010   3.314  0.2336 -0.0399 -0.2282
   74HOH     H2  241   3.715   1.043   3.217 -0.4844 -0.3316  0.4662
   75HOH      O  242   2.107   1.273   0.985 -0.0650 -0.6082 -0.1139
   75HOH     H1  243   2.021   1.259   1.025 -0.0286 -1.5871 -0.3310
   75HOH     H2  244   2.089   1.325   0.907 -0.3614 -0.2132  0.2077
   76HOH      O  245   1.023   1.377   3.239  0.0857  0.8694  0.2041
   76HOH     H1  246   0.958   1.430   3.286  0.6938  0.7736  1.2368
   76HOH     H2  247   1.058   1.317   3.306  0.7152  0.4235 -0.4868
   77HOH      O  248   1.313   1.889   1.476 -0.0293 -0.5432  0.1894
   77HOH     H1  249   1.390   1.904   1.531  0.0562 -0.8231  0.1493
   77HOH     H2  250   1.349   1.857   1.393 -0.0480  1.1587 -0.5666
   78HOH      O  251   3.724   0.346   0.345 -0.0275  1.0553 -0.1245
   78HOH     H1  252   3.682   0.290   0.280 -1.3175  0.2342  1.2983
   78HOH     H2  253   3.762   0.285   0.409 -0.7174  1.7517  1.0225
   79HOH      O  254   2.244   1.112   3.570 -0.6665 -0.7356  0.0574
   79HOH     H1  255   2.208   1.031   3.605  0.3455 -1.1009  0.3181
   79HOH     H2  256   2.318   1.132   3.627  0.2777 -0.6730 -1.1307
   80HOH      O  257   3.319   0.353   3.630 -0.1395 -0.1586  0.1430
   80HOH     H1  258   3.320   0.409   3.552 -0.2952 -1.0763 -0.5392
   80HOH     H2  259   3.227   0.337   3.648 -0.1086  0.1230  0.5875
   81HOH      O  260   2.145   2.448   2.443  0.0501  0.3411 -0.2997
   81HOH     H1  261   2.140   2.525   2.498  0.2245  0.3601 -0.3106
   81HOH     H2  262   2.095   2.381   2.490 -0.3489  0.5405 -0.4279
   82HOH      O  263   0.540   3.455   0.148  0.4347  0.3506 -0.4485
   82HOH     H1  264   0.517   3.523   0.212  0.3308  0.4020 -0.5387
   82HOH     H2  265   0.465   3.453   0.088  0.2819 -0.0726 -0.2576
   83HOH      O  266   3.691   1.094   3.681 -0.4540  0.6351 -0.4208
   83HOH     H1  267   3.750   1.050   3.620 -0.5046  0.6887 -0.5084
   83HOH     H2  268   3.611   1.042   3.679 -0.1308  0.0704  0.3281
   84HOH      O  269   4.025   0.329   1.991  0.3811 -0.2459  0.1083
   84HOH     H1  270   4.076   0.408   1.976  0.2399 -0.3342 -1.0059
   84HOH     H2  271   3.983   0.311   1.907 -0.4954 -0.8729  0.6479
   85HOH      O  272   3.780   0.212   0.796  1.3210  0.4101 -0.2004
   85HOH     H1  273   3.782   0.304   0.823 -0.0145  0.6682 -0.7981
   85HOH     H2  274   3.725   0.170   0.862 -0.0581  0.5830 -1.1468
   86HOH      O  275   4.281   4.240   1.183 -0.1322  0.1823 -0.5874
   86HOH     H1  276   4.292   4.286   1.266  1.2866  0.0890 -0.6701
   86HOH     H2  277   4.197   4.269   1.150 -0.0634  1.3746  0.1832
   87HOH      O  278   2.807   3.162   1.612  0.5850 -0.2416 -0.4552
   87HOH     H1  279   2.900   3.152   1.630  0.3835 -1.6157  0.0052
   87HOH     H2  280   2.763   3.137   1.693 -0.2346 -2.5217 -1.4335
   88HOH      O  281   3.467   3.366   3.570 -0.4592 -0.6535 -0.0853
   88HOH     H1  282   3.495   3.294   3.514  0.3415  0.0812 -0.6664
   88HOH     H2  283   3.495   3.340   3.658  0.2463 -0.8598 -0.3581
   89HOH      O  284   1.636   1.417   2.121  0.6751 -0.2534  0.3275
   89HOH     H1  285   1.664   1.337   2.165  0.0244 -0.6610  0.0376
   89HOH     H2  286   1.654   1.487   2.183  0.3233 -0.7452  0.9980
   90HOH      O  287   1.817   3.289   3.541  0.5264 -0.4618  0.2145
   90HOH     H1  288   1.899   3.337   3.526  0.2819 -0.1219 -0.0643
   90HOH     H2  289   1.825   3.211   3.485  0.1965  0.1272 -0.7018
   91HOH      O  290   2.469   3.349   1.244  0.0260 -0.0269  0.7481
   91HOH     H1  291   2.511   3.287   1.303  0.4749 -0.3508  0.1219
   91HOH     H2  292   2.466   3.431   1.293  0.0005 -0.3838  1.3602
   92HOH      O  293   3.795   0.692   0.292 -0.8217  0.0673  0.1817
   92HOH     H1  294   3.822   0.695   0.200 -1.3587 -1.0268 -0.0372
   92HOH     H2  295   3.868   0.731   0.339 -0.1869 -0.0733 -0.6362
   93HOH      O  296   2.818   1.011   1.750  0.6140 -0.2493 -0.8274
   93HOH     H1  297   2.750   1.013   1.817  0.4067  0.0224 -1.0375
   93HOH     H2  298   2.892   0.967   1.791  0.1287 -1.0549 -0.7654
   94HOH      O  299   1.322   0.299   1.476 -0.6488  0.0360  0.0561
   94HOH     H1  300   1.403   0.252   1.496 -0.0291  0.9732 -0.1231
   94HOH     H2  301   1.338   0.340   1.391 -1.0501  0.7705  0.3144
   95HOH      O  302   1.484   0.975   2.423  0.4254 -0.3095 -0.8508
   95HOH     H1  303   1.446   1.063   2.423 -1.2051 -0.9463 -1.3274
   95HOH     H2  304   1.443   0.931   2.498  2.2980 -0.3309  0.2957
   96HOH      O  305   3.973   3.008   3.706 -0.3561 -0.0832 -0.0084
   96HOH     H1  306   3.883   2.998   3.674 -0.2061  0.3684 -0.6219
   96HOH     H2  307   4.027   2.970   3.636 -0.0697 -0.5278  0.4430
   97HOH      O  308   2.536   3.003   1.297 -0.1028 -0.4404  0.6937
   97HOH     H1  309   2.524   2.915   1.332 -0.9855 -1.0597 -0.9357
   97HOH     H2  310   2.450   3.045   1.304 -0.0711 -0.2616  0.1381
   98HOH      O  311   3.882   2.925   2.886  0.5757  0.2863 -0.0972
   98HOH     H1  312   3.947   2.985   2.924  0.0837  1.5674 -1.1428
   98HOH     H2  313   3.896   2.931   2.792 -0.5493  0.0037 -0.3070
   99HOH      O  314   3.960   3.409   4.225 -0.2323 -0.3443 -0.3284
   99HOH     H1  315   4.000   3.421   4.311 -0.6964  0.2225 -0.1809
   99HOH     H2  316   3.930   3.318   4.225  2.1587 -1.2723 -0.9362
  100HOH      O  317  -0.010   2.863   4.280  0.2208  0.5471 -0.0953
  100HOH     H1  318   0.085   2.870   4.295  0.2662  0.3693 -0.2864
  100HOH     H2  319  -0.017   2.829   4.191 -0.0136  0.2005  0.0516
  101HOH      O  320   3.442   2.951   0.600  0.0808  0.5644  0.4724
  101HOH     H1  321   3.514   2.948   0.537  0.2167 -1.6288  0.5735
  101HOH     H2  322   3.364   2.933   0.547 -0.2097  1.4410  0.5772
  102HOH      O  323   1.001   1.683   0.611  0.0435 -0.6523 -0.5742
  102HOH     H1  324   0.950   1.737   0.671  1.2804 -0.7107  0.6019
  102HOH     H2  325   0.987   1.723   0.525 -0.4707  0.4433 -0.0114
  103HOH      O  326   0.299   0.179   2.986  0.7888  1.0497 -0.2855
  103HOH     H1  327   0.297   0.194   3.080 -0.0201  0.8741 -0.2561
  103HOH     H2  328   0.258   0.256   2.948 -0.2357  0.5013 -0.3702
  104HOH      O  329   1.749   3.494   2.173 -0.0786  0.5649 -0.4451
  104HOH     H1  330   1.689   3.431   2.211  0.2324  1.1511  1.2130
  104HOH     H2  331   1.695   3.571   2.155 -0.2666  0.2182 -1.5065
  105HOH      O  332   2.340   0.300   1.102 -0.2707  0.3627  0.3017
  105HOH     H1  333   2.387   0.321   1.021  0.1226  0.2835  0.5067
  105HOH     H2  334   2.323   0.206   1.097 -0.3386  0.3769  0.2642
  106HOH      O  335   3.479   3.731   2.792 -0.1269 -0.0272  0.1631
  106HOH     H1  336   3.550   3.676   2.825 -0.0173  0.3924  0.6484
  106HOH     H2  337   3.411   3.669   2.766 -0.1089 -0.3952  0.9351
  107HOH      O  338   2.934   4.184   3.570  0.6460 -0.3484  0.1802
  107HOH     H1  339   2.899   4.238   3.640  0.4353 -0.2045 -0.0312
  107HOH     H2  340   2.859   4.164   3.515  0.8117 -0.4335 -0.0194
  108HOH      O  341   1.038   0.638   3.156 -0.1903 -0.4177 -0.2107
  108HOH     H1  342   0.968   0.698   3.131 -0.4321 -0.7334 -0.2995
  108HOH     H2  343   1.018   0.557   3.109  0.2794 -0.4870 -0.3057
  109HOH      O  344   2.385   4.024   0.282  0.5759 -0.5678 -0.1462
  109HOH     H1  345   2.305   3.984   0.248 -0.5242  0.2007  1.3419
  109HOH     H2  346   2.417   3.961   0.348  0.1167 -0.0731  0.5755
  110HOH      O  347   4.106   2.918   3.970 -0.0976 -0.1122  0.1560
  110HOH     H1  348   4.151   2.834   3.971  0.4615  0.1796  0.0677
  110HOH     H2  349   4.056   2.918   3.888 -0.5143 -0.5579  0.3958
  111HOH      O  350   3.708   3.071   3.603  0.3255  0.5850  0.2785
  111HOH     H1  351   3.705   3.132   3.530  0.2148 -0.1126 -0.3308
  111HOH     H2  352   3.653   2.997   3.575 -0.5500  0.7096  1.4779
  112HOH      O  353   0.821   1.486   3.971 -0.3578  0.0779  0.5154
  112HOH     H1  354   0.903   1.469   4.017 -0.1905 -0.1413  0.1417
  112HOH     H2  355   0.828   1.438   3.889 -0.2485  1.2079 -0.1794
  113HOH      O  356   4.116   2.553   2.944 -0.2320  0.1112 -1.1389
  113HOH     H1  357   4.169   2.559   2.864  0.2818  0.2028 -0.8077
  113HOH     H2  358   4.028   2.532   2.914 -0.2202  0.9065 -1.7882
  114HOH      O  359   1.743   0.482   1.376  0.6052  0.3254 -0.2828
  114HOH     H1  360   1.809   0.447   1.435 -0.1294 -0.7959 -0.0503
  114HOH     H2  361   1.711   0.405   1.327 -0.9780  0.6592  0.1092
  115HOH      O  362   4.164   1.166   1.424 -0.2340  0.4444 -0.1571
  115HOH     H1  363   4.152   1.079   1.462 -0.3881  0.2420 -0.6551
  115HOH     H2  364   4.096   1.172   1.357  0.9297  0.2006 -1.4350
  116HOH      O  365   3.363   1.770   1.621 -0.6806 -0.6558  0.7371
  116HOH     H1  366   3.426   1.726   1.563 -0.3184  1.1137 -0.3713
  116HOH     H2  367   3.286   1.713   1.621 -0.3070 -1.2531 -0.6767
  117HOH      O  368   4.100   3.169   4.084 -0.3746  0.0924  0.3733
  117HOH     H1  369   4.004   3.162   4.092 -0.5719  1.0721 -0.5743
  117HOH     H2  370   4.128   3.084   4.053 -1.1714  0.2300 -0.8463
  118HOH      O  371   2.052   3.383   3.838 -0.7774 -0.0920  0.0726
  118HOH     H1  372   2.062   3.323   3.765 -0.2016  1.0181 -0.8241
  118HOH     H2  373   1.971   3.430   3.820 -1.1181 -0.4335  0.6586
  119HOH      O  374   2.753   1.600   2.179  0.2303  0.0455  0.0037
  119HOH     H1  375   2.731   1.580   2.088  0.0723 -0.1119  0.0764
  119HOH     H2  376   2.801   1.683   2.174 -0.2375  0.3095 -0.1703
  120HOH      O  377   1.861   2.375   2.712 -0.4467  0.2904 -0.2786
  120HOH     H1  378   1.874   2.465   2.740  0.5076  0.1218 -0.1051
  120HOH     H2  379   1.894   2.322   2.785 -0.2937 -0.1826 -0.6779
  121HOH      O  380   0.617   4.051   4.130  0.9002 -0.1688  0.5793
  121HOH     H1  381   0.689   4.108   4.105  0.6464  0.1253  0.5115
  121HOH     H2  382   0.588   4.084   4.215 -0.6927  1.2664 -0.3946
  122HOH      O  383   2.391   0.426   2.236 -0.4671 -0.1636 -0.6289
  122HOH     H1  384   2.324   0.494   2.237 -1.2197 -0.8642  0.2271
  122HOH     H2  385   2.441   0.442   2.156 -0.5833  1.3927 -0.4369
  123HOH      O  386   3.827   2.674   3.404 -0.3313 -0.3489  0.0566
  123HOH     H1  387   3.798   2.688   3.494 -0.1816 -0.3958  0.1125
  123HOH     H2  388   3.910   2.628   3.412  0.6691  1.2898 -0.0477
  124HOH      O  389   0.964   2.417   3.382 -0.4001  0.2292  0.0290
  124HOH     H1  390   0.917   2.469   3.317  0.4297  1.1367  0.0940
  124HOH     H2  391   0.945   2.460   3.466 -0.5281 -0.2106  0.2284
  125HOH      O  392   1.846   2.275   3.726  0.1101 -0.0699 -0.1878
  125HOH     H1  393   1.761   2.273   3.770  0.2680 -0.6040  0.1059
  125HOH     H2  394   1.870   2.183   3.717  1.7002  0.0168  1.7780
  126HOH      O  395   0.260   1.968   0.402  0.1622  0.4598  0.3156
  126HOH     H1  396   0.318   2.003   0.470 -0.1857  0.7163  0.4847
  126HOH     H2  397   0.299   1.998   0.320  0.4372  0.3708  0.4099
  127HOH      O  398   0.566   0.884   0.536  0.0982 -0.3708  0.3909
  127HOH     H1  399   0.518   0.858   0.458 -1.8854 -0.4283  1.4946
  127HOH     H2  400   0.599   0.802   0.573  0.2693 -0.4376  0.0985
  128HOH      O  401   0.787   2.461   1.623  0.1626 -0.3831 -0.0797
  128HOH     H1  402   0.696   2.482   1.643 -0.0058 -0.3377 -0.8451
  128HOH     H2  403   0.806   2.384   1.676 -0.0640  0.0659  0.6875
  129HOH      O  404   3.950   2.966   2.005 -0.2679 -0.0795 -0.2730
  129HOH     H1  405   3.928   3.038   1.945  0.3168 -0.0418 -0.4551
  129HOH     H2  406   3.893   2.894   1.979  0.4543 -0.2986 -1.3612
  130HOH      O  407   3.623   2.423   1.758  0.0863 -0.6812 -0.4856
  130HOH     H1  408   3.662   2.344   1.721  0.5240  0.2272 -2.1774
  130HOH     H2  409   3.548   2.442   1.703  0.6900  0.6912 -0.9384
  131HOH      O  410   0.683   3.882   1.679  0.1971 -0.0628  0.2419
  131HOH     H1  411   0.638   3.823   1.739  0.6165  0.1241  0.7538
  131HOH     H2  412   0.737   3.937   1.735  0.3966  0.3005 -0.2881
  132HOH      O  413   3.481   1.790   1.142  0.5776 -0.4634  0.3576
  132HOH     H1  414   3.386   1.778   1.150  0.6600 -0.7448  1.0411
  132HOH     H2  415   3.500   1.773   1.050 -0.1453  0.4433  0.0021
  133HOH      O  416   3.638   4.000   3.964  0.2340  0.1492  0.0051
  133HOH     H1  417   3.732   4.016   3.958  0.3857  0.4061  1.8778
  133HOH     H2  418   3.611   4.043   4.046 -1.4874 -0.0940 -0.3453
  134HOH      O  419   3.526   1.072   3.315  0.4885  0.0482  0.6469
  134HOH     H1  420   3.469   1.109   3.247  0.8652  0.0206  0.3087
  134HOH     H2  421   3.484   0.990   3.339  0.6890 -0.2749 -0.0374
  135HOH      O  422   4.179   0.698   2.830  0.1805  0.3667 -0.8143
  135HOH     H1  423   4.260   0.728   2.870  0.3190  0.2862 -1.0363
  135HOH     H2  424   4.203   0.672   2.742 -0.0376  0.0911 -0.7941
  136HOH      O  425   2.830   0.736   2.299 -0.0460  0.3148 -0.1458
  136HOH     H1  426   2.789   0.671   2.241  0.5675  0.5180 -0.8435
  136HOH     H2  427   2.919   0.744   2.266  0.6221 -0.1815  1.3650
  137HOH      O  428   0.663   3.345   2.022  0.4514 -0.3416  0.2349
  137HOH     H1  429   0.635   3.351   1.931 -0.1884 -0.6408  0.4022
  137HOH     H2  430   0.692   3.254   2.032  0.8657 -0.2133  0.2407
  138HOH      O  431   0.350   1.774   3.447  0.0285  0.3807  0.5385
  138HOH     H1  432   0.414   1.845   3.456 -0.2928  0.7070  0.3183
  138HOH     H2  433   0.301   1.796   3.367  0.0487 -0.1947  0.3602
  139HOH      O  434   1.368   0.121   1.768 -0.0025  0.7172 -0.0018
  139HOH     H1  435   1.342   0.155   1.682  0.2628  1.0087  0.0306
  139HOH     H2  436   1.458   0.089   1.755  0.1020  0.9192  0.2061
  140HOH      O  437   3.279   1.912   0.228  0.2587  0.0533 -0.5380
  140HOH     H1  438   3.339   1.984   0.208  0.4237 -0.0443 -0.3930
  140HOH     H2  439   3.193   1.944   0.198  0.0174  0.9524  0.9392
  141HOH      O  440   2.550   2.793   2.469 -0.4278 -0.1830 -0.3181
  141HOH     H1  441   2.579   2.717   2.520 -0.7550  0.3304  0.7013
  141HOH     H2  442   2.624   2.814   2.413  0.3398 -0.2454  0.6091
  142HOH      O  443   0.716   0.314   2.770 -0.2388  0.3880  0.1293
  142HOH     H1  444   0.754   0.228   2.752  1.6208  0.9624  0.8658
  142HOH     H2  445   0.763   0.374   2.712 -0.5442  1.0729  0.5605
  143HOH      O  446   0.204   2.319   1.266 -0.3278  0.5170 -0.1530
  143HOH     H1  447   0.271   2.264   1.224  0.5615  0.5616  1.1015
  143HOH     H2  448   0.210   2.296   1.359 -0.9786  1.6684  0.2022
  144HOH      O  449   0.137   1.375   3.372 -0.4366 -0.1003  0.0445
  144HOH     H1  450   0.083   1.393   3.449  0.2315  0.7835  0.3391
  144HOH     H2  451   0.123   1.282   3.355 -1.8770  0.0447  0.2111
  145HOH      O  452   2.911   3.601   3.278  0.3003 -0.1778  0.2133
  145HOH     H1  453   2.937   3.656   3.203 -0.0531 -0.6906 -0.2979
  145HOH     H2  454   2.827   3.637   3.305  0.8188  0.5581  0.9402
  146HOH      O  455   3.484   3.380   1.490 -0.3637  0.2453 -0.1011
  146HOH     H1  456   3.496   3.315   1.421 -0.5551  0.3667 -0.2518
  146HOH     H2  457   3.549   3.358   1.556  0.1988  0.4603 -0.5704
  147HOH      O  458   3.745   0.817   3.882 -0.4862 -0.0812  0.4508
  147HOH     H1  459   3.750   0.750   3.951 -0.2890 -0.7735 -0.2131
  147HOH     H2  460   3.653   0.844   3.882 -0.5281 -0.1978  0.8658
  148HOH      O  461   3.672   2.199   1.588 -0.2001 -0.5474  0.5673
  148HOH     H1  462   3.763   2.173   1.571  0.1894  0.9670  0.0967
  148HOH     H2  463   3.621   2.144   1.528  0.5664 -0.3039 -0.3681
  149HOH      O  464   1.478   2.848   1.190  0.8647  0.4390 -0.1880
  149HOH     H1  465   1.559   2.808   1.222  0.6139 -0.2918 -0.4499
  149HOH     H2  466   1.470   2.818   1.100  0.2124  0.3656 -0.1126
  150HOH      O  467   0.677   3.511   2.246 -0.3815  0.0975 -0.1132
  150HOH     H1  468   0.662   3.482   2.156  0.6678 -0.6528 -0.0752
  150HOH     H2  469   0.647   3.438   2.300  0.1012  0.0484  0.0930
  151HOH      O  470   2.498   1.441   2.014  0.0807 -0.2055  0.0091
  151HOH     H1  471   2.411   1.429   2.051  0.2581 -0.3498  0.3872
  151HOH     H2  472   2.555   1.383   2.065  0.5670  0.5837  0.3919
  152HOH      O  473   3.434   2.484   2.402  0.0311  0.1986 -0.2897
  152HOH     H1  474   3.524   2.464   2.429 -0.3941 -1.3544  0.1691
  152HOH     H2  475   3.444   2.527   2.317  1.2070  0.4835 -0.0474
  153HOH      O  476   0.973   3.627   2.344  0.1747  0.4589 -0.0246
  153HOH     H1  477   1.011   3.574   2.274 -0.5704  0.0203 -0.1208
  153HOH     H2  478   0.932   3.700   2.299 -2.5164 -1.0489 -0.4682
  154HOH      O  479   1.387   4.120   3.911  0.0831  0.3151 -0.6549
  154HOH     H1  480   1.342   4.199   3.941  1.0342  0.4128  0.6544
  154HOH     H2  481   1.318   4.055   3.903 -0.5995  1.0378 -0.9558
  155HOH      O  482   2.639   1.523   0.510  0.1038  0.2994 -0.0973
  155HOH     H1  483   2.573   1.565   0.455 -0.0264 -0.2979 -0.4136
  155HOH     H2  484   2.722   1.560   0.480 -0.0261  0.5497 -0.1581
  156HOH      O  485   0.036   3.727   0.246  0.1885 -0.8188 -0.0350
  156HOH     H1  486   0.080   3.810   0.227 -1.2781 -0.1085 -0.7153
  156HOH     H2  487  -0.017   3.745   0.324 -1.4505 -0.4683 -1.1245
  157HOH      O  488   3.839   4.281   4.249 -0.9422  0.0125  0.5842
  157HOH     H1  489   3.900   4.289   4.175 -1.2941 -0.2113  0.2627
  157HOH     H2  490   3.871   4.206   4.299 -0.8336  0.0227  0.5302
  158HOH      O  491   1.583   2.272   0.349 -0.0335  0.3046 -0.4328
  158HOH     H1  492   1.534   2.289   0.268 -1.3739  0.3710  0.3319
  158HOH     H2  493   1.635   2.194   0.329  0.3125  0.7865 -1.5906
  159HOH      O  494   3.895   3.464   0.906  0.0230  0.7301 -0.6362
  159HOH     H1  495   3.898   3.557   0.930  0.5182  0.4314  0.6273
  159HOH     H2  496   3.816   3.431   0.950  0.5478  0.3102  0.0273
  160HOH      O  497   4.028   3.180   2.920  0.5315 -0.3204 -0.0005
  160HOH     H1  498   4.032   3.219   2.832  1.2108  0.6428  0.4231
  160HOH     H2  499   3.962   3.232   2.966  0.6875 -0.3556  0.2637
  161HOH      O  500   0.470   4.191   0.091 -0.1364  0.0440 -0.1233
  161HOH     H1  501   0.394   4.135   0.106  0.1552 -0.4760 -0.5137
  161HOH     H2  502   0.449   4.237   0.010  0.1987 -0.5355 -0.5518
  162HOH      O  503   1.555   1.308   2.851 -0.1527  0.6020 -0.3716
  162HOH     H1  504   1.528   1.347   2.934 -0.4308  0.6770 -0.4981
  162HOH     H2  505   1.475   1.272   2.814 -0.1691  1.2058 -0.9539
  163HOH      O  506   1.010   3.806   1.170  0.4398  0.1105  0.1941
  163HOH     H1  507   1.061   3.736   1.128 -0.5868 -0.6673  0.1768
  163HOH     H2  508   0.919   3.778   1.163  0.0132  1.2709  0.5572
  164HOH      O  509   1.606   2.874   2.840  0.6786 -0.3375  0.0767
  164HOH     H1  510   1.558   2.814   2.783 -0.1610  0.5922 -0.2635
  164HOH     H2  511   1.539   2.912   2.897  1.2298  0.0107  0.5124
  165HOH      O  512   3.515   1.694   0.862 -0.2915 -0.2180 -0.0304
  165HOH     H1  513   3.464   1.754   0.807  0.6622  0.1481 -0.5736
  165HOH     H2  514   3.564   1.641   0.800  0.3096 -0.2545  0.4577
  166HOH      O  515   0.563   1.858   3.759  0.2947 -0.3852 -0.5461
  166HOH     H1  516   0.601   1.820   3.838 -0.4834  1.0507  0.6370
  166HOH     H2  517   0.487   1.803   3.740 -0.5061  0.1545  0.7990
  167HOH      O  518   1.945   4.116   3.757  0.5406 -0.3766  0.0554
  167HOH     H1  519   1.946   4.125   3.852 -0.3911  0.2660  0.0300
  167HOH     H2  520   1.886   4.042   3.740 -1.1177  0.8541 -0.0318
  168HOH      O  521   3.124   2.700   3.281  0.5383  0.3269  0.1138
  168HOH     H1  522   3.215   2.698   3.251  0.6976  0.8316  0.5351
  168HOH     H2  523   3.103   2.610   3.304  0.5418 -0.0157 -1.1012
  169HOH      O  524   1.386   2.333   0.872 -0.1576  0.0616 -0.1638
  169HOH     H1  525   1.466   2.326   0.922  0.3123 -1.4321 -0.9760
  169HOH     H2  526   1.414   2.356   0.783 -0.8650  1.5885 -0.0598
  170HOH      O  527   0.269   0.050   2.168  0.5588  0.0012  0.2205
  170HOH     H1  528   0.237   0.051   2.258 -0.2887  0.7645 -0.0531
  170HOH     H2  529   0.354   0.007   2.173  0.7010  0.3374  1.4418
  171HOH      O  530   1.400   0.892   1.134  0.0277  0.1397  0.0801
  171HOH     H1  531   1.468   0.914   1.198  1.0425 -0.8028 -0.6021
  171HOH     H2  532   1.422   0.804   1.105 -0.6140  0.3845 -1.2900
  172HOH      O  533   1.372   2.377   3.914 -0.0010  0.0329  0.1254
  172HOH     H1  534   1.308   2.315   3.879 -0.6031  0.9613 -0.5032
  172HOH     H2  535   1.457   2.342   3.885 -0.2258 -0.9202  0.5082
  173HOH      O  536   2.373   1.421   0.339 -0.3618 -0.3042  0.2140
  173HOH     H1  537   2.361   1.429   0.434 -0.9005 -0.7147  0.1911
  173HOH     H2  538   2.397   1.330   0.325 -0.2864 -0.2458 -0.0420
  174HOH      O  539   3.697   0.966   0.451  0.7348  0.0205 -0.0787
  174HOH     H1  540   3.696   0.926   0.538  1.7138 -1.1200 -0.5322
  174HOH     H2  541   3.714   1.059   0.467 -0.2850  0.0735  0.9728
  175HOH      O  542   1.109   2.214   1.967  0.0338  0.8531 -0.1667
  175HOH     H1  543   1.025   2.199   1.924 -0.9375 -0.2485  1.8004
  175HOH     H2  544   1.167   2.146   1.932 -0.5405  0.3545 -0.1926
  176HOH      O  545   3.200   2.467   2.979  0.1317  0.6648 -0.2774
  176HOH     H1  546   3.291   2.485   3.001  0.5447  0.3297 -1.5433
  176HOH     H2  547   3.200   2.376   2.951 -0.6874  0.5365  0.0882
  177HOH      O  548   3.469   3.181   3.328  0.0472  0.1513  0.2362
  177HOH     H1  549   3.450   3.091   3.300  0.4211  0.2081 -0.2188
  177HOH     H2  550   3.386   3.227   3.318 -0.1756 -0.1597  0.5703
  178HOH      O  551   1.015   2.169   3.202  0.5168  0.6319  0.0600
  178HOH     H1  552   0.985   2.110   3.271 -0.0707 -0.3588 -0.9701
  178HOH     H2  553   1.011   2.256   3.241 -0.0491  0.1449  1.1770
  179HOH      O  554   2.310   1.205   4.012  0.1458 -0.1803 -0.0641
  179HOH     H1  555   2.233   1.150   4.008 -0.3579  0.5088 -0.2236
  179HOH     H2  556   2.328   1.228   3.921 -0.5552  1.0834  0.0619
  180HOH      O  557   0.315   3.554   3.238  0.0509  0.3737  0.3692
  180HOH     H1  558   0.235   3.504   3.221 -0.0071  0.6105 -0.1042
  180HOH     H2  559   0.287   3.626   3.294  0.2642 -0.4827  1.6765
  181HOH      O  560   3.345   2.193   0.839 -0.9168 -0.3937 -0.0371
  181HOH     H1  561   3.301   2.235   0.765 -0.1795 -0.1152 -0.3391
  181HOH     H2  562   3.275   2.177   0.902 -1.5274 -0.4391 -0.6995
  182HOH      O  563   3.722   2.571   0.571 -1.0211  0.1107  0.6275
  182HOH     H1  564   3.726   2.661   0.602 -0.8146  0.2868  0.1195
  182HOH     H2  565   3.733   2.518   0.649  0.5483  0.5381  0.7835
  183HOH      O  566   3.214   4.241   3.186  0.1633 -0.2583  0.1320
  183HOH     H1  567   3.129   4.197   3.187 -0.3188  0.6357  0.2349
  183HOH     H2  568   3.237   4.251   3.279  0.6900 -1.0283  0.1046
  184HOH      O  569   1.558   3.324   2.263 -0.3328  0.5715  0.2877
  184HOH     H1  570   1.466   3.301   2.249 -0.0070 -0.2295 -0.7169
  184HOH     H2  571   1.570   3.315   2.358 -1.1768  0.2616  0.3867
  185HOH      O  572   0.255   1.503   4.175  0.2639 -0.1802 -0.0885
  185HOH     H1  573   0.201   1.550   4.239  0.1292  0.3712 -0.5877
  185HOH     H2  574   0.274   1.419   4.217  0.2726  0.1980  0.7237
  186HOH      O  575   0.319   3.502   1.993 -0.6746  0.7810 -0.3012
  186HOH     H1  576   0.331   3.407   1.981  0.9328  0.9822 -0.7575
  186HOH     H2  577   0.259   3.528   1.924 -0.6345  0.1776 -0.5753
  187HOH      O  578   1.615   0.597   0.195 -0.2058 -0.0039 -0.3486
  187HOH     H1  579   1.596   0.551   0.113  0.7335 -1.0293 -0.0343
  187HOH     H2  580   1.544   0.571   0.254 -0.2555 -0.1984 -0.4928
  188HOH      O  581   1.751   1.764   0.804  0.1670 -0.0586  0.0392
  188HOH     H1  582   1.777   1.684   0.849 -0.6807  0.3929  1.4595
  188HOH     H2  583   1.805   1.766   0.725  0.3439 -1.9121  0.0355
  189HOH      O  584   1.742   1.583   1.646 -0.3433  0.0051 -0.5133
  189HOH     H1  585   1.653   1.608   1.623 -0.4418 -0.9307 -1.2446
  189HOH     H2  586   1.798   1.646   1.600 -0.5947 -0.6087 -1.7235
  190HOH      O  587   3.541   1.820   0.611  0.1236 -0.9471  0.1589
  190HOH     H1  588   3.452   1.829   0.577  0.1605 -1.5874 -0.1401
  190HOH     H2  589   3.560   1.904   0.652 -0.4897 -0.6822 -0.0797
  191HOH      O  590   2.431   2.449   2.385  0.6383 -0.2592  0.2065
  191HOH     H1  591   2.473   2.397   2.453  1.1341  0.4003  0.4213
  191HOH     H2  592   2.342   2.464   2.419  1.3648  1.5878  1.6755
  192HOH      O  593   3.553   0.821   3.005 -0.3497 -0.4200  0.0688
  192HOH     H1  594   3.505   0.780   3.077  0.3573  0.6689  1.2451
  192HOH     H2  595   3.640   0.780   3.008 -0.5774 -1.0145 -0.7969
  193HOH      O  596   3.872   1.830   1.044  0.2161  0.1240 -0.2663
  193HOH     H1  597   3.812   1.796   0.977 -0.8987  0.8632  0.2939
  193HOH     H2  598   3.910   1.908   1.004  0.6262 -0.1902 -0.5162
  194HOH      O  599   2.853   0.912   0.860 -0.1957  0.2205 -0.1460
  194HOH     H1  600   2.871   0.824   0.891  1.3615  0.0003 -1.4084
  194HOH     H2  601   2.776   0.903   0.804 -0.4882 -0.1693  0.3027
  195HOH      O  602   2.270   2.564   0.297 -0.4240  0.3317  0.2140
  195HOH     H1  603   2.320   2.638   0.332 -0.3083  0.2420  0.2421
  195HOH     H2  604   2.204   2.604   0.241 -0.4563  0.4647  0.3436
  196HOH      O  605   2.435   0.077   3.714  0.0965  0.1943 -0.1789
  196HOH     H1  606   2.352   0.041   3.742 -1.0342  0.5754 -2.5592
  196HOH     H2  607   2.486   0.002   3.684  0.0275  0.0980 -0.0561
  197HOH      O  608   0.906   2.135   2.168  0.5651  0.2693  0.2460
  197HOH     H1  609   0.939   2.176   2.248  1.1902 -0.8406  0.6068
  197HOH     H2  610   0.951   2.181   2.097  0.2200  1.0792  0.5381
  198HOH      O  611   3.298   0.820   0.257  0.2055 -0.5230 -0.1639
  198HOH     H1  612   3.325   0.879   0.328 -0.6653 -0.2859  0.0028
  198HOH     H2  613   3.367   0.828   0.192  0.6922 -0.2194  0.3635
  199HOH      O  614   1.023   3.453   3.413  0.6996  0.5050 -0.3467
  199HOH     H1  615   0.964   3.524   3.438 -1.3653 -1.0898 -0.1128
  199HOH     H2  616   1.064   3.426   3.495  0.3336  0.5076 -0.1567
  200HOH      O  617   3.651   3.558   3.470  0.7105  0.5549  0.1508
  200HOH     H1  618   3.717   3.545   3.539  0.2349  0.0019  0.5130
  200HOH     H2  619   3.575   3.509   3.500  0.4144  0.4934 -0.6720
  201HOH      O  620   1.379   3.184   3.290  0.1448 -0.2431 -0.2156
  201HOH     H1  621   1.329   3.266   3.285  1.8037  0.8536 -0.4944
  201HOH     H2  622   1.346   3.140   3.368  0.2863  1.5382  0.9532
  202HOH      O  623   3.349  -0.009   0.114 -0.7145  0.4802  0.0219
  202HOH     H1  624   3.319   0.077   0.142 -0.8554  0.6128 -0.5103
  202HOH     H2  625   3.279  -0.043   0.059 -0.4956  0.1904 -0.0886
  203HOH      O  626   1.226   0.770   2.421  0.2374  0.3615  0.1509
  203HOH     H1  627   1.139   0.804   2.443  0.5309  0.8761  0.5628
  203HOH     H2  628   1.236   0.788   2.328 -0.5308 -0.7176 -0.1789
  204HOH      O  629   0.880   3.628   0.569 -0.0694 -0.0612  0.3265
  204HOH     H1  630   0.832   3.602   0.490  0.2344  0.2094  0.0454
  204HOH     H2  631   0.939   3.555   0.587  0.9257  0.4546 -0.5758
  205HOH      O  632   1.573   2.295   3.445  0.4760 -0.7153  0.4394
  205HOH     H1  633   1.610   2.357   3.508 -1.2814  0.0740  0.8225
  205HOH     H2  634   1.615   2.212   3.466  0.9021 -0.2128  1.8010
  206HOH      O  635   1.235   3.671   3.582 -0.6630 -0.2152 -0.1819
  206HOH     H1  636   1.255   3.703   3.670 -0.0516  0.7648 -0.6366
  206HOH     H2  637   1.248   3.577   3.587  1.2744 -0.0135  0.3441
  207HOH      O  638   1.796   3.203   0.499  0.7200  0.2877  0.1057
  207HOH     H1  639   1.833   3.261   0.432  0.5177 -0.3004 -0.5362
  207HOH     H2  640   1.771   3.124   0.451 -0.3533  0.2284  0.7100
  208HOH      O  641   3.876   1.987   1.370 -0.1458  0.5166 -0.1901
  208HOH     H1  642   3.784   1.996   1.343 -0.0172  0.3626 -0.6932
  208HOH     H2  643   3.922   2.055   1.322 -0.0954  1.0808  0.6210
  209HOH      O  644   3.604   3.167   1.936  0.6365  0.0447  0.5983
  209HOH     H1  645   3.606   3.206   1.849  0.7738  0.1694  0.6566
  209HOH     H2  646   3.683   3.201   1.979  1.3109 -1.0683  0.3177
  210HOH      O  647   2.753   1.250   1.652  0.6256  0.1561  0.0863
  210HOH     H1  648   2.785   1.172   1.697  1.6484  0.5467  0.0808
  210HOH     H2  649   2.693   1.216   1.585  1.6549 -0.7029 -0.4584
  211HOH      O  650   3.099   1.006   0.082  0.1576  0.4847 -0.1623
  211HOH     H1  651   3.185   1.003   0.125  0.0599  1.0322  0.0843
  211HOH     H2  652   3.100   0.932   0.022  0.7978  0.4705 -0.1485
  212HOH      O  653   1.876   2.830   2.956  0.1501  0.5033 -0.2811
  212HOH     H1  654   1.788   2.836   2.919 -0.1720  0.4396  0.4360
  212HOH     H2  655   1.871   2.881   3.037  0.4380 -0.4280  0.3498
  213HOH      O  656   0.626   0.377   3.039  0.2482 -0.1191 -0.2875
  213HOH     H1  657   0.682   0.312   2.996  0.3467  0.3492 -0.9045
  213HOH     H2  658   0.621   0.349   3.130  0.3117 -0.9685 -0.5292
  214HOH      O  659   1.726   3.957   4.030  0.2704  0.1448 -0.1323
  214HOH     H1  660   1.795   3.996   4.084  0.0665  0.0868  0.1755
  214HOH     H2  661   1.732   3.863   4.047  0.2075  0.1253 -0.2166
  215HOH      O  662   2.827   0.817   3.521  0.1851  0.3712 -0.1676
  215HOH     H1  663   2.803   0.748   3.460 -0.5702  0.3690  0.1158
  215HOH     H2  664   2.773   0.892   3.496  0.1511  0.4907  0.2527
  216HOH      O  665   4.135   2.915   1.327  0.0294 -0.3021 -0.1644
  216HOH     H1  666   4.200   2.859   1.370  0.7758 -0.1799 -1.0789
  216HOH     H2  667   4.186   2.968   1.266 -0.7895  0.6879 -0.0349
  217HOH      O  668   0.334   3.564   2.734  0.7348 -0.4752  0.1466
  217HOH     H1  669   0.374   3.594   2.816 -0.5276  0.9418  0.3206
  217HOH     H2  670   0.242   3.587   2.742  0.4381 -0.8717 -1.4412
  218HOH      O  671   3.738   1.688   2.166  0.1744 -0.3717  0.4572
  218HOH     H1  672   3.707   1.716   2.079 -0.3521 -0.4387  0.6143
  218HOH     H2  673   3.763   1.769   2.210  0.0250 -0.2898  0.3956
  219HOH      O  674   1.834   3.542   0.621 -0.1209  0.3740  0.3887
  219HOH     H1  675   1.791   3.602   0.681 -0.7844 -0.0220  0.3383
  219HOH     H2  676   1.833   3.457   0.666  0.4052  0.3010  0.2819
  220HOH      O  677   2.711   3.395   3.443 -0.4474  0.9836  0.8438
  220HOH     H1  678   2.803   3.379   3.422 -0.9946 -1.0998 -0.5545
  220HOH     H2  679   2.690   3.477   3.397  0.5635  1.2425  0.8021
  221HOH      O  680   0.856   0.172   2.472 -0.1976 -0.2616 -0.0406
  221HOH     H1  681   0.923   0.205   2.532 -0.7015 -1.4451  1.2815
  221HOH     H2  682   0.786   0.236   2.475 -0.3491 -0.4494  0.9319
  222HOH      O  683   3.133   0.037   1.553 -0.3622  0.8203  0.2331
  222HOH     H1  684   3.189  -0.038   1.575  0.3609  0.7496 -1.5440
  222HOH     H2  685   3.138   0.094   1.630 -0.0789 -0.4366  1.2096
  223HOH      O  686   3.502   3.128   0.815 -0.2522 -0.2768  0.2179
  223HOH     H1  687   3.482   3.213   0.775 -0.4631  0.0181  0.9133
  223HOH     H2  688   3.479   3.064   0.749  0.2712  0.2142 -0.4728
  224HOH      O  689   2.561   1.098   0.569 -0.3530  0.1551  0.2529
  224HOH     H1  690   2.557   1.050   0.652 -1.5610  1.0115  0.7491
  224HOH     H2  691   2.615   1.175   0.589  1.6658 -0.9161 -0.5653
  225HOH      O  692   4.162   1.999   3.793 -0.2367  0.0548  0.0095
  225HOH     H1  693   4.088   2.049   3.829  0.4918  1.2442 -0.0200
  225HOH     H2  694   4.219   1.984   3.868 -0.3998 -0.6928 -0.0022
  226HOH      O  695   0.612   0.419   0.451  0.5497 -0.2918 -0.0510
  226HOH     H1  696   0.604   0.437   0.357 -0.7660  0.1604  0.1051
  226HOH     H2  697   0.649   0.330   0.456 -0.6502 -0.9025 -1.0503
  227HOH      O  698   1.514   0.244   3.800  0.5315  0.4750  0.3512
  227HOH     H1  699   1.525   0.188   3.723 -1.2394  0.5540 -0.0289
  227HOH     H2  700   1.553   0.194   3.871  1.0299 -0.1931 -0.3564
  228HOH      O  701   1.414   1.587   1.868  0.8850 -0.9074  0.6005
  228HOH     H1  702   1.392   1.676   1.897 -0.4674 -1.0041 -0.0060
  228HOH     H2  703   1.509   1.581   1.881  1.0475  0.6722  0.5384
  229HOH      O  704   1.519   1.900   1.657 -0.0554  0.4879 -0.3046
  229HOH     H1  705   1.577   1.853   1.718 -0.0035  0.7731 -0.1308
  229HOH     H2  706   1.573   1.972   1.624 -0.4228  0.9743  0.1397
  230HOH      O  707  -0.011   0.806   2.571 -0.0759 -0.5786  0.2581
  230HOH     H1  708   0.063   0.788   2.629  0.1994  0.4781  0.2753
  230HOH     H2  709   0.029   0.834   2.489 -0.4385  0.0298  0.2765
  231HOH      O  710   1.160   2.653   3.481 -0.3270  0.0871  0.2479
  231HOH     H1  711   1.255   2.640   3.482 -0.4265 -0.7876  0.4533
  231HOH     H2  712   1.147   2.738   3.438  0.5365  0.1711  0.1206
  232HOH      O  713   2.281   4.133   2.567 -0.1568  0.0556 -0.1272
  232HOH     H1  714   2.341   4.070   2.525  0.7803  0.1827  0.9359
  232HOH     H2  715   2.338   4.194   2.613 -1.1029  0.5964  0.3937
  233HOH      O  716   0.916   2.570   0.744 -0.9703  0.1956  0.1086
  233HOH     H1  717   0.965   2.651   0.759  0.3952 -0.6257  0.4344
  233HOH     H2  718   0.983   2.502   0.738 -2.0895 -1.0376  0.5574
  234HOH      O  719   0.995   3.047   3.173  0.2497 -0.9670 -1.0713
  234HOH     H1  720   1.014   3.140   3.174 -0.2457 -0.8403  0.0703
  234HOH     H2  721   0.912   3.040   3.126 -0.8677 -0.4963  0.6442
  235HOH      O  722   4.220   3.181   2.495  0.5503  0.1402 -0.1289
  235HOH     H1  723   4.227   3.110   2.431  0.2563 -0.6476  0.6830
  235HOH     H2  724   4.311   3.197   2.523  0.6352  0.2167 -0.4381
  236HOH      O  725   1.065  -0.012   0.376 -0.5458 -0.4060 -0.5287
  236HOH     H1  726   0.978   0.010   0.344 -0.1025  0.6805 -1.0955
  236HOH     H2  727   1.125   0.023   0.310  0.3372 -0.3803  0.2366
  237HOH      O  728   2.745   2.774   0.591 -0.1571 -0.0262 -0.2974
  237HOH     H1  729   2.738   2.820   0.674  0.4122 -1.4854  0.6355
  237HOH     H2  730   2.725   2.683   0.612  1.0314 -0.6506 -1.5308
  238HOH      O  731   2.349   1.798   2.385 -0.1370  0.6137  0.4119
  238HOH     H1  732   2.257   1.809   2.362 -0.1509  0.5328  0.4285
  238HOH     H2  733   2.360   1.849   2.465 -0.3844 -0.0914  0.9158
  239HOH      O  734   0.166   2.555   3.245 -0.9561  0.0191  0.5132
  239HOH     H1  735   0.092   2.616   3.245 -0.5490  0.5382  0.0165
  239HOH     H2  736   0.129   2.472   3.275 -1.6648  0.3494  0.5946
  240HOH      O  737   2.128   3.865   0.188 -0.2577  0.0284 -0.3703
  240HOH     H1  738   2.064   3.892   0.254 -0.7536 -0.6858 -0.5400
  240HOH     H2  739   2.168   3.786   0.223  0.5421  0.4436 -0.2819
  241HOH      O  740   4.052   2.537   3.476  0.8639  0.1987  0.4363
  241HOH     H1  741   4.066   2.504   3.387 -1.0306 -0.0422  0.1468
  241HOH     H2  742   4.030   2.459   3.527  0.8875  0.4659  0.8638
  242HOH      O  743   3.689   3.312   1.685 -0.5435  0.5551 -0.3157
  242HOH     H1  744   3.679   3.233   1.631 -1.5650  0.7325 -0.4307
  242HOH     H2  745   3.754   3.364   1.638 -0.8049  0.3422 -0.9475
  243HOH      O  746   3.138   1.614   1.529 -0.3228  0.1238 -0.2354
  243HOH     H1  747   3.174   1.568   1.605 -1.1972  1.1634  0.8858
  243HOH     H2  748   3.044   1.593   1.531 -0.3646  0.1693 -1.0540
  244HOH      O  749   3.768   1.240   0.085  1.0945 -0.3013 -0.3579
  244HOH     H1  750   3.833   1.206   0.147  1.0555  0.0741 -0.0986
  244HOH     H2  751   3.713   1.165   0.064  0.5232 -0.2594  0.8022
  245HOH      O  752   2.057   2.706   1.368 -0.5029 -0.6353 -0.6024
  245HOH     H1  753   2.010   2.644   1.424  0.8661 -0.1022  1.3763
  245HOH     H2  754   2.141   2.664   1.351  0.0857  0.2206 -0.0057
  246HOH      O  755   2.937   1.423   1.522 -0.2772 -0.4707 -0.1166
  246HOH     H1  756   2.866   1.464   1.472 -0.2363  0.1605  0.3148
  246HOH     H2  757   2.892   1.357   1.576 -0.7216  0.5567  0.8535
  247HOH      O  758   3.423   0.882   3.507 -0.2290  0.2884 -0.1454
  247HOH     H1  759   3.332   0.897   3.478  0.0326  1.0725 -0.6318
  247HOH     H2  760   3.440   0.952   3.570  0.0614  0.1912 -0.1146
  248HOH      O  761   3.487   3.499   2.066  0.4677 -0.1686  0.1756
  248HOH     H1  762   3.477   3.585   2.107 -0.8381 -0.2811  0.1819
  248HOH     H2  763   3.568   3.464   2.103  0.8600  0.9112  0.4210
  249HOH      O  764   3.512   2.465   0.193 -0.4545  0.3299 -0.3799
  249HOH     H1  765   3.452   2.506   0.255 -0.5507  0.0276 -0.2724
  249HOH     H2  766   3.500   2.371   0.205  0.2221  0.2550 -0.1712
  250HOH      O  767   3.887   2.051   2.668 -0.4786  0.3210  0.2868
  250HOH     H1  768   3.811   2.045   2.610  0.6725 -0.2625 -1.2960
  250HOH     H2  769   3.925   2.136   2.648 -0.7756  0.7019  1.2287
  251HOH      O  770   2.726   1.885   0.986  0.0372 -0.2549  0.6241
  251HOH     H1  771   2.664   1.815   0.967 -0.2687  0.2012 -0.1429
  251HOH     H2  772   2.675   1.952   1.031  0.0972 -0.1084  0.4764
  252HOH      O  773   0.801   3.613   0.023  0.8212  0.4450  0.0539
  252HOH     H1  774   0.880   3.569  -0.009  0.9231  0.7972 -0.1935
  252HOH     H2  775   0.729   3.555  -0.003  1.0323 -0.2636  0.9478
  253HOH      O  776   0.821   0.156   2.971  0.0732 -0.2620 -0.8355
  253HOH     H1  777   0.867   0.074   2.950 -0.5630 -1.2174  1.0641
  253HOH     H2  778   0.730   0.139   2.945 -0.1445 -0.3532 -0.0535
  254HOH      O  779   1.620   0.847   3.774  0.3824  0.0617  0.1978
  254HOH     H1  780   1.594   0.933   3.806  0.4587 -0.1975  1.0098
  254HOH     H2  781   1.573   0.837   3.691 -0.5623  0.4044  0.6591
  255HOH      O  782   4.218   0.165   2.302 -0.0056  0.2682  0.3260
  255HOH     H1  783   4.182   0.236   2.251  0.7083  0.6771  0.3585
  255HOH     H2  784   4.163   0.089   2.283 -0.3300  0.6533 -0.2789
  256HOH      O  785   1.585   3.158   1.098  0.2315  0.2903  0.1950
  256HOH     H1  786   1.599   3.186   1.189  1.1119  0.4208  0.0390
  256HOH     H2  787   1.663   3.107   1.077  0.0078  0.2106 -0.4721
  257HOH      O  788   2.636   4.215   2.468  0.0516  0.3782  0.1647
  257HOH     H1  789   2.646   4.307   2.492 -0.0491  0.5848 -0.5204
  257HOH     H2  790   2.694   4.168   2.527 -0.0561  0.8545  0.6714
  258HOH      O  791   0.687   4.172   1.091 -0.0550 -0.2712  0.3466
  258HOH     H1  792   0.725   4.107   1.032 -0.7762 -0.6150  0.2414
  258HOH     H2  793   0.715   4.257   1.056 -0.7560 -0.4479 -0.7139
  259HOH      O  794   3.334   1.134   1.703 -0.3299  0.6771  0.2603
  259HOH     H1  795   3.343   1.172   1.616  0.2754 -0.7352 -0.3580
  259HOH     H2  796   3.239   1.127   1.716 -0.4564 -0.0975 -0.8101
  260HOH      O  797   0.967   0.381   2.181 -0.1667 -0.3853 -0.0631
  260HOH     H1  798   0.991   0.353   2.092  1.5756  1.2944 -0.2380
  260HOH     H2  799   1.037   0.348   2.236 -1.5250 -1.9260  0.9294
  261HOH      O  800   0.343   3.036   1.168  0.4484  0.1875 -0.0604
  261HOH     H1  801   0.369   3.094   1.096 -0.0064 -0.0611 -0.4310
  261HOH     H2  802   0.306   2.960   1.125 -0.5315  0.3565  0.4397
  262HOH      O  803   1.053   4.099   2.264  0.0426  0.2435 -0.4910
  262HOH     H1  804   1.116   4.160   2.304  0.5095 -0.3518 -0.2733
  262HOH     H2  805   1.019   4.146   2.188  0.3715  0.7829 -0.3194
  263HOH      O  806   2.033   0.793   1.885  0.1356  0.0822  0.3493
  263HOH     H1  807   2.109   0.735   1.896  0.0348 -0.0951  0.1314
  263HOH     H2  808   1.970   0.741   1.835  0.2619  0.5750 -0.3425
  264HOH      O  809   3.083   0.289   2.902  0.4105  0.2138  0.3204
  264HOH     H1  810   3.165   0.338   2.910  0.2766  0.6219 -0.5456
  264HOH     H2  811   3.022   0.337   2.958  0.6347  0.1996  0.5824
  265HOH      O  812   0.123   2.057   1.097  0.0871  0.1990 -0.3569
  265HOH     H1  813   0.151   1.974   1.136  0.4027  0.4602 -0.0061
  265HOH     H2  814   0.183   2.121   1.134  0.1271  0.5229 -0.9677
  266HOH      O  815   3.030   1.581   1.901  0.5304 -0.2644  0.3453
  266HOH     H1  816   3.080   1.526   1.841 -0.6463 -0.1677 -0.8130
  266HOH     H2  817   2.943   1.541   1.903  0.2511  0.3434  1.1810
  267HOH      O  818   2.092   4.016   2.884 -0.0813  0.5297 -0.9453
  267HOH     H1  819   2.160   3.972   2.833  0.3422  0.5484 -0.4148
  267HOH     H2  820   2.140   4.061   2.954 -0.6844 -0.0718 -0.0992
  268HOH      O  821   0.344   3.813   0.380 -0.3155 -0.2128 -0.4982
  268HOH     H1  822   0.438   3.812   0.364 -0.3369 -1.3371 -0.7649
  268HOH     H2  823   0.311   3.885   0.327  0.4967  0.9535  0.4955
  269HOH      O  824   0.801   2.831   2.859 -0.1767 -0.3705 -0.5970
  269HOH     H1  825   0.758   2.779   2.927  0.9577 -1.0000 -0.3108
  269HOH     H2  826   0.821   2.914   2.902 -0.4911 -0.3222 -0.5347
  270HOH      O  827   0.403   2.133   1.981  0.0299  0.0634 -0.0060
  270HOH     H1  828   0.440   2.046   1.966  0.4636  0.3830 -0.9514
  270HOH     H2  829   0.444   2.163   2.062 -0.0956 -0.5842  0.3103
  271HOH      O  830   2.651   3.226   1.427  0.6273 -0.2155  0.0127
  271HOH     H1  831   2.607   3.150   1.389  0.8685 -0.5177  0.3197
  271HOH     H2  832   2.714   3.188   1.488  0.8113  0.2329  0.1058
  272HOH      O  833   1.313   3.882   0.959 -0.4480  0.1864  0.2115
  272HOH     H1  834   1.346   3.905   0.872  0.8888  0.7419  0.8216
  272HOH     H2  835   1.376   3.920   1.020 -0.8514 -0.9465  1.4211
  273HOH      O  836   0.667   0.269   1.413  0.2581  0.1264 -0.1320
  273HOH     H1  837   0.627   0.204   1.470 -0.6628  0.7966  0.0407
  273HOH     H2  838   0.742   0.224   1.373 -0.7120 -1.2469 -0.5460
  274HOH      O  839   2.532   2.810   0.913  0.3993  0.1102  0.0526
  274HOH     H1  840   2.500   2.900   0.921  0.9230  0.3508 -0.4155
  274HOH     H2  841   2.627   2.818   0.914  0.4543 -0.4074 -0.2953
  275HOH      O  842   0.304   3.543   3.547 -0.9664 -0.4405  0.3426
  275HOH     H1  843   0.231   3.554   3.607 -1.1797  0.7699 -0.0989
  275HOH     H2  844   0.374   3.598   3.583 -1.1462  0.4188 -0.5596
  276HOH      O  845   0.464   3.249   2.900  0.5064  0.1522  0.5050
  276HOH     H1  846   0.421   3.175   2.943 -1.0736  1.0979  0.7211
  276HOH     H2  847   0.422   3.256   2.815  0.9140  0.5583  0.3253
  277HOH      O  848   3.414   0.175   0.657  0.2791  0.3483 -0.4685
  277HOH     H1  849   3.472   0.250   0.669  0.5716  0.0398  0.1104
  277HOH     H2  850   3.463   0.114   0.603  0.3697  0.2226 -0.2451
  278HOH      O  851   3.158   1.413   1.726  0.7308 -0.8686  0.6333
  278HOH     H1  852   3.240   1.372   1.754  1.0570 -0.3570  0.4567
  278HOH     H2  853   3.116   1.348   1.670  1.5211 -0.7510 -0.1255
  279HOH      O  854   2.199   2.045   1.374  0.1148 -0.0202  0.6802
  279HOH     H1  855   2.276   2.049   1.431 -0.2693 -0.5226  1.2486
  279HOH     H2  856   2.230   2.000   1.296  0.3574 -0.3955  0.9852
  280HOH      O  857   0.106   4.265   0.016 -0.1124 -0.1156  0.1609
  280HOH     H1  858   0.180   4.285  -0.042 -0.3934  1.0420  0.1656
  280HOH     H2  859   0.139   4.194   0.072  0.5419 -0.5045 -0.6666
  281HOH      O  860   2.070   3.636   1.693  0.1591  0.0556  0.9930
  281HOH     H1  861   2.031   3.549   1.702  0.5188 -0.0754  1.3363
  281HOH     H2  862   2.059   3.677   1.779 -0.0918  0.3900  0.8074
  282HOH      O  863   4.115   1.600   2.756 -0.5519  0.0205  0.2963
  282HOH     H1  864   4.163   1.577   2.677  0.8644  0.3587  1.0046
  282HOH     H2  865   4.023   1.580   2.735  0.0018 -2.2072 -0.5957
  283HOH      O  866   3.256   0.777   0.866 -0.4444 -0.2928 -0.3795
  283HOH     H1  867   3.284   0.845   0.805 -0.4456 -0.2789 -0.3645
  283HOH     H2  868   3.245   0.699   0.811  0.3377 -0.4967 -0.2708
  284HOH      O  869   4.117   1.545   0.346 -0.2100  0.2783  0.6266
  284HOH     H1  870   4.147   1.458   0.316  0.9184  0.8450 -0.0342
  284HOH     H2  871   4.044   1.566   0.288  0.0639  0.1242  0.2143
  285HOH      O  872   1.403   3.474   0.680  0.6206 -0.1293 -0.4817
  285HOH     H1  873   1.329   3.415   0.694  0.3786  0.3458  0.3945
  285HOH     H2  874   1.477   3.429   0.720  0.2498  0.5068  1.0883
  286HOH      O  875   3.226   3.647   0.720 -0.2211  0.6086 -0.0193
  286HOH     H1  876   3.304   3.701   0.728 -0.5083  1.1313 -0.6193
  286HOH     H2  877   3.248   3.581   0.654  0.0215  0.1682  0.4872
  287HOH      O  878   2.279   2.111   0.195  0.0936  0.0808  0.3064
  287HOH     H1  879   2.193   2.083   0.164 -0.0119  0.2191  0.4736
  287HOH     H2  880   2.261   2.157   0.277  0.2806  0.4867  0.1249
  288HOH      O  881   0.257   3.983   2.186 -0.6486 -0.4430 -0.1229
  288HOH     H1  882   0.291   4.044   2.252 -0.3720  0.2889 -0.9079
  288HOH     H2  883   0.286   3.897   2.216  0.5526 -0.0036  0.0733
  289HOH      O  884   0.801   3.699   2.948 -0.4451  0.0940 -0.3179
  289HOH     H1  885   0.790   3.633   3.017  0.1020  0.7671  0.4420
  289HOH     H2  886   0.838   3.650   2.874  1.4754 -0.2556  0.7353
  290HOH      O  887   2.412   0.511   3.003 -0.6355 -0.3718  0.2789
  290HOH     H1  888   2.344   0.529   2.937 -0.0555 -0.1245 -0.2661
  290HOH     H2  889   2.446   0.424   2.979  0.7987  0.4244 -0.8922
  291HOH      O  890   4.262   0.002   1.974 -1.0293 -0.2705  0.2105
  291HOH     H1  891   4.239  -0.009   1.882  0.6292 -0.5778 -0.2186
  291HOH     H2  892   4.258   0.097   1.989  1.3032  0.1570 -1.0327
  292HOH      O  893   3.856   2.733   4.161 -0.2281 -0.6509 -0.2170
  292HOH     H1  894   3.864   2.642   4.192  0.1828 -0.7959 -0.7202
  292HOH     H2  895   3.881   2.729   4.069  0.7728  0.1289 -0.0120
  293HOH      O  896   0.722   1.585   2.857 -0.3128 -0.1708  0.1094
  293HOH     H1  897   0.641   1.598   2.906  0.0937 -0.2288  0.8292
  293HOH     H2  898   0.791   1.597   2.922  0.2439 -0.6399 -0.3738
  294HOH      O  899   3.229   0.743   3.124  0.0899 -0.3575 -0.4468
  294HOH     H1  900   3.316   0.729   3.161  0.1800 -0.3112 -0.6402
  294HOH     H2  901   3.172   0.685   3.175  0.3618 -0.9943 -0.8320
  295HOH      O  902   2.402   4.182   2.181  0.1454 -0.6073  0.4929
  295HOH     H1  903   2.388   4.265   2.226  0.2476  0.2194 -0.8896
  295HOH     H2  904   2.497   4.176   2.170  0.1047 -0.5979  0.0891
  296HOH      O  905   1.138   1.162   3.701 -0.4138  0.3907 -0.2122
  296HOH     H1  906   1.177   1.248   3.682 -1.1083  1.0677  1.1430
  296HOH     H2  907   1.175   1.138   3.786 -0.4645 -0.5378 -0.4322
  297HOH      O  908   3.215   3.393   3.603  0.7689 -0.1619 -0.4421
  297HOH     H1  909   3.310   3.385   3.591  1.0839  0.2964  1.2964
  297HOH     H2  910   3.195   3.483   3.578  1.0679  0.1842  0.5007
  298HOH      O  911   3.445   2.015   1.480  0.7963 -0.3136  0.3883
  298HOH     H1  912   3.432   1.921   1.495  0.2666 -0.1525  1.0362
  298HOH     H2  913   3.407   2.057   1.558  0.2891  0.4793 -0.2523
  299HOH      O  914   1.515   2.676   0.903 -0.1704 -0.6722  0.0044
  299HOH     H1  915   1.549   2.756   0.865 -0.6328 -0.5380 -0.1427
  299HOH     H2  916   1.422   2.675   0.879 -0.4469 -0.6615  0.9953
  300HOH      O  917   2.058   1.258   0.453  0.0437  0.3730 -0.3802
  300HOH     H1  918   2.045   1.173   0.496  0.6870  0.2769 -0.3570
  300HOH     H2  919   2.039   1.241   0.361  1.1987 -0.0788 -0.5625
  301HOH      O  920   0.962   1.374   1.400  0.0884  0.5234 -0.2695
  301HOH     H1  921   1.048   1.336   1.419 -0.2131 -0.9588 -1.4022
  301HOH     H2  922   0.975   1.420   1.317 -0.2191  0.1203 -0.5504
  302HOH      O  923   2.145   3.257   0.027  0.0446 -0.4599 -0.0192
  302HOH     H1  924   2.195   3.179   0.003 -0.4578 -0.4812 -1.0894
  302HOH     H2  925   2.054   3.232   0.014 -0.1943 -0.0252  0.6981
  303HOH      O  926   3.620   4.093   3.017  0.0207  0.6571 -0.3439
  303HOH     H1  927   3.541   4.105   2.963  0.5771 -1.1558 -1.7781
  303HOH     H2  928   3.594   4.030   3.084  0.2173 -0.0680 -0.9159
  304HOH      O  929   0.802  -0.001   0.263  0.0637 -0.3462 -0.2803
  304HOH     H1  930   0.755  -0.061   0.205  0.8435 -0.2712 -1.0258
  304HOH     H2  931   0.829   0.071   0.206 -0.5531  0.5658  0.5235
  305HOH      O  932   4.016   2.816   0.548 -0.0423 -0.5334  0.1702
  305HOH     H1  933   3.960   2.889   0.521  0.0655  0.1920  1.7037
  305HOH     H2  934   4.073   2.800   0.473 -0.5610  0.4667 -0.4728
  306HOH      O  935   3.337   4.164   3.999  0.1542 -0.9055  0.0102
  306HOH     H1  936   3.415   4.162   4.054 -0.1718  0.2407  0.5908
  306HOH     H2  937   3.351   4.096   3.934  1.5688 -0.8387  0.1863
  307HOH      O  938   0.090   3.958   4.097  0.0480  0.0586  0.3363
  307HOH     H1  939   0.094   4.015   4.174  0.1463  0.1088  0.2936
  307HOH     H2  940   0.179   3.958   4.062  0.1284 -0.3808  0.5244
  308HOH      O  941   0.348   1.184   4.066  0.1296 -0.3509  0.3182
  308HOH     H1  942   0.255   1.179   4.046  0.1032  0.6642  0.0968
  308HOH     H2  943   0.384   1.102   4.033 -0.7099 -0.8664  0.6105
  309HOH      O  944   4.234   0.358   3.342 -0.2425  0.1410 -0.4254
  309HOH     H1  945   4.217   0.361   3.248  0.3786 -0.9571 -0.5964
  309HOH     H2  946   4.313   0.305   3.351 -0.1916  0.3574  0.7155
  310HOH      O  947   3.651   1.779   1.906 -0.7394  0.1521  0.3990
  310HOH     H1  948   3.678   1.860   1.863  0.4769 -0.2540  0.3116
  310HOH     H2  949   3.687   1.710   1.851 -0.8738 -0.4262  1.0103
  311HOH      O  950   3.610   2.077   0.737  0.3355  0.0867  0.3037
  311HOH     H1  951   3.518   2.101   0.728  0.2074 -0.2358  0.6732
  311HOH     H2  952   3.627   2.084   0.831  0.4679 -0.5887  0.3411
  312HOH      O  953   3.407   1.086   3.710 -0.1138 -0.0271  0.2300
  312HOH     H1  954   3.429   1.177   3.729 -0.3218  0.1994 -0.5279
  312HOH     H2  955   3.312   1.087   3.697 -0.3286 -0.6047  1.4510
  313HOH      O  956   0.815   2.084   2.475 -0.0679 -0.3790  0.3098
  313HOH     H1  957   0.887   2.136   2.439 -0.5817  0.2033  0.0915
  313HOH     H2  958   0.825   2.092   2.570  0.2322 -0.4263  0.2863
  314HOH      O  959   3.189   2.176   3.472  0.1445  0.3901  0.1591
  314HOH     H1  960   3.144   2.251   3.435 -0.2091  0.0234 -0.1727
  314HOH     H2  961   3.149   2.164   3.558  0.0730  0.4675  0.1369
  315HOH      O  962   0.472   3.046   0.411  0.4139 -0.0064  0.0140
  315HOH     H1  963   0.508   2.984   0.474  0.2281  0.4895  0.6263
  315HOH     H2  964   0.510   3.130   0.436 -0.2485  0.3271 -0.0614
  316HOH      O  965   1.317   3.407   2.864 -0.7824  1.0865 -0.2491
  316HOH     H1  966   1.256   3.334   2.850  0.5061  0.1040 -1.2379
  316HOH     H2  967   1.355   3.423   2.777  1.1749  0.8473  0.4734
  317HOH      O  968   0.278   0.254   1.575  1.3629  0.1683 -0.0654
  317HOH     H1  969   0.253   0.279   1.664  0.5299  0.0575 -0.2513
  317HOH     H2  970   0.324   0.171   1.585  0.3075 -0.4174  0.1866
  318HOH      O  971   4.149   4.214   4.145 -0.5925 -0.3203  0.2006
  318HOH     H1  972   4.119   4.172   4.226  0.5461  0.2676  0.9742
  318HOH     H2  973   4.220   4.272   4.172 -0.2663  0.0225 -1.2090
  319HOH      O  974   3.329   2.230   1.336  0.0365 -0.0553  0.3536
  319HOH     H1  975   3.377   2.312   1.325 -1.1090  0.7291  0.8110
  319HOH     H2  976   3.389   2.172   1.383  0.4678  0.9397  1.0811
  320HOH      O  977   1.962   0.892   1.222  0.1435 -0.0101  0.0443
  320HOH     H1  978   1.914   0.974   1.233  0.8276  0.2545  1.3857
  320HOH     H2  979   1.915   0.829   1.277  0.5952 -0.0641  0.3796
  321HOH      O  980   0.791   1.619   3.323 -0.0352  0.0905 -0.5095
  321HOH     H1  981   0.794   1.544   3.381  0.4697  0.5005  0.0104
  321HOH     H2  982   0.826   1.692   3.374 -0.3555  0.6534 -1.0488
  322HOH      O  983   0.570   0.050   1.955 -0.1802  0.4686 -0.9406
  322HOH     H1  984   0.475   0.055   1.966 -0.1808 -0.0680 -0.6628
  322HOH     H2  985   0.604   0.034   2.043  0.0872 -0.3665 -1.1762
  323HOH      O  986   3.585   4.239   0.318 -0.3087 -0.2783 -0.3162
  323HOH     H1  987   3.592   4.262   0.411  0.7296 -0.0910 -0.4124
  323HOH     H2  988   3.497   4.204   0.309 -0.7799  0.5820  0.5391
  324HOH      O  989   2.121   2.717   3.037 -0.5698 -0.5381 -0.2258
  324HOH     H1  990   2.125   2.746   3.128 -0.9274 -0.9601 -0.0677
  324HOH     H2  991   2.039   2.754   3.004 -1.0360 -1.3451 -0.0184
  325HOH      O  992   0.186   3.137   1.919 -0.1245 -0.5169  0.1945
  325HOH     H1  993   0.156   3.194   1.848 -2.0850 -0.5753  0.8706
  325HOH     H2  994   0.199   3.052   1.879  0.3741 -0.2025 -0.3485
  326HOH      O  995   0.333   0.501   1.424 -0.5680 -0.2769 -0.5288
  326HOH     H1  996   0.397   0.480   1.356  0.5365  0.3128  0.2614
  326HOH     H2  997   0.326   0.421   1.476  0.6320  0.0243  0.1788
  327HOH      O  998   0.126   0.803   3.988  0.0736  0.0349 -0.4607
  327HOH     H1  999   0.133   0.893   4.018 -0.9541  0.2559 -0.7967
  327HOH     H2 1000   0.042   0.799   3.942  0.2506 -1.0078 -0.7608
  328HOH      O 1001   2.019   3.592   4.042  0.6723 -0.4788 -0.3331
  328HOH     H1 1002   2.080   3.555   4.106  1.1614 -0.1077 -0.5793
  328HOH     H2 1003   2.074   3.640   3.981  0.1276 -0.1244 -0.5556
  329HOH      O 1004   1.619   3.147   2.722 -0.2637 -0.0572 -0.0179
  329HOH     H1 1005   1.647   3.060   2.751  0.4043  0.3894  0.7813
  329HOH     H2 1006   1.577   3.186   2.799 -1.4524 -0.0046 -0.6490
  330HOH      O 1007   0.551   1.280   2.520  0.0825 -0.4430 -0.5044
  330HOH     H1 1008   0.558   1.345   2.589 -0.2478 -1.5617  0.6740
  330HOH     H2 1009   0.598   1.317   2.446  1.3483  0.4073  0.6473
  331HOH      O 1010   3.232   3.287   1.538 -0.4853 -0.0716  0.5024
  331HOH     H1 1011   3.225   3.357   1.472  0.5155 -0.5586 -0.1798
  331HOH     H2 1012   3.322   3.293   1.569 -0.6800 -0.4426  1.1715
  332HOH      O 1013   3.743   2.206   3.496  0.5931 -0.6375 -0.5271
  332HOH     H1 1014   3.702   2.143   3.555  0.3907  0.3387  0.4494
  332HOH     H2 1015   3.705   2.290   3.522  0.9222 -0.0931 -1.7034
  333HOH      O 1016   4.265   1.720   0.494  0.3097 -0.2499 -0.0081
  333HOH     H1 1017   4.195   1.662   0.464  0.3206 -0.4556  0.3488
  333HOH     H2 1018   4.232   1.808   0.478 -1.1000 -0.2004  2.2197
  334HOH      O 1019   3.320   0.505   0.267  0.1407  0.0979 -0.1630
  334HOH     H1 1020   3.296   0.568   0.198 -0.1431  1.0831  0.7727
  334HOH     H2 1021   3.410   0.529   0.290  0.8185 -1.2261 -1.1765
  335HOH      O 1022   0.889   2.315   0.591 -0.3012 -0.3455  0.5325
  335HOH     H1 1023   0.837   2.352   0.663 -0.5844 -0.0553  0.1887
  335HOH     H2 1024   0.930   2.237   0.629 -1.4475 -0.9304  0.6710
  336HOH      O 1025   1.086   1.531   0.045 -0.4549  0.3612  0.5552
  336HOH     H1 1026   1.116   1.524   0.136 -1.6521  0.8152  1.0172
  336HOH     H2 1027   1.071   1.441   0.017 -1.6962  0.2592  1.4175
  337HOH      O 1028   1.110   1.864   2.541 -0.2422 -0.0298  0.0836
  337HOH     H1 1029   1.096   1.790   2.600 -0.1657 -0.5518 -0.5260
  337HOH     H2 1030   1.038   1.859   2.478 -1.1433  1.3654  0.9188
  338HOH      O 1031   1.585   3.560   2.812 -0.3316 -0.2499 -0.5064
  338HOH     H1 1032   1.623   3.541   2.726  0.2956 -0.2520 -0.2362
  338HOH     H2 1033   1.654   3.604   2.860 -0.9375  0.4631 -0.2578
  339HOH      O 1034   2.673   2.250   2.581  0.1480 -0.1253  0.8590
  339HOH     H1 1035   2.728   2.182   2.541 -0.0231  0.1741  0.0976
  339HOH     H2 1036   2.583   2.220   2.566  0.0777  0.0534  0.9172
  340HOH      O 1037   2.400   0.151   2.295  0.0345 -0.0680 -0.4958
  340HOH     H1 1038   2.483   0.145   2.342  0.6529  1.3024 -1.2826
  340HOH     H2 1039   2.390   0.245   2.278 -1.8405 -0.1406 -0.1879
  341HOH      O 1040   2.583   2.564   2.206  0.8935  0.1901  0.3270
  341HOH     H1 1041   2.618   2.491   2.156  0.1157  0.2244 -0.3135
  341HOH     H2 1042   2.528   2.524   2.273  0.7485  0.1712  0.1987
  342HOH      O 1043   0.364   2.519   4.257 -0.2999 -0.1206  0.2142
  342HOH     H1 1044   0.285   2.490   4.211 -1.1488  0.9742  0.8757
  342HOH     H2 1045   0.416   2.439   4.268 -1.3238 -0.8931 -0.2133
  343HOH      O 1046   0.205   2.782   1.067 -0.2225 -0.4221  0.3770
  343HOH     H1 1047   0.216   2.698   1.022  0.1796 -0.0521 -0.2511
  343HOH     H2 1048   0.187   2.759   1.158  1.8492 -1.1975  0.6826
  344HOH      O 1049   0.095   0.784   0.947 -0.6833  0.4934  0.3474
  344HOH     H1 1050   0.161   0.843   0.912 -0.7270 -0.2020 -1.0957
  344HOH     H2 1051   0.032   0.841   0.991  0.1224  1.3105  0.4979
  345HOH      O 1052   1.110   4.059   1.019 -0.2876  0.0576  0.2417
  345HOH     H1 1053   1.030   4.033   1.065 -0.0633  0.6493  1.0148
  345HOH     H2 1054   1.162   3.979   1.015 -1.2262 -0.5584 -1.0366
  346HOH      O 1055   0.103   0.190   3.979  1.2438 -0.1523  0.0029
  346HOH     H1 1056   0.141   0.223   4.061  0.1645  0.1206  0.4266
  346HOH     H2 1057   0.151   0.110   3.960  1.0023 -0.6514  1.3411
  347HOH      O 1058   2.016   0.063   0.742 -0.3611  0.6959 -0.5114
  347HOH     H1 1059   2.071   0.141   0.740  0.4991  0.2058  0.9132
  347HOH     H2 1060   1.978   0.063   0.830 -1.1446  0.0306 -0.8301
  348HOH      O 1061   2.514   3.012   0.334  0.0943 -0.2417 -0.4857
  348HOH     H1 1062   2.495   3.012   0.240 -0.5828 -0.4719 -0.3615
  348HOH     H2 1063   2.429   3.023   0.376  0.3019 -0.7577  0.1111
  349HOH      O 1064   0.966   1.105   2.317 -0.5693 -0.2510 -0.4338
  349HOH     H1 1065   0.899   1.172   2.306 -0.6327 -0.4178 -1.1138
  349HOH     H2 1066   1.003   1.093   2.230  0.2244 -0.2929 -0.1072
  350HOH      O 1067   1.075   0.373   3.896  0.5701  0.2863  0.2261
  350HOH     H1 1068   1.102   0.441   3.835  0.8310  0.0255  0.0459
  350HOH     H2 1069   0.981   0.386   3.906  0.5215  0.3347 -0.2334
  351HOH      O 1070   1.578   3.595   2.439 -0.0542  0.5181 -0.2762
  351HOH     H1 1071   1.660   3.627   2.476  0.8806 -0.6030 -1.2021
  351HOH     H2 1072   1.575   3.632   2.350 -0.9283  1.0786 -0.0453
  352HOH      O 1073   2.479   3.603   3.739  0.1776  0.5195 -0.3854
  352HOH     H1 1074   2.563   3.573   3.773 -0.0631  0.9253  0.6420
  352HOH     H2 1075   2.414   3.562   3.795 -0.3587 -0.1022 -1.4068
  353HOH      O 1076   2.237   2.804   0.661  0.1719  0.3049  0.0494
  353HOH     H1 1077   2.302   2.751   0.708  0.4250 -0.0147 -0.6401
  353HOH     H2 1078   2.173   2.741   0.629  0.8121  0.2790 -1.3368
  354HOH      O 1079   1.709   2.662   4.035 -0.8737 -0.2005  0.1829
  354HOH     H1 1080   1.615   2.675   4.049 -0.7532  1.5101 -0.2357
  354HOH     H2 1081   1.751   2.733   4.082  0.0627  0.2688 -1.2296
  355HOH      O 1082   2.468   3.846   0.471 -0.3690 -0.6853  0.4068
  355HOH     H1 1083   2.530   3.776   0.490  1.1438  0.7144  1.2365
  355HOH     H2 1084   2.438   3.875   0.558  0.7646  1.0052  0.3291
  356HOH      O 1085   0.692   2.006   1.844 -0.3874  0.3046  0.4130
  356HOH     H1 1086   0.618   1.948   1.827 -0.0440  0.0638 -0.3252
  356HOH     H2 1087   0.708   1.997   1.938 -0.0678 -1.1395  0.2568
  357HOH      O 1088   2.344   4.016   3.511  0.5581 -0.0797 -0.2202
  357HOH     H1 1089   2.356   4.073   3.435  1.3194 -0.0464 -0.0907
  357HOH     H2 1090   2.422   4.031   3.565 -0.0890  0.1239  0.7229
  358HOH      O 1091   3.609   1.588   3.733 -0.5243  0.0732 -0.1029
  358HOH     H1 1092   3.577   1.619   3.648 -0.0673 -0.0344 -0.3226
  358HOH     H2 1093   3.700   1.617   3.736 -0.3419 -0.4921  0.0592
  359HOH      O 1094   0.502   1.657   0.666  0.2916  0.4501 -0.0483
  359HOH     H1 1095   0.527   1.702   0.747  0.2760 -0.6078  0.5825
  359HOH     H2 1096   0.580   1.607   0.641 -0.0278 -0.0512 -0.0805
  360HOH      O 1097   1.218   3.406   3.247 -0.2821  0.2595 -0.3283
  360HOH     H1 1098   1.146   3.421   3.309 -0.4826  0.8388 -0.6792
  360HOH     H2 1099   1.179   3.421   3.161  0.3295  0.9178 -0.5113
  361HOH      O 1100   1.443   2.749   4.041 -0.2011  0.3610  0.1569
  361HOH     H1 1101   1.414   2.758   3.951 -0.0988  1.4294  0.2081
  361HOH     H2 1102   1.377   2.794   4.093  0.3918  0.8971  0.4824
  362HOH      O 1103   0.618   0.656   2.861 -0.2082  0.3690  0.1097
  362HOH     H1 1104   0.568   0.596   2.915  0.1918 -0.7692 -0.7100
  362HOH     H2 1105   0.587   0.639   2.772  0.5270  0.7568 -0.2371
  363HOH      O 1106   0.736   3.947   3.629  0.0559  0.7871  0.1858
  363HOH     H1 1107   0.692   4.017   3.581 -0.5034  0.1769 -0.2386
  363HOH     H2 1108   0.745   3.876   3.565 -1.1369 -0.2428  1.0437
  364HOH      O 1109   0.096   0.713   0.061 -0.6011  0.3419 -0.3333
  364HOH     H1 1110   0.191   0.723   0.068 -0.3738 -1.2117 -0.4076
  364HOH     H2 1111   0.064   0.732   0.149  0.0492 -0.9854  0.2475
  365HOH      O 1112   0.542   3.375   3.705 -0.1321  0.2971  0.1949
  365HOH     H1 1113   0.525   3.290   3.746  0.7360  0.6065  1.3110
  365HOH     H2 1114   0.481   3.379   3.631 -0.3375 -1.1961  0.2225
  366HOH      O 1115   0.531   3.086   2.598 -0.0227 -0.2113 -0.0208
  366HOH     H1 1116   0.620   3.085   2.633  0.1112  0.6398 -0.3000
  366HOH     H2 1117   0.479   3.038   2.663  0.3749  0.5889  0.9332
  367HOH      O 1118   2.246   0.130   2.053  0.9410  0.6893 -0.7153
  367HOH     H1 1119   2.293   0.102   2.131  1.0705  0.3529 -0.9098
  367HOH     H2 1120   2.268   0.064   1.987  0.2747  0.5811 -0.8393
  368HOH      O 1121   1.467   1.850   1.978 -0.5480 -0.3758 -0.0989
  368HOH     H1 1122   1.557   1.834   2.006 -1.0243 -0.8684  1.2996
  368HOH     H2 1123   1.447   1.938   2.011 -0.8804 -0.6677  0.5080
  369HOH      O 1124   3.880   1.705   1.293  0.3090 -0.1516 -0.0566
  369HOH     H1 1125   3.908   1.740   1.208  0.3965 -0.7053 -0.2652
  369HOH     H2 1126   3.873   1.782   1.350  1.3013  0.1129 -0.2651
  370HOH      O 1127   4.211   2.096   4.232  0.1180  0.2699 -0.3228
  370HOH     H1 1128   4.262   2.065   4.306  0.3388 -0.7240 -0.8503
  370HOH     H2 1129   4.120   2.086   4.259  0.1036 -2.0677 -0.8210
  371HOH      O 1130   3.673   0.740   3.458 -0.0710  0.5407 -0.8110
  371HOH     H1 1131   3.606   0.802   3.430  0.0628  0.3977 -1.4855
  371HOH     H2 1132   3.648   0.715   3.547 -0.3133  1.2969 -0.6573
  372HOH      O 1133   2.781   3.214   0.723 -0.2829  0.2314 -0.6698
  372HOH     H1 1134   2.860   3.160   0.730 -0.8169 -0.5922 -0.6887
  372HOH     H2 1135   2.746   3.193   0.637 -1.2073 -0.4446 -0.1679
  373HOH      O 1136   3.073   3.943   2.110  0.8156 -0.1156 -0.2126
  373HOH     H1 1137   3.161   3.936   2.146  0.2838 -0.7159  1.1141
  373HOH     H2 1138   3.018   3.895   2.172 -0.4786  0.3974 -0.8835
  374HOH      O 1139   3.141   0.452   1.960  0.6747  0.0121  0.3874
  374HOH     H1 1140   3.097   0.432   2.042 -0.9177 -0.6288 -0.5292
  374HOH     H2 1141   3.210   0.386   1.953  1.0264  0.2550  1.3021
  375HOH      O 1142   1.286   1.287   0.702 -0.2032  0.3589  0.1196
  375HOH     H1 1143   1.248   1.342   0.633  1.5140  1.2088 -0.2799
  375HOH     H2 1144   1.246   1.201   0.689 -0.4781  0.6627 -1.5226
  376HOH      O 1145   0.255   2.172   2.261 -0.1785  0.1092 -0.0022
  376HOH     H1 1146   0.217   2.118   2.193 -0.0996  0.5122 -0.3794
  376HOH     H2 1147   0.273   2.112   2.333  0.0656 -0.3905 -0.4706
  377HOH      O 1148   1.218   2.775   2.504 -0.2804 -0.0826  0.0188
  377HOH     H1 1149   1.208   2.762   2.409 -1.7149 -0.7760  0.2123
  377HOH     H2 1150   1.160   2.847   2.525  0.7223  0.6946  0.2909
  378HOH      O 1151   1.253   2.983   1.192  0.0307  0.0017 -0.1025
  378HOH     H1 1152   1.331   2.934   1.216 -0.2546 -0.2202  0.3969
  378HOH     H2 1153   1.226   2.947   1.108  0.5725  0.2199 -0.3826
  379HOH      O 1154   3.627   2.004   1.281  0.4171  0.0252  0.3305
  379HOH     H1 1155   3.548   2.007   1.335 -1.0768  0.3945 -1.6534
  379HOH     H2 1156   3.611   1.932   1.219  1.0713  0.8201 -0.8468
  380HOH      O 1157   0.582   1.964   0.513  0.5461  0.8315 -0.5853
  380HOH     H1 1158   0.658   2.009   0.475  0.8830 -0.2385 -1.2715
  380HOH     H2 1159   0.577   1.882   0.464  0.0154  0.0841  0.6505
  381HOH      O 1160   1.399   4.160   2.493  0.5259 -0.5325  0.5996
  381HOH     H1 1161   1.466   4.213   2.535  0.2379  0.0044  0.3960
  381HOH     H2 1162   1.325   4.219   2.481  0.2767 -0.9198  0.1609
  382HOH      O 1163   3.608   3.001   2.642 -0.3423 -0.1501 -0.1925
  382HOH     H1 1164   3.599   3.095   2.629  0.1490  0.0463  0.7085
  382HOH     H2 1165   3.701   2.988   2.660 -0.1790 -0.9849 -1.4297
  383HOH      O 1166   0.072   1.254   2.025 -0.4577 -0.6222 -0.0588
  383HOH     H1 1167  -0.014   1.289   2.000 -0.7771 -0.9450  0.5294
  383HOH     H2 1168   0.133   1.324   2.004 -1.0017  0.0531  0.4781
  384HOH      O 1169   2.189   1.210   2.586  0.2206 -0.0076 -0.5302
  384HOH     H1 1170   2.236   1.200   2.668  0.8819  1.0280 -0.7436
  384HOH     H2 1171   2.135   1.131   2.579  0.6290 -0.4188  0.5687
  385HOH      O 1172   3.848   3.418   2.514  0.6462  0.4615  0.7549
  385HOH     H1 1173   3.938   3.391   2.534  0.8721  1.6407  1.6060
  385HOH     H2 1174   3.858   3.505   2.475 -0.0646 -0.1609 -0.9627
  386HOH      O 1175   3.431   3.302   3.839 -0.3818 -0.0540 -0.2234
  386HOH     H1 1176   3.430   3.389   3.879  0.5948  0.4384 -1.1524
  386HOH     H2 1177   3.339   3.276   3.836 -0.6616  0.7462  0.4646
  387HOH      O 1178   1.174   1.498   0.283 -0.2036  0.2132 -0.2084
  387HOH     H1 1179   1.118   1.471   0.356  0.3397  0.4873  0.3310
  387HOH     H2 1180   1.264   1.486   0.316  0.0602  0.0196 -0.9589
  388HOH      O 1181   0.013   3.307   1.367 -0.0762 -0.5338 -0.4642
  388HOH     H1 1182   0.065   3.378   1.330 -0.4559  0.1008  0.1706
  388HOH     H2 1183  -0.015   3.255   1.292 -0.8705  0.7219 -1.0919
  389HOH      O 1184   0.124   2.323   3.557  0.0174 -0.0188  0.2231
  389HOH     H1 1185   0.103   2.298   3.467 -0.5633  0.4008  0.2291
  389HOH     H2 1186   0.147   2.241   3.600 -0.5826 -0.3585 -0.0780
  390HOH      O 1187   3.195   2.206   2.863  0.0802 -0.4456  0.8485
  390HOH     H1 1188   3.118   2.155   2.835 -0.4464 -0.3727  2.0536
  390HOH     H2 1189   3.250   2.142   2.908  0.3320 -0.3197  0.7233
  391HOH      O 1190   2.112   1.092   3.217 -0.7483  0.4194 -0.4259
  391HOH     H1 1191   2.098   1.098   3.123 -0.3513 -0.6984 -0.5878
  391HOH     H2 1192   2.116   0.998   3.235 -0.4360  0.6060  0.6531
  392HOH      O 1193   1.819   0.624   2.911 -0.2223 -1.0338 -0.1206
  392HOH     H1 1194   1.797   0.673   2.832  0.3075  0.4214  0.5638
  392HOH     H2 1195   1.891   0.567   2.886  0.2062 -0.3018 -0.6056
  393HOH      O 1196   2.062   3.962   3.442 -0.0393  0.5276 -0.4870
  393HOH     H1 1197   2.023   3.927   3.522 -1.6489 -0.0753 -1.4392
  393HOH     H2 1198   2.156   3.960   3.458 -0.2200 -0.9105  0.8441
  394HOH      O 1199   0.013   0.575   0.333 -0.3770  0.0453  0.0732
  394HOH     H1 1200   0.087   0.520   0.360 -0.1686  0.7679  1.1192
  394HOH     H2 1201  -0.049   0.514   0.292  0.5898 -0.6503 -0.4213
  395HOH      O 1202   1.282   3.680   1.389 -0.3955 -0.1678 -0.0311
  395HOH     H1 1203   1.205   3.724   1.353  0.2252  0.8815 -0.1804
  395HOH     H2 1204   1.298   3.607   1.329 -0.1703  0.7485 -1.1562
  396HOH      O 1205   1.888   4.201   3.064 -1.4390  0.1943 -0.8393
  396HOH     H1 1206   1.890   4.179   2.971 -0.6966 -0.9126 -0.5937
  396HOH     H2 1207   1.936   4.284   3.070  0.9109 -0.9845 -1.1934
  397HOH      O 1208   3.954   2.486   0.159 -0.4267  0.3298 -0.7790
  397HOH     H1 1209   4.042   2.515   0.133  0.9393 -2.0587  0.5325
  397HOH     H2 1210   3.950   2.502   0.253 -1.3915  0.2558 -0.7833
  398HOH      O 1211   0.861   4.211   1.709 -0.4923 -0.0714 -0.0450
  398HOH     H1 1212   0.845   4.130   1.661  0.6002 -0.2251 -0.2136
  398HOH     H2 1213   0.948   4.238   1.681 -0.2788  0.4441  0.9968
  399HOH      O 1214   0.068   0.171   0.242 -0.2213 -0.0766 -0.1316
  399HOH     H1 1215   0.041   0.256   0.208  0.6172  0.4044  0.3446
  399HOH     H2 1216   0.076   0.116   0.164  0.1374  0.5536 -0.5554
  400HOH      O 1217   3.413   3.372   2.802 -0.4166  0.4704  0.0612
  400HOH     H1 1218   3.436   3.321   2.880 -0.8468 -0.7514 -0.5611
  400HOH     H2 1219   3.498   3.395   2.763 -0.1889 -0.2492  0.0875
  401HOH      O 1220   1.962   3.574   0.180  0.0197 -0.2390 -0.0189
  401HOH     H1 1221   1.927   3.652   0.136  0.6986 -0.0630 -0.2679
  401HOH     H2 1222   2.057   3.580   0.168  0.1832 -0.4903  0.9867
  402HOH      O 1223   1.403   0.260   1.054 -0.2650 -0.3271  0.2176
  402HOH     H1 1224   1.315   0.227   1.032 -0.4114 -0.1575  0.5386
  402HOH     H2 1225   1.449   0.261   0.970 -1.2804  1.7341 -0.4552
  403HOH      O 1226   1.992   1.486   3.525 -0.1573 -0.2374 -0.8040
  403HOH     H1 1227   2.027   1.572   3.548  0.6999 -0.8535  0.3946
  403HOH     H2 1228   2.066   1.441   3.483  0.2748 -1.1946  0.8140
  404HOH      O 1229   0.112   3.421   0.661 -0.8614  0.0938 -0.3480
  404HOH     H1 1230   0.167   3.482   0.613 -0.1992 -0.2129 -0.0197
  404HOH     H2 1231   0.027   3.424   0.618 -0.1673 -0.5806 -1.9011
  405HOH      O 1232   2.311   3.482   3.561 -0.2237 -0.1481 -0.3747
  405HOH     H1 1233   2.340   3.497   3.471 -0.4379  0.2376 -0.3844
  405HOH     H2 1234   2.382   3.515   3.615  0.4370 -1.4431 -0.3823
  406HOH      O 1235   2.013   0.974   2.635 -0.6507  0.3108 -0.8582
  406HOH     H1 1236   1.961   0.901   2.668 -0.0754  0.4494  0.4719
  406HOH     H2 1237   1.949   1.044   2.619 -0.9338  0.5915  1.0590
  407HOH      O 1238   3.292   0.485   2.949  0.1676 -0.3582 -0.1912
  407HOH     H1 1239   3.313   0.571   2.915 -0.0457 -0.7759 -1.4649
  407HOH     H2 1240   3.333   0.483   3.036  0.2707  0.9604 -0.1740
  408HOH      O 1241   0.152   1.311   0.346 -0.0579 -0.3894  0.3387
  408HOH     H1 1242   0.063   1.282   0.326  0.1102 -0.5908 -0.1493
  408HOH     H2 1243   0.145   1.354   0.432 -0.7426  0.1768  0.0172
  409HOH      O 1244   2.960   1.638   3.633  0.2715 -0.3487 -0.0639
  409HOH     H1 1245   2.933   1.658   3.543 -0.1393 -0.5026  0.0240
  409HOH     H2 1246   3.001   1.719   3.664 -0.2387 -0.0548 -0.1423
  410HOH      O 1247   1.819   3.983   1.110  0.1844  0.1253 -0.4553
  410HOH     H1 1248   1.871   4.014   1.036  1.2910  0.5079  0.4205
  410HOH     H2 1249   1.875   3.919   1.154  0.2264  0.9930  0.8703
  411HOH      O 1250   3.243   3.160   2.746  0.1851  0.2170  0.6113
  411HOH     H1 1251   3.313   3.225   2.755  0.3097  0.2783 -0.4765
  411HOH     H2 1252   3.166   3.211   2.720  0.0927  0.0082  0.4701
  412HOH      O 1253   2.592   4.097   3.662  0.5525  0.2491 -0.8491
  412HOH     H1 1254   2.649   4.040   3.611  0.1615 -0.3936 -0.6045
  412HOH     H2 1255   2.585   4.053   3.747  0.1227  0.5930 -0.6995
  413HOH      O 1256   0.163   1.983   1.496 -0.2030 -0.2820  0.2854
  413HOH     H1 1257   0.071   1.960   1.501  0.1032 -1.5428  0.9863
  413HOH     H2 1258   0.195   1.938   1.418 -0.1474  0.1128  0.0706
  414HOH      O 1259   0.107   3.343   1.631  0.0526 -0.0418  0.0986
  414HOH     H1 1260   0.065   3.291   1.563  0.2800 -0.6094  0.3824
  414HOH     H2 1261   0.199   3.349   1.603 -0.0194  0.4344 -0.0616
  415HOH      O 1262   0.086   0.426   2.357  0.3900  0.2432  0.1768
  415HOH     H1 1263   0.045   0.342   2.380  1.1528  0.2930  2.1051
  415HOH     H2 1264   0.178   0.415   2.382  1.0286  1.0007 -1.5239
  416HOH      O 1265  -0.016   0.946   0.551  0.2842  0.5529 -0.0025
  416HOH     H1 1266   0.005   0.861   0.589 -0.7258 -0.1042 -0.8112
  416HOH     H2 1267   0.069   0.989   0.541  0.9604 -0.7595 -0.4589
  417HOH      O 1268   2.263   1.472   2.163 -0.5485 -0.0873  0.1530
  417HOH     H1 1269   2.181   1.425   2.149 -1.0939  0.7484  0.4289
  417HOH     H2 1270   2.270   1.481   2.258 -0.3566  0.2124  0.1135
  418HOH      O 1271   2.042   3.092   0.625  0.2332  0.2732  0.7504
  418HOH     H1 1272   1.979   3.117   0.558  1.1257  0.2893 -0.1327
  418HOH     H2 1273   2.068   3.174   0.666  1.0963  0.5396 -0.2369
  419HOH      O 1274   3.370   4.259   2.401  0.3654  0.0035  0.1820
  419HOH     H1 1275   3.396   4.192   2.464  0.3276 -0.1641  0.0211
  419HOH     H2 1276   3.440   4.258   2.335 -0.3855 -0.9970 -0.6841
  420HOH      O 1277   3.613   4.004   3.309 -0.1169  0.1772  0.4090
  420HOH     H1 1278   3.682   3.973   3.251 -0.6664 -0.3119  0.0052
  420HOH     H2 1279   3.640   4.094   3.331  0.8765 -0.1476  0.6391
  421HOH      O 1280   3.068   2.176   0.467  0.0259  0.0670  0.6012
  421HOH     H1 1281   3.023   2.259   0.452 -0.4089 -0.3623 -0.8423
  421HOH     H2 1282   3.159   2.193   0.441 -0.2848 -0.1216 -0.7728
  422HOH      O 1283   1.205   0.278   2.298  0.1844 -0.0493 -0.2198
  422HOH     H1 1284   1.220   0.307   2.388  0.2943  1.1040 -0.5691
  422HOH     H2 1285   1.290   0.289   2.255  0.0308 -0.1835 -0.5680
  423HOH      O 1286   1.947   3.683   3.435  0.4112 -0.3479 -0.5588
  423HOH     H1 1287   1.962   3.747   3.505 -0.0441 -0.7389 -0.0852
  423HOH     H2 1288   1.993   3.604   3.464  0.5036 -0.4112 -0.8697
  424HOH      O 1289   0.334   1.531   0.862 -0.4668  0.5067  0.5559
  424HOH     H1 1290   0.373   1.593   0.801 -0.6598  0.2604  0.1788
  424HOH     H2 1291   0.246   1.565   0.877 -0.6031  0.2835  0.2816
  425HOH      O 1292   4.020   2.069   1.007 -0.1510 -0.6134  0.0855
  425HOH     H1 1293   4.105   2.110   1.021 -0.1355 -0.8612  0.7896
  425HOH     H2 1294   3.957   2.139   1.023 -0.0984 -0.6238  0.3454
  426HOH      O 1295   1.788   3.680   2.935  0.2117 -0.1547  0.3827
  426HOH     H1 1296   1.883   3.677   2.936  0.2001 -0.6569  0.1620
  426HOH     H2 1297   1.765   3.728   3.015  0.6469  0.0650  0.3806
  427HOH      O 1298   1.848   0.796   2.152 -0.2979  0.3326 -0.1906
  427HOH     H1 1299   1.892   0.839   2.078  1.4546 -0.1965  0.4286
  427HOH     H2 1300   1.820   0.712   2.117  0.4735  0.1063 -0.3169
  428HOH      O 1301   2.366   3.012   3.852  0.1014  0.0191  0.5693
  428HOH     H1 1302   2.403   2.924   3.852  0.9508  0.3582  0.7214
  428HOH     H2 1303   2.408   3.056   3.926  1.2214  1.1415 -0.6257
  429HOH      O 1304   1.764   1.943   1.021 -0.5265 -0.4798 -0.0436
  429HOH     H1 1305   1.780   1.900   0.937  0.5463  0.1365 -0.1930
  429HOH     H2 1306   1.808   1.887   1.086  0.5125  0.1028 -0.1896
  430HOH      O 1307   3.622   4.205   2.681 -0.7298 -0.2742  0.1518
  430HOH     H1 1308   3.560   4.253   2.735 -1.2139 -0.0621 -0.5731
  430HOH     H2 1309   3.579   4.121   2.663 -0.6156 -0.3021  0.0001
  431HOH      O 1310   0.110   2.781   2.514 -0.2986 -0.0916  0.3496
  431HOH     H1 1311   0.143   2.867   2.489 -1.6364  0.4623  0.3303
  431HOH     H2 1312   0.120   2.778   2.609  0.1222 -0.0971  0.3095
  432HOH      O 1313   0.421   0.211   0.801  0.0219 -0.3153  0.2796
  432HOH     H1 1314   0.388   0.212   0.711 -0.3067  0.6088  0.3895
  432HOH     H2 1315   0.462   0.125   0.811  0.0738 -0.4301 -0.7519
  433HOH      O 1316   0.348   2.167   3.359  0.3743 -0.0730  0.0484
  433HOH     H1 1317   0.259   2.160   3.392  0.0406  1.3984 -0.4015
  433HOH     H2 1318   0.403   2.149   3.435 -0.3177 -0.2378  0.5296
  434HOH      O 1319   1.840   3.872   1.867 -0.1975 -1.3173  0.1128
  434HOH     H1 1320   1.745   3.881   1.856  0.0078  0.5767 -0.8266
  434HOH     H2 1321   1.872   3.843   1.782  0.1929 -0.3043 -0.1012
  435HOH      O 1322   2.243   1.795   1.861  0.2211  0.2862 -0.0798
  435HOH     H1 1323   2.221   1.888   1.849 -0.6577  0.2158  0.7731
  435HOH     H2 1324   2.208   1.752   1.783 -1.5926  0.3708  0.6128
  436HOH      O 1325   3.012   3.656   3.817  0.0630  0.6542 -0.3167
  436HOH     H1 1326   3.065   3.733   3.797  1.1097  0.2286  0.6143
  436HOH     H2 1327   3.024   3.643   3.911 -2.1743  0.8291  0.0963
  437HOH      O 1328   1.287   3.476   1.198  0.3509  0.1937 -0.2859
  437HOH     H1 1329   1.309   3.395   1.153  0.2706  0.0891 -0.1368
  437HOH     H2 1330   1.193   3.485   1.187  0.4536  0.6329 -0.9092
  438HOH      O 1331   3.910   2.763   1.401 -0.1512  0.1447 -0.9473
  438HOH     H1 1332   3.937   2.699   1.467  0.0333  1.2189  0.0841
  438HOH     H2 1333   3.985   2.822   1.393 -0.5493  0.6128 -1.3776
  439HOH      O 1334   4.012   0.977   3.033  0.0531  0.4504 -0.5305
  439HOH     H1 1335   3.963   0.984   3.115  0.0085  1.8945 -0.6334
  439HOH     H2 1336   4.012   0.883   3.013 -1.0381  0.1974  0.4496
  440HOH      O 1337   2.979   2.451   1.441 -0.0717 -0.2974 -0.3880
  440HOH     H1 1338   2.890   2.430   1.414 -0.3114  0.5271 -0.2946
  440HOH     H2 1339   2.973   2.539   1.479  0.5778 -0.6546  0.6406
  441HOH      O 1340   0.232   4.009   0.834 -0.8509  0.1930 -0.4569
  441HOH     H1 1341   0.316   3.978   0.800 -0.9906 -0.7361 -0.0031
  441HOH     H2 1342   0.254   4.056   0.914 -0.7654 -0.0296 -0.3505
  442HOH      O 1343   2.022   2.936   2.649  0.3333  0.0098  0.4426
  442HOH     H1 1344   2.022   3.026   2.619  0.3058 -0.0501  0.2639
  442HOH     H2 1345   2.063   2.940   2.736  0.5109  0.1665  0.3530
  443HOH      O 1346   1.890   2.745   1.602  0.8252 -0.4227 -1.1124
  443HOH     H1 1347   1.957   2.769   1.666  0.0020 -0.4481 -0.1988
  443HOH     H2 1348   1.887   2.819   1.541  0.9143  0.0938 -0.5092
  444HOH      O 1349   0.950   3.760   3.173  0.2664  0.1331  0.2515
  444HOH     H1 1350   0.901   3.767   3.092 -0.3930  1.2318  0.6944
  444HOH     H2 1351   1.028   3.815   3.159  1.0402 -1.0114 -0.1876
  445HOH      O 1352   3.790   1.604   3.229  0.3973 -0.6012  0.0470
  445HOH     H1 1353   3.859   1.656   3.189  0.2076 -0.1486  0.2946
  445HOH     H2 1354   3.732   1.581   3.157 -0.0024  0.2987  0.0557
  446HOH      O 1355   3.256   1.194   4.075  0.5505  0.5167  0.0388
  446HOH     H1 1356   3.186   1.194   4.009  0.6356 -0.6553 -0.0779
  446HOH     H2 1357   3.278   1.287   4.085 -0.3937  0.8436 -0.5822
  447HOH      O 1358   3.506   1.674   1.411  0.8035  0.5847  0.1614
  447HOH     H1 1359   3.472   1.667   1.322  0.2451 -0.1458  0.4072
  447HOH     H2 1360   3.597   1.644   1.405  0.5295 -0.2656 -0.0459
  448HOH      O 1361   4.219   0.025   0.431 -0.2589 -0.0044 -0.2332
  448HOH     H1 1362   4.254   0.079   0.360 -0.2121  0.7625  0.3443
  448HOH     H2 1363   4.295  -0.015   0.472 -0.2725 -0.3011 -0.4863
  449HOH      O 1364   3.684   3.926   0.408  0.4458 -0.2255 -0.4962
  449HOH     H1 1365   3.594   3.933   0.441  0.6817 -1.8345  0.7609
  449HOH     H2 1366   3.698   4.007   0.359 -1.2899  0.6074  0.2066
  450HOH      O 1367   2.324   1.516   0.768 -0.3947 -0.0475  0.2761
  450HOH     H1 1368   2.308   1.605   0.734 -0.0997  0.4919  1.4396
  450HOH     H2 1369   2.309   1.459   0.693  0.9241  1.0811 -1.0001
  451HOH      O 1370   0.039   1.514   2.543 -0.3715 -0.0751 -0.2518
  451HOH     H1 1371   0.126   1.487   2.573 -0.3002  0.7404  0.3352
  451HOH     H2 1372   0.016   1.449   2.477  0.1071 -1.0967  0.5226
  452HOH      O 1373   0.398   2.705   3.630  0.1963 -0.1912 -0.4103
  452HOH     H1 1374   0.439   2.657   3.558  1.6790  0.1709  0.1267
  452HOH     H2 1375   0.390   2.795   3.598  1.2898  0.0753 -0.0115
  453HOH      O 1376   1.203   0.909   3.045  0.5349  0.2715 -0.7234
  453HOH     H1 1377   1.147   0.877   2.975 -0.3809 -0.1683  0.1662
  453HOH     H2 1378   1.232   0.830   3.091  0.0101  0.5801  0.1892
  454HOH      O 1379   0.376   0.027   3.689  0.2188 -0.1732  0.3002
  454HOH     H1 1380   0.368   0.121   3.675 -0.1991 -0.0838  1.0390
  454HOH     H2 1381   0.457   0.003   3.645  0.7061  0.6579  0.7034
  455HOH      O 1382   3.129   3.654   2.236 -0.1396 -0.5685  0.7804
  455HOH     H1 1383   3.079   3.728   2.269 -0.3338 -0.4397  0.2169
  455HOH     H2 1384   3.212   3.657   2.283  0.0716  0.3351  0.3816
  456HOH      O 1385   3.003   3.047   0.835 -0.9055  0.0201 -0.3179
  456HOH     H1 1386   2.969   2.964   0.869 -1.0681 -0.0796 -0.7121
  456HOH     H2 1387   3.024   3.029   0.744  0.1974  0.0872 -0.1037
  457HOH      O 1388   1.865   4.020   3.269  0.1624  0.2619 -0.0726
  457HOH     H1 1389   1.905   4.078   3.205 -0.4771  1.1390  0.2883
  457HOH     H2 1390   1.934   4.005   3.334  0.7393 -0.4442 -0.8008
  458HOH      O 1391   2.293   3.371   2.287  0.1024  0.3805  0.1521
  458HOH     H1 1392   2.254   3.451   2.323  0.1913  0.4089  0.1846
  458HOH     H2 1393   2.228   3.339   2.224  0.0266  0.4288  0.2056
  459HOH      O 1394   2.294   3.263   1.687  0.1494  0.1785 -0.0662
  459HOH     H1 1395   2.352   3.190   1.710  0.2292  0.0960 -0.5192
  459HOH     H2 1396   2.340   3.308   1.617  0.3689  1.0056  0.5753
  460HOH      O 1397   1.787   0.536   2.110 -0.7310 -0.2818 -0.1722
  460HOH     H1 1398   1.853   0.512   2.176  0.4313  0.4885 -0.9702
  460HOH     H2 1399   1.826   0.510   2.027 -0.4512  1.9678 -0.8703
  461HOH      O 1400   1.964   1.780   0.617  0.3241 -0.2187  0.0699
  461HOH     H1 1401   2.031   1.847   0.629  0.1739 -0.1731  0.7237
  461HOH     H2 1402   2.012   1.701   0.592  0.4733  0.2057 -1.1045
  462HOH      O 1403   3.508   3.981   3.709  0.1620  0.3208 -0.4949
  462HOH     H1 1404   3.479   4.004   3.797 -0.0076 -0.2666 -0.3838
  462HOH     H2 1405   3.531   4.064   3.668  0.1052  0.6157  0.0540
  463HOH      O 1406   2.539   3.259   3.809 -0.4430  0.5444  0.3340
  463HOH     H1 1407   2.606   3.326   3.796 -1.0801  1.1934  0.2486
  463HOH     H2 1408   2.460   3.298   3.772 -0.4091 -1.1503 -1.8992
  464HOH      O 1409   3.398   2.683   3.217  0.6304 -0.0290  0.1827
  464HOH     H1 1410   3.394   2.595   3.254 -0.6140  0.0696  0.3851
  464HOH     H2 1411   3.411   2.670   3.123 -0.1886 -0.4831  0.1120
  465HOH      O 1412   0.660   0.820   3.304 -0.2893 -0.2157 -0.2377
  465HOH     H1 1413   0.619   0.840   3.388 -1.0102  0.0874 -0.6399
  465HOH     H2 1414   0.750   0.797   3.326 -0.4944 -0.2725  0.6248
  466HOH      O 1415   2.839   3.894   3.008  0.0050  0.2714 -0.3583
  466HOH     H1 1416   2.897   3.824   3.039  0.6481  1.1386  0.5053
  466HOH     H2 1417   2.899   3.960   2.972 -0.5269  0.7523 -0.3798
  467HOH      O 1418   4.168   4.014   1.045 -0.1812  0.2287 -0.5986
  467HOH     H1 1419   4.249   4.055   1.075 -0.5117  0.1201  0.5043
  467HOH     H2 1420   4.102   4.083   1.053 -0.6117 -0.2847  0.6366
  468HOH      O 1421   3.053   1.110   1.362 -0.3166 -0.3832 -0.0753
  468HOH     H1 1422   3.092   1.197   1.353 -0.3063 -0.3265  0.4413
  468HOH     H2 1423   2.982   1.109   1.299  0.3629 -0.4039 -0.8759
  469HOH      O 1424   0.190   0.694   3.279 -0.2276 -0.3687  0.2109
  469HOH     H1 1425   0.282   0.669   3.282 -0.4314 -1.3546 -0.5396
  469HOH     H2 1426   0.190   0.780   3.236  0.3347 -0.3456  0.2404
  470HOH      O 1427   4.081   3.093   2.185  0.0072 -0.5141 -0.4770
  470HOH     H1 1428   4.058   3.034   2.113 -0.0480 -0.6309 -0.3626
  470HOH     H2 1429   4.003   3.097   2.240  0.2115 -0.8060 -0.1611
  471HOH      O 1430   3.881   1.304   3.006 -0.3289 -0.2010  0.4627
  471HOH     H1 1431   3.791   1.327   3.028  0.0116  0.0218  1.8201
  471HOH     H2 1432   3.922   1.283   3.090  1.4183  1.6080  0.2152
  472HOH      O 1433   2.778   0.252   1.766 -0.6165  0.0503 -0.0715
  472HOH     H1 1434   2.685   0.272   1.755 -0.6635  0.1375  0.4509
  472HOH     H2 1435   2.780   0.177   1.825 -0.3396  0.6491  0.7221
  473HOH      O 1436   2.901   3.223   2.238 -0.2153 -0.4105  0.5418
  473HOH     H1 1437   2.852   3.158   2.289  0.3154 -0.9894  0.3387
  473HOH     H2 1438   2.975   3.175   2.202  0.4147  0.3970  0.6972
  474HOH      O 1439   3.712   2.444   3.919 -0.3494  0.0923  0.6675
  474HOH     H1 1440   3.765   2.514   3.881 -0.0423  0.4454  1.6819
  474HOH     H2 1441   3.767   2.407   3.988 -0.5129 -1.1492  0.1943
  475HOH      O 1442   2.610   3.997   3.140  1.0187 -1.0083  0.8121
  475HOH     H1 1443   2.534   3.939   3.136  0.2423 -0.0915  1.2479
  475HOH     H2 1444   2.670   3.964   3.073 -0.5440 -0.7252 -0.8983
  476HOH      O 1445   3.558   2.854   3.852  0.2754  0.0996 -0.4637
  476HOH     H1 1446   3.508   2.871   3.773 -0.3530  0.1323 -0.0717
  476HOH     H2 1447   3.583   2.940   3.885 -0.0168  0.1163 -0.2830
  477HOH      O 1448   2.895   2.141   3.305 -0.2592 -0.6715 -0.0113
  477HOH     H1 1449   2.912   2.102   3.390  0.0242  0.8869  0.7216
  477HOH     H2 1450   2.830   2.209   3.323 -0.6461 -0.6969 -1.1637
  478HOH      O 1451   1.838   3.040   1.802 -0.5241  0.2026  0.3478
  478HOH     H1 1452   1.785   3.041   1.722 -0.2612 -1.1329  0.1123
  478HOH     H2 1453   1.921   3.001   1.775 -0.2109  0.2628  1.1645
  479HOH      O 1454   4.153   3.433   2.379  0.0673 -1.0495  0.0525
  479HOH     H1 1455   4.154   3.439   2.284  0.0484 -0.5239  0.0796
  479HOH     H2 1456   4.192   3.348   2.398  0.6133 -0.9153 -0.4111
  480HOH      O 1457   1.442   3.966   3.320  0.0792 -0.2394  0.2727
  480HOH     H1 1458   1.451   3.970   3.415  0.5819 -0.1584  0.2276
  480HOH     H2 1459   1.405   3.880   3.303 -1.2615  0.2260  0.6206
  481HOH      O 1460   0.855   1.130   0.856  0.1671  0.5411  0.7699
  481HOH     H1 1461   0.916   1.127   0.929 -0.7662 -1.2018  1.5852
  481HOH     H2 1462   0.777   1.174   0.891 -0.3955 -0.5591  1.0030
  482HOH      O 1463   3.758   2.684   2.613  0.2878 -0.2774  0.0980
  482HOH     H1 1464   3.795   2.771   2.596 -0.6336  0.1039 -0.0636
  482HOH     H2 1465   3.721   2.690   2.701 -0.6755 -0.1611 -0.2945
  483HOH      O 1466   3.578   2.957   0.109 -0.5900 -0.1698  0.7851
  483HOH     H1 1467   3.565   2.978   0.016 -0.2560 -0.3200  0.7004
  483HOH     H2 1468   3.568   2.862   0.115 -1.0838 -0.1130  0.9922
  484HOH      O 1469   2.882   0.108   2.070 -0.2354 -0.5937 -0.2416
  484HOH     H1 1470   2.821   0.057   2.123  0.1107  0.2759  1.0688
  484HOH     H2 1471   2.954   0.048   2.052 -0.9661 -1.3140 -0.9383
  485HOH      O 1472   2.434   1.227   1.259  0.5483 -0.3943 -0.7175
  485HOH     H1 1473   2.406   1.195   1.173  0.2169  0.6736 -1.0436
  485HOH     H2 1474   2.382   1.307   1.273  2.0277  0.6197 -0.4693
  486HOH      O 1475   3.197   2.058   3.194  0.0613  0.2077  0.1054
  486HOH     H1 1476   3.117   2.023   3.153  0.3893 -0.5669  0.0946
  486HOH     H2 1477   3.172   2.073   3.286  0.3568 -1.8894  0.6369
  487HOH      O 1478   2.916   1.811   2.255  0.2780  0.7576  0.7493
  487HOH     H1 1479   2.958   1.892   2.226  0.3751  0.8705  1.1847
  487HOH     H2 1480   2.982   1.743   2.239  0.3362  0.8193  0.7239
  488HOH      O 1481   0.755   3.464   0.859 -0.0338  1.0036  1.0648
  488HOH     H1 1482   0.664   3.464   0.827 -0.0783  0.3488  1.1682
  488HOH     H2 1483   0.790   3.549   0.831  0.4516  0.0101 -2.2316
  489HOH      O 1484   3.941   2.244   1.297  0.2441 -0.6414 -0.4351
  489HOH     H1 1485   4.012   2.274   1.353  0.2360 -1.2233 -0.0958
  489HOH     H2 1486   3.945   2.301   1.220 -0.1982  0.6823  0.4511
  490HOH      O 1487   4.222   1.339   1.638  0.4365 -0.0747 -0.2220
  490HOH     H1 1488   4.169   1.409   1.599 -0.1096 -0.3762 -0.0418
  490HOH     H2 1489   4.207   1.264   1.582  0.0924 -0.3587  0.2340
  491HOH      O 1490   3.698   2.617   3.168  0.8631 -0.2606  0.2038
  491HOH     H1 1491   3.685   2.522   3.172 -0.8625 -0.0960  0.1816
  491HOH     H2 1492   3.714   2.643   3.259  0.1975 -0.4794  0.3980
  492HOH      O 1493   1.767   1.186   3.985  0.6679 -0.4288  0.3855
  492HOH     H1 1494   1.680   1.148   3.971  0.9412 -1.0027  0.1933
  492HOH     H2 1495   1.761   1.227   4.072  0.1032 -0.1506  0.2239
  493HOH      O 1496   3.236   0.541   1.649 -0.0744  1.5885 -0.3027
  493HOH     H1 1497   3.186   0.463   1.623 -0.3689  1.2476  1.1074
  493HOH     H2 1498   3.320   0.531   1.604 -0.2396  0.6490 -0.4583
  494HOH      O 1499   0.236   2.945   1.740 -0.2712  0.5862  0.4131
  494HOH     H1 1500   0.247   2.979   1.651 -1.5185 -0.1702 -0.0789
  494HOH     H2 1501   0.151   2.901   1.739  0.1792 -0.4463  1.6727
  495HOH      O 1502   2.495   1.318   0.878  0.2541  0.3698 -0.0482
  495HOH     H1 1503   2.449   1.392   0.838  0.7615  1.0362  0.5507
  495HOH     H2 1504   2.426   1.252   0.893 -0.4017  1.0902  0.2573
  496HOH      O 1505  -0.025   3.642   1.213  0.2302 -0.6713 -0.3127
  496HOH     H1 1506   0.068   3.660   1.197  0.2606  0.7407  0.9699
  496HOH     H2 1507  -0.029   3.623   1.307 -0.9024  0.7411 -0.0103
  497HOH      O 1508   2.483   1.004   3.331 -0.1274  0.6225  0.8127
  497HOH     H1 1509   2.450   0.989   3.242  0.2124 -0.4742  0.8489
  497HOH     H2 1510   2.409   0.984   3.388  0.3011 -1.1317  0.8582
  498HOH      O 1511   2.840   0.468   0.306 -0.1493  0.4234 -0.5252
  498HOH     H1 1512   2.909   0.530   0.283 -0.4489  0.9187 -0.1038
  498HOH     H2 1513   2.771   0.482   0.241 -0.4095  0.8575 -0.1626
  499HOH      O 1514   1.030   3.787   0.022  0.1581  0.5446  0.7849
  499HOH     H1 1515   1.028   3.695  -0.004 -0.4001  0.7659 -0.0386
  499HOH     H2 1516   1.069   3.787   0.109  0.3609 -0.4473  0.7129
  500HOH      O 1517   4.035   0.609   3.066 -0.4903  0.2445 -0.3406
  500HOH     H1 1518   4.059   0.516   3.072 -0.6141  0.2308 -0.0350
  500HOH     H2 1519   4.072   0.637   2.982  0.2193  0.1143 -0.0882
  501HOH      O 1520   3.918   0.824   1.338 -0.1276  0.0737  0.2020
  501HOH     H1 1521   3.988   0.835   1.274  0.2577  1.0499  0.7487
  501HOH     H2 1522   3.885   0.736   1.322  0.6002 -0.0719 -0.6848
  502HOH      O 1523   3.859   2.401   4.159  0.1122 -0.1388 -0.7035
  502HOH     H1 1524   3.892   2.420   4.247 -0.1096  0.0412 -0.6566
  502HOH     H2 1525   3.815   2.316   4.169 -0.7801  0.3265 -0.3918
  503HOH      O 1526   4.110   3.305   0.187 -0.2125 -0.9022  0.2680
  503HOH     H1 1527   4.173   3.311   0.115 -0.4248  0.4549  0.1409
  503HOH     H2 1528   4.163   3.316   0.266 -0.1989 -0.4311  0.1978
  504HOH      O 1529   4.214   2.520   0.058  0.1378  0.7001 -0.5228
  504HOH     H1 1530   4.257   2.435   0.065  0.7792  1.0683  0.6040
  504HOH     H2 1531   4.218   2.542  -0.036  1.4289  0.2001 -0.6239
  505HOH      O 1532   1.268   2.883   1.799  0.5050 -0.5310  0.3447
  505HOH     H1 1533   1.318   2.964   1.795  0.4107 -0.4726  0.3527
  505HOH     H2 1534   1.308   2.834   1.871  0.6111 -0.5255  0.2909
  506HOH      O 1535   1.100   3.265   1.504  0.1439  0.1862  0.3210
  506HOH     H1 1536   1.046   3.238   1.578  0.3171  0.8456  0.6984
  506HOH     H2 1537   1.038   3.296   1.438 -0.0750 -1.1849 -0.1844
  507HOH      O 1538   2.814   0.792   3.109 -0.2634  0.4146 -0.2633
  507HOH     H1 1539   2.744   0.844   3.069 -0.8278 -0.4605 -0.4838
  507HOH     H2 1540   2.849   0.740   3.037  0.5036  0.6971 -0.1120
  508HOH      O 1541   2.250   2.970   0.432 -0.1505  0.0014 -0.6742
  508HOH     H1 1542   2.270   2.917   0.509  1.0543  0.4403 -0.6369
  508HOH     H2 1543   2.175   3.023   0.458 -0.8870 -1.0767 -0.4407
  509HOH      O 1544   4.013   0.747   1.610  0.4994  0.7351 -0.1981
  509HOH     H1 1545   3.964   0.749   1.692  1.0420 -0.9997  0.2492
  509HOH     H2 1546   3.947   0.733   1.542  0.2210 -0.8102  0.3118
  510HOH      O 1547   3.517   2.463   2.088 -0.4094  0.1411  0.9948
  510HOH     H1 1548   3.445   2.431   2.034  0.5049  0.0539 -0.2844
  510HOH     H2 1549   3.525   2.556   2.066  0.1394  0.0472  0.7706
  511HOH      O 1550   1.835   2.977   3.171 -0.3602 -0.2128 -0.6215
  511HOH     H1 1551   1.754   2.988   3.121 -0.3202 -0.5011 -0.7492
  511HOH     H2 1552   1.808   2.981   3.262 -0.3094  1.4285 -0.6137
  512HOH      O 1553   1.512   0.024   0.442 -0.6528  0.5630  0.0099
  512HOH     H1 1554   1.463  -0.058   0.446  0.5093 -0.1702  0.1119
  512HOH     H2 1555   1.487   0.063   0.358 -0.8717 -0.1364 -0.2631
  513HOH      O 1556   1.355   1.894   4.252 -0.3085 -0.4982  0.1151
  513HOH     H1 1557   1.338   1.845   4.332  0.6386 -0.4798  0.3402
  513HOH     H2 1558   1.300   1.850   4.186 -0.3485 -1.1429  0.5534
  514HOH      O 1559   2.994   1.453   2.574  0.0218  0.2186 -0.7101
  514HOH     H1 1560   2.929   1.523   2.562  0.7133  1.2663  0.9652
  514HOH     H2 1561   3.075   1.499   2.594  0.7715 -1.0837 -0.5490
  515HOH      O 1562   2.347   1.835   3.885  0.1986 -0.1863  0.3281
  515HOH     H1 1563   2.359   1.848   3.791 -0.6611 -0.0180  0.2248
  515HOH     H2 1564   2.305   1.915   3.916  0.1736 -0.3683  0.7932
  516HOH      O 1565   0.834   2.552   3.176  0.0108 -0.6031 -0.3019
  516HOH     H1 1566   0.772   2.616   3.210 -0.0061 -1.0594  0.5753
  516HOH     H2 1567   0.893   2.603   3.120 -0.1374  0.1368  0.1882
  517HOH      O 1568   3.771   0.683   3.016 -0.0592 -0.4733  0.3279
  517HOH     H1 1569   3.864   0.684   3.039 -0.1084  0.5248  0.5989
  517HOH     H2 1570   3.728   0.639   3.089  0.1623 -0.6379  0.3612
  518HOH      O 1571   2.507   1.967   0.469  0.3052  0.8701 -0.7228
  518HOH     H1 1572   2.599   1.991   0.455  1.2279 -1.9272 -0.5774
  518HOH     H2 1573   2.494   1.976   0.563  0.6900  0.5662 -0.6374
  519HOH      O 1574   2.707   2.487   1.401 -0.6709 -0.4818 -0.2441
  519HOH     H1 1575   2.679   2.448   1.484  0.8021 -0.0924  0.5255
  519HOH     H2 1576   2.658   2.569   1.396 -0.7335 -0.4771  0.2886
  520HOH      O 1577   1.700   3.711   0.103  0.1311  0.2687  0.8634
  520HOH     H1 1578   1.682   3.686   0.193  0.7861  0.6793  1.1288
  520HOH     H2 1579   1.693   3.807   0.103  0.3812  0.2918  0.5435
  521HOH      O 1580   0.539   1.520   3.628 -0.4619 -0.2567  0.1005
  521HOH     H1 1581   0.564   1.474   3.708  0.2091 -0.0458  0.0256
  521HOH     H2 1582   0.467   1.577   3.655 -0.1821 -0.1162  0.5798
  522HOH      O 1583   0.852   2.133   2.733  0.2771 -0.5406  0.4806
  522HOH     H1 1584   0.882   2.091   2.814 -0.6543 -0.6960  0.7654
  522HOH     H2 1585   0.844   2.225   2.755 -1.0660 -0.7227  0.9585
  523HOH      O 1586   2.285   2.930   0.151  0.4849  0.0409 -0.4424
  523HOH     H1 1587   2.252   2.840   0.147  1.7788 -0.4736 -0.3571
  523HOH     H2 1588   2.246   2.966   0.231  0.4299 -0.6627 -0.1378
  524HOH      O 1589   3.111   0.897   2.812  0.1649  0.0875 -0.1486
  524HOH     H1 1590   3.131   0.932   2.725 -0.7031 -1.0520 -0.8657
  524HOH     H2 1591   3.026   0.936   2.834 -0.5769 -1.0840 -0.7426
  525HOH      O 1592   1.272   3.727   2.398 -0.3630 -0.7625 -0.5882
  525HOH     H1 1593   1.243   3.697   2.312  0.7732 -1.0334 -0.9126
  525HOH     H2 1594   1.349   3.782   2.379  0.0328 -0.9961  0.2640
  526HOH      O 1595   1.959   2.463   3.550  0.2820  0.3188  0.3701
  526HOH     H1 1596   1.903   2.531   3.512  0.2756 -0.3103 -0.8504
  526HOH     H2 1597   1.899   2.393   3.573  0.3580  0.4662  1.0702
  527HOH      O 1598   2.574   3.200   3.332 -1.1558 -0.6863  0.4336
  527HOH     H1 1599   2.506   3.240   3.277 -0.1455  0.3971 -0.1345
  527HOH     H2 1600   2.624   3.275   3.364  1.0009 -1.4013 -0.8471
  528HOH      O 1601   3.495   3.548   3.988 -0.0477 -0.3882 -0.0678
  528HOH     H1 1602   3.583   3.546   4.026 -0.3135 -1.9071  0.6211
  528HOH     H2 1603   3.487   3.636   3.950  2.1197 -0.5015 -1.0789
  529HOH      O 1604   1.002   4.230   3.439 -0.4534  0.1511  0.0960
  529HOH     H1 1605   0.984   4.177   3.516  0.6205  0.1888  0.4067
  529HOH     H2 1606   0.970   4.178   3.365 -1.2271 -0.0144  0.5306
  530HOH      O 1607   2.891   4.199   0.960 -0.4676  0.1757 -0.3725
  530HOH     H1 1608   2.898   4.292   0.984 -0.4476  0.2764 -0.7585
  530HOH     H2 1609   2.881   4.154   1.044 -0.0447  0.4846 -0.1439
  531HOH      O 1610   3.832   0.221   1.365 -0.1772  0.2252  0.0162
  531HOH     H1 1611   3.879   0.149   1.407 -0.6085  0.5147  1.0700
  531HOH     H2 1612   3.742   0.210   1.394 -0.1852  1.3981  0.5593
  532HOH      O 1613   4.064   0.885   2.007 -0.1012  0.1914  0.3909
  532HOH     H1 1614   4.139   0.907   1.952 -0.3960 -0.1584 -0.1730
  532HOH     H2 1615   4.099   0.821   2.070  0.2090  0.4957  0.5345
  533HOH      O 1616   2.443   1.183   1.875  0.1428 -0.5327 -0.0161
  533HOH     H1 1617   2.369   1.127   1.899 -0.1513 -0.3100 -0.3734
  533HOH     H2 1618   2.511   1.123   1.845 -0.4167 -0.6931 -1.0658
  534HOH      O 1619   2.153   0.269   3.327  0.4822 -0.0900  0.3123
  534HOH     H1 1620   2.233   0.234   3.365  1.0832  0.1795 -0.6290
  534HOH     H2 1621   2.084   0.211   3.358  1.1400 -0.7592  0.5860
  535HOH      O 1622   0.543   0.887   3.061 -0.1998 -0.1865 -0.6709
  535HOH     H1 1623   0.585   0.864   3.144 -0.2957 -0.0952 -0.5959
  535HOH     H2 1624   0.525   0.803   3.019 -1.1171 -0.2942 -0.1231
  536HOH      O 1625   3.858   1.471   3.835 -0.5972 -0.2990 -0.0066
  536HOH     H1 1626   3.822   1.521   3.908 -0.6579 -0.1093 -0.1658
  536HOH     H2 1627   3.790   1.407   3.813  0.0196 -1.4296  1.1193
  537HOH      O 1628   1.181   2.466   3.140 -0.4865 -0.2465  0.3651
  537HOH     H1 1629   1.213   2.479   3.229 -0.3836  0.3214  0.2490
  537HOH     H2 1630   1.119   2.537   3.126 -0.0374  0.0426 -0.2339
  538HOH      O 1631   1.326   2.588   1.339  0.5604 -0.0489  0.3043
  538HOH     H1 1632   1.255   2.571   1.277  0.3655 -0.4895  0.6412
  538HOH     H2 1633   1.287   2.642   1.407  0.7186  0.2504  0.1615
  539HOH      O 1634   1.569   3.243   1.993 -0.9285  0.1906 -0.6520
  539HOH     H1 1635   1.534   3.155   2.008  0.5993 -0.3735  0.1674
  539HOH     H2 1636   1.561   3.287   2.078 -0.1468  0.1881 -0.5549
  540HOH      O 1637   1.772   3.628   0.367 -0.0612  0.3506  0.0608
  540HOH     H1 1638   1.835   3.591   0.304 -0.1294  0.3070  0.0180
  540HOH     H2 1639   1.789   3.581   0.448  0.6644  1.0460  0.3382
  541HOH      O 1640   1.564   0.927   1.328  0.5380 -0.4356  0.1496
  541HOH     H1 1641   1.636   0.865   1.342  1.1427  0.4726  1.6620
  541HOH     H2 1642   1.500   0.906   1.396  0.2179 -0.1169 -0.0455
  542HOH      O 1643   1.952   0.548   2.551  0.3112 -0.7035  0.3287
  542HOH     H1 1644   1.974   0.506   2.634 -1.6451  0.1693  1.4468
  542HOH     H2 1645   1.989   0.636   2.558 -0.0578 -0.5498  0.4120
  543HOH      O 1646   2.011   3.144   2.483 -0.4569  0.0281  0.2525
  543HOH     H1 1647   2.104   3.142   2.458 -0.4022 -0.6302  0.4777
  543HOH     H2 1648   1.987   3.236   2.476  0.3189  0.2763  0.5504
  544HOH      O 1649   3.070   0.779   2.189  0.4889  0.3069  0.7393
  544HOH     H1 1650   3.163   0.764   2.170  0.3600  0.8148 -0.4509
  544HOH     H2 1651   3.058   0.873   2.178 -0.2769  0.1762  0.3236
  545HOH      O 1652   3.076   0.686   0.340 -0.2569 -0.1583 -0.1064
  545HOH     H1 1653   3.157   0.736   0.328 -0.0334 -0.6253 -0.6734
  545HOH     H2 1654   3.045   0.711   0.427  0.4500  0.1016  0.0873
  546HOH      O 1655   3.995   4.044   2.185  0.6340  0.0132  0.2712
  546HOH     H1 1656   4.034   4.119   2.140 -0.3676  0.8093  0.6353
  546HOH     H2 1657   4.044   4.036   2.266  0.1846  0.8978  0.6549
  547HOH      O 1658   0.117   3.142   4.178 -0.1238 -0.0133 -0.3946
  547HOH     H1 1659   0.088   3.228   4.209 -0.3518 -0.0485 -0.5064
  547HOH     H2 1660   0.067   3.127   4.098  0.3213 -0.0081 -0.6832
  548HOH      O 1661   2.013   3.144   1.280  0.1965  0.0126  0.1288
  548HOH     H1 1662   2.025   3.072   1.219  0.4036  0.2920 -0.1630
  548HOH     H2 1663   1.936   3.191   1.247 -0.5501 -0.6113  0.8585
  549HOH      O 1664   1.823   1.995   4.161  0.4503 -0.3291  0.2738
  549HOH     H1 1665   1.852   1.907   4.137  0.6304 -0.4434  0.8600
  549HOH     H2 1666   1.743   1.981   4.211  0.5721 -0.1837  0.5181
  550HOH      O 1667   1.101   3.592   4.010 -0.8238 -0.1949  0.4205
  550HOH     H1 1668   1.037   3.637   3.954 -0.6034 -1.1749 -0.7058
  550HOH     H2 1669   1.048   3.528   4.058 -0.8889  0.0112  0.6241
  551HOH      O 1670   0.098   1.616   0.731  0.5468  0.1603 -0.1588
  551HOH     H1 1671   0.099   1.651   0.642  2.0073  0.6392 -0.0155
  551HOH     H2 1672   0.047   1.680   0.781 -0.3702 -0.1667 -0.6463
  552HOH      O 1673   0.866   3.505   2.547  0.3195  0.7626  0.8065
  552HOH     H1 1674   0.917   3.552   2.481 -0.2302  1.3864  0.8105
  552HOH     H2 1675   0.819   3.573   2.594 -0.7782  0.2042  0.5794
  553HOH      O 1676   3.078   0.313   0.399 -0.0691  0.0858 -0.1771
  553HOH     H1 1677   3.148   0.352   0.348 -0.3742  0.9116  0.0102
  553HOH     H2 1678   3.004   0.373   0.389 -0.0883  0.4088  1.3972
  554HOH      O 1679   4.281   0.494   2.633  0.2310  0.3516  0.4005
  554HOH     H1 1680   4.254   0.408   2.664  2.0542  0.2652  2.1065
  554HOH     H2 1681   4.205   0.526   2.584 -0.6857 -2.0068 -0.0017
  555HOH      O 1682   2.696   2.323   3.386  0.2387 -0.0469  0.1509
  555HOH     H1 1683   2.615   2.371   3.369 -0.2074 -0.7628  0.1440
  555HOH     H2 1684   2.750   2.384   3.435  0.0073  0.7165 -0.4954
  556HOH      O 1685   4.231   3.630   1.493  0.6981  0.7373  0.1094
  556HOH     H1 1686   4.166   3.629   1.563  0.7927  0.4834  0.1922
  556HOH     H2 1687   4.315   3.632   1.537  0.8296 -1.0625  0.0542
  557HOH      O 1688   3.376   0.513   1.331  0.5381 -0.8224  0.7967
  557HOH     H1 1689   3.435   0.461   1.277  0.2054 -0.7251  0.3232
  557HOH     H2 1690   3.429   0.541   1.406  1.4259  0.2067 -0.1506
  558HOH      O 1691   3.389   3.848   3.981  0.2410 -0.1246  0.7102
  558HOH     H1 1692   3.354   3.868   4.068  0.2182  0.0310  0.6659
  558HOH     H2 1693   3.480   3.878   3.984 -0.1569  1.2825  0.2094
  559HOH      O 1694   1.875   2.297  -0.013 -0.4719 -0.1697 -0.2637
  559HOH     H1 1695   1.818   2.372   0.000  0.4902  0.3837  1.2056
  559HOH     H2 1696   1.848   2.233   0.053  0.7357  0.2421  0.7028
  560HOH      O 1697   2.631   3.855   3.553  0.6831 -0.0521  0.5944
  560HOH     H1 1698   2.557   3.796   3.535  1.0012 -0.3052  0.0695
  560HOH     H2 1699   2.698   3.798   3.590  0.2987  0.3421  2.0036
  561HOH      O 1700   1.365   1.667   3.909  0.0582  0.2379  0.4539
  561HOH     H1 1701   1.453   1.654   3.874 -0.3101 -0.4407 -0.2730
  561HOH     H2 1702   1.311   1.684   3.832 -0.6343 -0.4707  0.7615
  562HOH      O 1703   1.730   3.968   2.299  0.0667 -0.0162  0.8209
  562HOH     H1 1704   1.642   3.964   2.336 -0.1455  1.5776  0.6251
  562HOH     H2 1705   1.716   3.960   2.204  0.2353 -0.5872  0.8390
  563HOH      O 1706   1.960   3.826   3.671  0.0065 -0.3351  0.2803
  563HOH     H1 1707   2.010   3.864   3.743  0.8895  0.2066 -0.5570
  563HOH     H2 1708   1.894   3.772   3.713 -0.0706  0.6230  1.5076
  564HOH      O 1709   1.104   1.443   0.554  0.4370 -0.3407 -0.3759
  564HOH     H1 1710   1.035   1.388   0.517 -0.0279 -0.7160  0.9435
  564HOH     H2 1711   1.057   1.519   0.589  0.8325 -0.0716 -0.4201
  565HOH      O 1712   0.382   0.688   0.009 -0.2612  0.1868  0.0771
  565HOH     H1 1713   0.371   0.626  -0.064 -0.0391  0.4932 -0.2228
  565HOH     H2 1714   0.390   0.632   0.087  0.8343 -0.2217 -0.2866
  566HOH      O 1715   2.910   3.282   1.864 -0.0701  0.1552 -0.2550
  566HOH     H1 1716   2.928   3.273   1.958 -0.5485  0.7314 -0.0947
  566HOH     H2 1717   2.956   3.208   1.824 -1.5953 -1.4301  0.6376
  567HOH      O 1718   0.552   0.952   3.562 -0.6324  0.2846  0.3792
  567HOH     H1 1719   0.562   1.031   3.615 -1.2325  0.4373  0.2813
  567HOH     H2 1720   0.556   0.880   3.625 -0.9074  0.4408  0.5792
  568HOH      O 1721   1.218   4.250   0.869 -0.5502 -0.3947  0.0070
  568HOH     H1 1722   1.203   4.178   0.931 -0.6490 -0.2963  0.0977
  568HOH     H2 1723   1.131   4.286   0.852 -0.4356  0.1653  0.5210
  569HOH      O 1724   1.125   2.236   3.544  0.2975 -0.1975 -0.4716
  569HOH     H1 1725   1.180   2.287   3.484 -0.0327 -0.3497 -0.9135
  569HOH     H2 1726   1.037   2.241   3.505 -0.1347  0.5036  0.4982
  570HOH      O 1727   3.262   0.948   2.537  0.2774  0.0685  0.2555
  570HOH     H1 1728   3.351   0.942   2.573  0.3910 -0.6199 -0.0937
  570HOH     H2 1729   3.264   1.026   2.482  0.7621 -0.0908  0.0285
  571HOH      O 1730   2.521   0.855   1.143  0.3624 -0.1209 -0.2556
  571HOH     H1 1731   2.563   0.929   1.099 -0.1075  0.7480  0.6733
  571HOH     H2 1732   2.432   0.886   1.161  0.4119 -0.5829  0.8978
  572HOH      O 1733   1.701   0.506   2.590 -0.2007  0.0719 -0.5271
  572HOH     H1 1734   1.795   0.513   2.570  0.1585  0.9759  1.1415
  572HOH     H2 1735   1.666   0.592   2.570 -0.4013  0.1172 -0.0161
  573HOH      O 1736   1.177   0.564   1.572 -0.3899  0.3335 -0.5978
  573HOH     H1 1737   1.105   0.524   1.621 -0.3623 -0.2447 -1.0124
  573HOH     H2 1738   1.245   0.498   1.570  0.4065  1.0805  0.2819
  574HOH      O 1739   0.868   2.447   2.170  0.5476  0.1888 -0.2685
  574HOH     H1 1740   0.846   2.526   2.219 -0.4482 -0.2467  0.0424
  574HOH     H2 1741   0.938   2.406   2.221  0.3615  0.3577  0.1334
  575HOH      O 1742   0.427   2.932   2.786  0.0166 -0.2894  0.1422
  575HOH     H1 1743   0.415   2.931   2.881 -1.0710 -1.2184  0.0419
  575HOH     H2 1744   0.497   2.869   2.770  0.8819  0.5694  0.3498
  576HOH      O 1745   2.173   4.213   3.653  0.2814  0.3878 -0.5807
  576HOH     H1 1746   2.102   4.168   3.698 -0.0279  0.8215 -0.6291
  576HOH     H2 1747   2.239   4.145   3.640 -0.4302 -0.2128 -1.2309
  577HOH      O 1748   2.788   1.844   0.388 -0.5405  0.3916  0.3184
  577HOH     H1 1749   2.736   1.852   0.308 -0.6380  2.2003  0.4805
  577HOH     H2 1750   2.740   1.782   0.442 -0.5761 -0.7320 -0.9037
  578HOH      O 1751   0.841   0.734   0.810 -0.0616  0.9090 -0.3056
  578HOH     H1 1752   0.783   0.753   0.885  0.1684  0.3666  0.0290
  578HOH     H2 1753   0.890   0.656   0.838 -0.4912  0.2369 -1.3068
  579HOH      O 1754   1.713   3.077   1.569  0.4898 -0.4194  0.1973
  579HOH     H1 1755   1.634   3.040   1.529  0.1576  0.4351  0.0199
  579HOH     H2 1756   1.786   3.034   1.522  0.1184 -0.4204 -0.3981
  580HOH      O 1757   2.964   2.778   0.428  0.3722  0.0175 -0.3204
  580HOH     H1 1758   2.945   2.769   0.335  0.6240 -1.2292 -0.2824
  580HOH     H2 1759   2.879   2.767   0.471 -0.0152  1.9724 -0.3885
  581HOH      O 1760   3.790   1.239   0.493  0.0334  0.3641  0.0545
  581HOH     H1 1761   3.827   1.322   0.464  0.6912 -0.1048 -0.5087
  581HOH     H2 1762   3.864   1.191   0.531 -0.6398  0.6626  2.0067
  582HOH      O 1763   0.752   0.815   0.091  0.7378  0.3973 -0.0374
  582HOH     H1 1764   0.698   0.862   0.155 -0.3358 -0.4238 -0.2834
  582HOH     H2 1765   0.726   0.851   0.006  0.8664  0.2684 -0.1329
  583HOH      O 1766   1.999   1.785   1.186 -0.1224 -0.6031 -0.7855
  583HOH     H1 1767   2.076   1.819   1.231 -0.4410 -0.3619 -0.4152
  583HOH     H2 1768   2.032   1.711   1.135  0.5530  0.1537 -1.4936
  584HOH      O 1769   1.944   4.042   2.047  0.2148 -0.2155 -0.5442
  584HOH     H1 1770   1.995   4.078   1.974  0.2392 -0.5646 -0.7014
  584HOH     H2 1771   1.896   3.969   2.009  0.3367 -0.4891 -0.1791
  585HOH      O 1772   1.535   3.032   3.846 -0.7782  0.0210 -0.3385
  585HOH     H1 1773   1.628   3.009   3.849 -0.9062 -0.4529  0.1535
  585HOH     H2 1774   1.522   3.086   3.924 -1.1284 -0.7643  0.1619
  586HOH      O 1775   1.152   2.714   0.989 -0.3851 -0.7453 -0.4108
  586HOH     H1 1776   1.191   2.706   0.902  0.9655  0.7922 -0.0503
  586HOH     H2 1777   1.067   2.756   0.974 -0.8063 -1.7341 -1.0240
  587HOH      O 1778   1.830   0.750   3.391 -0.9545 -0.2672  0.0188
  587HOH     H1 1779   1.819   0.655   3.402 -0.4155 -0.4408 -0.7814
  587HOH     H2 1780   1.909   0.771   3.441 -1.3352 -0.1398  0.5879
  588HOH      O 1781   1.766   2.496   1.675 -0.4459 -0.2902 -1.0870
  588HOH     H1 1782   1.798   2.583   1.651  0.3664 -0.2986 -0.1261
  588HOH     H2 1783   1.722   2.509   1.759 -0.3476 -0.8010 -0.9518
  589HOH      O 1784   3.836   3.904   0.819 -0.2301  0.4193  0.8729
  589HOH     H1 1785   3.803   3.816   0.798 -0.7597  0.6556  0.6736
  589HOH     H2 1786   3.930   3.899   0.802 -0.4378  0.2548 -0.4838
  590HOH      O 1787   1.527   0.306   2.472 -0.4275 -0.4664 -0.1080
  590HOH     H1 1788   1.490   0.273   2.554 -1.4457  0.0899 -0.3071
  590HOH     H2 1789   1.584   0.378   2.498 -0.6033 -0.4108  0.1346
  591HOH      O 1790   1.270   1.811   0.705  0.1908  0.0527  0.0064
  591HOH     H1 1791   1.184   1.801   0.747 -0.3303  0.6709 -0.8379
  591HOH     H2 1792   1.271   1.901   0.674  0.3466 -0.4293 -1.6196
  592HOH      O 1793   2.358   1.888   3.620 -0.0402  0.2997  0.1363
  592HOH     H1 1794   2.303   1.906   3.543  0.2089 -0.3269 -0.1961
  592HOH     H2 1795   2.413   1.966   3.628 -0.3714  0.5594 -0.0489
  593HOH      O 1796   2.057   4.064   0.956  0.1091 -0.0967 -0.2804
  593HOH     H1 1797   2.142   4.026   0.980 -0.0977  0.0374  0.7535
  593HOH     H2 1798   2.021   4.002   0.892  0.2506 -1.0787  0.5454
  594HOH      O 1799   2.034   2.749   3.746 -0.5184 -0.1808  0.1149
  594HOH     H1 1800   2.012   2.661   3.775  0.2294 -0.6508 -0.6209
  594HOH     H2 1801   1.984   2.761   3.665 -0.4544 -0.0226  0.0975
  595HOH      O 1802   2.219   2.457   3.581  0.4646 -0.5879 -0.4045
  595HOH     H1 1803   2.254   2.424   3.498 -0.5794  0.9023 -1.5589
  595HOH     H2 1804   2.124   2.455   3.568  0.3039  1.0779  0.1181
  596HOH      O 1805   2.091   2.157   4.168  0.1569  0.4526 -0.2474
  596HOH     H1 1806   2.004   2.196   4.172 -0.3943 -0.6547 -0.5173
  596HOH     H2 1807   2.144   2.209   4.229 -0.7026  1.1024 -0.0172
  597HOH      O 1808   0.382   1.027   0.693 -0.3064 -0.0438 -0.3738
  597HOH     H1 1809   0.453   0.970   0.664 -0.2552 -0.4597  0.5176
  597HOH     H2 1810   0.339   0.978   0.763 -0.5481  0.8240  0.1124
  598HOH      O 1811   0.551   0.620   0.625 -0.1487 -0.6780 -0.0527
  598HOH     H1 1812   0.568   0.548   0.564  0.7167 -0.5470  0.0042
  598HOH     H2 1813   0.456   0.633   0.621 -0.1959 -1.1172 -0.8570
  599HOH      O 1814   3.435   0.988   1.392  0.5823  0.4587  0.1302
  599HOH     H1 1815   3.429   0.944   1.477 -0.9507  0.6493  0.1819
  599HOH     H2 1816   3.480   1.070   1.411  0.2807  0.4932  0.7726
  600HOH      O 1817   1.809   3.791   1.362  0.8656  0.5494  0.0789
  600HOH     H1 1818   1.828   3.721   1.300 -0.0142  1.0380 -0.7905
  600HOH     H2 1819   1.773   3.746   1.439 -0.6182  0.0467 -0.8299
  601HOH      O 1820   1.436   3.795   4.101 -0.8461  0.0952 -0.2809
  601HOH     H1 1821   1.525   3.823   4.084 -0.1469 -0.7354  1.5126
  601HOH     H2 1822   1.408   3.753   4.019  0.3705  0.3908 -0.8977
  602HOH      O 1823   0.805   4.024   1.301  0.6171 -0.4463  0.0517
  602HOH     H1 1824   0.766   4.062   1.222 -0.5215 -2.2765 -0.4008
  602HOH     H2 1825   0.899   4.037   1.290  0.4416  0.1557 -1.1417
  603HOH      O 1826   4.210   3.916   2.801 -0.0001 -0.2819 -0.8029
  603HOH     H1 1827   4.256   3.931   2.719 -0.1350 -0.6472 -0.9517
  603HOH     H2 1828   4.268   3.950   2.868 -0.4098  1.1555 -1.1146
  604HOH      O 1829   3.336   3.932   2.973  0.1485  0.6789 -0.3732
  604HOH     H1 1830   3.342   3.911   3.067 -0.0166 -0.4856 -0.5828
  604HOH     H2 1831   3.401   3.875   2.932  1.0346  1.9836 -0.9038
  605HOH      O 1832   3.839   1.871   3.775 -0.2395 -0.2134 -0.1487
  605HOH     H1 1833   3.923   1.892   3.817 -0.9073  1.8496  0.3948
  605HOH     H2 1834   3.864   1.825   3.695  1.5337  1.2859 -0.6067
  606HOH      O 1835   1.939   0.525   4.225 -0.0895  0.2845  0.4460
  606HOH     H1 1836   1.954   0.465   4.298  0.1843 -0.7273 -0.4000
  606HOH     H2 1837   2.024   0.534   4.183 -0.2831  0.6807  0.1232
  607HOH      O 1838   0.986   2.420   0.137  0.2626  0.3353  0.2240
  607HOH     H1 1839   0.891   2.411   0.135  0.2623  0.3931 -0.1966
  607HOH     H2 1840   1.006   2.438   0.229 -0.1332  0.3472  0.3137
  608HOH      O 1841   0.454   3.010   3.082 -0.7481 -0.4414 -0.3515
  608HOH     H1 1842   0.471   3.066   3.158 -0.6685 -0.0471 -0.6479
  608HOH     H2 1843   0.462   2.921   3.115  0.2846 -0.2873 -0.1078
  609HOH      O 1844   2.576   0.135   2.011 -0.3656 -0.2234  0.3749
  609HOH     H1 1845   2.534   0.065   1.962 -0.7066  0.6699 -0.6964
  609HOH     H2 1846   2.626   0.090   2.079  0.3515 -1.5846 -0.9219
  610HOH      O 1847   1.425   0.451   3.072 -0.3012  0.6114 -0.0477
  610HOH     H1 1848   1.499   0.506   3.100 -0.2064  0.4930 -0.0620
  610HOH     H2 1849   1.445   0.365   3.108  0.0746  0.3275 -0.8857
  611HOH      O 1850   0.677   0.142   3.252 -0.1827 -0.0099  0.0094
  611HOH     H1 1851   0.704   0.076   3.187  1.1956  0.3623  0.1343
  611HOH     H2 1852   0.653   0.092   3.329  1.2694 -0.4209  0.2550
  612HOH      O 1853   2.703   3.778   1.580 -0.2064  0.2244  0.0981
  612HOH     H1 1854   2.613   3.749   1.594 -0.0084 -0.4234  0.1090
  612HOH     H2 1855   2.748   3.759   1.663  0.5451 -1.9421 -0.6614
  613HOH      O 1856   2.024   0.441   2.808  0.5391 -0.1409 -0.3616
  613HOH     H1 1857   2.079   0.369   2.776  1.2846  0.3393 -0.2139
  613HOH     H2 1858   2.078   0.484   2.874 -0.4544 -0.3266  0.6406
  614HOH      O 1859   3.906   2.322   2.239 -0.2892 -0.2659  0.6942
  614HOH     H1 1860   3.820   2.288   2.264 -0.1790 -0.5597  0.6937
  614HOH     H2 1861   3.893   2.358   2.151 -0.1710 -1.3709  0.1827
  615HOH      O 1862   2.063   0.877   3.934  0.1071 -0.1412 -0.4044
  615HOH     H1 1863   2.089   0.958   3.977  0.1779 -0.7471  0.7800
  615HOH     H2 1864   2.125   0.867   3.862  0.5016  0.5295 -0.1695
  616HOH      O 1865   3.606   1.354   3.103 -0.3085  0.4844  0.3688
  616HOH     H1 1866   3.553   1.287   3.060  0.6477 -0.4889  0.6262
  616HOH     H2 1867   3.545   1.397   3.163 -1.0378  0.0838 -0.0542
  617HOH      O 1868   1.160   0.869   4.073 -0.1019  0.0244  0.3006
  617HOH     H1 1869   1.203   0.784   4.061 -1.7645 -0.8069 -0.3995
  617HOH     H2 1870   1.127   0.867   4.163 -1.8486 -1.0286 -0.2808
  618HOH      O 1871   2.159   2.530   1.144  0.7004 -0.3738 -0.1862
  618HOH     H1 1872   2.225   2.487   1.199 -0.1412  0.1596  1.3690
  618HOH     H2 1873   2.077   2.517   1.191  0.1099  1.1705 -0.6622
  619HOH      O 1874   2.077   2.423   1.475  0.2983  0.1601 -0.3366
  619HOH     H1 1875   2.055   2.376   1.555 -0.0817 -0.2554 -0.6684
  619HOH     H2 1876   2.140   2.365   1.431  1.0740  0.7232 -0.0142
  620HOH      O 1877   0.966   0.942   0.689  0.3846  0.1650 -0.4850
  620HOH     H1 1878   0.918   1.012   0.734  0.4047 -0.3050  0.3103
  620HOH     H2 1879   0.921   0.862   0.715  1.1978 -0.2342 -0.2358
  621HOH      O 1880   3.061   0.997   3.257 -0.4226  0.1010  0.1660
  621HOH     H1 1881   3.027   0.915   3.221  1.1518 -1.2442  1.4340
  621HOH     H2 1882   3.139   1.016   3.207  0.1873 -0.1969  0.9576
  622HOH      O 1883   1.499   1.582   4.207 -0.2319  0.5838 -0.2095
  622HOH     H1 1884   1.501   1.487   4.214  0.6938  0.4912 -1.2187
  622HOH     H2 1885   1.457   1.611   4.288 -0.2524 -0.6567  0.2683
  623HOH      O 1886   2.427   3.094   2.023  0.9999  0.1647  0.0798
  623HOH     H1 1887   2.484   3.106   2.099  0.6027 -0.8867  0.5936
  623HOH     H2 1888   2.403   3.001   2.026 -0.3308  0.4485 -0.3981
  624HOH      O 1889   0.765   0.176   3.798 -0.1967  0.4809  0.6178
  624HOH     H1 1890   0.768   0.174   3.703 -0.8596  1.8820  0.5196
  624HOH     H2 1891   0.852   0.145   3.826 -0.5252 -1.5957 -0.3242
  625HOH      O 1892   0.169   0.763   1.829  0.1024  0.3931 -0.2490
  625HOH     H1 1893   0.149   0.696   1.893 -0.3651  0.7627  0.0026
  625HOH     H2 1894   0.264   0.772   1.832  0.0770  0.4784  0.4627
  626HOH      O 1895   4.148   1.973   0.640  0.6652 -0.1588 -0.2431
  626HOH     H1 1896   4.168   1.972   0.546  0.0440 -0.0362 -0.3873
  626HOH     H2 1897   4.202   2.044   0.675  1.0474 -0.3330 -0.4659
  627HOH      O 1898   1.264   0.037   2.084  0.3455  0.1873 -0.3529
  627HOH     H1 1899   1.347   0.048   2.038  0.8724 -0.1379  0.4708
  627HOH     H2 1900   1.247   0.121   2.125  0.0782  0.3570 -0.7941
  628HOH      O 1901   2.850   3.745   1.831 -0.1489  0.2971 -0.2994
  628HOH     H1 1902   2.805   3.661   1.825 -2.1448  0.8658  2.4628
  628HOH     H2 1903   2.925   3.728   1.888 -0.4622  0.2920  0.1286
  629HOH      O 1904   2.184   2.375   3.841 -0.1704  0.2310 -0.3685
  629HOH     H1 1905   2.099   2.413   3.861 -0.1366  0.1776 -0.1082
  629HOH     H2 1906   2.195   2.387   3.747 -0.1199  0.9374 -0.2813
  630HOH      O 1907   2.846   2.076   3.921  0.3770 -0.4837 -0.1049
  630HOH     H1 1908   2.800   2.000   3.955 -0.8785  0.3664  0.2322
  630HOH     H2 1909   2.831   2.145   3.986  1.5702  0.0405 -0.3366
  631HOH      O 1910   2.313   2.285   3.342 -0.3009  0.4159  0.7024
  631HOH     H1 1911   2.376   2.216   3.362 -0.3389  0.2550  0.2863
  631HOH     H2 1912   2.360   2.344   3.283 -0.6519  0.0893  0.0783
  632HOH      O 1913   1.956   0.257   4.033 -0.0270  0.0218 -0.5646
  632HOH     H1 1914   1.869   0.297   4.034 -0.2619 -0.4611 -0.0196
  632HOH     H2 1915   2.017   0.331   4.027 -0.4222  0.5475  0.9226
  633HOH      O 1916   0.923   4.160   2.839 -0.3776 -0.2018  0.3783
  633HOH     H1 1917   0.955   4.070   2.828 -0.6125 -0.3268  0.7110
  633HOH     H2 1918   0.985   4.199   2.901  0.9109  0.4865 -1.1837
  634HOH      O 1919   2.868   3.658   3.576 -0.0485 -0.5919  0.2876
  634HOH     H1 1920   2.914   3.722   3.522 -0.3486 -0.8307 -0.2724
  634HOH     H2 1921   2.894   3.679   3.666  0.4428 -0.1648  0.0573
  635HOH      O 1922   0.500   1.888   0.066 -0.3083 -0.0986 -0.1489
  635HOH     H1 1923   0.595   1.879   0.060 -0.3385 -0.1497 -0.5731
  635HOH     H2 1924   0.480   1.870   0.158  0.1449  0.4150  0.0618
  636HOH      O 1925   3.582   1.571   2.379  0.3416 -0.3129 -0.5883
  636HOH     H1 1926   3.501   1.560   2.328 -0.1282  0.4242 -0.0418
  636HOH     H2 1927   3.644   1.609   2.317  0.3221 -0.9826 -1.0439
  637HOH      O 1928   1.778   0.272   1.831  0.0963 -0.5912 -0.4900
  637HOH     H1 1929   1.705   0.242   1.886 -0.2065  1.4905  0.4226
  637HOH     H2 1930   1.855   0.235   1.873 -0.2871 -0.9763 -0.0998
  638HOH      O 1931   3.586   0.739   2.208 -0.7421 -0.1807  0.2388
  638HOH     H1 1932   3.659   0.718   2.150  0.0277  1.1659  0.6391
  638HOH     H2 1933   3.622   0.802   2.270 -2.1513  0.2348  0.7093
  639HOH      O 1934   2.246   2.842   1.554 -0.1637  0.0522 -0.1668
  639HOH     H1 1935   2.190   2.851   1.631 -0.5878 -0.1839 -0.4374
  639HOH     H2 1936   2.189   2.801   1.488  0.3536 -0.2818 -0.4199
  640HOH      O 1937   3.677   0.052   3.466 -0.1844 -0.0228  0.0257
  640HOH     H1 1938   3.684   0.040   3.371 -0.5437  0.4799 -0.0727
  640HOH     H2 1939   3.595   0.100   3.479  0.2386  0.6156  0.5167
  641HOH      O 1940   1.687   0.779   2.461  0.5599  0.6637 -0.2316
  641HOH     H1 1941   1.643   0.864   2.455  1.1351  0.9922  0.0578
  641HOH     H2 1942   1.736   0.772   2.379 -0.0255  0.2837 -0.5672
  642HOH      O 1943   3.819   0.836   0.989 -0.1668 -0.5196 -0.1315
  642HOH     H1 1944   3.869   0.879   1.058 -0.0657 -0.6660 -0.1128
  642HOH     H2 1945   3.731   0.825   1.026 -0.1390 -0.5096 -0.0632
  643HOH      O 1946   0.345   0.057   4.167  0.4459 -0.3529 -0.2594
  643HOH     H1 1947   0.337   0.022   4.079 -1.1206 -0.0803 -0.2990
  643HOH     H2 1948   0.405   0.131   4.159  1.4895 -1.2102 -0.7537
  644HOH      O 1949   2.144   1.603   0.280 -0.1297  0.0089 -0.3768
  644HOH     H1 1950   2.184   1.665   0.220  0.6006 -0.4176 -0.3498
  644HOH     H2 1951   2.206   1.530   0.285 -0.6721 -0.4467  0.0704
  645HOH      O 1952   0.503   0.459   2.287 -0.4232  0.0977  0.4266
  645HOH     H1 1953   0.564   0.449   2.360 -0.6790  1.6996  0.9234
  645HOH     H2 1954   0.559   0.473   2.211 -0.1723 -0.6517  0.4526
  646HOH      O 1955   0.132   1.604   3.242  0.0436 -0.0885 -0.3610
  646HOH     H1 1956   0.084   1.597   3.159  0.1649 -0.1198 -0.4285
  646HOH     H2 1957   0.129   1.516   3.278  0.1564 -0.1185 -0.4244
  647HOH      O 1958   0.382   2.730   0.578  0.0308  0.0129  0.1226
  647HOH     H1 1959   0.288   2.747   0.576  0.1738  0.8150 -0.6741
  647HOH     H2 1960   0.400   2.685   0.496  0.3189 -0.3581  0.3819
  648HOH      O 1961   3.930   2.388   1.072 -0.6839 -0.5799 -0.1599
  648HOH     H1 1962   3.933   2.476   1.110  1.1744 -0.6909  0.1096
  648HOH     H2 1963   3.908   2.402   0.980 -0.1940  0.1912 -0.1728
  649HOH      O 1964   0.798   2.700   0.353  0.6396  0.4515  0.5876
  649HOH     H1 1965   0.767   2.729   0.267  0.7415  0.8072  0.6672
  649HOH     H2 1966   0.826   2.780   0.396  1.2530  0.1941  0.6839
  650HOH      O 1967   2.556   1.468   3.886 -0.0582 -0.4355  0.1182
  650HOH     H1 1968   2.628   1.496   3.830  0.5123  0.3723  1.1855
  650HOH     H2 1969   2.591   1.392   3.933  0.0910 -0.0865  0.5842
  651HOH      O 1970   0.705   3.769   2.334  0.2477 -0.2781 -0.2797
  651HOH     H1 1971   0.713   3.675   2.318 -1.0642 -0.4944  0.1104
  651HOH     H2 1972   0.752   3.782   2.417  0.1052 -0.6767 -0.1266
  652HOH      O 1973   3.508   1.160   1.118 -0.2652  0.3237 -0.2018
  652HOH     H1 1974   3.426   1.119   1.144 -0.4068  0.3296 -0.6243
  652HOH     H2 1975   3.484   1.251   1.097 -0.1628  0.3146 -0.3685
  653HOH      O 1976   4.018   3.258   3.364 -0.0156  0.1358 -0.2089
  653HOH     H1 1977   4.031   3.202   3.441  0.1134  0.8802  0.3321
  653HOH     H2 1978   3.923   3.274   3.363 -0.0179  0.1227 -0.2072
  654HOH      O 1979   0.224   3.674   1.579  0.1726  0.0952  0.0330
  654HOH     H1 1980   0.263   3.604   1.526  1.1284  0.3929  0.3048
  654HOH     H2 1981   0.233   3.753   1.525  0.2833  0.2307  0.2456
  655HOH      O 1982   0.170   0.077   2.415 -0.4895 -0.8004  0.6086
  655HOH     H1 1983   0.196   0.123   2.495 -0.7189  0.0680  0.2098
  655HOH     H2 1984   0.089   0.121   2.388  0.0677 -0.4282 -0.5975
  656HOH      O 1985   2.806   3.470   1.046 -0.0754  0.4212  0.3894
  656HOH     H1 1986   2.878   3.407   1.038 -0.0276  0.5883 -1.2087
  656HOH     H2 1987   2.828   3.523   1.122  1.5915  0.5375 -0.1007
  657HOH      O 1988   1.111   1.424   3.995 -0.6279 -0.2234 -0.1182
  657HOH     H1 1989   1.154   1.411   3.911 -0.7262  0.1993 -0.2396
  657HOH     H2 1990   1.181   1.416   4.060 -0.2519  0.9040 -0.3385
  658HOH      O 1991   1.190   3.565   0.443  0.0699  0.1827 -0.2138
  658HOH     H1 1992   1.218   3.606   0.525 -0.3601 -0.1034  0.0848
  658HOH     H2 1993   1.127   3.498   0.470  0.8829 -0.8224 -0.6625
  659HOH      O 1994   3.347   0.244   1.886  0.1209  0.5411  0.3206
  659HOH     H1 1995   3.341   0.150   1.905  0.5035  0.6076  0.8348
  659HOH     H2 1996   3.423   0.273   1.936  0.8197  0.8852 -0.8758
  660HOH      O 1997   0.105   3.442   3.002  0.1084 -0.0900 -0.3453
  660HOH     H1 1998   0.088   3.373   3.066  0.3106  1.5590  1.7252
  660HOH     H2 1999   0.133   3.517   3.055  1.1457  1.2362 -2.4884
  661HOH      O 2000   3.992   0.247   0.021  0.1931 -0.3465 -0.7440
  661HOH     H1 2001   3.964   0.158   0.039  1.3487 -0.4737  0.8514
  661HOH     H2 2002   3.913   0.292  -0.010 -1.1168 -1.2743  0.9443
  662HOH      O 2003   0.348   1.721   3.695  0.2174  0.7030 -0.2764
  662HOH     H1 2004   0.279   1.773   3.736  0.1121  0.4317 -0.1044
  662HOH     H2 2005   0.328   1.724   3.602 -0.5838 -0.1430 -0.1589
  663HOH      O 2006   3.240   1.715   1.271  0.3328 -0.4614 -0.2706
  663HOH     H1 2007   3.250   1.729   1.365  1.6556  0.6679 -0.5064
  663HOH     H2 2008   3.146   1.702   1.258 -0.0663  0.5891  1.0667
  664HOH      O 2009   4.037   1.204   3.548 -0.2673 -0.0443 -0.2761
  664HOH     H1 2010   4.126   1.218   3.516 -0.1786  0.2333  0.0736
  664HOH     H2 2011   3.987   1.277   3.512 -0.3633 -0.2234 -0.5068
  665HOH      O 2012   3.769   0.375   4.221  0.7169 -0.2346  0.0876
  665HOH     H1 2013   3.728   0.462   4.219 -0.0456 -0.5620  0.4797
  665HOH     H2 2014   3.711   0.323   4.278  1.1686 -0.9913 -0.1216
  666HOH      O 2015   0.811   2.082   0.403 -0.2190 -0.5271  0.1269
  666HOH     H1 2016   0.885   2.106   0.459 -0.5673 -0.6145  0.6397
  666HOH     H2 2017   0.850   2.066   0.317  0.4136 -0.9361  0.4724
  667HOH      O 2018   1.950   2.522   0.935 -0.7277 -0.7675  0.3825
  667HOH     H1 2019   1.991   2.443   0.901 -0.2484 -0.5903  0.5321
  667HOH     H2 2020   2.014   2.591   0.918  0.0149 -0.7982  2.4741
  668HOH      O 2021   0.142   3.471   0.269  0.0199 -0.4260 -0.3304
  668HOH     H1 2022   0.227   3.480   0.310 -0.7102  0.0708  1.2074
  668HOH     H2 2023   0.107   3.561   0.265 -0.8524 -0.7194  0.1148
  669HOH      O 2024   2.455   3.924   1.232  0.1411 -0.3501  0.2310
  669HOH     H1 2025   2.499   3.852   1.275  0.6359 -0.1703  0.0381
  669HOH     H2 2026   2.519   3.996   1.232 -0.6909  0.4793  1.3964
  670HOH      O 2027   3.785   3.841   3.706 -0.1676  0.0249 -0.4799
  670HOH     H1 2028   3.706   3.894   3.691 -0.3173  0.3103  0.9805
  670HOH     H2 2029   3.790   3.834   3.801  0.7622 -1.2543 -0.5861
  671HOH      O 2030   0.562   1.608   3.102 -0.5418  0.2104 -0.0677
  671HOH     H1 2031   0.520   1.554   3.168  0.6744 -0.4533  0.2239
  671HOH     H2 2032   0.633   1.652   3.148  0.8227 -0.8308 -0.9721
  672HOH      O 2033   4.084   2.472   4.000  0.1794  0.1931 -0.2995
  672HOH     H1 2034   4.040   2.424   4.070 -0.3157  1.1618  0.0808
  672HOH     H2 2035   4.127   2.404   3.948 -0.8117 -0.7042 -0.0209
  673HOH      O 2036   2.653   3.447   3.089  0.4400 -0.3617 -0.7097
  673HOH     H1 2037   2.740   3.474   3.059  1.0490 -0.9394  0.4006
  673HOH     H2 2038   2.643   3.358   3.057  0.5361 -0.5206 -0.3029
  674HOH      O 2039   2.039   1.020   1.688 -0.4239 -1.1357 -0.4316
  674HOH     H1 2040   1.951   1.057   1.701  0.1620  0.4172 -0.4616
  674HOH     H2 2041   2.040   0.941   1.742 -1.2919 -0.2558  0.9952
  675HOH      O 2042   0.781  -0.029   4.246  0.3273 -0.3003  0.5964
  675HOH     H1 2043   0.876  -0.031   4.233  0.2192  0.1001 -0.4989
  675HOH     H2 2044   0.760   0.065   4.252 -0.0368 -0.3580  0.3067
  676HOH      O 2045   0.419   0.740   0.886 -1.0999 -0.1309  0.1985
  676HOH     H1 2046   0.452   0.650   0.883 -0.5437  0.0418  0.6343
  676HOH     H2 2047   0.370   0.744   0.969  0.6303  0.4868  1.3135
  677HOH      O 2048   0.930   4.101   0.564  0.3197  0.1376 -0.6075
  677HOH     H1 2049   0.996   4.154   0.520  1.0075  1.0297  1.3350
  677HOH     H2 2050   0.973   4.017   0.579  0.9004  0.5586  0.2275
  678HOH      O 2051   3.561   0.577   0.356 -0.1491 -0.2561  0.0334
  678HOH     H1 2052   3.615   0.652   0.332  0.5362 -0.7292  0.0305
  678HOH     H2 2053   3.618   0.501   0.342 -0.4473 -0.7036  1.0725
  679HOH      O 2054   3.302   2.990   1.496  0.3883 -0.0794 -0.0524
  679HOH     H1 2055   3.231   2.939   1.456  0.5120 -0.7366  0.5162
  679HOH     H2 2056   3.267   3.078   1.504 -0.1325 -0.2479 -0.3437
  680HOH      O 2057   0.900   1.869   0.773 -0.1689 -0.1930  0.3327
  680HOH     H1 2058   0.911   1.904   0.861  1.7584 -0.1714  0.1577
  680HOH     H2 2059   0.894   1.946   0.717 -1.8655 -0.1941  0.3985
  681HOH      O 2060   4.046   1.745   0.056 -0.1477  0.5714 -0.6124
  681HOH     H1 2061   3.981   1.687   0.094  0.1501  0.7147  0.1515
  681HOH     H2 2062   4.019   1.833   0.084  0.5775  0.5979  0.0640
  682HOH      O 2063   4.210   3.615   2.565 -0.1778  0.2164  0.0754
  682HOH     H1 2064   4.200   3.567   2.483  1.3860 -0.0209 -0.0373
  682HOH     H2 2065   4.234   3.547   2.629 -0.3096  0.5447  0.4789
  683HOH      O 2066   4.153   1.539   1.192 -0.1702 -0.1905  0.2078
  683HOH     H1 2067   4.088   1.506   1.130 -0.0949  0.4369 -0.2327
  683HOH     H2 2068   4.232   1.487   1.174 -0.1303  0.0241 -0.2871
  684HOH      O 2069   1.958   1.649   3.209 -0.2863 -0.6565  0.3905
  684HOH     H1 2070   1.997   1.598   3.138 -0.6929 -0.1077 -0.2619
  684HOH     H2 2071   2.028   1.659   3.273  0.6468  0.1536 -0.6539
  685HOH      O 2072   1.902   4.020  -0.002  0.0854  0.9162  0.1334
  685HOH     H1 2073   1.985   4.002   0.043  0.2060 -0.0638 -0.4364
  685HOH     H2 2074   1.842   4.046   0.068  0.7144  1.0866  0.6296
  686HOH      O 2075   2.816   3.616   2.764 -0.2781  0.3458 -0.0125
  686HOH     H1 2076   2.877   3.584   2.830  0.6050  0.2190 -0.8564
  686HOH     H2 2077   2.860   3.692   2.725 -0.5879  0.1696 -0.7355
  687HOH      O 2078   2.400   3.956   0.739 -0.9599 -0.6317  0.0418
  687HOH     H1 2079   2.449   3.917   0.811 -0.3040 -0.9481 -0.5606
  687HOH     H2 2080   2.363   4.036   0.776 -0.8069 -0.8889  0.7832
  688HOH      O 2081   3.538   0.733   1.873  0.3430 -0.2252  0.5012
  688HOH     H1 2082   3.533   0.827   1.884 -0.2631 -0.2053  0.1434
  688HOH     H2 2083   3.448   0.702   1.881  0.4433 -0.6919  0.0057
  689HOH      O 2084   3.217   0.802   1.533 -0.5332 -0.7407  0.6189
  689HOH     H1 2085   3.237   0.826   1.623 -0.0482 -0.0600  0.3532
  689HOH     H2 2086   3.223   0.707   1.531  0.5477 -0.7073  1.0673
  690HOH      O 2087   2.911   0.497   3.046 -0.0113  1.0512  0.0398
  690HOH     H1 2088   2.887   0.539   2.963 -1.2562 -0.3096 -0.3738
  690HOH     H2 2089   2.827   0.478   3.088  0.4473 -0.7115  0.3172
  691HOH      O 2090   0.747   2.385   2.486  0.6313  0.2956  0.2360
  691HOH     H1 2091   0.815   2.317   2.483  0.6684  0.3459 -0.5021
  691HOH     H2 2092   0.793   2.464   2.515  0.8406  0.2634  0.0027
  692HOH      O 2093   2.979   1.172   3.913  0.8884 -0.1259  0.3392
  692HOH     H1 2094   3.006   1.083   3.892 -0.1349 -0.3827 -0.0299
  692HOH     H2 2095   2.955   1.211   3.829  0.0028  0.0014  0.6210
  693HOH      O 2096   3.841   3.766   0.236  0.0680  0.4033 -0.0864
  693HOH     H1 2097   3.778   3.815   0.289 -0.8398  0.0108 -0.7444
  693HOH     H2 2098   3.788   3.698   0.193  0.9904 -0.0920 -0.4909
  694HOH      O 2099   1.665   4.045   3.517 -0.4269  0.4942  0.6102
  694HOH     H1 2100   1.680   3.959   3.478  1.8248  0.8380  0.4353
  694HOH     H2 2101   1.646   4.027   3.609  0.1878 -0.2186  0.6208
  695HOH      O 2102   0.542   1.187   4.280  0.0725  0.3734  0.0610
  695HOH     H1 2103   0.630   1.173   4.245  0.3405  0.4188  0.6937
  695HOH     H2 2104   0.484   1.165   4.208  0.6058  0.4998 -0.4215
  696HOH      O 2105   2.191   2.036   1.762 -0.6036  0.1040  0.3686
  696HOH     H1 2106   2.268   2.082   1.729 -0.1423 -1.2464 -0.5888
  696HOH     H2 2107   2.122   2.103   1.762 -0.1617  0.6920 -1.5825
  697HOH      O 2108   0.052   0.189   1.386  0.6428  0.5860  0.1489
  697HOH     H1 2109   0.113   0.186   1.459  0.2955  0.6518  0.4503
  697HOH     H2 2110   0.092   0.249   1.324  1.1784  0.1539  0.0586
  698HOH      O 2111   3.664   3.988   2.381 -0.2980 -0.1946  0.6409
  698HOH     H1 2112   3.745   4.037   2.398  0.0640 -0.9617  1.2450
  698HOH     H2 2113   3.620   3.984   2.467 -0.7801 -0.1431  0.4044
  699HOH      O 2114   3.018   3.854   3.454 -0.3998  0.3063  0.1142
  699HOH     H1 2115   3.035   3.882   3.363  0.6880  0.6696  0.3904
  699HOH     H2 2116   3.071   3.914   3.507  0.0450 -0.7133  0.9033
  700HOH      O 2117   1.526   2.569   0.180  0.1557 -0.1951  0.4197
  700HOH     H1 2118   1.439   2.610   0.176  0.3529  0.1940 -0.1614
  700HOH     H2 2119   1.544   2.560   0.273 -0.4632 -0.1847  0.5494
  701HOH      O 2120   1.301   3.477   1.933  0.3234 -0.3988  0.1327
  701HOH     H1 2121   1.368   3.464   1.867  0.2167  0.8790 -0.2771
  701HOH     H2 2122   1.221   3.493   1.883  0.2288  0.5328  0.5391
  702HOH      O 2123   1.085   3.183   1.801  0.5887  0.2764  0.6022
  702HOH     H1 2124   1.140   3.161   1.726 -0.4915  0.5207 -0.3269
  702HOH     H2 2125   1.049   3.100   1.830 -0.2798  0.3062 -0.2654
  703HOH      O 2126   3.690   0.560   3.242 -0.0138  0.0163 -0.4760
  703HOH     H1 2127   3.712   0.472   3.270  1.3658 -0.0663 -1.6125
  703HOH     H2 2128   3.734   0.617   3.306  0.3077 -0.1380 -0.5560
  704HOH      O 2129   1.679   3.851   0.537  0.5339 -0.5019  0.4948
  704HOH     H1 2130   1.696   3.793   0.463  0.4646 -0.3575  0.3636
  704HOH     H2 2131   1.702   3.938   0.504  0.7570 -0.4706  0.7313
  705HOH      O 2132   2.218   0.621   2.244  0.6736  0.3743 -0.2970
  705HOH     H1 2133   2.136   0.595   2.286 -0.0583  1.0085 -1.2638
  705HOH     H2 2134   2.260   0.679   2.307  1.0064 -0.8629  0.7152
  706HOH      O 2135   3.711   3.391   1.069 -0.3535  0.2413 -0.1150
  706HOH     H1 2136   3.625   3.430   1.053  0.2449  1.2987 -1.0449
  706HOH     H2 2137   3.747   3.443   1.141 -0.6504 -0.5340  0.6313
  707HOH      O 2138   1.970   2.196   2.278  0.2237  0.8130 -0.6194
  707HOH     H1 2139   2.047   2.253   2.267  0.8765  0.3457  0.9666
  707HOH     H2 2140   1.982   2.127   2.213  0.8559  1.0472 -0.7678
  708HOH      O 2141   2.626   1.599   1.615  0.0458 -0.3274  0.2295
  708HOH     H1 2142   2.616   1.523   1.671  0.5092 -0.5478  0.0210
  708HOH     H2 2143   2.668   1.566   1.536  0.6194  0.2053  0.2969
  709HOH      O 2144   1.665   0.600   3.163  0.4463 -0.3923 -0.3460
  709HOH     H1 2145   1.731   0.647   3.214 -0.6806 -0.0895  0.9181
  709HOH     H2 2146   1.717   0.546   3.102  1.8245  0.4329  0.0045
  710HOH      O 2147   2.648   0.674   2.104 -0.0653  0.4483  0.1458
  710HOH     H1 2148   2.699   0.703   2.029  1.9295  0.0968  1.2407
  710HOH     H2 2149   2.621   0.585   2.082  0.6681  0.2793 -0.1065
  711HOH      O 2150   3.584   1.240   1.370  0.1224  0.5595 -0.5021
  711HOH     H1 2151   3.673   1.209   1.386 -0.1828  0.1529  0.5548
  711HOH     H2 2152   3.561   1.205   1.283  0.4548 -0.6559 -0.1372
  712HOH      O 2153   1.523   1.809   3.445 -0.0690  0.4695 -0.7908
  712HOH     H1 2154   1.576   1.780   3.371  0.1607 -0.5010 -0.2707
  712HOH     H2 2155   1.465   1.736   3.464 -1.8196  1.5606 -1.4734
  713HOH      O 2156   0.633   1.564   2.478 -0.2868  0.3660 -0.1390
  713HOH     H1 2157   0.546   1.594   2.503 -0.2538  0.1043  0.3139
  713HOH     H2 2158   0.637   1.577   2.384 -0.3684  1.5200 -0.0096
  714HOH      O 2159   0.728   3.239   3.173  0.2124  0.3841  0.0643
  714HOH     H1 2160   0.644   3.268   3.138  0.1332 -0.9355 -1.0039
  714HOH     H2 2161   0.785   3.316   3.165 -0.5719  0.9497 -0.3398
  715HOH      O 2162   3.403   1.039   0.440 -0.1559  0.3018  0.1296
  715HOH     H1 2163   3.422   1.108   0.377  0.3511 -0.2441 -0.3404
  715HOH     H2 2164   3.489   1.010   0.470 -0.2655 -0.9951 -0.6731
  716HOH      O 2165   3.340   3.918   2.179 -0.0381 -0.6903  0.2460
  716HOH     H1 2166   3.392   3.838   2.165  0.5011 -0.1787 -1.0534
  716HOH     H2 2167   3.363   3.974   2.104 -1.0880  0.3186  0.6270
  717HOH      O 2168   1.910   0.794   4.150  0.5755 -0.0878  0.6002
  717HOH     H1 2169   1.902   0.700   4.165 -0.7376 -0.1043  0.0673
  717HOH     H2 2170   1.985   0.802   4.091 -0.2593 -1.0186 -0.6970
  718HOH      O 2171   0.472   4.129   1.277 -0.2039 -0.0297  0.3836
  718HOH     H1 2172   0.534   4.178   1.222  0.0149  0.1514  0.7854
  718HOH     H2 2173   0.482   4.038   1.249 -1.3220  0.2171 -1.0772
  719HOH      O 2174   3.492   3.410   0.720  0.3215  0.0896 -0.0946
  719HOH     H1 2175   3.427   3.441   0.656 -0.2410 -0.8079 -0.0022
  719HOH     H2 2176   3.559   3.366   0.667 -0.1256 -0.6213 -0.1052
  720HOH      O 2177   3.290   2.744   2.116 -0.6350 -0.2526  0.1384
  720HOH     H1 2178   3.275   2.829   2.073 -0.3222 -0.0853  0.3533
  720HOH     H2 2179   3.383   2.745   2.137 -0.8353 -0.2071  1.0908
  721HOH      O 2180   2.962   3.338   3.816  0.3026  0.1337 -0.0820
  721HOH     H1 2181   3.040   3.354   3.764  0.1690  0.2152 -0.2592
  721HOH     H2 2182   2.965   3.244   3.835 -1.0310 -0.6092 -2.5876
  722HOH      O 2183   2.966   3.234   3.099  0.3421  0.8890  0.2519
  722HOH     H1 2184   2.914   3.222   3.178 -0.8884 -0.3340 -0.6543
  722HOH     H2 2185   3.034   3.167   3.104  0.0093  0.5344  0.1033
  723HOH      O 2186   3.620   2.834   1.472 -0.2008  0.1449 -0.1684
  723HOH     H1 2187   3.702   2.818   1.426 -0.4913  0.6550 -0.9010
  723HOH     H2 2188   3.634   2.917   1.518 -0.2269  0.1100 -0.0965
  724HOH      O 2189   1.884   2.811   2.106  0.1534  0.1276 -0.3489
  724HOH     H1 2190   1.854   2.761   2.030 -0.9173 -0.2798  0.2838
  724HOH     H2 2191   1.856   2.759   2.181 -0.8607  1.5428  0.3613
  725HOH      O 2192   1.936   2.054   1.525 -0.0833  0.0737 -0.3593
  725HOH     H1 2193   2.002   2.021   1.463 -0.1220  0.7069 -0.7564
  725HOH     H2 2194   1.965   2.143   1.544  0.2965 -0.3146  1.0820
  726HOH      O 2195   4.231   4.252   2.676  0.5075  0.8118  0.3676
  726HOH     H1 2196   4.207   4.228   2.766  0.2659 -0.1604  0.0715
  726HOH     H2 2197   4.307   4.196   2.656 -1.1467 -1.2673 -0.9605
  727HOH      O 2198   1.710   4.189   2.513  0.6867  0.0912  0.2128
  727HOH     H1 2199   1.729   4.272   2.470 -0.0285  0.0937 -0.1147
  727HOH     H2 2200   1.724   4.123   2.445  0.1202  0.0457  0.1383
  728HOH      O 2201   3.956  -0.028   0.437  0.0228 -0.4089 -0.0615
  728HOH     H1 2202   3.936   0.063   0.457 -0.0910 -0.2866 -0.6803
  728HOH     H2 2203   4.052  -0.031   0.432  0.0125 -0.1710 -0.6392
  729HOH      O 2204   2.036   0.486   0.542 -0.4780  0.4746  0.1959
  729HOH     H1 2205   2.092   0.562   0.525  0.0476  0.0678  0.0765
  729HOH     H2 2206   1.965   0.494   0.479 -0.1411  0.5852 -0.1752
  730HOH      O 2207   1.111   3.020   2.122  0.1968  0.3834 -0.1269
  730HOH     H1 2208   1.023   3.040   2.091 -0.1704 -0.1528  0.5176
  730HOH     H2 2209   1.119   3.065   2.205  0.1730 -0.3056  0.2665
  731HOH      O 2210   1.517   2.661   2.694  0.1360 -0.1628  1.2934
  731HOH     H1 2211   1.460   2.653   2.618  0.5535 -1.3267  1.0588
  731HOH     H2 2212   1.469   2.620   2.765  0.4715 -0.7224  1.2063
  732HOH      O 2213   0.757   3.063   2.037 -0.2506  0.0297  0.7311
  732HOH     H1 2214   0.755   3.005   2.113 -1.0031 -0.2662  0.5015
  732HOH     H2 2215   0.821   3.023   1.978 -0.6439 -0.4878  0.6430
  733HOH      O 2216   1.427   3.133   2.526  0.8047 -0.1058  0.8265
  733HOH     H1 2217   1.361   3.110   2.591 -0.2225  1.1180  0.2947
  733HOH     H2 2218   1.503   3.159   2.578  0.4384 -0.3206  1.4958
  734HOH      O 2219   1.254   4.138   3.660  0.1760  1.0132  0.2732
  734HOH     H1 2220   1.274   4.106   3.748 -0.5012  0.1461  0.1332
  734HOH     H2 2221   1.159   4.140   3.655  0.1863  0.5890 -0.5854
  735HOH      O 2222   3.272   1.654   0.666  0.0263 -0.6124 -0.0373
  735HOH     H1 2223   3.237   1.701   0.590 -0.0958 -0.1022  0.3242
  735HOH     H2 2224   3.228   1.694   0.741  0.3634 -0.9085  0.3255
  736HOH      O 2225   0.535   1.750   0.325 -0.4238  0.4713 -0.1820
  736HOH     H1 2226   0.459   1.728   0.379  0.0609  1.1000  0.8362
  736HOH     H2 2227   0.580   1.667   0.310 -0.4365  0.2983  0.6411
  737HOH      O 2228   3.480   2.639   4.015  0.2673  0.0975 -0.2834
  737HOH     H1 2229   3.485   2.704   3.945  0.0115 -1.2965 -1.7075
  737HOH     H2 2230   3.557   2.584   4.002  0.3685 -0.0378  0.7518
  738HOH      O 2231   3.433   4.009   0.517  0.7981 -0.6664 -0.2711
  738HOH     H1 2232   3.353   4.046   0.481  0.8479  0.3979  0.6173
  738HOH     H2 2233   3.405   3.928   0.561  0.5510 -1.3107 -1.5092
  739HOH      O 2234   1.735   1.226   0.722 -0.1182  0.2387 -0.1561
  739HOH     H1 2235   1.646   1.251   0.700  0.0101  1.1066  0.2137
  739HOH     H2 2236   1.739   1.132   0.706 -0.8197  0.3404 -1.0696
  740HOH      O 2237   1.288   2.064   2.508 -0.0029 -0.7382  0.0306
  740HOH     H1 2238   1.240   2.146   2.500  0.4854 -0.4986 -0.6596
  740HOH     H2 2239   1.220   1.997   2.510 -0.3898 -0.3697 -0.3131
  741HOH      O 2240   4.124   1.935   1.487 -0.4927 -0.0825  0.6820
  741HOH     H1 2241   4.031   1.923   1.471 -0.4319 -0.6369  0.6899
  741HOH     H2 2242   4.166   1.909   1.405 -0.3670  0.6687  0.4991
  742HOH      O 2243   0.414   0.445   0.941  0.0158 -0.0299  0.2178
  742HOH     H1 2244   0.403   0.369   0.884  0.3629  0.1256 -0.0691
  742HOH     H2 2245   0.325   0.470   0.966 -0.0811 -0.9492  0.8923
  743HOH      O 2246   0.808   3.563   0.316  0.2360  0.0581 -0.1699
  743HOH     H1 2247   0.774   3.480   0.282  1.2801 -0.5374  0.1310
  743HOH     H2 2248   0.859   3.600   0.244 -1.1042  1.0365 -0.6841
  744HOH      O 2249   2.223   0.917   0.779  0.2252  0.2538 -0.0058
  744HOH     H1 2250   2.245   0.826   0.760 -0.7866 -0.0369  0.1333
  744HOH     H2 2251   2.304   0.954   0.815  0.8030 -0.4350 -0.5282
  745HOH      O 2252   3.809   2.603   1.739  0.1136 -0.3583 -0.5722
  745HOH     H1 2253   3.769   2.672   1.792 -0.5916 -0.8455 -0.4332
  745HOH     H2 2254   3.735   2.549   1.712  0.6088 -0.8421 -0.9913
  746HOH      O 2255   2.137   2.701   0.110  0.4389 -0.1073  0.4505
  746HOH     H1 2256   2.052   2.667   0.139 -0.2677  0.3899 -0.8672
  746HOH     H2 2257   2.150   2.663   0.023  1.7241 -0.3785  0.7267
  747HOH      O 2258   2.564   0.838   3.789  0.2410 -0.0972 -0.0322
  747HOH     H1 2259   2.603   0.877   3.867 -1.3962  0.1667  0.7368
  747HOH     H2 2260   2.533   0.752   3.818 -1.0579  0.3010 -0.1346
  748HOH      O 2261   0.150   1.714   1.622 -0.2440  0.5922  0.3294
  748HOH     H1 2262   0.210   1.772   1.575 -0.7102  0.7214 -0.1119
  748HOH     H2 2263   0.158   1.741   1.714  1.2754 -0.1844  0.5020
  749HOH      O 2264   0.596   1.332   3.976  0.0635 -0.2590  1.1138
  749HOH     H1 2265   0.568   1.318   4.067 -0.1386 -0.1738  1.0648
  749HOH     H2 2266   0.672   1.390   3.984 -0.4959  0.4933  1.1822
  750HOH      O 2267   4.001   2.929   0.031 -0.3494 -0.7358  0.5856
  750HOH     H1 2268   4.092   2.904   0.016  0.0408  0.9831 -0.5003
  750HOH     H2 2269   3.950   2.863  -0.016  0.5350 -0.1864 -1.3206
  751HOH      O 2270   0.517   3.407   3.125 -0.5974  0.4547 -0.3181
  751HOH     H1 2271   0.441   3.455   3.158 -1.1088 -0.9509  0.7454
  751HOH     H2 2272   0.495   3.387   3.034 -0.2838  2.2589 -0.8706
  752HOH      O 2273   2.854   2.945   1.357 -0.3275 -0.4524  0.8411
  752HOH     H1 2274   2.824   2.961   1.268  0.2824 -0.8210  0.5540
  752HOH     H2 2275   2.922   3.011   1.371  0.5841 -1.2643  0.4886
  753HOH      O 2276   3.200   3.838   3.776  0.1234  0.2336  0.7085
  753HOH     H1 2277   3.285   3.812   3.809  0.3744 -0.3455 -0.3010
  753HOH     H2 2278   3.218   3.874   3.689 -0.5688  0.9523  0.8414
  754HOH      O 2279   3.184   1.238   3.629 -0.5004  0.0512 -0.8163
  754HOH     H1 2280   3.093   1.225   3.656 -0.1798  0.0433  0.3794
  754HOH     H2 2281   3.197   1.333   3.633  0.0107 -0.0151  0.9303
  755HOH      O 2282   3.295   2.449   4.158  0.2713 -0.4598  0.2760
  755HOH     H1 2283   3.354   2.518   4.127  0.3869  0.0034  1.4153
  755HOH     H2 2284   3.325   2.370   4.113  0.0411  0.2279 -1.1897
  756HOH      O 2285   4.025   1.721   3.061 -0.3304  0.4333 -0.8185
  756HOH     H1 2286   4.053   1.642   3.108  0.1900  1.2353  0.3025
  756HOH     H2 2287   4.106   1.767   3.040 -0.6221  0.6469 -1.5314
  757HOH      O 2288   1.175   3.411   3.655  0.2409  0.2196  0.5841
  757HOH     H1 2289   1.198   3.326   3.619 -1.8134  0.1456 -0.8715
  757HOH     H2 2290   1.139   3.391   3.742  0.0021 -0.3825  0.3569
  758HOH      O 2291   2.080   3.273   0.964 -0.0584  0.0977 -0.0241
  758HOH     H1 2292   2.121   3.190   0.989 -0.6032 -0.0390  0.4618
  758HOH     H2 2293   2.152   3.325   0.928  0.1923 -0.7767 -0.8602
  759HOH      O 2294   0.437   1.038   1.626  0.4984  0.4435  0.4856
  759HOH     H1 2295   0.531   1.020   1.628  0.5193  0.4320 -0.1474
  759HOH     H2 2296   0.406   0.992   1.548 -0.2122 -0.3450  1.1857
  760HOH      O 2297   2.351   1.177   2.364 -0.1163  0.4309  0.0183
  760HOH     H1 2298   2.258   1.174   2.339  0.0907  1.6642 -1.1534
  760HOH     H2 2299   2.350   1.176   2.460 -1.2534 -0.5004  0.0473
  761HOH      O 2300   1.893   2.493   3.121 -0.4139  0.1278 -0.2363
  761HOH     H1 2301   1.981   2.522   3.145  0.0535 -1.2832 -0.0864
  761HOH     H2 2302   1.836   2.533   3.188  0.4025 -0.6540  1.0015
  762HOH      O 2303   0.316   3.299   2.661 -0.0431  0.8188 -0.2482
  762HOH     H1 2304   0.289   3.280   2.571 -1.0639  0.9270  0.0078
  762HOH     H2 2305   0.331   3.393   2.663  0.9733  0.6884 -0.5229
  763HOH      O 2306   2.723   2.912   3.687  0.5157  0.4101 -0.0783
  763HOH     H1 2307   2.637   2.884   3.656  0.1639 -0.0778  1.1871
  763HOH     H2 2308   2.786   2.870   3.628 -0.0904 -0.3274 -0.2245
  764HOH      O 2309   2.075   3.711   2.912  0.2975 -0.3671  0.0518
  764HOH     H1 2310   2.090   3.770   2.838 -0.5726 -0.3105 -0.0953
  764HOH     H2 2311   2.064   3.769   2.987  0.6757 -0.4074  0.1463
  765HOH      O 2312   1.223   3.115   4.077  0.0047 -0.4197 -0.0246
  765HOH     H1 2313   1.227   3.023   4.100 -1.0307 -0.9119 -1.5143
  765HOH     H2 2314   1.296   3.128   4.015  0.5004 -0.0605  0.6094
  766HOH      O 2315   2.870   1.218   3.670 -0.1489  0.1246 -0.2016
  766HOH     H1 2316   2.816   1.295   3.689 -0.9948 -0.8484  1.8846
  766HOH     H2 2317   2.816   1.166   3.610 -0.2370  0.4364 -0.4020
  767HOH      O 2318   0.690   3.863   0.091  0.0992 -0.5738  0.2510
  767HOH     H1 2319   0.697   3.785   0.035  1.4864 -0.0353 -0.3926
  767HOH     H2 2320   0.780   3.883   0.116 -0.1865  0.9410  0.2322
  768HOH      O 2321   2.902   2.509   2.992 -0.0147 -0.3213  0.2573
  768HOH     H1 2322   2.896   2.463   2.908  1.3325  1.0575 -0.6894
  768HOH     H2 2323   2.995   2.528   3.002 -0.3709  1.3282  1.0305
  769HOH      O 2324   0.037   1.759   2.444  0.0040 -0.3702  0.0225
  769HOH     H1 2325  -0.050   1.781   2.475 -0.0599 -0.2604 -0.2292
  769HOH     H2 2326   0.047   1.666   2.464  0.3222 -0.1189  1.2121
  770HOH      O 2327   0.913   2.948   0.936  0.0135 -0.0008 -0.0989
  770HOH     H1 2328   0.989   3.002   0.914  0.3794 -0.1398  0.7713
  770HOH     H2 2329   0.851   3.008   0.977  0.9056 -0.3681  2.0009
  771HOH      O 2330   0.226   0.268   3.351 -0.2952  0.5537 -0.0466
  771HOH     H1 2331   0.293   0.221   3.302 -0.3346  0.3751  0.0704
  771HOH     H2 2332   0.262   0.276   3.439 -0.7525 -0.2368  0.2300
  772HOH      O 2333   0.623   3.796   0.699  0.4529  0.1562 -0.2339
  772HOH     H1 2334   0.553   3.855   0.672  0.8265  1.3561  1.1217
  772HOH     H2 2335   0.698   3.821   0.645  0.2983  0.0665 -0.4945
  773HOH      O 2336   4.200   2.959   2.953  0.2725  0.2754 -0.4971
  773HOH     H1 2337   4.133   3.026   2.937 -0.1519 -0.1252 -0.4638
  773HOH     H2 2338   4.260   2.967   2.879  0.6149  1.1255 -0.1614
  774HOH      O 2339   0.821   0.485   3.327  0.1756  0.0802 -0.0744
  774HOH     H1 2340   0.828   0.400   3.285  1.4274  0.2825 -0.3497
  774HOH     H2 2341   0.786   0.543   3.259  0.6629  0.0665 -0.3473
  775HOH      O 2342   1.694   0.768   1.724 -0.5857  0.6180  0.2631
  775HOH     H1 2343   1.734   0.681   1.731 -1.2006  0.1667 -1.0647
  775HOH     H2 2344   1.603   0.755   1.749 -0.6649  0.8982  0.1332
  776HOH      O 2345   1.774   1.915   1.785 -0.3020 -0.0867  0.1436
  776HOH     H1 2346   1.773   1.993   1.729  0.6172 -0.1203  0.0434
  776HOH     H2 2347   1.824   1.851   1.735 -1.1452 -0.8080  0.1686
  777HOH      O 2348   4.064   0.511   3.913  0.0923 -0.1176  0.0507
  777HOH     H1 2349   4.053   0.572   3.986 -1.1356  0.7246 -0.7586
  777HOH     H2 2350   4.155   0.520   3.887  0.3913  0.0318  1.0520
  778HOH      O 2351   1.240   1.988   3.611 -0.5256 -0.6908  0.3328
  778HOH     H1 2352   1.249   1.960   3.520  0.9850  0.6357 -0.0026
  778HOH     H2 2353   1.215   2.080   3.606 -0.2031 -0.5275  1.2539
  779HOH      O 2354   3.884   1.527   1.492 -0.3268  0.3773  0.2597
  779HOH     H1 2355   3.857   1.558   1.405 -0.1106 -0.7192 -0.2446
  779HOH     H2 2356   3.978   1.542   1.494 -0.2366 -0.1024  0.0506
  780HOH      O 2357   1.906   1.820   0.334 -0.1273  0.5579 -0.2636
  780HOH     H1 2358   1.883   1.781   0.418  0.3011  0.7792 -0.0423
  780HOH     H2 2359   1.954   1.751   0.288  0.9967  0.9325  0.2911
  781HOH      O 2360   0.277   4.134   1.085 -0.1504 -0.2258  0.6103
  781HOH     H1 2361   0.336   4.131   1.160 -0.6369  0.6304  1.0638
  781HOH     H2 2362   0.193   4.161   1.123 -0.7293 -0.9787 -0.0718
  782HOH      O 2363   3.945   0.335   2.257  1.3249 -0.0806  0.6497
  782HOH     H1 2364   3.988   0.357   2.174  1.1269 -0.5685  0.4054
  782HOH     H2 2365   3.915   0.419   2.291  1.5072  0.1424  0.2799
  783HOH      O 2366   0.694   2.192   1.447 -0.6954 -0.1425  0.1411
  783HOH     H1 2367   0.783   2.199   1.482 -0.5221  0.6514 -0.3998
  783HOH     H2 2368   0.706   2.178   1.354 -1.0658  1.6116 -0.2589
  784HOH      O 2369   3.714   1.462   0.716  0.8649  0.1597  0.3140
  784HOH     H1 2370   3.639   1.449   0.659 -0.0269 -0.2633  1.5013
  784HOH     H2 2371   3.787   1.477   0.656  0.1821 -1.1097 -0.9789
  785HOH      O 2372   0.478   3.913   3.785 -0.1275 -0.2764 -0.1599
  785HOH     H1 2373   0.500   3.821   3.804 -0.2229 -0.5762 -1.3587
  785HOH     H2 2374   0.561   3.953   3.759 -0.2531 -0.3041 -0.6238
  786HOH      O 2375   1.643   2.616   1.888  0.0991  0.1894  0.1366
  786HOH     H1 2376   1.632   2.711   1.895 -0.1507  0.1910 -0.1943
  786HOH     H2 2377   1.574   2.580   1.943 -0.3628  0.2050 -0.4104
  787HOH      O 2378   2.141   1.415   1.731 -0.3726  0.2173 -0.0729
  787HOH     H1 2379   2.234   1.400   1.748 -0.2278  1.0035 -0.0646
  787HOH     H2 2380   2.098   1.403   1.816 -0.1927  0.4298  0.0484
  788HOH      O 2381   3.326   3.936   1.476  0.2448 -0.9142  0.1738
  788HOH     H1 2382   3.322   3.844   1.451  0.6860 -0.4391 -2.0855
  788HOH     H2 2383   3.410   3.967   1.442 -0.0857  0.4287  0.4434
  789HOH      O 2384   2.686   2.370   1.700  0.0180 -0.1670 -0.7098
  789HOH     H1 2385   2.637   2.289   1.683 -0.2930  0.0415 -0.8237
  789HOH     H2 2386   2.772   2.340   1.730 -0.1892 -0.5420 -0.4705
  790HOH      O 2387   0.432   3.980   0.591 -0.6511 -0.7383  0.2639
  790HOH     H1 2388   0.394   3.930   0.518 -2.1896  0.2358  0.3036
  790HOH     H2 2389   0.484   4.048   0.548 -2.0676  0.2419 -0.0867
  791HOH      O 2390   0.310   2.407   2.521  0.3129 -0.2053  0.2912
  791HOH     H1 2391   0.272   2.484   2.563  0.6391  0.0496  0.1267
  791HOH     H2 2392   0.239   2.343   2.520 -0.7484  0.8164 -1.5684
  792HOH      O 2393   0.256   1.020   0.996  0.1728  0.2732  0.0595
  792HOH     H1 2394   0.276   1.109   0.968 -0.7144  0.7158  0.7225
  792HOH     H2 2395   0.279   1.019   1.089 -0.5547  0.0800  0.2538
  793HOH      O 2396   0.021   1.145   2.260  0.3141 -0.5896 -0.0004
  793HOH     H1 2397  -0.068   1.180   2.258  0.6287  0.2633  0.1855
  793HOH     H2 2398   0.059   1.173   2.177  0.9003  0.4809  0.5832
  794HOH      O 2399   1.562   3.928   2.026  0.5211  0.9335  0.2620
  794HOH     H1 2400   1.532   3.921   1.935  0.4439 -0.1391  0.3478
  794HOH     H2 2401   1.487   3.962   2.074 -0.3339 -0.8524  0.3192
  795HOH      O 2402   3.066   2.405   3.323  0.0408  0.3647  0.3130
  795HOH     H1 2403   3.035   2.397   3.413 -0.5331 -0.5708  0.0565
  795HOH     H2 2404   2.988   2.430   3.273  0.1106 -0.1371 -0.0631
  796HOH      O 2405   1.180   2.138   3.915 -0.1035  0.0004 -0.1522
  796HOH     H1 2406   1.184   2.134   4.011 -0.8901 -0.7530 -0.1350
  796HOH     H2 2407   1.247   2.076   3.886  0.3193  0.4199 -0.1182
  797HOH      O 2408   1.058   2.366   3.781 -0.3450  0.1316 -0.0071
  797HOH     H1 2409   1.104   2.342   3.700 -1.1523 -0.3901 -0.3356
  797HOH     H2 2410   1.073   2.292   3.840  0.5359  0.6622  0.4847
  798HOH      O 2411   2.955   0.261   4.159 -0.2037  0.0955  1.1204
  798HOH     H1 2412   2.873   0.291   4.199 -1.1182 -0.2122 -0.3654
  798HOH     H2 2413   2.935   0.254   4.066  1.5065 -0.1206  0.7054
  799HOH      O 2414   2.512   1.551   2.671 -0.3554  0.5762 -0.2300
  799HOH     H1 2415   2.473   1.618   2.614 -1.0406 -0.1554 -0.6630
  799HOH     H2 2416   2.437   1.512   2.716 -0.0326 -0.2589 -0.3878
  800HOH      O 2417   0.986   2.512   0.394 -0.6754 -0.2504  0.2653
  800HOH     H1 2418   0.951   2.477   0.476  0.7360  0.3253  1.2114
  800HOH     H2 2419   0.930   2.586   0.373 -1.1904 -0.5409  0.5816
  801HOH      O 2420   2.544   0.727   1.395  0.0498 -0.0457  0.2140
  801HOH     H1 2421   2.542   0.783   1.317 -0.1267 -0.7818 -0.3434
  801HOH     H2 2422   2.555   0.638   1.359 -1.3449 -0.5695  0.9377
  802HOH      O 2423   2.631   2.414   2.991  0.2903 -0.3490 -0.4790
  802HOH     H1 2424   2.725   2.427   3.003  0.2262 -0.6671  0.5356
  802HOH     H2 2425   2.621   2.320   2.977  0.0568 -0.4811  0.4414
  803HOH      O 2426   2.426   1.769   3.191  0.1589 -0.8059  0.3467
  803HOH     H1 2427   2.374   1.825   3.134  0.3528  0.0792  1.0006
  803HOH     H2 2428   2.381   1.773   3.276  1.3000  0.0798  0.9653
  804HOH      O 2429   0.896   4.125   3.178  0.1830 -0.1520  0.3641
  804HOH     H1 2430   0.915   4.208   3.134 -0.9275 -0.1731 -0.2142
  804HOH     H2 2431   0.942   4.059   3.128  0.8721  0.0707  0.6812
  805HOH      O 2432   1.360   0.602   2.785 -0.4275  0.3606  0.4481
  805HOH     H1 2433   1.440   0.621   2.834 -0.3503  1.5651 -0.0710
  805HOH     H2 2434   1.311   0.684   2.787 -1.0099  0.0563 -0.4170
  806HOH      O 2435   2.931   1.574   4.002  0.1588  0.2766  0.1091
  806HOH     H1 2436   2.940   1.498   4.059 -1.0803  0.9108  1.2896
  806HOH     H2 2437   2.836   1.588   3.996  0.3251  1.3510 -0.5711
  807HOH      O 2438   4.002   3.067   0.887 -0.3274 -0.2880 -0.3356
  807HOH     H1 2439   3.927   3.053   0.945  0.0834 -0.3947  0.1958
  807HOH     H2 2440   4.065   2.999   0.913  0.5058  0.6367  0.2169
  808HOH      O 2441   1.398   4.057   2.995  0.4678 -1.0328 -0.5621
  808HOH     H1 2442   1.353   4.090   2.917 -0.2242 -0.7740 -0.0609
  808HOH     H2 2443   1.482   4.103   2.995 -0.0066 -0.1328 -0.5142
  809HOH      O 2444   0.961   0.077   0.791 -0.6450  0.0721 -0.2357
  809HOH     H1 2445   0.943   0.147   0.728 -1.2065 -0.2097 -0.4089
  809HOH     H2 2446   0.895   0.010   0.771  0.6678 -1.1176 -0.9851
  810HOH      O 2447   0.928   3.431   2.131 -0.4960  0.5506  0.0604
  810HOH     H1 2448   0.984   3.356   2.151 -0.6107  0.1274 -1.0585
  810HOH     H2 2449   0.841   3.406   2.162 -0.2029  1.0081  1.3564
  811HOH      O 2450   2.593   2.858   3.927  0.5625  0.1257  0.5638
  811HOH     H1 2451   2.597   2.772   3.968 -0.0298 -0.1793  0.0098
  811HOH     H2 2452   2.651   2.852   3.851 -0.0412 -0.0376  0.1020
  812HOH      O 2453   2.305   1.806   0.158  0.1275 -0.3187  0.3072
  812HOH     H1 2454   2.336   1.810   0.067  0.2490  0.2575  0.3656
  812HOH     H2 2455   2.295   1.897   0.184 -0.9632 -0.4772  0.5280
  813HOH      O 2456   2.457   1.424   1.749  0.3918 -0.4414 -0.8327
  813HOH     H1 2457   2.476   1.335   1.778  0.0384 -0.5844 -1.0303
  813HOH     H2 2458   2.447   1.475   1.829  0.3659 -0.6281 -0.7176
  814HOH      O 2459   3.685   0.525   1.933 -0.7263 -0.1134 -0.7090
  814HOH     H1 2460   3.654   0.607   1.896  0.9499  0.7956 -0.2746
  814HOH     H2 2461   3.745   0.551   2.003  1.2752 -1.5870 -1.6643
  815HOH      O 2462   0.766   0.090   2.179 -0.1782  0.7615 -0.0192
  815HOH     H1 2463   0.762   0.185   2.190  1.1196  0.9011 -0.4387
  815HOH     H2 2464   0.798   0.057   2.263 -1.6343  0.5370  0.5033
  816HOH      O 2465   1.277   1.112   1.027 -0.1842 -0.0308 -0.0609
  816HOH     H1 2466   1.309   1.030   1.065 -0.0922  0.4035  0.8354
  816HOH     H2 2467   1.316   1.115   0.940 -0.1995 -0.9401 -0.1170
  817HOH      O 2468   0.594   3.459   4.122 -0.3599  0.1274  0.1904
  817HOH     H1 2469   0.538   3.537   4.124 -1.1809 -0.3974 -0.7991
  817HOH     H2 2470   0.544   3.392   4.169 -0.3987 -0.2492 -0.3764
  818HOH      O 2471   0.159   3.976   2.973  0.0605 -0.4809  0.6836
  818HOH     H1 2472   0.187   4.047   2.915 -1.2658  0.1652  0.7645
  818HOH     H2 2473   0.236   3.959   3.028  0.7807  0.1004 -0.0860
  819HOH      O 2474   1.734   2.506   0.009  0.4314  0.3133  0.5397
  819HOH     H1 2475   1.666   2.525   0.073  0.4394 -0.8373  0.9250
  819HOH     H2 2476   1.701   2.543  -0.073 -0.3919  0.2883  0.8410
  820HOH      O 2477   2.074   1.204   2.228 -0.1922  0.4492  0.5111
  820HOH     H1 2478   2.076   1.116   2.190 -0.6386  0.6453  0.0206
  820HOH     H2 2479   2.014   1.196   2.302 -0.2544  0.3514  0.4506
  821HOH      O 2480   0.815   0.430   3.877  0.4152  0.2755 -0.1371
  821HOH     H1 2481   0.794   0.340   3.852 -0.5662  0.3377  0.3496
  821HOH     H2 2482   0.754   0.483   3.825  0.1804  0.5649  0.4170
  822HOH      O 2483   1.581   2.395   2.360 -0.3418 -0.0684  0.7501
  822HOH     H1 2484   1.489   2.414   2.377 -0.2904 -0.0118  0.9662
  822HOH     H2 2485   1.583   2.300   2.344 -0.7524  0.1759 -1.3180
  823HOH      O 2486   2.521   1.587   2.373 -0.1214 -0.4198 -0.1366
  823HOH     H1 2487   2.581   1.601   2.299 -0.2579 -0.0645 -0.1832
  823HOH     H2 2488   2.457   1.658   2.366 -0.5854 -0.8270 -0.1220
  824HOH      O 2489   2.782   3.639   0.154 -0.2001 -0.0973 -0.5833
  824HOH     H1 2490   2.837   3.577   0.108 -0.2357 -0.4587 -0.1446
  824HOH     H2 2491   2.804   3.628   0.247 -1.0142 -0.2648 -0.3975
  825HOH      O 2492   3.833   3.499   1.516 -0.5107  0.2270  0.1671
  825HOH     H1 2493   3.868   3.587   1.530 -1.2519  0.3688  1.3531
  825HOH     H2 2494   3.757   3.512   1.459  0.1430  0.1492 -0.7813
  826HOH      O 2495   3.497   0.571   1.570 -0.1525 -0.5163  0.1271
  826HOH     H1 2496   3.571   0.630   1.560  0.4465 -1.2435  0.0786
  826HOH     H2 2497   3.536   0.487   1.594 -1.0112 -0.7600  0.7724
  827HOH      O 2498   2.526   1.020   2.230  0.6409  0.2599 -0.3671
  827HOH     H1 2499   2.457   0.958   2.210  0.5809  0.2037  0.0053
  827HOH     H2 2500   2.484   1.087   2.284  1.0094 -0.1155  0.4142
  828HOH      O 2501   3.228   1.131   1.140  0.0666 -0.3035  0.2012
  828HOH     H1 2502   3.196   1.083   1.063  0.3186  0.0849 -0.1560
  828HOH     H2 2503   3.199   1.221   1.126  0.4128 -0.1580  0.3877
  829HOH      O 2504   3.102   2.182   2.235 -0.5874 -0.4525  0.1179
  829HOH     H1 2505   3.148   2.219   2.311 -0.6563 -0.2244  0.0501
  829HOH     H2 2506   3.039   2.250   2.210  0.2225 -0.0169 -0.8685
  830HOH      O 2507   2.907   1.586   0.481  0.7026  0.5200 -0.3368
  830HOH     H1 2508   2.943   1.675   0.482  1.2610  0.3012  0.0839
  830HOH     H2 2509   2.979   1.532   0.450  0.8547  0.0328  0.7771
  831HOH      O 2510   2.434   1.758   4.191 -0.3577  0.0835  0.0468
  831HOH     H1 2511   2.470   1.671   4.209  0.4877  0.2804 -0.5520
  831HOH     H2 2512   2.377   1.745   4.115 -0.1016  0.0604 -0.1483
  832HOH      O 2513   2.150   0.170   3.846  0.5976 -0.6613  1.0851
  832HOH     H1 2514   2.057   0.167   3.867  0.1643  0.9201 -0.1532
  832HOH     H2 2515   2.162   0.100   3.782 -0.3640  0.4116 -0.4225
  833HOH      O 2516   4.139   2.099   1.701  0.6746 -0.3090  0.7828
  833HOH     H1 2517   4.233   2.085   1.702  0.5770 -1.0948  0.2663
  833HOH     H2 2518   4.108   2.057   1.621 -0.0946  0.1247  0.8246
  834HOH      O 2519   1.866   2.333   0.332 -0.3647  0.3613  0.0869
  834HOH     H1 2520   1.925   2.295   0.397  1.4178 -1.1447 -2.0716
  834HOH     H2 2521   1.802   2.264   0.316 -0.9777  0.8419  0.4161
  835HOH      O 2522   2.128   0.554   1.692  0.1713 -0.3010 -0.0419
  835HOH     H1 2523   2.179   0.627   1.656  0.0736 -0.5103 -0.6225
  835HOH     H2 2524   2.184   0.478   1.681  0.1501 -0.3645  0.2854
  836HOH      O 2525   3.967   2.320   2.616  0.3683 -0.0448  0.2316
  836HOH     H1 2526   3.943   2.362   2.699  0.0658  0.2067  0.0217
  836HOH     H2 2527   4.062   2.313   2.619  0.3306 -0.5005  0.8180
  837HOH      O 2528   1.479   2.921   1.481 -0.2497  0.4750  0.2647
  837HOH     H1 2529   1.491   2.838   1.527  0.2550  0.7931  0.7306
  837HOH     H2 2530   1.509   2.903   1.392  1.4384  0.5364  0.7409
  838HOH      O 2531   0.523   0.445   1.210 -0.6133 -0.3744  0.6811
  838HOH     H1 2532   0.456   0.429   1.143  0.0967 -0.1489 -0.1170
  838HOH     H2 2533   0.606   0.445   1.162  0.0385 -1.2473  1.7287
  839HOH      O 2534   3.098   2.922   2.491  0.1016  0.1486  0.5997
  839HOH     H1 2535   3.022   2.934   2.548 -0.3834  0.2945 -0.0514
  839HOH     H2 2536   3.135   2.838   2.517  0.0888  0.3578  1.3380
  840HOH      O 2537   2.744   0.123   2.923  0.0704  0.1552  0.4133
  840HOH     H1 2538   2.816   0.108   2.985  0.2468 -0.2354  0.1237
  840HOH     H2 2539   2.765   0.206   2.881 -0.6273  1.0213  1.6509
  841HOH      O 2540   1.050   0.824   2.745 -0.2171 -0.4963  0.0211
  841HOH     H1 2541   0.982   0.891   2.756 -0.1065 -0.3731 -0.0370
  841HOH     H2 2542   1.131   0.874   2.735  0.0064 -0.6568  0.9012
  842HOH      O 2543   4.238   2.044   2.456  1.3898  0.3248 -0.1359
  842HOH     H1 2544   4.309   1.983   2.474  0.7241 -0.1573  1.1181
  842HOH     H2 2545   4.158   1.995   2.478  0.7550  1.2874 -0.1795
  843HOH      O 2546   2.032   3.293   2.161  0.1621 -0.0623 -0.3872
  843HOH     H1 2547   1.971   3.321   2.230  0.5351  0.3571 -0.2158
  843HOH     H2 2548   2.046   3.371   2.108  0.2488 -0.2591 -0.6568
  844HOH      O 2549   3.096   0.865   3.512  0.4878 -0.0057  0.0472
  844HOH     H1 2550   3.035   0.860   3.585  0.7026 -0.7496  0.1929
  844HOH     H2 2551   3.054   0.923   3.449 -0.3335 -0.4285  0.1851
  845HOH      O 2552   2.714   3.886   0.278  0.3199  0.1828 -0.0036
  845HOH     H1 2553   2.716   3.806   0.225 -0.5895  0.3056 -0.2584
  845HOH     H2 2554   2.625   3.919   0.268  0.5324  0.9629  0.5050
  846HOH      O 2555   3.564   2.261   3.205 -0.4347 -0.3004  0.6463
  846HOH     H1 2556   3.586   2.186   3.150 -0.1894  0.1996  0.0370
  846HOH     H2 2557   3.614   2.248   3.285 -0.2099 -0.6650  0.4514
  847HOH      O 2558   3.006   3.320   2.632 -0.1620  0.0516  0.8815
  847HOH     H1 2559   2.926   3.268   2.645  0.4071 -0.9429  0.6461
  847HOH     H2 2560   3.011   3.332   2.537  0.1363 -0.1992  0.8612
  848HOH      O 2561   3.582   4.015   0.815 -0.7855  0.6778  0.1049
  848HOH     H1 2562   3.561   4.049   0.901  0.4141  0.2168  0.6248
  848HOH     H2 2563   3.678   4.016   0.811 -0.7663 -0.3288 -0.7830
  849HOH      O 2564   1.168   1.080   2.521 -0.2777  0.3059  0.3283
  849HOH     H1 2565   1.199   0.989   2.529 -0.1859  0.3979  1.1480
  849HOH     H2 2566   1.088   1.073   2.469  1.0440  0.0607 -1.9671
  850HOH      O 2567   0.580   1.167   3.748 -0.0938  0.3723  0.5034
  850HOH     H1 2568   0.655   1.115   3.778 -0.9067 -1.6266 -0.5678
  850HOH     H2 2569   0.567   1.232   3.817  1.8283  0.0204  1.3280
  851HOH      O 2570   3.839   0.541   1.136 -0.2677 -0.7455  0.4226
  851HOH     H1 2571   3.930   0.558   1.111 -0.7177  1.6977 -0.0452
  851HOH     H2 2572   3.842   0.534   1.232  0.3456  0.4664  0.5307
  852HOH      O 2573   0.120   0.927   2.373 -0.1910 -0.7645 -0.0521
  852HOH     H1 2574   0.098   1.011   2.331 -0.6973 -0.5160  0.6687
  852HOH     H2 2575   0.210   0.938   2.402 -0.2942 -0.4113  0.1515
  853HOH      O 2576   2.355   1.756   1.517 -0.1438  0.0370 -0.2044
  853HOH     H1 2577   2.408   1.680   1.539 -0.7116 -0.1920  0.4760
  853HOH     H2 2578   2.278   1.749   1.574 -0.2138  1.1149 -0.1160
  854HOH      O 2579   3.932   2.461   0.794 -0.2808 -0.2892 -0.7441
  854HOH     H1 2580   3.988   2.389   0.767 -0.4770 -0.8596  0.2755
  854HOH     H2 2581   3.990   2.537   0.795  0.1748 -0.6251 -0.8562
  855HOH      O 2582   4.100   1.593   3.744  0.1405  0.0641  0.5454
  855HOH     H1 2583   4.016   1.566   3.779 -0.1997  0.4366  0.0513
  855HOH     H2 2584   4.134   1.655   3.808 -0.2078  0.3070  0.5012
  856HOH      O 2585   2.046   4.295   3.420 -0.1442 -0.3896 -0.3585
  856HOH     H1 2586   2.079   4.216   3.375  1.0451  0.1322 -0.4672
  856HOH     H2 2587   2.081   4.288   3.508  1.6471  0.8938 -0.8737
  857HOH      O 2588   0.275   1.277   2.514  0.1867  0.7931  0.1063
  857HOH     H1 2589   0.370   1.280   2.525  0.2534  0.7803 -0.4306
  857HOH     H2 2590   0.260   1.296   2.422 -0.2751 -0.1409 -0.0386
  858HOH      O 2591   3.600   4.132   1.499 -0.3281 -0.6507 -0.1310
  858HOH     H1 2592   3.658   4.128   1.575 -0.6429 -0.5195  0.1210
  858HOH     H2 2593   3.600   4.224   1.473 -0.0653 -0.7296 -0.4148
  859HOH      O 2594   3.851   0.647   2.126  0.4973 -0.0805 -0.3380
  859HOH     H1 2595   3.944   0.634   2.107  0.8278 -0.4704  1.2389
  859HOH     H2 2596   3.843   0.629   2.220 -1.1613  0.0625 -0.3899
  860HOH      O 2597   1.476   0.852   3.191 -0.0428 -0.3022  0.2743
  860HOH     H1 2598   1.404   0.793   3.215 -1.5920  1.4527  0.4364
  860HOH     H2 2599   1.513   0.879   3.275  0.2297 -0.5367  0.2318
  861HOH      O 2600   3.194   2.978   3.802  0.1558 -0.3280  0.2872
  861HOH     H1 2601   3.281   3.018   3.799 -0.0405  0.0865 -0.0295
  861HOH     H2 2602   3.201   2.902   3.744  0.5232 -0.7671  0.8770
  862HOH      O 2603   0.383   3.178   1.636  0.0250  0.9513 -0.0690
  862HOH     H1 2604   0.452   3.242   1.655 -0.2327  1.1512  0.2146
  862HOH     H2 2605   0.391   3.112   1.705  0.5440  0.4489 -0.5823
  863HOH      O 2606   0.763   1.836   0.063 -0.3657 -0.4745  0.1469
  863HOH     H1 2607   0.765   1.749   0.102  0.0793 -0.2138  0.7351
  863HOH     H2 2608   0.848   1.846   0.021 -0.8089 -0.7199 -0.8685
  864HOH      O 2609   3.963   3.893   3.290  0.0884 -0.0090 -0.5210
  864HOH     H1 2610   4.009   3.868   3.370  1.5210  1.1811 -0.9035
  864HOH     H2 2611   4.024   3.949   3.243 -1.4562  0.9900 -1.5086
  865HOH      O 2612   2.623   0.607   4.078  0.4070 -0.5180  0.4852
  865HOH     H1 2613   2.570   0.570   4.008  0.0498  0.2898  0.3112
  865HOH     H2 2614   2.707   0.625   4.037 -0.1303  0.9733 -0.0863
  866HOH      O 2615   1.715   1.459   3.228 -1.0407 -0.0889  0.0748
  866HOH     H1 2616   1.669   1.498   3.303 -0.2279 -0.7177  0.9550
  866HOH     H2 2617   1.797   1.507   3.222 -0.6337 -0.7327  0.2929
  867HOH      O 2618   1.820   1.044   2.429 -0.3241 -0.0774  0.0813
  867HOH     H1 2619   1.769   1.037   2.348 -0.9193 -1.4052  0.5172
  867HOH     H2 2620   1.785   1.122   2.471 -1.3186 -0.3733 -0.1220
  868HOH      O 2621   3.321   3.477   0.528 -0.6151  0.0575 -0.2634
  868HOH     H1 2622   3.362   3.494   0.444  0.2424  0.2036  0.1668
  868HOH     H2 2623   3.289   3.387   0.521  0.2954 -0.2693 -0.4246
  869HOH      O 2624   1.458   1.586   1.544 -0.0842 -0.7221 -0.1484
  869HOH     H1 2625   1.449   1.494   1.567  0.4940 -0.7031  0.1833
  869HOH     H2 2626   1.405   1.632   1.609  0.8824 -0.7290  0.7025
  870HOH      O 2627   1.910   0.078   2.686  0.6055 -0.2728  0.3568
  870HOH     H1 2628   1.820   0.065   2.656 -0.1112  0.6659  1.8257
  870HOH     H2 2629   1.956  -0.002   2.660 -0.6468 -0.7875 -0.4585
  871HOH      O 2630   2.630   0.203   2.433 -0.0798  0.1065 -0.3778
  871HOH     H1 2631   2.716   0.230   2.401  0.3166  0.2104  0.6954
  871HOH     H2 2632   2.596   0.280   2.478  0.7977 -0.8037  2.1836
  872HOH      O 2633   2.779   3.100   0.228  0.4583  0.3871  0.1225
  872HOH     H1 2634   2.699   3.083   0.277  0.1959  1.2277  0.0208
  872HOH     H2 2635   2.751   3.153   0.154  0.8272 -0.9401 -1.0484
  873HOH      O 2636   2.206   0.275   0.781 -0.2783 -0.1715 -0.0226
  873HOH     H1 2637   2.250   0.192   0.797  0.0143 -0.0338 -0.1069
  873HOH     H2 2638   2.242   0.306   0.698 -0.8684 -0.2742 -0.3257
  874HOH      O 2639   3.331   2.460   1.023 -0.0488 -0.0547 -0.0701
  874HOH     H1 2640   3.388   2.386   1.003 -0.0768 -0.5008  1.3055
  874HOH     H2 2641   3.359   2.491   1.109 -0.7651  0.8281 -0.1161
  875HOH      O 2642   2.523   1.513   4.224 -0.7060 -0.3626 -0.4005
  875HOH     H1 2643   2.517   1.439   4.163 -0.1462 -0.2689 -0.5886
  875HOH     H2 2644   2.610   1.504   4.263 -0.5331  0.3138 -0.5939
  876HOH      O 2645   4.059   2.148   3.408 -0.4178 -0.2359  0.2199
  876HOH     H1 2646   4.024   2.206   3.475  0.6392  1.1300 -0.3034
  876HOH     H2 2647   3.991   2.145   3.341 -0.1606  1.3066 -0.1991
  877HOH      O 2648   4.095   0.920   0.188  0.7381  0.5757 -0.5794
  877HOH     H1 2649   4.061   0.884   0.106  1.6948  0.3895 -0.9239
  877HOH     H2 2650   4.186   0.892   0.190  0.4514 -0.5678  1.1935
  878HOH      O 2651   1.812   0.668   0.798 -0.5696  0.1962 -0.1263
  878HOH     H1 2652   1.772   0.655   0.884 -0.9030  0.2645 -0.2647
  878HOH     H2 2653   1.881   0.602   0.793 -0.0338  0.6827  0.4882
  879HOH      O 2654   3.093   4.209   2.046  0.2376 -0.4898 -0.6729
  879HOH     H1 2655   3.086   4.113   2.053 -1.6831 -0.3831  0.1069
  879HOH     H2 2656   3.174   4.223   1.996  0.9829 -2.4718 -0.2382
  880HOH      O 2657   0.458   3.469   0.911 -0.4927  0.7532 -0.1645
  880HOH     H1 2658   0.366   3.476   0.935 -0.6913 -1.2400  0.0018
  880HOH     H2 2659   0.470   3.376   0.889  1.2832  1.1089 -1.0559
  881HOH      O 2660   3.697   2.047   1.816 -0.3644 -0.1514  0.3252
  881HOH     H1 2661   3.677   2.099   1.738 -0.7379 -0.4713  0.1972
  881HOH     H2 2662   3.665   2.100   1.889 -1.0417 -0.3284  0.1726
  882HOH      O 2663   2.241   3.488   3.186  0.4620  0.3979  0.1278
  882HOH     H1 2664   2.313   3.512   3.127 -0.3713  0.1193 -1.0842
  882HOH     H2 2665   2.163   3.527   3.145 -0.3540 -0.9514  0.2925
  883HOH      O 2666   0.806   1.582   0.172 -0.8725 -0.0883  0.0793
  883HOH     H1 2667   0.872   1.567   0.104  0.1527  0.9943  0.7521
  883HOH     H2 2668   0.751   1.504   0.169 -0.7541 -0.1836 -1.8129
  884HOH      O 2669   0.872   3.434   3.663  0.2546 -0.6470 -0.7144
  884HOH     H1 2670   0.925   3.514   3.665  0.9676 -1.1026 -0.6889
  884HOH     H2 2671   0.827   3.433   3.747 -0.6335  0.2697 -1.1351
  885HOH      O 2672   3.340   3.031   1.998 -0.3181  0.0618 -1.3925
  885HOH     H1 2673   3.353   3.018   1.904  0.1091  0.6926 -1.4249
  885HOH     H2 2674   3.425   3.058   2.032 -0.4742 -0.1153 -0.8218
  886HOH      O 2675   2.060   1.502   3.908 -0.2784 -0.2584  0.3782
  886HOH     H1 2676   2.069   1.408   3.891 -0.5794 -0.4507  1.1912
  886HOH     H2 2677   2.150   1.535   3.914 -0.1619 -0.3449 -0.5708
  887HOH      O 2678   4.069   2.354   1.825 -0.6148  0.2463  0.2007
  887HOH     H1 2679   4.156   2.384   1.799 -0.8663  0.0167 -1.0211
  887HOH     H2 2680   4.065   2.263   1.796 -1.2568  0.2484  0.2412
  888HOH      O 2681   3.968   3.666   3.963  0.3900  0.4318  0.4355
  888HOH     H1 2682   3.987   3.750   4.004 -0.9972  0.8974  0.2263
  888HOH     H2 2683   3.897   3.629   4.015  0.0948  0.0185 -0.2331
  889HOH      O 2684   0.910   3.937   0.256  0.4483 -0.5297 -0.3370
  889HOH     H1 2685   0.985   3.892   0.218  0.4433 -0.7598 -0.0809
  889HOH     H2 2686   0.946   3.986   0.330  0.6626  0.8316 -1.2753
  890HOH      O 2687   1.811   1.560   3.795  0.2722  0.6748  0.1259
  890HOH     H1 2688   1.759   1.563   3.875  0.0357 -0.6405  0.0721
  890HOH     H2 2689   1.902   1.556   3.826  0.1754  0.0318  0.3511
  891HOH      O 2690   2.608   1.882   0.180 -0.1706  0.3064 -0.0741
  891HOH     H1 2691   2.541   1.845   0.123 -0.8190 -0.4571  1.0969
  891HOH     H2 2692   2.582   1.974   0.192 -0.9730  0.0505  0.2683
  892HOH      O 2693   1.251   3.727   2.675  0.1667  0.0419 -0.6275
  892HOH     H1 2694   1.232   3.756   2.586 -0.2570  0.3630 -0.4415
  892HOH     H2 2695   1.281   3.806   2.720 -0.2699  0.0330 -0.3113
  893HOH      O 2696   0.198   2.082   3.668  0.0940  0.0283 -0.1544
  893HOH     H1 2697   0.283   2.045   3.646  0.0381  0.2144 -0.7088
  893HOH     H2 2698   0.173   2.039   3.750  0.1852 -0.9087 -0.5913
  894HOH      O 2699   4.213   2.309   0.717 -0.0960 -0.1333  0.3935
  894HOH     H1 2700   4.266   2.381   0.752  0.6053  0.0418 -0.9003
  894HOH     H2 2701   4.246   2.231   0.762  0.9405  0.0434 -0.0121
  895HOH      O 2702   3.570   4.239   3.727 -0.0118 -0.1398  0.4389
  895HOH     H1 2703   3.662   4.262   3.718 -0.0645 -0.0850  0.0308
  895HOH     H2 2704   3.525   4.291   3.661 -0.3059 -0.3475  0.4704
  896HOH      O 2705   3.936   1.129   2.822 -0.2316 -0.3438  0.3443
  896HOH     H1 2706   3.922   1.188   2.896  0.0767 -0.0961  0.2087
  896HOH     H2 2707   3.975   1.051   2.862  0.3674 -0.0318  0.3941
  897HOH      O 2708   1.907   4.032   1.447 -0.2243 -0.3111 -0.6167
  897HOH     H1 2709   1.998   4.049   1.424  0.1082 -1.0542  0.0177
  897HOH     H2 2710   1.891   3.943   1.416 -0.0571 -0.9785  0.9715
  898HOH      O 2711   1.360   3.356   1.482  0.2637 -0.7483 -0.4379
  898HOH     H1 2712   1.279   3.310   1.502  0.1211 -0.1166  0.5605
  898HOH     H2 2713   1.340   3.407   1.404  0.2462 -1.8498 -1.2074
  899HOH      O 2714   0.969   0.857   2.433  0.1055  0.3390  0.1360
  899HOH     H1 2715   0.911   0.796   2.388  0.0554  0.2937  0.2613
  899HOH     H2 2716   0.948   0.943   2.395 -0.3445  0.3885  0.4770
  900HOH      O 2717   4.156   1.367   2.980  0.0421  0.4195  0.6064
  900HOH     H1 2718   4.152   1.382   3.075  0.0033  0.8548  0.5417
  900HOH     H2 2719   4.066   1.382   2.950 -0.1156 -0.4556  0.5943
  901HOH      O 2720   1.825   1.356   0.059  0.0909  0.5964  0.4791
  901HOH     H1 2721   1.877   1.355  -0.022 -0.6828  0.1891 -0.0393
  901HOH     H2 2722   1.884   1.321   0.125  0.2880 -0.5482 -0.2374
  902HOH      O 2723   0.829   3.989   1.879  0.1714  0.2132 -0.0848
  902HOH     H1 2724   0.866   4.072   1.909  0.7352  0.0031 -0.1761
  902HOH     H2 2725   0.767   3.964   1.948 -0.0337  0.7233 -0.0754
  903HOH      O 2726   3.199   1.505   3.633  0.0895  0.6824 -0.0526
  903HOH     H1 2727   3.112   1.545   3.641 -0.4559 -0.2988 -0.6199
  903HOH     H2 2728   3.256   1.577   3.605 -0.9453  1.0126 -1.5894
  904HOH      O 2729   4.262   0.393   0.824 -0.6280 -0.4045 -0.1545
  904HOH     H1 2730   4.327   0.419   0.758  0.0061 -1.5465 -0.0360
  904HOH     H2 2731   4.187   0.361   0.773 -0.1460 -1.2696 -0.3648
  905HOH      O 2732   4.272   1.018   3.139  0.8998  0.0935  0.0534
  905HOH     H1 2733   4.184   1.007   3.104  0.5455 -0.1034  0.9552
  905HOH     H2 2734   4.330   0.990   3.068  0.2329 -0.0183 -0.4629
  906HOH      O 2735   0.846   1.001   3.512 -0.1999  0.2374 -0.1763
  906HOH     H1 2736   0.752   0.991   3.499 -0.2562  0.3987  0.0763
  906HOH     H2 2737   0.884   0.921   3.476 -0.5310 -0.3765  0.7568
  907HOH      O 2738   1.638   1.248   2.590 -0.3573  0.5819  0.8027
  907HOH     H1 2739   1.550   1.255   2.554 -0.2853  0.3799  0.5872
  907HOH     H2 2740   1.629   1.279   2.681 -0.6063  0.7542  0.7214
  908HOH      O 2741   2.782   1.485   0.116  0.0592  0.1941 -0.6129
  908HOH     H1 2742   2.832   1.409   0.087  0.3476  0.1357 -0.0068
  908HOH     H2 2743   2.815   1.503   0.204 -0.3316  0.7385 -0.5646
  909HOH      O 2744   2.040   3.611   0.940 -0.2632  0.7805 -0.3427
  909HOH     H1 2745   2.129   3.644   0.948 -0.2910  0.7906 -0.0566
  909HOH     H2 2746   2.049   3.526   0.897 -0.1262  0.8214 -0.3956
  910HOH      O 2747   2.450   1.986   0.725 -0.4133  0.3120 -0.0081
  910HOH     H1 2748   2.389   1.976   0.799 -0.6827  0.8273 -0.1507
  910HOH     H2 2749   2.513   1.915   0.736 -0.6640  0.1607  0.5126
  911HOH      O 2750   0.261   4.237   3.928 -0.0049  0.1783  0.0814
  911HOH     H1 2751   0.303   4.226   3.843  0.7546 -0.5136  0.5150
  911HOH     H2 2752   0.254   4.147   3.962  0.2187  0.4849  0.9768
  912HOH      O 2753   3.279   0.527   3.855  0.2866 -0.4157 -0.3128
  912HOH     H1 2754   3.187   0.543   3.833  0.3801  0.5744 -0.0777
  912HOH     H2 2755   3.299   0.443   3.814 -0.5494 -0.3560 -0.9003
  913HOH      O 2756   2.831   1.916   1.562 -1.1021 -0.8095 -0.9940
  913HOH     H1 2757   2.882   1.876   1.633  0.9115 -0.8366 -2.2876
  913HOH     H2 2758   2.772   1.977   1.606  1.2655  0.5601  0.7214
  914HOH      O 2759   0.854   3.871   0.898  0.1903  0.0584  0.0434
  914HOH     H1 2760   0.812   3.944   0.853 -0.1994 -0.1572  0.0494
  914HOH     H2 2761   0.933   3.853   0.846  0.1218  0.2725 -0.1390
  915HOH      O 2762   3.029   2.146   3.745 -0.3628  0.0769 -0.1749
  915HOH     H1 2763   2.977   2.103   3.813  0.6004 -0.3443  0.3253
  915HOH     H2 2764   3.047   2.233   3.779 -0.4455  0.1023 -0.1954
  916HOH      O 2765   3.994   1.159   2.053 -0.0831 -0.6772 -0.1569
  916HOH     H1 2766   4.032   1.211   1.981 -0.7753 -0.7208 -0.5764
  916HOH     H2 2767   4.014   1.068   2.030 -0.6520 -0.7213 -0.5324
  917HOH      O 2768   2.656   0.655   0.592  0.2685  0.2065 -0.1440
  917HOH     H1 2769   2.667   0.566   0.559 -0.0163  0.3523 -0.6541
  917HOH     H2 2770   2.588   0.693   0.537  0.3183  0.7123  0.1288
  918HOH      O 2771   3.053   3.597   1.965  0.5562 -1.1223 -0.3397
  918HOH     H1 2772   3.085   3.608   2.055 -0.1135  0.5171 -0.2383
  918HOH     H2 2773   3.083   3.510   1.940  2.8097 -0.7765  0.6342
  919HOH      O 2774   1.773   3.385  -0.005  0.1949 -0.0457 -0.0407
  919HOH     H1 2775   1.702   3.350   0.049  0.2099  0.0683  0.0523
  919HOH     H2 2776   1.773   3.479   0.013  0.1310  0.0083 -0.3185
  920HOH      O 2777   4.100   2.804   3.526  0.0486  0.4350 -0.3749
  920HOH     H1 2778   4.178   2.851   3.499  0.6055 -0.6358 -0.7419
  920HOH     H2 2779   4.099   2.725   3.472 -0.5312 -0.2453  0.5549
  921HOH      O 2780   3.022   3.824   0.791  0.0548  0.0567 -0.5303
  921HOH     H1 2781   3.066   3.747   0.754  0.8108 -0.7793  1.7307
  921HOH     H2 2782   3.085   3.895   0.782  1.2553 -0.6870  1.0097
  922HOH      O 2783   0.741   0.170   1.008  0.1500  0.5220  0.1407
  922HOH     H1 2784   0.773   0.192   0.921 -0.6863 -0.7556 -0.5640
  922HOH     H2 2785   0.719   0.254   1.048  0.1229  1.1328 -1.0601
  923HOH      O 2786   0.619   1.205   3.406  0.1804  0.6427  0.3287
  923HOH     H1 2787   0.645   1.200   3.314 -0.8392  0.1883  0.0479
  923HOH     H2 2788   0.689   1.256   3.447  0.6022  0.9574 -0.7141
  924HOH      O 2789   3.347   2.414   3.316 -0.0275 -1.7415  0.4293
  924HOH     H1 2790   3.263   2.394   3.274  0.4835 -1.7643 -0.6201
  924HOH     H2 2791   3.410   2.357   3.273  0.8441 -0.4788 -0.0704
  925HOH      O 2792   0.242   0.635   2.524  0.0049 -0.0946 -0.2260
  925HOH     H1 2793   0.166   0.590   2.560 -0.5095  0.7040 -0.2704
  925HOH     H2 2794   0.221   0.648   2.431 -0.4272  1.2682  0.0117
  926HOH      O 2795   4.035   2.302   3.638  0.4639 -0.4099  0.1386
  926HOH     H1 2796   4.108   2.352   3.676 -0.2428  0.1501  0.8151
  926HOH     H2 2797   3.978   2.282   3.712 -0.7826  0.4003 -0.5286
  927HOH      O 2798   1.836   0.489   3.425  0.2498  0.0436  0.5323
  927HOH     H1 2799   1.775   0.417   3.407  0.2244  0.0404  0.6297
  927HOH     H2 2800   1.886   0.459   3.501  0.6553 -0.1270  0.2048
  928HOH      O 2801   1.918   2.534   3.886 -0.2126 -0.2736  0.3128
  928HOH     H1 2802   1.886   2.450   3.851 -0.1011  0.0774 -0.7066
  928HOH     H2 2803   1.846   2.566   3.940 -0.2774 -0.9935  0.6780
  929HOH      O 2804   1.026   0.303   1.909  0.2093  0.2333  0.1635
  929HOH     H1 2805   0.940   0.262   1.900  0.2372  0.2128 -0.0326
  929HOH     H2 2806   1.069   0.285   1.825  0.3080  0.4644  0.1652
  930HOH      O 2807   2.587   4.154   0.887  0.2113  0.0023  0.5229
  930HOH     H1 2808   2.499   4.177   0.855  0.3190 -1.3606 -0.9974
  930HOH     H2 2809   2.574   4.137   0.980 -1.3119 -0.7397  0.2477
  931HOH      O 2810   2.176   0.680   0.226  0.5446 -0.7894 -0.4828
  931HOH     H1 2811   2.131   0.598   0.245 -0.2464 -0.3727 -0.4893
  931HOH     H2 2812   2.188   0.679   0.131  0.3317 -0.8001 -0.5110
  932HOH      O 2813   3.168   3.286   4.015  0.1650 -0.3312 -0.4753
  932HOH     H1 2814   3.123   3.249   4.091 -0.1669  1.4431  0.2947
  932HOH     H2 2815   3.106   3.350   3.980  1.5052  1.2862 -0.1576
  933HOH      O 2816   3.476   2.176   3.620 -0.0857  0.3767  0.4619
  933HOH     H1 2817   3.464   2.203   3.711 -1.1020 -0.5993  0.6720
  933HOH     H2 2818   3.400   2.211   3.574  0.2451  0.5755  0.0542
  934HOH      O 2819   3.160   1.380   1.283 -0.1445  0.6262  0.4333
  934HOH     H1 2820   3.098   1.435   1.332  0.5532  1.5573  0.3418
  934HOH     H2 2821   3.217   1.443   1.239 -0.6494 -0.1495 -1.5303
  935HOH      O 2822   3.153   0.100   2.298  0.1608  0.2915 -0.3732
  935HOH     H1 2823   3.216   0.053   2.353 -0.3851  0.6591  0.6072
  935HOH     H2 2824   3.126   0.035   2.233 -0.1558 -0.6024  0.5973
  936HOH      O 2825   3.552   3.461   3.143  0.0164 -0.3824  0.0150
  936HOH     H1 2826   3.563   3.378   3.096 -0.7606 -0.3200 -0.3052
  936HOH     H2 2827   3.630   3.512   3.121 -0.4640 -0.2221 -1.5088
  937HOH      O 2828   0.621   0.889   1.901  0.7330  0.0290 -0.1693
  937HOH     H1 2829   0.631   0.951   1.829  0.8137  0.1872 -0.0224
  937HOH     H2 2830   0.705   0.891   1.947  1.3904 -1.4894 -1.1680
  938HOH      O 2831   3.318   0.974   0.710 -0.5599  0.7820 -0.0025
  938HOH     H1 2832   3.372   1.047   0.742  1.2213 -0.1455 -0.6419
  938HOH     H2 2833   3.317   0.985   0.615 -0.7358  0.2670 -0.0654
  939HOH      O 2834   0.701   4.212   2.416  0.2669 -0.1307  0.2320
  939HOH     H1 2835   0.766   4.275   2.446 -0.8544  0.5550  1.4173
  939HOH     H2 2836   0.697   4.147   2.487  0.1866 -0.5906 -0.1851
  940HOH      O 2837   3.705   1.418   2.090  0.8167  0.3798 -0.5562
  940HOH     H1 2838   3.714   1.505   2.129  0.8468  0.1790 -0.1067
  940HOH     H2 2839   3.702   1.358   2.164 -0.4109  0.0803 -0.7948
  941HOH      O 2840   1.204   1.664   1.065 -0.5772 -0.2650 -0.3382
  941HOH     H1 2841   1.217   1.603   0.992  0.2476 -0.6661  0.1132
  941HOH     H2 2842   1.270   1.731   1.051 -0.1578 -0.5443  0.2199
  942HOH      O 2843   1.010   0.579   1.326 -0.4879  0.2652  0.4321
  942HOH     H1 2844   1.050   0.634   1.394 -0.1031  1.0376 -0.3728
  942HOH     H2 2845   1.069   0.504   1.318 -0.7146 -0.0057  1.1572
  943HOH      O 2846   1.033   2.074   0.585  0.0957 -0.0359 -0.0981
  943HOH     H1 2847   1.087   2.052   0.509  0.1923  0.1790 -0.0920
  943HOH     H2 2848   1.094   2.112   0.648  0.0065 -0.1628  0.0668
  944HOH      O 2849   0.298   3.163   3.808 -0.5659  0.0126 -0.5269
  944HOH     H1 2850   0.272   3.252   3.833 -0.8519 -0.4460  1.0035
  944HOH     H2 2851   0.226   3.107   3.836 -0.0013 -0.7969 -0.5976
  945HOH      O 2852   1.334   1.328   1.164  1.0436 -0.3600  0.7220
  945HOH     H1 2853   1.297   1.247   1.129  0.6162 -0.1149  0.6042
  945HOH     H2 2854   1.329   1.390   1.092 -1.5095  0.7156  1.6134
  946HOH      O 2855   2.337   3.243   3.194  0.0987  0.2032  0.1076
  946HOH     H1 2856   2.353   3.243   3.100  0.0744  0.2726  0.1029
  946HOH     H2 2857   2.275   3.315   3.208  0.1635  0.2442  0.1862
  947HOH      O 2858   2.203   0.792  -0.019 -0.0707 -0.1938 -0.0621
  947HOH     H1 2859   2.280   0.838   0.015  0.0393 -0.4374  0.0195
  947HOH     H2 2860   2.129   0.840   0.017  0.0434 -0.0414 -0.0283
  948HOH      O 2861   2.138   3.693   1.440  0.4578 -0.2692  0.0695
  948HOH     H1 2862   2.106   3.671   1.527  0.6782  0.1723  0.2665
  948HOH     H2 2863   2.065   3.738   1.398 -0.0607 -1.4608 -0.3992
  949HOH      O 2864   3.742   2.221   0.543  0.2395  0.9303 -0.0815
  949HOH     H1 2865   3.667   2.275   0.517 -0.2621  0.6443  0.7131
  949HOH     H2 2866   3.707   2.162   0.609  0.4704 -1.1026 -1.5780
  950HOH      O 2867   1.635   2.177   3.916 -0.4679  0.6101  0.2021
  950HOH     H1 2868   1.676   2.126   3.986 -0.1403  0.7917  0.1471
  950HOH     H2 2869   1.566   2.120   3.883 -0.0476  0.1529  0.0736
  951HOH      O 2870   2.492   2.454   3.245 -0.0953 -0.0750 -0.1130
  951HOH     H1 2871   2.462   2.543   3.262  0.9257  0.1783  0.4687
  951HOH     H2 2872   2.531   2.459   3.158 -0.2560 -0.0244 -0.1846
  952HOH      O 2873   3.208   1.634   2.610 -0.1309  0.2559  0.6830
  952HOH     H1 2874   3.268   1.568   2.575 -0.4429  0.4132 -0.1747
  952HOH     H2 2875   3.259   1.716   2.607 -0.0228  0.2023  0.9833
  953HOH      O 2876   2.580   2.761   0.101  0.5352 -0.3102  0.2777
  953HOH     H1 2877   2.521   2.805   0.162  0.5367  0.6039 -0.3347
  953HOH     H2 2878   2.525   2.741   0.025  1.0228  0.7999 -0.4133
  954HOH      O 2879   1.669   1.655   4.002  0.0394  0.2103 -0.2054
  954HOH     H1 2880   1.596   1.642   4.063 -0.0716 -0.0627 -0.3914
  954HOH     H2 2881   1.731   1.709   4.049 -0.2045  0.2918  0.0237
  955HOH      O 2882   0.028   3.785   3.852 -0.7151  0.0929  0.4286
  955HOH     H1 2883   0.019   3.880   3.857 -0.4259  0.1884 -0.5070
  955HOH     H2 2884  -0.019   3.752   3.929 -0.5642  0.9970  0.9407
  956HOH      O 2885   0.240   1.008   2.931  0.1447 -0.7031  0.2112
  956HOH     H1 2886   0.200   1.069   2.868  0.9924  0.4710  0.7372
  956HOH     H2 2887   0.244   0.924   2.884  1.2174  0.2117 -1.5719
  957HOH      O 2888   3.470   4.005   2.622 -0.2445 -0.0989 -0.1964
  957HOH     H1 2889   3.381   4.035   2.640 -0.5887 -0.9591 -0.4140
  957HOH     H2 2890   3.469   3.912   2.642  0.1151 -0.5272 -1.9152
  958HOH      O 2891   0.342   3.882   2.481 -0.1982  0.2628  0.2933
  958HOH     H1 2892   0.433   3.912   2.485  0.4277 -1.2582 -0.5837
  958HOH     H2 2893   0.342   3.817   2.411 -2.1137  0.5904 -0.1272
  959HOH      O 2894   1.461   2.046   3.752  0.0509 -0.3682  0.3417
  959HOH     H1 2895   1.535   2.046   3.692 -0.1816 -0.0824  0.0431
  959HOH     H2 2896   1.387   2.018   3.697 -0.1022 -0.4342  0.5799
  960HOH      O 2897   3.598   3.073   4.126  0.2234  0.1240 -0.4307
  960HOH     H1 2898   3.605   3.069   4.031 -1.0362  0.2779 -0.5719
  960HOH     H2 2899   3.534   3.143   4.142 -0.6436 -0.7858  0.4285
  961HOH      O 2900   3.402   0.942   0.049  0.7463  0.1318  0.6489
  961HOH     H1 2901   3.440   1.015  -0.000 -0.0518  0.3406  0.3095
  961HOH     H2 2902   3.432   0.864   0.003 -0.4028  0.3283 -0.5613
  962HOH      O 2903   2.151   0.795   3.245  0.7773  0.7694 -0.4165
  962HOH     H1 2904   2.225   0.819   3.189  1.1005 -0.7887 -0.7568
  962HOH     H2 2905   2.177   0.713   3.286 -0.7834  0.0924 -0.6292
  963HOH      O 2906   0.198   3.279   3.492  0.5402 -0.4078  0.3874
  963HOH     H1 2907   0.115   3.325   3.505 -0.1392 -1.0725 -1.1639
  963HOH     H2 2908   0.261   3.348   3.473 -0.1883  0.0193 -0.6774
  964HOH      O 2909   2.369   4.078   3.894  0.1635 -0.5772 -0.1388
  964HOH     H1 2910   2.372   3.989   3.928  0.6246 -0.8976 -0.9657
  964HOH     H2 2911   2.457   4.113   3.911  0.6958 -1.0324 -1.6509
  965HOH      O 2912   2.441   2.473   3.873  0.5239  0.5341 -0.0878
  965HOH     H1 2913   2.358   2.438   3.906  1.3092 -1.4686 -0.0143
  965HOH     H2 2914   2.415   2.526   3.798 -0.8184 -1.5744 -1.3245
  966HOH      O 2915   0.251   0.353   4.169  0.0656 -0.7271 -0.4619
  966HOH     H1 2916   0.344   0.338   4.183  0.4077  0.7218 -0.8428
  966HOH     H2 2917   0.215   0.365   4.257  0.2581 -1.1163 -0.3258
  967HOH      O 2918   2.840   2.782   2.563  0.0252  0.0050 -0.3357
  967HOH     H1 2919   2.804   2.746   2.481 -1.4423 -0.6252  0.5073
  967HOH     H2 2920   2.826   2.713   2.628 -0.4894  1.1115  0.8140
  968HOH      O 2921   3.008   2.293   0.074  0.4807 -0.6447  0.0768
  968HOH     H1 2922   3.019   2.388   0.075  0.1738 -0.5824 -0.7676
  968HOH     H2 2923   3.063   2.261   0.145  0.2624  0.1921  0.6428
  969HOH      O 2924   3.419   3.275   4.145  0.1124  0.0677 -0.1464
  969HOH     H1 2925   3.326   3.276   4.126 -0.1299  0.7872  0.8952
  969HOH     H2 2926   3.452   3.359   4.113  0.7031 -0.6424 -1.5981
  970HOH      O 2927   4.240   4.142   3.870 -0.5411  0.0772 -0.6946
  970HOH     H1 2928   4.226   4.156   3.964 -1.0903  0.1540 -0.7756
  970HOH     H2 2929   4.163   4.183   3.829  0.0199  0.6340 -1.2207
  971HOH      O 2930   1.528   3.305   0.078  0.1037 -0.1047  0.3968
  971HOH     H1 2931   1.471   3.243   0.123  0.1555 -1.0616 -0.7701
  971HOH     H2 2932   1.473   3.382   0.064 -0.6645 -0.7008  0.0013
  972HOH      O 2933   2.486   0.724   2.358  0.0508 -0.1714 -0.2905
  972HOH     H1 2934   2.532   0.705   2.276 -0.0854 -0.8184 -0.2267
  972HOH     H2 2935   2.551   0.710   2.426 -0.1052 -0.6219 -0.2301
  973HOH      O 2936   0.128   3.737   3.364  0.3836 -0.0955 -0.0113
  973HOH     H1 2937   0.080   3.720   3.445  0.7566 -0.8768  0.0660
  973HOH     H2 2938   0.195   3.801   3.389  0.1108  0.1299  0.1494
  974HOH      O 2939   0.934   0.262   3.214 -0.1406 -0.0158  0.2768
  974HOH     H1 2940   0.872   0.224   3.152 -0.1826 -1.1164  0.9266
  974HOH     H2 2941   1.013   0.276   3.163 -0.2882 -0.5518 -0.1252
  975HOH      O 2942   2.593   3.477   2.186 -0.3845  0.0228  0.1957
  975HOH     H1 2943   2.630   3.470   2.098  0.8630  0.8395  0.5883
  975HOH     H2 2944   2.510   3.430   2.182 -0.1344 -0.3837 -1.2720
  976HOH      O 2945   2.231   0.221   2.803  0.0245 -1.0173  0.6586
  976HOH     H1 2946   2.314   0.255   2.836 -0.2577  1.3673 -0.6501
  976HOH     H2 2947   2.253   0.133   2.772  2.3307 -0.2867 -0.2834
  977HOH      O 2948   2.746   0.277   0.057  0.1716 -0.2225  0.0217
  977HOH     H1 2949   2.763   0.246   0.146 -0.1080 -0.0863  0.1264
  977HOH     H2 2950   2.687   0.211   0.020  0.9961 -0.7613 -0.3830
  978HOH      O 2951   4.021   1.105   0.605 -0.3346 -0.2437 -0.4126
  978HOH     H1 2952   4.009   1.079   0.696 -0.3464  1.4802  0.1566
  978HOH     H2 2953   4.061   1.029   0.563 -1.5311 -1.5868  0.6743
  979HOH      O 2954   2.549   1.225   4.171  0.4118  0.4074 -0.2642
  979HOH     H1 2955   2.547   1.137   4.209  0.9137  0.7314  0.5688
  979HOH     H2 2956   2.469   1.230   4.119  0.0253 -0.3001  0.2239
  980HOH      O 2957   1.889   3.539   1.949  0.7686  0.4210  0.0742
  980HOH     H1 2958   1.830   3.560   2.021 -0.1363  1.2503 -0.8551
  980HOH     H2 2959   1.856   3.457   1.913  0.0389  0.9523 -0.5304
  981HOH      O 2960   3.238   3.266   3.216  0.3684 -0.6318  0.1465
  981HOH     H1 2961   3.199   3.352   3.231  1.4926  0.1161 -0.8308
  981HOH     H2 2962   3.197   3.210   3.281 -1.2326  0.3689  0.1111
  982HOH      O 2963   2.630   4.198   3.988  0.4183  0.0748 -0.0709
  982HOH     H1 2964   2.716   4.188   4.030  0.8239  0.7762 -0.6960
  982HOH     H2 2965   2.644   4.262   3.919 -0.6579  0.3367 -0.0819
  983HOH      O 2966   1.934   0.893   0.140 -0.5518  0.2235 -0.0513
  983HOH     H1 2967   1.892   0.856   0.062 -0.5118 -0.4580  0.2418
  983HOH     H2 2968   1.863   0.898   0.204 -0.6914  1.2001 -0.2446
  984HOH      O 2969   1.473   4.250   0.900 -0.4939 -1.0143 -0.1205
  984HOH     H1 2970   1.509   4.233   0.813 -0.5841 -0.0270 -0.3789
  984HOH     H2 2971   1.378   4.250   0.888 -0.5168  0.5210 -0.3789
  985HOH      O 2972   1.708   1.481   3.561 -0.0125 -0.2304 -0.7840
  985HOH     H1 2973   1.709   1.507   3.653  0.4711  0.4913 -0.9741
  985HOH     H2 2974   1.799   1.457   3.542 -0.2808 -1.2812 -0.8466
  986HOH      O 2975   2.993   3.381   3.377 -0.6769 -0.1012  0.6851
  986HOH     H1 2976   2.959   3.467   3.354 -0.4061 -0.1389  0.1306
  986HOH     H2 2977   3.066   3.398   3.436 -0.2808  0.0777  0.1498
  987HOH      O 2978   0.071   2.135   0.212 -0.4038  0.3174  0.2101
  987HOH     H1 2979   0.041   2.196   0.280  0.9780  0.5841  0.6662
  987HOH     H2 2980   0.166   2.151   0.208 -0.2284 -0.7780 -0.7185
  988HOH      O 2981   3.469   0.516   2.291  0.2634 -0.0583  0.8258
  988HOH     H1 2982   3.506   0.598   2.259 -0.8536  0.1415 -0.0801
  988HOH     H2 2983   3.390   0.542   2.338 -0.5750 -0.6026 -0.1788
  989HOH      O 2984   1.714   1.692   1.191 -0.7007 -0.4135  0.1664
  989HOH     H1 2985   1.809   1.702   1.181 -0.7544 -0.1721 -0.1248
  989HOH     H2 2986   1.688   1.766   1.245 -0.6468 -0.7921  0.7183
  990HOH      O 2987   2.302   3.143   2.450 -0.6907  0.7481 -0.0895
  990HOH     H1 2988   2.384   3.133   2.498 -0.7044 -0.2520 -0.2247
  990HOH     H2 2989   2.314   3.221   2.397  0.8798 -0.2605 -1.4028
  991HOH      O 2990   0.351   0.338   2.492 -0.4037  0.2573 -0.2622
  991HOH     H1 2991   0.387   0.387   2.418 -0.4078  0.7586  0.0575
  991HOH     H2 2992   0.398   0.255   2.491 -0.9273 -0.0673 -1.2744
  992HOH      O 2993   2.557   3.679   2.742  0.3167 -0.6631 -0.0359
  992HOH     H1 2994   2.652   3.669   2.740  0.4219  0.1750 -1.2277
  992HOH     H2 2995   2.533   3.701   2.652 -0.7591  1.0008  0.5613
  993HOH      O 2996   1.719   3.664   1.570  0.0947 -0.3051  0.4030
  993HOH     H1 2997   1.667   3.667   1.651  1.5965 -0.7061  1.4603
  993HOH     H2 2998   1.705   3.576   1.536  0.2909 -0.5087  0.8355
  994HOH      O 2999   3.176   3.338   0.167  0.5752 -0.3081  0.5901
  994HOH     H1 3000   3.248   3.275   0.165  1.0811  0.2276 -0.8466
  994HOH     H2 3001   3.219   3.424   0.166 -0.0679  0.0321  0.1732
  995HOH      O 3002   2.859   2.141   1.842  0.0083  0.5521 -0.4566
  995HOH     H1 3003   2.887   2.050   1.837 -0.0024  0.5632 -0.7812
  995HOH     H2 3004   2.787   2.142   1.905 -0.1281  0.3030 -0.6101
  996HOH      O 3005   3.435   1.672   3.507 -0.2426 -0.4286 -0.2191
  996HOH     H1 3006   3.426   1.760   3.468 -0.1917 -0.1073  0.4651
  996HOH     H2 3007   3.470   1.619   3.436  0.4096  0.2770 -0.4621
  997HOH      O 3008   1.490   2.861   3.223  0.0733  0.3028  0.2633
  997HOH     H1 3009   1.450   2.895   3.143 -0.4370 -1.0924 -0.1275
  997HOH     H2 3010   1.551   2.930   3.250 -0.0966  1.0323 -1.0394
  998HOH      O 3011   0.295   0.625   2.236 -0.4225 -0.5434 -0.0178
  998HOH     H1 3012   0.367   0.569   2.264 -1.0849 -1.0410  0.8014
  998HOH     H2 3013   0.337   0.700   2.193  0.5843 -0.6318  0.7569
  999HOH      O 3014   3.735   3.762   1.905 -0.4775  0.2984 -0.0717
  999HOH     H1 3015   3.665   3.802   1.855  0.1114  0.3857 -0.8571
  999HOH     H2 3016   3.807   3.825   1.901 -0.4859  0.4322  1.1309
 1000HOH      O 3017   1.478   4.281   3.625 -0.3285  0.0917  0.8447
 1000HOH     H1 3018   1.519   4.250   3.544 -0.4045  0.7636  0.5412
 1000HOH     H2 3019   1.396   4.231   3.631  0.1318 -0.6820  1.0454
 1001HOH      O 3020   0.332   0.521   3.021 -0.4278 -0.5681 -0.4657
 1001HOH     H1 3021   0.387   0.505   2.944 -0.0474  1.2387 -0.6751
 1001HOH     H2 3022   0.395   0.530   3.093 -0.4395  0.7432 -0.5643
 1002HOH      O 3023   1.122   0.670   1.091  0.5012 -0.2286  0.3353
 1002HOH     H1 3024   1.081   0.592   1.053 -0.4724  0.4068  0.0121
 1002HOH     H2 3025   1.101   0.665   1.184 -0.0510 -0.0856  0.2263
 1003HOH      O 3026   3.021   3.286   1.027  0.1199  0.6639 -0.2164
 1003HOH     H1 3027   3.089   3.238   1.075  0.2699 -0.2909 -1.2854
 1003HOH     H2 3028   2.997   3.227   0.956 -1.5523  1.1547 -0.1241
 1004HOH      O 3029   0.815   0.468   1.158 -0.1896  0.2036  0.3687
 1004HOH     H1 3030   0.871   0.460   1.082 -1.5292  0.3217 -0.7070
 1004HOH     H2 3031   0.867   0.516   1.222  0.5801  1.1857 -0.9213
 1005HOH      O 3032   2.467   0.784   0.407  0.6046  0.1919  0.1960
 1005HOH     H1 3033   2.419   0.866   0.407 -1.4925 -0.8905 -0.5355
 1005HOH     H2 3034   2.518   0.786   0.326  0.3110  0.6429  0.0142
 1006HOH      O 3035   0.667   2.742   3.337  0.4370 -0.2053 -0.6178
 1006HOH     H1 3036   0.680   2.837   3.333 -0.6193 -0.0539 -1.1446
 1006HOH     H2 3037   0.696   2.717   3.425 -0.4557  0.8156  0.0121
 1007HOH      O 3038   0.859   2.921   0.519 -0.3966 -0.3369 -0.4618
 1007HOH     H1 3039   0.766   2.905   0.532 -0.2617 -0.4675  0.4426
 1007HOH     H2 3040   0.867   3.016   0.516 -0.4461 -0.2870  0.5121
 1008HOH      O 3041   3.234   3.993   3.548 -0.1798  0.1590 -0.2107
 1008HOH     H1 3042   3.270   4.011   3.461  0.3545  0.0547 -0.0135
 1008HOH     H2 3043   3.223   4.080   3.588  0.2538  0.1728 -0.1155
 1009HOH      O 3044   0.571   3.027   1.836 -0.2927  0.3120  0.6540
 1009HOH     H1 3045   0.620   3.024   1.918 -1.2718  1.6733  1.3738
 1009HOH     H2 3046   0.612   3.099   1.787 -0.3014  0.1128  0.3504
 1010HOH      O 3047   0.744   2.623   4.234  0.9378 -0.0051 -0.8058
 1010HOH     H1 3048   0.731   2.572   4.155  0.0586 -0.4252 -0.4171
 1010HOH     H2 3049   0.669   2.683   4.237  0.9770  0.0328 -0.3257
 1011HOH      O 3050   3.327   3.959   4.206  0.1227  0.1270  0.0471
 1011HOH     H1 3051   3.337   3.905   4.285  0.3387  0.2552  0.1084
 1011HOH     H2 3052   3.284   4.039   4.236 -1.2031 -0.4305 -0.2192
 1012HOH      O 3053   3.050   3.407   2.360 -0.8027  0.8233  0.5954
 1012HOH     H1 3054   3.001   3.343   2.309 -0.8678  0.8863  0.5788
 1012HOH     H2 3055   3.051   3.486   2.306  0.3162  0.4875  0.0614
 1013HOH      O 3056   0.388   1.017   3.355 -0.2497 -0.3773  0.0131
 1013HOH     H1 3057   0.438   1.023   3.274 -0.9776 -0.8905 -0.4914
 1013HOH     H2 3058   0.453   0.992   3.421  0.3127 -0.1520 -0.4360
 1014HOH      O 3059   3.160   0.583   0.696 -0.1473 -0.6622  0.0022
 1014HOH     H1 3060   3.090   0.595   0.761  0.5105 -0.6034  0.7238
 1014HOH     H2 3061   3.154   0.491   0.672 -0.3087 -0.7193  0.2471
 1015HOH      O 3062   3.721   1.567   1.738 -0.2078 -0.1364  0.9162
 1015HOH     H1 3063   3.680   1.491   1.778 -0.0409 -0.2967  0.7828
 1015HOH     H2 3064   3.769   1.533   1.663 -1.6881  0.3131 -0.3374
 1016HOH      O 3065   3.472   1.453   3.347  0.3370  0.1275  0.5793
 1016HOH     H1 3066   3.404   1.398   3.385 -0.1026 -0.2217 -0.5966
 1016HOH     H2 3067   3.554   1.416   3.380  0.1626 -2.0875 -0.9672
 1017HOH      O 3068   0.070   0.581   3.485 -0.0295  0.1178 -0.4516
 1017HOH     H1 3069   0.033   0.512   3.429  1.1123 -0.5235 -0.4693
 1017HOH     H2 3070   0.123   0.634   3.426 -0.1275  0.4307 -0.2599
 1018HOH      O 3071   0.935   0.761   3.432  0.5050 -0.4562 -0.6995
 1018HOH     H1 3072   0.932   0.665   3.430 -0.3414 -0.4833  0.2795
 1018HOH     H2 3073   1.003   0.781   3.496  0.3919 -0.4028 -0.5976
 1019HOH      O 3074   2.446   3.093   3.565  0.2915 -0.2160  0.2754
 1019HOH     H1 3075   2.473   3.094   3.657 -0.2497  0.1981  0.4436
 1019HOH     H2 3076   2.520   3.134   3.519  0.4110 -0.0785  0.5779
 1020HOH      O 3077   2.743   0.179   3.574  0.1816 -0.0177 -0.2428
 1020HOH     H1 3078   2.713   0.108   3.631  2.8124 -0.4056  0.9697
 1020HOH     H2 3079   2.770   0.249   3.633  2.2232 -0.0791 -0.9315
 1021HOH      O 3080   1.391   3.499   2.608  0.3398 -0.3520  0.0607
 1021HOH     H1 3081   1.458   3.532   2.548 -0.5419  0.2983 -0.6060
 1021HOH     H2 3082   1.340   3.576   2.632  0.2648 -0.7024  1.1725
 1022HOH      O 3083   3.941   3.119   1.378  0.1281 -0.2789 -0.2050
 1022HOH     H1 3084   3.986   3.035   1.368  0.3497 -0.2984  0.7567
 1022HOH     H2 3085   4.007   3.178   1.414 -0.1954  0.1330 -0.2645
 1023HOH      O 3086   0.402   0.837   2.051  0.4933 -0.1441  0.5890
 1023HOH     H1 3087   0.351   0.918   2.049  0.2889 -0.2753 -0.0297
 1023HOH     H2 3088   0.478   0.856   1.995  0.6815 -0.2328  0.8113
 1024HOH      O 3089   0.347   1.206   3.117  0.7112  0.7524 -0.4163
 1024HOH     H1 3090   0.341   1.124   3.069 -0.8698  0.0275  0.8423
 1024HOH     H2 3091   0.295   1.268   3.065 -0.0304  0.2897 -0.2597
 1025HOH      O 3092   0.820   1.022   1.128 -0.3538  0.1789  0.2335
 1025HOH     H1 3093   0.889   1.027   1.194 -0.5695  1.6073  0.4293
 1025HOH     H2 3094   0.779   1.109   1.130 -0.5134  0.2292 -1.6351
 1026HOH      O 3095   2.667   2.303   1.160 -0.1334  0.1038 -0.1022
 1026HOH     H1 3096   2.718   2.229   1.128  0.3717  0.2839  0.2487
 1026HOH     H2 3097   2.718   2.337   1.234 -0.5719  0.5331  0.0161
 1027HOH      O 3098   3.845   0.570   2.391  0.4268  0.6138 -0.2985
 1027HOH     H1 3099   3.777   0.528   2.443 -0.2740  2.5797  0.5332
 1027HOH     H2 3100   3.917   0.583   2.452  0.8099  0.2833 -0.6647
 1028HOH      O 3101   2.880   2.132   1.106  0.2583  0.3931 -0.1505
 1028HOH     H1 3102   2.920   2.089   1.030  0.4626  0.5021 -0.1080
 1028HOH     H2 3103   2.955   2.164   1.157  0.1090  1.1866 -0.3990
 1029HOH      O 3104   3.211   4.109   2.598  0.3211  0.1553  0.0092
 1029HOH     H1 3105   3.117   4.093   2.598  0.5083 -1.2273  0.0478
 1029HOH     H2 3106   3.220   4.203   2.581 -1.0053 -0.0156 -2.6942
 1030HOH      O 3107   4.194   3.714   2.119 -0.1185 -0.1716 -0.2478
 1030HOH     H1 3108   4.207   3.808   2.111 -0.3932 -0.0657  0.3933
 1030HOH     H2 3109   4.100   3.704   2.133  0.0768 -0.3729  1.3202
 1031HOH      O 3110   1.717   1.960   1.395  0.2379  0.0523  0.1091
 1031HOH     H1 3111   1.795   1.998   1.436  0.4440 -0.2132 -0.0293
 1031HOH     H2 3112   1.656   2.033   1.389  0.4594  0.2561  0.2569
 1032HOH      O 3113   3.790   1.125   1.068  0.4741  0.3991  0.1794
 1032HOH     H1 3114   3.695   1.127   1.085  0.1401  0.7695 -1.4387
 1032HOH     H2 3115   3.807   1.205   1.019  1.4649 -0.0719 -0.2957
 1033HOH      O 3116   4.112   0.533   0.594 -0.9345  0.8469  0.3339
 1033HOH     H1 3117   4.030   0.484   0.609 -0.9337  0.7724  0.0991
 1033HOH     H2 3118   4.104   0.568   0.506 -0.3267  0.0640 -0.0600
 1034HOH      O 3119   1.995   1.383   0.751 -0.0329 -0.2920 -0.6292
 1034HOH     H1 3120   1.993   1.443   0.676 -0.4760 -0.1801 -0.5304
 1034HOH     H2 3121   1.945   1.307   0.721 -0.1241 -0.2901 -0.4776
 1035HOH      O 3122   2.409   2.483   1.736 -0.0177  0.5384 -0.1293
 1035HOH     H1 3123   2.394   2.532   1.816  0.7176 -1.1582  1.1731
 1035HOH     H2 3124   2.501   2.456   1.741 -0.2733 -0.6468 -0.8871
 1036HOH      O 3125   3.794   4.148   1.706  0.2230  0.1193  0.4666
 1036HOH     H1 3126   3.831   4.210   1.769  0.8395 -0.0422  0.2762
 1036HOH     H2 3127   3.844   4.067   1.720  0.3502  0.0727 -0.2027
 1037HOH      O 3128   0.152   1.112   3.333  0.1786 -0.3727  0.5495
 1037HOH     H1 3129   0.225   1.051   3.338 -0.2295 -0.9889 -0.4157
 1037HOH     H2 3130   0.098   1.079   3.261 -0.0828  1.1250 -0.0052
 1038HOH      O 3131   3.076   1.359   2.832  0.4104  0.4704  0.3834
 1038HOH     H1 3132   3.170   1.359   2.811  0.5127 -0.6243  0.7085
 1038HOH     H2 3133   3.033   1.352   2.747  0.6075  1.1309  0.2206
 1039HOH      O 3134   2.467   0.026   4.206 -0.2725  0.4764 -0.3437
 1039HOH     H1 3135   2.532  -0.020   4.154 -0.3975 -0.6181  0.3922
 1039HOH     H2 3136   2.405   0.062   4.142 -0.7834 -1.3525 -0.9933
 1040HOH      O 3137   1.487   3.359   1.764  0.2856 -0.1386 -0.6769
 1040HOH     H1 3138   1.520   3.330   1.849 -0.5507  0.5632 -0.0665
 1040HOH     H2 3139   1.462   3.279   1.719  0.2078 -0.5022 -0.0128
 1041HOH      O 3140   4.053   3.792   0.082 -0.3436  0.3137 -0.2335
 1041HOH     H1 3141   4.130   3.795   0.138  0.1775  0.2014 -0.9146
 1041HOH     H2 3142   3.979   3.785   0.142  0.1215  1.1076  0.4719
 1042HOH      O 3143   2.766   1.583   2.750  0.0142 -0.2023  0.5494
 1042HOH     H1 3144   2.791   1.597   2.659 -0.1636 -0.2476  0.4941
 1042HOH     H2 3145   2.676   1.552   2.747  0.3929 -1.4330  0.6517
 1043HOH      O 3146   0.466   1.995   0.816 -0.8781  0.1734  0.1829
 1043HOH     H1 3147   0.501   1.910   0.843 -0.1529  0.7034  0.9978
 1043HOH     H2 3148   0.509   2.014   0.732 -0.5680  0.0182  0.3065
 1044HOH      O 3149   2.358   0.658   0.799 -0.5262  0.2320 -0.9127
 1044HOH     H1 3150   2.359   0.579   0.744 -1.4844  0.0548 -0.7198
 1044HOH     H2 3151   2.387   0.627   0.885 -0.1621  0.2612 -1.0210
 1045HOH      O 3152   3.264   0.019   0.837 -0.2113 -0.9978  0.2734
 1045HOH     H1 3153   3.346   0.054   0.802 -0.7821 -0.1044 -0.2389
 1045HOH     H2 3154   3.244   0.075   0.912 -0.4456 -1.0866  0.2792
 1046HOH      O 3155   2.458   3.839   2.031 -0.1195 -0.6137  0.3721
 1046HOH     H1 3156   2.462   3.898   1.955  2.0086 -0.8278  0.2088
 1046HOH     H2 3157   2.405   3.765   2.001 -1.1181  0.2333 -0.1132
 1047HOH      O 3158   1.769   2.142   2.470 -0.0599 -0.4055 -0.2201
 1047HOH     H1 3159   1.691   2.139   2.413 -0.9643 -1.2614  0.9617
 1047HOH     H2 3160   1.842   2.153   2.409 -1.0677  0.4571 -1.4019
 1048HOH      O 3161   0.856   3.242   2.473  0.7517  0.0409 -0.3067
 1048HOH     H1 3162   0.871   3.336   2.464  1.0768 -0.0342 -0.5848
 1048HOH     H2 3163   0.760   3.232   2.468  0.5151  0.5510  1.6704
 1049HOH      O 3164   0.318   1.040   1.265 -0.0062 -0.3486  0.5637
 1049HOH     H1 3165   0.413   1.036   1.261  0.0656  0.8585  0.3359
 1049HOH     H2 3166   0.295   0.993   1.345  0.6744 -1.5365  0.1182
 1050HOH      O 3167   1.004   2.967   1.588  0.6344  0.6122  0.5707
 1050HOH     H1 3168   1.019   2.999   1.499  0.9160 -1.7498 -0.3675
 1050HOH     H2 3169   1.030   2.875   1.586 -2.5749 -0.6416  2.1289
 1051HOH      O 3170   1.994   1.464   2.716 -0.0191  0.6187  0.0347
 1051HOH     H1 3171   1.968   1.376   2.691  0.0801  0.7197 -0.4397
 1051HOH     H2 3172   1.975   1.469   2.810 -0.1227  0.1315  0.0438
 1052HOH      O 3173   1.491   2.033   0.866  0.3715  0.6261 -0.0009
 1052HOH     H1 3174   1.510   2.118   0.907 -0.9301  0.3878  1.2727
 1052HOH     H2 3175   1.500   1.970   0.938  1.2550 -0.3519 -0.9037
 1053HOH      O 3176   1.136   3.903   1.910  0.4014  0.2091 -0.6957
 1053HOH     H1 3177   1.065   3.909   1.974  0.5366 -0.7022 -0.4318
 1053HOH     H2 3178   1.153   3.994   1.884  0.3011  0.6045  0.5152
 1054HOH      O 3179   3.942   4.235   1.454  0.6303  0.4096 -0.4083
 1054HOH     H1 3180   4.031   4.199   1.451  0.5493  0.1684  0.0104
 1054HOH     H2 3181   3.910   4.213   1.541 -0.0423  0.0144 -0.7424
 1055HOH      O 3182   1.572   0.488   4.196  0.0777  0.2302 -0.2056
 1055HOH     H1 3183   1.595   0.534   4.115  1.0007  0.5987  0.2309
 1055HOH     H2 3184   1.603   0.399   4.183  0.4629  0.3564 -0.1660
 1056HOH      O 3185   0.785   3.395   3.911  0.2836 -0.1551  0.3106
 1056HOH     H1 3186   0.703   3.414   3.956  0.6269 -0.7205  1.2343
 1056HOH     H2 3187   0.834   3.339   3.972  0.8928 -0.7614 -0.6675
 1057HOH      O 3188   4.121   1.677   3.487 -0.5468 -0.0414  0.7368
 1057HOH     H1 3189   4.156   1.765   3.499  1.6494 -0.5813 -0.4855
 1057HOH     H2 3190   4.120   1.639   3.575  0.5845  0.5689  1.0574
 1058HOH      O 3191   0.034   1.884   2.188 -0.3264  0.7271 -0.3030
 1058HOH     H1 3192   0.019   1.861   2.280  0.7208  0.6144 -0.1287
 1058HOH     H2 3193  -0.037   1.842   2.141  0.3307 -1.2109  0.2300
 1059HOH      O 3194   3.824   1.744   3.536 -0.0778 -0.5315 -0.2566
 1059HOH     H1 3195   3.775   1.772   3.458 -0.0681 -1.4570 -0.6163
 1059HOH     H2 3196   3.901   1.699   3.500  0.8579  0.5236  0.2967
 1060HOH      O 3197   0.125   2.502   2.043  0.0699 -0.7828 -0.3869
 1060HOH     H1 3198   0.088   2.527   1.958 -0.6715 -0.2794  0.0512
 1060HOH     H2 3199   0.128   2.584   2.093  0.0027 -1.1471  0.2433
 1061HOH      O 3200   3.986   1.440   0.588 -0.0524  0.4643  0.4265
 1061HOH     H1 3201   4.042   1.383   0.641  0.8141  1.1332  0.2704
 1061HOH     H2 3202   4.047   1.491   0.535 -0.8469  0.7654 -0.2437
 1062HOH      O 3203   1.943   0.369   1.575  0.6126  0.1861  0.1333
 1062HOH     H1 3204   2.033   0.364   1.608  0.5779 -0.8791  0.1294
 1062HOH     H2 3205   1.897   0.298   1.620  0.0838 -0.0736 -0.7682
 1063HOH      O 3206   1.237   2.240   1.109 -0.4645 -0.8282 -0.0624
 1063HOH     H1 3207   1.214   2.329   1.135 -0.0830 -0.8885  0.5126
 1063HOH     H2 3208   1.302   2.251   1.040  0.5945 -0.6289  0.9161
 1064HOH      O 3209   3.790   3.491   1.867 -0.6910 -0.7960  0.6504
 1064HOH     H1 3210   3.719   3.440   1.826 -0.3335 -1.6752  1.0608
 1064HOH     H2 3211   3.756   3.580   1.872 -0.8634 -0.6725 -1.2685
 1065HOH      O 3212   2.305   0.377   1.927  0.3026  0.1349  0.3285
 1065HOH     H1 3213   2.320   0.294   1.971  0.7820  0.1467  0.2003
 1065HOH     H2 3214   2.292   0.354   1.835 -0.5798  0.1202  0.4450
 1066HOH      O 3215   0.622   2.414   2.042 -0.1582  0.1161 -0.3718
 1066HOH     H1 3216   0.707   2.393   2.080  0.1996  0.0027 -1.1942
 1066HOH     H2 3217   0.561   2.408   2.115  0.2787 -1.4776 -0.0506
 1067HOH      O 3218   2.060   3.436   3.483 -0.1581 -0.2880  0.3011
 1067HOH     H1 3219   2.146   3.464   3.516 -0.1720  1.2253 -0.7665
 1067HOH     H2 3220   2.081   3.374   3.413  0.1869  0.6976 -0.5341
 1068HOH      O 3221   1.755   4.247   1.214 -0.4018 -0.2888 -0.0824
 1068HOH     H1 3222   1.766   4.154   1.196  0.3358 -0.3404  0.5184
 1068HOH     H2 3223   1.740   4.251   1.309  0.1986  0.2419 -0.0018
 1069HOH      O 3224   2.310   4.217   0.855 -0.2190  0.0458 -0.3357
 1069HOH     H1 3225   2.303   4.224   0.950  0.3755  1.4357 -0.3519
 1069HOH     H2 3226   2.223   4.238   0.822 -0.3537 -0.1590 -0.1183
 1070HOH      O 3227   0.467   0.637   3.254  0.1783 -0.1166 -0.1710
 1070HOH     H1 3228   0.497   0.552   3.287 -0.7395 -0.0177  1.0211
 1070HOH     H2 3229   0.540   0.697   3.273  0.4364 -0.4397 -0.1225
 1071HOH      O 3230   4.070   3.300   1.543  0.0561 -0.2736 -0.1830
 1071HOH     H1 3231   3.995   3.357   1.524  0.1876  0.2723  0.8141
 1071HOH     H2 3232   4.147   3.357   1.533  0.1980 -0.2806  0.6982
 1072HOH      O 3233   2.247   2.846   2.116 -0.4459 -0.4716  0.0108
 1072HOH     H1 3234   2.200   2.927   2.095  0.5571  0.2005  0.1842
 1072HOH     H2 3235   2.251   2.845   2.212 -0.9615 -1.0522  0.0338
 1073HOH      O 3236   3.341   2.689   1.446  0.4322  0.7093 -0.2559
 1073HOH     H1 3237   3.252   2.692   1.412  0.1043  0.6501  0.5656
 1073HOH     H2 3238   3.378   2.775   1.423 -0.1199  1.0579  0.1067
 1074HOH      O 3239   1.903   4.234   1.765  0.1717 -0.3434 -0.4367
 1074HOH     H1 3240   1.988   4.191   1.776  0.5014  0.2534 -0.5551
 1074HOH     H2 3241   1.904   4.305   1.829 -0.7195 -1.0033  0.3706
 1075HOH      O 3242   0.946   4.206   2.023 -0.2313  0.3899  0.4568
 1075HOH     H1 3243   0.860   4.245   2.008  0.1884  1.2586  0.2107
 1075HOH     H2 3244   1.007   4.262   1.975  0.4621 -0.2994  0.4926
 1076HOH      O 3245   3.783   3.846   3.095 -0.2959  0.4774  0.3095
 1076HOH     H1 3246   3.849   3.858   3.163  0.0701 -0.9131  0.2783
 1076HOH     H2 3247   3.818   3.890   3.018 -0.4338  1.5547  0.8295
 1077HOH      O 3248   1.595   3.152   0.685  0.4680 -0.5283  0.2702
 1077HOH     H1 3249   1.665   3.183   0.628 -1.7414  1.5225 -1.7903
 1077HOH     H2 3250   1.585   3.222   0.750  0.3072 -0.7999  0.5443
 1078HOH      O 3251   1.190   1.828   4.046  0.2083  0.6883 -0.2153
 1078HOH     H1 3252   1.236   1.778   3.980  0.4435  1.2417 -0.4857
 1078HOH     H2 3253   1.103   1.842   4.009 -0.1460 -0.2094  0.2212
 1079HOH      O 3254   2.345   0.623   3.640  0.1396 -0.4845  0.1728
 1079HOH     H1 3255   2.431   0.588   3.619 -0.2901 -0.6737 -1.6065
 1079HOH     H2 3256   2.294   0.547   3.668  0.2663 -0.5601  0.1985
 1080HOH      O 3257   3.575   0.512   1.103  0.1314  0.4138 -0.0952
 1080HOH     H1 3258   3.670   0.523   1.103  0.0169  1.7428  0.4561
 1080HOH     H2 3259   3.542   0.586   1.053 -0.6310 -0.2930 -0.7035
 1081HOH      O 3260   3.232   0.884   4.019 -0.2075  0.3049  0.2489
 1081HOH     H1 3261   3.256   0.853   4.106 -0.5557  0.2941  0.3468
 1081HOH     H2 3262   3.261   0.975   4.017  0.6406  0.0433  0.0325
 1082HOH      O 3263   3.674   3.366   2.732 -0.5172 -0.0461  0.1324
 1082HOH     H1 3264   3.692   3.395   2.822  0.8175 -0.4843  0.0511
 1082HOH     H2 3265   3.751   3.395   2.682 -0.4273 -1.2628 -0.5082
 1083HOH      O 3266   1.595   0.443   1.648 -0.1504 -0.1337  0.0461
 1083HOH     H1 3267   1.612   0.433   1.741 -1.0737 -0.0144  0.2408
 1083HOH     H2 3268   1.604   0.354   1.613  0.0894 -0.1973  0.2627
 1084HOH      O 3269   1.816   2.105   0.535  0.3332  0.2102  0.0371
 1084HOH     H1 3270   1.733   2.056   0.533  0.3444  0.1933 -0.7677
 1084HOH     H2 3271   1.796   2.184   0.584  0.3968 -0.7062  1.6745
 1085HOH      O 3272   0.750   0.550   2.144  0.1088  0.2281 -0.0164
 1085HOH     H1 3273   0.791   0.636   2.151  0.2701  0.2402 -0.8344
 1085HOH     H2 3274   0.821   0.488   2.162  0.6171  0.2447 -1.5808
 1086HOH      O 3275   1.259   1.721   3.676  0.1782  0.2251 -0.4438
 1086HOH     H1 3276   1.197   1.700   3.606  0.8850 -0.1913 -0.9740
 1086HOH     H2 3277   1.281   1.812   3.662  1.1949 -0.1430 -1.5300
 1087HOH      O 3278   4.243   2.805   1.739 -0.1056  0.2515  0.5482
 1087HOH     H1 3279   4.205   2.889   1.713  1.0856  0.5212 -0.4859
 1087HOH     H2 3280   4.200   2.741   1.682  0.7541  0.5277 -0.4697
 1088HOH      O 3281   0.600   1.575   1.592 -0.6312 -0.0462 -0.1043
 1088HOH     H1 3282   0.645   1.554   1.674 -0.1106 -0.6014 -0.5201
 1088HOH     H2 3283   0.568   1.491   1.560 -0.1524  0.0373 -0.8524
 1089HOH      O 3284   1.624   3.920   3.749  0.1474  0.2369 -0.3538
 1089HOH     H1 3285   1.612   3.833   3.713 -2.6879  0.4668 -0.4386
 1089HOH     H2 3286   1.664   3.906   3.835  0.6510 -1.0068 -0.7565
 1090HOH      O 3287   0.029   0.535   3.758  0.2403  0.3368  0.2512
 1090HOH     H1 3288   0.037   0.550   3.664 -0.3870 -0.0354  0.1295
 1090HOH     H2 3289   0.116   0.506   3.785  0.2329 -0.2868 -0.3589
 1091HOH      O 3290   4.125   0.816   3.882 -0.1095  0.0144  0.4212
 1091HOH     H1 3291   4.144   0.905   3.851 -0.0511  0.0729  0.6200
 1091HOH     H2 3292   4.058   0.784   3.822 -1.5511  0.8897  1.3976
 1092HOH      O 3293   3.250   2.866   4.063 -0.3001 -0.3420  0.2889
 1092HOH     H1 3294   3.329   2.835   4.020 -0.8021 -1.4297  0.0944
 1092HOH     H2 3295   3.203   2.915   3.995 -0.3265 -0.6697  0.0697
 1093HOH      O 3296   1.333   1.453   0.927 -0.3806 -0.3414 -0.5744
 1093HOH     H1 3297   1.389   1.522   0.891 -1.1291  0.3568 -0.4525
 1093HOH     H2 3298   1.351   1.376   0.872  0.1687  0.0599 -0.9773
 1094HOH      O 3299   0.401   2.950   3.562  0.0703  0.3206  0.4306
 1094HOH     H1 3300   0.452   2.983   3.488 -0.5084  0.2166 -0.0331
 1094HOH     H2 3301   0.373   3.029   3.609 -1.0563  0.5426 -0.5038
 1095HOH      O 3302   2.170   3.899   1.711  0.2514 -0.1386 -0.5847
 1095HOH     H1 3303   2.159   3.804   1.708 -0.3573 -0.0990  0.0603
 1095HOH     H2 3304   2.248   3.916   1.657  1.2609 -1.1452  0.4405
 1096HOH      O 3305   0.289   2.503   2.994  0.6577 -0.0762  0.3203
 1096HOH     H1 3306   0.259   2.510   3.085  0.1573  0.2963  0.1378
 1096HOH     H2 3307   0.384   2.494   3.001  0.6711  0.3486  0.8654
 1097HOH      O 3308   4.239   2.966   3.350  0.4355  0.0413 -0.5564
 1097HOH     H1 3309   4.334   2.960   3.340  0.6929  1.4853  0.4776
 1097HOH     H2 3310   4.205   2.943   3.264  1.7001 -0.5229 -0.9581
 1098HOH      O 3311   3.711   2.165   4.123 -0.0303 -0.4957 -0.4319
 1098HOH     H1 3312   3.629   2.187   4.166  0.6491  0.3091  0.5623
 1098HOH     H2 3313   3.720   2.071   4.133 -0.2036 -0.4190  0.6985
 1099HOH      O 3314   1.356   2.305   0.160 -0.3038  0.3461  0.2213
 1099HOH     H1 3315   1.389   2.316   0.071 -1.5294 -0.4861 -0.3963
 1099HOH     H2 3316   1.314   2.389   0.181  0.6473  0.8116  0.3487
 1100HOH      O 3317   3.074   1.040   2.118 -0.3473  0.3148 -0.5105
 1100HOH     H1 3318   3.161   1.074   2.139 -0.4524 -0.4366  1.6019
 1100HOH     H2 3319   3.018   1.117   2.115  0.3026  0.7923 -1.7219
 1101HOH      O 3320   0.210   3.025   2.446  0.4421 -0.0499  0.5759
 1101HOH     H1 3321   0.168   3.061   2.368  0.3226 -0.5006  0.4275
 1101HOH     H2 3322   0.299   3.061   2.443  0.2713  0.3798  0.5362
 1102HOH      O 3323   2.641   3.269   0.977  0.2139 -0.4359  0.3884
 1102HOH     H1 3324   2.678   3.341   1.029 -2.0433  0.7944  0.5494
 1102HOH     H2 3325   2.686   3.276   0.893  1.5892 -0.3060  1.0751
 1103HOH      O 3326   2.185   2.381   2.174  0.4198 -0.6360  0.1065
 1103HOH     H1 3327   2.149   2.470   2.178  1.2219 -0.2993  0.2130
 1103HOH     H2 3328   2.238   2.373   2.252 -0.5043 -1.6358  0.6868
 1104HOH      O 3329   3.856   2.384   1.978 -0.2461  0.0761 -0.0386
 1104HOH     H1 3330   3.937   2.378   1.928 -0.0816 -0.2182  0.2581
 1104HOH     H2 3331   3.799   2.440   1.924 -0.2038 -0.5058 -0.7178
 1105HOH      O 3332   1.459   0.478   3.658 -0.4156 -0.0368  0.2881
 1105HOH     H1 3333   1.467   0.471   3.563 -1.8776 -0.1393  0.1271
 1105HOH     H2 3334   1.502   0.399   3.692  0.5999  0.2612 -0.2133
 1106HOH      O 3335   0.220   2.538   0.928  0.4935 -0.5991 -1.3209
 1106HOH     H1 3336   0.275   2.460   0.935  0.6908 -0.4653 -1.3690
 1106HOH     H2 3337   0.131   2.504   0.933  0.5120 -0.6550  1.1237
 1107HOH      O 3338   2.898   3.631   1.261 -0.1633  0.5284  0.4530
 1107HOH     H1 3339   2.893   3.595   1.349  0.3246 -0.1683  0.2164
 1107HOH     H2 3340   2.990   3.656   1.250  0.3777 -1.4499 -0.5668
 1108HOH      O 3341   3.170   0.280   0.662 -0.1453  0.5276 -0.2869
 1108HOH     H1 3342   3.131   0.274   0.575 -1.2591  0.4998  0.1852
 1108HOH     H2 3343   3.248   0.224   0.657 -0.3805  0.2442 -1.1539
 1109HOH      O 3344   0.045   1.479   2.226  0.3545 -0.1572  0.4648
 1109HOH     H1 3345   0.079   1.413   2.166 -0.9851 -0.1559 -0.3526
 1109HOH     H2 3346  -0.049   1.464   2.229 -0.0158  1.6532  0.2988
 1110HOH      O 3347   1.048   3.002   2.536 -0.2816 -0.6354  0.0978
 1110HOH     H1 3348   1.002   3.035   2.459 -1.4024 -0.4178  0.8272
 1110HOH     H2 3349   0.983   3.003   2.606  1.1945  1.3433  1.6856
 1111HOH      O 3350   2.309   3.114   1.296 -0.0669  0.3892  0.4773
 1111HOH     H1 3351   2.221   3.113   1.334 -0.2971  0.5157 -0.0228
 1111HOH     H2 3352   2.327   3.206   1.280 -0.7058  0.3059 -1.2540
 1112HOH      O 3353   2.396   1.101   1.602 -0.0800  0.1978 -0.3216
 1112HOH     H1 3354   2.331   1.168   1.624  0.0178  0.7260 -1.4773
 1112HOH     H2 3355   2.353   1.047   1.536  0.3153 -0.0457 -0.3884
 1113HOH      O 3356   1.498   1.486   3.419 -0.3353 -0.0226 -0.0455
 1113HOH     H1 3357   1.571   1.487   3.481 -0.5448  0.0362  0.2044
 1113HOH     H2 3358   1.460   1.399   3.428 -0.2364 -0.0880 -0.2486
 1114HOH      O 3359   2.032   1.200   3.886  0.3516 -0.1435  0.4641
 1114HOH     H1 3360   2.006   1.232   3.799  0.4163 -1.2218  0.0103
 1114HOH     H2 3361   1.950   1.181   3.930  0.3238 -0.1932  0.3917
 1115HOH      O 3362   1.495   1.648   0.853  0.4051 -0.1538  0.4655
 1115HOH     H1 3363   1.571   1.705   0.862  0.2699  0.0345  0.4167
 1115HOH     H2 3364   1.450   1.679   0.774  0.2409 -0.2217  0.5305
 1116HOH      O 3365   1.709   3.698   0.803  0.4266 -1.1831  0.1570
 1116HOH     H1 3366   1.712   3.793   0.796  1.8644 -1.2297 -0.4465
 1116HOH     H2 3367   1.648   3.681   0.875  0.5963  0.2101  0.6826
 1117HOH      O 3368   1.813   3.290   1.896 -0.0820 -0.5918  0.4313
 1117HOH     H1 3369   1.731   3.291   1.945 -0.5871 -0.2909 -0.3846
 1117HOH     H2 3370   1.822   3.199   1.867 -0.5032 -0.4876 -0.0587
 1118HOH      O 3371   2.067   2.016   0.621 -0.4574  0.1582 -0.5042
 1118HOH     H1 3372   1.988   2.051   0.580 -0.4203  1.1654  0.2093
 1118HOH     H2 3373   2.139   2.064   0.579 -0.2813 -0.1658 -0.5797
 1119HOH      O 3374   1.669   2.637   3.245  0.5020 -0.1645  0.0294
 1119HOH     H1 3375   1.626   2.720   3.224  0.7682 -0.1190 -0.3400
 1119HOH     H2 3376   1.610   2.595   3.308 -0.3837 -0.3541 -0.8753
 1120HOH      O 3377   2.895   4.129   4.098 -0.3140  0.1850  0.0105
 1120HOH     H1 3378   2.942   4.060   4.050 -0.5778 -0.4584  0.6412
 1120HOH     H2 3379   2.962   4.170   4.152 -0.1068  0.6074 -0.5438
 1121HOH      O 3380   4.086   0.219   3.894 -0.1592 -0.1337  0.2206
 1121HOH     H1 3381   4.048   0.307   3.899 -0.8592 -0.3229 -0.9950
 1121HOH     H2 3382   4.180   0.234   3.903 -0.2478  0.7769 -0.1417
 1122HOH      O 3383   0.896   3.221   2.757  0.3385 -0.1067 -0.2274
 1122HOH     H1 3384   0.887   3.227   2.662 -0.1480  1.2029 -0.1377
 1122HOH     H2 3385   0.834   3.285   2.792  1.6459  0.6795  0.9117
 1123HOH      O 3386   2.123   2.143   3.180 -0.3249  0.4139 -0.2436
 1123HOH     H1 3387   2.179   2.199   3.234 -1.3633  1.3650 -0.0832
 1123HOH     H2 3388   2.040   2.139   3.228 -0.3307 -1.2768 -0.2657
 1124HOH      O 3389   0.343   0.575   0.253 -0.1134 -0.1911 -0.2097
 1124HOH     H1 3390   0.307   0.564   0.341  0.0911  0.0346 -0.0911
 1124HOH     H2 3391   0.430   0.535   0.258  0.6784  1.3986  0.2580
 1125HOH      O 3392   2.178   1.308   3.398 -0.3419  0.4106 -0.0865
 1125HOH     H1 3393   2.191   1.235   3.458  1.7771 -0.1739 -1.0451
 1125HOH     H2 3394   2.145   1.268   3.317 -0.2845  0.6896 -0.2527
 1126HOH      O 3395   2.243   2.560   2.821 -0.1102 -0.3508 -0.6089
 1126HOH     H1 3396   2.208   2.604   2.743  0.1587  0.4644 -0.2928
 1126HOH     H2 3397   2.181   2.580   2.890  0.5906  0.5427 -0.1967
 1127HOH      O 3398   3.157   2.030   0.675 -0.0720 -0.2066  0.1024
 1127HOH     H1 3399   3.067   2.019   0.707 -0.0896 -0.8604 -0.1448
 1127HOH     H2 3400   3.149   2.093   0.604 -0.5190 -1.0329 -0.6175
 1128HOH      O 3401   0.589   2.719   2.712 -0.0712  0.1027  0.3524
 1128HOH     H1 3402   0.671   2.738   2.757 -0.0781 -0.2813  0.5411
 1128HOH     H2 3403   0.583   2.623   2.715  0.5643 -0.0909 -1.5594
 1129HOH      O 3404   3.598   3.883   1.375  0.0701 -0.0568 -0.1141
 1129HOH     H1 3405   3.604   3.957   1.436 -0.8169  1.5674 -1.7920
 1129HOH     H2 3406   3.554   3.814   1.425  0.4825  0.6850  1.4089
 1130HOH      O 3407   2.803   1.801   1.293 -0.2622 -0.2289  0.0234
 1130HOH     H1 3408   2.827   1.848   1.373 -0.5982  1.1393 -0.6192
 1130HOH     H2 3409   2.720   1.839   1.267 -0.1605 -0.6315 -0.9780
 1131HOH      O 3410   0.336   4.135   2.555 -0.2788  0.4055  0.2643
 1131HOH     H1 3411   0.327   4.043   2.532 -1.1607  0.5281  0.0689
 1131HOH     H2 3412   0.280   4.182   2.493 -0.1483  1.0386  0.6008
 1132HOH      O 3413   0.741   4.081   2.658 -0.1412 -0.4259  0.0912
 1132HOH     H1 3414   0.790   4.141   2.715  0.4197 -0.5774 -0.2197
 1132HOH     H2 3415   0.668   4.051   2.712 -0.7254  0.8934  0.1192
 1133HOH      O 3416   3.384   0.700   0.597  0.0115  0.5329  0.1731
 1133HOH     H1 3417   3.303   0.685   0.646 -0.4670  0.6559 -0.5482
 1133HOH     H2 3418   3.361   0.677   0.507  0.8581  0.3297 -0.0061
 1134HOH      O 3419   2.539   3.129   4.053  0.4111 -0.5287  0.1916
 1134HOH     H1 3420   2.595   3.058   4.024  0.5759 -0.5922  0.6431
 1134HOH     H2 3421   2.553   3.199   3.990  1.0473 -0.5241  0.3269
 1135HOH      O 3422   2.874   3.948   1.421  0.9963  0.0252 -0.4709
 1135HOH     H1 3423   2.810   3.885   1.455  0.1296  1.1509  0.1292
 1135HOH     H2 3424   2.956   3.926   1.465  0.3336  0.2885  0.9977
 1136HOH      O 3425   3.090   4.023   2.932 -0.0481  0.2955 -0.0502
 1136HOH     H1 3426   3.176   3.984   2.947 -0.2259  0.1628  0.6788
 1136HOH     H2 3427   3.109   4.113   2.905  0.3343 -0.0093 -0.8811
 1137HOH      O 3428   2.038   0.283   1.251 -0.2460  0.4383  0.4027
 1137HOH     H1 3429   2.063   0.349   1.186 -0.6321  0.6829  0.4968
 1137HOH     H2 3430   1.991   0.332   1.319  0.1073  0.1810  0.8497
 1138HOH      O 3431   3.120   2.798   1.910 -0.5643  0.1537  0.1946
 1138HOH     H1 3432   3.167   2.800   1.827 -0.2325  0.9093  0.3869
 1138HOH     H2 3433   3.138   2.711   1.946  0.9615  0.5056  0.3993
 1139HOH      O 3434   2.278   3.926   1.029 -0.1004 -0.0286 -0.0050
 1139HOH     H1 3435   2.342   3.926   1.101  1.1076  1.6565 -0.9418
 1139HOH     H2 3436   2.290   3.841   0.986  0.8280 -0.1379  0.4213
 1140HOH      O 3437   2.131   1.680   1.633  0.9145 -0.2201  0.5463
 1140HOH     H1 3438   2.133   1.591   1.667  0.6630 -0.7050 -0.6045
 1140HOH     H2 3439   2.042   1.691   1.599  1.1587  0.1963  0.0076
 1141HOH      O 3440   1.657   0.721   0.558  0.5056 -0.0467  0.1671
 1141HOH     H1 3441   1.578   0.677   0.588  0.4255  0.5275  0.8453
 1141HOH     H2 3442   1.712   0.729   0.636  0.0167  2.0681  0.4145
 1142HOH      O 3443   2.210   0.402   3.719  0.9636  0.2784 -0.5910
 1142HOH     H1 3444   2.122   0.427   3.689  0.2409  0.3330  1.3232
 1142HOH     H2 3445   2.204   0.307   3.733  0.6516  0.4649  0.9202
 1143HOH      O 3446   2.352   0.544   2.723 -0.3024  0.1387 -0.0860
 1143HOH     H1 3447   2.421   0.495   2.677  1.2961  1.6442  0.4779
 1143HOH     H2 3448   2.308   0.593   2.654  1.3168  1.5036 -0.2631
 1144HOH      O 3449   2.674   1.830   4.054 -0.1963 -0.2569  0.5380
 1144HOH     H1 3450   2.601   1.851   4.113 -0.7246  0.1978 -0.2452
 1144HOH     H2 3451   2.633   1.785   3.980  0.4477 -0.7962  0.4933
 1145HOH      O 3452   0.729   2.472   4.012  0.3544 -0.3716  0.2093
 1145HOH     H1 3453   0.815   2.459   3.971  0.2358 -1.1779  0.1789
 1145HOH     H2 3454   0.667   2.466   3.940  0.1903 -1.1564  0.3998
 1146HOH      O 3455   0.156   0.352   0.464  0.0453 -0.2739  0.4716
 1146HOH     H1 3456   0.232   0.295   0.475  0.1277 -1.0001 -2.3012
 1146HOH     H2 3457   0.095   0.301   0.410 -1.2900  1.1722  0.4668
 1147HOH      O 3458   0.769   2.302   3.081 -0.8950  0.0330  0.0599
 1147HOH     H1 3459   0.848   2.250   3.098 -1.0165 -0.4264 -0.7074
 1147HOH     H2 3460   0.792   2.391   3.108 -0.4212 -0.2606  0.6732
 1148HOH      O 3461   1.378   0.171   2.936  0.1207 -0.0438 -0.0376
 1148HOH     H1 3462   1.459   0.126   2.961  0.4361  1.2225  1.4873
 1148HOH     H2 3463   1.408   0.243   2.880  0.1973  0.8427  1.0824
 1149HOH      O 3464   2.658   0.068   0.637  0.1113  0.7393  0.1250
 1149HOH     H1 3465   2.601   0.015   0.582  0.5228  0.2312  0.1717
 1149HOH     H2 3466   2.598   0.116   0.694 -0.3663  1.7771 -1.1533
 1150HOH      O 3467   3.840   1.378   0.914 -0.4738  0.1294 -0.0970
 1150HOH     H1 3468   3.793   1.418   0.840 -0.2651  1.1122  0.2760
 1150HOH     H2 3469   3.933   1.387   0.891 -0.3770 -1.6678 -0.7614
 1151HOH      O 3470   3.334   1.167   2.129 -0.0898 -0.3496 -0.4581
 1151HOH     H1 3471   3.265   1.232   2.141  0.6653  0.3848  0.1354
 1151HOH     H2 3472   3.389   1.202   2.059  0.4162 -0.2519 -0.0209
 1152HOH      O 3473   3.500   3.158   1.330  0.4852  0.6211  0.0921
 1152HOH     H1 3474   3.432   3.093   1.349  1.2154  0.1179  1.1924
 1152HOH     H2 3475   3.504   3.163   1.235 -1.0208  0.6166 -0.0134
 1153HOH      O 3476   3.467   1.337   3.758  0.2012 -0.6389 -0.2608
 1153HOH     H1 3477   3.389   1.378   3.720  0.4791 -0.7228 -0.9689
 1153HOH     H2 3478   3.529   1.409   3.769  0.3184 -0.6979 -0.5114
 1154HOH      O 3479   0.292   0.175   1.050  0.3634  0.2352  0.3038
 1154HOH     H1 3480   0.336   0.190   0.967  0.1155 -0.1176  0.1031
 1154HOH     H2 3481   0.361   0.148   1.110  0.3787 -0.7813 -0.1278
 1155HOH      O 3482   2.328   0.432   0.596  0.1801  0.1732 -0.6698
 1155HOH     H1 3483   2.290   0.515   0.568 -0.2598  0.2005 -0.0257
 1155HOH     H2 3484   2.351   0.388   0.514 -1.4267  0.0735 -1.1335
 1156HOH      O 3485   2.247   0.910   1.167 -0.0152  0.2183 -0.0247
 1156HOH     H1 3486   2.152   0.922   1.160 -0.0435 -0.3700 -0.9075
 1156HOH     H2 3487   2.259   0.816   1.180  0.4500  0.2674 -0.0650
 1157HOH      O 3488   4.028   2.651   1.130 -0.4398 -0.0154 -0.1014
 1157HOH     H1 3489   4.102   2.708   1.152 -0.1590 -0.2534 -0.4150
 1157HOH     H2 3490   3.962   2.670   1.198 -0.1631  0.3257  0.0780
 1158HOH      O 3491   4.264   2.748   3.121 -0.3417  0.3109 -0.3706
 1158HOH     H1 3492   4.248   2.827   3.069 -1.2965 -0.2964 -1.0696
 1158HOH     H2 3493   4.216   2.679   3.076  1.1771 -0.9072 -0.3080
 1159HOH      O 3494   0.288   1.009   0.109 -0.0391  0.0173  0.4842
 1159HOH     H1 3495   0.200   0.985   0.081  0.0012 -0.2373  0.5649
 1159HOH     H2 3496   0.341   1.000   0.030 -0.1306  0.4255  0.3738
 1160HOH      O 3497   0.784   2.716   1.781  0.3241 -0.5846 -0.3888
 1160HOH     H1 3498   0.836   2.638   1.764  0.7546 -0.0405 -1.8929
 1160HOH     H2 3499   0.734   2.730   1.701  1.2916  1.3957 -0.7851
 1161HOH      O 3500   2.799   1.255   2.569 -0.5745  0.1456 -0.3443
 1161HOH     H1 3501   2.747   1.257   2.489 -0.0749 -0.2891 -0.6963
 1161HOH     H2 3502   2.865   1.323   2.557 -0.0405 -0.3987 -0.6491
 1162HOH      O 3503   3.638   0.423   2.526  0.6637  0.5677  0.0405
 1162HOH     H1 3504   3.667   0.333   2.538  1.4720  0.8830  0.6647
 1162HOH     H2 3505   3.585   0.421   2.446  1.5897 -0.2718 -0.6085
 1163HOH      O 3506   3.149   0.007   2.904  0.1394  0.2410  0.4530
 1163HOH     H1 3507   3.156   0.012   2.999 -0.3069 -1.2754  0.6166
 1163HOH     H2 3508   3.123   0.095   2.877  0.3365  0.7238  1.7095
 1164HOH      O 3509   0.603   1.401   0.152  0.2818  0.2196  0.2661
 1164HOH     H1 3510   0.528   1.449   0.190  0.0239 -0.7442  1.0609
 1164HOH     H2 3511   0.565   1.320   0.118  0.9823 -0.4108  0.9188
 1165HOH      O 3512   1.410   2.759   0.397 -0.0596  0.2582  0.0333
 1165HOH     H1 3513   1.481   2.696   0.411  0.3647  0.6954 -0.1193
 1165HOH     H2 3514   1.396   2.798   0.484 -0.1276  0.1581  0.0676
 1166HOH      O 3515   0.765   3.504   3.157 -0.6750 -0.3678 -0.0398
 1166HOH     H1 3516   0.792   3.501   3.249 -0.5844  1.1632  0.0452
 1166HOH     H2 3517   0.669   3.497   3.160 -0.7201  0.2485  0.2444
 1167HOH      O 3518   0.606   4.262   1.668  0.8359  0.2014 -0.0064
 1167HOH     H1 3519   0.699   4.249   1.649  1.1105 -0.5819  1.5370
 1167HOH     H2 3520   0.601   4.266   1.764 -0.6842  0.6811 -0.0474
 1168HOH      O 3521   4.047   0.631   2.578  0.0343  0.1750  0.0350
 1168HOH     H1 3522   4.069   0.719   2.608 -1.6502  0.6637  0.0597
 1168HOH     H2 3523   3.978   0.602   2.638 -0.3429 -0.6250 -0.7412
 1169HOH      O 3524   1.286   0.359   4.219  0.1673  0.9256  0.3956
 1169HOH     H1 3525   1.283   0.272   4.180  0.0768  1.4611 -0.8860
 1169HOH     H2 3526   1.377   0.388   4.206  0.5006  0.6502  1.7823
 1170HOH      O 3527   0.816   0.247   0.123 -0.0449  0.4574  0.2862
 1170HOH     H1 3528   0.863   0.330   0.126 -1.2121  1.2136 -0.4300
 1170HOH     H2 3529   0.734   0.268   0.078 -0.5014 -1.0420  0.3071
 1171HOH      O 3530   3.007   0.043   0.288 -0.5528 -0.8846 -0.5931
 1171HOH     H1 3531   3.029   0.136   0.297 -0.0510 -1.0081 -0.5345
 1171HOH     H2 3532   2.911   0.042   0.290 -0.5601 -0.4058 -0.2263
 1172HOH      O 3533   3.022   3.158   0.322 -0.0723  0.0839 -0.4107
 1172HOH     H1 3534   3.067   3.226   0.273 -0.0750  0.9209  0.6819
 1172HOH     H2 3535   2.944   3.138   0.269  0.3621  0.2921 -1.1638
 1173HOH      O 3536   3.075   0.885   1.823 -0.3000  0.1948  0.5312
 1173HOH     H1 3537   3.116   0.947   1.883 -0.7280 -0.4408  1.5398
 1173HOH     H2 3538   3.119   0.801   1.841  0.3817  0.1813 -0.9086
 1174HOH      O 3539   0.891   0.120   1.369 -0.4383  0.2482  0.0643
 1174HOH     H1 3540   0.957   0.142   1.435 -0.2140  1.3185 -0.4600
 1174HOH     H2 3541   0.938   0.064   1.307 -0.7108 -0.9487  0.8690
 1175HOH      O 3542   2.715   2.084   2.280 -0.8731  0.6933 -0.1177
 1175HOH     H1 3543   2.746   2.049   2.363  0.0078  0.5189 -0.4987
 1175HOH     H2 3544   2.675   2.009   2.236 -0.4155  0.5301 -0.2687
 1176HOH      O 3545   1.881   3.955   2.714  0.1729 -0.7762 -0.4958
 1176HOH     H1 3546   1.946   3.968   2.783 -0.2546  0.8476 -0.3172
 1176HOH     H2 3547   1.911   4.011   2.642 -0.5978 -0.6140 -0.7092
 1177HOH      O 3548   2.816   2.264   4.145  0.6457 -0.5128 -0.1973
 1177HOH     H1 3549   2.891   2.267   4.205  0.1006 -0.3735  0.4975
 1177HOH     H2 3550   2.770   2.346   4.159  0.7514 -0.2591 -1.1674
 1178HOH      O 3551   1.934   3.245   4.062 -0.0816  0.0545  0.1861
 1178HOH     H1 3552   1.872   3.289   4.120  0.8415 -0.0764  1.3474
 1178HOH     H2 3553   1.947   3.307   3.990 -1.9213 -0.1458 -0.4211
 1179HOH      O 3554   0.844   1.069   3.782  0.0209  0.4665 -0.2423
 1179HOH     H1 3555   0.840   0.979   3.816 -1.5434  0.5036 -0.1717
 1179HOH     H2 3556   0.871   1.058   3.691 -0.6562 -0.1597 -0.3928
 1180HOH      O 3557   1.171   3.759   0.246 -0.0641  0.1096 -0.3429
 1180HOH     H1 3558   1.253   3.808   0.249 -0.7189  1.2565  0.2530
 1180HOH     H2 3559   1.183   3.689   0.310  0.4487  0.2776 -0.2439
 1181HOH      O 3560   1.266   0.421   1.900  0.3242  0.2988  0.9999
 1181HOH     H1 3561   1.209   0.391   1.970  1.0933 -0.7696  1.2228
 1181HOH     H2 3562   1.265   0.349   1.836  1.2112  0.3480  0.9022
 1182HOH      O 3563   2.050   3.389   1.387 -0.0919  0.6132 -0.5474
 1182HOH     H1 3564   2.044   3.383   1.482  1.5154  1.4032 -0.3390
 1182HOH     H2 3565   2.032   3.300   1.356 -0.6613  0.3493  0.4719
 1183HOH      O 3566   1.940   0.415   3.659  0.0000  0.0180  0.1289
 1183HOH     H1 3567   1.878   0.480   3.692 -0.7173 -0.4771 -0.1856
 1183HOH     H2 3568   1.899   0.331   3.680  0.2095 -0.3154 -0.7421
 1184HOH      O 3569   3.871   1.329   1.700  0.2599  0.4557 -0.4024
 1184HOH     H1 3570   3.870   1.375   1.616  0.5956  0.3368 -0.4749
 1184HOH     H2 3571   3.953   1.355   1.741  0.8427 -0.6530 -0.7815
 1185HOH      O 3572   1.616   1.073   1.890  0.0985  0.5780 -0.1456
 1185HOH     H1 3573   1.527   1.108   1.889 -0.3307 -0.4528 -0.1148
 1185HOH     H2 3574   1.637   1.064   1.983 -0.1671 -0.1065 -0.1417
 1186HOH      O 3575   3.122   2.650   0.870  0.1065 -0.1407  0.1861
 1186HOH     H1 3576   3.213   2.636   0.898  0.2722 -0.0688 -0.2992
 1186HOH     H2 3577   3.122   2.626   0.778 -0.3687 -0.1258  0.1811
 1187HOH      O 3578   1.955   2.292   1.681  1.2757  0.1682  0.0559
 1187HOH     H1 3579   1.889   2.361   1.684  1.5047  0.5066 -1.3114
 1187HOH     H2 3580   1.988   2.286   1.770 -0.2249  0.3372  0.6674
 1188HOH      O 3581   3.116   3.103   2.152  0.4123 -0.4976 -0.0494
 1188HOH     H1 3582   3.173   3.063   2.085  0.2636  0.3080 -0.6849
 1188HOH     H2 3583   3.172   3.109   2.229  1.0824 -0.1100 -0.5353
 1189HOH      O 3584   3.693   0.342   3.956  0.8898  0.7593 -0.2582
 1189HOH     H1 3585   3.748   0.410   3.995  0.6809  0.9979 -0.3814
 1189HOH     H2 3586   3.638   0.312   4.028  0.3873  1.3171 -0.4032
 1190HOH      O 3587   4.002   3.667   1.101  0.0923 -0.0689  0.2718
 1190HOH     H1 3588   4.095   3.652   1.116  0.0916 -1.1306 -0.5461
 1190HOH     H2 3589   3.990   3.761   1.113  1.3347  0.1449  0.0820
 1191HOH      O 3590   3.647   1.900   0.129  0.0346 -0.1782 -0.5069
 1191HOH     H1 3591   3.731   1.907   0.174 -0.0101 -0.2426 -0.4128
 1191HOH     H2 3592   3.596   1.973   0.164  0.3429  0.3900 -1.1997
 1192HOH      O 3593   2.263   3.395   0.798  0.2241 -0.1636  0.2173
 1192HOH     H1 3594   2.319   3.325   0.763  0.4075 -0.1303  0.4426
 1192HOH     H2 3595   2.292   3.474   0.752  0.5500 -0.0976  0.5343
 1193HOH      O 3596   1.870   1.759   1.477 -0.3618  0.2974  0.2341
 1193HOH     H1 3597   1.938   1.727   1.418 -0.4481 -0.9352  0.7437
 1193HOH     H2 3598   1.820   1.821   1.425  1.1769  1.3675 -0.1370
 1194HOH      O 3599   0.804   3.187   1.010 -0.8580  0.2115 -0.7775
 1194HOH     H1 3600   0.787   3.265   0.957  0.6884  0.5504 -0.8597
 1194HOH     H2 3601   0.857   3.218   1.083 -1.3697 -0.5710 -0.0303
 1195HOH      O 3602   0.781   3.177   0.521 -0.6044 -0.0447 -0.0485
 1195HOH     H1 3603   0.718   3.182   0.592  0.1519  1.3442  0.6143
 1195HOH     H2 3604   0.731   3.199   0.442 -1.1761 -0.2063  0.2618
 1196HOH      O 3605   2.734   0.562   2.478  0.8415  0.0173  0.2179
 1196HOH     H1 3606   2.773   0.636   2.431  0.4362 -0.0016 -0.1578
 1196HOH     H2 3607   2.786   0.486   2.452  0.5688 -0.0072 -0.2733
 1197HOH      O 3608   0.538   1.023   2.779  0.1071  0.1312 -0.1872
 1197HOH     H1 3609   0.452   1.066   2.780 -0.8367 -1.5637  0.2022
 1197HOH     H2 3610   0.550   0.992   2.869  1.2854  0.5256 -0.1702
 1198HOH      O 3611   3.121   2.641   3.922 -0.4676  0.4707  0.3723
 1198HOH     H1 3612   3.190   2.681   3.975  0.1804 -0.7192  0.4869
 1198HOH     H2 3613   3.040   2.682   3.953  0.0909  1.2839  0.8285
 1199HOH      O 3614   0.082   1.879   3.296 -0.3792  0.3188 -0.3995
 1199HOH     H1 3615   0.038   1.893   3.380 -0.3168  1.1522 -0.4911
 1199HOH     H2 3616   0.106   1.786   3.297 -2.0668 -0.1808 -0.3309
 1200HOH      O 3617   0.658   1.753   2.253 -0.0455 -0.3597  0.5157
 1200HOH     H1 3618   0.654   1.833   2.201 -0.1819  0.0777  1.1762
 1200HOH     H2 3619   0.601   1.691   2.207 -0.5113  0.1566  0.3800
 1201HOH      O 3620   0.598   0.473   0.177  0.0357  0.5890 -0.4628
 1201HOH     H1 3621   0.683   0.500   0.140 -0.2846  0.1124 -1.6592
 1201HOH     H2 3622   0.549   0.440   0.101 -1.2389  0.8689  0.1877
 1202HOH      O 3623   0.122   1.246   1.289 -0.0452  0.2878 -0.6723
 1202HOH     H1 3624   0.179   1.169   1.296  0.0176  0.3779 -0.0242
 1202HOH     H2 3625   0.043   1.221   1.338  0.0548  0.6949 -0.2912
 1203HOH      O 3626   4.160   3.062   1.687 -0.0941  0.6653  0.2896
 1203HOH     H1 3627   4.097   3.065   1.759 -0.3796  0.9107  0.0334
 1203HOH     H2 3628   4.125   3.122   1.622 -0.0916  0.0920 -0.2619
 1204HOH      O 3629   3.591   0.053   2.260  0.4733  0.1559 -0.4649
 1204HOH     H1 3630   3.625  -0.021   2.210  2.0396  0.1691  0.4318
 1204HOH     H2 3631   3.584   0.124   2.196  0.8624 -0.2484 -0.9790
 1205HOH      O 3632   2.205   1.920   3.407 -0.1633 -0.6348 -0.2390
 1205HOH     H1 3633   2.219   2.006   3.367 -0.3740 -0.0757  0.8067
 1205HOH     H2 3634   2.110   1.908   3.403 -0.2834 -0.2153  0.7043
 1206HOH      O 3635   2.415   3.512   0.449  0.1249  0.1161  0.4768
 1206HOH     H1 3636   2.460   3.469   0.521  1.7559  0.9624  0.0656
 1206HOH     H2 3637   2.424   3.451   0.375  0.4638  0.2137  0.4369
 1207HOH      O 3638   3.144   2.305   1.646  0.0921 -0.5236 -0.2650
 1207HOH     H1 3639   3.123   2.214   1.626 -0.3442 -0.3781 -0.4855
 1207HOH     H2 3640   3.091   2.356   1.585  0.8336 -0.1307 -0.6054
 1208HOH      O 3641   3.967   0.448   3.667 -0.5664  0.7099 -0.6600
 1208HOH     H1 3642   4.011   0.516   3.616  2.5677 -0.7698 -0.3579
 1208HOH     H2 3643   3.992   0.467   3.758 -0.5730 -0.2251 -0.4479
 1209HOH      O 3644   2.859   0.906   0.332  1.2123 -0.7914 -0.1477
 1209HOH     H1 3645   2.945   0.866   0.320  0.7411 -1.9927  0.2638
 1209HOH     H2 3646   2.837   0.890   0.423  1.2091  0.9374  0.2206
 1210HOH      O 3647   3.121   3.825   1.090  0.2226  0.5369 -0.1424
 1210HOH     H1 3648   3.058   3.855   1.024 -0.1897  0.6611  0.2889
 1210HOH     H2 3649   3.189   3.892   1.090  0.2656  0.4972 -0.4884
 1211HOH      O 3650   3.711   1.516   0.327 -0.0027  0.1519 -0.1838
 1211HOH     H1 3651   3.760   1.587   0.368  0.6249 -0.3258 -0.0740
 1211HOH     H2 3652   3.625   1.519   0.369  0.2894  0.3189  0.4200
 1212HOH      O 3653   2.039   3.038   2.033  0.2338 -0.1557  0.7868
 1212HOH     H1 3654   1.979   2.988   2.089  0.8567 -0.4665  1.2038
 1212HOH     H2 3655   2.048   3.123   2.078 -0.6027  0.2439  0.2293
 1213HOH      O 3656   1.630   4.000   1.561 -0.1294 -0.3605  0.0399
 1213HOH     H1 3657   1.723   4.021   1.565  0.0521 -1.1065  0.1497
 1213HOH     H2 3658   1.623   3.939   1.488 -0.8728  1.1326 -1.2517
 1214HOH      O 3659   4.223   0.996   1.069 -0.2739 -0.1821 -0.2847
 1214HOH     H1 3660   4.315   1.020   1.063 -0.3333 -0.1144 -1.1453
 1214HOH     H2 3661   4.177   1.079   1.081 -0.2352 -0.2122  0.1046
 1215HOH      O 3662   1.158   2.485   1.161 -0.1397 -0.8014  0.2132
 1215HOH     H1 3663   1.069   2.498   1.195 -0.2000 -1.2253  0.2273
 1215HOH     H2 3664   1.171   2.556   1.098 -0.8631 -1.2890 -0.5284
 1216HOH      O 3665   3.031   0.600   3.257 -0.3746  0.0351 -0.0273
 1216HOH     H1 3666   2.994   0.559   3.179 -0.5666 -0.4425  0.3003
 1216HOH     H2 3667   2.959   0.651   3.294 -0.8238 -1.0452  0.7147
 1217HOH      O 3668   1.296   1.295   3.436  0.0885 -0.1992 -0.5333
 1217HOH     H1 3669   1.348   1.237   3.491 -0.6425 -0.1265  0.2684
 1217HOH     H2 3670   1.208   1.258   3.438 -0.3051  0.6893 -0.3395
 1218HOH      O 3671   1.603   1.471   1.080  0.0207  0.0749 -0.5838
 1218HOH     H1 3672   1.515   1.492   1.049 -0.0115  0.7978 -0.0374
 1218HOH     H2 3673   1.635   1.552   1.119  0.9281 -0.1802 -0.7557
 1219HOH      O 3674   2.587   2.684   3.618 -0.0385  0.6117 -0.0068
 1219HOH     H1 3675   2.571   2.688   3.524  0.7107 -0.2071 -0.1935
 1219HOH     H2 3676   2.501   2.701   3.657 -0.5784  0.0354 -0.8599
 1220HOH      O 3677   1.519   0.961   0.614  0.2712 -0.0271  0.2978
 1220HOH     H1 3678   1.512   0.931   0.524 -0.2739  0.1375  0.2726
 1220HOH     H2 3679   1.433   0.941   0.652  0.2919  0.4368  0.6042
 1221HOH      O 3680   3.580   3.761   2.132  0.5393  0.6646  0.1477
 1221HOH     H1 3681   3.645   3.715   2.185 -0.1242 -1.7361 -0.8636
 1221HOH     H2 3682   3.622   3.772   2.047  0.2698  0.8832  0.0400
 1222HOH      O 3683   0.102   4.091   3.372  0.4520  0.5963  0.3885
 1222HOH     H1 3684   0.096   4.125   3.461 -0.2551  0.6712  0.3294
 1222HOH     H2 3685   0.195   4.073   3.359  0.7419  1.6877  0.7275
 1223HOH      O 3686   0.412   2.945   0.789  0.3996 -0.3772 -0.7050
 1223HOH     H1 3687   0.327   2.987   0.773  0.6499  1.1760  1.2004
 1223HOH     H2 3688   0.396   2.852   0.777 -1.8607 -0.2691  0.4000
 1224HOH      O 3689   3.100   1.021   0.931 -0.4621 -0.3811 -0.1451
 1224HOH     H1 3690   3.152   0.974   0.865  0.6961 -0.5283  0.8076
 1224HOH     H2 3691   3.014   0.978   0.928  0.2216 -1.8877 -0.0693
 1225HOH      O 3692   1.312   3.292   2.133 -0.2951  0.2726  0.0712
 1225HOH     H1 3693   1.303   3.331   2.046 -0.4341  0.1824  0.0438
 1225HOH     H2 3694   1.308   3.197   2.117 -0.3941  0.2573  0.1839
 1226HOH      O 3695   3.934   3.575   2.092  0.0455 -0.1985  0.3347
 1226HOH     H1 3696   3.907   3.580   2.000  0.8553  2.1658  0.0941
 1226HOH     H2 3697   3.988   3.496   2.097  0.3285 -0.1867 -1.3381
 1227HOH      O 3698   1.731   4.277   3.411 -0.0954 -0.4345 -0.4528
 1227HOH     H1 3699   1.683   4.218   3.469 -0.2785 -0.7625 -0.9248
 1227HOH     H2 3700   1.772   4.220   3.346  1.2085 -0.1947  0.1005
 1228HOH      O 3701   2.068   2.030   3.901 -0.1176 -0.7041  0.0246
 1228HOH     H1 3702   2.050   2.026   3.995  0.5770 -1.0997  0.1582
 1228HOH     H2 3703   2.153   2.073   3.895 -0.2955 -0.4002 -0.4543
 1229HOH      O 3704   1.578   2.952   2.343 -0.6402  0.1528  0.0667
 1229HOH     H1 3705   1.505   2.910   2.387 -0.3530  0.3997  0.8025
 1229HOH     H2 3706   1.554   3.045   2.339  0.2134  0.5076  1.6377
 1230HOH      O 3707   3.585   4.195   4.173 -0.4274  0.0418  0.3589
 1230HOH     H1 3708   3.532   4.248   4.232 -0.0277  0.7311  0.1254
 1230HOH     H2 3709   3.672   4.235   4.176 -0.3722  0.0566 -0.6319
 1231HOH      O 3710   3.493   3.671   1.533 -0.2968  0.0140  0.2191
 1231HOH     H1 3711   3.429   3.627   1.477 -1.1443  0.1184  1.0387
 1231HOH     H2 3712   3.490   3.622   1.615  0.8257 -0.0728  0.2288
 1232HOH      O 3713   0.666   1.718   3.978 -0.4885 -0.7646  0.6097
 1232HOH     H1 3714   0.580   1.675   3.973 -0.2303 -1.2430 -0.3187
 1232HOH     H2 3715   0.729   1.646   3.978 -0.0614 -0.4218 -0.2513
 1233HOH      O 3716   3.494   1.457   0.049  0.0442 -0.1152 -0.1757
 1233HOH     H1 3717   3.487   1.491  -0.040  0.3945 -0.6825 -0.4377
 1233HOH     H2 3718   3.464   1.528   0.105  0.0157  0.3287 -0.7365
 1234HOH      O 3719   4.107   0.743   4.140 -0.6501 -0.6226 -0.6930
 1234HOH     H1 3720   4.106   0.783   4.053 -0.4578 -1.5116 -1.1330
 1234HOH     H2 3721   4.200   0.729   4.158 -0.5902  0.5878  0.1927
 1235HOH      O 3722   0.713   1.007   1.671  0.1168 -0.0942  0.0071
 1235HOH     H1 3723   0.801   0.997   1.708  0.0525  0.3209  0.2770
 1235HOH     H2 3724   0.711   0.945   1.597  0.5211 -0.3414  0.1991
 1236HOH      O 3725   1.296   1.735   3.149  0.5987 -0.1948  0.5034
 1236HOH     H1 3726   1.265   1.657   3.194 -1.6567  0.6122  0.5966
 1236HOH     H2 3727   1.312   1.706   3.059  1.2321 -1.0155  0.8583
 1237HOH      O 3728   0.321   2.044   2.521 -0.8248  0.0630 -0.0495
 1237HOH     H1 3729   0.287   1.958   2.543 -0.2852 -0.3661 -0.7874
 1237HOH     H2 3730   0.362   2.076   2.602  0.5420 -1.1648 -0.1792
 1238HOH      O 3731   0.564   0.665   2.560  0.2474 -0.3945  0.8853
 1238HOH     H1 3732   0.553   0.751   2.519  1.6633 -0.8462 -0.6212
 1238HOH     H2 3733   0.475   0.630   2.567 -0.2062  0.4246 -0.2746
 1239HOH      O 3734   1.486   2.933   3.591 -0.2584 -0.5296 -0.4835
 1239HOH     H1 3735   1.502   2.966   3.679 -0.0602 -1.5010 -0.1326
 1239HOH     H2 3736   1.395   2.958   3.573 -0.2625 -0.2088 -0.0578
 1240HOH      O 3737   2.746   1.274   0.663  0.1930 -0.3392  0.1411
 1240HOH     H1 3738   2.718   1.351   0.612 -0.5148 -0.6424  0.0391
 1240HOH     H2 3739   2.764   1.307   0.750 -0.8778 -0.1547  0.3179
 1241HOH      O 3740   3.748   2.694   3.651  0.6624  0.6063 -0.3607
 1241HOH     H1 3741   3.679   2.739   3.699 -0.0004 -1.0705  0.4305
 1241HOH     H2 3742   3.827   2.712   3.701 -0.0754 -1.5935  2.0550
 1242HOH      O 3743   1.459   0.220   3.230  0.0381 -0.2208 -0.5753
 1242HOH     H1 3744   1.483   0.151   3.167 -0.5339 -0.7135 -0.2664
 1242HOH     H2 3745   1.396   0.179   3.288  1.5664 -0.2622  1.2561
 1243HOH      O 3746   3.880   2.164   3.847 -0.4723 -0.3964 -0.1734
 1243HOH     H1 3747   3.827   2.117   3.783 -0.7787 -0.1780 -0.0877
 1243HOH     H2 3748   3.832   2.155   3.929 -0.7659  0.4031 -0.2378
 1244HOH      O 3749   0.226   3.690   0.848  0.0972 -0.9801 -0.7566
 1244HOH     H1 3750   0.251   3.754   0.783 -0.4186 -0.7889 -0.7799
 1244HOH     H2 3751   0.164   3.632   0.803 -1.4578  0.0239 -0.1087
 1245HOH      O 3752   0.994   1.548   2.400 -0.1784  0.2695 -0.2837
 1245HOH     H1 3753   0.968   1.544   2.492  0.8518  0.2737  0.0287
 1245HOH     H2 3754   0.955   1.630   2.368  0.0712  0.6597  0.3617
 1246HOH      O 3755   0.030   2.273   2.572 -0.3110  0.8602 -0.5975
 1246HOH     H1 3756   0.015   2.208   2.504 -0.5783  0.3705 -0.0823
 1246HOH     H2 3757   0.034   2.223   2.653 -2.1208  1.5897  0.0498
 1247HOH      O 3758   2.665   3.214   0.464 -0.1846 -0.0506  0.0712
 1247HOH     H1 3759   2.705   3.257   0.388  0.2566 -0.0262  0.3071
 1247HOH     H2 3760   2.596   3.159   0.428  0.1807 -0.2271 -0.3751
 1248HOH      O 3761   0.081   2.109   2.771  0.1798  0.5995 -0.3881
 1248HOH     H1 3762   0.037   2.028   2.799  0.6710 -0.6382 -2.7202
 1248HOH     H2 3763   0.174   2.090   2.781  0.2964  0.9288 -0.8360
 1249HOH      O 3764   2.883   2.012   0.576  0.2621 -0.1686  0.3472
 1249HOH     H1 3765   2.952   2.072   0.545  0.3044 -0.7037 -0.6588
 1249HOH     H2 3766   2.864   1.956   0.502 -1.0205 -0.2880  0.7132
 1250HOH      O 3767   2.469   1.995   1.462 -0.4066 -0.1817 -0.1286
 1250HOH     H1 3768   2.515   1.981   1.379 -0.4322  0.2744 -0.2299
 1250HOH     H2 3769   2.432   1.910   1.484 -0.2845 -0.3413 -0.5169
 1251HOH      O 3770   1.383   0.237   0.258  0.2651  0.4642 -0.0415
 1251HOH     H1 3771   1.355   0.286   0.335  0.1308  0.7179 -0.2454
 1251HOH     H2 3772   1.360   0.294   0.184 -0.9743 -0.3682 -0.3693
 1252HOH      O 3773   3.331   1.811   3.733 -0.3395  0.2736  0.5462
 1252HOH     H1 3774   3.378   1.789   3.652 -1.1920  0.7779 -0.1165
 1252HOH     H2 3775   3.398   1.852   3.789  0.2330  0.0479  0.0419
 1253HOH      O 3776   1.345   2.426   3.388 -0.1699 -0.7815 -0.1380
 1253HOH     H1 3777   1.423   2.370   3.396  0.4226 -0.0367 -0.3671
 1253HOH     H2 3778   1.375   2.511   3.421 -1.0615 -0.6090  0.2723
 1254HOH      O 3779   2.471   3.915   4.246  0.5022 -0.0110 -0.1359
 1254HOH     H1 3780   2.494   3.907   4.153  0.8655  0.0369 -0.0526
 1254HOH     H2 3781   2.530   3.982   4.280  0.2033  0.1472  0.0781
 1255HOH      O 3782   0.860   0.384   1.635 -0.3630  0.3200  0.2177
 1255HOH     H1 3783   0.780   0.436   1.624 -1.4156 -1.2780 -0.7058
 1255HOH     H2 3784   0.834   0.314   1.696  0.1451 -0.4887 -0.4517
 1256HOH      O 3785   0.180   0.956   1.482 -0.2604  0.3769 -0.3081
 1256HOH     H1 3786   0.139   1.033   1.521 -0.4956 -0.0833  0.3931
 1256HOH     H2 3787   0.107   0.898   1.460 -0.0786 -0.8649  1.8151
 1257HOH      O 3788   1.698   3.815   3.181 -0.3071 -0.1069  0.0713
 1257HOH     H1 3789   1.741   3.897   3.204 -1.2802  0.2866  0.6043
 1257HOH     H2 3790   1.682   3.771   3.264 -1.6884  0.1782  0.0030
 1258HOH      O 3791   2.875   0.308   2.420 -0.0533  0.3720 -0.0419
 1258HOH     H1 3792   2.945   0.310   2.355  0.2575 -0.7322  0.2105
 1258HOH     H2 3793   2.918   0.332   2.502  0.0895 -0.4669  0.1425
 1259HOH      O 3794   3.010   0.852   3.880  0.5133 -0.1350 -0.4443
 1259HOH     H1 3795   3.015   0.760   3.853  0.6474 -0.1676 -0.3130
 1259HOH     H2 3796   3.082   0.862   3.943 -0.8928 -0.5680  1.4220
 1260HOH      O 3797   4.068   2.730   0.808  0.4652  0.0815 -0.2803
 1260HOH     H1 3798   4.055   2.765   0.720  0.0669  0.5162 -0.0570
 1260HOH     H2 3799   3.982   2.737   0.850  0.5435 -0.5257  0.0067
 1261HOH      O 3800   2.107   0.182   0.253 -0.2252 -0.1542 -0.1367
 1261HOH     H1 3801   2.186   0.138   0.284 -0.8126 -1.3805 -0.2468
 1261HOH     H2 3802   2.124   0.200   0.161  0.2040  0.3078  0.0235
 1262HOH      O 3803   3.068   3.056   3.331 -0.0627 -0.1449  0.0906
 1262HOH     H1 3804   3.067   2.960   3.336  0.0412 -0.1736 -0.3535
 1262HOH     H2 3805   2.979   3.082   3.355  0.0231 -0.3232  0.6332
 1263HOH      O 3806   2.050   2.592   0.544 -0.1353 -0.0040  0.1602
 1263HOH     H1 3807   2.083   2.555   0.462 -0.5007 -0.3297  0.1550
 1263HOH     H2 3808   2.071   2.527   0.611  0.5588  0.4578  0.4108
 1264HOH      O 3809   3.669   0.370   1.701 -0.2460 -0.1059  0.6060
 1264HOH     H1 3810   3.757   0.331   1.702 -0.4927 -0.6769  0.9879
 1264HOH     H2 3811   3.664   0.418   1.784 -0.3211 -0.1330  0.6168
 1265HOH      O 3812   1.946   2.965   3.572  0.0049  0.5808  0.0922
 1265HOH     H1 3813   2.011   3.035   3.569 -0.3861  0.9565  0.1233
 1265HOH     H2 3814   1.909   2.971   3.660 -0.4589  0.7387 -0.1071
 1266HOH      O 3815   3.182   1.627   0.077  0.9603  0.4008 -0.1338
 1266HOH     H1 3816   3.095   1.656   0.105  1.1813  0.7477  0.1998
 1266HOH     H2 3817   3.234   1.626   0.157  1.0750 -0.5381 -0.1887
 1267HOH      O 3818   1.251   2.408   0.451  0.7276  0.2147  0.4275
 1267HOH     H1 3819   1.171   2.416   0.399  0.3868 -0.2433  0.8650
 1267HOH     H2 3820   1.321   2.432   0.391  0.2971  0.2454 -0.0772
 1268HOH      O 3821   3.063   1.933   0.993  0.3528  0.2303 -0.1218
 1268HOH     H1 3822   2.989   1.879   1.020 -0.3476  0.6832 -1.0134
 1268HOH     H2 3823   3.123   1.872   0.950 -0.3230  0.0935 -0.9218
 1269HOH      O 3824   2.547   1.912   1.226 -0.0825 -0.0515  0.2246
 1269HOH     H1 3825   2.461   1.870   1.214  0.2318 -0.5774 -0.3107
 1269HOH     H2 3826   2.553   1.974   1.153  0.0837 -0.1840  0.1246
 1270HOH      O 3827   0.684   0.455   0.857  0.2407 -0.1861  0.1622
 1270HOH     H1 3828   0.598   0.431   0.891  0.6557 -0.0123  1.4451
 1270HOH     H2 3829   0.666   0.516   0.786 -0.7008 -0.5492  0.0654
 1271HOH      O 3830   2.884   2.738   4.117 -0.3259 -0.7134  0.0335
 1271HOH     H1 3831   2.806   2.685   4.099  0.0969 -1.8112  1.2027
 1271HOH     H2 3832   2.866   2.779   4.202  0.3105 -0.8687  0.2520
 1272HOH      O 3833   2.686   4.231   2.195  0.1587 -0.1227  0.4084
 1272HOH     H1 3834   2.666   4.220   2.288 -0.4185 -0.8571  0.2183
 1272HOH     H2 3835   2.696   4.141   2.162  0.6119  0.1353 -0.1907
 1273HOH      O 3836   0.655   2.819   0.848 -0.2702  0.1803 -0.7233
 1273HOH     H1 3837   0.614   2.898   0.884 -0.8697  0.5835 -2.1244
 1273HOH     H2 3838   0.588   2.752   0.853  0.1351 -0.1975  0.1724
 1274HOH      O 3839   1.029   1.693   3.518  0.1035  0.1524 -0.1796
 1274HOH     H1 3840   0.964   1.749   3.560  0.7657  0.1938  0.8847
 1274HOH     H2 3841   1.007   1.605   3.548  0.9667  0.2528  0.8987
 1275HOH      O 3842   2.659   1.241   2.105  0.0952  0.4083 -0.2264
 1275HOH     H1 3843   2.668   1.243   2.201 -0.6040  0.2429 -0.1462
 1275HOH     H2 3844   2.661   1.148   2.083  2.0705  0.4517 -0.6004
 1276HOH      O 3845   2.984   1.931   3.110  0.1848 -0.2765  0.6892
 1276HOH     H1 3846   2.923   1.858   3.104 -0.2084  0.0982 -0.5970
 1276HOH     H2 3847   2.937   1.997   3.160  0.0834 -0.4812  0.8677
 1277HOH      O 3848   1.589   3.450   3.438 -0.0507 -0.2048 -0.7199
 1277HOH     H1 3849   1.674   3.411   3.462 -0.1440  0.1417  0.2379
 1277HOH     H2 3850   1.526   3.409   3.498 -0.6187 -0.5975 -1.5390
 1278HOH      O 3851   2.506   3.545   1.032  0.1396 -0.1682 -0.0073
 1278HOH     H1 3852   2.549   3.462   1.015 -0.0121 -0.1354 -0.5959
 1278HOH     H2 3853   2.439   3.525   1.098  0.6617 -0.3307  0.4886
 1279HOH      O 3854   4.211   1.811   1.266 -0.3128  0.5336 -0.3416
 1279HOH     H1 3855   4.291   1.782   1.221  0.0320  0.1197  0.4982
 1279HOH     H2 3856   4.141   1.761   1.224  0.0203  0.0322 -0.3298
 1280HOH      O 3857   0.244   2.935   0.259 -0.1211  0.3223  0.8998
 1280HOH     H1 3858   0.299   2.972   0.329  1.4133 -1.8884  1.0920
 1280HOH     H2 3859   0.214   2.852   0.295  0.2266 -0.6256 -0.8073
 1281HOH      O 3860   2.684   0.354   0.516  0.5431  0.0470  0.6892
 1281HOH     H1 3861   2.593   0.333   0.493  0.1908  0.2367  1.7798
 1281HOH     H2 3862   2.734   0.331   0.438 -0.2746 -1.2963  0.4972
 1282HOH      O 3863   0.114   2.040   1.830  0.2196  0.7081  0.0510
 1282HOH     H1 3864   0.078   2.096   1.899  0.1635  1.0015 -0.2110
 1282HOH     H2 3865   0.208   2.052   1.835  0.3816 -0.5105  1.1274
 1283HOH      O 3866   2.403   1.070   2.756  0.2746  0.0153  0.5386
 1283HOH     H1 3867   2.478   1.130   2.753  0.4707 -0.2367  0.1480
 1283HOH     H2 3868   2.436   0.994   2.804  0.2028 -0.0155  0.5394
 1284HOH      O 3869   3.104   0.477   1.300  0.4474 -0.3679  0.1815
 1284HOH     H1 3870   3.198   0.485   1.318  0.2946  0.3185  0.8112
 1284HOH     H2 3871   3.066   0.444   1.382  0.0774 -0.0495  0.1485
 1285HOH      O 3872   2.073   2.612   2.205 -0.2740 -0.2454  0.3389
 1285HOH     H1 3873   2.070   2.707   2.213  0.1390 -0.1903 -0.1223
 1285HOH     H2 3874   2.058   2.580   2.295 -2.2556  0.1919  0.2628
 1286HOH      O 3875   0.776   0.177   1.861 -0.0965 -0.1505  0.0680
 1286HOH     H1 3876   0.712   0.128   1.914 -0.9024  0.0405 -0.6713
 1286HOH     H2 3877   0.792   0.121   1.786  0.3330 -0.0298  0.0680
 1287HOH      O 3878   1.571   3.700   2.170  0.1247 -0.4628 -0.7362
 1287HOH     H1 3879   1.498   3.657   2.126 -0.2010 -0.9191  0.2178
 1287HOH     H2 3880   1.588   3.778   2.116 -0.2060 -1.0178 -1.6911
 1288HOH      O 3881   3.570   3.244   2.488  0.3154  0.6581 -0.1683
 1288HOH     H1 3882   3.607   3.305   2.552 -0.5778  0.2481  0.8044
 1288HOH     H2 3883   3.485   3.283   2.466 -0.0277  0.0600  0.0528
 1289HOH      O 3884   3.877   0.325   2.896  0.1661  0.5766 -0.1237
 1289HOH     H1 3885   3.898   0.405   2.847  1.9209 -0.0429 -0.5228
 1289HOH     H2 3886   3.887   0.254   2.832  0.3495 -0.0946  0.6154
 1290HOH      O 3887   0.149   4.014   1.663 -0.3201 -0.1729  0.5064
 1290HOH     H1 3888   0.235   3.991   1.627 -0.2397 -0.1095  0.6560
 1290HOH     H2 3889   0.167   4.036   1.755 -0.3424  0.8390  0.2796
 1291HOH      O 3890   1.332   1.170   2.732 -1.0898  0.2174  0.2711
 1291HOH     H1 3891   1.278   1.174   2.811 -1.0090 -0.5136  0.3770
 1291HOH     H2 3892   1.269   1.172   2.660 -1.1404  1.5203  0.3025
 1292HOH      O 3893  -0.025   0.673   1.344  0.1797 -0.2005  0.1766
 1292HOH     H1 3894   0.069   0.681   1.334  0.0971  0.1076 -0.4667
 1292HOH     H2 3895  -0.037   0.624   1.425  0.8806  0.3497  0.6322
 1293HOH      O 3896   0.884   1.242   1.662  0.8581 -0.0297 -0.3031
 1293HOH     H1 3897   0.920   1.306   1.601  0.7051  1.1609  0.7612
 1293HOH     H2 3898   0.789   1.251   1.653  0.8359  0.0548 -0.0121
 1294HOH      O 3899   2.158   0.086   1.385  0.5010 -0.1445  0.1514
 1294HOH     H1 3900   2.175   0.148   1.456  0.6879  0.3977 -0.3479
 1294HOH     H2 3901   2.095   0.132   1.329  0.3514 -0.5665 -0.0287
 1295HOH      O 3902   3.707   1.250   3.903  0.9360 -0.0302  0.3220
 1295HOH     H1 3903   3.626   1.254   3.955  1.2272  1.2425  0.7444
 1295HOH     H2 3904   3.680   1.209   3.820 -0.3216  0.9702  0.1789
 1296HOH      O 3905   2.657   3.581   0.814  0.4461 -0.1230 -0.6615
 1296HOH     H1 3906   2.591   3.565   0.882  0.7049  0.1049 -0.3520
 1296HOH     H2 3907   2.739   3.594   0.862  0.2780  2.4148 -0.7812
 1297HOH      O 3908   0.272   2.594   2.742 -0.5525  0.5602 -0.1141
 1297HOH     H1 3909   0.343   2.656   2.729 -0.8455  0.9285 -0.0133
 1297HOH     H2 3910   0.279   2.568   2.835  0.6927 -1.0037 -0.5492
 1298HOH      O 3911   0.510   2.535   1.251 -0.0471  0.0554 -0.3442
 1298HOH     H1 3912   0.525   2.455   1.300  1.1067  0.8838  0.7692
 1298HOH     H2 3913   0.572   2.531   1.178  0.6025  0.2777  0.1816
 1299HOH      O 3914   2.053   1.379   2.008  0.2037  0.6311 -0.5328
 1299HOH     H1 3915   2.081   1.306   2.063  0.2457  1.1371  0.1405
 1299HOH     H2 3916   1.966   1.402   2.041  0.7309  1.7444  0.2021
 1300HOH      O 3917   3.100   2.307   0.937  0.2576  0.5092 -0.3471
 1300HOH     H1 3918   3.081   2.309   1.031  0.8245  1.0180 -0.2317
 1300HOH     H2 3919   3.154   2.384   0.922 -0.6221  1.0006 -1.2806
 1301HOH      O 3920   2.616   1.138   1.436 -0.1375 -0.3595  0.1606
 1301HOH     H1 3921   2.559   1.178   1.370  0.7308 -0.2509 -0.5551
 1301HOH     H2 3922   2.556   1.113   1.507 -1.1417 -0.6451 -0.7350
 1302HOH      O 3923   0.384   3.539   0.407 -0.0782  0.0050  0.3250
 1302HOH     H1 3924   0.425   3.529   0.493  0.8802  0.6450 -0.0230
 1302HOH     H2 3925   0.382   3.633   0.392 -0.4037 -0.0853 -0.2844
 1303HOH      O 3926   1.746   1.672   0.074  0.0369  0.0093 -0.6442
 1303HOH     H1 3927   1.666   1.658   0.023  0.2576 -0.5445 -0.8568
 1303HOH     H2 3928   1.757   1.591   0.123  0.9879 -0.3441 -1.3711
 1304HOH      O 3929   3.279   0.261   0.172  0.1167  0.0433  0.0480
 1304HOH     H1 3930   3.308   0.338   0.222  1.6330 -0.4360  0.0145
 1304HOH     H2 3931   3.227   0.297   0.100 -0.1537  0.9290  0.6509
 1305HOH      O 3932   1.585   0.961   2.764 -0.1457  0.0563 -0.4372
 1305HOH     H1 3933   1.614   0.899   2.831 -0.8083 -0.0761 -0.2592
 1305HOH     H2 3934   1.566   1.042   2.813 -0.4245  0.0250 -0.4880
 1306HOH      O 3935   0.926   2.914   1.891  0.5515 -0.3665  0.2239
 1306HOH     H1 3936   0.968   2.930   1.807  0.0144 -0.2195 -0.0290
 1306HOH     H2 3937   0.877   2.833   1.878 -0.5488  0.2874 -0.0384
 1307HOH      O 3938   1.900   3.118   0.094  0.1437  0.2138  0.1747
 1307HOH     H1 3939   1.825   3.163   0.055 -1.0468 -1.2527  0.5929
 1307HOH     H2 3940   1.870   3.093   0.181  1.1480 -0.4074  0.3648
 1308HOH      O 3941   3.735   2.778   1.954  0.1293  0.2204 -0.0754
 1308HOH     H1 3942   3.722   2.775   2.049  0.6275  0.3919  0.0053
 1308HOH     H2 3943   3.656   2.820   1.920 -0.1089  0.0435  0.2475
 1309HOH      O 3944   4.179   0.236   2.705 -0.1509  0.2196  0.5333
 1309HOH     H1 3945   4.086   0.236   2.683  0.0140  0.2429 -0.2127
 1309HOH     H2 3946   4.206   0.145   2.696 -0.1691  0.1520  1.0957
 1310HOH      O 3947   2.838   2.847   1.840  0.0204  0.2232  0.0805
 1310HOH     H1 3948   2.781   2.770   1.841 -0.0347  0.2624  0.6750
 1310HOH     H2 3949   2.842   2.875   1.932  0.2162  0.7985 -0.0961
 1311HOH      O 3950   0.569   3.140   4.242  0.1345 -0.7757 -0.5063
 1311HOH     H1 3951   0.487   3.098   4.264  0.3891 -1.1441 -0.2322
 1311HOH     H2 3952   0.616   3.076   4.187  0.6898 -1.0398  0.2383
 1312HOH      O 3953   1.932   0.817   3.065  0.1766  0.0714 -0.3301
 1312HOH     H1 3954   1.893   0.734   3.039 -0.2823  0.5540 -1.3419
 1312HOH     H2 3955   1.996   0.795   3.132 -0.3181 -1.0187 -0.1786
 1313HOH      O 3956   0.627   1.260   0.967  0.0061 -0.0033  0.1839
 1313HOH     H1 3957   0.541   1.291   0.941  0.1037  0.5664  0.5121
 1313HOH     H2 3958   0.631   1.275   1.062  0.8715  1.0419  0.0170
 1314HOH      O 3959   3.778   3.120   1.139  0.1814  0.0427 -0.6392
 1314HOH     H1 3960   3.849   3.138   1.200  0.1598 -0.7516 -0.3537
 1314HOH     H2 3961   3.740   3.206   1.119  1.2936  0.5016 -0.9068
 1315HOH      O 3962   1.131   3.691   0.954  0.0565 -0.0927  0.3054
 1315HOH     H1 3963   1.199   3.758   0.957  0.6197 -0.6073 -0.2181
 1315HOH     H2 3964   1.146   3.645   0.871 -1.0595 -0.1057  0.0776
 1316HOH      O 3965   1.743   1.805   3.271 -0.3167 -0.1191 -0.0661
 1316HOH     H1 3966   1.788   1.883   3.304 -0.1830 -0.3101  0.2141
 1316HOH     H2 3967   1.814   1.745   3.246 -0.4174 -0.1500 -0.2816
 1317HOH      O 3968   0.826   2.981   0.085 -0.0494  0.5341 -0.1745
 1317HOH     H1 3969   0.791   3.011   0.001 -0.9335  2.2385  0.6789
 1317HOH     H2 3970   0.753   2.934   0.126  0.0660  0.4904 -0.0181
 1318HOH      O 3971   1.068   3.217   2.307  0.3622 -0.2294  0.5525
 1318HOH     H1 3972   1.008   3.223   2.381  0.6528  0.8017  0.7395
 1318HOH     H2 3973   1.155   3.233   2.346  0.5923 -0.3432  0.0939
 1319HOH      O 3974   3.364   2.907   2.732  0.1713 -0.0285 -0.3864
 1319HOH     H1 3975   3.452   2.933   2.703  0.0658 -0.0514 -0.7394
 1319HOH     H2 3976   3.319   2.990   2.747  0.4613 -0.0101  0.4744
 1320HOH      O 3977   0.155   2.497   0.429 -0.2301 -0.2103  0.1115
 1320HOH     H1 3978   0.076   2.451   0.402  0.0096 -0.9142  0.5635
 1320HOH     H2 3979   0.205   2.433   0.481  0.3915  0.3746  0.2767
 1321HOH      O 3980   0.020   1.556   0.059 -0.0832  0.6544 -0.3422
 1321HOH     H1 3981   0.044   1.567   0.151 -1.4209 -0.0526  0.1447
 1321HOH     H2 3982  -0.055   1.616   0.047  0.0062  0.6523 -0.9391
 1322HOH      O 3983   2.474   0.815   2.858  0.3619 -0.3645  0.0448
 1322HOH     H1 3984   2.570   0.809   2.855  0.3932  0.1532 -0.7619
 1322HOH     H2 3985   2.444   0.737   2.811  0.4831  0.4846 -1.5901
 1323HOH      O 3986   0.857   0.612   2.673 -0.1943 -0.2009  1.4120
 1323HOH     H1 3987   0.776   0.655   2.647  0.3228 -0.3523 -0.9021
 1323HOH     H2 3988   0.914   0.683   2.702  0.2741  0.7624 -1.3011
 1324HOH      O 3989   3.388   0.386   0.943 -0.6050  0.2720 -0.3979
 1324HOH     H1 3990   3.450   0.443   0.988  0.0563 -0.3808 -0.4406
 1324HOH     H2 3991   3.416   0.388   0.851 -0.2179 -0.5280 -0.3147
 1325HOH      O 3992   1.019   2.705   0.053 -0.3668  0.6768  0.1693
 1325HOH     H1 3993   1.009   2.610   0.040  0.5620  0.5976 -0.1234
 1325HOH     H2 3994   0.937   2.742   0.023 -0.2354  0.0648 -1.0699
 1326HOH      O 3995   0.937   1.341   0.356  0.4229 -0.1358  0.0848
 1326HOH     H1 3996   0.910   1.258   0.317  0.9878 -0.3944  0.2217
 1326HOH     H2 3997   0.889   1.408   0.307 -0.2011 -0.5506  0.1130
 1327HOH      O 3998   1.466   3.243   4.048  0.2506  0.7002  0.3240
 1327HOH     H1 3999   1.472   3.286   4.134  0.4748  1.0472  0.1397
 1327HOH     H2 4000   1.473   3.315   3.985 -1.5396  0.6929 -0.0089
 1328HOH      O 4001   2.104   1.949   2.455  0.6106  0.5676 -0.0037
 1328HOH     H1 4002   2.067   1.872   2.498 -0.5131  0.5767 -0.8512
 1328HOH     H2 4003   2.072   2.023   2.508 -0.8854  0.5895 -0.8176
 1329HOH      O 4004   2.445   3.962   2.840 -0.2141  0.0089 -0.0986
 1329HOH     H1 4005   2.536   3.944   2.819 -0.0746 -0.2369  0.6667
 1329HOH     H2 4006   2.395   3.916   2.772  0.2245  0.3664 -0.6794
 1330HOH      O 4007   2.051   2.585   4.143  0.3459 -0.1823 -0.2285
 1330HOH     H1 4008   1.966   2.618   4.172 -0.6445 -2.9880  0.7410
 1330HOH     H2 4009   2.036   2.557   4.052  0.4223 -0.1167 -0.2612
 1331HOH      O 4010   0.569   2.776   2.427  0.1808 -0.2369 -0.0980
 1331HOH     H1 4011   0.541   2.777   2.519 -0.5356 -0.2527 -0.3094
 1331HOH     H2 4012   0.504   2.723   2.382 -0.3757  1.0325 -0.8883
 1332HOH      O 4013   1.493   1.081   3.866 -0.0797 -0.1928  0.1968
 1332HOH     H1 4014   1.493   1.176   3.878 -0.5592 -0.0917 -0.4786
 1332HOH     H2 4015   1.415   1.051   3.913 -0.6839 -0.0709 -0.6794
 1333HOH      O 4016   3.557   3.883   1.765  0.4088 -0.4195  0.7389
 1333HOH     H1 4017   3.497   3.862   1.694  0.4421 -0.4506  0.7197
 1333HOH     H2 4018   3.515   3.955   1.812  0.2057 -0.6453  0.9100
 1334HOH      O 4019   2.322   2.140   3.918 -0.4267  0.4994 -0.9192
 1334HOH     H1 4020   2.405   2.177   3.889 -0.2292  0.5378 -0.3256
 1334HOH     H2 4021   2.263   2.216   3.924  0.0254  0.7945  0.4675
 1335HOH      O 4022   0.365   1.879   4.098 -0.7530 -0.1034  0.6022
 1335HOH     H1 4023   0.405   1.898   4.183  1.3845  1.5082 -0.5780
 1335HOH     H2 4024   0.412   1.802   4.066 -0.4576  0.1967  0.2969
 1336HOH      O 4025   4.004   2.692   3.763  0.1116 -0.0384 -0.6002
 1336HOH     H1 4026   4.044   2.608   3.787  0.2575 -0.1267 -1.1188
 1336HOH     H2 4027   4.051   2.719   3.683 -1.0479 -0.3027 -1.4293
 1337HOH      O 4028   4.058   2.628   1.619  0.1312 -1.0385 -0.2247
 1337HOH     H1 4029   4.118   2.554   1.629 -0.4175 -1.5393 -0.5301
 1337HOH     H2 4030   3.983   2.607   1.675  0.4069 -0.2056  0.5135
 1338HOH      O 4031   2.965   3.421   0.004  0.4657  0.2221  0.5361
 1338HOH     H1 4032   2.934   3.340  -0.037  0.1421  0.8136 -0.4654
 1338HOH     H2 4033   3.044   3.395   0.052  1.1270 -0.4848 -0.8118
 1339HOH      O 4034   1.563   0.740   2.954 -1.0192 -0.6914  0.2425
 1339HOH     H1 4035   1.534   0.793   3.029  0.1842  0.1237  0.1835
 1339HOH     H2 4036   1.623   0.676   2.992  0.1207  0.1407 -0.0299
 1340HOH      O 4037   3.445   2.933   3.623 -0.2932  0.0506  0.3047
 1340HOH     H1 4038   3.384   2.994   3.582 -0.9460 -1.0833 -0.5121
 1340HOH     H2 4039   3.500   2.901   3.552  0.4791  0.1620  0.8308
 1341HOH      O 4040   2.747   3.725   3.884 -0.2511 -0.4213 -0.1378
 1341HOH     H1 4041   2.785   3.795   3.831 -0.3194 -0.0090  0.3469
 1341HOH     H2 4042   2.741   3.651   3.824 -0.0551 -0.0552 -0.6262
 1342HOH      O 4043   0.955   2.194   1.162 -0.3013  0.9684  0.2191
 1342HOH     H1 4044   1.047   2.213   1.142 -0.0051  0.5427  1.1056
 1342HOH     H2 4045   0.912   2.279   1.158 -0.0033  1.1084 -0.7482
 1343HOH      O 4046   1.738   2.348   0.737 -0.7162 -0.2059 -0.1089
 1343HOH     H1 4047   1.768   2.439   0.738  0.1403 -0.4592 -0.5562
 1343HOH     H2 4048   1.745   2.319   0.828  0.0961 -0.1431 -0.1406
 1344HOH      O 4049   2.078   0.153   3.039  0.2020 -0.3656  0.2437
 1344HOH     H1 4050   2.089   0.225   3.101 -0.7889  0.5287 -0.5304
 1344HOH     H2 4051   2.131   0.178   2.963  0.1796 -0.6569  0.1303
 1345HOH      O 4052   2.862   3.475   1.530  0.0779 -0.3350  0.0069
 1345HOH     H1 4053   2.788   3.483   1.590  0.7832 -0.3614  0.9083
 1345HOH     H2 4054   2.888   3.383   1.536 -0.5135 -0.6332 -1.2127
 1346HOH      O 4055   0.158   0.548   1.998  0.0125  0.0640 -0.3109
 1346HOH     H1 4056   0.192   0.464   1.967 -0.6279 -0.2218 -0.2711
 1346HOH     H2 4057   0.196   0.558   2.085  0.1804 -0.1319 -0.3593
 1347HOH      O 4058   3.774   1.712   0.531  0.2036  0.0482  0.1117
 1347HOH     H1 4059   3.813   1.793   0.562 -0.4523  0.8625 -1.0293
 1347HOH     H2 4060   3.680   1.729   0.531  0.0503 -0.7015 -0.1892
 1348HOH      O 4061   2.814   2.013   2.537 -0.0036 -0.3237  0.0761
 1348HOH     H1 4062   2.753   1.941   2.553 -0.4582 -0.0356 -0.3176
 1348HOH     H2 4063   2.856   2.029   2.622 -1.7927  0.6806  0.8781
 1349HOH      O 4064   1.365   1.257   2.434 -0.3383  0.2956 -0.3933
 1349HOH     H1 4065   1.296   1.194   2.453  0.1724  0.0194  0.7161
 1349HOH     H2 4066   1.327   1.342   2.457 -0.1050  0.0712  0.9751
 1350HOH      O 4067   1.000   1.100   1.308  0.3326 -0.4767  0.0568
 1350HOH     H1 4068   0.977   1.044   1.382  1.2674 -0.4003  0.4318
 1350HOH     H2 4069   1.066   1.160   1.342 -0.6400  0.9039 -0.3198
 1351HOH      O 4070   4.202   2.867   0.999 -0.2130 -0.2695 -0.4440
 1351HOH     H1 4071   4.295   2.851   1.013 -0.1260 -0.0716 -0.7783
 1351HOH     H2 4072   4.179   2.811   0.924 -0.9645 -2.3329  1.1256
 1352HOH      O 4073   0.771   4.124   0.804 -0.2898  0.3477 -0.0724
 1352HOH     H1 4074   0.803   4.119   0.714 -1.1864 -1.4287 -0.3896
 1352HOH     H2 4075   0.687   4.170   0.797 -0.1460  0.6177 -0.0528
 1353HOH      O 4076   3.467   3.308   0.173  0.0539  0.3494 -0.1639
 1353HOH     H1 4077   3.471   3.293   0.079  0.0842 -0.2941 -0.0700
 1353HOH     H2 4078   3.459   3.221   0.211 -0.0684  0.6067  0.4265
 1354HOH      O 4079   1.152   4.245   2.524 -0.4601  0.3377 -0.6392
 1354HOH     H1 4080   1.062   4.213   2.532 -0.7885  1.3023 -0.0637
 1354HOH     H2 4081   1.163   4.304   2.598  0.5554  0.4845 -0.8737
 1355HOH      O 4082   0.988   1.995   0.207 -0.0021 -0.3838 -0.6868
 1355HOH     H1 4083   1.077   2.024   0.227 -0.1238 -0.4876  0.0293
 1355HOH     H2 4084   0.996   1.955   0.120  0.7284 -0.7038 -0.4927
 1356HOH      O 4085   1.384   3.642   1.654  0.0106 -0.4876 -0.1647
 1356HOH     H1 4086   1.321   3.610   1.590  0.4883 -0.4693 -0.6568
 1356HOH     H2 4087   1.434   3.564   1.679 -0.0432 -0.4573  0.0409
 1357HOH      O 4088   3.122   1.787   0.473 -0.3631  0.1674 -0.3778
 1357HOH     H1 4089   3.109   1.869   0.521  0.8309  0.0294  0.2571
 1357HOH     H2 4090   3.162   1.814   0.390  1.2095  0.2236  0.3253
 1358HOH      O 4091   2.184   0.416   4.016 -0.2061  0.3608 -0.4881
 1358HOH     H1 4092   2.203   0.412   3.922 -0.2060  0.3126 -0.4862
 1358HOH     H2 4093   2.267   0.444   4.056 -0.2085  0.3893 -0.5032
 1359HOH      O 4094   3.007   2.013   2.818 -0.3622 -0.2436 -0.1273
 1359HOH     H1 4095   2.994   1.983   2.908 -0.5625 -0.1375 -0.1175
 1359HOH     H2 4096   3.019   1.933   2.767  0.0187 -0.2925  0.0316
 1360HOH      O 4097   0.494   1.599   2.100  0.0230  0.6165  0.5014
 1360HOH     H1 4098   0.419   1.612   2.158  0.0399  0.7414  0.4945
 1360HOH     H2 4099   0.532   1.516   2.129 -0.0225  0.6331  0.6094
 1361HOH      O 4100   1.393   1.273   2.159  0.2363 -0.4196  0.0988
 1361HOH     H1 4101   1.458   1.332   2.121  0.5951 -0.5909  0.4275
 1361HOH     H2 4102   1.406   1.282   2.254 -0.6538  0.0218  0.2011
 1362HOH      O 4103   2.784   2.420   2.052  0.4349 -0.2506  0.1361
 1362HOH     H1 4104   2.739   2.341   2.021  0.5179 -0.0469 -0.5268
 1362HOH     H2 4105   2.854   2.434   1.989  0.4649  0.3180  0.2867
 1363HOH      O 4106   1.631   0.221   4.214 -0.1055 -0.3000 -0.0172
 1363HOH     H1 4107   1.724   0.215   4.235 -0.2723  0.4543  1.0914
 1363HOH     H2 4108   1.623   0.176   4.130  1.1481 -0.9091  0.1406
 1364HOH      O 4109   0.845   1.524   2.628  0.0535  0.1691 -0.4044
 1364HOH     H1 4110   0.786   1.544   2.556 -0.6252  0.2229  0.1422
 1364HOH     H2 4111   0.804   1.565   2.705  1.3090  1.0959 -0.1487
 1365HOH      O 4112   4.220   2.447   0.982  0.0921 -0.2363 -0.5832
 1365HOH     H1 4113   4.191   2.375   1.039 -0.4831 -0.0391 -0.6117
 1365HOH     H2 4114   4.148   2.510   0.986  1.3453  1.2770  0.9785
 1366HOH      O 4115   3.243   1.689   2.996 -0.3966  1.0194  0.5459
 1366HOH     H1 4116   3.250   1.649   3.082  0.7805 -0.0531  0.0117
 1366HOH     H2 4117   3.159   1.659   2.962 -0.0097 -0.1849  0.5819
 1367HOH      O 4118   2.205   1.772   2.803 -0.2729 -0.0706  0.4663
 1367HOH     H1 4119   2.136   1.752   2.740 -0.8355 -0.6538  1.2308
 1367HOH     H2 4120   2.247   1.688   2.821  0.5752  0.2600  0.0990
 1368HOH      O 4121   0.027   3.082   3.874 -0.8172  0.3732  0.5997
 1368HOH     H1 4122   0.031   3.098   3.779 -0.2788  0.4271  0.6233
 1368HOH     H2 4123  -0.048   3.024   3.885  0.3778 -1.5474 -0.1631
 1369HOH      O 4124   1.230   2.665   2.009  0.1824 -0.3548 -0.1208
 1369HOH     H1 4125   1.192   2.652   1.922 -0.2132 -0.0305 -0.0007
 1369HOH     H2 4126   1.291   2.592   2.020  1.0963  0.1844 -1.1408
 1370HOH      O 4127   2.098   1.485   3.032  0.5536  0.1583  0.3776
 1370HOH     H1 4128   2.078   1.392   3.042 -1.4516  0.4627 -0.0122
 1370HOH     H2 4129   2.193   1.490   3.044  0.6449 -1.7950  1.2567
 1371HOH      O 4130   0.172   3.274   3.204  0.2145  0.5135 -0.2598
 1371HOH     H1 4131   0.079   3.254   3.197  0.5302 -1.6126  0.3014
 1371HOH     H2 4132   0.196   3.246   3.292  1.6764 -0.6832 -0.9545
 1372HOH      O 4133   0.795   0.468   4.150  0.4747  0.4388  0.0362
 1372HOH     H1 4134   0.805   0.473   4.055  0.6264 -0.5555 -0.0187
 1372HOH     H2 4135   0.715   0.417   4.164  0.4259  0.6170  0.4435
 1373HOH      O 4136   3.642   3.549   0.164  0.0320 -0.0454 -0.2734
 1373HOH     H1 4137   3.568   3.490   0.178 -0.1304  0.2706  0.2293
 1373HOH     H2 4138   3.718   3.499   0.194  0.0528 -0.4081 -0.8815
 1374HOH      O 4139   4.056   0.184   0.759 -1.0000  0.1259 -0.8321
 1374HOH     H1 4140   4.119   0.124   0.798 -0.5652  0.1132 -1.5280
 1374HOH     H2 4141   3.972   0.159   0.798 -0.6758 -0.2748 -0.3733
 1375HOH      O 4142   0.410   2.127   0.214 -0.0004  0.0440 -0.2364
 1375HOH     H1 4143   0.467   2.203   0.226 -1.0625  1.2177 -1.8244
 1375HOH     H2 4144   0.464   2.063   0.167  0.9961 -0.4285  1.3661
 1376HOH      O 4145   2.996   3.358   0.564 -0.1547  0.1150 -0.5653
 1376HOH     H1 4146   2.989   3.306   0.644 -0.6662  0.1480 -0.5840
 1376HOH     H2 4147   3.064   3.422   0.584  0.1430 -0.2464 -0.3705
 1377HOH      O 4148   2.744   3.016   1.098  0.7966  0.6650  0.5320
 1377HOH     H1 4149   2.743   3.099   1.050 -0.4289  0.7438  0.6257
 1377HOH     H2 4150   2.662   3.015   1.147  1.2390 -0.1617  1.3418
 1378HOH      O 4151   0.769   2.145   3.476  0.0031  0.1938  0.1942
 1378HOH     H1 4152   0.731   2.159   3.562 -0.4768  0.3085 -0.0306
 1378HOH     H2 4153   0.714   2.196   3.416  0.9761  1.0264 -0.0504
 1379HOH      O 4154   1.704   1.165   3.162 -0.1659 -0.4002  0.0255
 1379HOH     H1 4155   1.725   1.258   3.175 -0.8215 -0.2445  0.0154
 1379HOH     H2 4156   1.697   1.130   3.251 -0.4114 -0.3215  0.0386
 1380HOH      O 4157   1.507   2.985   0.257  0.4484  0.5018  0.0026
 1380HOH     H1 4158   1.466   2.903   0.284 -0.8599  1.3055  0.6210
 1380HOH     H2 4159   1.444   3.025   0.197  0.8524  1.2606  0.0567
 1381HOH      O 4160   1.890   3.566   1.205 -0.1695 -0.7394  0.0257
 1381HOH     H1 4161   1.924   3.516   1.279 -0.2188  0.2375  0.7322
 1381HOH     H2 4162   1.968   3.591   1.155 -0.0055 -0.2403  0.5158
 1382HOH      O 4163   2.600   1.865   2.662  1.0281 -0.3611 -0.1691
 1382HOH     H1 4164   2.566   1.776   2.673  0.3600 -0.2104 -0.8074
 1382HOH     H2 4165   2.603   1.900   2.751 -0.7622 -0.3233 -0.0439
 1383HOH      O 4166   0.147   2.799   2.067  0.0666  0.3248  0.4418
 1383HOH     H1 4167   0.116   2.874   2.117  0.6240  0.4211  0.6604
 1383HOH     H2 4168   0.120   2.817   1.977  0.3638  0.8917  0.4573
 1384HOH      O 4169   3.493   2.381   0.629 -0.1416  0.4047  0.5170
 1384HOH     H1 4170   3.494   2.355   0.721 -0.1162  0.5974  0.5721
 1384HOH     H2 4171   3.498   2.476   0.631  0.4747  0.3885  0.3070
 1385HOH      O 4172   0.182   3.054   0.730  0.0555 -0.0991  0.3732
 1385HOH     H1 4173   0.120   3.052   0.658 -0.0040  0.2364  0.4160
 1385HOH     H2 4174   0.153   3.126   0.786  0.2248 -0.2195  0.6215
 1386HOH      O 4175   3.237   3.663   1.301  0.0033  0.3037 -0.1436
 1386HOH     H1 4176   3.226   3.585   1.248  0.7123 -0.1622  0.3708
 1386HOH     H2 4177   3.243   3.735   1.237 -0.1296 -0.1173 -0.6402
 1387HOH      O 4178   3.057   2.767   1.382 -0.0574  0.4389  0.1876
 1387HOH     H1 4179   2.989   2.816   1.335  0.4319  0.2050 -0.8167
 1387HOH     H2 4180   3.025   2.762   1.472 -1.7841 -0.3686 -0.3895
 1388HOH      O 4181   1.184   1.884   3.355  0.4954  0.2896 -0.0125
 1388HOH     H1 4182   1.128   1.820   3.399  0.3815  0.8984  0.7862
 1388HOH     H2 4183   1.219   1.838   3.279  0.2572 -0.6423  0.4173
 1389HOH      O 4184   2.650   0.979   1.977 -0.6182  0.6015 -1.0282
 1389HOH     H1 4185   2.559   0.957   1.956 -0.5956 -0.7385 -0.0354
 1389HOH     H2 4186   2.661   0.951   2.068  0.5154  1.7117 -0.7663
 1390HOH      O 4187   1.606   2.291   1.921 -0.8360 -0.2377  1.0268
 1390HOH     H1 4188   1.689   2.325   1.952  0.5328 -1.9884 -0.2754
 1390HOH     H2 4189   1.589   2.337   1.839 -0.3778 -0.7915  0.6032
 1391HOH      O 4190   0.729   2.952   4.092  0.1241 -0.1849  0.4060
 1391HOH     H1 4191   0.810   2.915   4.056 -0.1899 -0.3998 -0.0977
 1391HOH     H2 4192   0.659   2.900   4.052 -0.2729  0.1549  0.6459
 1392HOH      O 4193   1.032   3.851   0.620  0.0738 -0.1878 -0.3677
 1392HOH     H1 4194   1.123   3.829   0.635 -0.1972 -0.6577  0.7937
 1392HOH     H2 4195   0.990   3.767   0.599 -0.2041 -0.0865 -0.2355
 1393HOH      O 4196   3.234   3.099   3.550  0.4369 -0.2361 -0.6588
 1393HOH     H1 4197   3.218   3.192   3.568  0.6537 -0.3295  0.1135
 1393HOH     H2 4198   3.171   3.077   3.481 -0.1175  0.3162 -0.3574
 1394HOH      O 4199   0.437   1.500   3.334 -0.7111 -0.1704 -0.5825
 1394HOH     H1 4200   0.478   1.553   3.403 -0.2825  0.0667 -1.0109
 1394HOH     H2 4201   0.344   1.522   3.340 -0.5522  0.6033 -0.7080
 1395HOH      O 4202   4.154   0.601   2.090 -0.5070  0.1577 -0.2803
 1395HOH     H1 4203   4.172   0.625   2.181 -0.1489  1.5777 -0.6743
 1395HOH     H2 4204   4.240   0.603   2.047 -0.6221 -0.8421 -0.6057
 1396HOH      O 4205   0.583   2.880   1.599 -0.3461  0.1460  0.2899
 1396HOH     H1 4206   0.536   2.797   1.598  0.4770 -0.3681 -1.0275
 1396HOH     H2 4207   0.575   2.911   1.689 -1.2405 -1.0229  0.6648
 1397HOH      O 4208   2.685   3.738   4.153  0.3425 -0.0457  0.4664
 1397HOH     H1 4209   2.737   3.680   4.208  0.0573 -0.6374  0.1337
 1397HOH     H2 4210   2.712   3.717   4.063 -0.8766 -0.8318  0.2309
 1398HOH      O 4211   3.004   0.565   3.554  0.3569  0.4139 -0.1621
 1398HOH     H1 4212   2.926   0.619   3.545 -0.4868 -0.4603  1.1451
 1398HOH     H2 4213   3.075   0.621   3.524 -0.5613  1.9044  0.2014
 1399HOH      O 4214   1.915   3.416   2.448 -0.7395 -0.0640  0.8797
 1399HOH     H1 4215   1.850   3.418   2.518 -0.8589  2.5262  0.8751
 1399HOH     H2 4216   1.870   3.455   2.373  0.0559 -0.7501 -0.0015
 1400HOH      O 4217   1.024   3.461   3.017  0.2470 -0.5337  0.0160
 1400HOH     H1 4218   0.950   3.500   3.062  0.0887 -0.4807 -0.2819
 1400HOH     H2 4219   1.020   3.498   2.929  0.8651 -0.2115  0.1123
 1401HOH      O 4220   0.070   0.404   0.100 -0.0517  0.3544  0.1458
 1401HOH     H1 4221   0.076   0.497   0.120  0.3554  0.4067 -0.1907
 1401HOH     H2 4222  -0.013   0.396   0.052  0.7476  0.8881 -1.4629
 1402HOH      O 4223   2.715   3.722   2.279  0.7012 -0.0698  0.0135
 1402HOH     H1 4224   2.720   3.677   2.194  1.2805 -0.6891  0.3561
 1402HOH     H2 4225   2.691   3.653   2.341 -0.4481  0.5132  0.2754
 1403HOH      O 4226   3.245   0.142   1.330 -0.2058  0.3290 -0.2863
 1403HOH     H1 4227   3.201   0.097   1.401  1.2051  0.0090  0.4727
 1403HOH     H2 4228   3.184   0.209   1.301 -1.3040 -0.3328  0.3897
 1404HOH      O 4229   1.794   1.325   2.320 -0.3778  0.1779 -0.0871
 1404HOH     H1 4230   1.822   1.415   2.307  0.7291  0.1026  1.2940
 1404HOH     H2 4231   1.764   1.322   2.411  1.2394 -1.1355  0.5199
 1405HOH      O 4232   0.256   0.609   0.546 -0.0778  0.0690 -0.5483
 1405HOH     H1 4233   0.202   0.530   0.539 -0.0693 -0.1255  0.8871
 1405HOH     H2 4234   0.198   0.673   0.587  0.2609  0.4265 -0.6200
 1406HOH      O 4235   4.167   3.412   3.932  0.1123 -0.0427  0.0515
 1406HOH     H1 4236   4.158   3.497   3.975 -0.5809  0.1449 -0.4289
 1406HOH     H2 4237   4.135   3.348   3.996 -2.1863  0.3405 -0.5218
 1407HOH      O 4238   1.487   0.614   1.459  0.3830 -0.1351 -0.5741
 1407HOH     H1 4239   1.531   0.562   1.526 -0.3623  0.3622  0.3580
 1407HOH     H2 4240   1.503   0.567   1.377 -0.0166 -1.6994  0.1705
 1408HOH      O 4241   1.445   3.458   3.868  0.0475  0.3957 -0.0876
 1408HOH     H1 4242   1.436   3.416   3.782 -0.2790  0.6036 -0.1587
 1408HOH     H2 4243   1.410   3.546   3.855 -0.3711  0.3016  0.3583
 1409HOH      O 4244   2.205   2.923   2.860  0.3551  0.0408 -0.0196
 1409HOH     H1 4245   2.196   2.852   2.924 -0.3699 -0.7293 -0.9043
 1409HOH     H2 4246   2.275   2.894   2.802 -0.6192 -0.5287 -0.9990
 1410HOH      O 4247   1.830   3.312   0.790 -0.4452  0.1298  0.0050
 1410HOH     H1 4248   1.884   3.287   0.865  0.5938  0.3718 -0.6220
 1410HOH     H2 4249   1.747   3.340   0.829 -0.7279 -1.6828  0.9180
 1411HOH      O 4250   0.877   0.787   2.140  0.4123  0.2252 -0.3978
 1411HOH     H1 4251   0.968   0.764   2.121  0.2528 -0.6185 -0.2148
 1411HOH     H2 4252   0.870   0.879   2.112  1.0125 -0.0160 -1.4864
 1412HOH      O 4253   0.141   3.653   0.534 -0.0187  0.1978  0.3023
 1412HOH     H1 4254   0.204   3.688   0.471 -0.0596 -0.6526 -0.2441
 1412HOH     H2 4255   0.058   3.697   0.511 -0.3627 -1.0544 -1.2043
 1413HOH      O 4256   0.858   0.283   0.643 -0.5404  0.2613 -0.0868
 1413HOH     H1 4257   0.796   0.345   0.682  1.2164  1.5220  1.0402
 1413HOH     H2 4258   0.857   0.302   0.550 -1.3068  0.7437  0.0064
 1414HOH      O 4259   3.041   0.314   2.188  0.2898 -0.2534  0.2951
 1414HOH     H1 4260   3.094   0.245   2.227  0.5484 -0.1769  0.0845
 1414HOH     H2 4261   2.974   0.268   2.137  0.8954 -0.3593 -0.4330
 1415HOH      O 4262   3.419   0.101   3.513 -0.1354  0.2356 -0.3221
 1415HOH     H1 4263   3.414   0.195   3.529  0.0209  0.2315 -0.2457
 1415HOH     H2 4264   3.329   0.070   3.520 -0.1638  0.3519 -0.1798
 1416HOH      O 4265   3.699   2.444   2.488 -0.7671  0.1754  1.8256
 1416HOH     H1 4266   3.777   2.389   2.493 -0.1300  0.6389 -0.5428
 1416HOH     H2 4267   3.727   2.529   2.522 -0.1825  0.3444  0.9668
 1417HOH      O 4268   3.828   1.801   2.717  0.7343 -0.3738  0.3427
 1417HOH     H1 4269   3.798   1.783   2.806 -1.2897  0.9602  0.0544
 1417HOH     H2 4270   3.854   1.893   2.719  0.4646 -0.2628 -0.4798
 1418HOH      O 4271   0.266   1.461   2.736 -0.2376 -0.1740  0.3779
 1418HOH     H1 4272   0.300   1.481   2.649 -0.0081  0.3399  0.5752
 1418HOH     H2 4273   0.316   1.385   2.765 -0.1392 -0.1910  0.1670
 1419HOH      O 4274   2.419   3.051   1.020 -0.1051 -0.4794  0.5665
 1419HOH     H1 4275   2.460   3.137   1.015 -0.1176 -0.4766  0.5048
 1419HOH     H2 4276   2.375   3.049   1.105  0.6340 -0.7555  0.9615
 1420HOH      O 4277   4.108   2.494   2.400 -0.1200  0.6524 -0.2837
 1420HOH     H1 4278   4.139   2.419   2.349  0.5725  0.8270 -0.1481
 1420HOH     H2 4279   4.054   2.456   2.469  0.3332  0.2549 -0.1328
 1421HOH      O 4280   3.403   2.946   3.229  0.4564  0.0908  0.1720
 1421HOH     H1 4281   3.357   2.953   3.145 -0.6842  0.5173  0.7918
 1421HOH     H2 4282   3.388   2.856   3.257  0.5914  0.0322  0.0599
 1422HOH      O 4283   3.188   2.826   1.122  0.7590 -0.0124 -0.1363
 1422HOH     H1 4284   3.141   2.808   1.040  0.1851  0.9497 -0.0509
 1422HOH     H2 4285   3.126   2.803   1.191  0.2384  1.5172 -0.0235
 1423HOH      O 4286   1.798   0.496   0.433  0.3683  0.0025 -0.2910
 1423HOH     H1 4287   1.744   0.434   0.481  0.7761  0.4408  0.8062
 1423HOH     H2 4288   1.738   0.567   0.410  0.2811  0.0593  0.1018
 1424HOH      O 4289   3.497   1.641   4.081 -0.3908  0.3151 -0.3987
 1424HOH     H1 4290   3.460   1.585   4.013 -2.1573 -0.7914  1.2729
 1424HOH     H2 4291   3.421   1.686   4.119  0.4511  0.7221  0.9489
 1425HOH      O 4292   3.450   0.684   3.247 -0.2111  0.1424 -0.3941
 1425HOH     H1 4293   3.412   0.675   3.334  0.0880  1.3057 -0.1118
 1425HOH     H2 4294   3.532   0.635   3.252  0.3144  1.0243  0.3474
 1426HOH      O 4295   2.747   1.301   4.000 -0.3383  0.1960 -0.3512
 1426HOH     H1 4296   2.699   1.258   4.072 -0.5045  0.5906 -0.2231
 1426HOH     H2 4297   2.823   1.244   3.986  0.3977  0.7544  0.9997
 1427HOH      O 4298   0.503   3.640   3.815 -0.5031 -0.1115 -0.3970
 1427HOH     H1 4299   0.518   3.548   3.793 -0.5305 -0.2570  0.1719
 1427HOH     H2 4300   0.513   3.645   3.910  0.9606  0.7571 -0.5428
 1428HOH      O 4301   1.379   1.697   1.281 -0.1126  0.5557  0.7888
 1428HOH     H1 4302   1.323   1.647   1.222  0.5174  1.4351 -0.6465
 1428HOH     H2 4303   1.430   1.630   1.328 -0.0211 -0.1871 -0.3022
 1429HOH      O 4304   1.622   4.241   1.751  0.6461 -0.0956 -0.4451
 1429HOH     H1 4305   1.603   4.167   1.692  0.3777 -0.9936  0.6972
 1429HOH     H2 4306   1.716   4.234   1.768  0.6305 -0.1389 -0.3777
 1430HOH      O 4307   1.486   1.855   1.071 -0.2390  0.3927  0.2400
 1430HOH     H1 4308   1.448   1.800   1.140 -0.1018  0.2314  0.1909
 1430HOH     H2 4309   1.560   1.897   1.113  0.7254 -0.7908 -0.1526
 1431HOH      O 4310   3.638   3.248   0.569 -0.3613  0.1756 -0.9384
 1431HOH     H1 4311   3.602   3.202   0.493 -0.3219  0.4666 -1.1379
 1431HOH     H2 4312   3.717   3.200   0.591 -0.7953 -0.3963 -0.5738
 1432HOH      O 4313   1.355   4.128   1.485 -0.7084 -0.1800  0.0633
 1432HOH     H1 4314   1.367   4.158   1.395 -0.3493  0.6675  0.3787
 1432HOH     H2 4315   1.390   4.039   1.486  1.1036  0.4431 -0.2170
 1433HOH      O 4316   0.571   2.282   0.723 -0.2995 -0.1930 -0.1193
 1433HOH     H1 4317   0.615   2.256   0.642  0.1489  0.4024 -0.0839
 1433HOH     H2 4318   0.498   2.338   0.693 -0.3330 -0.2401 -0.1260
 1434HOH      O 4319   3.993   0.804   0.449  0.3664 -0.3923  0.3892
 1434HOH     H1 4320   4.066   0.856   0.416 -0.6520  0.6867 -0.3459
 1434HOH     H2 4321   3.998   0.813   0.544  1.3890 -0.6871  0.3870
 1435HOH      O 4322   2.493   1.328   3.233  0.3916  0.2582  0.3788
 1435HOH     H1 4323   2.449   1.279   3.302  1.0785 -0.0774  0.6029
 1435HOH     H2 4324   2.585   1.331   3.261  0.4771  1.1530  0.0643
 1436HOH      O 4325   3.244   3.213   0.506 -0.6306  0.3746 -0.9329
 1436HOH     H1 4326   3.151   3.195   0.493 -0.4481 -0.3761 -1.2683
 1436HOH     H2 4327   3.289   3.158   0.442  0.1341 -0.5729  0.3407
 1437HOH      O 4328   0.382   2.743   3.196  0.2603 -0.2650 -0.0140
 1437HOH     H1 4329   0.290   2.722   3.177  0.2204 -0.1977  0.1049
 1437HOH     H2 4330   0.403   2.692   3.274  0.3850 -0.4383 -0.1612
 1438HOH      O 4331   2.662   0.094   1.385 -0.2607  0.8897  0.2167
 1438HOH     H1 4332   2.682   0.188   1.387  0.4290  0.7562  1.3911
 1438HOH     H2 4333   2.741   0.052   1.419 -0.8682 -0.0562  0.5385
 1439HOH      O 4334   2.559   2.092   0.994 -0.1229  0.2939 -0.0431
 1439HOH     H1 4335   2.614   2.123   0.922  0.5814  0.2700  0.4707
 1439HOH     H2 4336   2.497   2.163   1.010 -0.5906  0.1193 -0.9606
 1440HOH      O 4337   1.238   2.140   4.224 -0.4321 -0.3602  0.2374
 1440HOH     H1 4338   1.257   2.176   4.311  0.6958  0.7756 -0.3982
 1440HOH     H2 4339   1.285   2.056   4.223  1.5543  0.6198  0.0623
 1441HOH      O 4340   3.628   2.529   0.849  0.4721 -0.0913  0.4855
 1441HOH     H1 4341   3.562   2.583   0.894  0.8830  1.9853 -1.1025
 1441HOH     H2 4342   3.712   2.561   0.883  0.7270 -0.5389  0.2935
 1442HOH      O 4343   3.156   4.113   0.407 -0.9756 -0.4970  0.3037
 1442HOH     H1 4344   3.085   4.052   0.386 -1.8884  0.5220  0.2820
 1442HOH     H2 4345   3.130   4.195   0.366  0.4229 -0.1725 -0.0262
 1443HOH      O 4346   3.505   2.346   2.778 -0.6061 -0.0965  0.4593
 1443HOH     H1 4347   3.512   2.360   2.684  0.2780  0.7669  0.6135
 1443HOH     H2 4348   3.505   2.251   2.789  0.7569 -0.2459 -0.3634
 1444HOH      O 4349   3.853   3.143   4.205  0.4786  0.1584 -0.4848
 1444HOH     H1 4350   3.897   3.059   4.221  1.1057  0.5779  0.0502
 1444HOH     H2 4351   3.762   3.118   4.186  0.2755 -0.5916  1.1184
 1445HOH      O 4352   0.305   1.239   3.580 -0.0984  0.1025 -0.0474
 1445HOH     H1 4353   0.278   1.316   3.631  0.4417  0.0241  0.3682
 1445HOH     H2 4354   0.366   1.192   3.637  0.5408  0.0153 -0.7761
 1446HOH      O 4355   3.861   0.536   1.397  0.2787  0.1203  0.3653
 1446HOH     H1 4356   3.918   0.460   1.405  0.9711  0.6959  1.2388
 1446HOH     H2 4357   3.810   0.537   1.478  0.1454  0.4815  0.2827
 1447HOH      O 4358   1.257   1.462   2.917  0.0581  0.0824 -0.3151
 1447HOH     H1 4359   1.220   1.379   2.947  0.5514 -0.2449 -0.5837
 1447HOH     H2 4360   1.335   1.474   2.972  0.5823 -0.1752 -0.9852
 1448HOH      O 4361   2.666   2.479  -0.006 -0.1640 -0.4879  0.4619
 1448HOH     H1 4362   2.699   2.520   0.074  0.2880 -1.0564  0.5809
 1448HOH     H2 4363   2.592   2.425   0.022  0.1792 -0.9209  0.5556
 1449HOH      O 4364   1.065   4.188   4.158 -0.2812 -0.0925 -0.0797
 1449HOH     H1 4365   1.160   4.197   4.168 -0.3258 -0.5543  1.0242
 1449HOH     H2 4366   1.049   4.094   4.161 -0.7717 -0.0198 -0.2801
 1450HOH      O 4367   1.101   1.650   2.730 -0.2454 -0.1570 -0.0972
 1450HOH     H1 4368   1.165   1.636   2.800 -0.9964  0.1986  0.7019
 1450HOH     H2 4369   1.033   1.585   2.747 -0.3619 -0.1771 -0.6112
 1451HOH      O 4370   1.513   1.070   3.018 -0.0132  0.5751 -0.5141
 1451HOH     H1 4371   1.597   1.104   3.049  0.1885  0.6321 -1.1083
 1451HOH     H2 4372   1.476   1.026   3.095  0.1649  1.2777 -0.0004
 1452HOH      O 4373   3.263   1.246   0.604 -0.1415  0.3636  0.0995
 1452HOH     H1 4374   3.286   1.199   0.524 -0.9362 -1.1856  0.6919
 1452HOH     H2 4375   3.325   1.215   0.669 -0.3086  0.6064  0.3814
 1453HOH      O 4376   1.338   2.366   1.531 -0.2980 -0.2212 -0.3270
 1453HOH     H1 4377   1.353   2.440   1.472  0.7239 -0.1681 -0.0285
 1453HOH     H2 4378   1.281   2.307   1.481 -0.0136  0.1339 -1.0993
 1454HOH      O 4379   0.843   1.646   1.417  0.1063  0.2615  0.3434
 1454HOH     H1 4380   0.753   1.644   1.449 -0.0665  1.4559  0.0220
 1454HOH     H2 4381   0.858   1.557   1.384 -0.7255 -0.1385  0.9649
 1455HOH      O 4382   0.125   3.557   2.234  0.3363  0.5429  0.3849
 1455HOH     H1 4383   0.049   3.603   2.200 -0.1039  0.0502  0.6837
 1455HOH     H2 4384   0.196   3.581   2.174 -0.1074  0.8010 -0.0485
 1456HOH      O 4385   2.874   2.555   0.942 -0.4750  0.1993  0.1686
 1456HOH     H1 4386   2.898   2.472   0.982  0.6580  0.6396  0.4964
 1456HOH     H2 4387   2.957   2.601   0.931 -1.0421  1.2071 -0.2041
 1457HOH      O 4388   2.518   4.265   3.132 -0.0414 -0.2229 -0.6333
 1457HOH     H1 4389   2.556   4.177   3.125  0.6610  0.0997 -1.0663
 1457HOH     H2 4390   2.589   4.319   3.167 -0.6252  0.0791  0.1148
 1458HOH      O 4391   0.338   3.399   4.191 -0.7822  0.4245  0.0831
 1458HOH     H1 4392   0.345   3.324   4.132  0.5617  0.4926  0.0913
 1458HOH     H2 4393   0.247   3.399   4.220 -1.0222 -0.6924 -0.5666
 1459HOH      O 4394   2.052   0.191   1.868 -0.3573 -0.3531 -0.0258
 1459HOH     H1 4395   2.097   0.224   1.790 -1.5063 -0.4639 -0.7860
 1459HOH     H2 4396   2.115   0.202   1.939  0.8706 -0.5731 -1.0216
 1460HOH      O 4397   1.790   2.929   3.790 -0.0270  0.1724  0.1033
 1460HOH     H1 4398   1.788   2.833   3.796 -0.8797  0.2190  1.5787
 1460HOH     H2 4399   1.838   2.956   3.868  0.3956  0.9783 -0.4082
 1461HOH      O 4400   2.470   2.715   0.447 -0.0726 -0.7054 -0.3012
 1461HOH     H1 4401   2.500   2.640   0.498  1.3419  0.2912  0.4727
 1461HOH     H2 4402   2.528   2.787   0.472  0.1868  0.1149 -2.6647
 1462HOH      O 4403   2.700   4.226   1.779  0.3523  0.0345 -0.3686
 1462HOH     H1 4404   2.762   4.177   1.832  0.3743  0.2908 -0.1557
 1462HOH     H2 4405   2.744   4.236   1.694  0.0249 -0.9963 -0.6886
 1463HOH      O 4406   1.038   1.237   1.027  0.8115  0.3697  0.6962
 1463HOH     H1 4407   1.019   1.172   1.094 -0.1868 -0.8548 -0.6477
 1463HOH     H2 4408   1.104   1.196   0.971 -0.2588  0.1851 -0.5081
 1464HOH      O 4409   2.960   3.844   2.348  0.8238 -0.4394  0.7072
 1464HOH     H1 4410   2.966   3.840   2.443  0.0609 -0.4563  0.7661
 1464HOH     H2 4411   2.870   3.816   2.328  0.5877  0.6348  0.0717
 1465HOH      O 4412   1.457   3.080   1.729 -0.4820  0.0060 -0.0756
 1465HOH     H1 4413   1.525   3.028   1.772 -0.2109  0.5354  0.1465
 1465HOH     H2 4414   1.439   3.032   1.648 -0.5669 -0.6751  0.3388
 1466HOH      O 4415   0.321   0.364   1.869 -0.0587 -0.4019  0.1727
 1466HOH     H1 4416   0.391   0.412   1.913 -0.1012 -0.0281 -0.1578
 1466HOH     H2 4417   0.334   0.273   1.896  0.5827 -0.3465  0.0810
 1467HOH      O 4418   3.819   0.563   2.769 -0.2776 -0.3949 -0.6222
 1467HOH     H1 4419   3.804   0.600   2.856 -1.1234  0.5721 -1.1411
 1467HOH     H2 4420   3.733   0.533   2.740  0.0569 -1.0305 -0.9923
 1468HOH      O 4421   1.154   2.711   2.777 -0.4402 -0.5103  0.4122
 1468HOH     H1 4422   1.148   2.616   2.790 -0.0636 -0.7279 -0.8254
 1468HOH     H2 4423   1.182   2.722   2.687 -1.5015  0.8140  0.1712
 1469HOH      O 4424   3.142   2.630   0.570 -0.2854 -0.2307 -0.1465
 1469HOH     H1 4425   3.235   2.652   0.569 -0.4113  0.3482 -0.0744
 1469HOH     H2 4426   3.104   2.683   0.499 -0.8868  1.1998  1.1257
 1470HOH      O 4427   4.142   0.499   1.769 -0.0123 -0.6386 -0.0084
 1470HOH     H1 4428   4.063   0.552   1.766  0.0879 -0.4174  0.7309
 1470HOH     H2 4429   4.190   0.523   1.689 -0.0817  0.2231  0.1845
 1471HOH      O 4430   0.849   1.901   1.462 -0.1776 -0.1199 -0.0174
 1471HOH     H1 4431   0.754   1.911   1.461 -0.2919 -0.4708  1.6483
 1471HOH     H2 4432   0.864   1.811   1.432 -0.3815 -0.1189 -0.1243
 1472HOH      O 4433   1.637   0.120   3.036  0.5460 -0.0016 -0.3954
 1472HOH     H1 4434   1.705   0.171   2.992  0.3422  0.3378 -0.3168
 1472HOH     H2 4435   1.683   0.041   3.066  1.0730  0.5343  0.2755
 1473HOH      O 4436   3.437   2.353   3.899 -0.0450 -0.0455 -0.8729
 1473HOH     H1 4437   3.524   2.391   3.900 -0.0831  0.0423 -0.9035
 1473HOH     H2 4438   3.434   2.298   3.978 -0.3088  0.7357 -0.3081
 1474HOH      O 4439   2.696   0.153   3.278  0.4514  0.2376  0.2973
 1474HOH     H1 4440   2.778   0.109   3.256  0.1675 -0.3957  0.4466
 1474HOH     H2 4441   2.706   0.176   3.370  0.2087 -0.4638  0.5124
 1475HOH      O 4442   1.853   2.790   2.425 -0.4635 -0.9705 -0.2078
 1475HOH     H1 4443   1.932   2.818   2.471 -0.4042 -0.6928 -0.4744
 1475HOH     H2 4444   1.790   2.860   2.440 -0.0135 -0.1632 -1.6841
 1476HOH      O 4445   0.197   0.181   2.696  0.3182  0.4404  0.1172
 1476HOH     H1 4446   0.128   0.238   2.730  1.0578  0.9967  0.7646
 1476HOH     H2 4447   0.251   0.239   2.642 -0.1404 -0.1676 -1.0646
 1477HOH      O 4448   2.681   0.401   2.813  0.5024 -0.1997  0.1004
 1477HOH     H1 4449   2.758   0.402   2.755  1.3379 -0.5625  1.1323
 1477HOH     H2 4450   2.668   0.493   2.837  0.4870 -0.1135 -0.2253
 1478HOH      O 4451   1.830   3.460   3.237  0.2647 -0.3645  0.1500
 1478HOH     H1 4452   1.847   3.369   3.260 -0.1758 -0.4139  0.2951
 1478HOH     H2 4453   1.845   3.509   3.317 -0.6835 -0.4653  0.4165
 1479HOH      O 4454   3.051   3.931   3.984 -0.2074 -0.4632 -0.2449
 1479HOH     H1 4455   3.111   3.912   3.911 -0.3317 -0.7999 -0.2639
 1479HOH     H2 4456   3.047   3.848   4.032 -1.6065 -0.8433 -0.9261
 1480HOH      O 4457   1.349   2.445   2.453  0.0848 -0.4380 -0.0580
 1480HOH     H1 4458   1.323   2.529   2.493  0.5075 -0.0398 -0.5825
 1480HOH     H2 4459   1.266   2.406   2.425 -0.1526 -0.3778  0.5157
 1481HOH      O 4460   0.535   3.683   1.989  0.4723 -0.3706  0.1372
 1481HOH     H1 4461   0.469   3.616   2.005 -0.0476  0.1340  0.2030
 1481HOH     H2 4462   0.590   3.647   1.919 -0.8666 -0.1721 -1.1226
 1482HOH      O 4463   0.796   1.283   0.597 -0.1154 -0.0320  0.1174
 1482HOH     H1 4464   0.831   1.225   0.666  0.3172 -0.1152 -0.1630
 1482HOH     H2 4465   0.736   1.227   0.548 -0.1633 -0.0698  0.2172
 1483HOH      O 4466   2.141   4.119   1.846 -0.3843  0.2977 -0.5225
 1483HOH     H1 4467   2.223   4.166   1.830  0.2210 -0.4475  0.1948
 1483HOH     H2 4468   2.154   4.033   1.806 -0.7091  0.0800 -0.1748
 1484HOH      O 4469   3.323   1.278   1.466  0.2649  0.7094 -0.9792
 1484HOH     H1 4470   3.262   1.277   1.392 -0.0341  0.9636 -0.7395
 1484HOH     H2 4471   3.409   1.293   1.427  0.2510 -0.1181 -1.3710
 1485HOH      O 4472   3.929   3.085   0.258  0.0286 -0.3958 -0.2133
 1485HOH     H1 4473   3.960   3.006   0.213  0.6243  0.0533 -0.6110
 1485HOH     H2 4474   3.979   3.157   0.219 -0.4854  0.1835  0.1561
 1486HOH      O 4475   3.881   1.963   0.604 -0.2564 -0.2970 -0.3305
 1486HOH     H1 4476   3.843   2.042   0.644 -0.4227 -0.4482 -0.1871
 1486HOH     H2 4477   3.970   1.960   0.638 -0.1672 -0.0344 -0.5324
 1487HOH      O 4478   4.049   3.301   2.670  0.2404  0.4319  0.6907
 1487HOH     H1 4479   4.082   3.258   2.591 -1.2025  0.0890  0.2131
 1487HOH     H2 4480   4.128   3.334   2.714  1.0890  1.8498 -1.5313
 1488HOH      O 4481   3.876   1.005   3.499  0.6173  0.1014 -0.3716
 1488HOH     H1 4482   3.923   0.926   3.526  1.4541  0.4174 -0.8158
 1488HOH     H2 4483   3.940   1.075   3.509 -0.4044  0.9382  1.0040
 1489HOH      O 4484   2.577   3.411   1.643  0.1668  0.1348 -0.0029
 1489HOH     H1 4485   2.559   3.335   1.697 -1.0612 -0.0592 -0.6148
 1489HOH     H2 4486   2.597   3.375   1.556 -1.1842  0.4766 -0.4978
 1490HOH      O 4487   2.714   1.084   3.460  0.2510 -0.0146 -0.3537
 1490HOH     H1 4488   2.627   1.057   3.430 -0.3473  1.0988  0.2433
 1490HOH     H2 4489   2.747   1.141   3.391  0.2053  0.1154 -0.2681
 1491HOH      O 4490   1.071   3.940   2.795 -0.6483  0.1290 -0.4012
 1491HOH     H1 4491   1.064   3.882   2.720 -0.5652 -0.2799 -0.1000
 1491HOH     H2 4492   1.149   3.994   2.777 -0.9618  0.4363 -0.8718
 1492HOH      O 4493   3.511   1.147   4.199  0.1450  0.3781  0.2368
 1492HOH     H1 4494   3.529   1.213   4.266 -0.6545  0.4419  0.3985
 1492HOH     H2 4495   3.426   1.170   4.164  0.1373 -0.1994 -0.1536
 1493HOH      O 4496   0.701   2.191   3.748 -0.2487 -0.5301  0.3199
 1493HOH     H1 4497   0.756   2.197   3.826  0.0106 -0.9536  0.1775
 1493HOH     H2 4498   0.656   2.275   3.743  1.2390  0.3094 -0.1902
 1494HOH      O 4499   0.805   1.413   3.510 -0.5679  0.1736  0.1269
 1494HOH     H1 4500   0.713   1.410   3.538 -0.3099 -0.6609  1.0434
 1494HOH     H2 4501   0.854   1.397   3.591  0.3914  0.6044 -0.3432
 1495HOH      O 4502   3.302   3.559   2.654  0.1952  0.0789  0.4922
 1495HOH     H1 4503   3.290   3.518   2.568 -0.4522  0.0251  0.6025
 1495HOH     H2 4504   3.320   3.487   2.714  0.4631  0.0996  0.4406
 1496HOH      O 4505   3.833   3.312   3.052 -0.0122 -0.3277 -0.4468
 1496HOH     H1 4506   3.845   3.385   3.112  0.6127  0.2139 -1.1823
 1496HOH     H2 4507   3.767   3.257   3.093  0.8169 -0.3259  1.0304
 1497HOH      O 4508   3.844   1.388   4.143  0.3379 -0.0122 -0.2098
 1497HOH     H1 4509   3.799   1.343   4.215  0.8164 -1.0830 -0.5414
 1497HOH     H2 4510   3.850   1.323   4.073  0.5088  0.7780 -0.9748
 1498HOH      O 4511   0.408   0.075   3.287 -0.5955  0.4028  0.4214
 1498HOH     H1 4512   0.454   0.035   3.361 -0.8609  0.3884  0.5834
 1498HOH     H2 4513   0.420   0.013   3.215 -0.2867  0.4450  0.4346
 1499HOH      O 4514   3.643   4.063   1.136 -0.4209  0.0985 -0.2717
 1499HOH     H1 4515   3.636   4.021   1.221  0.0870 -0.6299 -0.5747
 1499HOH     H2 4516   3.576   4.131   1.138 -0.0262  0.5122  0.9304
 1500HOH      O 4517   2.927   3.162   4.152 -0.0939 -0.3082 -0.5882
 1500HOH     H1 4518   2.969   3.092   4.202 -1.1567 -0.7564 -0.2708
 1500HOH     H2 4519   2.934   3.133   4.061 -0.8867 -1.0696 -0.4310
 1501HOH      O 4520   3.711   0.729   1.581  0.1360 -0.0275  0.1916
 1501HOH     H1 4521   3.727   0.749   1.674 -0.8677  0.9572  0.2019
 1501HOH     H2 4522   3.658   0.803   1.550 -0.3030 -0.7720 -0.9457
 1502HOH      O 4523   3.984   0.243   3.389  0.2278  0.6644  0.1517
 1502HOH     H1 4524   3.938   0.272   3.310  0.8263  0.2418 -0.3722
 1502HOH     H2 4525   4.063   0.297   3.391  0.4496  0.3399  0.1935
 1503HOH      O 4526   3.698   1.068   2.060 -0.3858  0.0641  0.5994
 1503HOH     H1 4527   3.770   1.098   2.004 -0.6015 -0.5239 -0.0203
 1503HOH     H2 4528   3.725   1.093   2.148  0.2870  0.4087  0.3156
 1504HOH      O 4529   3.459   0.983   1.931 -0.3648 -0.4195 -0.3488
 1504HOH     H1 4530   3.423   1.036   1.860 -1.1647  0.3714  0.5943
 1504HOH     H2 4531   3.529   1.037   1.968 -0.4203 -0.5225 -0.0940
 1505HOH      O 4532   4.105   0.786   2.307 -0.1014  0.7621 -0.7163
 1505HOH     H1 4533   4.096   0.740   2.390 -1.8049  0.2262 -1.1106
 1505HOH     H2 4534   4.138   0.873   2.330  0.2702  0.3580  0.4007
 1506HOH      O 4535   0.991   2.296   4.150  0.2565  0.3244  0.0194
 1506HOH     H1 4536   1.063   2.233   4.156  0.8733  1.0274  0.1695
 1506HOH     H2 4537   0.982   2.331   4.238 -1.4061 -0.9175  0.4623
 1507HOH      O 4538   3.385   0.604   4.100  0.1783  0.7485 -0.2518
 1507HOH     H1 4539   3.374   0.600   4.005 -1.5740  0.6534 -0.1186
 1507HOH     H2 4540   3.342   0.525   4.133  0.4274  0.9531  0.6299
 1508HOH      O 4541   2.390   4.023   1.561 -0.0250 -0.0367  0.3113
 1508HOH     H1 4542   2.407   4.098   1.504 -1.5687 -0.0377 -0.2304
 1508HOH     H2 4543   2.409   3.947   1.506  0.0504 -0.0490  0.3531
 1509HOH      O 4544   2.442   2.456   1.176  0.2814  0.1807  0.3285
 1509HOH     H1 4545   2.465   2.545   1.203  0.5668 -0.0847  0.9995
 1509HOH     H2 4546   2.527   2.412   1.167  0.2653  0.3684 -1.5476
 1510HOH      O 4547   2.822   2.929   2.100 -0.0261  0.3938  0.5974
 1510HOH     H1 4548   2.911   2.915   2.132  0.0349  1.2531  0.8526
 1510HOH     H2 4549   2.766   2.908   2.174 -0.1012 -0.7070  0.2689
 1511HOH      O 4550   3.072   3.731   3.054  0.2537 -0.3632  0.7319
 1511HOH     H1 4551   3.112   3.779   2.981  0.9997 -0.7359  0.8740
 1511HOH     H2 4552   3.144   3.682   3.093 -0.4804 -1.6687  0.5629
 1512HOH      O 4553   3.934   0.245   1.114  0.3115 -0.1464  0.2557
 1512HOH     H1 4554   3.996   0.318   1.105  0.2324 -0.1123 -0.0149
 1512HOH     H2 4555   3.905   0.250   1.206  0.5996 -0.0767  0.3447
 1513HOH      O 4556   2.897   0.536   1.118  0.0614 -0.2241  0.6860
 1513HOH     H1 4557   2.830   0.472   1.143  0.2590 -0.3624  0.8705
 1513HOH     H2 4558   2.976   0.505   1.162  0.1461  0.1777  0.8203
 1514HOH      O 4559   2.627   1.941   2.916 -0.4487  0.4938 -0.1526
 1514HOH     H1 4560   2.657   2.029   2.935  0.4834  0.2102 -0.1838
 1514HOH     H2 4561   2.646   1.891   2.996  0.5727 -0.0103 -0.6644
 1515HOH      O 4562   0.835   1.042   2.016  0.1327  0.0936  0.0673
 1515HOH     H1 4563   0.753   1.061   2.061 -0.2949 -0.0976 -0.6098
 1515HOH     H2 4564   0.873   1.128   1.998 -0.3862  0.2256 -0.4419
 1516HOH      O 4565   3.175   2.762   0.161 -0.1042  0.2957 -0.6099
 1516HOH     H1 4566   3.258   2.740   0.120 -0.6626 -0.8962 -1.1920
 1516HOH     H2 4567   3.115   2.694   0.132 -0.8651  0.0765  1.2138
 1517HOH      O 4568   2.183   3.156   3.702 -0.6110  0.1794  0.2548
 1517HOH     H1 4569   2.229   3.095   3.760 -0.7233 -1.1128 -0.9061
 1517HOH     H2 4570   2.253   3.208   3.661 -0.2882 -0.5887 -0.2203
 1518HOH      O 4571   0.417   2.125   1.201  0.1741  0.3798  0.4730
 1518HOH     H1 4572   0.476   2.053   1.227 -0.5648 -0.6319 -0.4378
 1518HOH     H2 4573   0.454   2.156   1.118 -0.1510  0.2240  0.2639
 1519HOH      O 4574   1.058   2.550   3.979 -0.1758 -0.0905  0.7899
 1519HOH     H1 4575   1.097   2.517   4.060  0.8120 -0.3845  0.2362
 1519HOH     H2 4576   1.059   2.475   3.919 -1.3263 -0.0107  0.6246
 1520HOH      O 4577   3.256   1.784   4.135  0.1684 -0.0187  0.3598
 1520HOH     H1 4578   3.170   1.825   4.125  0.5722  0.8625  0.3239
 1520HOH     H2 4579   3.248   1.728   4.212 -0.8547 -1.1278 -0.4829
 1521HOH      O 4580   0.600   2.888   0.586 -0.2094  0.5257 -0.5323
 1521HOH     H1 4581   0.525   2.829   0.588 -0.8206  1.2886  0.5492
 1521HOH     H2 4582   0.640   2.879   0.673 -0.2037  1.5371 -0.4098
 1522HOH      O 4583   2.224   0.950   1.449 -0.0236  0.1152  0.1475
 1522HOH     H1 4584   2.196   0.962   1.358  0.2051  0.2637  0.0966
 1522HOH     H2 4585   2.143   0.955   1.500 -0.0891  0.5865  0.0051
 1523HOH      O 4586   4.104   0.354   1.495  0.2081 -0.3644  0.4585
 1523HOH     H1 4587   4.132   0.288   1.432 -1.0357 -1.2085  0.6963
 1523HOH     H2 4588   4.183   0.401   1.518  1.1248 -1.6175  0.0798
 1524HOH      O 4589   3.560   0.560   2.757 -0.2292  0.0860  0.5321
 1524HOH     H1 4590   3.495   0.630   2.764  0.6009  1.0605 -0.7523
 1524HOH     H2 4591   3.542   0.520   2.672  1.5171  1.2103 -0.4887
 1525HOH      O 4592   3.331   1.573   2.257  0.0383 -0.5710 -0.0505
 1525HOH     H1 4593   3.311   1.489   2.214  0.5211 -0.2445 -0.9747
 1525HOH     H2 4594   3.277   1.637   2.211  0.1995 -0.2749  0.1645
 1526HOH      O 4595   3.130   2.017   2.516  0.7271  0.4544 -0.0622
 1526HOH     H1 4596   3.082   2.077   2.458 -0.5546  0.6118  1.0760
 1526HOH     H2 4597   3.080   1.935   2.512  1.2482  0.1271  0.0101
 1527HOH      O 4598   0.583   1.023   1.280  0.0181  0.4617  0.1022
 1527HOH     H1 4599   0.607   0.972   1.202 -0.9722  0.0030  0.0705
 1527HOH     H2 4600   0.648   0.997   1.345  1.1238  1.1650 -0.6524
 1528HOH      O 4601   1.834   1.545   0.901  0.0474  0.4233 -0.5894
 1528HOH     H1 4602   1.756   1.522   0.952  0.4843  0.7529  0.2825
 1528HOH     H2 4603   1.856   1.465   0.853  1.4965 -1.2460  2.2724
 1529HOH      O 4604   1.515   2.279   0.614  0.8424 -0.0143 -0.0701
 1529HOH     H1 4605   1.537   2.270   0.522  0.3818 -1.0149 -0.1112
 1529HOH     H2 4606   1.597   2.303   0.657  0.8207  1.7977 -0.8673
 1530HOH      O 4607   2.298   2.035   2.729 -0.1179  0.0593  0.1529
 1530HOH     H1 4608   2.259   1.952   2.757  0.5756  0.0108  1.0628
 1530HOH     H2 4609   2.268   2.098   2.795  0.0061  0.3721 -0.0841
 1531HOH      O 4610   3.317   2.923   1.767 -0.1078  0.0755 -0.0691
 1531HOH     H1 4611   3.386   2.857   1.764 -0.7725 -0.6263 -0.6514
 1531HOH     H2 4612   3.321   2.964   1.681  0.5149  1.0669  0.3940
 1532HOH      O 4613   1.601   2.554   0.456 -0.0266 -0.2760  0.1910
 1532HOH     H1 4614   1.691   2.585   0.467  0.0202  0.3453 -1.4583
 1532HOH     H2 4615   1.602   2.466   0.495  1.5968 -0.7090 -0.6558
 1533HOH      O 4616   0.163   1.771   1.891  0.3910 -0.1207  0.3801
 1533HOH     H1 4617   0.088   1.730   1.934 -0.0791 -0.8934 -1.0718
 1533HOH     H2 4618   0.134   1.861   1.874  0.0110 -0.2471  0.3379
 1534HOH      O 4619   4.156   1.854   1.829 -0.2053  0.6347  0.3997
 1534HOH     H1 4620   4.198   1.864   1.744 -0.5209  1.7844  0.3481
 1534HOH     H2 4621   4.099   1.931   1.837 -1.8860 -0.5352  0.7078
 1535HOH      O 4622   0.919   2.454   1.906  0.1655 -0.2010  0.5458
 1535HOH     H1 4623   0.889   2.374   1.863  0.1843  0.1558 -0.1670
 1535HOH     H2 4624   0.892   2.444   1.997 -0.2812 -0.7917  0.3636
 1536HOH      O 4625   4.198   3.375   3.548  0.3784 -0.0347 -0.3700
 1536HOH     H1 4626   4.148   3.337   3.620  1.2087 -0.0151  0.2592
 1536HOH     H2 4627   4.139   3.373   3.473 -0.9295  0.9473  0.5466
 1537HOH      O 4628   2.303   1.782   1.242  0.8504 -0.7455 -0.1874
 1537HOH     H1 4629   2.352   1.701   1.229  0.3535 -1.1041  0.0887
 1537HOH     H2 4630   2.314   1.803   1.335  0.2917 -0.9744 -0.0566
 1538HOH      O 4631   0.981   1.272   1.931  0.2407 -1.1090  0.0544
 1538HOH     H1 4632   0.946   1.262   1.842 -0.0373  0.9750 -0.1864
 1538HOH     H2 4633   1.045   1.343   1.923 -0.1402 -0.5121  1.5634
 1539HOH      O 4634   1.811   0.534   3.974 -1.1446  0.5411 -0.0762
 1539HOH     H1 4635   1.864   0.589   3.916 -0.5488 -1.0021 -1.1054
 1539HOH     H2 4636   1.865   0.527   4.054 -0.0984 -0.3544 -0.8042
 1540HOH      O 4637   4.180   4.087   0.220 -0.0250  0.1684  0.0575
 1540HOH     H1 4638   4.183   4.140   0.299  1.4133 -1.1098  0.9761
 1540HOH     H2 4639   4.270   4.053   0.210 -0.6499 -1.4919 -0.8191
 1541HOH      O 4640   3.577   1.041   2.442  0.4072  0.1279 -0.3573
 1541HOH     H1 4641   3.571   1.070   2.532 -0.4261  0.0774 -0.3865
 1541HOH     H2 4642   3.623   0.957   2.447 -0.5042 -0.3724  0.1516
 1542HOH      O 4643   1.790   3.669   3.802  0.0162 -0.4413 -0.0485
 1542HOH     H1 4644   1.774   3.582   3.768 -0.6084 -0.4681  0.2928
 1542HOH     H2 4645   1.801   3.657   3.896  0.6194 -0.2295 -0.0776
 1543HOH      O 4646   3.006   1.742   2.768  0.5287  0.4666 -0.8460
 1543HOH     H1 4647   3.076   1.681   2.744  0.1933 -0.9183  1.1338
 1543HOH     H2 4648   2.926   1.690   2.764  0.1811  0.7758  0.6121
 1544HOH      O 4649   0.793   1.853   3.504 -0.4543  0.9185 -0.6737
 1544HOH     H1 4650   0.712   1.852   3.554  0.7156  1.5961  1.5105
 1544HOH     H2 4651   0.800   1.943   3.472  0.3601  1.5931  1.1179
 1545HOH      O 4652   2.514   4.165   0.473  0.3117  0.7167  0.2588
 1545HOH     H1 4653   2.492   4.120   0.555  0.9702  0.6233  0.3929
 1545HOH     H2 4654   2.466   4.117   0.406  0.2863  0.3783  0.5129
 1546HOH      O 4655   1.027   1.822   4.271 -0.2947 -0.2494 -0.0129
 1546HOH     H1 4656   1.073   1.861   4.197 -0.9827 -0.5750 -0.6395
 1546HOH     H2 4657   1.062   1.733   4.276 -0.4929 -0.3379 -0.1733
 1547HOH      O 4658   4.041   1.160   0.122 -0.2033 -0.1863 -0.4313
 1547HOH     H1 4659   4.105   1.184   0.056  0.1649 -0.4011 -0.1580
 1547HOH     H2 4660   4.061   1.069   0.144  0.1983  0.1058  0.5433
 1548HOH      O 4661   0.643   1.329   1.247 -0.0496  0.0756 -0.1541
 1548HOH     H1 4662   0.658   1.263   1.315 -0.4081  0.1708  0.0205
 1548HOH     H2 4663   0.580   1.390   1.285  1.1057  1.1709  0.1191
 1549HOH      O 4664   3.507   3.217   3.011 -0.2821 -0.6975 -0.9814
 1549HOH     H1 4665   3.551   3.132   3.003  0.3445 -0.5709  0.4484
 1549HOH     H2 4666   3.474   3.218   3.100  0.3072  0.8029 -0.7182
 1550HOH      O 4667   3.755   3.623   1.227  0.8346  0.3396  0.6139
 1550HOH     H1 4668   3.826   3.652   1.169  0.2601  0.9064  0.1673
 1550HOH     H2 4669   3.715   3.704   1.258 -0.0233  0.0392  0.3391
 1551HOH      O 4670   0.571   1.035   2.180  0.0184 -0.3248 -0.3584
 1551HOH     H1 4671   0.521   1.081   2.112 -1.3377  0.0764  0.8242
 1551HOH     H2 4672   0.532   0.947   2.182  0.0152 -0.3173 -0.0729
 1552HOH      O 4673   2.197   2.112   1.093 -0.0912 -0.0394  0.0829
 1552HOH     H1 4674   2.212   2.194   1.046  0.0066 -0.3628 -0.4709
 1552HOH     H2 4675   2.168   2.051   1.025  0.1335 -0.5454  0.4342
 1553HOH      O 4676   0.223   1.450   1.690 -0.5730  0.1726  0.2575
 1553HOH     H1 4677   0.221   1.543   1.667 -0.3670  0.1954  0.3191
 1553HOH     H2 4678   0.144   1.413   1.652 -0.4258  0.2819 -0.1597
 1554HOH      O 4679   1.856   1.137   1.390 -0.2237 -0.2422  0.2660
 1554HOH     H1 4680   1.947   1.153   1.414 -0.1755 -0.8603  0.5281
 1554HOH     H2 4681   1.813   1.113   1.472 -0.1242 -2.1090 -0.1485
 1555HOH      O 4682   3.215   2.313   2.462 -0.1059 -0.4886  0.1593
 1555HOH     H1 4683   3.164   2.363   2.526 -0.4936  1.4285 -1.4568
 1555HOH     H2 4684   3.294   2.365   2.449  0.9231 -1.8642  0.4041
 1556HOH      O 4685   1.690   1.376   1.467  0.3225  0.4721  0.1164
 1556HOH     H1 4686   1.756   1.405   1.529  1.0286 -1.2861  0.3286
 1556HOH     H2 4687   1.610   1.369   1.518  0.6872 -0.0869  0.6473
 1557HOH      O 4688   3.015   2.438   0.417  0.3547  0.0385 -0.3187
 1557HOH     H1 4689   3.081   2.452   0.350  0.5302  0.5116 -0.0587
 1557HOH     H2 4690   3.048   2.486   0.494  0.3468 -0.7974  0.2282
 1558HOH      O 4691   1.025   0.412   2.561  0.3185 -0.1081 -0.0146
 1558HOH     H1 4692   0.984   0.489   2.601 -0.0940 -0.1088 -0.4241
 1558HOH     H2 4693   1.108   0.445   2.525  0.0913  0.1711 -0.2891
 1559HOH      O 4694   2.425   4.228   1.417  0.0482  0.4058  0.5567
 1559HOH     H1 4695   2.510   4.270   1.434  0.3387  0.2931 -0.4712
 1559HOH     H2 4696   2.372   4.296   1.375 -0.0672  0.2331  0.4186
 1560HOH      O 4697   3.771   1.831   3.011 -0.6085 -0.2564 -0.2942
 1560HOH     H1 4698   3.863   1.817   3.035 -0.5232  0.4130 -0.1914
 1560HOH     H2 4699   3.726   1.841   3.095 -0.7217 -0.2710 -0.3534
 1561HOH      O 4700   2.586   0.867   0.754 -0.1968  0.1115  0.0426
 1561HOH     H1 4701   2.502   0.828   0.778 -0.5275  0.2230 -0.8348
 1561HOH     H2 4702   2.633   0.796   0.710 -0.3367  0.3665 -0.5396
 1562HOH      O 4703   0.432   2.422   0.503  0.6808  0.1218 -0.2566
 1562HOH     H1 4704   0.491   2.491   0.533  0.5890  0.6942 -1.2913
 1562HOH     H2 4705   0.476   2.386   0.425  0.2242 -0.2708 -0.3402
 1563HOH      O 4706   1.009   3.026   1.330  0.1167 -0.3952  0.4382
 1563HOH     H1 4707   0.947   2.955   1.312  0.3644 -0.7814  1.0586
 1563HOH     H2 4708   1.094   2.991   1.303  0.2155 -0.2674  0.5791
 1564HOH      O 4709   3.876   4.163   2.777  0.2468  0.5656 -0.2155
 1564HOH     H1 4710   3.793   4.175   2.731  0.0314  1.8072  0.4235
 1564HOH     H2 4711   3.880   4.069   2.794 -0.6707  0.3724 -0.8834
 1565HOH      O 4712   3.413   1.705   1.884  0.3942  0.4446  0.0516
 1565HOH     H1 4713   3.402   1.739   1.796 -0.8137  1.1802  0.4505
 1565HOH     H2 4714   3.506   1.719   1.904  0.3167  1.9432 -0.4541
 1566HOH      O 4715   2.771   3.046   2.433 -0.3070 -0.0800 -0.3184
 1566HOH     H1 4716   2.695   3.039   2.491  0.2501  1.0645  0.6471
 1566HOH     H2 4717   2.813   2.960   2.438 -1.2601 -0.5730 -0.4859
 1567HOH      O 4718   0.639   3.298   1.716 -0.3242  0.1348  0.5410
 1567HOH     H1 4719   0.652   3.393   1.718 -0.6374  0.2823 -1.0511
 1567HOH     H2 4720   0.718   3.265   1.674  0.1378 -0.4432  1.7894
 1568HOH      O 4721   1.339   2.318   1.787 -0.3067 -0.0166  0.2105
 1568HOH     H1 4722   1.317   2.225   1.786 -1.5524  0.2419 -0.6962
 1568HOH     H2 4723   1.355   2.340   1.694  0.5307  0.5782  0.4630
 1569HOH      O 4724   0.736   2.367   0.088  0.3841 -0.1476  0.2991
 1569HOH     H1 4725   0.696   2.320   0.015 -0.1925  0.3780  0.2655
 1569HOH     H2 4726   0.713   2.459   0.074  0.0268 -0.0614  1.2774
 1570HOH      O 4727   1.791   2.334   1.413 -0.1729 -0.1002  0.3020
 1570HOH     H1 4728   1.875   2.351   1.455  0.4254 -2.3772  0.2485
 1570HOH     H2 4729   1.799   2.374   1.326  0.4322  0.5413  0.6302
 1571HOH      O 4730   0.380   2.718   3.911 -0.6292 -0.3847  0.4391
 1571HOH     H1 4731   0.414   2.807   3.921 -1.2847 -0.2208  1.6114
 1571HOH     H2 4732   0.364   2.709   3.817  0.3307  0.3723  0.1611
 1572HOH      O 4733   2.230   0.655   1.994 -0.0502  0.7736  0.3078
 1572HOH     H1 4734   2.237   0.569   1.954 -1.6189  0.8427 -0.2384
 1572HOH     H2 4735   2.229   0.638   2.088 -0.4066  0.1770  0.2064
 1573HOH      O 4736   0.529   1.930   3.220  0.2805 -0.1639 -0.1527
 1573HOH     H1 4737   0.593   1.925   3.149 -0.3832  0.4271 -0.8285
 1573HOH     H2 4738   0.453   1.973   3.181 -0.2658 -0.1911  0.8145
 1574HOH      O 4739   2.128   1.946   0.870  0.0280  0.5340 -0.0931
 1574HOH     H1 4740   2.099   1.962   0.781 -0.3901 -0.6837 -0.2133
 1574HOH     H2 4741   2.088   1.862   0.894  1.1675  0.1786  0.7752
 1575HOH      O 4742   3.901   3.889   2.844 -0.4818  0.3746  0.9327
 1575HOH     H1 4743   3.994   3.899   2.867 -0.4653  0.7784  0.7098
 1575HOH     H2 4744   3.900   3.823   2.775 -0.4174 -0.0223  1.3056
 1576HOH      O 4745   1.597   0.038   3.985 -0.3358  0.4371 -0.3987
 1576HOH     H1 4746   1.528  -0.022   3.957  0.0268 -0.0575 -0.2403
 1576HOH     H2 4747   1.678  -0.011   3.974  0.0427  1.1487 -0.9706
 1577HOH      O 4748   3.337   0.852   2.168  0.2914  0.5410  0.3152
 1577HOH     H1 4749   3.322   0.933   2.119  0.2655 -0.2916 -1.1766
 1577HOH     H2 4750   3.430   0.832   2.152 -0.1585 -0.7573 -1.1906
 1578HOH      O 4751   3.879   4.149   2.450  0.2929 -0.7848 -0.1856
 1578HOH     H1 4752   3.963   4.113   2.476  0.3476 -0.0835  0.7245
 1578HOH     H2 4753   3.836   4.171   2.533 -0.3359 -0.1462 -0.6541
 1579HOH      O 4754   2.507   4.002   1.828 -0.2109 -0.0492 -0.6219
 1579HOH     H1 4755   2.566   4.077   1.841  0.2996 -0.5875  0.4025
 1579HOH     H2 4756   2.469   4.017   1.742  0.1164  1.2213 -0.5950
 1580HOH      O 4757   1.197   1.252   1.422 -0.2552 -0.4616  0.3836
 1580HOH     H1 4758   1.250   1.226   1.497  0.3255  0.0335  0.1612
 1580HOH     H2 4759   1.260   1.285   1.358 -0.6230 -1.7301 -0.7248
 1581HOH      O 4760   0.337   2.994   0.001  0.0967  0.2991  0.0448
 1581HOH     H1 4761   0.275   3.051  -0.044  0.3327  0.2055 -0.4046
 1581HOH     H2 4762   0.305   2.990   0.091 -0.1596  0.7965 -0.0228
 1582HOH      O 4763   2.180   2.732   0.978 -0.0680  0.3575 -0.0399
 1582HOH     H1 4764   2.272   2.756   0.962 -0.0312  0.3510  0.1506
 1582HOH     H2 4765   2.185   2.656   1.035 -0.1849 -0.1399 -0.6737
 1583HOH      O 4766   2.653   2.193   2.030 -0.4606  0.5400  0.0315
 1583HOH     H1 4767   2.581   2.156   1.979 -0.8122  0.4864  0.5548
 1583HOH     H2 4768   2.643   2.155   2.117  0.5206  0.1074 -0.0135
 1584HOH      O 4769   1.525  -0.001   0.098  0.4121 -0.0261 -0.5680
 1584HOH     H1 4770   1.593   0.066   0.094  0.9298 -0.5203 -0.3369
 1584HOH     H2 4771   1.480   0.004   0.013  0.5460  0.4972 -0.6125
 1585HOH      O 4772   0.238   1.276   0.084 -0.0615 -0.3399  0.1121
 1585HOH     H1 4773   0.296   1.200   0.087 -0.1953 -0.4313  0.4458
 1585HOH     H2 4774   0.223   1.298   0.176  0.6366  0.5932  0.0342
 1586HOH      O 4775   3.182   0.010   3.625  0.5073  0.0184 -0.0952
 1586HOH     H1 4776   3.171   0.031   3.717 -0.4545  0.1322 -0.2145
 1586HOH     H2 4777   3.094   0.017   3.588  1.0283  1.2366 -1.2939
 1587HOH      O 4778   3.271   1.034   3.080  0.3141 -0.1586  0.2465
 1587HOH     H1 4779   3.262   0.961   3.018  0.3919  0.7205 -0.8554
 1587HOH     H2 4780   3.317   1.102   3.031  0.2451  0.6492  1.2359
 1588HOH      O 4781   1.554   1.345   0.037 -0.1071  0.5068  0.2845
 1588HOH     H1 4782   1.543   1.251   0.022 -0.9554  0.5999  0.2220
 1588HOH     H2 4783   1.645   1.354   0.067  0.2737 -0.2208 -0.5461
 1589HOH      O 4784   3.271   0.515   3.398 -0.6517  0.0150  0.0348
 1589HOH     H1 4785   3.311   0.451   3.340  0.0647  0.9256 -0.5399
 1589HOH     H2 4786   3.186   0.533   3.359  0.1532  1.2825 -1.3822
 1590HOH      O 4787   2.041   0.579   1.411 -0.1601 -0.3995  0.4454
 1590HOH     H1 4788   2.061   0.568   1.504 -0.0820  0.5992  0.5646
 1590HOH     H2 4789   1.968   0.641   1.409 -0.1295 -0.3703 -0.1578
 1591HOH      O 4790   1.967   1.409   1.284 -0.4448  0.6361 -0.3396
 1591HOH     H1 4791   1.997   1.350   1.353 -0.9085 -0.2982 -0.8888
 1591HOH     H2 4792   2.040   1.470   1.271  0.2063 -0.0302  0.0373
 1592HOH      O 4793   2.706   4.079   0.047  0.3240 -0.1622 -0.4662
 1592HOH     H1 4794   2.759   4.004   0.076 -0.7636 -1.0155 -0.5668
 1592HOH     H2 4795   2.751   4.111  -0.031  1.2763 -0.1505  0.0493
 1593HOH      O 4796   3.576   2.734   2.200  0.2054  0.4089 -0.3493
 1593HOH     H1 4797   3.652   2.690   2.236 -0.1056 -0.2445 -0.4573
 1593HOH     H2 4798   3.550   2.797   2.268  0.2687 -0.0436  0.1111
 1594HOH      O 4799   4.176   1.930   0.375 -0.0680  0.0026 -0.3861
 1594HOH     H1 4800   4.236   1.991   0.331 -0.1145  0.1798 -0.2090
 1594HOH     H2 4801   4.110   1.910   0.310  0.4241 -0.5438 -0.7308
 1595HOH      O 4802   2.696   0.545   0.069  0.0047 -0.6756  0.0357
 1595HOH     H1 4803   2.686   0.575  -0.022  0.6308  0.0764  0.1892
 1595HOH     H2 4804   2.709   0.451   0.062 -0.3701 -0.6886 -0.6199
 1596HOH      O 4805   0.539   3.542   0.663  0.0183  0.2022 -0.2447
 1596HOH     H1 4806   0.593   3.621   0.670  0.6859 -0.2709  0.2378
 1596HOH     H2 4807   0.488   3.540   0.744  0.2348 -0.0157 -0.1103
 1597HOH      O 4808   0.335   2.053   2.809 -0.0875  0.0114  0.1743
 1597HOH     H1 4809   0.355   2.103   2.888 -0.0021 -0.0274  0.1774
 1597HOH     H2 4810   0.351   1.962   2.834 -1.2392 -0.1372  0.4955
 1598HOH      O 4811   4.124   0.442   1.160  0.0709 -0.6894  0.3707
 1598HOH     H1 4812   4.200   0.389   1.137  0.6474  0.3023 -0.1492
 1598HOH     H2 4813   4.159   0.514   1.212 -0.3490  0.2124 -0.5100
 1599HOH      O 4814   0.846   2.800   1.285  0.4843  0.5274  0.1571
 1599HOH     H1 4815   0.880   2.742   1.353  2.1364  0.7621 -0.3634
 1599HOH     H2 4816   0.850   2.748   1.205  0.1321  0.7586 -0.0156
 1600HOH      O 4817   1.664   3.759   3.462 -0.1515  0.1035 -0.1775
 1600HOH     H1 4818   1.754   3.727   3.462  0.0830  0.6882  0.6493
 1600HOH     H2 4819   1.611   3.681   3.446  0.4141 -0.6240  1.2025
 1601HOH      O 4820   3.880   2.453   2.835  0.4037  0.6952  0.3910
 1601HOH     H1 4821   3.833   2.400   2.900 -0.1855  0.7509  0.0241
 1601HOH     H2 4822   3.819   2.523   2.813  0.4632  0.5009 -0.4529
 1602HOH      O 4823   2.211   0.725   2.566  0.0872 -0.5944  0.1902
 1602HOH     H1 4824   2.147   0.759   2.504 -1.3385 -1.5263  1.0297
 1602HOH     H2 4825   2.249   0.804   2.606 -1.0949  0.0320  0.1749
 1603HOH      O 4826   0.648   0.155   0.448  0.4141 -0.4398 -0.2512
 1603HOH     H1 4827   0.668   0.061   0.456 -1.1804 -0.7839  0.4669
 1603HOH     H2 4828   0.619   0.165   0.357  0.7810 -0.5913 -0.3897
 1604HOH      O 4829   2.159   4.057   2.211  0.2728  0.1458 -1.0709
 1604HOH     H1 4830   2.113   4.041   2.129  0.8584  0.7265 -1.5390
 1604HOH     H2 4831   2.241   4.099   2.184  0.4856  0.3356 -0.1845
 1605HOH      O 4832   2.925   4.248   3.276  0.0274  0.0997  0.6279
 1605HOH     H1 4833   2.921   4.300   3.356 -0.9261  0.7494  0.1926
 1605HOH     H2 4834   2.900   4.160   3.304 -0.1341  0.2815  1.0782
 1606HOH      O 4835   2.425   2.128   3.087  0.1721  0.3697 -0.3752
 1606HOH     H1 4836   2.395   2.181   3.013  0.1258 -0.4701 -0.9853
 1606HOH     H2 4837   2.401   2.038   3.064  1.8572 -0.1861 -0.2414
 1607HOH      O 4838   3.684   3.095   1.526  0.3266 -0.0751 -0.5657
 1607HOH     H1 4839   3.622   3.123   1.460 -0.3325 -0.5348 -0.1636
 1607HOH     H2 4840   3.768   3.088   1.480  0.0167  0.2301 -1.1902
 1608HOH      O 4841   1.695   2.132   1.659  0.2435 -0.0488  0.6249
 1608HOH     H1 4842   1.743   2.145   1.578 -0.9001 -0.3728 -0.1594
 1608HOH     H2 4843   1.713   2.211   1.711  0.2903  0.6016 -0.3287
 1609HOH      O 4844   2.833   2.830   0.152 -0.0144  0.1913 -0.8090
 1609HOH     H1 4845   2.819   2.924   0.157 -0.8625  0.0728 -0.6720
 1609HOH     H2 4846   2.746   2.793   0.138  0.1714 -0.6356  0.0333
 1610HOH      O 4847   0.224   3.885   3.668 -0.1209 -0.2397  0.0609
 1610HOH     H1 4848   0.304   3.893   3.719 -0.0143  0.3178 -0.1870
 1610HOH     H2 4849   0.162   3.842   3.727 -0.1742  0.8730  0.8714
 1611HOH      O 4850   2.279   0.881   3.746 -0.8182 -0.6572 -0.2777
 1611HOH     H1 4851   2.300   0.794   3.712 -0.2974 -0.5249 -0.3079
 1611HOH     H2 4852   2.364   0.925   3.756 -1.0129 -0.4169  0.4592
 1612HOH      O 4853   1.004   0.437   0.954  0.2511 -0.3122 -0.0922
 1612HOH     H1 4854   0.946   0.417   0.881  0.7694 -0.2685 -0.5312
 1612HOH     H2 4855   1.044   0.353   0.977  0.6245 -0.2104 -0.3435
 1613HOH      O 4856   1.463   1.262   1.607  0.1091 -0.1297 -0.4447
 1613HOH     H1 4857   1.446   1.278   1.699  0.6541  0.0954 -0.3752
 1613HOH     H2 4858   1.448   1.168   1.596 -0.5947 -0.0452 -0.2809
 1614HOH      O 4859   1.934   0.365   0.760  0.4727  0.1895  0.1858
 1614HOH     H1 4860   2.018   0.335   0.795  0.1810  0.5180  1.2503
 1614HOH     H2 4861   1.956   0.408   0.677  1.3925  0.5212  0.5765
 1615HOH      O 4862   2.769   2.180   2.984  0.1048  0.1897  0.0848
 1615HOH     H1 4863   2.828   2.160   3.057  0.4890  1.9513  0.3284
 1615HOH     H2 4864   2.824   2.221   2.918 -0.4029 -0.5881 -0.8873
 1616HOH      O 4865   2.773   0.461   1.526  0.2302  0.3764  0.1601
 1616HOH     H1 4866   2.813   0.538   1.566  0.6125 -0.2082  0.9643
 1616HOH     H2 4867   2.695   0.444   1.580 -0.3290  0.6774 -0.5296
 1617HOH      O 4868   1.130   0.449   2.866  0.2563  0.0448 -0.0819
 1617HOH     H1 4869   1.203   0.511   2.861 -0.7477  1.3250  0.0311
 1617HOH     H2 4870   1.052   0.505   2.873 -0.7996 -1.2301 -0.8113
 1618HOH      O 4871   3.156   2.515   2.066  0.3187  0.0384  0.5924
 1618HOH     H1 4872   3.198   2.590   2.108 -0.5222  1.0745 -0.3319
 1618HOH     H2 4873   3.086   2.489   2.127  0.6356 -0.0404  0.9303
 1619HOH      O 4874   0.622   0.517   3.605 -0.5399  0.5336 -0.2433
 1619HOH     H1 4875   0.679   0.484   3.535 -0.1557  0.6422  0.0151
 1619HOH     H2 4876   0.542   0.465   3.597 -0.1809 -0.0404 -0.2297
 1620HOH      O 4877   2.231   2.300   1.304 -0.3995 -0.5332 -0.2580
 1620HOH     H1 4878   2.311   2.297   1.251 -0.4945 -0.1571 -0.4353
 1620HOH     H2 4879   2.193   2.213   1.295  0.5952 -1.1455  0.8175
 1621HOH      O 4880   0.983   3.688   3.661  0.0734  0.8987 -0.3077
 1621HOH     H1 4881   1.071   3.691   3.622  0.2190  1.1642  0.0288
 1621HOH     H2 4882   0.924   3.689   3.586  0.3536 -0.4036 -0.5950
 1622HOH      O 4883   2.006   4.097   2.498 -0.5140  0.5687  0.0557
 1622HOH     H1 4884   2.006   4.087   2.402  0.3718 -1.4045  0.1664
 1622HOH     H2 4885   2.095   4.128   2.518 -0.7768  1.2257  0.2536
 1623HOH      O 4886   3.924   0.156   2.666  0.4222 -0.0568 -0.1494
 1623HOH     H1 4887   3.932   0.061   2.671 -0.5376 -0.1539 -0.1467
 1623HOH     H2 4888   3.848   0.171   2.609  0.5648  0.7071 -0.1555
 1624HOH      O 4889   1.552   3.528   3.153 -0.2356  0.6860  0.0103
 1624HOH     H1 4890   1.638   3.525   3.109 -0.4613  0.0149 -0.4158
 1624HOH     H2 4891   1.566   3.481   3.235  0.2029  1.9930  0.7330
 1625HOH      O 4892   3.223   1.983   1.818  0.0104 -0.5691  0.6459
 1625HOH     H1 4893   3.300   1.932   1.794  0.3313  0.3591 -0.4743
 1625HOH     H2 4894   3.256   2.072   1.829 -0.6611 -0.4118  1.7627
 1626HOH      O 4895   0.614   2.852   0.213 -0.2386 -0.0623  0.1516
 1626HOH     H1 4896   0.563   2.810   0.283 -0.2812  0.0328  0.1778
 1626HOH     H2 4897   0.570   2.825   0.132 -0.4301  0.1535  0.1832
 1627HOH      O 4898   0.312   3.661   4.076  0.0969  0.0339  0.5032
 1627HOH     H1 4899   0.358   3.741   4.101 -0.2657  0.4802 -0.2040
 1627HOH     H2 4900   0.306   3.610   4.157  1.6600  0.0340  0.6792
 1628HOH      O 4901   2.389   3.769   3.399  0.5024  0.8300  0.0645
 1628HOH     H1 4902   2.318   3.769   3.334 -0.3319  0.4630  0.9333
 1628HOH     H2 4903   2.384   3.856   3.440 -0.9820  0.1050  1.6504
 1629HOH      O 4904   2.300   3.320   1.952  0.0890  0.3563  0.5167
 1629HOH     H1 4905   2.298   3.313   1.856 -0.0918 -0.0011  0.5427
 1629HOH     H2 4906   2.342   3.239   1.981 -1.1592 -0.2551  0.7919
 1630HOH      O 4907   1.185   2.172   1.369 -0.1772  0.2692  0.7831
 1630HOH     H1 4908   1.177   2.186   1.275 -0.5654 -0.7723  0.6314
 1630HOH     H2 4909   1.217   2.082   1.377 -0.4830  0.2191  1.6465
 1631HOH      O 4910   4.189   2.760   0.352  0.5768 -0.2165  0.3339
 1631HOH     H1 4911   4.216   2.689   0.293  0.0321 -0.4307  0.3352
 1631HOH     H2 4912   4.214   2.840   0.306  0.0640 -0.3741 -0.2437
 1632HOH      O 4913   4.134   3.515   0.561 -0.0158 -0.1480  0.4949
 1632HOH     H1 4914   4.109   3.426   0.583 -0.2514 -0.1530  0.2154
 1632HOH     H2 4915   4.056   3.553   0.520  0.2730 -0.0053  0.0655
 1633HOH      O 4916   0.645   1.485   1.867 -0.4741  0.4702 -0.2731
 1633HOH     H1 4917   0.708   1.490   1.938 -1.1219 -1.1309  0.4912
 1633HOH     H2 4918   0.586   1.559   1.883  0.5623  1.3854 -0.4231
 1634HOH      O 4919   1.305   0.791   0.052  0.3474 -0.1064  0.2864
 1634HOH     H1 4920   1.298   0.722  -0.013  0.4448 -0.3968  0.5761
 1634HOH     H2 4921   1.394   0.825   0.041 -0.0835  0.8210 -0.6731
 1635HOH      O 4922   1.997   0.431   0.257 -0.3885 -0.5867 -0.7216
 1635HOH     H1 4923   2.026   0.359   0.313  1.2676  0.7638  0.3479
 1635HOH     H2 4924   1.906   0.446   0.281 -0.0941 -0.8757  0.7274
 1636HOH      O 4925   1.737   3.675   4.095  0.3494 -0.0591  0.4648
 1636HOH     H1 4926   1.818   3.624   4.087 -0.3506 -1.1365 -0.2259
 1636HOH     H2 4927   1.714   3.669   4.187  0.5451 -0.5858  0.4857
 1637HOH      O 4928   1.186   3.415   0.205 -0.4681  0.3427 -0.5161
 1637HOH     H1 4929   1.168   3.331   0.248 -0.4232  0.6541  0.1334
 1637HOH     H2 4930   1.198   3.477   0.277  0.4293  0.7271 -0.9625
 1638HOH      O 4931   3.639   3.119   3.864 -0.1217  0.1574 -0.2908
 1638HOH     H1 4932   3.713   3.119   3.802  0.8249  0.1775  0.7748
 1638HOH     H2 4933   3.601   3.206   3.856  0.3838  0.3778 -0.4085
 1639HOH      O 4934   3.845   4.165   3.691 -0.0092  0.2999  0.0653
 1639HOH     H1 4935   3.865   4.130   3.778 -0.5999 -0.3515 -0.0387
 1639HOH     H2 4936   3.832   4.087   3.637  0.1011  0.6976 -0.5497
 1640HOH      O 4937   2.947   0.088   0.698 -0.6132  0.0804  0.2476
 1640HOH     H1 4938   2.934   0.142   0.620 -0.9655 -0.6329 -0.2148
 1640HOH     H2 4939   3.041   0.092   0.715 -0.2835 -0.7906 -1.0454
 1641HOH      O 4940   3.825   3.163   2.381 -0.4749 -0.2742  0.1245
 1641HOH     H1 4941   3.729   3.155   2.377 -0.5003  0.2475 -1.5761
 1641HOH     H2 4942   3.840   3.248   2.421 -0.6686 -0.5616  0.8578
 1642HOH      O 4943   1.340   4.221   1.189  0.0399 -0.0936  0.3326
 1642HOH     H1 4944   1.375   4.148   1.137 -1.3672 -0.0443 -0.7942
 1642HOH     H2 4945   1.381   4.299   1.152  0.2185 -0.1731  0.3614
 1643HOH      O 4946   3.642   2.231   2.022 -0.0856  0.2972  0.8226
 1643HOH     H1 4947   3.580   2.291   2.063 -0.6789  0.1520  0.1841
 1643HOH     H2 4948   3.715   2.287   1.995 -0.5147  0.7014  0.4639
 1644HOH      O 4949   2.629   1.078   0.992  0.7578  0.2617 -0.0193
 1644HOH     H1 4950   2.653   1.033   0.911  1.4916 -0.3253  0.4963
 1644HOH     H2 4951   2.599   1.165   0.963  0.2055 -0.2100 -0.9642
 1645HOH      O 4952   1.994   3.235   3.037 -0.1927 -0.5792  0.0868
 1645HOH     H1 4953   1.970   3.147   3.007 -0.0410 -0.4111 -0.5512
 1645HOH     H2 4954   2.009   3.285   2.957  0.1297 -0.0817  0.4440
 1646HOH      O 4955   1.260   1.056   0.140 -0.1204  0.3046 -0.5905
 1646HOH     H1 4956   1.285   1.058   0.232 -1.0499  0.7277 -0.3231
 1646HOH     H2 4957   1.264   0.963   0.116 -1.4234 -0.0530  0.3577
 1647HOH      O 4958   3.396   0.345   3.185  0.3362  0.3284 -0.3865
 1647HOH     H1 4959   3.372   0.258   3.154 -0.0341  0.4159 -0.3575
 1647HOH     H2 4960   3.481   0.333   3.228  0.1135 -0.0962 -0.0466
 1648HOH      O 4961   1.403   1.896   0.391  0.1346  0.4920 -0.7885
 1648HOH     H1 4962   1.348   1.827   0.427 -0.7073  1.7253  0.4788
 1648HOH     H2 4963   1.479   1.898   0.448  0.6216  0.0552 -1.3876
 1649HOH      O 4964   4.114   0.765   1.129 -0.5373  0.3585  0.8842
 1649HOH     H1 4965   4.155   0.735   1.211 -0.3583  0.8147  0.9684
 1649HOH     H2 4966   4.155   0.850   1.112  0.3941 -0.2650 -0.3608
 1650HOH      O 4967   0.817   2.677   1.041 -0.1447 -0.8011  0.0311
 1650HOH     H1 4968   0.752   2.608   1.024 -0.1218 -0.7162 -0.4295
 1650HOH     H2 4969   0.833   2.717   0.956 -0.4425  0.0327  0.3403
 1651HOH      O 4970   3.040   2.563   4.273  0.6866 -0.8000 -0.3427
 1651HOH     H1 4971   3.116   2.535   4.221  0.5005 -0.1496 -1.0101
 1651HOH     H2 4972   2.989   2.617   4.212 -0.0770 -0.8476  0.2324
 1652HOH      O 4973   0.039   0.695   0.671  0.3193 -0.1495 -0.3500
 1652HOH     H1 4974  -0.034   0.636   0.654 -0.0625  0.2046  0.0063
 1652HOH     H2 4975   0.037   0.709   0.765  1.1659 -0.5247 -0.2621
 1653HOH      O 4976   0.488   2.969   3.908 -0.3169  0.3390  0.2830
 1653HOH     H1 4977   0.453   3.049   3.868 -0.2790 -0.1652 -0.8272
 1653HOH     H2 4978   0.578   2.963   3.875 -0.1489  0.0945  0.7652
 1654HOH      O 4979   4.089   3.606   1.769  0.8297  1.0092 -0.1174
 1654HOH     H1 4980   4.009   3.554   1.766  1.3093  0.2151  0.1010
 1654HOH     H2 4981   4.073   3.672   1.837  0.6822  0.2651  0.6094
 1655HOH      O 4982   2.034   3.719   0.546  0.0348 -0.2474 -0.4750
 1655HOH     H1 4983   1.971   3.654   0.577 -0.5109  0.3562 -0.2642
 1655HOH     H2 4984   2.012   3.731   0.453 -0.0289 -0.1854 -0.4521
 1656HOH      O 4985   0.909   1.785   0.373  0.1855  0.5057 -0.2119
 1656HOH     H1 4986   0.921   1.866   0.324  0.4028  0.2357 -0.6114
 1656HOH     H2 4987   0.876   1.722   0.309 -0.4928  0.4126  0.2106
 1657HOH      O 4988   0.466   1.863   1.930  0.6472  0.6324 -0.1134
 1657HOH     H1 4989   0.422   1.808   1.865  0.3678  0.1619  0.4554
 1657HOH     H2 4990   0.461   1.813   2.011 -0.2054  1.7802  0.6039
 1658HOH      O 4991   1.379   2.495   2.933  0.0500  0.0443 -0.2854
 1658HOH     H1 4992   1.455   2.442   2.959 -0.7972 -1.7350 -1.0742
 1658HOH     H2 4993   1.329   2.506   3.014  0.6160  0.3127  0.0373
 1659HOH      O 4994   0.680   3.007   1.390  0.4411 -0.5679 -0.2848
 1659HOH     H1 4995   0.721   2.941   1.334  0.3008 -0.4580 -0.5238
 1659HOH     H2 4996   0.617   2.959   1.443 -0.7531 -0.4700 -1.4879
 1660HOH      O 4997   2.552   1.669   3.623  0.3613  0.7894 -0.0459
 1660HOH     H1 4998   2.469   1.716   3.627  0.4998  0.9805  0.7940
 1660HOH     H2 4999   2.615   1.733   3.589  0.4916  1.1628  0.8381
 1661HOH      O 5000   2.160   1.686   3.613 -0.1164 -0.1058 -1.1162
 1661HOH     H1 5001   2.228   1.752   3.606 -0.5702  0.3262 -1.5825
 1661HOH     H2 5002   2.117   1.704   3.696  0.6194 -0.6766 -0.5848
 1662HOH      O 5003   0.674   2.672   3.613 -0.6202  0.0856 -0.4292
 1662HOH     H1 5004   0.752   2.637   3.654 -0.2935  0.7419 -0.4553
 1662HOH     H2 5005   0.629   2.721   3.683 -0.3162  0.7947 -0.7044
 1663HOH      O 5006   0.425   1.791   1.534  0.4260  0.8178 -0.1779
 1663HOH     H1 5007   0.461   1.875   1.561  0.2143  0.5832  0.9035
 1663HOH     H2 5008   0.496   1.728   1.551  0.4924  0.7294 -0.7374
 1664HOH      O 5009   1.536   0.226   2.737  0.1453  0.3540 -0.2327
 1664HOH     H1 5010   1.615   0.280   2.729  0.2992  0.2313  0.3857
 1664HOH     H2 5011   1.568   0.140   2.762 -0.2341  0.5822  1.1844
 1665HOH      O 5012   1.220   0.541   0.227  0.0832  0.0320 -0.5979
 1665HOH     H1 5013   1.247   0.617   0.175  0.3910 -0.9183 -1.9225
 1665HOH     H2 5014   1.154   0.497   0.174 -0.6398 -0.2674  0.4736
 1666HOH      O 5015   0.566   0.490   1.944 -0.1839 -0.4380 -0.2265
 1666HOH     H1 5016   0.568   0.565   1.885 -1.0507 -0.4519 -0.3081
 1666HOH     H2 5017   0.645   0.498   1.997 -0.8573  1.2952  0.6684
 1667HOH      O 5018   4.197   1.942   3.517 -0.4160  0.0145  0.0561
 1667HOH     H1 5019   4.220   1.957   3.609 -1.3094 -1.5914  0.6164
 1667HOH     H2 5020   4.120   1.997   3.502  0.4877  1.3033 -0.2054
 1668HOH      O 5021   1.906   1.746   4.135  0.6557  0.0717  0.3514
 1668HOH     H1 5022   1.979   1.697   4.097  0.0581 -0.5532 -0.0314
 1668HOH     H2 5023   1.912   1.730   4.229  0.8316 -0.2300  0.2901
 1669HOH      O 5024   2.011   2.310   1.972  0.3621  0.7117  0.1649
 1669HOH     H1 5025   1.943   2.348   2.027 -0.1584 -0.3492  0.3065
 1669HOH     H2 5026   2.093   2.330   2.017  0.0034  0.5187  0.9273
 1670HOH      O 5027   1.072   0.016   3.020  0.4624 -0.1935  0.2352
 1670HOH     H1 5028   1.142  -0.027   3.069  0.9745 -0.1606 -0.4515
 1670HOH     H2 5029   1.100   0.107   3.013  0.0374 -0.0354  0.4981
 1671HOH      O 5030   3.966   0.058   2.224 -0.0424  0.1934 -0.2441
 1671HOH     H1 5031   3.940  -0.002   2.294  0.9157  0.6100  0.5036
 1671HOH     H2 5032   3.924   0.141   2.248 -0.1836  0.1948 -0.4909
 1672HOH      O 5033   1.014   3.487   1.186 -0.6114  0.1839  0.6576
 1672HOH     H1 5034   0.960   3.408   1.186 -0.9212  0.3931  0.3233
 1672HOH     H2 5035   0.952   3.559   1.200 -0.4475  0.4421  0.0964
 1673HOH      O 5036   4.141   1.261   0.335 -0.4145  0.1039  0.0715
 1673HOH     H1 5037   4.105   1.216   0.259  0.1628  1.4155 -1.0552
 1673HOH     H2 5038   4.087   1.231   0.408 -0.1244 -2.2839 -0.5364
 1674HOH      O 5039   1.625   0.949   3.405  0.0567 -0.4810 -0.9051
 1674HOH     H1 5040   1.664   0.862   3.418  0.2720 -0.1980  0.7620
 1674HOH     H2 5041   1.699   1.010   3.410 -0.2746 -0.1072 -0.3170
 1675HOH      O 5042   0.715   2.947   3.773 -0.8365  0.3137 -0.4018
 1675HOH     H1 5043   0.794   2.908   3.811 -1.1988  0.4254  0.5252
 1675HOH     H2 5044   0.711   2.911   3.684 -0.4759 -0.7750 -0.0099
 1676HOH      O 5045   0.421   0.959   3.886  0.0147  0.1842 -0.0315
 1676HOH     H1 5046   0.350   0.951   3.823 -1.6553  1.1037  1.5419
 1676HOH     H2 5047   0.479   0.886   3.867 -1.2344 -0.5124 -1.5618
 1677HOH      O 5048   1.450   2.106   2.081  0.0993  0.7781  0.3714
 1677HOH     H1 5049   1.499   2.162   2.022 -0.8862  0.8301 -0.4571
 1677HOH     H2 5050   1.368   2.153   2.096 -0.5552 -0.1832  0.0486
 1678HOH      O 5051   2.800   1.100   4.208 -0.1083 -0.3096  0.4868
 1678HOH     H1 5052   2.892   1.122   4.223 -0.0875  0.0335 -0.0635
 1678HOH     H2 5053   2.752   1.160   4.266 -0.0168  0.6060 -0.3218
 1679HOH      O 5054   3.621   1.262   3.465  0.6736  0.3248 -0.4326
 1679HOH     H1 5055   3.569   1.200   3.413  0.2056 -0.0354  0.4224
 1679HOH     H2 5056   3.640   1.214   3.546  1.6569  0.7504 -0.3860
 1680HOH      O 5057   3.276   4.068   1.726  0.9045 -0.2476 -0.1610
 1680HOH     H1 5058   3.208   4.015   1.767 -0.1083  1.0422 -0.0477
 1680HOH     H2 5059   3.272   4.044   1.633 -0.1024  0.1413 -0.2490
 1681HOH      O 5060   0.958   2.578   3.640  0.3074 -0.4973 -0.4090
 1681HOH     H1 5061   1.003   2.516   3.696  0.6334  0.2439  0.1837
 1681HOH     H2 5062   1.028   2.625   3.594  0.0910 -0.2465 -0.4913
 1682HOH      O 5063   1.153   4.224   1.768  0.5392 -0.3447 -0.5356
 1682HOH     H1 5064   1.208   4.285   1.816  0.2734 -0.2176 -0.3882
 1682HOH     H2 5065   1.212   4.181   1.706  0.9723 -0.7928  0.1591
 1683HOH      O 5066   2.749   2.352   0.427 -0.5218  0.2735  0.4248
 1683HOH     H1 5067   2.839   2.379   0.411 -0.5313 -0.1135 -0.3791
 1683HOH     H2 5068   2.713   2.336   0.339 -1.1527 -0.2684  0.7683
 1684HOH      O 5069   1.828   0.801   2.696  0.2218  0.2726 -0.0319
 1684HOH     H1 5070   1.767   0.857   2.744  0.6531  0.0120  0.8658
 1684HOH     H2 5071   1.781   0.777   2.617 -0.6848  0.4023  0.4423
 1685HOH      O 5072   1.003   0.528   0.455  0.1880 -0.2310  0.1075
 1685HOH     H1 5073   0.934   0.539   0.390 -0.8274 -1.3782  0.9095
 1685HOH     H2 5074   1.068   0.472   0.413  0.0782 -0.0790 -0.2689
 1686HOH      O 5075   4.045   1.629   1.964 -0.1665 -0.5762  0.6182
 1686HOH     H1 5076   4.020   1.688   2.036 -0.4242 -1.1425  1.0021
 1686HOH     H2 5077   4.077   1.688   1.896 -0.4583  0.0166  0.9745
 1687HOH      O 5078   0.067   1.664   3.968  0.0308 -0.0701  0.6642
 1687HOH     H1 5079  -0.014   1.672   4.018 -0.4052 -0.4279  0.0413
 1687HOH     H2 5080   0.124   1.610   4.023 -0.2512 -0.0430  0.9874
 1688HOH      O 5081   3.103   2.988   4.268 -0.6273  0.7691 -0.4424
 1688HOH     H1 5082   3.177   2.974   4.209 -0.8432  0.3441 -0.6201
 1688HOH     H2 5083   3.102   2.911   4.324  0.0515  1.5067  0.6697
 1689HOH      O 5084   2.978   1.667   1.124 -0.0612  0.0487 -0.7585
 1689HOH     H1 5085   2.931   1.629   1.050 -0.5974  0.6126 -0.7290
 1689HOH     H2 5086   2.909   1.709   1.176  0.3349 -0.1077 -0.0775
 1690HOH      O 5087   3.974   0.928   2.636  0.5994  0.4096 -0.1001
 1690HOH     H1 5088   4.068   0.910   2.643  0.6861  1.1051  1.7725
 1690HOH     H2 5089   3.961   1.006   2.690 -1.0433  0.4111 -0.4063
 1691HOH      O 5090   3.885   1.361   3.359  0.4399  0.2630  0.0952
 1691HOH     H1 5091   3.848   1.440   3.320 -0.1669  0.0511  0.2164
 1691HOH     H2 5092   3.809   1.310   3.386  0.8215 -0.4050 -0.0613
 1692HOH      O 5093   2.802   3.955   0.768 -0.0463 -0.2926 -0.4305
 1692HOH     H1 5094   2.778   3.941   0.859  0.6823  1.9290  0.2399
 1692HOH     H2 5095   2.882   3.904   0.756  0.6463  0.4482  0.6836
 1693HOH      O 5096   2.317   0.347   0.123 -0.0820 -0.8411 -0.1168
 1693HOH     H1 5097   2.266   0.284   0.072 -0.8404  0.5978 -1.2965
 1693HOH     H2 5098   2.342   0.415   0.060  0.0518  0.4101  1.1786
 1694HOH      O 5099   0.471   0.427   2.784  0.3193 -0.6372  0.0004
 1694HOH     H1 5100   0.433   0.376   2.713  0.6442 -0.4758 -0.2963
 1694HOH     H2 5101   0.555   0.384   2.802  0.3488 -0.5322  0.1173
 1695HOH      O 5102   0.399   1.618   3.969  0.7138  0.4043  0.3681
 1695HOH     H1 5103   0.354   1.553   4.022  0.7240  0.6758  0.7191
 1695HOH     H2 5104   0.337   1.638   3.899  0.7095  0.0266  0.2588
 1696HOH      O 5105   3.750   1.238   2.634  0.6210 -0.0522 -0.2895
 1696HOH     H1 5106   3.703   1.317   2.659 -0.2377 -0.3043 -0.9937
 1696HOH     H2 5107   3.790   1.207   2.715  0.5617  0.8256  0.0960
 1697HOH      O 5108   0.053   2.108   0.839  0.2330 -0.3251 -0.2530
 1697HOH     H1 5109   0.072   2.118   0.933 -1.9088 -0.1033  0.2784
 1697HOH     H2 5110   0.111   2.038   0.810  2.7524  1.1663  0.5224
 1698HOH      O 5111   4.076   3.363   1.084  0.1354 -0.2638 -0.0661
 1698HOH     H1 5112   4.024   3.398   1.012 -0.4953 -1.6643 -0.3609
 1698HOH     H2 5113   4.059   3.422   1.157  0.2650  0.8166 -0.8518
 1699HOH      O 5114   1.809   0.946   0.723 -0.1857  0.1579 -0.2376
 1699HOH     H1 5115   1.719   0.937   0.692  0.2309  1.0142 -1.9991
 1699HOH     H2 5116   1.836   0.857   0.744 -1.4827 -0.0928  0.6175
 1700HOH      O 5117   1.019   2.699   3.050  0.3786 -0.7432  0.5321
 1700HOH     H1 5118   1.037   2.723   2.959 -0.1733 -2.0452  0.0316
 1700HOH     H2 5119   1.062   2.767   3.102  1.5041 -0.4540 -0.6743
 1701HOH      O 5120   1.993   3.354   1.670  0.0727 -0.0462 -0.0767
 1701HOH     H1 5121   2.064   3.294   1.695 -0.2255 -0.2358  0.3309
 1701HOH     H2 5122   1.924   3.338   1.734 -0.5391 -0.2195 -0.7493
 1702HOH      O 5123   3.191   2.738   3.653 -0.1491 -0.0023 -0.2348
 1702HOH     H1 5124   3.185   2.695   3.739  0.7945  0.7155  0.2233
 1702HOH     H2 5125   3.243   2.677   3.600  0.1929  0.0389  0.0456
 1703HOH      O 5126   0.574   3.180   0.676 -0.0595  0.3624  0.1593
 1703HOH     H1 5127   0.528   3.099   0.699  0.1250 -0.1222 -1.0272
 1703HOH     H2 5128   0.505   3.245   0.668 -0.3906 -0.0328 -0.2820
 1704HOH      O 5129   1.500   0.556   0.927  0.9053  0.5351 -0.0050
 1704HOH     H1 5130   1.418   0.598   0.902  1.1670  1.4825  0.6455
 1704HOH     H2 5131   1.496   0.469   0.886 -1.0531 -0.0230  1.1205
 1705HOH      O 5132   2.278   3.644   0.642  0.1203  0.7037  0.3643
 1705HOH     H1 5133   2.196   3.678   0.606 -0.1110  0.0188  0.2164
 1705HOH     H2 5134   2.323   3.607   0.567  0.6038  1.1180  0.4361
 1706HOH      O 5135   1.270  -0.014   0.196 -0.2597  0.3499  0.0335
 1706HOH     H1 5136   1.294   0.078   0.207 -0.8648  0.5883 -0.5523
 1706HOH     H2 5137   1.330  -0.046   0.129  0.6696  0.0045  0.9780
 1707HOH      O 5138   3.934   2.176   0.336 -0.0938 -0.5202  0.4482
 1707HOH     H1 5139   3.872   2.204   0.404 -0.1575  0.2362  0.0906
 1707HOH     H2 5140   3.906   2.222   0.257  1.1411  0.1516  0.3547
 1708HOH      O 5141   3.386   2.187   1.718  0.2809  0.2300 -0.0154
 1708HOH     H1 5142   3.313   2.241   1.689 -1.1135 -1.4083  0.0913
 1708HOH     H2 5143   3.417   2.230   1.798 -0.3150  1.1805 -0.2647
 1709HOH      O 5144   3.202   3.628   3.499  0.2570  0.3763 -0.9602
 1709HOH     H1 5145   3.289   3.657   3.527  0.2104 -0.2384 -0.1038
 1709HOH     H2 5146   3.152   3.709   3.490  0.3282  0.6725  0.6530
 1710HOH      O 5147   0.044   3.386   2.750  0.4831  0.0294 -0.1581
 1710HOH     H1 5148   0.049   3.417   2.841  0.1024  0.7649 -0.3777
 1710HOH     H2 5149   0.132   3.353   2.731  0.8015  0.6316  0.2156
 1711HOH      O 5150   0.232   1.773   2.656 -0.3506  0.3410 -0.0705
 1711HOH     H1 5151   0.138   1.785   2.668 -0.3703 -0.1025  0.2901
 1711HOH     H2 5152   0.269   1.787   2.743 -0.0985  0.3856 -0.1827
 1712HOH      O 5153   3.813   0.543   0.533  0.2872  0.5680 -0.5712
 1712HOH     H1 5154   3.774   0.466   0.492 -1.1319  0.8942  0.0325
 1712HOH     H2 5155   3.827   0.604   0.460  0.7335  0.0218 -0.9545
 1713HOH      O 5156   2.344   2.234   1.648 -0.1851  0.6702 -0.5119
 1713HOH     H1 5157   2.341   2.328   1.669  0.4332  0.7313 -0.6715
 1713HOH     H2 5158   2.434   2.208   1.667 -0.3983  0.0583 -0.2899
 1714HOH      O 5159   2.482   1.020   0.128  0.2381 -0.2674 -0.4808
 1714HOH     H1 5160   2.527   0.944   0.165  0.0606  0.1125  0.5748
 1714HOH     H2 5161   2.469   1.079   0.202 -2.0633 -0.3688 -0.6663
 1715HOH      O 5162   2.843   1.595   3.024  0.3572  0.0997  0.1271
 1715HOH     H1 5163   2.834   1.568   2.933  1.4593 -0.2193  0.0882
 1715HOH     H2 5164   2.769   1.654   3.039  0.5357  0.7300 -1.1890
 1716HOH      O 5165   1.141   2.893   3.347  0.7531  0.3699  0.2656
 1716HOH     H1 5166   1.173   2.952   3.415  0.0037  1.4664 -0.2721
 1716HOH     H2 5167   1.093   2.949   3.287  0.6730 -0.6861 -0.7313
 1717HOH      O 5168   2.778   1.617   2.483 -0.4964  0.1697 -0.0828
 1717HOH     H1 5169   2.805   1.672   2.409 -0.0485  0.7179  0.4637
 1717HOH     H2 5170   2.695   1.578   2.455 -0.4583  0.5518 -0.7782
 1718HOH      O 5171   0.358   0.179   0.543  0.0812  0.9228 -0.6320
 1718HOH     H1 5172   0.453   0.168   0.537  0.0792  0.6639 -0.2711
 1718HOH     H2 5173   0.322   0.103   0.497  0.0657 -0.0013  0.7802
 1719HOH      O 5174   1.330   4.025   2.722 -0.9503 -0.1076 -0.0061
 1719HOH     H1 5175   1.421   4.042   2.746 -1.0359  0.4131 -0.0476
 1719HOH     H2 5176   1.323   4.056   2.632 -1.1608 -0.1971 -0.0211
 1720HOH      O 5177   2.618   2.371   0.849  0.8314  0.7723 -0.0331
 1720HOH     H1 5178   2.675   2.401   0.919  1.3981 -0.4479  0.0822
 1720HOH     H2 5179   2.666   2.298   0.808 -0.0606  0.5787 -0.8160
 1721HOH      O 5180   3.577   2.047   2.987  0.5786  0.6757 -0.2636
 1721HOH     H1 5181   3.623   1.965   2.968  0.8305  0.9062 -0.6731
 1721HOH     H2 5182   3.484   2.025   2.977  0.5702  0.1820  0.6547
 1722HOH      O 5183   0.480   0.109   2.520 -0.5832  0.8597 -0.1081
 1722HOH     H1 5184   0.435   0.033   2.556 -0.0192 -0.1248 -1.3390
 1722HOH     H2 5185   0.560   0.074   2.480 -0.2187  2.1140 -0.5908
 1723HOH      O 5186   2.470   1.703   0.411  0.3335 -0.2309 -0.4645
 1723HOH     H1 5187   2.426   1.680   0.329 -0.8874  0.4213 -0.0310
 1723HOH     H2 5188   2.492   1.795   0.401 -0.6098  0.0940  0.2511
 1724HOH      O 5189   3.409   2.681   0.678 -0.1925  0.4149  0.0883
 1724HOH     H1 5190   3.431   2.692   0.771  0.9477 -0.1945 -0.0722
 1724HOH     H2 5191   3.440   2.761   0.637  0.2618  0.2457  0.0955
 1725HOH      O 5192   2.713   3.728   0.592 -0.5024  0.3467  0.2899
 1725HOH     H1 5193   2.698   3.685   0.676 -1.4122  0.5008  0.2287
 1725HOH     H2 5194   2.721   3.821   0.614 -0.0812  0.3167  0.2689
 1726HOH      O 5195   1.729   1.849   2.040 -0.2223 -0.0847 -0.6010
 1726HOH     H1 5196   1.743   1.880   1.950 -0.0092  0.3882 -0.4084
 1726HOH     H2 5197   1.804   1.882   2.089 -1.1239  1.1001  0.1039
 1727HOH      O 5198   1.478   3.277   3.650 -0.2423  0.1551 -0.7062
 1727HOH     H1 5199   1.535   3.200   3.662 -0.3625  0.1974  0.3299
 1727HOH     H2 5200   1.395   3.240   3.620 -0.3668 -0.1552 -0.0098
 1728HOH      O 5201   0.086   0.253   2.033  0.4374  0.3607 -0.1914
 1728HOH     H1 5202   0.140   0.207   2.097  1.2479  0.6447 -0.6381
 1728HOH     H2 5203   0.049   0.327   2.081  1.1667  0.6621 -0.0638
 1729HOH      O 5204   3.437   3.206   1.064  0.1937  0.4812 -0.4168
 1729HOH     H1 5205   3.434   3.298   1.036  1.3433  0.7771  0.3001
 1729HOH     H2 5206   3.468   3.159   0.986 -0.2766  0.6965 -0.7478
 1730HOH      O 5207   3.150   2.380   3.838 -0.1179 -0.1794  0.0645
 1730HOH     H1 5208   3.137   2.469   3.872 -0.0312 -0.4452  0.8252
 1730HOH     H2 5209   3.236   2.355   3.870  0.6942  0.1089 -1.6626
 1731HOH      O 5210   1.000   0.030   3.897 -0.2573 -0.3759  0.1188
 1731HOH     H1 5211   1.020  -0.029   3.969  0.1328 -0.4078 -0.0121
 1731HOH     H2 5212   1.064   0.101   3.906 -1.3705  0.6057  0.9156
 1732HOH      O 5213   3.225   1.278   3.339 -0.3160  0.2023  0.2353
 1732HOH     H1 5214   3.137   1.288   3.303  0.2031  0.7725 -1.0024
 1732HOH     H2 5215   3.217   1.208   3.404 -1.6142  0.0537 -0.0284
 1733HOH      O 5216   3.569   3.948   0.068 -0.1820  0.5423 -0.3957
 1733HOH     H1 5217   3.543   3.987  -0.016 -0.4831  0.6507 -0.2560
 1733HOH     H2 5218   3.622   4.016   0.110 -0.2162  0.5733 -0.4024
 1734HOH      O 5219   0.888   1.971   1.046  0.0166  0.0736 -0.0745
 1734HOH     H1 5220   0.832   1.939   1.117 -0.7766  0.4034 -0.5251
 1734HOH     H2 5221   0.935   2.045   1.084  0.5425 -0.5064  0.4541
 1735HOH      O 5222   4.153   4.247   1.723 -0.5991 -0.0330 -0.1925
 1735HOH     H1 5223   4.197   4.330   1.705  0.7022 -0.6205  0.0025
 1735HOH     H2 5224   4.172   4.192   1.647  0.5509 -0.8481  0.5981
 1736HOH      O 5225   2.847   1.518   0.872  0.1491  0.2943  0.1506
 1736HOH     H1 5226   2.868   1.598   0.823 -1.6892  1.0068  0.3620
 1736HOH     H2 5227   2.922   1.460   0.857  1.0738  1.6357 -0.9090
 1737HOH      O 5228   2.914   0.801   0.031  0.6184 -0.4795 -1.2266
 1737HOH     H1 5229   2.898   0.890   0.062  0.9420 -0.9139  0.3200
 1737HOH     H2 5230   2.900   0.806  -0.064  0.2844  1.1227 -1.1419
 1738HOH      O 5231   2.371   3.839   3.081  0.4494 -0.6255  0.1277
 1738HOH     H1 5232   2.369   3.751   3.043 -1.3629 -0.2784 -0.8007
 1738HOH     H2 5233   2.368   3.898   3.006  0.2805  0.1983  0.7476
 1739HOH      O 5234   0.334   0.779   2.765  0.6413 -0.7391  0.3411
 1739HOH     H1 5235   0.307   0.721   2.693  0.3409 -0.6294  0.3594
 1739HOH     H2 5236   0.401   0.835   2.727 -0.8196  0.6376 -0.4797
 1740HOH      O 5237   2.594   0.409   2.007 -0.2434  0.3203 -0.2426
 1740HOH     H1 5238   2.578   0.316   2.021  0.6881  0.1017 -0.5522
 1740HOH     H2 5239   2.577   0.423   1.913  1.0565  0.1200 -0.5411
 1741HOH      O 5240   2.129   4.152   4.022 -0.6924 -0.1687 -0.5475
 1741HOH     H1 5241   2.145   4.090   4.093 -0.7833 -0.5034 -0.8137
 1741HOH     H2 5242   2.215   4.164   3.980 -0.7130 -0.2760 -0.6221
 1742HOH      O 5243   2.850   1.179   3.231 -0.2118  0.3192 -0.2235
 1742HOH     H1 5244   2.901   1.098   3.239 -0.3065  0.1828 -0.8790
 1742HOH     H2 5245   2.907   1.240   3.185  0.0776  0.8445  0.7684
 1743HOH      O 5246   1.624   2.514   3.568  0.1064 -0.2497 -0.4353
 1743HOH     H1 5247   1.635   2.537   3.661 -0.3774 -1.7044  0.0448
 1743HOH     H2 5248   1.544   2.558   3.541  0.6584  0.8159 -0.4205
 1744HOH      O 5249   4.050   4.179   3.459  0.1032 -0.2962 -0.4301
 1744HOH     H1 5250   4.120   4.217   3.513 -0.0799 -0.1818 -0.2722
 1744HOH     H2 5251   4.034   4.093   3.497 -0.4984  0.0500  0.1331
 1745HOH      O 5252   0.895   1.003   3.148 -0.6186 -0.1586 -0.0955
 1745HOH     H1 5253   0.981   0.985   3.186  0.0281  0.3173 -1.2006
 1745HOH     H2 5254   0.871   0.922   3.104 -0.4680 -0.1380 -0.2205
 1746HOH      O 5255   3.616   2.890   3.419 -0.7349 -0.4739 -0.0615
 1746HOH     H1 5256   3.693   2.837   3.397 -0.2555  0.0640  0.2406
 1746HOH     H2 5257   3.571   2.902   3.336  0.1707  0.1913 -0.4976
 1747HOH      O 5258   0.625   1.127   0.465  0.5678  0.3323 -0.7535
 1747HOH     H1 5259   0.611   1.037   0.492 -0.9990  0.7621  0.0580
 1747HOH     H2 5260   0.645   1.121   0.372 -0.2548 -0.8162 -0.8989
 1748HOH      O 5261   2.492   0.380   3.932 -0.4785  0.2064 -0.7016
 1748HOH     H1 5262   2.474   0.389   3.838 -0.0252 -0.8483 -0.9207
 1748HOH     H2 5263   2.587   0.369   3.937 -0.5949 -0.8544 -0.2577
 1749HOH      O 5264   4.061   1.399   2.230  0.5816  0.0332  0.9729
 1749HOH     H1 5265   4.025   1.358   2.151 -0.0897  0.9504  0.7725
 1749HOH     H2 5266   4.015   1.357   2.302  0.3878 -0.0366  0.8092
 1750HOH      O 5267   2.269   1.930   3.055 -0.0535 -0.2152 -0.0013
 1750HOH     H1 5268   2.222   1.893   2.980 -0.3748 -0.4276  0.2948
 1750HOH     H2 5269   2.207   1.993   3.093  0.3749  0.4116 -0.3203
 1751HOH      O 5270   0.739   0.837   1.464 -0.1668  0.6975  0.0712
 1751HOH     H1 5271   0.716   0.744   1.459  0.0445  0.4330  2.1070
 1751HOH     H2 5272   0.833   0.839   1.443 -0.1254  0.4059  0.2121
 1752HOH      O 5273   2.793   3.057   3.337 -0.5990 -0.2700  0.5355
 1752HOH     H1 5274   2.771   2.987   3.276 -0.5428  0.6048 -0.5436
 1752HOH     H2 5275   2.711   3.106   3.348 -0.0997  1.1247 -1.0020
 1753HOH      O 5276   2.100   3.792   3.212  0.9580  0.5897 -0.7309
 1753HOH     H1 5277   2.044   3.768   3.286  0.9559  0.6346 -0.7179
 1753HOH     H2 5278   2.125   3.882   3.229 -0.2506  1.1192 -1.5233
 1754HOH      O 5279   3.677   2.130   1.023  0.0589  0.4012 -0.0298
 1754HOH     H1 5280   3.681   2.224   1.039 -0.0761  0.2745  0.8711
 1754HOH     H2 5281   3.663   2.092   1.110  0.1505 -0.4538 -0.3734
 1755HOH      O 5282   1.286   2.071   0.688  0.0824 -0.6126  0.3242
 1755HOH     H1 5283   1.341   2.043   0.761  0.3426 -0.7418  0.0826
 1755HOH     H2 5284   1.337   2.140   0.645 -0.1439 -0.4180  0.3627
 1756HOH      O 5285   0.524   2.359   2.291  0.9845  0.1865 -0.1583
 1756HOH     H1 5286   0.586   2.394   2.355  1.2986  0.3809 -0.5555
 1756HOH     H2 5287   0.522   2.265   2.309  0.2951  0.3554  0.7823
 1757HOH      O 5288   4.069   2.793   2.458  0.5248  0.6496 -0.6126
 1757HOH     H1 5289   4.098   2.737   2.530 -0.1296  0.2966 -0.6077
 1757HOH     H2 5290   4.114   2.757   2.381  0.3696  0.3207 -0.5558
 1758HOH      O 5291   2.506   0.237   0.780 -0.0129 -0.6925 -0.0149
 1758HOH     H1 5292   2.545   0.266   0.862  0.1686 -0.3250 -0.2231
 1758HOH     H2 5293   2.485   0.318   0.733  2.0498 -0.7757 -1.3573
 1759HOH      O 5294   1.038   3.423   0.894 -0.5411 -0.1345  0.1427
 1759HOH     H1 5295   1.048   3.476   0.973  0.0060 -0.0257  0.0091
 1759HOH     H2 5296   0.946   3.398   0.894 -0.7929  0.7129  0.2761
 1760HOH      O 5297   2.035   1.025   0.575 -0.3948 -0.5609 -0.0574
 1760HOH     H1 5298   1.956   0.990   0.616  0.0461 -0.7344  0.6865
 1760HOH     H2 5299   2.101   1.023   0.645 -0.1315  1.0631 -0.1855
 1761HOH      O 5300   4.232   0.821   3.598 -0.1971 -0.1204 -0.1668
 1761HOH     H1 5301   4.146   0.789   3.626 -0.2216  0.2752  0.2423
 1761HOH     H2 5302   4.266   0.752   3.541 -0.4883 -0.6020  0.2228
 1762HOH      O 5303   3.503   1.593   2.809 -0.0422  0.0367 -0.0185
 1762HOH     H1 5304   3.584   1.607   2.759  0.0548  0.3206  0.2109
 1762HOH     H2 5305   3.458   1.677   2.805  0.3986  0.3669  1.1288
 1763HOH      O 5306   3.791   0.286   3.166 -0.4776 -0.0200 -0.0342
 1763HOH     H1 5307   3.766   0.194   3.166  0.0358 -0.1662  0.0783
 1763HOH     H2 5308   3.829   0.300   3.079 -0.0809 -0.0539  0.1301
 1764HOH      O 5309   2.321   0.708   1.596  0.0282 -0.5397  0.0718
 1764HOH     H1 5310   2.402   0.657   1.607 -0.7256 -1.7519  0.4276
 1764HOH     H2 5311   2.341   0.770   1.526  1.6783  0.1521  1.0541
 1765HOH      O 5312   2.049   1.993   0.171 -0.0069  0.1359 -0.0557
 1765HOH     H1 5313   1.991   1.929   0.213  0.4886 -0.1156  0.2710
 1765HOH     H2 5314   2.004   2.016   0.089 -0.1600 -0.7167 -0.2384
 1766HOH      O 5315   1.729   2.619   2.284  0.4976  0.7838 -0.3923
 1766HOH     H1 5316   1.679   2.548   2.323  0.8854  0.4346 -0.5136
 1766HOH     H2 5317   1.775   2.660   2.357 -0.2250  1.3472 -0.2211
 1767HOH      O 5318   0.540   0.965   2.515 -0.2401  0.3116  0.4930
 1767HOH     H1 5319   0.524   1.019   2.593 -0.7157  1.2149 -0.1962
 1767HOH     H2 5320   0.585   1.024   2.455 -1.2651  0.1303 -0.5066
 1768HOH      O 5321   2.936   1.022   2.620  0.1293  0.0077 -0.0745
 1768HOH     H1 5322   2.875   1.095   2.603  0.8838  0.6018 -0.3777
 1768HOH     H2 5323   2.943   0.977   2.536  0.0596 -0.1028 -0.0216
 1769HOH      O 5324   2.017   0.173   2.356  0.6471 -0.7439  0.1881
 1769HOH     H1 5325   2.079   0.129   2.297  1.4962  0.3576  0.1859
 1769HOH     H2 5326   2.073   0.226   2.413 -0.2384 -0.8034  1.1644
 1770HOH      O 5327   2.212   3.976   4.217  0.5353  0.0225  0.4914
 1770HOH     H1 5328   2.307   3.985   4.231  0.5772 -0.5969  0.6794
 1770HOH     H2 5329   2.181   3.931   4.295 -0.1139  1.1780  0.9408
 1771HOH      O 5330   3.474   1.428   1.025 -0.0123  0.4005  0.5126
 1771HOH     H1 5331   3.511   1.463   1.106  0.1199  0.7719  0.2979
 1771HOH     H2 5332   3.484   1.499   0.962  1.4601 -0.4313 -0.2982
 1772HOH      O 5333   3.100   2.468   2.670 -0.3937  0.2796 -0.1058
 1772HOH     H1 5334   3.142   2.476   2.756  0.6698  0.6534 -0.6188
 1772HOH     H2 5335   3.097   2.558   2.637 -1.0418  0.1766 -0.3605
 1773HOH      O 5336   1.654   3.372   1.500 -0.2672 -0.5145 -0.1963
 1773HOH     H1 5337   1.559   3.379   1.511 -0.1329  0.7884  0.5223
 1773HOH     H2 5338   1.676   3.289   1.542 -1.0711 -0.8163 -0.3285
 1774HOH      O 5339   3.803   1.073   1.342 -0.2620 -0.3416 -0.5809
 1774HOH     H1 5340   3.850   0.992   1.362  1.0931  0.4161 -0.4435
 1774HOH     H2 5341   3.792   1.072   1.246  0.1725 -0.4870 -0.6334
 1775HOH      O 5342   0.886   1.124   0.230 -0.0280 -0.1169  0.0829
 1775HOH     H1 5343   0.820   1.062   0.198  0.5885 -0.4945 -0.5046
 1775HOH     H2 5344   0.942   1.071   0.288 -0.4621  0.2981  0.9212
 1776HOH      O 5345   0.500   3.111   3.352  0.4143  0.2607  0.3593
 1776HOH     H1 5346   0.595   3.096   3.350  0.3184 -0.3422 -0.0952
 1776HOH     H2 5347   0.492   3.207   3.355  1.0322  0.3114  0.9435
 1777HOH      O 5348   2.080   0.694   3.546 -0.0835 -0.8883 -0.6001
 1777HOH     H1 5349   2.169   0.701   3.581  0.1829 -0.2658 -1.3572
 1777HOH     H2 5350   2.025   0.682   3.624  0.5354 -0.1290 -0.0130
 1778HOH      O 5351   2.458   3.671   2.462 -0.2120  0.6138  0.2933
 1778HOH     H1 5352   2.435   3.732   2.392 -0.0682 -0.1916 -0.4782
 1778HOH     H2 5353   2.407   3.592   2.443  0.1935  0.2094  0.8288
 1779HOH      O 5354   0.706   0.426   2.457 -0.1050 -0.0719  0.1786
 1779HOH     H1 5355   0.679   0.513   2.488 -0.5435  0.2558 -1.0277
 1779HOH     H2 5356   0.801   0.432   2.448 -0.1960  0.5651 -0.6132
 1780HOH      O 5357   2.513   4.228   2.759  0.1128 -0.0336  0.0791
 1780HOH     H1 5358   2.496   4.145   2.716 -0.0320  0.5452 -1.0469
 1780HOH     H2 5359   2.593   4.213   2.809  0.0747 -0.8494 -0.0812
 1781HOH      O 5360   3.130   0.281   0.939  0.6718 -0.5152 -0.2022
 1781HOH     H1 5361   3.155   0.283   0.847  0.5600  0.1482 -0.2289
 1781HOH     H2 5362   3.200   0.328   0.985  0.2735 -0.0155 -0.0805
 1782HOH      O 5363   1.838   0.054   1.502 -0.2817 -0.1772  0.1548
 1782HOH     H1 5364   1.903   0.005   1.451 -0.1272  0.5699 -0.3868
 1782HOH     H2 5365   1.860   0.034   1.593 -0.4107 -1.3425 -0.0351
 1783HOH      O 5366   1.890   0.378   3.138  0.0136 -1.0613  1.5862
 1783HOH     H1 5367   1.832   0.328   3.195  0.4563 -2.2357  1.0733
 1783HOH     H2 5368   1.868   0.349   3.050  0.7455 -0.8437  1.3177
 1784HOH      O 5369   3.887   0.747   1.856  0.3999 -0.2370  0.1737
 1784HOH     H1 5370   3.939   0.818   1.893 -0.0789  0.2299 -0.0169
 1784HOH     H2 5371   3.844   0.707   1.931  0.7063 -0.3526  0.2877
 1785HOH      O 5372   3.484   1.175   0.795 -0.5793  0.0914  0.0802
 1785HOH     H1 5373   3.564   1.218   0.763  0.0035 -1.0283 -0.0796
 1785HOH     H2 5374   3.492   1.178   0.890 -0.1987 -0.2342  0.0657
 1786HOH      O 5375   4.185   3.622   2.870  0.2068  0.1484  0.1838
 1786HOH     H1 5376   4.248   3.582   2.929 -0.2172 -0.9942 -0.0862
 1786HOH     H2 5377   4.193   3.716   2.887  0.3482 -0.0956  1.7969
 1787HOH      O 5378   0.077   1.127   3.982 -0.2379 -0.4612 -0.2576
 1787HOH     H1 5379   0.025   1.119   3.903 -0.0769  0.5223 -0.4949
 1787HOH     H2 5380   0.024   1.182   4.040  0.5008  0.5826 -0.5127
 1788HOH      O 5381   2.822   2.566   3.278 -0.4169  0.3074 -0.0313
 1788HOH     H1 5382   2.753   2.630   3.261  0.0298  0.8224  0.0304
 1788HOH     H2 5383   2.863   2.553   3.192 -1.2661 -0.8494 -0.3142
 1789HOH      O 5384   3.217   3.098   3.008  0.3975  0.4409 -0.2203
 1789HOH     H1 5385   3.214   3.131   2.918  0.2500  1.3866  0.1073
 1789HOH     H2 5386   3.244   3.174   3.060  0.4907 -0.0905  0.5406
 1790HOH      O 5387   3.041   0.640   2.706  0.3099 -0.0289 -0.1846
 1790HOH     H1 5388   3.085   0.704   2.762 -0.0661 -0.6146  0.8507
 1790HOH     H2 5389   3.095   0.635   2.627  0.5895  1.2108 -0.1117
 1791HOH      O 5390   3.695   3.017   3.079  0.2772  0.2398  0.3199
 1791HOH     H1 5391   3.753   2.980   3.012  0.3909  0.7720  0.1159
 1791HOH     H2 5392   3.657   2.941   3.122  0.1902 -0.1199 -0.3585
 1792HOH      O 5393   1.230   1.098   3.966  0.3071 -0.4110 -0.8665
 1792HOH     H1 5394   1.177   1.018   3.974  1.4461 -1.1489  0.0148
 1792HOH     H2 5395   1.214   1.146   4.047 -0.0993  0.1039 -1.2387
 1793HOH      O 5396   2.177   2.713   2.559 -0.4211  0.7811 -0.0629
 1793HOH     H1 5397   2.135   2.782   2.611  0.3522  1.0348  0.2691
 1793HOH     H2 5398   2.228   2.761   2.494  0.6260  0.5786  0.5651
 1794HOH      O 5399   0.583   3.742   1.029 -0.4657  0.2979 -0.7359
 1794HOH     H1 5400   0.569   3.649   1.009  1.0595  0.1137 -1.2085
 1794HOH     H2 5401   0.623   3.777   0.949  1.3108  0.7318  0.2516
 1795HOH      O 5402   2.568   3.713   1.347  0.2673 -0.3757 -0.0742
 1795HOH     H1 5403   2.519   3.636   1.373 -0.9017  0.5408  0.5988
 1795HOH     H2 5404   2.656   3.699   1.383 -0.0123 -1.2239  0.3198
 1796HOH      O 5405   3.385   3.658   2.357  0.5163  0.2929  0.3354
 1796HOH     H1 5406   3.372   3.738   2.408  0.5332  1.0296 -0.7494
 1796HOH     H2 5407   3.465   3.674   2.307 -0.6728  0.6700 -1.6819
 1797HOH      O 5408   2.291   0.621   1.225  0.2592 -0.0951  0.3799
 1797HOH     H1 5409   2.354   0.576   1.169  0.3499 -0.2191  0.5807
 1797HOH     H2 5410   2.302   0.580   1.311  0.4528  0.4135  0.6039
 1798HOH      O 5411   3.724   1.564   2.610  0.5855 -0.4228 -0.3514
 1798HOH     H1 5412   3.697   1.584   2.520  1.1390 -1.3262 -0.7394
 1798HOH     H2 5413   3.783   1.636   2.633 -0.2796  0.3264 -0.3344
 1799HOH      O 5414   3.317   4.251   1.926  0.1416  0.2800 -0.7371
 1799HOH     H1 5415   3.406   4.244   1.961 -0.2563 -0.7107  0.1936
 1799HOH     H2 5416   3.314   4.184   1.858 -0.0464 -0.0860 -0.3748
 1800HOH      O 5417   1.180   1.451   1.919 -0.4650  0.4168  0.0127
 1800HOH     H1 5418   1.168   1.520   1.985  0.3738 -0.3794  1.0530
 1800HOH     H2 5419   1.266   1.469   1.881 -0.6114  0.4204 -0.3246
 1801HOH      O 5420   2.490   0.432   2.493  0.1145 -0.8510  0.3667
 1801HOH     H1 5421   2.575   0.473   2.506  0.2543 -1.2717  0.8558
 1801HOH     H2 5422   2.464   0.457   2.404 -0.1969  0.9693  0.9032
 1802HOH      O 5423   3.721   2.446   1.358  0.4575 -0.2203  0.1901
 1802HOH     H1 5424   3.787   2.378   1.369  0.7206  0.0226  0.1619
 1802HOH     H2 5425   3.716   2.488   1.444  0.4857 -0.1114  0.1390
 1803HOH      O 5426   0.006   2.541   2.686 -0.5723  0.0817 -0.3814
 1803HOH     H1 5427   0.017   2.469   2.623  0.3562  0.1567 -0.3265
 1803HOH     H2 5428   0.093   2.554   2.723 -1.2280 -0.5990  1.6623
 1804HOH      O 5429   4.118   1.350   1.886 -0.0675 -0.0588 -0.0870
 1804HOH     H1 5430   4.079   1.437   1.891 -0.8349 -0.2845 -1.2787
 1804HOH     H2 5431   4.164   1.349   1.802 -0.3798 -0.9097 -0.2661
 1805HOH      O 5432   0.251   1.653   2.206  0.3362  1.2367 -0.2108
 1805HOH     H1 5433   0.184   1.586   2.220  1.0575  0.6095  0.3959
 1805HOH     H2 5434   0.201   1.731   2.181 -0.6647  0.9494  0.7394
 1806HOH      O 5435   1.349   0.434   1.243  0.5964  0.9211  0.7335
 1806HOH     H1 5436   1.343   0.365   1.176  0.1196  0.4838  1.2097
 1806HOH     H2 5437   1.408   0.499   1.205  0.4092  0.6427 -0.0767
 1807HOH      O 5438   2.608   0.515   3.684  0.5105  0.8180 -0.7329
 1807HOH     H1 5439   2.665   0.571   3.630  1.6278  0.0874 -0.3653
 1807HOH     H2 5440   2.666   0.449   3.721 -0.5373  0.2100 -0.0636
 1808HOH      O 5441   1.857   1.057   2.933  0.1361 -0.5572  0.3508
 1808HOH     H1 5442   1.870   0.969   2.968  2.2541 -0.0791  1.1240
 1808HOH     H2 5443   1.800   1.100   2.997 -0.7527 -1.2773  0.0697
 1809HOH      O 5444   3.300   4.018   1.012  0.1422 -0.0958  0.3242
 1809HOH     H1 5445   3.336   4.105   1.031  1.1395 -0.6528  1.2962
 1809HOH     H2 5446   3.285   4.017   0.918  0.7763  0.8977  0.1888
 1810HOH      O 5447   3.651   2.668   2.868  0.8626  0.1238 -0.0280
 1810HOH     H1 5448   3.563   2.704   2.879  1.0024  0.5367 -0.2290
 1810HOH     H2 5449   3.685   2.659   2.957 -0.1959 -2.2186  0.3186
 1811HOH      O 5450   4.070   3.902   3.567  0.0170  0.1246  0.5083
 1811HOH     H1 5451   4.129   3.827   3.561 -0.1840  0.0298 -0.5529
 1811HOH     H2 5452   3.993   3.868   3.614 -0.3851 -0.5775 -0.5770
 1812HOH      O 5453   3.559   1.896   3.872  0.1330  0.0025  0.2243
 1812HOH     H1 5454   3.558   1.920   3.965  0.1306 -0.2880  0.3015
 1812HOH     H2 5455   3.651   1.876   3.854  0.1923  0.4091  0.0711
 1813HOH      O 5456   0.187   0.934   3.718 -0.2226 -0.2112  0.3720
 1813HOH     H1 5457   0.189   1.007   3.656  0.9605 -0.1282  0.4634
 1813HOH     H2 5458   0.107   0.886   3.696  0.1487 -0.2050 -1.2527
 1814HOH      O 5459   0.261   4.206   2.847  0.3876  0.4017  0.9401
 1814HOH     H1 5460   0.257   4.249   2.762 -0.9855 -0.2868  0.5940
 1814HOH     H2 5461   0.276   4.277   2.909 -1.8546  1.5155  0.4123
 1815HOH      O 5462   1.753   2.614   0.804 -0.6265  0.1506  0.1909
 1815HOH     H1 5463   1.682   2.634   0.865 -0.5752  0.0957  0.2673
 1815HOH     H2 5464   1.830   2.599   0.859 -0.4066  0.8274  0.0767
 1816HOH      O 5465   0.469   2.056   3.595 -0.5105  0.2133  0.7257
 1816HOH     H1 5466   0.451   2.138   3.640 -0.2679 -0.2269  1.6605
 1816HOH     H2 5467   0.520   2.005   3.657 -0.5705 -0.6121  0.1268
 1817HOH      O 5468   2.366   0.558   4.182  0.0498  0.3700  0.8413
 1817HOH     H1 5469   2.458   0.585   4.179  0.0868  0.2172  0.4210
 1817HOH     H2 5470   2.317   0.640   4.191  0.2016  0.5235  0.3636
 1818HOH      O 5471   0.040   0.531   1.559 -0.2185  1.0300 -0.2561
 1818HOH     H1 5472   0.121   0.490   1.527 -0.5008  0.5902 -0.4380
 1818HOH     H2 5473   0.068   0.591   1.627  0.1972  0.2458  0.2975
 1819HOH      O 5474   0.923   2.612   2.574 -0.1937 -0.0286 -0.4104
 1819HOH     H1 5475   0.988   2.563   2.625  0.6418  0.6926 -0.7178
 1819HOH     H2 5476   0.903   2.689   2.628  0.0659  0.3165 -0.7933
 1820HOH      O 5477   1.869   1.152   3.409 -0.5314 -0.2388 -0.1519
 1820HOH     H1 5478   1.908   1.238   3.425 -0.2099 -0.4549  0.3000
 1820HOH     H2 5479   1.937   1.103   3.364  0.1298 -0.8952  1.3911
 1821HOH      O 5480   0.425   3.793   0.027  0.4789 -0.0779 -0.1779
 1821HOH     H1 5481   0.369   3.864   0.057 -0.1633 -0.6681  0.0639
 1821HOH     H2 5482   0.514   3.829   0.034  0.2082  0.5233  0.4264
 1822HOH      O 5483   2.201   3.865   2.686  0.2503 -0.0299 -0.0149
 1822HOH     H1 5484   2.217   3.946   2.639 -0.3245  0.3939  0.4868
 1822HOH     H2 5485   2.174   3.803   2.618 -3.2713  1.2414 -0.1924
 1823HOH      O 5486   1.422   3.509   4.217  0.2849 -0.2742 -0.2212
 1823HOH     H1 5487   1.339   3.547   4.187  0.5883  0.4076 -0.2355
 1823HOH     H2 5488   1.487   3.576   4.198  0.8358 -0.7796 -0.1593
 1824HOH      O 5489   2.117   0.472   1.063 -0.1620  0.3592 -0.0488
 1824HOH     H1 5490   2.173   0.527   1.117 -0.1610 -0.5008  0.8891
 1824HOH     H2 5491   2.177   0.407   1.026 -0.3973 -0.0256  0.2325
 1825HOH      O 5492   2.269   2.123   0.478  0.3684 -0.4870  0.1022
 1825HOH     H1 5493   2.287   2.215   0.496 -0.3640 -0.4982  1.0335
 1825HOH     H2 5494   2.355   2.083   0.465  0.7203  0.2395  0.1037
 1826HOH      O 5495   0.238   2.234   1.540  0.8573 -0.3964 -0.2613
 1826HOH     H1 5496   0.263   2.242   1.632 -0.5285  0.5516  0.0950
 1826HOH     H2 5497   0.218   2.141   1.528  1.3050 -0.5732  0.3104
 1827HOH      O 5498   1.787   0.765   1.409  0.1262  0.0999  0.0601
 1827HOH     H1 5499   1.779   0.774   1.504 -0.7218  0.7669 -0.0534
 1827HOH     H2 5500   1.739   0.685   1.388 -0.1508  0.2421  0.1452
 1828HOH      O 5501   1.020   3.585   2.774 -0.1568 -0.7944 -0.7368
 1828HOH     H1 5502   1.101   3.628   2.747 -0.4690 -0.2096 -0.7784
 1828HOH     H2 5503   1.000   3.523   2.704 -0.0644 -0.5048 -1.0222
 1829HOH      O 5504   3.853   1.911   2.275  0.2266  0.1694  0.1709
 1829HOH     H1 5505   3.766   1.947   2.265 -0.6590 -1.6661  0.4309
 1829HOH     H2 5506   3.906   1.956   2.209 -1.3265  0.1656 -1.1927
 1830HOH      O 5507   3.911   4.063   3.933 -0.1501  0.3578 -0.5912
 1830HOH     H1 5508   3.978   4.002   3.964  0.3558  0.8326 -0.7173
 1830HOH     H2 5509   3.922   4.140   3.988 -0.2839  0.6154 -0.9223
 1831HOH      O 5510   1.160   0.827   3.567  0.1386 -0.3049 -0.2692
 1831HOH     H1 5511   1.240   0.781   3.542  0.4122  0.2402 -0.4291
 1831HOH     H2 5512   1.180   0.920   3.552  0.4528  0.1744  2.1770
 1832HOH      O 5513   4.198   3.356   1.879  0.3437 -0.3344 -0.2130
 1832HOH     H1 5514   4.175   3.320   1.793  0.8265 -0.6732 -0.2035
 1832HOH     H2 5515   4.259   3.427   1.859 -0.9469  0.8501 -0.2690
 1833HOH      O 5516   1.509   1.070   4.205 -0.3686  0.2055  0.1764
 1833HOH     H1 5517   1.413   1.077   4.206 -0.3905  0.0614 -0.3374
 1833HOH     H2 5518   1.526   0.978   4.227 -0.3481  0.2243  0.2394
 1834HOH      O 5519   3.068   1.172   1.662  0.6127  0.0923  0.1451
 1834HOH     H1 5520   3.011   1.113   1.711 -0.2103  0.5834 -0.1843
 1834HOH     H2 5521   3.050   1.152   1.570  0.5317  0.6475  0.0300
 1835HOH      O 5522   0.369   2.643   0.280  0.0510  0.1258  0.0307
 1835HOH     H1 5523   0.294   2.589   0.304 -0.0441  0.2837  0.0961
 1835HOH     H2 5524   0.382   2.627   0.187  0.4560 -0.5370  0.1908
 1836HOH      O 5525   3.233   0.649   2.447  0.0994  0.2848 -0.0726
 1836HOH     H1 5526   3.277   0.733   2.464 -0.3347  0.4366  0.3290
 1836HOH     H2 5527   3.165   0.671   2.383  0.3911  0.1118 -0.4483
 1837HOH      O 5528   3.357   1.180   2.387  0.5589  0.4593  0.4132
 1837HOH     H1 5529   3.361   1.174   2.292 -0.6932 -0.6582  0.3746
 1837HOH     H2 5530   3.434   1.134   2.418 -0.5429 -2.1067 -0.1248
 1838HOH      O 5531   1.338   4.171   4.184  0.1613  0.8557 -0.2131
 1838HOH     H1 5532   1.336   4.099   4.248 -0.2245  1.2152  0.1909
 1838HOH     H2 5533   1.388   4.136   4.110  0.0512  0.1992  0.0109
 1839HOH      O 5534   2.893   3.607   0.437  1.1466  0.1671 -0.0643
 1839HOH     H1 5535   2.914   3.526   0.483  0.9986  0.2344  0.1274
 1839HOH     H2 5536   2.836   3.654   0.498  0.7956  0.1772 -0.3940
 1840HOH      O 5537   1.283   0.130   3.928  0.4230 -0.8770  0.2761
 1840HOH     H1 5538   1.223   0.205   3.922  1.1155 -0.1176  1.7485
 1840HOH     H2 5539   1.367   0.164   3.896  1.0305 -0.5761  1.9653
 1841HOH      O 5540   1.829   0.128   3.669  0.5188  0.2124 -0.5945
 1841HOH     H1 5541   1.839   0.045   3.716  0.7704  0.3283 -0.4422
 1841HOH     H2 5542   1.790   0.103   3.586 -0.5178  0.0654 -0.0977
 1842HOH      O 5543   3.847   4.067   0.160 -0.6237  0.7217  0.7381
 1842HOH     H1 5544   3.866   4.105   0.246 -1.8213 -0.3743  1.5612
 1842HOH     H2 5545   3.864   3.974   0.171 -1.9002  0.3768  0.1702
 1843HOH      O 5546   2.868   0.200   0.928 -0.3452 -0.4841  0.1678
 1843HOH     H1 5547   2.948   0.250   0.947 -0.7276  0.0209  0.4872
 1843HOH     H2 5548   2.885   0.161   0.842  0.2726 -0.4437  0.2560
 1844HOH      O 5549   2.452   2.824   3.408 -0.2240  0.0097  0.6593
 1844HOH     H1 5550   2.377   2.826   3.349  0.7628 -0.8030 -0.7333
 1844HOH     H2 5551   2.460   2.914   3.440 -0.4285  0.6854 -1.0121
 1845HOH      O 5552   1.240   0.927   0.712 -0.7326 -0.0677 -0.4025
 1845HOH     H1 5553   1.250   0.861   0.780  0.0367 -0.2228 -0.6457
 1845HOH     H2 5554   1.148   0.954   0.717 -0.6174  0.1722  0.9104
 1846HOH      O 5555   0.315   1.091   2.019 -0.0677  0.1823 -0.2565
 1846HOH     H1 5556   0.363   1.155   1.967 -0.6870  0.0033 -1.0886
 1846HOH     H2 5557   0.228   1.130   2.031 -0.1891 -0.1408 -0.0478
 1847HOH      O 5558   2.773   2.482   3.660  0.1914 -0.0508  0.0901
 1847HOH     H1 5559   2.740   2.453   3.745 -0.6183  0.1335 -0.1464
 1847HOH     H2 5560   2.726   2.564   3.643  0.1819 -0.1966 -0.6312
 1848HOH      O 5561   2.414   3.569   3.001 -0.2088 -0.5500  0.4089
 1848HOH     H1 5562   2.427   3.610   2.916 -0.4587 -0.4711  0.4058
 1848HOH     H2 5563   2.502   3.547   3.031 -0.0958 -0.2973  0.2686
 1849HOH      O 5564   1.187   1.003   1.747 -0.7418  0.1304  0.3657
 1849HOH     H1 5565   1.237   1.011   1.828 -0.5805 -1.3826  0.4689
 1849HOH     H2 5566   1.096   1.015   1.773 -0.5980  1.2786  0.4504
 1850HOH      O 5567   2.337   4.219   3.323  0.4718  0.2496  0.3049
 1850HOH     H1 5568   2.332   4.294   3.382 -0.4324  0.0181  0.5583
 1850HOH     H2 5569   2.406   4.242   3.261  0.9688  0.8009  1.0281
 1851HOH      O 5570   1.493   3.796   2.992  0.2221 -0.1457 -0.1079
 1851HOH     H1 5571   1.445   3.878   2.990  0.7874  0.2023 -1.3257
 1851HOH     H2 5572   1.545   3.800   3.072 -0.0574  0.4882  0.0528
 1852HOH      O 5573   1.165   3.944   3.861 -0.2549 -0.2458 -0.0231
 1852HOH     H1 5574   1.105   3.928   3.789 -0.0098  0.1888 -0.3348
 1852HOH     H2 5575   1.108   3.948   3.939 -0.6723  0.4261 -0.3444
 1853HOH      O 5576   3.796   0.244   3.711 -0.4446 -0.1248 -0.8523
 1853HOH     H1 5577   3.842   0.328   3.713  1.6276 -1.1285  0.3641
 1853HOH     H2 5578   3.736   0.247   3.785 -0.5374  0.3306 -0.9413
 1854HOH      O 5579   0.320   2.280   0.893 -0.0988  0.5701 -0.2488
 1854HOH     H1 5580   0.241   2.266   0.841 -0.7259  0.3140  0.7124
 1854HOH     H2 5581   0.378   2.208   0.870 -1.2563 -0.8901  0.9451
 1855HOH      O 5582   1.428   2.455   2.063  0.1440  0.4338 -0.2057
 1855HOH     H1 5583   1.482   2.388   2.023 -0.8746 -0.2688 -0.4874
 1855HOH     H2 5584   1.376   2.408   2.129  0.3203  1.1953  0.5183
 1856HOH      O 5585   0.590   3.338   2.456 -0.1320 -0.5204 -0.6965
 1856HOH     H1 5586   0.581   3.422   2.501  1.3396  0.2281 -1.6552
 1856HOH     H2 5587   0.553   3.274   2.517 -0.5707  0.7210  0.4218
 1857HOH      O 5588   0.485   1.269   1.880  0.0925  0.6139  0.4930
 1857HOH     H1 5589   0.554   1.335   1.879 -0.0660  0.7884 -0.1178
 1857HOH     H2 5590   0.445   1.275   1.793  0.0117 -0.2261  0.4554
 1858HOH      O 5591   0.652   3.224   0.282  0.1133  0.2715  0.2465
 1858HOH     H1 5592   0.624   3.299   0.230  1.4996  1.1997  0.7049
 1858HOH     H2 5593   0.675   3.157   0.217  1.1436  1.1510 -0.3770
 1859HOH      O 5594   1.955   2.035   3.390 -0.0070  0.5829  0.0185
 1859HOH     H1 5595   1.893   2.107   3.377  0.3881  1.1606  1.1132
 1859HOH     H2 5596   1.947   2.013   3.482  0.1962 -0.5135 -0.1958
 1860HOH      O 5597   3.444   2.475   1.256  0.0875  0.5851 -0.6486
 1860HOH     H1 5598   3.537   2.486   1.277  0.1430 -0.2435 -0.3742
 1860HOH     H2 5599   3.397   2.526   1.322  0.3429  1.1860 -0.9197
 1861HOH      O 5600   2.855   2.029   3.574  0.1991 -0.1725  0.2487
 1861HOH     H1 5601   2.859   1.944   3.618  0.1789 -0.1733  0.2490
 1861HOH     H2 5602   2.907   2.087   3.629  0.1822 -0.1759  0.2684
 1862HOH      O 5603   3.856   4.184   0.738 -0.5090 -0.3677  0.5510
 1862HOH     H1 5604   3.946   4.206   0.713 -0.5537  0.9487  1.3789
 1862HOH     H2 5605   3.853   4.088   0.734  1.4778 -0.6256  2.1556
 1863HOH      O 5606   1.584   0.192   1.501 -0.1531 -0.0947 -0.6260
 1863HOH     H1 5607   1.598   0.209   1.408  0.3167  2.1963 -0.2481
 1863HOH     H2 5608   1.665   0.151   1.531 -0.2686 -0.7474 -1.1579
 1864HOH      O 5609   2.956   1.861   1.821  0.0762 -0.5576 -0.4368
 1864HOH     H1 5610   2.971   1.771   1.792  0.8709 -0.2527 -1.0760
 1864HOH     H2 5611   3.044   1.897   1.833 -0.2240 -0.0184  0.3584
 1865HOH      O 5612   1.638   1.910   0.076  0.2665  0.2121  0.1633
 1865HOH     H1 5613   1.547   1.937   0.062  0.3123  0.7621  0.8256
 1865HOH     H2 5614   1.635   1.814   0.070 -0.1774  0.2553 -0.7492
 1866HOH      O 5615   0.083   3.373   0.030 -1.0908 -0.2910  0.0474
 1866HOH     H1 5616   0.045   3.451  -0.011  0.3289  0.1969 -0.4476
 1866HOH     H2 5617   0.112   3.403   0.116 -0.1960 -0.1314 -0.2901
 1867HOH      O 5618   2.730   0.028   0.324 -0.3184  0.8188 -0.4103
 1867HOH     H1 5619   2.697  -0.053   0.287 -0.5801  0.3705  0.7021
 1867HOH     H2 5620   2.657   0.062   0.375  0.3507  0.7200  0.6921
 1868HOH      O 5621   2.636   1.122   2.961 -0.0325  0.5847  0.4479
 1868HOH     H1 5622   2.603   1.197   2.912  0.7895  0.8169  0.2254
 1868HOH     H2 5623   2.653   1.157   3.049  0.1909  0.6134  0.3924
 1869HOH      O 5624   0.125   2.968   2.727  0.3230  0.3711  0.4042
 1869HOH     H1 5625   0.215   2.944   2.707  0.0550 -0.1543 -0.2624
 1869HOH     H2 5626   0.131   3.055   2.767  1.0543  0.7408 -0.4429
 1870HOH      O 5627   3.661   2.049   2.536  0.0886  0.3071 -0.0288
 1870HOH     H1 5628   3.658   2.027   2.443  0.0400 -0.8011  0.2042
 1870HOH     H2 5629   3.569   2.061   2.560 -0.0145 -0.6246  0.1132
 1871HOH      O 5630   2.338   0.917   3.103  0.6984  0.3277  0.0563
 1871HOH     H1 5631   2.363   0.887   3.015  0.0007  0.6200 -0.2579
 1871HOH     H2 5632   2.281   0.992   3.087  0.2469  0.1509  0.7414
 1872HOH      O 5633   2.179   2.787   3.979 -0.9253 -0.1410  0.5075
 1872HOH     H1 5634   2.134   2.781   3.895  0.5030  0.2722 -0.3487
 1872HOH     H2 5635   2.146   2.868   4.018 -0.3560  0.6253 -0.4984
 1873HOH      O 5636   3.934   3.958   0.510 -0.1034  0.2189  0.3644
 1873HOH     H1 5637   3.841   3.935   0.506  0.0542 -0.4340  0.3746
 1873HOH     H2 5638   3.935   4.053   0.498 -0.7020  0.1300 -0.5600
 1874HOH      O 5639   0.329   0.068   1.832  0.0115 -0.3746  0.0860
 1874HOH     H1 5640   0.341   0.027   1.747 -1.3850  0.6652 -0.6911
 1874HOH     H2 5641   0.271   0.009   1.880  0.2257 -0.6175  0.0490
 1875HOH      O 5642   3.154   0.107   3.893  0.2916 -0.1477  0.3138
 1875HOH     H1 5643   3.215   0.035   3.904  0.4660 -0.1092 -0.3090
 1875HOH     H2 5644   3.178   0.170   3.960  0.5595 -0.3810  0.4406
 1876HOH      O 5645   2.374   3.858   2.294 -0.2370  0.4635 -0.3631
 1876HOH     H1 5646   2.385   3.838   2.201 -0.3918 -0.9313 -0.1228
 1876HOH     H2 5647   2.318   3.936   2.295  0.0040  0.6873 -1.4257
 1877HOH      O 5648   2.922   1.168   0.452  0.6349 -0.3788  0.5351
 1877HOH     H1 5649   2.855   1.215   0.503  0.4857 -0.3944  0.3523
 1877HOH     H2 5650   2.881   1.084   0.430  0.0267  0.2586 -1.0605
 1878HOH      O 5651   1.221   2.703   1.558 -0.7563  0.0006 -0.5246
 1878HOH     H1 5652   1.250   2.779   1.609  0.3014 -0.0855 -0.9460
 1878HOH     H2 5653   1.200   2.637   1.624 -0.9007  0.3856 -0.1746
 1879HOH      O 5654   2.722   0.896   4.015  0.3030 -0.2645 -0.2306
 1879HOH     H1 5655   2.728   0.966   4.080 -0.9241 -0.3475  0.0293
 1879HOH     H2 5656   2.811   0.884   3.983  0.8126  0.2983  0.8893
 1880HOH      O 5657   1.267   0.508   2.534  0.1468  0.1865 -0.3577
 1880HOH     H1 5658   1.282   0.592   2.490 -0.8664  0.3261 -0.4846
 1880HOH     H2 5659   1.317   0.515   2.615  0.4542  0.7167 -0.5745
 1881HOH      O 5660   2.286   3.686   0.917  0.3631 -0.0076  0.5276
 1881HOH     H1 5661   2.358   3.638   0.958  0.9046  0.3735  0.0562
 1881HOH     H2 5662   2.311   3.691   0.824 -1.5926 -2.3751 -0.3448
 1882HOH      O 5663   3.325   3.657   3.098 -0.4048 -0.2031  0.2329
 1882HOH     H1 5664   3.370   3.573   3.084  0.0797  0.0818  0.0290
 1882HOH     H2 5665   3.358   3.687   3.183 -0.4933 -0.1675  0.2546
 1883HOH      O 5666   0.565   0.064   2.952  0.2769  0.6029  0.2611
 1883HOH     H1 5667   0.555  -0.030   2.934  0.2241  0.6224  0.1903
 1883HOH     H2 5668   0.476   0.098   2.951  0.3674  0.8755 -0.8738
 1884HOH      O 5669   1.457   0.293   2.205 -0.0416 -0.4515 -0.1779
 1884HOH     H1 5670   1.459   0.296   2.301 -1.0847  0.1741 -0.1426
 1884HOH     H2 5671   1.504   0.213   2.182  1.6332  0.1577  0.7665
 1885HOH      O 5672   1.314   3.956   2.156 -0.3175 -0.1841  0.2362
 1885HOH     H1 5673   1.257   4.027   2.125 -0.1706 -0.1942 -0.0617
 1885HOH     H2 5674   1.254   3.883   2.172 -0.4105 -0.1398  0.0909
 1886HOH      O 5675  -0.011   4.158   2.221 -0.5971 -0.0327 -0.2815
 1886HOH     H1 5676  -0.014   4.228   2.157 -0.8223 -0.2228 -0.4821
 1886HOH     H2 5677   0.074   4.116   2.208 -0.7031 -0.1628 -0.5552
 1887HOH      O 5678   4.024   3.273   3.735  0.0768  0.2994 -0.2170
 1887HOH     H1 5679   4.083   3.304   3.804 -1.2194  1.4751  0.4699
 1887HOH     H2 5680   4.030   3.178   3.740  0.8594  0.3627  0.7667
 1888HOH      O 5681   0.318   2.113   3.086  0.2416  0.5861  0.3200
 1888HOH     H1 5682   0.264   2.180   3.044  2.0654  1.7381 -0.4367
 1888HOH     H2 5683   0.290   2.113   3.177 -1.8854  0.0943 -0.2182
 1889HOH      O 5684   2.321   1.585   3.971  0.1485  0.1765  0.4662
 1889HOH     H1 5685   2.330   1.664   3.917  0.8263  0.2512  0.6737
 1889HOH     H2 5686   2.397   1.531   3.948 -0.0118 -0.1702  0.7288
 1890HOH      O 5687   1.117   2.464   2.677 -0.4343 -0.3714  0.4492
 1890HOH     H1 5688   1.111   2.405   2.602  0.5413  0.6112 -0.4842
 1890HOH     H2 5689   1.185   2.426   2.733  0.2875 -0.1053 -0.2131
 1891HOH      O 5690   1.764   1.368   1.826  0.1991  0.2531  0.6209
 1891HOH     H1 5691   1.792   1.409   1.907 -0.5283  0.9640  0.5382
 1891HOH     H2 5692   1.760   1.439   1.762 -0.4559 -0.0511  0.2962
 1892HOH      O 5693   3.712   3.406   2.194  0.4019 -0.1369 -0.0147
 1892HOH     H1 5694   3.789   3.426   2.141  0.9556 -1.0849  0.3635
 1892HOH     H2 5695   3.738   3.429   2.284  0.5358 -1.0954  0.2162
 1893HOH      O 5696   1.162   0.733   1.932 -1.0596  0.0885 -0.0272
 1893HOH     H1 5697   1.100   0.686   1.877 -0.0474 -1.1556 -0.1911
 1893HOH     H2 5698   1.249   0.707   1.900 -0.3919 -0.7021  2.0666
 1894HOH      O 5699   0.924   3.257   1.249  0.2103  1.0295  0.2342
 1894HOH     H1 5700   0.972   3.174   1.250 -0.5605  0.4449 -1.6920
 1894HOH     H2 5701   0.844   3.239   1.299 -0.2464  0.3187 -0.6708
 1895HOH      O 5702   4.120   4.032   2.420 -0.4585 -0.4856  0.1001
 1895HOH     H1 5703   4.184   3.987   2.476 -0.4894  0.3218  0.8241
 1895HOH     H2 5704   4.173   4.076   2.353 -0.4321 -1.6084 -0.6682
 1896HOH      O 5705   3.887   2.162   2.925  0.1583  0.1457  0.2506
 1896HOH     H1 5706   3.888   2.117   2.840  0.4394  0.2089  0.2208
 1896HOH     H2 5707   3.801   2.141   2.961  0.1156 -0.0520  0.0409
 1897HOH      O 5708   3.711   1.497   1.140 -0.1359  0.5598  0.1328
 1897HOH     H1 5709   3.715   1.467   1.049  0.2086  0.7562  0.0812
 1897HOH     H2 5710   3.773   1.570   1.144  0.3074  0.1696  0.6740
 1898HOH      O 5711   0.835   3.830   3.842 -0.0913 -0.1389 -0.1897
 1898HOH     H1 5712   0.883   3.766   3.789 -1.1891 -0.4955 -0.8142
 1898HOH     H2 5713   0.789   3.884   3.777 -0.1303  0.5332  0.3714
 1899HOH      O 5714   3.347   2.057   2.124 -0.0007 -0.0931 -0.0371
 1899HOH     H1 5715   3.267   2.087   2.167 -0.0814  1.3073 -1.0098
 1899HOH     H2 5716   3.318   1.986   2.066 -0.7491  0.8589 -0.9126
 1900HOH      O 5717   3.935   2.534   0.425 -0.0607  0.4353  0.2752
 1900HOH     H1 5718   3.976   2.618   0.442  0.5379  0.0392  0.9231
 1900HOH     H2 5719   3.846   2.543   0.460 -0.5258  1.2569 -1.0100
 1901HOH      O 5720   4.144   0.069   3.673  0.1871 -0.0401  0.8034
 1901HOH     H1 5721   4.235   0.070   3.644  0.0133  1.7875 -0.0100
 1901HOH     H2 5722   4.141   0.133   3.744 -0.5568  0.5957  0.2473
 1902HOH      O 5723   2.012   2.295   2.972  0.6339  1.1701 -0.4926
 1902HOH     H1 5724   2.052   2.231   3.030 -0.9541 -0.5228 -1.0880
 1902HOH     H2 5725   1.961   2.352   3.030  0.7503  0.8550 -0.0759
 1903HOH      O 5726   1.026   1.246   4.245 -0.2973 -0.8309 -0.0464
 1903HOH     H1 5727   0.950   1.216   4.196  0.1623 -0.8416 -0.7869
 1903HOH     H2 5728   1.020   1.200   4.329 -0.9256 -1.0810 -0.2180
 1904HOH      O 5729   1.977   1.034   2.006  0.0255  0.0178 -1.0884
 1904HOH     H1 5730   1.937   1.080   1.932  0.0264  1.4646 -0.2624
 1904HOH     H2 5731   2.008   0.951   1.969 -0.0076  0.6515 -2.6934
 1905HOH      O 5732   3.473   2.474   3.028  0.2147  0.2264  0.3232
 1905HOH     H1 5733   3.510   2.409   3.087 -0.2853 -0.0859  0.3079
 1905HOH     H2 5734   3.475   2.433   2.941  0.7890  0.6164  0.1462
 1906HOH      O 5735   2.737   0.580   3.394  0.2813 -0.7551  0.8280
 1906HOH     H1 5736   2.795   0.513   3.359  0.8707  0.0677  0.1392
 1906HOH     H2 5737   2.653   0.564   3.351  0.4481 -0.9914  0.5866
 1907HOH      O 5738   1.302   3.136   0.074 -0.5299 -0.4365 -0.2429
 1907HOH     H1 5739   1.287   3.161  -0.017  0.5391 -0.1533 -0.3675
 1907HOH     H2 5740   1.221   3.092   0.100 -1.1268  0.0835 -1.1048
 1908HOH      O 5741   2.598   1.548   0.997 -0.5545 -0.3433  0.1535
 1908HOH     H1 5742   2.686   1.556   0.962 -0.5102  0.7145  0.4118
 1908HOH     H2 5743   2.574   1.457   0.984  0.6821 -0.7309  0.3257
 1909HOH      O 5744   3.994   3.284   0.717  0.4278  0.2568  0.0072
 1909HOH     H1 5745   4.034   3.208   0.758 -0.3233 -0.9165 -1.2537
 1909HOH     H2 5746   3.964   3.338   0.790  0.5097 -0.9245  0.9749
 1910HOH      O 5747   1.605   4.111   2.738  0.1846  0.8877  0.1498
 1910HOH     H1 5748   1.654   4.038   2.774 -0.5729  0.4141  0.2675
 1910HOH     H2 5749   1.639   4.122   2.649  0.0335  0.1110 -0.0158
 1911HOH      O 5750   2.148   2.374   0.092  0.8674  0.2143  1.1624
 1911HOH     H1 5751   2.093   2.408   0.162 -0.0584 -0.8879  1.0341
 1911HOH     H2 5752   2.113   2.414   0.012  0.1891 -0.4786  1.0817
 1912HOH      O 5753   3.915   3.804   1.442 -0.0380  0.5418  0.4088
 1912HOH     H1 5754   3.993   3.824   1.390  0.1505 -0.3515  0.3101
 1912HOH     H2 5755   3.846   3.858   1.405  0.2423  0.3876 -0.3633
 1913HOH      O 5756   0.697   1.991   2.129  0.1509 -0.3480  0.6393
 1913HOH     H1 5757   0.650   2.038   2.198 -0.1355 -1.1892  1.0417
 1913HOH     H2 5758   0.787   2.020   2.136 -0.1200  0.5940  0.4683
 1914HOH      O 5759   3.343   1.912   0.835  0.1767 -0.2859  0.3417
 1914HOH     H1 5760   3.386   1.972   0.896 -0.1689 -0.3188  0.6240
 1914HOH     H2 5761   3.287   1.968   0.781  0.1950 -0.3008  0.3072
 1915HOH      O 5762   4.021   4.243   1.130 -0.9227  0.1079 -0.3858
 1915HOH     H1 5763   3.980   4.329   1.120 -0.1589  0.5991  0.4029
 1915HOH     H2 5764   3.984   4.209   1.211 -0.2457  0.3078  0.0270
 1916HOH      O 5765   0.840   1.116   4.083 -0.4894  0.4725  0.3325
 1916HOH     H1 5766   0.864   1.023   4.082 -1.3806  0.1996 -0.8359
 1916HOH     H2 5767   0.843   1.142   3.991  0.1326  1.7432  0.6704
 1917HOH      O 5768   0.070   2.785   1.420  0.1335 -0.0768 -1.1008
 1917HOH     H1 5769   0.128   2.717   1.387  0.2284 -0.3257 -0.4511
 1917HOH     H2 5770   0.127   2.844   1.470 -0.2354 -0.7532  0.2196
 1918HOH      O 5771   2.989   0.575   3.827 -0.1538  0.1674 -0.2930
 1918HOH     H1 5772   3.004   0.569   3.733 -0.0301 -0.2409 -0.2516
 1918HOH     H2 5773   2.905   0.532   3.842  0.6165 -1.3710 -0.0242
 1919HOH      O 5774   2.041   1.531   0.523 -0.3392  0.1059 -0.6052
 1919HOH     H1 5775   2.058   1.582   0.444  0.2256  0.5036 -0.2446
 1919HOH     H2 5776   2.027   1.442   0.492 -1.5622  0.4890 -1.2742
 1920HOH      O 5777   2.718   3.837   1.063  0.0482 -0.5074  0.1213
 1920HOH     H1 5778   2.630   3.803   1.049  0.0862 -0.3368 -0.6085
 1920HOH     H2 5779   2.756   3.780   1.129 -0.4742 -0.8278  0.1501
 1921HOH      O 5780   1.939   2.549   0.177 -0.1009  0.0292  0.1943
 1921HOH     H1 5781   1.879   2.538   0.104  0.2761 -0.0431 -0.1114
 1921HOH     H2 5782   1.914   2.480   0.239 -0.7842  0.4436  0.3996
 1922HOH      O 5783   0.198   1.920   0.715 -0.2054  0.0379 -0.0506
 1922HOH     H1 5784   0.290   1.919   0.741 -0.4669 -1.5915  1.1197
 1922HOH     H2 5785   0.196   1.873   0.632 -0.0247 -0.4262  0.2015
 1923HOH      O 5786   2.304   2.866   2.380  0.3674  0.1591  0.1320
 1923HOH     H1 5787   2.294   2.957   2.407  0.9474  0.4117 -0.4456
 1923HOH     H2 5788   2.390   2.840   2.412  0.6289  0.1402 -0.5550
 1924HOH      O 5789   2.479   2.061   4.281  0.1683 -0.3151  0.0529
 1924HOH     H1 5790   2.453   2.065   4.189  1.0098 -0.0301 -0.1882
 1924HOH     H2 5791   2.399   2.081   4.329 -0.1664  0.0811 -0.6380
 1925HOH      O 5792   3.477   3.768   0.715 -0.5785  0.1569  0.0992
 1925HOH     H1 5793   3.562   3.725   0.718  0.1870  1.4144 -1.1279
 1925HOH     H2 5794   3.490   3.850   0.763 -1.6310 -0.3243  1.3241
 1926HOH      O 5795   2.618   1.313   2.381 -0.3005  0.0175 -0.5988
 1926HOH     H1 5796   2.613   1.400   2.420  0.0537 -0.2733  0.1288
[truncated: 126,992 more chars]
