# Supplementary material for: Broadening the Scope of Binding Free Energy Calculations Using a Separated Topologies Approach
Source: J Chem Theory Comput. 2023 Jul 24;19(15):5058–76. doi: 10.1021/acs.jctc.3c00282 (PMC10413862; doi:10.1021/acs.jctc.3c00282)
Supplement: Supplementary file 2 — ct3c00282_si_002.zip [file ct3c00282_si_002.zip › SI_paper/BACE1/input/amide_series/lig_69/complex.pdb]

CRYST1   85.877   85.877   85.877  90.00  90.00  90.00 P 1            
HETATM    1  C   ACE 1   1      48.229  24.006  45.147  0.00  0.00           C  
HETATM    2  O   ACE 1   1      49.451  23.809  45.408  0.00  0.00           O  
HETATM    3  CH3 ACE 1   1      47.476  25.205  45.730  0.00  0.00           C  
HETATM    4 HH31 ACE 1   1      47.483  25.970  44.954  0.00  0.00           H  
HETATM    5 HH32 ACE 1   1      46.452  24.976  46.027  0.00  0.00           H  
HETATM    6 HH33 ACE 1   1      48.033  25.636  46.562  0.00  0.00           H  
ATOM      7  N   THR 1   2      47.593  23.156  44.349  0.00  0.00           N  
ATOM      8  CA  THR 1   2      48.299  21.989  43.796  0.00  0.00           C  
ATOM      9  C   THR 1   2      49.404  22.528  42.898  0.00  0.00           C  
ATOM     10  O   THR 1   2      49.161  23.307  41.959  0.00  0.00           O  
ATOM     11  CB  THR 1   2      47.285  21.164  42.922  0.00  0.00           C  
ATOM     12  OG1 THR 1   2      46.209  20.560  43.613  0.00  0.00           O  
ATOM     13  CG2 THR 1   2      48.029  19.951  42.504  0.00  0.00           C  
ATOM     14  H   THR 1   2      46.628  23.357  44.132  0.00  0.00           H  
ATOM     15  HA  THR 1   2      48.602  21.348  44.623  0.00  0.00           H  
ATOM     16  HB  THR 1   2      46.868  21.651  42.041  0.00  0.00           H  
ATOM     17  HG1 THR 1   2      45.756  21.277  44.062  0.00  0.00           H  
ATOM     18 HG21 THR 1   2      48.797  20.221  41.779  0.00  0.00           H  
ATOM     19 HG22 THR 1   2      48.560  19.417  43.292  0.00  0.00           H  
ATOM     20 HG23 THR 1   2      47.309  19.201  42.178  0.00  0.00           H  
ATOM     21  N   THR 1   3      50.626  22.051  43.102  0.00  0.00           N  
ATOM     22  CA  THR 1   3      51.795  22.624  42.523  0.00  0.00           C  
ATOM     23  C   THR 1   3      52.304  21.787  41.280  0.00  0.00           C  
ATOM     24  O   THR 1   3      51.965  20.605  41.167  0.00  0.00           O  
ATOM     25  CB  THR 1   3      52.950  22.787  43.522  0.00  0.00           C  
ATOM     26  OG1 THR 1   3      53.346  21.558  44.056  0.00  0.00           O  
ATOM     27  CG2 THR 1   3      52.604  23.711  44.728  0.00  0.00           C  
ATOM     28  H   THR 1   3      50.811  21.376  43.830  0.00  0.00           H  
ATOM     29  HA  THR 1   3      51.561  23.665  42.302  0.00  0.00           H  
ATOM     30  HB  THR 1   3      53.835  23.238  43.073  0.00  0.00           H  
ATOM     31  HG1 THR 1   3      53.916  21.161  43.394  0.00  0.00           H  
ATOM     32 HG21 THR 1   3      53.506  23.721  45.340  0.00  0.00           H  
ATOM     33 HG22 THR 1   3      52.412  24.738  44.420  0.00  0.00           H  
ATOM     34 HG23 THR 1   3      51.805  23.274  45.328  0.00  0.00           H  
ATOM     35  N   GLY 1   4      52.856  22.396  40.236  0.00  0.00           N  
ATOM     36  CA  GLY 1   4      53.255  21.696  39.034  0.00  0.00           C  
ATOM     37  C   GLY 1   4      53.384  22.551  37.829  0.00  0.00           C  
ATOM     38  O   GLY 1   4      54.021  23.563  37.846  0.00  0.00           O  
ATOM     39  H   GLY 1   4      53.097  23.368  40.367  0.00  0.00           H  
ATOM     40  HA2 GLY 1   4      54.208  21.239  39.302  0.00  0.00           H  
ATOM     41  HA3 GLY 1   4      52.540  20.911  38.785  0.00  0.00           H  
ATOM     42  N   SER 1   5      52.704  22.175  36.739  0.00  0.00           N  
ATOM     43  CA  SER 1   5      52.576  22.979  35.505  0.00  0.00           C  
ATOM     44  C   SER 1   5      51.112  22.806  35.026  0.00  0.00           C  
ATOM     45  O   SER 1   5      50.393  21.871  35.251  0.00  0.00           O  
ATOM     46  CB  SER 1   5      53.564  22.522  34.346  0.00  0.00           C  
ATOM     47  OG  SER 1   5      54.848  22.355  34.826  0.00  0.00           O  
ATOM     48  H   SER 1   5      52.148  21.333  36.684  0.00  0.00           H  
ATOM     49  HA  SER 1   5      52.874  23.961  35.872  0.00  0.00           H  
ATOM     50  HB2 SER 1   5      53.332  21.506  34.025  0.00  0.00           H  
ATOM     51  HB3 SER 1   5      53.462  23.181  33.484  0.00  0.00           H  
ATOM     52  HG  SER 1   5      54.974  21.405  34.888  0.00  0.00           H  
ATOM     53  N   PHE 1   6      50.645  23.978  34.514  0.00  0.00           N  
ATOM     54  CA  PHE 1   6      49.219  24.298  34.161  0.00  0.00           C  
ATOM     55  C   PHE 1   6      49.244  25.003  32.801  0.00  0.00           C  
ATOM     56  O   PHE 1   6      48.751  26.074  32.662  0.00  0.00           O  
ATOM     57  CB  PHE 1   6      48.676  25.123  35.353  0.00  0.00           C  
ATOM     58  CG  PHE 1   6      48.542  24.303  36.607  0.00  0.00           C  
ATOM     59  CD1 PHE 1   6      49.416  24.446  37.647  0.00  0.00           C  
ATOM     60  CD2 PHE 1   6      47.674  23.257  36.631  0.00  0.00           C  
ATOM     61  CE1 PHE 1   6      49.312  23.572  38.814  0.00  0.00           C  
ATOM     62  CE2 PHE 1   6      47.711  22.229  37.651  0.00  0.00           C  
ATOM     63  CZ  PHE 1   6      48.593  22.341  38.715  0.00  0.00           C  
ATOM     64  H   PHE 1   6      51.272  24.770  34.539  0.00  0.00           H  
ATOM     65  HA  PHE 1   6      48.646  23.370  34.162  0.00  0.00           H  
ATOM     66  HB2 PHE 1   6      49.428  25.893  35.526  0.00  0.00           H  
ATOM     67  HB3 PHE 1   6      47.751  25.634  35.084  0.00  0.00           H  
ATOM     68  HD1 PHE 1   6      50.024  25.333  37.742  0.00  0.00           H  
ATOM     69  HD2 PHE 1   6      46.895  23.131  35.894  0.00  0.00           H  
ATOM     70  HE1 PHE 1   6      50.016  23.776  39.607  0.00  0.00           H  
ATOM     71  HE2 PHE 1   6      47.001  21.417  37.695  0.00  0.00           H  
ATOM     72  HZ  PHE 1   6      48.777  21.572  39.450  0.00  0.00           H  
ATOM     73  N   VAL 1   7      49.591  24.224  31.832  0.00  0.00           N  
ATOM     74  CA  VAL 1   7      49.879  24.777  30.514  0.00  0.00           C  
ATOM     75  C   VAL 1   7      48.728  25.329  29.712  0.00  0.00           C  
ATOM     76  O   VAL 1   7      48.850  26.138  28.787  0.00  0.00           O  
ATOM     77  CB  VAL 1   7      50.708  23.727  29.677  0.00  0.00           C  
ATOM     78  CG1 VAL 1   7      49.942  22.436  29.242  0.00  0.00           C  
ATOM     79  CG2 VAL 1   7      51.291  24.261  28.346  0.00  0.00           C  
ATOM     80  H   VAL 1   7      49.657  23.227  31.982  0.00  0.00           H  
ATOM     81  HA  VAL 1   7      50.594  25.597  30.565  0.00  0.00           H  
ATOM     82  HB  VAL 1   7      51.578  23.365  30.224  0.00  0.00           H  
ATOM     83 HG11 VAL 1   7      49.529  21.896  30.095  0.00  0.00           H  
ATOM     84 HG12 VAL 1   7      49.005  22.553  28.697  0.00  0.00           H  
ATOM     85 HG13 VAL 1   7      50.631  21.828  28.656  0.00  0.00           H  
ATOM     86 HG21 VAL 1   7      51.919  23.481  27.916  0.00  0.00           H  
ATOM     87 HG22 VAL 1   7      50.472  24.455  27.652  0.00  0.00           H  
ATOM     88 HG23 VAL 1   7      51.996  25.041  28.633  0.00  0.00           H  
ATOM     89  N   GLU 1   8      47.518  24.832  30.018  0.00  0.00           N  
ATOM     90  CA  GLU 1   8      46.263  25.278  29.317  0.00  0.00           C  
ATOM     91  C   GLU 1   8      45.899  26.722  29.727  0.00  0.00           C  
ATOM     92  O   GLU 1   8      45.318  27.460  28.982  0.00  0.00           O  
ATOM     93  CB  GLU 1   8      45.177  24.286  29.754  0.00  0.00           C  
ATOM     94  CG  GLU 1   8      45.256  22.875  29.086  0.00  0.00           C  
ATOM     95  CD  GLU 1   8      45.360  22.797  27.563  0.00  0.00           C  
ATOM     96  OE1 GLU 1   8      45.981  21.827  27.088  0.00  0.00           O  
ATOM     97  OE2 GLU 1   8      44.831  23.704  26.984  0.00  0.00           O  
ATOM     98  H   GLU 1   8      47.484  24.314  30.885  0.00  0.00           H  
ATOM     99  HA  GLU 1   8      46.350  25.254  28.230  0.00  0.00           H  
ATOM    100  HB2 GLU 1   8      45.301  24.125  30.825  0.00  0.00           H  
ATOM    101  HB3 GLU 1   8      44.251  24.778  29.460  0.00  0.00           H  
ATOM    102  HG2 GLU 1   8      46.163  22.518  29.574  0.00  0.00           H  
ATOM    103  HG3 GLU 1   8      44.325  22.393  29.383  0.00  0.00           H  
ATOM    104  N   MET 1   9      46.318  27.146  30.962  0.00  0.00           N  
ATOM    105  CA  MET 1   9      46.214  28.467  31.506  0.00  0.00           C  
ATOM    106  C   MET 1   9      47.460  29.328  31.414  0.00  0.00           C  
ATOM    107  O   MET 1   9      47.394  30.502  31.695  0.00  0.00           O  
ATOM    108  CB  MET 1   9      45.666  28.412  32.966  0.00  0.00           C  
ATOM    109  CG  MET 1   9      44.179  28.072  33.016  0.00  0.00           C  
ATOM    110  SD  MET 1   9      43.566  27.332  34.528  0.00  0.00           S  
ATOM    111  CE  MET 1   9      44.344  25.693  34.374  0.00  0.00           C  
ATOM    112  H   MET 1   9      46.612  26.448  31.631  0.00  0.00           H  
ATOM    113  HA  MET 1   9      45.440  29.002  30.956  0.00  0.00           H  
ATOM    114  HB2 MET 1   9      46.194  27.633  33.516  0.00  0.00           H  
ATOM    115  HB3 MET 1   9      45.734  29.350  33.518  0.00  0.00           H  
ATOM    116  HG2 MET 1   9      43.606  28.986  32.859  0.00  0.00           H  
ATOM    117  HG3 MET 1   9      43.983  27.462  32.134  0.00  0.00           H  
ATOM    118  HE1 MET 1   9      45.214  25.695  35.031  0.00  0.00           H  
ATOM    119  HE2 MET 1   9      43.651  24.967  34.798  0.00  0.00           H  
ATOM    120  HE3 MET 1   9      44.611  25.460  33.343  0.00  0.00           H  
ATOM    121  N   VAL 1  10      48.616  28.751  31.065  0.00  0.00           N  
ATOM    122  CA  VAL 1  10      49.862  29.484  30.539  0.00  0.00           C  
ATOM    123  C   VAL 1  10      49.528  30.306  29.295  0.00  0.00           C  
ATOM    124  O   VAL 1  10      48.934  29.778  28.417  0.00  0.00           O  
ATOM    125  CB  VAL 1  10      51.048  28.503  30.443  0.00  0.00           C  
ATOM    126  CG1 VAL 1  10      52.337  29.012  29.776  0.00  0.00           C  
ATOM    127  CG2 VAL 1  10      51.500  28.246  31.859  0.00  0.00           C  
ATOM    128  H   VAL 1  10      48.450  27.786  30.817  0.00  0.00           H  
ATOM    129  HA  VAL 1  10      50.061  30.213  31.325  0.00  0.00           H  
ATOM    130  HB  VAL 1  10      50.828  27.554  29.954  0.00  0.00           H  
ATOM    131 HG11 VAL 1  10      52.849  29.803  30.325  0.00  0.00           H  
ATOM    132 HG12 VAL 1  10      52.822  28.060  29.561  0.00  0.00           H  
ATOM    133 HG13 VAL 1  10      51.912  29.523  28.912  0.00  0.00           H  
ATOM    134 HG21 VAL 1  10      50.781  27.654  32.425  0.00  0.00           H  
ATOM    135 HG22 VAL 1  10      52.438  27.690  31.863  0.00  0.00           H  
ATOM    136 HG23 VAL 1  10      51.707  29.224  32.294  0.00  0.00           H  
ATOM    137  N   ASP 1  11      49.931  31.571  29.212  0.00  0.00           N  
ATOM    138  CA  ASP 1  11      49.783  32.414  28.069  0.00  0.00           C  
ATOM    139  C   ASP 1  11      48.344  32.706  27.565  0.00  0.00           C  
ATOM    140  O   ASP 1  11      47.969  33.027  26.410  0.00  0.00           O  
ATOM    141  CB  ASP 1  11      50.637  31.909  26.882  0.00  0.00           C  
ATOM    142  CG  ASP 1  11      50.906  32.977  25.816  0.00  0.00           C  
ATOM    143  OD1 ASP 1  11      51.059  34.170  26.194  0.00  0.00           O  
ATOM    144  OD2 ASP 1  11      50.930  32.715  24.614  0.00  0.00           O  
ATOM    145  H   ASP 1  11      50.310  32.021  30.033  0.00  0.00           H  
ATOM    146  HA  ASP 1  11      50.225  33.369  28.354  0.00  0.00           H  
ATOM    147  HB2 ASP 1  11      51.563  31.587  27.358  0.00  0.00           H  
ATOM    148  HB3 ASP 1  11      50.234  30.996  26.442  0.00  0.00           H  
ATOM    149  N   ASN 1  12      47.339  32.538  28.523  0.00  0.00           N  
ATOM    150  CA  ASN 1  12      45.926  32.851  28.294  0.00  0.00           C  
ATOM    151  C   ASN 1  12      45.543  34.323  28.243  0.00  0.00           C  
ATOM    152  O   ASN 1  12      44.446  34.582  27.671  0.00  0.00           O  
ATOM    153  CB  ASN 1  12      45.071  31.994  29.151  0.00  0.00           C  
ATOM    154  CG  ASN 1  12      45.090  32.333  30.598  0.00  0.00           C  
ATOM    155  OD1 ASN 1  12      45.734  33.340  30.957  0.00  0.00           O  
ATOM    156  ND2 ASN 1  12      44.434  31.710  31.500  0.00  0.00           N  
ATOM    157  H   ASN 1  12      47.655  32.171  29.409  0.00  0.00           H  
ATOM    158  HA  ASN 1  12      45.802  32.537  27.258  0.00  0.00           H  
ATOM    159  HB2 ASN 1  12      44.034  32.073  28.826  0.00  0.00           H  
ATOM    160  HB3 ASN 1  12      45.428  30.973  29.020  0.00  0.00           H  
ATOM    161 HD21 ASN 1  12      44.622  31.879  32.478  0.00  0.00           H  
ATOM    162 HD22 ASN 1  12      43.979  30.857  31.208  0.00  0.00           H  
ATOM    163  N   LEU 1  13      46.321  35.257  28.789  0.00  0.00           N  
ATOM    164  CA  LEU 1  13      45.935  36.725  28.855  0.00  0.00           C  
ATOM    165  C   LEU 1  13      46.641  37.528  27.697  0.00  0.00           C  
ATOM    166  O   LEU 1  13      47.858  37.394  27.388  0.00  0.00           O  
ATOM    167  CB  LEU 1  13      46.384  37.377  30.174  0.00  0.00           C  
ATOM    168  CG  LEU 1  13      46.012  36.638  31.487  0.00  0.00           C  
ATOM    169  CD1 LEU 1  13      46.397  37.390  32.636  0.00  0.00           C  
ATOM    170  CD2 LEU 1  13      44.582  36.226  31.510  0.00  0.00           C  
ATOM    171  H   LEU 1  13      47.151  34.971  29.288  0.00  0.00           H  
ATOM    172  HA  LEU 1  13      44.864  36.906  28.770  0.00  0.00           H  
ATOM    173  HB2 LEU 1  13      47.467  37.395  30.054  0.00  0.00           H  
ATOM    174  HB3 LEU 1  13      45.922  38.364  30.198  0.00  0.00           H  
ATOM    175  HG  LEU 1  13      46.515  35.674  31.555  0.00  0.00           H  
ATOM    176 HD11 LEU 1  13      47.397  37.777  32.442  0.00  0.00           H  
ATOM    177 HD12 LEU 1  13      45.751  38.259  32.763  0.00  0.00           H  
ATOM    178 HD13 LEU 1  13      46.336  36.818  33.562  0.00  0.00           H  
ATOM    179 HD21 LEU 1  13      43.967  37.126  31.503  0.00  0.00           H  
ATOM    180 HD22 LEU 1  13      44.277  35.607  30.666  0.00  0.00           H  
ATOM    181 HD23 LEU 1  13      44.365  35.811  32.494  0.00  0.00           H  
ATOM    182  N   ARG 1  14      45.860  38.421  27.053  0.00  0.00           N  
ATOM    183  CA  ARG 1  14      46.171  39.394  25.991  0.00  0.00           C  
ATOM    184  C   ARG 1  14      45.747  40.830  26.409  0.00  0.00           C  
ATOM    185  O   ARG 1  14      44.972  40.990  27.417  0.00  0.00           O  
ATOM    186  CB  ARG 1  14      45.618  38.874  24.640  0.00  0.00           C  
ATOM    187  CG  ARG 1  14      46.174  37.511  24.062  0.00  0.00           C  
ATOM    188  CD  ARG 1  14      47.706  37.603  23.805  0.00  0.00           C  
ATOM    189  NE  ARG 1  14      48.150  36.354  23.330  0.00  0.00           N  
ATOM    190  CZ  ARG 1  14      48.842  35.456  23.986  0.00  0.00           C  
ATOM    191  NH1 ARG 1  14      49.337  34.448  23.362  0.00  0.00           N  
ATOM    192  NH2 ARG 1  14      49.087  35.673  25.231  0.00  0.00           N  
ATOM    193  H   ARG 1  14      44.882  38.398  27.305  0.00  0.00           H  
ATOM    194  HA  ARG 1  14      47.257  39.422  25.906  0.00  0.00           H  
ATOM    195  HB2 ARG 1  14      44.537  38.748  24.590  0.00  0.00           H  
ATOM    196  HB3 ARG 1  14      45.814  39.627  23.878  0.00  0.00           H  
ATOM    197  HG2 ARG 1  14      45.904  36.678  24.711  0.00  0.00           H  
ATOM    198  HG3 ARG 1  14      45.584  37.304  23.169  0.00  0.00           H  
ATOM    199  HD2 ARG 1  14      47.823  38.379  23.048  0.00  0.00           H  
ATOM    200  HD3 ARG 1  14      48.270  37.862  24.701  0.00  0.00           H  
ATOM    201  HE  ARG 1  14      47.955  36.149  22.360  0.00  0.00           H  
ATOM    202 HH11 ARG 1  14      49.856  33.831  23.970  0.00  0.00           H  
ATOM    203 HH12 ARG 1  14      48.997  34.210  22.441  0.00  0.00           H  
ATOM    204 HH21 ARG 1  14      49.733  35.052  25.698  0.00  0.00           H  
ATOM    205 HH22 ARG 1  14      48.726  36.458  25.755  0.00  0.00           H  
ATOM    206  N   GLY 1  15      46.307  41.732  25.694  0.00  0.00           N  
ATOM    207  CA  GLY 1  15      46.110  43.086  26.144  0.00  0.00           C  
ATOM    208  C   GLY 1  15      46.832  44.206  25.444  0.00  0.00           C  
ATOM    209  O   GLY 1  15      47.921  44.016  24.935  0.00  0.00           O  
ATOM    210  H   GLY 1  15      46.742  41.471  24.820  0.00  0.00           H  
ATOM    211  HA2 GLY 1  15      45.051  43.280  25.976  0.00  0.00           H  
ATOM    212  HA3 GLY 1  15      46.285  43.148  27.218  0.00  0.00           H  
ATOM    213  N   LYS 1  16      46.405  45.501  25.453  0.00  0.00           N  
ATOM    214  CA  LYS 1  16      47.199  46.690  24.992  0.00  0.00           C  
ATOM    215  C   LYS 1  16      47.318  47.684  26.186  0.00  0.00           C  
ATOM    216  O   LYS 1  16      46.449  47.710  27.031  0.00  0.00           O  
ATOM    217  CB  LYS 1  16      46.660  47.495  23.734  0.00  0.00           C  
ATOM    218  CG  LYS 1  16      46.929  46.573  22.543  0.00  0.00           C  
ATOM    219  CD  LYS 1  16      46.298  47.024  21.193  0.00  0.00           C  
ATOM    220  CE  LYS 1  16      44.763  46.980  21.401  0.00  0.00           C  
ATOM    221  NZ  LYS 1  16      44.117  47.227  20.135  0.00  0.00           N  
ATOM    222  H   LYS 1  16      45.495  45.668  25.857  0.00  0.00           H  
ATOM    223  HA  LYS 1  16      48.197  46.342  24.727  0.00  0.00           H  
ATOM    224  HB2 LYS 1  16      45.642  47.877  23.805  0.00  0.00           H  
ATOM    225  HB3 LYS 1  16      47.232  48.420  23.659  0.00  0.00           H  
ATOM    226  HG2 LYS 1  16      48.008  46.429  22.485  0.00  0.00           H  
ATOM    227  HG3 LYS 1  16      46.544  45.570  22.732  0.00  0.00           H  
ATOM    228  HD2 LYS 1  16      46.588  48.026  20.876  0.00  0.00           H  
ATOM    229  HD3 LYS 1  16      46.416  46.328  20.362  0.00  0.00           H  
ATOM    230  HE2 LYS 1  16      44.513  45.982  21.763  0.00  0.00           H  
ATOM    231  HE3 LYS 1  16      44.463  47.715  22.148  0.00  0.00           H  
ATOM    232  HZ1 LYS 1  16      44.367  46.538  19.440  0.00  0.00           H  
ATOM    233  HZ2 LYS 1  16      43.122  47.078  20.223  0.00  0.00           H  
ATOM    234  HZ3 LYS 1  16      44.324  48.132  19.736  0.00  0.00           H  
ATOM    235  N   SER 1  17      48.456  48.314  26.401  0.00  0.00           N  
ATOM    236  CA  SER 1  17      48.896  48.827  27.752  0.00  0.00           C  
ATOM    237  C   SER 1  17      47.904  49.935  28.250  0.00  0.00           C  
ATOM    238  O   SER 1  17      47.537  50.765  27.417  0.00  0.00           O  
ATOM    239  CB  SER 1  17      50.228  49.538  27.591  0.00  0.00           C  
ATOM    240  OG  SER 1  17      50.602  50.202  28.723  0.00  0.00           O  
ATOM    241  H   SER 1  17      49.214  48.129  25.760  0.00  0.00           H  
ATOM    242  HA  SER 1  17      48.975  48.044  28.506  0.00  0.00           H  
ATOM    243  HB2 SER 1  17      51.062  48.893  27.312  0.00  0.00           H  
ATOM    244  HB3 SER 1  17      50.194  50.206  26.731  0.00  0.00           H  
ATOM    245  HG  SER 1  17      51.320  50.816  28.556  0.00  0.00           H  
ATOM    246  N   GLY 1  18      47.499  49.857  29.508  0.00  0.00           N  
ATOM    247  CA  GLY 1  18      46.517  50.808  30.064  0.00  0.00           C  
ATOM    248  C   GLY 1  18      45.167  50.640  29.410  0.00  0.00           C  
ATOM    249  O   GLY 1  18      44.291  51.300  29.997  0.00  0.00           O  
ATOM    250  H   GLY 1  18      47.898  49.151  30.110  0.00  0.00           H  
ATOM    251  HA2 GLY 1  18      46.454  50.568  31.125  0.00  0.00           H  
ATOM    252  HA3 GLY 1  18      46.907  51.801  29.842  0.00  0.00           H  
ATOM    253  N   GLN 1  19      44.883  49.877  28.383  0.00  0.00           N  
ATOM    254  CA  GLN 1  19      43.521  49.548  27.951  0.00  0.00           C  
ATOM    255  C   GLN 1  19      43.018  48.273  28.696  0.00  0.00           C  
ATOM    256  O   GLN 1  19      41.821  47.979  28.761  0.00  0.00           O  
ATOM    257  CB  GLN 1  19      43.387  49.384  26.448  0.00  0.00           C  
ATOM    258  CG  GLN 1  19      44.243  50.275  25.560  0.00  0.00           C  
ATOM    259  CD  GLN 1  19      43.606  50.514  24.226  0.00  0.00           C  
ATOM    260  OE1 GLN 1  19      43.678  49.706  23.314  0.00  0.00           O  
ATOM    261  NE2 GLN 1  19      43.169  51.719  23.923  0.00  0.00           N  
ATOM    262  H   GLN 1  19      45.600  49.357  27.896  0.00  0.00           H  
ATOM    263  HA  GLN 1  19      42.948  50.436  28.217  0.00  0.00           H  
ATOM    264  HB2 GLN 1  19      43.616  48.352  26.183  0.00  0.00           H  
ATOM    265  HB3 GLN 1  19      42.329  49.483  26.206  0.00  0.00           H  
ATOM    266  HG2 GLN 1  19      44.410  51.247  26.024  0.00  0.00           H  
ATOM    267  HG3 GLN 1  19      45.231  49.814  25.551  0.00  0.00           H  
ATOM    268 HE21 GLN 1  19      42.526  51.753  23.145  0.00  0.00           H  
ATOM    269 HE22 GLN 1  19      43.247  52.515  24.540  0.00  0.00           H  
ATOM    270  N   GLY 1  20      43.833  47.551  29.502  0.00  0.00           N  
ATOM    271  CA  GLY 1  20      43.496  46.463  30.391  0.00  0.00           C  
ATOM    272  C   GLY 1  20      43.838  45.093  29.783  0.00  0.00           C  
ATOM    273  O   GLY 1  20      43.761  44.944  28.639  0.00  0.00           O  
ATOM    274  H   GLY 1  20      44.782  47.873  29.630  0.00  0.00           H  
ATOM    275  HA2 GLY 1  20      44.032  46.528  31.338  0.00  0.00           H  
ATOM    276  HA3 GLY 1  20      42.455  46.364  30.698  0.00  0.00           H  
ATOM    277  N   TYR 1  21      44.310  44.110  30.600  0.00  0.00           N  
ATOM    278  CA  TYR 1  21      44.506  42.740  30.308  0.00  0.00           C  
ATOM    279  C   TYR 1  21      43.087  42.143  30.318  0.00  0.00           C  
ATOM    280  O   TYR 1  21      42.329  42.139  31.287  0.00  0.00           O  
ATOM    281  CB  TYR 1  21      45.366  42.128  31.467  0.00  0.00           C  
ATOM    282  CG  TYR 1  21      46.814  42.609  31.592  0.00  0.00           C  
ATOM    283  CD1 TYR 1  21      47.165  43.561  32.587  0.00  0.00           C  
ATOM    284  CD2 TYR 1  21      47.813  41.983  30.766  0.00  0.00           C  
ATOM    285  CE1 TYR 1  21      48.504  43.910  32.825  0.00  0.00           C  
ATOM    286  CE2 TYR 1  21      49.175  42.360  30.973  0.00  0.00           C  
ATOM    287  CZ  TYR 1  21      49.511  43.290  32.002  0.00  0.00           C  
ATOM    288  OH  TYR 1  21      50.833  43.507  32.161  0.00  0.00           O  
ATOM    289  H   TYR 1  21      44.653  44.420  31.498  0.00  0.00           H  
ATOM    290  HA  TYR 1  21      45.092  42.525  29.415  0.00  0.00           H  
ATOM    291  HB2 TYR 1  21      44.794  42.298  32.379  0.00  0.00           H  
ATOM    292  HB3 TYR 1  21      45.344  41.038  31.438  0.00  0.00           H  
ATOM    293  HD1 TYR 1  21      46.382  43.989  33.196  0.00  0.00           H  
ATOM    294  HD2 TYR 1  21      47.532  41.165  30.119  0.00  0.00           H  
ATOM    295  HE1 TYR 1  21      48.890  44.638  33.524  0.00  0.00           H  
ATOM    296  HE2 TYR 1  21      49.974  41.827  30.478  0.00  0.00           H  
ATOM    297  HH  TYR 1  21      50.930  44.354  32.601  0.00  0.00           H  
ATOM    298  N   TYR 1  22      42.792  41.318  29.266  0.00  0.00           N  
ATOM    299  CA  TYR 1  22      41.674  40.536  28.958  0.00  0.00           C  
ATOM    300  C   TYR 1  22      41.978  39.092  28.906  0.00  0.00           C  
ATOM    301  O   TYR 1  22      43.099  38.608  28.820  0.00  0.00           O  
ATOM    302  CB  TYR 1  22      40.821  41.181  27.819  0.00  0.00           C  
ATOM    303  CG  TYR 1  22      41.390  41.115  26.494  0.00  0.00           C  
ATOM    304  CD1 TYR 1  22      41.384  39.917  25.890  0.00  0.00           C  
ATOM    305  CD2 TYR 1  22      42.001  42.282  25.880  0.00  0.00           C  
ATOM    306  CE1 TYR 1  22      42.019  39.799  24.604  0.00  0.00           C  
ATOM    307  CE2 TYR 1  22      42.608  42.186  24.604  0.00  0.00           C  
ATOM    308  CZ  TYR 1  22      42.573  40.929  23.976  0.00  0.00           C  
ATOM    309  OH  TYR 1  22      43.213  40.817  22.785  0.00  0.00           O  
ATOM    310  H   TYR 1  22      43.543  41.075  28.636  0.00  0.00           H  
ATOM    311  HA  TYR 1  22      41.074  40.601  29.866  0.00  0.00           H  
ATOM    312  HB2 TYR 1  22      39.947  40.538  27.713  0.00  0.00           H  
ATOM    313  HB3 TYR 1  22      40.518  42.206  28.037  0.00  0.00           H  
ATOM    314  HD1 TYR 1  22      40.846  39.091  26.331  0.00  0.00           H  
ATOM    315  HD2 TYR 1  22      42.226  43.193  26.414  0.00  0.00           H  
ATOM    316  HE1 TYR 1  22      42.003  38.824  24.141  0.00  0.00           H  
ATOM    317  HE2 TYR 1  22      43.154  42.975  24.108  0.00  0.00           H  
ATOM    318  HH  TYR 1  22      43.888  41.467  22.574  0.00  0.00           H  
ATOM    319  N   VAL 1  23      40.915  38.281  29.050  0.00  0.00           N  
ATOM    320  CA  VAL 1  23      40.896  36.769  29.010  0.00  0.00           C  
ATOM    321  C   VAL 1  23      39.596  36.469  28.122  0.00  0.00           C  
ATOM    322  O   VAL 1  23      38.544  37.087  28.290  0.00  0.00           O  
ATOM    323  CB  VAL 1  23      40.821  36.090  30.357  0.00  0.00           C  
ATOM    324  CG1 VAL 1  23      39.441  36.151  31.100  0.00  0.00           C  
ATOM    325  CG2 VAL 1  23      41.471  34.752  30.402  0.00  0.00           C  
ATOM    326  H   VAL 1  23      40.008  38.649  29.298  0.00  0.00           H  
ATOM    327  HA  VAL 1  23      41.750  36.394  28.446  0.00  0.00           H  
ATOM    328  HB  VAL 1  23      41.448  36.750  30.957  0.00  0.00           H  
ATOM    329 HG11 VAL 1  23      38.710  35.511  30.605  0.00  0.00           H  
ATOM    330 HG12 VAL 1  23      39.480  35.775  32.122  0.00  0.00           H  
ATOM    331 HG13 VAL 1  23      39.025  37.159  31.075  0.00  0.00           H  
ATOM    332 HG21 VAL 1  23      41.522  34.445  31.447  0.00  0.00           H  
ATOM    333 HG22 VAL 1  23      40.876  33.981  29.914  0.00  0.00           H  
ATOM    334 HG23 VAL 1  23      42.346  34.679  29.756  0.00  0.00           H  
ATOM    335  N   GLU 1  24      39.746  35.644  27.136  0.00  0.00           N  
ATOM    336  CA  GLU 1  24      38.472  35.153  26.397  0.00  0.00           C  
ATOM    337  C   GLU 1  24      37.497  34.320  27.310  0.00  0.00           C  
ATOM    338  O   GLU 1  24      37.933  33.653  28.227  0.00  0.00           O  
ATOM    339  CB  GLU 1  24      38.936  34.479  25.120  0.00  0.00           C  
ATOM    340  CG  GLU 1  24      37.826  34.030  24.083  0.00  0.00           C  
ATOM    341  CD  GLU 1  24      38.331  33.420  22.734  0.00  0.00           C  
ATOM    342  OE1 GLU 1  24      37.862  32.272  22.401  0.00  0.00           O  
ATOM    343  OE2 GLU 1  24      39.159  34.028  21.982  0.00  0.00           O  
ATOM    344  H   GLU 1  24      40.574  35.100  26.939  0.00  0.00           H  
ATOM    345  HA  GLU 1  24      37.957  36.053  26.061  0.00  0.00           H  
ATOM    346  HB2 GLU 1  24      39.504  35.159  24.486  0.00  0.00           H  
ATOM    347  HB3 GLU 1  24      39.591  33.629  25.313  0.00  0.00           H  
ATOM    348  HG2 GLU 1  24      37.119  33.325  24.521  0.00  0.00           H  
ATOM    349  HG3 GLU 1  24      37.383  34.969  23.750  0.00  0.00           H  
ATOM    350  N   MET 1  25      36.262  34.339  26.931  0.00  0.00           N  
ATOM    351  CA  MET 1  25      35.112  33.702  27.630  0.00  0.00           C  
ATOM    352  C   MET 1  25      33.961  33.324  26.702  0.00  0.00           C  
ATOM    353  O   MET 1  25      33.743  33.949  25.713  0.00  0.00           O  
ATOM    354  CB  MET 1  25      34.604  34.567  28.756  0.00  0.00           C  
ATOM    355  CG  MET 1  25      35.617  34.717  29.931  0.00  0.00           C  
ATOM    356  SD  MET 1  25      35.032  35.427  31.454  0.00  0.00           S  
ATOM    357  CE  MET 1  25      33.555  34.513  31.841  0.00  0.00           C  
ATOM    358  H   MET 1  25      35.986  34.990  26.210  0.00  0.00           H  
ATOM    359  HA  MET 1  25      35.589  32.843  28.102  0.00  0.00           H  
ATOM    360  HB2 MET 1  25      34.213  35.520  28.401  0.00  0.00           H  
ATOM    361  HB3 MET 1  25      33.773  33.943  29.085  0.00  0.00           H  
ATOM    362  HG2 MET 1  25      36.026  33.743  30.201  0.00  0.00           H  
ATOM    363  HG3 MET 1  25      36.406  35.393  29.604  0.00  0.00           H  
ATOM    364  HE1 MET 1  25      33.402  34.725  32.899  0.00  0.00           H  
ATOM    365  HE2 MET 1  25      32.736  34.786  31.174  0.00  0.00           H  
ATOM    366  HE3 MET 1  25      33.788  33.449  31.799  0.00  0.00           H  
ATOM    367  N   THR 1  26      33.211  32.253  27.077  0.00  0.00           N  
ATOM    368  CA  THR 1  26      31.905  31.930  26.499  0.00  0.00           C  
ATOM    369  C   THR 1  26      30.664  32.191  27.442  0.00  0.00           C  
ATOM    370  O   THR 1  26      30.730  32.075  28.702  0.00  0.00           O  
ATOM    371  CB  THR 1  26      31.877  30.635  25.869  0.00  0.00           C  
ATOM    372  OG1 THR 1  26      31.940  29.584  26.765  0.00  0.00           O  
ATOM    373  CG2 THR 1  26      32.892  30.467  24.711  0.00  0.00           C  
ATOM    374  H   THR 1  26      33.578  31.733  27.861  0.00  0.00           H  
ATOM    375  HA  THR 1  26      31.734  32.603  25.659  0.00  0.00           H  
ATOM    376  HB  THR 1  26      30.869  30.642  25.454  0.00  0.00           H  
ATOM    377  HG1 THR 1  26      31.003  29.518  26.963  0.00  0.00           H  
ATOM    378 HG21 THR 1  26      32.799  31.288  24.001  0.00  0.00           H  
ATOM    379 HG22 THR 1  26      33.858  30.357  25.204  0.00  0.00           H  
ATOM    380 HG23 THR 1  26      32.655  29.537  24.193  0.00  0.00           H  
ATOM    381  N   VAL 1  27      29.601  32.638  26.798  0.00  0.00           N  
ATOM    382  CA  VAL 1  27      28.276  32.805  27.380  0.00  0.00           C  
ATOM    383  C   VAL 1  27      27.280  32.191  26.460  0.00  0.00           C  
ATOM    384  O   VAL 1  27      27.288  32.314  25.247  0.00  0.00           O  
ATOM    385  CB  VAL 1  27      27.968  34.248  27.623  0.00  0.00           C  
ATOM    386  CG1 VAL 1  27      28.959  34.809  28.696  0.00  0.00           C  
ATOM    387  CG2 VAL 1  27      27.662  35.240  26.498  0.00  0.00           C  
ATOM    388  H   VAL 1  27      29.638  32.827  25.807  0.00  0.00           H  
ATOM    389  HA  VAL 1  27      28.277  32.229  28.306  0.00  0.00           H  
ATOM    390  HB  VAL 1  27      27.044  34.159  28.195  0.00  0.00           H  
ATOM    391 HG11 VAL 1  27      28.537  35.710  29.140  0.00  0.00           H  
ATOM    392 HG12 VAL 1  27      29.003  34.050  29.478  0.00  0.00           H  
ATOM    393 HG13 VAL 1  27      29.906  35.085  28.232  0.00  0.00           H  
ATOM    394 HG21 VAL 1  27      26.827  34.910  25.880  0.00  0.00           H  
ATOM    395 HG22 VAL 1  27      27.311  36.216  26.832  0.00  0.00           H  
ATOM    396 HG23 VAL 1  27      28.576  35.278  25.906  0.00  0.00           H  
ATOM    397  N   GLY 1  28      26.341  31.504  27.019  0.00  0.00           N  
ATOM    398  CA  GLY 1  28      25.211  30.908  26.314  0.00  0.00           C  
ATOM    399  C   GLY 1  28      25.226  29.367  26.076  0.00  0.00           C  
ATOM    400  O   GLY 1  28      26.284  28.701  26.128  0.00  0.00           O  
ATOM    401  H   GLY 1  28      26.397  31.327  28.012  0.00  0.00           H  
ATOM    402  HA2 GLY 1  28      24.298  31.046  26.893  0.00  0.00           H  
ATOM    403  HA3 GLY 1  28      25.028  31.349  25.334  0.00  0.00           H  
ATOM    404  N   SER 1  29      24.090  28.869  25.632  0.00  0.00           N  
ATOM    405  CA  SER 1  29      23.889  27.646  24.968  0.00  0.00           C  
ATOM    406  C   SER 1  29      23.030  27.989  23.724  0.00  0.00           C  
ATOM    407  O   SER 1  29      21.844  28.075  23.940  0.00  0.00           O  
ATOM    408  CB  SER 1  29      23.263  26.650  25.901  0.00  0.00           C  
ATOM    409  OG  SER 1  29      23.925  26.568  27.168  0.00  0.00           O  
ATOM    410  H   SER 1  29      23.406  29.605  25.528  0.00  0.00           H  
ATOM    411  HA  SER 1  29      24.853  27.217  24.694  0.00  0.00           H  
ATOM    412  HB2 SER 1  29      22.294  27.071  26.169  0.00  0.00           H  
ATOM    413  HB3 SER 1  29      23.023  25.629  25.606  0.00  0.00           H  
ATOM    414  HG  SER 1  29      24.178  27.483  27.310  0.00  0.00           H  
ATOM    415  N   PRO 1  30      23.539  28.086  22.446  0.00  0.00           N  
ATOM    416  CA  PRO 1  30      24.890  27.884  21.993  0.00  0.00           C  
ATOM    417  C   PRO 1  30      25.849  28.991  22.438  0.00  0.00           C  
ATOM    418  O   PRO 1  30      25.472  30.052  23.007  0.00  0.00           O  
ATOM    419  CB  PRO 1  30      24.760  27.887  20.486  0.00  0.00           C  
ATOM    420  CG  PRO 1  30      23.244  27.638  20.217  0.00  0.00           C  
ATOM    421  CD  PRO 1  30      22.633  28.400  21.353  0.00  0.00           C  
ATOM    422  HA  PRO 1  30      25.332  26.971  22.391  0.00  0.00           H  
ATOM    423  HB2 PRO 1  30      24.908  28.911  20.143  0.00  0.00           H  
ATOM    424  HB3 PRO 1  30      25.366  27.173  19.928  0.00  0.00           H  
ATOM    425  HG2 PRO 1  30      23.026  28.044  19.229  0.00  0.00           H  
ATOM    426  HG3 PRO 1  30      22.928  26.596  20.175  0.00  0.00           H  
ATOM    427  HD2 PRO 1  30      21.608  28.091  21.555  0.00  0.00           H  
ATOM    428  HD3 PRO 1  30      22.689  29.482  21.235  0.00  0.00           H  
ATOM    429  N   PRO 1  31      27.181  28.785  22.429  0.00  0.00           N  
ATOM    430  CA  PRO 1  31      28.149  29.850  22.780  0.00  0.00           C  
ATOM    431  C   PRO 1  31      28.178  30.976  21.779  0.00  0.00           C  
ATOM    432  O   PRO 1  31      28.091  30.806  20.578  0.00  0.00           O  
ATOM    433  CB  PRO 1  31      29.497  29.166  22.961  0.00  0.00           C  
ATOM    434  CG  PRO 1  31      29.484  27.935  22.083  0.00  0.00           C  
ATOM    435  CD  PRO 1  31      27.984  27.600  21.971  0.00  0.00           C  
ATOM    436  HA  PRO 1  31      27.968  30.203  23.795  0.00  0.00           H  
ATOM    437  HB2 PRO 1  31      30.278  29.868  22.668  0.00  0.00           H  
ATOM    438  HB3 PRO 1  31      29.720  28.901  23.994  0.00  0.00           H  
ATOM    439  HG2 PRO 1  31      29.920  28.199  21.120  0.00  0.00           H  
ATOM    440  HG3 PRO 1  31      30.031  27.158  22.618  0.00  0.00           H  
ATOM    441  HD2 PRO 1  31      27.693  27.255  20.978  0.00  0.00           H  
ATOM    442  HD3 PRO 1  31      27.696  26.752  22.591  0.00  0.00           H  
ATOM    443  N   GLN 1  32      28.326  32.190  22.318  0.00  0.00           N  
ATOM    444  CA  GLN 1  32      28.895  33.371  21.693  0.00  0.00           C  
ATOM    445  C   GLN 1  32      30.180  33.906  22.471  0.00  0.00           C  
ATOM    446  O   GLN 1  32      30.231  33.864  23.691  0.00  0.00           O  
ATOM    447  CB  GLN 1  32      27.867  34.506  21.600  0.00  0.00           C  
ATOM    448  CG  GLN 1  32      26.785  34.639  22.696  0.00  0.00           C  
ATOM    449  CD  GLN 1  32      25.651  35.504  22.237  0.00  0.00           C  
ATOM    450  OE1 GLN 1  32      25.645  36.690  22.156  0.00  0.00           O  
ATOM    451  NE2 GLN 1  32      24.505  34.950  22.015  0.00  0.00           N  
ATOM    452  H   GLN 1  32      28.172  32.290  23.311  0.00  0.00           H  
ATOM    453  HA  GLN 1  32      29.193  33.095  20.682  0.00  0.00           H  
ATOM    454  HB2 GLN 1  32      28.386  35.445  21.406  0.00  0.00           H  
ATOM    455  HB3 GLN 1  32      27.279  34.412  20.687  0.00  0.00           H  
ATOM    456  HG2 GLN 1  32      26.517  33.638  23.034  0.00  0.00           H  
ATOM    457  HG3 GLN 1  32      27.266  35.112  23.552  0.00  0.00           H  
ATOM    458 HE21 GLN 1  32      23.724  35.518  21.721  0.00  0.00           H  
ATOM    459 HE22 GLN 1  32      24.453  33.945  21.929  0.00  0.00           H  
ATOM    460  N   THR 1  33      31.220  34.262  21.745  0.00  0.00           N  
ATOM    461  CA  THR 1  33      32.516  34.649  22.359  0.00  0.00           C  
ATOM    462  C   THR 1  33      32.563  36.073  22.861  0.00  0.00           C  
ATOM    463  O   THR 1  33      31.989  36.990  22.302  0.00  0.00           O  
ATOM    464  CB  THR 1  33      33.679  34.367  21.412  0.00  0.00           C  
ATOM    465  OG1 THR 1  33      33.623  33.061  20.909  0.00  0.00           O  
ATOM    466  CG2 THR 1  33      35.117  34.304  21.999  0.00  0.00           C  
ATOM    467  H   THR 1  33      31.121  34.422  20.753  0.00  0.00           H  
ATOM    468  HA  THR 1  33      32.649  34.029  23.246  0.00  0.00           H  
ATOM    469  HB  THR 1  33      33.650  35.116  20.621  0.00  0.00           H  
ATOM    470  HG1 THR 1  33      32.733  32.965  20.562  0.00  0.00           H  
ATOM    471 HG21 THR 1  33      35.485  35.238  22.423  0.00  0.00           H  
ATOM    472 HG22 THR 1  33      35.104  33.542  22.778  0.00  0.00           H  
ATOM    473 HG23 THR 1  33      35.821  34.035  21.212  0.00  0.00           H  
ATOM    474  N   LEU 1  34      33.306  36.365  23.917  0.00  0.00           N  
ATOM    475  CA  LEU 1  34      33.485  37.679  24.590  0.00  0.00           C  
ATOM    476  C   LEU 1  34      34.946  37.820  25.037  0.00  0.00           C  
ATOM    477  O   LEU 1  34      35.489  36.826  25.460  0.00  0.00           O  
ATOM    478  CB  LEU 1  34      32.449  37.958  25.813  0.00  0.00           C  
ATOM    479  CG  LEU 1  34      30.984  37.947  25.586  0.00  0.00           C  
ATOM    480  CD1 LEU 1  34      30.154  38.379  26.816  0.00  0.00           C  
ATOM    481  CD2 LEU 1  34      30.539  38.983  24.531  0.00  0.00           C  
ATOM    482  H   LEU 1  34      33.850  35.574  24.232  0.00  0.00           H  
ATOM    483  HA  LEU 1  34      33.179  38.372  23.806  0.00  0.00           H  
ATOM    484  HB2 LEU 1  34      32.481  37.107  26.493  0.00  0.00           H  
ATOM    485  HB3 LEU 1  34      32.643  38.893  26.338  0.00  0.00           H  
ATOM    486  HG  LEU 1  34      30.720  36.980  25.159  0.00  0.00           H  
ATOM    487 HD11 LEU 1  34      30.363  39.374  27.211  0.00  0.00           H  
ATOM    488 HD12 LEU 1  34      29.109  38.165  26.596  0.00  0.00           H  
ATOM    489 HD13 LEU 1  34      30.420  37.632  27.564  0.00  0.00           H  
ATOM    490 HD21 LEU 1  34      29.555  38.792  24.103  0.00  0.00           H  
ATOM    491 HD22 LEU 1  34      30.556  40.009  24.898  0.00  0.00           H  
ATOM    492 HD23 LEU 1  34      31.250  38.895  23.709  0.00  0.00           H  
ATOM    493  N   ASN 1  35      35.435  39.024  25.082  0.00  0.00           N  
ATOM    494  CA  ASN 1  35      36.798  39.275  25.649  0.00  0.00           C  
ATOM    495  C   ASN 1  35      36.428  40.080  26.955  0.00  0.00           C  
ATOM    496  O   ASN 1  35      35.650  41.023  26.909  0.00  0.00           O  
ATOM    497  CB  ASN 1  35      37.753  40.050  24.732  0.00  0.00           C  
ATOM    498  CG  ASN 1  35      38.658  39.183  23.937  0.00  0.00           C  
ATOM    499  OD1 ASN 1  35      39.220  38.218  24.438  0.00  0.00           O  
ATOM    500  ND2 ASN 1  35      38.902  39.463  22.687  0.00  0.00           N  
ATOM    501  H   ASN 1  35      34.929  39.818  24.716  0.00  0.00           H  
ATOM    502  HA  ASN 1  35      37.361  38.396  25.962  0.00  0.00           H  
ATOM    503  HB2 ASN 1  35      37.197  40.738  24.094  0.00  0.00           H  
ATOM    504  HB3 ASN 1  35      38.462  40.680  25.268  0.00  0.00           H  
ATOM    505 HD21 ASN 1  35      39.613  38.977  22.160  0.00  0.00           H  
ATOM    506 HD22 ASN 1  35      38.589  40.393  22.448  0.00  0.00           H  
ATOM    507  N   ILE 1  36      37.004  39.633  28.093  0.00  0.00           N  
ATOM    508  CA  ILE 1  36      36.640  40.134  29.430  0.00  0.00           C  
ATOM    509  C   ILE 1  36      37.909  40.604  30.195  0.00  0.00           C  
ATOM    510  O   ILE 1  36      38.819  39.804  30.279  0.00  0.00           O  
ATOM    511  CB  ILE 1  36      35.927  38.935  30.143  0.00  0.00           C  
ATOM    512  CG1 ILE 1  36      34.620  38.538  29.414  0.00  0.00           C  
ATOM    513  CG2 ILE 1  36      35.636  39.255  31.596  0.00  0.00           C  
ATOM    514  CD1 ILE 1  36      33.552  39.521  29.185  0.00  0.00           C  
ATOM    515  H   ILE 1  36      37.635  38.844  28.114  0.00  0.00           H  
ATOM    516  HA  ILE 1  36      35.931  40.947  29.273  0.00  0.00           H  
ATOM    517  HB  ILE 1  36      36.561  38.049  30.117  0.00  0.00           H  
ATOM    518 HG12 ILE 1  36      34.938  38.171  28.438  0.00  0.00           H  
ATOM    519 HG13 ILE 1  36      34.070  37.695  29.832  0.00  0.00           H  
ATOM    520 HG21 ILE 1  36      35.186  38.386  32.076  0.00  0.00           H  
ATOM    521 HG22 ILE 1  36      36.495  39.377  32.257  0.00  0.00           H  
ATOM    522 HG23 ILE 1  36      34.977  40.118  31.690  0.00  0.00           H  
ATOM    523 HD11 ILE 1  36      33.381  40.096  30.095  0.00  0.00           H  
ATOM    524 HD12 ILE 1  36      33.853  40.250  28.433  0.00  0.00           H  
ATOM    525 HD13 ILE 1  36      32.602  39.031  28.970  0.00  0.00           H  
ATOM    526  N   LEU 1  37      37.849  41.730  30.910  0.00  0.00           N  
ATOM    527  CA  LEU 1  37      38.982  42.355  31.588  0.00  0.00           C  
ATOM    528  C   LEU 1  37      39.028  41.649  32.966  0.00  0.00           C  
ATOM    529  O   LEU 1  37      38.007  41.306  33.619  0.00  0.00           O  
ATOM    530  CB  LEU 1  37      38.839  43.924  31.708  0.00  0.00           C  
ATOM    531  CG  LEU 1  37      39.853  44.743  32.433  0.00  0.00           C  
ATOM    532  CD1 LEU 1  37      39.977  46.161  31.826  0.00  0.00           C  
ATOM    533  CD2 LEU 1  37      39.633  44.876  33.894  0.00  0.00           C  
ATOM    534  H   LEU 1  37      36.998  42.254  30.766  0.00  0.00           H  
ATOM    535  HA  LEU 1  37      39.834  42.101  30.958  0.00  0.00           H  
ATOM    536  HB2 LEU 1  37      38.845  44.293  30.683  0.00  0.00           H  
ATOM    537  HB3 LEU 1  37      37.846  44.106  32.120  0.00  0.00           H  
ATOM    538  HG  LEU 1  37      40.750  44.176  32.182  0.00  0.00           H  
ATOM    539 HD11 LEU 1  37      40.671  46.814  32.355  0.00  0.00           H  
ATOM    540 HD12 LEU 1  37      40.300  45.967  30.803  0.00  0.00           H  
ATOM    541 HD13 LEU 1  37      38.959  46.529  31.946  0.00  0.00           H  
ATOM    542 HD21 LEU 1  37      38.672  45.325  34.144  0.00  0.00           H  
ATOM    543 HD22 LEU 1  37      39.744  43.907  34.380  0.00  0.00           H  
ATOM    544 HD23 LEU 1  37      40.401  45.545  34.283  0.00  0.00           H  
ATOM    545  N   VAL 1  38      40.269  41.337  33.394  0.00  0.00           N  
ATOM    546  CA  VAL 1  38      40.522  40.500  34.574  0.00  0.00           C  
ATOM    547  C   VAL 1  38      40.729  41.552  35.750  0.00  0.00           C  
ATOM    548  O   VAL 1  38      41.723  42.286  35.884  0.00  0.00           O  
ATOM    549  CB  VAL 1  38      41.782  39.569  34.415  0.00  0.00           C  
ATOM    550  CG1 VAL 1  38      41.888  38.628  35.558  0.00  0.00           C  
ATOM    551  CG2 VAL 1  38      41.746  38.716  33.118  0.00  0.00           C  
ATOM    552  H   VAL 1  38      41.065  41.551  32.810  0.00  0.00           H  
ATOM    553  HA  VAL 1  38      39.651  39.862  34.724  0.00  0.00           H  
ATOM    554  HB  VAL 1  38      42.651  40.220  34.511  0.00  0.00           H  
ATOM    555 HG11 VAL 1  38      42.773  38.003  35.441  0.00  0.00           H  
ATOM    556 HG12 VAL 1  38      42.156  39.091  36.508  0.00  0.00           H  
ATOM    557 HG13 VAL 1  38      40.978  38.028  35.561  0.00  0.00           H  
ATOM    558 HG21 VAL 1  38      40.840  38.138  32.932  0.00  0.00           H  
ATOM    559 HG22 VAL 1  38      41.774  39.340  32.225  0.00  0.00           H  
ATOM    560 HG23 VAL 1  38      42.647  38.108  33.198  0.00  0.00           H  
ATOM    561  N   ASP 1  39      39.730  41.656  36.673  0.00  0.00           N  
ATOM    562  CA  ASP 1  39      39.602  42.641  37.704  0.00  0.00           C  
ATOM    563  C   ASP 1  39      39.463  42.031  39.153  0.00  0.00           C  
ATOM    564  O   ASP 1  39      38.489  41.457  39.554  0.00  0.00           O  
ATOM    565  CB  ASP 1  39      38.373  43.551  37.425  0.00  0.00           C  
ATOM    566  CG  ASP 1  39      38.033  44.707  38.354  0.00  0.00           C  
ATOM    567  OD1 ASP 1  39      36.989  45.351  38.243  0.00  0.00           O  
ATOM    568  OD2 ASP 1  39      38.791  45.071  39.322  0.00  0.00           O  
ATOM    569  H   ASP 1  39      38.934  41.041  36.591  0.00  0.00           H  
ATOM    570  HA  ASP 1  39      40.420  43.361  37.722  0.00  0.00           H  
ATOM    571  HB2 ASP 1  39      38.576  43.973  36.441  0.00  0.00           H  
ATOM    572  HB3 ASP 1  39      37.454  42.967  37.368  0.00  0.00           H  
ATOM    573  N   THR 1  40      40.542  42.231  39.910  0.00  0.00           N  
ATOM    574  CA  THR 1  40      40.509  41.825  41.400  0.00  0.00           C  
ATOM    575  C   THR 1  40      39.889  42.919  42.298  0.00  0.00           C  
ATOM    576  O   THR 1  40      39.729  42.686  43.461  0.00  0.00           O  
ATOM    577  CB  THR 1  40      41.787  41.215  41.867  0.00  0.00           C  
ATOM    578  OG1 THR 1  40      42.825  42.188  42.030  0.00  0.00           O  
ATOM    579  CG2 THR 1  40      42.312  40.027  41.090  0.00  0.00           C  
ATOM    580  H   THR 1  40      41.360  42.681  39.524  0.00  0.00           H  
ATOM    581  HA  THR 1  40      39.858  40.952  41.358  0.00  0.00           H  
ATOM    582  HB  THR 1  40      41.575  40.952  42.904  0.00  0.00           H  
ATOM    583  HG1 THR 1  40      42.764  42.545  42.919  0.00  0.00           H  
ATOM    584 HG21 THR 1  40      41.520  39.278  41.097  0.00  0.00           H  
ATOM    585 HG22 THR 1  40      42.482  40.270  40.041  0.00  0.00           H  
ATOM    586 HG23 THR 1  40      43.219  39.559  41.471  0.00  0.00           H  
ATOM    587  N   GLY 1  41      39.496  44.112  41.798  0.00  0.00           N  
ATOM    588  CA  GLY 1  41      38.806  45.195  42.517  0.00  0.00           C  
ATOM    589  C   GLY 1  41      37.229  45.132  42.562  0.00  0.00           C  
ATOM    590  O   GLY 1  41      36.640  46.117  42.993  0.00  0.00           O  
ATOM    591  H   GLY 1  41      39.716  44.347  40.840  0.00  0.00           H  
ATOM    592  HA2 GLY 1  41      39.162  45.240  43.546  0.00  0.00           H  
ATOM    593  HA3 GLY 1  41      38.969  46.205  42.139  0.00  0.00           H  
ATOM    594  N   SER 1  42      36.517  44.109  42.040  0.00  0.00           N  
ATOM    595  CA  SER 1  42      35.040  44.068  41.914  0.00  0.00           C  
ATOM    596  C   SER 1  42      34.640  42.611  41.777  0.00  0.00           C  
ATOM    597  O   SER 1  42      35.435  41.681  41.643  0.00  0.00           O  
ATOM    598  CB  SER 1  42      34.563  44.877  40.739  0.00  0.00           C  
ATOM    599  OG  SER 1  42      34.892  44.399  39.421  0.00  0.00           O  
ATOM    600  H   SER 1  42      36.986  43.465  41.419  0.00  0.00           H  
ATOM    601  HA  SER 1  42      34.586  44.362  42.860  0.00  0.00           H  
ATOM    602  HB2 SER 1  42      33.476  44.943  40.770  0.00  0.00           H  
ATOM    603  HB3 SER 1  42      34.938  45.895  40.841  0.00  0.00           H  
ATOM    604  HG  SER 1  42      35.708  44.794  39.105  0.00  0.00           H  
ATOM    605  N   SER 1  43      33.285  42.331  41.851  0.00  0.00           N  
ATOM    606  CA  SER 1  43      32.770  40.945  41.924  0.00  0.00           C  
ATOM    607  C   SER 1  43      31.429  40.729  41.136  0.00  0.00           C  
ATOM    608  O   SER 1  43      30.870  39.642  41.234  0.00  0.00           O  
ATOM    609  CB  SER 1  43      32.503  40.596  43.427  0.00  0.00           C  
ATOM    610  OG  SER 1  43      31.723  41.492  44.092  0.00  0.00           O  
ATOM    611  H   SER 1  43      32.692  43.134  42.009  0.00  0.00           H  
ATOM    612  HA  SER 1  43      33.452  40.186  41.541  0.00  0.00           H  
ATOM    613  HB2 SER 1  43      32.027  39.616  43.477  0.00  0.00           H  
ATOM    614  HB3 SER 1  43      33.505  40.499  43.847  0.00  0.00           H  
ATOM    615  HG  SER 1  43      31.781  41.283  45.027  0.00  0.00           H  
ATOM    616  N   ASN 1  44      30.954  41.646  40.325  0.00  0.00           N  
ATOM    617  CA  ASN 1  44      30.048  41.424  39.161  0.00  0.00           C  
ATOM    618  C   ASN 1  44      30.758  40.959  37.928  0.00  0.00           C  
ATOM    619  O   ASN 1  44      31.732  41.586  37.501  0.00  0.00           O  
ATOM    620  CB  ASN 1  44      29.411  42.803  38.788  0.00  0.00           C  
ATOM    621  CG  ASN 1  44      28.338  43.222  39.726  0.00  0.00           C  
ATOM    622  OD1 ASN 1  44      28.576  43.571  40.891  0.00  0.00           O  
ATOM    623  ND2 ASN 1  44      27.096  43.158  39.318  0.00  0.00           N  
ATOM    624  H   ASN 1  44      31.387  42.558  40.316  0.00  0.00           H  
ATOM    625  HA  ASN 1  44      29.286  40.688  39.417  0.00  0.00           H  
ATOM    626  HB2 ASN 1  44      30.180  43.574  38.742  0.00  0.00           H  
ATOM    627  HB3 ASN 1  44      28.973  42.663  37.800  0.00  0.00           H  
ATOM    628 HD21 ASN 1  44      26.318  43.492  39.870  0.00  0.00           H  
ATOM    629 HD22 ASN 1  44      26.841  42.666  38.474  0.00  0.00           H  
ATOM    630  N   PHE 1  45      30.276  39.927  37.301  0.00  0.00           N  
ATOM    631  CA  PHE 1  45      30.508  39.762  35.878  0.00  0.00           C  
ATOM    632  C   PHE 1  45      29.480  40.578  35.024  0.00  0.00           C  
ATOM    633  O   PHE 1  45      28.286  40.386  35.050  0.00  0.00           O  
ATOM    634  CB  PHE 1  45      30.334  38.224  35.504  0.00  0.00           C  
ATOM    635  CG  PHE 1  45      30.591  37.729  34.100  0.00  0.00           C  
ATOM    636  CD1 PHE 1  45      29.511  37.211  33.360  0.00  0.00           C  
ATOM    637  CD2 PHE 1  45      31.779  38.124  33.373  0.00  0.00           C  
ATOM    638  CE1 PHE 1  45      29.663  36.822  32.004  0.00  0.00           C  
ATOM    639  CE2 PHE 1  45      31.870  37.877  31.964  0.00  0.00           C  
ATOM    640  CZ  PHE 1  45      30.797  37.269  31.344  0.00  0.00           C  
ATOM    641  H   PHE 1  45      29.537  39.463  37.810  0.00  0.00           H  
ATOM    642  HA  PHE 1  45      31.448  40.172  35.509  0.00  0.00           H  
ATOM    643  HB2 PHE 1  45      31.050  37.665  36.106  0.00  0.00           H  
ATOM    644  HB3 PHE 1  45      29.318  37.919  35.757  0.00  0.00           H  
ATOM    645  HD1 PHE 1  45      28.651  36.873  33.918  0.00  0.00           H  
ATOM    646  HD2 PHE 1  45      32.538  38.758  33.809  0.00  0.00           H  
ATOM    647  HE1 PHE 1  45      28.972  36.238  31.414  0.00  0.00           H  
ATOM    648  HE2 PHE 1  45      32.722  38.041  31.321  0.00  0.00           H  
ATOM    649  HZ  PHE 1  45      30.868  36.971  30.309  0.00  0.00           H  
ATOM    650  N   ALA 1  46      30.038  41.636  34.440  0.00  0.00           N  
ATOM    651  CA  ALA 1  46      29.145  42.523  33.521  0.00  0.00           C  
ATOM    652  C   ALA 1  46      29.602  42.505  32.108  0.00  0.00           C  
ATOM    653  O   ALA 1  46      30.802  42.495  31.922  0.00  0.00           O  
ATOM    654  CB  ALA 1  46      29.131  43.940  34.228  0.00  0.00           C  
ATOM    655  H   ALA 1  46      31.042  41.730  34.383  0.00  0.00           H  
ATOM    656  HA  ALA 1  46      28.179  42.021  33.550  0.00  0.00           H  
ATOM    657  HB1 ALA 1  46      28.631  43.786  35.184  0.00  0.00           H  
ATOM    658  HB2 ALA 1  46      30.175  44.102  34.496  0.00  0.00           H  
ATOM    659  HB3 ALA 1  46      28.574  44.690  33.667  0.00  0.00           H  
ATOM    660  N   VAL 1  47      28.644  42.642  31.160  0.00  0.00           N  
ATOM    661  CA  VAL 1  47      28.940  42.588  29.754  0.00  0.00           C  
ATOM    662  C   VAL 1  47      28.132  43.608  28.988  0.00  0.00           C  
ATOM    663  O   VAL 1  47      27.038  43.942  29.297  0.00  0.00           O  
ATOM    664  CB  VAL 1  47      28.729  41.158  29.249  0.00  0.00           C  
ATOM    665  CG1 VAL 1  47      29.405  40.011  30.060  0.00  0.00           C  
ATOM    666  CG2 VAL 1  47      27.256  40.762  29.069  0.00  0.00           C  
ATOM    667  H   VAL 1  47      27.707  42.755  31.520  0.00  0.00           H  
ATOM    668  HA  VAL 1  47      29.982  42.815  29.529  0.00  0.00           H  
ATOM    669  HB  VAL 1  47      29.122  41.232  28.235  0.00  0.00           H  
ATOM    670 HG11 VAL 1  47      29.475  39.124  29.430  0.00  0.00           H  
ATOM    671 HG12 VAL 1  47      30.433  40.354  30.180  0.00  0.00           H  
ATOM    672 HG13 VAL 1  47      28.888  39.753  30.984  0.00  0.00           H  
ATOM    673 HG21 VAL 1  47      26.787  41.472  28.387  0.00  0.00           H  
ATOM    674 HG22 VAL 1  47      27.321  39.788  28.585  0.00  0.00           H  
ATOM    675 HG23 VAL 1  47      26.779  40.762  30.049  0.00  0.00           H  
ATOM    676  N   GLY 1  48      28.777  43.981  27.827  0.00  0.00           N  
ATOM    677  CA  GLY 1  48      28.096  44.692  26.819  0.00  0.00           C  
ATOM    678  C   GLY 1  48      27.031  43.951  26.066  0.00  0.00           C  
ATOM    679  O   GLY 1  48      27.337  43.080  25.227  0.00  0.00           O  
ATOM    680  H   GLY 1  48      29.686  43.612  27.587  0.00  0.00           H  
ATOM    681  HA2 GLY 1  48      27.670  45.645  27.134  0.00  0.00           H  
ATOM    682  HA3 GLY 1  48      28.803  45.018  26.056  0.00  0.00           H  
ATOM    683  N   ALA 1  49      25.817  44.400  26.268  0.00  0.00           N  
ATOM    684  CA  ALA 1  49      24.597  43.765  25.648  0.00  0.00           C  
ATOM    685  C   ALA 1  49      23.827  44.689  24.756  0.00  0.00           C  
ATOM    686  O   ALA 1  49      22.958  44.200  23.966  0.00  0.00           O  
ATOM    687  CB  ALA 1  49      23.730  43.240  26.726  0.00  0.00           C  
ATOM    688  H   ALA 1  49      25.680  45.171  26.905  0.00  0.00           H  
ATOM    689  HA  ALA 1  49      24.864  42.895  25.049  0.00  0.00           H  
ATOM    690  HB1 ALA 1  49      24.294  42.492  27.283  0.00  0.00           H  
ATOM    691  HB2 ALA 1  49      23.230  44.051  27.256  0.00  0.00           H  
ATOM    692  HB3 ALA 1  49      22.971  42.547  26.363  0.00  0.00           H  
ATOM    693  N   ALA 1  50      24.123  45.921  24.651  0.00  0.00           N  
ATOM    694  CA  ALA 1  50      23.822  46.768  23.512  0.00  0.00           C  
ATOM    695  C   ALA 1  50      24.972  47.021  22.534  0.00  0.00           C  
ATOM    696  O   ALA 1  50      26.138  46.897  22.998  0.00  0.00           O  
ATOM    697  CB  ALA 1  50      23.358  48.077  24.084  0.00  0.00           C  
ATOM    698  H   ALA 1  50      24.802  46.197  25.346  0.00  0.00           H  
ATOM    699  HA  ALA 1  50      22.979  46.364  22.952  0.00  0.00           H  
ATOM    700  HB1 ALA 1  50      22.494  47.909  24.727  0.00  0.00           H  
ATOM    701  HB2 ALA 1  50      24.180  48.601  24.572  0.00  0.00           H  
ATOM    702  HB3 ALA 1  50      23.010  48.792  23.337  0.00  0.00           H  
ATOM    703  N   PRO 1  51      24.763  47.387  21.302  0.00  0.00           N  
ATOM    704  CA  PRO 1  51      25.811  47.820  20.387  0.00  0.00           C  
ATOM    705  C   PRO 1  51      26.495  49.088  20.719  0.00  0.00           C  
ATOM    706  O   PRO 1  51      26.070  49.855  21.583  0.00  0.00           O  
ATOM    707  CB  PRO 1  51      24.971  48.007  19.099  0.00  0.00           C  
ATOM    708  CG  PRO 1  51      23.550  48.288  19.589  0.00  0.00           C  
ATOM    709  CD  PRO 1  51      23.435  47.326  20.677  0.00  0.00           C  
ATOM    710  HA  PRO 1  51      26.514  47.011  20.186  0.00  0.00           H  
ATOM    711  HB2 PRO 1  51      25.103  48.881  18.462  0.00  0.00           H  
ATOM    712  HB3 PRO 1  51      24.892  47.045  18.592  0.00  0.00           H  
ATOM    713  HG2 PRO 1  51      23.608  49.328  19.909  0.00  0.00           H  
ATOM    714  HG3 PRO 1  51      22.775  48.183  18.830  0.00  0.00           H  
ATOM    715  HD2 PRO 1  51      22.610  47.691  21.288  0.00  0.00           H  
ATOM    716  HD3 PRO 1  51      23.150  46.336  20.321  0.00  0.00           H  
ATOM    717  N   HIS 1  52      27.655  49.352  20.173  0.00  0.00           N  
ATOM    718  CA  HIS 1  52      28.507  50.492  20.669  0.00  0.00           C  
ATOM    719  C   HIS 1  52      29.619  50.808  19.584  0.00  0.00           C  
ATOM    720  O   HIS 1  52      30.125  49.872  18.961  0.00  0.00           O  
ATOM    721  CB  HIS 1  52      29.269  50.044  21.905  0.00  0.00           C  
ATOM    722  CG  HIS 1  52      29.762  51.156  22.750  0.00  0.00           C  
ATOM    723  ND1 HIS 1  52      31.104  51.667  22.719  0.00  0.00           N  
ATOM    724  CD2 HIS 1  52      29.036  51.914  23.610  0.00  0.00           C  
ATOM    725  CE1 HIS 1  52      31.007  52.695  23.571  0.00  0.00           C  
ATOM    726  NE2 HIS 1  52      29.843  52.830  24.230  0.00  0.00           N  
ATOM    727  H   HIS 1  52      28.079  48.646  19.588  0.00  0.00           H  
ATOM    728  HA  HIS 1  52      27.867  51.320  20.974  0.00  0.00           H  
ATOM    729  HB2 HIS 1  52      28.640  49.450  22.568  0.00  0.00           H  
ATOM    730  HB3 HIS 1  52      30.179  49.494  21.663  0.00  0.00           H  
ATOM    731  HD2 HIS 1  52      28.016  51.738  23.916  0.00  0.00           H  
ATOM    732  HE1 HIS 1  52      31.856  53.286  23.882  0.00  0.00           H  
ATOM    733  HE2 HIS 1  52      29.480  53.614  24.754  0.00  0.00           H  
ATOM    734  N   PRO 1  53      30.119  52.085  19.505  0.00  0.00           N  
ATOM    735  CA  PRO 1  53      31.242  52.432  18.670  0.00  0.00           C  
ATOM    736  C   PRO 1  53      32.532  51.601  19.003  0.00  0.00           C  
ATOM    737  O   PRO 1  53      33.312  51.379  18.109  0.00  0.00           O  
ATOM    738  CB  PRO 1  53      31.435  53.914  18.876  0.00  0.00           C  
ATOM    739  CG  PRO 1  53      30.063  54.449  19.258  0.00  0.00           C  
ATOM    740  CD  PRO 1  53      29.574  53.278  20.111  0.00  0.00           C  
ATOM    741  HA  PRO 1  53      30.902  52.280  17.645  0.00  0.00           H  
ATOM    742  HB2 PRO 1  53      32.064  54.268  19.693  0.00  0.00           H  
ATOM    743  HB3 PRO 1  53      31.916  54.323  17.988  0.00  0.00           H  
ATOM    744  HG2 PRO 1  53      30.127  55.391  19.803  0.00  0.00           H  
ATOM    745  HG3 PRO 1  53      29.516  54.528  18.319  0.00  0.00           H  
ATOM    746  HD2 PRO 1  53      29.900  53.458  21.135  0.00  0.00           H  
ATOM    747  HD3 PRO 1  53      28.487  53.303  20.183  0.00  0.00           H  
ATOM    748  N   PHE 1  54      32.790  51.183  20.269  0.00  0.00           N  
ATOM    749  CA  PHE 1  54      33.910  50.308  20.611  0.00  0.00           C  
ATOM    750  C   PHE 1  54      33.703  48.799  20.670  0.00  0.00           C  
ATOM    751  O   PHE 1  54      34.628  48.034  20.821  0.00  0.00           O  
ATOM    752  CB  PHE 1  54      34.405  50.735  22.018  0.00  0.00           C  
ATOM    753  CG  PHE 1  54      34.824  52.151  22.169  0.00  0.00           C  
ATOM    754  CD1 PHE 1  54      35.296  52.951  21.063  0.00  0.00           C  
ATOM    755  CD2 PHE 1  54      34.791  52.744  23.439  0.00  0.00           C  
ATOM    756  CE1 PHE 1  54      35.686  54.328  21.326  0.00  0.00           C  
ATOM    757  CE2 PHE 1  54      35.366  54.066  23.744  0.00  0.00           C  
ATOM    758  CZ  PHE 1  54      35.835  54.796  22.649  0.00  0.00           C  
ATOM    759  H   PHE 1  54      32.126  51.343  21.013  0.00  0.00           H  
ATOM    760  HA  PHE 1  54      34.727  50.399  19.895  0.00  0.00           H  
ATOM    761  HB2 PHE 1  54      33.549  50.691  22.692  0.00  0.00           H  
ATOM    762  HB3 PHE 1  54      35.279  50.171  22.344  0.00  0.00           H  
ATOM    763  HD1 PHE 1  54      35.096  52.599  20.062  0.00  0.00           H  
ATOM    764  HD2 PHE 1  54      34.378  52.158  24.247  0.00  0.00           H  
ATOM    765  HE1 PHE 1  54      35.890  54.970  20.482  0.00  0.00           H  
ATOM    766  HE2 PHE 1  54      35.221  54.529  24.709  0.00  0.00           H  
ATOM    767  HZ  PHE 1  54      36.251  55.792  22.698  0.00  0.00           H  
ATOM    768  N   LEU 1  55      32.469  48.304  20.464  0.00  0.00           N  
ATOM    769  CA  LEU 1  55      32.112  46.980  20.524  0.00  0.00           C  
ATOM    770  C   LEU 1  55      31.728  46.500  19.079  0.00  0.00           C  
ATOM    771  O   LEU 1  55      30.731  46.905  18.471  0.00  0.00           O  
ATOM    772  CB  LEU 1  55      31.065  46.661  21.672  0.00  0.00           C  
ATOM    773  CG  LEU 1  55      31.392  47.171  23.065  0.00  0.00           C  
ATOM    774  CD1 LEU 1  55      30.423  46.481  24.003  0.00  0.00           C  
ATOM    775  CD2 LEU 1  55      32.783  46.922  23.561  0.00  0.00           C  
ATOM    776  H   LEU 1  55      31.684  48.934  20.379  0.00  0.00           H  
ATOM    777  HA  LEU 1  55      32.975  46.345  20.729  0.00  0.00           H  
ATOM    778  HB2 LEU 1  55      30.078  46.981  21.337  0.00  0.00           H  
ATOM    779  HB3 LEU 1  55      31.014  45.573  21.720  0.00  0.00           H  
ATOM    780  HG  LEU 1  55      31.175  48.239  23.072  0.00  0.00           H  
ATOM    781 HD11 LEU 1  55      29.402  46.802  23.801  0.00  0.00           H  
ATOM    782 HD12 LEU 1  55      30.353  45.427  23.733  0.00  0.00           H  
ATOM    783 HD13 LEU 1  55      30.698  46.553  25.055  0.00  0.00           H  
ATOM    784 HD21 LEU 1  55      33.226  46.023  23.131  0.00  0.00           H  
ATOM    785 HD22 LEU 1  55      33.416  47.735  23.204  0.00  0.00           H  
ATOM    786 HD23 LEU 1  55      32.817  46.853  24.648  0.00  0.00           H  
ATOM    787  N   HIS 1  56      32.594  45.697  18.455  0.00  0.00           N  
ATOM    788  CA  HIS 1  56      32.393  44.999  17.234  0.00  0.00           C  
ATOM    789  C   HIS 1  56      31.437  43.774  17.359  0.00  0.00           C  
ATOM    790  O   HIS 1  56      30.967  43.181  16.353  0.00  0.00           O  
ATOM    791  CB  HIS 1  56      33.829  44.726  16.654  0.00  0.00           C  
ATOM    792  CG  HIS 1  56      34.282  45.937  15.803  0.00  0.00           C  
ATOM    793  ND1 HIS 1  56      33.628  46.452  14.658  0.00  0.00           N  
ATOM    794  CD2 HIS 1  56      35.345  46.823  16.126  0.00  0.00           C  
ATOM    795  CE1 HIS 1  56      34.320  47.580  14.333  0.00  0.00           C  
ATOM    796  NE2 HIS 1  56      35.356  47.851  15.123  0.00  0.00           N  
ATOM    797  H   HIS 1  56      33.420  45.480  18.993  0.00  0.00           H  
ATOM    798  HA  HIS 1  56      31.867  45.611  16.501  0.00  0.00           H  
ATOM    799  HB2 HIS 1  56      34.523  44.437  17.443  0.00  0.00           H  
ATOM    800  HB3 HIS 1  56      33.723  43.982  15.864  0.00  0.00           H  
ATOM    801  HD1 HIS 1  56      32.820  46.024  14.230  0.00  0.00           H  
ATOM    802  HD2 HIS 1  56      35.936  46.740  17.027  0.00  0.00           H  
ATOM    803  HE1 HIS 1  56      34.045  48.152  13.459  0.00  0.00           H  
ATOM    804  N   ARG 1  57      31.144  43.441  18.594  0.00  0.00           N  
ATOM    805  CA  ARG 1  57      30.306  42.285  19.030  0.00  0.00           C  
ATOM    806  C   ARG 1  57      29.741  42.582  20.367  0.00  0.00           C  
ATOM    807  O   ARG 1  57      30.155  43.489  21.135  0.00  0.00           O  
ATOM    808  CB  ARG 1  57      31.067  40.950  18.894  0.00  0.00           C  
ATOM    809  CG  ARG 1  57      32.117  40.715  19.983  0.00  0.00           C  
ATOM    810  CD  ARG 1  57      32.892  39.343  19.889  0.00  0.00           C  
ATOM    811  NE  ARG 1  57      33.846  39.353  20.996  0.00  0.00           N  
ATOM    812  CZ  ARG 1  57      34.846  38.490  21.164  0.00  0.00           C  
ATOM    813  NH1 ARG 1  57      34.888  37.438  20.452  0.00  0.00           N  
ATOM    814  NH2 ARG 1  57      35.847  38.744  21.908  0.00  0.00           N  
ATOM    815  H   ARG 1  57      31.595  43.904  19.370  0.00  0.00           H  
ATOM    816  HA  ARG 1  57      29.447  42.263  18.359  0.00  0.00           H  
ATOM    817  HB2 ARG 1  57      30.311  40.168  18.966  0.00  0.00           H  
ATOM    818  HB3 ARG 1  57      31.513  40.840  17.906  0.00  0.00           H  
ATOM    819  HG2 ARG 1  57      32.845  41.526  19.984  0.00  0.00           H  
ATOM    820  HG3 ARG 1  57      31.610  40.829  20.942  0.00  0.00           H  
ATOM    821  HD2 ARG 1  57      32.149  38.549  19.958  0.00  0.00           H  
ATOM    822  HD3 ARG 1  57      33.415  39.162  18.950  0.00  0.00           H  
ATOM    823  HE  ARG 1  57      33.958  40.189  21.552  0.00  0.00           H  
ATOM    824 HH11 ARG 1  57      35.696  36.844  20.568  0.00  0.00           H  
ATOM    825 HH12 ARG 1  57      34.274  37.308  19.661  0.00  0.00           H  
ATOM    826 HH21 ARG 1  57      36.595  38.066  21.897  0.00  0.00           H  
ATOM    827 HH22 ARG 1  57      35.723  39.599  22.432  0.00  0.00           H  
ATOM    828  N   TYR 1  58      28.706  41.849  20.783  0.00  0.00           N  
ATOM    829  CA  TYR 1  58      27.959  42.069  22.076  0.00  0.00           C  
ATOM    830  C   TYR 1  58      26.971  40.884  22.382  0.00  0.00           C  
ATOM    831  O   TYR 1  58      26.894  39.984  21.532  0.00  0.00           O  
ATOM    832  CB  TYR 1  58      27.149  43.379  22.036  0.00  0.00           C  
ATOM    833  CG  TYR 1  58      26.291  43.549  20.801  0.00  0.00           C  
ATOM    834  CD1 TYR 1  58      24.921  43.108  20.845  0.00  0.00           C  
ATOM    835  CD2 TYR 1  58      26.753  44.344  19.710  0.00  0.00           C  
ATOM    836  CE1 TYR 1  58      24.074  43.335  19.773  0.00  0.00           C  
ATOM    837  CE2 TYR 1  58      25.865  44.527  18.684  0.00  0.00           C  
ATOM    838  CZ  TYR 1  58      24.593  43.917  18.610  0.00  0.00           C  
ATOM    839  OH  TYR 1  58      23.792  44.169  17.528  0.00  0.00           O  
ATOM    840  H   TYR 1  58      28.389  41.141  20.136  0.00  0.00           H  
ATOM    841  HA  TYR 1  58      28.675  42.034  22.897  0.00  0.00           H  
ATOM    842  HB2 TYR 1  58      26.449  43.412  22.871  0.00  0.00           H  
ATOM    843  HB3 TYR 1  58      27.824  44.230  22.129  0.00  0.00           H  
ATOM    844  HD1 TYR 1  58      24.427  42.554  21.630  0.00  0.00           H  
ATOM    845  HD2 TYR 1  58      27.738  44.784  19.646  0.00  0.00           H  
ATOM    846  HE1 TYR 1  58      23.061  42.964  19.804  0.00  0.00           H  
ATOM    847  HE2 TYR 1  58      26.089  45.072  17.779  0.00  0.00           H  
ATOM    848  HH  TYR 1  58      24.404  44.110  16.791  0.00  0.00           H  
ATOM    849  N   TYR 1  59      26.264  40.896  23.567  0.00  0.00           N  
ATOM    850  CA  TYR 1  59      25.537  39.716  23.976  0.00  0.00           C  
ATOM    851  C   TYR 1  59      24.079  39.746  23.514  0.00  0.00           C  
ATOM    852  O   TYR 1  59      23.320  40.723  23.701  0.00  0.00           O  
ATOM    853  CB  TYR 1  59      25.567  39.655  25.506  0.00  0.00           C  
ATOM    854  CG  TYR 1  59      25.054  38.537  26.373  0.00  0.00           C  
ATOM    855  CD1 TYR 1  59      24.853  37.222  25.891  0.00  0.00           C  
ATOM    856  CD2 TYR 1  59      24.647  38.829  27.614  0.00  0.00           C  
ATOM    857  CE1 TYR 1  59      24.292  36.195  26.755  0.00  0.00           C  
ATOM    858  CE2 TYR 1  59      24.062  37.843  28.517  0.00  0.00           C  
ATOM    859  CZ  TYR 1  59      23.840  36.537  28.059  0.00  0.00           C  
ATOM    860  OH  TYR 1  59      23.185  35.642  28.777  0.00  0.00           O  
ATOM    861  H   TYR 1  59      26.436  41.640  24.229  0.00  0.00           H  
ATOM    862  HA  TYR 1  59      26.142  38.892  23.596  0.00  0.00           H  
ATOM    863  HB2 TYR 1  59      26.576  39.626  25.916  0.00  0.00           H  
ATOM    864  HB3 TYR 1  59      24.981  40.540  25.755  0.00  0.00           H  
ATOM    865  HD1 TYR 1  59      25.276  36.955  24.934  0.00  0.00           H  
ATOM    866  HD2 TYR 1  59      24.778  39.817  28.030  0.00  0.00           H  
ATOM    867  HE1 TYR 1  59      24.170  35.147  26.524  0.00  0.00           H  
ATOM    868  HE2 TYR 1  59      23.802  38.232  29.491  0.00  0.00           H  
ATOM    869  HH  TYR 1  59      23.203  34.755  28.412  0.00  0.00           H  
ATOM    870  N   GLN 1  60      23.653  38.696  22.775  0.00  0.00           N  
ATOM    871  CA  GLN 1  60      22.344  38.515  22.142  0.00  0.00           C  
ATOM    872  C   GLN 1  60      21.603  37.576  22.983  0.00  0.00           C  
ATOM    873  O   GLN 1  60      21.414  36.420  22.560  0.00  0.00           O  
ATOM    874  CB  GLN 1  60      22.546  38.181  20.602  0.00  0.00           C  
ATOM    875  CG  GLN 1  60      23.351  39.222  19.807  0.00  0.00           C  
ATOM    876  CD  GLN 1  60      22.313  40.335  19.352  0.00  0.00           C  
ATOM    877  OE1 GLN 1  60      21.352  40.670  20.066  0.00  0.00           O  
ATOM    878  NE2 GLN 1  60      22.453  40.897  18.170  0.00  0.00           N  
ATOM    879  H   GLN 1  60      24.299  37.920  22.765  0.00  0.00           H  
ATOM    880  HA  GLN 1  60      21.766  39.435  22.229  0.00  0.00           H  
ATOM    881  HB2 GLN 1  60      23.168  37.298  20.746  0.00  0.00           H  
ATOM    882  HB3 GLN 1  60      21.629  37.878  20.097  0.00  0.00           H  
ATOM    883  HG2 GLN 1  60      24.219  39.592  20.352  0.00  0.00           H  
ATOM    884  HG3 GLN 1  60      23.645  38.812  18.841  0.00  0.00           H  
ATOM    885 HE21 GLN 1  60      21.730  41.542  17.885  0.00  0.00           H  
ATOM    886 HE22 GLN 1  60      23.123  40.503  17.525  0.00  0.00           H  
ATOM    887  N   ARG 1  61      21.234  37.836  24.219  0.00  0.00           N  
ATOM    888  CA  ARG 1  61      20.542  36.921  25.101  0.00  0.00           C  
ATOM    889  C   ARG 1  61      19.457  36.066  24.470  0.00  0.00           C  
ATOM    890  O   ARG 1  61      19.390  34.879  24.767  0.00  0.00           O  
ATOM    891  CB  ARG 1  61      19.939  37.657  26.278  0.00  0.00           C  
ATOM    892  CG  ARG 1  61      20.950  38.225  27.228  0.00  0.00           C  
ATOM    893  CD  ARG 1  61      20.442  39.386  28.081  0.00  0.00           C  
ATOM    894  NE  ARG 1  61      20.151  40.565  27.328  0.00  0.00           N  
ATOM    895  CZ  ARG 1  61      19.562  41.682  27.652  0.00  0.00           C  
ATOM    896  NH1 ARG 1  61      19.291  41.851  28.910  0.00  0.00           N  
ATOM    897  NH2 ARG 1  61      19.205  42.617  26.832  0.00  0.00           N  
ATOM    898  H   ARG 1  61      21.498  38.740  24.583  0.00  0.00           H  
ATOM    899  HA  ARG 1  61      21.301  36.210  25.426  0.00  0.00           H  
ATOM    900  HB2 ARG 1  61      19.341  38.438  25.807  0.00  0.00           H  
ATOM    901  HB3 ARG 1  61      19.190  37.099  26.840  0.00  0.00           H  
ATOM    902  HG2 ARG 1  61      21.291  37.449  27.914  0.00  0.00           H  
ATOM    903  HG3 ARG 1  61      21.887  38.469  26.727  0.00  0.00           H  
ATOM    904  HD2 ARG 1  61      19.578  39.007  28.626  0.00  0.00           H  
ATOM    905  HD3 ARG 1  61      21.257  39.671  28.747  0.00  0.00           H  
ATOM    906  HE  ARG 1  61      20.495  40.535  26.378  0.00  0.00           H  
ATOM    907 HH11 ARG 1  61      18.760  42.647  29.236  0.00  0.00           H  
ATOM    908 HH12 ARG 1  61      19.633  41.121  29.519  0.00  0.00           H  
ATOM    909 HH21 ARG 1  61      18.529  43.295  27.155  0.00  0.00           H  
ATOM    910 HH22 ARG 1  61      19.328  42.572  25.831  0.00  0.00           H  
ATOM    911  N   GLN 1  62      18.737  36.561  23.479  0.00  0.00           N  
ATOM    912  CA  GLN 1  62      17.613  35.779  22.792  0.00  0.00           C  
ATOM    913  C   GLN 1  62      18.090  34.600  21.900  0.00  0.00           C  
ATOM    914  O   GLN 1  62      17.324  33.674  21.505  0.00  0.00           O  
ATOM    915  CB  GLN 1  62      16.756  36.670  21.880  0.00  0.00           C  
ATOM    916  CG  GLN 1  62      17.332  37.278  20.538  0.00  0.00           C  
ATOM    917  CD  GLN 1  62      18.364  38.295  20.831  0.00  0.00           C  
ATOM    918  OE1 GLN 1  62      18.615  38.765  21.908  0.00  0.00           O  
ATOM    919  NE2 GLN 1  62      19.156  38.529  19.829  0.00  0.00           N  
ATOM    920  H   GLN 1  62      18.884  37.514  23.180  0.00  0.00           H  
ATOM    921  HA  GLN 1  62      16.992  35.334  23.569  0.00  0.00           H  
ATOM    922  HB2 GLN 1  62      15.885  36.053  21.656  0.00  0.00           H  
ATOM    923  HB3 GLN 1  62      16.348  37.492  22.469  0.00  0.00           H  
ATOM    924  HG2 GLN 1  62      17.664  36.459  19.900  0.00  0.00           H  
ATOM    925  HG3 GLN 1  62      16.578  37.756  19.913  0.00  0.00           H  
ATOM    926 HE21 GLN 1  62      19.789  39.308  19.946  0.00  0.00           H  
ATOM    927 HE22 GLN 1  62      19.073  38.102  18.917  0.00  0.00           H  
ATOM    928  N   LEU 1  63      19.454  34.564  21.536  0.00  0.00           N  
ATOM    929  CA  LEU 1  63      20.050  33.427  20.909  0.00  0.00           C  
ATOM    930  C   LEU 1  63      20.555  32.303  21.836  0.00  0.00           C  
ATOM    931  O   LEU 1  63      20.716  31.155  21.418  0.00  0.00           O  
ATOM    932  CB  LEU 1  63      21.260  33.999  20.052  0.00  0.00           C  
ATOM    933  CG  LEU 1  63      20.823  34.987  18.946  0.00  0.00           C  
ATOM    934  CD1 LEU 1  63      22.107  35.503  18.189  0.00  0.00           C  
ATOM    935  CD2 LEU 1  63      20.004  34.268  17.852  0.00  0.00           C  
ATOM    936  H   LEU 1  63      20.091  35.214  21.973  0.00  0.00           H  
ATOM    937  HA  LEU 1  63      19.324  32.966  20.240  0.00  0.00           H  
ATOM    938  HB2 LEU 1  63      22.061  34.451  20.637  0.00  0.00           H  
ATOM    939  HB3 LEU 1  63      21.667  33.140  19.518  0.00  0.00           H  
ATOM    940  HG  LEU 1  63      20.250  35.845  19.299  0.00  0.00           H  
ATOM    941 HD11 LEU 1  63      22.637  34.692  17.688  0.00  0.00           H  
ATOM    942 HD12 LEU 1  63      21.856  36.245  17.430  0.00  0.00           H  
ATOM    943 HD13 LEU 1  63      22.894  35.876  18.844  0.00  0.00           H  
ATOM    944 HD21 LEU 1  63      19.068  33.856  18.229  0.00  0.00           H  
ATOM    945 HD22 LEU 1  63      19.904  35.022  17.070  0.00  0.00           H  
ATOM    946 HD23 LEU 1  63      20.599  33.410  17.539  0.00  0.00           H  
ATOM    947  N   SER 1  64      20.731  32.601  23.134  0.00  0.00           N  
ATOM    948  CA  SER 1  64      20.846  31.500  24.143  0.00  0.00           C  
ATOM    949  C   SER 1  64      19.515  30.834  24.534  0.00  0.00           C  
ATOM    950  O   SER 1  64      18.471  31.498  24.477  0.00  0.00           O  
ATOM    951  CB  SER 1  64      21.499  31.976  25.449  0.00  0.00           C  
ATOM    952  OG  SER 1  64      21.645  30.914  26.437  0.00  0.00           O  
ATOM    953  H   SER 1  64      20.499  33.530  23.455  0.00  0.00           H  
ATOM    954  HA  SER 1  64      21.499  30.787  23.640  0.00  0.00           H  
ATOM    955  HB2 SER 1  64      22.476  32.446  25.331  0.00  0.00           H  
ATOM    956  HB3 SER 1  64      20.892  32.734  25.945  0.00  0.00           H  
ATOM    957  HG  SER 1  64      21.873  31.307  27.283  0.00  0.00           H  
ATOM    958  N   SER 1  65      19.491  29.583  24.825  0.00  0.00           N  
ATOM    959  CA  SER 1  65      18.314  28.695  25.286  0.00  0.00           C  
ATOM    960  C   SER 1  65      18.481  28.441  26.811  0.00  0.00           C  
ATOM    961  O   SER 1  65      17.483  28.145  27.484  0.00  0.00           O  
ATOM    962  CB  SER 1  65      18.286  27.406  24.453  0.00  0.00           C  
ATOM    963  OG  SER 1  65      19.197  26.410  24.861  0.00  0.00           O  
ATOM    964  H   SER 1  65      20.398  29.164  24.974  0.00  0.00           H  
ATOM    965  HA  SER 1  65      17.334  29.149  25.142  0.00  0.00           H  
ATOM    966  HB2 SER 1  65      17.309  26.927  24.512  0.00  0.00           H  
ATOM    967  HB3 SER 1  65      18.367  27.699  23.407  0.00  0.00           H  
ATOM    968  HG  SER 1  65      20.047  26.567  24.444  0.00  0.00           H  
ATOM    969  N   THR 1  66      19.670  28.563  27.357  0.00  0.00           N  
ATOM    970  CA  THR 1  66      19.929  28.344  28.804  0.00  0.00           C  
ATOM    971  C   THR 1  66      19.481  29.557  29.642  0.00  0.00           C  
ATOM    972  O   THR 1  66      19.343  29.472  30.852  0.00  0.00           O  
ATOM    973  CB  THR 1  66      21.331  27.983  29.263  0.00  0.00           C  
ATOM    974  OG1 THR 1  66      22.195  28.653  28.430  0.00  0.00           O  
ATOM    975  CG2 THR 1  66      21.670  26.503  29.182  0.00  0.00           C  
ATOM    976  H   THR 1  66      20.364  29.091  26.847  0.00  0.00           H  
ATOM    977  HA  THR 1  66      19.237  27.564  29.122  0.00  0.00           H  
ATOM    978  HB  THR 1  66      21.431  28.259  30.313  0.00  0.00           H  
ATOM    979  HG1 THR 1  66      22.243  29.573  28.698  0.00  0.00           H  
ATOM    980 HG21 THR 1  66      21.023  26.089  29.955  0.00  0.00           H  
ATOM    981 HG22 THR 1  66      21.431  26.124  28.189  0.00  0.00           H  
ATOM    982 HG23 THR 1  66      22.723  26.325  29.401  0.00  0.00           H  
ATOM    983  N   TYR 1  67      19.553  30.770  28.966  0.00  0.00           N  
ATOM    984  CA  TYR 1  67      19.323  32.112  29.504  0.00  0.00           C  
ATOM    985  C   TYR 1  67      18.053  32.234  30.413  0.00  0.00           C  
ATOM    986  O   TYR 1  67      16.972  31.705  30.106  0.00  0.00           O  
ATOM    987  CB  TYR 1  67      19.308  33.119  28.357  0.00  0.00           C  
ATOM    988  CG  TYR 1  67      18.751  34.507  28.835  0.00  0.00           C  
ATOM    989  CD1 TYR 1  67      19.654  35.450  29.366  0.00  0.00           C  
ATOM    990  CD2 TYR 1  67      17.337  34.925  28.698  0.00  0.00           C  
ATOM    991  CE1 TYR 1  67      19.141  36.681  29.798  0.00  0.00           C  
ATOM    992  CE2 TYR 1  67      16.884  36.111  29.185  0.00  0.00           C  
ATOM    993  CZ  TYR 1  67      17.812  36.986  29.675  0.00  0.00           C  
ATOM    994  OH  TYR 1  67      17.363  38.232  29.958  0.00  0.00           O  
ATOM    995  H   TYR 1  67      19.806  30.624  27.999  0.00  0.00           H  
ATOM    996  HA  TYR 1  67      20.187  32.329  30.132  0.00  0.00           H  
ATOM    997  HB2 TYR 1  67      20.343  33.268  28.050  0.00  0.00           H  
ATOM    998  HB3 TYR 1  67      18.791  32.683  27.502  0.00  0.00           H  
ATOM    999  HD1 TYR 1  67      20.701  35.198  29.453  0.00  0.00           H  
ATOM   1000  HD2 TYR 1  67      16.686  34.172  28.279  0.00  0.00           H  
ATOM   1001  HE1 TYR 1  67      19.798  37.343  30.341  0.00  0.00           H  
ATOM   1002  HE2 TYR 1  67      15.853  36.431  29.152  0.00  0.00           H  
ATOM   1003  HH  TYR 1  67      16.532  38.362  29.495  0.00  0.00           H  
ATOM   1004  N   ARG 1  68      18.160  32.889  31.539  0.00  0.00           N  
ATOM   1005  CA  ARG 1  68      16.961  33.275  32.323  0.00  0.00           C  
ATOM   1006  C   ARG 1  68      17.002  34.704  32.864  0.00  0.00           C  
ATOM   1007  O   ARG 1  68      18.089  35.177  33.248  0.00  0.00           O  
ATOM   1008  CB  ARG 1  68      16.750  32.304  33.542  0.00  0.00           C  
ATOM   1009  CG  ARG 1  68      16.389  30.928  33.043  0.00  0.00           C  
ATOM   1010  CD  ARG 1  68      15.474  30.160  34.059  0.00  0.00           C  
ATOM   1011  NE  ARG 1  68      14.984  28.857  33.657  0.00  0.00           N  
ATOM   1012  CZ  ARG 1  68      13.814  28.330  33.741  0.00  0.00           C  
ATOM   1013  NH1 ARG 1  68      12.860  28.893  34.285  0.00  0.00           N  
ATOM   1014  NH2 ARG 1  68      13.474  27.169  33.402  0.00  0.00           N  
ATOM   1015  H   ARG 1  68      19.090  33.200  31.782  0.00  0.00           H  
ATOM   1016  HA  ARG 1  68      16.071  33.144  31.707  0.00  0.00           H  
ATOM   1017  HB2 ARG 1  68      17.619  32.407  34.191  0.00  0.00           H  
ATOM   1018  HB3 ARG 1  68      15.862  32.708  34.029  0.00  0.00           H  
ATOM   1019  HG2 ARG 1  68      15.770  31.038  32.153  0.00  0.00           H  
ATOM   1020  HG3 ARG 1  68      17.204  30.308  32.668  0.00  0.00           H  
ATOM   1021  HD2 ARG 1  68      16.025  30.025  34.989  0.00  0.00           H  
ATOM   1022  HD3 ARG 1  68      14.581  30.728  34.319  0.00  0.00           H  
ATOM   1023  HE  ARG 1  68      15.688  28.268  33.235  0.00  0.00           H  
ATOM   1024 HH11 ARG 1  68      12.079  28.336  34.600  0.00  0.00           H  
ATOM   1025 HH12 ARG 1  68      12.999  29.873  34.487  0.00  0.00           H  
ATOM   1026 HH21 ARG 1  68      12.548  26.773  33.469  0.00  0.00           H  
ATOM   1027 HH22 ARG 1  68      14.193  26.597  32.983  0.00  0.00           H  
ATOM   1028  N   ASP 1  69      15.873  35.427  32.930  0.00  0.00           N  
ATOM   1029  CA  ASP 1  69      15.723  36.794  33.482  0.00  0.00           C  
ATOM   1030  C   ASP 1  69      15.592  36.748  34.977  0.00  0.00           C  
ATOM   1031  O   ASP 1  69      14.712  36.002  35.461  0.00  0.00           O  
ATOM   1032  CB  ASP 1  69      14.484  37.448  32.840  0.00  0.00           C  
ATOM   1033  CG  ASP 1  69      14.521  38.941  33.064  0.00  0.00           C  
ATOM   1034  OD1 ASP 1  69      13.456  39.614  32.792  0.00  0.00           O  
ATOM   1035  OD2 ASP 1  69      15.402  39.434  33.772  0.00  0.00           O  
ATOM   1036  H   ASP 1  69      15.038  35.013  32.540  0.00  0.00           H  
ATOM   1037  HA  ASP 1  69      16.564  37.431  33.209  0.00  0.00           H  
ATOM   1038  HB2 ASP 1  69      14.519  37.405  31.751  0.00  0.00           H  
ATOM   1039  HB3 ASP 1  69      13.544  37.067  33.238  0.00  0.00           H  
ATOM   1040  N   LEU 1  70      16.181  37.634  35.734  0.00  0.00           N  
ATOM   1041  CA  LEU 1  70      15.914  37.870  37.128  0.00  0.00           C  
ATOM   1042  C   LEU 1  70      14.705  38.822  37.384  0.00  0.00           C  
ATOM   1043  O   LEU 1  70      14.089  38.824  38.478  0.00  0.00           O  
ATOM   1044  CB  LEU 1  70      17.282  38.445  37.585  0.00  0.00           C  
ATOM   1045  CG  LEU 1  70      17.231  38.348  39.145  0.00  0.00           C  
ATOM   1046  CD1 LEU 1  70      17.132  36.984  39.801  0.00  0.00           C  
ATOM   1047  CD2 LEU 1  70      18.604  38.879  39.591  0.00  0.00           C  
ATOM   1048  H   LEU 1  70      16.643  38.348  35.190  0.00  0.00           H  
ATOM   1049  HA  LEU 1  70      15.750  36.946  37.684  0.00  0.00           H  
ATOM   1050  HB2 LEU 1  70      18.027  37.738  37.219  0.00  0.00           H  
ATOM   1051  HB3 LEU 1  70      17.473  39.467  37.254  0.00  0.00           H  
ATOM   1052  HG  LEU 1  70      16.500  39.030  39.579  0.00  0.00           H  
ATOM   1053 HD11 LEU 1  70      17.405  36.794  40.839  0.00  0.00           H  
ATOM   1054 HD12 LEU 1  70      16.103  36.626  39.826  0.00  0.00           H  
ATOM   1055 HD13 LEU 1  70      17.621  36.230  39.184  0.00  0.00           H  
ATOM   1056 HD21 LEU 1  70      18.567  39.146  40.647  0.00  0.00           H  
ATOM   1057 HD22 LEU 1  70      19.395  38.189  39.299  0.00  0.00           H  
ATOM   1058 HD23 LEU 1  70      18.723  39.847  39.106  0.00  0.00           H  
ATOM   1059  N   ARG 1  71      14.356  39.688  36.453  0.00  0.00           N  
ATOM   1060  CA  ARG 1  71      13.482  40.884  36.653  0.00  0.00           C  
ATOM   1061  C   ARG 1  71      14.130  41.885  37.649  0.00  0.00           C  
ATOM   1062  O   ARG 1  71      13.463  42.178  38.714  0.00  0.00           O  
ATOM   1063  CB  ARG 1  71      11.975  40.589  37.032  0.00  0.00           C  
ATOM   1064  CG  ARG 1  71      11.041  41.806  36.738  0.00  0.00           C  
ATOM   1065  CD  ARG 1  71       9.588  41.368  36.669  0.00  0.00           C  
ATOM   1066  NE  ARG 1  71       8.657  42.492  36.521  0.00  0.00           N  
ATOM   1067  CZ  ARG 1  71       8.510  43.315  35.458  0.00  0.00           C  
ATOM   1068  NH1 ARG 1  71       7.676  44.342  35.439  0.00  0.00           N  
ATOM   1069  NH2 ARG 1  71       9.100  43.001  34.343  0.00  0.00           N  
ATOM   1070  H   ARG 1  71      14.722  39.559  35.521  0.00  0.00           H  
ATOM   1071  HA  ARG 1  71      13.496  41.397  35.691  0.00  0.00           H  
ATOM   1072  HB2 ARG 1  71      11.537  39.735  36.515  0.00  0.00           H  
ATOM   1073  HB3 ARG 1  71      11.738  40.418  38.082  0.00  0.00           H  
ATOM   1074  HG2 ARG 1  71      11.129  42.646  37.426  0.00  0.00           H  
ATOM   1075  HG3 ARG 1  71      11.261  42.111  35.715  0.00  0.00           H  
ATOM   1076  HD2 ARG 1  71       9.538  40.650  35.850  0.00  0.00           H  
ATOM   1077  HD3 ARG 1  71       9.233  40.898  37.586  0.00  0.00           H  
ATOM   1078  HE  ARG 1  71       8.168  42.855  37.327  0.00  0.00           H  
ATOM   1079 HH11 ARG 1  71       7.661  45.052  34.721  0.00  0.00           H  
ATOM   1080 HH12 ARG 1  71       7.243  44.639  36.302  0.00  0.00           H  
ATOM   1081 HH21 ARG 1  71       9.049  43.582  33.518  0.00  0.00           H  
ATOM   1082 HH22 ARG 1  71       9.601  42.139  34.183  0.00  0.00           H  
ATOM   1083  N   LYS 1  72      15.437  42.202  37.640  0.00  0.00           N  
ATOM   1084  CA  LYS 1  72      16.056  43.102  38.534  0.00  0.00           C  
ATOM   1085  C   LYS 1  72      17.033  44.027  37.756  0.00  0.00           C  
ATOM   1086  O   LYS 1  72      17.910  43.673  36.977  0.00  0.00           O  
ATOM   1087  CB  LYS 1  72      16.677  42.294  39.655  0.00  0.00           C  
ATOM   1088  CG  LYS 1  72      17.254  43.183  40.801  0.00  0.00           C  
ATOM   1089  CD  LYS 1  72      17.602  42.311  42.014  0.00  0.00           C  
ATOM   1090  CE  LYS 1  72      18.351  43.113  43.129  0.00  0.00           C  
ATOM   1091  NZ  LYS 1  72      18.875  42.278  44.279  0.00  0.00           N  
ATOM   1092  H   LYS 1  72      16.010  41.748  36.943  0.00  0.00           H  
ATOM   1093  HA  LYS 1  72      15.293  43.753  38.960  0.00  0.00           H  
ATOM   1094  HB2 LYS 1  72      15.890  41.678  40.091  0.00  0.00           H  
ATOM   1095  HB3 LYS 1  72      17.421  41.580  39.303  0.00  0.00           H  
ATOM   1096  HG2 LYS 1  72      18.189  43.563  40.389  0.00  0.00           H  
ATOM   1097  HG3 LYS 1  72      16.593  43.996  41.101  0.00  0.00           H  
ATOM   1098  HD2 LYS 1  72      16.640  41.903  42.325  0.00  0.00           H  
ATOM   1099  HD3 LYS 1  72      18.297  41.521  41.729  0.00  0.00           H  
ATOM   1100  HE2 LYS 1  72      19.172  43.707  42.727  0.00  0.00           H  
ATOM   1101  HE3 LYS 1  72      17.595  43.775  43.551  0.00  0.00           H  
ATOM   1102  HZ1 LYS 1  72      18.174  41.932  44.918  0.00  0.00           H  
ATOM   1103  HZ2 LYS 1  72      19.528  41.587  43.938  0.00  0.00           H  
ATOM   1104  HZ3 LYS 1  72      19.454  42.925  44.795  0.00  0.00           H  
ATOM   1105  N   GLY 1  73      16.896  45.326  38.041  0.00  0.00           N  
ATOM   1106  CA  GLY 1  73      17.749  46.371  37.474  0.00  0.00           C  
ATOM   1107  C   GLY 1  73      19.125  46.582  38.134  0.00  0.00           C  
ATOM   1108  O   GLY 1  73      19.350  46.189  39.250  0.00  0.00           O  
ATOM   1109  H   GLY 1  73      16.184  45.614  38.697  0.00  0.00           H  
ATOM   1110  HA2 GLY 1  73      17.942  45.926  36.499  0.00  0.00           H  
ATOM   1111  HA3 GLY 1  73      17.178  47.299  37.431  0.00  0.00           H  
ATOM   1112  N   VAL 1  74      20.001  47.384  37.497  0.00  0.00           N  
ATOM   1113  CA  VAL 1  74      21.239  47.984  38.055  0.00  0.00           C  
ATOM   1114  C   VAL 1  74      21.778  49.250  37.324  0.00  0.00           C  
ATOM   1115  O   VAL 1  74      21.674  49.336  36.091  0.00  0.00           O  
ATOM   1116  CB  VAL 1  74      22.282  46.884  38.197  0.00  0.00           C  
ATOM   1117  CG1 VAL 1  74      22.822  46.284  36.927  0.00  0.00           C  
ATOM   1118  CG2 VAL 1  74      23.450  47.203  39.125  0.00  0.00           C  
ATOM   1119  H   VAL 1  74      19.857  47.591  36.519  0.00  0.00           H  
ATOM   1120  HA  VAL 1  74      20.964  48.181  39.091  0.00  0.00           H  
ATOM   1121  HB  VAL 1  74      21.835  46.084  38.787  0.00  0.00           H  
ATOM   1122 HG11 VAL 1  74      21.966  45.853  36.409  0.00  0.00           H  
ATOM   1123 HG12 VAL 1  74      23.175  47.072  36.262  0.00  0.00           H  
ATOM   1124 HG13 VAL 1  74      23.541  45.483  37.095  0.00  0.00           H  
ATOM   1125 HG21 VAL 1  74      24.141  46.366  39.218  0.00  0.00           H  
ATOM   1126 HG22 VAL 1  74      24.080  47.918  38.596  0.00  0.00           H  
ATOM   1127 HG23 VAL 1  74      23.194  47.695  40.063  0.00  0.00           H  
ATOM   1128  N   TYR 1  75      22.239  50.192  38.111  0.00  0.00           N  
ATOM   1129  CA  TYR 1  75      23.153  51.270  37.589  0.00  0.00           C  
ATOM   1130  C   TYR 1  75      24.458  51.429  38.459  0.00  0.00           C  
ATOM   1131  O   TYR 1  75      24.278  51.119  39.625  0.00  0.00           O  
ATOM   1132  CB  TYR 1  75      22.545  52.607  37.553  0.00  0.00           C  
ATOM   1133  CG  TYR 1  75      23.371  53.829  37.360  0.00  0.00           C  
ATOM   1134  CD1 TYR 1  75      24.183  53.971  36.184  0.00  0.00           C  
ATOM   1135  CD2 TYR 1  75      23.393  54.846  38.302  0.00  0.00           C  
ATOM   1136  CE1 TYR 1  75      24.987  55.035  35.997  0.00  0.00           C  
ATOM   1137  CE2 TYR 1  75      24.226  55.911  38.141  0.00  0.00           C  
ATOM   1138  CZ  TYR 1  75      25.079  56.053  37.031  0.00  0.00           C  
ATOM   1139  OH  TYR 1  75      25.921  57.095  36.904  0.00  0.00           O  
ATOM   1140  H   TYR 1  75      22.540  49.858  39.015  0.00  0.00           H  
ATOM   1141  HA  TYR 1  75      23.429  50.975  36.576  0.00  0.00           H  
ATOM   1142  HB2 TYR 1  75      21.918  52.565  36.662  0.00  0.00           H  
ATOM   1143  HB3 TYR 1  75      22.027  52.772  38.498  0.00  0.00           H  
ATOM   1144  HD1 TYR 1  75      23.973  53.318  35.350  0.00  0.00           H  
ATOM   1145  HD2 TYR 1  75      22.722  54.779  39.146  0.00  0.00           H  
ATOM   1146  HE1 TYR 1  75      25.446  55.321  35.062  0.00  0.00           H  
ATOM   1147  HE2 TYR 1  75      24.197  56.755  38.814  0.00  0.00           H  
ATOM   1148  HH  TYR 1  75      25.795  57.716  37.625  0.00  0.00           H  
ATOM   1149  N   VAL 1  76      25.624  51.809  37.960  0.00  0.00           N  
ATOM   1150  CA  VAL 1  76      26.848  51.635  38.661  0.00  0.00           C  
ATOM   1151  C   VAL 1  76      27.863  52.776  38.449  0.00  0.00           C  
ATOM   1152  O   VAL 1  76      28.259  52.947  37.247  0.00  0.00           O  
ATOM   1153  CB  VAL 1  76      27.600  50.242  38.381  0.00  0.00           C  
ATOM   1154  CG1 VAL 1  76      28.637  50.138  39.465  0.00  0.00           C  
ATOM   1155  CG2 VAL 1  76      26.605  49.130  38.566  0.00  0.00           C  
ATOM   1156  H   VAL 1  76      25.627  51.989  36.966  0.00  0.00           H  
ATOM   1157  HA  VAL 1  76      26.647  51.561  39.730  0.00  0.00           H  
ATOM   1158  HB  VAL 1  76      28.066  50.124  37.403  0.00  0.00           H  
ATOM   1159 HG11 VAL 1  76      28.189  50.412  40.420  0.00  0.00           H  
ATOM   1160 HG12 VAL 1  76      29.036  49.125  39.423  0.00  0.00           H  
ATOM   1161 HG13 VAL 1  76      29.463  50.792  39.186  0.00  0.00           H  
ATOM   1162 HG21 VAL 1  76      27.147  48.197  38.408  0.00  0.00           H  
ATOM   1163 HG22 VAL 1  76      26.084  49.098  39.522  0.00  0.00           H  
ATOM   1164 HG23 VAL 1  76      25.928  49.061  37.714  0.00  0.00           H  
ATOM   1165  N   PRO 1  77      28.182  53.622  39.411  0.00  0.00           N  
ATOM   1166  CA  PRO 1  77      29.040  54.781  39.220  0.00  0.00           C  
ATOM   1167  C   PRO 1  77      30.467  54.568  39.679  0.00  0.00           C  
ATOM   1168  O   PRO 1  77      30.663  54.059  40.763  0.00  0.00           O  
ATOM   1169  CB  PRO 1  77      28.441  55.937  39.927  0.00  0.00           C  
ATOM   1170  CG  PRO 1  77      27.753  55.277  41.101  0.00  0.00           C  
ATOM   1171  CD  PRO 1  77      27.318  53.957  40.580  0.00  0.00           C  
ATOM   1172  HA  PRO 1  77      28.943  55.023  38.161  0.00  0.00           H  
ATOM   1173  HB2 PRO 1  77      29.145  56.749  40.106  0.00  0.00           H  
ATOM   1174  HB3 PRO 1  77      27.669  56.381  39.299  0.00  0.00           H  
ATOM   1175  HG2 PRO 1  77      28.482  55.122  41.896  0.00  0.00           H  
ATOM   1176  HG3 PRO 1  77      26.857  55.811  41.418  0.00  0.00           H  
ATOM   1177  HD2 PRO 1  77      27.332  53.200  41.363  0.00  0.00           H  
ATOM   1178  HD3 PRO 1  77      26.293  53.965  40.207  0.00  0.00           H  
ATOM   1179  N   TYR 1  78      31.445  55.065  38.898  0.00  0.00           N  
ATOM   1180  CA  TYR 1  78      32.900  55.002  39.241  0.00  0.00           C  
ATOM   1181  C   TYR 1  78      33.616  56.238  38.679  0.00  0.00           C  
ATOM   1182  O   TYR 1  78      33.086  56.969  37.821  0.00  0.00           O  
ATOM   1183  CB  TYR 1  78      33.578  53.700  38.771  0.00  0.00           C  
ATOM   1184  CG  TYR 1  78      32.918  52.318  38.765  0.00  0.00           C  
ATOM   1185  CD1 TYR 1  78      32.946  51.507  39.973  0.00  0.00           C  
ATOM   1186  CD2 TYR 1  78      32.445  51.769  37.580  0.00  0.00           C  
ATOM   1187  CE1 TYR 1  78      32.514  50.173  39.945  0.00  0.00           C  
ATOM   1188  CE2 TYR 1  78      32.058  50.402  37.558  0.00  0.00           C  
ATOM   1189  CZ  TYR 1  78      31.973  49.642  38.761  0.00  0.00           C  
ATOM   1190  OH  TYR 1  78      31.660  48.298  38.701  0.00  0.00           O  
ATOM   1191  H   TYR 1  78      31.232  55.226  37.924  0.00  0.00           H  
ATOM   1192  HA  TYR 1  78      33.104  54.953  40.311  0.00  0.00           H  
ATOM   1193  HB2 TYR 1  78      33.779  53.783  37.703  0.00  0.00           H  
ATOM   1194  HB3 TYR 1  78      34.437  53.615  39.436  0.00  0.00           H  
ATOM   1195  HD1 TYR 1  78      33.333  51.972  40.868  0.00  0.00           H  
ATOM   1196  HD2 TYR 1  78      32.386  52.385  36.694  0.00  0.00           H  
ATOM   1197  HE1 TYR 1  78      32.575  49.628  40.875  0.00  0.00           H  
ATOM   1198  HE2 TYR 1  78      31.832  49.972  36.593  0.00  0.00           H  
ATOM   1199  HH  TYR 1  78      31.690  48.031  39.623  0.00  0.00           H  
ATOM   1200  N   THR 1  79      34.785  56.592  39.173  0.00  0.00           N  
ATOM   1201  CA  THR 1  79      35.527  57.632  38.465  0.00  0.00           C  
ATOM   1202  C   THR 1  79      35.909  57.230  36.979  0.00  0.00           C  
ATOM   1203  O   THR 1  79      36.170  58.039  36.127  0.00  0.00           O  
ATOM   1204  CB  THR 1  79      36.881  57.959  39.133  0.00  0.00           C  
ATOM   1205  OG1 THR 1  79      37.454  56.771  39.676  0.00  0.00           O  
ATOM   1206  CG2 THR 1  79      36.725  58.864  40.338  0.00  0.00           C  
ATOM   1207  H   THR 1  79      35.215  56.062  39.917  0.00  0.00           H  
ATOM   1208  HA  THR 1  79      34.861  58.495  38.447  0.00  0.00           H  
ATOM   1209  HB  THR 1  79      37.578  58.356  38.395  0.00  0.00           H  
ATOM   1210  HG1 THR 1  79      36.811  56.441  40.309  0.00  0.00           H  
ATOM   1211 HG21 THR 1  79      36.112  59.728  40.083  0.00  0.00           H  
ATOM   1212 HG22 THR 1  79      36.142  58.454  41.162  0.00  0.00           H  
ATOM   1213 HG23 THR 1  79      37.663  59.159  40.809  0.00  0.00           H  
ATOM   1214  N   GLN 1  80      36.055  55.912  36.682  0.00  0.00           N  
ATOM   1215  CA  GLN 1  80      36.591  55.380  35.432  0.00  0.00           C  
ATOM   1216  C   GLN 1  80      35.461  54.952  34.484  0.00  0.00           C  
ATOM   1217  O   GLN 1  80      35.693  54.149  33.550  0.00  0.00           O  
ATOM   1218  CB  GLN 1  80      37.524  54.238  35.733  0.00  0.00           C  
ATOM   1219  CG  GLN 1  80      38.774  54.542  36.651  0.00  0.00           C  
ATOM   1220  CD  GLN 1  80      39.625  55.799  36.331  0.00  0.00           C  
ATOM   1221  OE1 GLN 1  80      39.709  56.292  35.240  0.00  0.00           O  
ATOM   1222  NE2 GLN 1  80      40.132  56.523  37.266  0.00  0.00           N  
ATOM   1223  H   GLN 1  80      35.856  55.210  37.381  0.00  0.00           H  
ATOM   1224  HA  GLN 1  80      37.215  56.158  34.995  0.00  0.00           H  
ATOM   1225  HB2 GLN 1  80      37.094  53.261  35.957  0.00  0.00           H  
ATOM   1226  HB3 GLN 1  80      37.956  54.024  34.755  0.00  0.00           H  
ATOM   1227  HG2 GLN 1  80      38.492  54.477  37.702  0.00  0.00           H  
ATOM   1228  HG3 GLN 1  80      39.408  53.665  36.518  0.00  0.00           H  
ATOM   1229 HE21 GLN 1  80      40.340  57.507  37.175  0.00  0.00           H  
ATOM   1230 HE22 GLN 1  80      39.885  56.210  38.194  0.00  0.00           H  
ATOM   1231  N   GLY 1  81      34.211  55.463  34.738  0.00  0.00           N  
ATOM   1232  CA  GLY 1  81      33.054  55.265  33.836  0.00  0.00           C  
ATOM   1233  C   GLY 1  81      31.757  54.991  34.576  0.00  0.00           C  
ATOM   1234  O   GLY 1  81      31.780  54.958  35.793  0.00  0.00           O  
ATOM   1235  H   GLY 1  81      34.112  56.275  35.330  0.00  0.00           H  
ATOM   1236  HA2 GLY 1  81      32.954  56.158  33.219  0.00  0.00           H  
ATOM   1237  HA3 GLY 1  81      33.203  54.443  33.137  0.00  0.00           H  
ATOM   1238  N   LYS 1  82      30.720  54.736  33.900  0.00  0.00           N  
ATOM   1239  CA  LYS 1  82      29.363  54.425  34.433  0.00  0.00           C  
ATOM   1240  C   LYS 1  82      28.558  53.491  33.502  0.00  0.00           C  
ATOM   1241  O   LYS 1  82      28.599  53.676  32.335  0.00  0.00           O  
ATOM   1242  CB  LYS 1  82      28.678  55.716  34.897  0.00  0.00           C  
ATOM   1243  CG  LYS 1  82      28.632  56.833  33.761  0.00  0.00           C  
ATOM   1244  CD  LYS 1  82      27.726  57.960  34.295  0.00  0.00           C  
ATOM   1245  CE  LYS 1  82      28.284  59.269  33.554  0.00  0.00           C  
ATOM   1246  NZ  LYS 1  82      27.651  60.463  34.094  0.00  0.00           N  
ATOM   1247  H   LYS 1  82      30.745  54.774  32.891  0.00  0.00           H  
ATOM   1248  HA  LYS 1  82      29.543  53.762  35.279  0.00  0.00           H  
ATOM   1249  HB2 LYS 1  82      27.666  55.459  35.208  0.00  0.00           H  
ATOM   1250  HB3 LYS 1  82      29.185  56.139  35.765  0.00  0.00           H  
ATOM   1251  HG2 LYS 1  82      29.649  57.205  33.641  0.00  0.00           H  
ATOM   1252  HG3 LYS 1  82      28.258  56.478  32.801  0.00  0.00           H  
ATOM   1253  HD2 LYS 1  82      26.701  57.766  33.980  0.00  0.00           H  
ATOM   1254  HD3 LYS 1  82      27.861  58.055  35.373  0.00  0.00           H  
ATOM   1255  HE2 LYS 1  82      29.361  59.300  33.724  0.00  0.00           H  
ATOM   1256  HE3 LYS 1  82      28.244  59.058  32.486  0.00  0.00           H  
ATOM   1257  HZ1 LYS 1  82      27.773  60.497  35.096  0.00  0.00           H  
ATOM   1258  HZ2 LYS 1  82      27.951  61.281  33.584  0.00  0.00           H  
ATOM   1259  HZ3 LYS 1  82      26.662  60.386  33.903  0.00  0.00           H  
ATOM   1260  N   TRP 1  83      27.822  52.529  34.047  0.00  0.00           N  
ATOM   1261  CA  TRP 1  83      27.029  51.529  33.355  0.00  0.00           C  
ATOM   1262  C   TRP 1  83      25.791  51.203  34.050  0.00  0.00           C  
ATOM   1263  O   TRP 1  83      25.672  51.182  35.280  0.00  0.00           O  
ATOM   1264  CB  TRP 1  83      27.897  50.329  32.994  0.00  0.00           C  
ATOM   1265  CG  TRP 1  83      28.404  49.438  34.056  0.00  0.00           C  
ATOM   1266  CD1 TRP 1  83      29.644  49.480  34.611  0.00  0.00           C  
ATOM   1267  CD2 TRP 1  83      27.616  48.361  34.772  0.00  0.00           C  
ATOM   1268  NE1 TRP 1  83      29.734  48.339  35.491  0.00  0.00           N  
ATOM   1269  CE2 TRP 1  83      28.539  47.749  35.673  0.00  0.00           C  
ATOM   1270  CE3 TRP 1  83      26.355  47.842  34.645  0.00  0.00           C  
ATOM   1271  CZ2 TRP 1  83      28.173  46.711  36.505  0.00  0.00           C  
ATOM   1272  CZ3 TRP 1  83      25.980  46.761  35.423  0.00  0.00           C  
ATOM   1273  CH2 TRP 1  83      26.856  46.252  36.362  0.00  0.00           C  
ATOM   1274  H   TRP 1  83      27.926  52.372  35.040  0.00  0.00           H  
ATOM   1275  HA  TRP 1  83      26.739  51.986  32.409  0.00  0.00           H  
ATOM   1276  HB2 TRP 1  83      27.337  49.719  32.285  0.00  0.00           H  
ATOM   1277  HB3 TRP 1  83      28.791  50.612  32.438  0.00  0.00           H  
ATOM   1278  HD1 TRP 1  83      30.447  50.161  34.372  0.00  0.00           H  
ATOM   1279  HE1 TRP 1  83      30.613  48.069  35.907  0.00  0.00           H  
ATOM   1280  HE3 TRP 1  83      25.612  48.194  33.944  0.00  0.00           H  
ATOM   1281  HZ2 TRP 1  83      28.893  46.229  37.149  0.00  0.00           H  
ATOM   1282  HZ3 TRP 1  83      24.943  46.460  35.396  0.00  0.00           H  
ATOM   1283  HH2 TRP 1  83      26.608  45.426  37.012  0.00  0.00           H  
ATOM   1284  N   GLU 1  84      24.719  50.889  33.279  0.00  0.00           N  
ATOM   1285  CA  GLU 1  84      23.328  50.503  33.568  0.00  0.00           C  
ATOM   1286  C   GLU 1  84      22.891  49.299  32.815  0.00  0.00           C  
ATOM   1287  O   GLU 1  84      23.153  49.172  31.614  0.00  0.00           O  
ATOM   1288  CB  GLU 1  84      22.464  51.779  33.248  0.00  0.00           C  
ATOM   1289  CG  GLU 1  84      20.882  51.666  33.318  0.00  0.00           C  
ATOM   1290  CD  GLU 1  84      20.236  52.653  32.386  0.00  0.00           C  
ATOM   1291  OE1 GLU 1  84      20.598  53.882  32.426  0.00  0.00           O  
ATOM   1292  OE2 GLU 1  84      19.281  52.229  31.606  0.00  0.00           O  
ATOM   1293  H   GLU 1  84      24.837  50.923  32.277  0.00  0.00           H  
ATOM   1294  HA  GLU 1  84      23.265  50.315  34.639  0.00  0.00           H  
ATOM   1295  HB2 GLU 1  84      22.785  52.706  33.723  0.00  0.00           H  
ATOM   1296  HB3 GLU 1  84      22.757  52.103  32.249  0.00  0.00           H  
ATOM   1297  HG2 GLU 1  84      20.559  50.692  32.951  0.00  0.00           H  
ATOM   1298  HG3 GLU 1  84      20.713  51.875  34.374  0.00  0.00           H  
ATOM   1299  N   GLY 1  85      22.008  48.337  33.406  0.00  0.00           N  
ATOM   1300  CA  GLY 1  85      21.695  47.127  32.660  0.00  0.00           C  
ATOM   1301  C   GLY 1  85      20.706  46.263  33.499  0.00  0.00           C  
ATOM   1302  O   GLY 1  85      20.069  46.696  34.446  0.00  0.00           O  
ATOM   1303  H   GLY 1  85      21.705  48.443  34.364  0.00  0.00           H  
ATOM   1304  HA2 GLY 1  85      21.234  47.450  31.727  0.00  0.00           H  
ATOM   1305  HA3 GLY 1  85      22.566  46.525  32.401  0.00  0.00           H  
ATOM   1306  N   GLU 1  86      20.655  45.006  33.067  0.00  0.00           N  
ATOM   1307  CA  GLU 1  86      19.572  43.963  33.339  0.00  0.00           C  
ATOM   1308  C   GLU 1  86      20.143  42.622  33.895  0.00  0.00           C  
ATOM   1309  O   GLU 1  86      20.933  41.934  33.204  0.00  0.00           O  
ATOM   1310  CB  GLU 1  86      18.712  43.703  32.037  0.00  0.00           C  
ATOM   1311  CG  GLU 1  86      18.218  44.981  31.307  0.00  0.00           C  
ATOM   1312  CD  GLU 1  86      17.135  44.754  30.226  0.00  0.00           C  
ATOM   1313  OE1 GLU 1  86      17.305  43.767  29.455  0.00  0.00           O  
ATOM   1314  OE2 GLU 1  86      16.375  45.749  30.094  0.00  0.00           O  
ATOM   1315  H   GLU 1  86      21.289  44.802  32.308  0.00  0.00           H  
ATOM   1316  HA  GLU 1  86      18.924  44.486  34.043  0.00  0.00           H  
ATOM   1317  HB2 GLU 1  86      19.272  43.149  31.284  0.00  0.00           H  
ATOM   1318  HB3 GLU 1  86      17.825  43.201  32.422  0.00  0.00           H  
ATOM   1319  HG2 GLU 1  86      17.874  45.616  32.123  0.00  0.00           H  
ATOM   1320  HG3 GLU 1  86      19.133  45.428  30.918  0.00  0.00           H  
ATOM   1321  N   LEU 1  87      19.724  42.180  35.078  0.00  0.00           N  
ATOM   1322  CA  LEU 1  87      20.274  40.929  35.691  0.00  0.00           C  
ATOM   1323  C   LEU 1  87      19.559  39.752  35.193  0.00  0.00           C  
ATOM   1324  O   LEU 1  87      18.430  39.787  35.067  0.00  0.00           O  
ATOM   1325  CB  LEU 1  87      20.365  41.123  37.262  0.00  0.00           C  
ATOM   1326  CG  LEU 1  87      21.374  42.177  37.725  0.00  0.00           C  
ATOM   1327  CD1 LEU 1  87      21.055  42.673  39.105  0.00  0.00           C  
ATOM   1328  CD2 LEU 1  87      22.792  41.854  37.643  0.00  0.00           C  
ATOM   1329  H   LEU 1  87      19.050  42.687  35.634  0.00  0.00           H  
ATOM   1330  HA  LEU 1  87      21.302  40.759  35.370  0.00  0.00           H  
ATOM   1331  HB2 LEU 1  87      19.389  41.423  37.645  0.00  0.00           H  
ATOM   1332  HB3 LEU 1  87      20.680  40.158  37.658  0.00  0.00           H  
ATOM   1333  HG  LEU 1  87      21.173  43.068  37.130  0.00  0.00           H  
ATOM   1334 HD11 LEU 1  87      20.664  41.884  39.748  0.00  0.00           H  
ATOM   1335 HD12 LEU 1  87      21.982  42.932  39.617  0.00  0.00           H  
ATOM   1336 HD13 LEU 1  87      20.548  43.636  39.170  0.00  0.00           H  
ATOM   1337 HD21 LEU 1  87      23.115  41.452  36.682  0.00  0.00           H  
ATOM   1338 HD22 LEU 1  87      23.462  42.689  37.847  0.00  0.00           H  
ATOM   1339 HD23 LEU 1  87      23.108  41.083  38.346  0.00  0.00           H  
ATOM   1340  N   GLY 1  88      20.398  38.673  35.088  0.00  0.00           N  
ATOM   1341  CA  GLY 1  88      19.978  37.375  34.514  0.00  0.00           C  
ATOM   1342  C   GLY 1  88      21.012  36.252  34.802  0.00  0.00           C  
ATOM   1343  O   GLY 1  88      22.058  36.542  35.388  0.00  0.00           O  
ATOM   1344  H   GLY 1  88      21.393  38.808  35.199  0.00  0.00           H  
ATOM   1345  HA2 GLY 1  88      19.016  37.148  34.973  0.00  0.00           H  
ATOM   1346  HA3 GLY 1  88      19.729  37.394  33.453  0.00  0.00           H  
ATOM   1347  N   THR 1  89      20.967  35.107  34.179  0.00  0.00           N  
ATOM   1348  CA  THR 1  89      21.841  33.887  34.275  0.00  0.00           C  
ATOM   1349  C   THR 1  89      21.979  33.289  32.877  0.00  0.00           C  
ATOM   1350  O   THR 1  89      20.991  33.239  32.151  0.00  0.00           O  
ATOM   1351  CB  THR 1  89      21.291  32.843  35.306  0.00  0.00           C  
ATOM   1352  OG1 THR 1  89      19.934  32.560  35.096  0.00  0.00           O  
ATOM   1353  CG2 THR 1  89      21.502  33.320  36.774  0.00  0.00           C  
ATOM   1354  H   THR 1  89      20.211  34.900  33.542  0.00  0.00           H  
ATOM   1355  HA  THR 1  89      22.824  34.256  34.567  0.00  0.00           H  
ATOM   1356  HB  THR 1  89      21.880  31.935  35.175  0.00  0.00           H  
ATOM   1357  HG1 THR 1  89      19.952  31.865  34.434  0.00  0.00           H  
ATOM   1358 HG21 THR 1  89      21.149  34.335  36.958  0.00  0.00           H  
ATOM   1359 HG22 THR 1  89      20.931  32.716  37.478  0.00  0.00           H  
ATOM   1360 HG23 THR 1  89      22.563  33.116  36.914  0.00  0.00           H  
ATOM   1361  N   ASP 1  90      23.156  32.708  32.708  0.00  0.00           N  
ATOM   1362  CA  ASP 1  90      23.372  31.878  31.467  0.00  0.00           C  
ATOM   1363  C   ASP 1  90      24.485  30.817  31.767  0.00  0.00           C  
ATOM   1364  O   ASP 1  90      25.027  30.705  32.863  0.00  0.00           O  
ATOM   1365  CB  ASP 1  90      23.582  32.891  30.341  0.00  0.00           C  
ATOM   1366  CG  ASP 1  90      23.147  32.382  28.989  0.00  0.00           C  
ATOM   1367  OD1 ASP 1  90      22.659  31.209  28.902  0.00  0.00           O  
ATOM   1368  OD2 ASP 1  90      23.171  33.179  28.069  0.00  0.00           O  
ATOM   1369  H   ASP 1  90      23.923  32.847  33.350  0.00  0.00           H  
ATOM   1370  HA  ASP 1  90      22.459  31.355  31.182  0.00  0.00           H  
ATOM   1371  HB2 ASP 1  90      23.039  33.817  30.531  0.00  0.00           H  
ATOM   1372  HB3 ASP 1  90      24.644  33.105  30.215  0.00  0.00           H  
ATOM   1373  N   LEU 1  91      24.896  30.061  30.755  0.00  0.00           N  
ATOM   1374  CA  LEU 1  91      26.030  29.060  30.894  0.00  0.00           C  
ATOM   1375  C   LEU 1  91      27.304  29.812  30.691  0.00  0.00           C  
ATOM   1376  O   LEU 1  91      27.574  30.084  29.503  0.00  0.00           O  
ATOM   1377  CB  LEU 1  91      25.802  27.944  29.854  0.00  0.00           C  
ATOM   1378  CG  LEU 1  91      26.585  26.711  30.255  0.00  0.00           C  
ATOM   1379  CD1 LEU 1  91      25.684  25.847  31.253  0.00  0.00           C  
ATOM   1380  CD2 LEU 1  91      26.886  25.939  29.017  0.00  0.00           C  
ATOM   1381  H   LEU 1  91      24.444  30.197  29.862  0.00  0.00           H  
ATOM   1382  HA  LEU 1  91      26.060  28.657  31.906  0.00  0.00           H  
ATOM   1383  HB2 LEU 1  91      24.751  27.657  29.888  0.00  0.00           H  
ATOM   1384  HB3 LEU 1  91      25.987  28.182  28.806  0.00  0.00           H  
ATOM   1385  HG  LEU 1  91      27.487  27.150  30.683  0.00  0.00           H  
ATOM   1386 HD11 LEU 1  91      26.330  25.094  31.704  0.00  0.00           H  
ATOM   1387 HD12 LEU 1  91      25.186  26.520  31.952  0.00  0.00           H  
ATOM   1388 HD13 LEU 1  91      25.049  25.345  30.523  0.00  0.00           H  
ATOM   1389 HD21 LEU 1  91      25.975  25.783  28.439  0.00  0.00           H  
ATOM   1390 HD22 LEU 1  91      27.496  26.378  28.228  0.00  0.00           H  
ATOM   1391 HD23 LEU 1  91      27.304  24.952  29.212  0.00  0.00           H  
ATOM   1392  N   VAL 1  92      28.242  30.077  31.614  0.00  0.00           N  
ATOM   1393  CA  VAL 1  92      29.463  30.872  31.495  0.00  0.00           C  
ATOM   1394  C   VAL 1  92      30.795  29.968  31.854  0.00  0.00           C  
ATOM   1395  O   VAL 1  92      30.777  29.053  32.739  0.00  0.00           O  
ATOM   1396  CB  VAL 1  92      29.264  31.919  32.630  0.00  0.00           C  
ATOM   1397  CG1 VAL 1  92      30.262  33.130  32.667  0.00  0.00           C  
ATOM   1398  CG2 VAL 1  92      27.936  32.753  32.644  0.00  0.00           C  
ATOM   1399  H   VAL 1  92      27.956  29.759  32.529  0.00  0.00           H  
ATOM   1400  HA  VAL 1  92      29.465  31.349  30.515  0.00  0.00           H  
ATOM   1401  HB  VAL 1  92      29.350  31.347  33.553  0.00  0.00           H  
ATOM   1402 HG11 VAL 1  92      30.353  33.537  31.660  0.00  0.00           H  
ATOM   1403 HG12 VAL 1  92      29.988  33.849  33.438  0.00  0.00           H  
ATOM   1404 HG13 VAL 1  92      31.285  32.789  32.830  0.00  0.00           H  
ATOM   1405 HG21 VAL 1  92      27.117  32.065  32.852  0.00  0.00           H  
ATOM   1406 HG22 VAL 1  92      27.946  33.631  33.290  0.00  0.00           H  
ATOM   1407 HG23 VAL 1  92      27.878  33.189  31.647  0.00  0.00           H  
ATOM   1408  N   SER 1  93      31.736  30.226  31.040  0.00  0.00           N  
ATOM   1409  CA  SER 1  93      33.044  29.613  30.956  0.00  0.00           C  
ATOM   1410  C   SER 1  93      34.239  30.430  30.473  0.00  0.00           C  
ATOM   1411  O   SER 1  93      34.126  31.247  29.594  0.00  0.00           O  
ATOM   1412  CB  SER 1  93      32.964  28.390  30.013  0.00  0.00           C  
ATOM   1413  OG  SER 1  93      34.236  27.723  29.957  0.00  0.00           O  
ATOM   1414  H   SER 1  93      31.588  31.017  30.430  0.00  0.00           H  
ATOM   1415  HA  SER 1  93      33.297  29.099  31.883  0.00  0.00           H  
ATOM   1416  HB2 SER 1  93      32.154  27.765  30.388  0.00  0.00           H  
ATOM   1417  HB3 SER 1  93      32.759  28.876  29.059  0.00  0.00           H  
ATOM   1418  HG  SER 1  93      34.264  27.021  30.612  0.00  0.00           H  
ATOM   1419  N   ILE 1  94      35.378  30.100  30.977  0.00  0.00           N  
ATOM   1420  CA  ILE 1  94      36.706  30.527  30.540  0.00  0.00           C  
ATOM   1421  C   ILE 1  94      37.303  29.365  29.829  0.00  0.00           C  
ATOM   1422  O   ILE 1  94      37.704  28.349  30.415  0.00  0.00           O  
ATOM   1423  CB  ILE 1  94      37.677  30.819  31.777  0.00  0.00           C  
ATOM   1424  CG1 ILE 1  94      37.017  31.841  32.803  0.00  0.00           C  
ATOM   1425  CG2 ILE 1  94      39.008  31.224  31.246  0.00  0.00           C  
ATOM   1426  CD1 ILE 1  94      37.892  32.329  33.967  0.00  0.00           C  
ATOM   1427  H   ILE 1  94      35.341  29.328  31.626  0.00  0.00           H  
ATOM   1428  HA  ILE 1  94      36.746  31.446  29.956  0.00  0.00           H  
ATOM   1429  HB  ILE 1  94      37.807  29.860  32.278  0.00  0.00           H  
ATOM   1430 HG12 ILE 1  94      36.676  32.734  32.278  0.00  0.00           H  
ATOM   1431 HG13 ILE 1  94      36.127  31.367  33.216  0.00  0.00           H  
ATOM   1432 HG21 ILE 1  94      38.966  32.220  30.805  0.00  0.00           H  
ATOM   1433 HG22 ILE 1  94      39.713  31.378  32.062  0.00  0.00           H  
ATOM   1434 HG23 ILE 1  94      39.487  30.543  30.543  0.00  0.00           H  
ATOM   1435 HD11 ILE 1  94      37.533  33.285  34.348  0.00  0.00           H  
ATOM   1436 HD12 ILE 1  94      37.906  31.557  34.737  0.00  0.00           H  
ATOM   1437 HD13 ILE 1  94      38.946  32.542  33.793  0.00  0.00           H  
ATOM   1438  N   PRO 1  95      37.480  29.443  28.445  0.00  0.00           N  
ATOM   1439  CA  PRO 1  95      37.860  28.292  27.667  0.00  0.00           C  
ATOM   1440  C   PRO 1  95      39.226  27.734  27.937  0.00  0.00           C  
ATOM   1441  O   PRO 1  95      39.477  26.538  27.986  0.00  0.00           O  
ATOM   1442  CB  PRO 1  95      37.704  28.698  26.196  0.00  0.00           C  
ATOM   1443  CG  PRO 1  95      36.637  29.779  26.208  0.00  0.00           C  
ATOM   1444  CD  PRO 1  95      36.874  30.409  27.640  0.00  0.00           C  
ATOM   1445  HA  PRO 1  95      37.100  27.533  27.854  0.00  0.00           H  
ATOM   1446  HB2 PRO 1  95      38.584  29.223  25.826  0.00  0.00           H  
ATOM   1447  HB3 PRO 1  95      37.366  27.812  25.659  0.00  0.00           H  
ATOM   1448  HG2 PRO 1  95      36.834  30.465  25.384  0.00  0.00           H  
ATOM   1449  HG3 PRO 1  95      35.638  29.346  26.180  0.00  0.00           H  
ATOM   1450  HD2 PRO 1  95      37.490  31.307  27.589  0.00  0.00           H  
ATOM   1451  HD3 PRO 1  95      35.947  30.770  28.085  0.00  0.00           H  
ATOM   1452  N   HIS 1  96      40.160  28.622  28.069  0.00  0.00           N  
ATOM   1453  CA  HIS 1  96      41.628  28.339  28.338  0.00  0.00           C  
ATOM   1454  C   HIS 1  96      41.817  28.316  29.862  0.00  0.00           C  
ATOM   1455  O   HIS 1  96      42.685  28.926  30.476  0.00  0.00           O  
ATOM   1456  CB  HIS 1  96      42.550  29.285  27.531  0.00  0.00           C  
ATOM   1457  CG  HIS 1  96      42.226  29.186  26.053  0.00  0.00           C  
ATOM   1458  ND1 HIS 1  96      42.376  28.041  25.279  0.00  0.00           N  
ATOM   1459  CD2 HIS 1  96      41.526  30.071  25.232  0.00  0.00           C  
ATOM   1460  CE1 HIS 1  96      41.791  28.199  24.066  0.00  0.00           C  
ATOM   1461  NE2 HIS 1  96      41.293  29.435  24.049  0.00  0.00           N  
ATOM   1462  H   HIS 1  96      39.891  29.583  27.910  0.00  0.00           H  
ATOM   1463  HA  HIS 1  96      41.802  27.343  27.930  0.00  0.00           H  
ATOM   1464  HB2 HIS 1  96      42.444  30.306  27.898  0.00  0.00           H  
ATOM   1465  HB3 HIS 1  96      43.576  28.953  27.695  0.00  0.00           H  
ATOM   1466  HD1 HIS 1  96      42.838  27.232  25.671  0.00  0.00           H  
ATOM   1467  HD2 HIS 1  96      41.248  31.081  25.496  0.00  0.00           H  
ATOM   1468  HE1 HIS 1  96      41.678  27.432  23.314  0.00  0.00           H  
ATOM   1469  HE2 HIS 1  96      40.772  29.895  23.316  0.00  0.00           H  
ATOM   1470  N   GLY 1  97      41.045  27.478  30.493  0.00  0.00           N  
ATOM   1471  CA  GLY 1  97      40.888  27.281  31.867  0.00  0.00           C  
ATOM   1472  C   GLY 1  97      40.942  25.842  32.336  0.00  0.00           C  
ATOM   1473  O   GLY 1  97      41.579  24.997  31.674  0.00  0.00           O  
ATOM   1474  H   GLY 1  97      40.412  26.989  29.877  0.00  0.00           H  
ATOM   1475  HA2 GLY 1  97      41.618  27.886  32.405  0.00  0.00           H  
ATOM   1476  HA3 GLY 1  97      39.870  27.593  32.098  0.00  0.00           H  
ATOM   1477  N   PRO 1  98      40.378  25.570  33.511  0.00  0.00           N  
ATOM   1478  CA  PRO 1  98      40.273  24.262  34.064  0.00  0.00           C  
ATOM   1479  C   PRO 1  98      39.452  23.219  33.203  0.00  0.00           C  
ATOM   1480  O   PRO 1  98      39.218  22.140  33.660  0.00  0.00           O  
ATOM   1481  CB  PRO 1  98      39.734  24.409  35.479  0.00  0.00           C  
ATOM   1482  CG  PRO 1  98      39.831  25.899  35.747  0.00  0.00           C  
ATOM   1483  CD  PRO 1  98      39.893  26.555  34.434  0.00  0.00           C  
ATOM   1484  HA  PRO 1  98      41.236  23.804  34.291  0.00  0.00           H  
ATOM   1485  HB2 PRO 1  98      38.688  24.118  35.572  0.00  0.00           H  
ATOM   1486  HB3 PRO 1  98      40.196  23.820  36.271  0.00  0.00           H  
ATOM   1487  HG2 PRO 1  98      39.054  26.327  36.380  0.00  0.00           H  
ATOM   1488  HG3 PRO 1  98      40.806  26.134  36.173  0.00  0.00           H  
ATOM   1489  HD2 PRO 1  98      38.878  26.858  34.177  0.00  0.00           H  
ATOM   1490  HD3 PRO 1  98      40.492  27.465  34.482  0.00  0.00           H  
ATOM   1491  N   ASN 1  99      39.162  23.409  31.928  0.00  0.00           N  
ATOM   1492  CA  ASN 1  99      38.219  22.648  31.077  0.00  0.00           C  
ATOM   1493  C   ASN 1  99      36.866  22.393  31.742  0.00  0.00           C  
ATOM   1494  O   ASN 1  99      36.341  21.257  31.906  0.00  0.00           O  
ATOM   1495  CB  ASN 1  99      38.886  21.390  30.430  0.00  0.00           C  
ATOM   1496  CG  ASN 1  99      38.086  20.765  29.326  0.00  0.00           C  
ATOM   1497  OD1 ASN 1  99      37.227  21.345  28.709  0.00  0.00           O  
ATOM   1498  ND2 ASN 1  99      38.413  19.565  29.227  0.00  0.00           N  
ATOM   1499  H   ASN 1  99      39.576  24.170  31.409  0.00  0.00           H  
ATOM   1500  HA  ASN 1  99      38.093  23.286  30.202  0.00  0.00           H  
ATOM   1501  HB2 ASN 1  99      39.808  21.688  29.931  0.00  0.00           H  
ATOM   1502  HB3 ASN 1  99      38.989  20.610  31.184  0.00  0.00           H  
ATOM   1503 HD21 ASN 1  99      37.943  18.998  28.536  0.00  0.00           H  
ATOM   1504 HD22 ASN 1  99      39.213  19.117  29.650  0.00  0.00           H  
ATOM   1505  N   VAL 1 100      36.180  23.541  32.094  0.00  0.00           N  
ATOM   1506  CA  VAL 1 100      34.921  23.651  32.881  0.00  0.00           C  
ATOM   1507  C   VAL 1 100      33.956  24.829  32.549  0.00  0.00           C  
ATOM   1508  O   VAL 1 100      34.340  25.896  31.997  0.00  0.00           O  
ATOM   1509  CB  VAL 1 100      35.161  23.648  34.408  0.00  0.00           C  
ATOM   1510  CG1 VAL 1 100      35.651  22.260  34.800  0.00  0.00           C  
ATOM   1511  CG2 VAL 1 100      36.031  24.823  34.768  0.00  0.00           C  
ATOM   1512  H   VAL 1 100      36.647  24.393  31.819  0.00  0.00           H  
ATOM   1513  HA  VAL 1 100      34.309  22.779  32.651  0.00  0.00           H  
ATOM   1514  HB  VAL 1 100      34.237  23.765  34.974  0.00  0.00           H  
ATOM   1515 HG11 VAL 1 100      36.510  21.932  34.216  0.00  0.00           H  
ATOM   1516 HG12 VAL 1 100      35.812  22.331  35.876  0.00  0.00           H  
ATOM   1517 HG13 VAL 1 100      34.832  21.561  34.630  0.00  0.00           H  
ATOM   1518 HG21 VAL 1 100      36.270  24.927  35.827  0.00  0.00           H  
ATOM   1519 HG22 VAL 1 100      36.981  24.774  34.237  0.00  0.00           H  
ATOM   1520 HG23 VAL 1 100      35.546  25.766  34.514  0.00  0.00           H  
ATOM   1521  N   THR 1 101      32.687  24.664  32.859  0.00  0.00           N  
ATOM   1522  CA  THR 1 101      31.586  25.596  32.525  0.00  0.00           C  
ATOM   1523  C   THR 1 101      30.532  25.437  33.606  0.00  0.00           C  
ATOM   1524  O   THR 1 101      30.261  24.315  34.136  0.00  0.00           O  
ATOM   1525  CB  THR 1 101      30.929  25.078  31.219  0.00  0.00           C  
ATOM   1526  OG1 THR 1 101      31.793  25.222  30.182  0.00  0.00           O  
ATOM   1527  CG2 THR 1 101      29.726  25.951  30.774  0.00  0.00           C  
ATOM   1528  H   THR 1 101      32.377  23.773  33.220  0.00  0.00           H  
ATOM   1529  HA  THR 1 101      31.932  26.621  32.387  0.00  0.00           H  
ATOM   1530  HB  THR 1 101      30.713  24.014  31.316  0.00  0.00           H  
ATOM   1531  HG1 THR 1 101      32.359  24.454  30.288  0.00  0.00           H  
ATOM   1532 HG21 THR 1 101      28.844  25.868  31.409  0.00  0.00           H  
ATOM   1533 HG22 THR 1 101      30.070  26.984  30.725  0.00  0.00           H  
ATOM   1534 HG23 THR 1 101      29.430  25.717  29.752  0.00  0.00           H  
ATOM   1535  N   VAL 1 102      29.854  26.538  34.002  0.00  0.00           N  
ATOM   1536  CA  VAL 1 102      28.780  26.616  34.919  0.00  0.00           C  
ATOM   1537  C   VAL 1 102      27.543  27.388  34.472  0.00  0.00           C  
ATOM   1538  O   VAL 1 102      27.722  28.336  33.696  0.00  0.00           O  
ATOM   1539  CB  VAL 1 102      29.193  27.052  36.358  0.00  0.00           C  
ATOM   1540  CG1 VAL 1 102      30.331  26.209  36.881  0.00  0.00           C  
ATOM   1541  CG2 VAL 1 102      29.646  28.576  36.547  0.00  0.00           C  
ATOM   1542  H   VAL 1 102      30.246  27.409  33.675  0.00  0.00           H  
ATOM   1543  HA  VAL 1 102      28.361  25.612  34.986  0.00  0.00           H  
ATOM   1544  HB  VAL 1 102      28.325  26.888  36.997  0.00  0.00           H  
ATOM   1545 HG11 VAL 1 102      31.246  26.368  36.310  0.00  0.00           H  
ATOM   1546 HG12 VAL 1 102      30.396  26.377  37.956  0.00  0.00           H  
ATOM   1547 HG13 VAL 1 102      30.016  25.173  36.752  0.00  0.00           H  
ATOM   1548 HG21 VAL 1 102      30.596  28.736  36.038  0.00  0.00           H  
ATOM   1549 HG22 VAL 1 102      28.932  29.265  36.095  0.00  0.00           H  
ATOM   1550 HG23 VAL 1 102      29.878  28.811  37.585  0.00  0.00           H  
ATOM   1551  N   ARG 1 103      26.347  27.214  35.147  0.00  0.00           N  
ATOM   1552  CA  ARG 1 103      25.432  28.302  35.346  0.00  0.00           C  
ATOM   1553  C   ARG 1 103      26.037  29.399  36.261  0.00  0.00           C  
ATOM   1554  O   ARG 1 103      26.457  29.098  37.383  0.00  0.00           O  
ATOM   1555  CB  ARG 1 103      24.035  27.853  35.732  0.00  0.00           C  
ATOM   1556  CG  ARG 1 103      23.426  26.906  34.690  0.00  0.00           C  
ATOM   1557  CD  ARG 1 103      22.007  26.415  35.120  0.00  0.00           C  
ATOM   1558  NE  ARG 1 103      20.917  27.390  34.725  0.00  0.00           N  
ATOM   1559  CZ  ARG 1 103      20.048  27.296  33.712  0.00  0.00           C  
ATOM   1560  NH1 ARG 1 103      20.029  26.264  32.940  0.00  0.00           N  
ATOM   1561  NH2 ARG 1 103      19.115  28.249  33.511  0.00  0.00           N  
ATOM   1562  H   ARG 1 103      26.346  26.446  35.803  0.00  0.00           H  
ATOM   1563  HA  ARG 1 103      25.311  28.816  34.392  0.00  0.00           H  
ATOM   1564  HB2 ARG 1 103      24.055  27.363  36.705  0.00  0.00           H  
ATOM   1565  HB3 ARG 1 103      23.336  28.688  35.774  0.00  0.00           H  
ATOM   1566  HG2 ARG 1 103      23.279  27.389  33.724  0.00  0.00           H  
ATOM   1567  HG3 ARG 1 103      24.042  26.007  34.657  0.00  0.00           H  
ATOM   1568  HD2 ARG 1 103      21.863  25.409  34.724  0.00  0.00           H  
ATOM   1569  HD3 ARG 1 103      22.058  26.341  36.206  0.00  0.00           H  
ATOM   1570  HE  ARG 1 103      20.754  28.237  35.250  0.00  0.00           H  
ATOM   1571 HH11 ARG 1 103      19.371  26.179  32.178  0.00  0.00           H  
ATOM   1572 HH12 ARG 1 103      20.854  25.682  32.952  0.00  0.00           H  
ATOM   1573 HH21 ARG 1 103      18.348  28.050  32.884  0.00  0.00           H  
ATOM   1574 HH22 ARG 1 103      19.211  29.087  34.066  0.00  0.00           H  
ATOM   1575  N   ALA 1 104      25.885  30.644  35.814  0.00  0.00           N  
ATOM   1576  CA  ALA 1 104      26.389  31.807  36.548  0.00  0.00           C  
ATOM   1577  C   ALA 1 104      25.430  32.978  36.306  0.00  0.00           C  
ATOM   1578  O   ALA 1 104      24.832  33.069  35.260  0.00  0.00           O  
ATOM   1579  CB  ALA 1 104      27.822  32.128  36.245  0.00  0.00           C  
ATOM   1580  H   ALA 1 104      25.581  30.812  34.865  0.00  0.00           H  
ATOM   1581  HA  ALA 1 104      26.253  31.480  37.579  0.00  0.00           H  
ATOM   1582  HB1 ALA 1 104      28.265  32.842  36.939  0.00  0.00           H  
ATOM   1583  HB2 ALA 1 104      28.453  31.285  35.965  0.00  0.00           H  
ATOM   1584  HB3 ALA 1 104      27.758  32.690  35.313  0.00  0.00           H  
ATOM   1585  N   ASN 1 105      25.432  33.993  37.211  0.00  0.00           N  
ATOM   1586  CA  ASN 1 105      24.745  35.314  36.921  0.00  0.00           C  
ATOM   1587  C   ASN 1 105      25.551  36.219  35.906  0.00  0.00           C  
ATOM   1588  O   ASN 1 105      26.816  36.201  35.951  0.00  0.00           O  
ATOM   1589  CB  ASN 1 105      24.463  36.213  38.184  0.00  0.00           C  
ATOM   1590  CG  ASN 1 105      23.723  35.557  39.357  0.00  0.00           C  
ATOM   1591  OD1 ASN 1 105      22.714  34.916  39.266  0.00  0.00           O  
ATOM   1592  ND2 ASN 1 105      24.208  35.651  40.589  0.00  0.00           N  
ATOM   1593  H   ASN 1 105      26.005  33.892  38.037  0.00  0.00           H  
ATOM   1594  HA  ASN 1 105      23.789  35.131  36.430  0.00  0.00           H  
ATOM   1595  HB2 ASN 1 105      25.427  36.526  38.585  0.00  0.00           H  
ATOM   1596  HB3 ASN 1 105      23.997  37.171  37.950  0.00  0.00           H  
ATOM   1597 HD21 ASN 1 105      23.723  35.216  41.360  0.00  0.00           H  
ATOM   1598 HD22 ASN 1 105      25.181  35.858  40.765  0.00  0.00           H  
ATOM   1599  N   ILE 1 106      24.844  37.102  35.159  0.00  0.00           N  
ATOM   1600  CA  ILE 1 106      25.408  38.178  34.266  0.00  0.00           C  
ATOM   1601  C   ILE 1 106      24.635  39.485  34.417  0.00  0.00           C  
ATOM   1602  O   ILE 1 106      23.402  39.522  34.526  0.00  0.00           O  
ATOM   1603  CB  ILE 1 106      25.335  37.763  32.825  0.00  0.00           C  
ATOM   1604  CG1 ILE 1 106      25.880  36.363  32.560  0.00  0.00           C  
ATOM   1605  CG2 ILE 1 106      26.291  38.732  32.096  0.00  0.00           C  
ATOM   1606  CD1 ILE 1 106      25.732  35.823  31.162  0.00  0.00           C  
ATOM   1607  H   ILE 1 106      23.839  37.007  35.206  0.00  0.00           H  
ATOM   1608  HA  ILE 1 106      26.423  38.260  34.657  0.00  0.00           H  
ATOM   1609  HB  ILE 1 106      24.381  37.791  32.297  0.00  0.00           H  
ATOM   1610 HG12 ILE 1 106      26.914  36.178  32.852  0.00  0.00           H  
ATOM   1611 HG13 ILE 1 106      25.335  35.631  33.156  0.00  0.00           H  
ATOM   1612 HG21 ILE 1 106      25.976  39.768  32.216  0.00  0.00           H  
ATOM   1613 HG22 ILE 1 106      27.371  38.692  32.238  0.00  0.00           H  
ATOM   1614 HG23 ILE 1 106      26.192  38.396  31.064  0.00  0.00           H  
ATOM   1615 HD11 ILE 1 106      26.434  36.356  30.521  0.00  0.00           H  
ATOM   1616 HD12 ILE 1 106      26.078  34.790  31.170  0.00  0.00           H  
ATOM   1617 HD13 ILE 1 106      24.756  35.949  30.693  0.00  0.00           H  
ATOM   1618  N   ALA 1 107      25.314  40.655  34.621  0.00  0.00           N  
ATOM   1619  CA  ALA 1 107      24.700  41.991  34.398  0.00  0.00           C  
ATOM   1620  C   ALA 1 107      24.874  42.501  32.900  0.00  0.00           C  
ATOM   1621  O   ALA 1 107      25.911  42.714  32.296  0.00  0.00           O  
ATOM   1622  CB  ALA 1 107      25.208  43.078  35.367  0.00  0.00           C  
ATOM   1623  H   ALA 1 107      26.306  40.613  34.807  0.00  0.00           H  
ATOM   1624  HA  ALA 1 107      23.628  41.888  34.562  0.00  0.00           H  
ATOM   1625  HB1 ALA 1 107      24.553  43.948  35.318  0.00  0.00           H  
ATOM   1626  HB2 ALA 1 107      25.208  42.828  36.428  0.00  0.00           H  
ATOM   1627  HB3 ALA 1 107      26.259  43.297  35.179  0.00  0.00           H  
ATOM   1628  N   ALA 1 108      23.789  42.581  32.216  0.00  0.00           N  
ATOM   1629  CA  ALA 1 108      23.692  42.923  30.816  0.00  0.00           C  
ATOM   1630  C   ALA 1 108      23.377  44.422  30.595  0.00  0.00           C  
ATOM   1631  O   ALA 1 108      22.317  44.925  30.875  0.00  0.00           O  
ATOM   1632  CB  ALA 1 108      22.493  42.195  30.160  0.00  0.00           C  
ATOM   1633  H   ALA 1 108      22.937  42.399  32.726  0.00  0.00           H  
ATOM   1634  HA  ALA 1 108      24.597  42.649  30.275  0.00  0.00           H  
ATOM   1635  HB1 ALA 1 108      22.692  41.134  30.012  0.00  0.00           H  
ATOM   1636  HB2 ALA 1 108      21.716  42.332  30.913  0.00  0.00           H  
ATOM   1637  HB3 ALA 1 108      22.176  42.737  29.269  0.00  0.00           H  
ATOM   1638  N   ILE 1 109      24.468  45.104  30.166  0.00  0.00           N  
ATOM   1639  CA  ILE 1 109      24.566  46.581  30.116  0.00  0.00           C  
ATOM   1640  C   ILE 1 109      23.813  47.014  28.880  0.00  0.00           C  
ATOM   1641  O   ILE 1 109      24.153  46.505  27.825  0.00  0.00           O  
ATOM   1642  CB  ILE 1 109      26.092  47.058  30.022  0.00  0.00           C  
ATOM   1643  CG1 ILE 1 109      26.927  46.432  31.134  0.00  0.00           C  
ATOM   1644  CG2 ILE 1 109      26.097  48.605  29.859  0.00  0.00           C  
ATOM   1645  CD1 ILE 1 109      28.429  46.625  31.051  0.00  0.00           C  
ATOM   1646  H   ILE 1 109      25.310  44.585  29.961  0.00  0.00           H  
ATOM   1647  HA  ILE 1 109      24.035  46.870  31.023  0.00  0.00           H  
ATOM   1648  HB  ILE 1 109      26.387  46.686  29.041  0.00  0.00           H  
ATOM   1649 HG12 ILE 1 109      26.609  46.844  32.092  0.00  0.00           H  
ATOM   1650 HG13 ILE 1 109      26.714  45.375  31.296  0.00  0.00           H  
ATOM   1651 HG21 ILE 1 109      25.554  48.882  28.955  0.00  0.00           H  
ATOM   1652 HG22 ILE 1 109      25.657  49.124  30.711  0.00  0.00           H  
ATOM   1653 HG23 ILE 1 109      27.144  48.859  29.699  0.00  0.00           H  
ATOM   1654 HD11 ILE 1 109      28.944  46.167  31.896  0.00  0.00           H  
ATOM   1655 HD12 ILE 1 109      28.841  46.182  30.144  0.00  0.00           H  
ATOM   1656 HD13 ILE 1 109      28.714  47.677  31.057  0.00  0.00           H  
ATOM   1657  N   THR 1 110      22.841  47.867  29.038  0.00  0.00           N  
ATOM   1658  CA  THR 1 110      22.140  48.476  27.877  0.00  0.00           C  
ATOM   1659  C   THR 1 110      22.458  49.970  27.619  0.00  0.00           C  
ATOM   1660  O   THR 1 110      22.119  50.534  26.605  0.00  0.00           O  
ATOM   1661  CB  THR 1 110      20.677  48.045  27.801  0.00  0.00           C  
ATOM   1662  OG1 THR 1 110      19.976  48.427  28.885  0.00  0.00           O  
ATOM   1663  CG2 THR 1 110      20.396  46.583  27.632  0.00  0.00           C  
ATOM   1664  H   THR 1 110      22.881  48.432  29.874  0.00  0.00           H  
ATOM   1665  HA  THR 1 110      22.572  47.965  27.016  0.00  0.00           H  
ATOM   1666  HB  THR 1 110      20.291  48.655  26.985  0.00  0.00           H  
ATOM   1667  HG1 THR 1 110      20.202  49.349  29.027  0.00  0.00           H  
ATOM   1668 HG21 THR 1 110      20.829  46.105  26.753  0.00  0.00           H  
ATOM   1669 HG22 THR 1 110      20.729  46.066  28.531  0.00  0.00           H  
ATOM   1670 HG23 THR 1 110      19.318  46.425  27.594  0.00  0.00           H  
ATOM   1671  N   GLU 1 111      23.085  50.638  28.594  0.00  0.00           N  
ATOM   1672  CA  GLU 1 111      23.630  52.054  28.556  0.00  0.00           C  
ATOM   1673  C   GLU 1 111      24.873  52.342  29.294  0.00  0.00           C  
ATOM   1674  O   GLU 1 111      25.038  51.931  30.452  0.00  0.00           O  
ATOM   1675  CB  GLU 1 111      22.407  53.004  28.884  0.00  0.00           C  
ATOM   1676  CG  GLU 1 111      22.863  54.435  28.591  0.00  0.00           C  
ATOM   1677  CD  GLU 1 111      21.968  55.518  29.054  0.00  0.00           C  
ATOM   1678  OE1 GLU 1 111      20.721  55.539  28.637  0.00  0.00           O  
ATOM   1679  OE2 GLU 1 111      22.373  56.327  29.939  0.00  0.00           O  
ATOM   1680  H   GLU 1 111      23.256  50.154  29.464  0.00  0.00           H  
ATOM   1681  HA  GLU 1 111      23.926  52.257  27.527  0.00  0.00           H  
ATOM   1682  HB2 GLU 1 111      21.543  52.734  28.277  0.00  0.00           H  
ATOM   1683  HB3 GLU 1 111      22.151  53.011  29.943  0.00  0.00           H  
ATOM   1684  HG2 GLU 1 111      23.789  54.688  29.108  0.00  0.00           H  
ATOM   1685  HG3 GLU 1 111      22.937  54.518  27.506  0.00  0.00           H  
ATOM   1686  N   SER 1 112      25.765  53.155  28.729  0.00  0.00           N  
ATOM   1687  CA  SER 1 112      26.984  53.531  29.424  0.00  0.00           C  
ATOM   1688  C   SER 1 112      27.550  54.832  29.085  0.00  0.00           C  
ATOM   1689  O   SER 1 112      27.256  55.404  28.064  0.00  0.00           O  
ATOM   1690  CB  SER 1 112      27.908  52.388  29.158  0.00  0.00           C  
ATOM   1691  OG  SER 1 112      28.385  52.454  27.815  0.00  0.00           O  
ATOM   1692  H   SER 1 112      25.510  53.533  27.828  0.00  0.00           H  
ATOM   1693  HA  SER 1 112      26.753  53.452  30.487  0.00  0.00           H  
ATOM   1694  HB2 SER 1 112      28.765  52.553  29.811  0.00  0.00           H  
ATOM   1695  HB3 SER 1 112      27.518  51.394  29.378  0.00  0.00           H  
ATOM   1696  HG  SER 1 112      27.818  51.853  27.327  0.00  0.00           H  
ATOM   1697  N   ASP 1 113      28.460  55.303  29.887  0.00  0.00           N  
ATOM   1698  CA  ASP 1 113      29.370  56.371  29.472  0.00  0.00           C  
ATOM   1699  C   ASP 1 113      30.825  56.064  29.989  0.00  0.00           C  
ATOM   1700  O   ASP 1 113      31.035  55.746  31.201  0.00  0.00           O  
ATOM   1701  CB  ASP 1 113      28.832  57.685  30.092  0.00  0.00           C  
ATOM   1702  CG  ASP 1 113      29.456  58.963  29.544  0.00  0.00           C  
ATOM   1703  OD1 ASP 1 113      29.837  58.955  28.347  0.00  0.00           O  
ATOM   1704  OD2 ASP 1 113      29.304  59.974  30.159  0.00  0.00           O  
ATOM   1705  H   ASP 1 113      28.718  54.755  30.695  0.00  0.00           H  
ATOM   1706  HA  ASP 1 113      29.381  56.351  28.383  0.00  0.00           H  
ATOM   1707  HB2 ASP 1 113      27.744  57.681  30.023  0.00  0.00           H  
ATOM   1708  HB3 ASP 1 113      29.242  57.700  31.102  0.00  0.00           H  
ATOM   1709  N   LYS 1 114      31.835  56.223  29.103  0.00  0.00           N  
ATOM   1710  CA  LYS 1 114      33.356  56.151  29.363  0.00  0.00           C  
ATOM   1711  C   LYS 1 114      33.829  54.752  29.992  0.00  0.00           C  
ATOM   1712  O   LYS 1 114      35.004  54.820  30.446  0.00  0.00           O  
ATOM   1713  CB  LYS 1 114      33.857  57.402  30.058  0.00  0.00           C  
ATOM   1714  CG  LYS 1 114      33.496  58.679  29.303  0.00  0.00           C  
ATOM   1715  CD  LYS 1 114      34.270  59.840  30.039  0.00  0.00           C  
ATOM   1716  CE  LYS 1 114      34.072  61.164  29.291  0.00  0.00           C  
ATOM   1717  NZ  LYS 1 114      32.708  61.655  29.511  0.00  0.00           N  
ATOM   1718  H   LYS 1 114      31.559  56.494  28.170  0.00  0.00           H  
ATOM   1719  HA  LYS 1 114      33.852  56.167  28.392  0.00  0.00           H  
ATOM   1720  HB2 LYS 1 114      33.307  57.385  30.999  0.00  0.00           H  
ATOM   1721  HB3 LYS 1 114      34.929  57.295  30.227  0.00  0.00           H  
ATOM   1722  HG2 LYS 1 114      33.701  58.699  28.232  0.00  0.00           H  
ATOM   1723  HG3 LYS 1 114      32.431  58.870  29.437  0.00  0.00           H  
ATOM   1724  HD2 LYS 1 114      34.008  59.822  31.097  0.00  0.00           H  
ATOM   1725  HD3 LYS 1 114      35.324  59.570  30.108  0.00  0.00           H  
ATOM   1726  HE2 LYS 1 114      34.822  61.881  29.627  0.00  0.00           H  
ATOM   1727  HE3 LYS 1 114      34.235  60.966  28.232  0.00  0.00           H  
ATOM   1728  HZ1 LYS 1 114      32.012  61.208  28.931  0.00  0.00           H  
ATOM   1729  HZ2 LYS 1 114      32.484  61.567  30.492  0.00  0.00           H  
ATOM   1730  HZ3 LYS 1 114      32.727  62.626  29.232  0.00  0.00           H  
ATOM   1731  N   PHE 1 115      33.018  53.718  29.979  0.00  0.00           N  
ATOM   1732  CA  PHE 1 115      33.183  52.370  30.595  0.00  0.00           C  
ATOM   1733  C   PHE 1 115      34.032  51.450  29.664  0.00  0.00           C  
ATOM   1734  O   PHE 1 115      35.177  51.037  29.973  0.00  0.00           O  
ATOM   1735  CB  PHE 1 115      31.847  51.737  30.948  0.00  0.00           C  
ATOM   1736  CG  PHE 1 115      31.922  50.402  31.663  0.00  0.00           C  
ATOM   1737  CD1 PHE 1 115      32.608  50.371  32.906  0.00  0.00           C  
ATOM   1738  CD2 PHE 1 115      31.530  49.249  30.917  0.00  0.00           C  
ATOM   1739  CE1 PHE 1 115      32.786  49.056  33.510  0.00  0.00           C  
ATOM   1740  CE2 PHE 1 115      31.658  47.980  31.561  0.00  0.00           C  
ATOM   1741  CZ  PHE 1 115      32.195  47.931  32.857  0.00  0.00           C  
ATOM   1742  H   PHE 1 115      32.094  53.914  29.620  0.00  0.00           H  
ATOM   1743  HA  PHE 1 115      33.910  52.324  31.405  0.00  0.00           H  
ATOM   1744  HB2 PHE 1 115      31.444  52.421  31.695  0.00  0.00           H  
ATOM   1745  HB3 PHE 1 115      31.212  51.696  30.064  0.00  0.00           H  
ATOM   1746  HD1 PHE 1 115      32.929  51.236  33.467  0.00  0.00           H  
ATOM   1747  HD2 PHE 1 115      31.145  49.270  29.908  0.00  0.00           H  
ATOM   1748  HE1 PHE 1 115      33.348  49.045  34.433  0.00  0.00           H  
ATOM   1749  HE2 PHE 1 115      31.320  47.111  31.017  0.00  0.00           H  
ATOM   1750  HZ  PHE 1 115      32.171  46.932  33.266  0.00  0.00           H  
ATOM   1751  N   PHE 1 116      33.568  51.206  28.411  0.00  0.00           N  
ATOM   1752  CA  PHE 1 116      34.422  50.637  27.375  0.00  0.00           C  
ATOM   1753  C   PHE 1 116      35.554  51.596  26.869  0.00  0.00           C  
ATOM   1754  O   PHE 1 116      35.457  52.761  26.977  0.00  0.00           O  
ATOM   1755  CB  PHE 1 116      33.481  50.125  26.235  0.00  0.00           C  
ATOM   1756  CG  PHE 1 116      32.260  49.378  26.800  0.00  0.00           C  
ATOM   1757  CD1 PHE 1 116      32.382  48.015  27.132  0.00  0.00           C  
ATOM   1758  CD2 PHE 1 116      30.958  49.938  26.834  0.00  0.00           C  
ATOM   1759  CE1 PHE 1 116      31.256  47.286  27.472  0.00  0.00           C  
ATOM   1760  CE2 PHE 1 116      29.846  49.195  27.189  0.00  0.00           C  
ATOM   1761  CZ  PHE 1 116      30.004  47.850  27.484  0.00  0.00           C  
ATOM   1762  H   PHE 1 116      32.775  51.790  28.189  0.00  0.00           H  
ATOM   1763  HA  PHE 1 116      34.879  49.775  27.862  0.00  0.00           H  
ATOM   1764  HB2 PHE 1 116      33.174  51.021  25.695  0.00  0.00           H  
ATOM   1765  HB3 PHE 1 116      34.012  49.476  25.539  0.00  0.00           H  
ATOM   1766  HD1 PHE 1 116      33.358  47.556  27.180  0.00  0.00           H  
ATOM   1767  HD2 PHE 1 116      30.797  50.994  26.679  0.00  0.00           H  
ATOM   1768  HE1 PHE 1 116      31.482  46.282  27.800  0.00  0.00           H  
ATOM   1769  HE2 PHE 1 116      28.883  49.675  27.286  0.00  0.00           H  
ATOM   1770  HZ  PHE 1 116      29.138  47.220  27.623  0.00  0.00           H  
ATOM   1771  N   ILE 1 117      36.641  51.056  26.331  0.00  0.00           N  
ATOM   1772  CA  ILE 1 117      37.902  51.726  25.998  0.00  0.00           C  
ATOM   1773  C   ILE 1 117      38.208  51.499  24.526  0.00  0.00           C  
ATOM   1774  O   ILE 1 117      38.159  50.393  23.937  0.00  0.00           O  
ATOM   1775  CB  ILE 1 117      38.933  51.237  26.993  0.00  0.00           C  
ATOM   1776  CG1 ILE 1 117      38.684  51.693  28.495  0.00  0.00           C  
ATOM   1777  CG2 ILE 1 117      40.357  51.789  26.617  0.00  0.00           C  
ATOM   1778  CD1 ILE 1 117      39.693  51.229  29.491  0.00  0.00           C  
ATOM   1779  H   ILE 1 117      36.788  50.057  26.360  0.00  0.00           H  
ATOM   1780  HA  ILE 1 117      37.807  52.801  26.145  0.00  0.00           H  
ATOM   1781  HB  ILE 1 117      38.893  50.158  26.841  0.00  0.00           H  
ATOM   1782 HG12 ILE 1 117      38.695  52.780  28.574  0.00  0.00           H  
ATOM   1783 HG13 ILE 1 117      37.679  51.358  28.755  0.00  0.00           H  
ATOM   1784 HG21 ILE 1 117      40.471  52.850  26.840  0.00  0.00           H  
ATOM   1785 HG22 ILE 1 117      41.108  51.252  27.196  0.00  0.00           H  
ATOM   1786 HG23 ILE 1 117      40.563  51.720  25.549  0.00  0.00           H  
ATOM   1787 HD11 ILE 1 117      39.926  50.170  29.380  0.00  0.00           H  
ATOM   1788 HD12 ILE 1 117      40.636  51.770  29.417  0.00  0.00           H  
ATOM   1789 HD13 ILE 1 117      39.279  51.385  30.487  0.00  0.00           H  
ATOM   1790  N   ASN 1 118      38.588  52.608  23.863  0.00  0.00           N  
ATOM   1791  CA  ASN 1 118      38.772  52.678  22.485  0.00  0.00           C  
ATOM   1792  C   ASN 1 118      39.809  51.779  21.880  0.00  0.00           C  
ATOM   1793  O   ASN 1 118      41.002  52.045  21.939  0.00  0.00           O  
ATOM   1794  CB  ASN 1 118      39.110  54.169  22.203  0.00  0.00           C  
ATOM   1795  CG  ASN 1 118      39.223  54.431  20.704  0.00  0.00           C  
ATOM   1796  OD1 ASN 1 118      38.543  53.828  19.937  0.00  0.00           O  
ATOM   1797  ND2 ASN 1 118      40.126  55.256  20.223  0.00  0.00           N  
ATOM   1798  H   ASN 1 118      38.491  53.464  24.389  0.00  0.00           H  
ATOM   1799  HA  ASN 1 118      37.829  52.528  21.959  0.00  0.00           H  
ATOM   1800  HB2 ASN 1 118      38.306  54.772  22.625  0.00  0.00           H  
ATOM   1801  HB3 ASN 1 118      40.050  54.458  22.673  0.00  0.00           H  
ATOM   1802 HD21 ASN 1 118      40.358  55.245  19.240  0.00  0.00           H  
ATOM   1803 HD22 ASN 1 118      40.802  55.570  20.904  0.00  0.00           H  
ATOM   1804  N   GLY 1 119      39.346  50.633  21.398  0.00  0.00           N  
ATOM   1805  CA  GLY 1 119      40.191  49.659  20.798  0.00  0.00           C  
ATOM   1806  C   GLY 1 119      40.804  48.561  21.753  0.00  0.00           C  
ATOM   1807  O   GLY 1 119      41.673  47.787  21.363  0.00  0.00           O  
ATOM   1808  H   GLY 1 119      38.423  50.337  21.680  0.00  0.00           H  
ATOM   1809  HA2 GLY 1 119      39.671  49.086  20.031  0.00  0.00           H  
ATOM   1810  HA3 GLY 1 119      41.135  50.057  20.426  0.00  0.00           H  
ATOM   1811  N   SER 1 120      40.373  48.586  23.037  0.00  0.00           N  
ATOM   1812  CA  SER 1 120      40.815  47.669  24.059  0.00  0.00           C  
ATOM   1813  C   SER 1 120      40.739  46.194  23.753  0.00  0.00           C  
ATOM   1814  O   SER 1 120      41.387  45.391  24.302  0.00  0.00           O  
ATOM   1815  CB  SER 1 120      40.024  47.939  25.414  0.00  0.00           C  
ATOM   1816  OG  SER 1 120      38.697  47.647  25.045  0.00  0.00           O  
ATOM   1817  H   SER 1 120      39.560  49.168  23.183  0.00  0.00           H  
ATOM   1818  HA  SER 1 120      41.878  47.859  24.211  0.00  0.00           H  
ATOM   1819  HB2 SER 1 120      40.294  47.286  26.244  0.00  0.00           H  
ATOM   1820  HB3 SER 1 120      40.062  49.004  25.642  0.00  0.00           H  
ATOM   1821  HG  SER 1 120      38.069  47.903  25.725  0.00  0.00           H  
ATOM   1822  N   ASN 1 121      39.815  45.911  22.784  0.00  0.00           N  
ATOM   1823  CA  ASN 1 121      39.415  44.617  22.330  0.00  0.00           C  
ATOM   1824  C   ASN 1 121      38.742  43.728  23.566  0.00  0.00           C  
ATOM   1825  O   ASN 1 121      39.074  42.592  23.667  0.00  0.00           O  
ATOM   1826  CB  ASN 1 121      40.565  43.856  21.731  0.00  0.00           C  
ATOM   1827  CG  ASN 1 121      40.062  42.621  20.955  0.00  0.00           C  
ATOM   1828  OD1 ASN 1 121      39.150  42.665  20.170  0.00  0.00           O  
ATOM   1829  ND2 ASN 1 121      40.702  41.504  21.155  0.00  0.00           N  
ATOM   1830  H   ASN 1 121      39.311  46.677  22.359  0.00  0.00           H  
ATOM   1831  HA  ASN 1 121      38.641  44.825  21.592  0.00  0.00           H  
ATOM   1832  HB2 ASN 1 121      40.999  44.426  20.910  0.00  0.00           H  
ATOM   1833  HB3 ASN 1 121      41.300  43.496  22.451  0.00  0.00           H  
ATOM   1834 HD21 ASN 1 121      40.322  40.674  20.725  0.00  0.00           H  
ATOM   1835 HD22 ASN 1 121      41.420  41.417  21.861  0.00  0.00           H  
ATOM   1836  N   TRP 1 122      37.974  44.338  24.466  0.00  0.00           N  
ATOM   1837  CA  TRP 1 122      37.116  43.557  25.442  0.00  0.00           C  
ATOM   1838  C   TRP 1 122      35.765  44.174  25.459  0.00  0.00           C  
ATOM   1839  O   TRP 1 122      35.599  45.330  25.034  0.00  0.00           O  
ATOM   1840  CB  TRP 1 122      37.845  43.493  26.764  0.00  0.00           C  
ATOM   1841  CG  TRP 1 122      38.305  44.774  27.484  0.00  0.00           C  
ATOM   1842  CD1 TRP 1 122      39.608  45.190  27.678  0.00  0.00           C  
ATOM   1843  CD2 TRP 1 122      37.508  45.774  28.206  0.00  0.00           C  
ATOM   1844  NE1 TRP 1 122      39.582  46.376  28.345  0.00  0.00           N  
ATOM   1845  CE2 TRP 1 122      38.291  46.754  28.738  0.00  0.00           C  
ATOM   1846  CE3 TRP 1 122      36.129  45.690  28.609  0.00  0.00           C  
ATOM   1847  CZ2 TRP 1 122      37.778  47.850  29.466  0.00  0.00           C  
ATOM   1848  CZ3 TRP 1 122      35.620  46.670  29.506  0.00  0.00           C  
ATOM   1849  CH2 TRP 1 122      36.469  47.777  29.906  0.00  0.00           C  
ATOM   1850  H   TRP 1 122      37.684  45.290  24.289  0.00  0.00           H  
ATOM   1851  HA  TRP 1 122      36.968  42.533  25.099  0.00  0.00           H  
ATOM   1852  HB2 TRP 1 122      37.265  43.060  27.579  0.00  0.00           H  
ATOM   1853  HB3 TRP 1 122      38.583  42.699  26.884  0.00  0.00           H  
ATOM   1854  HD1 TRP 1 122      40.520  44.745  27.309  0.00  0.00           H  
ATOM   1855  HE1 TRP 1 122      40.431  46.874  28.570  0.00  0.00           H  
ATOM   1856  HE3 TRP 1 122      35.587  44.779  28.403  0.00  0.00           H  
ATOM   1857  HZ2 TRP 1 122      38.456  48.609  29.828  0.00  0.00           H  
ATOM   1858  HZ3 TRP 1 122      34.665  46.559  29.997  0.00  0.00           H  
ATOM   1859  HH2 TRP 1 122      36.148  48.391  30.735  0.00  0.00           H  
ATOM   1860  N   GLU 1 123      34.807  43.353  25.825  0.00  0.00           N  
ATOM   1861  CA  GLU 1 123      33.393  43.736  25.706  0.00  0.00           C  
ATOM   1862  C   GLU 1 123      32.694  43.561  27.124  0.00  0.00           C  
ATOM   1863  O   GLU 1 123      31.522  43.886  27.202  0.00  0.00           O  
ATOM   1864  CB  GLU 1 123      32.658  42.802  24.639  0.00  0.00           C  
ATOM   1865  CG  GLU 1 123      33.277  42.802  23.229  0.00  0.00           C  
ATOM   1866  CD  GLU 1 123      34.553  42.110  22.979  0.00  0.00           C  
ATOM   1867  OE1 GLU 1 123      34.613  40.861  23.271  0.00  0.00           O  
ATOM   1868  OE2 GLU 1 123      35.445  42.680  22.400  0.00  0.00           O  
ATOM   1869  H   GLU 1 123      35.027  42.422  26.150  0.00  0.00           H  
ATOM   1870  HA  GLU 1 123      33.339  44.768  25.361  0.00  0.00           H  
ATOM   1871  HB2 GLU 1 123      32.616  41.769  24.984  0.00  0.00           H  
ATOM   1872  HB3 GLU 1 123      31.597  43.051  24.660  0.00  0.00           H  
ATOM   1873  HG2 GLU 1 123      32.539  42.394  22.538  0.00  0.00           H  
ATOM   1874  HG3 GLU 1 123      33.380  43.847  22.934  0.00  0.00           H  
ATOM   1875  N   GLY 1 124      33.326  42.939  28.142  0.00  0.00           N  
ATOM   1876  CA  GLY 1 124      32.843  42.935  29.563  0.00  0.00           C  
ATOM   1877  C   GLY 1 124      34.020  42.897  30.565  0.00  0.00           C  
ATOM   1878  O   GLY 1 124      35.202  42.936  30.179  0.00  0.00           O  
ATOM   1879  H   GLY 1 124      34.205  42.516  27.881  0.00  0.00           H  
ATOM   1880  HA2 GLY 1 124      32.211  43.799  29.773  0.00  0.00           H  
ATOM   1881  HA3 GLY 1 124      32.186  42.076  29.694  0.00  0.00           H  
ATOM   1882  N   ILE 1 125      33.674  42.891  31.825  0.00  0.00           N  
ATOM   1883  CA  ILE 1 125      34.623  42.810  32.921  0.00  0.00           C  
ATOM   1884  C   ILE 1 125      34.264  41.601  33.869  0.00  0.00           C  
ATOM   1885  O   ILE 1 125      33.174  41.472  34.350  0.00  0.00           O  
ATOM   1886  CB  ILE 1 125      34.701  44.209  33.678  0.00  0.00           C  
ATOM   1887  CG1 ILE 1 125      35.069  45.310  32.648  0.00  0.00           C  
ATOM   1888  CG2 ILE 1 125      35.756  44.091  34.794  0.00  0.00           C  
ATOM   1889  CD1 ILE 1 125      35.577  46.599  33.333  0.00  0.00           C  
ATOM   1890  H   ILE 1 125      32.700  43.006  32.068  0.00  0.00           H  
ATOM   1891  HA  ILE 1 125      35.573  42.612  32.425  0.00  0.00           H  
ATOM   1892  HB  ILE 1 125      33.721  44.461  34.085  0.00  0.00           H  
ATOM   1893 HG12 ILE 1 125      35.751  44.918  31.893  0.00  0.00           H  
ATOM   1894 HG13 ILE 1 125      34.135  45.661  32.210  0.00  0.00           H  
ATOM   1895 HG21 ILE 1 125      36.007  45.036  35.277  0.00  0.00           H  
ATOM   1896 HG22 ILE 1 125      35.480  43.440  35.623  0.00  0.00           H  
ATOM   1897 HG23 ILE 1 125      36.672  43.741  34.318  0.00  0.00           H  
ATOM   1898 HD11 ILE 1 125      36.637  46.456  33.543  0.00  0.00           H  
ATOM   1899 HD12 ILE 1 125      35.522  47.450  32.654  0.00  0.00           H  
ATOM   1900 HD13 ILE 1 125      34.955  46.866  34.188  0.00  0.00           H  
ATOM   1901  N   LEU 1 126      35.226  40.710  34.122  0.00  0.00           N  
ATOM   1902  CA  LEU 1 126      34.985  39.586  35.109  0.00  0.00           C  
ATOM   1903  C   LEU 1 126      35.612  40.085  36.456  0.00  0.00           C  
ATOM   1904  O   LEU 1 126      36.859  40.089  36.681  0.00  0.00           O  
ATOM   1905  CB  LEU 1 126      35.540  38.225  34.766  0.00  0.00           C  
ATOM   1906  CG  LEU 1 126      35.700  37.145  35.884  0.00  0.00           C  
ATOM   1907  CD1 LEU 1 126      34.366  36.692  36.384  0.00  0.00           C  
ATOM   1908  CD2 LEU 1 126      36.526  35.980  35.415  0.00  0.00           C  
ATOM   1909  H   LEU 1 126      36.132  41.021  33.801  0.00  0.00           H  
ATOM   1910  HA  LEU 1 126      33.940  39.336  35.296  0.00  0.00           H  
ATOM   1911  HB2 LEU 1 126      34.860  37.753  34.057  0.00  0.00           H  
ATOM   1912  HB3 LEU 1 126      36.518  38.286  34.288  0.00  0.00           H  
ATOM   1913  HG  LEU 1 126      36.210  37.594  36.736  0.00  0.00           H  
ATOM   1914 HD11 LEU 1 126      33.816  36.382  35.496  0.00  0.00           H  
ATOM   1915 HD12 LEU 1 126      34.481  35.880  37.103  0.00  0.00           H  
ATOM   1916 HD13 LEU 1 126      33.928  37.483  36.993  0.00  0.00           H  
ATOM   1917 HD21 LEU 1 126      37.584  36.232  35.482  0.00  0.00           H  
ATOM   1918 HD22 LEU 1 126      36.534  35.185  36.161  0.00  0.00           H  
ATOM   1919 HD23 LEU 1 126      36.317  35.746  34.371  0.00  0.00           H  
ATOM   1920  N   GLY 1 127      34.768  40.536  37.348  0.00  0.00           N  
ATOM   1921  CA  GLY 1 127      35.192  40.703  38.766  0.00  0.00           C  
ATOM   1922  C   GLY 1 127      35.405  39.331  39.415  0.00  0.00           C  
ATOM   1923  O   GLY 1 127      34.428  38.539  39.526  0.00  0.00           O  
ATOM   1924  H   GLY 1 127      33.796  40.603  37.082  0.00  0.00           H  
ATOM   1925  HA2 GLY 1 127      36.031  41.382  38.921  0.00  0.00           H  
ATOM   1926  HA3 GLY 1 127      34.326  41.138  39.266  0.00  0.00           H  
ATOM   1927  N   LEU 1 128      36.516  39.160  40.081  0.00  0.00           N  
ATOM   1928  CA  LEU 1 128      36.957  37.967  40.895  0.00  0.00           C  
ATOM   1929  C   LEU 1 128      37.050  38.118  42.409  0.00  0.00           C  
ATOM   1930  O   LEU 1 128      37.421  37.180  43.153  0.00  0.00           O  
ATOM   1931  CB  LEU 1 128      38.352  37.413  40.379  0.00  0.00           C  
ATOM   1932  CG  LEU 1 128      38.428  36.684  39.006  0.00  0.00           C  
ATOM   1933  CD1 LEU 1 128      39.858  36.192  38.632  0.00  0.00           C  
ATOM   1934  CD2 LEU 1 128      37.530  35.469  39.059  0.00  0.00           C  
ATOM   1935  H   LEU 1 128      37.187  39.912  40.144  0.00  0.00           H  
ATOM   1936  HA  LEU 1 128      36.175  37.219  40.762  0.00  0.00           H  
ATOM   1937  HB2 LEU 1 128      39.082  38.222  40.402  0.00  0.00           H  
ATOM   1938  HB3 LEU 1 128      38.589  36.679  41.149  0.00  0.00           H  
ATOM   1939  HG  LEU 1 128      38.142  37.299  38.153  0.00  0.00           H  
ATOM   1940 HD11 LEU 1 128      39.848  35.801  37.614  0.00  0.00           H  
ATOM   1941 HD12 LEU 1 128      40.472  37.092  38.620  0.00  0.00           H  
ATOM   1942 HD13 LEU 1 128      40.213  35.580  39.461  0.00  0.00           H  
ATOM   1943 HD21 LEU 1 128      37.657  34.886  39.971  0.00  0.00           H  
ATOM   1944 HD22 LEU 1 128      36.503  35.828  38.993  0.00  0.00           H  
ATOM   1945 HD23 LEU 1 128      37.667  34.849  38.174  0.00  0.00           H  
ATOM   1946  N   ALA 1 129      36.582  39.306  42.890  0.00  0.00           N  
ATOM   1947  CA  ALA 1 129      36.348  39.670  44.326  0.00  0.00           C  
ATOM   1948  C   ALA 1 129      35.031  38.991  45.001  0.00  0.00           C  
ATOM   1949  O   ALA 1 129      34.279  38.213  44.313  0.00  0.00           O  
ATOM   1950  CB  ALA 1 129      36.364  41.122  44.523  0.00  0.00           C  
ATOM   1951  H   ALA 1 129      36.155  39.895  42.189  0.00  0.00           H  
ATOM   1952  HA  ALA 1 129      37.192  39.154  44.783  0.00  0.00           H  
ATOM   1953  HB1 ALA 1 129      36.752  41.321  45.522  0.00  0.00           H  
ATOM   1954  HB2 ALA 1 129      37.085  41.535  43.817  0.00  0.00           H  
ATOM   1955  HB3 ALA 1 129      35.396  41.589  44.339  0.00  0.00           H  
ATOM   1956  N   TYR 1 130      34.894  38.997  46.315  0.00  0.00           N  
ATOM   1957  CA  TYR 1 130      33.793  38.488  47.059  0.00  0.00           C  
ATOM   1958  C   TYR 1 130      32.517  39.337  47.029  0.00  0.00           C  
ATOM   1959  O   TYR 1 130      32.583  40.507  46.689  0.00  0.00           O  
ATOM   1960  CB  TYR 1 130      34.436  38.406  48.505  0.00  0.00           C  
ATOM   1961  CG  TYR 1 130      35.744  37.672  48.649  0.00  0.00           C  
ATOM   1962  CD1 TYR 1 130      35.780  36.235  48.768  0.00  0.00           C  
ATOM   1963  CD2 TYR 1 130      36.981  38.394  48.826  0.00  0.00           C  
ATOM   1964  CE1 TYR 1 130      36.979  35.577  49.002  0.00  0.00           C  
ATOM   1965  CE2 TYR 1 130      38.178  37.685  48.931  0.00  0.00           C  
ATOM   1966  CZ  TYR 1 130      38.177  36.272  49.029  0.00  0.00           C  
ATOM   1967  OH  TYR 1 130      39.342  35.712  49.383  0.00  0.00           O  
ATOM   1968  H   TYR 1 130      35.544  39.592  46.808  0.00  0.00           H  
ATOM   1969  HA  TYR 1 130      33.576  37.576  46.504  0.00  0.00           H  
ATOM   1970  HB2 TYR 1 130      34.467  39.399  48.953  0.00  0.00           H  
ATOM   1971  HB3 TYR 1 130      33.726  37.806  49.073  0.00  0.00           H  
ATOM   1972  HD1 TYR 1 130      34.871  35.673  48.611  0.00  0.00           H  
ATOM   1973  HD2 TYR 1 130      36.957  39.472  48.762  0.00  0.00           H  
ATOM   1974  HE1 TYR 1 130      37.050  34.503  49.097  0.00  0.00           H  
ATOM   1975  HE2 TYR 1 130      39.137  38.167  49.052  0.00  0.00           H  
ATOM   1976  HH  TYR 1 130      39.229  35.083  50.100  0.00  0.00           H  
ATOM   1977  N   ALA 1 131      31.444  38.685  47.426  0.00  0.00           N  
ATOM   1978  CA  ALA 1 131      29.948  39.028  47.257  0.00  0.00           C  
ATOM   1979  C   ALA 1 131      29.642  40.418  47.836  0.00  0.00           C  
ATOM   1980  O   ALA 1 131      28.847  41.133  47.254  0.00  0.00           O  
ATOM   1981  CB  ALA 1 131      29.218  37.783  47.793  0.00  0.00           C  
ATOM   1982  H   ALA 1 131      31.633  37.706  47.587  0.00  0.00           H  
ATOM   1983  HA  ALA 1 131      29.848  39.154  46.179  0.00  0.00           H  
ATOM   1984  HB1 ALA 1 131      28.279  38.155  48.204  0.00  0.00           H  
ATOM   1985  HB2 ALA 1 131      29.004  37.092  46.978  0.00  0.00           H  
ATOM   1986  HB3 ALA 1 131      29.699  37.389  48.689  0.00  0.00           H  
ATOM   1987  N   GLU 1 132      30.251  40.858  48.953  0.00  0.00           N  
ATOM   1988  CA  GLU 1 132      29.898  42.099  49.606  0.00  0.00           C  
ATOM   1989  C   GLU 1 132      30.040  43.452  48.868  0.00  0.00           C  
ATOM   1990  O   GLU 1 132      29.370  44.406  49.280  0.00  0.00           O  
ATOM   1991  CB  GLU 1 132      30.880  42.092  50.803  0.00  0.00           C  
ATOM   1992  CG  GLU 1 132      30.754  43.177  51.946  0.00  0.00           C  
ATOM   1993  CD  GLU 1 132      29.361  43.417  52.570  0.00  0.00           C  
ATOM   1994  OE1 GLU 1 132      28.985  44.490  53.134  0.00  0.00           O  
ATOM   1995  OE2 GLU 1 132      28.672  42.333  52.663  0.00  0.00           O  
ATOM   1996  H   GLU 1 132      30.917  40.304  49.472  0.00  0.00           H  
ATOM   1997  HA  GLU 1 132      28.873  42.232  49.953  0.00  0.00           H  
ATOM   1998  HB2 GLU 1 132      30.785  41.123  51.293  0.00  0.00           H  
ATOM   1999  HB3 GLU 1 132      31.838  42.219  50.301  0.00  0.00           H  
ATOM   2000  HG2 GLU 1 132      31.455  42.934  52.744  0.00  0.00           H  
ATOM   2001  HG3 GLU 1 132      31.062  44.066  51.395  0.00  0.00           H  
ATOM   2002  N   ILE 1 133      30.871  43.506  47.830  0.00  0.00           N  
ATOM   2003  CA  ILE 1 133      30.982  44.602  46.881  0.00  0.00           C  
ATOM   2004  C   ILE 1 133      30.146  44.465  45.532  0.00  0.00           C  
ATOM   2005  O   ILE 1 133      30.339  45.320  44.724  0.00  0.00           O  
ATOM   2006  CB  ILE 1 133      32.482  45.003  46.730  0.00  0.00           C  
ATOM   2007  CG1 ILE 1 133      33.397  44.007  45.976  0.00  0.00           C  
ATOM   2008  CG2 ILE 1 133      33.090  45.261  48.078  0.00  0.00           C  
ATOM   2009  CD1 ILE 1 133      34.852  44.538  45.722  0.00  0.00           C  
ATOM   2010  H   ILE 1 133      31.488  42.723  47.666  0.00  0.00           H  
ATOM   2011  HA  ILE 1 133      30.545  45.442  47.421  0.00  0.00           H  
ATOM   2012  HB  ILE 1 133      32.415  45.947  46.188  0.00  0.00           H  
ATOM   2013 HG12 ILE 1 133      33.492  43.125  46.608  0.00  0.00           H  
ATOM   2014 HG13 ILE 1 133      33.028  43.856  44.961  0.00  0.00           H  
ATOM   2015 HG21 ILE 1 133      32.433  45.921  48.644  0.00  0.00           H  
ATOM   2016 HG22 ILE 1 133      33.359  44.345  48.605  0.00  0.00           H  
ATOM   2017 HG23 ILE 1 133      34.075  45.725  48.018  0.00  0.00           H  
ATOM   2018 HD11 ILE 1 133      35.528  43.823  45.252  0.00  0.00           H  
ATOM   2019 HD12 ILE 1 133      34.808  45.384  45.037  0.00  0.00           H  
ATOM   2020 HD13 ILE 1 133      35.273  44.878  46.668  0.00  0.00           H  
ATOM   2021  N   ALA 1 134      29.356  43.459  45.438  0.00  0.00           N  
ATOM   2022  CA  ALA 1 134      28.419  43.248  44.319  0.00  0.00           C  
ATOM   2023  C   ALA 1 134      27.337  44.335  44.240  0.00  0.00           C  
ATOM   2024  O   ALA 1 134      26.861  44.886  45.221  0.00  0.00           O  
ATOM   2025  CB  ALA 1 134      27.851  41.805  44.276  0.00  0.00           C  
ATOM   2026  H   ALA 1 134      29.282  42.789  46.191  0.00  0.00           H  
ATOM   2027  HA  ALA 1 134      29.038  43.374  43.431  0.00  0.00           H  
ATOM   2028  HB1 ALA 1 134      28.725  41.180  44.093  0.00  0.00           H  
ATOM   2029  HB2 ALA 1 134      27.430  41.681  45.273  0.00  0.00           H  
ATOM   2030  HB3 ALA 1 134      27.101  41.733  43.488  0.00  0.00           H  
ATOM   2031  N   ARG 1 135      27.015  44.673  43.009  0.00  0.00           N  
ATOM   2032  CA  ARG 1 135      26.085  45.753  42.642  0.00  0.00           C  
ATOM   2033  C   ARG 1 135      24.791  45.356  41.970  0.00  0.00           C  
ATOM   2034  O   ARG 1 135      24.765  44.508  41.014  0.00  0.00           O  
ATOM   2035  CB  ARG 1 135      26.928  46.588  41.719  0.00  0.00           C  
ATOM   2036  CG  ARG 1 135      28.275  47.207  42.327  0.00  0.00           C  
ATOM   2037  CD  ARG 1 135      28.079  48.011  43.596  0.00  0.00           C  
ATOM   2038  NE  ARG 1 135      27.825  49.451  43.436  0.00  0.00           N  
ATOM   2039  CZ  ARG 1 135      28.743  50.359  43.232  0.00  0.00           C  
ATOM   2040  NH1 ARG 1 135      28.525  51.651  43.350  0.00  0.00           N  
ATOM   2041  NH2 ARG 1 135      30.032  50.126  42.979  0.00  0.00           N  
ATOM   2042  H   ARG 1 135      27.318  44.088  42.244  0.00  0.00           H  
ATOM   2043  HA  ARG 1 135      25.789  46.283  43.548  0.00  0.00           H  
ATOM   2044  HB2 ARG 1 135      27.247  45.897  40.939  0.00  0.00           H  
ATOM   2045  HB3 ARG 1 135      26.380  47.457  41.355  0.00  0.00           H  
ATOM   2046  HG2 ARG 1 135      28.934  46.363  42.526  0.00  0.00           H  
ATOM   2047  HG3 ARG 1 135      28.576  47.779  41.449  0.00  0.00           H  
ATOM   2048  HD2 ARG 1 135      27.287  47.619  44.234  0.00  0.00           H  
ATOM   2049  HD3 ARG 1 135      28.946  47.812  44.226  0.00  0.00           H  
ATOM   2050  HE  ARG 1 135      26.889  49.774  43.631  0.00  0.00           H  
ATOM   2051 HH11 ARG 1 135      29.377  52.193  43.323  0.00  0.00           H  
ATOM   2052 HH12 ARG 1 135      27.592  51.958  43.588  0.00  0.00           H  
ATOM   2053 HH21 ARG 1 135      30.658  50.917  43.029  0.00  0.00           H  
ATOM   2054 HH22 ARG 1 135      30.397  49.214  43.214  0.00  0.00           H  
ATOM   2055  N   PRO 1 136      23.681  45.982  42.459  0.00  0.00           N  
ATOM   2056  CA  PRO 1 136      23.539  47.126  43.412  0.00  0.00           C  
ATOM   2057  C   PRO 1 136      23.465  46.649  44.931  0.00  0.00           C  
ATOM   2058  O   PRO 1 136      23.651  47.456  45.757  0.00  0.00           O  
ATOM   2059  CB  PRO 1 136      22.346  47.837  42.794  0.00  0.00           C  
ATOM   2060  CG  PRO 1 136      21.470  46.714  42.302  0.00  0.00           C  
ATOM   2061  CD  PRO 1 136      22.397  45.645  41.853  0.00  0.00           C  
ATOM   2062  HA  PRO 1 136      24.341  47.859  43.334  0.00  0.00           H  
ATOM   2063  HB2 PRO 1 136      21.816  48.425  43.543  0.00  0.00           H  
ATOM   2064  HB3 PRO 1 136      22.662  48.492  41.983  0.00  0.00           H  
ATOM   2065  HG2 PRO 1 136      20.760  46.352  43.046  0.00  0.00           H  
ATOM   2066  HG3 PRO 1 136      20.878  46.969  41.424  0.00  0.00           H  
ATOM   2067  HD2 PRO 1 136      21.985  44.684  42.160  0.00  0.00           H  
ATOM   2068  HD3 PRO 1 136      22.398  45.583  40.765  0.00  0.00           H  
ATOM   2069  N   ASP 1 137      23.387  45.314  45.213  0.00  0.00           N  
ATOM   2070  CA  ASP 1 137      23.330  44.813  46.520  0.00  0.00           C  
ATOM   2071  C   ASP 1 137      23.981  43.405  46.543  0.00  0.00           C  
ATOM   2072  O   ASP 1 137      23.904  42.653  45.609  0.00  0.00           O  
ATOM   2073  CB  ASP 1 137      21.924  44.877  47.047  0.00  0.00           C  
ATOM   2074  CG  ASP 1 137      20.911  43.931  46.359  0.00  0.00           C  
ATOM   2075  OD1 ASP 1 137      20.640  44.207  45.162  0.00  0.00           O  
ATOM   2076  OD2 ASP 1 137      20.586  42.838  46.849  0.00  0.00           O  
ATOM   2077  H   ASP 1 137      23.370  44.646  44.456  0.00  0.00           H  
ATOM   2078  HA  ASP 1 137      23.922  45.451  47.176  0.00  0.00           H  
ATOM   2079  HB2 ASP 1 137      21.875  44.642  48.110  0.00  0.00           H  
ATOM   2080  HB3 ASP 1 137      21.515  45.885  46.972  0.00  0.00           H  
ATOM   2081  N   ASP 1 138      24.619  43.065  47.670  0.00  0.00           N  
ATOM   2082  CA  ASP 1 138      25.335  41.814  47.908  0.00  0.00           C  
ATOM   2083  C   ASP 1 138      24.562  40.419  47.717  0.00  0.00           C  
ATOM   2084  O   ASP 1 138      25.075  39.366  47.854  0.00  0.00           O  
ATOM   2085  CB  ASP 1 138      25.994  41.892  49.305  0.00  0.00           C  
ATOM   2086  CG  ASP 1 138      25.038  41.548  50.495  0.00  0.00           C  
ATOM   2087  OD1 ASP 1 138      25.500  41.277  51.591  0.00  0.00           O  
ATOM   2088  OD2 ASP 1 138      23.808  41.479  50.338  0.00  0.00           O  
ATOM   2089  H   ASP 1 138      24.708  43.753  48.404  0.00  0.00           H  
ATOM   2090  HA  ASP 1 138      26.123  41.782  47.156  0.00  0.00           H  
ATOM   2091  HB2 ASP 1 138      26.794  41.152  49.326  0.00  0.00           H  
ATOM   2092  HB3 ASP 1 138      26.271  42.930  49.486  0.00  0.00           H  
ATOM   2093  N   SER 1 139      23.348  40.378  47.247  0.00  0.00           N  
ATOM   2094  CA  SER 1 139      22.619  39.185  46.868  0.00  0.00           C  
ATOM   2095  C   SER 1 139      23.052  38.437  45.658  0.00  0.00           C  
ATOM   2096  O   SER 1 139      22.767  37.247  45.440  0.00  0.00           O  
ATOM   2097  CB  SER 1 139      21.064  39.504  46.677  0.00  0.00           C  
ATOM   2098  OG  SER 1 139      21.018  40.445  45.583  0.00  0.00           O  
ATOM   2099  H   SER 1 139      22.859  41.231  47.017  0.00  0.00           H  
ATOM   2100  HA  SER 1 139      22.735  38.518  47.722  0.00  0.00           H  
ATOM   2101  HB2 SER 1 139      20.507  38.606  46.408  0.00  0.00           H  
ATOM   2102  HB3 SER 1 139      20.694  39.875  47.633  0.00  0.00           H  
ATOM   2103  HG  SER 1 139      20.967  41.302  46.013  0.00  0.00           H  
ATOM   2104  N   LEU 1 140      23.834  39.151  44.849  0.00  0.00           N  
ATOM   2105  CA  LEU 1 140      24.212  38.654  43.542  0.00  0.00           C  
ATOM   2106  C   LEU 1 140      25.458  37.756  43.624  0.00  0.00           C  
ATOM   2107  O   LEU 1 140      26.614  38.220  43.648  0.00  0.00           O  
ATOM   2108  CB  LEU 1 140      24.283  39.926  42.595  0.00  0.00           C  
ATOM   2109  CG  LEU 1 140      24.514  39.529  41.168  0.00  0.00           C  
ATOM   2110  CD1 LEU 1 140      23.204  39.223  40.426  0.00  0.00           C  
ATOM   2111  CD2 LEU 1 140      25.207  40.745  40.500  0.00  0.00           C  
ATOM   2112  H   LEU 1 140      24.009  40.134  45.001  0.00  0.00           H  
ATOM   2113  HA  LEU 1 140      23.374  38.030  43.232  0.00  0.00           H  
ATOM   2114  HB2 LEU 1 140      23.365  40.476  42.798  0.00  0.00           H  
ATOM   2115  HB3 LEU 1 140      25.062  40.574  42.997  0.00  0.00           H  
ATOM   2116  HG  LEU 1 140      25.320  38.796  41.145  0.00  0.00           H  
ATOM   2117 HD11 LEU 1 140      22.659  40.164  40.499  0.00  0.00           H  
ATOM   2118 HD12 LEU 1 140      23.464  39.037  39.384  0.00  0.00           H  
ATOM   2119 HD13 LEU 1 140      22.705  38.345  40.835  0.00  0.00           H  
ATOM   2120 HD21 LEU 1 140      24.481  41.548  40.630  0.00  0.00           H  
ATOM   2121 HD22 LEU 1 140      26.170  41.011  40.936  0.00  0.00           H  
ATOM   2122 HD23 LEU 1 140      25.376  40.529  39.445  0.00  0.00           H  
ATOM   2123  N   GLU 1 141      25.252  36.357  43.561  0.00  0.00           N  
ATOM   2124  CA  GLU 1 141      26.312  35.426  43.503  0.00  0.00           C  
ATOM   2125  C   GLU 1 141      27.390  35.676  42.422  0.00  0.00           C  
ATOM   2126  O   GLU 1 141      27.011  35.733  41.297  0.00  0.00           O  
ATOM   2127  CB  GLU 1 141      25.809  33.982  43.526  0.00  0.00           C  
ATOM   2128  CG  GLU 1 141      26.897  32.891  43.391  0.00  0.00           C  
ATOM   2129  CD  GLU 1 141      26.518  31.613  44.135  0.00  0.00           C  
ATOM   2130  OE1 GLU 1 141      26.459  31.678  45.351  0.00  0.00           O  
ATOM   2131  OE2 GLU 1 141      26.292  30.604  43.464  0.00  0.00           O  
ATOM   2132  H   GLU 1 141      24.292  36.043  43.547  0.00  0.00           H  
ATOM   2133  HA  GLU 1 141      26.886  35.457  44.429  0.00  0.00           H  
ATOM   2134  HB2 GLU 1 141      25.452  33.891  44.551  0.00  0.00           H  
ATOM   2135  HB3 GLU 1 141      25.045  33.860  42.758  0.00  0.00           H  
ATOM   2136  HG2 GLU 1 141      26.931  32.713  42.317  0.00  0.00           H  
ATOM   2137  HG3 GLU 1 141      27.900  33.289  43.544  0.00  0.00           H  
ATOM   2138  N   PRO 1 142      28.719  35.772  42.798  0.00  0.00           N  
ATOM   2139  CA  PRO 1 142      29.717  35.942  41.734  0.00  0.00           C  
ATOM   2140  C   PRO 1 142      30.087  34.638  40.976  0.00  0.00           C  
ATOM   2141  O   PRO 1 142      29.712  33.560  41.252  0.00  0.00           O  
ATOM   2142  CB  PRO 1 142      30.993  36.357  42.520  0.00  0.00           C  
ATOM   2143  CG  PRO 1 142      30.524  36.924  43.828  0.00  0.00           C  
ATOM   2144  CD  PRO 1 142      29.199  36.181  44.050  0.00  0.00           C  
ATOM   2145  HA  PRO 1 142      29.484  36.756  41.048  0.00  0.00           H  
ATOM   2146  HB2 PRO 1 142      31.774  35.615  42.685  0.00  0.00           H  
ATOM   2147  HB3 PRO 1 142      31.396  37.217  41.984  0.00  0.00           H  
ATOM   2148  HG2 PRO 1 142      31.220  36.735  44.644  0.00  0.00           H  
ATOM   2149  HG3 PRO 1 142      30.369  38.002  43.781  0.00  0.00           H  
ATOM   2150  HD2 PRO 1 142      28.501  36.734  44.679  0.00  0.00           H  
ATOM   2151  HD3 PRO 1 142      29.369  35.292  44.658  0.00  0.00           H  
ATOM   2152  N   PHE 1 143      30.945  34.806  39.943  0.00  0.00           N  
ATOM   2153  CA  PHE 1 143      31.398  33.726  38.997  0.00  0.00           C  
ATOM   2154  C   PHE 1 143      32.329  32.719  39.562  0.00  0.00           C  
ATOM   2155  O   PHE 1 143      31.959  31.547  39.567  0.00  0.00           O  
ATOM   2156  CB  PHE 1 143      31.980  34.465  37.870  0.00  0.00           C  
ATOM   2157  CG  PHE 1 143      32.627  33.598  36.829  0.00  0.00           C  
ATOM   2158  CD1 PHE 1 143      31.729  32.933  35.972  0.00  0.00           C  
ATOM   2159  CD2 PHE 1 143      34.000  33.224  36.786  0.00  0.00           C  
ATOM   2160  CE1 PHE 1 143      32.153  31.860  35.130  0.00  0.00           C  
ATOM   2161  CE2 PHE 1 143      34.439  32.199  35.928  0.00  0.00           C  
ATOM   2162  CZ  PHE 1 143      33.554  31.526  35.112  0.00  0.00           C  
ATOM   2163  H   PHE 1 143      31.127  35.765  39.682  0.00  0.00           H  
ATOM   2164  HA  PHE 1 143      30.473  33.291  38.617  0.00  0.00           H  
ATOM   2165  HB2 PHE 1 143      31.168  35.007  37.385  0.00  0.00           H  
ATOM   2166  HB3 PHE 1 143      32.655  35.213  38.287  0.00  0.00           H  
ATOM   2167  HD1 PHE 1 143      30.669  33.071  36.132  0.00  0.00           H  
ATOM   2168  HD2 PHE 1 143      34.679  33.745  37.445  0.00  0.00           H  
ATOM   2169  HE1 PHE 1 143      31.426  31.308  34.552  0.00  0.00           H  
ATOM   2170  HE2 PHE 1 143      35.500  31.997  35.922  0.00  0.00           H  
ATOM   2171  HZ  PHE 1 143      33.794  30.667  34.502  0.00  0.00           H  
ATOM   2172  N   PHE 1 144      33.264  33.115  40.421  0.00  0.00           N  
ATOM   2173  CA  PHE 1 144      34.120  32.184  41.043  0.00  0.00           C  
ATOM   2174  C   PHE 1 144      33.572  31.480  42.293  0.00  0.00           C  
ATOM   2175  O   PHE 1 144      33.976  30.417  42.693  0.00  0.00           O  
ATOM   2176  CB  PHE 1 144      35.382  32.937  41.489  0.00  0.00           C  
ATOM   2177  CG  PHE 1 144      36.536  31.957  41.599  0.00  0.00           C  
ATOM   2178  CD1 PHE 1 144      37.348  31.816  40.469  0.00  0.00           C  
ATOM   2179  CD2 PHE 1 144      36.879  31.216  42.818  0.00  0.00           C  
ATOM   2180  CE1 PHE 1 144      38.392  30.870  40.376  0.00  0.00           C  
ATOM   2181  CE2 PHE 1 144      37.890  30.248  42.746  0.00  0.00           C  
ATOM   2182  CZ  PHE 1 144      38.630  30.053  41.520  0.00  0.00           C  
ATOM   2183  H   PHE 1 144      33.533  34.087  40.472  0.00  0.00           H  
ATOM   2184  HA  PHE 1 144      34.521  31.437  40.359  0.00  0.00           H  
ATOM   2185  HB2 PHE 1 144      35.598  33.825  40.895  0.00  0.00           H  
ATOM   2186  HB3 PHE 1 144      35.300  33.348  42.496  0.00  0.00           H  
ATOM   2187  HD1 PHE 1 144      37.118  32.410  39.597  0.00  0.00           H  
ATOM   2188  HD2 PHE 1 144      36.250  31.426  43.670  0.00  0.00           H  
ATOM   2189  HE1 PHE 1 144      39.012  30.862  39.492  0.00  0.00           H  
ATOM   2190  HE2 PHE 1 144      38.114  29.635  43.607  0.00  0.00           H  
ATOM   2191  HZ  PHE 1 144      39.291  29.208  41.395  0.00  0.00           H  
ATOM   2192  N   ASP 1 145      32.471  32.002  42.868  0.00  0.00           N  
ATOM   2193  CA  ASP 1 145      31.676  31.383  43.849  0.00  0.00           C  
ATOM   2194  C   ASP 1 145      30.767  30.236  43.256  0.00  0.00           C  
ATOM   2195  O   ASP 1 145      30.711  29.164  43.824  0.00  0.00           O  
ATOM   2196  CB  ASP 1 145      30.977  32.504  44.648  0.00  0.00           C  
ATOM   2197  CG  ASP 1 145      32.001  33.375  45.438  0.00  0.00           C  
ATOM   2198  OD1 ASP 1 145      32.322  32.945  46.555  0.00  0.00           O  
ATOM   2199  OD2 ASP 1 145      32.485  34.415  45.014  0.00  0.00           O  
ATOM   2200  H   ASP 1 145      32.102  32.789  42.353  0.00  0.00           H  
ATOM   2201  HA  ASP 1 145      32.274  30.926  44.637  0.00  0.00           H  
ATOM   2202  HB2 ASP 1 145      30.487  33.198  43.966  0.00  0.00           H  
ATOM   2203  HB3 ASP 1 145      30.268  32.065  45.350  0.00  0.00           H  
ATOM   2204  N   SER 1 146      30.155  30.608  42.031  0.00  0.00           N  
ATOM   2205  CA  SER 1 146      29.520  29.543  41.269  0.00  0.00           C  
ATOM   2206  C   SER 1 146      30.362  28.457  40.774  0.00  0.00           C  
ATOM   2207  O   SER 1 146      29.980  27.274  40.795  0.00  0.00           O  
ATOM   2208  CB  SER 1 146      28.837  30.161  40.022  0.00  0.00           C  
ATOM   2209  OG  SER 1 146      27.837  31.110  40.181  0.00  0.00           O  
ATOM   2210  H   SER 1 146      30.265  31.566  41.731  0.00  0.00           H  
ATOM   2211  HA  SER 1 146      28.703  29.034  41.780  0.00  0.00           H  
ATOM   2212  HB2 SER 1 146      29.677  30.664  39.544  0.00  0.00           H  
ATOM   2213  HB3 SER 1 146      28.414  29.324  39.466  0.00  0.00           H  
ATOM   2214  HG  SER 1 146      27.000  30.661  40.320  0.00  0.00           H  
ATOM   2215  N   LEU 1 147      31.636  28.768  40.407  0.00  0.00           N  
ATOM   2216  CA  LEU 1 147      32.667  27.743  40.064  0.00  0.00           C  
ATOM   2217  C   LEU 1 147      32.826  26.707  41.239  0.00  0.00           C  
ATOM   2218  O   LEU 1 147      32.604  25.490  41.079  0.00  0.00           O  
ATOM   2219  CB  LEU 1 147      34.011  28.362  39.641  0.00  0.00           C  
ATOM   2220  CG  LEU 1 147      34.295  28.697  38.145  0.00  0.00           C  
ATOM   2221  CD1 LEU 1 147      35.480  29.682  38.036  0.00  0.00           C  
ATOM   2222  CD2 LEU 1 147      34.759  27.464  37.284  0.00  0.00           C  
ATOM   2223  H   LEU 1 147      31.982  29.709  40.528  0.00  0.00           H  
ATOM   2224  HA  LEU 1 147      32.323  27.098  39.256  0.00  0.00           H  
ATOM   2225  HB2 LEU 1 147      34.093  29.283  40.218  0.00  0.00           H  
ATOM   2226  HB3 LEU 1 147      34.849  27.724  39.920  0.00  0.00           H  
ATOM   2227  HG  LEU 1 147      33.434  29.230  37.742  0.00  0.00           H  
ATOM   2228 HD11 LEU 1 147      35.596  29.851  36.966  0.00  0.00           H  
ATOM   2229 HD12 LEU 1 147      35.180  30.607  38.528  0.00  0.00           H  
ATOM   2230 HD13 LEU 1 147      36.398  29.277  38.462  0.00  0.00           H  
ATOM   2231 HD21 LEU 1 147      35.643  26.922  37.619  0.00  0.00           H  
ATOM   2232 HD22 LEU 1 147      33.896  26.849  37.027  0.00  0.00           H  
ATOM   2233 HD23 LEU 1 147      34.986  27.911  36.316  0.00  0.00           H  
ATOM   2234  N   VAL 1 148      33.304  27.183  42.372  0.00  0.00           N  
ATOM   2235  CA  VAL 1 148      33.629  26.374  43.562  0.00  0.00           C  
ATOM   2236  C   VAL 1 148      32.553  25.400  44.001  0.00  0.00           C  
ATOM   2237  O   VAL 1 148      32.845  24.450  44.710  0.00  0.00           O  
ATOM   2238  CB  VAL 1 148      34.143  27.303  44.659  0.00  0.00           C  
ATOM   2239  CG1 VAL 1 148      34.352  26.598  46.039  0.00  0.00           C  
ATOM   2240  CG2 VAL 1 148      35.475  27.945  44.271  0.00  0.00           C  
ATOM   2241  H   VAL 1 148      33.469  28.178  42.433  0.00  0.00           H  
ATOM   2242  HA  VAL 1 148      34.429  25.736  43.186  0.00  0.00           H  
ATOM   2243  HB  VAL 1 148      33.381  28.069  44.807  0.00  0.00           H  
ATOM   2244 HG11 VAL 1 148      34.749  27.240  46.826  0.00  0.00           H  
ATOM   2245 HG12 VAL 1 148      33.542  26.113  46.583  0.00  0.00           H  
ATOM   2246 HG13 VAL 1 148      35.064  25.798  45.838  0.00  0.00           H  
ATOM   2247 HG21 VAL 1 148      35.774  28.621  45.073  0.00  0.00           H  
ATOM   2248 HG22 VAL 1 148      36.186  27.120  44.240  0.00  0.00           H  
ATOM   2249 HG23 VAL 1 148      35.446  28.407  43.284  0.00  0.00           H  
ATOM   2250  N   LYS 1 149      31.271  25.730  43.714  0.00  0.00           N  
ATOM   2251  CA  LYS 1 149      30.000  24.997  43.881  0.00  0.00           C  
ATOM   2252  C   LYS 1 149      29.956  23.942  42.814  0.00  0.00           C  
ATOM   2253  O   LYS 1 149      29.931  22.791  43.216  0.00  0.00           O  
ATOM   2254  CB  LYS 1 149      28.883  26.044  43.715  0.00  0.00           C  
ATOM   2255  CG  LYS 1 149      28.197  26.512  45.015  0.00  0.00           C  
ATOM   2256  CD  LYS 1 149      27.208  27.742  44.941  0.00  0.00           C  
ATOM   2257  CE  LYS 1 149      26.473  27.961  46.239  0.00  0.00           C  
ATOM   2258  NZ  LYS 1 149      25.545  29.085  46.174  0.00  0.00           N  
ATOM   2259  H   LYS 1 149      31.239  26.643  43.284  0.00  0.00           H  
ATOM   2260  HA  LYS 1 149      29.869  24.451  44.816  0.00  0.00           H  
ATOM   2261  HB2 LYS 1 149      29.087  26.982  43.198  0.00  0.00           H  
ATOM   2262  HB3 LYS 1 149      28.095  25.651  43.073  0.00  0.00           H  
ATOM   2263  HG2 LYS 1 149      27.584  25.671  45.337  0.00  0.00           H  
ATOM   2264  HG3 LYS 1 149      29.038  26.832  45.631  0.00  0.00           H  
ATOM   2265  HD2 LYS 1 149      27.776  28.580  44.536  0.00  0.00           H  
ATOM   2266  HD3 LYS 1 149      26.502  27.548  44.134  0.00  0.00           H  
ATOM   2267  HE2 LYS 1 149      26.013  27.120  46.758  0.00  0.00           H  
ATOM   2268  HE3 LYS 1 149      27.218  28.210  46.996  0.00  0.00           H  
ATOM   2269  HZ1 LYS 1 149      24.863  28.876  45.459  0.00  0.00           H  
ATOM   2270  HZ2 LYS 1 149      25.159  29.297  47.083  0.00  0.00           H  
ATOM   2271  HZ3 LYS 1 149      25.966  29.960  45.896  0.00  0.00           H  
ATOM   2272  N   GLN 1 150      29.627  24.334  41.558  0.00  0.00           N  
ATOM   2273  CA  GLN 1 150      29.141  23.526  40.398  0.00  0.00           C  
ATOM   2274  C   GLN 1 150      30.242  22.742  39.777  0.00  0.00           C  
ATOM   2275  O   GLN 1 150      30.014  21.958  38.821  0.00  0.00           O  
ATOM   2276  CB  GLN 1 150      28.532  24.488  39.370  0.00  0.00           C  
ATOM   2277  CG  GLN 1 150      27.163  25.031  39.913  0.00  0.00           C  
ATOM   2278  CD  GLN 1 150      26.427  25.872  38.857  0.00  0.00           C  
ATOM   2279  OE1 GLN 1 150      26.306  25.469  37.705  0.00  0.00           O  
ATOM   2280  NE2 GLN 1 150      25.918  27.000  39.213  0.00  0.00           N  
ATOM   2281  H   GLN 1 150      29.651  25.324  41.356  0.00  0.00           H  
ATOM   2282  HA  GLN 1 150      28.426  22.785  40.757  0.00  0.00           H  
ATOM   2283  HB2 GLN 1 150      29.244  25.313  39.371  0.00  0.00           H  
ATOM   2284  HB3 GLN 1 150      28.446  23.999  38.400  0.00  0.00           H  
ATOM   2285  HG2 GLN 1 150      26.546  24.153  40.105  0.00  0.00           H  
ATOM   2286  HG3 GLN 1 150      27.227  25.577  40.854  0.00  0.00           H  
ATOM   2287 HE21 GLN 1 150      25.660  27.632  38.469  0.00  0.00           H  
ATOM   2288 HE22 GLN 1 150      25.922  27.354  40.158  0.00  0.00           H  
ATOM   2289  N   THR 1 151      31.472  22.720  40.279  0.00  0.00           N  
ATOM   2290  CA  THR 1 151      32.692  22.104  39.650  0.00  0.00           C  
ATOM   2291  C   THR 1 151      33.601  21.618  40.785  0.00  0.00           C  
ATOM   2292  O   THR 1 151      33.770  22.188  41.878  0.00  0.00           O  
ATOM   2293  CB  THR 1 151      33.501  22.993  38.717  0.00  0.00           C  
ATOM   2294  OG1 THR 1 151      34.230  23.991  39.384  0.00  0.00           O  
ATOM   2295  CG2 THR 1 151      32.617  23.685  37.647  0.00  0.00           C  
ATOM   2296  H   THR 1 151      31.585  23.429  40.990  0.00  0.00           H  
ATOM   2297  HA  THR 1 151      32.324  21.249  39.083  0.00  0.00           H  
ATOM   2298  HB  THR 1 151      34.124  22.436  38.017  0.00  0.00           H  
ATOM   2299  HG1 THR 1 151      33.633  24.411  40.008  0.00  0.00           H  
ATOM   2300 HG21 THR 1 151      33.122  24.446  37.052  0.00  0.00           H  
ATOM   2301 HG22 THR 1 151      32.332  22.878  36.973  0.00  0.00           H  
ATOM   2302 HG23 THR 1 151      31.691  24.060  38.081  0.00  0.00           H  
ATOM   2303  N   HIS 1 152      34.396  20.572  40.516  0.00  0.00           N  
ATOM   2304  CA  HIS 1 152      35.449  19.972  41.339  0.00  0.00           C  
ATOM   2305  C   HIS 1 152      36.770  20.781  41.535  0.00  0.00           C  
ATOM   2306  O   HIS 1 152      37.459  20.444  42.480  0.00  0.00           O  
ATOM   2307  CB  HIS 1 152      35.786  18.666  40.539  0.00  0.00           C  
ATOM   2308  CG  HIS 1 152      36.609  17.669  41.351  0.00  0.00           C  
ATOM   2309  ND1 HIS 1 152      36.132  16.911  42.303  0.00  0.00           N  
ATOM   2310  CD2 HIS 1 152      37.972  17.702  41.455  0.00  0.00           C  
ATOM   2311  CE1 HIS 1 152      37.164  16.238  42.889  0.00  0.00           C  
ATOM   2312  NE2 HIS 1 152      38.330  16.660  42.333  0.00  0.00           N  
ATOM   2313  H   HIS 1 152      34.188  20.143  39.626  0.00  0.00           H  
ATOM   2314  HA  HIS 1 152      35.072  19.637  42.305  0.00  0.00           H  
ATOM   2315  HB2 HIS 1 152      34.861  18.176  40.233  0.00  0.00           H  
ATOM   2316  HB3 HIS 1 152      36.368  18.883  39.643  0.00  0.00           H  
ATOM   2317  HD1 HIS 1 152      35.165  16.844  42.586  0.00  0.00           H  
ATOM   2318  HD2 HIS 1 152      38.629  18.267  40.810  0.00  0.00           H  
ATOM   2319  HE1 HIS 1 152      37.161  15.595  43.757  0.00  0.00           H  
ATOM   2320  N   VAL 1 153      37.020  21.761  40.662  0.00  0.00           N  
ATOM   2321  CA  VAL 1 153      38.176  22.640  40.720  0.00  0.00           C  
ATOM   2322  C   VAL 1 153      38.424  23.202  42.144  0.00  0.00           C  
ATOM   2323  O   VAL 1 153      37.391  23.599  42.785  0.00  0.00           O  
ATOM   2324  CB  VAL 1 153      38.004  23.807  39.757  0.00  0.00           C  
ATOM   2325  CG1 VAL 1 153      39.179  24.897  39.743  0.00  0.00           C  
ATOM   2326  CG2 VAL 1 153      38.050  23.173  38.329  0.00  0.00           C  
ATOM   2327  H   VAL 1 153      36.354  21.949  39.927  0.00  0.00           H  
ATOM   2328  HA  VAL 1 153      39.066  22.161  40.311  0.00  0.00           H  
ATOM   2329  HB  VAL 1 153      37.109  24.377  40.009  0.00  0.00           H  
ATOM   2330 HG11 VAL 1 153      38.913  25.717  39.077  0.00  0.00           H  
ATOM   2331 HG12 VAL 1 153      39.277  25.353  40.728  0.00  0.00           H  
ATOM   2332 HG13 VAL 1 153      40.121  24.416  39.477  0.00  0.00           H  
ATOM   2333 HG21 VAL 1 153      39.011  22.727  38.076  0.00  0.00           H  
ATOM   2334 HG22 VAL 1 153      37.358  22.331  38.313  0.00  0.00           H  
ATOM   2335 HG23 VAL 1 153      37.942  24.024  37.656  0.00  0.00           H  
ATOM   2336  N   PRO 1 154      39.630  23.347  42.749  0.00  0.00           N  
ATOM   2337  CA  PRO 1 154      39.972  23.982  44.043  0.00  0.00           C  
ATOM   2338  C   PRO 1 154      39.605  25.466  44.037  0.00  0.00           C  
ATOM   2339  O   PRO 1 154      39.570  26.285  43.039  0.00  0.00           O  
ATOM   2340  CB  PRO 1 154      41.418  23.848  44.293  0.00  0.00           C  
ATOM   2341  CG  PRO 1 154      41.816  22.622  43.379  0.00  0.00           C  
ATOM   2342  CD  PRO 1 154      40.792  22.702  42.227  0.00  0.00           C  
ATOM   2343  HA  PRO 1 154      39.327  23.452  44.744  0.00  0.00           H  
ATOM   2344  HB2 PRO 1 154      41.995  24.731  44.018  0.00  0.00           H  
ATOM   2345  HB3 PRO 1 154      41.678  23.733  45.345  0.00  0.00           H  
ATOM   2346  HG2 PRO 1 154      42.835  22.627  42.992  0.00  0.00           H  
ATOM   2347  HG3 PRO 1 154      41.592  21.688  43.894  0.00  0.00           H  
ATOM   2348  HD2 PRO 1 154      40.592  21.707  41.829  0.00  0.00           H  
ATOM   2349  HD3 PRO 1 154      41.130  23.251  41.348  0.00  0.00           H  
ATOM   2350  N   ASN 1 155      39.329  25.848  45.304  0.00  0.00           N  
ATOM   2351  CA  ASN 1 155      38.929  27.177  45.812  0.00  0.00           C  
ATOM   2352  C   ASN 1 155      40.211  28.072  45.893  0.00  0.00           C  
ATOM   2353  O   ASN 1 155      40.568  28.535  46.986  0.00  0.00           O  
ATOM   2354  CB  ASN 1 155      38.317  26.989  47.241  0.00  0.00           C  
ATOM   2355  CG  ASN 1 155      37.547  28.213  47.780  0.00  0.00           C  
ATOM   2356  OD1 ASN 1 155      37.429  29.264  47.267  0.00  0.00           O  
ATOM   2357  ND2 ASN 1 155      36.911  27.945  48.946  0.00  0.00           N  
ATOM   2358  H   ASN 1 155      39.313  25.018  45.879  0.00  0.00           H  
ATOM   2359  HA  ASN 1 155      38.197  27.560  45.101  0.00  0.00           H  
ATOM   2360  HB2 ASN 1 155      37.581  26.187  47.303  0.00  0.00           H  
ATOM   2361  HB3 ASN 1 155      39.129  26.721  47.917  0.00  0.00           H  
ATOM   2362 HD21 ASN 1 155      36.415  28.701  49.396  0.00  0.00           H  
ATOM   2363 HD22 ASN 1 155      37.067  27.045  49.378  0.00  0.00           H  
ATOM   2364  N   LEU 1 156      40.892  28.181  44.712  0.00  0.00           N  
ATOM   2365  CA  LEU 1 156      42.176  28.899  44.513  0.00  0.00           C  
ATOM   2366  C   LEU 1 156      42.365  29.289  43.092  0.00  0.00           C  
ATOM   2367  O   LEU 1 156      42.036  28.549  42.156  0.00  0.00           O  
ATOM   2368  CB  LEU 1 156      43.276  28.006  45.020  0.00  0.00           C  
ATOM   2369  CG  LEU 1 156      44.767  28.509  44.774  0.00  0.00           C  
ATOM   2370  CD1 LEU 1 156      45.531  27.920  45.919  0.00  0.00           C  
ATOM   2371  CD2 LEU 1 156      45.434  28.035  43.502  0.00  0.00           C  
ATOM   2372  H   LEU 1 156      40.363  27.849  43.918  0.00  0.00           H  
ATOM   2373  HA  LEU 1 156      42.126  29.781  45.151  0.00  0.00           H  
ATOM   2374  HB2 LEU 1 156      43.074  27.845  46.079  0.00  0.00           H  
ATOM   2375  HB3 LEU 1 156      43.071  27.093  44.461  0.00  0.00           H  
ATOM   2376  HG  LEU 1 156      44.961  29.555  45.008  0.00  0.00           H  
ATOM   2377 HD11 LEU 1 156      45.101  28.288  46.851  0.00  0.00           H  
ATOM   2378 HD12 LEU 1 156      45.465  26.833  45.948  0.00  0.00           H  
ATOM   2379 HD13 LEU 1 156      46.593  28.163  45.877  0.00  0.00           H  
ATOM   2380 HD21 LEU 1 156      46.214  28.781  43.345  0.00  0.00           H  
ATOM   2381 HD22 LEU 1 156      45.648  26.967  43.487  0.00  0.00           H  
ATOM   2382 HD23 LEU 1 156      44.657  28.068  42.739  0.00  0.00           H  
ATOM   2383  N   PHE 1 157      42.975  30.483  42.836  0.00  0.00           N  
ATOM   2384  CA  PHE 1 157      43.734  30.778  41.626  0.00  0.00           C  
ATOM   2385  C   PHE 1 157      45.022  31.558  41.831  0.00  0.00           C  
ATOM   2386  O   PHE 1 157      45.279  31.985  42.962  0.00  0.00           O  
ATOM   2387  CB  PHE 1 157      42.716  31.456  40.654  0.00  0.00           C  
ATOM   2388  CG  PHE 1 157      42.236  32.834  41.003  0.00  0.00           C  
ATOM   2389  CD1 PHE 1 157      41.103  33.032  41.817  0.00  0.00           C  
ATOM   2390  CD2 PHE 1 157      43.073  33.997  40.730  0.00  0.00           C  
ATOM   2391  CE1 PHE 1 157      40.549  34.299  41.959  0.00  0.00           C  
ATOM   2392  CE2 PHE 1 157      42.703  35.231  41.204  0.00  0.00           C  
ATOM   2393  CZ  PHE 1 157      41.416  35.420  41.746  0.00  0.00           C  
ATOM   2394  H   PHE 1 157      43.325  30.981  43.642  0.00  0.00           H  
ATOM   2395  HA  PHE 1 157      44.130  29.880  41.153  0.00  0.00           H  
ATOM   2396  HB2 PHE 1 157      43.248  31.431  39.703  0.00  0.00           H  
ATOM   2397  HB3 PHE 1 157      41.854  30.795  40.574  0.00  0.00           H  
ATOM   2398  HD1 PHE 1 157      40.490  32.190  42.102  0.00  0.00           H  
ATOM   2399  HD2 PHE 1 157      43.919  33.829  40.080  0.00  0.00           H  
ATOM   2400  HE1 PHE 1 157      39.590  34.409  42.443  0.00  0.00           H  
ATOM   2401  HE2 PHE 1 157      43.182  36.155  40.917  0.00  0.00           H  
ATOM   2402  HZ  PHE 1 157      41.067  36.404  42.025  0.00  0.00           H  
ATOM   2403  N   SER 1 158      45.871  31.719  40.803  0.00  0.00           N  
ATOM   2404  CA  SER 1 158      46.946  32.674  40.790  0.00  0.00           C  
ATOM   2405  C   SER 1 158      46.989  33.488  39.478  0.00  0.00           C  
ATOM   2406  O   SER 1 158      46.172  33.309  38.538  0.00  0.00           O  
ATOM   2407  CB  SER 1 158      48.255  31.872  41.000  0.00  0.00           C  
ATOM   2408  OG  SER 1 158      48.402  30.905  39.962  0.00  0.00           O  
ATOM   2409  H   SER 1 158      45.542  31.345  39.924  0.00  0.00           H  
ATOM   2410  HA  SER 1 158      46.784  33.430  41.557  0.00  0.00           H  
ATOM   2411  HB2 SER 1 158      49.090  32.574  41.022  0.00  0.00           H  
ATOM   2412  HB3 SER 1 158      48.311  31.424  41.992  0.00  0.00           H  
ATOM   2413  HG  SER 1 158      48.016  30.107  40.330  0.00  0.00           H  
ATOM   2414  N   LEU 1 159      47.867  34.449  39.373  0.00  0.00           N  
ATOM   2415  CA  LEU 1 159      48.000  35.523  38.268  0.00  0.00           C  
ATOM   2416  C   LEU 1 159      49.453  35.855  38.161  0.00  0.00           C  
ATOM   2417  O   LEU 1 159      50.182  36.249  39.098  0.00  0.00           O  
ATOM   2418  CB  LEU 1 159      47.145  36.830  38.692  0.00  0.00           C  
ATOM   2419  CG  LEU 1 159      47.118  37.859  37.498  0.00  0.00           C  
ATOM   2420  CD1 LEU 1 159      46.138  37.404  36.377  0.00  0.00           C  
ATOM   2421  CD2 LEU 1 159      46.700  39.186  38.059  0.00  0.00           C  
ATOM   2422  H   LEU 1 159      48.451  34.651  40.172  0.00  0.00           H  
ATOM   2423  HA  LEU 1 159      47.629  35.038  37.365  0.00  0.00           H  
ATOM   2424  HB2 LEU 1 159      46.095  36.586  38.854  0.00  0.00           H  
ATOM   2425  HB3 LEU 1 159      47.591  37.253  39.593  0.00  0.00           H  
ATOM   2426  HG  LEU 1 159      48.109  38.103  37.116  0.00  0.00           H  
ATOM   2427 HD11 LEU 1 159      46.557  36.524  35.888  0.00  0.00           H  
ATOM   2428 HD12 LEU 1 159      45.195  37.225  36.893  0.00  0.00           H  
ATOM   2429 HD13 LEU 1 159      46.090  38.263  35.707  0.00  0.00           H  
ATOM   2430 HD21 LEU 1 159      47.251  39.339  38.986  0.00  0.00           H  
ATOM   2431 HD22 LEU 1 159      46.994  39.969  37.359  0.00  0.00           H  
ATOM   2432 HD23 LEU 1 159      45.619  39.223  38.195  0.00  0.00           H  
ATOM   2433  N   GLN 1 160      49.850  35.850  36.935  0.00  0.00           N  
ATOM   2434  CA  GLN 1 160      51.046  36.614  36.510  0.00  0.00           C  
ATOM   2435  C   GLN 1 160      50.695  37.636  35.389  0.00  0.00           C  
ATOM   2436  O   GLN 1 160      49.809  37.373  34.595  0.00  0.00           O  
ATOM   2437  CB  GLN 1 160      52.098  35.470  36.196  0.00  0.00           C  
ATOM   2438  CG  GLN 1 160      53.414  36.144  35.879  0.00  0.00           C  
ATOM   2439  CD  GLN 1 160      54.368  35.494  34.875  0.00  0.00           C  
ATOM   2440  OE1 GLN 1 160      53.956  35.015  33.855  0.00  0.00           O  
ATOM   2441  NE2 GLN 1 160      55.625  35.429  35.269  0.00  0.00           N  
ATOM   2442  H   GLN 1 160      49.394  35.353  36.183  0.00  0.00           H  
ATOM   2443  HA  GLN 1 160      51.471  37.217  37.312  0.00  0.00           H  
ATOM   2444  HB2 GLN 1 160      52.234  34.776  37.025  0.00  0.00           H  
ATOM   2445  HB3 GLN 1 160      51.688  34.850  35.398  0.00  0.00           H  
ATOM   2446  HG2 GLN 1 160      53.325  37.103  35.368  0.00  0.00           H  
ATOM   2447  HG3 GLN 1 160      53.988  36.395  36.771  0.00  0.00           H  
ATOM   2448 HE21 GLN 1 160      56.371  35.016  34.727  0.00  0.00           H  
ATOM   2449 HE22 GLN 1 160      55.933  36.022  36.026  0.00  0.00           H  
ATOM   2450  N   LEU 1 161      51.530  38.739  35.334  0.00  0.00           N  
ATOM   2451  CA  LEU 1 161      51.467  39.752  34.286  0.00  0.00           C  
ATOM   2452  C   LEU 1 161      52.837  40.216  33.808  0.00  0.00           C  
ATOM   2453  O   LEU 1 161      53.638  40.531  34.651  0.00  0.00           O  
ATOM   2454  CB  LEU 1 161      50.733  40.878  34.855  0.00  0.00           C  
ATOM   2455  CG  LEU 1 161      49.260  40.586  35.327  0.00  0.00           C  
ATOM   2456  CD1 LEU 1 161      48.706  41.801  35.947  0.00  0.00           C  
ATOM   2457  CD2 LEU 1 161      48.217  40.293  34.187  0.00  0.00           C  
ATOM   2458  H   LEU 1 161      52.127  38.921  36.128  0.00  0.00           H  
ATOM   2459  HA  LEU 1 161      50.948  39.371  33.407  0.00  0.00           H  
ATOM   2460  HB2 LEU 1 161      51.211  41.270  35.752  0.00  0.00           H  
ATOM   2461  HB3 LEU 1 161      50.705  41.733  34.179  0.00  0.00           H  
ATOM   2462  HG  LEU 1 161      49.265  39.731  36.003  0.00  0.00           H  
ATOM   2463 HD11 LEU 1 161      48.736  42.769  35.448  0.00  0.00           H  
ATOM   2464 HD12 LEU 1 161      47.662  41.784  36.260  0.00  0.00           H  
ATOM   2465 HD13 LEU 1 161      49.395  41.925  36.783  0.00  0.00           H  
ATOM   2466 HD21 LEU 1 161      48.028  41.151  33.542  0.00  0.00           H  
ATOM   2467 HD22 LEU 1 161      48.457  39.399  33.611  0.00  0.00           H  
ATOM   2468 HD23 LEU 1 161      47.318  40.023  34.740  0.00  0.00           H  
ATOM   2469  N   CYS 1 162      53.143  40.321  32.508  0.00  0.00           N  
ATOM   2470  CA  CYS 1 162      54.529  40.634  32.050  0.00  0.00           C  
ATOM   2471  C   CYS 1 162      54.773  42.105  31.783  0.00  0.00           C  
ATOM   2472  O   CYS 1 162      55.916  42.478  31.807  0.00  0.00           O  
ATOM   2473  CB  CYS 1 162      54.750  39.653  30.833  0.00  0.00           C  
ATOM   2474  SG  CYS 1 162      54.668  37.941  31.398  0.00  0.00           S  
ATOM   2475  H   CYS 1 162      52.374  40.247  31.857  0.00  0.00           H  
ATOM   2476  HA  CYS 1 162      55.123  40.363  32.923  0.00  0.00           H  
ATOM   2477  HB2 CYS 1 162      54.047  39.701  30.001  0.00  0.00           H  
ATOM   2478  HB3 CYS 1 162      55.770  39.854  30.506  0.00  0.00           H  
ATOM   2479  N   GLY 1 163      53.803  42.956  31.586  0.00  0.00           N  
ATOM   2480  CA  GLY 1 163      53.993  44.415  31.416  0.00  0.00           C  
ATOM   2481  C   GLY 1 163      55.000  44.814  30.235  0.00  0.00           C  
ATOM   2482  O   GLY 1 163      55.261  44.165  29.242  0.00  0.00           O  
ATOM   2483  H   GLY 1 163      52.854  42.613  31.640  0.00  0.00           H  
ATOM   2484  HA2 GLY 1 163      53.012  44.818  31.163  0.00  0.00           H  
ATOM   2485  HA3 GLY 1 163      54.382  44.718  32.388  0.00  0.00           H  
ATOM   2486  N   ALA 1 164      55.495  46.073  30.299  0.00  0.00           N  
ATOM   2487  CA  ALA 1 164      56.178  46.749  29.171  0.00  0.00           C  
ATOM   2488  C   ALA 1 164      57.381  47.640  29.631  0.00  0.00           C  
ATOM   2489  O   ALA 1 164      57.401  48.059  30.815  0.00  0.00           O  
ATOM   2490  CB  ALA 1 164      55.234  47.719  28.522  0.00  0.00           C  
ATOM   2491  H   ALA 1 164      55.147  46.707  31.004  0.00  0.00           H  
ATOM   2492  HA  ALA 1 164      56.598  45.975  28.529  0.00  0.00           H  
ATOM   2493  HB1 ALA 1 164      55.711  48.257  27.702  0.00  0.00           H  
ATOM   2494  HB2 ALA 1 164      54.347  47.242  28.104  0.00  0.00           H  
ATOM   2495  HB3 ALA 1 164      54.834  48.473  29.200  0.00  0.00           H  
ATOM   2496  N   GLY 1 165      58.263  48.040  28.665  0.00  0.00           N  
ATOM   2497  CA  GLY 1 165      59.394  48.901  28.873  0.00  0.00           C  
ATOM   2498  C   GLY 1 165      60.192  49.215  27.512  0.00  0.00           C  
ATOM   2499  O   GLY 1 165      60.132  48.474  26.576  0.00  0.00           O  
ATOM   2500  H   GLY 1 165      58.210  47.515  27.804  0.00  0.00           H  
ATOM   2501  HA2 GLY 1 165      59.077  49.882  29.225  0.00  0.00           H  
ATOM   2502  HA3 GLY 1 165      60.115  48.446  29.552  0.00  0.00           H  
ATOM   2503  N   PHE 1 166      60.798  50.375  27.367  0.00  0.00           N  
ATOM   2504  CA  PHE 1 166      61.558  50.644  26.169  0.00  0.00           C  
ATOM   2505  C   PHE 1 166      62.819  49.620  26.040  0.00  0.00           C  
ATOM   2506  O   PHE 1 166      63.183  49.025  27.152  0.00  0.00           O  
ATOM   2507  CB  PHE 1 166      61.983  52.068  26.261  0.00  0.00           C  
ATOM   2508  CG  PHE 1 166      60.900  53.160  26.233  0.00  0.00           C  
ATOM   2509  CD1 PHE 1 166      60.263  53.531  25.087  0.00  0.00           C  
ATOM   2510  CD2 PHE 1 166      60.563  53.875  27.425  0.00  0.00           C  
ATOM   2511  CE1 PHE 1 166      59.246  54.507  25.122  0.00  0.00           C  
ATOM   2512  CE2 PHE 1 166      59.613  54.911  27.487  0.00  0.00           C  
ATOM   2513  CZ  PHE 1 166      58.850  55.147  26.290  0.00  0.00           C  
ATOM   2514  H   PHE 1 166      60.822  51.097  28.074  0.00  0.00           H  
ATOM   2515  HA  PHE 1 166      60.906  50.486  25.310  0.00  0.00           H  
ATOM   2516  HB2 PHE 1 166      62.686  52.134  27.091  0.00  0.00           H  
ATOM   2517  HB3 PHE 1 166      62.621  52.300  25.409  0.00  0.00           H  
ATOM   2518  HD1 PHE 1 166      60.524  53.118  24.123  0.00  0.00           H  
ATOM   2519  HD2 PHE 1 166      61.036  53.534  28.334  0.00  0.00           H  
ATOM   2520  HE1 PHE 1 166      58.827  54.877  24.198  0.00  0.00           H  
ATOM   2521  HE2 PHE 1 166      59.561  55.460  28.415  0.00  0.00           H  
ATOM   2522  HZ  PHE 1 166      58.080  55.899  26.203  0.00  0.00           H  
ATOM   2523  N   PRO 1 167      63.301  49.385  24.830  0.00  0.00           N  
ATOM   2524  CA  PRO 1 167      62.616  49.576  23.529  0.00  0.00           C  
ATOM   2525  C   PRO 1 167      61.262  48.799  23.441  0.00  0.00           C  
ATOM   2526  O   PRO 1 167      61.178  47.634  23.841  0.00  0.00           O  
ATOM   2527  CB  PRO 1 167      63.716  49.202  22.547  0.00  0.00           C  
ATOM   2528  CG  PRO 1 167      64.642  48.326  23.340  0.00  0.00           C  
ATOM   2529  CD  PRO 1 167      64.680  48.875  24.673  0.00  0.00           C  
ATOM   2530  HA  PRO 1 167      62.280  50.610  23.452  0.00  0.00           H  
ATOM   2531  HB2 PRO 1 167      63.301  48.668  21.692  0.00  0.00           H  
ATOM   2532  HB3 PRO 1 167      64.222  50.063  22.112  0.00  0.00           H  
ATOM   2533  HG2 PRO 1 167      64.234  47.318  23.416  0.00  0.00           H  
ATOM   2534  HG3 PRO 1 167      65.603  48.328  22.826  0.00  0.00           H  
ATOM   2535  HD2 PRO 1 167      65.325  49.745  24.795  0.00  0.00           H  
ATOM   2536  HD3 PRO 1 167      65.004  48.162  25.432  0.00  0.00           H  
ATOM   2537  N   LEU 1 168      60.248  49.399  22.755  0.00  0.00           N  
ATOM   2538  CA  LEU 1 168      58.982  48.763  22.647  0.00  0.00           C  
ATOM   2539  C   LEU 1 168      59.061  47.944  21.413  0.00  0.00           C  
ATOM   2540  O   LEU 1 168      59.781  48.164  20.447  0.00  0.00           O  
ATOM   2541  CB  LEU 1 168      57.890  49.886  22.502  0.00  0.00           C  
ATOM   2542  CG  LEU 1 168      57.742  50.679  23.871  0.00  0.00           C  
ATOM   2543  CD1 LEU 1 168      56.691  51.770  23.681  0.00  0.00           C  
ATOM   2544  CD2 LEU 1 168      57.332  49.869  24.985  0.00  0.00           C  
ATOM   2545  H   LEU 1 168      60.397  50.314  22.354  0.00  0.00           H  
ATOM   2546  HA  LEU 1 168      58.816  48.028  23.435  0.00  0.00           H  
ATOM   2547  HB2 LEU 1 168      58.157  50.604  21.726  0.00  0.00           H  
ATOM   2548  HB3 LEU 1 168      56.948  49.425  22.205  0.00  0.00           H  
ATOM   2549  HG  LEU 1 168      58.705  51.178  23.977  0.00  0.00           H  
ATOM   2550 HD11 LEU 1 168      56.915  52.452  22.861  0.00  0.00           H  
ATOM   2551 HD12 LEU 1 168      55.676  51.440  23.461  0.00  0.00           H  
ATOM   2552 HD13 LEU 1 168      56.662  52.271  24.649  0.00  0.00           H  
ATOM   2553 HD21 LEU 1 168      57.322  50.491  25.880  0.00  0.00           H  
ATOM   2554 HD22 LEU 1 168      56.426  49.268  24.909  0.00  0.00           H  
ATOM   2555 HD23 LEU 1 168      58.104  49.143  25.242  0.00  0.00           H  
ATOM   2556  N   ASN 1 169      58.360  46.836  21.452  0.00  0.00           N  
ATOM   2557  CA  ASN 1 169      58.275  45.949  20.172  0.00  0.00           C  
ATOM   2558  C   ASN 1 169      57.200  46.331  19.195  0.00  0.00           C  
ATOM   2559  O   ASN 1 169      57.242  46.169  17.965  0.00  0.00           O  
ATOM   2560  CB  ASN 1 169      58.101  44.446  20.569  0.00  0.00           C  
ATOM   2561  CG  ASN 1 169      59.397  43.711  20.901  0.00  0.00           C  
ATOM   2562  OD1 ASN 1 169      60.379  43.818  20.192  0.00  0.00           O  
ATOM   2563  ND2 ASN 1 169      59.460  43.069  22.006  0.00  0.00           N  
ATOM   2564  H   ASN 1 169      57.622  46.703  22.128  0.00  0.00           H  
ATOM   2565  HA  ASN 1 169      59.203  45.923  19.601  0.00  0.00           H  
ATOM   2566  HB2 ASN 1 169      57.410  44.372  21.409  0.00  0.00           H  
ATOM   2567  HB3 ASN 1 169      57.605  43.924  19.751  0.00  0.00           H  
ATOM   2568 HD21 ASN 1 169      60.273  42.633  22.417  0.00  0.00           H  
ATOM   2569 HD22 ASN 1 169      58.701  43.006  22.668  0.00  0.00           H  
ATOM   2570  N   GLN 1 170      56.091  46.924  19.717  0.00  0.00           N  
ATOM   2571  CA  GLN 1 170      55.179  47.719  18.984  0.00  0.00           C  
ATOM   2572  C   GLN 1 170      55.714  49.082  18.741  0.00  0.00           C  
ATOM   2573  O   GLN 1 170      56.415  49.650  19.555  0.00  0.00           O  
ATOM   2574  CB  GLN 1 170      53.831  47.714  19.704  0.00  0.00           C  
ATOM   2575  CG  GLN 1 170      53.070  46.414  19.900  0.00  0.00           C  
ATOM   2576  CD  GLN 1 170      53.734  45.364  20.750  0.00  0.00           C  
ATOM   2577  OE1 GLN 1 170      54.294  45.602  21.748  0.00  0.00           O  
ATOM   2578  NE2 GLN 1 170      53.585  44.063  20.423  0.00  0.00           N  
ATOM   2579  H   GLN 1 170      56.044  46.970  20.725  0.00  0.00           H  
ATOM   2580  HA  GLN 1 170      55.068  47.196  18.033  0.00  0.00           H  
ATOM   2581  HB2 GLN 1 170      53.864  48.173  20.692  0.00  0.00           H  
ATOM   2582  HB3 GLN 1 170      53.171  48.260  19.029  0.00  0.00           H  
ATOM   2583  HG2 GLN 1 170      52.118  46.638  20.381  0.00  0.00           H  
ATOM   2584  HG3 GLN 1 170      52.951  46.016  18.892  0.00  0.00           H  
ATOM   2585 HE21 GLN 1 170      53.934  43.305  20.990  0.00  0.00           H  
ATOM   2586 HE22 GLN 1 170      53.079  43.748  19.607  0.00  0.00           H  
ATOM   2587  N   SER 1 171      55.474  49.661  17.539  0.00  0.00           N  
ATOM   2588  CA  SER 1 171      55.760  51.077  17.297  0.00  0.00           C  
ATOM   2589  C   SER 1 171      54.529  51.791  16.717  0.00  0.00           C  
ATOM   2590  O   SER 1 171      54.219  52.940  17.055  0.00  0.00           O  
ATOM   2591  CB  SER 1 171      56.950  51.037  16.419  0.00  0.00           C  
ATOM   2592  OG  SER 1 171      56.647  50.868  15.040  0.00  0.00           O  
ATOM   2593  H   SER 1 171      54.971  49.174  16.811  0.00  0.00           H  
ATOM   2594  HA  SER 1 171      56.060  51.665  18.165  0.00  0.00           H  
ATOM   2595  HB2 SER 1 171      57.406  52.028  16.401  0.00  0.00           H  
ATOM   2596  HB3 SER 1 171      57.610  50.261  16.807  0.00  0.00           H  
ATOM   2597  HG  SER 1 171      57.413  50.497  14.595  0.00  0.00           H  
ATOM   2598  N   GLU 1 172      53.739  51.147  15.798  0.00  0.00           N  
ATOM   2599  CA  GLU 1 172      52.416  51.481  15.290  0.00  0.00           C  
ATOM   2600  C   GLU 1 172      51.279  51.425  16.297  0.00  0.00           C  
ATOM   2601  O   GLU 1 172      50.309  52.117  16.150  0.00  0.00           O  
ATOM   2602  CB  GLU 1 172      52.419  52.764  14.440  0.00  0.00           C  
ATOM   2603  CG  GLU 1 172      53.659  52.899  13.389  0.00  0.00           C  
ATOM   2604  CD  GLU 1 172      53.189  52.572  11.975  0.00  0.00           C  
ATOM   2605  OE1 GLU 1 172      53.273  51.460  11.511  0.00  0.00           O  
ATOM   2606  OE2 GLU 1 172      52.697  53.519  11.305  0.00  0.00           O  
ATOM   2607  H   GLU 1 172      54.052  50.231  15.510  0.00  0.00           H  
ATOM   2608  HA  GLU 1 172      52.203  50.692  14.569  0.00  0.00           H  
ATOM   2609  HB2 GLU 1 172      51.510  52.856  13.845  0.00  0.00           H  
ATOM   2610  HB3 GLU 1 172      52.481  53.622  15.110  0.00  0.00           H  
ATOM   2611  HG2 GLU 1 172      54.079  53.905  13.402  0.00  0.00           H  
ATOM   2612  HG3 GLU 1 172      54.451  52.208  13.679  0.00  0.00           H  
ATOM   2613  N   VAL 1 173      51.370  50.454  17.225  0.00  0.00           N  
ATOM   2614  CA  VAL 1 173      50.222  49.986  18.069  0.00  0.00           C  
ATOM   2615  C   VAL 1 173      50.738  50.179  19.541  0.00  0.00           C  
ATOM   2616  O   VAL 1 173      51.918  50.188  19.837  0.00  0.00           O  
ATOM   2617  CB  VAL 1 173      50.023  48.475  17.713  0.00  0.00           C  
ATOM   2618  CG1 VAL 1 173      49.382  47.613  18.777  0.00  0.00           C  
ATOM   2619  CG2 VAL 1 173      49.108  48.379  16.464  0.00  0.00           C  
ATOM   2620  H   VAL 1 173      52.297  50.113  17.438  0.00  0.00           H  
ATOM   2621  HA  VAL 1 173      49.324  50.591  17.943  0.00  0.00           H  
ATOM   2622  HB  VAL 1 173      51.029  48.143  17.456  0.00  0.00           H  
ATOM   2623 HG11 VAL 1 173      48.416  47.965  19.141  0.00  0.00           H  
ATOM   2624 HG12 VAL 1 173      49.128  46.592  18.493  0.00  0.00           H  
ATOM   2625 HG13 VAL 1 173      49.986  47.568  19.683  0.00  0.00           H  
ATOM   2626 HG21 VAL 1 173      49.677  48.714  15.597  0.00  0.00           H  
ATOM   2627 HG22 VAL 1 173      48.613  47.415  16.343  0.00  0.00           H  
ATOM   2628 HG23 VAL 1 173      48.282  49.084  16.555  0.00  0.00           H  
ATOM   2629  N   LEU 1 174      49.774  50.395  20.452  0.00  0.00           N  
ATOM   2630  CA  LEU 1 174      49.973  50.601  21.896  0.00  0.00           C  
ATOM   2631  C   LEU 1 174      50.507  49.340  22.629  0.00  0.00           C  
ATOM   2632  O   LEU 1 174      50.560  48.283  21.975  0.00  0.00           O  
ATOM   2633  CB  LEU 1 174      48.664  51.116  22.512  0.00  0.00           C  
ATOM   2634  CG  LEU 1 174      48.044  52.438  21.982  0.00  0.00           C  
ATOM   2635  CD1 LEU 1 174      46.714  52.799  22.693  0.00  0.00           C  
ATOM   2636  CD2 LEU 1 174      48.979  53.604  21.954  0.00  0.00           C  
ATOM   2637  H   LEU 1 174      48.832  50.161  20.174  0.00  0.00           H  
ATOM   2638  HA  LEU 1 174      50.819  51.273  22.043  0.00  0.00           H  
ATOM   2639  HB2 LEU 1 174      47.891  50.348  22.505  0.00  0.00           H  
ATOM   2640  HB3 LEU 1 174      48.935  51.311  23.549  0.00  0.00           H  
ATOM   2641  HG  LEU 1 174      47.825  52.206  20.940  0.00  0.00           H  
ATOM   2642 HD11 LEU 1 174      47.014  53.075  23.704  0.00  0.00           H  
ATOM   2643 HD12 LEU 1 174      46.272  53.670  22.208  0.00  0.00           H  
ATOM   2644 HD13 LEU 1 174      46.076  51.917  22.744  0.00  0.00           H  
ATOM   2645 HD21 LEU 1 174      48.393  54.418  21.526  0.00  0.00           H  
ATOM   2646 HD22 LEU 1 174      49.173  53.879  22.991  0.00  0.00           H  
ATOM   2647 HD23 LEU 1 174      49.773  53.479  21.218  0.00  0.00           H  
ATOM   2648  N   ALA 1 175      51.016  49.492  23.817  0.00  0.00           N  
ATOM   2649  CA  ALA 1 175      52.003  48.640  24.454  0.00  0.00           C  
ATOM   2650  C   ALA 1 175      51.560  47.172  24.510  0.00  0.00           C  
ATOM   2651  O   ALA 1 175      50.785  46.840  25.441  0.00  0.00           O  
ATOM   2652  CB  ALA 1 175      53.321  48.906  23.861  0.00  0.00           C  
ATOM   2653  H   ALA 1 175      50.924  50.404  24.241  0.00  0.00           H  
ATOM   2654  HA  ALA 1 175      52.110  48.973  25.486  0.00  0.00           H  
ATOM   2655  HB1 ALA 1 175      53.542  49.955  24.059  0.00  0.00           H  
ATOM   2656  HB2 ALA 1 175      54.063  48.250  24.317  0.00  0.00           H  
ATOM   2657  HB3 ALA 1 175      53.414  48.923  22.775  0.00  0.00           H  
ATOM   2658  N   SER 1 176      52.083  46.271  23.660  0.00  0.00           N  
ATOM   2659  CA  SER 1 176      51.756  44.872  23.565  0.00  0.00           C  
ATOM   2660  C   SER 1 176      52.031  44.066  24.839  0.00  0.00           C  
ATOM   2661  O   SER 1 176      53.183  43.884  25.216  0.00  0.00           O  
ATOM   2662  CB  SER 1 176      50.356  44.675  22.858  0.00  0.00           C  
ATOM   2663  OG  SER 1 176      50.372  45.472  21.681  0.00  0.00           O  
ATOM   2664  H   SER 1 176      52.763  46.706  23.053  0.00  0.00           H  
ATOM   2665  HA  SER 1 176      52.460  44.473  22.836  0.00  0.00           H  
ATOM   2666  HB2 SER 1 176      50.202  43.641  22.551  0.00  0.00           H  
ATOM   2667  HB3 SER 1 176      49.538  44.897  23.544  0.00  0.00           H  
ATOM   2668  HG  SER 1 176      50.571  46.371  21.953  0.00  0.00           H  
ATOM   2669  N   VAL 1 177      50.935  43.526  25.499  0.00  0.00           N  
ATOM   2670  CA  VAL 1 177      51.155  42.867  26.751  0.00  0.00           C  
ATOM   2671  C   VAL 1 177      50.553  41.492  26.855  0.00  0.00           C  
ATOM   2672  O   VAL 1 177      49.688  41.133  26.059  0.00  0.00           O  
ATOM   2673  CB  VAL 1 177      50.782  43.725  27.981  0.00  0.00           C  
ATOM   2674  CG1 VAL 1 177      51.516  45.034  28.296  0.00  0.00           C  
ATOM   2675  CG2 VAL 1 177      49.299  44.043  28.052  0.00  0.00           C  
ATOM   2676  H   VAL 1 177      50.056  43.972  25.276  0.00  0.00           H  
ATOM   2677  HA  VAL 1 177      52.214  42.682  26.935  0.00  0.00           H  
ATOM   2678  HB  VAL 1 177      50.954  43.033  28.806  0.00  0.00           H  
ATOM   2679 HG11 VAL 1 177      52.570  44.817  28.123  0.00  0.00           H  
ATOM   2680 HG12 VAL 1 177      51.274  45.812  27.571  0.00  0.00           H  
ATOM   2681 HG13 VAL 1 177      51.419  45.399  29.318  0.00  0.00           H  
ATOM   2682 HG21 VAL 1 177      49.115  44.469  29.038  0.00  0.00           H  
ATOM   2683 HG22 VAL 1 177      49.063  44.789  27.292  0.00  0.00           H  
ATOM   2684 HG23 VAL 1 177      48.591  43.216  27.998  0.00  0.00           H  
ATOM   2685  N   GLY 1 178      50.939  40.670  27.859  0.00  0.00           N  
ATOM   2686  CA  GLY 1 178      50.356  39.400  28.117  0.00  0.00           C  
ATOM   2687  C   GLY 1 178      50.609  38.914  29.557  0.00  0.00           C  
ATOM   2688  O   GLY 1 178      51.442  39.508  30.279  0.00  0.00           O  
ATOM   2689  H   GLY 1 178      51.750  40.853  28.432  0.00  0.00           H  
ATOM   2690  HA2 GLY 1 178      49.296  39.633  28.011  0.00  0.00           H  
ATOM   2691  HA3 GLY 1 178      50.719  38.674  27.390  0.00  0.00           H  
ATOM   2692  N   GLY 1 179      49.909  37.884  29.926  0.00  0.00           N  
ATOM   2693  CA  GLY 1 179      49.896  37.310  31.240  0.00  0.00           C  
ATOM   2694  C   GLY 1 179      49.352  35.914  31.247  0.00  0.00           C  
ATOM   2695  O   GLY 1 179      49.131  35.304  30.191  0.00  0.00           O  
ATOM   2696  H   GLY 1 179      49.233  37.414  29.340  0.00  0.00           H  
ATOM   2697  HA2 GLY 1 179      50.897  37.264  31.669  0.00  0.00           H  
ATOM   2698  HA3 GLY 1 179      49.282  37.962  31.862  0.00  0.00           H  
ATOM   2699  N   SER 1 180      49.275  35.364  32.416  0.00  0.00           N  
ATOM   2700  CA  SER 1 180      49.102  33.926  32.757  0.00  0.00           C  
ATOM   2701  C   SER 1 180      48.234  33.806  33.982  0.00  0.00           C  
ATOM   2702  O   SER 1 180      48.651  33.680  35.161  0.00  0.00           O  
ATOM   2703  CB  SER 1 180      50.456  33.243  32.919  0.00  0.00           C  
ATOM   2704  OG  SER 1 180      51.005  33.125  31.599  0.00  0.00           O  
ATOM   2705  H   SER 1 180      49.622  35.972  33.144  0.00  0.00           H  
ATOM   2706  HA  SER 1 180      48.573  33.464  31.923  0.00  0.00           H  
ATOM   2707  HB2 SER 1 180      51.066  33.740  33.673  0.00  0.00           H  
ATOM   2708  HB3 SER 1 180      50.280  32.240  33.310  0.00  0.00           H  
ATOM   2709  HG  SER 1 180      51.653  33.829  31.518  0.00  0.00           H  
ATOM   2710  N   MET 1 181      46.897  33.870  33.872  0.00  0.00           N  
ATOM   2711  CA  MET 1 181      46.021  33.485  34.996  0.00  0.00           C  
ATOM   2712  C   MET 1 181      45.761  32.010  35.038  0.00  0.00           C  
ATOM   2713  O   MET 1 181      45.042  31.427  34.238  0.00  0.00           O  
ATOM   2714  CB  MET 1 181      44.651  34.183  34.839  0.00  0.00           C  
ATOM   2715  CG  MET 1 181      43.883  34.156  36.165  0.00  0.00           C  
ATOM   2716  SD  MET 1 181      42.530  35.288  36.333  0.00  0.00           S  
ATOM   2717  CE  MET 1 181      41.444  34.963  34.927  0.00  0.00           C  
ATOM   2718  H   MET 1 181      46.534  33.725  32.941  0.00  0.00           H  
ATOM   2719  HA  MET 1 181      46.425  33.760  35.971  0.00  0.00           H  
ATOM   2720  HB2 MET 1 181      44.758  35.219  34.517  0.00  0.00           H  
ATOM   2721  HB3 MET 1 181      44.082  33.753  34.015  0.00  0.00           H  
ATOM   2722  HG2 MET 1 181      43.446  33.175  36.353  0.00  0.00           H  
ATOM   2723  HG3 MET 1 181      44.688  34.348  36.875  0.00  0.00           H  
ATOM   2724  HE1 MET 1 181      40.426  34.724  35.233  0.00  0.00           H  
ATOM   2725  HE2 MET 1 181      41.332  35.864  34.323  0.00  0.00           H  
ATOM   2726  HE3 MET 1 181      41.816  34.071  34.423  0.00  0.00           H  
ATOM   2727  N   ILE 1 182      46.289  31.342  36.039  0.00  0.00           N  
ATOM   2728  CA  ILE 1 182      46.102  29.918  36.393  0.00  0.00           C  
ATOM   2729  C   ILE 1 182      44.928  29.857  37.439  0.00  0.00           C  
ATOM   2730  O   ILE 1 182      45.216  30.279  38.602  0.00  0.00           O  
ATOM   2731  CB  ILE 1 182      47.355  29.205  36.953  0.00  0.00           C  
ATOM   2732  CG1 ILE 1 182      48.766  29.517  36.308  0.00  0.00           C  
ATOM   2733  CG2 ILE 1 182      47.314  27.739  37.202  0.00  0.00           C  
ATOM   2734  CD1 ILE 1 182      48.908  29.352  34.834  0.00  0.00           C  
ATOM   2735  H   ILE 1 182      46.632  31.982  36.741  0.00  0.00           H  
ATOM   2736  HA  ILE 1 182      45.786  29.384  35.497  0.00  0.00           H  
ATOM   2737  HB  ILE 1 182      47.418  29.717  37.914  0.00  0.00           H  
ATOM   2738 HG12 ILE 1 182      48.903  30.574  36.535  0.00  0.00           H  
ATOM   2739 HG13 ILE 1 182      49.515  28.902  36.807  0.00  0.00           H  
ATOM   2740 HG21 ILE 1 182      46.511  27.580  37.921  0.00  0.00           H  
ATOM   2741 HG22 ILE 1 182      47.126  27.343  36.204  0.00  0.00           H  
ATOM   2742 HG23 ILE 1 182      48.300  27.345  37.451  0.00  0.00           H  
ATOM   2743 HD11 ILE 1 182      48.959  28.280  34.644  0.00  0.00           H  
ATOM   2744 HD12 ILE 1 182      47.987  29.752  34.410  0.00  0.00           H  
ATOM   2745 HD13 ILE 1 182      49.805  29.806  34.413  0.00  0.00           H  
ATOM   2746  N   ILE 1 183      43.896  29.110  37.146  0.00  0.00           N  
ATOM   2747  CA  ILE 1 183      42.853  28.688  38.131  0.00  0.00           C  
ATOM   2748  C   ILE 1 183      43.017  27.231  38.587  0.00  0.00           C  
ATOM   2749  O   ILE 1 183      43.094  26.298  37.857  0.00  0.00           O  
ATOM   2750  CB  ILE 1 183      41.460  28.843  37.595  0.00  0.00           C  
ATOM   2751  CG1 ILE 1 183      41.058  30.274  37.367  0.00  0.00           C  
ATOM   2752  CG2 ILE 1 183      40.377  28.293  38.522  0.00  0.00           C  
ATOM   2753  CD1 ILE 1 183      40.202  30.647  36.134  0.00  0.00           C  
ATOM   2754  H   ILE 1 183      43.826  28.905  36.160  0.00  0.00           H  
ATOM   2755  HA  ILE 1 183      42.920  29.455  38.903  0.00  0.00           H  
ATOM   2756  HB  ILE 1 183      41.356  28.373  36.617  0.00  0.00           H  
ATOM   2757 HG12 ILE 1 183      40.686  30.719  38.291  0.00  0.00           H  
ATOM   2758 HG13 ILE 1 183      42.028  30.750  37.223  0.00  0.00           H  
ATOM   2759 HG21 ILE 1 183      39.358  28.492  38.189  0.00  0.00           H  
ATOM   2760 HG22 ILE 1 183      40.388  27.203  38.529  0.00  0.00           H  
ATOM   2761 HG23 ILE 1 183      40.680  28.670  39.499  0.00  0.00           H  
ATOM   2762 HD11 ILE 1 183      40.894  30.757  35.299  0.00  0.00           H  
ATOM   2763 HD12 ILE 1 183      39.556  29.812  35.862  0.00  0.00           H  
ATOM   2764 HD13 ILE 1 183      39.717  31.622  36.171  0.00  0.00           H  
ATOM   2765  N   GLY 1 184      43.007  27.088  39.938  0.00  0.00           N  
ATOM   2766  CA  GLY 1 184      43.034  25.762  40.654  0.00  0.00           C  
ATOM   2767  C   GLY 1 184      44.410  25.181  41.057  0.00  0.00           C  
ATOM   2768  O   GLY 1 184      44.384  24.032  41.575  0.00  0.00           O  
ATOM   2769  H   GLY 1 184      42.734  27.869  40.517  0.00  0.00           H  
ATOM   2770  HA2 GLY 1 184      42.458  25.950  41.560  0.00  0.00           H  
ATOM   2771  HA3 GLY 1 184      42.473  25.074  40.021  0.00  0.00           H  
ATOM   2772  N   GLY 1 185      45.543  25.841  40.803  0.00  0.00           N  
ATOM   2773  CA  GLY 1 185      46.851  25.277  41.251  0.00  0.00           C  
ATOM   2774  C   GLY 1 185      47.928  26.369  41.199  0.00  0.00           C  
ATOM   2775  O   GLY 1 185      47.695  27.564  40.827  0.00  0.00           O  
ATOM   2776  H   GLY 1 185      45.659  26.678  40.250  0.00  0.00           H  
ATOM   2777  HA2 GLY 1 185      46.760  24.920  42.277  0.00  0.00           H  
ATOM   2778  HA3 GLY 1 185      47.222  24.504  40.579  0.00  0.00           H  
ATOM   2779  N   ILE 1 186      49.255  26.029  41.310  0.00  0.00           N  
ATOM   2780  CA  ILE 1 186      50.425  26.882  41.347  0.00  0.00           C  
ATOM   2781  C   ILE 1 186      51.462  26.265  40.344  0.00  0.00           C  
ATOM   2782  O   ILE 1 186      52.178  25.362  40.639  0.00  0.00           O  
ATOM   2783  CB  ILE 1 186      51.003  26.988  42.775  0.00  0.00           C  
ATOM   2784  CG1 ILE 1 186      49.960  27.752  43.627  0.00  0.00           C  
ATOM   2785  CG2 ILE 1 186      52.342  27.707  42.991  0.00  0.00           C  
ATOM   2786  CD1 ILE 1 186      50.125  27.529  45.236  0.00  0.00           C  
ATOM   2787  H   ILE 1 186      49.374  25.030  41.215  0.00  0.00           H  
ATOM   2788  HA  ILE 1 186      50.146  27.901  41.082  0.00  0.00           H  
ATOM   2789  HB  ILE 1 186      51.006  25.963  43.145  0.00  0.00           H  
ATOM   2790 HG12 ILE 1 186      50.009  28.802  43.337  0.00  0.00           H  
ATOM   2791 HG13 ILE 1 186      48.935  27.435  43.438  0.00  0.00           H  
ATOM   2792 HG21 ILE 1 186      53.174  27.172  42.533  0.00  0.00           H  
ATOM   2793 HG22 ILE 1 186      52.374  28.722  42.594  0.00  0.00           H  
ATOM   2794 HG23 ILE 1 186      52.655  27.661  44.034  0.00  0.00           H  
ATOM   2795 HD11 ILE 1 186      50.201  26.471  45.488  0.00  0.00           H  
ATOM   2796 HD12 ILE 1 186      51.067  27.980  45.548  0.00  0.00           H  
ATOM   2797 HD13 ILE 1 186      49.389  28.023  45.870  0.00  0.00           H  
ATOM   2798  N   ASP 1 187      51.545  26.958  39.244  0.00  0.00           N  
ATOM   2799  CA  ASP 1 187      52.543  26.770  38.192  0.00  0.00           C  
ATOM   2800  C   ASP 1 187      53.958  27.187  38.634  0.00  0.00           C  
ATOM   2801  O   ASP 1 187      54.208  28.348  38.896  0.00  0.00           O  
ATOM   2802  CB  ASP 1 187      52.052  27.455  36.839  0.00  0.00           C  
ATOM   2803  CG  ASP 1 187      52.870  26.920  35.630  0.00  0.00           C  
ATOM   2804  OD1 ASP 1 187      54.092  26.903  35.655  0.00  0.00           O  
ATOM   2805  OD2 ASP 1 187      52.206  26.417  34.719  0.00  0.00           O  
ATOM   2806  H   ASP 1 187      51.068  27.848  39.209  0.00  0.00           H  
ATOM   2807  HA  ASP 1 187      52.595  25.697  38.008  0.00  0.00           H  
ATOM   2808  HB2 ASP 1 187      50.978  27.427  36.657  0.00  0.00           H  
ATOM   2809  HB3 ASP 1 187      52.483  28.442  37.008  0.00  0.00           H  
ATOM   2810  N   HIS 1 188      54.994  26.325  38.530  0.00  0.00           N  
ATOM   2811  CA  HIS 1 188      56.348  26.631  39.025  0.00  0.00           C  
ATOM   2812  C   HIS 1 188      57.053  27.653  38.104  0.00  0.00           C  
ATOM   2813  O   HIS 1 188      57.983  28.302  38.599  0.00  0.00           O  
ATOM   2814  CB  HIS 1 188      57.199  25.363  39.170  0.00  0.00           C  
ATOM   2815  CG  HIS 1 188      57.638  24.761  37.890  0.00  0.00           C  
ATOM   2816  ND1 HIS 1 188      56.980  23.755  37.187  0.00  0.00           N  
ATOM   2817  CD2 HIS 1 188      58.805  25.083  37.255  0.00  0.00           C  
ATOM   2818  CE1 HIS 1 188      57.670  23.560  36.026  0.00  0.00           C  
ATOM   2819  NE2 HIS 1 188      58.752  24.428  35.980  0.00  0.00           N  
ATOM   2820  H   HIS 1 188      54.741  25.396  38.224  0.00  0.00           H  
ATOM   2821  HA  HIS 1 188      56.161  27.050  40.014  0.00  0.00           H  
ATOM   2822  HB2 HIS 1 188      58.126  25.429  39.739  0.00  0.00           H  
ATOM   2823  HB3 HIS 1 188      56.598  24.569  39.613  0.00  0.00           H  
ATOM   2824  HD1 HIS 1 188      56.049  23.434  37.408  0.00  0.00           H  
ATOM   2825  HD2 HIS 1 188      59.512  25.811  37.624  0.00  0.00           H  
ATOM   2826  HE1 HIS 1 188      57.271  22.922  35.252  0.00  0.00           H  
ATOM   2827  N   SER 1 189      56.601  27.822  36.824  0.00  0.00           N  
ATOM   2828  CA  SER 1 189      57.325  28.580  35.823  0.00  0.00           C  
ATOM   2829  C   SER 1 189      57.381  30.123  36.075  0.00  0.00           C  
ATOM   2830  O   SER 1 189      58.287  30.822  35.661  0.00  0.00           O  
ATOM   2831  CB  SER 1 189      56.959  28.303  34.316  0.00  0.00           C  
ATOM   2832  OG  SER 1 189      55.573  28.590  34.107  0.00  0.00           O  
ATOM   2833  H   SER 1 189      55.866  27.242  36.443  0.00  0.00           H  
ATOM   2834  HA  SER 1 189      58.309  28.151  36.007  0.00  0.00           H  
ATOM   2835  HB2 SER 1 189      57.639  28.880  33.690  0.00  0.00           H  
ATOM   2836  HB3 SER 1 189      57.135  27.235  34.188  0.00  0.00           H  
ATOM   2837  HG  SER 1 189      55.027  28.164  34.772  0.00  0.00           H  
ATOM   2838  N   LEU 1 190      56.298  30.569  36.669  0.00  0.00           N  
ATOM   2839  CA  LEU 1 190      55.961  31.987  36.729  0.00  0.00           C  
ATOM   2840  C   LEU 1 190      56.745  32.896  37.701  0.00  0.00           C  
ATOM   2841  O   LEU 1 190      56.680  34.066  37.659  0.00  0.00           O  
ATOM   2842  CB  LEU 1 190      54.520  32.126  36.952  0.00  0.00           C  
ATOM   2843  CG  LEU 1 190      53.497  31.219  36.153  0.00  0.00           C  
ATOM   2844  CD1 LEU 1 190      52.109  31.534  36.647  0.00  0.00           C  
ATOM   2845  CD2 LEU 1 190      53.544  31.610  34.681  0.00  0.00           C  
ATOM   2846  H   LEU 1 190      55.565  29.993  37.057  0.00  0.00           H  
ATOM   2847  HA  LEU 1 190      56.221  32.312  35.721  0.00  0.00           H  
ATOM   2848  HB2 LEU 1 190      54.269  31.703  37.925  0.00  0.00           H  
ATOM   2849  HB3 LEU 1 190      54.281  33.180  36.808  0.00  0.00           H  
ATOM   2850  HG  LEU 1 190      53.745  30.160  36.218  0.00  0.00           H  
ATOM   2851 HD11 LEU 1 190      51.943  32.591  36.436  0.00  0.00           H  
ATOM   2852 HD12 LEU 1 190      51.404  30.999  36.011  0.00  0.00           H  
ATOM   2853 HD13 LEU 1 190      51.949  31.243  37.685  0.00  0.00           H  
ATOM   2854 HD21 LEU 1 190      52.813  31.148  34.018  0.00  0.00           H  
ATOM   2855 HD22 LEU 1 190      53.408  32.690  34.616  0.00  0.00           H  
ATOM   2856 HD23 LEU 1 190      54.562  31.398  34.355  0.00  0.00           H  
ATOM   2857  N   TYR 1 191      57.513  32.223  38.618  0.00  0.00           N  
ATOM   2858  CA  TYR 1 191      58.053  32.755  39.862  0.00  0.00           C  
ATOM   2859  C   TYR 1 191      59.386  32.180  40.315  0.00  0.00           C  
ATOM   2860  O   TYR 1 191      59.640  31.032  39.992  0.00  0.00           O  
ATOM   2861  CB  TYR 1 191      57.069  32.722  41.020  0.00  0.00           C  
ATOM   2862  CG  TYR 1 191      56.930  31.356  41.760  0.00  0.00           C  
ATOM   2863  CD1 TYR 1 191      55.930  30.406  41.368  0.00  0.00           C  
ATOM   2864  CD2 TYR 1 191      57.683  31.181  42.895  0.00  0.00           C  
ATOM   2865  CE1 TYR 1 191      55.822  29.273  42.131  0.00  0.00           C  
ATOM   2866  CE2 TYR 1 191      57.317  30.206  43.781  0.00  0.00           C  
ATOM   2867  CZ  TYR 1 191      56.363  29.182  43.424  0.00  0.00           C  
ATOM   2868  OH  TYR 1 191      56.170  28.214  44.345  0.00  0.00           O  
ATOM   2869  H   TYR 1 191      57.580  31.216  38.584  0.00  0.00           H  
ATOM   2870  HA  TYR 1 191      58.104  33.836  39.733  0.00  0.00           H  
ATOM   2871  HB2 TYR 1 191      57.430  33.463  41.734  0.00  0.00           H  
ATOM   2872  HB3 TYR 1 191      56.079  33.097  40.759  0.00  0.00           H  
ATOM   2873  HD1 TYR 1 191      55.321  30.397  40.476  0.00  0.00           H  
ATOM   2874  HD2 TYR 1 191      58.356  31.944  43.256  0.00  0.00           H  
ATOM   2875  HE1 TYR 1 191      55.041  28.594  41.822  0.00  0.00           H  
ATOM   2876  HE2 TYR 1 191      57.775  29.982  44.733  0.00  0.00           H  
ATOM   2877  HH  TYR 1 191      55.442  27.600  44.222  0.00  0.00           H  
ATOM   2878  N   THR 1 192      60.108  32.877  41.185  0.00  0.00           N  
ATOM   2879  CA  THR 1 192      61.347  32.306  41.874  0.00  0.00           C  
ATOM   2880  C   THR 1 192      61.535  32.708  43.392  0.00  0.00           C  
ATOM   2881  O   THR 1 192      61.027  33.689  43.918  0.00  0.00           O  
ATOM   2882  CB  THR 1 192      62.514  32.674  41.046  0.00  0.00           C  
ATOM   2883  OG1 THR 1 192      62.945  34.010  41.301  0.00  0.00           O  
ATOM   2884  CG2 THR 1 192      62.492  32.447  39.499  0.00  0.00           C  
ATOM   2885  H   THR 1 192      59.868  33.832  41.408  0.00  0.00           H  
ATOM   2886  HA  THR 1 192      61.263  31.226  41.755  0.00  0.00           H  
ATOM   2887  HB  THR 1 192      63.364  32.040  41.296  0.00  0.00           H  
ATOM   2888  HG1 THR 1 192      62.970  34.493  40.472  0.00  0.00           H  
ATOM   2889 HG21 THR 1 192      62.271  31.411  39.245  0.00  0.00           H  
ATOM   2890 HG22 THR 1 192      61.681  33.128  39.240  0.00  0.00           H  
ATOM   2891 HG23 THR 1 192      63.404  32.699  38.958  0.00  0.00           H  
ATOM   2892  N   GLY 1 193      62.327  31.943  44.121  0.00  0.00           N  
ATOM   2893  CA  GLY 1 193      62.389  31.799  45.587  0.00  0.00           C  
ATOM   2894  C   GLY 1 193      61.130  31.240  46.186  0.00  0.00           C  
ATOM   2895  O   GLY 1 193      60.410  30.458  45.537  0.00  0.00           O  
ATOM   2896  H   GLY 1 193      62.761  31.167  43.642  0.00  0.00           H  
ATOM   2897  HA2 GLY 1 193      63.194  31.135  45.905  0.00  0.00           H  
ATOM   2898  HA3 GLY 1 193      62.375  32.766  46.090  0.00  0.00           H  
ATOM   2899  N   SER 1 194      60.837  31.656  47.386  0.00  0.00           N  
ATOM   2900  CA  SER 1 194      59.723  31.191  48.132  0.00  0.00           C  
ATOM   2901  C   SER 1 194      58.408  31.908  47.848  0.00  0.00           C  
ATOM   2902  O   SER 1 194      58.523  33.118  47.613  0.00  0.00           O  
ATOM   2903  CB  SER 1 194      60.154  31.102  49.606  0.00  0.00           C  
ATOM   2904  OG  SER 1 194      61.058  29.988  49.790  0.00  0.00           O  
ATOM   2905  H   SER 1 194      61.364  32.439  47.746  0.00  0.00           H  
ATOM   2906  HA  SER 1 194      59.521  30.190  47.749  0.00  0.00           H  
ATOM   2907  HB2 SER 1 194      60.703  31.974  49.961  0.00  0.00           H  
ATOM   2908  HB3 SER 1 194      59.296  31.058  50.277  0.00  0.00           H  
ATOM   2909  HG  SER 1 194      61.949  30.294  49.606  0.00  0.00           H  
ATOM   2910  N   LEU 1 195      57.295  31.224  47.966  0.00  0.00           N  
ATOM   2911  CA  LEU 1 195      55.978  31.940  48.143  0.00  0.00           C  
ATOM   2912  C   LEU 1 195      55.940  32.431  49.611  0.00  0.00           C  
ATOM   2913  O   LEU 1 195      56.253  31.614  50.451  0.00  0.00           O  
ATOM   2914  CB  LEU 1 195      54.817  31.131  47.894  0.00  0.00           C  
ATOM   2915  CG  LEU 1 195      54.387  31.200  46.409  0.00  0.00           C  
ATOM   2916  CD1 LEU 1 195      53.479  30.063  45.995  0.00  0.00           C  
ATOM   2917  CD2 LEU 1 195      53.633  32.502  46.117  0.00  0.00           C  
ATOM   2918  H   LEU 1 195      57.379  30.231  48.133  0.00  0.00           H  
ATOM   2919  HA  LEU 1 195      55.957  32.847  47.539  0.00  0.00           H  
ATOM   2920  HB2 LEU 1 195      54.982  30.102  48.213  0.00  0.00           H  
ATOM   2921  HB3 LEU 1 195      53.905  31.406  48.424  0.00  0.00           H  
ATOM   2922  HG  LEU 1 195      55.294  31.205  45.805  0.00  0.00           H  
ATOM   2923 HD11 LEU 1 195      53.165  30.308  44.980  0.00  0.00           H  
ATOM   2924 HD12 LEU 1 195      53.867  29.047  46.065  0.00  0.00           H  
ATOM   2925 HD13 LEU 1 195      52.553  30.245  46.541  0.00  0.00           H  
ATOM   2926 HD21 LEU 1 195      52.728  32.530  46.724  0.00  0.00           H  
ATOM   2927 HD22 LEU 1 195      54.245  33.390  46.275  0.00  0.00           H  
ATOM   2928 HD23 LEU 1 195      53.503  32.614  45.041  0.00  0.00           H  
ATOM   2929  N   TRP 1 196      55.716  33.702  49.861  0.00  0.00           N  
ATOM   2930  CA  TRP 1 196      55.553  34.322  51.142  0.00  0.00           C  
ATOM   2931  C   TRP 1 196      54.140  34.776  51.266  0.00  0.00           C  
ATOM   2932  O   TRP 1 196      53.527  34.963  50.251  0.00  0.00           O  
ATOM   2933  CB  TRP 1 196      56.397  35.596  51.236  0.00  0.00           C  
ATOM   2934  CG  TRP 1 196      57.853  35.372  51.050  0.00  0.00           C  
ATOM   2935  CD1 TRP 1 196      58.510  35.172  49.895  0.00  0.00           C  
ATOM   2936  CD2 TRP 1 196      58.780  35.155  52.128  0.00  0.00           C  
ATOM   2937  NE1 TRP 1 196      59.809  34.860  50.153  0.00  0.00           N  
ATOM   2938  CE2 TRP 1 196      59.948  34.685  51.511  0.00  0.00           C  
ATOM   2939  CE3 TRP 1 196      58.904  35.223  53.556  0.00  0.00           C  
ATOM   2940  CZ2 TRP 1 196      60.996  34.019  52.199  0.00  0.00           C  
ATOM   2941  CZ3 TRP 1 196      59.956  34.661  54.310  0.00  0.00           C  
ATOM   2942  CH2 TRP 1 196      61.042  33.955  53.603  0.00  0.00           C  
ATOM   2943  H   TRP 1 196      55.538  34.249  49.031  0.00  0.00           H  
ATOM   2944  HA  TRP 1 196      55.920  33.657  51.924  0.00  0.00           H  
ATOM   2945  HB2 TRP 1 196      56.026  36.395  50.595  0.00  0.00           H  
ATOM   2946  HB3 TRP 1 196      56.236  35.999  52.236  0.00  0.00           H  
ATOM   2947  HD1 TRP 1 196      57.950  35.097  48.974  0.00  0.00           H  
ATOM   2948  HE1 TRP 1 196      60.425  34.704  49.369  0.00  0.00           H  
ATOM   2949  HE3 TRP 1 196      58.062  35.627  54.099  0.00  0.00           H  
ATOM   2950  HZ2 TRP 1 196      61.794  33.542  51.649  0.00  0.00           H  
ATOM   2951  HZ3 TRP 1 196      59.872  34.813  55.376  0.00  0.00           H  
ATOM   2952  HH2 TRP 1 196      61.793  33.382  54.126  0.00  0.00           H  
ATOM   2953  N   TYR 1 197      53.521  34.873  52.476  0.00  0.00           N  
ATOM   2954  CA  TYR 1 197      52.045  34.824  52.637  0.00  0.00           C  
ATOM   2955  C   TYR 1 197      51.473  35.849  53.585  0.00  0.00           C  
ATOM   2956  O   TYR 1 197      52.031  36.030  54.677  0.00  0.00           O  
ATOM   2957  CB  TYR 1 197      51.652  33.366  52.951  0.00  0.00           C  
ATOM   2958  CG  TYR 1 197      51.496  32.476  51.744  0.00  0.00           C  
ATOM   2959  CD1 TYR 1 197      50.347  32.625  50.913  0.00  0.00           C  
ATOM   2960  CD2 TYR 1 197      52.411  31.377  51.573  0.00  0.00           C  
ATOM   2961  CE1 TYR 1 197      50.249  31.794  49.789  0.00  0.00           C  
ATOM   2962  CE2 TYR 1 197      52.229  30.510  50.492  0.00  0.00           C  
ATOM   2963  CZ  TYR 1 197      51.108  30.685  49.597  0.00  0.00           C  
ATOM   2964  OH  TYR 1 197      50.883  29.789  48.592  0.00  0.00           O  
ATOM   2965  H   TYR 1 197      54.121  34.579  53.234  0.00  0.00           H  
ATOM   2966  HA  TYR 1 197      51.491  35.057  51.728  0.00  0.00           H  
ATOM   2967  HB2 TYR 1 197      52.395  32.888  53.590  0.00  0.00           H  
ATOM   2968  HB3 TYR 1 197      50.720  33.369  53.515  0.00  0.00           H  
ATOM   2969  HD1 TYR 1 197      49.626  33.397  51.139  0.00  0.00           H  
ATOM   2970  HD2 TYR 1 197      53.223  31.254  52.275  0.00  0.00           H  
ATOM   2971  HE1 TYR 1 197      49.449  31.859  49.067  0.00  0.00           H  
ATOM   2972  HE2 TYR 1 197      52.913  29.706  50.264  0.00  0.00           H  
ATOM   2973  HH  TYR 1 197      51.504  29.068  48.719  0.00  0.00           H  
ATOM   2974  N   THR 1 198      50.285  36.472  53.276  0.00  0.00           N  
ATOM   2975  CA  THR 1 198      49.505  37.313  54.212  0.00  0.00           C  
ATOM   2976  C   THR 1 198      48.025  36.915  54.300  0.00  0.00           C  
ATOM   2977  O   THR 1 198      47.390  36.543  53.347  0.00  0.00           O  
ATOM   2978  CB  THR 1 198      49.648  38.788  53.642  0.00  0.00           C  
ATOM   2979  OG1 THR 1 198      49.140  39.674  54.617  0.00  0.00           O  
ATOM   2980  CG2 THR 1 198      48.892  38.962  52.374  0.00  0.00           C  
ATOM   2981  H   THR 1 198      50.028  36.464  52.299  0.00  0.00           H  
ATOM   2982  HA  THR 1 198      49.936  37.312  55.214  0.00  0.00           H  
ATOM   2983  HB  THR 1 198      50.702  38.993  53.455  0.00  0.00           H  
ATOM   2984  HG1 THR 1 198      49.653  39.559  55.421  0.00  0.00           H  
ATOM   2985 HG21 THR 1 198      47.808  38.867  52.439  0.00  0.00           H  
ATOM   2986 HG22 THR 1 198      49.173  39.967  52.061  0.00  0.00           H  
ATOM   2987 HG23 THR 1 198      49.256  38.261  51.623  0.00  0.00           H  
ATOM   2988  N   PRO 1 199      47.432  36.874  55.509  0.00  0.00           N  
ATOM   2989  CA  PRO 1 199      46.051  36.561  55.668  0.00  0.00           C  
ATOM   2990  C   PRO 1 199      45.169  37.622  54.957  0.00  0.00           C  
ATOM   2991  O   PRO 1 199      45.630  38.779  54.889  0.00  0.00           O  
ATOM   2992  CB  PRO 1 199      45.761  36.511  57.101  0.00  0.00           C  
ATOM   2993  CG  PRO 1 199      46.808  37.406  57.707  0.00  0.00           C  
ATOM   2994  CD  PRO 1 199      47.963  37.209  56.826  0.00  0.00           C  
ATOM   2995  HA  PRO 1 199      45.904  35.597  55.182  0.00  0.00           H  
ATOM   2996  HB2 PRO 1 199      44.739  36.747  57.398  0.00  0.00           H  
ATOM   2997  HB3 PRO 1 199      45.788  35.500  57.508  0.00  0.00           H  
ATOM   2998  HG2 PRO 1 199      46.457  38.437  57.741  0.00  0.00           H  
ATOM   2999  HG3 PRO 1 199      46.952  37.064  58.732  0.00  0.00           H  
ATOM   3000  HD2 PRO 1 199      48.671  36.421  57.084  0.00  0.00           H  
ATOM   3001  HD3 PRO 1 199      48.442  38.184  56.732  0.00  0.00           H  
ATOM   3002  N   ILE 1 200      43.939  37.303  54.581  0.00  0.00           N  
ATOM   3003  CA  ILE 1 200      43.049  38.267  54.150  0.00  0.00           C  
ATOM   3004  C   ILE 1 200      42.402  38.955  55.431  0.00  0.00           C  
ATOM   3005  O   ILE 1 200      42.062  38.334  56.392  0.00  0.00           O  
ATOM   3006  CB  ILE 1 200      41.890  37.722  53.157  0.00  0.00           C  
ATOM   3007  CG1 ILE 1 200      42.672  37.463  51.854  0.00  0.00           C  
ATOM   3008  CG2 ILE 1 200      40.691  38.680  53.008  0.00  0.00           C  
ATOM   3009  CD1 ILE 1 200      41.692  36.812  50.889  0.00  0.00           C  
ATOM   3010  H   ILE 1 200      43.604  36.359  54.710  0.00  0.00           H  
ATOM   3011  HA  ILE 1 200      43.593  39.153  53.823  0.00  0.00           H  
ATOM   3012  HB  ILE 1 200      41.527  36.768  53.540  0.00  0.00           H  
ATOM   3013 HG12 ILE 1 200      42.999  38.440  51.499  0.00  0.00           H  
ATOM   3014 HG13 ILE 1 200      43.541  36.832  52.041  0.00  0.00           H  
ATOM   3015 HG21 ILE 1 200      40.149  38.686  53.954  0.00  0.00           H  
ATOM   3016 HG22 ILE 1 200      40.988  39.700  52.765  0.00  0.00           H  
ATOM   3017 HG23 ILE 1 200      39.945  38.164  52.403  0.00  0.00           H  
ATOM   3018 HD11 ILE 1 200      42.322  36.488  50.061  0.00  0.00           H  
ATOM   3019 HD12 ILE 1 200      41.044  36.037  51.297  0.00  0.00           H  
ATOM   3020 HD13 ILE 1 200      40.943  37.501  50.499  0.00  0.00           H  
ATOM   3021  N   ARG 1 201      42.266  40.327  55.426  0.00  0.00           N  
ATOM   3022  CA  ARG 1 201      41.615  41.079  56.576  0.00  0.00           C  
ATOM   3023  C   ARG 1 201      40.114  40.877  56.553  0.00  0.00           C  
ATOM   3024  O   ARG 1 201      39.537  40.530  57.553  0.00  0.00           O  
ATOM   3025  CB  ARG 1 201      41.949  42.617  56.337  0.00  0.00           C  
ATOM   3026  CG  ARG 1 201      41.736  43.515  57.609  0.00  0.00           C  
ATOM   3027  CD  ARG 1 201      40.365  43.801  58.082  0.00  0.00           C  
ATOM   3028  NE  ARG 1 201      40.356  44.732  59.135  0.00  0.00           N  
ATOM   3029  CZ  ARG 1 201      40.686  46.012  59.210  0.00  0.00           C  
ATOM   3030  NH1 ARG 1 201      41.101  46.663  58.106  0.00  0.00           N  
ATOM   3031  NH2 ARG 1 201      40.582  46.711  60.274  0.00  0.00           N  
ATOM   3032  H   ARG 1 201      42.597  40.872  54.644  0.00  0.00           H  
ATOM   3033  HA  ARG 1 201      42.081  40.751  57.505  0.00  0.00           H  
ATOM   3034  HB2 ARG 1 201      43.026  42.747  56.229  0.00  0.00           H  
ATOM   3035  HB3 ARG 1 201      41.434  43.013  55.461  0.00  0.00           H  
ATOM   3036  HG2 ARG 1 201      42.326  43.011  58.374  0.00  0.00           H  
ATOM   3037  HG3 ARG 1 201      42.281  44.430  57.381  0.00  0.00           H  
ATOM   3038  HD2 ARG 1 201      39.763  44.204  57.268  0.00  0.00           H  
ATOM   3039  HD3 ARG 1 201      39.806  42.904  58.351  0.00  0.00           H  
ATOM   3040  HE  ARG 1 201      40.022  44.345  60.006  0.00  0.00           H  
ATOM   3041 HH11 ARG 1 201      41.463  47.595  58.248  0.00  0.00           H  
ATOM   3042 HH12 ARG 1 201      40.961  46.224  57.207  0.00  0.00           H  
ATOM   3043 HH21 ARG 1 201      40.619  47.720  60.297  0.00  0.00           H  
ATOM   3044 HH22 ARG 1 201      40.127  46.188  61.008  0.00  0.00           H  
ATOM   3045  N   ARG 1 202      39.420  41.034  55.418  0.00  0.00           N  
ATOM   3046  CA  ARG 1 202      37.956  40.703  55.102  0.00  0.00           C  
ATOM   3047  C   ARG 1 202      37.652  40.337  53.712  0.00  0.00           C  
ATOM   3048  O   ARG 1 202      38.263  40.957  52.806  0.00  0.00           O  
ATOM   3049  CB  ARG 1 202      37.225  42.015  55.628  0.00  0.00           C  
ATOM   3050  CG  ARG 1 202      35.623  41.803  55.639  0.00  0.00           C  
ATOM   3051  CD  ARG 1 202      34.893  42.767  56.575  0.00  0.00           C  
ATOM   3052  NE  ARG 1 202      35.175  44.172  56.254  0.00  0.00           N  
ATOM   3053  CZ  ARG 1 202      34.324  45.149  56.208  0.00  0.00           C  
ATOM   3054  NH1 ARG 1 202      34.788  46.392  56.255  0.00  0.00           N  
ATOM   3055  NH2 ARG 1 202      33.002  44.978  56.352  0.00  0.00           N  
ATOM   3056  H   ARG 1 202      39.958  41.414  54.652  0.00  0.00           H  
ATOM   3057  HA  ARG 1 202      37.569  40.019  55.858  0.00  0.00           H  
ATOM   3058  HB2 ARG 1 202      37.538  42.306  56.630  0.00  0.00           H  
ATOM   3059  HB3 ARG 1 202      37.477  42.910  55.060  0.00  0.00           H  
ATOM   3060  HG2 ARG 1 202      35.195  41.819  54.637  0.00  0.00           H  
ATOM   3061  HG3 ARG 1 202      35.448  40.780  55.973  0.00  0.00           H  
ATOM   3062  HD2 ARG 1 202      33.847  42.460  56.564  0.00  0.00           H  
ATOM   3063  HD3 ARG 1 202      35.231  42.545  57.587  0.00  0.00           H  
ATOM   3064  HE  ARG 1 202      36.141  44.433  56.113  0.00  0.00           H  
ATOM   3065 HH11 ARG 1 202      34.130  47.140  56.425  0.00  0.00           H  
ATOM   3066 HH12 ARG 1 202      35.780  46.475  56.085  0.00  0.00           H  
ATOM   3067 HH21 ARG 1 202      32.310  45.691  56.532  0.00  0.00           H  
ATOM   3068 HH22 ARG 1 202      32.613  44.046  56.314  0.00  0.00           H  
ATOM   3069  N   GLU 1 203      36.794  39.395  53.473  0.00  0.00           N  
ATOM   3070  CA  GLU 1 203      36.329  38.958  52.145  0.00  0.00           C  
ATOM   3071  C   GLU 1 203      35.345  39.983  51.682  0.00  0.00           C  
ATOM   3072  O   GLU 1 203      34.128  40.018  51.928  0.00  0.00           O  
ATOM   3073  CB  GLU 1 203      35.656  37.610  52.157  0.00  0.00           C  
ATOM   3074  CG  GLU 1 203      36.762  36.513  52.483  0.00  0.00           C  
ATOM   3075  CD  GLU 1 203      36.174  35.086  52.604  0.00  0.00           C  
ATOM   3076  OE1 GLU 1 203      34.876  34.848  52.401  0.00  0.00           O  
ATOM   3077  OE2 GLU 1 203      36.992  34.158  52.835  0.00  0.00           O  
ATOM   3078  H   GLU 1 203      36.400  38.947  54.288  0.00  0.00           H  
ATOM   3079  HA  GLU 1 203      37.252  38.781  51.594  0.00  0.00           H  
ATOM   3080  HB2 GLU 1 203      34.936  37.719  52.968  0.00  0.00           H  
ATOM   3081  HB3 GLU 1 203      35.182  37.330  51.216  0.00  0.00           H  
ATOM   3082  HG2 GLU 1 203      37.545  36.466  51.726  0.00  0.00           H  
ATOM   3083  HG3 GLU 1 203      37.210  36.714  53.457  0.00  0.00           H  
ATOM   3084  N   TRP 1 204      35.775  41.084  50.981  0.00  0.00           N  
ATOM   3085  CA  TRP 1 204      34.911  41.939  50.217  0.00  0.00           C  
ATOM   3086  C   TRP 1 204      35.592  42.342  48.910  0.00  0.00           C  
ATOM   3087  O   TRP 1 204      35.561  41.569  47.942  0.00  0.00           O  
ATOM   3088  CB  TRP 1 204      34.390  43.166  51.114  0.00  0.00           C  
ATOM   3089  CG  TRP 1 204      35.377  44.118  51.812  0.00  0.00           C  
ATOM   3090  CD1 TRP 1 204      36.614  43.887  52.237  0.00  0.00           C  
ATOM   3091  CD2 TRP 1 204      35.069  45.515  51.958  0.00  0.00           C  
ATOM   3092  NE1 TRP 1 204      37.038  45.021  52.907  0.00  0.00           N  
ATOM   3093  CE2 TRP 1 204      36.168  46.105  52.710  0.00  0.00           C  
ATOM   3094  CE3 TRP 1 204      33.980  46.432  51.711  0.00  0.00           C  
ATOM   3095  CZ2 TRP 1 204      36.264  47.383  53.092  0.00  0.00           C  
ATOM   3096  CZ3 TRP 1 204      33.993  47.765  52.187  0.00  0.00           C  
ATOM   3097  CH2 TRP 1 204      35.158  48.246  52.842  0.00  0.00           C  
ATOM   3098  H   TRP 1 204      36.761  41.194  50.794  0.00  0.00           H  
ATOM   3099  HA  TRP 1 204      34.022  41.435  49.838  0.00  0.00           H  
ATOM   3100  HB2 TRP 1 204      33.573  43.724  50.656  0.00  0.00           H  
ATOM   3101  HB3 TRP 1 204      33.902  42.632  51.930  0.00  0.00           H  
ATOM   3102  HD1 TRP 1 204      37.178  42.979  52.085  0.00  0.00           H  
ATOM   3103  HE1 TRP 1 204      37.968  45.103  53.292  0.00  0.00           H  
ATOM   3104  HE3 TRP 1 204      33.192  46.041  51.086  0.00  0.00           H  
ATOM   3105  HZ2 TRP 1 204      37.100  47.792  53.640  0.00  0.00           H  
ATOM   3106  HZ3 TRP 1 204      33.072  48.323  52.108  0.00  0.00           H  
ATOM   3107  HH2 TRP 1 204      35.117  49.244  53.254  0.00  0.00           H  
ATOM   3108  N   TYR 1 205      36.437  43.319  48.986  0.00  0.00           N  
ATOM   3109  CA  TYR 1 205      37.755  43.422  48.393  0.00  0.00           C  
ATOM   3110  C   TYR 1 205      38.730  42.230  48.772  0.00  0.00           C  
ATOM   3111  O   TYR 1 205      38.546  41.740  49.911  0.00  0.00           O  
ATOM   3112  CB  TYR 1 205      38.252  44.793  48.889  0.00  0.00           C  
ATOM   3113  CG  TYR 1 205      37.669  45.919  48.169  0.00  0.00           C  
ATOM   3114  CD1 TYR 1 205      37.990  46.228  46.869  0.00  0.00           C  
ATOM   3115  CD2 TYR 1 205      36.754  46.797  48.883  0.00  0.00           C  
ATOM   3116  CE1 TYR 1 205      37.567  47.343  46.259  0.00  0.00           C  
ATOM   3117  CE2 TYR 1 205      36.318  47.966  48.257  0.00  0.00           C  
ATOM   3118  CZ  TYR 1 205      36.708  48.308  46.962  0.00  0.00           C  
ATOM   3119  OH  TYR 1 205      36.274  49.483  46.361  0.00  0.00           O  
ATOM   3120  H   TYR 1 205      36.283  43.874  49.816  0.00  0.00           H  
ATOM   3121  HA  TYR 1 205      37.621  43.418  47.311  0.00  0.00           H  
ATOM   3122  HB2 TYR 1 205      38.229  45.001  49.959  0.00  0.00           H  
ATOM   3123  HB3 TYR 1 205      39.318  44.908  48.695  0.00  0.00           H  
ATOM   3124  HD1 TYR 1 205      38.561  45.493  46.321  0.00  0.00           H  
ATOM   3125  HD2 TYR 1 205      36.400  46.397  49.821  0.00  0.00           H  
ATOM   3126  HE1 TYR 1 205      37.831  47.665  45.262  0.00  0.00           H  
ATOM   3127  HE2 TYR 1 205      35.585  48.511  48.833  0.00  0.00           H  
ATOM   3128  HH  TYR 1 205      35.427  49.723  46.745  0.00  0.00           H  
ATOM   3129  N   TYR 1 206      39.813  41.907  48.035  0.00  0.00           N  
ATOM   3130  CA  TYR 1 206      41.053  41.262  48.595  0.00  0.00           C  
ATOM   3131  C   TYR 1 206      41.839  42.258  49.454  0.00  0.00           C  
ATOM   3132  O   TYR 1 206      42.852  42.796  49.008  0.00  0.00           O  
ATOM   3133  CB  TYR 1 206      41.793  40.795  47.389  0.00  0.00           C  
ATOM   3134  CG  TYR 1 206      41.078  39.640  46.695  0.00  0.00           C  
ATOM   3135  CD1 TYR 1 206      41.051  38.274  47.225  0.00  0.00           C  
ATOM   3136  CD2 TYR 1 206      40.455  39.831  45.416  0.00  0.00           C  
ATOM   3137  CE1 TYR 1 206      40.488  37.220  46.643  0.00  0.00           C  
ATOM   3138  CE2 TYR 1 206      39.973  38.682  44.740  0.00  0.00           C  
ATOM   3139  CZ  TYR 1 206      39.922  37.412  45.356  0.00  0.00           C  
ATOM   3140  OH  TYR 1 206      39.262  36.377  44.883  0.00  0.00           O  
ATOM   3141  H   TYR 1 206      40.059  42.627  47.370  0.00  0.00           H  
ATOM   3142  HA  TYR 1 206      40.845  40.439  49.279  0.00  0.00           H  
ATOM   3143  HB2 TYR 1 206      42.147  41.550  46.686  0.00  0.00           H  
ATOM   3144  HB3 TYR 1 206      42.779  40.510  47.756  0.00  0.00           H  
ATOM   3145  HD1 TYR 1 206      41.537  38.036  48.160  0.00  0.00           H  
ATOM   3146  HD2 TYR 1 206      40.372  40.808  44.965  0.00  0.00           H  
ATOM   3147  HE1 TYR 1 206      40.553  36.221  47.047  0.00  0.00           H  
ATOM   3148  HE2 TYR 1 206      39.495  38.810  43.779  0.00  0.00           H  
ATOM   3149  HH  TYR 1 206      38.707  36.733  44.186  0.00  0.00           H  
ATOM   3150  N   GLU 1 207      41.321  42.559  50.640  0.00  0.00           N  
ATOM   3151  CA  GLU 1 207      41.987  43.416  51.693  0.00  0.00           C  
ATOM   3152  C   GLU 1 207      43.185  42.731  52.458  0.00  0.00           C  
ATOM   3153  O   GLU 1 207      43.103  41.535  52.868  0.00  0.00           O  
ATOM   3154  CB  GLU 1 207      40.814  43.873  52.600  0.00  0.00           C  
ATOM   3155  CG  GLU 1 207      41.337  45.106  53.363  0.00  0.00           C  
ATOM   3156  CD  GLU 1 207      40.470  45.537  54.507  0.00  0.00           C  
ATOM   3157  OE1 GLU 1 207      39.261  45.168  54.572  0.00  0.00           O  
ATOM   3158  OE2 GLU 1 207      40.914  46.314  55.369  0.00  0.00           O  
ATOM   3159  H   GLU 1 207      40.538  41.998  50.946  0.00  0.00           H  
ATOM   3160  HA  GLU 1 207      42.347  44.304  51.173  0.00  0.00           H  
ATOM   3161  HB2 GLU 1 207      40.020  44.104  51.890  0.00  0.00           H  
ATOM   3162  HB3 GLU 1 207      40.703  42.974  53.206  0.00  0.00           H  
ATOM   3163  HG2 GLU 1 207      42.307  44.930  53.830  0.00  0.00           H  
ATOM   3164  HG3 GLU 1 207      41.459  45.992  52.741  0.00  0.00           H  
ATOM   3165  N   VAL 1 208      44.230  43.569  52.745  0.00  0.00           N  
ATOM   3166  CA  VAL 1 208      45.488  43.294  53.510  0.00  0.00           C  
ATOM   3167  C   VAL 1 208      45.850  44.340  54.538  0.00  0.00           C  
ATOM   3168  O   VAL 1 208      45.183  45.345  54.664  0.00  0.00           O  
ATOM   3169  CB  VAL 1 208      46.688  43.278  52.532  0.00  0.00           C  
ATOM   3170  CG1 VAL 1 208      46.575  42.094  51.492  0.00  0.00           C  
ATOM   3171  CG2 VAL 1 208      46.915  44.585  51.806  0.00  0.00           C  
ATOM   3172  H   VAL 1 208      43.953  44.537  52.667  0.00  0.00           H  
ATOM   3173  HA  VAL 1 208      45.394  42.311  53.973  0.00  0.00           H  
ATOM   3174  HB  VAL 1 208      47.505  42.935  53.167  0.00  0.00           H  
ATOM   3175 HG11 VAL 1 208      47.423  42.198  50.815  0.00  0.00           H  
ATOM   3176 HG12 VAL 1 208      46.571  41.149  52.035  0.00  0.00           H  
ATOM   3177 HG13 VAL 1 208      45.647  42.121  50.920  0.00  0.00           H  
ATOM   3178 HG21 VAL 1 208      46.048  44.804  51.184  0.00  0.00           H  
ATOM   3179 HG22 VAL 1 208      47.037  45.437  52.475  0.00  0.00           H  
ATOM   3180 HG23 VAL 1 208      47.787  44.646  51.154  0.00  0.00           H  
ATOM   3181  N   ILE 1 209      46.890  44.060  55.297  0.00  0.00           N  
ATOM   3182  CA  ILE 1 209      47.365  45.013  56.315  0.00  0.00           C  
ATOM   3183  C   ILE 1 209      48.861  45.184  56.049  0.00  0.00           C  
ATOM   3184  O   ILE 1 209      49.610  44.251  56.081  0.00  0.00           O  
ATOM   3185  CB  ILE 1 209      47.127  44.503  57.766  0.00  0.00           C  
ATOM   3186  CG1 ILE 1 209      45.513  44.548  57.973  0.00  0.00           C  
ATOM   3187  CG2 ILE 1 209      47.884  45.440  58.686  0.00  0.00           C  
ATOM   3188  CD1 ILE 1 209      44.914  44.279  59.409  0.00  0.00           C  
ATOM   3189  H   ILE 1 209      47.437  43.224  55.151  0.00  0.00           H  
ATOM   3190  HA  ILE 1 209      46.939  46.017  56.286  0.00  0.00           H  
ATOM   3191  HB  ILE 1 209      47.460  43.475  57.910  0.00  0.00           H  
ATOM   3192 HG12 ILE 1 209      45.112  45.518  57.677  0.00  0.00           H  
ATOM   3193 HG13 ILE 1 209      45.116  43.778  57.311  0.00  0.00           H  
ATOM   3194 HG21 ILE 1 209      47.716  46.496  58.476  0.00  0.00           H  
ATOM   3195 HG22 ILE 1 209      47.505  45.266  59.693  0.00  0.00           H  
ATOM   3196 HG23 ILE 1 209      48.944  45.191  58.737  0.00  0.00           H  
ATOM   3197 HD11 ILE 1 209      43.831  44.355  59.305  0.00  0.00           H  
ATOM   3198 HD12 ILE 1 209      45.101  43.286  59.818  0.00  0.00           H  
ATOM   3199 HD13 ILE 1 209      45.193  45.066  60.110  0.00  0.00           H  
ATOM   3200  N   ILE 1 210      49.284  46.368  55.718  0.00  0.00           N  
ATOM   3201  CA  ILE 1 210      50.674  46.818  55.580  0.00  0.00           C  
ATOM   3202  C   ILE 1 210      51.242  47.470  56.942  0.00  0.00           C  
ATOM   3203  O   ILE 1 210      50.806  48.579  57.359  0.00  0.00           O  
ATOM   3204  CB  ILE 1 210      50.787  47.680  54.271  0.00  0.00           C  
ATOM   3205  CG1 ILE 1 210      50.565  46.798  53.037  0.00  0.00           C  
ATOM   3206  CG2 ILE 1 210      51.983  48.627  54.215  0.00  0.00           C  
ATOM   3207  CD1 ILE 1 210      50.494  47.434  51.638  0.00  0.00           C  
ATOM   3208  H   ILE 1 210      48.616  47.125  55.759  0.00  0.00           H  
ATOM   3209  HA  ILE 1 210      51.284  45.957  55.305  0.00  0.00           H  
ATOM   3210  HB  ILE 1 210      49.968  48.398  54.309  0.00  0.00           H  
ATOM   3211 HG12 ILE 1 210      51.276  45.977  52.944  0.00  0.00           H  
ATOM   3212 HG13 ILE 1 210      49.592  46.325  53.175  0.00  0.00           H  
ATOM   3213 HG21 ILE 1 210      52.132  49.116  55.177  0.00  0.00           H  
ATOM   3214 HG22 ILE 1 210      52.875  48.055  53.959  0.00  0.00           H  
ATOM   3215 HG23 ILE 1 210      51.768  49.367  53.443  0.00  0.00           H  
ATOM   3216 HD11 ILE 1 210      51.413  47.944  51.348  0.00  0.00           H  
ATOM   3217 HD12 ILE 1 210      50.396  46.606  50.935  0.00  0.00           H  
ATOM   3218 HD13 ILE 1 210      49.567  48.002  51.709  0.00  0.00           H  
ATOM   3219  N   VAL 1 211      52.225  46.842  57.595  0.00  0.00           N  
ATOM   3220  CA  VAL 1 211      52.857  47.488  58.745  0.00  0.00           C  
ATOM   3221  C   VAL 1 211      53.935  48.466  58.497  0.00  0.00           C  
ATOM   3222  O   VAL 1 211      54.130  49.276  59.385  0.00  0.00           O  
ATOM   3223  CB  VAL 1 211      53.490  46.376  59.602  0.00  0.00           C  
ATOM   3224  CG1 VAL 1 211      52.516  45.259  60.072  0.00  0.00           C  
ATOM   3225  CG2 VAL 1 211      54.690  45.570  58.985  0.00  0.00           C  
ATOM   3226  H   VAL 1 211      52.663  46.044  57.157  0.00  0.00           H  
ATOM   3227  HA  VAL 1 211      52.118  48.033  59.332  0.00  0.00           H  
ATOM   3228  HB  VAL 1 211      53.897  46.812  60.514  0.00  0.00           H  
ATOM   3229 HG11 VAL 1 211      53.062  44.673  60.811  0.00  0.00           H  
ATOM   3230 HG12 VAL 1 211      51.613  45.644  60.546  0.00  0.00           H  
ATOM   3231 HG13 VAL 1 211      52.219  44.653  59.217  0.00  0.00           H  
ATOM   3232 HG21 VAL 1 211      55.549  46.236  59.058  0.00  0.00           H  
ATOM   3233 HG22 VAL 1 211      54.989  44.691  59.556  0.00  0.00           H  
ATOM   3234 HG23 VAL 1 211      54.474  45.242  57.968  0.00  0.00           H  
ATOM   3235  N   ARG 1 212      54.639  48.433  57.360  0.00  0.00           N  
ATOM   3236  CA  ARG 1 212      55.746  49.402  57.173  0.00  0.00           C  
ATOM   3237  C   ARG 1 212      55.983  49.707  55.658  0.00  0.00           C  
ATOM   3238  O   ARG 1 212      55.787  48.901  54.757  0.00  0.00           O  
ATOM   3239  CB  ARG 1 212      57.003  48.769  57.869  0.00  0.00           C  
ATOM   3240  CG  ARG 1 212      58.321  49.672  57.844  0.00  0.00           C  
ATOM   3241  CD  ARG 1 212      59.512  48.745  58.216  0.00  0.00           C  
ATOM   3242  NE  ARG 1 212      60.779  49.372  58.084  0.00  0.00           N  
ATOM   3243  CZ  ARG 1 212      61.433  50.129  59.024  0.00  0.00           C  
ATOM   3244  NH1 ARG 1 212      60.939  50.494  60.214  0.00  0.00           N  
ATOM   3245  NH2 ARG 1 212      62.583  50.632  58.617  0.00  0.00           N  
ATOM   3246  H   ARG 1 212      54.545  47.647  56.733  0.00  0.00           H  
ATOM   3247  HA  ARG 1 212      55.546  50.318  57.728  0.00  0.00           H  
ATOM   3248  HB2 ARG 1 212      56.791  48.714  58.937  0.00  0.00           H  
ATOM   3249  HB3 ARG 1 212      57.332  47.808  57.474  0.00  0.00           H  
ATOM   3250  HG2 ARG 1 212      58.542  50.156  56.892  0.00  0.00           H  
ATOM   3251  HG3 ARG 1 212      58.308  50.527  58.520  0.00  0.00           H  
ATOM   3252  HD2 ARG 1 212      59.387  48.182  59.141  0.00  0.00           H  
ATOM   3253  HD3 ARG 1 212      59.486  47.976  57.444  0.00  0.00           H  
ATOM   3254  HE  ARG 1 212      61.214  49.355  57.172  0.00  0.00           H  
ATOM   3255 HH11 ARG 1 212      61.391  51.307  60.609  0.00  0.00           H  
ATOM   3256 HH12 ARG 1 212      60.070  50.187  60.626  0.00  0.00           H  
ATOM   3257 HH21 ARG 1 212      63.097  51.257  59.221  0.00  0.00           H  
ATOM   3258 HH22 ARG 1 212      62.958  50.421  57.702  0.00  0.00           H  
ATOM   3259  N   VAL 1 213      56.457  50.946  55.431  0.00  0.00           N  
ATOM   3260  CA  VAL 1 213      56.840  51.412  54.086  0.00  0.00           C  
ATOM   3261  C   VAL 1 213      58.267  51.909  54.060  0.00  0.00           C  
ATOM   3262  O   VAL 1 213      58.806  52.437  55.032  0.00  0.00           O  
ATOM   3263  CB  VAL 1 213      55.868  52.505  53.553  0.00  0.00           C  
ATOM   3264  CG1 VAL 1 213      56.213  52.839  51.991  0.00  0.00           C  
ATOM   3265  CG2 VAL 1 213      54.399  51.958  53.449  0.00  0.00           C  
ATOM   3266  H   VAL 1 213      56.376  51.537  56.246  0.00  0.00           H  
ATOM   3267  HA  VAL 1 213      56.705  50.587  53.386  0.00  0.00           H  
ATOM   3268  HB  VAL 1 213      55.846  53.348  54.243  0.00  0.00           H  
ATOM   3269 HG11 VAL 1 213      55.372  53.151  51.373  0.00  0.00           H  
ATOM   3270 HG12 VAL 1 213      57.019  53.571  51.938  0.00  0.00           H  
ATOM   3271 HG13 VAL 1 213      56.571  51.918  51.532  0.00  0.00           H  
ATOM   3272 HG21 VAL 1 213      54.333  51.219  52.651  0.00  0.00           H  
ATOM   3273 HG22 VAL 1 213      54.141  51.517  54.412  0.00  0.00           H  
ATOM   3274 HG23 VAL 1 213      53.656  52.740  53.288  0.00  0.00           H  
ATOM   3275  N   GLU 1 214      58.957  51.725  52.866  0.00  0.00           N  
ATOM   3276  CA  GLU 1 214      60.354  52.114  52.780  0.00  0.00           C  
ATOM   3277  C   GLU 1 214      60.707  52.609  51.360  0.00  0.00           C  
ATOM   3278  O   GLU 1 214      60.380  51.884  50.377  0.00  0.00           O  
ATOM   3279  CB  GLU 1 214      61.314  50.907  53.001  0.00  0.00           C  
ATOM   3280  CG  GLU 1 214      61.841  50.863  54.481  0.00  0.00           C  
ATOM   3281  CD  GLU 1 214      62.620  49.673  54.963  0.00  0.00           C  
ATOM   3282  OE1 GLU 1 214      63.091  48.799  54.187  0.00  0.00           O  
ATOM   3283  OE2 GLU 1 214      62.951  49.691  56.167  0.00  0.00           O  
ATOM   3284  H   GLU 1 214      58.490  51.258  52.101  0.00  0.00           H  
ATOM   3285  HA  GLU 1 214      60.620  52.911  53.474  0.00  0.00           H  
ATOM   3286  HB2 GLU 1 214      60.716  50.043  52.712  0.00  0.00           H  
ATOM   3287  HB3 GLU 1 214      62.168  50.960  52.326  0.00  0.00           H  
ATOM   3288  HG2 GLU 1 214      62.360  51.800  54.680  0.00  0.00           H  
ATOM   3289  HG3 GLU 1 214      60.887  50.861  55.009  0.00  0.00           H  
ATOM   3290  N   ILE 1 215      61.399  53.754  51.223  0.00  0.00           N  
ATOM   3291  CA  ILE 1 215      61.637  54.248  49.845  0.00  0.00           C  
ATOM   3292  C   ILE 1 215      63.044  54.785  49.821  0.00  0.00           C  
ATOM   3293  O   ILE 1 215      63.362  55.530  50.706  0.00  0.00           O  
ATOM   3294  CB  ILE 1 215      60.565  55.298  49.511  0.00  0.00           C  
ATOM   3295  CG1 ILE 1 215      59.166  54.628  49.366  0.00  0.00           C  
ATOM   3296  CG2 ILE 1 215      60.884  56.117  48.306  0.00  0.00           C  
ATOM   3297  CD1 ILE 1 215      58.018  55.443  48.706  0.00  0.00           C  
ATOM   3298  H   ILE 1 215      61.835  54.310  51.944  0.00  0.00           H  
ATOM   3299  HA  ILE 1 215      61.681  53.376  49.192  0.00  0.00           H  
ATOM   3300  HB  ILE 1 215      60.556  55.861  50.445  0.00  0.00           H  
ATOM   3301 HG12 ILE 1 215      59.161  53.700  48.793  0.00  0.00           H  
ATOM   3302 HG13 ILE 1 215      58.777  54.442  50.367  0.00  0.00           H  
ATOM   3303 HG21 ILE 1 215      60.144  56.915  48.368  0.00  0.00           H  
ATOM   3304 HG22 ILE 1 215      61.878  56.537  48.151  0.00  0.00           H  
ATOM   3305 HG23 ILE 1 215      60.679  55.430  47.486  0.00  0.00           H  
ATOM   3306 HD11 ILE 1 215      57.053  54.973  48.894  0.00  0.00           H  
ATOM   3307 HD12 ILE 1 215      58.018  56.328  49.343  0.00  0.00           H  
ATOM   3308 HD13 ILE 1 215      58.184  55.633  47.645  0.00  0.00           H  
ATOM   3309  N   ASN 1 216      63.786  54.305  48.867  0.00  0.00           N  
ATOM   3310  CA  ASN 1 216      65.274  54.413  48.808  0.00  0.00           C  
ATOM   3311  C   ASN 1 216      65.932  53.700  50.006  0.00  0.00           C  
ATOM   3312  O   ASN 1 216      66.959  54.130  50.563  0.00  0.00           O  
ATOM   3313  CB  ASN 1 216      65.717  55.841  48.729  0.00  0.00           C  
ATOM   3314  CG  ASN 1 216      67.075  56.207  48.163  0.00  0.00           C  
ATOM   3315  OD1 ASN 1 216      67.717  55.471  47.548  0.00  0.00           O  
ATOM   3316  ND2 ASN 1 216      67.527  57.413  48.356  0.00  0.00           N  
ATOM   3317  H   ASN 1 216      63.329  53.704  48.197  0.00  0.00           H  
ATOM   3318  HA  ASN 1 216      65.606  53.923  47.893  0.00  0.00           H  
ATOM   3319  HB2 ASN 1 216      64.989  56.391  48.132  0.00  0.00           H  
ATOM   3320  HB3 ASN 1 216      65.768  56.367  49.682  0.00  0.00           H  
ATOM   3321 HD21 ASN 1 216      68.388  57.723  47.928  0.00  0.00           H  
ATOM   3322 HD22 ASN 1 216      66.807  58.034  48.697  0.00  0.00           H  
ATOM   3323  N   GLY 1 217      65.311  52.619  50.477  0.00  0.00           N  
ATOM   3324  CA  GLY 1 217      65.757  51.859  51.664  0.00  0.00           C  
ATOM   3325  C   GLY 1 217      65.588  52.505  53.027  0.00  0.00           C  
ATOM   3326  O   GLY 1 217      65.834  51.816  54.074  0.00  0.00           O  
ATOM   3327  H   GLY 1 217      64.492  52.290  49.986  0.00  0.00           H  
ATOM   3328  HA2 GLY 1 217      65.163  50.946  51.643  0.00  0.00           H  
ATOM   3329  HA3 GLY 1 217      66.836  51.753  51.551  0.00  0.00           H  
ATOM   3330  N   GLN 1 218      65.056  53.710  53.142  0.00  0.00           N  
ATOM   3331  CA  GLN 1 218      64.799  54.534  54.342  0.00  0.00           C  
ATOM   3332  C   GLN 1 218      63.311  54.381  54.638  0.00  0.00           C  
ATOM   3333  O   GLN 1 218      62.470  54.567  53.732  0.00  0.00           O  
ATOM   3334  CB  GLN 1 218      65.279  55.934  54.398  0.00  0.00           C  
ATOM   3335  CG  GLN 1 218      65.175  56.846  55.654  0.00  0.00           C  
ATOM   3336  CD  GLN 1 218      65.989  56.253  56.863  0.00  0.00           C  
ATOM   3337  OE1 GLN 1 218      65.863  55.062  57.095  0.00  0.00           O  
ATOM   3338  NE2 GLN 1 218      66.824  56.966  57.561  0.00  0.00           N  
ATOM   3339  H   GLN 1 218      64.834  54.212  52.294  0.00  0.00           H  
ATOM   3340  HA  GLN 1 218      65.364  54.016  55.117  0.00  0.00           H  
ATOM   3341  HB2 GLN 1 218      66.333  55.914  54.121  0.00  0.00           H  
ATOM   3342  HB3 GLN 1 218      64.736  56.452  53.607  0.00  0.00           H  
ATOM   3343  HG2 GLN 1 218      65.497  57.874  55.486  0.00  0.00           H  
ATOM   3344  HG3 GLN 1 218      64.135  56.715  55.953  0.00  0.00           H  
ATOM   3345 HE21 GLN 1 218      67.525  56.511  58.128  0.00  0.00           H  
ATOM   3346 HE22 GLN 1 218      67.199  57.815  57.163  0.00  0.00           H  
ATOM   3347  N   ASP 1 219      62.977  54.269  55.920  0.00  0.00           N  
ATOM   3348  CA  ASP 1 219      61.663  54.242  56.494  0.00  0.00           C  
ATOM   3349  C   ASP 1 219      60.960  55.575  56.260  0.00  0.00           C  
ATOM   3350  O   ASP 1 219      61.470  56.683  56.350  0.00  0.00           O  
ATOM   3351  CB  ASP 1 219      61.830  54.137  58.063  0.00  0.00           C  
ATOM   3352  CG  ASP 1 219      60.701  53.757  58.891  0.00  0.00           C  
ATOM   3353  OD1 ASP 1 219      59.622  53.794  58.240  0.00  0.00           O  
ATOM   3354  OD2 ASP 1 219      60.785  53.512  60.143  0.00  0.00           O  
ATOM   3355  H   ASP 1 219      63.759  54.195  56.555  0.00  0.00           H  
ATOM   3356  HA  ASP 1 219      61.084  53.404  56.104  0.00  0.00           H  
ATOM   3357  HB2 ASP 1 219      62.658  53.459  58.274  0.00  0.00           H  
ATOM   3358  HB3 ASP 1 219      62.223  55.112  58.353  0.00  0.00           H  
ATOM   3359  N   LEU 1 220      59.647  55.539  55.931  0.00  0.00           N  
ATOM   3360  CA  LEU 1 220      58.765  56.677  55.869  0.00  0.00           C  
ATOM   3361  C   LEU 1 220      58.277  57.131  57.285  0.00  0.00           C  
ATOM   3362  O   LEU 1 220      57.695  58.259  57.483  0.00  0.00           O  
ATOM   3363  CB  LEU 1 220      57.417  56.209  55.045  0.00  0.00           C  
ATOM   3364  CG  LEU 1 220      57.291  57.019  53.785  0.00  0.00           C  
ATOM   3365  CD1 LEU 1 220      58.325  56.515  52.682  0.00  0.00           C  
ATOM   3366  CD2 LEU 1 220      55.919  56.833  53.113  0.00  0.00           C  
ATOM   3367  H   LEU 1 220      59.189  54.640  55.979  0.00  0.00           H  
ATOM   3368  HA  LEU 1 220      59.245  57.531  55.391  0.00  0.00           H  
ATOM   3369  HB2 LEU 1 220      57.210  55.166  54.803  0.00  0.00           H  
ATOM   3370  HB3 LEU 1 220      56.560  56.533  55.636  0.00  0.00           H  
ATOM   3371  HG  LEU 1 220      57.329  58.097  53.942  0.00  0.00           H  
ATOM   3372 HD11 LEU 1 220      58.278  56.987  51.700  0.00  0.00           H  
ATOM   3373 HD12 LEU 1 220      59.305  56.715  53.116  0.00  0.00           H  
ATOM   3374 HD13 LEU 1 220      58.257  55.428  52.703  0.00  0.00           H  
ATOM   3375 HD21 LEU 1 220      55.427  55.861  53.072  0.00  0.00           H  
ATOM   3376 HD22 LEU 1 220      55.221  57.366  53.758  0.00  0.00           H  
ATOM   3377 HD23 LEU 1 220      55.880  57.414  52.192  0.00  0.00           H  
ATOM   3378  N   LYS 1 221      58.497  56.309  58.339  0.00  0.00           N  
ATOM   3379  CA  LYS 1 221      58.486  56.546  59.827  0.00  0.00           C  
ATOM   3380  C   LYS 1 221      57.133  57.136  60.314  0.00  0.00           C  
ATOM   3381  O   LYS 1 221      56.953  57.615  61.420  0.00  0.00           O  
ATOM   3382  CB  LYS 1 221      59.768  57.344  60.293  0.00  0.00           C  
ATOM   3383  CG  LYS 1 221      60.020  57.138  61.765  0.00  0.00           C  
ATOM   3384  CD  LYS 1 221      61.079  58.012  62.284  0.00  0.00           C  
ATOM   3385  CE  LYS 1 221      62.409  57.283  62.213  0.00  0.00           C  
ATOM   3386  NZ  LYS 1 221      63.446  58.184  62.722  0.00  0.00           N  
ATOM   3387  H   LYS 1 221      58.903  55.406  58.140  0.00  0.00           H  
ATOM   3388  HA  LYS 1 221      58.572  55.578  60.321  0.00  0.00           H  
ATOM   3389  HB2 LYS 1 221      60.701  57.168  59.759  0.00  0.00           H  
ATOM   3390  HB3 LYS 1 221      59.467  58.378  60.125  0.00  0.00           H  
ATOM   3391  HG2 LYS 1 221      59.107  57.340  62.326  0.00  0.00           H  
ATOM   3392  HG3 LYS 1 221      60.229  56.090  61.977  0.00  0.00           H  
ATOM   3393  HD2 LYS 1 221      61.087  58.945  61.719  0.00  0.00           H  
ATOM   3394  HD3 LYS 1 221      60.775  58.174  63.318  0.00  0.00           H  
ATOM   3395  HE2 LYS 1 221      62.207  56.476  62.917  0.00  0.00           H  
ATOM   3396  HE3 LYS 1 221      62.626  56.890  61.220  0.00  0.00           H  
ATOM   3397  HZ1 LYS 1 221      63.149  58.823  63.445  0.00  0.00           H  
ATOM   3398  HZ2 LYS 1 221      64.246  57.642  63.014  0.00  0.00           H  
ATOM   3399  HZ3 LYS 1 221      63.887  58.654  61.944  0.00  0.00           H  
ATOM   3400  N   MET 1 222      56.017  56.940  59.458  0.00  0.00           N  
ATOM   3401  CA  MET 1 222      54.642  57.379  59.759  0.00  0.00           C  
ATOM   3402  C   MET 1 222      53.990  56.334  60.659  0.00  0.00           C  
ATOM   3403  O   MET 1 222      54.326  55.178  60.606  0.00  0.00           O  
ATOM   3404  CB  MET 1 222      53.747  57.610  58.516  0.00  0.00           C  
ATOM   3405  CG  MET 1 222      54.440  58.553  57.466  0.00  0.00           C  
ATOM   3406  SD  MET 1 222      53.494  58.840  56.039  0.00  0.00           S  
ATOM   3407  CE  MET 1 222      52.077  59.756  56.704  0.00  0.00           C  
ATOM   3408  H   MET 1 222      56.155  56.230  58.753  0.00  0.00           H  
ATOM   3409  HA  MET 1 222      54.695  58.322  60.302  0.00  0.00           H  
ATOM   3410  HB2 MET 1 222      53.555  56.676  57.987  0.00  0.00           H  
ATOM   3411  HB3 MET 1 222      52.796  57.988  58.892  0.00  0.00           H  
ATOM   3412  HG2 MET 1 222      54.555  59.520  57.956  0.00  0.00           H  
ATOM   3413  HG3 MET 1 222      55.387  58.070  57.223  0.00  0.00           H  
ATOM   3414  HE1 MET 1 222      51.437  60.241  55.966  0.00  0.00           H  
ATOM   3415  HE2 MET 1 222      51.385  59.026  57.123  0.00  0.00           H  
ATOM   3416  HE3 MET 1 222      52.390  60.411  57.517  0.00  0.00           H  
ATOM   3417  N   ASP 1 223      52.887  56.744  61.289  0.00  0.00           N  
ATOM   3418  CA  ASP 1 223      52.119  55.839  62.111  0.00  0.00           C  
ATOM   3419  C   ASP 1 223      51.515  54.797  61.218  0.00  0.00           C  
ATOM   3420  O   ASP 1 223      50.966  55.160  60.229  0.00  0.00           O  
ATOM   3421  CB  ASP 1 223      51.088  56.669  62.919  0.00  0.00           C  
ATOM   3422  CG  ASP 1 223      50.485  55.997  64.116  0.00  0.00           C  
ATOM   3423  OD1 ASP 1 223      49.784  56.613  64.941  0.00  0.00           O  
ATOM   3424  OD2 ASP 1 223      50.688  54.754  64.343  0.00  0.00           O  
ATOM   3425  H   ASP 1 223      52.426  57.599  61.011  0.00  0.00           H  
ATOM   3426  HA  ASP 1 223      52.810  55.361  62.804  0.00  0.00           H  
ATOM   3427  HB2 ASP 1 223      51.603  57.583  63.214  0.00  0.00           H  
ATOM   3428  HB3 ASP 1 223      50.294  56.969  62.235  0.00  0.00           H  
ATOM   3429  N   CYS 1 224      51.710  53.463  61.462  0.00  0.00           N  
ATOM   3430  CA  CYS 1 224      51.560  52.447  60.385  0.00  0.00           C  
ATOM   3431  C   CYS 1 224      50.027  52.293  60.027  0.00  0.00           C  
ATOM   3432  O   CYS 1 224      49.707  51.725  58.996  0.00  0.00           O  
ATOM   3433  CB  CYS 1 224      52.112  51.023  60.782  0.00  0.00           C  
ATOM   3434  SG  CYS 1 224      51.421  50.357  62.305  0.00  0.00           S  
ATOM   3435  H   CYS 1 224      52.209  53.102  62.263  0.00  0.00           H  
ATOM   3436  HA  CYS 1 224      52.052  52.798  59.478  0.00  0.00           H  
ATOM   3437  HB2 CYS 1 224      51.896  50.336  59.964  0.00  0.00           H  
ATOM   3438  HB3 CYS 1 224      53.172  51.078  61.027  0.00  0.00           H  
ATOM   3439  N   LYS 1 225      49.182  52.977  60.815  0.00  0.00           N  
ATOM   3440  CA  LYS 1 225      47.743  53.065  60.597  0.00  0.00           C  
ATOM   3441  C   LYS 1 225      47.405  53.834  59.308  0.00  0.00           C  
ATOM   3442  O   LYS 1 225      46.370  53.529  58.606  0.00  0.00           O  
ATOM   3443  CB  LYS 1 225      47.097  53.784  61.795  0.00  0.00           C  
ATOM   3444  CG  LYS 1 225      46.980  52.748  62.988  0.00  0.00           C  
ATOM   3445  CD  LYS 1 225      46.785  53.386  64.417  0.00  0.00           C  
ATOM   3446  CE  LYS 1 225      46.327  52.421  65.434  0.00  0.00           C  
ATOM   3447  NZ  LYS 1 225      46.413  52.982  66.769  0.00  0.00           N  
ATOM   3448  H   LYS 1 225      49.551  53.602  61.518  0.00  0.00           H  
ATOM   3449  HA  LYS 1 225      47.345  52.065  60.421  0.00  0.00           H  
ATOM   3450  HB2 LYS 1 225      47.717  54.618  62.125  0.00  0.00           H  
ATOM   3451  HB3 LYS 1 225      46.070  54.124  61.667  0.00  0.00           H  
ATOM   3452  HG2 LYS 1 225      46.100  52.120  62.848  0.00  0.00           H  
ATOM   3453  HG3 LYS 1 225      47.820  52.061  63.090  0.00  0.00           H  
ATOM   3454  HD2 LYS 1 225      47.727  53.879  64.655  0.00  0.00           H  
ATOM   3455  HD3 LYS 1 225      46.049  54.186  64.328  0.00  0.00           H  
ATOM   3456  HE2 LYS 1 225      45.320  52.146  65.120  0.00  0.00           H  
ATOM   3457  HE3 LYS 1 225      46.970  51.549  65.316  0.00  0.00           H  
ATOM   3458  HZ1 LYS 1 225      46.152  53.958  66.795  0.00  0.00           H  
ATOM   3459  HZ2 LYS 1 225      45.846  52.553  67.487  0.00  0.00           H  
ATOM   3460  HZ3 LYS 1 225      47.359  52.972  67.123  0.00  0.00           H  
ATOM   3461  N   GLU 1 226      48.214  54.849  59.048  0.00  0.00           N  
ATOM   3462  CA  GLU 1 226      48.145  55.724  57.808  0.00  0.00           C  
ATOM   3463  C   GLU 1 226      48.433  54.922  56.575  0.00  0.00           C  
ATOM   3464  O   GLU 1 226      47.912  55.343  55.562  0.00  0.00           O  
ATOM   3465  CB  GLU 1 226      49.126  56.961  58.012  0.00  0.00           C  
ATOM   3466  CG  GLU 1 226      48.932  57.837  59.245  0.00  0.00           C  
ATOM   3467  CD  GLU 1 226      47.704  58.745  59.034  0.00  0.00           C  
ATOM   3468  OE1 GLU 1 226      46.702  58.199  58.541  0.00  0.00           O  
ATOM   3469  OE2 GLU 1 226      47.810  59.956  59.417  0.00  0.00           O  
ATOM   3470  H   GLU 1 226      48.961  55.067  59.692  0.00  0.00           H  
ATOM   3471  HA  GLU 1 226      47.122  56.099  57.805  0.00  0.00           H  
ATOM   3472  HB2 GLU 1 226      50.139  56.564  57.949  0.00  0.00           H  
ATOM   3473  HB3 GLU 1 226      48.976  57.595  57.139  0.00  0.00           H  
ATOM   3474  HG2 GLU 1 226      48.752  57.275  60.162  0.00  0.00           H  
ATOM   3475  HG3 GLU 1 226      49.854  58.372  59.474  0.00  0.00           H  
ATOM   3476  N   TYR 1 227      49.137  53.788  56.616  0.00  0.00           N  
ATOM   3477  CA  TYR 1 227      49.366  52.946  55.378  0.00  0.00           C  
ATOM   3478  C   TYR 1 227      48.156  52.108  55.031  0.00  0.00           C  
ATOM   3479  O   TYR 1 227      48.225  51.537  53.981  0.00  0.00           O  
ATOM   3480  CB  TYR 1 227      50.497  52.015  55.575  0.00  0.00           C  
ATOM   3481  CG  TYR 1 227      51.684  52.697  56.111  0.00  0.00           C  
ATOM   3482  CD1 TYR 1 227      52.238  53.873  55.501  0.00  0.00           C  
ATOM   3483  CD2 TYR 1 227      52.560  51.997  57.049  0.00  0.00           C  
ATOM   3484  CE1 TYR 1 227      53.472  54.450  55.941  0.00  0.00           C  
ATOM   3485  CE2 TYR 1 227      53.753  52.583  57.498  0.00  0.00           C  
ATOM   3486  CZ  TYR 1 227      54.157  53.830  56.974  0.00  0.00           C  
ATOM   3487  OH  TYR 1 227      55.180  54.566  57.582  0.00  0.00           O  
ATOM   3488  H   TYR 1 227      49.704  53.564  57.421  0.00  0.00           H  
ATOM   3489  HA  TYR 1 227      49.573  53.645  54.568  0.00  0.00           H  
ATOM   3490  HB2 TYR 1 227      50.265  51.192  56.252  0.00  0.00           H  
ATOM   3491  HB3 TYR 1 227      50.738  51.610  54.593  0.00  0.00           H  
ATOM   3492  HD1 TYR 1 227      51.647  54.281  54.694  0.00  0.00           H  
ATOM   3493  HD2 TYR 1 227      52.377  50.996  57.410  0.00  0.00           H  
ATOM   3494  HE1 TYR 1 227      53.773  55.416  55.565  0.00  0.00           H  
ATOM   3495  HE2 TYR 1 227      54.392  52.127  58.240  0.00  0.00           H  
ATOM   3496  HH  TYR 1 227      55.863  53.973  57.903  0.00  0.00           H  
ATOM   3497  N   ASN 1 228      47.092  52.103  55.832  0.00  0.00           N  
ATOM   3498  CA  ASN 1 228      45.892  51.327  55.666  0.00  0.00           C  
ATOM   3499  C   ASN 1 228      44.668  52.235  55.937  0.00  0.00           C  
ATOM   3500  O   ASN 1 228      43.559  51.722  56.320  0.00  0.00           O  
ATOM   3501  CB  ASN 1 228      45.894  50.136  56.571  0.00  0.00           C  
ATOM   3502  CG  ASN 1 228      47.074  49.281  56.482  0.00  0.00           C  
ATOM   3503  OD1 ASN 1 228      47.183  48.357  55.626  0.00  0.00           O  
ATOM   3504  ND2 ASN 1 228      48.091  49.538  57.246  0.00  0.00           N  
ATOM   3505  H   ASN 1 228      47.164  52.732  56.619  0.00  0.00           H  
ATOM   3506  HA  ASN 1 228      45.973  50.966  54.641  0.00  0.00           H  
ATOM   3507  HB2 ASN 1 228      45.658  50.396  57.602  0.00  0.00           H  
ATOM   3508  HB3 ASN 1 228      45.102  49.446  56.279  0.00  0.00           H  
ATOM   3509 HD21 ASN 1 228      49.029  49.259  56.993  0.00  0.00           H  
ATOM   3510 HD22 ASN 1 228      47.867  50.017  58.106  0.00  0.00           H  
ATOM   3511  N   TYR 1 229      44.758  53.572  55.861  0.00  0.00           N  
ATOM   3512  CA  TYR 1 229      43.643  54.516  56.090  0.00  0.00           C  
ATOM   3513  C   TYR 1 229      42.828  54.650  54.808  0.00  0.00           C  
ATOM   3514  O   TYR 1 229      43.366  55.226  53.827  0.00  0.00           O  
ATOM   3515  CB  TYR 1 229      44.312  55.810  56.612  0.00  0.00           C  
ATOM   3516  CG  TYR 1 229      43.403  56.975  56.672  0.00  0.00           C  
ATOM   3517  CD1 TYR 1 229      42.493  57.062  57.760  0.00  0.00           C  
ATOM   3518  CD2 TYR 1 229      43.377  57.960  55.684  0.00  0.00           C  
ATOM   3519  CE1 TYR 1 229      41.722  58.176  58.002  0.00  0.00           C  
ATOM   3520  CE2 TYR 1 229      42.570  59.160  55.897  0.00  0.00           C  
ATOM   3521  CZ  TYR 1 229      41.771  59.212  57.109  0.00  0.00           C  
ATOM   3522  OH  TYR 1 229      41.012  60.360  57.205  0.00  0.00           O  
ATOM   3523  H   TYR 1 229      45.579  53.907  55.376  0.00  0.00           H  
ATOM   3524  HA  TYR 1 229      43.053  54.143  56.928  0.00  0.00           H  
ATOM   3525  HB2 TYR 1 229      44.647  55.580  57.623  0.00  0.00           H  
ATOM   3526  HB3 TYR 1 229      45.147  56.057  55.957  0.00  0.00           H  
ATOM   3527  HD1 TYR 1 229      42.402  56.220  58.430  0.00  0.00           H  
ATOM   3528  HD2 TYR 1 229      43.982  57.816  54.801  0.00  0.00           H  
ATOM   3529  HE1 TYR 1 229      41.075  58.228  58.865  0.00  0.00           H  
ATOM   3530  HE2 TYR 1 229      42.499  59.842  55.063  0.00  0.00           H  
ATOM   3531  HH  TYR 1 229      40.349  60.340  57.899  0.00  0.00           H  
ATOM   3532  N   ASP 1 230      41.580  54.213  54.699  0.00  0.00           N  
ATOM   3533  CA  ASP 1 230      40.768  53.388  55.511  0.00  0.00           C  
ATOM   3534  C   ASP 1 230      40.804  51.902  55.150  0.00  0.00           C  
ATOM   3535  O   ASP 1 230      40.216  51.067  55.917  0.00  0.00           O  
ATOM   3536  CB  ASP 1 230      39.341  53.945  55.410  0.00  0.00           C  
ATOM   3537  CG  ASP 1 230      38.855  54.304  54.031  0.00  0.00           C  
ATOM   3538  OD1 ASP 1 230      39.335  53.631  53.114  0.00  0.00           O  
ATOM   3539  OD2 ASP 1 230      38.120  55.297  53.964  0.00  0.00           O  
ATOM   3540  H   ASP 1 230      41.163  54.477  53.818  0.00  0.00           H  
ATOM   3541  HA  ASP 1 230      41.101  53.442  56.548  0.00  0.00           H  
ATOM   3542  HB2 ASP 1 230      38.732  53.146  55.835  0.00  0.00           H  
ATOM   3543  HB3 ASP 1 230      39.137  54.814  56.035  0.00  0.00           H  
ATOM   3544  N   LYS 1 231      41.494  51.475  54.159  0.00  0.00           N  
ATOM   3545  CA  LYS 1 231      41.598  50.096  53.650  0.00  0.00           C  
ATOM   3546  C   LYS 1 231      42.823  50.055  52.673  0.00  0.00           C  
ATOM   3547  O   LYS 1 231      43.067  51.069  51.957  0.00  0.00           O  
ATOM   3548  CB  LYS 1 231      40.218  49.820  53.003  0.00  0.00           C  
ATOM   3549  CG  LYS 1 231      40.021  50.200  51.547  0.00  0.00           C  
ATOM   3550  CD  LYS 1 231      38.605  49.892  51.005  0.00  0.00           C  
ATOM   3551  CE  LYS 1 231      37.564  50.752  51.679  0.00  0.00           C  
ATOM   3552  NZ  LYS 1 231      37.812  52.157  51.381  0.00  0.00           N  
ATOM   3553  H   LYS 1 231      41.856  52.182  53.534  0.00  0.00           H  
ATOM   3554  HA  LYS 1 231      41.784  49.538  54.568  0.00  0.00           H  
ATOM   3555  HB2 LYS 1 231      40.099  48.737  53.034  0.00  0.00           H  
ATOM   3556  HB3 LYS 1 231      39.361  50.244  53.527  0.00  0.00           H  
ATOM   3557  HG2 LYS 1 231      40.227  51.257  51.376  0.00  0.00           H  
ATOM   3558  HG3 LYS 1 231      40.675  49.632  50.885  0.00  0.00           H  
ATOM   3559  HD2 LYS 1 231      38.599  50.075  49.930  0.00  0.00           H  
ATOM   3560  HD3 LYS 1 231      38.438  48.844  51.253  0.00  0.00           H  
ATOM   3561  HE2 LYS 1 231      36.571  50.458  51.341  0.00  0.00           H  
ATOM   3562  HE3 LYS 1 231      37.523  50.528  52.745  0.00  0.00           H  
ATOM   3563  HZ1 LYS 1 231      38.054  52.274  50.408  0.00  0.00           H  
ATOM   3564  HZ2 LYS 1 231      36.964  52.682  51.542  0.00  0.00           H  
ATOM   3565  HZ3 LYS 1 231      38.544  52.598  51.920  0.00  0.00           H  
ATOM   3566  N   SER 1 232      43.509  48.936  52.667  0.00  0.00           N  
ATOM   3567  CA  SER 1 232      44.609  48.471  51.765  0.00  0.00           C  
ATOM   3568  C   SER 1 232      44.135  47.310  50.923  0.00  0.00           C  
ATOM   3569  O   SER 1 232      43.788  46.284  51.544  0.00  0.00           O  
ATOM   3570  CB  SER 1 232      45.845  48.192  52.493  0.00  0.00           C  
ATOM   3571  OG  SER 1 232      46.403  49.370  53.068  0.00  0.00           O  
ATOM   3572  H   SER 1 232      43.300  48.241  53.369  0.00  0.00           H  
ATOM   3573  HA  SER 1 232      44.804  49.277  51.058  0.00  0.00           H  
ATOM   3574  HB2 SER 1 232      45.839  47.460  53.300  0.00  0.00           H  
ATOM   3575  HB3 SER 1 232      46.545  47.800  51.755  0.00  0.00           H  
ATOM   3576  HG  SER 1 232      46.889  49.131  53.861  0.00  0.00           H  
ATOM   3577  N   ILE 1 233      44.183  47.366  49.600  0.00  0.00           N  
ATOM   3578  CA  ILE 1 233      43.455  46.342  48.727  0.00  0.00           C  
ATOM   3579  C   ILE 1 233      44.296  46.023  47.451  0.00  0.00           C  
ATOM   3580  O   ILE 1 233      44.876  46.899  46.806  0.00  0.00           O  
ATOM   3581  CB  ILE 1 233      42.003  46.767  48.348  0.00  0.00           C  
ATOM   3582  CG1 ILE 1 233      41.846  48.148  47.713  0.00  0.00           C  
ATOM   3583  CG2 ILE 1 233      41.065  46.782  49.596  0.00  0.00           C  
ATOM   3584  CD1 ILE 1 233      40.765  48.216  46.602  0.00  0.00           C  
ATOM   3585  H   ILE 1 233      44.367  48.278  49.205  0.00  0.00           H  
ATOM   3586  HA  ILE 1 233      43.356  45.413  49.288  0.00  0.00           H  
ATOM   3587  HB  ILE 1 233      41.672  45.931  47.732  0.00  0.00           H  
ATOM   3588 HG12 ILE 1 233      41.501  48.829  48.490  0.00  0.00           H  
ATOM   3589 HG13 ILE 1 233      42.793  48.563  47.368  0.00  0.00           H  
ATOM   3590 HG21 ILE 1 233      41.067  45.808  50.086  0.00  0.00           H  
ATOM   3591 HG22 ILE 1 233      41.328  47.544  50.329  0.00  0.00           H  
ATOM   3592 HG23 ILE 1 233      40.013  46.734  49.314  0.00  0.00           H  
ATOM   3593 HD11 ILE 1 233      39.801  48.521  47.008  0.00  0.00           H  
ATOM   3594 HD12 ILE 1 233      41.081  49.031  45.952  0.00  0.00           H  
ATOM   3595 HD13 ILE 1 233      40.775  47.361  45.926  0.00  0.00           H  
ATOM   3596  N   VAL 1 234      44.494  44.780  47.124  0.00  0.00           N  
ATOM   3597  CA  VAL 1 234      45.034  44.144  45.920  0.00  0.00           C  
ATOM   3598  C   VAL 1 234      44.069  44.199  44.704  0.00  0.00           C  
ATOM   3599  O   VAL 1 234      42.958  43.722  44.762  0.00  0.00           O  
ATOM   3600  CB  VAL 1 234      45.359  42.610  46.149  0.00  0.00           C  
ATOM   3601  CG1 VAL 1 234      45.841  41.796  44.943  0.00  0.00           C  
ATOM   3602  CG2 VAL 1 234      46.430  42.583  47.230  0.00  0.00           C  
ATOM   3603  H   VAL 1 234      43.999  44.190  47.778  0.00  0.00           H  
ATOM   3604  HA  VAL 1 234      45.965  44.655  45.676  0.00  0.00           H  
ATOM   3605  HB  VAL 1 234      44.549  41.973  46.504  0.00  0.00           H  
ATOM   3606 HG11 VAL 1 234      46.078  40.784  45.269  0.00  0.00           H  
ATOM   3607 HG12 VAL 1 234      45.032  41.711  44.217  0.00  0.00           H  
ATOM   3608 HG13 VAL 1 234      46.713  42.302  44.526  0.00  0.00           H  
ATOM   3609 HG21 VAL 1 234      46.027  43.039  48.134  0.00  0.00           H  
ATOM   3610 HG22 VAL 1 234      46.622  41.515  47.328  0.00  0.00           H  
ATOM   3611 HG23 VAL 1 234      47.349  43.112  46.974  0.00  0.00           H  
ATOM   3612  N   ASP 1 235      44.427  44.863  43.568  0.00  0.00           N  
ATOM   3613  CA  ASP 1 235      43.540  45.177  42.419  0.00  0.00           C  
ATOM   3614  C   ASP 1 235      44.133  45.198  41.048  0.00  0.00           C  
ATOM   3615  O   ASP 1 235      44.621  46.219  40.660  0.00  0.00           O  
ATOM   3616  CB  ASP 1 235      42.880  46.511  42.826  0.00  0.00           C  
ATOM   3617  CG  ASP 1 235      41.862  47.015  41.773  0.00  0.00           C  
ATOM   3618  OD1 ASP 1 235      41.594  48.190  41.632  0.00  0.00           O  
ATOM   3619  OD2 ASP 1 235      41.311  46.157  41.039  0.00  0.00           O  
ATOM   3620  H   ASP 1 235      45.378  45.164  43.408  0.00  0.00           H  
ATOM   3621  HA  ASP 1 235      42.702  44.480  42.419  0.00  0.00           H  
ATOM   3622  HB2 ASP 1 235      42.396  46.428  43.799  0.00  0.00           H  
ATOM   3623  HB3 ASP 1 235      43.726  47.188  42.950  0.00  0.00           H  
ATOM   3624  N   SER 1 236      44.043  44.091  40.308  0.00  0.00           N  
ATOM   3625  CA  SER 1 236      44.405  43.984  38.862  0.00  0.00           C  
ATOM   3626  C   SER 1 236      43.700  45.056  37.945  0.00  0.00           C  
ATOM   3627  O   SER 1 236      44.178  45.295  36.853  0.00  0.00           O  
ATOM   3628  CB  SER 1 236      44.150  42.569  38.356  0.00  0.00           C  
ATOM   3629  OG  SER 1 236      42.758  42.180  38.327  0.00  0.00           O  
ATOM   3630  H   SER 1 236      43.741  43.237  40.755  0.00  0.00           H  
ATOM   3631  HA  SER 1 236      45.485  44.121  38.812  0.00  0.00           H  
ATOM   3632  HB2 SER 1 236      44.437  42.482  37.308  0.00  0.00           H  
ATOM   3633  HB3 SER 1 236      44.761  41.906  38.969  0.00  0.00           H  
ATOM   3634  HG  SER 1 236      42.375  42.492  37.504  0.00  0.00           H  
ATOM   3635  N   GLY 1 237      42.589  45.667  38.360  0.00  0.00           N  
ATOM   3636  CA  GLY 1 237      41.791  46.623  37.613  0.00  0.00           C  
ATOM   3637  C   GLY 1 237      42.041  48.068  38.111  0.00  0.00           C  
ATOM   3638  O   GLY 1 237      41.259  48.991  37.769  0.00  0.00           O  
ATOM   3639  H   GLY 1 237      42.272  45.386  39.277  0.00  0.00           H  
ATOM   3640  HA2 GLY 1 237      42.008  46.510  36.551  0.00  0.00           H  
ATOM   3641  HA3 GLY 1 237      40.728  46.427  37.755  0.00  0.00           H  
ATOM   3642  N   THR 1 238      43.134  48.370  38.876  0.00  0.00           N  
ATOM   3643  CA  THR 1 238      43.882  49.620  38.979  0.00  0.00           C  
ATOM   3644  C   THR 1 238      45.327  49.496  38.450  0.00  0.00           C  
ATOM   3645  O   THR 1 238      46.073  48.567  38.655  0.00  0.00           O  
ATOM   3646  CB  THR 1 238      43.912  50.163  40.387  0.00  0.00           C  
ATOM   3647  OG1 THR 1 238      42.610  50.428  40.805  0.00  0.00           O  
ATOM   3648  CG2 THR 1 238      44.569  51.506  40.697  0.00  0.00           C  
ATOM   3649  H   THR 1 238      43.668  47.579  39.204  0.00  0.00           H  
ATOM   3650  HA  THR 1 238      43.442  50.411  38.372  0.00  0.00           H  
ATOM   3651  HB  THR 1 238      44.388  49.393  40.994  0.00  0.00           H  
ATOM   3652  HG1 THR 1 238      42.201  49.571  40.666  0.00  0.00           H  
ATOM   3653 HG21 THR 1 238      44.156  52.232  39.997  0.00  0.00           H  
ATOM   3654 HG22 THR 1 238      44.598  51.760  41.756  0.00  0.00           H  
ATOM   3655 HG23 THR 1 238      45.645  51.428  40.538  0.00  0.00           H  
ATOM   3656  N   THR 1 239      45.708  50.386  37.526  0.00  0.00           N  
ATOM   3657  CA  THR 1 239      47.125  50.480  37.134  0.00  0.00           C  
ATOM   3658  C   THR 1 239      48.072  50.868  38.228  0.00  0.00           C  
ATOM   3659  O   THR 1 239      49.073  50.233  38.392  0.00  0.00           O  
ATOM   3660  CB  THR 1 239      47.170  51.544  35.980  0.00  0.00           C  
ATOM   3661  OG1 THR 1 239      46.253  51.184  35.000  0.00  0.00           O  
ATOM   3662  CG2 THR 1 239      48.488  51.661  35.288  0.00  0.00           C  
ATOM   3663  H   THR 1 239      45.028  50.959  37.046  0.00  0.00           H  
ATOM   3664  HA  THR 1 239      47.488  49.525  36.755  0.00  0.00           H  
ATOM   3665  HB  THR 1 239      46.782  52.480  36.382  0.00  0.00           H  
ATOM   3666  HG1 THR 1 239      46.017  52.007  34.566  0.00  0.00           H  
ATOM   3667 HG21 THR 1 239      48.494  52.371  34.460  0.00  0.00           H  
ATOM   3668 HG22 THR 1 239      49.308  51.824  35.987  0.00  0.00           H  
ATOM   3669 HG23 THR 1 239      48.893  50.721  34.913  0.00  0.00           H  
ATOM   3670  N   ASN 1 240      47.750  51.954  38.926  0.00  0.00           N  
ATOM   3671  CA  ASN 1 240      48.732  52.625  39.836  0.00  0.00           C  
ATOM   3672  C   ASN 1 240      48.952  51.836  41.152  0.00  0.00           C  
ATOM   3673  O   ASN 1 240      48.100  50.986  41.562  0.00  0.00           O  
ATOM   3674  CB  ASN 1 240      48.065  54.052  40.073  0.00  0.00           C  
ATOM   3675  CG  ASN 1 240      48.290  55.037  38.965  0.00  0.00           C  
ATOM   3676  OD1 ASN 1 240      48.449  54.602  37.836  0.00  0.00           O  
ATOM   3677  ND2 ASN 1 240      48.308  56.288  39.226  0.00  0.00           N  
ATOM   3678  H   ASN 1 240      46.944  52.479  38.618  0.00  0.00           H  
ATOM   3679  HA  ASN 1 240      49.684  52.782  39.330  0.00  0.00           H  
ATOM   3680  HB2 ASN 1 240      47.024  53.919  40.368  0.00  0.00           H  
ATOM   3681  HB3 ASN 1 240      48.555  54.445  40.963  0.00  0.00           H  
ATOM   3682 HD21 ASN 1 240      48.633  56.973  38.558  0.00  0.00           H  
ATOM   3683 HD22 ASN 1 240      48.262  56.665  40.162  0.00  0.00           H  
ATOM   3684  N   LEU 1 241      50.004  52.242  41.865  0.00  0.00           N  
ATOM   3685  CA  LEU 1 241      49.899  52.320  43.351  0.00  0.00           C  
ATOM   3686  C   LEU 1 241      49.340  53.680  43.862  0.00  0.00           C  
ATOM   3687  O   LEU 1 241      49.975  54.719  43.974  0.00  0.00           O  
ATOM   3688  CB  LEU 1 241      51.286  51.972  43.919  0.00  0.00           C  
ATOM   3689  CG  LEU 1 241      51.363  51.879  45.513  0.00  0.00           C  
ATOM   3690  CD1 LEU 1 241      50.611  50.620  45.888  0.00  0.00           C  
ATOM   3691  CD2 LEU 1 241      52.916  51.822  45.777  0.00  0.00           C  
ATOM   3692  H   LEU 1 241      50.639  52.889  41.421  0.00  0.00           H  
ATOM   3693  HA  LEU 1 241      49.282  51.503  43.724  0.00  0.00           H  
ATOM   3694  HB2 LEU 1 241      51.763  51.077  43.521  0.00  0.00           H  
ATOM   3695  HB3 LEU 1 241      51.876  52.865  43.713  0.00  0.00           H  
ATOM   3696  HG  LEU 1 241      50.839  52.735  45.938  0.00  0.00           H  
ATOM   3697 HD11 LEU 1 241      51.120  49.825  45.344  0.00  0.00           H  
ATOM   3698 HD12 LEU 1 241      50.598  50.374  46.950  0.00  0.00           H  
ATOM   3699 HD13 LEU 1 241      49.584  50.620  45.521  0.00  0.00           H  
ATOM   3700 HD21 LEU 1 241      53.424  51.086  45.154  0.00  0.00           H  
ATOM   3701 HD22 LEU 1 241      53.408  52.753  45.495  0.00  0.00           H  
ATOM   3702 HD23 LEU 1 241      53.165  51.659  46.826  0.00  0.00           H  
ATOM   3703  N   ARG 1 242      48.161  53.489  44.303  0.00  0.00           N  
ATOM   3704  CA  ARG 1 242      47.324  54.587  44.941  0.00  0.00           C  
ATOM   3705  C   ARG 1 242      47.462  54.580  46.475  0.00  0.00           C  
ATOM   3706  O   ARG 1 242      47.282  53.511  47.010  0.00  0.00           O  
ATOM   3707  CB  ARG 1 242      45.839  54.378  44.613  0.00  0.00           C  
ATOM   3708  CG  ARG 1 242      45.580  54.438  43.110  0.00  0.00           C  
ATOM   3709  CD  ARG 1 242      44.125  54.378  42.839  0.00  0.00           C  
ATOM   3710  NE  ARG 1 242      43.360  55.651  43.190  0.00  0.00           N  
ATOM   3711  CZ  ARG 1 242      42.268  55.836  43.910  0.00  0.00           C  
ATOM   3712  NH1 ARG 1 242      41.673  54.828  44.472  0.00  0.00           N  
ATOM   3713  NH2 ARG 1 242      41.827  56.967  44.138  0.00  0.00           N  
ATOM   3714  H   ARG 1 242      47.833  52.551  44.485  0.00  0.00           H  
ATOM   3715  HA  ARG 1 242      47.715  55.526  44.548  0.00  0.00           H  
ATOM   3716  HB2 ARG 1 242      45.520  53.432  45.049  0.00  0.00           H  
ATOM   3717  HB3 ARG 1 242      45.170  55.096  45.088  0.00  0.00           H  
ATOM   3718  HG2 ARG 1 242      46.079  55.277  42.626  0.00  0.00           H  
ATOM   3719  HG3 ARG 1 242      45.993  53.509  42.718  0.00  0.00           H  
ATOM   3720  HD2 ARG 1 242      43.937  54.193  41.781  0.00  0.00           H  
ATOM   3721  HD3 ARG 1 242      43.706  53.529  43.379  0.00  0.00           H  
ATOM   3722  HE  ARG 1 242      43.726  56.459  42.708  0.00  0.00           H  
ATOM   3723 HH11 ARG 1 242      40.866  55.116  45.008  0.00  0.00           H  
ATOM   3724 HH12 ARG 1 242      41.898  53.857  44.311  0.00  0.00           H  
ATOM   3725 HH21 ARG 1 242      41.062  57.165  44.767  0.00  0.00           H  
ATOM   3726 HH22 ARG 1 242      42.238  57.763  43.670  0.00  0.00           H  
ATOM   3727  N   LEU 1 243      47.663  55.752  47.085  0.00  0.00           N  
ATOM   3728  CA  LEU 1 243      47.939  55.877  48.486  0.00  0.00           C  
ATOM   3729  C   LEU 1 243      47.211  56.956  49.206  0.00  0.00           C  
ATOM   3730  O   LEU 1 243      46.693  57.834  48.558  0.00  0.00           O  
ATOM   3731  CB  LEU 1 243      49.441  56.171  48.610  0.00  0.00           C  
ATOM   3732  CG  LEU 1 243      50.478  55.054  48.277  0.00  0.00           C  
ATOM   3733  CD1 LEU 1 243      51.949  55.559  48.539  0.00  0.00           C  
ATOM   3734  CD2 LEU 1 243      50.294  53.782  49.061  0.00  0.00           C  
ATOM   3735  H   LEU 1 243      47.882  56.537  46.489  0.00  0.00           H  
ATOM   3736  HA  LEU 1 243      47.721  54.954  49.024  0.00  0.00           H  
ATOM   3737  HB2 LEU 1 243      49.679  56.917  47.852  0.00  0.00           H  
ATOM   3738  HB3 LEU 1 243      49.631  56.734  49.524  0.00  0.00           H  
ATOM   3739  HG  LEU 1 243      50.368  54.729  47.242  0.00  0.00           H  
ATOM   3740 HD11 LEU 1 243      52.570  54.818  48.036  0.00  0.00           H  
ATOM   3741 HD12 LEU 1 243      52.186  56.540  48.126  0.00  0.00           H  
ATOM   3742 HD13 LEU 1 243      51.898  55.497  49.626  0.00  0.00           H  
ATOM   3743 HD21 LEU 1 243      49.315  53.388  48.789  0.00  0.00           H  
ATOM   3744 HD22 LEU 1 243      51.099  53.081  48.845  0.00  0.00           H  
ATOM   3745 HD23 LEU 1 243      50.285  54.083  50.109  0.00  0.00           H  
ATOM   3746  N   PRO 1 244      47.091  56.780  50.563  0.00  0.00           N  
ATOM   3747  CA  PRO 1 244      46.290  57.720  51.261  0.00  0.00           C  
ATOM   3748  C   PRO 1 244      47.084  59.051  51.148  0.00  0.00           C  
ATOM   3749  O   PRO 1 244      48.347  59.049  50.999  0.00  0.00           O  
ATOM   3750  CB  PRO 1 244      46.083  57.048  52.643  0.00  0.00           C  
ATOM   3751  CG  PRO 1 244      46.269  55.555  52.453  0.00  0.00           C  
ATOM   3752  CD  PRO 1 244      47.291  55.535  51.290  0.00  0.00           C  
ATOM   3753  HA  PRO 1 244      45.405  57.862  50.640  0.00  0.00           H  
ATOM   3754  HB2 PRO 1 244      46.770  57.553  53.322  0.00  0.00           H  
ATOM   3755  HB3 PRO 1 244      45.054  57.300  52.900  0.00  0.00           H  
ATOM   3756  HG2 PRO 1 244      46.706  55.039  53.308  0.00  0.00           H  
ATOM   3757  HG3 PRO 1 244      45.320  55.145  52.107  0.00  0.00           H  
ATOM   3758  HD2 PRO 1 244      47.084  54.656  50.679  0.00  0.00           H  
ATOM   3759  HD3 PRO 1 244      48.273  55.481  51.759  0.00  0.00           H  
ATOM   3760  N   LYS 1 245      46.450  60.212  51.114  0.00  0.00           N  
ATOM   3761  CA  LYS 1 245      46.966  61.476  50.739  0.00  0.00           C  
ATOM   3762  C   LYS 1 245      48.321  61.875  51.318  0.00  0.00           C  
ATOM   3763  O   LYS 1 245      49.187  62.401  50.671  0.00  0.00           O  
ATOM   3764  CB  LYS 1 245      45.989  62.609  51.136  0.00  0.00           C  
ATOM   3765  CG  LYS 1 245      46.282  64.021  50.592  0.00  0.00           C  
ATOM   3766  CD  LYS 1 245      45.234  64.956  51.109  0.00  0.00           C  
ATOM   3767  CE  LYS 1 245      45.541  66.305  50.420  0.00  0.00           C  
ATOM   3768  NZ  LYS 1 245      46.852  66.878  50.791  0.00  0.00           N  
ATOM   3769  H   LYS 1 245      45.488  60.121  51.408  0.00  0.00           H  
ATOM   3770  HA  LYS 1 245      47.054  61.500  49.653  0.00  0.00           H  
ATOM   3771  HB2 LYS 1 245      44.976  62.376  50.809  0.00  0.00           H  
ATOM   3772  HB3 LYS 1 245      45.970  62.652  52.225  0.00  0.00           H  
ATOM   3773  HG2 LYS 1 245      47.251  64.236  51.043  0.00  0.00           H  
ATOM   3774  HG3 LYS 1 245      46.300  63.918  49.507  0.00  0.00           H  
ATOM   3775  HD2 LYS 1 245      44.201  64.727  50.847  0.00  0.00           H  
ATOM   3776  HD3 LYS 1 245      45.271  64.906  52.198  0.00  0.00           H  
ATOM   3777  HE2 LYS 1 245      45.314  66.089  49.376  0.00  0.00           H  
ATOM   3778  HE3 LYS 1 245      44.788  67.061  50.647  0.00  0.00           H  
ATOM   3779  HZ1 LYS 1 245      46.994  66.838  51.790  0.00  0.00           H  
ATOM   3780  HZ2 LYS 1 245      47.610  66.301  50.457  0.00  0.00           H  
ATOM   3781  HZ3 LYS 1 245      47.177  67.771  50.447  0.00  0.00           H  
ATOM   3782  N   LYS 1 246      48.503  61.740  52.668  0.00  0.00           N  
ATOM   3783  CA  LYS 1 246      49.706  62.104  53.323  0.00  0.00           C  
ATOM   3784  C   LYS 1 246      50.847  61.088  53.051  0.00  0.00           C  
ATOM   3785  O   LYS 1 246      51.966  61.586  52.881  0.00  0.00           O  
ATOM   3786  CB  LYS 1 246      49.393  62.024  54.904  0.00  0.00           C  
ATOM   3787  CG  LYS 1 246      48.422  63.070  55.430  0.00  0.00           C  
ATOM   3788  CD  LYS 1 246      48.161  62.921  56.869  0.00  0.00           C  
ATOM   3789  CE  LYS 1 246      46.775  62.209  57.053  0.00  0.00           C  
ATOM   3790  NZ  LYS 1 246      46.365  62.200  58.483  0.00  0.00           N  
ATOM   3791  H   LYS 1 246      47.797  61.228  53.178  0.00  0.00           H  
ATOM   3792  HA  LYS 1 246      50.108  63.102  53.146  0.00  0.00           H  
ATOM   3793  HB2 LYS 1 246      48.824  61.127  55.149  0.00  0.00           H  
ATOM   3794  HB3 LYS 1 246      50.294  62.204  55.490  0.00  0.00           H  
ATOM   3795  HG2 LYS 1 246      48.847  64.064  55.288  0.00  0.00           H  
ATOM   3796  HG3 LYS 1 246      47.537  62.879  54.823  0.00  0.00           H  
ATOM   3797  HD2 LYS 1 246      48.924  62.451  57.489  0.00  0.00           H  
ATOM   3798  HD3 LYS 1 246      48.049  63.958  57.187  0.00  0.00           H  
ATOM   3799  HE2 LYS 1 246      46.055  62.841  56.533  0.00  0.00           H  
ATOM   3800  HE3 LYS 1 246      46.854  61.234  56.573  0.00  0.00           H  
ATOM   3801  HZ1 LYS 1 246      45.389  61.954  58.576  0.00  0.00           H  
ATOM   3802  HZ2 LYS 1 246      46.901  61.537  59.023  0.00  0.00           H  
ATOM   3803  HZ3 LYS 1 246      46.472  63.109  58.910  0.00  0.00           H  
ATOM   3804  N   VAL 1 247      50.601  59.810  52.935  0.00  0.00           N  
ATOM   3805  CA  VAL 1 247      51.594  58.788  52.475  0.00  0.00           C  
ATOM   3806  C   VAL 1 247      51.966  59.080  51.068  0.00  0.00           C  
ATOM   3807  O   VAL 1 247      53.195  59.006  50.872  0.00  0.00           O  
ATOM   3808  CB  VAL 1 247      50.986  57.387  52.580  0.00  0.00           C  
ATOM   3809  CG1 VAL 1 247      52.050  56.310  52.807  0.00  0.00           C  
ATOM   3810  CG2 VAL 1 247      49.912  57.245  53.702  0.00  0.00           C  
ATOM   3811  H   VAL 1 247      49.661  59.533  53.177  0.00  0.00           H  
ATOM   3812  HA  VAL 1 247      52.477  58.932  53.097  0.00  0.00           H  
ATOM   3813  HB  VAL 1 247      50.414  57.264  51.660  0.00  0.00           H  
ATOM   3814 HG11 VAL 1 247      51.569  55.339  52.690  0.00  0.00           H  
ATOM   3815 HG12 VAL 1 247      52.757  56.602  52.031  0.00  0.00           H  
ATOM   3816 HG13 VAL 1 247      52.312  56.418  53.860  0.00  0.00           H  
ATOM   3817 HG21 VAL 1 247      49.804  56.186  53.935  0.00  0.00           H  
ATOM   3818 HG22 VAL 1 247      50.198  57.554  54.708  0.00  0.00           H  
ATOM   3819 HG23 VAL 1 247      48.941  57.595  53.354  0.00  0.00           H  
ATOM   3820  N   PHE 1 248      51.129  59.508  50.154  0.00  0.00           N  
ATOM   3821  CA  PHE 1 248      51.380  59.900  48.782  0.00  0.00           C  
ATOM   3822  C   PHE 1 248      52.263  61.220  48.598  0.00  0.00           C  
ATOM   3823  O   PHE 1 248      53.115  61.356  47.714  0.00  0.00           O  
ATOM   3824  CB  PHE 1 248      50.081  60.039  48.079  0.00  0.00           C  
ATOM   3825  CG  PHE 1 248      50.159  60.913  46.832  0.00  0.00           C  
ATOM   3826  CD1 PHE 1 248      50.872  60.514  45.698  0.00  0.00           C  
ATOM   3827  CD2 PHE 1 248      49.764  62.283  46.931  0.00  0.00           C  
ATOM   3828  CE1 PHE 1 248      51.073  61.427  44.648  0.00  0.00           C  
ATOM   3829  CE2 PHE 1 248      49.863  63.122  45.855  0.00  0.00           C  
ATOM   3830  CZ  PHE 1 248      50.523  62.773  44.671  0.00  0.00           C  
ATOM   3831  H   PHE 1 248      50.133  59.460  50.318  0.00  0.00           H  
ATOM   3832  HA  PHE 1 248      51.827  59.009  48.340  0.00  0.00           H  
ATOM   3833  HB2 PHE 1 248      49.589  59.118  47.764  0.00  0.00           H  
ATOM   3834  HB3 PHE 1 248      49.457  60.643  48.738  0.00  0.00           H  
ATOM   3835  HD1 PHE 1 248      51.382  59.562  45.683  0.00  0.00           H  
ATOM   3836  HD2 PHE 1 248      49.363  62.599  47.882  0.00  0.00           H  
ATOM   3837  HE1 PHE 1 248      51.629  61.177  43.757  0.00  0.00           H  
ATOM   3838  HE2 PHE 1 248      49.481  64.131  45.903  0.00  0.00           H  
ATOM   3839  HZ  PHE 1 248      50.546  63.322  43.742  0.00  0.00           H  
ATOM   3840  N   GLU 1 249      52.106  62.106  49.573  0.00  0.00           N  
ATOM   3841  CA  GLU 1 249      52.899  63.355  49.622  0.00  0.00           C  
ATOM   3842  C   GLU 1 249      54.291  63.051  50.146  0.00  0.00           C  
ATOM   3843  O   GLU 1 249      55.383  63.467  49.702  0.00  0.00           O  
ATOM   3844  CB  GLU 1 249      52.214  64.413  50.446  0.00  0.00           C  
ATOM   3845  CG  GLU 1 249      51.040  65.013  49.704  0.00  0.00           C  
ATOM   3846  CD  GLU 1 249      51.299  65.866  48.537  0.00  0.00           C  
ATOM   3847  OE1 GLU 1 249      52.445  66.282  48.256  0.00  0.00           O  
ATOM   3848  OE2 GLU 1 249      50.325  66.247  47.763  0.00  0.00           O  
ATOM   3849  H   GLU 1 249      51.354  61.857  50.200  0.00  0.00           H  
ATOM   3850  HA  GLU 1 249      53.076  63.612  48.577  0.00  0.00           H  
ATOM   3851  HB2 GLU 1 249      51.947  63.982  51.411  0.00  0.00           H  
ATOM   3852  HB3 GLU 1 249      52.877  65.253  50.658  0.00  0.00           H  
ATOM   3853  HG2 GLU 1 249      50.378  64.228  49.337  0.00  0.00           H  
ATOM   3854  HG3 GLU 1 249      50.431  65.701  50.291  0.00  0.00           H  
ATOM   3855  N   ALA 1 250      54.344  62.163  51.138  0.00  0.00           N  
ATOM   3856  CA  ALA 1 250      55.621  61.757  51.819  0.00  0.00           C  
ATOM   3857  C   ALA 1 250      56.450  60.896  50.845  0.00  0.00           C  
ATOM   3858  O   ALA 1 250      57.659  60.951  50.702  0.00  0.00           O  
ATOM   3859  CB  ALA 1 250      55.230  60.973  53.075  0.00  0.00           C  
ATOM   3860  H   ALA 1 250      53.516  61.666  51.434  0.00  0.00           H  
ATOM   3861  HA  ALA 1 250      56.242  62.587  52.157  0.00  0.00           H  
ATOM   3862  HB1 ALA 1 250      56.079  60.624  53.663  0.00  0.00           H  
ATOM   3863  HB2 ALA 1 250      54.555  61.373  53.832  0.00  0.00           H  
ATOM   3864  HB3 ALA 1 250      54.760  60.075  52.672  0.00  0.00           H  
ATOM   3865  N   ALA 1 251      55.779  59.962  50.170  0.00  0.00           N  
ATOM   3866  CA  ALA 1 251      56.286  59.097  49.063  0.00  0.00           C  
ATOM   3867  C   ALA 1 251      56.802  59.900  47.916  0.00  0.00           C  
ATOM   3868  O   ALA 1 251      57.924  59.726  47.415  0.00  0.00           O  
ATOM   3869  CB  ALA 1 251      55.164  58.142  48.672  0.00  0.00           C  
ATOM   3870  H   ALA 1 251      54.848  59.799  50.526  0.00  0.00           H  
ATOM   3871  HA  ALA 1 251      57.057  58.507  49.559  0.00  0.00           H  
ATOM   3872  HB1 ALA 1 251      55.573  57.510  47.884  0.00  0.00           H  
ATOM   3873  HB2 ALA 1 251      54.836  57.557  49.532  0.00  0.00           H  
ATOM   3874  HB3 ALA 1 251      54.349  58.765  48.302  0.00  0.00           H  
ATOM   3875  N   VAL 1 252      56.022  60.915  47.370  0.00  0.00           N  
ATOM   3876  CA  VAL 1 252      56.524  61.778  46.322  0.00  0.00           C  
ATOM   3877  C   VAL 1 252      57.854  62.383  46.810  0.00  0.00           C  
ATOM   3878  O   VAL 1 252      58.805  62.432  46.022  0.00  0.00           O  
ATOM   3879  CB  VAL 1 252      55.410  62.827  45.833  0.00  0.00           C  
ATOM   3880  CG1 VAL 1 252      56.025  64.105  45.235  0.00  0.00           C  
ATOM   3881  CG2 VAL 1 252      54.425  62.116  44.953  0.00  0.00           C  
ATOM   3882  H   VAL 1 252      55.138  61.145  47.800  0.00  0.00           H  
ATOM   3883  HA  VAL 1 252      56.831  61.199  45.451  0.00  0.00           H  
ATOM   3884  HB  VAL 1 252      54.864  63.106  46.734  0.00  0.00           H  
ATOM   3885 HG11 VAL 1 252      56.444  63.922  44.245  0.00  0.00           H  
ATOM   3886 HG12 VAL 1 252      55.246  64.865  45.179  0.00  0.00           H  
ATOM   3887 HG13 VAL 1 252      56.787  64.555  45.871  0.00  0.00           H  
ATOM   3888 HG21 VAL 1 252      54.919  61.960  43.994  0.00  0.00           H  
ATOM   3889 HG22 VAL 1 252      53.888  61.268  45.378  0.00  0.00           H  
ATOM   3890 HG23 VAL 1 252      53.563  62.728  44.690  0.00  0.00           H  
ATOM   3891  N   LYS 1 253      57.872  62.855  48.060  0.00  0.00           N  
ATOM   3892  CA  LYS 1 253      58.989  63.585  48.596  0.00  0.00           C  
ATOM   3893  C   LYS 1 253      60.164  62.655  48.872  0.00  0.00           C  
ATOM   3894  O   LYS 1 253      61.302  63.136  48.730  0.00  0.00           O  
ATOM   3895  CB  LYS 1 253      58.694  64.355  49.850  0.00  0.00           C  
ATOM   3896  CG  LYS 1 253      59.547  65.609  50.139  0.00  0.00           C  
ATOM   3897  CD  LYS 1 253      59.337  66.191  51.496  0.00  0.00           C  
ATOM   3898  CE  LYS 1 253      60.299  67.329  51.846  0.00  0.00           C  
ATOM   3899  NZ  LYS 1 253      60.364  67.471  53.342  0.00  0.00           N  
ATOM   3900  H   LYS 1 253      57.112  62.803  48.723  0.00  0.00           H  
ATOM   3901  HA  LYS 1 253      59.286  64.307  47.836  0.00  0.00           H  
ATOM   3902  HB2 LYS 1 253      57.676  64.731  49.956  0.00  0.00           H  
ATOM   3903  HB3 LYS 1 253      58.696  63.692  50.716  0.00  0.00           H  
ATOM   3904  HG2 LYS 1 253      60.577  65.331  49.915  0.00  0.00           H  
ATOM   3905  HG3 LYS 1 253      59.119  66.340  49.453  0.00  0.00           H  
ATOM   3906  HD2 LYS 1 253      58.343  66.608  51.658  0.00  0.00           H  
ATOM   3907  HD3 LYS 1 253      59.403  65.364  52.203  0.00  0.00           H  
ATOM   3908  HE2 LYS 1 253      61.325  67.129  51.537  0.00  0.00           H  
ATOM   3909  HE3 LYS 1 253      59.958  68.256  51.385  0.00  0.00           H  
ATOM   3910  HZ1 LYS 1 253      60.781  66.696  53.838  0.00  0.00           H  
ATOM   3911  HZ2 LYS 1 253      60.953  68.255  53.585  0.00  0.00           H  
ATOM   3912  HZ3 LYS 1 253      59.483  67.778  53.729  0.00  0.00           H  
ATOM   3913  N   SER 1 254      60.018  61.361  49.101  0.00  0.00           N  
ATOM   3914  CA  SER 1 254      61.164  60.478  49.262  0.00  0.00           C  
ATOM   3915  C   SER 1 254      61.655  60.163  47.851  0.00  0.00           C  
ATOM   3916  O   SER 1 254      62.888  60.030  47.649  0.00  0.00           O  
ATOM   3917  CB  SER 1 254      60.893  59.189  50.114  0.00  0.00           C  
ATOM   3918  OG  SER 1 254      60.366  59.480  51.429  0.00  0.00           O  
ATOM   3919  H   SER 1 254      59.076  61.045  49.282  0.00  0.00           H  
ATOM   3920  HA  SER 1 254      61.939  61.040  49.782  0.00  0.00           H  
ATOM   3921  HB2 SER 1 254      60.066  58.776  49.536  0.00  0.00           H  
ATOM   3922  HB3 SER 1 254      61.772  58.550  50.194  0.00  0.00           H  
ATOM   3923  HG  SER 1 254      59.506  59.909  51.436  0.00  0.00           H  
ATOM   3924  N   ILE 1 255      60.782  60.152  46.864  0.00  0.00           N  
ATOM   3925  CA  ILE 1 255      61.269  59.952  45.437  0.00  0.00           C  
ATOM   3926  C   ILE 1 255      62.016  61.184  44.866  0.00  0.00           C  
ATOM   3927  O   ILE 1 255      63.120  60.956  44.284  0.00  0.00           O  
ATOM   3928  CB  ILE 1 255      60.040  59.550  44.549  0.00  0.00           C  
ATOM   3929  CG1 ILE 1 255      59.483  58.185  44.977  0.00  0.00           C  
ATOM   3930  CG2 ILE 1 255      60.387  59.572  43.027  0.00  0.00           C  
ATOM   3931  CD1 ILE 1 255      58.121  57.923  44.312  0.00  0.00           C  
ATOM   3932  H   ILE 1 255      59.792  60.319  46.973  0.00  0.00           H  
ATOM   3933  HA  ILE 1 255      61.976  59.123  45.425  0.00  0.00           H  
ATOM   3934  HB  ILE 1 255      59.213  60.260  44.557  0.00  0.00           H  
ATOM   3935 HG12 ILE 1 255      60.150  57.417  44.584  0.00  0.00           H  
ATOM   3936 HG13 ILE 1 255      59.463  58.062  46.060  0.00  0.00           H  
ATOM   3937 HG21 ILE 1 255      60.826  60.562  42.908  0.00  0.00           H  
ATOM   3938 HG22 ILE 1 255      61.060  58.748  42.790  0.00  0.00           H  
ATOM   3939 HG23 ILE 1 255      59.550  59.356  42.362  0.00  0.00           H  
ATOM   3940 HD11 ILE 1 255      57.660  57.093  44.848  0.00  0.00           H  
ATOM   3941 HD12 ILE 1 255      57.455  58.785  44.324  0.00  0.00           H  
ATOM   3942 HD13 ILE 1 255      58.397  57.632  43.298  0.00  0.00           H  
ATOM   3943  N   LYS 1 256      61.521  62.379  45.146  0.00  0.00           N  
ATOM   3944  CA  LYS 1 256      62.152  63.678  44.791  0.00  0.00           C  
ATOM   3945  C   LYS 1 256      63.595  63.782  45.348  0.00  0.00           C  
ATOM   3946  O   LYS 1 256      64.321  64.481  44.713  0.00  0.00           O  
ATOM   3947  CB  LYS 1 256      61.291  64.918  45.306  0.00  0.00           C  
ATOM   3948  CG  LYS 1 256      60.210  65.318  44.313  0.00  0.00           C  
ATOM   3949  CD  LYS 1 256      59.469  66.521  44.918  0.00  0.00           C  
ATOM   3950  CE  LYS 1 256      58.551  67.216  43.957  0.00  0.00           C  
ATOM   3951  NZ  LYS 1 256      57.950  68.330  44.673  0.00  0.00           N  
ATOM   3952  H   LYS 1 256      60.595  62.384  45.549  0.00  0.00           H  
ATOM   3953  HA  LYS 1 256      62.288  63.797  43.716  0.00  0.00           H  
ATOM   3954  HB2 LYS 1 256      60.775  64.576  46.203  0.00  0.00           H  
ATOM   3955  HB3 LYS 1 256      61.912  65.773  45.572  0.00  0.00           H  
ATOM   3956  HG2 LYS 1 256      60.668  65.578  43.359  0.00  0.00           H  
ATOM   3957  HG3 LYS 1 256      59.482  64.511  44.232  0.00  0.00           H  
ATOM   3958  HD2 LYS 1 256      58.938  66.144  45.792  0.00  0.00           H  
ATOM   3959  HD3 LYS 1 256      60.219  67.204  45.315  0.00  0.00           H  
ATOM   3960  HE2 LYS 1 256      59.247  67.440  43.148  0.00  0.00           H  
ATOM   3961  HE3 LYS 1 256      57.750  66.542  43.652  0.00  0.00           H  
ATOM   3962  HZ1 LYS 1 256      57.186  68.732  44.148  0.00  0.00           H  
ATOM   3963  HZ2 LYS 1 256      57.597  67.980  45.552  0.00  0.00           H  
ATOM   3964  HZ3 LYS 1 256      58.614  69.050  44.920  0.00  0.00           H  
ATOM   3965  N   ALA 1 257      63.822  63.255  46.568  0.00  0.00           N  
ATOM   3966  CA  ALA 1 257      65.101  63.337  47.210  0.00  0.00           C  
ATOM   3967  C   ALA 1 257      66.069  62.304  46.669  0.00  0.00           C  
ATOM   3968  O   ALA 1 257      67.263  62.634  46.687  0.00  0.00           O  
ATOM   3969  CB  ALA 1 257      64.964  63.079  48.710  0.00  0.00           C  
ATOM   3970  H   ALA 1 257      62.952  63.033  47.029  0.00  0.00           H  
ATOM   3971  HA  ALA 1 257      65.439  64.370  47.128  0.00  0.00           H  
ATOM   3972  HB1 ALA 1 257      65.948  63.179  49.166  0.00  0.00           H  
ATOM   3973  HB2 ALA 1 257      64.324  63.872  49.098  0.00  0.00           H  
ATOM   3974  HB3 ALA 1 257      64.466  62.124  48.879  0.00  0.00           H  
ATOM   3975  N   ALA 1 258      65.713  61.075  46.094  0.00  0.00           N  
ATOM   3976  CA  ALA 1 258      66.743  60.166  45.505  0.00  0.00           C  
ATOM   3977  C   ALA 1 258      67.104  60.575  44.085  0.00  0.00           C  
ATOM   3978  O   ALA 1 258      68.286  60.342  43.717  0.00  0.00           O  
ATOM   3979  CB  ALA 1 258      65.960  58.824  45.456  0.00  0.00           C  
ATOM   3980  H   ALA 1 258      64.742  60.831  46.224  0.00  0.00           H  
ATOM   3981  HA  ALA 1 258      67.599  60.019  46.164  0.00  0.00           H  
ATOM   3982  HB1 ALA 1 258      66.495  58.040  44.922  0.00  0.00           H  
ATOM   3983  HB2 ALA 1 258      65.766  58.488  46.474  0.00  0.00           H  
ATOM   3984  HB3 ALA 1 258      64.997  59.043  44.993  0.00  0.00           H  
ATOM   3985  N   SER 1 259      66.104  61.129  43.377  0.00  0.00           N  
ATOM   3986  CA  SER 1 259      66.170  61.625  41.964  0.00  0.00           C  
ATOM   3987  C   SER 1 259      66.540  63.079  41.820  0.00  0.00           C  
ATOM   3988  O   SER 1 259      66.414  63.726  40.794  0.00  0.00           O  
ATOM   3989  CB  SER 1 259      64.932  61.203  41.210  0.00  0.00           C  
ATOM   3990  OG  SER 1 259      63.677  61.565  41.776  0.00  0.00           O  
ATOM   3991  H   SER 1 259      65.338  61.387  43.982  0.00  0.00           H  
ATOM   3992  HA  SER 1 259      66.945  61.058  41.449  0.00  0.00           H  
ATOM   3993  HB2 SER 1 259      65.007  61.628  40.209  0.00  0.00           H  
ATOM   3994  HB3 SER 1 259      64.920  60.116  41.130  0.00  0.00           H  
ATOM   3995  HG  SER 1 259      63.522  61.219  42.658  0.00  0.00           H  
ATOM   3996  N   SER 1 260      66.862  63.740  42.997  0.00  0.00           N  
ATOM   3997  CA  SER 1 260      67.084  65.158  43.241  0.00  0.00           C  
ATOM   3998  C   SER 1 260      68.123  65.827  42.328  0.00  0.00           C  
ATOM   3999  O   SER 1 260      68.170  67.033  42.098  0.00  0.00           O  
ATOM   4000  CB  SER 1 260      67.515  65.463  44.748  0.00  0.00           C  
ATOM   4001  OG  SER 1 260      68.923  65.183  44.991  0.00  0.00           O  
ATOM   4002  H   SER 1 260      67.118  63.153  43.778  0.00  0.00           H  
ATOM   4003  HA  SER 1 260      66.140  65.650  43.006  0.00  0.00           H  
ATOM   4004  HB2 SER 1 260      67.317  66.531  44.836  0.00  0.00           H  
ATOM   4005  HB3 SER 1 260      66.931  64.970  45.525  0.00  0.00           H  
ATOM   4006  HG  SER 1 260      69.394  65.879  44.526  0.00  0.00           H  
ATOM   4007  N   THR 1 261      69.049  65.029  41.708  0.00  0.00           N  
ATOM   4008  CA  THR 1 261      69.920  65.525  40.532  0.00  0.00           C  
ATOM   4009  C   THR 1 261      69.159  65.942  39.291  0.00  0.00           C  
ATOM   4010  O   THR 1 261      69.747  66.566  38.428  0.00  0.00           O  
ATOM   4011  CB  THR 1 261      71.134  64.605  40.199  0.00  0.00           C  
ATOM   4012  OG1 THR 1 261      70.629  63.476  39.632  0.00  0.00           O  
ATOM   4013  CG2 THR 1 261      72.077  64.366  41.355  0.00  0.00           C  
ATOM   4014  H   THR 1 261      68.993  64.031  41.851  0.00  0.00           H  
ATOM   4015  HA  THR 1 261      70.332  66.486  40.838  0.00  0.00           H  
ATOM   4016  HB  THR 1 261      71.756  65.101  39.454  0.00  0.00           H  
ATOM   4017  HG1 THR 1 261      71.216  63.058  38.998  0.00  0.00           H  
ATOM   4018 HG21 THR 1 261      72.201  65.291  41.919  0.00  0.00           H  
ATOM   4019 HG22 THR 1 261      71.505  63.764  42.061  0.00  0.00           H  
ATOM   4020 HG23 THR 1 261      73.074  64.024  41.076  0.00  0.00           H  
ATOM   4021  N   GLU 1 262      67.928  65.623  39.188  0.00  0.00           N  
ATOM   4022  CA  GLU 1 262      67.020  65.967  38.036  0.00  0.00           C  
ATOM   4023  C   GLU 1 262      65.782  66.781  38.512  0.00  0.00           C  
ATOM   4024  O   GLU 1 262      65.358  66.614  39.710  0.00  0.00           O  
ATOM   4025  CB  GLU 1 262      66.669  64.641  37.402  0.00  0.00           C  
ATOM   4026  CG  GLU 1 262      65.786  64.779  36.063  0.00  0.00           C  
ATOM   4027  CD  GLU 1 262      66.706  65.376  35.033  0.00  0.00           C  
ATOM   4028  OE1 GLU 1 262      66.900  66.603  34.914  0.00  0.00           O  
ATOM   4029  OE2 GLU 1 262      67.305  64.653  34.239  0.00  0.00           O  
ATOM   4030  H   GLU 1 262      67.466  65.154  39.954  0.00  0.00           H  
ATOM   4031  HA  GLU 1 262      67.593  66.568  37.330  0.00  0.00           H  
ATOM   4032  HB2 GLU 1 262      67.566  64.084  37.132  0.00  0.00           H  
ATOM   4033  HB3 GLU 1 262      66.096  64.071  38.133  0.00  0.00           H  
ATOM   4034  HG2 GLU 1 262      65.555  63.753  35.778  0.00  0.00           H  
ATOM   4035  HG3 GLU 1 262      64.908  65.404  36.226  0.00  0.00           H  
ATOM   4036  N   LYS 1 263      65.216  67.666  37.711  0.00  0.00           N  
ATOM   4037  CA  LYS 1 263      63.964  68.408  37.970  0.00  0.00           C  
ATOM   4038  C   LYS 1 263      62.934  67.862  36.996  0.00  0.00           C  
ATOM   4039  O   LYS 1 263      63.119  68.073  35.780  0.00  0.00           O  
ATOM   4040  CB  LYS 1 263      64.115  69.939  37.950  0.00  0.00           C  
ATOM   4041  CG  LYS 1 263      62.833  70.648  38.384  0.00  0.00           C  
ATOM   4042  CD  LYS 1 263      63.287  72.115  38.676  0.00  0.00           C  
ATOM   4043  CE  LYS 1 263      62.175  73.181  38.654  0.00  0.00           C  
ATOM   4044  NZ  LYS 1 263      61.283  73.144  39.846  0.00  0.00           N  
ATOM   4045  H   LYS 1 263      65.708  67.811  36.841  0.00  0.00           H  
ATOM   4046  HA  LYS 1 263      63.707  68.135  38.993  0.00  0.00           H  
ATOM   4047  HB2 LYS 1 263      64.970  70.203  38.572  0.00  0.00           H  
ATOM   4048  HB3 LYS 1 263      64.401  70.207  36.932  0.00  0.00           H  
ATOM   4049  HG2 LYS 1 263      62.115  70.677  37.565  0.00  0.00           H  
ATOM   4050  HG3 LYS 1 263      62.300  70.200  39.223  0.00  0.00           H  
ATOM   4051  HD2 LYS 1 263      63.674  72.253  39.686  0.00  0.00           H  
ATOM   4052  HD3 LYS 1 263      64.004  72.482  37.941  0.00  0.00           H  
ATOM   4053  HE2 LYS 1 263      62.691  74.140  38.700  0.00  0.00           H  
ATOM   4054  HE3 LYS 1 263      61.703  73.172  37.672  0.00  0.00           H  
ATOM   4055  HZ1 LYS 1 263      60.618  73.904  39.830  0.00  0.00           H  
ATOM   4056  HZ2 LYS 1 263      60.851  72.232  39.827  0.00  0.00           H  
ATOM   4057  HZ3 LYS 1 263      61.857  73.168  40.677  0.00  0.00           H  
ATOM   4058  N   PHE 1 264      61.959  67.166  37.593  0.00  0.00           N  
ATOM   4059  CA  PHE 1 264      60.755  66.728  36.977  0.00  0.00           C  
ATOM   4060  C   PHE 1 264      59.710  67.862  36.872  0.00  0.00           C  
ATOM   4061  O   PHE 1 264      59.788  68.726  37.741  0.00  0.00           O  
ATOM   4062  CB  PHE 1 264      60.243  65.567  37.746  0.00  0.00           C  
ATOM   4063  CG  PHE 1 264      61.154  64.357  37.591  0.00  0.00           C  
ATOM   4064  CD1 PHE 1 264      60.685  63.289  36.809  0.00  0.00           C  
ATOM   4065  CD2 PHE 1 264      62.237  64.193  38.405  0.00  0.00           C  
ATOM   4066  CE1 PHE 1 264      61.416  62.101  36.806  0.00  0.00           C  
ATOM   4067  CE2 PHE 1 264      62.997  62.986  38.448  0.00  0.00           C  
ATOM   4068  CZ  PHE 1 264      62.585  61.989  37.537  0.00  0.00           C  
ATOM   4069  H   PHE 1 264      61.954  67.165  38.603  0.00  0.00           H  
ATOM   4070  HA  PHE 1 264      60.930  66.386  35.957  0.00  0.00           H  
ATOM   4071  HB2 PHE 1 264      60.087  65.904  38.771  0.00  0.00           H  
ATOM   4072  HB3 PHE 1 264      59.283  65.197  37.387  0.00  0.00           H  
ATOM   4073  HD1 PHE 1 264      59.765  63.265  36.244  0.00  0.00           H  
ATOM   4074  HD2 PHE 1 264      62.535  65.043  39.000  0.00  0.00           H  
ATOM   4075  HE1 PHE 1 264      61.084  61.224  36.269  0.00  0.00           H  
ATOM   4076  HE2 PHE 1 264      63.930  62.933  38.989  0.00  0.00           H  
ATOM   4077  HZ  PHE 1 264      63.128  61.061  37.438  0.00  0.00           H  
ATOM   4078  N   PRO 1 265      58.831  67.955  35.907  0.00  0.00           N  
ATOM   4079  CA  PRO 1 265      57.620  68.828  35.935  0.00  0.00           C  
ATOM   4080  C   PRO 1 265      56.719  68.464  37.132  0.00  0.00           C  
ATOM   4081  O   PRO 1 265      56.447  67.304  37.336  0.00  0.00           O  
ATOM   4082  CB  PRO 1 265      57.016  68.647  34.555  0.00  0.00           C  
ATOM   4083  CG  PRO 1 265      57.252  67.284  34.152  0.00  0.00           C  
ATOM   4084  CD  PRO 1 265      58.710  67.100  34.679  0.00  0.00           C  
ATOM   4085  HA  PRO 1 265      57.992  69.850  35.997  0.00  0.00           H  
ATOM   4086  HB2 PRO 1 265      55.956  68.878  34.453  0.00  0.00           H  
ATOM   4087  HB3 PRO 1 265      57.618  69.312  33.936  0.00  0.00           H  
ATOM   4088  HG2 PRO 1 265      56.524  66.681  34.694  0.00  0.00           H  
ATOM   4089  HG3 PRO 1 265      57.202  67.169  33.070  0.00  0.00           H  
ATOM   4090  HD2 PRO 1 265      58.767  66.067  35.020  0.00  0.00           H  
ATOM   4091  HD3 PRO 1 265      59.530  67.515  34.093  0.00  0.00           H  
ATOM   4092  N   ASP 1 266      56.275  69.459  37.842  0.00  0.00           N  
ATOM   4093  CA  ASP 1 266      55.506  69.314  39.096  0.00  0.00           C  
ATOM   4094  C   ASP 1 266      54.235  68.552  38.691  0.00  0.00           C  
ATOM   4095  O   ASP 1 266      53.672  67.815  39.525  0.00  0.00           O  
ATOM   4096  CB  ASP 1 266      55.248  70.675  39.640  0.00  0.00           C  
ATOM   4097  CG  ASP 1 266      56.357  71.582  40.040  0.00  0.00           C  
ATOM   4098  OD1 ASP 1 266      57.454  70.960  40.200  0.00  0.00           O  
ATOM   4099  OD2 ASP 1 266      56.178  72.763  40.377  0.00  0.00           O  
ATOM   4100  H   ASP 1 266      56.686  70.354  37.620  0.00  0.00           H  
ATOM   4101  HA  ASP 1 266      56.102  68.793  39.845  0.00  0.00           H  
ATOM   4102  HB2 ASP 1 266      54.701  71.271  38.909  0.00  0.00           H  
ATOM   4103  HB3 ASP 1 266      54.638  70.573  40.538  0.00  0.00           H  
ATOM   4104  N   GLY 1 267      53.673  68.714  37.448  0.00  0.00           N  
ATOM   4105  CA  GLY 1 267      52.547  67.907  36.931  0.00  0.00           C  
ATOM   4106  C   GLY 1 267      52.818  66.391  36.727  0.00  0.00           C  
ATOM   4107  O   GLY 1 267      51.847  65.626  36.559  0.00  0.00           O  
ATOM   4108  H   GLY 1 267      54.069  69.421  36.846  0.00  0.00           H  
ATOM   4109  HA2 GLY 1 267      51.648  68.135  37.503  0.00  0.00           H  
ATOM   4110  HA3 GLY 1 267      52.358  68.284  35.926  0.00  0.00           H  
ATOM   4111  N   PHE 1 268      54.051  65.970  36.633  0.00  0.00           N  
ATOM   4112  CA  PHE 1 268      54.432  64.506  36.591  0.00  0.00           C  
ATOM   4113  C   PHE 1 268      54.147  63.790  37.921  0.00  0.00           C  
ATOM   4114  O   PHE 1 268      53.640  62.709  37.833  0.00  0.00           O  
ATOM   4115  CB  PHE 1 268      55.900  64.338  36.189  0.00  0.00           C  
ATOM   4116  CG  PHE 1 268      56.578  62.976  36.389  0.00  0.00           C  
ATOM   4117  CD1 PHE 1 268      56.449  61.994  35.434  0.00  0.00           C  
ATOM   4118  CD2 PHE 1 268      57.360  62.733  37.540  0.00  0.00           C  
ATOM   4119  CE1 PHE 1 268      57.009  60.692  35.596  0.00  0.00           C  
ATOM   4120  CE2 PHE 1 268      57.972  61.433  37.721  0.00  0.00           C  
ATOM   4121  CZ  PHE 1 268      57.794  60.475  36.729  0.00  0.00           C  
ATOM   4122  H   PHE 1 268      54.741  66.686  36.810  0.00  0.00           H  
ATOM   4123  HA  PHE 1 268      53.848  63.974  35.840  0.00  0.00           H  
ATOM   4124  HB2 PHE 1 268      56.056  64.611  35.145  0.00  0.00           H  
ATOM   4125  HB3 PHE 1 268      56.617  64.912  36.776  0.00  0.00           H  
ATOM   4126  HD1 PHE 1 268      55.956  62.183  34.491  0.00  0.00           H  
ATOM   4127  HD2 PHE 1 268      57.583  63.548  38.213  0.00  0.00           H  
ATOM   4128  HE1 PHE 1 268      56.945  60.032  34.744  0.00  0.00           H  
ATOM   4129  HE2 PHE 1 268      58.626  61.279  38.567  0.00  0.00           H  
ATOM   4130  HZ  PHE 1 268      58.344  59.548  36.795  0.00  0.00           H  
ATOM   4131  N   TRP 1 269      54.427  64.392  39.076  0.00  0.00           N  
ATOM   4132  CA  TRP 1 269      53.969  63.841  40.373  0.00  0.00           C  
ATOM   4133  C   TRP 1 269      52.392  63.706  40.488  0.00  0.00           C  
ATOM   4134  O   TRP 1 269      51.912  62.897  41.281  0.00  0.00           O  
ATOM   4135  CB  TRP 1 269      54.595  64.626  41.497  0.00  0.00           C  
ATOM   4136  CG  TRP 1 269      55.965  64.991  41.437  0.00  0.00           C  
ATOM   4137  CD1 TRP 1 269      56.532  66.203  41.406  0.00  0.00           C  
ATOM   4138  CD2 TRP 1 269      57.145  64.039  41.352  0.00  0.00           C  
ATOM   4139  NE1 TRP 1 269      57.815  66.061  40.989  0.00  0.00           N  
ATOM   4140  CE2 TRP 1 269      58.285  64.774  41.184  0.00  0.00           C  
ATOM   4141  CE3 TRP 1 269      57.240  62.631  41.366  0.00  0.00           C  
ATOM   4142  CZ2 TRP 1 269      59.570  64.219  41.090  0.00  0.00           C  
ATOM   4143  CZ3 TRP 1 269      58.540  62.019  41.186  0.00  0.00           C  
ATOM   4144  CH2 TRP 1 269      59.713  62.857  41.111  0.00  0.00           C  
ATOM   4145  H   TRP 1 269      54.922  65.272  39.112  0.00  0.00           H  
ATOM   4146  HA  TRP 1 269      54.490  62.887  40.454  0.00  0.00           H  
ATOM   4147  HB2 TRP 1 269      53.917  65.468  41.635  0.00  0.00           H  
ATOM   4148  HB3 TRP 1 269      54.490  63.976  42.366  0.00  0.00           H  
ATOM   4149  HD1 TRP 1 269      56.025  67.149  41.523  0.00  0.00           H  
ATOM   4150  HE1 TRP 1 269      58.292  66.922  40.763  0.00  0.00           H  
ATOM   4151  HE3 TRP 1 269      56.342  62.033  41.407  0.00  0.00           H  
ATOM   4152  HZ2 TRP 1 269      60.467  64.763  40.831  0.00  0.00           H  
ATOM   4153  HZ3 TRP 1 269      58.693  60.950  41.177  0.00  0.00           H  
ATOM   4154  HH2 TRP 1 269      60.660  62.485  40.750  0.00  0.00           H  
ATOM   4155  N   LEU 1 270      51.609  64.417  39.622  0.00  0.00           N  
ATOM   4156  CA  LEU 1 270      50.241  64.294  39.591  0.00  0.00           C  
ATOM   4157  C   LEU 1 270      49.781  63.251  38.576  0.00  0.00           C  
ATOM   4158  O   LEU 1 270      48.566  63.105  38.402  0.00  0.00           O  
ATOM   4159  CB  LEU 1 270      49.554  65.708  39.342  0.00  0.00           C  
ATOM   4160  CG  LEU 1 270      49.938  66.863  40.372  0.00  0.00           C  
ATOM   4161  CD1 LEU 1 270      49.064  68.144  40.055  0.00  0.00           C  
ATOM   4162  CD2 LEU 1 270      49.611  66.407  41.765  0.00  0.00           C  
ATOM   4163  H   LEU 1 270      52.045  65.224  39.198  0.00  0.00           H  
ATOM   4164  HA  LEU 1 270      49.853  63.989  40.563  0.00  0.00           H  
ATOM   4165  HB2 LEU 1 270      49.715  66.142  38.355  0.00  0.00           H  
ATOM   4166  HB3 LEU 1 270      48.467  65.636  39.331  0.00  0.00           H  
ATOM   4167  HG  LEU 1 270      51.010  67.058  40.347  0.00  0.00           H  
ATOM   4168 HD11 LEU 1 270      48.056  67.737  40.133  0.00  0.00           H  
ATOM   4169 HD12 LEU 1 270      49.149  68.908  40.828  0.00  0.00           H  
ATOM   4170 HD13 LEU 1 270      49.261  68.559  39.066  0.00  0.00           H  
ATOM   4171 HD21 LEU 1 270      50.459  65.924  42.251  0.00  0.00           H  
ATOM   4172 HD22 LEU 1 270      49.426  67.277  42.396  0.00  0.00           H  
ATOM   4173 HD23 LEU 1 270      48.727  65.769  41.758  0.00  0.00           H  
ATOM   4174  N   GLY 1 271      50.744  62.561  37.877  0.00  0.00           N  
ATOM   4175  CA  GLY 1 271      50.484  61.658  36.826  0.00  0.00           C  
ATOM   4176  C   GLY 1 271      49.872  62.304  35.635  0.00  0.00           C  
ATOM   4177  O   GLY 1 271      49.113  61.629  34.974  0.00  0.00           O  
ATOM   4178  H   GLY 1 271      51.720  62.653  38.121  0.00  0.00           H  
ATOM   4179  HA2 GLY 1 271      51.449  61.377  36.403  0.00  0.00           H  
ATOM   4180  HA3 GLY 1 271      49.901  60.793  37.140  0.00  0.00           H  
ATOM   4181  N   GLU 1 272      50.184  63.570  35.406  0.00  0.00           N  
ATOM   4182  CA  GLU 1 272      49.532  64.418  34.401  0.00  0.00           C  
ATOM   4183  C   GLU 1 272      50.429  65.066  33.326  0.00  0.00           C  
ATOM   4184  O   GLU 1 272      49.998  65.733  32.393  0.00  0.00           O  
ATOM   4185  CB  GLU 1 272      48.759  65.596  34.986  0.00  0.00           C  
ATOM   4186  CG  GLU 1 272      47.330  65.158  35.595  0.00  0.00           C  
ATOM   4187  CD  GLU 1 272      46.443  64.521  34.556  0.00  0.00           C  
ATOM   4188  OE1 GLU 1 272      46.561  64.875  33.339  0.00  0.00           O  
ATOM   4189  OE2 GLU 1 272      45.577  63.669  34.810  0.00  0.00           O  
ATOM   4190  H   GLU 1 272      50.781  64.033  36.077  0.00  0.00           H  
ATOM   4191  HA  GLU 1 272      48.916  63.807  33.741  0.00  0.00           H  
ATOM   4192  HB2 GLU 1 272      49.260  66.056  35.837  0.00  0.00           H  
ATOM   4193  HB3 GLU 1 272      48.578  66.462  34.349  0.00  0.00           H  
ATOM   4194  HG2 GLU 1 272      47.497  64.542  36.479  0.00  0.00           H  
ATOM   4195  HG3 GLU 1 272      46.764  66.057  35.837  0.00  0.00           H  
ATOM   4196  N   GLN 1 273      51.753  65.072  33.529  0.00  0.00           N  
ATOM   4197  CA  GLN 1 273      52.703  65.725  32.643  0.00  0.00           C  
ATOM   4198  C   GLN 1 273      53.869  64.610  32.432  0.00  0.00           C  
ATOM   4199  O   GLN 1 273      54.060  63.853  33.340  0.00  0.00           O  
ATOM   4200  CB  GLN 1 273      53.249  67.038  33.197  0.00  0.00           C  
ATOM   4201  CG  GLN 1 273      54.031  67.937  32.286  0.00  0.00           C  
ATOM   4202  CD  GLN 1 273      53.149  68.606  31.296  0.00  0.00           C  
ATOM   4203  OE1 GLN 1 273      52.852  68.045  30.246  0.00  0.00           O  
ATOM   4204  NE2 GLN 1 273      52.455  69.626  31.709  0.00  0.00           N  
ATOM   4205  H   GLN 1 273      52.119  64.810  34.434  0.00  0.00           H  
ATOM   4206  HA  GLN 1 273      52.173  66.070  31.755  0.00  0.00           H  
ATOM   4207  HB2 GLN 1 273      52.333  67.556  33.480  0.00  0.00           H  
ATOM   4208  HB3 GLN 1 273      53.891  66.760  34.033  0.00  0.00           H  
ATOM   4209  HG2 GLN 1 273      54.397  68.545  33.113  0.00  0.00           H  
ATOM   4210  HG3 GLN 1 273      54.895  67.454  31.828  0.00  0.00           H  
ATOM   4211 HE21 GLN 1 273      51.727  69.894  31.062  0.00  0.00           H  
ATOM   4212 HE22 GLN 1 273      52.642  70.021  32.619  0.00  0.00           H  
ATOM   4213  N   LEU 1 274      54.629  64.740  31.389  0.00  0.00           N  
ATOM   4214  CA  LEU 1 274      55.622  63.744  31.036  0.00  0.00           C  
ATOM   4215  C   LEU 1 274      57.080  64.258  31.205  0.00  0.00           C  
ATOM   4216  O   LEU 1 274      57.284  65.333  30.582  0.00  0.00           O  
ATOM   4217  CB  LEU 1 274      55.403  63.269  29.555  0.00  0.00           C  
ATOM   4218  CG  LEU 1 274      54.280  62.230  29.287  0.00  0.00           C  
ATOM   4219  CD1 LEU 1 274      52.965  62.723  29.763  0.00  0.00           C  
ATOM   4220  CD2 LEU 1 274      54.216  61.888  27.814  0.00  0.00           C  
ATOM   4221  H   LEU 1 274      54.505  65.512  30.749  0.00  0.00           H  
ATOM   4222  HA  LEU 1 274      55.566  62.906  31.730  0.00  0.00           H  
ATOM   4223  HB2 LEU 1 274      55.104  64.124  28.950  0.00  0.00           H  
ATOM   4224  HB3 LEU 1 274      56.341  62.857  29.183  0.00  0.00           H  
ATOM   4225  HG  LEU 1 274      54.519  61.326  29.847  0.00  0.00           H  
ATOM   4226 HD11 LEU 1 274      52.620  63.569  29.170  0.00  0.00           H  
ATOM   4227 HD12 LEU 1 274      52.170  62.063  29.414  0.00  0.00           H  
ATOM   4228 HD13 LEU 1 274      52.971  62.854  30.845  0.00  0.00           H  
ATOM   4229 HD21 LEU 1 274      54.192  62.776  27.183  0.00  0.00           H  
ATOM   4230 HD22 LEU 1 274      55.080  61.297  27.510  0.00  0.00           H  
ATOM   4231 HD23 LEU 1 274      53.353  61.263  27.587  0.00  0.00           H  
ATOM   4232  N   VAL 1 275      57.899  63.530  31.971  0.00  0.00           N  
ATOM   4233  CA  VAL 1 275      59.389  63.762  31.899  0.00  0.00           C  
ATOM   4234  C   VAL 1 275      60.028  63.017  30.707  0.00  0.00           C  
ATOM   4235  O   VAL 1 275      59.418  62.033  30.205  0.00  0.00           O  
ATOM   4236  CB  VAL 1 275      60.039  63.381  33.182  0.00  0.00           C  
ATOM   4237  CG1 VAL 1 275      59.719  61.883  33.527  0.00  0.00           C  
ATOM   4238  CG2 VAL 1 275      61.611  63.603  33.270  0.00  0.00           C  
ATOM   4239  H   VAL 1 275      57.585  62.637  32.324  0.00  0.00           H  
ATOM   4240  HA  VAL 1 275      59.480  64.828  31.695  0.00  0.00           H  
ATOM   4241  HB  VAL 1 275      59.593  63.948  34.000  0.00  0.00           H  
ATOM   4242 HG11 VAL 1 275      58.649  61.693  33.448  0.00  0.00           H  
ATOM   4243 HG12 VAL 1 275      60.241  61.199  32.857  0.00  0.00           H  
ATOM   4244 HG13 VAL 1 275      59.981  61.643  34.557  0.00  0.00           H  
ATOM   4245 HG21 VAL 1 275      61.773  64.543  32.743  0.00  0.00           H  
ATOM   4246 HG22 VAL 1 275      61.898  63.733  34.313  0.00  0.00           H  
ATOM   4247 HG23 VAL 1 275      62.080  62.725  32.825  0.00  0.00           H  
ATOM   4248  N   CYS 1 276      61.089  63.597  30.152  0.00  0.00           N  
ATOM   4249  CA  CYS 1 276      61.737  63.060  28.917  0.00  0.00           C  
ATOM   4250  C   CYS 1 276      63.293  63.096  28.778  0.00  0.00           C  
ATOM   4251  O   CYS 1 276      63.876  64.069  29.213  0.00  0.00           O  
ATOM   4252  CB  CYS 1 276      61.155  63.811  27.695  0.00  0.00           C  
ATOM   4253  SG  CYS 1 276      59.401  63.534  27.336  0.00  0.00           S  
ATOM   4254  H   CYS 1 276      61.388  64.520  30.436  0.00  0.00           H  
ATOM   4255  HA  CYS 1 276      61.444  62.021  28.768  0.00  0.00           H  
ATOM   4256  HB2 CYS 1 276      61.361  64.881  27.732  0.00  0.00           H  
ATOM   4257  HB3 CYS 1 276      61.640  63.404  26.808  0.00  0.00           H  
ATOM   4258  N   TRP 1 277      63.967  62.040  28.247  0.00  0.00           N  
ATOM   4259  CA  TRP 1 277      65.457  61.889  28.116  0.00  0.00           C  
ATOM   4260  C   TRP 1 277      65.892  61.179  26.802  0.00  0.00           C  
ATOM   4261  O   TRP 1 277      65.113  60.485  26.138  0.00  0.00           O  
ATOM   4262  CB  TRP 1 277      65.862  60.960  29.268  0.00  0.00           C  
ATOM   4263  CG  TRP 1 277      65.639  61.469  30.653  0.00  0.00           C  
ATOM   4264  CD1 TRP 1 277      66.528  62.182  31.415  0.00  0.00           C  
ATOM   4265  CD2 TRP 1 277      64.700  61.033  31.632  0.00  0.00           C  
ATOM   4266  NE1 TRP 1 277      66.115  62.403  32.684  0.00  0.00           N  
ATOM   4267  CE2 TRP 1 277      65.025  61.651  32.895  0.00  0.00           C  
ATOM   4268  CE3 TRP 1 277      63.594  60.115  31.700  0.00  0.00           C  
ATOM   4269  CZ2 TRP 1 277      64.227  61.478  34.035  0.00  0.00           C  
ATOM   4270  CZ3 TRP 1 277      62.860  59.928  32.811  0.00  0.00           C  
ATOM   4271  CH2 TRP 1 277      63.128  60.691  33.964  0.00  0.00           C  
ATOM   4272  H   TRP 1 277      63.464  61.234  27.904  0.00  0.00           H  
ATOM   4273  HA  TRP 1 277      65.933  62.867  28.172  0.00  0.00           H  
ATOM   4274  HB2 TRP 1 277      65.355  60.000  29.173  0.00  0.00           H  
ATOM   4275  HB3 TRP 1 277      66.915  60.762  29.067  0.00  0.00           H  
ATOM   4276  HD1 TRP 1 277      67.360  62.629  30.892  0.00  0.00           H  
ATOM   4277  HE1 TRP 1 277      66.520  62.958  33.424  0.00  0.00           H  
ATOM   4278  HE3 TRP 1 277      63.372  59.638  30.757  0.00  0.00           H  
ATOM   4279  HZ2 TRP 1 277      64.601  61.909  34.952  0.00  0.00           H  
ATOM   4280  HZ3 TRP 1 277      62.091  59.173  32.748  0.00  0.00           H  
ATOM   4281  HH2 TRP 1 277      62.653  60.569  34.927  0.00  0.00           H  
ATOM   4282  N   GLN 1 278      67.176  61.366  26.464  0.00  0.00           N  
ATOM   4283  CA  GLN 1 278      67.690  61.100  25.164  0.00  0.00           C  
ATOM   4284  C   GLN 1 278      67.624  59.574  24.950  0.00  0.00           C  
ATOM   4285  O   GLN 1 278      67.920  58.798  25.883  0.00  0.00           O  
ATOM   4286  CB  GLN 1 278      69.156  61.480  25.015  0.00  0.00           C  
ATOM   4287  CG  GLN 1 278      69.294  63.002  25.201  0.00  0.00           C  
ATOM   4288  CD  GLN 1 278      70.703  63.366  25.671  0.00  0.00           C  
ATOM   4289  OE1 GLN 1 278      71.647  62.567  25.694  0.00  0.00           O  
ATOM   4290  NE2 GLN 1 278      70.820  64.612  26.101  0.00  0.00           N  
ATOM   4291  H   GLN 1 278      67.640  62.053  27.041  0.00  0.00           H  
ATOM   4292  HA  GLN 1 278      67.116  61.658  24.424  0.00  0.00           H  
ATOM   4293  HB2 GLN 1 278      69.743  60.989  25.791  0.00  0.00           H  
ATOM   4294  HB3 GLN 1 278      69.465  61.270  23.991  0.00  0.00           H  
ATOM   4295  HG2 GLN 1 278      69.237  63.413  24.194  0.00  0.00           H  
ATOM   4296  HG3 GLN 1 278      68.539  63.406  25.875  0.00  0.00           H  
ATOM   4297 HE21 GLN 1 278      71.747  64.812  26.449  0.00  0.00           H  
ATOM   4298 HE22 GLN 1 278      69.984  65.174  26.175  0.00  0.00           H  
ATOM   4299  N   ALA 1 279      67.111  59.154  23.804  0.00  0.00           N  
ATOM   4300  CA  ALA 1 279      66.713  57.750  23.684  0.00  0.00           C  
ATOM   4301  C   ALA 1 279      67.758  56.748  23.944  0.00  0.00           C  
ATOM   4302  O   ALA 1 279      68.887  56.798  23.314  0.00  0.00           O  
ATOM   4303  CB  ALA 1 279      66.118  57.489  22.286  0.00  0.00           C  
ATOM   4304  H   ALA 1 279      66.932  59.797  23.046  0.00  0.00           H  
ATOM   4305  HA  ALA 1 279      65.848  57.548  24.316  0.00  0.00           H  
ATOM   4306  HB1 ALA 1 279      65.289  58.185  22.163  0.00  0.00           H  
ATOM   4307  HB2 ALA 1 279      66.789  57.658  21.444  0.00  0.00           H  
ATOM   4308  HB3 ALA 1 279      65.753  56.462  22.268  0.00  0.00           H  
ATOM   4309  N   GLY 1 280      67.524  55.727  24.839  0.00  0.00           N  
ATOM   4310  CA  GLY 1 280      68.486  54.745  25.263  0.00  0.00           C  
ATOM   4311  C   GLY 1 280      69.438  55.206  26.434  0.00  0.00           C  
ATOM   4312  O   GLY 1 280      70.611  54.761  26.364  0.00  0.00           O  
ATOM   4313  H   GLY 1 280      66.592  55.755  25.228  0.00  0.00           H  
ATOM   4314  HA2 GLY 1 280      67.941  53.847  25.555  0.00  0.00           H  
ATOM   4315  HA3 GLY 1 280      69.079  54.509  24.380  0.00  0.00           H  
ATOM   4316  N   THR 1 281      69.115  56.200  27.337  0.00  0.00           N  
ATOM   4317  CA  THR 1 281      70.003  56.926  28.243  0.00  0.00           C  
ATOM   4318  C   THR 1 281      69.442  57.249  29.666  0.00  0.00           C  
ATOM   4319  O   THR 1 281      70.028  57.936  30.535  0.00  0.00           O  
ATOM   4320  CB  THR 1 281      70.502  58.220  27.582  0.00  0.00           C  
ATOM   4321  OG1 THR 1 281      69.605  59.266  27.703  0.00  0.00           O  
ATOM   4322  CG2 THR 1 281      70.945  58.083  26.136  0.00  0.00           C  
ATOM   4323  H   THR 1 281      68.117  56.354  27.339  0.00  0.00           H  
ATOM   4324  HA  THR 1 281      70.878  56.314  28.460  0.00  0.00           H  
ATOM   4325  HB  THR 1 281      71.404  58.557  28.094  0.00  0.00           H  
ATOM   4326  HG1 THR 1 281      68.904  59.027  27.092  0.00  0.00           H  
ATOM   4327 HG21 THR 1 281      71.832  57.458  26.246  0.00  0.00           H  
ATOM   4328 HG22 THR 1 281      70.159  57.576  25.576  0.00  0.00           H  
ATOM   4329 HG23 THR 1 281      71.038  59.115  25.797  0.00  0.00           H  
ATOM   4330  N   THR 1 282      68.216  56.847  29.866  0.00  0.00           N  
ATOM   4331  CA  THR 1 282      67.422  57.118  31.139  0.00  0.00           C  
ATOM   4332  C   THR 1 282      68.207  56.809  32.389  0.00  0.00           C  
ATOM   4333  O   THR 1 282      68.722  55.711  32.544  0.00  0.00           O  
ATOM   4334  CB  THR 1 282      66.231  56.180  31.065  0.00  0.00           C  
ATOM   4335  OG1 THR 1 282      65.351  56.663  30.045  0.00  0.00           O  
ATOM   4336  CG2 THR 1 282      65.237  56.186  32.232  0.00  0.00           C  
ATOM   4337  H   THR 1 282      67.696  56.452  29.096  0.00  0.00           H  
ATOM   4338  HA  THR 1 282      66.945  58.098  31.149  0.00  0.00           H  
ATOM   4339  HB  THR 1 282      66.676  55.218  30.810  0.00  0.00           H  
ATOM   4340  HG1 THR 1 282      66.001  56.560  29.346  0.00  0.00           H  
ATOM   4341 HG21 THR 1 282      64.460  55.471  31.963  0.00  0.00           H  
ATOM   4342 HG22 THR 1 282      65.843  55.929  33.100  0.00  0.00           H  
ATOM   4343 HG23 THR 1 282      64.796  57.179  32.324  0.00  0.00           H  
ATOM   4344  N   PRO 1 283      68.310  57.752  33.299  0.00  0.00           N  
ATOM   4345  CA  PRO 1 283      69.146  57.529  34.538  0.00  0.00           C  
ATOM   4346  C   PRO 1 283      68.361  56.662  35.576  0.00  0.00           C  
ATOM   4347  O   PRO 1 283      67.899  57.291  36.582  0.00  0.00           O  
ATOM   4348  CB  PRO 1 283      69.531  58.929  35.030  0.00  0.00           C  
ATOM   4349  CG  PRO 1 283      68.417  59.803  34.459  0.00  0.00           C  
ATOM   4350  CD  PRO 1 283      67.895  59.107  33.226  0.00  0.00           C  
ATOM   4351  HA  PRO 1 283      70.071  56.992  34.326  0.00  0.00           H  
ATOM   4352  HB2 PRO 1 283      69.608  59.018  36.114  0.00  0.00           H  
ATOM   4353  HB3 PRO 1 283      70.525  59.199  34.672  0.00  0.00           H  
ATOM   4354  HG2 PRO 1 283      67.675  60.071  35.211  0.00  0.00           H  
ATOM   4355  HG3 PRO 1 283      68.917  60.699  34.090  0.00  0.00           H  
ATOM   4356  HD2 PRO 1 283      66.811  59.216  33.268  0.00  0.00           H  
ATOM   4357  HD3 PRO 1 283      68.237  59.737  32.405  0.00  0.00           H  
ATOM   4358  N   TRP 1 284      68.087  55.389  35.315  0.00  0.00           N  
ATOM   4359  CA  TRP 1 284      67.299  54.617  36.228  0.00  0.00           C  
ATOM   4360  C   TRP 1 284      67.840  54.556  37.616  0.00  0.00           C  
ATOM   4361  O   TRP 1 284      67.070  54.413  38.538  0.00  0.00           O  
ATOM   4362  CB  TRP 1 284      67.118  53.156  35.804  0.00  0.00           C  
ATOM   4363  CG  TRP 1 284      66.552  52.865  34.493  0.00  0.00           C  
ATOM   4364  CD1 TRP 1 284      67.229  52.697  33.350  0.00  0.00           C  
ATOM   4365  CD2 TRP 1 284      65.130  52.882  34.073  0.00  0.00           C  
ATOM   4366  NE1 TRP 1 284      66.363  52.608  32.324  0.00  0.00           N  
ATOM   4367  CE2 TRP 1 284      65.026  52.654  32.721  0.00  0.00           C  
ATOM   4368  CE3 TRP 1 284      63.948  53.087  34.780  0.00  0.00           C  
ATOM   4369  CZ2 TRP 1 284      63.847  52.588  32.008  0.00  0.00           C  
ATOM   4370  CZ3 TRP 1 284      62.681  52.977  34.152  0.00  0.00           C  
ATOM   4371  CH2 TRP 1 284      62.640  52.846  32.777  0.00  0.00           C  
ATOM   4372  H   TRP 1 284      68.428  55.011  34.443  0.00  0.00           H  
ATOM   4373  HA  TRP 1 284      66.309  55.064  36.324  0.00  0.00           H  
ATOM   4374  HB2 TRP 1 284      68.114  52.722  35.886  0.00  0.00           H  
ATOM   4375  HB3 TRP 1 284      66.512  52.640  36.548  0.00  0.00           H  
ATOM   4376  HD1 TRP 1 284      68.300  52.567  33.390  0.00  0.00           H  
ATOM   4377  HE1 TRP 1 284      66.617  52.738  31.356  0.00  0.00           H  
ATOM   4378  HE3 TRP 1 284      63.909  53.235  35.849  0.00  0.00           H  
ATOM   4379  HZ2 TRP 1 284      63.790  52.530  30.931  0.00  0.00           H  
ATOM   4380  HZ3 TRP 1 284      61.756  53.199  34.665  0.00  0.00           H  
ATOM   4381  HH2 TRP 1 284      61.694  53.012  32.283  0.00  0.00           H  
ATOM   4382  N   ASN 1 285      69.230  54.656  37.812  0.00  0.00           N  
ATOM   4383  CA  ASN 1 285      69.898  54.442  39.079  0.00  0.00           C  
ATOM   4384  C   ASN 1 285      69.601  55.505  40.178  0.00  0.00           C  
ATOM   4385  O   ASN 1 285      69.749  55.202  41.298  0.00  0.00           O  
ATOM   4386  CB  ASN 1 285      71.378  54.213  38.933  0.00  0.00           C  
ATOM   4387  CG  ASN 1 285      72.147  55.310  38.140  0.00  0.00           C  
ATOM   4388  OD1 ASN 1 285      71.658  56.406  38.027  0.00  0.00           O  
ATOM   4389  ND2 ASN 1 285      73.327  55.152  37.629  0.00  0.00           N  
ATOM   4390  H   ASN 1 285      69.812  54.918  37.029  0.00  0.00           H  
ATOM   4391  HA  ASN 1 285      69.478  53.508  39.453  0.00  0.00           H  
ATOM   4392  HB2 ASN 1 285      71.893  54.079  39.884  0.00  0.00           H  
ATOM   4393  HB3 ASN 1 285      71.591  53.379  38.265  0.00  0.00           H  
ATOM   4394 HD21 ASN 1 285      73.530  55.829  36.907  0.00  0.00           H  
ATOM   4395 HD22 ASN 1 285      73.652  54.205  37.498  0.00  0.00           H  
ATOM   4396  N   ILE 1 286      69.227  56.714  39.812  0.00  0.00           N  
ATOM   4397  CA  ILE 1 286      68.786  57.682  40.788  0.00  0.00           C  
ATOM   4398  C   ILE 1 286      67.285  57.575  40.993  0.00  0.00           C  
ATOM   4399  O   ILE 1 286      66.819  58.279  41.926  0.00  0.00           O  
ATOM   4400  CB  ILE 1 286      69.173  59.158  40.402  0.00  0.00           C  
ATOM   4401  CG1 ILE 1 286      68.336  59.654  39.187  0.00  0.00           C  
ATOM   4402  CG2 ILE 1 286      70.647  59.365  40.209  0.00  0.00           C  
ATOM   4403  CD1 ILE 1 286      68.600  61.067  38.709  0.00  0.00           C  
ATOM   4404  H   ILE 1 286      69.069  56.916  38.835  0.00  0.00           H  
ATOM   4405  HA  ILE 1 286      69.272  57.525  41.751  0.00  0.00           H  
ATOM   4406  HB  ILE 1 286      68.762  59.832  41.154  0.00  0.00           H  
ATOM   4407 HG12 ILE 1 286      68.536  58.960  38.371  0.00  0.00           H  
ATOM   4408 HG13 ILE 1 286      67.306  59.653  39.543  0.00  0.00           H  
ATOM   4409 HG21 ILE 1 286      70.903  58.799  39.314  0.00  0.00           H  
ATOM   4410 HG22 ILE 1 286      70.825  60.431  40.070  0.00  0.00           H  
ATOM   4411 HG23 ILE 1 286      71.187  59.080  41.112  0.00  0.00           H  
ATOM   4412 HD11 ILE 1 286      67.924  61.343  37.899  0.00  0.00           H  
ATOM   4413 HD12 ILE 1 286      68.340  61.659  39.587  0.00  0.00           H  
ATOM   4414 HD13 ILE 1 286      69.599  61.068  38.273  0.00  0.00           H  
ATOM   4415  N   PHE 1 287      66.500  56.815  40.246  0.00  0.00           N  
ATOM   4416  CA  PHE 1 287      65.167  56.481  40.657  0.00  0.00           C  
ATOM   4417  C   PHE 1 287      65.318  55.418  41.793  0.00  0.00           C  
ATOM   4418  O   PHE 1 287      65.874  54.372  41.580  0.00  0.00           O  
ATOM   4419  CB  PHE 1 287      64.341  56.131  39.401  0.00  0.00           C  
ATOM   4420  CG  PHE 1 287      64.436  56.993  38.163  0.00  0.00           C  
ATOM   4421  CD1 PHE 1 287      64.804  58.327  38.279  0.00  0.00           C  
ATOM   4422  CD2 PHE 1 287      64.174  56.513  36.862  0.00  0.00           C  
ATOM   4423  CE1 PHE 1 287      65.076  59.082  37.179  0.00  0.00           C  
ATOM   4424  CE2 PHE 1 287      64.369  57.330  35.769  0.00  0.00           C  
ATOM   4425  CZ  PHE 1 287      64.924  58.575  35.924  0.00  0.00           C  
ATOM   4426  H   PHE 1 287      66.831  56.293  39.448  0.00  0.00           H  
ATOM   4427  HA  PHE 1 287      64.763  57.443  40.974  0.00  0.00           H  
ATOM   4428  HB2 PHE 1 287      64.644  55.121  39.125  0.00  0.00           H  
ATOM   4429  HB3 PHE 1 287      63.289  56.024  39.667  0.00  0.00           H  
ATOM   4430  HD1 PHE 1 287      64.996  58.757  39.251  0.00  0.00           H  
ATOM   4431  HD2 PHE 1 287      63.926  55.509  36.550  0.00  0.00           H  
ATOM   4432  HE1 PHE 1 287      65.619  60.014  37.225  0.00  0.00           H  
ATOM   4433  HE2 PHE 1 287      64.245  56.797  34.838  0.00  0.00           H  
ATOM   4434  HZ  PHE 1 287      65.344  59.113  35.087  0.00  0.00           H  
ATOM   4435  N   PRO 1 288      64.583  55.664  42.891  0.00  0.00           N  
ATOM   4436  CA  PRO 1 288      64.600  54.779  44.111  0.00  0.00           C  
ATOM   4437  C   PRO 1 288      63.805  53.484  43.951  0.00  0.00           C  
ATOM   4438  O   PRO 1 288      62.921  53.318  43.051  0.00  0.00           O  
ATOM   4439  CB  PRO 1 288      64.109  55.601  45.212  0.00  0.00           C  
ATOM   4440  CG  PRO 1 288      63.048  56.535  44.489  0.00  0.00           C  
ATOM   4441  CD  PRO 1 288      63.601  56.761  43.089  0.00  0.00           C  
ATOM   4442  HA  PRO 1 288      65.641  54.561  44.351  0.00  0.00           H  
ATOM   4443  HB2 PRO 1 288      63.567  55.096  46.012  0.00  0.00           H  
ATOM   4444  HB3 PRO 1 288      64.825  56.311  45.627  0.00  0.00           H  
ATOM   4445  HG2 PRO 1 288      62.087  56.025  44.559  0.00  0.00           H  
ATOM   4446  HG3 PRO 1 288      62.990  57.417  45.128  0.00  0.00           H  
ATOM   4447  HD2 PRO 1 288      64.065  57.746  43.031  0.00  0.00           H  
ATOM   4448  HD3 PRO 1 288      62.770  56.769  42.384  0.00  0.00           H  
ATOM   4449  N   VAL 1 289      64.162  52.443  44.661  0.00  0.00           N  
ATOM   4450  CA  VAL 1 289      63.261  51.357  44.858  0.00  0.00           C  
ATOM   4451  C   VAL 1 289      62.259  51.712  45.938  0.00  0.00           C  
ATOM   4452  O   VAL 1 289      62.417  52.523  46.826  0.00  0.00           O  
ATOM   4453  CB  VAL 1 289      64.055  50.132  45.268  0.00  0.00           C  
ATOM   4454  CG1 VAL 1 289      64.838  49.523  44.128  0.00  0.00           C  
ATOM   4455  CG2 VAL 1 289      64.997  50.295  46.473  0.00  0.00           C  
ATOM   4456  H   VAL 1 289      65.063  52.510  45.112  0.00  0.00           H  
ATOM   4457  HA  VAL 1 289      62.697  51.160  43.945  0.00  0.00           H  
ATOM   4458  HB  VAL 1 289      63.338  49.425  45.685  0.00  0.00           H  
ATOM   4459 HG11 VAL 1 289      65.140  48.498  44.340  0.00  0.00           H  
ATOM   4460 HG12 VAL 1 289      64.310  49.665  43.185  0.00  0.00           H  
ATOM   4461 HG13 VAL 1 289      65.778  50.074  44.098  0.00  0.00           H  
ATOM   4462 HG21 VAL 1 289      65.501  49.356  46.700  0.00  0.00           H  
ATOM   4463 HG22 VAL 1 289      65.701  51.104  46.281  0.00  0.00           H  
ATOM   4464 HG23 VAL 1 289      64.331  50.585  47.287  0.00  0.00           H  
ATOM   4465  N   ILE 1 290      61.212  50.959  45.835  0.00  0.00           N  
ATOM   4466  CA  ILE 1 290      60.010  51.040  46.694  0.00  0.00           C  
ATOM   4467  C   ILE 1 290      59.702  49.633  47.308  0.00  0.00           C  
ATOM   4468  O   ILE 1 290      59.685  48.601  46.638  0.00  0.00           O  
ATOM   4469  CB  ILE 1 290      58.834  51.697  46.017  0.00  0.00           C  
ATOM   4470  CG1 ILE 1 290      59.212  53.155  45.651  0.00  0.00           C  
ATOM   4471  CG2 ILE 1 290      57.572  51.636  46.953  0.00  0.00           C  
ATOM   4472  CD1 ILE 1 290      58.253  53.906  44.693  0.00  0.00           C  
ATOM   4473  H   ILE 1 290      61.137  50.283  45.089  0.00  0.00           H  
ATOM   4474  HA  ILE 1 290      60.333  51.465  47.645  0.00  0.00           H  
ATOM   4475  HB  ILE 1 290      58.539  51.097  45.157  0.00  0.00           H  
ATOM   4476 HG12 ILE 1 290      59.327  53.742  46.562  0.00  0.00           H  
ATOM   4477 HG13 ILE 1 290      60.148  53.175  45.092  0.00  0.00           H  
ATOM   4478 HG21 ILE 1 290      56.696  52.066  46.468  0.00  0.00           H  
ATOM   4479 HG22 ILE 1 290      57.317  50.636  47.305  0.00  0.00           H  
ATOM   4480 HG23 ILE 1 290      57.813  52.129  47.895  0.00  0.00           H  
ATOM   4481 HD11 ILE 1 290      58.632  54.922  44.590  0.00  0.00           H  
ATOM   4482 HD12 ILE 1 290      58.237  53.414  43.720  0.00  0.00           H  
ATOM   4483 HD13 ILE 1 290      57.239  53.930  45.093  0.00  0.00           H  
ATOM   4484  N   SER 1 291      59.308  49.623  48.608  0.00  0.00           N  
ATOM   4485  CA  SER 1 291      59.076  48.488  49.391  0.00  0.00           C  
ATOM   4486  C   SER 1 291      57.949  48.668  50.401  0.00  0.00           C  
ATOM   4487  O   SER 1 291      57.741  49.744  50.982  0.00  0.00           O  
ATOM   4488  CB  SER 1 291      60.365  48.074  50.124  0.00  0.00           C  
ATOM   4489  OG  SER 1 291      60.370  46.763  50.668  0.00  0.00           O  
ATOM   4490  H   SER 1 291      59.243  50.541  49.024  0.00  0.00           H  
ATOM   4491  HA  SER 1 291      58.884  47.617  48.765  0.00  0.00           H  
ATOM   4492  HB2 SER 1 291      61.209  48.201  49.445  0.00  0.00           H  
ATOM   4493  HB3 SER 1 291      60.534  48.943  50.760  0.00  0.00           H  
ATOM   4494  HG  SER 1 291      60.470  46.096  49.985  0.00  0.00           H  
ATOM   4495  N   LEU 1 292      57.281  47.549  50.608  0.00  0.00           N  
ATOM   4496  CA  LEU 1 292      56.012  47.373  51.405  0.00  0.00           C  
ATOM   4497  C   LEU 1 292      56.163  46.151  52.259  0.00  0.00           C  
ATOM   4498  O   LEU 1 292      56.510  45.092  51.706  0.00  0.00           O  
ATOM   4499  CB  LEU 1 292      54.796  47.252  50.536  0.00  0.00           C  
ATOM   4500  CG  LEU 1 292      54.537  48.267  49.410  0.00  0.00           C  
ATOM   4501  CD1 LEU 1 292      53.321  48.016  48.570  0.00  0.00           C  
ATOM   4502  CD2 LEU 1 292      54.437  49.670  50.024  0.00  0.00           C  
ATOM   4503  H   LEU 1 292      57.569  46.736  50.082  0.00  0.00           H  
ATOM   4504  HA  LEU 1 292      55.904  48.226  52.074  0.00  0.00           H  
ATOM   4505  HB2 LEU 1 292      54.649  46.268  50.091  0.00  0.00           H  
ATOM   4506  HB3 LEU 1 292      54.011  47.281  51.291  0.00  0.00           H  
ATOM   4507  HG  LEU 1 292      55.466  48.297  48.841  0.00  0.00           H  
ATOM   4508 HD11 LEU 1 292      52.458  47.933  49.231  0.00  0.00           H  
ATOM   4509 HD12 LEU 1 292      53.188  48.843  47.874  0.00  0.00           H  
ATOM   4510 HD13 LEU 1 292      53.399  47.100  47.984  0.00  0.00           H  
ATOM   4511 HD21 LEU 1 292      55.215  49.780  50.779  0.00  0.00           H  
ATOM   4512 HD22 LEU 1 292      54.739  50.450  49.325  0.00  0.00           H  
ATOM   4513 HD23 LEU 1 292      53.470  49.807  50.509  0.00  0.00           H  
ATOM   4514  N   TYR 1 293      55.837  46.255  53.562  0.00  0.00           N  
ATOM   4515  CA  TYR 1 293      55.952  45.168  54.484  0.00  0.00           C  
ATOM   4516  C   TYR 1 293      54.606  44.752  54.908  0.00  0.00           C  
ATOM   4517  O   TYR 1 293      53.891  45.509  55.577  0.00  0.00           O  
ATOM   4518  CB  TYR 1 293      56.665  45.647  55.755  0.00  0.00           C  
ATOM   4519  CG  TYR 1 293      58.209  45.874  55.555  0.00  0.00           C  
ATOM   4520  CD1 TYR 1 293      58.680  46.889  54.746  0.00  0.00           C  
ATOM   4521  CD2 TYR 1 293      59.177  45.063  56.246  0.00  0.00           C  
ATOM   4522  CE1 TYR 1 293      60.098  47.105  54.552  0.00  0.00           C  
ATOM   4523  CE2 TYR 1 293      60.491  45.237  56.032  0.00  0.00           C  
ATOM   4524  CZ  TYR 1 293      60.957  46.266  55.212  0.00  0.00           C  
ATOM   4525  OH  TYR 1 293      62.247  46.483  54.998  0.00  0.00           O  
ATOM   4526  H   TYR 1 293      55.600  47.182  53.887  0.00  0.00           H  
ATOM   4527  HA  TYR 1 293      56.532  44.327  54.102  0.00  0.00           H  
ATOM   4528  HB2 TYR 1 293      56.276  46.648  55.941  0.00  0.00           H  
ATOM   4529  HB3 TYR 1 293      56.494  45.079  56.670  0.00  0.00           H  
ATOM   4530  HD1 TYR 1 293      58.057  47.556  54.169  0.00  0.00           H  
ATOM   4531  HD2 TYR 1 293      58.885  44.219  56.854  0.00  0.00           H  
ATOM   4532  HE1 TYR 1 293      60.516  47.865  53.908  0.00  0.00           H  
ATOM   4533  HE2 TYR 1 293      61.196  44.568  56.504  0.00  0.00           H  
ATOM   4534  HH  TYR 1 293      62.319  47.367  54.631  0.00  0.00           H  
ATOM   4535  N   LEU 1 294      54.207  43.496  54.621  0.00  0.00           N  
ATOM   4536  CA  LEU 1 294      52.891  42.880  54.850  0.00  0.00           C  
ATOM   4537  C   LEU 1 294      52.896  42.214  56.251  0.00  0.00           C  
ATOM   4538  O   LEU 1 294      53.780  41.582  56.757  0.00  0.00           O  
ATOM   4539  CB  LEU 1 294      52.559  41.899  53.788  0.00  0.00           C  
ATOM   4540  CG  LEU 1 294      52.129  42.534  52.452  0.00  0.00           C  
ATOM   4541  CD1 LEU 1 294      52.465  41.746  51.178  0.00  0.00           C  
ATOM   4542  CD2 LEU 1 294      50.608  42.957  52.481  0.00  0.00           C  
ATOM   4543  H   LEU 1 294      54.868  42.910  54.132  0.00  0.00           H  
ATOM   4544  HA  LEU 1 294      52.094  43.622  54.903  0.00  0.00           H  
ATOM   4545  HB2 LEU 1 294      53.497  41.351  53.700  0.00  0.00           H  
ATOM   4546  HB3 LEU 1 294      51.774  41.224  54.128  0.00  0.00           H  
ATOM   4547  HG  LEU 1 294      52.764  43.416  52.371  0.00  0.00           H  
ATOM   4548 HD11 LEU 1 294      52.060  40.736  51.248  0.00  0.00           H  
ATOM   4549 HD12 LEU 1 294      52.135  42.211  50.249  0.00  0.00           H  
ATOM   4550 HD13 LEU 1 294      53.545  41.599  51.176  0.00  0.00           H  
ATOM   4551 HD21 LEU 1 294      50.340  43.003  53.537  0.00  0.00           H  
ATOM   4552 HD22 LEU 1 294      50.467  43.890  51.935  0.00  0.00           H  
ATOM   4553 HD23 LEU 1 294      50.074  42.190  51.920  0.00  0.00           H  
ATOM   4554  N   MET 1 295      51.691  42.295  56.874  0.00  0.00           N  
ATOM   4555  CA  MET 1 295      51.256  41.392  57.923  0.00  0.00           C  
ATOM   4556  C   MET 1 295      51.378  39.932  57.667  0.00  0.00           C  
ATOM   4557  O   MET 1 295      50.805  39.410  56.740  0.00  0.00           O  
ATOM   4558  CB  MET 1 295      49.818  41.798  58.436  0.00  0.00           C  
ATOM   4559  CG  MET 1 295      49.232  40.840  59.476  0.00  0.00           C  
ATOM   4560  SD  MET 1 295      47.785  41.667  60.062  0.00  0.00           S  
ATOM   4561  CE  MET 1 295      47.127  40.407  61.137  0.00  0.00           C  
ATOM   4562  H   MET 1 295      50.933  42.875  56.544  0.00  0.00           H  
ATOM   4563  HA  MET 1 295      51.927  41.518  58.772  0.00  0.00           H  
ATOM   4564  HB2 MET 1 295      49.944  42.834  58.749  0.00  0.00           H  
ATOM   4565  HB3 MET 1 295      49.165  41.803  57.563  0.00  0.00           H  
ATOM   4566  HG2 MET 1 295      48.995  39.912  58.957  0.00  0.00           H  
ATOM   4567  HG3 MET 1 295      49.991  40.654  60.236  0.00  0.00           H  
ATOM   4568  HE1 MET 1 295      46.261  40.916  61.560  0.00  0.00           H  
ATOM   4569  HE2 MET 1 295      46.913  39.488  60.592  0.00  0.00           H  
ATOM   4570  HE3 MET 1 295      47.826  40.136  61.928  0.00  0.00           H  
ATOM   4571  N   GLY 1 296      52.172  39.180  58.464  0.00  0.00           N  
ATOM   4572  CA  GLY 1 296      52.313  37.668  58.264  0.00  0.00           C  
ATOM   4573  C   GLY 1 296      51.049  36.849  58.694  0.00  0.00           C  
ATOM   4574  O   GLY 1 296      50.229  37.402  59.323  0.00  0.00           O  
ATOM   4575  H   GLY 1 296      52.591  39.561  59.300  0.00  0.00           H  
ATOM   4576  HA2 GLY 1 296      52.379  37.486  57.192  0.00  0.00           H  
ATOM   4577  HA3 GLY 1 296      53.142  37.168  58.764  0.00  0.00           H  
ATOM   4578  N   GLU 1 297      51.050  35.556  58.278  0.00  0.00           N  
ATOM   4579  CA  GLU 1 297      50.189  34.550  58.761  0.00  0.00           C  
ATOM   4580  C   GLU 1 297      50.694  33.952  60.107  0.00  0.00           C  
ATOM   4581  O   GLU 1 297      50.144  32.996  60.744  0.00  0.00           O  
ATOM   4582  CB  GLU 1 297      50.025  33.368  57.749  0.00  0.00           C  
ATOM   4583  CG  GLU 1 297      51.166  32.373  57.674  0.00  0.00           C  
ATOM   4584  CD  GLU 1 297      50.931  31.175  56.716  0.00  0.00           C  
ATOM   4585  OE1 GLU 1 297      51.820  30.381  56.477  0.00  0.00           O  
ATOM   4586  OE2 GLU 1 297      49.797  31.104  56.219  0.00  0.00           O  
ATOM   4587  H   GLU 1 297      51.848  35.354  57.693  0.00  0.00           H  
ATOM   4588  HA  GLU 1 297      49.222  35.027  58.918  0.00  0.00           H  
ATOM   4589  HB2 GLU 1 297      49.068  32.873  57.912  0.00  0.00           H  
ATOM   4590  HB3 GLU 1 297      49.934  33.720  56.721  0.00  0.00           H  
ATOM   4591  HG2 GLU 1 297      52.070  32.915  57.396  0.00  0.00           H  
ATOM   4592  HG3 GLU 1 297      51.429  31.897  58.618  0.00  0.00           H  
ATOM   4593  N   VAL 1 298      51.837  34.509  60.566  0.00  0.00           N  
ATOM   4594  CA  VAL 1 298      52.744  34.258  61.630  0.00  0.00           C  
ATOM   4595  C   VAL 1 298      52.701  35.287  62.781  0.00  0.00           C  
ATOM   4596  O   VAL 1 298      52.731  36.493  62.654  0.00  0.00           O  
ATOM   4597  CB  VAL 1 298      54.245  34.177  61.167  0.00  0.00           C  
ATOM   4598  CG1 VAL 1 298      55.258  33.904  62.354  0.00  0.00           C  
ATOM   4599  CG2 VAL 1 298      54.388  33.062  60.255  0.00  0.00           C  
ATOM   4600  H   VAL 1 298      52.179  35.199  59.913  0.00  0.00           H  
ATOM   4601  HA  VAL 1 298      52.549  33.277  62.062  0.00  0.00           H  
ATOM   4602  HB  VAL 1 298      54.507  35.068  60.596  0.00  0.00           H  
ATOM   4603 HG11 VAL 1 298      56.271  33.637  62.050  0.00  0.00           H  
ATOM   4604 HG12 VAL 1 298      55.395  34.806  62.951  0.00  0.00           H  
ATOM   4605 HG13 VAL 1 298      54.912  33.097  62.999  0.00  0.00           H  
ATOM   4606 HG21 VAL 1 298      55.348  33.143  59.745  0.00  0.00           H  
ATOM   4607 HG22 VAL 1 298      54.428  32.103  60.772  0.00  0.00           H  
ATOM   4608 HG23 VAL 1 298      53.658  33.016  59.446  0.00  0.00           H  
ATOM   4609  N   THR 1 299      52.644  34.734  63.989  0.00  0.00           N  
ATOM   4610  CA  THR 1 299      52.422  35.477  65.245  0.00  0.00           C  
ATOM   4611  C   THR 1 299      53.556  36.456  65.468  0.00  0.00           C  
ATOM   4612  O   THR 1 299      54.665  35.958  65.688  0.00  0.00           O  
ATOM   4613  CB  THR 1 299      52.137  34.629  66.500  0.00  0.00           C  
ATOM   4614  OG1 THR 1 299      50.929  33.698  66.409  0.00  0.00           O  
ATOM   4615  CG2 THR 1 299      51.795  35.450  67.620  0.00  0.00           C  
ATOM   4616  H   THR 1 299      52.767  33.741  64.126  0.00  0.00           H  
ATOM   4617  HA  THR 1 299      51.562  36.102  65.005  0.00  0.00           H  
ATOM   4618  HB  THR 1 299      53.053  34.087  66.739  0.00  0.00           H  
ATOM   4619  HG1 THR 1 299      51.246  32.903  65.974  0.00  0.00           H  
ATOM   4620 HG21 THR 1 299      52.426  36.338  67.665  0.00  0.00           H  
ATOM   4621 HG22 THR 1 299      50.773  35.822  67.561  0.00  0.00           H  
ATOM   4622 HG23 THR 1 299      51.812  34.828  68.515  0.00  0.00           H  
ATOM   4623  N   ASN 1 300      53.270  37.777  65.367  0.00  0.00           N  
ATOM   4624  CA  ASN 1 300      54.196  38.878  65.349  0.00  0.00           C  
ATOM   4625  C   ASN 1 300      55.313  38.721  64.379  0.00  0.00           C  
ATOM   4626  O   ASN 1 300      56.457  39.087  64.729  0.00  0.00           O  
ATOM   4627  CB  ASN 1 300      54.652  39.443  66.737  0.00  0.00           C  
ATOM   4628  CG  ASN 1 300      53.508  39.677  67.650  0.00  0.00           C  
ATOM   4629  OD1 ASN 1 300      52.570  40.466  67.344  0.00  0.00           O  
ATOM   4630  ND2 ASN 1 300      53.622  39.241  68.829  0.00  0.00           N  
ATOM   4631  H   ASN 1 300      52.318  38.041  65.159  0.00  0.00           H  
ATOM   4632  HA  ASN 1 300      53.642  39.698  64.893  0.00  0.00           H  
ATOM   4633  HB2 ASN 1 300      55.300  38.652  67.114  0.00  0.00           H  
ATOM   4634  HB3 ASN 1 300      55.107  40.430  66.658  0.00  0.00           H  
ATOM   4635 HD21 ASN 1 300      52.840  39.346  69.459  0.00  0.00           H  
ATOM   4636 HD22 ASN 1 300      54.395  38.608  68.984  0.00  0.00           H  
ATOM   4637  N   GLN 1 301      55.110  38.216  63.136  0.00  0.00           N  
ATOM   4638  CA  GLN 1 301      56.134  38.344  62.083  0.00  0.00           C  
ATOM   4639  C   GLN 1 301      55.531  38.935  60.792  0.00  0.00           C  
ATOM   4640  O   GLN 1 301      54.593  38.304  60.254  0.00  0.00           O  
ATOM   4641  CB  GLN 1 301      57.015  37.152  61.921  0.00  0.00           C  
ATOM   4642  CG  GLN 1 301      57.759  36.634  63.232  0.00  0.00           C  
ATOM   4643  CD  GLN 1 301      58.849  35.566  63.054  0.00  0.00           C  
ATOM   4644  OE1 GLN 1 301      58.931  34.758  62.131  0.00  0.00           O  
ATOM   4645  NE2 GLN 1 301      59.785  35.355  63.936  0.00  0.00           N  
ATOM   4646  H   GLN 1 301      54.167  38.017  62.836  0.00  0.00           H  
ATOM   4647  HA  GLN 1 301      56.791  39.146  62.419  0.00  0.00           H  
ATOM   4648  HB2 GLN 1 301      56.396  36.343  61.531  0.00  0.00           H  
ATOM   4649  HB3 GLN 1 301      57.804  37.480  61.245  0.00  0.00           H  
ATOM   4650  HG2 GLN 1 301      58.288  37.509  63.609  0.00  0.00           H  
ATOM   4651  HG3 GLN 1 301      57.083  36.311  64.024  0.00  0.00           H  
ATOM   4652 HE21 GLN 1 301      60.344  34.518  63.845  0.00  0.00           H  
ATOM   4653 HE22 GLN 1 301      59.694  35.878  64.795  0.00  0.00           H  
ATOM   4654  N   SER 1 302      56.258  39.894  60.181  0.00  0.00           N  
ATOM   4655  CA  SER 1 302      55.966  40.484  58.850  0.00  0.00           C  
ATOM   4656  C   SER 1 302      56.767  39.768  57.716  0.00  0.00           C  
ATOM   4657  O   SER 1 302      57.554  38.818  57.983  0.00  0.00           O  
ATOM   4658  CB  SER 1 302      56.276  41.937  58.928  0.00  0.00           C  
ATOM   4659  OG  SER 1 302      57.681  42.179  58.846  0.00  0.00           O  
ATOM   4660  H   SER 1 302      57.200  40.132  60.458  0.00  0.00           H  
ATOM   4661  HA  SER 1 302      54.902  40.329  58.671  0.00  0.00           H  
ATOM   4662  HB2 SER 1 302      55.773  42.467  58.119  0.00  0.00           H  
ATOM   4663  HB3 SER 1 302      55.912  42.287  59.895  0.00  0.00           H  
ATOM   4664  HG  SER 1 302      57.708  43.102  59.108  0.00  0.00           H  
ATOM   4665  N   PHE 1 303      56.536  40.089  56.508  0.00  0.00           N  
ATOM   4666  CA  PHE 1 303      57.486  39.885  55.307  0.00  0.00           C  
ATOM   4667  C   PHE 1 303      57.493  41.090  54.310  0.00  0.00           C  
ATOM   4668  O   PHE 1 303      56.579  41.930  54.513  0.00  0.00           O  
ATOM   4669  CB  PHE 1 303      57.214  38.537  54.643  0.00  0.00           C  
ATOM   4670  CG  PHE 1 303      55.962  38.437  53.824  0.00  0.00           C  
ATOM   4671  CD1 PHE 1 303      54.748  38.329  54.420  0.00  0.00           C  
ATOM   4672  CD2 PHE 1 303      56.095  38.703  52.427  0.00  0.00           C  
ATOM   4673  CE1 PHE 1 303      53.602  38.436  53.631  0.00  0.00           C  
ATOM   4674  CE2 PHE 1 303      54.934  38.801  51.647  0.00  0.00           C  
ATOM   4675  CZ  PHE 1 303      53.667  38.668  52.245  0.00  0.00           C  
ATOM   4676  H   PHE 1 303      55.739  40.656  56.258  0.00  0.00           H  
ATOM   4677  HA  PHE 1 303      58.444  39.879  55.826  0.00  0.00           H  
ATOM   4678  HB2 PHE 1 303      58.126  38.182  54.163  0.00  0.00           H  
ATOM   4679  HB3 PHE 1 303      56.954  37.781  55.384  0.00  0.00           H  
ATOM   4680  HD1 PHE 1 303      54.693  38.213  55.492  0.00  0.00           H  
ATOM   4681  HD2 PHE 1 303      57.091  38.877  52.047  0.00  0.00           H  
ATOM   4682  HE1 PHE 1 303      52.644  38.258  54.098  0.00  0.00           H  
ATOM   4683  HE2 PHE 1 303      54.980  39.028  50.592  0.00  0.00           H  
ATOM   4684  HZ  PHE 1 303      52.740  38.552  51.703  0.00  0.00           H  
ATOM   4685  N   ARG 1 304      58.461  41.149  53.332  0.00  0.00           N  
ATOM   4686  CA  ARG 1 304      58.492  42.376  52.465  0.00  0.00           C  
ATOM   4687  C   ARG 1 304      58.307  42.084  51.015  0.00  0.00           C  
ATOM   4688  O   ARG 1 304      58.789  41.032  50.518  0.00  0.00           O  
ATOM   4689  CB  ARG 1 304      59.617  43.381  52.686  0.00  0.00           C  
ATOM   4690  CG  ARG 1 304      60.964  42.914  52.151  0.00  0.00           C  
ATOM   4691  CD  ARG 1 304      61.946  44.070  52.282  0.00  0.00           C  
ATOM   4692  NE  ARG 1 304      63.306  43.578  52.327  0.00  0.00           N  
ATOM   4693  CZ  ARG 1 304      64.313  43.955  53.072  0.00  0.00           C  
ATOM   4694  NH1 ARG 1 304      64.254  44.731  54.152  0.00  0.00           N  
ATOM   4695  NH2 ARG 1 304      65.410  43.408  52.784  0.00  0.00           N  
ATOM   4696  H   ARG 1 304      59.004  40.340  53.066  0.00  0.00           H  
ATOM   4697  HA  ARG 1 304      57.584  42.949  52.649  0.00  0.00           H  
ATOM   4698  HB2 ARG 1 304      59.357  44.298  52.156  0.00  0.00           H  
ATOM   4699  HB3 ARG 1 304      59.724  43.553  53.757  0.00  0.00           H  
ATOM   4700  HG2 ARG 1 304      61.209  42.064  52.788  0.00  0.00           H  
ATOM   4701  HG3 ARG 1 304      60.884  42.696  51.086  0.00  0.00           H  
ATOM   4702  HD2 ARG 1 304      61.781  44.744  51.442  0.00  0.00           H  
ATOM   4703  HD3 ARG 1 304      61.728  44.630  53.191  0.00  0.00           H  
ATOM   4704  HE  ARG 1 304      63.541  42.874  51.641  0.00  0.00           H  
ATOM   4705 HH11 ARG 1 304      65.151  44.979  54.545  0.00  0.00           H  
ATOM   4706 HH12 ARG 1 304      63.435  45.256  54.424  0.00  0.00           H  
ATOM   4707 HH21 ARG 1 304      66.302  43.515  53.247  0.00  0.00           H  
ATOM   4708 HH22 ARG 1 304      65.452  42.793  51.984  0.00  0.00           H  
ATOM   4709  N   ILE 1 305      57.708  42.975  50.305  0.00  0.00           N  
ATOM   4710  CA  ILE 1 305      57.715  43.040  48.809  0.00  0.00           C  
ATOM   4711  C   ILE 1 305      58.423  44.334  48.248  0.00  0.00           C  
ATOM   4712  O   ILE 1 305      58.114  45.429  48.709  0.00  0.00           O  
ATOM   4713  CB  ILE 1 305      56.252  42.859  48.242  0.00  0.00           C  
ATOM   4714  CG1 ILE 1 305      55.307  43.879  48.900  0.00  0.00           C  
ATOM   4715  CG2 ILE 1 305      55.839  41.348  48.418  0.00  0.00           C  
ATOM   4716  CD1 ILE 1 305      53.859  43.913  48.387  0.00  0.00           C  
ATOM   4717  H   ILE 1 305      57.536  43.811  50.845  0.00  0.00           H  
ATOM   4718  HA  ILE 1 305      58.239  42.148  48.465  0.00  0.00           H  
ATOM   4719  HB  ILE 1 305      56.231  43.054  47.169  0.00  0.00           H  
ATOM   4720 HG12 ILE 1 305      55.260  43.600  49.953  0.00  0.00           H  
ATOM   4721 HG13 ILE 1 305      55.743  44.873  48.796  0.00  0.00           H  
ATOM   4722 HG21 ILE 1 305      56.551  40.598  48.074  0.00  0.00           H  
ATOM   4723 HG22 ILE 1 305      55.576  41.265  49.473  0.00  0.00           H  
ATOM   4724 HG23 ILE 1 305      54.990  41.177  47.756  0.00  0.00           H  
ATOM   4725 HD11 ILE 1 305      53.217  44.708  48.766  0.00  0.00           H  
ATOM   4726 HD12 ILE 1 305      53.894  44.036  47.305  0.00  0.00           H  
ATOM   4727 HD13 ILE 1 305      53.387  42.953  48.595  0.00  0.00           H  
ATOM   4728  N   THR 1 306      59.230  44.140  47.188  0.00  0.00           N  
ATOM   4729  CA  THR 1 306      60.082  45.320  46.657  0.00  0.00           C  
ATOM   4730  C   THR 1 306      60.124  45.420  45.089  0.00  0.00           C  
ATOM   4731  O   THR 1 306      60.706  44.542  44.413  0.00  0.00           O  
ATOM   4732  CB  THR 1 306      61.484  45.279  47.356  0.00  0.00           C  
ATOM   4733  OG1 THR 1 306      61.359  45.026  48.733  0.00  0.00           O  
ATOM   4734  CG2 THR 1 306      62.304  46.547  47.184  0.00  0.00           C  
ATOM   4735  H   THR 1 306      59.470  43.209  46.880  0.00  0.00           H  
ATOM   4736  HA  THR 1 306      59.578  46.254  46.907  0.00  0.00           H  
ATOM   4737  HB  THR 1 306      62.013  44.417  46.950  0.00  0.00           H  
ATOM   4738  HG1 THR 1 306      62.124  44.486  48.947  0.00  0.00           H  
ATOM   4739 HG21 THR 1 306      63.288  46.340  47.605  0.00  0.00           H  
ATOM   4740 HG22 THR 1 306      62.435  46.807  46.134  0.00  0.00           H  
ATOM   4741 HG23 THR 1 306      61.866  47.394  47.711  0.00  0.00           H  
ATOM   4742  N   ILE 1 307      59.643  46.530  44.523  0.00  0.00           N  
ATOM   4743  CA  ILE 1 307      59.652  46.992  43.205  0.00  0.00           C  
ATOM   4744  C   ILE 1 307      60.826  47.942  42.860  0.00  0.00           C  
ATOM   4745  O   ILE 1 307      61.351  48.679  43.784  0.00  0.00           O  
ATOM   4746  CB  ILE 1 307      58.200  47.419  42.849  0.00  0.00           C  
ATOM   4747  CG1 ILE 1 307      57.811  48.669  43.692  0.00  0.00           C  
ATOM   4748  CG2 ILE 1 307      57.127  46.269  43.022  0.00  0.00           C  
ATOM   4749  CD1 ILE 1 307      56.727  49.562  43.159  0.00  0.00           C  
ATOM   4750  H   ILE 1 307      59.266  47.150  45.225  0.00  0.00           H  
ATOM   4751  HA  ILE 1 307      59.879  46.171  42.524  0.00  0.00           H  
ATOM   4752  HB  ILE 1 307      58.217  47.735  41.806  0.00  0.00           H  
ATOM   4753 HG12 ILE 1 307      57.487  48.408  44.699  0.00  0.00           H  
ATOM   4754 HG13 ILE 1 307      58.632  49.376  43.809  0.00  0.00           H  
ATOM   4755 HG21 ILE 1 307      57.451  45.454  42.375  0.00  0.00           H  
ATOM   4756 HG22 ILE 1 307      56.943  46.056  44.075  0.00  0.00           H  
ATOM   4757 HG23 ILE 1 307      56.214  46.741  42.658  0.00  0.00           H  
ATOM   4758 HD11 ILE 1 307      56.505  50.374  43.851  0.00  0.00           H  
ATOM   4759 HD12 ILE 1 307      57.017  49.955  42.185  0.00  0.00           H  
ATOM   4760 HD13 ILE 1 307      55.789  49.009  43.126  0.00  0.00           H  
ATOM   4761  N   LEU 1 308      61.147  47.936  41.574  0.00  0.00           N  
ATOM   4762  CA  LEU 1 308      62.011  48.920  40.903  0.00  0.00           C  
ATOM   4763  C   LEU 1 308      61.344  50.089  40.321  0.00  0.00           C  
ATOM   4764  O   LEU 1 308      60.088  50.190  40.186  0.00  0.00           O  
ATOM   4765  CB  LEU 1 308      62.799  48.079  39.837  0.00  0.00           C  
ATOM   4766  CG  LEU 1 308      63.331  46.783  40.130  0.00  0.00           C  
ATOM   4767  CD1 LEU 1 308      64.025  46.056  38.994  0.00  0.00           C  
ATOM   4768  CD2 LEU 1 308      64.396  46.926  41.239  0.00  0.00           C  
ATOM   4769  H   LEU 1 308      60.801  47.174  41.009  0.00  0.00           H  
ATOM   4770  HA  LEU 1 308      62.710  49.331  41.631  0.00  0.00           H  
ATOM   4771  HB2 LEU 1 308      62.139  48.112  38.970  0.00  0.00           H  
ATOM   4772  HB3 LEU 1 308      63.618  48.690  39.458  0.00  0.00           H  
ATOM   4773  HG  LEU 1 308      62.607  46.089  40.557  0.00  0.00           H  
ATOM   4774 HD11 LEU 1 308      64.545  45.169  39.354  0.00  0.00           H  
ATOM   4775 HD12 LEU 1 308      63.335  45.865  38.172  0.00  0.00           H  
ATOM   4776 HD13 LEU 1 308      64.783  46.741  38.612  0.00  0.00           H  
ATOM   4777 HD21 LEU 1 308      64.813  45.953  41.497  0.00  0.00           H  
ATOM   4778 HD22 LEU 1 308      65.183  47.546  40.811  0.00  0.00           H  
ATOM   4779 HD23 LEU 1 308      64.050  47.397  42.159  0.00  0.00           H  
ATOM   4780  N   PRO 1 309      62.127  51.142  39.868  0.00  0.00           N  
ATOM   4781  CA  PRO 1 309      61.589  52.239  39.029  0.00  0.00           C  
ATOM   4782  C   PRO 1 309      60.901  51.737  37.677  0.00  0.00           C  
ATOM   4783  O   PRO 1 309      60.075  52.455  37.201  0.00  0.00           O  
ATOM   4784  CB  PRO 1 309      62.852  53.008  38.656  0.00  0.00           C  
ATOM   4785  CG  PRO 1 309      63.709  52.852  39.957  0.00  0.00           C  
ATOM   4786  CD  PRO 1 309      63.436  51.408  40.324  0.00  0.00           C  
ATOM   4787  HA  PRO 1 309      60.999  52.919  39.643  0.00  0.00           H  
ATOM   4788  HB2 PRO 1 309      63.463  52.621  37.841  0.00  0.00           H  
ATOM   4789  HB3 PRO 1 309      62.607  54.060  38.508  0.00  0.00           H  
ATOM   4790  HG2 PRO 1 309      64.735  53.051  39.648  0.00  0.00           H  
ATOM   4791  HG3 PRO 1 309      63.348  53.519  40.740  0.00  0.00           H  
ATOM   4792  HD2 PRO 1 309      63.476  51.305  41.408  0.00  0.00           H  
ATOM   4793  HD3 PRO 1 309      64.108  50.787  39.732  0.00  0.00           H  
ATOM   4794  N   GLN 1 310      61.173  50.565  37.166  0.00  0.00           N  
ATOM   4795  CA  GLN 1 310      60.688  50.260  35.881  0.00  0.00           C  
ATOM   4796  C   GLN 1 310      59.184  49.922  35.909  0.00  0.00           C  
ATOM   4797  O   GLN 1 310      58.463  50.072  34.920  0.00  0.00           O  
ATOM   4798  CB  GLN 1 310      61.454  49.017  35.296  0.00  0.00           C  
ATOM   4799  CG  GLN 1 310      62.894  49.195  34.699  0.00  0.00           C  
ATOM   4800  CD  GLN 1 310      63.990  49.242  35.767  0.00  0.00           C  
ATOM   4801  OE1 GLN 1 310      63.761  49.361  37.003  0.00  0.00           O  
ATOM   4802  NE2 GLN 1 310      65.232  49.334  35.332  0.00  0.00           N  
ATOM   4803  H   GLN 1 310      61.852  49.958  37.605  0.00  0.00           H  
ATOM   4804  HA  GLN 1 310      60.924  51.091  35.216  0.00  0.00           H  
ATOM   4805  HB2 GLN 1 310      61.371  48.085  35.855  0.00  0.00           H  
ATOM   4806  HB3 GLN 1 310      60.822  48.737  34.454  0.00  0.00           H  
ATOM   4807  HG2 GLN 1 310      63.077  48.429  33.945  0.00  0.00           H  
ATOM   4808  HG3 GLN 1 310      62.756  50.161  34.214  0.00  0.00           H  
ATOM   4809 HE21 GLN 1 310      66.008  49.271  35.975  0.00  0.00           H  
ATOM   4810 HE22 GLN 1 310      65.380  49.364  34.333  0.00  0.00           H  
ATOM   4811  N   GLN 1 311      58.703  49.495  37.083  0.00  0.00           N  
ATOM   4812  CA  GLN 1 311      57.326  49.233  37.346  0.00  0.00           C  
ATOM   4813  C   GLN 1 311      56.387  50.535  37.423  0.00  0.00           C  
ATOM   4814  O   GLN 1 311      55.260  50.510  36.999  0.00  0.00           O  
ATOM   4815  CB  GLN 1 311      57.251  48.365  38.571  0.00  0.00           C  
ATOM   4816  CG  GLN 1 311      57.671  46.842  38.424  0.00  0.00           C  
ATOM   4817  CD  GLN 1 311      59.125  46.738  38.117  0.00  0.00           C  
ATOM   4818  OE1 GLN 1 311      59.964  47.374  38.732  0.00  0.00           O  
ATOM   4819  NE2 GLN 1 311      59.532  45.861  37.199  0.00  0.00           N  
ATOM   4820  H   GLN 1 311      59.404  49.377  37.800  0.00  0.00           H  
ATOM   4821  HA  GLN 1 311      56.980  48.751  36.432  0.00  0.00           H  
ATOM   4822  HB2 GLN 1 311      57.802  48.894  39.349  0.00  0.00           H  
ATOM   4823  HB3 GLN 1 311      56.216  48.374  38.913  0.00  0.00           H  
ATOM   4824  HG2 GLN 1 311      57.444  46.275  39.326  0.00  0.00           H  
ATOM   4825  HG3 GLN 1 311      57.145  46.497  37.534  0.00  0.00           H  
ATOM   4826 HE21 GLN 1 311      60.525  45.780  37.035  0.00  0.00           H  
ATOM   4827 HE22 GLN 1 311      58.886  45.307  36.655  0.00  0.00           H  
ATOM   4828  N   TYR 1 312      56.921  51.697  37.852  0.00  0.00           N  
ATOM   4829  CA  TYR 1 312      56.154  52.963  38.138  0.00  0.00           C  
ATOM   4830  C   TYR 1 312      56.501  54.203  37.358  0.00  0.00           C  
ATOM   4831  O   TYR 1 312      55.651  55.049  37.231  0.00  0.00           O  
ATOM   4832  CB  TYR 1 312      56.204  53.126  39.711  0.00  0.00           C  
ATOM   4833  CG  TYR 1 312      57.533  53.609  40.304  0.00  0.00           C  
ATOM   4834  CD1 TYR 1 312      57.724  54.956  40.483  0.00  0.00           C  
ATOM   4835  CD2 TYR 1 312      58.395  52.613  40.887  0.00  0.00           C  
ATOM   4836  CE1 TYR 1 312      58.876  55.417  41.179  0.00  0.00           C  
ATOM   4837  CE2 TYR 1 312      59.529  53.090  41.560  0.00  0.00           C  
ATOM   4838  CZ  TYR 1 312      59.760  54.475  41.643  0.00  0.00           C  
ATOM   4839  OH  TYR 1 312      60.887  54.894  42.281  0.00  0.00           O  
ATOM   4840  H   TYR 1 312      57.930  51.678  37.821  0.00  0.00           H  
ATOM   4841  HA  TYR 1 312      55.092  52.828  37.935  0.00  0.00           H  
ATOM   4842  HB2 TYR 1 312      55.576  53.947  40.058  0.00  0.00           H  
ATOM   4843  HB3 TYR 1 312      55.934  52.158  40.131  0.00  0.00           H  
ATOM   4844  HD1 TYR 1 312      57.047  55.713  40.115  0.00  0.00           H  
ATOM   4845  HD2 TYR 1 312      58.085  51.584  40.781  0.00  0.00           H  
ATOM   4846  HE1 TYR 1 312      59.129  56.465  41.234  0.00  0.00           H  
ATOM   4847  HE2 TYR 1 312      60.236  52.407  42.007  0.00  0.00           H  
ATOM   4848  HH  TYR 1 312      61.521  54.221  42.541  0.00  0.00           H  
ATOM   4849  N   LEU 1 313      57.671  54.242  36.684  0.00  0.00           N  
ATOM   4850  CA  LEU 1 313      57.868  55.199  35.570  0.00  0.00           C  
ATOM   4851  C   LEU 1 313      57.418  54.497  34.305  0.00  0.00           C  
ATOM   4852  O   LEU 1 313      58.165  53.693  33.720  0.00  0.00           O  
ATOM   4853  CB  LEU 1 313      59.299  55.698  35.605  0.00  0.00           C  
ATOM   4854  CG  LEU 1 313      59.566  56.887  36.590  0.00  0.00           C  
ATOM   4855  CD1 LEU 1 313      60.397  56.549  37.887  0.00  0.00           C  
ATOM   4856  CD2 LEU 1 313      60.446  57.984  35.835  0.00  0.00           C  
ATOM   4857  H   LEU 1 313      58.374  53.558  36.924  0.00  0.00           H  
ATOM   4858  HA  LEU 1 313      57.168  56.031  35.656  0.00  0.00           H  
ATOM   4859  HB2 LEU 1 313      60.061  54.933  35.753  0.00  0.00           H  
ATOM   4860  HB3 LEU 1 313      59.461  55.939  34.554  0.00  0.00           H  
ATOM   4861  HG  LEU 1 313      58.668  57.356  36.992  0.00  0.00           H  
ATOM   4862 HD11 LEU 1 313      61.461  56.414  37.689  0.00  0.00           H  
ATOM   4863 HD12 LEU 1 313      60.274  57.388  38.571  0.00  0.00           H  
ATOM   4864 HD13 LEU 1 313      59.998  55.678  38.406  0.00  0.00           H  
ATOM   4865 HD21 LEU 1 313      59.994  58.323  34.903  0.00  0.00           H  
ATOM   4866 HD22 LEU 1 313      60.546  58.924  36.377  0.00  0.00           H  
ATOM   4867 HD23 LEU 1 313      61.433  57.577  35.615  0.00  0.00           H  
ATOM   4868  N   ARG 1 314      56.244  54.779  33.703  0.00  0.00           N  
ATOM   4869  CA  ARG 1 314      55.519  53.854  32.787  0.00  0.00           C  
ATOM   4870  C   ARG 1 314      55.668  54.339  31.287  0.00  0.00           C  
ATOM   4871  O   ARG 1 314      55.336  55.520  30.915  0.00  0.00           O  
ATOM   4872  CB  ARG 1 314      54.069  53.526  33.153  0.00  0.00           C  
ATOM   4873  CG  ARG 1 314      53.924  52.824  34.573  0.00  0.00           C  
ATOM   4874  CD  ARG 1 314      52.600  52.346  35.094  0.00  0.00           C  
ATOM   4875  NE  ARG 1 314      52.134  51.110  34.402  0.00  0.00           N  
ATOM   4876  CZ  ARG 1 314      52.303  49.801  34.609  0.00  0.00           C  
ATOM   4877  NH1 ARG 1 314      51.552  48.966  33.881  0.00  0.00           N  
ATOM   4878  NH2 ARG 1 314      53.143  49.323  35.462  0.00  0.00           N  
ATOM   4879  H   ARG 1 314      55.738  55.407  34.311  0.00  0.00           H  
ATOM   4880  HA  ARG 1 314      56.049  52.925  32.996  0.00  0.00           H  
ATOM   4881  HB2 ARG 1 314      53.532  54.468  33.265  0.00  0.00           H  
ATOM   4882  HB3 ARG 1 314      53.629  52.847  32.422  0.00  0.00           H  
ATOM   4883  HG2 ARG 1 314      54.650  52.025  34.422  0.00  0.00           H  
ATOM   4884  HG3 ARG 1 314      54.423  53.472  35.294  0.00  0.00           H  
ATOM   4885  HD2 ARG 1 314      52.771  52.137  36.150  0.00  0.00           H  
ATOM   4886  HD3 ARG 1 314      51.873  53.136  34.909  0.00  0.00           H  
ATOM   4887  HE  ARG 1 314      51.653  51.367  33.551  0.00  0.00           H  
ATOM   4888 HH11 ARG 1 314      51.878  48.010  33.868  0.00  0.00           H  
ATOM   4889 HH12 ARG 1 314      50.871  49.272  33.201  0.00  0.00           H  
ATOM   4890 HH21 ARG 1 314      53.220  48.316  35.435  0.00  0.00           H  
ATOM   4891 HH22 ARG 1 314      53.908  49.872  35.826  0.00  0.00           H  
ATOM   4892  N   PRO 1 315      56.061  53.432  30.352  0.00  0.00           N  
ATOM   4893  CA  PRO 1 315      56.483  53.783  28.988  0.00  0.00           C  
ATOM   4894  C   PRO 1 315      55.289  54.338  28.223  0.00  0.00           C  
ATOM   4895  O   PRO 1 315      54.161  53.859  28.281  0.00  0.00           O  
ATOM   4896  CB  PRO 1 315      57.038  52.541  28.268  0.00  0.00           C  
ATOM   4897  CG  PRO 1 315      56.401  51.469  29.147  0.00  0.00           C  
ATOM   4898  CD  PRO 1 315      56.267  51.989  30.610  0.00  0.00           C  
ATOM   4899  HA  PRO 1 315      57.231  54.573  29.054  0.00  0.00           H  
ATOM   4900  HB2 PRO 1 315      56.823  52.384  27.211  0.00  0.00           H  
ATOM   4901  HB3 PRO 1 315      58.122  52.547  28.381  0.00  0.00           H  
ATOM   4902  HG2 PRO 1 315      55.445  51.201  28.698  0.00  0.00           H  
ATOM   4903  HG3 PRO 1 315      57.052  50.609  29.302  0.00  0.00           H  
ATOM   4904  HD2 PRO 1 315      55.433  51.564  31.168  0.00  0.00           H  
ATOM   4905  HD3 PRO 1 315      57.201  52.089  31.162  0.00  0.00           H  
ATOM   4906  N   VAL 1 316      55.533  55.364  27.372  0.00  0.00           N  
ATOM   4907  CA  VAL 1 316      54.587  56.078  26.452  0.00  0.00           C  
ATOM   4908  C   VAL 1 316      54.978  55.670  24.998  0.00  0.00           C  
ATOM   4909  O   VAL 1 316      56.075  55.792  24.567  0.00  0.00           O  
ATOM   4910  CB  VAL 1 316      54.594  57.522  26.650  0.00  0.00           C  
ATOM   4911  CG1 VAL 1 316      54.450  57.894  28.183  0.00  0.00           C  
ATOM   4912  CG2 VAL 1 316      53.527  58.252  25.885  0.00  0.00           C  
ATOM   4913  H   VAL 1 316      56.410  55.857  27.460  0.00  0.00           H  
ATOM   4914  HA  VAL 1 316      53.574  55.682  26.528  0.00  0.00           H  
ATOM   4915  HB  VAL 1 316      55.460  58.032  26.229  0.00  0.00           H  
ATOM   4916 HG11 VAL 1 316      53.458  57.723  28.599  0.00  0.00           H  
ATOM   4917 HG12 VAL 1 316      55.294  57.490  28.743  0.00  0.00           H  
ATOM   4918 HG13 VAL 1 316      54.569  58.968  28.327  0.00  0.00           H  
ATOM   4919 HG21 VAL 1 316      53.745  59.294  26.122  0.00  0.00           H  
ATOM   4920 HG22 VAL 1 316      53.551  58.108  24.805  0.00  0.00           H  
ATOM   4921 HG23 VAL 1 316      52.518  57.963  26.179  0.00  0.00           H  
ATOM   4922  N   GLU 1 317      53.960  55.354  24.236  0.00  0.00           N  
ATOM   4923  CA  GLU 1 317      53.985  54.820  22.888  0.00  0.00           C  
ATOM   4924  C   GLU 1 317      53.644  55.945  21.818  0.00  0.00           C  
ATOM   4925  O   GLU 1 317      53.705  55.617  20.635  0.00  0.00           O  
ATOM   4926  CB  GLU 1 317      52.887  53.804  22.725  0.00  0.00           C  
ATOM   4927  CG  GLU 1 317      52.938  52.725  23.769  0.00  0.00           C  
ATOM   4928  CD  GLU 1 317      51.953  52.919  24.920  0.00  0.00           C  
ATOM   4929  OE1 GLU 1 317      51.828  54.029  25.470  0.00  0.00           O  
ATOM   4930  OE2 GLU 1 317      51.359  51.902  25.261  0.00  0.00           O  
ATOM   4931  H   GLU 1 317      53.092  55.328  24.753  0.00  0.00           H  
ATOM   4932  HA  GLU 1 317      54.942  54.471  22.500  0.00  0.00           H  
ATOM   4933  HB2 GLU 1 317      51.987  54.417  22.757  0.00  0.00           H  
ATOM   4934  HB3 GLU 1 317      52.988  53.375  21.728  0.00  0.00           H  
ATOM   4935  HG2 GLU 1 317      52.739  51.820  23.194  0.00  0.00           H  
ATOM   4936  HG3 GLU 1 317      53.950  52.534  24.125  0.00  0.00           H  
ATOM   4937  N   ASP 1 318      53.321  57.119  22.242  0.00  0.00           N
[truncated: 4,736,179 more chars]
