# Supplementary material for: Broadening the Scope of Binding Free Energy Calculations Using a Separated Topologies Approach
Source: J Chem Theory Comput. 2023 Jul 24;19(15):5058–76. doi: 10.1021/acs.jctc.3c00282 (PMC10413862; doi:10.1021/acs.jctc.3c00282)
Supplement: Supplementary file 2 — ct3c00282_si_002.zip [file ct3c00282_si_002.zip › SI_paper/BACE1/input/spirocycles/lig_16/solvent.gro]

GROningen MAchine for Chemical Simulation
 7147
    1Cl-     CL    1   1.171   3.611   0.664 -0.0112  0.2902 -0.1609
    2Na+     NA    2   1.124   2.860   0.001  0.1020 -0.1710  0.5501
    3Na+     NA    3   0.010   2.507   3.872  0.0516 -0.5931 -0.4943
    4Na+     NA    4   0.873   1.860   3.651 -0.0807 -0.4270  0.5188
    5Na+     NA    5   3.547   1.506   0.448  0.3059  0.5671 -0.1206
    6Na+     NA    6   0.221   1.444   2.204 -0.4481 -0.0510  0.4237
    7Na+     NA    7   0.349   3.530   1.110 -0.3097  0.1122  0.0995
    8Cl-     CL    8   1.963   2.753   3.616  0.0252  0.2223  0.1992
    9Cl-     CL    9   1.876   2.050   0.247  0.6024 -0.4451  0.3394
   10Cl-     CL   10   3.640   2.471   0.012 -0.0539 -0.3285 -0.1661
   11Cl-     CL   11   4.096   3.434   3.277  0.4588 -0.0965  0.1773
   12Cl-     CL   12   3.579   2.046   0.709 -0.1783  0.0363 -0.3509
   13Cl-     CL   13   2.748   3.992   0.992  0.3197  0.0530 -0.0417
   14UNL     C1   14   2.669   1.467   2.471 -0.1502  0.2681 -0.0849
   14UNL     C2   15   2.613   1.211   2.725 -0.5011 -0.6766 -0.4741
   14UNL     C3   16   2.513   1.430   2.740  0.4892 -0.5018 -0.4991
   14UNL     C4   17   2.718   1.476   2.339  0.2047 -0.1387  0.1146
   14UNL     C5   18   2.586   1.193   2.867  0.1041 -0.7872 -0.1431
   14UNL     C6   19   2.489   1.415   2.880 -0.1343 -0.4606  0.9273
   14UNL     C7   20   2.595   1.237   2.433  0.1843 -0.7661 -0.1265
   14UNL     C8   21   2.574   1.328   2.660 -0.7546  0.2494  0.5319
   14UNL     C9   22   2.617   1.344   2.520 -0.1594 -0.7661 -0.6082
   14UNL    C10   23   2.631   1.253   2.296 -0.2786 -0.5457 -0.3028
   14UNL    C11   24   2.692   1.370   2.248  0.5434  0.0068  0.5615
   14UNL    C12   25   2.528   1.300   2.939 -0.0187  0.4066 -0.7828
   14UNL    C13   26   2.449   1.116   2.173 -0.7487 -0.0326 -0.1909
   14UNL    C14   27   2.528   0.931   2.255  0.7570  0.0309 -0.8864
   14UNL    C15   28   2.705   1.146   2.080 -0.1178  0.1044 -0.4943
   14UNL    C16   29   2.602   1.140   2.195 -0.2245 -0.1489 -0.5687
   14UNL    C17   30   2.701   1.290   2.015  0.3474  0.6558 -0.5931
   14UNL    C18   31   2.572   1.324   1.938 -0.7649 -0.3016 -1.1284
   14UNL    C19   32   2.814   1.303   1.908  0.2298  0.0233  0.1642
   14UNL    C20   33   2.286   0.937   2.190  0.3283 -0.1129 -0.3237
   14UNL    C21   34   2.398   1.350   3.139  0.6017 -0.2456 -0.0739
   14UNL     N1   35   2.416   0.991   2.205 -0.0130  0.0315  0.3357
   14UNL     N2   36   2.630   1.010   2.253 -0.5456  0.1156  0.3067
   14UNL     N3   37   2.523   0.808   2.316  0.0979 -0.1037 -0.0887
   14UNL     O1   38   2.367   1.205   2.152 -0.1739  0.3123  0.0903
   14UNL     O2   39   2.720   1.391   2.113  0.1230 -0.2975 -0.6188
   14UNL     O3   40   2.503   1.271   3.077  0.0912 -0.4520  0.5366
   14UNL     H1   41   2.690   1.557   2.528 -0.2211  1.4588 -1.8019
   14UNL     H2   42   2.666   1.129   2.677 -1.8269 -1.0603 -1.3780
   14UNL     H3   43   2.475   1.522   2.696  0.0999  0.0098  0.7995
   14UNL     H4   44   2.756   1.571   2.303 -1.8733  0.4515 -0.8799
   14UNL     H5   45   2.616   1.102   2.917 -1.1478 -0.3920  1.4546
   14UNL     H6   46   2.429   1.493   2.926  0.9291 -0.0276  1.6453
   14UNL     H7   47   2.546   1.147   2.469  0.6062 -0.6890  0.6731
   14UNL     H8   48   2.805   1.119   2.117 -0.5218  0.0732  0.6599
   14UNL     H9   49   2.676   1.064   2.013 -0.1778 -0.4594  0.1923
   14UNL    H10   50   2.501   1.367   2.010 -0.2156 -0.2457 -0.6041
   14UNL    H11   51   2.536   1.233   1.889  0.5899 -0.3629 -2.1394
   14UNL    H12   52   2.588   1.403   1.864  0.6762 -0.1385 -0.6978
   14UNL    H13   53   2.822   1.409   1.885 -3.0003  0.3971 -0.2434
   14UNL    H14   54   2.786   1.249   1.817  0.6143 -0.1453  0.1452
   14UNL    H15   55   2.909   1.265   1.945  0.1474  0.0359  0.3928
   14UNL    H16   56   2.213   0.972   2.264  0.1041 -1.4865  0.1503
   14UNL    H17   57   2.242   0.968   2.094 -0.3075  0.1346  0.0346
   14UNL    H18   58   2.287   0.830   2.212  0.1353 -0.0377  0.0694
   14UNL    H19   59   2.304   1.336   3.085 -0.3225 -0.0366  1.3792
   14UNL    H20   60   2.428   1.455   3.146  0.2330 -0.1133 -0.3935
   14UNL    H21   61   2.372   1.316   3.239  0.2046  0.7808  0.2022
   14UNL    H22   62   2.706   0.994   2.319  0.6907 -1.0299 -1.2434
   14UNL    H23   63   2.433   0.759   2.309  0.4487 -0.6532 -1.3037
   14UNL    H24   64   2.606   0.750   2.332  0.3394  0.2739  0.0389
   15HOH      O   65   2.393   2.457   4.046  0.0525 -0.2043 -0.0630
   15HOH     H1   66   2.438   2.532   4.084  0.0249 -0.3640  0.2885
   15HOH     H2   67   2.300   2.482   4.045 -0.1015 -0.6298  1.0392
   16HOH      O   68   3.307   1.722   2.671 -0.1257 -0.6929  0.1026
   16HOH     H1   69   3.341   1.639   2.702 -0.2109 -0.7309  0.0949
   16HOH     H2   70   3.309   1.779   2.748  2.7440  0.2646 -0.4302
   17HOH      O   71   2.893   0.164   2.450  0.2403 -0.2360 -0.1546
   17HOH     H1   72   2.985   0.170   2.473  0.0720 -1.2936  0.9541
   17HOH     H2   73   2.855   0.246   2.481  0.7520  0.1281 -0.4542
   18HOH      O   74   1.605   1.615   4.116 -0.2323  0.0177 -0.0749
   18HOH     H1   75   1.576   1.533   4.076  0.3815  0.4891 -1.6374
   18HOH     H2   76   1.524   1.660   4.140 -0.5864 -0.8659  0.5142
   19HOH      O   77   3.572   1.740   3.814 -0.0546 -0.2640  0.4993
   19HOH     H1   78   3.570   1.648   3.841  0.1544 -0.2175  0.6870
   19HOH     H2   79   3.526   1.787   3.884  0.3291 -0.1642  0.6960
   20HOH      O   80   1.726   1.820   2.144 -0.9637 -0.1441  0.2455
   20HOH     H1   81   1.661   1.849   2.080 -0.8873  0.3877  0.4035
   20HOH     H2   82   1.800   1.790   2.091 -0.8418  0.4324  0.0815
   21HOH      O   83   1.240   2.302   3.304  0.3424 -0.3089 -0.3853
   21HOH     H1   84   1.327   2.329   3.332  0.2066  0.4365 -0.6508
   21HOH     H2   85   1.251   2.276   3.213  0.3924 -0.7989 -0.2475
   22HOH      O   86   0.411   2.561   0.314 -0.3971 -0.1312 -0.0407
   22HOH     H1   87   0.403   2.544   0.407 -0.5905  0.2742  0.0227
   22HOH     H2   88   0.354   2.637   0.298 -0.5569 -0.3411 -0.5292
   23HOH      O   89   3.453   1.716   1.283  0.3807 -0.4645  0.7485
   23HOH     H1   90   3.405   1.643   1.242  0.4319 -0.2831  0.3581
   23HOH     H2   91   3.400   1.793   1.263 -0.1458 -0.4821  1.9058
   24HOH      O   92   2.624   1.760   0.842  0.4309 -0.2027 -0.2528
   24HOH     H1   93   2.608   1.849   0.811  0.6846  0.2823  0.8994
   24HOH     H2   94   2.709   1.765   0.886  0.8007 -1.2089 -0.7806
   25HOH      O   95   4.172   3.358   2.831 -0.1438  0.2021  0.0248
   25HOH     H1   96   4.135   3.322   2.911 -0.5575 -0.4768 -0.4546
   25HOH     H2   97   4.096   3.388   2.781  0.1333  0.9761  0.0356
   26HOH      O   98   3.165   0.233   1.419  0.3796 -0.0148  0.2735
   26HOH     H1   99   3.227   0.165   1.393  1.0701  0.1720  1.3282
   26HOH     H2  100   3.219   0.308   1.444 -0.2789  0.2718  0.9191
   27HOH      O  101   3.448   2.640   3.489 -0.0658 -0.5535 -0.0961
   27HOH     H1  102   3.449   2.545   3.500 -0.0253 -0.4104  2.2628
   27HOH     H2  103   3.355   2.662   3.483 -0.1639 -0.7194  0.5712
   28HOH      O  104   3.705   2.198   0.939  0.4228  0.0136  0.1248
   28HOH     H1  105   3.770   2.141   0.979 -0.8590 -1.2640  0.5724
   28HOH     H2  106   3.664   2.144   0.872 -0.3425  0.6651  0.0403
   29HOH      O  107   0.878   0.193   2.812 -0.2524  0.2230 -0.2316
   29HOH     H1  108   0.806   0.139   2.845  0.0594 -0.4178 -0.5478
   29HOH     H2  109   0.931   0.212   2.890 -0.0812 -0.4042 -0.1765
   30HOH      O  110   0.545   1.984   3.957 -0.2946 -0.3895  0.4788
   30HOH     H1  111   0.457   1.966   3.991 -0.3046  0.3565  0.8950
   30HOH     H2  112   0.534   2.061   3.901 -0.1001 -1.0175 -0.4693
   31HOH      O  113   2.592   4.002   0.021  0.7425 -0.4211  0.2917
   31HOH     H1  114   2.504   3.973  -0.002  0.0677  1.5457 -0.0145
   31HOH     H2  115   2.626   3.934   0.079 -0.7921 -1.4574  0.0801
   32HOH      O  116   3.256   2.175   1.428 -0.4097 -0.5459 -0.6541
   32HOH     H1  117   3.203   2.176   1.507  0.6624  0.2456  0.1104
   32HOH     H2  118   3.281   2.083   1.417  0.1920 -0.5608  0.5135
   33HOH      O  119   1.200   0.663   4.119  0.0628  0.0231  0.4935
   33HOH     H1  120   1.273   0.643   4.178  1.4987  0.5740 -0.9387
   33HOH     H2  121   1.232   0.637   4.032 -1.6278 -0.0464 -0.1768
   34HOH      O  122   1.689   1.314   1.107 -0.3232  0.4775  0.0286
   34HOH     H1  123   1.720   1.376   1.041  0.1920  0.5421  0.3163
   34HOH     H2  124   1.594   1.314   1.098 -0.2580  0.4081 -0.7700
   35HOH      O  125   2.989   3.299   0.294 -0.1767 -0.4986 -0.9517
   35HOH     H1  126   3.031   3.255   0.220  0.8749  0.8004 -1.2049
   35HOH     H2  127   3.049   3.283   0.367 -0.0113  0.1168 -0.9469
   36HOH      O  128   3.397   4.076   0.939 -0.1187  0.4470 -0.2186
   36HOH     H1  129   3.426   3.994   0.899  0.3277  0.7705 -0.5817
   36HOH     H2  130   3.350   4.122   0.868 -0.4663  0.4556  0.0145
   37HOH      O  131   1.192   3.946   0.719 -0.4298 -0.7906 -0.2256
   37HOH     H1  132   1.214   3.858   0.689 -0.6629 -0.5288 -1.2699
   37HOH     H2  133   1.154   3.934   0.805 -0.0415 -1.6592 -0.1543
   38HOH      O  134   4.146   0.783   1.291 -0.2649 -0.9532 -0.0485
   38HOH     H1  135   4.210   0.762   1.359  0.0243 -0.0378 -0.0063
   38HOH     H2  136   4.098   0.702   1.277 -0.4747 -1.1197  1.3984
   39HOH      O  137   1.764   2.080   0.873  0.7019 -0.0174 -0.4356
   39HOH     H1  138   1.842   2.051   0.825  0.6241 -0.8013 -0.1153
   39HOH     H2  139   1.797   2.109   0.958  0.6219 -0.5798 -0.2105
   40HOH      O  140   0.181   0.579   3.037  0.6834 -0.1024 -0.1529
   40HOH     H1  141   0.245   0.528   2.987  0.5943 -0.9378  0.5361
   40HOH     H2  142   0.130   0.513   3.085 -0.1385  0.5915 -0.0292
   41HOH      O  143   0.364   1.833   1.667  0.3814  0.5144 -0.0592
   41HOH     H1  144   0.301   1.885   1.717  0.5702  0.5735  0.1177
   41HOH     H2  145   0.447   1.880   1.676  0.3587  0.6956 -0.6819
   42HOH      O  146   0.746   1.093   1.338 -0.7949 -0.4773  0.1507
   42HOH     H1  147   0.786   1.057   1.417 -0.3225 -1.1532 -0.3820
   42HOH     H2  148   0.711   1.178   1.366  0.0765 -0.3352  0.8904
   43HOH      O  149   0.501   3.400   2.046  0.2546  0.2672  0.1467
   43HOH     H1  150   0.464   3.313   2.065 -1.0671  0.5940 -0.6510
   43HOH     H2  151   0.455   3.429   1.968  0.8718  1.5815  0.2135
   44HOH      O  152   1.636   0.084   1.805 -0.1788 -0.3231 -0.6286
   44HOH     H1  153   1.678   0.158   1.850 -0.0568 -0.7017 -0.0918
   44HOH     H2  154   1.542   0.100   1.814 -0.1676  0.2726 -1.3969
   45HOH      O  155   1.114   0.514   0.261 -0.1542 -0.5779 -0.7337
   45HOH     H1  156   1.186   0.577   0.258 -0.1045 -0.5680  0.2283
   45HOH     H2  157   1.036   0.569   0.271 -0.1648 -0.6412 -0.4616
   46HOH      O  158   2.518   0.730   1.283 -0.5781  0.1633  0.5112
   46HOH     H1  159   2.502   0.796   1.216 -0.1302  0.2486  0.4832
   46HOH     H2  160   2.572   0.774   1.348  0.2616 -0.3398  0.1848
   47HOH      O  161   2.732   1.460   3.182 -0.5194  0.6887  0.5814
   47HOH     H1  162   2.815   1.457   3.230 -0.1345 -0.3662 -0.0704
   47HOH     H2  163   2.676   1.398   3.228 -0.0641 -0.5291 -0.3652
   48HOH      O  164   0.972   1.878   3.421 -0.0764 -0.1234  0.5662
   48HOH     H1  165   0.901   1.847   3.364 -0.3709  0.4126  0.6228
   48HOH     H2  166   1.043   1.899   3.361 -0.1005 -0.2999  0.4728
   49HOH      O  167   2.634   3.257   0.759 -0.5151 -0.5318 -0.3600
   49HOH     H1  168   2.709   3.202   0.735 -0.2578 -0.5035  0.3432
   49HOH     H2  169   2.564   3.228   0.701 -0.1475 -1.0154 -0.5777
   50HOH      O  170   2.388   3.242   2.068  0.2219 -0.5570 -0.2659
   50HOH     H1  171   2.452   3.223   1.999  1.4687 -0.1998  0.7143
   50HOH     H2  172   2.353   3.328   2.046  0.6260 -0.4345 -0.4405
   51HOH      O  173   1.276   1.582   3.676  0.0112 -0.0464 -0.9156
   51HOH     H1  174   1.370   1.597   3.665  0.0375  0.8634  0.1949
   51HOH     H2  175   1.270   1.516   3.745 -0.1877 -0.6833 -1.5153
   52HOH      O  176   2.042   2.122   1.723 -0.6163 -0.6162 -0.2514
   52HOH     H1  177   2.103   2.048   1.721 -0.5669 -0.5862  0.1481
   52HOH     H2  178   2.076   2.182   1.656  0.0366 -0.4147  0.2360
   53HOH      O  179   3.657   3.834   3.904  0.4976  0.0726  0.0325
   53HOH     H1  180   3.688   3.909   3.854  0.2475  1.1846  1.4311
   53HOH     H2  181   3.736   3.782   3.920  0.9451  0.7720  0.1882
   54HOH      O  182   1.540   1.102   0.246  0.5284  0.4724 -0.6988
   54HOH     H1  183   1.522   1.195   0.239 -0.4253  0.4110  0.3888
   54HOH     H2  184   1.467   1.059   0.202  0.6405  0.2263 -0.6499
   55HOH      O  185   4.156   2.931   3.115  0.2793  0.2067  0.2837
   55HOH     H1  186   4.114   3.016   3.103 -1.2439 -0.5224 -0.1102
   55HOH     H2  187   4.153   2.890   3.028  0.0401 -0.6244  0.6604
   56HOH      O  188   0.618   2.676   1.664 -0.5467 -0.3819  0.1167
   56HOH     H1  189   0.675   2.684   1.740 -0.3242 -0.7824 -0.0015
   56HOH     H2  190   0.574   2.591   1.675  0.8016 -1.3235 -1.0455
   57HOH      O  191   3.506   1.329   1.512 -0.1605  0.2447  0.3928
   57HOH     H1  192   3.574   1.368   1.457 -0.4530 -0.1070 -0.2463
   57HOH     H2  193   3.526   1.235   1.513 -1.4354 -0.1342 -1.0944
   58HOH      O  194   2.646   3.283   0.434  0.3420  0.7715  0.0087
   58HOH     H1  195   2.645   3.379   0.440  0.7516  0.7467  0.6980
   58HOH     H2  196   2.566   3.256   0.480 -0.2749  0.7887 -0.9868
   59HOH      O  197   1.766   3.883   1.873  0.6360 -0.3641  0.3196
   59HOH     H1  198   1.673   3.873   1.896  0.8821 -1.6222  0.8889
   59HOH     H2  199   1.784   3.810   1.814  1.0992  0.3383 -0.4624
   60HOH      O  200   0.456   2.088   0.637 -0.2332 -0.0276  0.0426
   60HOH     H1  201   0.519   2.160   0.638  0.0699 -0.2875  0.0669
   60HOH     H2  202   0.371   2.131   0.645 -0.1477  0.4234 -1.1083
   61HOH      O  203   3.691   4.147   2.321 -0.2391  0.0563  0.6840
   61HOH     H1  204   3.671   4.167   2.229  0.2103  1.1474  0.7895
   61HOH     H2  205   3.678   4.053   2.328  0.9699 -0.3229 -0.8502
   62HOH      O  206   0.788   1.903   2.320 -0.4554  0.2019  0.1533
   62HOH     H1  207   0.874   1.941   2.301 -0.3502 -0.3749 -0.6127
   62HOH     H2  208   0.737   1.976   2.356 -0.1426  0.9813 -0.8874
   63HOH      O  209   1.360   3.364   3.611 -0.1458  0.0385  0.9570
   63HOH     H1  210   1.405   3.437   3.568 -1.1334  0.1338  0.0161
   63HOH     H2  211   1.317   3.404   3.687  0.1136  0.2337  1.0046
   64HOH      O  212   2.876   0.390   2.665  0.5524  0.2813 -0.6581
   64HOH     H1  213   2.788   0.354   2.655  0.2486  0.6765  0.3400
   64HOH     H2  214   2.904   0.410   2.575  0.2744 -1.2818 -1.1559
   65HOH      O  215   3.882   0.382   0.814 -0.5661 -0.3088 -0.1665
   65HOH     H1  216   3.794   0.419   0.809 -0.1262  0.8679  0.0027
   65HOH     H2  217   3.940   0.455   0.791  0.3545 -1.2050 -0.9084
   66HOH      O  218   0.815   0.444   1.650  0.0224 -0.1490  0.2858
   66HOH     H1  219   0.800   0.394   1.569  0.3243  1.1043 -0.6015
   66HOH     H2  220   0.727   0.469   1.679 -0.0532  0.1036 -0.1429
   67HOH      O  221   3.672   0.445   2.743 -0.5045 -0.0230 -0.4038
   67HOH     H1  222   3.674   0.536   2.713  0.2747 -0.0253 -0.4070
   67HOH     H2  223   3.765   0.420   2.749 -0.6988 -1.1264 -1.3451
   68HOH      O  224   4.025   1.361   1.891  0.5298 -0.4918 -0.4376
   68HOH     H1  225   4.066   1.401   1.814  1.4145 -1.1964 -0.3643
   68HOH     H2  226   3.954   1.307   1.855 -0.9996  1.3794 -0.5083
   69HOH      O  227   1.115   4.027   2.167  0.2192  0.0461  0.1005
   69HOH     H1  228   1.117   4.122   2.158  0.6835  0.0618  0.3440
   69HOH     H2  229   1.025   4.008   2.195 -0.2647  0.2936 -1.1384
   70HOH      O  230   2.559   4.109   3.448 -0.1737 -0.5418  0.3930
   70HOH     H1  231   2.536   4.042   3.512 -0.0999 -0.3815  0.5906
   70HOH     H2  232   2.654   4.105   3.441 -0.2612 -1.5664 -0.8219
   71HOH      O  233   3.399   2.391   1.348  0.1387  0.0060 -0.1185
   71HOH     H1  234   3.488   2.362   1.325  0.0255 -0.3949 -0.0763
   71HOH     H2  235   3.359   2.313   1.387  0.0002  0.3886  0.5233
   72HOH      O  236   1.763   0.657   3.544 -0.2415 -0.4039 -0.0357
   72HOH     H1  237   1.772   0.707   3.624  1.1855 -0.9365  0.1997
   72HOH     H2  238   1.699   0.589   3.564  0.9045 -1.2453  1.1136
   73HOH      O  239   0.541   1.961   0.890 -0.4991  0.4522  0.1553
   73HOH     H1  240   0.521   1.995   0.803  0.4496  0.5802 -0.0273
   73HOH     H2  241   0.570   2.037   0.940  0.0501  0.2030  0.2343
   74HOH      O  242   2.294   4.016   3.263 -0.0774  0.0744  0.0767
   74HOH     H1  243   2.387   3.999   3.274  0.0990  0.2747 -0.9188
   74HOH     H2  244   2.267   4.058   3.344  0.8452  0.6125  0.1273
   75HOH      O  245   2.348   0.446   3.433 -0.1611 -0.2377  0.3148
   75HOH     H1  246   2.424   0.499   3.409 -0.1908  0.1881  1.0991
   75HOH     H2  247   2.350   0.372   3.372 -0.6767  1.1171 -1.5185
   76HOH      O  248   3.023   0.939   0.028  1.0544 -0.5627  0.6862
   76HOH     H1  249   3.032   0.915   0.120 -1.2839 -1.5043  0.8008
   76HOH     H2  250   2.959   1.011   0.028 -0.1076 -1.5016 -0.1819
   77HOH      O  251   1.978   3.076   3.708 -0.2656 -0.3279  0.7924
   77HOH     H1  252   1.966   2.984   3.687 -1.9620 -0.2653  1.1539
   77HOH     H2  253   1.919   3.122   3.649  1.4110  0.7199 -0.2330
   78HOH      O  254   4.037   0.929   2.200  0.1452  0.5892 -0.4197
   78HOH     H1  255   3.994   0.861   2.148 -0.5826  0.9194 -0.2682
   78HOH     H2  256   4.092   0.881   2.261 -0.1619  0.1440 -0.4859
   79HOH      O  257   2.134   3.309   3.790  0.9058  0.1492  0.3820
   79HOH     H1  258   2.121   3.379   3.726 -0.2273 -0.4155 -0.0591
   79HOH     H2  259   2.094   3.232   3.750  0.9030 -0.4251  1.4221
   80HOH      O  260   1.279   1.119   3.046 -0.0783  0.0523  0.4845
   80HOH     H1  261   1.357   1.084   3.004 -0.0085 -0.0548  0.6980
   80HOH     H2  262   1.299   1.212   3.060 -0.3676  0.2466 -0.3209
   81HOH      O  263   2.849   2.468   1.738 -0.4091  0.2123 -0.3230
   81HOH     H1  264   2.792   2.431   1.806 -0.3384  1.1696  0.2973
   81HOH     H2  265   2.930   2.489   1.784 -0.2025  0.4845 -0.8051
   82HOH      O  266   3.246   1.903   0.008  0.3737 -0.2653 -0.1183
   82HOH     H1  267   3.248   1.892   0.103 -0.0681 -0.0167 -0.0795
   82HOH     H2  268   3.215   1.992  -0.006 -1.0586 -0.7795 -0.5063
   83HOH      O  269   1.349   3.087   3.795 -0.7557  1.0387  0.8285
   83HOH     H1  270   1.439   3.098   3.826  0.1156 -1.1747 -0.4831
   83HOH     H2  271   1.326   3.173   3.759  1.5235  1.3512 -0.2793
   84HOH      O  272   3.186   0.943   3.112 -0.1218 -0.7413 -0.0937
   84HOH     H1  273   3.148   0.982   3.033 -0.5459 -0.9282  0.0159
   84HOH     H2  274   3.118   0.884   3.145 -0.1773 -0.2482  0.7241
   85HOH      O  275   1.760   1.542   2.535 -0.0589 -0.5778  0.5067
   85HOH     H1  276   1.678   1.541   2.484  0.7124  0.6723 -0.9057
   85HOH     H2  277   1.755   1.622   2.586  0.7054  0.1581 -0.4869
   86HOH      O  278   1.477   2.097   1.003 -0.8007  0.2405  0.5514
   86HOH     H1  279   1.567   2.098   0.969 -0.8163  0.1013  0.5064
   86HOH     H2  280   1.445   2.009   0.984 -0.8798  0.2259  0.7464
   87HOH      O  281   3.270   3.591   2.836 -0.5733 -0.0768  0.4616
   87HOH     H1  282   3.324   3.619   2.910  0.1049  0.1050 -0.0837
   87HOH     H2  283   3.233   3.672   2.802 -0.9142 -0.1647  0.6137
   88HOH      O  284   0.500   3.998   0.183  0.2133 -0.3045  0.3632
   88HOH     H1  285   0.492   3.903   0.169 -0.9734 -0.1882 -0.0135
   88HOH     H2  286   0.542   4.006   0.269 -0.7942 -1.2241  1.0065
   89HOH      O  287   0.542   1.827   3.117 -0.2499 -0.1867  0.3119
   89HOH     H1  288   0.524   1.918   3.093  0.0074 -0.1313  0.3195
   89HOH     H2  289   0.575   1.787   3.037 -1.2221 -0.5279  0.0511
   90HOH      O  290   1.382   0.679   1.145 -0.6349 -0.5565  0.8133
   90HOH     H1  291   1.434   0.652   1.221 -0.6463 -0.4712  0.8512
   90HOH     H2  292   1.365   0.772   1.159 -0.1206 -0.3930  0.3950
   91HOH      O  293   3.503   3.455   2.074  0.0897 -0.4537  0.3621
   91HOH     H1  294   3.518   3.492   1.987  0.7483  0.2023  0.7380
   91HOH     H2  295   3.425   3.400   2.063 -0.0574 -0.1011 -0.5521
   92HOH      O  296   3.382   3.503   3.790  0.4964 -0.3756  0.7886
   92HOH     H1  297   3.353   3.415   3.764  0.3440  0.3112 -2.0648
   92HOH     H2  298   3.473   3.508   3.760  0.2850  0.6152  0.2278
   93HOH      O  299   2.828   1.185   1.340 -0.5718  0.1275  0.1868
   93HOH     H1  300   2.774   1.233   1.277 -0.2595  0.0631 -0.1400
   93HOH     H2  301   2.855   1.106   1.293  0.8396  0.7397 -0.1538
   94HOH      O  302   3.922   0.368   2.917  0.3119 -0.0012 -0.5099
   94HOH     H1  303   3.934   0.365   3.012 -0.0762 -0.3432 -0.4661
   94HOH     H2  304   3.916   0.276   2.890 -0.3405  0.1027 -0.7570
   95HOH      O  305   2.314   4.087   1.172  0.0028 -0.1197 -0.1556
   95HOH     H1  306   2.235   4.130   1.138 -0.1577 -0.0281  0.3183
   95HOH     H2  307   2.374   4.085   1.098 -0.4719 -0.2571 -0.5453
   96HOH      O  308   1.518   3.329   0.684  0.3852  0.3514  0.4440
   96HOH     H1  309   1.530   3.372   0.599 -0.3895 -0.0777  0.0859
   96HOH     H2  310   1.535   3.397   0.749  1.3730  0.5961 -0.0340
   97HOH      O  311   1.941   3.123   0.492 -0.1418  0.0541  0.5084
   97HOH     H1  312   2.001   3.070   0.439 -0.8686 -0.7186  0.4158
   97HOH     H2  313   1.856   3.080   0.482 -0.6368  0.8775  0.9616
   98HOH      O  314   1.144   1.472   0.365 -0.3252  0.4899  0.3510
   98HOH     H1  315   1.198   1.479   0.444  0.4275  0.8055 -0.1700
   98HOH     H2  316   1.129   1.378   0.355 -0.0314  0.4115  0.6140
   99HOH      O  317   3.146   1.296   3.549 -0.8596 -0.0435 -0.4558
   99HOH     H1  318   3.133   1.375   3.496 -1.3964 -0.3074 -0.7395
   99HOH     H2  319   3.126   1.223   3.489 -0.1550 -0.4104 -0.2660
  100HOH      O  320   2.785   0.112   0.405 -0.0361 -0.7908 -0.5315
  100HOH     H1  321   2.824   0.025   0.405  0.6431 -0.5174  0.2777
  100HOH     H2  322   2.859   0.172   0.397 -0.1652 -0.2461  1.3377
  101HOH      O  323   1.837   3.523   2.162  0.6097  0.1660  0.2360
  101HOH     H1  324   1.912   3.521   2.222  1.4162  1.9676 -0.5768
  101HOH     H2  325   1.771   3.573   2.209  0.5152 -0.0518  0.3374
  102HOH      O  326   3.689   1.318   0.061 -0.0456  0.7407 -0.0396
  102HOH     H1  327   3.632   1.244   0.079 -1.0006  1.4231 -0.1307
  102HOH     H2  328   3.772   1.277   0.035 -0.3914 -0.2817  0.3379
  103HOH      O  329   0.376   0.828   0.612 -0.2823 -0.1594 -0.2465
  103HOH     H1  330   0.415   0.741   0.621 -0.8062 -0.4152 -0.3845
  103HOH     H2  331   0.443   0.880   0.568 -0.6477 -1.0269 -1.9975
  104HOH      O  332   1.664   0.593   0.462 -0.2299  0.0215 -0.3589
  104HOH     H1  333   1.661   0.517   0.521  0.5089 -0.5674 -1.0329
  104HOH     H2  334   1.758   0.613   0.454 -0.3659  0.5131 -0.8022
  105HOH      O  335   2.829   1.148   3.546  0.1168 -0.4331  0.0648
  105HOH     H1  336   2.775   1.177   3.473  0.5019 -0.9420 -0.4315
  105HOH     H2  337   2.864   1.228   3.583 -0.7051 -0.1101  0.1995
  106HOH      O  338   0.782   1.382   0.152  0.4490 -0.0383  0.1611
  106HOH     H1  339   0.806   1.290   0.157  0.3846 -0.0227  1.1633
  106HOH     H2  340   0.727   1.388   0.074  0.4099 -0.8562  0.1048
  107HOH      O  341   2.441   2.854   1.083 -0.5315 -0.1218 -0.3619
  107HOH     H1  342   2.514   2.880   1.140 -0.2273 -0.4130 -0.6108
  107HOH     H2  343   2.425   2.930   1.028  0.1339 -0.3316 -0.8618
  108HOH      O  344   2.733   3.248   3.814 -0.0466  0.2803 -0.2472
  108HOH     H1  345   2.756   3.285   3.729 -0.6987 -0.0529 -0.5805
  108HOH     H2  346   2.698   3.321   3.864 -1.5121  0.1299 -0.9659
  109HOH      O  347   3.210   3.287   3.803  0.3065 -0.3669 -0.4601
  109HOH     H1  348   3.226   3.279   3.897 -0.2194 -1.0509 -0.4061
  109HOH     H2  349   3.224   3.199   3.769  2.3249  0.2004 -1.3752
  110HOH      O  350   2.962   1.377   4.151 -0.2967  0.2565 -0.2238
  110HOH     H1  351   3.024   1.308   4.176 -0.7071  0.3069  1.1330
  110HOH     H2  352   2.951   1.367   4.057  1.5428  0.0749 -0.4927
  111HOH      O  353   3.141   4.113   4.022  0.1999  0.0490 -0.4105
  111HOH     H1  354   3.204   4.166   3.974  1.6920 -1.2589 -0.0430
  111HOH     H2  355   3.158   4.132   4.114 -1.0342  0.7789 -0.2829
  112HOH      O  356   1.171   0.842   3.581  0.4873  0.2947 -0.4293
  112HOH     H1  357   1.253   0.890   3.578  0.9662 -0.3824  0.6932
  112HOH     H2  358   1.187   0.763   3.529  0.1067  0.7156 -1.2330
  113HOH      O  359   0.517   3.086   1.165 -0.2473 -0.1621 -0.0821
  113HOH     H1  360   0.455   3.013   1.170 -0.4867  0.0715  1.5680
  113HOH     H2  361   0.561   3.086   1.250  1.7397 -0.0185 -1.0194
  114HOH      O  362   3.339   3.542   1.403 -0.6671 -0.3640 -0.0548
  114HOH     H1  363   3.271   3.511   1.463 -0.8000  0.7895  0.4360
  114HOH     H2  364   3.401   3.589   1.459 -0.9616  1.0375 -0.8179
  115HOH      O  365   0.571   3.210   2.377  0.4882 -0.2409  0.3546
  115HOH     H1  366   0.616   3.294   2.379 -1.9786  1.3196 -0.2002
  115HOH     H2  367   0.581   3.180   2.287  0.7171 -0.1313  0.3412
  116HOH      O  368   0.475   1.827   0.544 -0.6731 -0.0813  0.0090
  116HOH     H1  369   0.460   1.918   0.570  0.1815 -0.1135  0.7087
  116HOH     H2  370   0.400   1.779   0.581 -0.5883  0.1964  0.5626
  117HOH      O  371   3.175   1.198   0.026  0.0395  0.2446  0.8036
  117HOH     H1  372   3.261   1.205   0.068  0.2126  0.7878  0.3846
  117HOH     H2  373   3.162   1.104   0.013  1.4315  0.2017 -0.8223
  118HOH      O  374   2.911   0.080   1.486  0.4670  0.1346  0.0055
  118HOH     H1  375   2.980   0.138   1.454  1.0192 -0.4652  0.0632
  118HOH     H2  376   2.904   0.011   1.419 -0.3763  0.4028 -0.2052
  119HOH      O  377   2.518   3.531   0.135  0.2631 -0.3260  0.0380
  119HOH     H1  378   2.504   3.575   0.051  0.5031 -1.2468 -0.5128
  119HOH     H2  379   2.431   3.525   0.174 -0.0248 -0.7792 -0.6302
  120HOH      O  380   0.068   2.355   0.468  0.4203  0.0192  0.4205
  120HOH     H1  381  -0.027   2.358   0.460  0.4667  0.1786 -0.0972
  120HOH     H2  382   0.093   2.273   0.427  0.5545  0.2503  0.0371
  121HOH      O  383   2.789   2.819   3.422 -0.1976  0.1481 -0.3780
  121HOH     H1  384   2.860   2.873   3.457 -0.2066 -0.1700  0.1550
  121HOH     H2  385   2.825   2.782   3.341  0.5503 -0.6168  0.2604
  122HOH      O  386   3.337   0.788   1.756  0.0151 -0.6163  0.3495
  122HOH     H1  387   3.243   0.772   1.748 -0.0394 -0.1043 -0.1745
  122HOH     H2  388   3.351   0.805   1.850 -0.4569 -0.4674  0.3971
  123HOH      O  389   0.531   2.191   3.669  0.1537 -0.6077 -0.1946
  123HOH     H1  390   0.610   2.211   3.718 -0.6025 -0.1370  0.9261
  123HOH     H2  391   0.532   2.250   3.594  0.6961 -0.3835 -0.0127
  124HOH      O  392   1.701   1.611   1.223  0.3460  0.7041 -0.1962
  124HOH     H1  393   1.751   1.599   1.303  1.1568 -0.1571 -0.7962
  124HOH     H2  394   1.733   1.694   1.186  0.5461  0.6979 -0.0355
  125HOH      O  395   0.895   2.793   0.027  0.0402  0.2718 -0.1166
  125HOH     H1  396   0.839   2.759  -0.043  0.4734  0.1940 -0.4291
  125HOH     H2  397   0.840   2.789   0.105 -0.3824  0.1698 -0.4118
  126HOH      O  398   3.886   3.881   0.441  0.7943  0.1702 -0.6637
  126HOH     H1  399   3.881   3.971   0.409  0.0446 -0.0927 -1.3704
  126HOH     H2  400   3.795   3.859   0.463  1.1356 -0.0256  0.6809
  127HOH      O  401   3.524   0.198   2.933  1.0565  0.1468 -0.2348
  127HOH     H1  402   3.454   0.261   2.917  0.7203 -0.2536 -0.3594
  127HOH     H2  403   3.507   0.166   3.021  1.0958  0.0599 -0.2593
  128HOH      O  404   0.945   2.854   1.370  0.4229  0.1134 -0.2321
  128HOH     H1  405   0.925   2.786   1.434  0.4173 -0.3790 -0.7427
  128HOH     H2  406   0.958   2.807   1.288  0.8193  0.6934 -0.5169
  129HOH      O  407   4.059   3.847   3.674 -0.1206 -0.3337  0.4343
  129HOH     H1  408   4.118   3.862   3.601 -0.1474  0.5889  0.5774
  129HOH     H2  409   3.972   3.838   3.634 -0.1039 -0.0571  0.3328
  130HOH      O  410   2.170   0.653   0.485 -0.4152  0.3727 -0.1889
  130HOH     H1  411   2.142   0.591   0.418  0.3750  0.7610 -0.9197
  130HOH     H2  412   2.089   0.694   0.515 -0.8629 -0.3836 -0.3189
  131HOH      O  413   2.887   0.734   0.419 -0.2998 -0.8818  0.0764
  131HOH     H1  414   2.871   0.640   0.410 -1.9708 -0.7211  0.6102
  131HOH     H2  415   2.803   0.774   0.395  0.2918  0.4657  0.1250
  132HOH      O  416   1.668   3.789   3.932  0.1428 -0.2528 -0.1094
  132HOH     H1  417   1.677   3.873   3.978  1.3293 -0.4287  0.0263
  132HOH     H2  418   1.584   3.796   3.887 -0.1675  0.6837  0.5467
  133HOH      O  419   0.169   0.299   0.496  0.6928  0.2170  0.1792
  133HOH     H1  420   0.166   0.392   0.519 -0.3688  0.2552 -0.0098
  133HOH     H2  421   0.078   0.276   0.478  0.9570 -0.8262  0.0564
  134HOH      O  422   0.057   3.391   0.346 -0.6574 -0.1820  0.5826
  134HOH     H1  423   0.039   3.451   0.418 -0.1828  0.3493  0.2777
  134HOH     H2  424   0.099   3.316   0.386  0.3288  0.4488  0.7875
  135HOH      O  425   0.405   2.697   1.989 -0.2697 -0.5031  0.5869
  135HOH     H1  426   0.322   2.683   2.034 -0.3075 -0.3871  0.5535
  135HOH     H2  427   0.453   2.615   2.001  0.0548 -0.1936  1.5412
  136HOH      O  428   1.188   0.061   1.659  0.2265  0.4114 -0.0219
  136HOH     H1  429   1.099   0.081   1.690  0.0994 -0.4536  0.2403
  136HOH     H2  430   1.187   0.084   1.566 -0.2381  0.5031  0.0004
  137HOH      O  431   2.127   1.452   2.421  0.4067 -0.3358  0.3241
  137HOH     H1  432   2.162   1.492   2.501 -0.0500  1.1293 -0.1482
  137HOH     H2  433   2.194   1.468   2.355  0.5303 -1.0356  0.2641
  138HOH      O  434   2.539   1.930   1.636 -0.6206  0.0874 -0.1090
  138HOH     H1  435   2.573   1.861   1.693 -1.8074 -0.4828 -0.0419
  138HOH     H2  436   2.590   1.921   1.555 -0.5695 -0.6997 -0.0073
  139HOH      O  437   2.872   0.430   3.255 -0.4661 -0.3098  0.6951
  139HOH     H1  438   2.957   0.453   3.217 -0.7535 -0.1802  0.1020
  139HOH     H2  439   2.843   0.354   3.206 -1.0165  0.0831  0.3841
  140HOH      O  440   3.787   0.275   2.266 -0.1838 -0.1640 -0.3553
  140HOH     H1  441   3.864   0.268   2.209  0.1684 -0.0829  0.0943
  140HOH     H2  442   3.719   0.225   2.221 -0.0735  0.3297 -1.0960
  141HOH      O  443   0.681   3.459   0.807  0.1647  0.2343  0.1435
  141HOH     H1  444   0.630   3.439   0.729  0.6981  0.9377 -0.4069
  141HOH     H2  445   0.767   3.487   0.774  1.0897 -1.2530  1.0172
  142HOH      O  446   1.658   0.812   2.112  0.2106 -0.3681 -0.0083
  142HOH     H1  447   1.637   0.899   2.076  1.9433  0.2609  0.2778
  142HOH     H2  448   1.604   0.805   2.191 -0.2635  0.2622 -0.2565
  143HOH      O  449   1.799   1.114   3.600 -1.1468 -1.2128  0.6744
  143HOH     H1  450   1.789   1.174   3.526 -0.3622 -0.6521  0.9984
  143HOH     H2  451   1.856   1.045   3.566 -0.5777 -0.8234  0.8139
  144HOH      O  452   3.260   0.553   0.364  0.0146 -0.0060  0.4532
  144HOH     H1  453   3.242   0.466   0.400 -0.4752  0.3279  1.0463
  144HOH     H2  454   3.355   0.554   0.348 -0.0438 -0.8138 -0.0360
  145HOH      O  455   1.729   1.988   3.658 -0.2064 -0.8696 -0.1453
  145HOH     H1  456   1.709   2.004   3.566 -0.8527  0.1100  0.1359
  145HOH     H2  457   1.643   1.981   3.700  0.0204  0.4564  0.6386
  146HOH      O  458   1.661   3.354   2.802 -0.1440 -0.0566  0.0327
  146HOH     H1  459   1.667   3.289   2.732 -1.1789  1.2112 -1.3643
  146HOH     H2  460   1.743   3.403   2.796 -0.5164  0.5056 -0.8563
  147HOH      O  461   4.112   0.548   0.775 -0.3463  0.7960  0.0989
  147HOH     H1  462   4.189   0.539   0.719  0.1903  1.5878  0.6615
  147HOH     H2  463   4.147   0.554   0.864 -1.1459 -0.0397  0.5081
  148HOH      O  464   2.802   1.645   2.915 -0.5573  0.1815 -0.2467
  148HOH     H1  465   2.854   1.627   2.994 -0.6863  0.4131 -0.1055
  148HOH     H2  466   2.714   1.661   2.949 -0.5966  0.3564 -0.4341
  149HOH      O  467   1.277   3.853   3.407 -0.5357  0.3736  0.2196
  149HOH     H1  468   1.350   3.915   3.403 -0.7188  0.5824  0.0430
  149HOH     H2  469   1.255   3.848   3.500 -0.2480  0.2472  0.2847
  150HOH      O  470   3.803   0.758   3.276  0.3763  0.1748  0.1265
  150HOH     H1  471   3.798   0.854   3.279 -0.1758  0.1459  0.3602
  150HOH     H2  472   3.780   0.736   3.186 -0.0917  0.2367  0.2279
  151HOH      O  473   3.435   3.892   1.789 -1.0885 -0.2396  0.1151
  151HOH     H1  474   3.347   3.873   1.755 -1.0186 -0.3790  0.0059
  151HOH     H2  475   3.420   3.944   1.868 -1.2291  0.9091 -0.6246
  152HOH      O  476   0.736   0.653   1.393 -0.1309  0.0671 -1.0184
  152HOH     H1  477   0.712   0.601   1.317 -0.9886 -0.1222 -0.6394
  152HOH     H2  478   0.828   0.630   1.410 -0.0944 -0.2978 -1.6572
  153HOH      O  479   2.468   3.423   2.958 -0.2266  0.6617 -0.0467
  153HOH     H1  480   2.414   3.379   3.023 -0.0180  0.5649  0.0616
  153HOH     H2  481   2.458   3.371   2.879  0.3762  0.1468  0.1992
  154HOH      O  482   1.031   2.662   1.828  0.4724  0.0310  0.6112
  154HOH     H1  483   1.019   2.749   1.789  0.0357 -0.0838  0.4849
  154HOH     H2  484   1.126   2.649   1.828  0.4993 -0.1651 -0.8936
  155HOH      O  485   0.662   2.484   0.149  0.0615  0.5953  0.0566
  155HOH     H1  486   0.671   2.402   0.197  1.0731  0.0905 -0.9020
  155HOH     H2  487   0.589   2.469   0.089  0.6870  0.0840 -0.6168
  156HOH      O  488   2.713   0.466   2.063 -0.0165  0.6663 -0.0521
  156HOH     H1  489   2.651   0.404   2.103  0.1198  0.0695 -0.7253
  156HOH     H2  490   2.668   0.497   1.984  0.4416  0.3891 -0.4336
  157HOH      O  491   1.877   1.312   2.562 -0.1294  0.6076  0.1260
  157HOH     H1  492   1.951   1.326   2.621  0.1461  1.1197 -0.3230
  157HOH     H2  493   1.832   1.396   2.559 -0.2151  0.5502 -0.2947
  158HOH      O  494   0.597   3.413   4.117 -0.4311 -0.8300 -0.3906
  158HOH     H1  495   0.586   3.393   4.024 -0.7136 -0.0858 -0.5341
  158HOH     H2  496   0.690   3.432   4.127 -0.4604 -0.5683 -0.5985
  159HOH      O  497   3.438   0.483   3.205  0.3235 -0.0487  0.3786
  159HOH     H1  498   3.465   0.525   3.287  0.3934  0.4635  0.1037
  159HOH     H2  499   3.390   0.551   3.158  0.2962 -0.3322 -0.0158
  160HOH      O  500   1.824   2.411   2.402  0.4041  0.1954 -0.6431
  160HOH     H1  501   1.794   2.345   2.465  0.0484  1.5974  0.7931
  160HOH     H2  502   1.769   2.396   2.325 -0.7285 -0.2884  0.1839
  161HOH      O  503   4.011   4.075   2.238  0.2123  0.2329 -0.7161
  161HOH     H1  504   3.923   4.065   2.275  0.0230  0.3079 -1.1374
  161HOH     H2  505   4.013   4.165   2.206  0.8213  0.5974  0.2426
  162HOH      O  506   0.087   3.339   0.638  0.0811  0.0815  0.4584
  162HOH     H1  507  -0.008   3.325   0.637  0.1052 -0.0886  0.3817
  162HOH     H2  508   0.122   3.258   0.601  0.2673  0.0448  0.7070
  163HOH      O  509   0.336   0.526   1.922 -0.1425  0.0514  0.1229
  163HOH     H1  510   0.275   0.545   1.994 -0.2920  0.3448 -0.0783
  163HOH     H2  511   0.326   0.600   1.862 -0.3222 -0.3990 -0.4096
  164HOH      O  512   3.307   3.394   2.628 -0.7299  0.3849  0.0158
  164HOH     H1  513   3.255   3.415   2.706 -0.1979 -0.0392  0.4942
  164HOH     H2  514   3.250   3.420   2.554 -1.4052  0.4174  0.5260
  165HOH      O  515   0.463   1.792   1.241  0.1999  0.9006 -0.0467
  165HOH     H1  516   0.515   1.712   1.245 -0.5131  0.4363  0.8457
  165HOH     H2  517   0.377   1.762   1.212 -0.1366  1.2929  0.5024
  166HOH      O  518   3.270   1.073   2.549 -0.4788 -0.1578  0.1696
  166HOH     H1  519   3.260   1.105   2.460  1.2216  0.2375  0.0443
  166HOH     H2  520   3.346   1.015   2.545 -0.7717 -0.6645  1.2459
  167HOH      O  521   3.290   2.318   2.951  0.2413 -0.5685  0.3212
  167HOH     H1  522   3.251   2.247   3.003  0.1556 -0.6267  0.1783
  167HOH     H2  523   3.371   2.339   2.996  0.4578 -1.0167  0.1508
  168HOH      O  524   1.940   1.745   4.005  0.3448 -0.1830 -0.1335
  168HOH     H1  525   1.845   1.757   4.001  0.3656 -0.1097 -0.5815
  168HOH     H2  526   1.956   1.664   3.956  0.5365 -0.0341 -0.3204
  169HOH      O  527   1.601   1.387   0.751  0.4281  0.6950 -0.7659
  169HOH     H1  528   1.636   1.439   0.824  0.8105 -0.0848 -0.3591
  169HOH     H2  529   1.677   1.341   0.716 -0.0907 -0.9014  0.0133
  170HOH      O  530   2.890   0.838   1.010  0.1621  0.1414  0.0734
  170HOH     H1  531   2.892   0.841   0.914  0.7454  0.4223  0.0846
  170HOH     H2  532   2.824   0.772   1.031  0.7636 -0.6919 -0.5313
  171HOH      O  533   1.655   2.492   3.233  0.3757  1.0772 -0.3032
  171HOH     H1  534   1.707   2.543   3.295  0.1808 -0.3559  1.1739
  171HOH     H2  535   1.719   2.444   3.181  0.6274  0.0641  0.8464
  172HOH      O  536   3.176   3.811   3.338  0.4988  0.8300  0.2710
  172HOH     H1  537   3.189   3.758   3.417 -0.2778  0.5523  0.2231
  172HOH     H2  538   3.233   3.771   3.272 -1.0339 -0.8679 -0.1785
  173HOH      O  539   2.710   0.676   2.498 -0.3044 -0.2393  0.1029
  173HOH     H1  540   2.708   0.582   2.484  0.3057 -0.3228  0.5032
  173HOH     H2  541   2.648   0.691   2.571 -0.4540 -0.3145 -0.0074
  174HOH      O  542   0.377   0.564   0.772 -0.2883  0.6651  0.5809
  174HOH     H1  543   0.344   0.486   0.817 -1.0875  0.6607  0.0386
  174HOH     H2  544   0.444   0.599   0.831  0.1801 -0.4802  0.7938
  175HOH      O  545   0.902   3.878   3.469 -0.2838 -0.0472  0.4348
  175HOH     H1  546   0.852   3.940   3.417 -0.7467 -0.2278  0.6599
  175HOH     H2  547   0.984   3.924   3.488 -0.0702 -0.0024 -0.5011
  176HOH      O  548   1.726   2.932   2.586  0.3642  0.6416 -0.0929
  176HOH     H1  549   1.796   2.992   2.610  0.3133  0.4124  0.7014
  176HOH     H2  550   1.665   2.936   2.660  0.0397  0.1026 -0.3210
  177HOH      O  551   0.120   3.125   0.471 -0.2496  0.3954  0.0513
  177HOH     H1  552   0.047   3.077   0.510  0.2480 -0.3972  0.0388
  177HOH     H2  553   0.125   3.093   0.381  0.5755 -0.1236  0.2692
  178HOH      O  554   0.188   2.620   2.125 -0.2634  0.7997  0.3698
  178HOH     H1  555   0.172   2.531   2.093  0.1671  0.4642  1.0557
  178HOH     H2  556   0.102   2.661   2.124 -0.4493  0.4275 -0.0823
  179HOH      O  557   3.153   1.808   0.843  0.3555  0.7482 -0.2185
  179HOH     H1  558   3.242   1.786   0.872  0.2164  0.2695 -0.1357
  179HOH     H2  559   3.125   1.731   0.793  0.0163  0.9292 -0.3085
  180HOH      O  560   2.581   3.535   0.496  0.0893  0.4276  0.6231
  180HOH     H1  561   2.562   3.547   0.590  1.1001  0.3058  0.8672
  180HOH     H2  562   2.663   3.581   0.483 -0.1550  0.6330 -0.2717
  181HOH      O  563   3.563   2.389   1.066  0.1501  0.0627  0.0995
  181HOH     H1  564   3.599   2.368   1.152  0.0972 -0.4884 -0.0010
  181HOH     H2  565   3.624   2.347   1.004 -0.3668 -0.4459 -0.0877
  182HOH      O  566   1.383   3.942   1.754 -0.0330 -0.0853  0.4816
  182HOH     H1  567   1.331   4.011   1.713 -0.0907 -1.0291 -1.2168
  182HOH     H2  568   1.321   3.873   1.773  0.2937 -0.4476  0.2671
  183HOH      O  569   3.433   0.945   3.250  0.0370  0.5253  0.1142
  183HOH     H1  570   3.359   0.973   3.196 -0.9613 -1.4487  0.2785
  183HOH     H2  571   3.401   0.951   3.340 -0.0154 -0.4668  0.1785
  184HOH      O  572   4.104   3.868   3.206  0.0156  0.1294  0.4327
  184HOH     H1  573   4.019   3.893   3.169  0.2800 -0.7634 -0.9199
  184HOH     H2  574   4.168   3.910   3.149  0.4486 -1.2076 -0.1465
  185HOH      O  575   2.876   1.391   1.082  0.1447 -0.2814  0.0786
  185HOH     H1  576   2.919   1.474   1.062 -1.2965  0.0993 -2.1847
  185HOH     H2  577   2.801   1.415   1.137  1.6030 -0.7352  2.5885
  186HOH      O  578   3.901   2.939   2.864 -0.2960  0.0539 -0.1580
  186HOH     H1  579   3.993   2.956   2.846 -0.1774  0.3761  0.6579
  186HOH     H2  580   3.895   2.845   2.877 -0.1472 -0.0094 -0.5354
  187HOH      O  581   0.661   2.452   2.078 -0.1505  0.1331 -0.3198
  187HOH     H1  582   0.670   2.480   2.169 -1.1382  0.7507 -0.3768
  187HOH     H2  583   0.610   2.371   2.083  0.2069 -0.0955 -0.3087
  188HOH      O  584   2.236   3.673   2.385 -0.0151 -0.6100  0.4757
  188HOH     H1  585   2.154   3.717   2.363  0.6463  0.2868 -0.3854
  188HOH     H2  586   2.257   3.704   2.473 -0.1642 -0.1156  0.3436
  189HOH      O  587   1.702   0.825   4.002 -0.1309  0.2319 -0.1979
  189HOH     H1  588   1.771   0.823   3.936  0.3992  0.3852  0.3376
  189HOH     H2  589   1.747   0.845   4.084 -0.8801  0.8472  0.0857
  190HOH      O  590   1.183   2.492   1.153  0.2077 -0.9042 -0.5610
  190HOH     H1  591   1.170   2.446   1.070 -0.3879 -0.5592 -0.6707
  190HOH     H2  592   1.105   2.471   1.204 -0.0721 -0.0573 -0.6048
  191HOH      O  593   3.948   3.681   3.324 -0.0459 -0.2311 -0.6928
  191HOH     H1  594   4.003   3.740   3.272 -0.8032  0.6070 -0.5833
  191HOH     H2  595   4.005   3.606   3.341  0.9271  0.4012 -0.9366
  192HOH      O  596   1.596   3.000   1.957  0.2120  0.5235  0.0103
  192HOH     H1  597   1.553   3.047   1.885 -0.7325  0.1458  0.2925
  192HOH     H2  598   1.550   3.030   2.036  0.0610 -0.3374  0.2653
  193HOH      O  599   4.034   2.308   3.951 -0.3679  0.2745  0.2282
  193HOH     H1  600   3.997   2.294   3.864 -0.7826  0.3373  0.3850
  193HOH     H2  601   3.964   2.279   4.011 -0.3363  0.8157  0.5404
  194HOH      O  602   2.743   2.233   3.994 -0.1428  0.3813  0.2575
  194HOH     H1  603   2.716   2.155   4.042 -0.9366  0.5026  0.0464
  194HOH     H2  604   2.789   2.286   4.058  0.3727 -0.2373  0.4135
  195HOH      O  605   0.803   0.609   3.309  0.5931  0.2710  0.1070
  195HOH     H1  606   0.817   0.672   3.380 -0.5477  0.8327 -0.1117
  195HOH     H2  607   0.836   0.654   3.231  0.2446  0.3960  0.0282
  196HOH      O  608   3.219   2.860   2.259 -0.4438 -0.2956 -0.3881
  196HOH     H1  609   3.297   2.832   2.306 -0.0255  0.3489 -0.6749
  196HOH     H2  610   3.200   2.947   2.293 -1.2013 -0.5367 -0.1369
  197HOH      O  611   0.166   0.817   0.766 -0.4164 -0.8649  0.3393
  197HOH     H1  612   0.253   0.813   0.726 -0.5634 -1.0947  0.0404
  197HOH     H2  613   0.179   0.781   0.854  0.2988  1.2667  1.2406
  198HOH      O  614   2.449   2.816   0.158 -0.1870  0.3616  0.7224
  198HOH     H1  615   2.465   2.902   0.119  0.5620  0.3530  0.9736
  198HOH     H2  616   2.503   2.756   0.106  0.2312  0.2367  1.2761
  199HOH      O  617   0.709   4.116   3.372 -0.5882 -0.2809 -0.2100
  199HOH     H1  618   0.668   4.195   3.334 -0.9075 -0.7129 -0.8086
  199HOH     H2  619   0.685   4.046   3.311  1.0248 -0.5798 -0.5770
  200HOH      O  620   2.062   0.119   0.380 -0.0901  0.9333 -0.4082
  200HOH     H1  621   2.005   0.047   0.405  0.6471  0.2168 -0.7136
  200HOH     H2  622   2.050   0.185   0.449 -1.1917  0.7726 -0.4185
  201HOH      O  623   4.058   1.833   3.469  0.2778  0.1725  0.7932
  201HOH     H1  624   4.096   1.901   3.524  0.1039  1.0994 -0.1745
  201HOH     H2  625   4.092   1.850   3.381 -0.6069 -0.3313  0.3192
  202HOH      O  626   3.303   2.822   1.215 -0.0531 -0.2125  0.7602
  202HOH     H1  627   3.234   2.834   1.280 -1.1742  0.7116 -0.4662
  202HOH     H2  628   3.351   2.904   1.215 -0.7138  0.2106 -0.2031
  203HOH      O  629   3.473   2.226   0.495  0.5699 -0.0728 -0.0396
  203HOH     H1  630   3.501   2.169   0.566  0.6071  0.1770  0.1519
  203HOH     H2  631   3.382   2.248   0.516  0.1615 -0.9981 -0.7369
  204HOH      O  632   2.204   2.206   2.074 -0.0277  0.1190 -0.6063
  204HOH     H1  633   2.172   2.293   2.099  0.0513 -0.3561  1.5933
  204HOH     H2  634   2.125   2.156   2.053 -0.4238  0.0394  0.8619
  205HOH      O  635   2.245   2.494   2.931 -0.3128 -0.0791  0.4197
  205HOH     H1  636   2.248   2.415   2.877 -0.0952 -0.6515  1.2242
  205HOH     H2  637   2.159   2.532   2.912 -0.6343 -0.7872  0.3779
  206HOH      O  638   2.554   0.842   1.883  0.0020  0.1327 -0.1524
  206HOH     H1  639   2.561   0.756   1.841 -0.5861  0.0932 -0.1868
  206HOH     H2  640   2.460   0.861   1.883  0.0803  0.5606  0.2856
  207HOH      O  641   2.757   3.025   1.683  0.7964 -0.2963 -0.0520
  207HOH     H1  642   2.818   3.096   1.663  1.2524 -0.2500  1.2688
  207HOH     H2  643   2.811   2.946   1.681  0.6620 -0.3938  0.0704
  208HOH      O  644   3.760   1.507   2.873  0.2230 -0.4539  0.1099
  208HOH     H1  645   3.783   1.416   2.891  0.0983 -0.2757  1.3535
  208HOH     H2  646   3.696   1.529   2.941  0.6426  0.7114  0.1688
  209HOH      O  647   0.546   3.670   2.776  0.0786 -0.0999  0.3910
  209HOH     H1  648   0.472   3.616   2.750 -0.3513  0.1873  0.9706
  209HOH     H2  649   0.530   3.691   2.869  0.6995  0.2609  0.4335
  210HOH      O  650   3.702   1.176   1.335 -0.3543 -0.4201  0.3944
  210HOH     H1  651   3.711   1.126   1.254 -1.2588  0.2716 -0.1764
  210HOH     H2  652   3.752   1.256   1.320 -1.0111 -0.0180  0.2502
  211HOH      O  653   2.384   0.433   0.469  0.1303 -0.3997  0.2649
  211HOH     H1  654   2.450   0.500   0.484 -0.0071 -0.3284  0.5634
  211HOH     H2  655   2.324   0.471   0.404 -0.5539  0.2096  1.2049
  212HOH      O  656   2.437   1.446   0.527  0.3307  0.1407  0.4735
  212HOH     H1  657   2.512   1.501   0.505 -0.0013  0.6086  0.4726
  212HOH     H2  658   2.373   1.465   0.459  0.3661 -0.5853  0.2248
  213HOH      O  659   1.460   0.025   1.444 -0.3343  0.2751 -0.3137
  213HOH     H1  660   1.437   0.117   1.460  0.4234  0.4519 -0.1901
  213HOH     H2  661   1.427   0.008   1.356 -0.3468  0.7167 -0.4011
  214HOH      O  662   3.061   1.926   1.321  0.3584 -0.2338 -0.5571
  214HOH     H1  663   2.998   1.997   1.308  0.8954  0.2994 -0.3318
  214HOH     H2  664   3.129   1.942   1.256  0.1862 -0.9154 -0.9291
  215HOH      O  665   3.830   0.307   3.681 -0.4375  0.0929  0.6388
  215HOH     H1  666   3.913   0.312   3.633 -0.5919  0.1816  0.3749
  215HOH     H2  667   3.842   0.364   3.757 -0.2684  0.1326  0.5817
  216HOH      O  668   3.713   2.002   0.142 -0.1148  0.7889 -0.7486
  216HOH     H1  669   3.710   1.907   0.130 -0.4443  0.8515 -1.2097
  216HOH     H2  670   3.642   2.022   0.202  0.1088  0.7195 -0.4587
  217HOH      O  671   0.471   3.666   0.589  0.2165 -0.3668 -0.0996
  217HOH     H1  672   0.378   3.643   0.595  0.0692  0.2751  0.2959
  217HOH     H2  673   0.508   3.601   0.530 -0.3830 -0.9328  0.1227
  218HOH      O  674   1.720   2.195   2.583  0.5874  0.1138  0.0239
  218HOH     H1  675   1.795   2.154   2.627  0.7703  0.5156  0.0885
  218HOH     H2  676   1.647   2.182   2.644  0.6573 -0.0501  0.0754
  219HOH      O  677   3.746   1.550   0.547  0.0779 -0.7731  0.1249
  219HOH     H1  678   3.752   1.620   0.612 -0.8707 -1.4676  1.0322
  219HOH     H2  679   3.816   1.490   0.570 -0.0031 -0.8191  0.2537
  220HOH      O  680   1.871   0.118   4.056 -0.0816  0.1658 -0.2373
  220HOH     H1  681   1.847   0.082   4.141  0.1137  0.3765 -0.0921
  220HOH     H2  682   1.965   0.134   4.061 -0.0676  0.1801 -0.4925
  221HOH      O  683   0.239   3.545   4.044 -0.0297  0.8881 -0.7046
  221HOH     H1  684   0.171   3.501   3.992  0.6819  0.0039 -0.9335
  221HOH     H2  685   0.310   3.562   3.982  0.8835 -0.2909 -0.0755
  222HOH      O  686   2.257   3.495   2.025 -0.1007 -0.6281 -0.7558
  222HOH     H1  687   2.306   3.569   1.990 -0.3701 -0.3141 -0.4747
  222HOH     H2  688   2.191   3.476   1.958 -0.7492  0.1050 -0.3524
  223HOH      O  689   3.223   2.515   0.215 -0.0136  0.1614 -0.5381
  223HOH     H1  690   3.287   2.585   0.207  0.4087 -0.2199 -0.5423
  223HOH     H2  691   3.259   2.443   0.163 -0.2497 -0.1933 -0.2177
  224HOH      O  692   2.362   3.868   2.779 -0.7875 -0.2870  0.2370
  224HOH     H1  693   2.343   3.907   2.865 -0.3382 -0.8986  0.6361
  224HOH     H2  694   2.368   3.774   2.797  0.4576 -0.3362 -0.2305
  225HOH      O  695   3.205   3.391   4.110  0.5976  0.1041 -0.3294
  225HOH     H1  696   3.155   3.449   4.168  0.6068 -0.0983 -0.1186
  225HOH     H2  697   3.167   3.304   4.125  0.7011  0.0258 -0.5166
  226HOH      O  698   3.623   3.042   2.860 -0.0617 -0.0668 -0.4834
  226HOH     H1  699   3.663   3.129   2.858 -0.0847 -0.0526 -0.3740
  226HOH     H2  700   3.668   2.997   2.932 -0.8959  0.2744  0.2932
  227HOH      O  701   0.667   0.101   1.914  0.3939  0.5540  0.1206
  227HOH     H1  702   0.606   0.079   1.844 -0.6624  0.2358  1.0847
  227HOH     H2  703   0.695   0.017   1.950 -0.3438  0.6913  1.0884
  228HOH      O  704   2.599   2.658   1.610 -0.1988  0.1947  0.2161
  228HOH     H1  705   2.589   2.567   1.636 -0.5363 -0.0795 -0.7532
  228HOH     H2  706   2.687   2.682   1.636  0.2013 -0.6901 -0.2408
  229HOH      O  707   3.373   0.485   3.813  0.3712  0.4044  0.4228
  229HOH     H1  708   3.291   0.524   3.780 -0.0736 -0.3575  0.5765
  229HOH     H2  709   3.368   0.497   3.908  0.3678  0.2337  0.4447
  230HOH      O  710   1.211   2.259   1.460 -0.1201 -0.0837  0.3515
  230HOH     H1  711   1.153   2.183   1.450  0.7884 -0.8996  0.9313
  230HOH     H2  712   1.282   2.243   1.398 -0.1351  0.5395  0.1578
  231HOH      O  713   1.751   3.010   3.193 -0.6700 -0.4409  0.7972
  231HOH     H1  714   1.700   2.953   3.251  0.0637 -0.5338  1.3963
  231HOH     H2  715   1.837   3.015   3.235 -0.3735  0.2057  0.1582
  232HOH      O  716   1.407   2.741   2.555 -0.0126  0.3482  0.4893
  232HOH     H1  717   1.459   2.773   2.481 -0.5495  0.4895  0.1621
  232HOH     H2  718   1.386   2.819   2.606  0.2683  0.2637  0.7428
  233HOH      O  719   4.117   2.043   1.501  0.1622 -0.0562  0.3218
  233HOH     H1  720   4.168   2.067   1.423 -0.0899  0.2567  0.2510
  233HOH     H2  721   4.045   1.990   1.466  0.0089  0.1441  0.3318
  234HOH      O  722   2.967   1.270   2.659  0.6427  0.3735  0.3787
  234HOH     H1  723   2.974   1.336   2.591 -0.0464 -0.3224 -0.4259
  234HOH     H2  724   2.896   1.301   2.716 -1.0235 -0.4374 -1.0465
  235HOH      O  725   2.919   3.917   3.267 -0.0975  0.0911  0.3016
  235HOH     H1  726   3.003   3.871   3.266 -0.1959 -0.1386 -0.9778
  235HOH     H2  727   2.942   4.009   3.257  0.0161  0.0178 -0.1657
  236HOH      O  728   3.228   0.058   0.770 -0.5438  0.0648 -0.5175
  236HOH     H1  729   3.167   0.125   0.801 -0.1981  0.1880 -0.0907
  236HOH     H2  730   3.173  -0.018   0.750 -0.7123 -0.4754  1.5356
  237HOH      O  731   1.184   2.585   2.686 -0.1048 -0.0688  0.0182
  237HOH     H1  732   1.130   2.601   2.608  1.0046 -0.1980 -0.8358
  237HOH     H2  733   1.262   2.640   2.673 -0.0100  0.1299  1.2016
  238HOH      O  734   0.188   1.390   2.444  0.2928 -0.0856  0.0532
  238HOH     H1  735   0.118   1.375   2.508 -0.8890  0.6925 -0.9749
  238HOH     H2  736   0.269   1.388   2.496 -0.5836  0.4627  1.5607
  239HOH      O  737  -0.007   2.051   3.638  0.2872  0.3141  0.4945
  239HOH     H1  738   0.083   2.075   3.661 -0.0768  1.7810  0.6315
  239HOH     H2  739  -0.034   2.121   3.578 -1.1926  0.7273  1.5422
  240HOH      O  740   3.299   2.717   2.815 -0.0174 -0.0493  1.4510
  240HOH     H1  741   3.264   2.805   2.797  0.4151  0.2301  1.9241
  240HOH     H2  742   3.225   2.670   2.854 -0.6199 -0.3057  0.1106
  241HOH      O  743   1.198   2.591   3.124  0.3966  0.7135 -0.3324
  241HOH     H1  744   1.142   2.603   3.048  0.1386  0.3691 -0.2027
  241HOH     H2  745   1.217   2.497   3.125 -0.2901  0.5633  0.4967
  242HOH      O  746   2.866   1.393   3.664 -0.0015 -0.1702  0.4490
  242HOH     H1  747   2.897   1.473   3.620  1.0009 -0.4508  0.5917
  242HOH     H2  748   2.829   1.423   3.747 -0.1544  0.1906  0.2539
  243HOH      O  749   0.612   3.354   1.645 -0.0124 -0.0641 -0.0183
  243HOH     H1  750   0.616   3.346   1.549 -1.5111  0.7128 -0.2133
  243HOH     H2  751   0.635   3.445   1.662  0.7635 -0.3248  0.4539
  244HOH      O  752   1.083   3.892   3.192 -0.1038  0.1697  0.1866
  244HOH     H1  753   1.134   3.859   3.265 -1.0518  0.2023  0.9054
  244HOH     H2  754   1.138   3.877   3.115  0.7664 -0.2140  0.8512
  245HOH      O  755   1.915   4.077   1.720  0.3428  0.0116 -0.1691
  245HOH     H1  756   1.886   4.100   1.632  1.4206  0.4496 -0.4358
  245HOH     H2  757   1.834   4.050   1.765 -0.3854  0.6928 -0.9902
  246HOH      O  758   1.264   0.274   0.345 -0.2371 -0.2819  0.0748
  246HOH     H1  759   1.185   0.326   0.330  0.0037 -0.2595 -1.3580
  246HOH     H2  760   1.322   0.331   0.396 -0.6983  0.1206  0.1589
  247HOH      O  761   2.041   2.768   0.300  0.1492  0.2018 -0.0997
  247HOH     H1  762   1.980   2.759   0.227 -0.0202 -0.0294  0.0678
  247HOH     H2  763   2.117   2.715   0.275 -0.3069 -0.6876  0.3085
  248HOH      O  764   1.604   3.703   3.626 -0.1234 -0.0468 -0.0268
  248HOH     H1  765   1.563   3.712   3.712  2.0239  1.4054  1.0499
  248HOH     H2  766   1.669   3.634   3.637  0.7758  0.7421 -0.1302
  249HOH      O  767   0.147   2.433   0.173 -0.0126  0.1060 -0.3693
  249HOH     H1  768   0.080   2.496   0.145 -0.0213  0.0391 -0.5047
  249HOH     H2  769   0.132   2.421   0.266  0.0964  0.4327 -0.3076
  250HOH      O  770   0.380   3.300   0.771  0.0402 -0.0043 -0.7585
  250HOH     H1  771   0.328   3.255   0.838 -0.7388 -0.7200 -1.7698
  250HOH     H2  772   0.387   3.390   0.802 -0.6297 -0.2237  0.0944
  251HOH      O  773   0.710   2.274   0.654  0.0103 -0.1252 -0.2920
  251HOH     H1  774   0.767   2.205   0.687 -0.1708 -0.2525 -0.2387
  251HOH     H2  775   0.759   2.355   0.667 -0.2632 -0.1019  0.8158
  252HOH      O  776   3.939   1.230   1.116 -0.1432 -1.0968 -0.0095
  252HOH     H1  777   3.933   1.135   1.127  2.2782 -1.5259 -1.0057
  252HOH     H2  778   3.964   1.242   1.025  0.5794  0.3810  0.3204
  253HOH      O  779   0.639   2.283   1.270  0.1983  0.0662 -0.7652
  253HOH     H1  780   0.694   2.325   1.204  0.5842  0.7437 -0.0560
  253HOH     H2  781   0.700   2.234   1.325 -0.0854 -0.2849 -0.7532
  254HOH      O  782   2.714   0.653   1.095  0.0813 -0.4644  0.1793
  254HOH     H1  783   2.772   0.584   1.127 -0.1683 -0.6535  0.2323
  254HOH     H2  784   2.647   0.662   1.163 -0.2228 -0.5844 -0.1005
  255HOH      O  785   3.340   0.955   1.330  0.1723  0.2177 -0.0522
  255HOH     H1  786   3.320   0.866   1.359 -0.1581 -0.0376 -1.0005
  255HOH     H2  787   3.404   0.943   1.260  1.6827  0.8678  1.1009
  256HOH      O  788   3.138   2.128   2.770  0.0858 -0.1829  0.8002
  256HOH     H1  789   3.097   2.209   2.801 -0.2664 -0.4383  1.0083
  256HOH     H2  790   3.076   2.059   2.792 -0.1974 -0.3842 -0.4560
  257HOH      O  791   0.568   3.482   0.226 -0.0588  0.1319 -0.1796
  257HOH     H1  792   0.564   3.456   0.134 -0.4529 -0.3076 -0.0508
  257HOH     H2  793   0.539   3.404   0.274  0.3417  0.2842  0.3298
  258HOH      O  794   3.716   2.599   1.834 -0.2172 -0.1042 -0.6842
  258HOH     H1  795   3.739   2.532   1.899 -0.7896  0.4163  0.1045
  258HOH     H2  796   3.796   2.650   1.823  0.0037 -0.4462 -0.7076
  259HOH      O  797   3.285   1.897   0.320  0.2540  0.1543 -0.1189
  259HOH     H1  798   3.205   1.948   0.306  0.1834 -0.0084 -0.3179
  259HOH     H2  799   3.255   1.817   0.363  0.5424  0.9621  1.8202
  260HOH      O  800   3.250   2.380   3.374 -0.3348 -0.1603 -0.2181
  260HOH     H1  801   3.181   2.437   3.340 -0.2745 -0.1814 -0.3796
  260HOH     H2  802   3.204   2.301   3.404 -0.3355 -0.3910 -0.7975
  261HOH      O  803   0.838   3.586   0.615  0.1908  0.3646  0.2460
  261HOH     H1  804   0.808   3.551   0.531  1.1533 -0.5551  0.2381
  261HOH     H2  805   0.932   3.566   0.617  0.4555  1.4893  1.0165
  262HOH      O  806   0.419   2.752   1.370 -0.2054 -0.6649  0.7160
  262HOH     H1  807   0.380   2.811   1.305  0.0088  0.4217  1.5291
  262HOH     H2  808   0.423   2.667   1.325 -0.9785 -0.1947 -0.3325
  263HOH      O  809   3.662   1.748   3.070  0.4776 -0.1998 -0.7431
  263HOH     H1  810   3.571   1.738   3.043  0.4572 -0.3569 -0.6253
  263HOH     H2  811   3.674   1.679   3.136  0.7850 -0.4151 -1.0192
  264HOH      O  812   4.021   3.143   3.350  0.0916 -0.0401 -0.6740
  264HOH     H1  813   4.066   3.226   3.367  0.8659 -0.5459 -0.0953
  264HOH     H2  814   4.079   3.076   3.387 -0.9842 -0.7751 -0.2031
  265HOH      O  815   2.393   0.732   0.762  0.2009  0.3380 -0.3019
  265HOH     H1  816   2.345   0.804   0.804 -0.0839 -0.4532  0.8273
  265HOH     H2  817   2.485   0.749   0.781  0.1087  0.2439  0.2681
  266HOH      O  818   0.520   3.358   0.527  0.2313  0.4233  0.0608
  266HOH     H1  819   0.525   3.267   0.497 -0.1289  0.6560 -0.7542
  266HOH     H2  820   0.472   3.353   0.610  0.4539 -0.1518  0.1666
  267HOH      O  821   2.189   1.942   2.794  0.3047  0.0245 -0.2680
  267HOH     H1  822   2.252   1.884   2.749  0.3663  0.4109 -0.6978
  267HOH     H2  823   2.110   1.889   2.803  0.8179 -0.6311  0.6993
  268HOH      O  824   0.026   0.498   4.157 -0.1668  0.2704 -0.0492
  268HOH     H1  825   0.107   0.525   4.113  0.1617  0.2709  0.5404
  268HOH     H2  826   0.047   0.415   4.199 -0.4046  0.3816  0.2987
  269HOH      O  827   0.134   1.323   2.018 -0.4559  1.2257  0.0286
  269HOH     H1  828   0.041   1.344   2.010 -0.5901  0.6314 -0.0956
  269HOH     H2  829   0.157   1.285   1.933 -0.5528 -0.2427  0.5912
  270HOH      O  830   2.394   1.749   2.745  0.3395 -0.1592 -0.3534
  270HOH     H1  831   2.474   1.801   2.750  0.6774 -0.5599 -1.1649
  270HOH     H2  832   2.360   1.748   2.834  0.4747  1.1833 -0.2373
  271HOH      O  833   4.012   1.003   1.944 -0.2693 -0.6014 -0.3741
  271HOH     H1  834   3.930   1.049   1.964  0.0707 -0.1616  0.0903
  271HOH     H2  835   4.041   0.968   2.028  0.1888 -0.4521 -0.4615
  272HOH      O  836   1.367   2.716   2.197 -0.1458 -0.4768 -0.0119
  272HOH     H1  837   1.454   2.745   2.167  0.2260 -0.7172  0.7748
  272HOH     H2  838   1.385   2.636   2.247 -0.9309 -1.0290 -0.5525
  273HOH      O  839   2.508   0.915   1.079  0.1730  0.3484  0.4131
  273HOH     H1  840   2.415   0.895   1.065 -0.0103  0.9282  0.7294
  273HOH     H2  841   2.538   0.947   0.994  0.7919 -2.1930 -0.5058
  274HOH      O  842   1.111   4.147   0.034  0.3341 -0.2531  0.1257
  274HOH     H1  843   1.066   4.065   0.054  0.5031 -0.6502 -1.0070
  274HOH     H2  844   1.196   4.140   0.078 -0.1917 -0.0231  1.2521
  275HOH      O  845   3.454   3.324   1.243 -0.1626 -0.0171  0.4123
  275HOH     H1  846   3.426   3.407   1.282 -0.0933  0.6017 -0.7608
  275HOH     H2  847   3.548   3.334   1.229 -0.2926  0.0740 -0.5119
  276HOH      O  848   2.240   0.686   4.025  0.1261  0.6283  0.1435
  276HOH     H1  849   2.278   0.694   3.938  0.0701 -0.0159  0.0541
  276HOH     H2  850   2.191   0.768   4.037 -0.4460  0.4376 -0.7133
  277HOH      O  851   2.956   0.358   2.100  0.2758 -0.6115  0.1748
  277HOH     H1  852   2.872   0.397   2.072  0.7513  0.9573  0.7230
  277HOH     H2  853   3.004   0.346   2.018 -0.4944 -1.6993 -0.1711
  278HOH      O  854   0.969   2.593   1.440 -0.0250  0.2867  1.0414
  278HOH     H1  855   0.997   2.501   1.434  1.1390  0.6534  0.2037
  278HOH     H2  856   0.888   2.597   1.390  0.6746 -0.0444 -0.1969
  279HOH      O  857   1.429   4.044   2.001  0.1664  0.1995  0.3353
  279HOH     H1  858   1.425   4.134   1.969  0.4768 -0.0467 -0.4688
  279HOH     H2  859   1.393   3.992   1.929 -0.4669 -0.2850  0.9841
  280HOH      O  860   1.309   0.341   3.543  1.0546  0.0175 -0.0033
  280HOH     H1  861   1.270   0.269   3.494  1.0592 -0.0180  0.0458
  280HOH     H2  862   1.384   0.302   3.587  2.3686  0.4596 -1.6382
  281HOH      O  863   1.113   3.010   3.412  0.0308 -0.5193  0.4233
  281HOH     H1  864   1.065   3.072   3.467  0.2628  0.5584 -0.4993
  281HOH     H2  865   1.174   3.065   3.363 -0.4387 -1.3324 -1.2018
  282HOH      O  866   1.225   1.175   2.284  0.4390 -0.5575  0.4655
  282HOH     H1  867   1.149   1.137   2.330  0.4439  0.0453  1.0018
  282HOH     H2  868   1.297   1.166   2.346  0.5552 -0.1439  0.3932
  283HOH      O  869   3.194   3.713   1.686  0.3007  0.2931 -0.3361
  283HOH     H1  870   3.183   3.636   1.630  0.0675 -0.2844  0.4698
  283HOH     H2  871   3.139   3.780   1.645  1.0489  0.2885 -1.4491
  284HOH      O  872   2.632   1.257   3.415 -0.5318 -0.7451  0.2240
  284HOH     H1  873   2.578   1.215   3.481  0.6899 -0.1315  1.7367
  284HOH     H2  874   2.590   1.342   3.399 -0.2529 -0.4044  1.1505
  285HOH      O  875   2.023   0.627   2.269  1.0751  0.3665  1.2002
  285HOH     H1  876   2.111   0.593   2.250  0.8664  0.0193  0.8355
  285HOH     H2  877   2.002   0.681   2.193  0.8934  0.2896  1.1955
  286HOH      O  878   0.500   3.732   0.129  0.5645  0.1037  0.3459
  286HOH     H1  879   0.503   3.737   0.034 -0.6770 -0.2281  0.2483
  286HOH     H2  880   0.497   3.639   0.149  1.8168  0.1273  0.8003
  287HOH      O  881   0.814   4.096   3.882 -0.2255 -0.0346 -0.3292
  287HOH     H1  882   0.805   4.134   3.794 -0.9541 -0.6778 -0.5481
  287HOH     H2  883   0.840   4.170   3.937  0.4296  0.3429 -1.1095
  288HOH      O  884   1.781   1.833   3.059  0.3666  1.0922 -0.7001
  288HOH     H1  885   1.755   1.750   3.018  1.9568  0.5145 -0.6707
  288HOH     H2  886   1.701   1.865   3.099 -0.2972 -0.5169 -0.5685
  289HOH      O  887   4.091   0.384   2.695  0.3259  0.1019 -0.0797
  289HOH     H1  888   4.030   0.382   2.621  0.5083 -0.9459 -0.2408
  289HOH     H2  889   4.037   0.407   2.770  0.1107  1.0375 -0.5033
  290HOH      O  890   1.012   0.620   1.406  0.0324  0.0541 -0.1190
  290HOH     H1  891   1.041   0.594   1.318 -0.2954  0.4147 -0.3425
  290HOH     H2  892   1.078   0.585   1.465  0.5083  0.2083 -0.5515
  291HOH      O  893   0.879   3.255   0.378  0.3985  0.1817  0.1335
  291HOH     H1  894   0.947   3.284   0.438 -0.3090  0.6853  0.7297
  291HOH     H2  895   0.835   3.183   0.424  0.3618  0.0313 -0.1310
  292HOH      O  896   1.232   2.708   0.178 -0.5078  0.2763  0.6082
  292HOH     H1  897   1.172   2.655   0.230 -0.3373 -0.2452  0.2935
  292HOH     H2  898   1.315   2.660   0.180 -0.5064  0.2162 -0.1608
  293HOH      O  899   1.850   2.082   1.147  0.0580 -0.7663  0.0997
  293HOH     H1  900   1.877   2.174   1.150 -1.5413 -0.1904 -0.8247
  293HOH     H2  901   1.851   2.054   1.239  0.5844  0.1622  0.3997
  294HOH      O  902   2.192   0.359   1.905 -0.1943 -0.2248 -0.3037
  294HOH     H1  903   2.100   0.344   1.884 -0.3988  0.8343 -0.2788
  294HOH     H2  904   2.216   0.436   1.853  0.5567 -0.2263  0.0150
  295HOH      O  905   3.055   0.674   2.313  0.5371  0.3273 -0.3232
  295HOH     H1  906   3.123   0.712   2.257  0.5253  1.5917  0.4429
  295HOH     H2  907   2.975   0.720   2.288  0.1521 -0.4247 -0.5132
  296HOH      O  908   3.211   2.113   1.152 -0.1261 -0.7373  0.0918
  296HOH     H1  909   3.178   2.177   1.089  0.0099 -1.0354 -0.2866
  296HOH     H2  910   3.250   2.167   1.222  1.0170 -0.3873 -0.7563
  297HOH      O  911   2.851   2.588   2.998 -0.3460 -0.3611  0.4457
  297HOH     H1  912   2.804   2.624   2.923 -0.5032 -0.2842  0.5814
  297HOH     H2  913   2.789   2.527   3.038  0.1659 -1.3826 -0.2202
  298HOH      O  914   4.060   1.933   2.025  0.0193  0.2014  0.6047
  298HOH     H1  915   4.051   1.935   1.930  0.8939 -0.7505  0.4629
  298HOH     H2  916   3.992   1.872   2.054  0.6158 -0.5975  0.4108
  299HOH      O  917   3.626   3.281   0.490  1.4049  0.4967 -0.3845
  299HOH     H1  918   3.539   3.251   0.463  0.8376  1.0839  0.6745
  299HOH     H2  919   3.687   3.230   0.435  0.4398 -0.7099 -0.4237
  300HOH      O  920   2.080   0.961   3.759 -0.0821  0.8725 -0.1317
  300HOH     H1  921   2.079   1.044   3.711  1.4993  0.8710 -0.2659
  300HOH     H2  922   2.162   0.919   3.733  0.2957  0.3214  1.6557
  301HOH      O  923   3.759   3.103   3.592 -0.2459 -0.1142  0.0219
  301HOH     H1  924   3.809   3.174   3.551  0.5663 -1.0886 -0.8067
  301HOH     H2  925   3.740   3.043   3.519 -1.7542 -0.3116  0.5088
  302HOH      O  926   0.710   2.822   3.472  0.0868  0.3260  0.3380
  302HOH     H1  927   0.716   2.781   3.385 -0.1114  0.0279  0.4597
  302HOH     H2  928   0.731   2.914   3.457  0.7011  0.1543  0.0793
  303HOH      O  929   0.524   2.690   3.899 -0.4971  0.0430 -0.7047
  303HOH     H1  930   0.543   2.728   3.985 -0.4297 -0.6290 -0.4074
  303HOH     H2  931   0.610   2.686   3.856 -0.2993 -0.8068 -0.2831
  304HOH      O  932   2.183   3.626   0.607  0.3148 -0.0016  0.0852
  304HOH     H1  933   2.139   3.691   0.553 -0.4504 -0.9266 -0.4918
  304HOH     H2  934   2.188   3.548   0.551 -0.4104 -0.9755  1.2570
  305HOH      O  935   0.582   3.919   2.349  0.3423 -0.2177 -0.1676
  305HOH     H1  936   0.557   3.951   2.436  0.4126 -0.9446  0.1339
  305HOH     H2  937   0.612   3.830   2.364 -0.0296 -0.5046 -0.9939
  306HOH      O  938   3.306   0.319   3.397 -0.0365 -0.6408 -0.5386
  306HOH     H1  939   3.305   0.309   3.493  0.7000 -1.8038 -0.6067
  306HOH     H2  940   3.397   0.339   3.376 -0.2443 -0.1338 -0.9881
  307HOH      O  941   0.606   3.142   0.180 -0.2177  0.1517  0.0278
  307HOH     H1  942   0.553   3.127   0.102 -0.6499 -0.9702  0.4936
  307HOH     H2  943   0.694   3.158   0.146 -0.4665  0.0669 -0.6982
  308HOH      O  944   2.582   1.530   0.093  0.4367 -0.1932  0.2815
  308HOH     H1  945   2.608   1.518   0.184  1.1659 -0.8089  0.0091
  308HOH     H2  946   2.654   1.579   0.053  0.1234  0.0719  0.0207
  309HOH      O  947   3.693   2.096   3.828  0.1969  0.3294 -0.8066
  309HOH     H1  948   3.732   2.145   3.900 -0.5039  1.1331 -0.9353
  309HOH     H2  949   3.629   2.039   3.869  0.0667  0.5082 -0.7599
  310HOH      O  950   3.599   2.089   1.469  0.2228  0.5500  0.5076
  310HOH     H1  951   3.607   2.171   1.517  0.2240  0.8901 -0.0591
  310HOH     H2  952   3.606   2.114   1.377  0.4841 -0.1202  0.3338
  311HOH      O  953   3.510   1.746   0.376 -0.0860  0.2276 -0.2158
  311HOH     H1  954   3.555   1.708   0.301  0.0838  1.0585 -0.5636
  311HOH     H2  955   3.443   1.803   0.337  0.2524  0.9677  0.2393
  312HOH      O  956   2.972   2.871   1.668  0.2165 -0.7259 -0.2435
  312HOH     H1  957   2.986   2.857   1.574  0.1407  0.1811 -0.4099
  312HOH     H2  958   3.057   2.899   1.701 -0.0280  0.1613 -0.3075
  313HOH      O  959   1.072   3.037   1.085  0.0680 -0.2181  0.5275
  313HOH     H1  960   1.071   2.942   1.099 -1.2312 -0.2353  0.5710
  313HOH     H2  961   1.058   3.048   0.991  0.6290 -0.0643  0.4576
  314HOH      O  962   3.793   0.688   0.710 -0.1565  0.2977  1.0337
  314HOH     H1  963   3.765   0.770   0.668 -1.0622  0.1309  1.2700
  314HOH     H2  964   3.776   0.621   0.644 -0.6278  0.1573  1.2896
  315HOH      O  965   3.686   3.533   2.251 -0.2676  0.4818 -0.0639
  315HOH     H1  966   3.615   3.517   2.189 -0.3422  1.0275 -0.1334
  315HOH     H2  967   3.763   3.492   2.213 -0.4543  0.2594 -0.2004
  316HOH      O  968   2.401   2.406   0.358 -0.3042 -0.3115  0.2978
  316HOH     H1  969   2.370   2.320   0.330  0.5554 -0.7768  0.6838
  316HOH     H2  970   2.484   2.417   0.311  0.3770 -0.4093  1.3966
  317HOH      O  971   0.570   2.725   2.614 -0.3081  0.4404  0.2124
  317HOH     H1  972   0.595   2.633   2.611 -0.3492  0.4112  0.5894
  317HOH     H2  973   0.476   2.725   2.597 -0.3735  0.3751  0.5580
  318HOH      O  974   1.067   1.979   3.683 -0.7452  0.1424 -0.4525
  318HOH     H1  975   1.106   1.973   3.596 -0.9445 -0.3231 -0.5133
  318HOH     H2  976   1.076   2.072   3.706  1.0890 -0.0423 -0.1404
  319HOH      O  977   0.891   2.507   4.052 -0.4165 -0.3234 -0.1684
  319HOH     H1  978   0.823   2.486   4.117 -0.7305  0.4680 -0.2159
  319HOH     H2  979   0.973   2.489   4.097 -0.6268  0.3054  0.5114
  320HOH      O  980   2.809   0.603   2.989  0.0188  0.2252  0.4325
  320HOH     H1  981   2.736   0.616   3.050 -1.2175  0.5253 -1.0050
  320HOH     H2  982   2.812   0.509   2.974 -2.3302  0.3088 -1.8604
  321HOH      O  983   0.556   2.938   0.757  0.1706  0.1035 -0.3163
  321HOH     H1  984   0.495   2.878   0.713  0.4207 -0.3215 -0.0949
  321HOH     H2  985   0.612   2.881   0.810  0.0502  0.5715  0.3501
  322HOH      O  986   3.899   0.462   2.039  0.1446 -0.8085  0.9227
  322HOH     H1  987   3.968   0.410   2.081  0.2441 -0.2595  1.4832
  322HOH     H2  988   3.947   0.529   1.990  0.0256 -0.4091  1.3339
  323HOH      O  989   2.039   3.861   0.271 -0.3573 -0.4202  0.5703
  323HOH     H1  990   2.026   3.866   0.365 -0.8418  0.3833  0.4801
  323HOH     H2  991   2.129   3.831   0.260 -0.7112 -1.8724  1.2640
  324HOH      O  992   0.518   0.952   4.105  0.3302  0.0163  0.7741
  324HOH     H1  993   0.480   0.999   4.179  0.1773 -0.0766  0.7562
  324HOH     H2  994   0.550   0.870   4.144 -0.7520 -0.5410  0.5596
  325HOH      O  995   3.030   2.051   0.242 -0.0502  0.3964 -0.2997
  325HOH     H1  996   3.006   2.051   0.335  0.8364 -0.7021 -0.0193
  325HOH     H2  997   3.002   2.136   0.210 -0.9815  0.5646  0.8084
  326HOH      O  998   0.371   0.227   1.847 -0.0309 -0.0788 -0.5333
  326HOH     H1  999   0.345   0.319   1.856 -0.2560 -0.1687 -0.2152
  326HOH     H2 1000   0.398   0.201   1.935 -0.7299 -0.5378 -0.4308
  327HOH      O 1001   3.697   3.005   1.277  0.3675  0.2119 -0.1471
  327HOH     H1 1002   3.703   3.079   1.338 -0.1723 -0.3754  0.6551
  327HOH     H2 1003   3.635   2.945   1.318  1.1328 -0.9088 -0.5364
  328HOH      O 1004   4.112   0.133   2.525 -0.1034  0.6059 -0.2835
  328HOH     H1 1005   4.018   0.116   2.513 -0.2217 -0.1865  1.2581
  328HOH     H2 1006   4.117   0.184   2.606  0.8173 -0.0664  0.1158
  329HOH      O 1007   0.442   2.490   1.327 -0.6735 -0.0365 -0.3679
  329HOH     H1 1008   0.500   2.420   1.298 -1.1420 -0.6359  0.0823
  329HOH     H2 1009   0.391   2.451   1.398 -0.2860  1.0593  0.5777
  330HOH      O 1010   3.402   4.038   3.733  0.1431 -0.0142 -0.2574
  330HOH     H1 1011   3.385   4.081   3.817  1.0197 -0.3369  0.1048
  330HOH     H2 1012   3.396   3.944   3.753  0.9335 -0.1086 -0.4067
  331HOH      O 1013   0.542   2.280   4.048  0.3647  0.0288 -0.1112
  331HOH     H1 1014   0.484   2.346   4.084  0.1657 -0.2848  0.1537
  331HOH     H2 1015   0.534   2.289   3.953 -0.3423 -0.2030 -0.0839
  332HOH      O 1016   3.424   3.119   2.240  0.2506  0.0884 -0.3440
  332HOH     H1 1017   3.513   3.106   2.207  0.2771  0.0869 -0.2726
  332HOH     H2 1018   3.436   3.144   2.331  0.1669 -0.2380 -0.2389
  333HOH      O 1019   2.718   3.021   2.736 -0.5388 -0.1735 -0.8292
  333HOH     H1 1020   2.691   2.938   2.774  0.0560  0.3039  0.7703
  333HOH     H2 1021   2.644   3.080   2.751 -0.1176  0.1460  0.1142
  334HOH      O 1022   0.793   3.755   4.053 -0.0068  0.5703  0.3897
  334HOH     H1 1023   0.797   3.671   4.009 -0.0206  0.5537  0.4196
  334HOH     H2 1024   0.710   3.794   4.024 -0.5298  0.1193  1.1806
  335HOH      O 1025   1.744   0.326   0.565 -0.0408  0.2776  0.0108
  335HOH     H1 1026   1.686   0.253   0.589  0.9790 -0.8199 -0.5991
  335HOH     H2 1027   1.831   0.297   0.593  0.4615  1.0824 -0.6168
  336HOH      O 1028   2.792   0.490   0.459  0.3704 -0.0953 -0.4796
  336HOH     H1 1029   2.701   0.507   0.484  0.1451 -0.7494 -0.8093
  336HOH     H2 1030   2.817   0.415   0.512  0.2315 -0.8277 -1.3999
  337HOH      O 1031   2.452   2.323   3.312 -0.0030  0.8002  0.3202
  337HOH     H1 1032   2.390   2.381   3.269  0.3837  0.1867 -1.1961
  337HOH     H2 1033   2.461   2.358   3.400 -1.0025  2.0526 -0.0257
  338HOH      O 1034   0.380   0.786   2.324  0.8797  0.3279 -0.7408
  338HOH     H1 1035   0.330   0.779   2.243  1.1654  1.2621 -1.0300
  338HOH     H2 1036   0.316   0.773   2.394  0.5755 -0.1983 -1.1092
  339HOH      O 1037   4.143   0.267   3.908 -0.0937  0.1509 -0.3184
  339HOH     H1 1038   4.111   0.229   3.989  2.4924  0.6086  1.1522
  339HOH     H2 1039   4.160   0.192   3.851 -0.5057 -0.3488  0.1980
  340HOH      O 1040   0.422   3.541   1.336 -0.3638 -0.7471 -0.4651
  340HOH     H1 1041   0.476   3.614   1.363 -0.0348 -1.0812 -0.2008
  340HOH     H2 1042   0.484   3.476   1.302 -0.5917 -1.1177 -0.1941
  341HOH      O 1043   1.391   1.712   1.289  0.5052 -0.5290 -0.8303
  341HOH     H1 1044   1.372   1.625   1.326 -0.5615 -0.2633 -0.6872
  341HOH     H2 1045   1.307   1.741   1.254  0.7775  0.5742 -0.6187
  342HOH      O 1046   3.800   3.807   3.520  0.6566  0.2916  0.2980
  342HOH     H1 1047   3.708   3.783   3.522  0.8396 -0.4683  1.4014
  342HOH     H2 1048   3.842   3.740   3.468  0.7250 -0.0171  0.7374
  343HOH      O 1049   2.254   3.370   1.391 -0.3607  0.5100  0.9488
  343HOH     H1 1050   2.210   3.428   1.328  0.0141 -0.3414 -0.1639
  343HOH     H2 1051   2.325   3.422   1.427 -0.5732  1.0147  0.6571
  344HOH      O 1052   3.238   2.671   3.201  0.0542  0.4406 -0.1703
  344HOH     H1 1053   3.313   2.673   3.142  0.1880  0.0325 -0.0192
  344HOH     H2 1054   3.168   2.630   3.150 -0.0932  0.8824 -0.3341
  345HOH      O 1055   2.703   1.521   0.333  0.7831 -0.1492  0.1433
  345HOH     H1 1056   2.723   1.453   0.398  0.6845 -0.4856 -0.1721
  345HOH     H2 1057   2.746   1.600   0.367  0.3797 -0.2134  0.8312
  346HOH      O 1058   3.261   1.704   1.724  0.2874 -0.5273  0.5340
  346HOH     H1 1059   3.341   1.652   1.710  0.3770 -0.2595 -0.0153
  346HOH     H2 1060   3.216   1.701   1.639  1.3569  2.0369 -0.3091
  347HOH      O 1061   4.034   0.677   2.813 -0.1061  0.1464 -0.4862
  347HOH     H1 1062   4.076   0.668   2.728 -0.2088 -0.4971 -0.4789
  347HOH     H2 1063   4.105   0.703   2.872 -0.0377  0.6075 -0.7641
  348HOH      O 1064   3.662   3.214   1.469 -0.2822 -0.1003 -0.0118
  348HOH     H1 1065   3.691   3.276   1.535 -1.4169  1.0346 -0.4924
  348HOH     H2 1066   3.599   3.158   1.514 -0.1303 -0.1450  0.1469
  349HOH      O 1067   0.090   1.906   0.072 -0.7638 -0.0491  0.1697
  349HOH     H1 1068   0.040   1.982   0.101  0.4720  0.4799  1.1313
  349HOH     H2 1069   0.180   1.938   0.066 -0.3226 -1.2488 -0.1872
  350HOH      O 1070   2.787   3.542   0.223 -0.2655  0.4476 -0.7749
  350HOH     H1 1071   2.695   3.515   0.220 -0.4843  0.6743  1.3232
  350HOH     H2 1072   2.836   3.459   0.225 -0.5138  0.3021 -0.5723
  351HOH      O 1073   1.012   2.801   3.273  0.0096  0.1768 -0.1778
  351HOH     H1 1074   1.014   2.833   3.182  0.0601 -0.2010 -0.3102
  351HOH     H2 1075   1.033   2.879   3.325 -1.0953  0.6597 -0.4086
  352HOH      O 1076   3.469   2.006   3.984  0.6570  0.1726 -0.5224
  352HOH     H1 1077   3.432   2.089   3.954  1.7567  1.1759  0.6525
  352HOH     H2 1078   3.402   1.969   4.041  0.2235  0.3171 -0.9263
  353HOH      O 1079   4.062   3.078   0.284  0.5077 -0.3271 -0.1172
  353HOH     H1 1080   4.151   3.090   0.252  0.6779 -0.3179  0.3500
  353HOH     H2 1081   4.062   2.990   0.323  0.2225 -0.4592 -0.4088
  354HOH      O 1082   2.060   1.404   0.070 -0.5188  0.2122  0.3997
  354HOH     H1 1083   2.038   1.319   0.110  1.3008 -0.2637  0.5455
  354HOH     H2 1084   2.084   1.382  -0.020  0.1604  0.5337  0.4962
  355HOH      O 1085   1.766   0.924   2.575 -0.5812 -0.4865 -0.2197
  355HOH     H1 1086   1.816   0.948   2.652  0.9005 -0.5038 -1.1018
  355HOH     H2 1087   1.823   0.865   2.526 -1.0690  0.2087 -1.7562
  356HOH      O 1088   3.853   2.292   3.741 -0.3544  0.2606 -0.2004
  356HOH     H1 1089   3.851   2.296   3.645 -1.0835  0.3597 -0.1931
  356HOH     H2 1090   3.803   2.213   3.762  0.0819  0.0579  0.0959
  357HOH      O 1091   1.411   3.740   3.814 -0.2843 -0.4432  0.0960
  357HOH     H1 1092   1.335   3.687   3.792  0.1115 -0.8446 -0.3615
  357HOH     H2 1093   1.418   3.735   3.909 -0.9408 -0.2308  0.1621
  358HOH      O 1094   0.843   1.341   2.071 -0.4305 -0.1669 -0.3581
  358HOH     H1 1095   0.912   1.282   2.042 -0.2969  0.2768 -0.9894
  358HOH     H2 1096   0.851   1.343   2.167  0.4964 -0.0531 -0.4184
  359HOH      O 1097   0.662   0.978   0.229  0.1148 -0.0097 -0.0879
  359HOH     H1 1098   0.583   0.929   0.251  0.2534 -0.4655 -0.5566
  359HOH     H2 1099   0.630   1.058   0.187 -0.1032  0.0240  0.1381
  360HOH      O 1100   3.064   1.345   0.383  0.1595 -0.2634 -0.8189
  360HOH     H1 1101   3.061   1.411   0.313  0.6587  0.8224  0.1157
  360HOH     H2 1102   2.978   1.349   0.424 -0.0083 -0.6413 -1.1140
  361HOH      O 1103   1.424   4.076   2.288 -0.4059  0.3649 -0.1352
  361HOH     H1 1104   1.395   4.080   2.197  0.8367 -0.6891 -0.6376
  361HOH     H2 1105   1.411   3.984   2.313  1.2571  0.0910 -0.0278
  362HOH      O 1106   0.717   2.359   3.757  0.1839 -0.1488  0.2465
  362HOH     H1 1107   0.675   2.443   3.773 -1.2418 -0.5616 -0.9144
  362HOH     H2 1108   0.746   2.363   3.666 -0.7502 -1.1745 -0.1430
  363HOH      O 1109   0.138   0.811   3.393  0.5776 -0.5520 -0.3976
  363HOH     H1 1110   0.155   0.802   3.487  0.6864  1.0559 -0.2124
  363HOH     H2 1111   0.063   0.753   3.377  0.2151 -0.4745  0.8049
  364HOH      O 1112   2.734   1.080   4.041 -0.0771  0.4402 -0.1908
  364HOH     H1 1113   2.686   1.097   4.122  1.1034 -0.6433  0.8076
  364HOH     H2 1114   2.681   1.014   3.995 -0.1267  0.1149  0.3225
  365HOH      O 1115   3.806   2.028   0.491 -0.6464  0.4695  0.2014
  365HOH     H1 1116   3.790   1.939   0.459 -0.9533  0.7028 -0.3202
  365HOH     H2 1117   3.736   2.044   0.554 -0.4299  0.2487  0.5056
  366HOH      O 1118   4.168   1.409   3.731 -0.1504 -0.0089  1.0533
  366HOH     H1 1119   4.145   1.464   3.657  0.0898 -0.6418  0.4895
  366HOH     H2 1120   4.120   1.447   3.805 -0.7150  0.3937  0.5002
  367HOH      O 1121   1.153   0.901   3.866  0.1035  0.9601  0.2376
  367HOH     H1 1122   1.172   0.863   3.780 -0.4811 -1.2657  0.9603
  367HOH     H2 1123   1.238   0.901   3.911  0.2452  1.2519 -0.0233
  368HOH      O 1124   1.700   1.140   2.432  0.0040 -0.1279 -0.0859
  368HOH     H1 1125   1.759   1.212   2.456  0.1804 -0.0355 -0.7396
  368HOH     H2 1126   1.724   1.068   2.490  0.3310  0.1068  0.0773
  369HOH      O 1127   1.931   1.290   3.786  0.2009 -1.0244 -0.0969
  369HOH     H1 1128   1.879   1.288   3.706 -0.2515  0.9896  0.0404
  369HOH     H2 1129   1.867   1.281   3.856  0.2274 -0.2356  0.0441
  370HOH      O 1130   1.520   1.033   0.515  0.4066 -0.1789  0.0299
  370HOH     H1 1131   1.508   1.040   0.420  0.4818  0.0792  0.0397
  370HOH     H2 1132   1.494   0.943   0.535 -1.2970  0.2354  0.0124
  371HOH      O 1133   3.696   4.074   0.071 -0.1570  0.0018 -0.2869
  371HOH     H1 1134   3.628   4.135   0.043 -0.9921 -1.1309 -0.8668
  371HOH     H2 1135   3.760   4.075   0.000 -0.4114 -0.1309 -0.5233
  372HOH      O 1136   2.522   1.139   0.118 -0.1366  0.3567  0.2007
  372HOH     H1 1137   2.474   1.084   0.055  0.2577 -0.3761  0.5133
  372HOH     H2 1138   2.454   1.185   0.167 -0.4711  0.3690 -0.2626
  373HOH      O 1139   2.186   0.711   2.599 -0.2348  0.0813  0.6266
  373HOH     H1 1140   2.155   0.681   2.684 -0.4704 -1.1414  0.1472
  373HOH     H2 1141   2.270   0.666   2.586 -0.5669 -0.3710 -0.0965
  374HOH      O 1142   3.371   1.356   0.782  0.0654 -0.1066  0.2173
  374HOH     H1 1143   3.279   1.345   0.755 -0.0448 -0.1511  0.6033
  374HOH     H2 1144   3.374   1.320   0.870  0.5503 -0.4938  0.0473
  375HOH      O 1145   1.889   2.646   2.544  0.3016  0.1674 -0.3886
  375HOH     H1 1146   1.857   2.576   2.488 -1.4362 -0.1896  0.8911
  375HOH     H2 1147   1.862   2.727   2.500  0.7456 -0.0133 -1.0092
  376HOH      O 1148   2.598   0.604   2.746  0.1795 -0.8100  0.3041
  376HOH     H1 1149   2.688   0.618   2.776  0.1873 -0.4118  0.1017
  376HOH     H2 1150   2.546   0.612   2.826  0.1525  0.7094  0.2072
  377HOH      O 1151   0.836   2.339   3.090 -0.4950  0.1035  0.3080
  377HOH     H1 1152   0.753   2.360   3.133 -1.1055  0.6300 -1.0213
  377HOH     H2 1153   0.839   2.395   3.013  1.3103  0.4001  0.4935
  378HOH      O 1154   1.217   3.003   2.251 -0.0676  0.2669 -0.5527
  378HOH     H1 1155   1.224   2.975   2.160 -0.4565 -0.0134 -0.5020
  378HOH     H2 1156   1.178   3.090   2.247  0.3723  0.4662 -0.6717
  379HOH      O 1157   0.969   3.644   3.687 -0.8328 -0.7906 -0.8131
  379HOH     H1 1158   0.938   3.727   3.652 -1.8941 -0.9776 -0.3791
  379HOH     H2 1159   1.009   3.600   3.613  0.8588  0.5521 -0.8337
  380HOH      O 1160   3.705   3.373   2.484  0.0338  0.2960 -0.6175
  380HOH     H1 1161   3.671   3.453   2.444 -0.3533  0.5002  0.0682
  380HOH     H2 1162   3.628   3.316   2.492  0.1760  0.1167 -0.5153
  381HOH      O 1163   0.708   0.524   1.011  0.4660 -0.1289  0.4314
  381HOH     H1 1164   0.713   0.454   1.076  1.3886  0.0848  0.6175
  381HOH     H2 1165   0.680   0.480   0.931  0.7489 -0.6703  0.6195
  382HOH      O 1166   3.986   3.807   2.191  0.4960  0.1673 -0.5921
  382HOH     H1 1167   3.985   3.755   2.272 -0.5573  0.4547 -0.3868
  382HOH     H2 1168   4.008   3.896   2.220 -0.2896  0.3585 -0.5319
  383HOH      O 1169   0.402   2.716   0.655  0.5491 -0.1018 -0.0629
  383HOH     H1 1170   0.318   2.715   0.608  0.3555 -0.2129  0.2793
  383HOH     H2 1171   0.438   2.629   0.641  1.6353  0.5208 -1.9818
  384HOH      O 1172   3.698   3.671   2.859  0.2869 -0.0520 -0.5974
  384HOH     H1 1173   3.644   3.607   2.812  0.8427 -0.4743 -0.6855
  384HOH     H2 1174   3.695   3.642   2.950  0.8940 -0.4788 -0.7035
  385HOH      O 1175   1.141   0.415   2.656 -0.4531 -0.6782  0.1720
  385HOH     H1 1176   1.180   0.501   2.669 -0.7169 -0.2209 -1.5339
  385HOH     H2 1177   1.047   0.429   2.668 -0.4555 -0.8474  0.3575
  386HOH      O 1178   3.196   3.073   1.791  0.7195  0.3507 -0.5530
  386HOH     H1 1179   3.281   3.049   1.755  0.8696  0.8030 -0.5148
  386HOH     H2 1180   3.182   3.011   1.862  0.3695 -0.6235 -1.4245
  387HOH      O 1181   2.043   1.022   3.256 -0.2102  0.6583  0.6809
  387HOH     H1 1182   1.986   0.947   3.239 -0.2816  0.9453 -0.4696
  387HOH     H2 1183   2.120   0.983   3.297 -0.5442  0.0525  0.7723
  388HOH      O 1184   0.434   3.644   2.240  0.4278 -0.0225 -0.0953
  388HOH     H1 1185   0.523   3.636   2.273  0.4475 -1.0505 -0.3345
  388HOH     H2 1186   0.424   3.571   2.179 -0.1928  0.7823 -1.0157
  389HOH      O 1187   1.383   2.226   1.227 -0.4313  0.1207 -0.4497
  389HOH     H1 1188   1.383   2.316   1.194 -0.9596  0.1019 -0.5112
  389HOH     H2 1189   1.420   2.175   1.155  1.7652  0.4879  0.2489
  390HOH      O 1190   0.196   1.230   1.772 -0.6692  0.6169  0.2869
  390HOH     H1 1191   0.247   1.245   1.693 -0.2481 -0.1733  0.3847
  390HOH     H2 1192   0.116   1.187   1.741 -0.2233 -0.2811  0.3218
  391HOH      O 1193   2.581   1.701   0.579  0.0719  0.0040 -0.0356
  391HOH     H1 1194   2.525   1.768   0.541  0.2174  0.4852  0.5709
  391HOH     H2 1195   2.591   1.726   0.671  0.4976 -0.6013  0.1013
  392HOH      O 1196   0.660   3.590   1.722  0.5914  0.0464  0.3627
  392HOH     H1 1197   0.748   3.593   1.684  0.1388  0.4786 -0.7358
  392HOH     H2 1198   0.664   3.650   1.797  0.8765  1.2842 -0.5708
  393HOH      O 1199   1.796   0.875   1.372  0.4391 -0.4519 -0.0325
  393HOH     H1 1200   1.783   0.805   1.309 -0.2209  0.3382 -0.8334
  393HOH     H2 1201   1.849   0.940   1.326 -0.0298  0.1295  0.2132
  394HOH      O 1202   2.340   1.129   0.586 -0.0790  0.1083  0.5033
  394HOH     H1 1203   2.325   1.214   0.628 -0.1554  0.5860 -0.4408
  394HOH     H2 1204   2.253   1.100   0.559  0.0947  0.5784 -0.6945
  395HOH      O 1205   0.148   1.014   0.553  0.1166 -0.2290  0.5350
  395HOH     H1 1206   0.129   1.094   0.601  1.1553  0.6927 -0.4856
  395HOH     H2 1207   0.232   0.985   0.587 -0.3488 -1.0575  1.0497
  396HOH      O 1208   0.916   2.083   0.688  0.0722 -0.3193 -0.1040
  396HOH     H1 1209   1.003   2.109   0.720  0.0460 -0.9062  0.4917
  396HOH     H2 1210   0.932   2.004   0.637  0.0131  0.1939 -0.9492
  397HOH      O 1211   0.989   0.873   1.312  0.1762  0.1181  0.3845
  397HOH     H1 1212   0.907   0.904   1.352 -0.3014 -0.8233  0.1841
  397HOH     H2 1213   0.998   0.783   1.343 -0.3209 -0.7532 -1.7005
  398HOH      O 1214   3.261   0.507   2.021  0.5887  0.0305  0.4109
  398HOH     H1 1215   3.207   0.585   2.028 -0.3792 -0.3932 -1.2533
  398HOH     H2 1216   3.351   0.540   2.018  0.2549  1.0046  0.5380
  399HOH      O 1217   0.998   0.846   1.715  0.3371 -0.0393 -0.1612
  399HOH     H1 1218   1.070   0.794   1.680  0.7174 -0.1295  0.7113
  399HOH     H2 1219   0.995   0.824   1.808 -0.2473  0.6334 -0.0025
  400HOH      O 1220   2.452   2.610   2.603  0.1585 -0.1881 -0.1022
  400HOH     H1 1221   2.386   2.653   2.549 -0.0644 -0.9459 -0.4713
  400HOH     H2 1222   2.423   2.519   2.608  0.8875 -0.4212  0.1837
  401HOH      O 1223   0.562   0.121   4.092 -0.2803  0.0748  0.9798
  401HOH     H1 1224   0.476   0.163   4.086 -0.4024 -0.1033  1.3611
  401HOH     H2 1225   0.542   0.027   4.095  0.0642 -0.2839 -2.0060
  402HOH      O 1226   2.267   3.090   2.559 -0.4767 -0.7237 -0.0488
  402HOH     H1 1227   2.175   3.095   2.534 -0.3222 -0.1262 -0.5680
  402HOH     H2 1228   2.313   3.075   2.476 -0.0362  0.0750  0.0315
  403HOH      O 1229   2.917   3.763   1.312 -0.6760  0.0071  0.0447
  403HOH     H1 1230   2.875   3.762   1.398 -0.2370 -1.4428  0.3032
  403HOH     H2 1231   2.905   3.852   1.280 -1.9607  0.2521  1.0542
  404HOH      O 1232   3.929   1.693   0.990 -0.0383 -0.1599  0.4478
  404HOH     H1 1233   3.989   1.676   0.917 -1.1492 -1.0520 -0.3305
  404HOH     H2 1234   3.952   1.626   1.055  0.5553  0.2464  0.6667
  405HOH      O 1235   2.076   2.962   3.932 -0.0667 -0.0571 -0.6433
  405HOH     H1 1236   2.017   2.993   3.864 -0.3561  0.0606 -0.3473
  405HOH     H2 1237   2.151   3.021   3.929 -0.4312  0.4362 -0.3486
  406HOH      O 1238   3.206   0.356   2.292  0.3110 -0.2087  0.5904
  406HOH     H1 1239   3.260   0.384   2.217  0.2068 -0.7143  0.3149
  406HOH     H2 1240   3.128   0.410   2.287  0.8808  0.7189  1.1446
  407HOH      O 1241   1.908   0.968   2.796 -0.1445  0.2157 -0.9386
  407HOH     H1 1242   1.906   0.882   2.836 -1.3333  0.7927  0.4088
  407HOH     H2 1243   1.982   1.012   2.838  0.0781  0.0521 -1.1596
  408HOH      O 1244   1.302   0.267   2.464  0.0955 -0.0274 -0.0297
  408HOH     H1 1245   1.241   0.311   2.523  0.2933 -0.5828  0.6117
  408HOH     H2 1246   1.246   0.209   2.411 -0.0016 -0.1071  0.1573
  409HOH      O 1247   3.438   0.840   3.601 -1.2170  0.2816 -0.4781
  409HOH     H1 1248   3.405   0.929   3.589 -0.1309  0.8531  0.3226
  409HOH     H2 1249   3.375   0.799   3.659 -1.6642  0.5713 -0.7466
  410HOH      O 1250   0.037   1.578   2.243 -0.0081  0.1244  0.2065
  410HOH     H1 1251   0.031   1.626   2.325  0.5978 -1.0149  0.9794
  410HOH     H2 1252  -0.053   1.564   2.216 -0.2063  1.4168  0.0782
  411HOH      O 1253   2.565   0.194   0.227  0.4366 -0.4611 -0.0001
  411HOH     H1 1254   2.571   0.281   0.187  0.0297 -0.6798 -0.5660
  411HOH     H2 1255   2.626   0.197   0.301 -0.1814  0.5777  0.5180
  412HOH      O 1256   2.056   3.275   2.453 -0.1476  0.9213  0.7603
  412HOH     H1 1257   2.014   3.223   2.383 -0.3536  1.2026  0.6713
  412HOH     H2 1258   2.097   3.348   2.407 -0.1543  1.0244  0.9185
  413HOH      O 1259   3.750   1.329   2.052  0.4857  0.1656 -0.2065
  413HOH     H1 1260   3.731   1.421   2.031  1.2391  0.3405 -0.1894
  413HOH     H2 1261   3.736   1.324   2.147 -1.0065 -0.1389 -0.3814
  414HOH      O 1262   3.540   0.482   4.121 -0.0867  0.2336 -0.2738
  414HOH     H1 1263   3.628   0.471   4.157 -0.2657 -2.0400 -0.2458
  414HOH     H2 1264   3.528   0.576   4.116  1.8872  0.6545  0.8226
  415HOH      O 1265   1.268   0.809   1.936 -0.4736  0.1245 -0.4605
  415HOH     H1 1266   1.277   0.759   1.855  0.5967  0.7710 -0.7689
  415HOH     H2 1267   1.287   0.746   2.006 -0.7681 -0.2752 -0.7294
  416HOH      O 1268   2.425   3.714   4.087  0.0670  0.0658 -0.8729
  416HOH     H1 1269   2.367   3.644   4.055 -1.0214 -0.2373  1.3413
  416HOH     H2 1270   2.385   3.795   4.055 -1.0602 -0.2004 -0.2682
  417HOH      O 1271   0.453   3.040   3.274 -0.1759 -0.5759  0.1891
  417HOH     H1 1272   0.545   3.023   3.255  0.1405  0.3651  0.7523
  417HOH     H2 1273   0.406   2.966   3.235  0.8012 -1.0205 -0.1974
  418HOH      O 1274   3.445   2.202   3.246  0.3092  0.2038 -0.0224
  418HOH     H1 1275   3.495   2.169   3.321  0.8328 -0.8030 -0.7760
  418HOH     H2 1276   3.384   2.266   3.284  0.2702 -0.5637  1.3162
  419HOH      O 1277   0.134   2.631   0.564 -0.0012  0.8032  0.2113
  419HOH     H1 1278   0.119   2.544   0.527  1.1924 -0.1345  1.6861
  419HOH     H2 1279   0.068   2.639   0.633  0.9901  0.1723  1.3176
  420HOH      O 1280   1.078   1.429   2.374 -0.4720  0.1191 -0.0434
  420HOH     H1 1281   1.080   1.468   2.286 -1.0443 -0.2010 -0.2133
  420HOH     H2 1282   1.151   1.368   2.374 -0.0556  0.6051 -0.0539
  421HOH      O 1283   1.422   1.782   1.032 -0.3967 -0.5044  0.2353
  421HOH     H1 1284   1.490   1.771   1.099  0.8616  1.8136 -0.4302
  421HOH     H2 1285   1.464   1.756   0.950 -0.6135  0.0726 -0.0722
  422HOH      O 1286   4.005   0.706   4.014  0.4198  0.0357  0.3236
  422HOH     H1 1287   4.092   0.711   4.055  0.7831 -0.8717 -0.2577
  422HOH     H2 1288   4.014   0.757   3.934  0.4495 -0.1154  0.2288
  423HOH      O 1289   1.004   1.504   1.588 -0.0821 -0.2770 -0.2768
  423HOH     H1 1290   0.910   1.501   1.608  0.0545 -0.5508  0.4092
  423HOH     H2 1291   1.045   1.461   1.664  0.5087 -1.5073 -1.2288
  424HOH      O 1292   0.653   1.519   3.931  0.4111 -0.3771 -0.6360
  424HOH     H1 1293   0.747   1.538   3.926  0.5682 -0.8310  0.2344
  424HOH     H2 1294   0.611   1.604   3.916  1.0204  0.2096  0.6386
  425HOH      O 1295   3.030   3.086   3.354 -0.0303  0.4319 -0.1081
  425HOH     H1 1296   3.026   3.167   3.303 -0.6101  0.7183  0.3709
  425HOH     H2 1297   3.037   3.017   3.288  0.3624  0.8562 -0.5299
  426HOH      O 1298   1.073   2.633   0.860  0.0276 -0.1813  0.3664
  426HOH     H1 1299   1.143   2.568   0.870  0.0245 -0.3527 -0.5170
  426HOH     H2 1300   0.992   2.583   0.874  0.0533 -0.2088  0.4165
  427HOH      O 1301   0.870   1.075   1.591  0.3602  0.1263 -0.3578
  427HOH     H1 1302   0.833   1.123   1.665  0.7534 -0.4575  0.2445
  427HOH     H2 1303   0.900   0.993   1.629 -0.8145 -0.8981 -1.4333
  428HOH      O 1304   3.634   1.402   3.121 -0.0523  0.4770 -0.4000
  428HOH     H1 1305   3.605   1.317   3.089  0.2399  0.2042  0.0320
  428HOH     H2 1306   3.667   1.384   3.209 -0.0844  1.0584 -0.2634
  429HOH      O 1307   3.189   3.170   0.841  0.3227 -0.0144  0.0682
  429HOH     H1 1308   3.217   3.237   0.904  0.7268  0.0611 -0.1863
  429HOH     H2 1309   3.205   3.210   0.755 -1.5370  0.4599 -0.1322
  430HOH      O 1310   2.031   2.522   1.817 -0.4906  0.0683 -0.2008
  430HOH     H1 1311   2.093   2.499   1.748  1.1167  0.5684  0.9415
  430HOH     H2 1312   1.997   2.607   1.793  0.6286  0.5880 -0.0884
  431HOH      O 1313   2.927   1.155   3.208 -0.0731 -0.0939 -0.0172
  431HOH     H1 1314   2.923   1.118   3.297 -0.6470  0.4122  0.1772
  431HOH     H2 1315   2.872   1.097   3.156 -1.0509  0.4981  0.3069
  432HOH      O 1316   3.196   2.951   2.726 -0.2748  0.3357 -0.3438
  432HOH     H1 1317   3.190   3.004   2.646  0.4176 -0.3077 -0.8458
  432HOH     H2 1318   3.185   3.014   2.797 -1.0311  0.9089 -0.9359
  433HOH      O 1319   3.999   0.554   1.539  0.1130  0.0170  0.3192
  433HOH     H1 1320   3.919   0.565   1.487  0.3410 -0.6520 -0.2082
  433HOH     H2 1321   4.014   0.460   1.539  0.7784  0.1150  0.6018
  434HOH      O 1322   3.378   1.729   0.952 -0.3869  0.0346 -0.3814
  434HOH     H1 1323   3.445   1.666   0.977 -0.0856  0.5114  0.0683
  434HOH     H2 1324   3.402   1.810   0.998  0.4580  1.1531 -2.5217
  435HOH      O 1325   3.237   1.120   1.888  0.1464  0.7401 -0.2226
  435HOH     H1 1326   3.180   1.108   1.812  0.3796  1.0918 -0.4596
  435HOH     H2 1327   3.322   1.145   1.850  0.3652  0.5588  0.1373
  436HOH      O 1328   3.843   3.375   3.490 -0.5754 -0.7097 -0.1640
  436HOH     H1 1329   3.932   3.385   3.456 -0.7645 -0.6372 -0.6483
  436HOH     H2 1330   3.787   3.408   3.420 -0.9611 -0.1409  0.3878
  437HOH      O 1331   2.341   1.121   1.667  0.3310  0.4423 -0.1845
  437HOH     H1 1332   2.326   1.200   1.720  0.4581  0.1668  0.2786
  437HOH     H2 1333   2.257   1.105   1.624 -0.1318  0.0587  0.8003
  438HOH      O 1334   0.407   0.406   3.277  0.3721 -0.2280 -0.1681
  438HOH     H1 1335   0.370   0.321   3.299 -0.1734  0.0376 -0.0356
  438HOH     H2 1336   0.475   0.420   3.342  0.4312 -0.5382 -0.1608
  439HOH      O 1337   0.775   1.585   2.701 -0.0086 -0.7049 -0.4438
  439HOH     H1 1338   0.748   1.660   2.648  0.1411 -0.7752 -0.6222
  439HOH     H2 1339   0.859   1.558   2.664  0.1994 -0.6313 -0.0408
  440HOH      O 1340   1.590   2.877   0.555  0.0509  0.5402  0.2307
  440HOH     H1 1341   1.616   2.954   0.505  0.0835 -0.0821 -0.7599
  440HOH     H2 1342   1.667   2.821   0.555 -0.5937 -0.4688 -1.0622
  441HOH      O 1343   1.231   0.715   1.666 -0.3181  0.0186 -0.9050
  441HOH     H1 1344   1.307   0.747   1.617 -0.1372  0.4657 -0.3512
  441HOH     H2 1345   1.229   0.621   1.647  0.2628  0.0307 -1.0768
  442HOH      O 1346   2.424   2.380   3.608 -0.4410 -0.2174  0.0739
  442HOH     H1 1347   2.329   2.370   3.619 -0.3311 -1.1954  0.3143
  442HOH     H2 1348   2.461   2.339   3.686  0.1784  1.7146  0.9037
  443HOH      O 1349   2.569   2.024   1.180 -0.9348  0.1744  0.3478
  443HOH     H1 1350   2.630   1.988   1.115 -0.6675 -0.0525  0.7165
  443HOH     H2 1351   2.551   2.113   1.149 -0.2676  0.3140  0.3283
  444HOH      O 1352   3.243   3.795   0.054 -0.0413  0.2397  0.1827
  444HOH     H1 1353   3.334   3.825   0.049  0.1156 -0.1444  0.6342
  444HOH     H2 1354   3.236   3.731  -0.016  0.2876 -0.3518  0.6730
  445HOH      O 1355   3.291  -0.024   2.317  0.8821 -0.1058  0.2835
  445HOH     H1 1356   3.227   0.047   2.320  0.8814 -0.0037 -1.0306
  445HOH     H2 1357   3.360   0.002   2.379  0.2833  0.3944  0.7642
  446HOH      O 1358   3.891   2.251   1.574  0.1161 -0.0173 -0.3931
  446HOH     H1 1359   3.797   2.262   1.588 -0.1927 -1.3739 -1.0071
  446HOH     H2 1360   3.900   2.242   1.479  0.7437 -0.7184 -0.2863
  447HOH      O 1361   1.052   1.425   0.033 -0.3801 -0.5307  0.2297
  447HOH     H1 1362   0.977   1.396   0.084 -0.2906 -0.0004  0.6823
  447HOH     H2 1363   1.019   1.496  -0.022 -0.1195  0.0909  0.8344
  448HOH      O 1364   3.393   1.345   0.440  0.0451  0.2205  0.3361
  448HOH     H1 1365   3.401   1.255   0.410 -0.0949  0.5746 -0.8717
  448HOH     H2 1366   3.299   1.364   0.436  0.1831  0.8381 -0.8773
  449HOH      O 1367   0.351   3.133   1.965  0.7161  0.6328  0.4517
  449HOH     H1 1368   0.354   3.200   1.896  0.7384 -0.0152 -0.2013
  449HOH     H2 1369   0.404   3.062   1.931  0.9267  0.3847  1.2607
  450HOH      O 1370   3.795   0.131   2.829  0.5097 -0.9066  0.1683
  450HOH     H1 1371   3.716   0.150   2.879  0.4651  1.3701 -0.5515
  450HOH     H2 1372   3.764   0.106   2.742  0.5408 -0.2876 -0.0317
  451HOH      O 1373   0.495   2.926   1.583  0.1010  0.1741 -0.3095
  451HOH     H1 1374   0.473   2.841   1.545  0.0081  0.1419 -0.1872
  451HOH     H2 1375   0.458   2.990   1.522  0.2116  0.1269 -0.4254
  452HOH      O 1376   2.264   1.537   1.941  0.0159 -0.1042  0.0009
  452HOH     H1 1377   2.231   1.627   1.947 -1.1419 -0.4840 -0.2515
  452HOH     H2 1378   2.276   1.510   2.032 -0.8514 -0.1048  0.1266
  453HOH      O 1379   0.071   3.441   3.882 -0.4223 -0.1672  0.2424
  453HOH     H1 1380   0.079   3.518   3.826  1.4098 -0.3789  0.0814
  453HOH     H2 1381   0.025   3.376   3.829 -1.2590  0.5229  0.0858
  454HOH      O 1382   2.721   2.583   0.636 -0.0026 -0.7787 -0.2608
  454HOH     H1 1383   2.634   2.566   0.674 -0.1154  0.5867  0.2035
  454HOH     H2 1384   2.777   2.601   0.712  0.2347  0.1287 -0.6280
  455HOH      O 1385   1.367   3.657   0.209  0.0284  0.7795 -0.3369
  455HOH     H1 1386   1.336   3.679   0.297  0.3989  0.3279 -0.0839
  455HOH     H2 1387   1.331   3.570   0.191  1.1095  0.2242 -0.0249
  456HOH      O 1388   3.185   3.956   1.096 -0.1167 -0.7616  0.0825
  456HOH     H1 1389   3.196   3.919   1.184 -0.3521 -0.9876  0.0195
  456HOH     H2 1390   3.274   3.974   1.066  0.0101 -1.3688  0.0769
  457HOH      O 1391   3.510   0.616   0.235 -0.2644 -0.5169  0.3950
  457HOH     H1 1392   3.502   0.673   0.158 -1.5579  0.2268  1.0285
  457HOH     H2 1393   3.604   0.618   0.256 -0.0222  0.0101 -0.5889
  458HOH      O 1394   1.305   1.116   0.978 -0.0847 -0.2169  0.6401
  458HOH     H1 1395   1.353   1.115   0.895 -0.1403 -0.0451  0.6037
  458HOH     H2 1396   1.219   1.151   0.954  0.4928  1.8034  1.0668
  459HOH      O 1397   4.113   2.803   3.617 -0.0765  0.0033  0.5335
  459HOH     H1 1398   4.090   2.777   3.528 -0.7799  0.9994  0.3893
  459HOH     H2 1399   4.185   2.745   3.641  0.5468  0.0901 -0.9115
  460HOH      O 1400   1.829   0.268   1.565  0.3240 -0.0827 -0.1121
  460HOH     H1 1401   1.877   0.285   1.483  0.6613  0.8641  0.2611
  460HOH     H2 1402   1.808   0.175   1.560  1.1448 -0.2667 -0.8582
  461HOH      O 1403   0.060   1.178   0.018  0.1020  0.3195 -0.1606
  461HOH     H1 1404   0.105   1.253   0.058 -1.1407  1.1061 -0.1345
  461HOH     H2 1405   0.069   1.192  -0.076  0.6122  0.0088 -0.1643
  462HOH      O 1406   3.121   3.562   0.164 -0.6338 -0.2182 -0.0575
  462HOH     H1 1407   3.124   3.555   0.260 -0.5209 -0.3214 -0.0692
  462HOH     H2 1408   3.157   3.649   0.146 -1.0326 -0.0314  0.0172
  463HOH      O 1409   3.304   2.520   2.277 -0.4952  0.1116  0.0142
  463HOH     H1 1410   3.216   2.546   2.250 -0.5736  0.0904  0.2469
  463HOH     H2 1411   3.298   2.425   2.290 -0.4154  0.0967 -0.0544
  464HOH      O 1412   2.133   1.185   0.991 -0.0109 -0.2674  0.1213
  464HOH     H1 1413   2.214   1.186   1.042  0.0583 -1.0707  0.0534
  464HOH     H2 1414   2.118   1.277   0.968  1.4693 -0.1951 -0.7974
  465HOH      O 1415   0.271   3.740   3.494  0.0946  0.3062  0.6886
  465HOH     H1 1416   0.359   3.733   3.456 -0.3263 -0.5379 -0.2364
  465HOH     H2 1417   0.254   3.653   3.530 -0.6724  0.1729  0.0574
  466HOH      O 1418   3.641   2.576   3.297 -0.6289  0.1908  0.2519
  466HOH     H1 1419   3.569   2.591   3.359 -0.8415  0.8587 -0.1285
  466HOH     H2 1420   3.702   2.648   3.313 -0.2680 -0.1114  0.2550
  467HOH      O 1421   4.100   2.075   1.156 -0.8377  0.5518  0.8186
  467HOH     H1 1422   4.195   2.076   1.165 -0.5857 -0.9471 -0.6175
  467HOH     H2 1423   4.079   2.156   1.110  0.1932 -0.2079 -1.2403
  468HOH      O 1424   4.028   3.192   2.049  0.1307  0.1144  0.0523
  468HOH     H1 1425   4.065   3.203   1.962  0.4051 -0.1016  0.1374
  468HOH     H2 1426   4.100   3.156   2.101  0.1060  0.6643  0.4829
  469HOH      O 1427   3.942   3.340   1.561 -0.4450  0.4854  0.1638
  469HOH     H1 1428   4.019   3.330   1.506 -1.3876  0.6017 -1.2651
  469HOH     H2 1429   3.934   3.434   1.574 -0.2934  0.4649  0.4509
  470HOH      O 1430   1.691   1.230   2.180 -0.0993 -0.0412  0.1982
  470HOH     H1 1431   1.730   1.317   2.180 -0.7585  0.2632 -0.2285
  470HOH     H2 1432   1.703   1.198   2.270  1.2414 -0.0341  0.0730
  471HOH      O 1433   2.604   2.034   4.109 -0.4672 -0.2288 -0.7858
  471HOH     H1 1434   2.549   2.104   4.145  0.8946  0.4322  0.2044
  471HOH     H2 1435   2.580   1.956   4.159 -0.4620  0.0703 -0.3052
  472HOH      O 1436   1.700   4.131   1.571 -0.3963 -0.0037  0.3656
  472HOH     H1 1437   1.632   4.155   1.508  0.5286  0.9344 -0.3501
  472HOH     H2 1438   1.658   4.143   1.656 -0.8114  1.7779 -0.0091
  473HOH      O 1439   0.400   2.033   2.092 -0.4218 -0.3590  0.3227
  473HOH     H1 1440   0.367   2.038   2.182 -0.4849 -1.0218  0.3513
  473HOH     H2 1441   0.451   1.952   2.090 -0.2450 -0.2414 -0.1847
  474HOH      O 1442   2.367   0.844   0.457  0.1585  0.1483  0.6551
  474HOH     H1 1443   2.361   0.916   0.520 -0.2918  0.6758  0.0379
  474HOH     H2 1444   2.298   0.784   0.484  0.8774 -0.3414  1.4931
  475HOH      O 1445   1.651   0.831   3.350  0.6139 -0.9462 -0.0780
  475HOH     H1 1446   1.585   0.767   3.323  1.1484 -1.3078 -0.5661
  475HOH     H2 1447   1.709   0.782   3.409 -0.3163 -0.2721  1.5508
  476HOH      O 1448   2.014   1.589   3.821 -0.2105  0.1577  0.1095
  476HOH     H1 1449   2.010   1.494   3.811 -0.3412  0.2704 -1.2205
  476HOH     H2 1450   2.021   1.623   3.732 -1.3757  1.4576  0.4445
  477HOH      O 1451   1.673   3.536   1.186 -0.5272  0.6488  0.1486
  477HOH     H1 1452   1.689   3.443   1.202  0.1924  0.6274 -0.5481
  477HOH     H2 1453   1.726   3.582   1.251  0.4326  0.5547 -0.5255
  478HOH      O 1454   3.925   3.419   2.135 -0.4623 -0.8564 -0.1421
  478HOH     H1 1455   3.928   3.340   2.081 -0.0002 -1.3083  0.5189
  478HOH     H2 1456   4.015   3.430   2.167 -0.5723 -0.1953 -0.0405
  479HOH      O 1457   2.453   3.303   1.162  0.1831  0.5031  0.0125
  479HOH     H1 1458   2.395   3.247   1.110 -0.2623  0.7672  0.2164
  479HOH     H2 1459   2.395   3.347   1.223  0.4036  1.7410 -0.6060
  480HOH      O 1460   3.094   2.270   0.933  0.0030  0.1267 -0.3140
  480HOH     H1 1461   3.180   2.284   0.893  0.7623 -0.8612  0.8478
  480HOH     H2 1462   3.040   2.235   0.862  1.0771 -0.8793 -0.6886
  481HOH      O 1463   3.492   1.153   1.820  0.0110  0.2710 -0.2147
  481HOH     H1 1464   3.488   1.113   1.734  0.5109 -1.2048  0.3779
  481HOH     H2 1465   3.584   1.143   1.847 -0.1751  0.5127  0.5558
  482HOH      O 1466   3.306   2.241   3.655 -0.6891 -0.1295  0.1826
  482HOH     H1 1467   3.212   2.254   3.663 -0.6313  0.1771  0.4189
  482HOH     H2 1468   3.317   2.147   3.643 -1.1255 -0.0271 -1.4610
  483HOH      O 1469   0.442   3.004   3.556  0.0960 -0.1213 -0.2874
  483HOH     H1 1470   0.350   3.033   3.553  0.2084  0.3703  0.4087
  483HOH     H2 1471   0.470   3.002   3.465 -0.6479 -0.4085 -0.5202
  484HOH      O 1472   2.663   0.694   0.783  0.0310 -0.2568  0.5975
  484HOH     H1 1473   2.755   0.718   0.793  0.2787 -0.8358 -0.1238
  484HOH     H2 1474   2.653   0.614   0.836  0.2329 -0.8110 -0.1726
  485HOH      O 1475   1.076   3.251   4.024  0.0949  0.6308 -0.0260
  485HOH     H1 1476   1.150   3.202   4.061 -0.4230 -0.7375 -0.6619
  485HOH     H2 1477   1.016   3.264   4.098 -0.0529 -0.3416  0.0529
  486HOH      O 1478   0.510   3.758   3.321  0.2065  0.0555 -0.4135
  486HOH     H1 1479   0.519   3.728   3.231 -0.3268 -0.3683 -0.3353
  486HOH     H2 1480   0.538   3.850   3.319  1.7467 -0.3639 -0.6821
  487HOH      O 1481   3.525   0.591   1.986  0.1167 -0.6190  0.1570
  487HOH     H1 1482   3.586   0.575   1.914  0.7351  0.7519  0.2998
  487HOH     H2 1483   3.573   0.648   2.047 -1.3333  0.7721  0.1613
  488HOH      O 1484   1.597   0.145   2.172  0.6146  0.2740 -0.0246
  488HOH     H1 1485   1.516   0.102   2.197  0.4017  0.2853 -0.6609
  488HOH     H2 1486   1.648   0.077   2.127  0.4846  0.5464 -0.5992
  489HOH      O 1487   2.163   0.089   2.158 -0.3072 -0.2523 -0.2262
  489HOH     H1 1488   2.118   0.090   2.074  0.3146 -0.2316 -0.5762
  489HOH     H2 1489   2.184  -0.003   2.173 -1.0601 -0.3586  0.2826
  490HOH      O 1490   0.471   2.721   3.558  0.7447  0.0673  0.3287
  490HOH     H1 1491   0.566   2.721   3.550  0.8046  1.4043  0.4511
  490HOH     H2 1492   0.448   2.814   3.566 -0.6028 -0.1845 -0.0375
  491HOH      O 1493   0.254   2.119   3.666  0.1591 -0.1464 -0.0864
  491HOH     H1 1494   0.255   2.085   3.755  1.3856 -0.1243 -0.0601
  491HOH     H2 1495   0.343   2.151   3.651 -0.5363  1.8772 -0.5688
  492HOH      O 1496   2.290   2.919   2.826  0.4686  0.2359  0.0074
  492HOH     H1 1497   2.196   2.902   2.831  0.2327  1.1365 -0.7297
  492HOH     H2 1498   2.305   2.944   2.735  1.5837 -0.6352 -0.0929
  493HOH      O 1499   1.034   4.087   0.925  0.2600  0.4508 -0.4078
  493HOH     H1 1500   1.111   4.043   0.961 -0.1995  0.6443  0.9342
  493HOH     H2 1501   1.070   4.152   0.864  1.1515  0.4348  0.0679
  494HOH      O 1502   1.898   2.598   0.111  0.0429 -0.2882 -0.5989
  494HOH     H1 1503   1.960   2.530   0.138  1.3581  0.9836 -0.1748
  494HOH     H2 1504   1.819   2.580   0.162  1.0822 -0.2934  1.1477
  495HOH      O 1505   2.279   4.159   3.535  0.1043  0.2154 -0.0563
  495HOH     H1 1506   2.312   4.074   3.564 -0.6100  0.0710  0.3882
  495HOH     H2 1507   2.352   4.219   3.548  0.2820 -0.1303  0.6664
  496HOH      O 1508   3.212   2.311   0.515 -0.0772 -0.5918 -0.4456
  496HOH     H1 1509   3.169   2.353   0.589 -0.9651 -1.4633 -0.4162
  496HOH     H2 1510   3.208   2.375   0.444 -0.0248 -0.0883 -0.0048
  497HOH      O 1511   3.887   4.038   1.726  0.0453  0.1000 -0.2836
  497HOH     H1 1512   3.923   4.006   1.643 -0.1578 -0.8939 -0.0141
  497HOH     H2 1513   3.946   4.110   1.751  0.9085 -0.4579 -0.6228
  498HOH      O 1514   3.195   3.090   2.495 -0.3697  0.1417 -0.1548
  498HOH     H1 1515   3.266   3.145   2.462 -0.4800 -0.0903 -0.8224
  498HOH     H2 1516   3.117   3.121   2.448 -0.3620 -0.8276 -0.8847
  499HOH      O 1517   4.037   1.598   3.584  0.4172  0.3622  0.1016
  499HOH     H1 1518   4.014   1.637   3.668 -0.6350 -0.5879  0.3061
  499HOH     H2 1519   4.008   1.662   3.519 -0.7494  0.2267  0.4347
  500HOH      O 1520   3.401   1.554   3.054 -0.0937  0.4138  0.6165
  500HOH     H1 1521   3.474   1.506   3.093 -0.4441  0.5027  1.4308
  500HOH     H2 1522   3.401   1.528   2.962  1.4875  1.0722  0.3763
  501HOH      O 1523   1.765   2.353   1.557 -1.0230 -0.1371  0.4670
  501HOH     H1 1524   1.715   2.306   1.489 -0.0701 -1.2482  0.4715
  501HOH     H2 1525   1.810   2.283   1.606  1.1425  0.7683 -0.0132
  502HOH      O 1526   2.191   3.892   1.852  0.3565 -0.7447 -0.4495
  502HOH     H1 1527   2.186   3.940   1.770  0.6501 -1.0522 -0.6486
  502HOH     H2 1528   2.262   3.829   1.840  1.2994  0.0599  0.4975
  503HOH      O 1529   0.678   2.767   3.172  0.6536 -1.0079 -0.4965
  503HOH     H1 1530   0.723   2.851   3.163 -0.7007 -0.1337  0.3294
  503HOH     H2 1531   0.653   2.743   3.082 -0.9179  0.6868 -0.6139
  504HOH      O 1532   2.821   1.717   1.177  0.3703  0.5959  0.2489
  504HOH     H1 1533   2.840   1.765   1.096 -0.2332  1.2008  0.4439
  504HOH     H2 1534   2.905   1.709   1.220  0.8999 -0.6400 -0.8820
  505HOH      O 1535   1.015   0.946   3.395  0.4205 -0.0983 -0.6404
  505HOH     H1 1536   1.040   0.935   3.487  1.0438 -1.0034 -0.8970
  505HOH     H2 1537   1.061   0.876   3.349 -0.1593  0.1235 -1.6017
  506HOH      O 1538   2.251   1.520   0.345 -0.5092 -0.4114 -0.3366
  506HOH     H1 1539   2.203   1.599   0.370 -0.8839 -0.9414  0.7718
  506HOH     H2 1540   2.253   1.522   0.249 -0.2500  1.0668 -0.3402
  507HOH      O 1541   0.951   1.147   0.192 -0.1822 -0.3373 -0.4950
  507HOH     H1 1542   1.011   1.146   0.266  0.0053 -0.2910 -0.6459
  507HOH     H2 1543   0.954   1.058   0.158 -1.1097 -0.6792  0.2189
  508HOH      O 1544   2.842   3.498   2.487 -0.6337  0.3011 -0.3030
  508HOH     H1 1545   2.827   3.542   2.403  0.1615  1.0095 -0.0902
  508HOH     H2 1546   2.936   3.486   2.492 -0.6304  0.5592  0.6269
  509HOH      O 1547   1.346   0.609   2.409 -0.0991 -1.0625  0.1020
  509HOH     H1 1548   1.374   0.616   2.501  0.3722 -1.4393 -0.0055
  509HOH     H2 1549   1.408   0.548   2.370  0.9432  0.4958 -0.9391
  510HOH      O 1550   2.325   1.629   1.399 -0.6770 -0.0526 -0.3761
  510HOH     H1 1551   2.244   1.587   1.429 -0.5241 -0.3878 -0.4234
  510HOH     H2 1552   2.298   1.718   1.376 -0.8189  0.2011  0.6627
  511HOH      O 1553   0.419   2.446   1.737  0.0451  0.1136 -0.1776
  511HOH     H1 1554   0.425   2.398   1.819 -0.3184 -0.2328 -0.3477
  511HOH     H2 1555   0.448   2.384   1.670  1.1018  0.6308 -0.2480
  512HOH      O 1556   0.468   1.740   0.062  0.0022 -0.3180 -0.0052
  512HOH     H1 1557   0.542   1.786   0.102  0.1898 -1.2683  0.8160
  512HOH     H2 1558   0.488   1.648   0.075 -0.7101 -0.6398 -0.9475
  513HOH      O 1559   1.724   3.790   2.931  0.2567  0.2818  0.3718
  513HOH     H1 1560   1.654   3.730   2.956  0.4543 -0.3081 -0.3924
  513HOH     H2 1561   1.780   3.796   3.008  0.9127 -1.5510  0.1311
  514HOH      O 1562   3.128   0.334   0.783 -0.3602  0.1059 -0.6293
  514HOH     H1 1563   3.086   0.395   0.843  0.1163  0.5945 -0.7849
  514HOH     H2 1564   3.216   0.323   0.817 -0.3312 -0.2278 -0.8040
  515HOH      O 1565   3.447   0.082   1.808 -0.0087  0.0838 -0.2106
  515HOH     H1 1566   3.358   0.049   1.794  0.0249  0.1091 -0.4981
  515HOH     H2 1567   3.435   0.165   1.854 -0.1446  0.1754 -0.4082
  516HOH      O 1568   1.537   0.855   1.428  0.7569 -0.1531 -0.4162
  516HOH     H1 1569   1.498   0.913   1.362 -0.9502  0.4869  0.9774
  516HOH     H2 1570   1.630   0.855   1.408  0.4262  0.4545 -2.4254
  517HOH      O 1571   3.927   2.259   1.292 -0.0443 -0.2181  1.0134
  517HOH     H1 1572   3.966   2.172   1.290 -0.1965 -0.2825  0.2750
  517HOH     H2 1573   3.959   2.302   1.213 -0.3631  0.2216  1.1127
  518HOH      O 1574   0.117   3.764   0.345  0.3284 -0.4669 -0.6534
  518HOH     H1 1575   0.072   3.714   0.414 -0.4813  0.3163 -0.5895
  518HOH     H2 1576   0.099   3.715   0.265  0.2454 -0.7224 -0.4827
  519HOH      O 1577   1.199   3.311   1.124  0.0515  0.1285  0.1182
  519HOH     H1 1578   1.190   3.216   1.117  0.6963  0.0587  0.1769
  519HOH     H2 1579   1.122   3.338   1.174  0.3440 -0.4810  0.9566
  520HOH      O 1580   2.229   1.628   0.060 -0.0340 -0.0533  0.7158
  520HOH     H1 1581   2.213   1.537   0.034  2.1329 -0.3222 -0.1258
  520HOH     H2 1582   2.153   1.676   0.025 -0.4194 -1.3148 -0.3822
  521HOH      O 1583   4.021   1.813   4.087  0.3650  0.1639  0.0407
  521HOH     H1 1584   4.091   1.845   4.143  0.0472  1.4766 -0.2536
  521HOH     H2 1585   4.061   1.808   4.000 -0.0776  1.8271 -0.3199
  522HOH      O 1586   0.759   0.962   1.882 -0.0143 -0.0429  0.0532
  522HOH     H1 1587   0.747   0.928   1.793  0.6010  1.0208 -0.4791
  522HOH     H2 1588   0.680   0.935   1.929 -0.1533 -1.0165 -0.6722
  523HOH      O 1589   3.571   1.471   1.098 -0.1682 -0.8651  0.5353
  523HOH     H1 1590   3.610   1.493   1.014 -1.8639  1.2901  0.1202
  523HOH     H2 1591   3.502   1.409   1.077 -0.9552  0.0856  0.1503
  524HOH      O 1592   0.122   0.500   0.998 -0.1075 -0.4588 -1.2410
  524HOH     H1 1593   0.193   0.436   0.998  0.2129 -0.1223 -0.6393
  524HOH     H2 1594   0.049   0.454   1.040  0.3238 -0.2476 -0.1893
  525HOH      O 1595   1.137  -0.003   2.825  0.1654 -0.2567  0.1228
  525HOH     H1 1596   1.201   0.055   2.865 -0.9933  0.1408  1.5612
  525HOH     H2 1597   1.063   0.053   2.804 -0.2564 -0.9144 -0.2210
  526HOH      O 1598   0.871   0.887   0.075  0.4607  0.0290  0.3398
  526HOH     H1 1599   0.875   0.914  -0.017  1.1952 -1.3708 -0.1002
  526HOH     H2 1600   0.787   0.921   0.106  0.5978  1.3153 -0.5630
  527HOH      O 1601   0.745   2.606   1.877  0.4472 -0.1458 -0.2876
  527HOH     H1 1602   0.837   2.625   1.896  0.3052  0.2501  0.0176
  527HOH     H2 1603   0.715   2.553   1.951  0.1310  0.6672  0.1819
  528HOH      O 1604   2.821   1.876   1.856  0.0271 -0.4878  0.0845
  528HOH     H1 1605   2.751   1.812   1.868 -0.5294 -0.1694 -1.1130
  528HOH     H2 1606   2.860   1.854   1.771 -0.0099  0.5602 -0.2397
  529HOH      O 1607   1.640   2.589   2.703  0.0369 -0.0222  0.1028
  529HOH     H1 1608   1.673   2.654   2.640  1.1239  0.7766  1.3844
  529HOH     H2 1609   1.575   2.540   2.654 -0.3070  1.5381 -1.1907
  530HOH      O 1610   1.544   1.442   3.729  0.3468  0.1192 -0.5101
  530HOH     H1 1611   1.505   1.441   3.817  0.6246  0.0705 -0.3860
  530HOH     H2 1612   1.621   1.498   3.738  0.0709  0.5692 -0.8574
  531HOH      O 1613   0.707   0.709   3.043  0.1104 -0.3970  0.4508
  531HOH     H1 1614   0.646   0.671   3.106 -1.6476  1.8459  0.3635
  531HOH     H2 1615   0.667   0.694   2.958  0.3023  0.0683  0.2686
  532HOH      O 1616   3.298   1.928   2.867 -0.4097 -0.1261  0.2333
  532HOH     H1 1617   3.318   1.963   2.954 -0.9787  0.6463  0.0740
  532HOH     H2 1618   3.246   1.996   2.824 -2.4426 -1.4893  0.2290
  533HOH      O 1619   4.141   3.111   2.595  0.0083  0.2682  0.1074
  533HOH     H1 1620   4.068   3.159   2.636 -0.1886  0.0254  0.0467
  533HOH     H2 1621   4.112   3.094   2.506  0.0561 -0.0034  0.1416
  534HOH      O 1622   3.388   0.732   0.540 -0.1699 -0.2673 -0.2836
  534HOH     H1 1623   3.403   0.639   0.557 -0.2805 -0.1781  0.3649
  534HOH     H2 1624   3.377   0.738   0.445  0.9435 -0.7607 -0.4812
  535HOH      O 1625   0.933   3.436   2.992  0.4040  0.3898 -0.7237
  535HOH     H1 1626   0.853   3.402   3.031  1.2569  0.0928  0.9729
  535HOH     H2 1627   0.904   3.506   2.934 -1.0520  0.8531  0.4348
  536HOH      O 1628   0.601   1.804   2.126 -0.6155 -0.3096  0.0807
  536HOH     H1 1629   0.676   1.815   2.184  0.0463  0.2674 -0.8112
  536HOH     H2 1630   0.614   1.719   2.084 -0.2799 -0.0774 -0.2957
  537HOH      O 1631   1.125   2.872   3.785  0.0841  1.0382  0.1264
  537HOH     H1 1632   1.202   2.918   3.751  0.0860  1.8043  1.0672
  537HOH     H2 1633   1.072   2.853   3.708  0.6698  1.5323 -0.4230
  538HOH      O 1634   1.505   2.733   3.710  0.2370 -0.6336  0.0967
  538HOH     H1 1635   1.492   2.779   3.627  0.1734 -1.2297 -0.2332
  538HOH     H2 1636   1.559   2.792   3.762 -1.5997  0.8260  0.5533
  539HOH      O 1637   2.567   2.678   4.064  0.2972 -0.5882 -0.4298
  539HOH     H1 1638   2.564   2.770   4.038 -0.8619 -0.8130 -1.2630
  539HOH     H2 1639   2.579   2.631   3.981 -0.2583 -1.2267 -0.1606
  540HOH      O 1640   1.036   3.163   2.528  0.4042  0.2895  0.4003
  540HOH     H1 1641   1.085   3.116   2.596 -0.0533  0.2208  0.6945
  540HOH     H2 1642   1.093   3.236   2.504  1.1506 -0.4260 -0.1002
  541HOH      O 1643   0.721   3.113   2.969  0.4490 -0.0259 -0.2771
  541HOH     H1 1644   0.791   3.105   2.904  0.7592  0.2333  0.0148
  541HOH     H2 1645   0.653   3.165   2.924  0.2748 -0.5827 -0.6859
  542HOH      O 1646   1.218   3.592   2.396  0.5543  0.8349  0.2593
  542HOH     H1 1647   1.220   3.503   2.432  0.1318  0.5389 -0.4230
  542HOH     H2 1648   1.289   3.594   2.332 -0.3277  0.5015 -0.7817
  543HOH      O 1649   3.703   0.758   2.671 -0.2224 -0.2415 -0.0421
  543HOH     H1 1650   3.765   0.738   2.602  0.1083  1.1693 -0.2175
  543HOH     H2 1651   3.754   0.806   2.737 -0.7437 -0.6731  0.7097
  544HOH      O 1652   3.861   3.997   2.559 -0.0012  0.1997  0.5381
  544HOH     H1 1653   3.788   3.994   2.621 -1.2733 -0.1241 -0.8587
  544HOH     H2 1654   3.887   3.906   2.549 -0.5518  0.0983 -0.1612
  545HOH      O 1655   2.502   2.912   3.269  0.1568 -0.3329 -0.3780
  545HOH     H1 1656   2.551   2.955   3.199  0.5581 -0.6755 -0.3157
  545HOH     H2 1657   2.544   2.942   3.349 -0.0407 -0.2651 -0.2975
  546HOH      O 1658   0.689   2.663   1.403  0.1822  0.3081  0.2944
  546HOH     H1 1659   0.598   2.661   1.374  0.4500  0.0002 -0.6095
  546HOH     H2 1660   0.684   2.661   1.498 -0.7440 -0.1463  0.2615
  547HOH      O 1661   1.894   0.772   0.600 -0.5321  0.4879  0.0284
  547HOH     H1 1662   1.925   0.847   0.651  0.4298 -0.8308  1.5777
  547HOH     H2 1663   1.828   0.731   0.655  0.4228 -0.9099  0.2533
  548HOH      O 1664   3.113   0.516   2.823  0.7416 -0.3566 -0.8605
  548HOH     H1 1665   3.020   0.511   2.802  0.7360  0.3904 -1.0629
  548HOH     H2 1666   3.131   0.609   2.833  1.4464 -0.4949 -0.7089
  549HOH      O 1667   2.302   3.347   3.518 -0.4913 -0.5700  0.5289
  549HOH     H1 1668   2.335   3.264   3.552 -1.1382 -0.8054  0.6005
  549HOH     H2 1669   2.213   3.328   3.489 -0.9381  0.2588  1.2542
  550HOH      O 1670   0.970   0.208   0.160  0.2532  0.1990  0.2346
  550HOH     H1 1671   0.957   0.218   0.255  1.1339  0.2103  0.3700
  550HOH     H2 1672   1.035   0.138   0.152 -0.6614 -0.6227 -0.4223
  551HOH      O 1673   1.984   1.432   0.439 -0.0073 -0.2413  0.1007
  551HOH     H1 1674   1.921   1.396   0.377 -0.5752  0.7701  0.0465
  551HOH     H2 1675   2.051   1.473   0.385 -0.3392  0.3669  0.1299
  552HOH      O 1676   2.886   1.686   3.631 -0.5103 -0.3508  0.1957
  552HOH     H1 1677   2.950   1.694   3.560 -0.1025 -1.5057  0.3997
  552HOH     H2 1678   2.860   1.777   3.649  1.2990  0.2363  0.3152
  553HOH      O 1679   4.128   1.800   3.829 -0.3564  0.5021  0.3319
  553HOH     H1 1680   4.215   1.826   3.800  0.0540 -0.7359  0.3200
  553HOH     H2 1681   4.068   1.846   3.770  0.2613  1.4483  0.3974
  554HOH      O 1682   0.370   3.879   1.775  0.5485  0.3634  0.1905
  554HOH     H1 1683   0.290   3.908   1.731  0.5022 -1.0807 -0.7967
  554HOH     H2 1684   0.441   3.919   1.725  0.4672  0.2327 -0.0304
  555HOH      O 1685   2.947   3.763   0.638 -0.0545  0.7500 -0.2789
  555HOH     H1 1686   2.883   3.783   0.569  0.5569 -0.7858 -1.4083
  555HOH     H2 1687   2.901   3.701   0.695  0.0141  0.5845 -0.3990
  556HOH      O 1688   0.577   0.872   3.860  0.1528  0.0274  0.0755
  556HOH     H1 1689   0.549   0.782   3.873 -0.2849  0.2891  1.2180
  556HOH     H2 1690   0.546   0.918   3.938  0.7465  1.0791 -0.2672
  557HOH      O 1691   1.266   2.933   2.672  0.5702 -0.1416 -0.4391
  557HOH     H1 1692   1.184   2.889   2.695  0.8333 -0.7544 -0.6246
  557HOH     H2 1693   1.256   3.022   2.705 -0.4840  0.0429 -1.1596
  558HOH      O 1694   2.201   3.987   0.732  0.3970  0.1617  0.2764
  558HOH     H1 1695   2.185   4.055   0.798  0.6862  0.4633  0.0448
  558HOH     H2 1696   2.266   3.930   0.772  0.6170  0.3783  0.2291
  559HOH      O 1697   2.882   4.127   3.877 -0.4737 -0.1254  0.2777
  559HOH     H1 1698   2.966   4.149   3.918 -0.1063  1.6778 -1.1529
  559HOH     H2 1699   2.905   4.066   3.806 -0.2685  0.5487 -0.2641
  560HOH      O 1700   0.283   1.780   4.031 -0.3266 -0.1615 -0.0735
  560HOH     H1 1701   0.353   1.757   4.091 -1.2744  1.1060  1.7123
  560HOH     H2 1702   0.229   1.701   4.025 -0.1542 -0.3501  0.6930
  561HOH      O 1703   1.848   3.141   1.356 -0.0410  0.3020 -0.4803
  561HOH     H1 1704   1.762   3.135   1.314 -0.0178  0.6819 -0.5936
  561HOH     H2 1705   1.910   3.126   1.284  0.0063 -1.0687 -0.2206
  562HOH      O 1706   2.565   3.429   3.958 -0.3835  0.4867  0.1763
  562HOH     H1 1707   2.472   3.447   3.973 -0.3722  0.5677  0.1517
  562HOH     H2 1708   2.609   3.467   4.035 -0.5444 -1.5170  1.3960
  563HOH      O 1709   3.398   2.270   3.937  0.6287  0.4483 -0.3937
  563HOH     H1 1710   3.433   2.357   3.920  2.2547 -0.2539 -1.0393
  563HOH     H2 1711   3.344   2.250   3.861  1.1583  0.5035 -0.8018
  564HOH      O 1712   1.077   2.682   2.148  0.0808  0.3713  0.4085
  564HOH     H1 1713   1.163   2.713   2.175  0.2019 -0.1103  0.6058
  564HOH     H2 1714   1.067   2.712   2.058  0.4731  0.3898  0.3699
  565HOH      O 1715   3.848   1.054   0.262 -0.0894  0.6140 -0.8227
  565HOH     H1 1716   3.884   1.019   0.343 -1.0686  0.4911 -0.4146
  565HOH     H2 1717   3.922   1.052   0.200  0.6216  0.5103 -0.0113
  566HOH      O 1718   2.065   2.252   1.391 -0.0767 -0.1998  0.0032
  566HOH     H1 1719   2.076   2.318   1.322 -0.7864 -0.2470 -0.1769
  566HOH     H2 1720   2.143   2.261   1.446 -0.1872  0.8429  0.0283
  567HOH      O 1721   0.341   0.986   1.070 -0.5227  0.2350 -0.0660
  567HOH     H1 1722   0.327   1.048   0.998 -0.0730  0.3619 -0.0526
  567HOH     H2 1723   0.292   0.908   1.044  0.3224 -0.0508 -0.9512
  568HOH      O 1724   2.757   0.742   2.107 -0.3065 -0.1505  0.2872
  568HOH     H1 1725   2.735   0.806   2.039 -0.0217  0.2166  0.5306
  568HOH     H2 1726   2.768   0.659   2.060 -0.0450  0.1125 -0.1206
  569HOH      O 1727   3.774   3.981   3.711 -0.1456  0.3573 -0.2064
  569HOH     H1 1728   3.784   3.908   3.649 -0.8336  0.0845 -0.0185
  569HOH     H2 1729   3.840   4.044   3.684 -0.7849  0.5162 -1.5955
  570HOH      O 1730   3.714   2.193   1.941  0.4659 -0.6673  0.5287
  570HOH     H1 1731   3.741   2.279   1.971 -0.1211  0.0188 -0.7646
  570HOH     H2 1732   3.622   2.203   1.916  0.5246 -1.5186 -0.1534
  571HOH      O 1733   1.318   2.991   0.544 -0.2075 -0.2421 -0.6064
  571HOH     H1 1734   1.411   2.973   0.552 -0.2432 -0.1069  0.3360
  571HOH     H2 1735   1.276   2.904   0.549 -0.1441 -0.2771 -0.6963
  572HOH      O 1736   0.988   0.271   1.053 -0.2174  0.0564  0.2134
  572HOH     H1 1737   0.989   0.222   0.971  0.1361  0.0875  0.1966
  572HOH     H2 1738   1.014   0.360   1.029  0.0798  0.0184  0.3863
  573HOH      O 1739   2.804   2.357   1.500  0.0817  0.8665 -0.4681
  573HOH     H1 1740   2.721   2.314   1.518  0.4718  0.1400 -0.3077
  573HOH     H2 1741   2.821   2.409   1.578  0.1441  0.3912 -0.1534
  574HOH      O 1742   2.393   1.776   3.483  0.0810  0.6645 -0.3849
  574HOH     H1 1743   2.345   1.843   3.531 -0.6010  0.5773 -0.9138
  574HOH     H2 1744   2.352   1.693   3.509  1.0288  0.4122  0.3968
  575HOH      O 1745   0.706   3.415   3.150  0.6296 -0.4141  0.2499
  575HOH     H1 1746   0.749   3.453   3.227  0.0315  0.6849  0.0827
  575HOH     H2 1747   0.628   3.371   3.186 -0.1996  0.9360  0.2526
  576HOH      O 1748   3.480   3.837   0.803 -0.0869  0.1904  0.4662
  576HOH     H1 1749   3.514   3.750   0.783  0.1704  0.1763  0.9346
  576HOH     H2 1750   3.481   3.883   0.719  0.5287 -0.0010  0.3607
  577HOH      O 1751   1.617   2.049   0.443 -0.2453 -0.3639 -0.3663
  577HOH     H1 1752   1.680   2.067   0.373  0.6815  0.0849  0.5234
  577HOH     H2 1753   1.624   1.955   0.458 -0.3255 -0.4352 -0.7524
  578HOH      O 1754   4.113   2.140   2.859  0.0583  0.5438  0.2658
  578HOH     H1 1755   4.050   2.076   2.824  1.0807  0.0008 -0.7224
  578HOH     H2 1756   4.110   2.126   2.953  1.2544 -2.1399  0.1020
  579HOH      O 1757   0.386   0.087   0.198  0.1930  0.3367 -0.0836
  579HOH     H1 1758   0.332   0.095   0.119  0.0890 -0.3808 -0.0960
  579HOH     H2 1759   0.431   0.003   0.188  0.8854  0.6520  0.1999
  580HOH      O 1760   1.594   3.906   2.510  0.7036 -0.3380  0.4935
  580HOH     H1 1761   1.508   3.944   2.530  0.5788 -0.2610 -0.1489
  580HOH     H2 1762   1.651   3.938   2.580  0.4967  0.6501  0.2438
  581HOH      O 1763   3.563   0.794   1.608 -0.0731 -0.1604  0.6822
  581HOH     H1 1764   3.596   0.705   1.613  1.2098  0.2990  1.1877
  581HOH     H2 1765   3.476   0.790   1.649 -0.5304 -1.3368 -0.2808
  582HOH      O 1766   1.413   4.069   3.645 -0.6069 -0.5073  0.1332
  582HOH     H1 1767   1.417   3.995   3.706 -0.8421 -0.3574  0.3368
  582HOH     H2 1768   1.468   4.043   3.572 -0.6127 -0.8464  0.2450
  583HOH      O 1769   4.046   3.145   0.789 -0.3814 -0.2972 -0.1510
  583HOH     H1 1770   4.033   3.187   0.704 -0.6705 -0.3778 -0.1468
  583HOH     H2 1771   3.965   3.099   0.806 -0.1769 -0.6139 -0.0142
  584HOH      O 1772   3.938   1.771   1.602  0.2126 -0.1272  0.3473
  584HOH     H1 1773   3.897   1.846   1.559  0.3687 -0.3018 -0.1157
  584HOH     H2 1774   4.026   1.802   1.624  0.3947 -0.2743 -0.1482
  585HOH      O 1775   1.898   0.622   0.290 -0.2803  0.2008  0.3305
  585HOH     H1 1776   1.836   0.576   0.234  0.2525 -0.6236  0.3828
  585HOH     H2 1777   1.973   0.563   0.295  1.4388  1.9264 -1.3741
  586HOH      O 1778   0.490   0.145   2.163 -0.0704  0.1037  0.0263
  586HOH     H1 1779   0.543   0.065   2.165 -0.9501 -0.5070  0.0819
  586HOH     H2 1780   0.402   0.115   2.140 -0.2509  1.1692 -0.8722
  587HOH      O 1781   3.459   2.642   0.221 -0.0928 -0.4265  0.5912
  587HOH     H1 1782   3.494   2.594   0.146  1.0911  0.7877  0.2897
  587HOH     H2 1783   3.499   2.599   0.297  0.8624 -0.0332  0.3360
  588HOH      O 1784   3.506   3.417   4.146 -0.2066 -0.6648  0.6964
  588HOH     H1 1785   3.575   3.353   4.130  0.3449  0.0616 -0.0301
  588HOH     H2 1786   3.431   3.385   4.096  0.4001 -0.2437 -0.5705
  589HOH      O 1787   0.410   2.184   2.704  0.0957 -0.7602 -0.1615
  589HOH     H1 1788   0.493   2.164   2.748  0.1230 -0.8660 -0.2591
  589HOH     H2 1789   0.344   2.140   2.756 -0.0192  0.1492  0.5017
  590HOH      O 1790   1.945   0.908   0.866 -0.3288 -0.1486 -0.2514
  590HOH     H1 1791   1.874   0.964   0.899  0.5046  0.3372  0.8602
  590HOH     H2 1792   1.951   0.838   0.931 -0.0961 -0.4573 -0.6009
  591HOH      O 1793   0.829   3.991   1.044  0.2897  0.2017 -0.6278
  591HOH     H1 1794   0.913   4.026   1.015 -0.0075  0.8479 -0.7445
  591HOH     H2 1795   0.821   3.907   0.999  0.5057  0.5096 -1.2617
  592HOH      O 1796   2.885   2.476   0.851 -0.4369 -0.3698  0.3720
  592HOH     H1 1797   2.850   2.402   0.900 -1.1670 -0.0470  0.3737
  592HOH     H2 1798   2.926   2.532   0.917  1.1782 -1.2750  0.2511
  593HOH      O 1799   2.394   2.036   3.119  0.5086  0.2797  0.0320
  593HOH     H1 1800   2.420   2.126   3.140 -0.0000  0.4620 -0.0761
  593HOH     H2 1801   2.439   2.017   3.037  1.7216 -0.0799  0.7416
  594HOH      O 1802   3.167   2.910   4.125  0.4019  0.0059  0.5008
  594HOH     H1 1803   3.254   2.885   4.094 -0.1620 -1.3963 -0.1374
  594HOH     H2 1804   3.162   2.872   4.213  0.0377 -0.9904  0.0699
  595HOH      O 1805   2.707   2.537   3.435  0.0177  0.0168 -0.4152
  595HOH     H1 1806   2.704   2.619   3.485 -0.3778 -0.2632  0.0358
  595HOH     H2 1807   2.651   2.553   3.359 -0.2476  0.0854 -0.2052
  596HOH      O 1808   0.598   0.383   0.520  0.1454 -0.3092  0.2445
  596HOH     H1 1809   0.516   0.336   0.532 -0.4613  0.7723  0.5587
  596HOH     H2 1810   0.664   0.326   0.560 -0.6854 -0.4810  1.4855
  597HOH      O 1811   1.938   2.662   3.098 -0.2585 -0.1430  0.5628
  597HOH     H1 1812   1.929   2.682   3.191  1.3860  0.3229  0.6768
  597HOH     H2 1813   1.958   2.568   3.096  1.2056  0.1241  0.8562
  598HOH      O 1814   0.335   2.843   3.151  0.3060  0.3952 -0.0743
  598HOH     H1 1815   0.314   2.760   3.193 -0.4158  1.0475  0.9634
  598HOH     H2 1816   0.302   2.834   3.062 -0.9399 -0.0076  0.3829
  599HOH      O 1817   3.125   1.701   1.480  0.5184  0.1311  0.7014
  599HOH     H1 1818   3.118   1.769   1.414  0.4383 -0.0258  0.5493
  599HOH     H2 1819   3.098   1.621   1.436  0.7551 -0.0271  0.8358
  600HOH      O 1820   0.122   1.459   4.169 -0.7060  0.1830  0.3161
  600HOH     H1 1821   0.048   1.515   4.192  0.2089  1.3955  0.5055
  600HOH     H2 1822   0.130   1.468   4.074 -0.7187  0.1592  0.3128
  601HOH      O 1823   0.292   1.228   3.528 -0.5285 -0.0798 -0.1309
  601HOH     H1 1824   0.264   1.160   3.466  0.0856 -0.0655 -0.4412
  601HOH     H2 1825   0.339   1.291   3.473  0.3988 -0.2746  0.4032
  602HOH      O 1826   4.057   0.962   3.736 -1.1463 -0.3743 -0.0068
  602HOH     H1 1827   4.018   0.880   3.706  0.7886 -1.3538 -0.1079
  602HOH     H2 1828   4.095   1.001   3.657  0.0625 -0.6812  0.3818
  603HOH      O 1829   1.533   1.492   1.980  0.1280  0.2575 -0.0086
  603HOH     H1 1830   1.627   1.509   1.986  0.2855  0.1302 -1.4609
  603HOH     H2 1831   1.527   1.410   1.931 -0.7472  0.1077  0.3123
  604HOH      O 1832   0.560   0.104   1.669 -0.3219  0.2618 -0.4227
  604HOH     H1 1833   0.578   0.148   1.586 -0.7993  0.5918 -0.3562
  604HOH     H2 1834   0.475   0.138   1.697 -0.5290 -0.4130 -0.1759
  605HOH      O 1835   0.044   0.826   0.343 -0.1427  0.0630 -0.0411
  605HOH     H1 1836   0.092   0.858   0.267  0.9797 -0.4246  0.4180
  605HOH     H2 1837   0.070   0.884   0.414  0.5626 -0.7597  0.4178
  606HOH      O 1838   0.638   2.807   2.857 -0.1278 -1.2525  0.2896
  606HOH     H1 1839   0.642   2.826   2.764 -0.4173  1.5816  0.6759
  606HOH     H2 1840   0.727   2.783   2.881  0.2655 -0.6496 -0.5070
  607HOH      O 1841   1.607   4.113   0.929 -0.3810  0.4228 -0.5526
  607HOH     H1 1842   1.602   4.019   0.945 -0.4140  0.2784 -1.3430
  607HOH     H2 1843   1.517   4.141   0.916 -0.4620  0.7393  0.4982
  608HOH      O 1844   0.468   4.037   3.900  0.6243  0.3601  0.7536
  608HOH     H1 1845   0.493   4.050   3.808  0.0409  0.4346  0.6020
  608HOH     H2 1846   0.422   4.116   3.924 -0.0071 -0.0232  0.8409
  609HOH      O 1847   0.912   1.736   0.015  0.1809 -0.1189 -0.0242
  609HOH     H1 1848   0.955   1.814   0.048  0.8781 -0.8783  0.9966
  609HOH     H2 1849   0.835   1.725   0.070 -0.0958  0.0206 -0.3795
  610HOH      O 1850   2.905   1.374   2.954 -0.1030  0.1020  0.8162
  610HOH     H1 1851   2.857   1.452   2.928  0.0880  0.3020  1.0526
  610HOH     H2 1852   2.846   1.329   3.015 -0.4916 -0.2945  0.1636
  611HOH      O 1853   3.669   1.343   2.303  0.2262 -0.5429 -0.0797
  611HOH     H1 1854   3.639   1.434   2.308 -0.3431 -0.6640 -0.9581
  611HOH     H2 1855   3.751   1.343   2.353  0.5865  0.6018 -0.5901
  612HOH      O 1856   3.806   1.751   0.110 -0.3287  0.8456 -0.0623
  612HOH     H1 1857   3.859   1.743   0.190 -0.7022  0.7362  0.1824
  612HOH     H2 1858   3.865   1.789   0.046  0.3613 -0.2063 -0.1044
  613HOH      O 1859   0.979   2.343   1.270  0.6380  0.0966 -0.6501
  613HOH     H1 1860   0.905   2.352   1.211  0.4953  0.9100 -0.3747
  613HOH     H2 1861   0.944   2.297   1.346  0.3999  0.4695 -0.5254
  614HOH      O 1862   1.428   2.465   2.275  0.1930  0.4065 -0.7967
  614HOH     H1 1863   1.472   2.382   2.292  0.7188  0.8129 -0.0884
  614HOH     H2 1864   1.395   2.457   2.186 -0.9777 -1.0984 -0.3232
  615HOH      O 1865   3.999   2.513   3.696 -0.1258 -0.6424  0.2344
  615HOH     H1 1866   4.000   2.543   3.605 -1.3256 -1.7657 -0.2092
  615HOH     H2 1867   3.915   2.468   3.706 -1.0711  1.2092  2.5362
  616HOH      O 1868   3.759   3.922   2.854  0.4209 -0.3531 -0.2674
  616HOH     H1 1869   3.679   3.973   2.844  0.0783 -0.8017  0.1300
  616HOH     H2 1870   3.729   3.832   2.868  1.0043 -0.9071 -1.9979
  617HOH      O 1871   0.478   1.329   0.896  0.1967 -0.1337 -0.0042
  617HOH     H1 1872   0.494   1.332   0.991 -0.0929  1.2185  0.0363
  617HOH     H2 1873   0.545   1.385   0.858  0.0363 -0.3085 -0.5707
  618HOH      O 1874   3.467   2.738   1.851  0.1158 -0.2943 -0.7693
  618HOH     H1 1875   3.414   2.731   1.930  1.0566  0.8085  0.0358
  618HOH     H2 1876   3.544   2.683   1.868  0.5193  0.2673 -0.7130
  619HOH      O 1877   2.010   1.084   1.558 -0.2971  0.5676  0.3053
  619HOH     H1 1878   2.006   1.065   1.652 -0.9680 -0.2568  0.1332
  619HOH     H2 1879   1.922   1.068   1.526  0.1421 -0.1712 -0.6392
  620HOH      O 1880   0.803   2.544   0.603 -0.2518  0.5225 -0.5490
  620HOH     H1 1881   0.767   2.633   0.608  0.0206  0.6516 -0.8129
  620HOH     H2 1882   0.867   2.548   0.532 -0.2253  0.1163 -0.5526
  621HOH      O 1883   3.256   1.991   3.136 -0.3427 -0.2851  0.3751
  621HOH     H1 1884   3.171   2.033   3.146 -0.3473 -0.3290  0.5263
  621HOH     H2 1885   3.318   2.050   3.179 -0.3327 -0.3759  0.4868
  622HOH      O 1886   0.845   3.923   2.211  0.7154 -0.0794  0.3684
  622HOH     H1 1887   0.755   3.930   2.243  0.7591  0.2703  0.4238
  622HOH     H2 1888   0.887   3.863   2.272  0.7699  0.4965  0.9233
  623HOH      O 1889   2.802   3.800   1.563 -0.4590  0.4947 -0.3542
  623HOH     H1 1890   2.799   3.881   1.614  1.7373  0.9193 -0.7152
  623HOH     H2 1891   2.779   3.731   1.627  1.1194  1.1037  1.0288
  624HOH      O 1892   2.523   0.871   4.006 -0.6676 -0.0358 -0.1231
  624HOH     H1 1893   2.463   0.945   4.008 -0.0131  0.6138 -1.6737
  624HOH     H2 1894   2.513   0.834   3.919  0.3155 -0.6426 -0.0106
  625HOH      O 1895   2.643   2.415   3.106 -0.5554  0.2751  0.6882
  625HOH     H1 1896   2.564   2.374   3.140 -0.7758 -0.5234 -0.6355
  625HOH     H2 1897   2.652   2.381   3.017 -0.0175  2.1403 -0.0812
  626HOH      O 1898   0.878   0.364   1.281  0.0879 -0.3560  0.8588
  626HOH     H1 1899   0.916   0.324   1.203 -0.5412 -0.8324  0.7829
  626HOH     H2 1900   0.954   0.392   1.333  0.5369 -1.1558  0.6602
  627HOH      O 1901   3.854   0.268   1.061 -0.0824 -0.0265  1.0917
  627HOH     H1 1902   3.841   0.291   0.969  0.6675 -0.5543  0.8361
  627HOH     H2 1903   3.810   0.183   1.070  1.3860 -0.9020  0.7001
  628HOH      O 1904   2.426   2.157   1.945 -0.2774  0.7503  0.3433
  628HOH     H1 1905   2.350   2.179   1.998 -0.3251  0.4788  0.3894
  628HOH     H2 1906   2.499   2.203   1.986 -0.4831  1.3518  0.0566
  629HOH      O 1907   0.192   3.314   0.023  0.4759  0.1135 -0.1302
  629HOH     H1 1908   0.100   3.319   0.047  0.6118 -0.0549  0.4539
  629HOH     H2 1909   0.214   3.403  -0.004  0.1084  0.1190 -0.4321
  630HOH      O 1910   3.653   3.203   3.163  0.5833  0.1189 -0.0795
  630HOH     H1 1911   3.560   3.195   3.140  0.2045  0.5497  1.1341
  630HOH     H2 1912   3.672   3.296   3.150  0.7109  0.1191  0.1130
  631HOH      O 1913   0.698   3.690   3.531 -0.0428 -0.6422  0.1619
  631HOH     H1 1914   0.767   3.756   3.522 -0.1211 -0.5399  0.3155
  631HOH     H2 1915   0.635   3.711   3.462 -0.4832 -0.0506  0.7271
  632HOH      O 1916   0.255   1.558   2.802 -0.5708 -0.2530 -0.1451
  632HOH     H1 1917   0.241   1.645   2.838 -0.6455  0.2879 -1.3801
  632HOH     H2 1918   0.296   1.508   2.873 -0.1632  0.8945  0.4685
  633HOH      O 1919   0.436   0.614   3.635  0.2272 -0.3971  0.2697
  633HOH     H1 1920   0.481   0.570   3.562 -0.0067 -0.3077  0.0683
  633HOH     H2 1921   0.495   0.603   3.710  0.8458  0.1585 -0.1034
  634HOH      O 1922   3.350   1.873   2.158  0.1217 -0.1036  0.0587
  634HOH     H1 1923   3.305   1.846   2.238 -0.0755  0.5647  0.1854
  634HOH     H2 1924   3.292   1.847   2.088  0.3893 -0.8808  0.1061
  635HOH      O 1925   1.755   2.837   0.939  0.4584 -0.3190  0.0649
  635HOH     H1 1926   1.682   2.890   0.970 -0.0699 -0.6795 -0.5149
  635HOH     H2 1927   1.805   2.816   1.019  0.0468  0.0950  0.4417
  636HOH      O 1928   3.225   1.287   2.723 -0.1266  0.2544 -0.6597
  636HOH     H1 1929   3.134   1.301   2.697 -0.4142 -0.0757  0.1238
  636HOH     H2 1930   3.255   1.214   2.668 -1.0590 -1.1603  0.5600
  637HOH      O 1931   2.860   3.178   0.578 -0.1019 -0.0962 -0.4236
  637HOH     H1 1932   2.790   3.223   0.530  0.5757  0.7291 -0.6808
  637HOH     H2 1933   2.922   3.152   0.510  0.3606  0.1503 -0.1029
  638HOH      O 1934   2.568   3.695   2.939 -0.3114  0.4360  0.1563
  638HOH     H1 1935   2.598   3.717   3.028  0.2388 -0.4660  0.2201
  638HOH     H2 1936   2.538   3.604   2.946 -0.4059  0.4028 -0.5459
  639HOH      O 1937   0.748   3.051   1.327 -0.1675  0.7048  1.0467
  639HOH     H1 1938   0.820   2.987   1.326 -0.5668  0.2426  0.4731
  639HOH     H2 1939   0.734   3.071   1.419  0.0229  0.0214  1.2330
  640HOH      O 1940   1.316   1.478   0.071 -0.1934  0.2433 -0.4493
  640HOH     H1 1941   1.222   1.459   0.076 -0.5070  1.6442 -0.2855
  640HOH     H2 1942   1.321   1.569   0.043  1.0827  0.5896  0.6702
  641HOH      O 1943   3.255   0.384   2.622  0.2533  0.6362 -0.2637
  641HOH     H1 1944   3.228   0.416   2.708  0.5401  1.2905 -0.4017
  641HOH     H2 1945   3.231   0.454   2.561 -0.2435  0.0482 -0.7741
  642HOH      O 1946   2.529   2.120   2.884 -0.8616  0.3138  0.2285
  642HOH     H1 1947   2.561   2.205   2.854 -0.4874  0.1088  0.0320
  642HOH     H2 1948   2.555   2.059   2.815 -0.6343 -0.0480  0.6192
  643HOH      O 1949   3.088   1.547   0.728  0.2423 -0.5459 -0.4191
  643HOH     H1 1950   2.993   1.559   0.738  0.3628  0.1858  0.0132
  643HOH     H2 1951   3.101   1.453   0.741 -0.3406 -0.5392  0.4079
  644HOH      O 1952   0.306   1.249   0.286  0.0631  1.2825  0.2519
  644HOH     H1 1953   0.301   1.344   0.299 -1.6230  1.1406  1.3074
  644HOH     H2 1954   0.218   1.218   0.305  0.5364 -0.5130 -0.1277
  645HOH      O 1955   0.268   2.026   1.855  0.2042  0.3947 -0.2155
  645HOH     H1 1956   0.312   2.022   1.940 -0.0989  0.6760 -0.0433
  645HOH     H2 1957   0.181   2.060   1.874 -0.6985 -1.5732 -0.3040
  646HOH      O 1958   3.386   1.659   4.043 -0.5796  0.6527  0.3129
  646HOH     H1 1959   3.321   1.707   4.095 -0.9867 -0.5323  0.9824
  646HOH     H2 1960   3.345   1.574   4.026  0.1663  0.4519 -0.6695
  647HOH      O 1961   2.310   0.563   2.312  0.1108 -0.1230 -0.5100
  647HOH     H1 1962   2.318   0.478   2.269  1.1489 -0.5756  0.4504
  647HOH     H2 1963   2.343   0.548   2.401  0.7197  1.3615 -0.4136
  648HOH      O 1964   4.151   3.451   3.594  0.6364 -0.2439  0.3378
  648HOH     H1 1965   4.162   3.437   3.500  2.5424 -0.7473  0.5466
  648HOH     H2 1966   4.115   3.368   3.626 -1.2941  0.3530 -0.0078
  649HOH      O 1967   2.856   2.315   3.267  0.0936 -0.1606 -0.3851
  649HOH     H1 1968   2.769   2.355   3.266  0.2771  0.2437 -0.6276
  649HOH     H2 1969   2.914   2.384   3.299  0.5893  0.1706 -1.8376
  650HOH      O 1970   3.492   1.179   3.068  0.5776 -0.7708  0.1024
  650HOH     H1 1971   3.538   1.175   2.984  0.0444 -0.4956 -0.2191
  650HOH     H2 1972   3.411   1.131   3.053  0.0875 -0.0145  0.1842
  651HOH      O 1973   1.263   1.839   3.372  0.3221  0.1384 -0.0946
  651HOH     H1 1974   1.286   1.763   3.426  0.2257  0.5683  0.5766
  651HOH     H2 1975   1.244   1.802   3.286 -0.3145 -0.6709  0.3683
  652HOH      O 1976   1.621   2.258   1.364  0.2280  0.8185  0.2203
  652HOH     H1 1977   1.557   2.315   1.322  0.5372  0.7433 -0.3737
  652HOH     H2 1978   1.601   2.171   1.328  0.0510  0.6239  0.7718
  653HOH      O 1979   1.196   1.546   0.644 -0.2252 -0.1658  0.0165
  653HOH     H1 1980   1.257   1.618   0.654  0.3000 -0.6074  0.0828
  653HOH     H2 1981   1.164   1.529   0.733  0.2358 -0.5050  0.1227
  654HOH      O 1982   2.410   2.957   0.725  0.3493 -0.1580  0.2704
  654HOH     H1 1983   2.475   2.992   0.787  0.4666  0.6755 -0.2940
  654HOH     H2 1984   2.459   2.893   0.673  0.5280 -0.0830  0.3439
  655HOH      O 1985   4.123   0.287   1.611 -0.4467  0.2250 -0.5052
  655HOH     H1 1986   4.160   0.223   1.550 -0.1568  0.1477 -0.2531
  655HOH     H2 1987   4.179   0.365   1.600  0.5708 -0.2630  0.7075
  656HOH      O 1988   1.027   2.018   2.570  0.2817  0.9228  1.2239
  656HOH     H1 1989   1.088   1.956   2.609 -0.7168 -0.8972  0.1618
  656HOH     H2 1990   0.941   1.990   2.601 -0.3922  0.4400 -0.8107
  657HOH      O 1991   1.446   3.692   2.987 -0.2837  0.2064 -0.9371
  657HOH     H1 1992   1.384   3.760   2.959 -1.0087 -0.5996 -1.3924
  657HOH     H2 1993   1.391   3.621   3.019  0.4256 -0.3782 -0.9612
  658HOH      O 1994   2.287   1.474   0.758  0.6810  0.6760 -0.3311
  658HOH     H1 1995   2.347   1.514   0.820  0.2550 -0.1665  0.6893
  658HOH     H2 1996   2.341   1.453   0.682  1.6764  0.0433  0.5106
  659HOH      O 1997   0.839   0.187   3.990  0.0467 -0.4303  0.0347
  659HOH     H1 1998   0.765   0.185   4.050 -0.3796  0.1110 -0.4485
  659HOH     H2 1999   0.894   0.259   4.021  0.4327 -0.8860  0.4440
  660HOH      O 2000   2.194   3.319   0.550  0.3920 -0.4818 -0.1781
  660HOH     H1 2001   2.148   3.240   0.521  0.0071 -0.0351 -0.8467
  660HOH     H2 2002   2.158   3.338   0.637  1.1887 -1.5618  0.4280
  661HOH      O 2003   0.056   2.358   2.370  0.1561  0.3212 -0.1109
  661HOH     H1 2004   0.079   2.436   2.421  1.0883  0.6158 -0.9119
  661HOH     H2 2005   0.051   2.288   2.434 -0.2518  0.9466  0.5767
  662HOH      O 2006   3.136   2.544   3.975  0.2352  0.1282 -0.2012
  662HOH     H1 2007   3.153   2.564   3.883  1.4739 -0.3065 -0.1015
  662HOH     H2 2008   3.222   2.549   4.018 -0.2917  0.2633  0.9307
  663HOH      O 2009   1.462   1.961   3.065 -0.2484  1.0460 -0.0613
  663HOH     H1 2010   1.380   1.990   3.026 -0.4176  0.7936  0.1006
  663HOH     H2 2011   1.505   2.041   3.095 -0.7975  1.1262  0.5562
  664HOH      O 2012   1.009   3.795   2.375  0.5464  0.2178  0.1256
  664HOH     H1 2013   1.039   3.705   2.386  0.4328  0.0548 -0.7467
  664HOH     H2 2014   1.080   3.849   2.411  1.0172 -0.2085 -0.1393
  665HOH      O 2015   1.732   1.518   1.597 -0.6018 -0.7207 -0.1373
  665HOH     H1 2016   1.665   1.455   1.569 -0.0881 -1.1715 -0.3912
  665HOH     H2 2017   1.782   1.537   1.518 -0.3706 -0.4567  0.0671
  666HOH      O 2018   3.012   3.493   1.063  0.1558  0.2470 -0.1385
  666HOH     H1 2019   2.972   3.442   0.993  0.0918 -0.3507  0.3190
  666HOH     H2 2020   2.958   3.572   1.069 -0.0497  0.1403 -0.5224
  667HOH      O 2021   0.160   4.047   0.576 -0.2495 -0.5504  0.2756
  667HOH     H1 2022   0.221   4.057   0.649 -0.3788 -0.3772  0.3620
  667HOH     H2 2023   0.211   4.067   0.498 -0.5108  0.9398  0.4349
  668HOH      O 2024   3.449   2.231   1.848 -0.7202 -0.5516  0.5942
  668HOH     H1 2025   3.415   2.150   1.811 -1.6090  0.1704 -0.2882
  668HOH     H2 2026   3.372   2.277   1.881 -0.4081  0.4109  0.0714
  669HOH      O 2027   0.847   2.844   2.222  0.8218 -0.2772 -0.1018
  669HOH     H1 2028   0.919   2.781   2.228  0.2472 -0.9133  0.3311
  669HOH     H2 2029   0.803   2.822   2.140  1.0847  0.0898 -0.3491
  670HOH      O 2030   3.725   3.191   4.056  0.1146 -0.1367 -0.2210
  670HOH     H1 2031   3.770   3.127   4.000  0.7428  0.6204 -0.6287
  670HOH     H2 2032   3.794   3.250   4.085 -0.2895 -0.2129  0.9714
  671HOH      O 2033   1.515   0.617   4.074  0.1282  0.3588  0.2618
  671HOH     H1 2034   1.564   0.558   4.131 -0.2971  0.6275  0.9289
  671HOH     H2 2035   1.563   0.700   4.078  0.0447  0.4051  0.3084
  672HOH      O 2036   2.076   1.810   0.772  0.9872 -0.0122  0.2872
  672HOH     H1 2037   2.033   1.725   0.774 -0.5549  0.5835 -1.4014
  672HOH     H2 2038   2.073   1.841   0.863 -0.5944 -0.7973  0.5690
  673HOH      O 2039   2.067   2.380   2.354  0.4734 -0.1663  0.0602
  673HOH     H1 2040   1.975   2.398   2.373  0.9052  1.0318  1.3349
  673HOH     H2 2041   2.082   2.419   2.268  0.0356  0.6644  0.3419
  674HOH      O 2042   3.089   3.852   3.921  0.5618 -0.3530  0.0670
  674HOH     H1 2043   3.121   3.784   3.980 -1.1622 -0.0677  1.4771
  674HOH     H2 2044   3.122   3.934   3.959 -0.0960 -0.2042  0.3379
  675HOH      O 2045   3.430   2.957   1.701 -0.7994 -0.7063 -0.1789
  675HOH     H1 2046   3.444   2.875   1.749  1.0523  0.0991  0.8907
  675HOH     H2 2047   3.486   2.950   1.624 -0.0982 -0.2372  0.2665
  676HOH      O 2048   2.662   2.590   2.138  0.2576 -0.7024 -0.1363
  676HOH     H1 2049   2.627   2.649   2.204 -0.8876 -1.4903  0.0184
  676HOH     H2 2050   2.736   2.638   2.100  1.2288 -0.3423  1.9193
  677HOH      O 2051   3.844   2.784   0.462  0.0771  0.2931 -0.0399
  677HOH     H1 2052   3.774   2.844   0.437 -0.0991 -0.1918 -0.7988
  677HOH     H2 2053   3.841   2.715   0.395  0.5191 -0.3540  0.5832
  678HOH      O 2054   0.045   3.350   1.345  0.4875 -0.5852  0.1774
  678HOH     H1 2055   0.041   3.436   1.387 -1.2317 -0.7283  0.4828
  678HOH     H2 2056   0.108   3.301   1.396 -0.8897 -0.4807  2.2073
  679HOH      O 2057   1.451   1.908   2.520  0.6163 -0.4581 -0.1206
  679HOH     H1 2058   1.515   1.859   2.467  1.3982  0.9498 -0.6033
  679HOH     H2 2059   1.395   1.950   2.455  0.8575  0.3771  0.1957
  680HOH      O 2060   1.129   2.163   1.048  0.6850 -0.7367  0.1046
  680HOH     H1 2061   1.224   2.174   1.048  0.6787 -0.6565 -0.2721
  680HOH     H2 2062   1.102   2.191   1.135  0.8468  0.7138 -0.2654
  681HOH      O 2063   3.156   0.808   2.819 -0.6652 -0.5128  0.3482
  681HOH     H1 2064   3.237   0.848   2.851  0.3981 -1.3592 -1.0246
  681HOH     H2 2065   3.110   0.880   2.776 -0.7928  0.0322  1.3374
  682HOH      O 2066   1.361   2.896   3.484  0.0030  0.5144  0.1823
  682HOH     H1 2067   1.369   2.831   3.415 -0.3790 -0.3312  0.8942
  682HOH     H2 2068   1.269   2.922   3.482 -0.1354  0.1006  0.6774
  683HOH      O 2069   3.010   2.002   3.906  0.2558 -0.0586  0.0444
  683HOH     H1 2070   3.030   2.021   3.997  0.1243 -0.5766  0.1887
  683HOH     H2 2071   3.039   2.079   3.858  1.2053 -0.1716  0.4102
  684HOH      O 2072   0.244   1.184   3.241  0.5636  0.5772  0.1055
  684HOH     H1 2073   0.241   1.272   3.278  0.9540  0.4442  0.4783
  684HOH     H2 2074   0.334   1.155   3.255  0.2841 -0.1261  0.5996
  685HOH      O 2075   2.607   0.364   1.364 -0.4512  0.3185  0.0522
  685HOH     H1 2076   2.592   0.282   1.319  0.6779 -0.2415  0.6008
  685HOH     H2 2077   2.548   0.361   1.440  0.0697 -0.3475  0.4575
  686HOH      O 2078   1.459   3.751   2.202  0.1338 -0.6041 -0.4477
  686HOH     H1 2079   1.460   3.705   2.287 -0.3031  0.7939  0.3793
  686HOH     H2 2080   1.543   3.796   2.199 -0.0642 -0.2339 -0.5082
  687HOH      O 2081   1.852   3.315   0.307  0.3938  0.4605 -0.1305
  687HOH     H1 2082   1.873   3.285   0.396  1.4881  0.2989 -0.4161
  687HOH     H2 2083   1.935   3.308   0.259 -0.3056 -0.0970 -1.3484
  688HOH      O 2084   3.106   0.567   0.118  0.2057  0.0324  0.2530
  688HOH     H1 2085   3.145   0.490   0.078  1.0052  0.7488 -0.4064
  688HOH     H2 2086   3.149   0.574   0.203  0.7496  0.2104 -0.0288
  689HOH      O 2087   3.151   2.752   0.694  0.2971  0.1555 -0.4987
  689HOH     H1 2088   3.093   2.827   0.707 -0.6476 -0.4955 -0.6761
  689HOH     H2 2089   3.187   2.734   0.780  0.4844  0.7686 -0.4448
  690HOH      O 2090   0.496   3.769   3.996 -0.1024 -0.5629  0.1459
  690HOH     H1 2091   0.477   3.715   3.920 -0.5920 -0.5700  0.2689
  690HOH     H2 2092   0.504   3.858   3.960 -0.5056 -0.5389  0.1005
  691HOH      O 2093   1.741   2.912   2.316  0.3971  0.3153 -0.4363
  691HOH     H1 2094   1.735   2.928   2.410  0.3769  0.5935 -0.4840
  691HOH     H2 2095   1.685   2.979   2.277 -0.5687 -0.5250 -0.5894
  692HOH      O 2096   2.947   3.765   2.891 -0.2677 -0.4931 -0.2849
  692HOH     H1 2097   2.997   3.726   2.818 -0.3067 -0.9696 -0.0687
  692HOH     H2 2098   2.998   3.841   2.917  0.8171 -1.4141  0.4659
  693HOH      O 2099   1.759   1.718   3.573 -0.1699  0.1803 -0.6220
  693HOH     H1 2100   1.852   1.723   3.551 -0.1887  1.0774 -0.5648
  693HOH     H2 2101   1.745   1.787   3.637 -0.6806 -0.6278  0.1943
  694HOH      O 2102   2.124   3.186   1.942  0.1518 -0.1500 -0.1674
  694HOH     H1 2103   2.164   3.142   1.868  0.3382 -0.1677 -0.0577
  694HOH     H2 2104   2.198   3.225   1.990  0.0758 -0.4953  0.2419
  695HOH      O 2105   0.720   3.246   3.530 -0.1163 -0.0229 -0.0998
  695HOH     H1 2106   0.698   3.331   3.567  0.6347  0.1768 -0.0802
  695HOH     H2 2107   0.654   3.232   3.462 -0.6951  0.2238  0.3911
  696HOH      O 2108   3.149   1.122   1.632  0.4581 -0.1054  0.3387
  696HOH     H1 2109   3.178   1.152   1.546  0.8085  0.4688  0.6411
  696HOH     H2 2110   3.057   1.101   1.620  0.3743  0.4452 -0.0647
  697HOH      O 2111   0.616   1.707   0.890 -0.1679 -0.1795 -0.0586
  697HOH     H1 2112   0.706   1.706   0.856 -0.2589 -0.1961 -0.2991
  697HOH     H2 2113   0.595   1.800   0.899  0.7177 -0.0761  2.2698
  698HOH      O 2114   3.511   3.908   4.124  0.8470 -0.3524  0.5738
  698HOH     H1 2115   3.559   3.968   4.181  0.0020  0.4884  0.4497
  698HOH     H2 2116   3.564   3.904   4.044 -0.0558  2.0501 -0.3205
  699HOH      O 2117   2.153   2.735   3.881 -0.3688  0.0103  0.2636
  699HOH     H1 2118   2.116   2.819   3.907  0.0225  0.6000 -0.9435
  699HOH     H2 2119   2.130   2.725   3.788  1.2020 -0.2571 -0.1708
  700HOH      O 2120   3.761   2.923   1.013 -0.8007  0.3290 -0.5461
  700HOH     H1 2121   3.758   2.919   1.109 -0.4445 -0.8839 -0.5613
  700HOH     H2 2122   3.680   2.883   0.984 -0.5691  0.0044 -0.7534
  701HOH      O 2123   3.802   2.325   0.670 -0.3326  0.2955 -0.5027
  701HOH     H1 2124   3.778   2.325   0.763 -0.5395  0.6372 -0.5499
  701HOH     H2 2125   3.763   2.245   0.635 -1.0493  0.6138 -0.4783
  702HOH      O 2126   1.393   3.620   3.438 -0.1525 -0.1143 -0.1162
  702HOH     H1 2127   1.459   3.655   3.498 -0.2441 -0.9327  0.4971
  702HOH     H2 2128   1.336   3.694   3.419  0.0492  0.2412  0.5893
  703HOH      O 2129   0.837   2.239   1.464  0.2156 -0.1664 -0.3628
  703HOH     H1 2130   0.817   2.156   1.507  0.4193 -0.0329  0.0033
  703HOH     H2 2131   0.866   2.296   1.535  0.2837  0.1512 -0.6404
  704HOH      O 2132   3.665   1.633   3.330 -0.4324  0.5280  0.7631
  704HOH     H1 2133   3.581   1.610   3.368 -0.4209  0.4552  0.7437
  704HOH     H2 2134   3.719   1.554   3.340 -0.3114  0.6309  0.9360
  705HOH      O 2135   0.427   2.271   2.441 -0.1433 -0.4418  0.2792
  705HOH     H1 2136   0.359   2.210   2.416 -1.0824  0.6284  0.0664
  705HOH     H2 2137   0.414   2.285   2.535 -2.1891  1.8482 -0.1431
  706HOH      O 2138   1.717   0.291   1.962  0.6076 -0.5731  0.1270
  706HOH     H1 2139   1.709   0.267   2.054 -0.1861 -0.0767  0.2063
  706HOH     H2 2140   1.657   0.365   1.951  0.6051 -0.6880 -0.8166
  707HOH      O 2141   2.539   0.117   1.236  0.0008  0.5753  0.5057
  707HOH     H1 2142   2.577   0.114   1.148  0.1000 -0.5074  0.5550
  707HOH     H2 2143   2.460   0.064   1.229  0.4997 -0.3275  1.2557
  708HOH      O 2144   0.117   1.012   2.388 -0.4425  0.6330  0.6182
  708HOH     H1 2145   0.210   1.019   2.413 -0.5089 -0.6699  1.3950
  708HOH     H2 2146   0.074   0.975   2.465 -1.5529  0.8474  0.1388
  709HOH      O 2147   3.257   3.631   1.157 -0.0695  0.6642  0.2527
  709HOH     H1 2148   3.165   3.649   1.177 -0.1847  0.1080  0.2584
  709HOH     H2 2149   3.291   3.592   1.238 -0.1468 -0.2152 -0.1159
  710HOH      O 2150   3.627   3.362   1.685 -0.4346 -0.4379 -0.6183
  710HOH     H1 2151   3.624   3.454   1.712  1.6944 -0.3893 -0.1671
  710HOH     H2 2152   3.562   3.318   1.739 -0.5639  0.6049  0.1289
  711HOH      O 2153   3.992   1.339   0.877  0.1355  0.6407  0.0044
  711HOH     H1 2154   4.018   1.310   0.789 -0.0474  0.5877 -0.0333
  711HOH     H2 2155   3.913   1.391   0.861 -0.1518  0.2667  0.1839
  712HOH      O 2156   1.976   2.150   3.232 -0.2365  0.5923  0.6331
  712HOH     H1 2157   2.027   2.069   3.235 -0.7469  0.2774  1.2942
  712HOH     H2 2158   2.031   2.215   3.277 -0.6184  0.1114  1.8776
  713HOH      O 2159   3.294   0.364   4.044 -0.6547  0.2783  0.8403
  713HOH     H1 2160   3.384   0.378   4.073 -0.7012  0.8739  0.7261
  713HOH     H2 2161   3.249   0.330   4.121 -0.2877 -0.2372  0.8384
  714HOH      O 2162   0.220   3.204   3.545  0.5183 -0.7842  0.3707
  714HOH     H1 2163   0.180   3.191   3.459 -1.6126  1.4659  0.7770
  714HOH     H2 2164   0.163   3.155   3.605 -0.2624  0.4675  0.7303
  715HOH      O 2165   2.967   2.593   1.458  0.5655 -0.4599  0.1578
  715HOH     H1 2166   3.030   2.555   1.519  0.2229 -1.0685  0.1539
  715HOH     H2 2167   2.902   2.524   1.445  0.0720  0.0360 -0.0891
  716HOH      O 2168   0.028   1.880   1.722  0.5632  0.6479 -0.1343
  716HOH     H1 2169  -0.011   1.964   1.697  0.0248  0.3104 -0.4734
  716HOH     H2 2170   0.095   1.864   1.655 -0.2295  0.1996 -0.8529
  717HOH      O 2171   3.461   2.790   2.431  0.1253  0.7340 -0.0131
  717HOH     H1 2172   3.435   2.848   2.503 -1.2664  0.4570 -0.2302
  717HOH     H2 2173   3.496   2.712   2.474  0.1077  0.9153  0.3343
  718HOH      O 2174   2.508   3.742   2.481  0.0676  0.3460  0.1146
  718HOH     H1 2175   2.456   3.668   2.512 -1.1117  1.1807  0.2561
  718HOH     H2 2176   2.565   3.764   2.555  0.0891 -0.1157  0.2389
  719HOH      O 2177   2.437   3.199   0.594  0.0139 -0.5700  0.0157
  719HOH     H1 2178   2.369   3.256   0.558  0.4188 -0.5907 -0.8172
  719HOH     H2 2179   2.389   3.135   0.646 -0.5503 -0.2196 -0.0546
  720HOH      O 2180   1.977   1.719   3.234  0.0859 -0.2343 -0.1251
  720HOH     H1 2181   1.931   1.773   3.171 -0.3400 -0.4308  0.0124
  720HOH     H2 2182   2.045   1.776   3.270 -0.3398  0.2025  0.0011
  721HOH      O 2183   0.296   4.091   2.384 -0.4990 -0.0208  0.7090
  721HOH     H1 2184   0.213   4.045   2.379 -0.4093 -0.1126 -0.7487
  721HOH     H2 2185   0.363   4.023   2.374 -0.2060  0.0545  1.8286
  722HOH      O 2186   2.704   3.242   1.317 -0.1869  0.2504  0.1579
  722HOH     H1 2187   2.632   3.293   1.281 -0.0572 -0.2649 -0.9206
  722HOH     H2 2188   2.664   3.160   1.346 -0.2464  0.5536  0.9740
  723HOH      O 2189   0.956   0.737   1.992 -0.4256 -0.2958 -0.3854
  723HOH     H1 2190   0.973   0.749   2.085  0.4167 -0.1133 -0.5520
  723HOH     H2 2191   0.879   0.792   1.974 -0.6053 -0.3469  0.1940
  724HOH      O 2192   2.131   2.797   2.000 -0.0626 -0.4165 -0.0808
  724HOH     H1 2193   2.100   2.872   1.949 -0.1053 -0.4346 -0.0817
  724HOH     H2 2194   2.051   2.750   2.024 -0.0478 -0.3758  0.0523
  725HOH      O 2195   1.819   2.764   0.564 -0.0576  0.5029  0.0637
  725HOH     H1 2196   1.844   2.687   0.513 -0.6979 -0.4390  1.0662
  725HOH     H2 2197   1.887   2.771   0.632  0.7219  1.6658 -0.7616
  726HOH      O 2198   4.109   0.807   2.561 -0.2940  0.1027 -0.4017
  726HOH     H1 2199   4.031   0.771   2.520 -0.0683 -1.8648  0.6796
  726HOH     H2 2200   4.181   0.786   2.501 -0.4045  0.9354 -0.8667
  727HOH      O 2201   2.831   0.248   3.638  0.3393 -0.4619 -0.4804
  727HOH     H1 2202   2.862   0.266   3.727 -0.0776 -1.2043 -0.1599
  727HOH     H2 2203   2.854   0.326   3.588  1.1888 -0.2976  0.1175
  728HOH      O 2204   0.256   3.838   2.323  0.1990  0.5665  0.0829
  728HOH     H1 2205   0.299   3.757   2.294  1.0906  1.0608 -0.0491
  728HOH     H2 2206   0.206   3.867   2.247 -0.7308 -0.2206  0.3611
  729HOH      O 2207   0.269   1.576   1.663 -0.6820 -0.2311  0.3601
  729HOH     H1 2208   0.301   1.666   1.667 -1.1521 -0.0303 -0.0507
  729HOH     H2 2209   0.213   1.566   1.740 -1.6703  0.2792 -0.2405
  730HOH      O 2210   1.211   1.312   3.506  0.2795  0.6220 -0.8576
  730HOH     H1 2211   1.294   1.342   3.543  0.2292  1.9940 -1.7294
  730HOH     H2 2212   1.235   1.235   3.454  0.7307  0.1284  0.0228
  731HOH      O 2213   3.613   1.045   0.118 -0.2674 -0.1550 -0.2769
  731HOH     H1 2214   3.651   1.000   0.043  0.1358 -0.9169  0.3591
  731HOH     H2 2215   3.684   1.052   0.181 -0.5785  0.5277  0.0198
  732HOH      O 2216   0.603   0.546   1.784  0.0613 -0.1050  0.6245
  732HOH     H1 2217   0.510   0.553   1.807 -0.0696 -0.7455  0.3349
  732HOH     H2 2218   0.641   0.494   1.855  0.1905  0.0920  0.7024
  733HOH      O 2219   2.876   2.879   0.024 -0.0801  0.6584 -0.7335
  733HOH     H1 2220   2.879   2.808   0.088 -1.2211  0.5297 -0.7847
  733HOH     H2 2221   2.967   2.891  -0.003  0.2337 -0.2706 -0.1725
  734HOH      O 2222   2.488   1.837   0.107  0.2136  0.0072 -0.9287
  734HOH     H1 2223   2.469   1.743   0.108 -0.3856  0.1222 -0.7181
  734HOH     H2 2224   2.409   1.877   0.142  0.5965  0.5701 -0.6947
  735HOH      O 2225   0.539   1.629   0.369  0.4210  0.1747 -0.1322
  735HOH     H1 2226   0.522   1.708   0.420  0.4517 -0.3303  0.6953
  735HOH     H2 2227   0.634   1.619   0.371  0.3611 -0.5984  0.9648
  736HOH      O 2228   1.370   3.977   0.106 -0.1692  0.1613 -0.1170
  736HOH     H1 2229   1.438   3.936   0.159 -0.2049  0.9365  0.5812
  736HOH     H2 2230   1.347   4.056   0.155 -0.3642  0.8124 -1.1907
  737HOH      O 2231   2.936   3.091   1.001  0.4966  0.1542  0.0857
  737HOH     H1 2232   3.021   3.106   0.959  0.7431 -0.9354  0.1266
  737HOH     H2 2233   2.890   3.174   0.993  1.9476  1.1350  0.9932
  738HOH      O 2234   3.846   1.076   2.296  1.1322 -0.2141 -0.2401
  738HOH     H1 2235   3.922   1.026   2.265  1.4031  0.1515 -0.1759
  738HOH     H2 2236   3.836   1.048   2.388  1.0359 -0.4428 -0.3176
  739HOH      O 2237   2.037   0.972   1.845  0.0598  0.4995  0.1900
  739HOH     H1 2238   1.962   0.914   1.858  0.1849  0.4344  0.6705
  739HOH     H2 2239   2.006   1.057   1.876  0.1277  0.5106  0.2281
  740HOH      O 2240   1.952   4.099   3.272 -0.3648  0.0415  0.6382
  740HOH     H1 2241   1.887   4.146   3.325 -0.6162  0.3977  0.0344
  740HOH     H2 2242   2.014   4.167   3.245 -0.4377 -0.0593  0.1927
  741HOH      O 2243   1.696   2.614   1.591  0.8442 -0.3254 -0.2381
  741HOH     H1 2244   1.760   2.647   1.653 -0.3521 -0.2526  1.0661
  741HOH     H2 2245   1.723   2.524   1.574  0.6403 -0.7543  1.3512
  742HOH      O 2246   2.442   3.346   1.777 -0.4342  0.3248  0.1170
  742HOH     H1 2247   2.501   3.363   1.704  0.1258 -0.5650  0.3314
  742HOH     H2 2248   2.356   3.376   1.747 -0.3713 -0.6630 -1.2181
  743HOH      O 2249   2.303   1.594   1.094  0.5487 -0.1073  0.1351
  743HOH     H1 2250   2.384   1.577   1.044 -0.1674  0.1055 -1.1989
  743HOH     H2 2251   2.273   1.507   1.120  1.2568 -0.1805  0.7669
  744HOH      O 2252   1.914   1.996   0.609 -0.5916  0.4409  0.1589
  744HOH     H1 2253   1.963   1.944   0.673 -0.3456  0.3954 -0.0624
  744HOH     H2 2254   1.890   1.933   0.540  1.6703  0.9304 -1.3024
  745HOH      O 2255   3.717   3.063   2.046 -0.1370  0.1913  1.0608
  745HOH     H1 2256   3.693   2.972   2.058  0.2894 -0.1974 -0.5987
  745HOH     H2 2257   3.791   3.076   2.106  0.2652 -0.7828  0.8174
  746HOH      O 2258   3.099   3.058   0.303 -0.5793  0.2220  0.7782
  746HOH     H1 2259   3.135   3.012   0.379 -0.4260  0.2420  0.7191
  746HOH     H2 2260   3.091   2.989   0.236 -0.1539  0.3154  0.6222
  747HOH      O 2261   3.874   2.900   1.579  0.4832 -0.5528 -0.6766
  747HOH     H1 2262   3.830   2.833   1.631  0.3831 -1.0520 -1.3766
  747HOH     H2 2263   3.859   2.981   1.627  0.2525 -0.9645 -0.0217
  748HOH      O 2264   4.126   2.541   2.657 -0.0139 -0.2294 -0.0752
  748HOH     H1 2265   4.067   2.600   2.609  0.0211  0.4162  0.6299
  748HOH     H2 2266   4.087   2.455   2.645 -0.5755  0.0513 -0.4078
  749HOH      O 2267   3.359   0.050   1.404  0.2947 -0.4680  0.2579
  749HOH     H1 2268   3.423   0.010   1.344 -0.5889 -0.8513 -0.4870
  749HOH     H2 2269   3.317  -0.025   1.446  1.2746 -0.2095  1.8599
  750HOH      O 2270   1.973   2.028   2.054 -0.2761  0.1179  0.0350
  750HOH     H1 2271   2.004   1.961   2.115 -0.8125  0.4430  0.6921
  750HOH     H2 2272   1.883   2.001   2.033 -0.3689  0.4352  0.0206
  751HOH      O 2273   3.267   1.783   2.403 -0.3568 -0.6288  0.8924
  751HOH     H1 2274   3.228   1.794   2.490  0.3659  0.1667  1.1519
  751HOH     H2 2275   3.334   1.717   2.415  0.7281  0.4712  1.3469
  752HOH      O 2276   4.065   3.317   1.807 -0.5937  0.4392 -0.0198
  752HOH     H1 2277   4.025   3.318   1.720 -0.5918  1.3756 -0.0345
  752HOH     H2 2278   4.113   3.400   1.812 -0.1992  0.1885  0.7009
  753HOH      O 2279   2.201   1.968   3.555 -0.1715  0.0057  0.0779
  753HOH     H1 2280   2.230   2.049   3.513 -0.6156  0.6633  0.9774
  753HOH     H2 2281   2.129   1.995   3.613 -0.3229 -1.0298  0.4169
  754HOH      O 2282   1.007   2.580   0.365 -0.0367  0.4366  0.6183
  754HOH     H1 2283   1.013   2.491   0.399  0.6193  0.1585 -0.1514
  754HOH     H2 2284   1.087   2.623   0.397  1.2054 -0.1577 -1.2928
  755HOH      O 2285   1.393   0.744   0.869 -0.2967  0.2673  0.8412
  755HOH     H1 2286   1.317   0.795   0.838 -0.4299  0.1541  0.9800
  755HOH     H2 2287   1.362   0.703   0.950 -0.5372 -0.8688  0.2093
  756HOH      O 2288   3.953   0.976   1.228 -0.4303 -0.4209  0.3102
  756HOH     H1 2289   3.884   0.952   1.290  0.2523 -1.3618  0.7537
  756HOH     H2 2290   4.004   0.896   1.216 -0.0527 -0.0446 -0.8582
  757HOH      O 2291   3.246   1.115   2.278 -0.2142 -0.6629 -0.2010
  757HOH     H1 2292   3.311   1.157   2.223  0.0976 -0.6617  0.1629
  757HOH     H2 2293   3.175   1.179   2.284  0.8346  0.4877  1.5046
  758HOH      O 2294   0.650   2.475   3.284  0.5688 -0.2799 -0.3783
  758HOH     H1 2295   0.613   2.422   3.214 -1.0890 -0.4523  0.5352
  758HOH     H2 2296   0.664   2.561   3.245 -0.2134 -0.4054 -0.9668
  759HOH      O 2297   3.067   1.432   1.667 -0.5191 -0.2110 -0.1398
  759HOH     H1 2298   3.106   1.345   1.662  0.0311  0.0315 -0.2875
  759HOH     H2 2299   3.075   1.456   1.759 -0.9142 -0.4204 -0.0493
  760HOH      O 2300   0.487   1.534   0.682  0.3831 -0.5173 -0.2119
  760HOH     H1 2301   0.421   1.465   0.692 -0.8612  0.5883 -0.2703
  760HOH     H2 2302   0.507   1.561   0.771  0.4131 -0.5335 -0.2135
  761HOH      O 2303   1.200   3.454   2.765 -0.4173 -0.1500  0.3158
  761HOH     H1 2304   1.188   3.535   2.715 -1.5913 -0.0545  0.6728
  761HOH     H2 2305   1.197   3.481   2.856 -0.5095 -0.5529  0.4395
  762HOH      O 2306   0.709   1.537   1.935  0.0784 -0.1191 -1.1241
  762HOH     H1 2307   0.768   1.470   1.970 -0.2444 -0.3229 -0.9653
  762HOH     H2 2308   0.624   1.494   1.930 -0.1346  0.2826 -1.0176
  763HOH      O 2309   1.797   2.595   4.015  0.9372 -0.0313 -0.5110
  763HOH     H1 2310   1.841   2.594   4.100 -1.2141  1.9805  0.8651
  763HOH     H2 2311   1.736   2.521   4.018  0.2659  0.5208  0.1530
  764HOH      O 2312   2.792   3.894   3.633 -0.7562 -0.2725 -0.1116
  764HOH     H1 2313   2.874   3.847   3.620 -0.8763 -0.4413 -0.2682
  764HOH     H2 2314   2.734   3.832   3.677 -0.8653 -0.2219 -0.1812
  765HOH      O 2315   3.672   3.686   3.147  0.7149  0.0052 -0.7919
  765HOH     H1 2316   3.697   3.638   3.226  0.2193  0.6289 -0.2258
  765HOH     H2 2317   3.704   3.775   3.163 -1.8309  0.9554  0.1052
  766HOH      O 2318   2.025   3.858   0.561  0.1844  1.1145 -0.4121
  766HOH     H1 2319   2.084   3.900   0.624  0.8326  1.4382 -1.1874
  766HOH     H2 2320   1.974   3.797   0.613  1.1578  0.8634  0.3231
  767HOH      O 2321   3.898   3.660   1.964 -0.5931 -0.7511 -0.2903
  767HOH     H1 2322   3.871   3.582   2.012 -0.8085 -0.3066  0.3374
  767HOH     H2 2323   3.922   3.723   2.032 -0.1602 -0.3579 -0.7894
  768HOH      O 2324   2.753   3.878   3.987  0.0708 -0.4453 -0.4699
  768HOH     H1 2325   2.804   3.958   3.979 -0.4208 -0.1765 -1.0787
  768HOH     H2 2326   2.726   3.875   4.078 -0.2076  0.2801 -0.5204
  769HOH      O 2327   0.741   3.135   0.861 -0.3012 -0.0752  0.5649
  769HOH     H1 2328   0.732   3.230   0.869 -0.3476 -0.1666  2.9047
  769HOH     H2 2329   0.652   3.102   0.863 -0.2495 -0.2129  0.6094
  770HOH      O 2330   2.598   1.780   2.165  0.1580 -0.3200 -0.0033
  770HOH     H1 2331   2.558   1.695   2.148 -0.2467 -0.0460 -0.4594
  770HOH     H2 2332   2.655   1.796   2.090  0.9761 -0.6011  0.5283
  771HOH      O 2333   0.403   3.076   0.522  0.3985  0.0059  0.1242
  771HOH     H1 2334   0.308   3.078   0.510  0.4383 -1.1607 -0.7102
  771HOH     H2 2335   0.416   3.098   0.614 -0.7213 -0.2648  0.3786
  772HOH      O 2336   0.846   2.950   3.824 -0.1181 -0.2109 -0.2355
  772HOH     H1 2337   0.805   2.868   3.796 -0.7661 -0.1461  0.4712
  772HOH     H2 2338   0.918   2.923   3.881 -0.6017 -0.2976  0.3515
  773HOH      O 2339   2.461   2.596   1.350  0.2802  0.6295 -0.6925
  773HOH     H1 2340   2.521   2.634   1.414  0.8725 -0.5590 -0.4819
  773HOH     H2 2341   2.376   2.636   1.371  0.1825 -0.4245  1.6008
  774HOH      O 2342   0.580   3.906   0.728  1.2602  0.4817 -0.3577
  774HOH     H1 2343   0.658   3.935   0.680  0.6882  0.8022 -1.1414
  774HOH     H2 2344   0.550   3.829   0.679  0.5687  0.9139 -0.6397
  775HOH      O 2345   1.474   3.290   1.092  0.4618 -0.2262  0.2566
  775HOH     H1 2346   1.382   3.302   1.113  0.5731 -0.7810  1.1638
  775HOH     H2 2347   1.492   3.355   1.025 -0.9099 -0.9618 -0.9385
  776HOH      O 2348   1.245   3.208   0.372 -0.0014  0.5600  0.1251
  776HOH     H1 2349   1.199   3.260   0.437 -1.3135 -0.0024 -0.3016
  776HOH     H2 2350   1.260   3.123   0.414 -1.2591  0.0379 -0.3953
  777HOH      O 2351   3.199   3.797   2.479 -0.7138  0.4721 -0.1379
  777HOH     H1 2352   3.278   3.850   2.484 -0.0925 -0.4153 -0.1050
  777HOH     H2 2353   3.167   3.811   2.390  0.3414 -0.2904 -0.6757
  778HOH      O 2354   3.943   0.048   3.714  0.0024  0.1519  0.0120
  778HOH     H1 2355   4.038   0.034   3.716 -0.0003 -0.3921 -1.5228
  778HOH     H2 2356   3.931   0.120   3.652 -0.6336 -0.5923 -0.7694
  779HOH      O 2357   0.120   2.966   0.740  0.1054 -0.3723  0.4975
  779HOH     H1 2358   0.026   2.981   0.753  0.0782  0.6569 -0.5589
  779HOH     H2 2359   0.128   2.943   0.647  0.9949  1.0206  0.1721
  780HOH      O 2360   1.613   1.744   1.690 -0.2456 -0.5825  0.8873
  780HOH     H1 2361   1.665   1.671   1.655 -0.7293 -0.0616 -1.2514
  780HOH     H2 2362   1.660   1.822   1.662 -0.5828 -0.0579  1.7165
  781HOH      O 2363   1.495   3.563   1.962  0.1326  0.4448 -0.3352
  781HOH     H1 2364   1.472   3.620   2.036  0.4586 -0.8264  0.8200
  781HOH     H2 2365   1.458   3.478   1.985 -0.0620  0.0738 -1.8403
  782HOH      O 2366   1.690   0.128   0.188  0.0050  0.2225 -0.2741
  782HOH     H1 2367   1.607   0.136   0.141  0.4825 -0.3772 -1.2782
  782HOH     H2 2368   1.672   0.065   0.259 -0.3972  0.1040 -0.4791
  783HOH      O 2369   2.347   3.071   2.291  0.3980  0.3034  0.8426
  783HOH     H1 2370   2.263   3.030   2.269  0.9424 -0.8860  0.8240
  783HOH     H2 2371   2.382   3.102   2.208  0.7838 -0.8762  0.5256
  784HOH      O 2372   3.979   1.416   0.580  0.1138  0.6446  0.5323
  784HOH     H1 2373   4.007   1.325   0.578 -0.7362  0.3731  0.2772
  784HOH     H2 2374   3.991   1.447   0.490 -0.6957  0.4204  0.3353
  785HOH      O 2375   3.391   3.190   3.199  0.5080 -0.3952  0.0249
  785HOH     H1 2376   3.353   3.267   3.241  1.2180  0.2094 -0.3950
  785HOH     H2 2377   3.393   3.124   3.268  0.3556  0.1234  0.5398
  786HOH      O 2378   0.112   1.876   2.497  0.1435  0.2014  0.3348
  786HOH     H1 2379   0.054   1.803   2.517  0.0235  0.5987  1.5845
  786HOH     H2 2380   0.061   1.954   2.519  0.6422  0.6239  0.0521
  787HOH      O 2381   3.454   0.856   2.598 -0.0421  0.0173 -0.2047
  787HOH     H1 2382   3.527   0.805   2.631 -0.0754  0.0556 -0.0703
  787HOH     H2 2383   3.407   0.796   2.540  0.3489  0.1325 -0.6467
  788HOH      O 2384   3.981   0.768   0.954  1.0230  0.5903 -0.1071
  788HOH     H1 2385   4.047   0.835   0.940  1.0974  0.5103 -0.1378
  788HOH     H2 2386   3.946   0.750   0.867  1.3711  0.2111 -0.1773
  789HOH      O 2387   3.081   2.070   1.980  0.5595 -0.6960 -0.5537
  789HOH     H1 2388   3.026   2.081   1.903  0.0653 -0.9581 -0.2505
  789HOH     H2 2389   3.095   1.976   1.987 -0.5620 -0.8317  0.4354
  790HOH      O 2390   4.063   0.080   2.849 -0.0642 -0.3072 -0.3507
  790HOH     H1 2391   4.066  -0.013   2.825  0.1483 -0.7785  1.3060
  790HOH     H2 2392   3.970   0.097   2.864  0.0564 -1.0647  1.9092
  791HOH      O 2393   1.589   1.862   0.761 -0.8912  0.0640  0.7854
  791HOH     H1 2394   1.636   1.940   0.791 -1.1799  0.2750  0.7026
  791HOH     H2 2395   1.657   1.806   0.723 -0.8416  0.9323 -0.5559
  792HOH      O 2396   2.799   3.447   3.637  0.6966 -0.1829 -0.4321
  792HOH     H1 2397   2.738   3.479   3.569  0.4314 -0.2100 -0.2115
  792HOH     H2 2398   2.796   3.515   3.705 -0.3803 -0.9532  0.3489
  793HOH      O 2399   2.564   3.058   1.483 -0.3654  0.0904  0.1163
  793HOH     H1 2400   2.474   3.092   1.485 -0.6929 -0.7474  0.7853
  793HOH     H2 2401   2.585   3.040   1.575 -0.2393 -1.4960 -0.1787
  794HOH      O 2402   0.785   2.228   0.296  0.3932 -0.7968 -0.0274
  794HOH     H1 2403   0.750   2.170   0.228  0.1628 -1.2335  0.4521
  794HOH     H2 2404   0.708   2.253   0.347  0.5969 -0.6695  0.2218
  795HOH      O 2405   2.321   1.727   3.021 -0.2977 -0.5630  0.0722
  795HOH     H1 2406   2.406   1.700   3.055 -0.0926 -1.5750 -1.1160
  795HOH     H2 2407   2.274   1.759   3.098  0.8707 -0.6843  0.8914
  796HOH      O 2408   3.537   1.674   1.608 -0.4870 -0.1144 -0.1182
  796HOH     H1 2409   3.573   1.761   1.594  0.2698 -0.5524 -1.1481
  796HOH     H2 2410   3.594   1.615   1.559 -1.8682 -1.0244 -0.7916
  797HOH      O 2411   1.687   3.249   2.285  0.0494 -0.4219  0.4675
  797HOH     H1 2412   1.768   3.230   2.237 -0.3472  0.3559 -0.6109
  797HOH     H2 2413   1.629   3.175   2.264  0.1919 -0.5527  0.5316
  798HOH      O 2414   2.709   0.190   3.313 -0.3975 -0.1437  0.3833
  798HOH     H1 2415   2.678   0.158   3.228 -1.4869 -0.4864  0.8678
  798HOH     H2 2416   2.746   0.112   3.355  0.3487  0.0726  0.1661
  799HOH      O 2417   3.924   1.041   3.048  0.2090 -0.1874 -0.2278
  799HOH     H1 2418   3.849   1.048   3.108 -0.5530  0.5085 -1.2097
  799HOH     H2 2419   3.992   0.999   3.101 -0.8922 -0.9662  0.6728
  800HOH      O 2420   1.300   3.344   1.785 -0.7698  0.7135 -0.2842
  800HOH     H1 2421   1.338   3.427   1.757 -1.4173  0.7422 -1.1506
  800HOH     H2 2422   1.207   3.362   1.795 -0.9374  0.0718 -0.5792
  801HOH      O 2423   1.083   2.550   3.393 -0.0204 -0.7938  0.2971
  801HOH     H1 2424   1.143   2.485   3.356  0.1072 -0.3853 -0.2534
  801HOH     H2 2425   1.081   2.620   3.327 -1.3372 -0.9180  0.1600
  802HOH      O 2426   2.818   4.067   0.680 -0.1176  0.0511 -1.2730
  802HOH     H1 2427   2.756   4.009   0.637 -1.1110  0.1551 -0.0704
  802HOH     H2 2428   2.802   4.056   0.773  0.9844  0.8567 -0.9393
  803HOH      O 2429   2.539   2.777   0.556 -0.1019  0.0054  0.3524
  803HOH     H1 2430   2.631   2.752   0.546  0.1574  0.7378  0.8059
  803HOH     H2 2431   2.494   2.695   0.577  0.5466 -0.2546  0.7688
  804HOH      O 2432   0.614   2.598   0.978  0.6349 -0.1096 -0.1759
  804HOH     H1 2433   0.523   2.589   0.951  0.3667  1.1004  0.2183
  804HOH     H2 2434   0.613   2.666   1.045  1.8358 -0.0008 -0.2247
  805HOH      O 2435   3.645   0.651   3.741 -0.0196  0.1306 -0.2831
  805HOH     H1 2436   3.569   0.605   3.776 -0.2814  0.9147  0.2332
  805HOH     H2 2437   3.671   0.710   3.812  1.1350 -0.1760 -0.4144
  806HOH      O 2438   2.558   0.916   2.693  0.0254  0.8898  0.4034
  806HOH     H1 2439   2.509   0.894   2.772  0.1664 -1.1777  0.0115
  806HOH     H2 2440   2.491   0.946   2.631 -0.7452 -1.0049  0.1797
  807HOH      O 2441   3.612   0.131   2.086 -0.0844  0.1869  0.0821
  807HOH     H1 2442   3.626   0.077   2.008  0.5516  0.7213 -0.1913
  807HOH     H2 2443   3.537   0.185   2.063  0.4893  0.7985 -0.4406
  808HOH      O 2444   1.171   1.092   0.687  0.6667 -0.0383  0.2430
  808HOH     H1 2445   1.167   0.999   0.710  1.6803 -0.0743  0.3421
  808HOH     H2 2446   1.264   1.111   0.679  0.4709  0.9334  0.0387
  809HOH      O 2447   2.316   3.931   3.931 -0.3702  0.6655  0.0221
  809HOH     H1 2448   2.247   3.879   3.889 -0.6183 -0.6921  1.8256
  809HOH     H2 2449   2.271   3.979   4.000  0.3492  0.2510  0.8240
  810HOH      O 2450   3.150   4.103   2.681 -0.1872  0.2661  0.2613
  810HOH     H1 2451   3.086   4.145   2.737  0.1019  0.7346  0.2475
  810HOH     H2 2452   3.180   4.173   2.622  0.8888  0.2537  0.7647
  811HOH      O 2453   2.592   1.902   3.263  0.1948 -0.2550 -0.0132
  811HOH     H1 2454   2.529   1.940   3.202 -0.0456 -1.5135 -0.6272
  811HOH     H2 2455   2.541   1.886   3.343  0.1759  0.2344  0.0763
  812HOH      O 2456   2.352   3.704   0.790  0.5030 -0.0160  0.0520
  812HOH     H1 2457   2.285   3.672   0.729  0.3581  0.5051 -0.0761
  812HOH     H2 2458   2.419   3.636   0.790 -0.4731 -1.0614  0.9641
  813HOH      O 2459   2.214   2.786   0.918  0.2593  0.3023 -0.0185
  813HOH     H1 2460   2.258   2.848   0.860 -0.7980  1.0392 -0.0856
  813HOH     H2 2461   2.277   2.769   0.988  0.7661  1.0508 -0.2745
  814HOH      O 2462   2.953   1.179   3.878 -0.5732  0.0352 -0.4288
  814HOH     H1 2463   2.915   1.244   3.818 -1.4679 -0.1484 -0.0831
  814HOH     H2 2464   2.881   1.154   3.935 -0.0269 -0.6580 -0.0189
  815HOH      O 2465   1.791   1.183   4.022 -0.4431 -0.6969 -0.0785
  815HOH     H1 2466   1.784   1.114   4.087  0.2551 -1.0091 -0.3104
  815HOH     H2 2467   1.768   1.263   4.068 -0.1208 -0.9343  0.5048
  816HOH      O 2468   3.418   0.239   0.694 -0.1578 -0.4377 -0.1465
  816HOH     H1 2469   3.445   0.256   0.784 -0.0514  0.2220 -0.2891
  816HOH     H2 2470   3.353   0.169   0.700 -1.4743  0.7649  0.6399
  817HOH      O 2471   0.564   0.091   2.762  0.1620  0.1398  0.1704
  817HOH     H1 2472   0.481   0.132   2.740  0.6185  0.9627 -0.1085
  817HOH     H2 2473   0.550  -0.003   2.746 -0.5289  0.3294 -0.4351
  818HOH      O 2474   4.090   2.288   3.499 -0.0339 -0.3931  0.2708
  818HOH     H1 2475   4.083   2.339   3.419  0.8237  0.5601  0.7601
  818HOH     H2 2476   4.057   2.346   3.568  0.7503 -0.5632  0.8220
  819HOH      O 2477   3.799   1.678   1.862 -0.5624 -0.1113  0.3587
  819HOH     H1 2478   3.843   1.678   1.777 -0.4286 -1.4531  0.3837
  819HOH     H2 2479   3.705   1.679   1.840 -0.5313  0.3970  0.2314
  820HOH      O 2480   1.797   2.300   0.439 -0.3920 -0.3375 -0.1119
  820HOH     H1 2481   1.731   2.244   0.480  0.4896 -1.2338  0.1439
  820HOH     H2 2482   1.852   2.240   0.389 -0.5338  0.5480 -1.4233
  821HOH      O 2483   2.866   0.547   1.731  0.3529 -0.2542 -0.2173
  821HOH     H1 2484   2.911   0.631   1.736  1.1670 -0.6783 -0.1719
  821HOH     H2 2485   2.841   0.540   1.639 -0.3158  0.3144 -0.1021
  822HOH      O 2486   1.263   2.998   1.972 -0.0281  0.8307 -0.0471
  822HOH     H1 2487   1.297   2.913   1.943 -0.2447  0.6442  0.2345
  822HOH     H2 2488   1.215   3.032   1.896 -1.1130  0.0685  0.2453
  823HOH      O 2489   3.167   3.828   2.741 -0.1412  0.1570 -0.2740
  823HOH     H1 2490   3.155   3.922   2.750  1.2703  0.3025  0.7670
  823HOH     H2 2491   3.148   3.809   2.649  0.3017  1.5908 -0.7045
  824HOH      O 2492   3.733   1.729   0.745 -0.0540 -0.6761  0.6343
  824HOH     H1 2493   3.795   1.735   0.817 -0.3520 -1.2028  0.9556
  824HOH     H2 2494   3.691   1.815   0.742  0.5707 -0.3638  0.5065
  825HOH      O 2495   1.134   1.462   2.820 -0.7738 -0.2890  0.1384
  825HOH     H1 2496   1.083   1.484   2.742 -1.1595  1.5563  0.8068
  825HOH     H2 2497   1.070   1.442   2.887 -0.6339  0.8134  0.6513
  826HOH      O 2498   1.096   0.014   3.164 -1.1098 -0.3908 -0.8310
  826HOH     H1 2499   1.098   0.067   3.244  0.4239 -0.1092 -1.0047
  826HOH     H2 2500   1.094  -0.076   3.196 -0.4325 -0.2854 -0.4395
  827HOH      O 2501   1.733   0.024   3.426  0.6158  0.3640  0.2256
  827HOH     H1 2502   1.769   0.086   3.490  0.2101  0.5670  0.2681
  827HOH     H2 2503   1.664   0.074   3.382 -0.4481 -0.3492  0.9676
  828HOH      O 2504   3.695   1.705   2.635  0.3355 -0.3303  0.6089
  828HOH     H1 2505   3.685   1.621   2.679 -0.1344 -0.0912  0.9606
  828HOH     H2 2506   3.643   1.767   2.685 -0.8676 -0.1900 -0.6853
  829HOH      O 2507   2.736   4.142   2.208  0.0624 -0.2996  0.0526
  829HOH     H1 2508   2.661   4.098   2.247 -0.3322 -0.0399 -0.3909
  829HOH     H2 2509   2.771   4.197   2.278  0.9966 -1.7749  0.8583
  830HOH      O 2510   3.019   0.985   2.643 -0.5308  0.0907 -0.0104
  830HOH     H1 2511   2.989   1.071   2.671 -0.0698  0.3805 -0.3754
  830HOH     H2 2512   3.098   1.002   2.591  0.3039 -0.6387  0.9323
  831HOH      O 2513   2.682   3.173   1.923  0.2234  0.7686  0.0246
  831HOH     H1 2514   2.660   3.166   1.830 -0.3722  0.5232  0.1744
  831HOH     H2 2515   2.767   3.130   1.931  0.1149  0.4736 -0.3493
  832HOH      O 2516   0.120   0.885   3.958  0.2601 -0.4311  0.1268
  832HOH     H1 2517   0.042   0.936   3.935  0.2377  0.0522  1.1541
  832HOH     H2 2518   0.193   0.939   3.929  0.2578  0.5466  1.6624
  833HOH      O 2519   1.904   0.788   3.205 -0.7575 -0.0740  0.1156
  833HOH     H1 2520   1.961   0.757   3.277 -0.4919  0.8072  0.3121
  833HOH     H2 2521   1.820   0.747   3.222 -0.5999 -0.1647  0.7390
  834HOH      O 2522   2.345   4.181   2.926 -0.1018 -0.3599 -0.9289
  834HOH     H1 2523   2.253   4.157   2.935  0.0685 -0.7973 -0.2612
  834HOH     H2 2524   2.394   4.101   2.945  0.4324 -0.0015 -0.7241
  835HOH      O 2525   0.394   2.912   2.235 -0.3994 -0.8437  0.1657
  835HOH     H1 2526   0.357   2.989   2.192  0.1386 -0.2417  0.7370
  835HOH     H2 2527   0.489   2.924   2.228 -0.3075 -1.1357  0.7964
  836HOH      O 2528   0.989   1.542   3.147  0.1377  0.1609  0.5021
  836HOH     H1 2529   0.917   1.606   3.148  0.4979  0.6164 -0.3131
  836HOH     H2 2530   0.998   1.514   3.238 -0.8711  0.3168  0.6739
  837HOH      O 2531   0.200   1.053   1.973 -0.3009 -0.8851 -0.3675
  837HOH     H1 2532   0.216   1.101   1.891 -0.6880 -0.0265  0.0416
  837HOH     H2 2533   0.137   1.107   2.021 -0.4614 -1.6215  0.2921
  838HOH      O 2534   2.014   0.645   3.428 -0.7281  0.3406  0.1085
  838HOH     H1 2535   1.925   0.653   3.462 -0.7450 -0.0461  0.1619
  838HOH     H2 2536   2.069   0.632   3.506 -0.7001 -0.0032  0.0360
  839HOH      O 2537   1.875   1.920   2.434 -0.0314  0.1877 -0.1179
  839HOH     H1 2538   1.915   1.833   2.427  0.1233  0.3219 -1.3871
  839HOH     H2 2539   1.809   1.921   2.365 -0.2853  0.9569  0.1177
  840HOH      O 2540   4.078   0.767   0.629  0.2450  0.1836  0.5198
  840HOH     H1 2541   4.151   0.821   0.658 -0.5025  1.6918 -0.1744
  840HOH     H2 2542   4.069   0.700   0.697  1.4925  0.6788  1.2306
  841HOH      O 2543   1.507   3.154   3.517  0.4172  0.2158 -0.4343
  841HOH     H1 2544   1.460   3.071   3.514  0.5001  0.1097  0.6167
  841HOH     H2 2545   1.447   3.214   3.561  1.0571  0.2021  0.5089
  842HOH      O 2546   1.216   3.868   1.300 -0.1874 -0.1386  0.4507
  842HOH     H1 2547   1.302   3.888   1.336 -0.4327  0.8975  0.5450
  842HOH     H2 2548   1.199   3.778   1.326  0.7974 -0.3217  0.5533
  843HOH      O 2549   4.124   1.621   0.798  0.0464  0.1226  0.0298
  843HOH     H1 2550   4.151   1.652   0.711  0.2022  0.1706  0.0940
  843HOH     H2 2551   4.148   1.529   0.799 -0.8182 -0.1301 -0.3246
  844HOH      O 2552   2.009   1.792   0.103  0.7389  0.3929  0.0369
  844HOH     H1 2553   1.941   1.851   0.136  1.0769  0.5237  0.5205
  844HOH     H2 2554   1.987   1.780   0.010  0.0398  0.4038  0.1853
  845HOH      O 2555   2.903   1.918   2.594  0.4210 -0.1859 -0.8090
  845HOH     H1 2556   2.934   1.872   2.516  0.9772  0.8711 -1.2510
  845HOH     H2 2557   2.880   2.005   2.563 -0.8607 -0.2032 -0.0522
  846HOH      O 2558   2.148   3.467   1.716 -0.7848 -0.2188 -0.5221
  846HOH     H1 2559   2.071   3.475   1.773 -0.7715 -1.8168 -0.2017
  846HOH     H2 2560   2.112   3.459   1.628 -0.9666 -0.6056 -0.4129
  847HOH      O 2561   1.183   0.522   3.728  0.3057 -0.6610  0.1084
  847HOH     H1 2562   1.246   0.485   3.788  0.6756 -0.6005 -0.2329
  847HOH     H2 2563   1.202   0.479   3.644  1.1940  0.7256 -0.4733
  848HOH      O 2564   4.130   1.164   3.562 -0.5116  0.0819  0.0165
  848HOH     H1 2565   4.193   1.204   3.502 -0.2383  0.2058  0.3794
  848HOH     H2 2566   4.113   1.232   3.628  1.2323 -0.8509  1.6349
  849HOH      O 2567   0.996   1.976   2.159 -0.4591  0.5054  0.2477
  849HOH     H1 2568   1.041   1.960   2.075 -1.2922 -1.3276  0.0668
  849HOH     H2 2569   1.060   2.026   2.210  0.5931  0.5800 -1.0128
  850HOH      O 2570   2.579   3.534   1.974 -0.2481  0.8301  0.1190
  850HOH     H1 2571   2.554   3.467   1.910  2.4761  0.7845 -1.1684
  850HOH     H2 2572   2.591   3.613   1.922 -0.0628  1.4081  1.0011
  851HOH      O 2573   0.225   1.752   3.616 -0.0409 -0.0354 -0.5072
  851HOH     H1 2574   0.285   1.822   3.591 -0.5752  0.2686 -0.9901
  851HOH     H2 2575   0.280   1.674   3.621  0.3074  0.1171 -1.5137
  852HOH      O 2576   3.691   0.168   0.408  0.2825  0.1438  0.0036
  852HOH     H1 2577   3.706   0.075   0.391  1.0058  0.0364  1.0383
  852HOH     H2 2578   3.615   0.190   0.354  0.1670 -1.0087 -0.3652
  853HOH      O 2579   3.203   2.756   3.476 -0.0501 -0.2754  0.3179
  853HOH     H1 2580   3.235   2.845   3.491 -0.5334 -0.1926  0.9235
  853HOH     H2 2581   3.215   2.742   3.382  0.2446  0.3414  0.2536
  854HOH      O 2582   2.144   0.499   0.249 -0.0779 -0.2730 -0.0226
  854HOH     H1 2583   2.200   0.559   0.201  1.0110 -0.9060  0.3745
  854HOH     H2 2584   2.130   0.425   0.189 -0.6723 -0.0430 -0.1855
  855HOH      O 2585   3.738   0.603   2.251  0.4149  0.4227 -0.6776
  855HOH     H1 2586   3.658   0.560   2.281  1.4097 -1.2275 -0.1456
  855HOH     H2 2587   3.778   0.540   2.191  0.5733  1.8917 -2.2612
  856HOH      O 2588   1.024   3.995   1.760 -0.1177  0.6650  0.2107
  856HOH     H1 2589   1.011   4.080   1.802  0.1935  0.9285 -0.2076
  856HOH     H2 2590   0.965   3.995   1.685  0.2707  0.7408 -0.1033
  857HOH      O 2591   2.158   1.264   3.587  0.1735 -0.6685 -0.0598
  857HOH     H1 2592   2.089   1.290   3.647  0.7569  1.1722 -0.0598
  857HOH     H2 2593   2.120   1.277   3.499  0.6830  1.2161 -0.0797
  858HOH      O 2594   3.992   3.161   0.019  0.3327 -0.0222 -0.3530
  858HOH     H1 2595   4.015   3.250   0.046  0.7196 -0.4670  0.9793
  858HOH     H2 2596   4.003   3.109   0.099  0.3547 -1.3118 -1.1432
  859HOH      O 2597   1.966   2.845   2.896  0.7281 -0.1560 -0.0755
  859HOH     H1 2598   1.968   2.789   2.974 -0.9354 -1.4344 -0.8182
  859HOH     H2 2599   1.888   2.900   2.909  1.3199  0.7460 -0.1840
  860HOH      O 2600   0.256   2.110   1.208 -0.2128 -1.2637 -0.0520
  860HOH     H1 2601   0.316   2.142   1.141  0.1108  0.1452  0.8229
  860HOH     H2 2602   0.308   2.050   1.261 -0.0210 -1.1990 -0.1667
  861HOH      O 2603   3.088   3.493   1.545 -0.5333 -0.0196 -0.7316
  861HOH     H1 2604   3.086   3.417   1.603 -0.9567  0.2712 -0.3624
  861HOH     H2 2605   3.067   3.457   1.458  1.3397 -0.6935 -1.0252
  862HOH      O 2606   0.673   1.058   2.401  0.2096 -0.0490  0.0911
  862HOH     H1 2607   0.705   1.145   2.377  1.1825 -0.1217  0.9594
  862HOH     H2 2608   0.621   1.030   2.326  0.9208  0.7628 -0.7648
  863HOH      O 2609   0.846   0.325   0.629  0.4248  0.3594 -0.5614
  863HOH     H1 2610   0.857   0.274   0.549  0.2292 -0.5855 -0.0113
  863HOH     H2 2611   0.904   0.400   0.617  0.4988  0.1762 -1.5242
  864HOH      O 2612   2.605   0.088   3.066  0.1706  0.5007 -0.4682
  864HOH     H1 2613   2.627   0.002   3.032 -0.2632 -0.1362  0.7555
  864HOH     H2 2614   2.511   0.097   3.050 -0.0310  0.2104  0.4396
  865HOH      O 2615   1.593   2.913   4.071  0.4982 -0.0594 -0.3107
  865HOH     H1 2616   1.644   2.924   4.151  0.6570  0.6380 -0.4985
  865HOH     H2 2617   1.653   2.868   4.011  0.1083 -1.3753  0.1973
  866HOH      O 2618   3.417   3.698   3.067 -0.2169  0.8170 -0.2993
  866HOH     H1 2619   3.510   3.684   3.052 -0.4242 -0.2424 -0.7869
  866HOH     H2 2620   3.395   3.637   3.138 -0.8497 -0.2673 -1.3587
  867HOH      O 2621   4.083   1.766   2.928  0.0097 -0.0622 -0.1116
  867HOH     H1 2622   4.005   1.813   2.900 -0.1767 -0.0751  0.3651
  867HOH     H2 2623   4.077   1.680   2.885 -0.4224 -0.1921  0.1992
  868HOH      O 2624   2.092   1.785   1.543 -1.1432 -0.1410  0.0663
  868HOH     H1 2625   2.143   1.855   1.503 -1.1175 -0.7754 -1.0953
  868HOH     H2 2626   2.033   1.830   1.604 -1.1847  0.9048 -0.6951
  869HOH      O 2627   2.564   2.021   0.769 -0.1482  0.5614 -0.3834
  869HOH     H1 2628   2.582   2.104   0.724 -0.8531  0.1766 -1.4568
  869HOH     H2 2629   2.472   2.003   0.752 -0.0969 -0.2916  0.1035
  870HOH      O 2630   3.513   3.794   3.417 -0.2194  0.3521  0.1672
  870HOH     H1 2631   3.507   3.888   3.398  0.0635  0.4989  0.7618
  870HOH     H2 2632   3.435   3.756   3.377  0.2720  0.6393 -1.1786
  871HOH      O 2633   2.914   0.796   1.428  0.0606 -0.1836 -0.3379
  871HOH     H1 2634   2.840   0.855   1.438  0.2153  0.1241 -0.9314
  871HOH     H2 2635   2.875   0.709   1.418 -0.1947 -0.0898 -0.1815
  872HOH      O 2636   2.076   3.531   0.294  0.2493  0.1891  0.0137
  872HOH     H1 2637   2.059   3.544   0.201 -0.1840 -0.0967  0.0487
  872HOH     H2 2638   2.168   3.507   0.299  0.4912  0.9935 -0.2601
  873HOH      O 2639   0.457   2.287   2.015 -0.1375 -0.0428  0.0368
  873HOH     H1 2640   0.363   2.298   2.004 -0.2223 -0.6404  0.1051
  873HOH     H2 2641   0.469   2.194   2.034  0.3927  0.1644  0.8223
  874HOH      O 2642   2.428   3.524   3.730 -0.7817  0.2543 -0.7482
  874HOH     H1 2643   2.507   3.479   3.760 -0.7481  0.6192 -0.2652
  874HOH     H2 2644   2.393   3.467   3.661 -0.4031 -0.1910 -0.5860
  875HOH      O 2645   2.733   3.857   0.189  0.0270  0.4588 -0.3027
  875HOH     H1 2646   2.733   3.762   0.205 -0.6662  0.5928  0.6606
  875HOH     H2 2647   2.823   3.875   0.160  0.1992 -0.4787 -0.4422
  876HOH      O 2648   3.804   2.239   4.049 -0.7149 -0.0461 -1.3467
  876HOH     H1 2649   3.766   2.172   4.106 -0.0325 -1.0807 -2.0351
  876HOH     H2 2650   3.746   2.314   4.058 -1.0548 -0.4292  0.0914
  877HOH      O 2651   2.409   3.997   0.933 -0.0723 -0.6021 -0.1053
  877HOH     H1 2652   2.484   3.938   0.935  0.7697  0.3870 -0.6187
  877HOH     H2 2653   2.439   4.072   0.882 -1.6247 -0.4313 -0.8799
  878HOH      O 2654   0.685   3.420   1.365  0.3338 -0.3093  0.6312
  878HOH     H1 2655   0.716   3.366   1.293 -0.6062 -0.3519  0.2308
  878HOH     H2 2656   0.745   3.494   1.368  0.2261 -0.1528 -0.4025
  879HOH      O 2657   0.994   2.506   2.420 -0.3084 -0.0030  0.0564
  879HOH     H1 2658   1.067   2.454   2.452 -0.3541 -0.4014 -0.4643
  879HOH     H2 2659   1.032   2.590   2.397 -0.0153 -0.2049 -0.2018
  880HOH      O 2660   1.467   1.967   4.086  0.3528  0.1605 -0.9876
  880HOH     H1 2661   1.420   2.037   4.041  0.7999  1.2494  0.1395
  880HOH     H2 2662   1.518   2.011   4.154  0.3726 -1.2909  0.0467
  881HOH      O 2663   1.667   0.616   3.116 -0.0002 -0.0707  0.3405
  881HOH     H1 2664   1.607   0.592   3.044  0.2608 -0.2617  0.1828
  881HOH     H2 2665   1.670   0.538   3.171 -0.5457  0.2243  0.8113
  882HOH      O 2666   0.131   1.762   0.619  0.1374  0.5932 -0.1684
  882HOH     H1 2667   0.085   1.840   0.589 -0.3039  0.8400  1.0455
  882HOH     H2 2668   0.204   1.795   0.672  0.4403  0.1772 -0.3099
  883HOH      O 2669   2.919   1.938   2.853  0.0281  0.3871  0.7145
  883HOH     H1 2670   2.908   1.924   2.759  0.7489  1.0122  0.5187
  883HOH     H2 2671   2.910   1.850   2.891 -1.8579  0.3012  0.2762
  884HOH      O 2672   1.935   1.815   2.822 -0.2550 -0.3331  0.3887
  884HOH     H1 2673   1.884   1.853   2.894  0.0615  0.1664  0.3603
  884HOH     H2 2674   1.875   1.811   2.749 -0.3668 -0.1248  0.4679
  885HOH      O 2675   2.498   3.042   2.965 -0.9464 -0.0934  0.3684
  885HOH     H1 2676   2.426   2.982   2.944 -0.7746 -0.1608 -0.0450
  885HOH     H2 2677   2.486   3.116   2.905  0.1390 -0.7486 -0.7662
  886HOH      O 2678   3.824   3.173   2.291  0.2564  0.6481  0.1660
  886HOH     H1 2679   3.800   3.233   2.362 -0.2342  1.5669 -0.7315
  886HOH     H2 2680   3.839   3.229   2.216 -1.2319 -0.3668 -1.0239
  887HOH      O 2681   2.055   1.711   3.532 -0.5112 -0.6755 -0.8085
  887HOH     H1 2682   2.113   1.782   3.560 -0.5547 -0.4349 -1.2975
  887HOH     H2 2683   2.114   1.644   3.497 -0.4008 -1.2815  0.4200
  888HOH      O 2684   1.352   3.718   0.889  0.2485 -0.4563  1.1436
  888HOH     H1 2685   1.290   3.689   0.822  1.3362  0.7131 -0.5101
  888HOH     H2 2686   1.391   3.637   0.922  0.7858 -1.1101 -0.8315
  889HOH      O 2687   3.348   0.870   2.032 -0.5035 -0.1494  0.2980
  889HOH     H1 2688   3.314   0.953   1.998 -0.7858 -0.6107 -0.5903
  889HOH     H2 2689   3.417   0.896   2.093  0.3244  0.7426 -0.9343
  890HOH      O 2690   1.009   1.673   3.624 -0.3296 -0.1977  0.5634
  890HOH     H1 2691   0.988   1.652   3.533 -0.5665 -1.3204  0.8421
  890HOH     H2 2692   1.100   1.644   3.634  0.3750  1.6248  0.2396
  891HOH      O 2693   2.202   1.348   1.749  1.0965  0.4881  0.0706
  891HOH     H1 2694   2.237   1.419   1.803  1.3457  0.6528 -0.2931
  891HOH     H2 2695   2.125   1.316   1.796  1.4310  0.4826  0.6235
  892HOH      O 2696   2.223   2.216   2.866  0.0691  0.0757 -0.2121
  892HOH     H1 2697   2.308   2.189   2.901  0.4540  1.2012 -0.1936
  892HOH     H2 2698   2.179   2.134   2.843  0.4689 -0.6319  1.3070
  893HOH      O 2699   0.095   2.963   3.368  0.9354  0.2175  0.2582
  893HOH     H1 2700   0.065   2.936   3.281  1.7314  2.4263 -0.8631
  893HOH     H2 2701   0.170   2.907   3.386  0.5595 -0.5109 -0.2954
  894HOH      O 2702   1.574   1.918   3.332  0.1222 -0.5287  0.2378
  894HOH     H1 2703   1.531   1.930   3.247 -0.9587  0.8150  0.8902
  894HOH     H2 2704   1.519   1.853   3.377 -0.3923  0.0853  0.5271
  895HOH      O 2705   0.639   0.163   1.399 -0.0693 -0.0887 -0.2433
  895HOH     H1 2706   0.675   0.074   1.395 -0.0577 -0.0609 -0.8757
  895HOH     H2 2707   0.696   0.214   1.342 -0.2050  0.2871 -0.0497
  896HOH      O 2708   1.922   3.528   1.903 -0.3307 -0.4255  0.3167
  896HOH     H1 2709   1.877   3.522   1.987 -1.2879  0.1795 -0.1195
  896HOH     H2 2710   1.854   3.555   1.841  0.1057 -1.7458 -0.8547
  897HOH      O 2711   1.573   3.967   3.468  0.1692  0.1528  0.7402
  897HOH     H1 2712   1.636   4.034   3.493  0.5485 -0.5631  1.8399
  897HOH     H2 2713   1.622   3.885   3.471 -0.7319 -0.3987  1.3727
  898HOH      O 2714   1.988   2.334   0.896  0.1941  0.0984  0.2801
  898HOH     H1 2715   1.934   2.373   0.827 -0.1337  1.4168  1.1885
  898HOH     H2 2716   1.965   2.384   0.975  1.2264 -0.7027  1.1496
  899HOH      O 2717   1.904   3.864   3.449  0.2387  0.0482 -0.5051
  899HOH     H1 2718   1.886   3.897   3.537  0.7581  0.5763 -0.5772
  899HOH     H2 2719   1.920   3.943   3.397 -0.8282 -0.2005 -1.2718
  900HOH      O 2720   2.995   1.563   2.638  0.1034  0.6852 -0.6201
  900HOH     H1 2721   3.072   1.582   2.691 -0.1994 -0.9077  0.5398
  900HOH     H2 2722   2.921   1.579   2.698 -0.3407  0.2578 -1.0419
  901HOH      O 2723   0.382   0.747   1.737 -0.2302 -0.1375 -0.1478
  901HOH     H1 2724   0.457   0.766   1.682  0.9635  1.2842  1.7127
  901HOH     H2 2725   0.307   0.780   1.688  0.5502 -0.0857 -1.3845
  902HOH      O 2726   0.052   3.919   3.899  0.1138  0.3655 -0.2539
  902HOH     H1 2727   0.142   3.889   3.883  0.0239  0.3225 -0.6767
  902HOH     H2 2728   0.005   3.902   3.818 -0.0597  1.2317 -0.3563
  903HOH      O 2729   1.852   3.881   3.164  0.1067  0.1658  0.3368
  903HOH     H1 2730   1.900   3.823   3.224 -0.2264 -0.0049  0.4428
  903HOH     H2 2731   1.885   3.969   3.184  0.2706  0.0676  0.5077
  904HOH      O 2732   0.888   1.828   1.093  0.7318  0.0533  0.6584
  904HOH     H1 2733   0.822   1.897   1.101  0.3322 -0.3894  1.2767
  904HOH     H2 2734   0.883   1.801   1.001 -0.4366 -0.4405  0.8430
  905HOH      O 2735   3.608   2.161   3.014 -0.3922 -0.0020  0.1454
  905HOH     H1 2736   3.565   2.207   3.087 -0.5485 -0.7718  0.5630
  905HOH     H2 2737   3.674   2.107   3.056 -0.3108 -0.2680 -0.3158
  906HOH      O 2738   0.583   3.479   1.064 -0.4811 -0.0747  0.4057
  906HOH     H1 2739   0.650   3.424   1.105  0.0523  0.6614  0.5427
  906HOH     H2 2740   0.604   3.475   0.970 -0.3722 -0.0175  0.4269
  907HOH      O 2741   0.349   1.233   1.196  0.0242  0.0653 -0.4342
  907HOH     H1 2742   0.278   1.285   1.159  0.4274 -0.0220 -1.3864
  907HOH     H2 2743   0.335   1.145   1.161  0.4539 -0.0112 -0.4178
  908HOH      O 2744   1.182   2.704   4.009  0.0365 -0.2937  0.3050
  908HOH     H1 2745   1.275   2.680   4.011  0.1385  0.0962  1.1092
  908HOH     H2 2746   1.169   2.743   3.923  0.9345  0.7774  0.6115
  909HOH      O 2747   3.662   2.906   2.273 -0.0402  0.6729  0.1630
  909HOH     H1 2748   3.577   2.873   2.303  0.1721  0.8710  1.0413
  909HOH     H2 2749   3.712   2.920   2.354  0.6143  1.1380 -0.3025
  910HOH      O 2750   1.385   1.591   1.697 -0.1007 -0.2027 -0.1736
  910HOH     H1 2751   1.415   1.526   1.760  0.3964  1.0823  1.0209
  910HOH     H2 2752   1.449   1.662   1.703 -0.4195  0.2937 -1.6575
  911HOH      O 2753   4.017   3.580   2.918 -0.2485 -0.8034  0.5190
  911HOH     H1 2754   4.004   3.619   3.005 -0.1281  0.2311  0.1094
  911HOH     H2 2755   4.110   3.559   2.915 -0.1715 -0.4825  0.5178
  912HOH      O 2756   3.458   1.221   2.135  0.5090  0.3748  0.1263
  912HOH     H1 2757   3.507   1.153   2.089  0.2325  0.8934 -1.0066
  912HOH     H2 2758   3.525   1.282   2.166  0.7105 -0.0610  0.5849
  913HOH      O 2759   2.890   3.621   3.134 -0.0982  0.5987  0.6701
  913HOH     H1 2760   2.918   3.667   3.054 -0.4303  0.5642  0.5306
  913HOH     H2 2761   2.881   3.690   3.199 -0.3500  0.7006  0.5300
  914HOH      O 2762   3.685   1.009   4.010 -0.5566  0.1521  0.1955
  914HOH     H1 2763   3.600   1.043   3.979  0.1704  0.6382 -1.4805
  914HOH     H2 2764   3.750   1.053   3.955  0.6496 -2.0455 -0.3515
  915HOH      O 2765   2.912   3.089   2.926 -0.5617 -0.1264 -0.3756
  915HOH     H1 2766   2.846   3.076   2.858  0.4326 -0.0165 -1.4142
  915HOH     H2 2767   2.979   3.145   2.885  0.0289  0.0407  0.7340
  916HOH      O 2768   3.483   4.015   0.604 -0.3503 -0.4199 -1.1245
  916HOH     H1 2769   3.539   4.093   0.603 -0.2526 -0.4362  0.2239
  916HOH     H2 2770   3.397   4.048   0.575 -0.4542  0.3527 -0.0767
  917HOH      O 2771   1.564   2.623   2.966 -0.5870 -0.4899 -0.2405
  917HOH     H1 2772   1.619   2.607   2.889 -0.8110 -0.4825 -0.4052
  917HOH     H2 2773   1.624   2.656   3.032 -0.5366  0.4056 -0.7104
  918HOH      O 2774   0.195   2.870   2.436 -0.0987  0.7009  0.5532
  918HOH     H1 2775   0.190   2.947   2.493  0.2827  1.4123 -0.3250
  918HOH     H2 2776   0.231   2.903   2.354 -0.3647 -0.3381 -0.0202
  919HOH      O 2777   0.915   1.738   0.846  0.3343 -0.2834  0.6352
  919HOH     H1 2778   0.996   1.787   0.858  0.9749 -0.7542 -1.1002
  919HOH     H2 2779   0.942   1.646   0.847 -0.3292 -0.4878  0.8574
  920HOH      O 2780   1.556   0.132   2.875  0.6967 -0.3560  0.3860
  920HOH     H1 2781   1.485   0.109   2.935  0.7127  0.6526  0.8418
  920HOH     H2 2782   1.578   0.050   2.831 -1.0557 -0.6336 -0.1301
  921HOH      O 2783   3.798   0.441   3.276  0.0119 -0.2682  0.2558
  921HOH     H1 2784   3.748   0.440   3.194 -0.7027 -1.3014  0.6536
  921HOH     H2 2785   3.812   0.533   3.295  0.0150 -0.0021 -0.9189
  922HOH      O 2786   0.084   1.185   3.913  0.0374  0.0212  0.3541
  922HOH     H1 2787   0.052   1.230   3.835 -1.4455  0.4920  1.1472
  922HOH     H2 2788   0.167   1.146   3.886  0.3585  1.4310 -0.9948
  923HOH      O 2789   0.253   3.235   2.749 -0.0313 -0.3911 -0.1163
  923HOH     H1 2790   0.164   3.262   2.770  0.4957  0.7078  0.9322
  923HOH     H2 2791   0.250   3.139   2.746 -1.3531 -0.3658 -0.7800
  924HOH      O 2792   0.969   0.898   2.209 -0.5321 -0.5593  0.7749
  924HOH     H1 2793   0.945   0.946   2.289 -0.1049  0.1808  0.4845
  924HOH     H2 2794   1.033   0.834   2.239 -0.1416 -0.0830  1.0011
  925HOH      O 2795   2.681   2.341   1.965 -0.2454 -0.9281  0.5271
  925HOH     H1 2796   2.763   2.307   2.002  0.8057  0.4552 -0.3331
  925HOH     H2 2797   2.640   2.389   2.037  0.3795 -0.5557  0.6529
  926HOH      O 2798   1.608   4.076   0.334 -0.0657  0.5427  0.6617
  926HOH     H1 2799   1.539   4.064   0.400  0.1245 -0.2581  0.7477
  926HOH     H2 2800   1.611   3.991   0.288  0.3872  0.8028  0.1951
  927HOH      O 2801   0.579   1.969   1.726 -1.0071  0.2639 -0.0446
  927HOH     H1 2802   0.637   1.893   1.731 -0.8496  0.3547 -0.4307
  927HOH     H2 2803   0.631   2.042   1.761 -1.2424  0.1583  0.5623
  928HOH      O 2804   0.626   0.468   3.453 -0.2015 -0.1975 -0.1658
  928HOH     H1 2805   0.666   0.536   3.399 -0.5779 -0.9856 -1.5705
  928HOH     H2 2806   0.674   0.470   3.535 -0.2468  1.7698 -0.1079
  929HOH      O 2807   2.193   3.560   1.214  0.2588  0.1876  0.3429
  929HOH     H1 2808   2.152   3.490   1.164  0.5499 -0.6074  1.1723
  929HOH     H2 2809   2.194   3.635   1.154 -1.0719 -0.1734 -0.1948
  930HOH      O 2810   0.801   0.823   2.464  0.2712 -0.9806 -0.7770
  930HOH     H1 2811   0.729   0.761   2.456 -0.3137 -0.4135 -0.2236
  930HOH     H2 2812   0.760   0.909   2.453  0.6942 -0.5954  0.3337
  931HOH      O 2813   2.032   3.431   1.074 -0.0789 -0.2666 -0.6822
  931HOH     H1 2814   1.966   3.363   1.086  0.6703 -0.9107 -0.0234
  931HOH     H2 2815   1.983   3.505   1.038 -1.4748 -0.2017  1.0579
  932HOH      O 2816   2.400   1.361   1.307  0.5003  0.0659  0.2482
  932HOH     H1 2817   2.375   1.443   1.350  0.0501 -0.2845  0.6710
  932HOH     H2 2818   2.328   1.301   1.324  0.2921 -0.1035 -1.0094
  933HOH      O 2819   0.030   2.925   2.809  0.2624  0.5630  0.1803
  933HOH     H1 2820   0.124   2.904   2.804 -0.0557 -1.1848 -2.2513
  933HOH     H2 2821   0.018   2.993   2.742 -0.1969  1.0413  0.7344
  934HOH      O 2822   1.910   3.998   3.682  0.0570  0.8758 -0.5001
  934HOH     H1 2823   1.844   4.010   3.750 -0.1766  1.2025 -0.7799
  934HOH     H2 2824   1.938   4.087   3.660 -0.3071  0.8166 -1.2502
  935HOH      O 2825   3.804   1.926   2.331 -0.4719  0.2865 -0.6458
  935HOH     H1 2826   3.795   1.954   2.240 -0.7857 -0.1155 -0.7411
  935HOH     H2 2827   3.817   1.831   2.326 -0.0030  0.3218 -0.2946
  936HOH      O 2828   0.966   3.457   1.264 -0.1306 -0.4688  0.0007
  936HOH     H1 2829   0.965   3.392   1.335  1.0115 -0.8684 -0.3063
  936HOH     H2 2830   0.927   3.411   1.189  0.2351 -0.6491 -0.0841
  937HOH      O 2831   0.226   2.477   2.755 -0.7375  0.4077  0.4230
  937HOH     H1 2832   0.141   2.475   2.712 -0.5008 -1.6289 -0.1776
  937HOH     H2 2833   0.281   2.529   2.697 -0.9508 -0.5568 -0.7339
  938HOH      O 2834   3.082   3.110   1.385  0.2305 -0.0028  0.4149
  938HOH     H1 2835   3.052   3.190   1.342  0.7605  0.4759  0.8932
  938HOH     H2 2836   3.040   3.039   1.337  0.7124  0.4989 -0.8359
  939HOH      O 2837   3.296   1.488   1.207  0.2249 -0.3838 -0.6841
  939HOH     H1 2838   3.369   1.427   1.219 -0.1027 -0.6036  0.3646
  939HOH     H2 2839   3.238   1.472   1.281 -0.4307  0.4449 -0.9811
  940HOH      O 2840   1.800   0.597   1.625 -0.4893  0.1171 -0.0294
  940HOH     H1 2841   1.724   0.540   1.611 -0.8378  0.7086 -0.6549
  940HOH     H2 2842   1.865   0.565   1.561 -0.6975  0.4321 -0.4050
  941HOH      O 2843   3.500   0.460   2.320 -0.4099 -0.0274  0.4472
  941HOH     H1 2844   3.432   0.461   2.388 -0.2213 -1.7078  0.7683
  941HOH     H2 2845   3.565   0.398   2.353  0.2055 -0.1196 -0.8189
  942HOH      O 2846   2.351   1.646   3.913  0.1898  0.1731 -0.2568
  942HOH     H1 2847   2.391   1.732   3.926  0.5097  0.2002 -1.2574
  942HOH     H2 2848   2.257   1.662   3.913  0.2536  0.5806 -0.7319
  943HOH      O 2849   3.154   2.176   4.116  0.3978  0.6890  0.3577
  943HOH     H1 2850   3.243   2.209   4.125  0.1715  1.3076  0.4485
  943HOH     H2 2851   3.099   2.248   4.146 -0.1504  0.5240 -0.2126
  944HOH      O 2852   1.913   1.742   1.946 -0.0028 -0.1524  0.2111
  944HOH     H1 2853   2.007   1.736   1.961 -0.0048  0.8421  0.8031
  944HOH     H2 2854   1.904   1.808   1.877 -0.2735 -0.0785  0.3140
  945HOH      O 2855   3.148   0.063   1.982  0.8192  0.4557  0.1530
  945HOH     H1 2856   3.109   0.097   2.062 -0.6735  0.1130 -0.3741
  945HOH     H2 2857   3.080   0.008   1.942  1.9504 -0.4471 -0.7137
  946HOH      O 2858   1.970   1.063   1.181 -0.1286 -0.2142 -0.1126
  946HOH     H1 2859   2.039   1.092   1.241 -0.5114  0.6820 -0.0771
  946HOH     H2 2860   1.994   1.102   1.097 -0.4562 -0.1122 -0.1585
  947HOH      O 2861   2.270   2.000   1.455  0.0460 -0.0810 -0.3997
  947HOH     H1 2862   2.360   1.968   1.448 -0.0778 -1.3625  1.9564
  947HOH     H2 2863   2.278   2.082   1.504 -0.0579 -0.0257 -0.4761
  948HOH      O 2864   4.092   2.329   0.757  0.1398  0.2803  0.5187
  948HOH     H1 2865   4.096   2.423   0.739  0.5967  0.1088 -0.3896
  948HOH     H2 2866   4.020   2.297   0.703  1.1592 -0.1564 -0.6569
  949HOH      O 2867   0.753   1.048   3.701  0.1000 -0.9357 -0.0893
  949HOH     H1 2868   0.736   0.985   3.771 -1.0677 -0.3935  0.1593
  949HOH     H2 2869   0.764   1.132   3.745 -0.8005 -0.5575 -0.5170
  950HOH      O 2870   0.332   2.565   3.207 -0.1885  0.0973  0.9829
  950HOH     H1 2871   0.261   2.534   3.151  0.0777  0.9497  0.1129
  950HOH     H2 2872   0.402   2.501   3.195 -0.1369  0.2661  0.3124
  951HOH      O 2873   1.821   3.287   4.143 -0.2496 -0.0346 -0.1070
  951HOH     H1 2874   1.916   3.290   4.157 -0.3044  0.5788  0.1746
  951HOH     H2 2875   1.808   3.328   4.058 -0.2547 -0.2498 -0.2119
  952HOH      O 2876   0.038   1.410   2.673  0.4712 -0.3357  0.6236
  952HOH     H1 2877   0.104   1.447   2.732  0.2425 -0.5898  1.0540
  952HOH     H2 2878  -0.044   1.452   2.699  0.5899  0.7345 -0.5779
  953HOH      O 2879   1.609   3.348   0.164 -0.6288  0.4402  0.1937
  953HOH     H1 2880   1.627   3.416   0.099 -1.5018  0.0606 -0.4854
  953HOH     H2 2881   1.694   3.332   0.205  0.1077  0.3157 -1.2405
  954HOH      O 2882   1.410   1.316   3.167 -0.3766 -0.4864  0.4308
  954HOH     H1 2883   1.372   1.239   3.208  1.2317 -1.2846  0.5595
  954HOH     H2 2884   1.443   1.368   3.240 -0.1597 -0.4117  0.2801
  955HOH      O 2885   3.494   2.092   0.270 -0.1086 -0.4363 -0.2415
  955HOH     H1 2886   3.490   2.147   0.349  0.4604 -0.8569  0.0971
  955HOH     H2 2887   3.412   2.044   0.271  0.0793 -0.7809  0.3751
  956HOH      O 2888   1.379   0.604   0.181 -0.3339 -0.3772  0.3924
  956HOH     H1 2889   1.423   0.529   0.140 -0.3041 -0.4081  0.4818
  956HOH     H2 2890   1.449   0.662   0.208 -0.3726  0.0818 -0.4159
  957HOH      O 2891   0.851   3.988   0.133  0.1004 -0.5253 -0.3189
  957HOH     H1 2892   0.790   3.990   0.060  0.6142 -0.7813 -0.7740
  957HOH     H2 2893   0.833   3.905   0.178 -0.0515 -0.4845 -0.3066
  958HOH      O 2894   0.037   1.723   1.404  0.1839  0.1016  0.0589
  958HOH     H1 2895   0.120   1.678   1.419  0.3130  0.6326  1.0910
  958HOH     H2 2896  -0.000   1.679   1.327  1.3324 -0.2558 -0.3387
  959HOH      O 2897   2.994   2.137   3.126 -0.1844  0.4225 -0.6722
  959HOH     H1 2898   2.953   2.051   3.124 -0.4817  0.5436 -0.0967
  959HOH     H2 2899   2.943   2.187   3.189  1.5009  0.2244  1.0632
  960HOH      O 2900   1.820   1.919   1.370 -0.2641  0.3617  0.4012
  960HOH     H1 2901   1.730   1.900   1.394 -0.7616  0.1946 -1.3854
  960HOH     H2 2902   1.861   1.833   1.361 -0.2893  0.3943 -0.0305
  961HOH      O 2903   1.268   3.399   0.194 -0.0050 -0.0665  0.3691
  961HOH     H1 2904   1.343   3.376   0.140 -0.2865 -0.7646  0.2504
  961HOH     H2 2905   1.268   3.334   0.264 -0.5277 -0.1076  0.3385
  962HOH      O 2906   3.775   0.225   1.733  0.6922 -0.1268  0.3055
  962HOH     H1 2907   3.739   0.185   1.654  0.4075  0.8224 -0.0811
  962HOH     H2 2908   3.833   0.159   1.770  0.0762 -0.9561 -0.1574
  963HOH      O 2909   2.005   0.270   2.318 -0.4333  0.2518 -0.1822
  963HOH     H1 2910   2.052   0.203   2.267 -1.0473 -0.0467 -0.3839
  963HOH     H2 2911   2.072   0.332   2.345  0.1491 -0.4219 -0.0339
  964HOH      O 2912   2.085   3.543   3.650 -0.0567  0.3238 -0.5073
  964HOH     H1 2913   2.153   3.579   3.706 -0.5627  0.1110  0.2682
  964HOH     H2 2914   2.109   3.571   3.561  1.4992 -0.4621 -0.3881
  965HOH      O 2915   2.461   0.107   0.771  0.0760 -0.0570  0.0469
  965HOH     H1 2916   2.468   0.083   0.679  1.2912  1.3455 -0.3050
  965HOH     H2 2917   2.377   0.153   0.777 -0.0086 -0.1546 -0.3524
  966HOH      O 2918   2.729   0.136   1.947  0.5549 -0.3329  0.1365
  966HOH     H1 2919   2.690   0.116   2.032  0.2992 -0.2697  0.0336
  966HOH     H2 2920   2.822   0.116   1.959  0.6260  0.2221  0.6105
  967HOH      O 2921   1.981   2.029   3.741 -0.3713  0.0254  0.2627
  967HOH     H1 2922   1.977   2.124   3.748 -1.5784  0.0473 -0.2652
  967HOH     H2 2923   1.898   2.004   3.700  0.3279 -1.1675 -0.5777
  968HOH      O 2924   0.973   1.124   1.976  0.5718  0.2519  0.0349
  968HOH     H1 2925   0.896   1.070   1.965  1.0618 -0.2516 -1.4808
  968HOH     H2 2926   1.033   1.071   2.028  0.7828 -0.4222 -0.8494
  969HOH      O 2927   0.264   2.638   1.617  0.0009  0.3216  0.2890
  969HOH     H1 2928   0.317   2.655   1.539 -0.4192 -0.5123 -0.1932
  969HOH     H2 2929   0.314   2.571   1.665 -0.5878 -0.4876 -0.1803
  970HOH      O 2930   2.048   0.082   1.897 -0.1683  0.4451 -0.2995
  970HOH     H1 2931   2.003   0.010   1.852 -0.8461  0.7851 -0.1989
  970HOH     H2 2932   2.028   0.159   1.845  0.2575  0.6191 -0.2124
  971HOH      O 2933   3.156   3.346   2.905  0.2435  0.1166 -0.0222
  971HOH     H1 2934   3.077   3.352   2.852 -0.0765  0.0513  0.4324
  971HOH     H2 2935   3.194   3.434   2.901  0.0546  0.1965 -0.1072
  972HOH      O 2936   1.391   0.610   2.698 -0.1572 -0.5868 -0.4641
  972HOH     H1 2937   1.356   0.662   2.770  1.0550  1.0032 -0.9137
  972HOH     H2 2938   1.445   0.543   2.741  0.2072  0.0679  0.1289
  973HOH      O 2939   3.609   3.899   2.385 -0.3522 -0.4821 -0.7250
  973HOH     H1 2940   3.542   3.925   2.448  0.0548 -1.0798 -0.0050
  973HOH     H2 2941   3.604   3.803   2.383  0.9072 -0.6068 -0.1076
  974HOH      O 2942   3.967   0.561   0.455  0.0184  0.1727 -0.4697
  974HOH     H1 2943   3.971   0.579   0.362  0.7684  1.8114 -0.1990
  974HOH     H2 2944   4.039   0.612   0.493 -1.4505  1.3006  1.1840
  975HOH      O 2945   0.361   3.433   2.997  0.5805  0.4072 -0.3394
  975HOH     H1 2946   0.292   3.370   3.016  0.1340  0.4619 -1.5869
  975HOH     H2 2947   0.315   3.511   2.964  1.1692  1.0405  0.2770
  976HOH      O 2948   3.869   0.353   1.324  0.5528 -0.0999  0.0428
  976HOH     H1 2949   3.835   0.339   1.235 -1.3168  0.6800  0.5265
  976HOH     H2 2950   3.906   0.268   1.349 -0.1951 -0.7851 -0.9805
  977HOH      O 2951   4.046   3.246   3.725  0.0558 -0.0036  0.2310
  977HOH     H1 2952   3.974   3.214   3.779 -0.4748  0.0766 -0.3952
  977HOH     H2 2953   4.080   3.167   3.682  0.1627 -0.0068  0.3221
  978HOH      O 2954   0.122   3.510   1.092  0.2625 -0.2918 -0.1213
  978HOH     H1 2955   0.064   3.470   1.026  0.0201 -0.4882  0.2052
  978HOH     H2 2956   0.111   3.455   1.170  0.4810 -0.0096  0.1115
  979HOH      O 2957   1.215   0.208   2.067 -0.0250 -0.0914  0.0769
  979HOH     H1 2958   1.298   0.199   2.020 -0.0849  0.2277 -0.0947
  979HOH     H2 2959   1.155   0.246   2.003 -0.4412 -0.7533  0.0493
  980HOH      O 2960   3.494   3.158   3.895 -0.5249  0.5160  0.3198
  980HOH     H1 2961   3.509   3.192   3.807 -1.1743  0.5913  0.2272
  980HOH     H2 2962   3.574   3.179   3.943 -0.4501  1.1369 -0.0555
  981HOH      O 2963   1.510   0.563   1.376 -0.1622  0.4954  0.3797
  981HOH     H1 2964   1.528   0.651   1.408 -2.4398  1.1755  0.1498
  981HOH     H2 2965   1.508   0.508   1.454 -0.2610  0.9849  0.7283
  982HOH      O 2966   3.117   1.256   0.746 -0.7163  0.6041  0.4211
  982HOH     H1 2967   3.120   1.184   0.682 -0.0692  0.6942  0.3407
  982HOH     H2 2968   3.053   1.227   0.811 -1.0376  0.3011 -0.0160
  983HOH      O 2969   3.257   2.901   0.902  0.2394 -0.4988 -0.0822
  983HOH     H1 2970   3.261   2.995   0.883 -0.0830 -0.6266 -0.8354
  983HOH     H2 2971   3.348   2.876   0.917  0.3795 -0.1587 -0.3459
  984HOH      O 2972   1.229   2.554   1.515 -0.1606  0.0693 -0.2800
  984HOH     H1 2973   1.137   2.579   1.507 -0.2852 -0.4127 -0.4132
  984HOH     H2 2974   1.233   2.466   1.478  0.2017 -0.2357  0.4633
  985HOH      O 2975   1.875   3.552   0.502 -0.1137  0.0018 -0.3944
  985HOH     H1 2976   1.924   3.590   0.430 -1.1326  0.4645 -0.8874
  985HOH     H2 2977   1.818   3.486   0.461  0.7398 -1.2438  0.2880
  986HOH      O 2978   4.132   1.072   1.704 -0.0963  0.6457 -0.1169
  986HOH     H1 2979   4.082   1.013   1.648 -0.4590  1.3737 -0.5972
  986HOH     H2 2980   4.097   1.058   1.792 -0.1719  0.1533 -0.2211
  987HOH      O 2981   2.166   3.364   2.681  0.2557 -0.0908  0.2097
  987HOH     H1 2982   2.130   3.347   2.594 -1.9686 -0.4727  1.0535
  987HOH     H2 2983   2.188   3.277   2.715  0.0720 -0.0683  0.3919
  988HOH      O 2984   1.974   3.658   0.950 -0.0804 -0.2378  0.0882
  988HOH     H1 2985   2.066   3.677   0.969 -0.0760  0.1080 -0.2409
  988HOH     H2 2986   1.925   3.714   1.010 -0.0692 -0.0026 -0.1163
  989HOH      O 2987   0.409   2.470   0.027  0.0251  0.0306 -0.4407
  989HOH     H1 2988   0.328   2.475   0.077  0.7354 -0.5662  0.8544
  989HOH     H2 2989   0.419   2.557  -0.012 -0.3531  0.6972  0.8432
  990HOH      O 2990   2.367   0.046   1.594 -0.5014 -0.0457 -0.3142
  990HOH     H1 2991   2.374   0.063   1.688 -0.5583  0.3583 -0.3795
  990HOH     H2 2992   2.457   0.047   1.563 -0.4963  0.0237 -0.2977
  991HOH      O 2993   1.417   4.145   1.174  0.5644  0.6969  0.1733
  991HOH     H1 2994   1.430   4.051   1.165  0.7220  0.7540 -0.2558
  991HOH     H2 2995   1.405   4.176   1.084  0.5853  1.0954  0.3038
  992HOH      O 2996   1.205   0.930   0.039 -0.6509 -0.2476  0.7454
  992HOH     H1 2997   1.152   0.938   0.119 -0.7457 -0.5670  0.7196
  992HOH     H2 2998   1.211   0.835   0.025 -0.0344 -0.2183  0.7725
  993HOH      O 2999   3.050   0.034   3.347  0.0458  0.1274 -0.3127
  993HOH     H1 3000   3.125   0.025   3.405  0.1236  0.8740 -0.2740
  993HOH     H2 3001   2.975   0.009   3.401  0.1577  0.4264 -0.0151
  994HOH      O 3002   4.008   1.367   1.408  0.5986  0.2128 -0.1208
  994HOH     H1 3003   4.008   1.413   1.324  0.5574  0.5090  0.0377
  994HOH     H2 3004   4.086   1.312   1.406 -0.5954 -1.6597 -1.3459
  995HOH      O 3005   2.794   1.277   0.196 -0.0320  0.3719 -0.6445
  995HOH     H1 3006   2.839   1.334   0.135 -1.2218  0.4501 -1.5198
  995HOH     H2 3007   2.705   1.269   0.161 -0.6855  0.1295  0.8874
  996HOH      O 3008   0.558   2.822   4.126 -0.2623 -0.1657  0.3791
  996HOH     H1 3009   0.523   2.909   4.142  0.1656  0.1046 -0.0978
  996HOH     H2 3010   0.623   2.808   4.196  0.7272  0.5139 -0.3470
  997HOH      O 3011   2.787   3.336   1.003  0.4947 -0.1646  0.6231
  997HOH     H1 3012   2.742   3.356   1.085 -0.3415  0.7234 -0.0033
  997HOH     H2 3013   2.716   3.324   0.939  1.1131 -1.0743  0.0649
  998HOH      O 3014   0.332   1.028   3.806  0.6617  0.6010  0.0899
  998HOH     H1 3015   0.414   0.983   3.828  0.2125  0.3235  1.3489
  998HOH     H2 3016   0.352   1.121   3.821  0.6937  0.5173  0.5758
  999HOH      O 3017   1.391   3.449   3.234  0.1106 -0.8820 -0.3530
  999HOH     H1 3018   1.416   3.514   3.300  0.6309 -1.1449 -0.2797
  999HOH     H2 3019   1.472   3.429   3.188 -0.2923 -0.5286 -1.2495
 1000HOH      O 3020   0.181   0.468   2.713  0.3871  0.0748  0.0131
 1000HOH     H1 3021   0.212   0.425   2.793  0.3320 -1.0421 -0.5346
 1000HOH     H2 3022   0.094   0.432   2.698 -0.1168  1.1983  0.0920
 1001HOH      O 3023   1.217   2.057   2.370  0.6711  0.2077  0.7913
 1001HOH     H1 3024   1.227   1.970   2.331 -0.7261  0.7688 -1.1269
 1001HOH     H2 3025   1.138   2.051   2.423  0.8131  0.2323  1.0109
 1002HOH      O 3026   1.073   2.019   1.434 -0.1612 -0.7032 -0.1288
 1002HOH     H1 3027   1.085   1.935   1.388  0.0351 -0.5614 -0.3370
 1002HOH     H2 3028   0.984   2.014   1.469 -0.1743 -0.9721 -0.1949
 1003HOH      O 3029   3.542   2.825   0.882 -0.1110  0.0122  0.2986
 1003HOH     H1 3030   3.524   2.756   0.946 -1.6489 -0.2776 -0.3497
 1003HOH     H2 3031   3.537   2.781   0.798  0.1581  0.6938 -0.0884
 1004HOH      O 3032   2.795   1.513   0.676  0.2724 -0.0757 -0.0865
 1004HOH     H1 3033   2.782   1.428   0.635 -0.0586 -0.2577  0.3794
 1004HOH     H2 3034   2.724   1.568   0.641  0.4150 -0.0194 -0.2945
 1005HOH      O 3035   0.336   0.217   1.255  0.3014  0.2598 -1.0503
 1005HOH     H1 3036   0.368   0.129   1.239 -0.4951 -0.1676 -0.4390
 1005HOH     H2 3037   0.384   0.246   1.333 -0.8705 -0.4764  0.0184
 1006HOH      O 3038   4.081   1.497   1.163 -0.8059  0.4478 -0.6350
 1006HOH     H1 3039   4.017   1.432   1.134 -0.5217 -0.2249  0.1791
 1006HOH     H2 3040   4.166   1.460   1.137 -0.6323  0.3940 -0.0249
 1007HOH      O 3041   1.462   2.034   3.770 -0.0920 -0.4636 -0.6012
 1007HOH     H1 3042   1.415   2.094   3.829  1.4260  0.3558 -0.1363
 1007HOH     H2 3043   1.400   2.019   3.699 -1.3865 -0.1761  0.3769
 1008HOH      O 3044   3.045   0.793   1.667  0.0168 -0.0325 -0.7112
 1008HOH     H1 3045   2.999   0.815   1.585 -1.4547  0.4265  0.1632
 1008HOH     H2 3046   3.085   0.875   1.694 -0.2497  0.0407 -0.5342
 1009HOH      O 3047   3.907   1.945   2.794 -0.2272  0.8155 -0.5372
 1009HOH     H1 3048   3.926   1.929   2.701 -0.3795 -0.0839 -0.4284
 1009HOH     H2 3049   3.814   1.967   2.796 -0.9372 -1.6822 -0.3932
 1010HOH      O 3050   3.429   1.477   2.790  0.0217  0.0350 -0.5967
 1010HOH     H1 3051   3.361   1.410   2.786 -0.0704  0.1312 -0.6605
 1010HOH     H2 3052   3.497   1.445   2.731  0.4349 -0.4973  0.1399
 1011HOH      O 3053   3.079   0.738   2.038 -0.0996  0.3599  0.0947
 1011HOH     H1 3054   3.147   0.796   2.007  1.4108 -0.7133  1.0883
 1011HOH     H2 3055   3.023   0.793   2.093  0.8534  1.0318  0.4375
 1012HOH      O 3056   0.439   4.151   1.110  0.1701  0.0497 -0.1840
 1012HOH     H1 3057   0.352   4.133   1.074 -0.1702  0.4575  0.4069
 1012HOH     H2 3058   0.497   4.151   1.034 -0.4993  0.7480 -0.7262
 1013HOH      O 3059   0.187   3.802   2.594  0.0344  0.3529 -0.0574
 1013HOH     H1 3060   0.130   3.878   2.589  0.7971  0.9178 -0.4519
 1013HOH     H2 3061   0.228   3.796   2.508  0.4965 -0.0940  0.1815
 1014HOH      O 3062   3.727   0.039   0.696 -0.2928  0.3014  0.1203
 1014HOH     H1 3063   3.720   0.127   0.657  0.4010  0.2258 -0.2039
 1014HOH     H2 3064   3.817   0.013   0.678 -0.5763 -0.6106 -0.0538
 1015HOH      O 3065   1.586   1.303   1.481 -0.2050 -0.2414 -0.4022
 1015HOH     H1 3066   1.562   1.220   1.523  1.7868 -0.2172  1.0431
 1015HOH     H2 3067   1.659   1.281   1.424 -0.2627  0.3996 -0.7429
 1016HOH      O 3068   1.430   1.220   2.470 -0.3783  0.1789  0.2333
 1016HOH     H1 3069   1.394   1.262   2.548 -0.9190  0.2080 -0.0235
 1016HOH     H2 3070   1.504   1.169   2.503 -0.7286  0.0133  0.8033
 1017HOH      O 3071   3.770   0.677   3.026  0.1413 -0.6497  0.3975
 1017HOH     H1 3072   3.725   0.593   3.019 -0.1900 -0.4137 -0.5753
 1017HOH     H2 3073   3.852   0.665   2.977 -0.4281 -0.1057 -0.7855
 1018HOH      O 3074   2.749   2.552   3.870 -0.0497 -0.5291  0.2087
 1018HOH     H1 3075   2.722   2.481   3.812 -0.6437  0.2321 -0.4919
 1018HOH     H2 3076   2.783   2.619   3.811 -0.3953  0.1558  0.7600
 1019HOH      O 3077   0.748   3.421   2.680 -0.0478 -0.6339  0.1842
 1019HOH     H1 3078   0.773   3.513   2.678  0.9809 -0.8712  0.7770
 1019HOH     H2 3079   0.654   3.422   2.697 -0.2574  0.3013 -0.8205
 1020HOH      O 3080   1.303   1.222   2.037  0.7916  0.7222  0.4651
 1020HOH     H1 3081   1.213   1.234   2.007  1.0289 -0.3939 -0.9584
 1020HOH     H2 3082   1.295   1.206   2.131 -0.9415 -2.0083  0.1070
 1021HOH      O 3083   2.230   2.198   3.424  0.7643  0.2348 -0.1029
 1021HOH     H1 3084   2.289   2.224   3.353  0.9948  0.7064  0.2588
 1021HOH     H2 3085   2.187   2.279   3.452  0.7780  0.0789  0.3899
 1022HOH      O 3086   0.007   0.999   0.879  0.0777 -0.0753 -0.6229
 1022HOH     H1 3087   0.021   1.088   0.848  1.3607 -0.0367 -0.0375
 1022HOH     H2 3088   0.067   0.946   0.828  0.2277 -0.4105 -0.1132
 1023HOH      O 3089   0.879   0.203   3.434  0.1869  0.0593  0.6017
 1023HOH     H1 3090   0.815   0.231   3.500 -0.1702 -1.2621  0.8867
 1023HOH     H2 3091   0.826   0.172   3.360  0.4478 -0.9556  0.7998
 1024HOH      O 3092   3.437   3.805   1.068 -0.3418  0.4355  0.1010
 1024HOH     H1 3093   3.375   3.737   1.094 -0.6473  0.5469 -0.3113
 1024HOH     H2 3094   3.430   3.808   0.972 -0.0222  0.7557  0.0843
 1025HOH      O 3095   2.753   0.730   3.780  0.1952  0.4164 -0.2989
 1025HOH     H1 3096   2.696   0.657   3.757  0.4610  0.4164 -1.0101
 1025HOH     H2 3097   2.764   0.723   3.875 -1.0787  0.5056 -0.1140
 1026HOH      O 3098   1.512   1.754   0.435  0.3731  0.5853 -0.0076
 1026HOH     H1 3099   1.436   1.811   0.444 -0.1707 -0.1465  0.2355
 1026HOH     H2 3100   1.489   1.675   0.484  1.1822  0.2353 -0.1566
 1027HOH      O 3101   2.257   0.310   0.863 -0.4050 -0.2252 -0.7294
 1027HOH     H1 3102   2.263   0.378   0.795  0.0709  1.1210  0.5616
 1027HOH     H2 3103   2.336   0.322   0.916 -0.4890 -1.5843 -0.2016
 1028HOH      O 3104   1.756   1.143   0.923  0.8757 -0.1238  0.3353
 1028HOH     H1 3105   1.763   1.200   0.999  0.4536  0.0758  0.2297
 1028HOH     H2 3106   1.801   1.190   0.853  0.0110  0.3814  0.0889
 1029HOH      O 3107   0.055   1.316   3.070 -0.3164 -0.6422  0.1949
 1029HOH     H1 3108   0.081   1.351   2.985  0.7095  0.3993  0.8789
 1029HOH     H2 3109   0.133   1.272   3.104 -0.0205  0.6573  1.3819
 1030HOH      O 3110   2.107   2.545   4.073 -0.6214 -0.4065  0.3373
 1030HOH     H1 3111   2.031   2.580   4.120  0.0083  0.5942  0.7023
 1030HOH     H2 3112   2.121   2.606   4.000 -0.4558 -0.8521 -0.0121
 1031HOH      O 3113   2.916   2.751   3.203  0.5158 -0.2673  0.8026
 1031HOH     H1 3114   2.889   2.703   3.124 -0.3468 -0.4012  1.1635
 1031HOH     H2 3115   2.983   2.812   3.171 -0.2692  0.1464 -0.1747
 1032HOH      O 3116   4.076   3.416   0.083 -0.4379  0.3441  0.1158
 1032HOH     H1 3117   4.106   3.412   0.174 -1.4740 -0.4843  0.4610
 1032HOH     H2 3118   4.042   3.504   0.073  1.0792  0.9794  0.0083
 1033HOH      O 3119   2.151   0.162   3.190  0.2973 -0.4131 -0.0678
 1033HOH     H1 3120   2.109   0.244   3.218  0.4439 -0.4059  0.1421
 1033HOH     H2 3121   2.231   0.158   3.243  0.4696 -0.5153 -0.3339
 1034HOH      O 3122   1.809   1.805   1.094 -0.2089  0.3418  0.3544
 1034HOH     H1 3123   1.803   1.896   1.066 -0.1057  0.0749 -0.6294
 1034HOH     H2 3124   1.903   1.792   1.111 -0.2284  0.4306  0.5267
 1035HOH      O 3125   3.475   3.988   3.019 -0.5188 -0.1111  0.0438
 1035HOH     H1 3126   3.412   4.032   3.076  0.3853  0.0932  0.9618
 1035HOH     H2 3127   3.477   3.897   3.051 -1.5620 -0.6051 -1.1192
 1036HOH      O 3128   3.525   0.296   0.989 -0.1860 -1.2993 -0.3671
 1036HOH     H1 3129   3.585   0.226   1.014  0.2333 -0.9945 -0.4918
 1036HOH     H2 3130   3.582   0.370   0.966 -0.6013 -1.0840 -0.7454
 1037HOH      O 3131   3.755   0.705   0.266  0.2727  0.2807 -0.2647
 1037HOH     H1 3132   3.795   0.763   0.331  2.0041 -0.6491 -0.3900
 1037HOH     H2 3133   3.784   0.741   0.182 -0.7734  0.6517 -0.4953
 1038HOH      O 3134   1.046   1.165   3.850  0.6903  0.1155 -0.0989
 1038HOH     H1 3135   1.099   1.099   3.806  1.0609  0.1996  0.2060
 1038HOH     H2 3136   1.071   1.158   3.942 -1.5648 -1.5134  0.5728
 1039HOH      O 3137   0.202   0.418   3.553 -0.5209 -0.0357  0.5422
 1039HOH     H1 3138   0.252   0.499   3.544 -0.6007 -0.0652 -0.2257
 1039HOH     H2 3139   0.204   0.400   3.647  0.3960  0.2818  0.6048
 1040HOH      O 3140   3.984   0.900   1.576  0.4237 -0.6695 -0.2538
 1040HOH     H1 3141   3.917   0.917   1.510 -0.2566  0.9812  0.7348
 1040HOH     H2 3142   3.935   0.880   1.656  1.0781  0.0218  0.3659
 1041HOH      O 3143   0.304   3.286   1.178 -0.2807  0.2334  0.1834
 1041HOH     H1 3144   0.238   3.257   1.115  0.6426  0.9325 -1.2272
 1041HOH     H2 3145   0.367   3.214   1.181  0.4694  0.7829 -0.9792
 1042HOH      O 3146   3.198   2.296   2.012 -0.4724  0.1606  0.8313
 1042HOH     H1 3147   3.215   2.300   2.106 -0.7394 -0.3616  0.9151
 1042HOH     H2 3148   3.153   2.212   2.001  0.2364 -0.1435  0.1277
 1043HOH      O 3149   0.355   2.655   0.922 -0.0107  0.4254  0.1756
 1043HOH     H1 3150   0.380   2.686   0.835 -0.1103  0.3514  0.1184
 1043HOH     H2 3151   0.278   2.708   0.945 -0.7655 -0.3880 -0.3274
 1044HOH      O 3152   3.095   3.992   0.664 -0.4187 -0.5100 -0.4689
 1044HOH     H1 3153   3.010   4.030   0.688 -0.3298 -0.3643 -0.3811
 1044HOH     H2 3154   3.080   3.897   0.667 -0.5426 -0.4869 -0.3197
 1045HOH      O 3155   3.513   0.105   4.118 -0.4266  0.0745 -0.0092
 1045HOH     H1 3156   3.496   0.161   4.194  0.4126 -0.2263  0.4239
 1045HOH     H2 3157   3.513   0.165   4.043 -0.3710  0.5163  0.3373
 1046HOH      O 3158   0.489   0.954   1.308  0.2905 -0.1845 -0.4578
 1046HOH     H1 3159   0.566   1.005   1.280  0.2317 -0.3829 -1.0076
 1046HOH     H2 3160   0.423   0.971   1.240  0.3656 -1.2077 -0.8223
 1047HOH      O 3161   3.380   3.320   0.363  0.5004 -0.2800 -0.3097
 1047HOH     H1 3162   3.361   3.413   0.373 -0.1569 -0.4085 -0.3018
 1047HOH     H2 3163   3.376   3.304   0.269 -0.7855 -0.5578 -0.2480
 1048HOH      O 3164   1.650   3.392   3.919 -1.0758  0.3637 -0.2874
 1048HOH     H1 3165   1.696   3.441   3.850 -1.7797  0.3790 -0.7671
 1048HOH     H2 3166   1.635   3.305   3.880 -0.2157 -0.1242  0.3966
 1049HOH      O 3167   2.275   2.638   0.270  0.3376  0.2258  0.3993
 1049HOH     H1 3168   2.329   2.559   0.281 -0.0011  0.0129  0.5905
 1049HOH     H2 3169   2.317   2.687   0.200  0.1129 -0.5145 -0.2771
 1050HOH      O 3170   2.811   2.545   2.696  0.2394  0.2067 -0.0492
 1050HOH     H1 3171   2.793   2.498   2.614  0.2242  0.8490 -0.4239
 1050HOH     H2 3172   2.904   2.566   2.691  0.2962  0.0327  0.2202
 1051HOH      O 3173   1.407   0.710   3.621  0.6121 -0.0231  0.4727
 1051HOH     H1 3174   1.330   0.671   3.662 -1.2803  2.2169 -0.4912
 1051HOH     H2 3175   1.419   0.659   3.540 -0.8630  0.3929 -0.0680
 1052HOH      O 3176   0.926   1.475   1.172  0.1202 -0.7687  0.0940
 1052HOH     H1 3177   0.998   1.500   1.231 -0.5216  0.5922  0.3979
 1052HOH     H2 3178   0.961   1.489   1.084  0.3489 -0.4574  0.2294
 1053HOH      O 3179   3.717   2.295   0.279 -0.1660 -0.0479  0.8534
 1053HOH     H1 3180   3.673   2.210   0.279 -0.5962  0.1534  0.0247
 1053HOH     H2 3181   3.713   2.324   0.188  1.3265  0.1871  0.8160
 1054HOH      O 3182   0.723   2.094   2.050  0.7170  0.8837 -0.7221
 1054HOH     H1 3183   0.693   2.103   2.140 -0.2701  0.7169 -1.0029
 1054HOH     H2 3184   0.793   2.029   2.054 -0.5086 -0.5255 -0.2565
 1055HOH      O 3185   3.243   0.835   4.047 -0.2518 -0.7664 -0.3413
 1055HOH     H1 3186   3.149   0.839   4.063 -0.1667 -1.4604  0.4822
 1055HOH     H2 3187   3.251   0.795   3.960 -0.7175 -0.8610 -0.3447
 1056HOH      O 3188   2.120   0.614   2.859 -0.1245  0.6323  0.1213
 1056HOH     H1 3189   2.032   0.646   2.837 -0.0264  0.3346 -0.7737
 1056HOH     H2 3190   2.105   0.528   2.898 -0.1860 -0.0728 -1.3642
 1057HOH      O 3191   1.634   1.130   3.356 -0.3118  0.1799 -0.2427
 1057HOH     H1 3192   1.661   1.040   3.338 -1.7746 -0.3769  0.0794
 1057HOH     H2 3193   1.616   1.167   3.269 -0.7519 -0.2152 -0.3278
 1058HOH      O 3194   2.999   0.238   2.874  0.2379  0.2371 -0.0295
 1058HOH     H1 3195   2.962   0.286   2.801 -0.3306 -0.5018 -0.2549
 1058HOH     H2 3196   3.072   0.292   2.904 -0.8517  1.6574  0.2904
 1059HOH      O 3197   2.772   1.975   3.678  0.5154 -0.3221 -0.3827
 1059HOH     H1 3198   2.752   1.933   3.761  0.0358  0.5704 -0.0203
 1059HOH     H2 3199   2.772   2.069   3.698 -0.2829 -0.0371 -1.5044
 1060HOH      O 3200   1.470   0.193   3.694 -0.6244  0.9457  0.4935
 1060HOH     H1 3201   1.458   0.114   3.642  0.1209  1.2911 -0.2579
 1060HOH     H2 3202   1.459   0.165   3.784  1.1179 -0.3755  0.3920
 1061HOH      O 3203   0.477   1.561   3.380  0.0699  0.6561  0.5891
 1061HOH     H1 3204   0.386   1.543   3.357  0.1304  1.1089 -0.0526
 1061HOH     H2 3205   0.519   1.475   3.381 -0.1216  0.5367 -0.2387
 1062HOH      O 3206   0.675   0.796   1.058 -0.1452 -0.5277  0.1477
 1062HOH     H1 3207   0.665   0.701   1.068 -0.6413 -0.5308 -0.2772
 1062HOH     H2 3208   0.587   0.831   1.067 -0.1100 -0.2048 -0.5871
 1063HOH      O 3209   0.488   1.823   3.453 -0.5797 -0.4442 -0.4239
 1063HOH     H1 3210   0.481   1.743   3.401 -0.8901 -0.6216 -0.1189
 1063HOH     H2 3211   0.450   1.891   3.398 -0.0621 -0.4434 -0.7994
 1064HOH      O 3212   0.807   1.122   3.437 -0.6321  0.0250  0.3830
 1064HOH     H1 3213   0.791   1.099   3.528 -0.7665  0.1430  0.3900
 1064HOH     H2 3214   0.892   1.083   3.416  0.1286  1.2185  1.0037
 1065HOH      O 3215   3.465   2.600   3.085 -0.8370 -0.4038 -0.0074
 1065HOH     H1 3216   3.504   2.610   2.998 -0.9554  0.8694  0.0526
 1065HOH     H2 3217   3.539   2.594   3.145 -0.7186  0.3961 -0.0523
 1066HOH      O 3218   3.764   1.938   2.065 -0.7032 -0.2574 -0.2611
 1066HOH     H1 3219   3.768   2.030   2.039 -1.5820 -0.3064 -0.6316
 1066HOH     H2 3220   3.757   1.890   1.983  0.7740 -0.7673 -0.1462
 1067HOH      O 3221   0.362   3.608   1.822  0.5596 -0.2633  0.0343
 1067HOH     H1 3222   0.348   3.699   1.796  0.5569 -0.3323 -0.2077
 1067HOH     H2 3223   0.432   3.577   1.764 -0.2434 -0.7709 -0.7144
 1068HOH      O 3224   1.118   0.925   2.918 -0.2951 -0.1447  0.6126
 1068HOH     H1 3225   1.053   0.894   2.981  0.6007  0.0720  1.7112
 1068HOH     H2 3226   1.151   1.006   2.957 -0.2461  0.4291 -0.5455
 1069HOH      O 3227   4.014   1.548   3.933  0.3945 -0.5243 -0.1261
 1069HOH     H1 3228   3.996   1.641   3.940 -0.1659 -0.6537  0.4124
 1069HOH     H2 3229   3.929   1.508   3.912  0.3644 -1.0018  0.7714
 1070HOH      O 3230   2.358   3.096   3.592  0.0271  0.1086  0.1469
 1070HOH     H1 3231   2.271   3.063   3.570  0.3863 -0.0016 -1.2869
 1070HOH     H2 3232   2.417   3.023   3.576  0.4739  0.4092  0.3697
 1071HOH      O 3233   0.888   3.570   0.075 -0.3688  0.2638  0.3411
 1071HOH     H1 3234   0.895   3.630   0.000  0.1787  0.0485  0.2140
 1071HOH     H2 3235   0.935   3.615   0.146  0.5298 -0.2366  0.0926
 1072HOH      O 3236   3.025   1.260   2.276  0.2322 -0.1438 -0.1973
 1072HOH     H1 3237   2.970   1.293   2.205  0.0287 -0.3668 -0.1444
 1072HOH     H2 3238   3.043   1.337   2.330  0.3895  0.0282 -0.4887
 1073HOH      O 3239   3.607   3.658   1.864  0.3144 -0.3051 -0.9237
 1073HOH     H1 3240   3.702   3.675   1.869  0.3808 -0.7754  0.4948
 1073HOH     H2 3241   3.567   3.743   1.880  0.5533 -0.3367 -0.0089
 1074HOH      O 3242   1.771   1.333   0.291 -0.1271 -0.6145 -0.2147
 1074HOH     H1 3243   1.680   1.356   0.310  0.1546 -0.6817  1.4989
 1074HOH     H2 3244   1.782   1.353   0.198 -1.6744  0.0736 -0.3027
 1075HOH      O 3245   3.921   0.689   3.676  0.5689  0.1243 -0.1542
 1075HOH     H1 3246   3.966   0.608   3.701  1.1402 -0.0089 -1.4353
 1075HOH     H2 3247   3.829   0.665   3.668  0.4511  0.0464  1.1269
 1076HOH      O 3248   1.066   2.394   2.172 -0.0510 -0.2724 -0.0401
 1076HOH     H1 3249   1.020   2.399   2.256  0.6985 -0.3570  0.3970
 1076HOH     H2 3250   1.072   2.484   2.143 -0.3847 -0.2490 -0.0489
 1077HOH      O 3251   4.035   2.062   2.501 -0.0015 -0.5520 -0.0662
 1077HOH     H1 3252   3.977   2.090   2.430 -0.3633 -0.8091  0.1208
 1077HOH     H2 3253   4.050   2.142   2.552  0.3960 -0.3280 -0.5146
 1078HOH      O 3254   3.286   1.405   4.015 -0.1885  0.3000 -0.1460
 1078HOH     H1 3255   3.225   1.342   4.054  0.0098  0.2564  0.0930
 1078HOH     H2 3256   3.281   1.386   3.921  0.5845 -0.7466 -0.0112
 1079HOH      O 3257   3.565   2.079   3.471 -0.6562 -0.2964 -0.1351
 1079HOH     H1 3258   3.628   2.013   3.441 -0.9664 -0.2779 -0.8880
 1079HOH     H2 3259   3.511   2.033   3.535  0.4680 -0.1471  0.9927
 1080HOH      O 3260   2.229   3.996   2.239  0.4948 -0.1231  0.2812
 1080HOH     H1 3261   2.316   3.957   2.226  0.2479 -0.9820  1.0478
 1080HOH     H2 3262   2.169   3.922   2.237 -0.3203  0.4975 -0.7541
 1081HOH      O 3263   3.671   1.921   1.662  0.4310 -0.1944 -0.5808
 1081HOH     H1 3264   3.618   1.969   1.598 -1.1146  0.9710  1.3189
 1081HOH     H2 3265   3.735   1.985   1.694  0.6315 -0.4826 -0.3907
 1082HOH      O 3266   0.350   1.123   0.803  0.3427 -0.7746 -0.4930
 1082HOH     H1 3267   0.392   1.201   0.838 -0.6111 -0.2474 -0.4662
 1082HOH     H2 3268   0.415   1.086   0.743  0.6379  0.3182 -0.8923
 1083HOH      O 3269   3.833   2.661   0.708  0.1568  0.4668 -0.2332
 1083HOH     H1 3270   3.745   2.625   0.720  0.0616  0.9091  0.5535
 1083HOH     H2 3271   3.836   2.689   0.617  0.6119 -2.4252 -1.3184
 1084HOH      O 3272   2.082   3.264   0.802  0.1314 -0.1421 -0.5216
 1084HOH     H1 3273   2.045   3.183   0.835  0.3751 -0.2727 -0.5660
 1084HOH     H2 3274   2.012   3.329   0.813  0.1308 -0.2307  0.0391
 1085HOH      O 3275   0.510   0.994   2.226  0.0386  0.3403 -0.0224
 1085HOH     H1 3276   0.522   0.945   2.144 -1.3829  0.9664 -0.6806
 1085HOH     H2 3277   0.455   0.937   2.280  0.1668  0.3282  0.0953
 1086HOH      O 3278   1.099   0.695   2.718 -0.1418  0.1558 -0.7507
 1086HOH     H1 3279   1.022   0.720   2.668 -0.5136  0.7771  0.0729
 1086HOH     H2 3280   1.160   0.767   2.706 -0.6141  0.8049  0.4060
 1087HOH      O 3281   1.069   0.636   2.979 -0.1604 -0.6916 -1.0259
 1087HOH     H1 3282   0.987   0.684   2.989  0.1494 -0.2150 -0.7132
 1087HOH     H2 3283   1.113   0.678   2.905  0.4190 -0.0125 -0.3305
 1088HOH      O 3284   1.700   3.289   1.796 -0.6473 -0.1521  0.3904
 1088HOH     H1 3285   1.655   3.346   1.859 -0.9896 -0.3290  0.3114
 1088HOH     H2 3286   1.630   3.234   1.760 -0.5608  0.3474 -0.5858
 1089HOH      O 3287   1.755   3.020   2.909  0.0439 -0.1602  0.7272
 1089HOH     H1 3288   1.727   3.034   2.999  0.1503 -0.9447  0.8914
 1089HOH     H2 3289   1.674   3.017   2.858 -0.0559 -0.3604  0.8954
 1090HOH      O 3290   1.727   4.018   2.765  0.1797 -0.5468 -0.5198
 1090HOH     H1 3291   1.722   3.939   2.819 -0.2016  0.0564  0.3742
 1090HOH     H2 3292   1.820   4.035   2.754  0.2613 -0.9378 -0.4456
 1091HOH      O 3293   3.322   3.015   3.396  0.1582 -0.2253  0.0619
 1091HOH     H1 3294   3.232   3.042   3.377 -0.5876 -1.3667  1.5310
 1091HOH     H2 3295   3.331   3.027   3.490  1.4999 -0.3599 -0.0116
 1092HOH      O 3296   0.413   4.037   1.392 -0.2423  0.4132 -0.1382
 1092HOH     H1 3297   0.436   4.056   1.301 -1.5780 -0.1596 -0.6410
 1092HOH     H2 3298   0.350   3.966   1.386  0.3748 -0.3256  1.3189
 1093HOH      O 3299   0.621   1.752   2.521  0.1732 -0.8528  0.0256
 1093HOH     H1 3300   0.690   1.787   2.465  0.1519 -1.8082 -0.6477
 1093HOH     H2 3301   0.540   1.786   2.483  0.2248 -0.3015  0.3910
 1094HOH      O 3302   2.284   1.229   0.224 -0.1911 -0.1308 -0.6608
 1094HOH     H1 3303   2.192   1.220   0.199 -0.2579  0.9701 -0.9128
 1094HOH     H2 3304   2.286   1.306   0.281  0.4936 -0.4946 -0.1681
 1095HOH      O 3305   0.106   1.229   0.763  0.4730 -0.3177  0.5797
 1095HOH     H1 3306   0.196   1.200   0.779  0.6657  0.3696  0.8154
 1095HOH     H2 3307   0.116   1.316   0.724 -0.0917 -0.1476  0.7997
 1096HOH      O 3308   2.216   3.783   1.017  0.0445 -0.4022  0.0385
 1096HOH     H1 3309   2.260   3.857   1.059 -0.6278  0.4790 -0.7255
 1096HOH     H2 3310   2.276   3.756   0.947  0.4342 -0.8085  0.5183
 1097HOH      O 3311   3.995   2.724   2.503 -0.1364  0.0427  0.1389
 1097HOH     H1 3312   4.042   2.804   2.482 -0.1289  0.6639  2.1314
 1097HOH     H2 3313   3.906   2.752   2.523  0.0720 -0.2482  1.6911
 1098HOH      O 3314   0.475   2.453   0.605 -0.3324 -0.0518  0.1748
 1098HOH     H1 3315   0.398   2.415   0.647 -0.5551  0.3304  0.1257
 1098HOH     H2 3316   0.549   2.401   0.638 -0.6838 -1.0806 -0.5531
 1099HOH      O 3317   2.163   3.889   3.021 -0.1926 -0.0029  0.0358
 1099HOH     H1 3318   2.141   3.796   3.022  1.4692 -0.4634  0.0200
 1099HOH     H2 3319   2.183   3.909   3.113 -0.5455  0.3466  0.0394
 1100HOH      O 3320   2.869   3.627   3.834 -0.1802 -0.4376 -0.9055
 1100HOH     H1 3321   2.861   3.714   3.872 -0.7602 -0.5273 -0.7901
 1100HOH     H2 3322   2.898   3.571   3.906  1.9739 -0.0807 -1.3636
 1101HOH      O 3323   0.091   0.278   2.130 -0.3474  0.2864 -0.0129
 1101HOH     H1 3324   0.069   0.272   2.037 -0.9093  0.6515  0.0862
 1101HOH     H2 3325   0.138   0.197   2.149 -0.2118  0.2143 -0.6147
 1102HOH      O 3326   1.808   1.233   1.342  0.7134 -0.9938 -0.0265
 1102HOH     H1 3327   1.756   1.256   1.264 -0.2099 -0.3597  0.7307
 1102HOH     H2 3328   1.892   1.204   1.306  0.3570 -0.6536 -1.2591
 1103HOH      O 3329   1.824   1.781   0.408  0.0852  0.2947  0.2649
 1103HOH     H1 3330   1.783   1.718   0.349  0.4470  0.2775  0.0263
 1103HOH     H2 3331   1.817   1.865   0.363  0.1916  0.3145  0.2844
 1104HOH      O 3332   0.648   2.118   0.090 -0.3306  0.6156  0.1986
 1104HOH     H1 3333   0.657   2.166   0.007  0.0982 -0.9065 -0.7210
 1104HOH     H2 3334   0.558   2.087   0.090  0.0741 -0.7029 -0.5524
 1105HOH      O 3335   3.255   3.367   1.026  0.2916  0.0606 -0.0124
 1105HOH     H1 3336   3.312   3.363   1.104  0.9114 -0.0579 -0.4532
 1105HOH     H2 3337   3.186   3.428   1.050 -0.2032 -0.8338  1.0539
 1106HOH      O 3338   0.920   0.836   3.079 -0.0846  0.1501 -0.0763
 1106HOH     H1 3339   0.911   0.930   3.094 -1.1430  0.1877 -0.7423
 1106HOH     H2 3340   0.831   0.805   3.065  0.3188 -0.7739 -0.8672
 1107HOH      O 3341   1.519   0.924   2.315 -0.2284  0.2523 -0.0323
 1107HOH     H1 3342   1.530   1.015   2.285  0.7136  0.2694  0.2964
 1107HOH     H2 3343   1.567   0.920   2.398 -0.9458 -0.3493  0.3741
 1108HOH      O 3344   0.179   0.853   2.137  0.2764 -0.0518  0.7445
 1108HOH     H1 3345   0.194   0.923   2.074  0.7285 -0.4162  0.4304
 1108HOH     H2 3346   0.148   0.897   2.216 -0.7304  0.3840  0.1450
 1109HOH      O 3347   2.640   3.827   3.195 -0.5000  0.3850 -0.2961
 1109HOH     H1 3348   2.615   3.813   3.287 -0.4465  0.9594 -0.1841
 1109HOH     H2 3349   2.719   3.881   3.199 -0.4279  0.3161 -0.6809
 1110HOH      O 3350   3.679   2.646   2.150  0.5687 -0.1571 -0.2164
 1110HOH     H1 3351   3.586   2.629   2.142  0.4925  0.5137 -1.0003
 1110HOH     H2 3352   3.685   2.740   2.168  1.0910 -0.2009 -0.1290
 1111HOH      O 3353   0.111   0.929   0.095 -0.6002  0.6080  0.0591
 1111HOH     H1 3354   0.085   1.020   0.088  0.2041  0.8055 -0.7758
 1111HOH     H2 3355   0.128   0.901   0.005  0.0838 -0.0701  0.3684
 1112HOH      O 3356   0.856   3.530   3.905  0.0539  0.1528 -0.1062
 1112HOH     H1 3357   0.887   3.440   3.907  0.2710  0.2141 -0.4379
 1112HOH     H2 3358   0.908   3.571   3.835  0.0946  0.5822  0.1687
 1113HOH      O 3359   1.373   2.702   3.295  0.4125  0.3336 -0.6036
 1113HOH     H1 3360   1.443   2.636   3.295 -0.5910 -0.8721  0.8776
 1113HOH     H2 3361   1.306   2.667   3.237 -0.0011  0.1581 -0.0414
 1114HOH      O 3362   2.725   1.478   3.891 -0.3000 -1.1801  0.4523
 1114HOH     H1 3363   2.732   1.501   3.983  0.0869 -0.4371  0.2461
 1114HOH     H2 3364   2.676   1.550   3.851  0.1574 -1.1315 -0.0481
 1115HOH      O 3365   4.043   3.969   1.510 -0.5099 -0.0422  0.1359
 1115HOH     H1 3366   4.066   3.908   1.440 -0.1550  0.1504  0.0825
 1115HOH     H2 3367   4.108   3.955   1.578  0.0197  0.7594 -0.1703
 1116HOH      O 3368   1.623   2.080   1.727 -0.1539 -0.5780 -0.1751
 1116HOH     H1 3369   1.580   2.139   1.666 -0.2469 -0.8237 -0.3456
 1116HOH     H2 3370   1.573   2.088   1.808  0.2114  0.0558  0.0016
 1117HOH      O 3371   3.637   1.505   4.022  0.1280 -0.6146  0.1433
 1117HOH     H1 3372   3.553   1.548   4.041  0.1472 -0.6549  0.3196
 1117HOH     H2 3373   3.641   1.432   4.083 -0.2817 -1.3706 -0.6939
 1118HOH      O 3374   1.770   0.855   0.327  0.4597  0.4289 -0.0309
 1118HOH     H1 3375   1.836   0.789   0.307 -0.6400 -0.7372 -0.0746
 1118HOH     H2 3376   1.788   0.880   0.418  0.3039 -0.7349  0.3545
 1119HOH      O 3377   2.924   2.442   4.075 -0.4623  0.3030 -0.3027
 1119HOH     H1 3378   3.006   2.486   4.054 -0.6966  0.9146 -0.0038
 1119HOH     H2 3379   2.857   2.493   4.027 -0.7745  0.4766  0.2979
 1120HOH      O 3380   3.226   3.334   3.337  0.8212 -0.0977 -0.3625
 1120HOH     H1 3381   3.151   3.356   3.283  0.8590  0.9908 -0.0230
 1120HOH     H2 3382   3.194   3.338   3.426  1.1599 -0.1201 -0.2351
 1121HOH      O 3383   2.237   1.521   3.459 -0.2055 -0.1262  0.1698
 1121HOH     H1 3384   2.197   1.465   3.393  0.2664  0.1537 -0.3734
 1121HOH     H2 3385   2.292   1.462   3.512  1.4904 -0.0390 -1.3171
 1122HOH      O 3386   3.836   0.095   2.529  1.0503 -0.0114 -0.4786
 1122HOH     H1 3387   3.838  -0.001   2.532 -1.0529 -0.1576 -0.4143
 1122HOH     H2 3388   3.781   0.115   2.453 -0.6599  0.9636  0.8716
 1123HOH      O 3389   3.454   0.488   0.588  0.3626  0.0262 -0.5338
 1123HOH     H1 3390   3.546   0.482   0.560 -0.2866 -0.5625 -2.9950
 1123HOH     H2 3391   3.430   0.398   0.612  0.3924  0.1818  0.1222
 1124HOH      O 3392   0.203   1.482   0.650 -0.7016  0.5530  0.0679
 1124HOH     H1 3393   0.207   1.577   0.656  0.7291  0.6639 -1.2073
 1124HOH     H2 3394   0.221   1.463   0.557 -1.1478 -0.9614  0.2279
 1125HOH      O 3395   1.177   0.120   3.449  0.0436  0.2704 -0.5727
 1125HOH     H1 3396   1.087   0.149   3.461  0.0078 -0.1887  0.5731
 1125HOH     H2 3397   1.178   0.029   3.479  1.0069  0.4748  0.1408
 1126HOH      O 3398   3.734   1.011   3.253  0.0911  0.0361  0.0091
 1126HOH     H1 3399   3.650   0.999   3.211  0.0250  0.3900  0.0301
 1126HOH     H2 3400   3.714   1.053   3.337  0.2937  0.2688 -0.0528
 1127HOH      O 3401   0.962   1.136   1.111  0.2961 -0.3348 -0.3328
 1127HOH     H1 3402   0.954   1.053   1.158  1.1935 -0.2160  0.0743
 1127HOH     H2 3403   0.931   1.202   1.173 -0.6801 -0.3662 -0.7542
 1128HOH      O 3404   2.591   3.019   3.882  0.1885  0.0406  0.5672
 1128HOH     H1 3405   2.562   2.963   3.810  0.3073  0.8792 -0.1686
 1128HOH     H2 3406   2.625   3.097   3.839  0.8832  0.2927  1.5203
 1129HOH      O 3407   3.485   0.749   4.142 -0.1489  0.0359 -0.2071
 1129HOH     H1 3408   3.395   0.780   4.127 -0.1245 -0.2071 -0.9931
 1129HOH     H2 3409   3.537   0.828   4.153 -0.4372  0.1851  0.1011
 1130HOH      O 3410   0.771   2.907   2.491 -1.0554 -0.0360  0.1260
 1130HOH     H1 3411   0.763   2.877   2.400 -0.0211  0.5849 -0.1926
 1130HOH     H2 3412   0.712   2.848   2.540 -0.9890 -0.9439 -0.8082
 1131HOH      O 3413   2.256   3.048   1.757 -0.0542  0.5108  0.2892
 1131HOH     H1 3414   2.258   3.077   1.665 -1.5339 -0.3243 -0.0720
 1131HOH     H2 3415   2.295   2.961   1.756 -0.0572  0.5073  0.4497
 1132HOH      O 3416   3.409   1.958   1.079  0.3333  0.2179 -0.7100
 1132HOH     H1 3417   3.431   2.029   1.019 -0.0374  0.5706 -0.4391
 1132HOH     H2 3418   3.346   1.996   1.140  0.7193 -0.1264 -0.0761
 1133HOH      O 3419   0.893   0.966   3.973 -0.6321  0.1656 -0.0871
 1133HOH     H1 3420   0.980   0.926   3.974 -0.3247  0.7819  0.7492
 1133HOH     H2 3421   0.902   1.040   3.912 -0.3599  0.5970  0.4495
 1134HOH      O 3422   4.067   3.889   0.637  0.2689  0.2611 -0.0352
 1134HOH     H1 3423   4.017   3.880   0.556  0.0898  0.5313  0.0406
 1134HOH     H2 3424   4.118   3.969   0.624 -0.0505  0.5196  0.2648
 1135HOH      O 3425   2.241   0.704   3.165 -0.0548  0.2373  0.1123
 1135HOH     H1 3426   2.156   0.660   3.174  0.4866 -0.9080  0.0215
 1135HOH     H2 3427   2.306   0.634   3.176  0.8671  0.7430 -1.3935
 1136HOH      O 3428   0.793   3.396   2.030 -0.2635 -0.0591  0.5833
 1136HOH     H1 3429   0.853   3.468   2.050  0.0353  0.0882 -0.7048
 1136HOH     H2 3430   0.706   3.434   2.040 -0.1128  0.5602 -0.2183
 1137HOH      O 3431   2.244   2.500   1.033 -0.2798 -0.4635 -0.3042
 1137HOH     H1 3432   2.201   2.510   0.948 -0.9127 -1.5773 -0.1654
 1137HOH     H2 3433   2.337   2.490   1.012 -0.3170  0.1330 -0.7846
 1138HOH      O 3434   3.877   0.902   2.817  0.0523 -1.0255  0.1264
 1138HOH     H1 3435   3.943   0.833   2.808  0.3109 -0.8905  0.8867
 1138HOH     H2 3436   3.884   0.931   2.908 -0.6273 -0.5686  0.0479
 1139HOH      O 3437   0.168   3.066   0.186  0.5828 -0.3277  0.3724
 1139HOH     H1 3438   0.208   3.129   0.125 -0.5675 -0.2376 -0.3379
 1139HOH     H2 3439   0.235   2.999   0.197  1.1475  0.0815 -0.3272
 1140HOH      O 3440   3.170   3.489   2.424 -0.0599  0.0114  0.3206
 1140HOH     H1 3441   3.147   3.483   2.331  1.1679 -0.4128  0.0073
 1140HOH     H2 3442   3.172   3.582   2.443  1.0247  0.1979 -0.4918
 1141HOH      O 3443   2.511   2.559   1.063 -0.1096  0.4082  0.6383
 1141HOH     H1 3444   2.464   2.572   1.146 -1.9841  1.1535 -0.4115
 1141HOH     H2 3445   2.537   2.647   1.037 -0.2680  0.2920  0.0688
 1142HOH      O 3446   1.152   1.780   3.866 -0.2796  0.2587  0.1005
 1142HOH     H1 3447   1.210   1.745   3.798  0.2907 -0.2269  0.8018
 1142HOH     H2 3448   1.109   1.855   3.825  0.2189  0.1269 -0.7136
 1143HOH      O 3449   0.320   2.044   3.323  0.0974 -0.1775 -0.3415
 1143HOH     H1 3450   0.278   1.962   3.349  0.1154 -0.0638  0.0661
 1143HOH     H2 3451   0.284   2.110   3.383  1.1758 -0.1550  0.3311
 1144HOH      O 3452   1.980   0.833   2.419 -1.1410 -0.6118  0.5418
 1144HOH     H1 3453   1.993   0.751   2.372  0.4670 -0.4149  0.5458
 1144HOH     H2 3454   2.039   0.827   2.493 -0.1091  0.9765 -0.0690
 1145HOH      O 3455   2.076   0.435   3.227  0.2575 -0.3266  0.8765
 1145HOH     H1 3456   2.073   0.478   3.312 -0.4380 -0.7294  1.0644
 1145HOH     H2 3457   1.991   0.454   3.187  0.3535 -0.6297  0.5132
 1146HOH      O 3458   2.365   1.093   4.033  0.5073  0.6760  0.2528
 1146HOH     H1 3459   2.271   1.085   4.046  0.4602  0.1769 -0.2906
 1146HOH     H2 3460   2.380   1.187   4.021  0.1202  0.7866  0.5892
 1147HOH      O 3461   0.990   3.069   0.800 -0.0965 -0.1868 -0.4057
 1147HOH     H1 3462   0.965   3.019   0.722 -0.7228 -0.2645 -0.1698
 1147HOH     H2 3463   0.907   3.102   0.834  0.2608  0.6122 -0.2788
 1148HOH      O 3464   3.961   2.345   0.454  0.0599 -0.1245  0.1301
 1148HOH     H1 3465   3.924   2.265   0.416  0.5017  0.0950 -0.8250
 1148HOH     H2 3466   3.903   2.365   0.528 -0.2654 -1.1203  0.1776
 1149HOH      O 3467   0.455   0.680   0.030  0.3607  0.2457 -0.8898
 1149HOH     H1 3468   0.391   0.690   0.100 -0.0637 -0.8001 -1.0900
 1149HOH     H2 3469   0.534   0.647   0.074 -0.0971 -1.0117 -0.9274
 1150HOH      O 3470   1.215   1.053   1.362 -0.1105 -0.3083  0.9414
 1150HOH     H1 3471   1.176   1.135   1.392 -0.9153 -0.4546  0.3792
 1150HOH     H2 3472   1.140   0.995   1.349  0.2493 -0.5483 -0.3783
 1151HOH      O 3473   0.926   3.633   1.664 -0.3418 -0.2903 -0.6504
 1151HOH     H1 3474   0.923   3.726   1.688 -0.0544 -0.5616  0.5740
 1151HOH     H2 3475   1.011   3.622   1.620  0.3544 -0.2368  0.6003
 1152HOH      O 3476   3.056   1.596   3.863 -0.7607 -0.5420  0.1597
 1152HOH     H1 3477   2.966   1.620   3.840 -0.7151  0.2021  0.7186
 1152HOH     H2 3478   3.070   1.633   3.950  0.2120 -0.3050 -0.0732
 1153HOH      O 3479   2.906   1.823   0.168  0.5064 -0.7295  0.4431
 1153HOH     H1 3480   2.889   1.797   0.259  1.2178 -0.7899  0.5666
 1153HOH     H2 3481   2.917   1.918   0.173  0.5150 -0.7292  0.4171
 1154HOH      O 3482   4.169   3.783   1.936  0.0920  0.0175  0.1674
 1154HOH     H1 3483   4.078   3.775   1.965 -0.0776  0.7193 -0.1293
 1154HOH     H2 3484   4.196   3.694   1.915 -0.7193 -0.1362 -0.2827
 1155HOH      O 3485  -0.013   2.576   1.718  0.3261  0.5283 -0.0197
 1155HOH     H1 3486   0.076   2.605   1.739  0.4209 -0.4608  1.1876
 1155HOH     H2 3487  -0.003   2.488   1.684 -0.1899  0.4036  0.1308
 1156HOH      O 3488   0.239   2.305   3.419 -0.2157 -0.0722  0.1080
 1156HOH     H1 3489   0.164   2.310   3.361 -0.0615  0.9680 -0.0477
 1156HOH     H2 3490   0.202   2.283   3.505 -0.5807 -0.4406 -0.1371
 1157HOH      O 3491   0.084   3.048   1.264 -0.5397  0.0344 -1.0426
 1157HOH     H1 3492  -0.009   3.028   1.253 -0.7384  0.0833  0.2409
 1157HOH     H2 3493   0.085   3.122   1.325  0.3374 -0.3970 -0.4936
 1158HOH      O 3494   0.378   1.377   2.634  0.4068 -0.4781  0.4257
 1158HOH     H1 3495   0.368   1.298   2.687  0.2541 -0.7824 -0.0460
 1158HOH     H2 3496   0.331   1.444   2.682 -1.1261 -1.0959 -0.0696
 1159HOH      O 3497   1.626   3.644   0.659  0.2193 -0.1817 -0.4994
 1159HOH     H1 3498   1.712   3.608   0.636 -0.0080 -0.7568 -0.4787
 1159HOH     H2 3499   1.639   3.680   0.747  0.2789 -0.8823 -0.2059
 1160HOH      O 3500   2.775   0.728   3.307  0.3760 -0.1562  0.0616
 1160HOH     H1 3501   2.707   0.665   3.331  0.1912  0.1589  0.3656
 1160HOH     H2 3502   2.766   0.799   3.369  0.4725  0.2589 -0.3893
 1161HOH      O 3503   3.981   0.253  -0.003  0.4887  0.4854  0.1267
 1161HOH     H1 3504   4.025   0.230   0.079 -1.3726 -0.7931  0.9124
 1161HOH     H2 3505   3.928   0.330   0.019  0.7793  0.7851 -0.2055
 1162HOH      O 3506   3.137   2.868   3.816  0.1246  0.3093 -0.1011
 1162HOH     H1 3507   3.051   2.854   3.776 -0.1202 -0.3166  0.5900
 1162HOH     H2 3508   3.117   2.889   3.908  0.6946  0.8754 -0.0915
 1163HOH      O 3509   1.569   3.071   0.759  0.1287 -0.1661  0.3975
 1163HOH     H1 3510   1.559   3.013   0.683  1.3145  0.0702  0.0229
 1163HOH     H2 3511   1.550   3.158   0.724  0.2448 -0.1071  0.4832
 1164HOH      O 3512   2.448   3.223   2.755  0.3492  0.0558  0.4270
 1164HOH     H1 3513   2.507   3.286   2.714  0.2126 -0.3094 -0.3674
 1164HOH     H2 3514   2.391   3.193   2.684 -0.8139  0.3936  1.1670
 1165HOH      O 3515   1.227   3.192   2.804  0.0166 -0.4584 -0.2410
 1165HOH     H1 3516   1.207   3.285   2.797 -1.0939 -0.6954 -0.6406
 1165HOH     H2 3517   1.181   3.164   2.884  0.7360 -0.5889  0.1464
 1166HOH      O 3518   1.886   3.409   3.400  0.3329 -0.4181  0.5152
 1166HOH     H1 3519   1.872   3.383   3.309  0.2767 -0.1831  0.4571
 1166HOH     H2 3520   1.958   3.472   3.396  0.4857 -0.5821  0.6604
 1167HOH      O 3521   3.117   2.545   3.656 -0.3928 -0.1299  0.2664
 1167HOH     H1 3522   3.114   2.452   3.635 -0.8983  0.1555 -1.1831
 1167HOH     H2 3523   3.184   2.581   3.598  0.2942  0.3299  1.3003
 1168HOH      O 3524   3.363   1.098   3.564  0.0001 -0.3299  0.2750
 1168HOH     H1 3525   3.271   1.119   3.549  0.1463  0.1453 -0.0370
 1168HOH     H2 3526   3.404   1.183   3.578  0.7468 -0.2565 -1.6788
 1169HOH      O 3527   2.413   2.699   3.015 -0.5055 -0.1754  0.7316
 1169HOH     H1 3528   2.372   2.780   2.983  0.5546  0.1047 -0.0271
 1169HOH     H2 3529   2.354   2.629   2.987 -1.0789  0.2785  0.7678
 1170HOH      O 3530   1.169   0.609   3.419  0.3290  0.0759 -0.1505
 1170HOH     H1 3531   1.170   0.560   3.336  0.6248 -0.1072 -0.0420
 1170HOH     H2 3532   1.127   0.549   3.481  0.5845  0.0036 -0.0451
 1171HOH      O 3533   3.964   1.568   2.713 -0.4535  0.1363  0.6114
 1171HOH     H1 3534   3.888   1.559   2.771 -0.4998  0.2002  0.5615
 1171HOH     H2 3535   3.943   1.644   2.658 -1.1029 -0.7965 -0.5300
 1172HOH      O 3536   1.931   2.278   0.008 -0.4271  0.0610  0.5085
 1172HOH     H1 3537   2.027   2.284   0.011 -0.3693 -0.8041  1.0379
 1172HOH     H2 3538   1.910   2.203   0.063 -1.3544 -0.3480 -0.3348
 1173HOH      O 3539   3.679   1.630   2.374 -0.4856  0.0987 -0.1360
 1173HOH     H1 3540   3.713   1.629   2.463 -0.5734 -0.0867 -0.1034
 1173HOH     H2 3541   3.619   1.705   2.372  0.5418  0.9676 -0.4354
 1174HOH      O 3542   3.702   0.421   0.507 -0.1019  0.6243 -0.5310
 1174HOH     H1 3543   3.695   0.329   0.482 -1.3039  0.6091 -0.2389
 1174HOH     H2 3544   3.752   0.462   0.436 -0.3576 -0.0717 -1.1311
 1175HOH      O 3545   1.996   3.152   2.999 -0.0198 -0.0111 -0.1811
 1175HOH     H1 3546   2.063   3.108   3.050  0.5260  0.2246 -0.6727
 1175HOH     H2 3547   1.920   3.094   3.005 -0.1317  0.2057  1.2231
 1176HOH      O 3548   0.110   3.937   2.985  0.3050  0.1577  0.1016
 1176HOH     H1 3549   0.184   3.992   2.960  0.9309 -0.4366  0.5731
 1176HOH     H2 3550   0.047   3.948   2.914  0.7956  0.7550 -0.2633
 1177HOH      O 3551   3.427   3.769   3.786 -0.1751 -0.2486 -0.2300
 1177HOH     H1 3552   3.411   3.685   3.828 -0.0491 -0.4458 -0.5721
 1177HOH     H2 3553   3.505   3.803   3.828  0.0928 -0.5578 -0.4707
 1178HOH      O 3554   3.473   1.054   1.545  0.1588 -0.3593 -0.4792
 1178HOH     H1 3555   3.502   0.972   1.585  0.0145 -0.0985  0.1805
 1178HOH     H2 3556   3.441   1.029   1.458  1.1473 -0.8407 -0.7367
 1179HOH      O 3557   1.873   1.476   3.291  0.1762 -0.2350  0.0230
 1179HOH     H1 3558   1.809   1.476   3.220  0.0843  0.3704  0.0991
 1179HOH     H2 3559   1.912   1.563   3.288 -0.1059 -0.0571  0.9685
 1180HOH      O 3560   1.090   1.283   1.760 -0.5362 -0.4412  0.1909
 1180HOH     H1 3561   1.037   1.247   1.831 -0.3359 -1.0355  0.0557
 1180HOH     H2 3562   1.129   1.206   1.719 -1.1234 -0.1752 -0.9495
 1181HOH      O 3563   1.257   0.540   3.165 -0.6018 -0.4965  0.0106
 1181HOH     H1 3564   1.172   0.531   3.122 -0.8685 -0.5752  0.5428
 1181HOH     H2 3565   1.317   0.489   3.110 -0.9866 -0.8102 -0.1290
 1182HOH      O 3566   2.505   3.879   0.614  0.5774  0.4901 -0.3624
 1182HOH     H1 3567   2.431   3.935   0.588 -0.0985  0.7214  1.7019
 1182HOH     H2 3568   2.465   3.809   0.665  1.7433  0.6017  0.8159
 1183HOH      O 3569   2.312   0.921   3.621 -0.1679 -0.1835  0.2148
 1183HOH     H1 3570   2.292   0.888   3.533 -0.2002 -0.0623  0.1768
 1183HOH     H2 3571   2.370   0.996   3.605 -0.0784 -0.2339  0.3022
 1184HOH      O 3572   0.726   3.053   1.593 -0.6817 -0.0206  0.2908
 1184HOH     H1 3573   0.713   3.125   1.655 -1.8440  0.9795 -0.9633
 1184HOH     H2 3574   0.641   3.010   1.587 -0.4849 -0.3600 -0.2795
 1185HOH      O 3575   1.935   0.330   1.814  0.1187 -0.2113  0.2592
 1185HOH     H1 3576   1.885   0.325   1.733  1.1025 -2.3929 -0.3795
 1185HOH     H2 3577   1.870   0.333   1.884 -0.7678  0.7872 -0.5546
 1186HOH      O 3578   2.863   3.716   1.058  0.9941 -0.1741  0.1221
 1186HOH     H1 3579   2.825   3.802   1.039  0.5547 -0.2869  0.4550
 1186HOH     H2 3580   2.872   3.714   1.154 -0.0876 -0.9240  0.2426
 1187HOH      O 3581   0.617   3.955   0.417  0.4493 -0.0554 -0.0849
 1187HOH     H1 3582   0.536   3.910   0.443  0.3208  0.5291  0.5918
 1187HOH     H2 3583   0.673   3.885   0.384 -0.1569 -0.5422 -0.1259
 1188HOH      O 3584   3.420   0.243   3.663 -0.3927  0.0119 -0.4653
 1188HOH     H1 3585   3.485   0.208   3.724  0.1574 -0.5679 -1.3446
 1188HOH     H2 3586   3.391   0.325   3.704  0.2503 -0.1477  0.3674
 1189HOH      O 3587   3.970   1.304   3.184 -0.4636 -0.2572  0.1704
 1189HOH     H1 3588   4.060   1.288   3.154 -0.3616 -0.0541  0.3592
 1189HOH     H2 3589   3.919   1.315   3.104 -0.2001  0.2545  0.0663
 1190HOH      O 3590   2.197   2.974   3.152  0.5284 -0.4947 -0.0838
 1190HOH     H1 3591   2.213   2.896   3.205  0.0496 -0.2981  0.3768
 1190HOH     H2 3592   2.253   3.041   3.190  0.5010 -0.4642 -0.0967
 1191HOH      O 3593   1.164   1.740   1.659 -0.5694 -0.4423  1.5589
 1191HOH     H1 3594   1.214   1.659   1.670  0.6867 -0.2081 -0.9499
 1191HOH     H2 3595   1.079   1.712   1.626  0.2068 -0.8873 -0.3348
 1192HOH      O 3596   0.301   2.649   2.537  0.3231 -0.1662 -0.0653
 1192HOH     H1 3597   0.344   2.627   2.455 -0.0575 -0.9624 -0.0719
 1192HOH     H2 3598   0.251   2.729   2.519 -0.2320 -0.6516 -0.7940
 1193HOH      O 3599   0.174   0.132   2.839  0.3071  0.7689  0.3551
 1193HOH     H1 3600   0.081   0.132   2.816  0.3278  0.0831  0.2416
 1193HOH     H2 3601   0.219   0.117   2.756  0.4442 -0.3134  0.5940
 1194HOH      O 3602   0.295   0.246   0.808 -0.6420  0.5518  0.1903
 1194HOH     H1 3603   0.200   0.247   0.823 -0.5109  1.2253  1.2389
 1194HOH     H2 3604   0.305   0.254   0.713 -1.6407  0.9628  0.0967
 1195HOH      O 3605   4.088   3.358   0.970 -0.0925  0.3966 -0.5479
 1195HOH     H1 3606   4.001   3.373   1.007 -0.1002 -0.5411 -0.1524
 1195HOH     H2 3607   4.083   3.272   0.930  1.1297 -0.5568  1.0817
 1196HOH      O 3608   0.565   0.374   2.355  0.2125  0.0204  0.0135
 1196HOH     H1 3609   0.533   0.296   2.310  0.4806 -0.2602  0.2964
 1196HOH     H2 3610   0.612   0.340   2.432  0.6058  0.4461 -0.0297
 1197HOH      O 3611   2.996   2.514   2.227  0.0802  0.4835  0.4983
 1197HOH     H1 3612   3.015   2.487   2.317  0.8110 -0.4725  0.1063
 1197HOH     H2 3613   2.948   2.440   2.190  2.4491 -0.6620 -0.7298
 1198HOH      O 3614   3.867   1.938   1.409  0.0252 -0.0122 -0.5688
 1198HOH     H1 3615   3.866   1.877   1.336  0.9377  0.6461 -1.1721
 1198HOH     H2 3616   3.785   1.987   1.400 -0.3423 -0.6005 -0.5384
 1199HOH      O 3617   2.436   1.406   4.068 -0.3265  0.3752  0.8418
 1199HOH     H1 3618   2.482   1.438   4.145  0.9965 -0.0184  0.2747
 1199HOH     H2 3619   2.438   1.479   4.007  1.0940 -0.0974  0.2193
 1200HOH      O 3620   0.249   2.310   0.712 -0.0779 -1.2743 -0.8166
 1200HOH     H1 3621   0.261   2.340   0.802  0.7120  0.8794 -1.5300
 1200HOH     H2 3622   0.155   2.297   0.703 -0.4715  0.5798 -0.1948
 1201HOH      O 3623   0.545   2.357   3.059 -0.4738  0.0431 -0.9041
 1201HOH     H1 3624   0.521   2.405   2.980  0.0775 -0.3352 -1.3206
 1201HOH     H2 3625   0.519   2.267   3.042  0.5198 -0.2357 -1.0753
 1202HOH      O 3626   2.532   2.328   3.855  0.3177  0.4646 -0.0516
 1202HOH     H1 3627   2.477   2.358   3.928  0.3159 -0.5907  0.4273
 1202HOH     H2 3628   2.606   2.285   3.897 -0.5499 -1.8197 -0.5065
 1203HOH      O 3629   0.811   1.953   1.486  0.3814  0.7321 -0.0847
 1203HOH     H1 3630   0.777   1.921   1.403 -0.1525  1.1998 -0.0522
 1203HOH     H2 3631   0.756   1.912   1.552  0.2139  1.0776 -0.0070
 1204HOH      O 3632   2.252   3.457   4.001 -0.1031 -0.5021  0.4211
 1204HOH     H1 3633   2.214   3.403   3.932 -0.1804  0.9404 -0.7606
 1204HOH     H2 3634   2.240   3.405   4.081 -1.4561 -1.5873 -0.3901
 1205HOH      O 3635   2.093   0.914   4.027 -0.7656 -0.5307  0.3283
 1205HOH     H1 3636   2.012   0.874   4.060 -0.2657 -1.4575  0.4946
 1205HOH     H2 3637   2.070   0.943   3.939 -1.3289 -0.6361  0.4269
 1206HOH      O 3638   1.269   2.197   2.964  0.0372 -0.1707  0.2709
 1206HOH     H1 3639   1.349   2.238   2.997  0.9189  0.0225 -1.7700
 1206HOH     H2 3640   1.221   2.269   2.922 -0.0742 -0.6271 -0.4261
 1207HOH      O 3641   1.814   1.425   3.557 -0.5649 -0.2084  0.3868
 1207HOH     H1 3642   1.799   1.519   3.572 -1.5939 -0.2853 -0.0052
 1207HOH     H2 3643   1.815   1.416   3.462 -1.1713 -0.6721  0.4084
 1208HOH      O 3644   0.387   3.139   1.454  0.0629 -0.2033 -0.2383
 1208HOH     H1 3645   0.296   3.134   1.485  0.3269  0.7482  0.8034
 1208HOH     H2 3646   0.388   3.213   1.394  0.5709  1.5350  1.7016
 1209HOH      O 3647   3.843   0.779   2.073  0.3030  0.3251  0.3099
 1209HOH     H1 3648   3.825   0.739   1.988  0.7796  1.5529 -0.4107
 1209HOH     H2 3649   3.837   0.706   2.135  0.4763 -0.7242 -0.8314
 1210HOH      O 3650   2.193   0.161   0.134 -0.4992 -0.6169 -0.4129
 1210HOH     H1 3651   2.265   0.123   0.185 -0.7004 -1.0307 -0.4250
 1210HOH     H2 3652   2.116   0.149   0.189 -0.5275  0.0504 -0.2915
 1211HOH      O 3653   2.512   1.532   0.969 -0.6116 -0.0763 -0.0475
 1211HOH     H1 3654   2.551   1.601   0.914 -0.4555 -0.4991 -0.4848
 1211HOH     H2 3655   2.585   1.474   0.989 -1.0130 -1.0021 -1.0642
 1212HOH      O 3656   2.835   2.901   2.192 -0.3409  0.2677 -0.1311
 1212HOH     H1 3657   2.862   2.847   2.267 -1.6691 -0.7766 -0.3366
 1212HOH     H2 3658   2.740   2.899   2.194 -0.4176  0.7299 -1.5167
 1213HOH      O 3659   3.302   3.972   0.310  0.4788  0.4359 -0.3865
 1213HOH     H1 3660   3.277   3.907   0.244  0.0081 -0.0326  0.2323
 1213HOH     H2 3661   3.387   3.943   0.342  0.1652 -0.0405  0.0578
 1214HOH      O 3662   1.819   3.458   3.710  0.7188  0.3562  0.6015
 1214HOH     H1 3663   1.905   3.482   3.674 -0.2231  1.0328 -1.5555
 1214HOH     H2 3664   1.791   3.383   3.658 -0.6907  1.2910 -0.1320
 1215HOH      O 3665   1.088   1.544   2.126 -0.3904 -0.2296 -0.5737
 1215HOH     H1 3666   1.170   1.577   2.089 -0.3404  0.8572  0.4102
 1215HOH     H2 3667   1.021   1.606   2.095 -0.6178 -0.3282 -0.2914
 1216HOH      O 3668   3.464   2.968   2.661  0.3476  0.3184  0.1691
 1216HOH     H1 3669   3.508   2.963   2.746 -0.2161  0.1036  0.4653
 1216HOH     H2 3670   3.371   2.966   2.683  0.1902  0.4632 -0.4485
 1217HOH      O 3671   1.012   1.066   2.435 -0.1355 -0.0033  0.1860
 1217HOH     H1 3672   0.953   1.076   2.511 -0.0662  0.0784  0.2304
 1217HOH     H2 3673   1.072   0.996   2.460 -1.7514 -1.9665 -0.8447
 1218HOH      O 3674   2.177   2.667   1.415 -0.2371 -0.1735 -0.0999
 1218HOH     H1 3675   2.198   2.631   1.502 -0.8871 -0.8005 -0.1816
 1218HOH     H2 3676   2.116   2.604   1.378  0.6686 -0.3625 -1.3748
 1219HOH      O 3677   0.553   1.320   1.405 -0.3674 -0.2345  0.5470
 1219HOH     H1 3678   0.542   1.409   1.437  0.2182 -0.3750  1.1883
 1219HOH     H2 3679   0.517   1.321   1.316 -0.5451  0.5816  0.6177
 1220HOH      O 3680   0.824   0.509   2.188  0.0462 -0.6965  0.5053
 1220HOH     H1 3681   0.788   0.473   2.107 -0.1787  0.3192  0.1241
 1220HOH     H2 3682   0.771   0.587   2.205  1.2186  0.1070  0.6523
 1221HOH      O 3683   1.844   2.369   3.080 -0.4502 -0.1195 -0.3271
 1221HOH     H1 3684   1.928   2.324   3.097 -0.7080 -0.2885  0.6457
 1221HOH     H2 3685   1.821   2.344   2.991 -0.5423 -1.9211  0.1182
 1222HOH      O 3686   2.093   0.380   1.231 -0.3299 -0.2274 -0.0312
 1222HOH     H1 3687   2.168   0.431   1.263  0.5002 -1.2842 -0.1465
 1222HOH     H2 3688   2.083   0.406   1.140 -0.8517  0.7233  0.2730
 1223HOH      O 3689   2.817   2.932   2.492 -0.2914 -0.0029 -1.1806
 1223HOH     H1 3690   2.769   2.955   2.572 -1.1177 -0.4072 -1.5326
 1223HOH     H2 3691   2.857   3.014   2.463  0.0748  0.1399 -0.3318
 1224HOH      O 3692   0.947   2.687   3.612  0.5427 -0.5905  0.0896
 1224HOH     H1 3693   1.007   2.630   3.564  0.8394  0.6545 -1.1164
 1224HOH     H2 3694   0.889   2.723   3.545  0.0466  0.1507  0.8777
 1225HOH      O 3695   3.236   0.680   2.520  0.7153 -0.3339 -0.2912
 1225HOH     H1 3696   3.167   0.684   2.454  0.7996 -0.9228 -0.4260
 1225HOH     H2 3697   3.208   0.742   2.588  0.5519  0.1686 -0.7985
 1226HOH      O 3698   0.393   0.391   1.048 -0.7449 -1.2185 -0.2315
 1226HOH     H1 3699   0.428   0.325   0.988  1.6302 -1.7024  1.3757
 1226HOH     H2 3700   0.373   0.341   1.128 -0.3843 -0.2269  0.5213
 1227HOH      O 3701   2.973   0.455   3.505 -0.8523  0.5135 -0.1033
 1227HOH     H1 3702   3.019   0.529   3.466  0.5524 -0.5190 -0.6249
 1227HOH     H2 3703   2.917   0.422   3.435  0.5730 -0.4597 -0.9001
 1228HOH      O 3704   2.338   0.095   1.860 -0.1733 -0.3266 -0.5998
 1228HOH     H1 3705   2.285   0.173   1.877  0.3691  0.1212 -0.9037
 1228HOH     H2 3706   2.296   0.026   1.911  0.0511  0.4346  0.6914
 1229HOH      O 3707   3.642   2.017   1.215  0.2062 -0.1377 -0.4562
 1229HOH     H1 3708   3.563   1.985   1.172 -0.1333  0.4207 -0.2763
 1229HOH     H2 3709   3.712   1.996   1.153 -0.0631 -0.7343 -0.5718
 1230HOH      O 3710   1.855   3.083   0.856  0.3255 -0.4294 -0.3949
 1230HOH     H1 3711   1.760   3.093   0.851  0.0286 -1.5793  1.1894
 1230HOH     H2 3712   1.873   2.998   0.814  0.6035 -0.3498 -0.4443
 1231HOH      O 3713   0.169   0.558   0.599  0.0458 -0.0695  0.1955
 1231HOH     H1 3714   0.249   0.558   0.652  0.3229 -0.0209 -0.2118
 1231HOH     H2 3715   0.144   0.651   0.594  0.6105  0.0572 -0.6119
 1232HOH      O 3716   4.121   2.594   2.933  0.4245 -0.4044 -0.7872
 1232HOH     H1 3717   4.109   2.578   2.839  1.6557  0.4366 -1.1471
 1232HOH     H2 3718   4.064   2.668   2.952 -1.0899 -1.5735 -0.4207
 1233HOH      O 3719   3.500   0.169   3.229  0.2744 -0.2995  0.4623
 1233HOH     H1 3720   3.457   0.245   3.190  0.8863 -0.1952 -0.0479
 1233HOH     H2 3721   3.556   0.205   3.298  0.2919 -0.3250  0.4617
 1234HOH      O 3722   2.636   2.185   1.669 -0.1945  0.6914 -0.8060
 1234HOH     H1 3723   2.581   2.204   1.745  0.5132  0.3145 -0.1684
 1234HOH     H2 3724   2.616   2.094   1.647  0.5254  0.3767 -0.2339
 1235HOH      O 3725   4.185   4.025   2.471 -0.1627 -0.1409 -0.3019
 1235HOH     H1 3726   4.102   4.003   2.428  0.1046 -0.5059 -0.6510
 1235HOH     H2 3727   4.171   4.113   2.506 -1.0023 -0.5301  0.4387
 1236HOH      O 3728   2.930   1.854   1.603 -0.6621  0.2604 -0.8768
 1236HOH     H1 3729   2.902   1.920   1.539 -0.7033  0.8243 -0.2886
 1236HOH     H2 3730   3.015   1.823   1.569 -0.4891  0.8445 -0.9962
 1237HOH      O 3731   0.033   3.513   2.356  0.3690  0.1880  0.5435
 1237HOH     H1 3732  -0.048   3.564   2.357 -0.0966 -0.5292  0.3664
 1237HOH     H2 3733   0.072   3.528   2.442  0.9401  1.8835  0.0771
 1238HOH      O 3734   1.426   3.904   1.472  0.7713  0.0040 -0.2517
 1238HOH     H1 3735   1.447   3.996   1.463 -0.0180  0.1683 -0.6232
 1238HOH     H2 3736   1.470   3.876   1.552  1.0029  0.7018 -0.1290
 1239HOH      O 3737   3.684   1.546   1.318 -0.2320  0.2283  0.2715
 1239HOH     H1 3738   3.619   1.614   1.333 -2.1940 -1.5141  0.6459
 1239HOH     H2 3739   3.656   1.503   1.237 -0.2388 -1.2112  0.9640
 1240HOH      O 3740   3.475   3.222   1.878 -0.4488  0.0937 -0.2216
 1240HOH     H1 3741   3.488   3.183   1.964 -1.7209 -0.2951 -0.1621
 1240HOH     H2 3742   3.434   3.152   1.826 -0.0806  0.4496 -1.0271
 1241HOH      O 3743   3.142   2.446   1.253  0.3248 -0.3644  0.0309
 1241HOH     H1 3744   3.237   2.439   1.254  0.3055 -0.6518  0.3211
 1241HOH     H2 3745   3.121   2.513   1.318  0.3205 -0.4912  0.1631
 1242HOH      O 3746   2.797   3.624   1.793 -0.2584 -0.5561  0.2432
 1242HOH     H1 3747   2.862   3.661   1.733 -0.9617  0.0496 -0.1827
 1242HOH     H2 3748   2.844   3.553   1.838  0.3114 -1.0410 -1.0113
 1243HOH      O 3749   0.356   3.585   0.868  0.1037 -0.0046 -0.2768
 1243HOH     H1 3750   0.286   3.587   0.802  0.2661  0.5246 -0.4419
 1243HOH     H2 3751   0.435   3.611   0.820  0.4959 -0.9482 -0.1733
 1244HOH      O 3752   1.873   2.983   1.929 -0.1944 -0.4385 -0.2537
 1244HOH     H1 3753   1.911   3.069   1.913 -0.6654 -0.1261  0.2453
 1244HOH     H2 3754   1.780   2.994   1.912 -0.2484 -0.8774 -0.2695
 1245HOH      O 3755   0.102   3.722   0.086 -0.1128 -0.4478 -0.3626
 1245HOH     H1 3756   0.131   3.638   0.050 -0.6746 -1.2034  0.8182
 1245HOH     H2 3757   0.009   3.726   0.064 -0.5440 -1.0646  1.1006
 1246HOH      O 3758   3.562   4.101   2.801  0.3771  0.2855 -0.1041
 1246HOH     H1 3759   3.533   4.189   2.777  1.2602  0.4624 -0.6214
 1246HOH     H2 3760   3.511   4.079   2.879 -0.2845  1.0078 -0.3140
 1247HOH      O 3761   2.260   0.936   1.240  0.1409 -0.0289  0.6081
 1247HOH     H1 3762   2.298   0.911   1.324  0.5190 -0.0120  0.4448
 1247HOH     H2 3763   2.202   0.863   1.217  0.2646 -0.1701  0.7420
 1248HOH      O 3764   2.724   0.426   0.860 -0.0690 -0.2617  0.1872
 1248HOH     H1 3765   2.785   0.373   0.911  1.5399  0.9632 -0.3164
 1248HOH     H2 3766   2.750   0.412   0.769 -1.0281 -0.2270 -0.1175
 1249HOH      O 3767   2.890   3.401   1.995 -0.3129  0.9433  0.4740
 1249HOH     H1 3768   2.945   3.343   1.942  0.2979  1.3891  0.5934
 1249HOH     H2 3769   2.814   3.348   2.019  0.2097  0.2059  0.5533
 1250HOH      O 3770   1.329   1.728   4.132  0.5278  0.2219  0.6924
 1250HOH     H1 3771   1.276   1.718   4.053  0.3878 -0.4072  0.8583
 1250HOH     H2 3772   1.384   1.805   4.115 -0.5646  1.0146  0.5961
 1251HOH      O 3773   0.256   3.196   3.124  0.1812 -0.0892  0.1573
 1251HOH     H1 3774   0.293   3.155   3.203  0.8173 -1.0735 -0.6055
 1251HOH     H2 3775   0.298   3.151   3.052 -0.5173  0.6632 -0.7702
 1252HOH      O 3776   1.513   1.383   4.021 -0.2308  0.5734  0.2028
 1252HOH     H1 3777   1.428   1.382   3.976 -0.3900  0.9718  0.4786
 1252HOH     H2 3778   1.504   1.315   4.088  0.3734 -0.7573 -0.9682
 1253HOH      O 3779   2.658   2.731   2.439  0.5260  0.5400  0.3248
 1253HOH     H1 3780   2.597   2.698   2.505 -0.9602  1.0867 -0.6624
 1253HOH     H2 3781   2.727   2.775   2.489 -0.2150  0.4437  1.5035
 1254HOH      O 3782   1.550   1.023   2.906  0.0637  0.3319  0.2748
 1254HOH     H1 3783   1.571   1.062   2.821  0.3247  0.6614  0.4852
 1254HOH     H2 3784   1.524   0.933   2.886 -0.1341  0.4860 -0.1790
 1255HOH      O 3785   0.273   3.682   2.933 -0.1621 -0.5378  0.2793
 1255HOH     H1 3786   0.232   3.686   3.020 -1.1059 -0.9172 -0.1268
 1255HOH     H2 3787   0.231   3.753   2.884  0.6905 -0.0337  0.2391
 1256HOH      O 3788   3.804   2.419   2.067 -0.2625  0.1327 -0.3093
 1256HOH     H1 3789   3.747   2.494   2.084  0.0855  0.6488 -1.2795
 1256HOH     H2 3790   3.886   2.440   2.111 -0.1144  0.3907 -0.7110
 1257HOH      O 3791   0.831   2.403   3.524  0.2937 -0.2722 -0.4185
 1257HOH     H1 3792   0.794   2.402   3.436  0.9540 -2.2715 -0.7661
 1257HOH     H2 3793   0.910   2.456   3.516  0.3662 -0.4597 -1.0551
 1258HOH      O 3794   0.266   0.978   1.465 -0.0933 -0.1928 -0.8471
 1258HOH     H1 3795   0.356   0.962   1.436  0.5953 -0.0086  0.9089
 1258HOH     H2 3796   0.273   1.058   1.518 -1.2902 -0.2205 -0.6082
 1259HOH      O 3797   0.709   2.852   1.995 -0.0242  0.0736  0.2010
 1259HOH     H1 3798   0.771   2.849   1.922 -0.5088  0.4256 -0.2426
 1259HOH     H2 3799   0.623   2.841   1.954 -0.3011  0.2014  0.7268
 1260HOH      O 3800   0.542   0.601   2.104  0.4586  0.5196  0.0676
 1260HOH     H1 3801   0.487   0.569   2.032  0.9496  1.6969 -0.9150
 1260HOH     H2 3802   0.535   0.533   2.171 -0.5455 -0.3472 -0.8175
 1261HOH      O 3803   1.377   1.465   1.437  0.2989 -0.1697 -0.7037
 1261HOH     H1 3804   1.444   1.396   1.440 -0.4974 -0.9652 -0.4473
 1261HOH     H2 3805   1.376   1.500   1.525  0.4631 -0.0611 -0.7432
 1262HOH      O 3806   1.740   2.334   2.845  0.5438 -0.1356 -0.3621
 1262HOH     H1 3807   1.786   2.298   2.769 -0.5425 -0.4652 -0.9191
 1262HOH     H2 3808   1.701   2.416   2.813 -0.0543 -0.3536 -0.2291
 1263HOH      O 3809   2.374   1.663   1.691  0.2733  0.3132  0.5809
 1263HOH     H1 3810   2.361   1.577   1.732  0.4522  0.1874  0.3725
 1263HOH     H2 3811   2.304   1.669   1.626  0.2106  0.3611  0.6523
 1264HOH      O 3812   3.772   3.151   0.304  0.3534 -0.0895 -0.0406
 1264HOH     H1 3813   3.719   3.102   0.241 -0.2233  1.1948 -0.6082
 1264HOH     H2 3814   3.862   3.140   0.272  0.0874  0.4350 -1.0549
 1265HOH      O 3815   1.961   2.145   2.736  0.0702 -0.3253  0.4125
 1265HOH     H1 3816   1.991   2.054   2.733 -0.8486 -0.6503  0.3836
 1265HOH     H2 3817   2.039   2.196   2.757  0.4468 -1.2020  1.2559
 1266HOH      O 3818   2.522   3.187   0.180 -0.1296  0.4282 -0.3539
 1266HOH     H1 3819   2.565   3.206   0.263 -0.5838 -0.3817  0.0961
 1266HOH     H2 3820   2.582   3.126   0.136 -0.8963 -0.9909  0.4323
 1267HOH      O 3821   0.795   2.399   1.079 -0.4459 -0.0090 -0.2239
 1267HOH     H1 3822   0.748   2.475   1.046  0.2314  0.4220 -0.2467
 1267HOH     H2 3823   0.848   2.370   1.005  1.3398  1.1651  0.4576
 1268HOH      O 3824   4.103   2.405   3.248  0.3015 -0.1506 -0.0027
 1268HOH     H1 3825   4.069   2.321   3.218 -0.4138  0.4803 -1.1262
 1268HOH     H2 3826   4.166   2.431   3.181 -0.6712  0.8966 -0.5999
 1269HOH      O 3827   0.563   3.992   1.617  0.3288  0.0760 -0.2034
 1269HOH     H1 3828   0.559   4.084   1.644  0.4271 -0.0232  0.1588
 1269HOH     H2 3829   0.503   3.987   1.543  0.3497  0.4403 -0.2512
 1270HOH      O 3830   2.533   4.056   2.608 -0.2257 -0.1408  0.0943
 1270HOH     H1 3831   2.617   4.042   2.652 -0.0457 -0.6503 -0.3953
 1270HOH     H2 3832   2.469   4.051   2.679  0.1532  0.3190  0.4823
 1271HOH      O 3833   2.018   3.790   2.295  0.0988 -1.1391  0.2325
 1271HOH     H1 3834   1.937   3.753   2.331 -0.7941  0.5487  0.2025
 1271HOH     H2 3835   1.990   3.831   2.213  0.8489 -0.0908  0.4580
 1272HOH      O 3836   1.012  -0.027   3.618  0.1993  0.2431 -0.1547
 1272HOH     H1 3837   1.016   0.006   3.708  0.2182  0.1050 -0.1039
 1272HOH     H2 3838   0.949   0.030   3.574 -0.0946  0.0777  0.0447
 1273HOH      O 3839   1.780   0.690   1.179  0.1103 -0.1425  0.1834
 1273HOH     H1 3840   1.793   0.599   1.150  0.5799 -0.4052  1.1145
 1273HOH     H2 3841   1.719   0.727   1.116 -0.3263 -1.1943 -0.0627
 1274HOH      O 3842   2.625   0.288   2.634  0.4269  0.1870  0.4981
 1274HOH     H1 3843   2.564   0.288   2.708 -0.0551  0.8739  0.1288
 1274HOH     H2 3844   2.571   0.262   2.559  1.0355 -1.0977  0.4495
 1275HOH      O 3845   2.442   2.308   1.385  0.0191 -0.1350 -0.4961
 1275HOH     H1 3846   2.512   2.271   1.331  0.0582 -0.1639 -0.4254
 1275HOH     H2 3847   2.441   2.401   1.361 -0.7485 -0.3517 -1.4209
 1276HOH      O 3848   3.570   1.549   2.028 -0.0259 -0.2583 -0.3535
 1276HOH     H1 3849   3.538   1.638   2.038 -0.0520 -0.3158  0.1107
 1276HOH     H2 3850   3.516   1.512   1.958 -0.6923 -0.2201  0.1231
 1277HOH      O 3851   2.933   3.340   2.766 -0.0937 -0.6352  0.1029
 1277HOH     H1 3852   2.899   3.337   2.676  0.7853 -0.1826 -0.2758
 1277HOH     H2 3853   2.859   3.370   2.819 -0.2629  0.5146 -0.7081
 1278HOH      O 3854   0.656   2.116   2.359  0.5835  0.2470 -0.0638
 1278HOH     H1 3855   0.582   2.166   2.392 -0.2512 -0.5803 -0.5886
 1278HOH     H2 3856   0.732   2.173   2.373  0.0098  0.7427  1.3596
 1279HOH      O 3857   1.599   3.478   0.905  0.0929 -1.2748  0.3423
 1279HOH     H1 3858   1.615   3.513   0.993  0.4990  0.1645 -0.2393
 1279HOH     H2 3859   1.685   3.477   0.864 -0.3284  0.6017 -0.8298
 1280HOH      O 3860   3.421   0.981   0.741 -0.1079 -1.2779  0.0355
 1280HOH     H1 3861   3.358   0.928   0.691 -1.7590 -1.0964  1.7156
 1280HOH     H2 3862   3.402   0.961   0.832  1.4397 -0.1703  0.6834
 1281HOH      O 3863   2.620   0.107   0.985 -0.4288  0.4245 -0.7151
 1281HOH     H1 3864   2.564   0.107   0.908 -0.5882 -0.7756 -0.6254
 1281HOH     H2 3865   2.671   0.027   0.979 -1.9706 -0.9501  1.4448
 1282HOH      O 3866   3.954   1.210   4.131  0.2092  0.1207 -0.7362
 1282HOH     H1 3867   4.045   1.202   4.160  0.1462 -0.3829 -0.6573
 1282HOH     H2 3868   3.955   1.184   4.039  0.0604 -0.4422 -0.5842
 1283HOH      O 3869   1.758   1.535   0.945  0.6035 -0.1082 -0.5466
 1283HOH     H1 3870   1.767   1.599   0.874  0.1035 -0.5639 -1.0400
 1283HOH     H2 3871   1.736   1.587   1.022 -0.3662  0.2890 -1.0539
 1284HOH      O 3872   0.212   3.399   2.161  0.7568  0.2421 -0.1439
 1284HOH     H1 3873   0.272   3.350   2.217 -0.5345 -0.2110  0.9600
 1284HOH     H2 3874   0.163   3.455   2.221 -0.0554  0.4453 -0.9483
 1285HOH      O 3875   2.017   0.286   0.574  0.8210 -0.6322 -0.3932
 1285HOH     H1 3876   2.064   0.367   0.553  0.0527 -0.2870 -0.8958
 1285HOH     H2 3877   2.082   0.230   0.616  1.3553  0.2773  0.0454
 1286HOH      O 3878   2.163   2.060   0.008  0.0827  0.0206  0.6698
 1286HOH     H1 3879   2.100   2.046  -0.062  0.2657  0.4762  0.4029
 1286HOH     H2 3880   2.113   2.047   0.089  0.1002 -1.5035  0.4908
 1287HOH      O 3881   2.653   0.470   3.392  0.2470 -0.1910  0.5024
 1287HOH     H1 3882   2.730   0.469   3.335 -0.2896 -0.4695 -0.2548
 1287HOH     H2 3883   2.621   0.379   3.390 -0.1950 -0.0452  0.6594
 1288HOH      O 3884   1.354   3.576   1.690 -0.4134  0.4358 -0.3418
 1288HOH     H1 3885   1.348   3.619   1.605 -0.6907  0.5827 -0.2515
 1288HOH     H2 3886   1.320   3.641   1.752 -0.2616  0.3117 -0.1273
 1289HOH      O 3887   3.535   2.605   0.690 -0.4571  0.4555 -0.9073
 1289HOH     H1 3888   3.457   2.559   0.721  0.1375 -0.3862 -0.6214
 1289HOH     H2 3889   3.554   2.565   0.605  0.1815 -0.0034 -0.5649
 1290HOH      O 3890   3.773   2.266   3.484 -0.6114 -0.1746  0.1329
 1290HOH     H1 3891   3.815   2.301   3.406 -0.9319  0.2601  0.1487
 1290HOH     H2 3892   3.704   2.208   3.451 -1.0889  0.4078  0.0708
 1291HOH      O 3893   3.666   0.528   0.904  0.8848 -0.3459  0.6800
 1291HOH     H1 3894   3.645   0.617   0.873  0.3803 -0.4814  0.6121
 1291HOH     H2 3895   3.668   0.536   0.999  0.1045 -0.4064  0.7110
 1292HOH      O 3896   3.924   1.692   2.243 -0.4095  0.4232 -0.1792
 1292HOH     H1 3897   3.840   1.648   2.252  0.1606 -0.6858  0.1067
 1292HOH     H2 3898   3.955   1.666   2.156 -0.0700  0.2469 -0.0113
 1293HOH      O 3899   3.074   3.146   4.142  0.1179  0.1979  0.6862
 1293HOH     H1 3900   2.997   3.140   4.084  0.2418  0.8538  0.4430
 1293HOH     H2 3901   3.111   3.057   4.140 -0.5213 -0.0794  0.6582
 1294HOH      O 3902   3.259   1.231   1.386  0.3901  0.3315 -0.4251
 1294HOH     H1 3903   3.261   1.183   1.304 -0.3749 -0.4163 -0.0365
 1294HOH     H2 3904   3.348   1.222   1.421  0.5550  0.1333 -0.8785
 1295HOH      O 3905   0.298   2.398   0.989  0.0191 -0.1073 -0.1392
 1295HOH     H1 3906   0.309   2.489   0.960  0.7605 -0.2346 -0.3068
 1295HOH     H2 3907   0.258   2.405   1.076  0.9529  0.4395  0.2787
 1296HOH      O 3908   1.042   1.235   1.465  0.0649  0.1750  0.1965
 1296HOH     H1 3909   1.016   1.322   1.494 -1.6678 -0.0371 -0.4418
 1296HOH     H2 3910   0.975   1.177   1.500  1.0901 -0.9202  0.4808
 1297HOH      O 3911   2.907   2.390   0.424  0.2438 -0.5931 -0.2678
 1297HOH     H1 3912   2.904   2.308   0.473  1.4326 -0.1234  0.7159
 1297HOH     H2 3913   2.959   2.449   0.480  0.0977  0.5800 -1.2855
 1298HOH      O 3914   2.884   2.713   3.695 -0.0481  0.6606  0.0009
 1298HOH     H1 3915   2.964   2.665   3.672 -0.7542 -0.2921 -0.6513
 1298HOH     H2 3916   2.894   2.798   3.651  0.4367  0.4151 -0.3854
 1299HOH      O 3917   1.403   3.723   0.489  0.3112  0.1222 -0.0963
 1299HOH     H1 3918   1.489   3.701   0.526  0.2173 -0.3230 -0.1362
 1299HOH     H2 3919   1.341   3.677   0.545  0.1275 -0.0006 -0.3997
 1300HOH      O 3920   3.619   1.126   2.832 -0.9882  0.0875 -0.6550
 1300HOH     H1 3921   3.701   1.079   2.846 -0.4809  1.0291 -0.3805
 1300HOH     H2 3922   3.610   1.130   2.737  0.3082  1.6092 -0.7943
 1301HOH      O 3923   0.111   2.422   1.198 -0.3731 -0.5769  0.3110
 1301HOH     H1 3924   0.139   2.373   1.275  1.4663  0.8149  0.6674
 1301HOH     H2 3925   0.109   2.513   1.227  0.6182  0.0316 -1.2604
 1302HOH      O 3926   2.353   3.633   3.267  0.0295 -0.2141  0.1709
 1302HOH     H1 3927   2.342   3.593   3.354 -0.1971  0.4792  0.4762
 1302HOH     H2 3928   2.443   3.666   3.268 -0.2001  0.4414  0.4407
 1303HOH      O 3929   2.983   0.021   0.114  0.0360  0.1783 -0.0470
 1303HOH     H1 3930   2.946  -0.001   0.200 -0.6369 -1.5156 -0.6801
 1303HOH     H2 3931   2.907   0.051   0.063  0.1053 -0.3803 -0.4890
 1304HOH      O 3932   1.790   3.023   0.092  0.2331  0.0127  0.1897
 1304HOH     H1 3933   1.781   3.117   0.078 -0.1882 -0.0291  0.1366
 1304HOH     H2 3934   1.882   3.004   0.076  0.0567  0.1826 -1.3039
 1305HOH      O 3935   1.505   3.127   3.146 -0.0449  0.0153 -0.6840
 1305HOH     H1 3936   1.582   3.082   3.180 -0.2561 -0.1786 -0.4551
 1305HOH     H2 3937   1.537   3.214   3.122  0.0591  0.2684  0.2947
 1306HOH      O 3938   2.949   0.260   4.044 -0.3677  0.1215  0.2665
 1306HOH     H1 3939   3.025   0.234   4.096 -0.2568  0.4266  0.2634
 1306HOH     H2 3940   2.876   0.211   4.081  0.0693 -1.4583 -0.7555
 1307HOH      O 3941   1.334   3.986   2.663  0.3891 -0.2568 -0.6736
 1307HOH     H1 3942   1.267   4.034   2.615 -0.6317  0.2477  1.0531
 1307HOH     H2 3943   1.383   4.054   2.710  0.9425 -0.7331 -0.5331
 1308HOH      O 3944   3.289   2.204   2.564 -0.4519  0.3869 -0.3676
 1308HOH     H1 3945   3.362   2.144   2.553 -0.5450  0.1323  0.3008
 1308HOH     H2 3946   3.234   2.163   2.631 -1.1679  0.6092 -0.7952
 1309HOH      O 3947   0.264   3.504   3.627 -0.1786 -0.0112  0.8160
 1309HOH     H1 3948   0.173   3.475   3.635 -0.1296 -0.1243  0.9594
 1309HOH     H2 3949   0.296   3.460   3.547 -0.3452  0.2847  0.5826
 1310HOH      O 3950   3.841   3.417   3.122  0.4215 -0.2033  0.6793
 1310HOH     H1 3951   3.820   3.509   3.108 -0.1332 -0.3887  0.2103
 1310HOH     H2 3952   3.926   3.418   3.166  1.1069  0.4875 -0.5675
 1311HOH      O 3953   2.562   1.514   1.473  0.2970 -0.0067 -0.4355
 1311HOH     H1 3954   2.491   1.574   1.449 -0.0866 -0.3786 -0.2580
 1311HOH     H2 3955   2.603   1.555   1.550  0.0023  0.0014 -0.2813
 1312HOH      O 3956   1.035   0.360   4.106  0.4213  0.1370 -0.3144
 1312HOH     H1 3957   1.026   0.304   4.183 -0.5254 -0.3199 -0.7121
 1312HOH     H2 3958   1.015   0.448   4.138  0.4434  0.0144  0.0453
 1313HOH      O 3959   4.026   2.162   3.139 -0.1512 -0.6864  0.6969
 1313HOH     H1 3960   3.970   2.230   3.099  0.7488  0.3324  1.0624
 1313HOH     H2 3961   3.964   2.097   3.173 -1.0438 -0.2682 -0.0304
 1314HOH      O 3962   0.861   0.037   2.215  0.1356 -0.3273 -0.2886
 1314HOH     H1 3963   0.830  -0.048   2.183  0.2125 -0.2682 -0.5247
 1314HOH     H2 3964   0.794   0.099   2.186 -0.6121 -0.4591  1.0045
 1315HOH      O 3965   0.718   3.207   1.842  0.2026 -0.2107 -0.0003
 1315HOH     H1 3966   0.670   3.262   1.780  0.0074  0.2092  0.5088
 1315HOH     H2 3967   0.745   3.267   1.911  2.3999 -0.1579 -0.7279
 1316HOH      O 3968   3.050   2.865   1.092  0.0992 -0.1424 -0.0262
 1316HOH     H1 3969   2.997   2.934   1.052 -0.1195 -0.1147  0.3002
 1316HOH     H2 3970   3.138   2.879   1.058  0.1401  0.5449  0.3413
 1317HOH      O 3971   0.235   0.093   3.103  0.0873  0.0916 -0.4636
 1317HOH     H1 3972   0.209   0.099   3.011 -1.0472  0.2810 -0.1588
 1317HOH     H2 3973   0.157   0.065   3.149  0.2686  1.1320  0.6033
 1318HOH      O 3974   0.911   3.282   0.101 -0.7054 -0.1763 -0.3553
 1318HOH     H1 3975   0.898   3.268   0.195 -0.9078  0.2981 -0.3079
 1318HOH     H2 3976   0.906   3.377   0.090 -1.8550 -0.2785 -1.0105
 1319HOH      O 3977   0.993   0.385   2.991  0.3445 -0.1577  0.3309
 1319HOH     H1 3978   1.021   0.470   2.960 -2.4970  0.4891 -1.1152
 1319HOH     H2 3979   0.965   0.400   3.081  0.0566  0.3879  0.1541
 1320HOH      O 3980   0.665   2.179   2.773 -0.3797 -1.0751  0.0563
 1320HOH     H1 3981   0.687   2.140   2.858  0.9363 -0.5655  0.0012
 1320HOH     H2 3982   0.738   2.156   2.716 -0.4294 -0.0510 -0.4761
 1321HOH      O 3983   2.634   2.755   2.784 -0.3735 -0.1972 -0.2466
 1321HOH     H1 3984   2.641   2.672   2.737 -0.1798  0.2375 -1.0215
 1321HOH     H2 3985   2.568   2.739   2.852 -0.1822 -1.0384 -0.2377
 1322HOH      O 3986   4.015   3.920   4.086  0.5696  0.2263 -0.7336
 1322HOH     H1 3987   3.971   4.005   4.078 -0.2892 -0.1565 -0.3204
 1322HOH     H2 3988   4.091   3.928   4.029  0.0843  1.0043 -1.3228
 1323HOH      O 3989   0.505   0.909   1.951 -0.1254 -0.1965  0.0897
 1323HOH     H1 3990   0.428   0.952   1.989 -0.2991 -0.1410 -0.3173
 1323HOH     H2 3991   0.472   0.867   1.871  0.2464 -0.2626 -0.0322
 1324HOH      O 3992   4.026   2.969   2.319  0.1062 -0.2187 -0.1630
 1324HOH     H1 3993   3.932   2.979   2.305  0.2277 -0.1250 -1.0170
 1324HOH     H2 3994   4.061   3.057   2.310  0.1706 -0.0181  1.4121
 1325HOH      O 3995   2.073   1.316   3.339  0.4456  0.7398 -0.2011
 1325HOH     H1 3996   2.076   1.231   3.295  0.9448  0.5396  0.1964
 1325HOH     H2 3997   1.990   1.355   3.311 -0.3649 -0.3608  0.5001
 1326HOH      O 3998   3.803   0.834   1.758  0.0776  0.1738 -0.3900
 1326HOH     H1 3999   3.714   0.813   1.728  0.0091 -1.3087  0.6444
 1326HOH     H2 4000   3.792   0.906   1.820 -0.3678  0.1719 -0.4639
 1327HOH      O 4001   2.180   4.103   4.114  0.5835  0.0975  0.3447
 1327HOH     H1 4002   2.101   4.112   4.166  0.1434 -0.6714 -0.1454
 1327HOH     H2 4003   2.229   4.184   4.129 -0.5916  0.8894  0.1734
 1328HOH      O 4004   0.325   2.851   0.259 -0.4561 -0.2916  0.0471
 1328HOH     H1 4005   0.418   2.874   0.269 -0.5564  0.1718 -0.0494
 1328HOH     H2 4006   0.319   2.815   0.170 -0.2232 -1.0893  0.3432
 1329HOH      O 4007   0.948   3.753   0.807  0.6308  0.5523  0.1335
 1329HOH     H1 4008   1.021   3.747   0.746 -0.0857 -1.0722 -0.6851
 1329HOH     H2 4009   0.871   3.729   0.756 -0.1391 -0.0583  1.4715
 1330HOH      O 4010   3.551   2.478   0.416 -0.0064  0.4786 -0.4690
 1330HOH     H1 4011   3.635   2.449   0.380  0.4903  0.0053  0.9416
 1330HOH     H2 4012   3.500   2.398   0.426  0.1781  0.4621  0.5484
 1331HOH      O 4013   1.383   0.054   0.869 -0.2472  0.5212 -0.0167
 1331HOH     H1 4014   1.312  -0.010   0.861 -0.1035  0.3197  0.2716
 1331HOH     H2 4015   1.352   0.130   0.820 -1.0558  0.7728  0.8225
 1332HOH      O 4016   3.670   0.607   1.185 -0.6867  0.0843 -0.4587
 1332HOH     H1 4017   3.660   0.651   1.270 -0.5601 -0.8278  0.0610
 1332HOH     H2 4018   3.591   0.629   1.137 -0.6791  0.7689 -0.1760
 1333HOH      O 4019   0.066   0.633   1.982 -0.3890 -0.2328  0.1005
 1333HOH     H1 4020   0.092   0.719   2.017 -0.1926 -0.5498  0.7553
 1333HOH     H2 4021   0.002   0.654   1.913  0.6982  0.5121 -0.7600
 1334HOH      O 4022   3.776   2.779   0.111  0.2528 -0.4659  0.7284
 1334HOH     H1 4023   3.696   2.735   0.082  0.3426 -0.0852 -0.1602
 1334HOH     H2 4024   3.844   2.747   0.052  0.5466 -0.0244  0.8187
 1335HOH      O 4025   0.191   1.827   2.900 -0.5791  0.8234 -0.1683
 1335HOH     H1 4026   0.223   1.775   2.974 -0.0793 -0.2982 -1.1016
 1335HOH     H2 4027   0.098   1.808   2.895 -0.2820 -0.7668 -0.9851
 1336HOH      O 4028   1.426   0.450   1.835 -0.5309 -0.9139  0.2563
 1336HOH     H1 4029   1.490   0.519   1.819 -0.0968 -1.3134  0.2519
 1336HOH     H2 4030   1.375   0.482   1.909 -0.8582 -0.2315 -0.2360
 1337HOH      O 4031   0.562   2.942   0.355  0.3687  0.2320  1.1657
 1337HOH     H1 4032   0.599   3.011   0.300  1.8047 -0.7926  0.7094
 1337HOH     H2 4033   0.503   2.987   0.415  0.1914  1.6494  0.0335
 1338HOH      O 4034   2.571   1.521   3.428 -0.1493  0.4099  0.3624
 1338HOH     H1 4035   2.522   1.599   3.403 -1.4284 -0.5267 -0.2348
 1338HOH     H2 4036   2.551   1.509   3.521 -0.0336  0.7043  0.4304
 1339HOH      O 4037   1.178   1.743   3.116 -0.3423  0.3523 -0.1252
 1339HOH     H1 4038   1.240   1.699   3.058 -0.7696 -0.2912 -0.1194
 1339HOH     H2 4039   1.102   1.684   3.119 -1.1871  1.3628 -0.5521
 1340HOH      O 4040   4.087   1.289   2.317 -0.4841 -0.4554  0.5866
 1340HOH     H1 4041   4.034   1.231   2.263  0.1843  0.1542 -0.8204
 1340HOH     H2 4042   4.151   1.232   2.359  0.0817 -0.7900 -0.6589
 1341HOH      O 4043   0.549   3.024   3.831 -0.2382 -0.1194 -0.4481
 1341HOH     H1 4044   0.517   3.012   3.742 -0.6469  0.9712 -0.4767
 1341HOH     H2 4045   0.636   2.983   3.831 -0.5564 -0.8362 -1.1028
 1342HOH      O 4046   2.177   3.615   3.042 -0.0604 -0.2826  0.6045
 1342HOH     H1 4047   2.197   3.570   2.960  0.0402  0.4979  0.1764
 1342HOH     H2 4048   2.262   3.626   3.085  0.2009  0.9871 -0.1205
 1343HOH      O 4049   3.225   1.186   3.812  0.4258 -0.3883 -0.1153
 1343HOH     H1 4050   3.217   1.217   3.721 -0.1444 -0.8649 -0.2382
 1343HOH     H2 4051   3.135   1.171   3.840  0.6003 -0.2653  0.5299
 1344HOH      O 4052   3.149   2.201   1.694  0.6497  0.3693 -0.0057
 1344HOH     H1 4053   3.061   2.172   1.718  0.1816  1.3541 -0.3940
 1344HOH     H2 4054   3.204   2.124   1.707 -0.2438 -0.2528  0.3457
 1345HOH      O 4055   2.549   0.937   3.315  0.0004  0.2172 -0.0056
 1345HOH     H1 4056   2.610   0.905   3.382  0.7158  1.5355  0.0356
 1345HOH     H2 4057   2.588   1.019   3.285 -1.6314  1.0024 -0.1779
 1346HOH      O 4058   0.681   1.720   3.623  0.4665  0.0325  0.1730
 1346HOH     H1 4059   0.622   1.749   3.554  0.6953 -0.9352 -0.4658
 1346HOH     H2 4060   0.625   1.713   3.701  0.1835  1.0200  0.0888
 1347HOH      O 4061   3.838   3.219   2.910 -0.3128 -0.2249 -0.3091
 1347HOH     H1 4062   3.862   3.135   2.949  0.6545  0.2197  0.1215
 1347HOH     H2 4063   3.825   3.277   2.985  1.6151  0.6564 -0.5481
 1348HOH      O 4064   1.957   2.333   3.466  0.4666  0.1437  0.0267
 1348HOH     H1 4065   1.883   2.280   3.497 -0.8245  1.3121 -0.7801
 1348HOH     H2 4066   2.009   2.351   3.544 -0.4149 -0.2760  0.7464
 1349HOH      O 4067   0.766   3.060   3.229  0.2795 -0.3859 -0.6075
 1349HOH     H1 4068   0.735   3.110   3.153  0.2281 -0.9059 -0.9386
 1349HOH     H2 4069   0.861   3.059   3.220  0.6089  2.0079  0.9053
 1350HOH      O 4070   1.422   2.448   0.643 -0.5990 -0.0247  0.1576
 1350HOH     H1 4071   1.477   2.447   0.722 -1.4689  0.2067  0.7939
 1350HOH     H2 4072   1.447   2.528   0.597  0.7605 -0.7332 -0.4715
 1351HOH      O 4073   1.526   3.033   1.013  0.0002  0.1195  0.1587
 1351HOH     H1 4074   1.548   3.036   0.920  0.3847 -0.3049  0.2314
 1351HOH     H2 4075   1.466   3.107   1.025 -0.2985  0.0026 -0.4858
 1352HOH      O 4076   2.150   2.459   2.106  1.1600  0.7535  0.0338
 1352HOH     H1 4077   2.096   2.538   2.106  0.1978  0.1367 -0.1689
 1352HOH     H2 4078   2.215   2.475   2.038  0.3979  1.0303 -0.6748
 1353HOH      O 4079   3.403   0.609   1.084 -0.8999  0.1678 -0.7009
 1353HOH     H1 4080   3.381   0.608   0.991 -0.9784 -0.4063 -0.6815
 1353HOH     H2 4081   3.334   0.661   1.125 -0.9443  0.3000 -0.9409
 1354HOH      O 4082   2.945   0.086   1.755 -0.4709  0.0304 -0.0703
 1354HOH     H1 4083   2.983   0.169   1.783  1.1562 -0.7568  0.2674
 1354HOH     H2 4084   2.939   0.093   1.659 -0.5392  0.5887 -0.0313
 1355HOH      O 4085   2.019   1.550   0.722  0.4073  0.7987  0.4650
 1355HOH     H1 4086   2.103   1.534   0.765  0.4378  0.2647  0.2195
 1355HOH     H2 4087   2.034   1.524   0.631 -0.5042 -1.0863  0.7603
 1356HOH      O 4088   0.678   0.811   1.633  0.2699 -0.2901  0.1347
 1356HOH     H1 4089   0.721   0.803   1.548 -0.1199  0.6219 -0.1762
 1356HOH     H2 4090   0.686   0.724   1.673  0.2964 -0.7916 -0.9122
 1357HOH      O 4091   2.156   2.167   0.350 -0.3271  0.5196  0.2840
 1357HOH     H1 4092   2.176   2.146   0.441 -0.1188  0.0097  0.1306
 1357HOH     H2 4093   2.073   2.124   0.333  0.6222 -1.2681 -0.3525
 1358HOH      O 4094   1.517   3.449   0.442 -0.1636 -0.3297 -0.2458
 1358HOH     H1 4095   1.471   3.529   0.416 -2.5576 -1.3499  0.2776
 1358HOH     H2 4096   1.553   3.415   0.360 -0.2242  0.6230 -0.6982
 1359HOH      O 4097   0.502   3.249   2.863  0.1939 -0.4362 -0.3021
 1359HOH     H1 4098   0.436   3.303   2.907  0.9837 -0.1392  0.6063
 1359HOH     H2 4099   0.462   3.224   2.780 -0.3608  1.2656 -0.6302
 1360HOH      O 4100   2.595   3.756   3.765 -0.3580  0.0835  1.0154
 1360HOH     H1 4101   2.654   3.760   3.841  0.0982 -1.6886  0.8428
 1360HOH     H2 4102   2.524   3.698   3.793 -1.0105  0.6365  0.5679
 1361HOH      O 4103   4.163   2.324   1.602 -0.1709 -0.3642  0.6892
 1361HOH     H1 4104   4.069   2.308   1.612 -0.0176 -1.3275  0.7583
 1361HOH     H2 4105   4.201   2.237   1.588  0.7475 -0.0236  0.9363
 1362HOH      O 4106   2.039   3.044   1.166  0.3886  0.2363  0.2280
 1362HOH     H1 4107   1.992   2.970   1.128  0.5415  0.3785 -0.2494
 1362HOH     H2 4108   2.077   3.010   1.247 -0.9768  0.2508  0.9447
 1363HOH      O 4109   0.992   0.419   3.307  0.3171 -0.2854 -0.1429
 1363HOH     H1 4110   0.931   0.483   3.341  1.0230  0.3077  0.0442
 1363HOH     H2 4111   0.980   0.342   3.362 -0.1271 -0.1213 -0.0031
 1364HOH      O 4112   1.094   1.801   1.263  0.2174  0.2136  0.3655
 1364HOH     H1 4113   1.099   1.706   1.276 -0.4213  0.2028  0.5952
 1364HOH     H2 4114   1.018   1.813   1.206  0.8380  0.5322 -0.4343
 1365HOH      O 4115   1.087   4.098   1.366 -0.6453 -0.2364  0.3076
 1365HOH     H1 4116   1.124   4.036   1.303  0.4396  0.1611  0.5131
 1365HOH     H2 4117   1.103   4.058   1.452  0.8726  0.6386  0.5112
 1366HOH      O 4118   0.395   3.458   2.643 -0.0257  0.2370  0.1570
 1366HOH     H1 4119   0.363   3.371   2.670  0.2706  0.1536  0.2442
 1366HOH     H2 4120   0.328   3.489   2.582 -0.5580  0.3061  0.7591
 1367HOH      O 4121   0.237   0.378   3.844 -0.4628  0.2573  0.1154
 1367HOH     H1 4122   0.261   0.451   3.901 -0.1678  0.1286  0.1585
 1367HOH     H2 4123   0.147   0.357   3.869 -0.2681  0.0667  0.6767
 1368HOH      O 4124   3.774   1.142   3.524  0.1138  0.3280  0.4430
 1368HOH     H1 4125   3.736   1.059   3.553 -0.1459 -0.4936 -1.8508
 1368HOH     H2 4126   3.868   1.134   3.545 -0.0371 -0.1395  0.9945
 1369HOH      O 4127   0.745   0.163   3.720 -1.0787 -0.0646  0.1638
 1369HOH     H1 4128   0.721   0.255   3.711  0.3950  0.2993 -0.9104
 1369HOH     H2 4129   0.766   0.152   3.813 -0.4394  0.9564  0.1722
 1370HOH      O 4130   3.850   3.131   1.713  0.5473  0.2662 -0.1243
 1370HOH     H1 4131   3.830   3.154   1.803  0.5178  0.0792 -0.0814
 1370HOH     H2 4132   3.881   3.212   1.673  0.5917  0.3412  0.0621
 1371HOH      O 4133   3.274   2.257   2.296  0.6389  0.3662  0.0143
 1371HOH     H1 4134   3.336   2.194   2.260 -0.1178 -0.1244 -0.4748
 1371HOH     H2 4135   3.276   2.241   2.391  1.5019  0.6107  0.0551
 1372HOH      O 4136   0.712   0.317   0.134 -0.1207  0.4761 -0.2244
 1372HOH     H1 4137   0.800   0.283   0.153 -0.8673 -0.6199  1.9209
 1372HOH     H2 4138   0.674   0.253   0.074  0.1968  0.3967 -0.3479
 1373HOH      O 4139   0.153   2.424   3.023 -0.2170 -0.4398 -0.2658
 1373HOH     H1 4140   0.196   2.404   2.939 -1.3912 -0.7988 -0.8240
 1373HOH     H2 4141   0.082   2.484   3.000  0.1246  0.3770  0.6681
 1374HOH      O 4142   0.027   0.985   3.184 -0.0512  0.0191 -0.5246
 1374HOH     H1 4143   0.095   1.051   3.201 -0.3495  0.5154 -1.1513
 1374HOH     H2 4144   0.033   0.925   3.258  0.6735  0.3814 -0.2647
 1375HOH      O 4145   2.201   2.082   0.609  0.2242 -0.3573 -0.1128
 1375HOH     H1 4146   2.142   2.013   0.640 -0.0181 -0.1786 -0.1663
 1375HOH     H2 4147   2.209   2.141   0.684 -0.2908  0.0284 -0.3492
 1376HOH      O 4148   0.502   1.737   3.858  0.3672  0.1229  0.6347
 1376HOH     H1 4149   0.530   1.826   3.880 -0.4973  0.6548 -0.2320
 1376HOH     H2 4150   0.406   1.740   3.865  0.1717 -0.2179 -1.0245
 1377HOH      O 4151   3.050   0.345   1.833  0.2910  0.0036 -0.2906
 1377HOH     H1 4152   3.134   0.390   1.821 -0.4742  1.5023 -0.6058
 1377HOH     H2 4153   2.987   0.402   1.789 -0.9209 -1.0020  0.0403
 1378HOH      O 4154   3.254   4.092   3.517  0.2931  0.1195 -0.5115
 1378HOH     H1 4155   3.193   4.022   3.541  0.4239 -0.0677 -0.7204
 1378HOH     H2 4156   3.317   4.096   3.589  0.4708 -0.1924 -0.6494
 1379HOH      O 4157   1.358   2.889   3.050 -0.5619 -0.4896 -0.1488
 1379HOH     H1 4158   1.387   2.837   3.125 -0.1616 -0.7173 -0.4530
 1379HOH     H2 4159   1.383   2.978   3.071 -0.6149 -0.5254  0.0663
 1380HOH      O 4160   2.062   2.486   1.232  0.0258 -0.3203  0.5322
 1380HOH     H1 4161   1.971   2.471   1.206 -0.0317 -0.3230  0.7288
 1380HOH     H2 4162   2.114   2.457   1.157 -0.1699  0.6524 -0.0093
 1381HOH      O 4163   1.227   1.033   1.739  0.1790 -0.2198 -0.4138
 1381HOH     H1 4164   1.242   0.974   1.813  1.2347  0.1228 -0.3205
 1381HOH     H2 4165   1.164   0.987   1.684 -0.9729 -0.3081  0.8777
 1382HOH      O 4166   2.401   1.886   0.507 -0.5118 -0.2462 -0.4234
 1382HOH     H1 4167   2.370   1.867   0.419  0.2741  1.2122 -1.0772
 1382HOH     H2 4168   2.349   1.961   0.535 -0.3021 -0.2853  0.0981
 1383HOH      O 4169   1.463   1.062   1.614 -0.4340  0.5104  0.0264
 1383HOH     H1 4170   1.377   1.074   1.654 -0.7337 -0.0202 -0.4235
 1383HOH     H2 4171   1.449   0.994   1.548  0.6577 -0.7686  0.9944
 1384HOH      O 4172   2.462   3.378   2.394  0.6641  0.5090  0.0147
 1384HOH     H1 4173   2.464   3.431   2.315 -0.8493  0.2357 -0.2662
 1384HOH     H2 4174   2.400   3.307   2.374  1.1466 -0.2590  1.0407
 1385HOH      O 4175   3.526   0.625   3.415 -0.1428  0.9110 -0.4269
 1385HOH     H1 4176   3.501   0.693   3.478  1.5748  0.8987  0.3843
 1385HOH     H2 4177   3.621   0.632   3.409  0.0615 -1.0610 -0.7273
 1386HOH      O 4178   3.929   2.084   1.798  0.0466 -0.4401 -0.0151
 1386HOH     H1 4179   3.857   2.124   1.847  0.1370 -0.5330  0.1978
 1386HOH     H2 4180   3.939   2.139   1.720  0.1989 -0.0161  0.2951
 1387HOH      O 4181   1.857   1.918   1.723 -0.4458 -0.0924 -0.2269
 1387HOH     H1 4182   1.923   1.984   1.699 -0.6384 -0.0082 -0.5524
 1387HOH     H2 4183   1.781   1.970   1.750 -0.6929 -0.1631 -0.7436
 1388HOH      O 4184   0.783   2.775   0.815  0.0100  0.0178 -0.5252
 1388HOH     H1 4185   0.760   2.703   0.874 -0.4119 -0.8100 -1.6306
 1388HOH     H2 4186   0.866   2.808   0.849 -0.6040  0.1690  1.0082
 1389HOH      O 4187   0.346   0.144   3.392 -0.5114  0.2981 -0.4351
 1389HOH     H1 4188   0.296   0.090   3.330  0.2323 -0.3229 -0.5212
 1389HOH     H2 4189   0.279   0.195   3.438 -1.3130 -1.0481 -0.0087
 1390HOH      O 4190   2.524   1.280   3.835 -0.0423  0.2796 -0.4135
 1390HOH     H1 4191   2.498   1.295   3.926 -0.2408 -0.4424 -0.3325
 1390HOH     H2 4192   2.615   1.310   3.831 -0.2025  0.8242 -0.1266
 1391HOH      O 4193   3.736   1.885   3.409  0.1186 -0.3712  0.5929
 1391HOH     H1 4194   3.782   1.874   3.492 -0.8440 -1.5262  1.0412
 1391HOH     H2 4195   3.701   1.798   3.390  0.1386 -0.0950 -0.9447
 1392HOH      O 4196   3.505   0.323   2.546  0.4090  0.4194 -0.2311
 1392HOH     H1 4197   3.421   0.341   2.590  0.1555 -0.7157 -0.1801
 1392HOH     H2 4198   3.571   0.346   2.612  0.0359 -1.5820  1.0292
 1393HOH      O 4199   2.733   2.774   1.046 -0.1919  0.0466 -0.1138
 1393HOH     H1 4200   2.735   2.841   1.115  0.5211  1.7947 -1.6623
 1393HOH     H2 4201   2.804   2.714   1.070  0.5971  1.0732  0.3007
 1394HOH      O 4202   1.753   0.201   2.588  0.3102  0.1883  0.1382
 1394HOH     H1 4203   1.685   0.143   2.555  0.1070  0.4460  0.0977
 1394HOH     H2 4204   1.777   0.164   2.673  0.1785  0.0496  0.1150
 1395HOH      O 4205   4.175   2.159   1.905 -0.0524 -0.0565 -0.4769
 1395HOH     H1 4206   4.087   2.123   1.893  0.1018 -0.8804  0.5922
 1395HOH     H2 4207   4.161   2.239   1.955 -0.1718 -1.3780  1.9295
 1396HOH      O 4208   3.593   1.384   2.590  0.1661 -0.1530 -0.0456
 1396HOH     H1 4209   3.668   1.404   2.534 -0.5369 -0.0529 -0.9918
 1396HOH     H2 4210   3.596   1.289   2.601  0.1633 -0.2068 -0.4842
 1397HOH      O 4211   2.443   1.138   3.602  0.9545 -0.7643  0.7696
 1397HOH     H1 4212   2.364   1.191   3.615  0.3212 -1.6262  0.6663
 1397HOH     H2 4213   2.503   1.165   3.671  0.5343 -0.1593  0.9146
 1398HOH      O 4214   3.436   1.458   3.445  0.2113  0.5281 -1.1633
 1398HOH     H1 4215   3.370   1.429   3.382  0.0663 -1.6286 -0.1884
 1398HOH     H2 4216   3.386   1.503   3.513 -0.2981 -0.7546 -0.6242
 1399HOH      O 4217   0.848   0.966   0.414 -0.0937 -0.4661  0.3924
 1399HOH     H1 4218   0.819   1.029   0.480 -0.2357  0.0189 -0.1172
 1399HOH     H2 4219   0.796   0.987   0.337  0.4630 -0.6562 -0.0465
 1400HOH      O 4220   1.311   2.339   1.731  0.4061 -0.0430  0.1559
 1400HOH     H1 4221   1.298   2.339   1.636  1.1543 -0.2361  0.0470
 1400HOH     H2 4222   1.222   2.344   1.766  0.1436  1.2895 -0.5486
 1401HOH      O 4223   2.552   3.987   2.359  0.2763  0.0961 -0.1822
 1401HOH     H1 4224   2.512   3.901   2.372 -0.6400  0.5374  0.1220
 1401HOH     H2 4225   2.569   4.019   2.448 -0.6602  0.7626 -0.2040
 1402HOH      O 4226   2.989   0.946   2.237 -0.2000  0.1109 -0.2634
 1402HOH     H1 4227   2.941   0.962   2.319 -0.2430 -0.1682 -0.2304
 1402HOH     H2 4228   3.062   1.008   2.239 -0.1427  0.0370  0.0360
 1403HOH      O 4229   2.037   2.566   2.780  0.3013 -0.0827 -0.4435
 1403HOH     H1 4230   1.991   2.634   2.829  0.4749 -0.5645  0.4226
 1403HOH     H2 4231   2.000   2.571   2.692 -0.3240  0.5323 -0.1652
 1404HOH      O 4232   0.938   0.109   1.818 -0.6380 -0.9490 -0.3824
 1404HOH     H1 4233   0.974   0.198   1.813  0.2973 -1.3340 -1.8438
 1404HOH     H2 4234   0.852   0.120   1.858 -0.0893  0.4362  0.5818
 1405HOH      O 4235   2.668   1.380   1.255  0.1294  0.2069  0.2291
 1405HOH     H1 4236   2.702   1.440   1.322  0.7979  0.2068 -0.0884
 1405HOH     H2 4237   2.576   1.368   1.278 -0.0394  1.3716  0.2949
 1406HOH      O 4238   4.128   1.406   3.400 -0.0665 -0.2925 -0.1725
 1406HOH     H1 4239   4.106   1.470   3.468  0.4261  0.1760 -0.4411
 1406HOH     H2 4240   4.045   1.384   3.359 -0.3539 -0.4680  0.4718
 1407HOH      O 4241   2.588   2.310   1.143 -0.1974  0.5442 -0.6819
 1407HOH     H1 4242   2.681   2.302   1.120 -0.0610  0.1526 -0.0224
 1407HOH     H2 4243   2.565   2.400   1.117  0.2115  0.4693 -1.3570
 1408HOH      O 4244   3.001   3.350   3.143 -0.7573 -0.0728 -0.4796
 1408HOH     H1 4245   2.931   3.413   3.125 -0.0811  0.6438 -0.7478
 1408HOH     H2 4246   3.059   3.358   3.067 -0.0367 -0.1356  0.0496
 1409HOH      O 4247   0.295   1.156   2.753  0.0728  0.4569 -0.3695
 1409HOH     H1 4248   0.247   1.075   2.735  1.1679 -0.2408 -0.3946
 1409HOH     H2 4249   0.324   1.146   2.844 -0.2397  1.0861 -0.1951
 1410HOH      O 4250   3.146   3.724   2.013  0.2026  0.2365 -0.1694
 1410HOH     H1 4251   3.145   3.783   2.089  1.0868 -0.6303  0.5670
 1410HOH     H2 4252   3.112   3.777   1.941 -0.5556  1.1359  0.7935
 1411HOH      O 4253   1.453   1.288   1.814 -0.1286  0.5858  0.5398
 1411HOH     H1 4254   1.422   1.234   1.741  1.5774  0.7492 -0.4078
 1411HOH     H2 4255   1.387   1.276   1.882 -0.4735 -1.7536 -0.0361
 1412HOH      O 4256   0.668   1.884   0.186  0.1184  0.3234 -0.1037
 1412HOH     H1 4257   0.679   1.973   0.153 -0.7502  0.2289 -0.7133
 1412HOH     H2 4258   0.723   1.881   0.264  0.3307  1.3256 -0.1822
 1413HOH      O 4259   2.901   0.708  -0.005 -0.0955  0.5314  0.0397
 1413HOH     H1 4260   2.969   0.661   0.044  0.4715  0.3123 -0.8908
 1413HOH     H2 4261   2.931   0.798  -0.007  0.2232  0.4255 -0.4147
 1414HOH      O 4262   1.385   1.433   2.648 -0.0079 -0.3002 -0.0120
 1414HOH     H1 4263   1.302   1.478   2.661  0.0788  0.2315 -1.0403
 1414HOH     H2 4264   1.393   1.373   2.722 -1.0047  0.0790  0.4301
 1415HOH      O 4265   1.719   1.787   2.665 -0.2600  0.1754 -0.3234
 1415HOH     H1 4266   1.655   1.768   2.734  0.1554 -1.3665 -0.2767
 1415HOH     H2 4267   1.688   1.868   2.625 -1.4445  0.2344  0.5969
 1416HOH      O 4268   0.145   2.551   3.662  0.4750 -0.1389  0.6101
 1416HOH     H1 4269   0.152   2.576   3.570 -0.2044 -0.6200  0.4122
 1416HOH     H2 4270   0.236   2.540   3.691  0.7262  0.6824  0.1975
 1417HOH      O 4271   1.832   3.711   0.185 -0.3264 -0.2927  0.0506
 1417HOH     H1 4272   1.852   3.647   0.117 -0.2556  1.0228 -1.2735
 1417HOH     H2 4273   1.915   3.756   0.202 -0.3522 -0.5647  1.0198
 1418HOH      O 4274   2.811   0.511   1.449  0.5040  0.5962  0.0991
 1418HOH     H1 4275   2.732   0.465   1.421  0.3176  0.3516  0.9933
 1418HOH     H2 4276   2.880   0.477   1.392  0.3894 -0.8540  0.7564
 1419HOH      O 4277   3.660   2.255   2.758  0.3300  1.0061 -0.0656
 1419HOH     H1 4278   3.645   2.226   2.848 -0.1782 -0.8584 -0.6598
 1419HOH     H2 4279   3.582   2.307   2.736 -0.2906  0.2069  0.1417
 1420HOH      O 4280   1.626   2.125   0.110 -0.4902 -0.0612  0.1114
 1420HOH     H1 4281   1.714   2.108   0.142 -0.1783 -1.3703 -1.2069
 1420HOH     H2 4282   1.629   2.215   0.077  0.0465  0.2289  0.8933
 1421HOH      O 4283   1.814   0.030   0.460  0.1206  0.6888 -0.1352
 1421HOH     H1 4284   1.756  -0.042   0.433 -0.1122  0.5203  0.7450
 1421HOH     H2 4285   1.760   0.084   0.517  1.0891 -0.1444  1.7620
 1422HOH      O 4286   3.831   2.959   0.755 -0.5730  0.0920  0.3389
 1422HOH     H1 4287   3.798   3.001   0.834 -0.4160  0.7723  0.0588
 1422HOH     H2 4288   3.796   2.870   0.758 -0.8992  0.2330  0.9652
 1423HOH      O 4289   3.753   3.537   3.717 -0.4129 -0.2173  0.3394
 1423HOH     H1 4290   3.786   3.615   3.760 -0.6594  0.1687 -0.1534
 1423HOH     H2 4291   3.819   3.514   3.652 -0.7550  0.1294 -0.1460
 1424HOH      O 4292   1.502   2.316   3.409  0.3292 -0.2747  1.2799
 1424HOH     H1 4293   1.551   2.379   3.356  0.1758 -0.4449  0.9296
 1424HOH     H2 4294   1.567   2.252   3.438  0.1173 -1.5459 -0.6638
 1425HOH      O 4295   0.900   2.901   0.604 -0.2944 -0.2664  0.6182
 1425HOH     H1 4296   0.846   2.972   0.569  0.3784  0.0011  0.0890
 1425HOH     H2 4297   0.846   2.863   0.673 -1.3708 -0.3211 -0.1850
 1426HOH      O 4298   1.053   0.460   2.032 -0.4839  0.2442  0.0124
 1426HOH     H1 4299   1.133   0.512   2.039 -0.6231  0.4340  0.1840
 1426HOH     H2 4300   0.982   0.520   2.055 -0.6620  0.0309  0.0279
 1427HOH      O 4301   4.007   1.148   0.622 -0.2793 -0.4978 -0.0697
 1427HOH     H1 4302   4.096   1.129   0.650 -0.1806  0.0160 -0.0124
 1427HOH     H2 4303   3.979   1.070   0.574  0.2673 -0.5860 -0.2537
 1428HOH      O 4304   0.951   2.301   0.872 -0.3535 -0.4429 -0.4639
 1428HOH     H1 4305   1.020   2.254   0.919 -0.0755 -0.8035 -1.1976
 1428HOH     H2 4306   0.942   2.254   0.789 -1.4779 -0.3934 -0.3997
 1429HOH      O 4307   1.883   0.162   1.065  0.3265 -0.7187 -0.0904
 1429HOH     H1 4308   1.915   0.187   1.151  0.4316  1.5671 -0.6408
 1429HOH     H2 4309   1.790   0.142   1.079  0.1193  0.4526  0.5147
 1430HOH      O 4310   1.629   3.366   3.084  0.6846  0.0026  0.4532
 1430HOH     H1 4311   1.725   3.369   3.084  0.7213 -0.1995 -0.8528
 1430HOH     H2 4312   1.604   3.379   2.993 -0.4930 -1.1739  0.5492
 1431HOH      O 4313   1.535   0.146   3.268 -0.7122  0.1322 -0.6942
 1431HOH     H1 4314   1.491   0.231   3.260 -1.0391  0.0283 -0.1417
 1431HOH     H2 4315   1.487   0.089   3.209 -0.9462  0.1672 -0.5433
 1432HOH      O 4316   1.886   2.772   1.748  0.4997  0.0101 -0.0882
 1432HOH     H1 4317   1.900   2.828   1.824  1.1302  0.3751 -0.4599
 1432HOH     H2 4318   1.900   2.830   1.673 -0.7013 -0.1821 -0.5147
 1433HOH      O 4319   2.254   3.115   1.504 -0.5432  0.1725  0.0633
 1433HOH     H1 4320   2.244   3.199   1.459 -0.8443  0.1522  0.0847
 1433HOH     H2 4321   2.251   3.049   1.434 -0.5052  0.1695  0.0646
 1434HOH      O 4322   3.678   1.287   0.401  0.4026  0.2175 -0.1547
 1434HOH     H1 4323   3.685   1.231   0.478 -1.1147 -0.3239 -0.3436
 1434HOH     H2 4324   3.716   1.235   0.330 -0.5896 -0.4297 -0.2426
 1435HOH      O 4325   1.598   1.799   3.854 -0.2876 -0.0691  0.5036
 1435HOH     H1 4326   1.541   1.876   3.846  0.7150  0.6930  0.1048
 1435HOH     H2 4327   1.601   1.781   3.947 -0.6391  0.3070  0.5964
 1436HOH      O 4328   0.612   3.074   2.136 -0.1932  0.4086 -0.2756
 1436HOH     H1 4329   0.611   3.004   2.071 -1.2192 -0.0071  0.1371
 1436HOH     H2 4330   0.704   3.093   2.150  0.0714 -0.0936 -1.2058
 1437HOH      O 4331   3.111   0.554   3.719  0.2116  0.2758  0.6125
 1437HOH     H1 4332   3.057   0.508   3.655  1.0674 -0.2365  0.2264
 1437HOH     H2 4333   3.076   0.528   3.804 -0.6476  0.6035  0.3851
 1438HOH      O 4334   1.254   0.006   0.281 -0.8757 -0.5684  0.7770
 1438HOH     H1 4335   1.262   0.099   0.301  0.4684 -0.3417 -0.4869
 1438HOH     H2 4336   1.214  -0.032   0.360 -0.5056  0.9072  1.7609
 1439HOH      O 4337   1.694   2.346   3.764 -0.1467 -0.2957  0.3420
 1439HOH     H1 4338   1.666   2.254   3.764 -1.6909  0.0628 -1.3561
 1439HOH     H2 4339   1.612   2.396   3.763  0.6423  1.0876  0.2839
 1440HOH      O 4340   2.053   0.740   1.202  0.8921 -0.4575 -0.1452
 1440HOH     H1 4341   2.095   0.688   1.133  1.3551 -1.2599  0.7018
 1440HOH     H2 4342   1.961   0.743   1.176  0.8861 -1.5407 -0.3428
 1441HOH      O 4343   0.155   1.788   1.048  0.1290 -0.0793  0.1607
 1441HOH     H1 4344   0.082   1.738   1.011 -1.6141  1.0228  1.7262
 1441HOH     H2 4345   0.198   1.726   1.108 -0.4802 -0.3596  0.3202
 1442HOH      O 4346   3.134   1.874   3.630  0.0353 -0.6814  0.5207
 1442HOH     H1 4347   3.091   1.911   3.553  0.6735 -0.6535  0.1649
 1442HOH     H2 4348   3.071   1.886   3.701 -0.3953 -0.3297  0.0912
 1443HOH      O 4349   0.654   3.760   1.241  0.7625  0.2069  0.4078
 1443HOH     H1 4350   0.699   3.702   1.179  1.3183  0.5670  0.4588
 1443HOH     H2 4351   0.691   3.847   1.225 -0.6780  0.7691 -0.2854
 1444HOH      O 4352   0.331   1.501   3.688 -0.2280 -0.1826  0.5689
 1444HOH     H1 4353   0.422   1.504   3.659 -0.5027  0.1340 -0.3076
 1444HOH     H2 4354   0.298   1.417   3.656 -0.7840  0.5411 -0.9305
 1445HOH      O 4355   3.930   0.101   2.063  0.2632 -0.3840  0.0095
 1445HOH     H1 4356   3.939   0.144   1.978  0.0441 -2.5005 -1.2312
 1445HOH     H2 4357   3.841   0.067   2.062  0.1976 -0.3052  1.2076
 1446HOH      O 4358   1.717   2.143   3.397  0.2533  0.1275 -0.2054
 1446HOH     H1 4359   1.804   2.125   3.363  0.3791  0.1101  0.1161
 1446HOH     H2 4360   1.667   2.064   3.380  0.2872  0.1554 -0.4344
 1447HOH      O 4361   4.115   2.750   2.123 -0.3273  0.3346  0.0397
 1447HOH     H1 4362   4.144   2.825   2.071  0.0436  0.2998  0.1958
 1447HOH     H2 4363   4.083   2.788   2.205  2.2825  0.2459  1.3110
 1448HOH      O 4364   0.494   2.587   2.885  0.8655 -0.4337 -0.0517
 1448HOH     H1 4365   0.516   2.547   2.801  0.7016  0.2260 -0.4179
 1448HOH     H2 4366   0.543   2.669   2.886  0.3107 -0.0959  0.1805
 1449HOH      O 4367   2.265   2.922   1.325 -0.2443 -0.0509 -0.5779
 1449HOH     H1 4368   2.329   2.902   1.256 -0.5317 -0.1151 -0.8349
 1449HOH     H2 4369   2.217   2.840   1.337 -0.6175  0.1356 -0.7575
 1450HOH      O 4370   3.429   0.867   2.894  0.2705 -0.2331  0.0047
 1450HOH     H1 4371   3.453   0.914   2.814  0.6733 -0.7798 -0.2071
 1450HOH     H2 4372   3.512   0.843   2.934  0.0759  0.1349  0.6681
 1451HOH      O 4373   0.045   0.151   1.394 -0.6657 -0.0008  0.1818
 1451HOH     H1 4374  -0.044   0.130   1.365 -0.6241 -0.9259  0.6535
 1451HOH     H2 4375   0.075   0.218   1.332 -1.6433  0.2513 -0.0498
 1452HOH      O 4376   0.984   3.296   1.489 -0.1399  0.1201  0.3033
 1452HOH     H1 4377   0.952   3.290   1.579 -0.6272 -0.3288  0.1067
 1452HOH     H2 4378   1.016   3.208   1.468  0.7022  0.4060  0.2859
 1453HOH      O 4379   3.159   2.506   1.619  0.6805 -0.1533 -0.2515
 1453HOH     H1 4380   3.145   2.545   1.706 -0.2184  0.9337 -0.8412
 1453HOH     H2 4381   3.160   2.412   1.636  0.8427  0.0252  0.9740
 1454HOH      O 4382   1.658   2.382  -0.005 -0.2536 -0.0545 -0.0046
 1454HOH     H1 4383   1.654   2.433   0.076 -0.8475  1.1978 -0.7562
 1454HOH     H2 4384   1.751   2.373  -0.023 -0.0752 -0.8795  1.0725
 1455HOH      O 4385   1.125   2.763   2.437 -0.2276 -0.1125 -0.2021
 1455HOH     H1 4386   1.120   2.848   2.393  0.9282 -0.7640 -1.7971
 1455HOH     H2 4387   1.210   2.764   2.482 -0.7098 -0.0411  0.7484
 1456HOH      O 4388   2.285   3.353   3.155  0.3203 -0.0908 -0.7540
 1456HOH     H1 4389   2.193   3.375   3.138  0.2264  0.0236 -0.1264
 1456HOH     H2 4390   2.312   3.416   3.222  0.5248 -0.8376 -0.1132
 1457HOH      O 4391   1.495   3.523   2.687  0.0875  0.4770  0.0834
 1457HOH     H1 4392   1.458   3.574   2.759 -0.8530 -0.8543  0.6312
 1457HOH     H2 4393   1.522   3.440   2.727  0.1764 -0.0461 -0.9736
 1458HOH      O 4394   3.261   0.725   1.460  0.2915  0.5970  0.4499
 1458HOH     H1 4395   3.250   0.768   1.544 -0.9757  0.4212  0.4131
 1458HOH     H2 4396   3.256   0.631   1.480 -0.5709  0.5624  0.1426
 1459HOH      O 4397   1.662   3.084   0.373  1.2559 -0.8653 -0.0507
 1459HOH     H1 4398   1.639   3.173   0.345 -1.1538 -1.4548 -0.4478
 1459HOH     H2 4399   1.695   3.042   0.294  1.2529 -0.6393 -0.1734
 1460HOH      O 4400   1.539   0.410   2.225  0.2689  0.5896 -0.0015
 1460HOH     H1 4401   1.546   0.315   2.226 -1.4382  0.4035 -0.2008
 1460HOH     H2 4402   1.624   0.441   2.258  0.9031 -0.9725 -0.0099
 1461HOH      O 4403   2.558   2.842   1.960  0.8418  0.0373 -0.0085
 1461HOH     H1 4404   2.562   2.870   2.052  0.3181  0.5906 -0.1471
 1461HOH     H2 4405   2.647   2.810   1.942  1.4307  1.3804  0.2466
 1462HOH      O 4406   3.087   1.564   2.909  0.0621 -0.1839  0.8944
 1462HOH     H1 4407   3.035   1.486   2.926  0.1716 -0.2737  0.8142
 1462HOH     H2 4408   3.097   1.606   2.995  0.8323 -0.7688  1.1086
 1463HOH      O 4409   4.041   2.942   0.565 -1.0439  0.3059 -0.6890
 1463HOH     H1 4410   4.005   2.873   0.510  0.2607 -1.4420  0.4263
 1463HOH     H2 4411   3.980   2.949   0.639 -0.3376 -1.0601  0.0976
 1464HOH      O 4412   3.809   3.906   0.779  0.4218  0.6479  0.4730
 1464HOH     H1 4413   3.878   3.900   0.712 -0.2991 -1.5947 -0.2508
 1464HOH     H2 4414   3.744   3.965   0.741  0.1383 -0.3825 -0.7838
 1465HOH      O 4415   4.049   0.293   0.473 -0.0902  0.5212 -0.5777
 1465HOH     H1 4416   4.015   0.382   0.462  1.0851  0.9727 -0.8991
 1465HOH     H2 4417   3.971   0.238   0.483 -0.9262  1.3823 -1.7862
 1466HOH      O 4418   3.601   4.098   3.478 -0.3746  0.2106  0.1438
 1466HOH     H1 4419   3.560   4.029   3.530 -0.9009  0.3067 -0.1263
 1466HOH     H2 4420   3.572   4.179   3.520 -0.0008  0.2734  0.2835
 1467HOH      O 4421   1.454   1.324   2.892  0.4205  0.3685 -0.7496
 1467HOH     H1 4422   1.434   1.320   2.986 -0.5304 -0.3903 -0.9509
 1467HOH     H2 4423   1.520   1.256   2.879  0.3419  0.2749 -0.6667
 1468HOH      O 4424   2.707   3.299   1.589  0.0662 -0.4772  0.4394
 1468HOH     H1 4425   2.797   3.295   1.619  0.7990  0.3662 -1.3438
 1468HOH     H2 4426   2.711   3.275   1.496 -1.4797 -0.0679  0.2000
 1469HOH      O 4427   1.721   1.172   2.747  0.8832  0.3811  0.6434
 1469HOH     H1 4428   1.767   1.218   2.677  1.1624 -0.3375  0.3354
 1469HOH     H2 4429   1.785   1.110   2.782  0.2416 -0.5235  0.3261
 1470HOH      O 4430   0.263   0.353   2.464  0.7610  0.1455  0.1396
 1470HOH     H1 4431   0.346   0.382   2.426  0.1201  1.7093 -0.1988
 1470HOH     H2 4432   0.250   0.409   2.540  0.6629 -1.0632  1.0800
 1471HOH      O 4433   3.612   0.100   1.567 -0.5407  0.1664  0.0838
 1471HOH     H1 4434   3.541   0.087   1.630 -0.5508  1.0153  0.2694
 1471HOH     H2 4435   3.569   0.133   1.488 -0.3390  1.1465  0.3532
 1472HOH      O 4436   0.240   2.348   1.428  0.0321  0.6223 -0.5013
 1472HOH     H1 4437   0.267   2.259   1.448 -1.1186 -0.1244 -1.8742
 1472HOH     H2 4438   0.191   2.376   1.505  0.5062  0.1217 -0.0006
 1473HOH      O 4439   2.931   3.113   2.023 -0.2768 -0.0416 -0.0474
 1473HOH     H1 4440   3.015   3.148   2.051  0.1960 -0.8543 -0.3966
 1473HOH     H2 4441   2.909   3.047   2.089 -0.6691  0.1875  0.0611
 1474HOH      O 4442   1.964   2.459   0.584  0.3139  0.1542 -0.2790
 1474HOH     H1 4443   2.016   2.480   0.507  0.1155  0.1971 -0.4040
 1474HOH     H2 4444   1.888   2.411   0.550  0.8606 -0.9888  0.0223
 1475HOH      O 4445   3.954   0.084   1.356  0.0138  0.2531 -0.3479
 1475HOH     H1 4446   3.989   0.032   1.428  0.9246  0.3451 -0.7011
 1475HOH     H2 4447   3.902   0.022   1.304 -0.3842  0.1169  0.2035
 1476HOH      O 4448   3.799   4.033   1.224 -0.4361  0.1290 -0.1605
 1476HOH     H1 4449   3.816   3.953   1.274 -0.7421 -0.5067 -1.0271
 1476HOH     H2 4450   3.842   4.019   1.140 -0.9141  0.6602 -0.5118
 1477HOH      O 4451   0.149   4.045   1.290  0.2781  0.2341  0.7206
 1477HOH     H1 4452   0.091   4.120   1.306 -0.1638 -0.0168  0.3583
 1477HOH     H2 4453   0.133   4.023   1.199 -0.3970 -0.9503  1.0864
 1478HOH      O 4454   3.920   0.391   2.465 -0.3695  0.0780 -0.4664
 1478HOH     H1 4455   3.999   0.365   2.418 -0.9434 -0.3559 -1.2402
 1478HOH     H2 4456   3.850   0.341   2.423 -1.0226  0.2474  0.3699
 1479HOH      O 4457   1.798   2.221   2.158 -0.3468  0.6844  0.1443
 1479HOH     H1 4458   1.800   2.280   2.083  0.8735 -0.0348 -0.4374
 1479HOH     H2 4459   1.852   2.147   2.132 -1.5873 -0.6091  0.9320
 1480HOH      O 4460   2.328   0.297   4.090 -0.0473  0.0473  0.1690
 1480HOH     H1 4461   2.362   0.377   4.131 -1.0536  0.3460  0.4591
 1480HOH     H2 4462   2.302   0.242   4.163 -0.4570 -0.0490 -0.0454
 1481HOH      O 4463   0.105   1.288   1.120  0.0471 -0.0407  0.6045
 1481HOH     H1 4464   0.055   1.249   1.048  0.0328  1.4329 -0.2738
 1481HOH     H2 4465   0.075   1.242   1.198 -0.7846 -0.9500 -0.1930
 1482HOH      O 4466   1.951   2.926   1.534 -0.0341  0.0827 -0.6463
 1482HOH     H1 4467   2.044   2.916   1.515  0.1015  0.6772 -0.3476
 1482HOH     H2 4468   1.933   3.018   1.516 -0.3406  0.2014  0.1874
 1483HOH      O 4469   1.324   2.066   3.520  0.8177  0.1273  0.2096
 1483HOH     H1 4470   1.320   1.979   3.479 -1.4333 -0.0378  0.5233
 1483HOH     H2 4471   1.338   2.126   3.447  2.0226 -0.4184 -0.0585
 1484HOH      O 4472   1.767   0.434   1.099 -0.7641 -0.2425  0.5582
 1484HOH     H1 4473   1.690   0.407   1.050 -1.2491 -0.2160  1.2810
 1484HOH     H2 4474   1.838   0.379   1.063 -0.8871  0.3651 -0.7421
 1485HOH      O 4475   0.418   3.579   3.820 -0.3310 -0.2768  0.5854
 1485HOH     H1 4476   0.499   3.528   3.821  0.1297  0.4036  0.0155
 1485HOH     H2 4477   0.376   3.558   3.737 -0.2839  0.0391  0.4781
 1486HOH      O 4478   1.404   0.071   3.921 -0.0481  0.2165  0.3249
 1486HOH     H1 4479   1.355   0.138   3.968 -0.3328  0.4866 -0.3339
 1486HOH     H2 4480   1.343   0.037   3.856  0.3614 -0.0850  0.0867
 1487HOH      O 4481   2.775   3.623   2.127  0.3912 -0.2781 -0.8794
 1487HOH     H1 4482   2.840   3.570   2.081  0.3072  0.0027 -1.3357
 1487HOH     H2 4483   2.692   3.599   2.086  0.2134 -0.5444 -0.3832
 1488HOH      O 4484   2.629   1.014   1.685 -0.0990 -0.6407  0.3788
 1488HOH     H1 4485   2.587   0.969   1.758 -0.3950 -1.1011 -0.0574
 1488HOH     H2 4486   2.575   1.091   1.669 -0.5492 -1.0090  0.0880
 1489HOH      O 4487   0.976   1.433   3.438 -0.1267  0.1681  0.3097
 1489HOH     H1 4488   0.901   1.385   3.471  0.0273 -0.7401 -0.5712
 1489HOH     H2 4489   1.052   1.383   3.468  0.0393 -1.6687 -2.4317
 1490HOH      O 4490   0.297   2.949   2.747  0.1208  0.0340 -0.1264
 1490HOH     H1 4491   0.313   2.869   2.797  1.5038 -0.4097 -1.1749
 1490HOH     H2 4492   0.384   2.987   2.734 -0.4335  1.3646 -0.2376
 1491HOH      O 4493   2.288   3.112   3.922 -0.5706  0.5585  0.2161
 1491HOH     H1 4494   2.371   3.071   3.898 -0.8097  0.2489 -0.1004
 1491HOH     H2 4495   2.282   3.189   3.865 -0.3271  0.7999  0.5071
 1492HOH      O 4496   1.492   0.765   0.575 -0.1165  0.3041 -0.3858
 1492HOH     H1 4497   1.563   0.709   0.545  0.0590  0.2167  0.1665
 1492HOH     H2 4498   1.495   0.758   0.671  0.2043  1.6162 -0.2752
 1493HOH      O 4499   1.838   0.788   1.837  0.1206  0.1059 -0.5390
 1493HOH     H1 4500   1.828   0.720   1.771  0.6420 -0.1882 -0.3301
 1493HOH     H2 4501   1.790   0.863   1.802 -0.9923 -0.5457 -0.4932
 1494HOH      O 4502   3.831   3.029   3.217 -0.0181 -0.8327  0.3951
 1494HOH     H1 4503   3.763   3.092   3.195 -0.3646 -1.4921 -0.5787
 1494HOH     H2 4504   3.901   3.081   3.256 -0.2070  0.1969 -0.5335
 1495HOH      O 4505   3.949   0.608   1.180  0.5152 -0.2932 -0.4325
 1495HOH     H1 4506   3.961   0.660   1.101  0.0848  1.3917  0.5042
 1495HOH     H2 4507   3.861   0.571   1.172  0.4688 -0.1200 -0.7559
 1496HOH      O 4508   1.228   0.885   2.525  0.2829 -0.4316 -0.3224
 1496HOH     H1 4509   1.296   0.943   2.559  0.1556  0.0128 -0.8075
 1496HOH     H2 4510   1.273   0.828   2.463  0.2007 -0.0966 -0.6892
 1497HOH      O 4511   0.172   2.339   2.076  0.0025  0.2517  0.8848
 1497HOH     H1 4512   0.164   2.247   2.050 -1.8652  0.4916  0.3753
 1497HOH     H2 4513   0.133   2.342   2.164 -0.6224  0.6591  0.6013
 1498HOH      O 4514   1.862   0.728   2.921 -0.2053 -0.0439  0.4687
 1498HOH     H1 4515   1.804   0.655   2.899  0.6928 -1.4663  2.2668
 1498HOH     H2 4516   1.856   0.736   3.016 -0.0152  2.1213  0.4020
 1499HOH      O 4517   2.916   0.443   2.372 -0.3688 -0.2884  0.1329
 1499HOH     H1 4518   2.940   0.412   2.285  2.9893  0.1781  0.6585
 1499HOH     H2 4519   2.909   0.538   2.363 -0.2539 -0.2603  0.3210
 1500HOH      O 4520   1.440   3.420   2.305  0.0775 -0.3659 -0.6317
 1500HOH     H1 4521   1.399   3.372   2.233  0.3634 -0.7904 -0.5223
 1500HOH     H2 4522   1.529   3.385   2.310 -0.0254 -0.5648  0.1100
 1501HOH      O 4523   1.809   2.395   1.202 -0.0872  0.7041 -0.1140
 1501HOH     H1 4524   1.762   2.344   1.269 -0.9931  0.9063 -0.5701
 1501HOH     H2 4525   1.778   2.484   1.213 -1.2802  0.5398 -1.6088
 1502HOH      O 4526   2.164   1.508   2.669 -0.0390 -0.1946  0.4483
 1502HOH     H1 4527   2.160   1.424   2.714  1.4280  0.1726  1.3754
 1502HOH     H2 4528   2.144   1.573   2.736 -1.4869  0.2502 -0.3224
 1503HOH      O 4529   0.999   3.142   1.837  0.2022 -0.2760  0.4186
 1503HOH     H1 4530   0.913   3.135   1.880  0.1999  0.3840  0.5372
 1503HOH     H2 4531   1.004   3.233   1.810  1.0227 -0.2168  0.7306
 1504HOH      O 4532   1.592   1.768   2.360  0.1273  0.6376 -0.1805
 1504HOH     H1 4533   1.592   1.673   2.364  2.0149  0.5784  0.9502
 1504HOH     H2 4534   1.631   1.788   2.274  2.5209  0.1652  0.6295
 1505HOH      O 4535   2.512   3.763   1.509  0.3997  0.4498  0.2917
 1505HOH     H1 4536   2.586   3.824   1.507  0.5140  0.3530  1.0939
 1505HOH     H2 4537   2.435   3.818   1.490  0.4293  0.9930  1.5602
 1506HOH      O 4538   2.346   0.945   2.525  0.3092 -0.4335 -0.4050
 1506HOH     H1 4539   2.293   0.865   2.522 -0.5373  0.1130 -0.8380
 1506HOH     H2 4540   2.282   1.015   2.537  1.0587  0.1685  0.2520
 1507HOH      O 4541   0.044   2.740   3.889 -0.4567 -0.3242  0.1412
 1507HOH     H1 4542   0.020   2.812   3.948  0.1620 -0.1784  0.2353
 1507HOH     H2 4543   0.132   2.764   3.858 -1.4676  0.7125 -2.5034
 1508HOH      O 4544   2.554   3.843   2.044 -0.5022 -0.0831  0.9367
 1508HOH     H1 4545   2.500   3.832   1.966  0.9019 -0.9482 -0.0120
 1508HOH     H2 4546   2.545   3.760   2.091  0.6884 -0.6684  0.2289
 1509HOH      O 4547   2.195   1.157   1.386 -0.8156  0.3600 -0.3398
 1509HOH     H1 4548   2.229   1.084   1.334 -0.3345  0.1120  0.2925
 1509HOH     H2 4549   2.140   1.116   1.453 -1.2305  0.6546 -0.4906
 1510HOH      O 4550   4.080   2.034   0.379  0.2339 -0.7066  0.4531
 1510HOH     H1 4551   4.076   1.992   0.293 -0.7889 -1.4151  0.8026
 1510HOH     H2 4552   3.994   2.019   0.417  0.2506  0.6527  1.1388
 1511HOH      O 4553   1.894   3.478   2.818 -0.0957  0.0566  0.2253
 1511HOH     H1 4554   1.948   3.418   2.768  0.9900 -0.8360  2.2299
 1511HOH     H2 4555   1.925   3.565   2.793  0.4094 -0.3294 -0.5701
 1512HOH      O 4556   1.550   1.466   2.415  0.7751 -0.1797  0.1865
 1512HOH     H1 4557   1.487   1.468   2.487  0.4936  1.0839 -0.0450
 1512HOH     H2 4558   1.535   1.383   2.372 -0.6506  0.0082  0.2276
 1513HOH      O 4559   2.957   3.347   1.336  0.1662 -0.2153  0.6326
 1513HOH     H1 4560   2.961   3.400   1.257  0.0461 -1.7753 -0.5027
 1513HOH     H2 4561   2.865   3.320   1.342  0.1175  0.0737  1.4764
 1514HOH      O 4562   2.252   0.598   1.363 -0.5861  0.0778 -0.3796
 1514HOH     H1 4563   2.345   0.615   1.349 -0.5472  0.6735  0.4590
 1514HOH     H2 4564   2.209   0.679   1.334 -0.7116  0.3164  0.4176
 1515HOH      O 4565   3.917   2.298   2.669 -0.4291  0.2008 -0.2169
 1515HOH     H1 4566   3.907   2.295   2.574 -0.4789 -0.2741 -0.2021
 1515HOH     H2 4567   3.829   2.276   2.702 -0.3116 -0.0543 -0.0677
 1516HOH      O 4568   1.383   0.175   1.847 -0.9052 -0.0055  0.1601
 1516HOH     H1 4569   1.385   0.271   1.846 -0.2140  0.0107  0.8003
 1516HOH     H2 4570   1.322   0.151   1.778 -0.7418  0.8890 -0.3252
 1517HOH      O 4571   0.587   3.939   2.643 -0.0362 -0.1420  0.0901
 1517HOH     H1 4572   0.674   3.928   2.683  0.3921  0.4439 -0.6213
 1517HOH     H2 4573   0.555   3.850   2.631  0.6199 -0.3893  0.0572
 1518HOH      O 4574   1.252   1.911   0.489  0.2159 -0.2843  0.4435
 1518HOH     H1 4575   1.269   2.006   0.483  0.2769 -0.2376  1.2275
 1518HOH     H2 4576   1.175   1.898   0.434  0.3948  0.1583  0.0579
 1519HOH      O 4577   1.594   3.818   0.209 -0.5561 -0.1492 -0.8697
 1519HOH     H1 4578   1.531   3.747   0.208 -0.3981 -0.4061  0.8985
 1519HOH     H2 4579   1.679   3.776   0.203 -0.4168 -0.2971  0.9711
 1520HOH      O 4580   1.502   1.378   3.446  0.2750 -0.1486  0.1400
 1520HOH     H1 4581   1.526   1.294   3.407 -0.2391 -0.3172  0.1611
 1520HOH     H2 4582   1.520   1.366   3.540 -0.0912 -0.3544  0.1891
 1521HOH      O 4583   4.087   1.833   3.193  0.1487 -0.2540 -0.0332
 1521HOH     H1 4584   3.991   1.823   3.192 -0.1611  1.9088  0.0865
 1521HOH     H2 4585   4.113   1.819   3.102 -0.2625 -0.8381 -0.0728
 1522HOH      O 4586   3.131   1.126   2.923 -0.3169  0.2686 -0.1992
 1522HOH     H1 4587   3.172   1.171   2.849 -0.6992  0.2469 -0.4299
 1522HOH     H2 4588   3.077   1.192   2.965  0.9804  0.6958  0.9573
 1523HOH      O 4589   1.509   1.663   3.480 -0.1547  0.6512 -1.1718
 1523HOH     H1 4590   1.513   1.568   3.469 -0.8093  0.3345  0.5340
 1523HOH     H2 4591   1.596   1.688   3.511 -0.0423  0.5804 -1.4267
 1524HOH      O 4592   1.097   0.863   0.791  0.3781  0.1055  0.1704
 1524HOH     H1 4593   1.038   0.818   0.730  0.1138  0.3606  0.2294
 1524HOH     H2 4594   1.048   0.868   0.873 -0.2177  1.7427 -0.2056
 1525HOH      O 4595   1.047   1.707   0.261 -0.2273  0.3059  0.3179
 1525HOH     H1 4596   1.096   1.723   0.180  0.8037  0.4093  0.9383
 1525HOH     H2 4597   1.077   1.621   0.290 -1.6175 -0.3840 -0.0861
 1526HOH      O 4598   3.814   2.639   2.966  0.4525  0.2277  0.3220
 1526HOH     H1 4599   3.729   2.636   2.923  0.7000 -0.3305 -0.1668
 1526HOH     H2 4600   3.836   2.547   2.982  1.8055  0.1508 -1.3546
 1527HOH      O 4601   4.079   1.167   2.711 -0.2761 -0.5314 -0.4727
 1527HOH     H1 4602   4.126   1.244   2.679 -0.7543  1.2086  2.2985
 1527HOH     H2 4603   4.147   1.107   2.740  0.1033 -0.7045 -1.6199
 1528HOH      O 4604   0.971   3.325   0.902 -0.2459 -0.1976  0.6849
 1528HOH     H1 4605   1.006   3.397   0.955 -0.3432 -0.4178  1.0559
 1528HOH     H2 4606   1.047   3.270   0.884 -0.0581  0.2778 -0.0810
 1529HOH      O 4607   2.456   3.973   3.670 -0.2023  0.7972 -0.0229
 1529HOH     H1 4608   2.388   3.989   3.735 -1.0191 -1.7700 -0.0141
 1529HOH     H2 4609   2.515   3.911   3.712 -0.0289  0.0507 -1.2632
 1530HOH      O 4610   2.439   2.532   0.650  0.2152  0.7321 -0.5081
 1530HOH     H1 4611   2.403   2.482   0.577  1.0552  0.1691 -0.5641
 1530HOH     H2 4612   2.376   2.518   0.722  0.5581 -0.6944 -0.4261
 1531HOH      O 4613   0.036   0.354   1.878  0.4193 -0.0851 -0.0539
 1531HOH     H1 4614   0.007   0.342   1.788 -1.0408  0.1716  0.3378
 1531HOH     H2 4615   0.065   0.445   1.882  0.2103 -0.0117 -0.1930
 1532HOH      O 4616   2.253   3.176   1.041 -0.4654 -0.6118 -0.1563
 1532HOH     H1 4617   2.176   3.148   1.090 -0.9326  0.6726 -0.0843
 1532HOH     H2 4618   2.219   3.240   0.978  0.6559  1.0886  0.8009
 1533HOH      O 4619   0.247   3.437   1.540 -0.5514 -0.1645 -0.3427
 1533HOH     H1 4620   0.314   3.459   1.476  0.6526 -0.0345  0.8749
 1533HOH     H2 4621   0.204   3.520   1.559 -0.0125  0.0562 -0.0429
 1534HOH      O 4622   2.362   2.086   2.327  0.1579  0.1341  0.7983
 1534HOH     H1 4623   2.285   2.058   2.376  0.2277  0.0310  0.8492
 1534HOH     H2 4624   2.326   2.132   2.251  0.0111 -0.7017  0.3308
 1535HOH      O 4625   3.852   0.861   4.196  0.7771 -0.0344 -0.2518
 1535HOH     H1 4626   3.897   0.791   4.149  1.2232 -0.0087  0.1329
 1535HOH     H2 4627   3.815   0.915   4.126 -0.0606 -0.9394 -0.5590
 1536HOH      O 4628   1.354   1.767   0.690  0.2030  0.4135 -0.3016
 1536HOH     H1 4629   1.428   1.816   0.726 -0.2444  0.5591  0.4727
 1536HOH     H2 4630   1.303   1.832   0.642 -0.7089  0.9262  1.2150
 1537HOH      O 4631   2.329   0.296   2.146  0.6880 -0.0076 -0.0289
 1537HOH     H1 4632   2.282   0.214   2.159  0.7501  0.0923  0.9083
 1537HOH     H2 4633   2.287   0.336   2.069  0.8502 -1.0324 -0.6905
 1538HOH      O 4634   2.753   3.428   2.966  0.2429 -1.4280 -0.1219
 1538HOH     H1 4635   2.783   3.493   3.030 -0.1103  1.1481 -2.2181
 1538HOH     H2 4636   2.659   3.418   2.985 -0.0258 -0.1189 -0.5149
 1539HOH      O 4637   1.788   0.325   3.872  0.2585 -0.1708 -0.5781
 1539HOH     H1 4638   1.790   0.264   3.946 -0.3222  1.1829  0.6480
 1539HOH     H2 4639   1.877   0.362   3.869  0.1886  0.0223 -0.3187
 1540HOH      O 4640   3.261   0.137   3.860  0.0120 -0.1589  0.0050
 1540HOH     H1 4641   3.302   0.218   3.888 -0.6061  0.3145 -0.3876
 1540HOH     H2 4642   3.268   0.138   3.764  0.4084 -0.8054  0.0137
 1541HOH      O 4643   0.200   1.427   1.425 -0.1865  0.1971  0.1966
 1541HOH     H1 4644   0.225   1.466   1.509  0.2961 -0.3328  0.3131
 1541HOH     H2 4645   0.209   1.332   1.439 -0.7769  0.0676 -0.2457
 1542HOH      O 4646   1.789   2.563   0.799 -0.3821  0.3635 -0.5959
 1542HOH     H1 4647   1.860   2.562   0.734 -0.6738  0.0536 -0.9183
 1542HOH     H2 4648   1.801   2.645   0.846  0.5280  0.0751 -0.2737
 1543HOH      O 4649   2.166   1.775   2.001 -1.0916  0.3756  0.6145
 1543HOH     H1 4650   2.183   1.791   2.094  0.4417  1.0885  0.2806
 1543HOH     H2 4651   2.182   1.859   1.959  0.6472 -0.3920 -0.5156
 1544HOH      O 4652   1.970   1.236   1.914  0.1776 -0.4002  0.3738
 1544HOH     H1 4653   1.882   1.270   1.895  0.6741  0.5032 -0.4688
 1544HOH     H2 4654   1.988   1.267   2.003  0.3490  1.1207 -0.1190
 1545HOH      O 4655   2.976   0.923   3.749 -0.1986 -0.3770  0.4229
 1545HOH     H1 4656   2.959   1.000   3.803 -0.7505  0.2072 -0.5166
 1545HOH     H2 4657   2.900   0.867   3.762 -0.0146 -0.5500  0.7571
 1546HOH      O 4658   1.926   0.143   2.781 -0.7132  0.1304 -0.0017
 1546HOH     H1 4659   1.948   0.079   2.849 -1.0729  0.3085  0.2915
 1546HOH     H2 4660   1.980   0.118   2.706 -1.2196 -0.8408 -0.0754
 1547HOH      O 4661   0.231   1.440   3.303 -0.4967 -0.3223  0.7958
 1547HOH     H1 4662   0.157   1.438   3.364 -0.4246  1.0924  0.9909
 1547HOH     H2 4663   0.202   1.497   3.232  0.1846 -0.2372  0.5692
 1548HOH      O 4664   0.467   0.726   1.429  0.0386  0.3176  0.6820
 1548HOH     H1 4665   0.476   0.805   1.376  0.5899 -1.0206 -1.4615
 1548HOH     H2 4666   0.556   0.691   1.435 -0.4035 -1.0653 -0.1246
 1549HOH      O 4667   3.002   0.700   3.154 -0.0859  0.4139  0.3396
 1549HOH     H1 4668   2.930   0.686   3.093 -0.2387 -0.3204  0.6638
 1549HOH     H2 4669   2.966   0.677   3.240  0.2155  1.1188  0.6702
 1550HOH      O 4670   3.553   2.640   2.833 -0.2291 -0.1639 -0.1966
 1550HOH     H1 4671   3.470   2.688   2.832 -0.7381 -1.0115 -0.2751
 1550HOH     H2 4672   3.579   2.635   2.741 -0.0248  0.1951 -0.1622
 1551HOH      O 4673   2.524   3.507   0.747  0.2321  0.2642  0.2719
 1551HOH     H1 4674   2.593   3.551   0.798 -0.1295  0.3994  0.6572
 1551HOH     H2 4675   2.550   3.415   0.746  0.3596  0.2958  0.5095
 1552HOH      O 4676   3.251   2.007   0.675  0.0624 -0.4708  0.0979
 1552HOH     H1 4677   3.346   2.012   0.684 -0.0127 -0.5324  1.1637
 1552HOH     H2 4678   3.226   1.931   0.728 -0.6038 -0.3040  0.0354
 1553HOH      O 4679   3.367   1.924   1.466  0.5801  0.6215  0.8643
 1553HOH     H1 4680   3.446   1.976   1.474  1.0439  0.3706 -1.0099
 1553HOH     H2 4681   3.398   1.834   1.453  0.1983  0.6717 -1.1832
 1554HOH      O 4682   2.099   1.093   2.995  0.0901 -0.1805 -0.0175
 1554HOH     H1 4683   2.179   1.050   2.964  0.6854  0.4739  0.5240
 1554HOH     H2 4684   2.092   1.067   3.087 -0.1735 -0.0260  0.0070
 1555HOH      O 4685   0.145   0.068   1.779  0.0159  0.6129  0.0344
 1555HOH     H1 4686   0.200   0.133   1.825  0.5669  0.5777 -0.5450
 1555HOH     H2 4687   0.171   0.076   1.687  0.3413 -0.6456 -0.0170
 1556HOH      O 4688   2.161   1.152   2.501 -0.3847 -0.0830 -0.2862
 1556HOH     H1 4689   2.187   1.234   2.460  0.1855 -0.0528  0.1137
 1556HOH     H2 4690   2.066   1.158   2.508 -0.3100  0.8660  0.3741
 1557HOH      O 4691   1.473   0.361   3.069 -0.3805  0.4447  0.1630
 1557HOH     H1 4692   1.431   0.312   2.999 -0.8710  1.4357 -0.2833
 1557HOH     H2 4693   1.563   0.374   3.039  0.1569 -1.1894  0.8588
 1558HOH      O 4694   3.427   0.385   1.221  0.0289  0.1169 -0.0646
 1558HOH     H1 4695   3.420   0.474   1.186  0.6956  0.4961  0.6947
 1558HOH     H2 4696   3.452   0.332   1.146 -0.2044  0.6020 -0.4999
 1559HOH      O 4697   3.334   1.050   0.220  0.5997 -0.4230  0.4361
 1559HOH     H1 4698   3.291   0.966   0.235  0.7472 -0.7310 -0.6697
 1559HOH     H2 4699   3.424   1.027   0.198  0.4313 -0.0823 -0.7685
 1560HOH      O 4700   1.669   0.689   0.773 -0.3727  0.2029 -0.1118
 1560HOH     H1 4701   1.644   0.748   0.845 -0.6404  0.9357 -0.7823
 1560HOH     H2 4702   1.638   0.603   0.802 -0.0080  0.3738  0.8763
 1561HOH      O 4703   3.103   1.496   2.379 -0.1870  0.3884  0.6533
 1561HOH     H1 4704   3.064   1.556   2.443  0.2198  0.1551  1.1384
 1561HOH     H2 4705   3.198   1.509   2.388 -0.1265  0.4765 -0.0360
 1562HOH      O 4706   3.356   2.303   0.043 -0.5920 -0.3780 -0.1874
 1562HOH     H1 4707   3.409   2.291  -0.036 -1.8466 -0.0473 -1.1390
 1562HOH     H2 4708   3.420   2.299   0.115  0.9160  1.0782 -1.2760
 1563HOH      O 4709   1.073   1.238   0.879 -0.0468 -0.1031 -0.2442
 1563HOH     H1 4710   1.074   1.173   0.808 -1.7285  0.4957 -0.9375
 1563HOH     H2 4711   1.012   1.203   0.943 -0.4768  0.4630 -0.3210
 1564HOH      O 4712   1.154   2.739   0.606  0.1364  0.4779 -0.7330
 1564HOH     H1 4713   1.144   2.710   0.697 -0.3137  0.6490 -0.7197
 1564HOH     H2 4714   1.078   2.796   0.591  0.2931  0.5815 -1.1667
 1565HOH      O 4715   0.211   0.804   3.662 -0.0946  0.0142  0.4303
 1565HOH     H1 4716   0.293   0.755   3.673 -0.5163 -0.6883  0.5540
 1565HOH     H2 4717   0.232   0.893   3.693  0.4867 -0.2773  0.9156
 1566HOH      O 4718   3.609   1.559   0.221 -0.1242 -0.6251 -0.3096
 1566HOH     H1 4719   3.655   1.476   0.214  1.1990  0.0303 -0.0639
 1566HOH     H2 4720   3.647   1.612   0.150  1.0896  0.6039  1.1227
 1567HOH      O 4721   3.140   0.326   0.499  0.2261 -0.5494  0.3991
 1567HOH     H1 4722   3.161   0.329   0.592 -0.1714 -1.1508  0.5208
 1567HOH     H2 4723   3.177   0.243   0.469 -0.5522 -0.8702  0.2702
 1568HOH      O 4724   0.120   0.929   2.726 -0.5180 -0.1835 -0.2046
 1568HOH     H1 4725   0.079   0.872   2.661  0.1535 -0.3595 -0.4987
 1568HOH     H2 4726   0.107   0.884   2.809 -2.2527  0.5135 -0.0209
 1569HOH      O 4727   1.552   2.455   0.908  0.1543  0.1890  0.5636
 1569HOH     H1 4728   1.560   2.481   1.000  0.4212  0.6055  0.4252
 1569HOH     H2 4729   1.637   2.476   0.869  0.2697 -0.5751  0.3616
 1570HOH      O 4730   0.127   3.537   2.596  0.4591  0.7094  0.0740
 1570HOH     H1 4731   0.144   3.497   2.682  0.3661 -0.1467 -0.2894
 1570HOH     H2 4732   0.146   3.630   2.609 -0.7625  0.8423  1.3658
 1571HOH      O 4733   2.314   3.267   0.016  0.7008  0.0061 -0.2875
 1571HOH     H1 4734   2.377   3.257   0.087 -0.1103 -0.4790  0.3950
 1571HOH     H2 4735   2.321   3.186  -0.034  0.9238  0.1452 -0.4913
 1572HOH      O 4736   0.118   3.163   1.541  0.3809  0.9510  0.1588
 1572HOH     H1 4737   0.116   3.212   1.622 -1.0597  0.6406  0.3765
 1572HOH     H2 4738   0.109   3.071   1.568 -1.7208  0.9136 -0.2763
 1573HOH      O 4739   1.072   3.309   2.161  0.2893 -0.2899 -0.2892
 1573HOH     H1 4740   1.010   3.239   2.181  0.4743 -0.4124 -0.1295
 1573HOH     H2 4741   1.018   3.388   2.153  0.0561 -0.4846 -0.6818
 1574HOH      O 4742   0.472   2.215   1.053  0.1670  0.4246  0.6057
 1574HOH     H1 4743   0.429   2.276   0.993  2.0359 -0.0077 -1.4345
 1574HOH     H2 4744   0.512   2.270   1.119  0.6662  1.3520 -0.4032
 1575HOH      O 4745   0.540   3.846   1.977  0.2018  0.2136 -0.1919
 1575HOH     H1 4746   0.512   3.771   2.029 -0.8779  1.1651  0.7061
 1575HOH     H2 4747   0.468   3.863   1.917  0.9176 -0.1085 -1.2081
 1576HOH      O 4748   2.121   0.884   0.280 -0.4610 -0.6187 -0.1664
 1576HOH     H1 4749   2.145   0.925   0.363 -0.9115 -0.6396 -0.0218
 1576HOH     H2 4750   2.178   0.808   0.273  0.3336 -0.0374 -0.3977
 1577HOH      O 4751   3.896   0.002   4.036 -0.5179  0.0207  0.1382
 1577HOH     H1 4752   3.898  -0.004   3.941  0.5829 -0.9352  0.1805
 1577HOH     H2 4753   3.925   0.091   4.056  0.1864 -0.0709 -0.4149
 1578HOH      O 4754   0.975   3.895   3.886  0.3109  0.6148  0.0424
 1578HOH     H1 4755   0.927   3.977   3.897 -0.1432  0.4905 -0.8542
 1578HOH     H2 4756   0.923   3.831   3.934  0.3066  0.7273  0.1890
 1579HOH      O 4757   2.811   2.744   1.895 -0.7881  0.3026  0.2044
 1579HOH     H1 4758   2.856   2.788   1.822 -0.1189 -0.7824 -0.0823
 1579HOH     H2 4759   2.878   2.736   1.962 -0.7865 -0.5492  0.1198
 1580HOH      O 4760   0.650   0.183   3.243  0.1690 -0.6632 -0.6254
 1580HOH     H1 4761   0.664   0.277   3.232 -0.0430 -0.5813 -0.2414
 1580HOH     H2 4762   0.580   0.161   3.182 -0.5753 -0.3417  0.0783
 1581HOH      O 4763   1.133   0.536   1.170  0.1584 -0.5537  0.1573
 1581HOH     H1 4764   1.072   0.544   1.097  0.5258 -0.4420 -0.1444
 1581HOH     H2 4765   1.213   0.579   1.139  0.1989 -0.1634  0.7652
 1582HOH      O 4766   0.911   3.245   3.822  0.6396 -0.4011 -0.5481
 1582HOH     H1 4767   0.980   3.240   3.888 -0.8174 -1.4894  1.1089
 1582HOH     H2 4768   0.867   3.160   3.827 -1.3683  0.4891 -0.7413
 1583HOH      O 4769   3.684   0.871   0.923  0.8443  0.2396 -0.2054
 1583HOH     H1 4770   3.717   0.960   0.906  0.5286  0.6108  0.9592
 1583HOH     H2 4771   3.737   0.815   0.865  0.4927  1.2311 -1.6120
 1584HOH      O 4772   2.653   3.787   2.692  0.5859 -0.7074 -0.2167
 1584HOH     H1 4773   2.632   3.759   2.781  0.0617 -0.1691 -0.1561
 1584HOH     H2 4774   2.725   3.849   2.702 -0.3223  0.3798  0.0061
 1585HOH      O 4775   1.108   0.054   3.895  0.1017  0.5723  0.3210
 1585HOH     H1 4776   1.047   0.112   3.940  0.2805  0.5474  0.6040
 1585HOH     H2 4777   1.140  -0.005   3.964 -0.2878 -0.0470 -0.0123
 1586HOH      O 4778   2.955   0.337   0.299  0.4030  0.2734  1.0690
 1586HOH     H1 4779   3.023   0.346   0.367  0.8284  1.6012  0.5367
 1586HOH     H2 4780   2.894   0.408   0.318  1.1668  1.4991 -0.5506
 1587HOH      O 4781   3.362   3.081   1.339 -0.1115 -0.2553  0.0548
 1587HOH     H1 4782   3.271   3.099   1.365  0.3553  0.6020  1.2771
 1587HOH     H2 4783   3.391   3.161   1.296  0.2753 -0.2496  0.3211
 1588HOH      O 4784   1.428   2.467   3.726 -0.2117 -0.5542  0.2026
 1588HOH     H1 4785   1.451   2.560   3.726  0.8847 -0.7647 -0.8582
 1588HOH     H2 4786   1.363   2.458   3.656  0.3143 -0.6737 -0.2922
 1589HOH      O 4787   1.124   3.062   1.349  0.5684 -0.0900 -0.0642
 1589HOH     H1 4788   1.135   3.050   1.254  1.8774  0.9802 -0.1137
 1589HOH     H2 4789   1.090   2.978   1.380 -0.5092 -0.2837 -1.5324
 1590HOH      O 4790   3.067   1.462   1.377  0.8023  0.5964 -0.4915
 1590HOH     H1 4791   3.042   1.386   1.324 -0.9807  1.4308 -0.9987
 1590HOH     H2 4792   3.056   1.433   1.467 -0.8104  0.4215 -0.6749
 1591HOH      O 4793   2.467   2.650   3.268 -0.3252  0.0604  0.4320
 1591HOH     H1 4794   2.482   2.630   3.176  1.0267 -0.1686  0.6476
 1591HOH     H2 4795   2.471   2.745   3.273  1.1820  0.0417  0.4187
 1592HOH      O 4796   2.781   3.597   0.781 -0.4068  0.5371  0.5191
 1592HOH     H1 4797   2.796   3.643   0.864 -0.1362 -0.3160  0.9621
 1592HOH     H2 4798   2.832   3.516   0.788 -0.8444  0.1702 -0.2440
 1593HOH      O 4799   0.385   1.368   2.964 -0.4074  0.1146  0.6738
 1593HOH     H1 4800   0.435   1.404   3.038 -0.2235  1.0179  0.1368
 1593HOH     H2 4801   0.430   1.287   2.942 -0.1069  0.1364  1.1710
 1594HOH      O 4802   0.009   0.188   0.201 -0.2238 -0.4390  0.4933
 1594HOH     H1 4803  -0.028   0.152   0.282 -1.2980 -0.2339  0.1309
 1594HOH     H2 4804   0.030   0.111   0.148  0.0522 -0.5670  0.7870
 1595HOH      O 4805   0.079   3.959   1.724 -0.5901  0.7986 -0.1354
 1595HOH     H1 4806   0.089   4.049   1.755  0.8842  0.6193  0.0421
 1595HOH     H2 4807   0.053   3.909   1.802  1.0910  0.6918  0.4241
 1596HOH      O 4808   4.141   2.960   4.044  0.8333 -0.0762 -0.3629
 1596HOH     H1 4809   4.062   3.013   4.059  0.9700  0.1593 -0.4684
 1596HOH     H2 4810   4.211   3.024   4.036  0.9891 -0.2700 -0.5716
 1597HOH      O 4811   3.621   2.581   2.571 -0.0536  0.7948  0.8104
 1597HOH     H1 4812   3.580   2.504   2.611 -1.3215  0.7423 -0.4288
 1597HOH     H2 4813   3.695   2.546   2.522 -1.2072  0.0983 -0.5908
 1598HOH      O 4814   1.923   3.658   3.910 -0.2061  0.1301 -0.3607
 1598HOH     H1 4815   1.830   3.682   3.913 -0.8211 -1.8607  0.2276
 1598HOH     H2 4816   1.933   3.611   3.827 -0.2899 -1.2348  0.3299
 1599HOH      O 4817   3.809   3.186   0.975 -0.0143  0.0992  0.2612
 1599HOH     H1 4818   3.825   3.092   0.984  1.1378 -0.0649 -2.0066
 1599HOH     H2 4819   3.800   3.218   1.065  0.6066 -2.0004  1.1889
 1600HOH      O 4820   0.199   1.997   0.426 -0.3711 -0.3645  0.4092
 1600HOH     H1 4821   0.211   2.008   0.520 -0.3192 -0.1895  0.3835
 1600HOH     H2 4822   0.104   2.006   0.413 -0.2856  0.6713  0.3212
 1601HOH      O 4823   1.546   1.799   2.856  0.8969 -0.0139  0.1823
 1601HOH     H1 4824   1.532   1.869   2.920  0.8673  0.4420 -0.3096
 1601HOH     H2 4825   1.479   1.734   2.876  0.5702  0.3560  0.3048
 1602HOH      O 4826   0.966   2.135   3.204 -0.1299 -0.2469 -0.2451
 1602HOH     H1 4827   0.924   2.212   3.166  0.9179  0.1650 -0.6511
 1602HOH     H2 4828   1.051   2.167   3.235  0.3639 -1.2397 -0.4807
 1603HOH      O 4829   1.139   4.044   2.476 -0.8240 -0.3406 -0.3294
 1603HOH     H1 4830   1.046   4.067   2.474 -0.6020  0.7114 -0.0048
 1603HOH     H2 4831   1.176   4.087   2.399 -0.3897  0.4042  0.2759
 1604HOH      O 4832   3.662   0.432   3.049  0.5230 -0.2332 -0.5462
 1604HOH     H1 4833   3.572   0.436   3.081  0.9226 -0.1625  0.6350
 1604HOH     H2 4834   3.653   0.403   2.958 -0.6486 -0.8845 -0.2615
 1605HOH      O 4835   2.880   1.860   0.949  0.1843 -0.2244  0.0209
 1605HOH     H1 4836   2.952   1.803   0.924  0.7140  0.0891  0.7668
 1605HOH     H2 4837   2.910   1.948   0.926  0.0735 -0.0861  0.3876
 1606HOH      O 4838   0.131   3.688   1.541 -0.6375 -0.1608  0.0093
 1606HOH     H1 4839   0.101   3.726   1.459  0.0019 -0.1404 -0.2243
 1606HOH     H2 4840   0.055   3.694   1.599 -1.4645 -1.1767 -0.8944
 1607HOH      O 4841   1.753   3.330   2.541  0.1776  0.0011  0.4632
 1607HOH     H1 4842   1.845   3.311   2.521 -0.0178 -0.8309  0.3159
 1607HOH     H2 4843   1.706   3.312   2.460 -0.2841 -0.8620  0.9005
 1608HOH      O 4844   3.286   3.095   2.945  0.6855  0.2799 -0.1551
 1608HOH     H1 4845   3.342   3.116   3.020  0.7749  1.2000 -0.4626
 1608HOH     H2 4846   3.243   3.177   2.924 -1.0979 -0.4506  0.2892
 1609HOH      O 4847   2.640   2.964   0.869  0.1766  0.3348  0.5228
 1609HOH     H1 4848   2.696   3.028   0.913  0.5253  0.2619  0.1993
 1609HOH     H2 4849   2.680   2.879   0.890  0.1988  0.2838  0.2825
 1610HOH      O 4850   3.913   3.264   2.649 -0.6673  0.4471 -0.1935
 1610HOH     H1 4851   3.892   3.270   2.742  0.4291  0.6394  0.0727
 1610HOH     H2 4852   3.843   3.313   2.605 -0.6882  1.1964  0.6159
 1611HOH      O 4853   2.441   2.312   2.505  0.3534 -0.0172  0.1802
 1611HOH     H1 4854   2.364   2.356   2.542  0.6894  1.6378 -0.8787
 1611HOH     H2 4855   2.405   2.250   2.442 -0.1183 -0.3409  0.7484
 1612HOH      O 4856   3.223   3.232   0.579 -0.5068 -0.0534 -0.1180
 1612HOH     H1 4857   3.291   3.274   0.526 -0.6610  0.3908  0.0276
 1612HOH     H2 4858   3.223   3.141   0.550 -0.1194  0.0301 -0.3968
 1613HOH      O 4859   0.069   2.827   0.361  0.2620 -0.0123 -0.2857
 1613HOH     H1 4860   0.150   2.816   0.311  0.9773  1.5772  0.4090
 1613HOH     H2 4861   0.077   2.766   0.434  1.4117  0.8662  0.3837
 1614HOH      O 4862   0.380   0.936   0.217  0.2092 -0.1588  0.7941
 1614HOH     H1 4863   0.293   0.974   0.206  0.2627 -0.0482  0.7508
 1614HOH     H2 4864   0.364   0.842   0.229  0.1994 -0.5891 -1.5981
 1615HOH      O 4865   3.957   3.619   1.706  0.1903 -0.6302  0.7735
 1615HOH     H1 4866   3.952   3.703   1.660 -0.0235 -0.3007  1.3713
 1615HOH     H2 4867   3.919   3.637   1.792 -0.3886 -1.4859  0.7232
 1616HOH      O 4868   1.140   1.190   4.110 -0.0066  1.2301  0.6617
 1616HOH     H1 4869   1.097   1.250   4.172  0.3972  1.4463  0.7373
 1616HOH     H2 4870   1.164   1.114   4.163  0.3873  1.4380  0.7899
 1617HOH      O 4871   3.671   2.336   1.333  0.3609 -0.3602  0.2499
 1617HOH     H1 4872   3.687   2.428   1.354 -0.1493 -0.4610  1.1898
 1617HOH     H2 4873   3.758   2.301   1.313  0.9085 -0.0998  1.8150
 1618HOH      O 4874   4.107   0.036   3.239  0.1452  0.0504 -0.3257
 1618HOH     H1 4875   4.023  -0.010   3.235  0.3173 -0.3550  0.3390
 1618HOH     H2 4876   4.084   0.129   3.237 -0.2623 -0.0490 -0.8786
 1619HOH      O 4877   1.756   2.802   3.860 -0.1707 -0.1883  0.5408
 1619HOH     H1 4878   1.822   2.791   3.792 -0.6019 -0.1251  0.1049
 1619HOH     H2 4879   1.749   2.716   3.901 -0.9376 -0.6322 -0.4567
 1620HOH      O 4880   3.542   3.397   3.419  0.3246  0.1433 -0.0530
 1620HOH     H1 4881   3.544   3.389   3.514  0.5510  0.7809  0.0045
 1620HOH     H2 4882   3.584   3.317   3.387 -0.0612 -0.2330  0.3686
 1621HOH      O 4883   0.604   2.790   1.168 -0.3322  0.2404  0.1809
 1621HOH     H1 4884   0.682   2.838   1.195  0.4181 -0.5063 -0.5216
 1621HOH     H2 4885   0.556   2.773   1.249  0.2448  0.6883  0.6343
 1622HOH      O 4886   2.583   2.253   0.655 -0.3470 -0.3851 -0.0776
 1622HOH     H1 4887   2.575   2.346   0.636 -1.6284 -0.5026 -0.3451
 1622HOH     H2 4888   2.582   2.210   0.569  0.3875 -0.6475  0.0359
 1623HOH      O 4889   1.067   1.212   0.452  0.4204  0.4372 -0.7139
 1623HOH     H1 4890   1.111   1.174   0.528 -0.2221 -0.0681 -0.5732
 1623HOH     H2 4891   1.011   1.281   0.489 -0.1840 -0.0633 -0.6563
 1624HOH      O 4892   1.331   2.721   1.886 -0.1623 -0.1840 -0.2394
 1624HOH     H1 4893   1.376   2.677   1.814 -1.0701 -1.1819 -0.2474
 1624HOH     H2 4894   1.363   2.677   1.965  0.5861  0.6895 -0.0136
 1625HOH      O 4895   4.076   4.073   0.382 -0.2287  0.5064  0.9275
 1625HOH     H1 4896   4.160   4.030   0.401 -0.3596 -0.4381 -0.3873
 1625HOH     H2 4897   4.067   4.067   0.287 -2.3060 -0.4833  1.0871
 1626HOH      O 4898   2.886   0.854   0.709 -0.8409  0.2530  0.3847
 1626HOH     H1 4899   2.915   0.801   0.635  0.9171 -0.0560  1.1820
 1626HOH     H2 4900   2.892   0.944   0.679  0.3863  0.1578  0.2747
 1627HOH      O 4901   1.183   3.542   3.021 -0.2511  0.0192  0.4756
 1627HOH     H1 4902   1.095   3.514   3.045 -0.2688  0.1187  0.5271
 1627HOH     H2 4903   1.232   3.541   3.103 -0.4901  1.0240  0.6587
 1628HOH      O 4904   0.256   3.124   3.941 -0.2024  0.2089 -0.2494
 1628HOH     H1 4905   0.220   3.191   3.999 -0.7108  0.2755 -0.6292
 1628HOH     H2 4906   0.264   3.168   3.856 -0.5367 -0.2076 -0.5029
 1629HOH      O 4907   1.108   3.531   0.987 -0.7352 -1.0369 -0.2951
 1629HOH     H1 4908   1.135   3.570   0.904  0.7367 -0.4433  0.3954
 1629HOH     H2 4909   1.162   3.453   0.996 -0.5952 -0.8874  0.2624
 1630HOH      O 4910   0.390   2.165   1.640 -0.4919 -0.2194 -0.0979
 1630HOH     H1 4911   0.455   2.095   1.632 -0.6315 -0.3148 -0.4800
 1630HOH     H2 4912   0.319   2.126   1.689 -0.0119  0.0775  0.8751
 1631HOH      O 4913   2.311   0.378   3.052  0.1462 -0.7090 -0.0791
 1631HOH     H1 4914   2.223   0.411   3.067  0.2752 -0.6985  0.7585
 1631HOH     H2 4915   2.313   0.355   2.959 -0.4130  0.2253 -0.3436
 1632HOH      O 4916   3.377   2.661   1.477  0.2342  0.2930  0.1857
 1632HOH     H1 4917   3.373   2.578   1.430 -0.4750  0.4839 -0.1216
 1632HOH     H2 4918   3.314   2.651   1.549  0.0636  0.5934  0.0836
 1633HOH      O 4919   2.385   1.280   1.049  0.0251 -0.4785 -0.0197
 1633HOH     H1 4920   2.442   1.352   1.022 -0.5008  0.1593  0.5116
 1633HOH     H2 4921   2.398   1.274   1.144 -1.2207  0.0966  0.2219
 1634HOH      O 4922   1.560   1.070   1.986  0.2133 -0.1394 -0.0123
 1634HOH     H1 4923   1.614   1.111   2.054 -0.2047 -1.0390  0.9097
 1634HOH     H2 4924   1.478   1.119   1.989  0.1799 -0.2043  0.1721
 1635HOH      O 4925   3.285   3.557   0.471  0.2791 -0.2499  0.1302
 1635HOH     H1 4926   3.223   3.604   0.526 -0.1579  0.2764 -0.7586
 1635HOH     H2 4927   3.370   3.593   0.495  0.1774 -0.4881  0.8860
 1636HOH      O 4928   0.487   1.350   1.906 -0.3684 -0.1106 -0.0771
 1636HOH     H1 4929   0.443   1.355   1.991 -0.1174  2.0334  0.0290
 1636HOH     H2 4930   0.418   1.367   1.842 -0.0959  1.3835 -0.0339
 1637HOH      O 4931   2.985   1.683   3.339 -0.7666  0.1831 -0.8677
 1637HOH     H1 4932   2.968   1.593   3.312 -1.5109  0.3426 -0.9707
 1637HOH     H2 4933   3.072   1.702   3.306 -0.8018 -0.3352 -1.2818
 1638HOH      O 4934   1.949   3.394   3.082  0.2257  0.5241 -0.1085
 1638HOH     H1 4935   1.990   3.435   3.006  0.2960 -0.0749 -0.3996
 1638HOH     H2 4936   1.946   3.301   3.061  0.4434  0.3170  0.7106
 1639HOH      O 4937   2.986   3.409   0.740  0.3064 -0.0094  0.1013
 1639HOH     H1 4938   3.061   3.451   0.699 -0.5512  1.5300 -0.0538
 1639HOH     H2 4939   2.939   3.367   0.667  0.3727  0.0947 -0.0014
 1640HOH      O 4940   0.331   3.901   0.402 -0.1154 -0.3495  0.1544
 1640HOH     H1 4941   0.251   3.863   0.440 -0.0612 -0.6084  0.0093
 1640HOH     H2 4942   0.353   3.843   0.329 -0.7620  0.6407 -0.9152
 1641HOH      O 4943   2.016   1.475   1.178 -0.2639 -0.5259 -0.1553
 1641HOH     H1 4944   2.047   1.560   1.145  0.6181 -1.0653 -0.8344
 1641HOH     H2 4945   1.926   1.468   1.146 -0.0344 -0.2327 -0.9135
 1642HOH      O 4946   2.823   0.916   2.462 -0.3510  0.1771  0.2484
 1642HOH     H1 4947   2.886   0.941   2.529  0.8166  0.2088 -0.7827
 1642HOH     H2 4948   2.804   0.824   2.481 -0.4576  0.3234  0.9071
 1643HOH      O 4949   1.064   3.329   0.585  0.3432 -0.1010  0.2453
 1643HOH     H1 4950   1.116   3.408   0.597  0.3515 -0.0309 -0.2199
 1643HOH     H2 4951   1.017   3.318   0.668  0.9223 -0.0442  0.5926
 1644HOH      O 4952   3.049   2.238   3.494 -0.0394  0.4703 -0.6811
 1644HOH     H1 4953   2.965   2.278   3.519 -0.0664 -0.1095  0.2221
 1644HOH     H2 4954   3.031   2.144   3.492  0.7528  0.2704  0.2764
 1645HOH      O 4955   2.520   0.803   3.015  0.4292  0.2246  0.0028
 1645HOH     H1 4956   2.595   0.862   3.006  0.5885  0.0931  0.4347
 1645HOH     H2 4957   2.509   0.791   3.109  0.4780 -0.5365 -0.0764
 1646HOH      O 4958   3.867   1.269   1.641  0.0565  0.2073 -0.2029
 1646HOH     H1 4959   3.954   1.274   1.601  0.4481 -0.7171  0.4534
 1646HOH     H2 4960   3.825   1.352   1.619  0.9149  0.4693 -0.9632
 1647HOH      O 4961   1.317   1.959   1.582  0.6727 -0.1047  0.1426
 1647HOH     H1 4962   1.241   1.995   1.535  0.3445  0.5001  1.0849
 1647HOH     H2 4963   1.290   1.870   1.605  0.7106 -0.2957 -0.5016
 1648HOH      O 4964   1.116   2.405   2.884 -0.1275 -0.2917 -0.3516
 1648HOH     H1 4965   1.134   2.446   2.800  0.5973  0.9316  0.3263
 1648HOH     H2 4966   1.021   2.402   2.891 -0.1939  0.1494 -0.9670
 1649HOH      O 4967   2.420   0.200   3.304  0.0267 -0.0970  0.1311
 1649HOH     H1 4968   2.477   0.221   3.231 -0.3907  0.2445 -0.1043
 1649HOH     H2 4969   2.454   0.117   3.338  0.6254  0.0740 -0.0303
 1650HOH      O 4970   3.790   4.131   3.256 -0.2890 -0.1615 -0.2552
 1650HOH     H1 4971   3.744   4.123   3.339  0.6746  1.1579  0.4974
 1650HOH     H2 4972   3.759   4.214   3.219  0.8598  0.3895 -0.0780
 1651HOH      O 4973   1.867   2.620   3.368  0.3673  0.1515  0.2332
 1651HOH     H1 4974   1.900   2.538   3.404 -1.5793 -0.9102 -0.1275
 1651HOH     H2 4975   1.873   2.682   3.440  0.3501 -0.7821  1.0802
 1652HOH      O 4976   0.127   3.666   3.186 -0.1588 -0.2158  0.4594
 1652HOH     H1 4977   0.083   3.583   3.201  0.5358 -0.6117  0.3814
 1652HOH     H2 4978   0.063   3.732   3.213 -0.4865 -0.7847  1.1318
 1653HOH      O 4979   3.980   2.963   1.272  0.0375  0.4709 -0.6608
 1653HOH     H1 4980   3.891   2.994   1.292  0.4525  0.4057  1.8133
 1653HOH     H2 4981   3.993   2.889   1.330  1.2763 -0.4797 -2.0126
 1654HOH      O 4982   4.069   1.504   0.337  0.0160 -0.1060  0.4035
 1654HOH     H1 4983   4.158   1.533   0.318 -0.0797 -0.4852 -0.7550
 1654HOH     H2 4984   4.036   1.469   0.254 -1.2203  0.0238  0.7894
 1655HOH      O 4985   3.794   1.428   3.829 -0.8896  0.7987 -0.1285
 1655HOH     H1 4986   3.719   1.433   3.770 -1.0831  0.5760  0.0927
 1655HOH     H2 4987   3.757   1.445   3.916 -0.9304 -0.5300  0.1595
 1656HOH      O 4988   3.192   0.642   3.387 -0.0780 -0.2430 -0.3536
 1656HOH     H1 4989   3.245   0.576   3.430 -1.9306 -1.5670  0.1640
 1656HOH     H2 4990   3.238   0.661   3.305  1.3413 -0.9412  0.2209
 1657HOH      O 4991   1.322   1.124   3.346  0.2944  0.2684 -1.0826
 1657HOH     H1 4992   1.395   1.080   3.390  0.1566  0.0192 -1.1004
 1657HOH     H2 4993   1.290   1.060   3.282 -0.3199  0.1469 -0.6698
 1658HOH      O 4994   2.127   3.026   0.329 -0.5744  0.1534  0.1345
 1658HOH     H1 4995   2.218   2.997   0.338 -0.6417  0.0737  0.6302
 1658HOH     H2 4996   2.079   2.946   0.308 -0.4401  0.3130 -0.8699
 1659HOH      O 4997   1.414   1.124   4.108 -0.0699  0.5588 -0.0479
 1659HOH     H1 4998   1.326   1.146   4.079 -0.3801  0.9520  1.0944
 1659HOH     H2 4999   1.428   1.034   4.076 -0.7799  0.5773 -0.4390
 1660HOH      O 5000   2.623   3.010   4.158  0.0793 -0.2408  0.2666
 1660HOH     H1 5001   2.706   2.966   4.173 -0.2080 -0.6579  0.6817
 1660HOH     H2 5002   2.621   3.026   4.063 -0.1090 -1.7745 -0.0381
 1661HOH      O 5003   0.282   3.230   2.403  0.4684  0.0106 -0.2269
 1661HOH     H1 5004   0.375   3.236   2.422  0.2453  1.7988  0.7000
 1661HOH     H2 5005   0.242   3.201   2.485  0.1784 -0.8183 -0.6368
 1662HOH      O 5006   2.987   0.399   1.286 -0.3655  0.2559  0.0282
 1662HOH     H1 5007   2.933   0.342   1.231  0.6552  0.4213 -1.2218
 1662HOH     H2 5008   3.051   0.341   1.326 -0.1711  0.3351 -0.1648
 1663HOH      O 5009   1.418   3.151   0.120 -0.9014 -0.2011  0.1541
 1663HOH     H1 5010   1.361   3.170   0.194 -1.0373  0.8637 -0.1885
 1663HOH     H2 5011   1.485   3.219   0.123 -0.5134 -0.5433 -0.3183
 1664HOH      O 5012   3.031   2.740   2.064  0.1529  0.3347 -0.3274
 1664HOH     H1 5013   3.083   2.809   2.104  0.5368  0.1155 -0.4279
 1664HOH     H2 5014   3.028   2.670   2.129 -0.1380  0.4022 -0.2680
 1665HOH      O 5015   0.812   3.833   1.959  0.4009  0.1931 -0.0554
 1665HOH     H1 5016   0.718   3.848   1.956  0.3318 -0.1989  0.1126
 1665HOH     H2 5017   0.839   3.862   2.046 -0.0043 -2.0634  0.9540
 1666HOH      O 5018   2.225   2.812   3.409 -0.0535  0.3439  0.2556
 1666HOH     H1 5019   2.168   2.769   3.472  0.3019  0.6342  0.7942
 1666HOH     H2 5020   2.313   2.795   3.442  0.1190  0.8744  0.0841
 1667HOH      O 5021   3.922   2.544   0.273  0.8506 -0.2543  0.2562
 1667HOH     H1 5022   3.868   2.496   0.211  0.7036 -0.1605  0.3087
 1667HOH     H2 5023   3.941   2.481   0.343 -0.7517  0.1876  1.1884
 1668HOH      O 5024   2.962   3.210   1.622  0.3003 -0.0857  0.1701
 1668HOH     H1 5025   3.011   3.147   1.569  0.2972  0.5038 -0.5835
 1668HOH     H2 5026   3.018   3.227   1.697  0.1910 -1.1526  0.5322
 1669HOH      O 5027   1.810   1.423   0.033 -0.0236 -0.3355  0.9030
 1669HOH     H1 5028   1.798   1.516   0.014  0.3873 -0.6761 -1.9189
 1669HOH     H2 5029   1.902   1.416   0.059  0.0702 -0.0046  0.6707
 1670HOH      O 5030   0.947   0.640   0.040 -0.6529 -0.3938  0.2940
 1670HOH     H1 5031   1.041   0.625   0.033 -0.7780 -0.9635 -0.2816
 1670HOH     H2 5032   0.940   0.731   0.070  0.0713  0.4121 -1.6593
 1671HOH      O 5033   3.007   1.840   2.362  0.3974  0.0662  0.0391
 1671HOH     H1 5034   3.098   1.823   2.340  0.1500 -1.0411 -0.2439
 1671HOH     H2 5035   2.965   1.862   2.279  0.0401 -1.3842 -0.2314
 1672HOH      O 5036   3.728   0.470   1.830 -0.0291 -0.6199  0.3881
 1672HOH     H1 5037   3.763   0.474   1.919  0.6817 -0.6827  0.1276
 1672HOH     H2 5038   3.734   0.378   1.805  0.0838 -0.5536  0.1612
 1673HOH      O 5039   0.712   0.454   3.734  0.4563  0.0185  0.1324
 1673HOH     H1 5040   0.788   0.512   3.729  0.3752  0.1516  0.3903
 1673HOH     H2 5041   0.677   0.468   3.822  0.6661 -0.7149  0.3472
 1674HOH      O 5042   0.923   2.891   1.737 -0.1114 -0.0994  0.3178
 1674HOH     H1 5043   0.947   2.970   1.786 -0.8993 -0.7944  1.9856
 1674HOH     H2 5044   0.845   2.915   1.688  0.5305  0.5394 -0.4440
 1675HOH      O 5045   4.076   3.721   1.343  0.0182  0.7770  0.3234
 1675HOH     H1 5046   4.097   3.754   1.256 -0.4450 -0.0898 -0.1506
 1675HOH     H2 5047   3.980   3.727   1.349  0.0641  1.0858  0.8916
 1676HOH      O 5048   4.035   3.592   0.464  0.2248  0.3378 -0.4265
 1676HOH     H1 5049   3.999   3.631   0.544 -0.3200 -1.4035  0.2660
 1676HOH     H2 5050   3.964   3.599   0.399 -0.2912 -0.3789  0.0223
 1677HOH      O 5051   4.103   2.996   1.838 -0.3719  0.1143  0.7876
 1677HOH     H1 5052   4.028   3.032   1.789 -0.3935 -0.0833  0.6728
 1677HOH     H2 5053   4.163   2.965   1.770  0.0169  0.6625  0.8676
 1678HOH      O 5054   2.188   1.914   3.256 -0.5211  0.2628  0.2614
 1678HOH     H1 5055   2.238   1.986   3.218 -1.5404  0.5614 -0.6176
 1678HOH     H2 5056   2.196   1.926   3.350 -0.4965  1.4180  0.1404
 1679HOH      O 5057   1.877   3.361   1.558  0.5514  0.4254  0.3189
 1679HOH     H1 5058   1.816   3.326   1.622 -0.7401  0.2469 -0.9164
 1679HOH     H2 5059   1.900   3.286   1.503 -0.2717  0.9686 -0.8430
 1680HOH      O 5060   3.885   1.265   2.890  0.6800 -0.1318 -0.1808
 1680HOH     H1 5061   3.896   1.183   2.938 -0.3517 -0.5002 -0.5241
 1680HOH     H2 5062   3.895   1.240   2.798 -0.5718 -0.0804 -0.3545
 1681HOH      O 5063   3.669   1.450   0.842 -0.5494  0.6730  0.1456
 1681HOH     H1 5064   3.686   1.521   0.779 -1.5006  0.9936  0.2187
 1681HOH     H2 5065   3.597   1.401   0.804 -0.9935  0.7387  0.8667
 1682HOH      O 5066   1.156   2.302   2.470 -0.1305  0.3391  0.1817
 1682HOH     H1 5067   1.157   2.215   2.429 -0.0951  0.8154 -0.8835
 1682HOH     H2 5068   1.244   2.312   2.507  0.0041  0.0823 -0.0589
 1683HOH      O 5069   3.584   3.568   0.470  0.4802  0.0065 -0.4217
 1683HOH     H1 5070   3.593   3.596   0.561 -0.2005 -0.2235 -0.2634
 1683HOH     H2 5071   3.621   3.480   0.469  1.4445  0.3925 -0.6234
 1684HOH      O 5072   0.730   3.770   0.251 -0.5822  0.0730  0.2984
 1684HOH     H1 5073   0.756   3.685   0.285  0.5766  0.2020 -0.1670
 1684HOH     H2 5074   0.656   3.751   0.193  0.4433 -0.8582 -0.8164
 1685HOH      O 5075   1.680   0.368   3.630  0.6337 -0.5869  0.3815
 1685HOH     H1 5076   1.606   0.308   3.626  1.1880 -1.3105  0.5070
 1685HOH     H2 5077   1.718   0.354   3.717  1.0175 -0.3573  0.2579
 1686HOH      O 5078   2.438   2.647   3.528  0.2133 -0.3184  0.0772
 1686HOH     H1 5079   2.443   2.627   3.434  1.2011 -0.5693  0.1688
 1686HOH     H2 5080   2.455   2.564   3.572 -0.3530 -0.2265  0.4957
 1687HOH      O 5081   1.551   0.126   0.600  0.2360 -0.1275  0.7164
 1687HOH     H1 5082   1.511   0.065   0.539 -0.4703  1.1698 -0.2267
 1687HOH     H2 5083   1.515   0.102   0.686 -0.4068 -0.7104  0.3051
 1688HOH      O 5084   0.303   1.498   0.358  0.3624 -0.1799  0.4693
 1688HOH     H1 5085   0.246   1.574   0.350 -0.0255 -0.3383  1.4958
 1688HOH     H2 5086   0.391   1.533   0.349  0.1597  0.2588  0.1164
 1689HOH      O 5087   1.526   3.868   1.168 -0.2381  0.0648  0.4126
 1689HOH     H1 5088   1.603   3.857   1.223  0.3874 -0.4090 -0.4992
 1689HOH     H2 5089   1.477   3.787   1.178 -0.8025  0.4781  1.2140
 1690HOH      O 5090   1.167   3.892   3.668  0.3040 -0.2344  0.0318
 1690HOH     H1 5091   1.119   3.882   3.749  1.4550 -0.5085  0.7237
 1690HOH     H2 5092   1.159   3.985   3.646 -0.9620 -0.3682 -0.1956
 1691HOH      O 5093   2.108   1.968   1.253  0.0686 -0.8380 -0.2368
 1691HOH     H1 5094   2.022   1.960   1.294  0.3644 -0.5588  0.4579
 1691HOH     H2 5095   2.169   1.984   1.325  0.4608  0.9179 -0.8505
 1692HOH      O 5096   3.066   2.973   3.117 -0.1613  0.5391 -0.4019
 1692HOH     H1 5097   3.153   2.951   3.083 -0.9998 -0.5335 -2.0913
 1692HOH     H2 5098   3.034   3.042   3.059 -0.6522  0.5320 -0.1484
 1693HOH      O 5099   0.489   2.922   1.862  0.1364 -0.0014  0.3302
 1693HOH     H1 5100   0.458   2.836   1.892 -1.4183  0.3637 -0.0559
 1693HOH     H2 5101   0.494   2.913   1.767 -1.1213  0.6132  0.1779
 1694HOH      O 5102   1.207   1.818   2.276  0.4660 -0.4448  0.4693
 1694HOH     H1 5103   1.121   1.806   2.235  0.5983  1.4219 -0.5370
 1694HOH     H2 5104   1.266   1.765   2.223  0.1104 -0.9479  0.5546
 1695HOH      O 5105   2.737   3.878   0.456  0.5130  0.7374  0.0297
 1695HOH     H1 5106   2.667   3.886   0.521  0.3120  0.9427 -0.2067
 1695HOH     H2 5107   2.692   3.888   0.371  0.8076  0.7184 -0.1305
 1696HOH      O 5108   0.044   2.041   2.228 -0.2930 -0.1322  0.6226
 1696HOH     H1 5109  -0.037   2.027   2.278 -0.9573  0.6810 -0.1502
 1696HOH     H2 5110   0.028   1.999   2.144 -0.0432  0.2901  0.3543
 1697HOH      O 5111   2.311   3.944   1.427  0.4794  0.4199 -0.0050
 1697HOH     H1 5112   2.281   4.021   1.474 -1.1514 -0.2243  0.1565
 1697HOH     H2 5113   2.327   3.974   1.337 -1.0259  0.8453 -0.1866
 1698HOH      O 5114   1.190   3.858   2.954 -0.3378  0.6439 -0.0845
 1698HOH     H1 5115   1.173   3.781   2.900  0.2108  0.8152 -0.5159
 1698HOH     H2 5116   1.154   3.931   2.903  0.1532  0.8028 -0.2148
 1699HOH      O 5117   1.501   1.370   0.298  0.1708 -0.2746  0.5936
 1699HOH     H1 5118   1.436   1.404   0.237 -0.4174 -0.4381  1.1071
 1699HOH     H2 5119   1.478   1.410   0.382  1.1250  0.1626  0.6768
 1700HOH      O 5120   0.661   3.652   2.407 -0.7231 -0.0752 -0.1112
 1700HOH     H1 5121   0.704   3.577   2.365 -0.2716 -0.2319  0.5907
 1700HOH     H2 5122   0.691   3.648   2.498 -0.1293  1.3523 -0.1928
 1701HOH      O 5123   1.253   2.428   0.900 -0.5028 -0.6478  0.4270
 1701HOH     H1 5124   1.349   2.431   0.898 -0.4909 -0.3870  0.9630
 1701HOH     H2 5125   1.228   2.396   0.814  0.0833 -1.1158  0.4209
 1702HOH      O 5126   1.366   1.183   3.771  0.3315  0.4007 -0.0396
 1702HOH     H1 5127   1.461   1.190   3.758  0.1853  0.5716 -1.3037
 1702HOH     H2 5128   1.340   1.114   3.710 -0.3142  0.0450  0.6192
 1703HOH      O 5129   3.505   2.119   2.200 -0.0033  0.5821 -0.2205
 1703HOH     H1 5130   3.473   2.036   2.167  0.9893 -0.0378  0.2834
 1703HOH     H2 5131   3.558   2.155   2.129 -0.2343  0.6730 -0.3488
 1704HOH      O 5132   4.008   2.641   3.417 -0.4128 -0.6889 -0.2009
 1704HOH     H1 5133   3.938   2.701   3.394 -0.2473 -0.5803 -0.4409
 1704HOH     H2 5134   4.037   2.605   3.333  0.6809  0.2408 -0.2761
 1705HOH      O 5135   0.638   4.176   0.854 -0.6540 -0.3292 -0.7980
 1705HOH     H1 5136   0.708   4.172   0.919 -0.0189  0.6220 -1.3659
 1705HOH     H2 5137   0.658   4.106   0.792 -0.1030  0.0242 -1.0327
 1706HOH      O 5138   2.328   0.395   3.838 -0.6614 -0.1041 -0.3256
 1706HOH     H1 5139   2.412   0.359   3.809  0.3136  1.6708 -0.0234
 1706HOH     H2 5140   2.324   0.373   3.931  0.0829  0.7407 -0.0657
 1707HOH      O 5141   0.050   2.257   2.653 -0.5846 -0.4865  0.0939
 1707HOH     H1 5142   0.009   2.203   2.721 -0.6537  0.1504  0.5743
 1707HOH     H2 5143   0.131   2.289   2.693 -0.4576 -0.3749 -0.2457
 1708HOH      O 5144   2.243   2.224   0.851  0.1909  0.4332  0.1143
 1708HOH     H1 5145   2.160   2.258   0.883  0.0539  0.1770  0.0311
 1708HOH     H2 5146   2.307   2.251   0.918  0.0843  0.8326  0.0620
 1709HOH      O 5147   2.129   1.329   3.974 -0.6131 -0.2010 -0.8517
 1709HOH     H1 5148   2.077   1.279   3.911  0.3710  0.0402 -1.9265
 1709HOH     H2 5149   2.213   1.343   3.930  0.1541 -0.0417  0.5433
 1710HOH      O 5150   0.256   2.709   2.931  0.5189  0.3939  1.0546
 1710HOH     H1 5151   0.175   2.660   2.945  0.4616  0.6830  1.7912
 1710HOH     H2 5152   0.321   2.642   2.908  0.1376  0.1328  0.7069
 1711HOH      O 5153   0.227   3.964   0.060  0.5765  0.2967  0.1209
 1711HOH     H1 5154   0.196   3.875   0.048 -1.0255  0.6171  1.2575
 1711HOH     H2 5155   0.294   3.957   0.128 -0.6429  0.0477  1.3857
 1712HOH      O 5156   2.571   0.253   2.226 -0.3249  0.4610  0.5822
 1712HOH     H1 5157   2.486   0.268   2.185 -0.3321  0.1945  0.4926
 1712HOH     H2 5158   2.550   0.224   2.315 -0.4066 -1.1487  0.0972
 1713HOH      O 5159   2.392   0.533   2.573  0.2289  0.1242  0.4907
 1713HOH     H1 5160   2.340   0.456   2.597  0.9251 -0.6877 -0.4616
 1713HOH     H2 5161   2.447   0.549   2.650  0.3299 -0.5570  0.5725
 1714HOH      O 5162   1.867   0.467   2.606 -0.5275 -0.0316 -0.2896
 1714HOH     H1 5163   1.839   0.500   2.520 -0.4928  0.1728 -0.2219
 1714HOH     H2 5164   1.849   0.373   2.602  0.0395 -0.1320 -0.7496
 1715HOH      O 5165   1.734   0.486   2.842  0.1404 -0.3568 -0.1493
 1715HOH     H1 5166   1.802   0.487   2.774  0.2268  1.4992 -0.1382
 1715HOH     H2 5167   1.654   0.461   2.795  0.3861 -0.1013 -0.7271
 1716HOH      O 5168   1.421   2.399   3.076 -0.0317 -0.4240 -0.4034
 1716HOH     H1 5169   1.414   2.452   2.997 -0.3442 -0.9885 -0.7641
 1716HOH     H2 5170   1.491   2.441   3.127  0.7210 -0.4935 -1.3295
 1717HOH      O 5171   2.436   0.738   3.791  0.0165 -0.3697 -0.2307
 1717HOH     H1 5172   2.415   0.793   3.716 -0.5568 -0.8989 -0.4774
 1717HOH     H2 5173   2.425   0.649   3.759 -0.3944 -0.6068  0.5146
 1718HOH      O 5174   3.896   0.928   0.499 -0.0493 -0.6358 -0.0359
 1718HOH     H1 5175   3.807   0.896   0.513  0.0706 -0.7742  0.4680
 1718HOH     H2 5176   3.952   0.863   0.541  0.3652 -1.0606 -1.1801
 1719HOH      O 5177   2.999   2.699   0.204  0.1171  0.6797 -0.5755
 1719HOH     H1 5178   2.931   2.692   0.271  0.6600  0.8840  0.0171
 1719HOH     H2 5179   3.068   2.639   0.233  0.4021  0.8398 -0.9076
 1720HOH      O 5180   2.988   2.839   1.348 -0.1208  0.2843 -0.6478
 1720HOH     H1 5181   2.980   2.755   1.394  0.1174  0.5488 -0.1020
 1720HOH     H2 5182   3.019   2.815   1.261 -0.0845 -0.1955 -0.5124
 1721HOH      O 5183   1.074   0.134   0.750  0.0144 -1.1768 -0.3842
 1721HOH     H1 5184   1.003   0.143   0.686 -1.0394 -1.4351  0.6730
 1721HOH     H2 5185   1.149   0.177   0.708 -0.9748 -0.1203 -1.2283
 1722HOH      O 5186   0.086   3.533   1.908 -0.0596  0.1144 -0.3896
 1722HOH     H1 5187   0.172   3.508   1.875 -0.1482 -0.5157 -0.1756
 1722HOH     H2 5188   0.079   3.488   1.992 -0.5629  0.2277 -0.3660
 1723HOH      O 5189   2.377   0.008   0.262 -0.5893  0.3286  0.5969
 1723HOH     H1 5190   2.408  -0.056   0.326 -0.2904 -0.6881 -0.4916
 1723HOH     H2 5191   2.454   0.061   0.242 -0.3831 -0.0739  0.2903
 1724HOH      O 5192   2.460   0.151   2.473  0.0806  0.5011  0.6044
 1724HOH     H1 5193   2.520   0.085   2.508 -0.3966 -0.3903 -0.1729
 1724HOH     H2 5194   2.376   0.131   2.513 -0.0431  0.7079  0.4520
 1725HOH      O 5195   2.851   1.740   0.430 -0.5811 -0.9108  0.2768
 1725HOH     H1 5196   2.920   1.738   0.497  0.3457 -1.0880 -0.6346
 1725HOH     H2 5197   2.776   1.781   0.475 -0.0693 -1.1702  1.4593
 1726HOH      O 5198   1.842   1.268   0.683 -0.4905 -0.6910 -0.6463
 1726HOH     H1 5199   1.905   1.330   0.645 -0.4040 -0.6315 -0.4117
 1726HOH     H2 5200   1.818   1.211   0.611 -0.8345 -0.1684 -0.9544
 1727HOH      O 5201   3.846   0.534   0.040 -0.0226  0.4666  0.5727
 1727HOH     H1 5202   3.911   0.560   0.105  0.7306 -0.5501  0.2781
 1727HOH     H2 5203   3.882   0.565  -0.043  0.2789 -0.3566  0.3718
 1728HOH      O 5204   0.611   0.307   0.833  0.0009  0.0520  0.8020
 1728HOH     H1 5205   0.610   0.216   0.862 -1.5383 -0.2025  0.1496
 1728HOH     H2 5206   0.617   0.302   0.737 -0.2374  0.6285  0.7470
 1729HOH      O 5207   1.358   0.282   1.440 -0.6646  0.1103  0.3726
 1729HOH     H1 5208   1.403   0.354   1.396 -0.2828 -0.2337  0.1879
 1729HOH     H2 5209   1.292   0.253   1.377 -0.8085  0.2884  0.4414
 1730HOH      O 5210   3.356   4.012   2.052 -0.5146 -0.2282  0.2277
 1730HOH     H1 5211   3.369   4.032   2.145 -1.1752  0.1228  0.2599
 1730HOH     H2 5212   3.290   4.076   2.023 -1.4201 -1.2537 -0.1055
 1731HOH      O 5213   3.468   1.087   3.880  0.7016  0.4930 -0.0797
 1731HOH     H1 5214   3.403   1.122   3.942 -0.0951 -0.4331 -0.3440
 1731HOH     H2 5215   3.428   1.099   3.794  0.1473 -1.3800 -0.1699
 1732HOH      O 5216   2.477   2.460   1.784  0.1963 -0.0948 -1.1020
 1732HOH     H1 5217   2.549   2.406   1.818  0.0833 -0.0475 -0.7844
 1732HOH     H2 5218   2.447   2.510   1.860 -0.2588 -0.2107 -1.1996
 1733HOH      O 5219   2.076   3.623   3.382  1.0286 -0.2034  0.0339
 1733HOH     H1 5220   2.032   3.703   3.411  0.9653 -0.1461 -0.2143
 1733HOH     H2 5221   2.107   3.643   3.294  0.2992 -0.7095 -0.3669
 1734HOH      O 5222   1.022   1.584   2.587 -0.1580  0.4202 -0.2268
 1734HOH     H1 5223   1.044   1.552   2.500  1.5885  0.2804  0.1992
 1734HOH     H2 5224   1.059   1.673   2.591 -1.3945  0.9685 -0.0366
 1735HOH      O 5225   0.922   0.599   3.664 -0.1151  0.1006  1.2548
 1735HOH     H1 5226   1.006   0.581   3.704  0.8038  0.4650 -0.3376
 1735HOH     H2 5227   0.919   0.694   3.653 -0.3631  0.0346  0.6117
 1736HOH      O 5228   2.284   3.966   0.478 -0.2215 -0.7310 -0.5980
 1736HOH     H1 5229   2.240   3.973   0.562 -0.1398  0.6394 -0.6230
 1736HOH     H2 5230   2.226   4.011   0.416  0.5264 -0.1132 -0.8957
 1737HOH      O 5231   1.097   0.926   0.316 -0.1346 -0.0036  0.6145
 1737HOH     H1 5232   1.143   0.863   0.370  0.0281 -0.6244 -0.2012
 1737HOH     H2 5233   1.023   0.955   0.369 -0.3765 -1.0990  0.9206
 1738HOH      O 5234   1.467   3.130   1.741 -0.7103  0.6063 -0.1216
 1738HOH     H1 5235   1.451   3.093   1.654  0.3308  0.2197 -0.1797
 1738HOH     H2 5236   1.415   3.210   1.743 -0.6228  0.7108 -1.1637
 1739HOH      O 5237   3.245   3.663   3.567 -0.0798  0.1540  0.2324
 1739HOH     H1 5238   3.328   3.684   3.609  0.2096  0.1314 -0.3051
 1739HOH     H2 5239   3.232   3.570   3.584  0.7584 -0.2223 -0.8766
 1740HOH      O 5240   2.925   4.055   0.363 -0.2030  0.2959 -0.2000
 1740HOH     H1 5241   3.000   4.008   0.398 -0.3265  0.1830 -0.0866
 1740HOH     H2 5242   2.852   3.994   0.371 -0.4192  0.5992  0.1863
 1741HOH      O 5243   2.481   0.382   0.993 -0.1327 -0.2699 -0.2996
 1741HOH     H1 5244   2.559   0.397   0.940 -0.1169 -0.9799 -0.5030
 1741HOH     H2 5245   2.513   0.335   1.070 -0.2610  0.0831 -0.0299
 1742HOH      O 5246   1.376   2.069   1.837 -0.1264 -0.3722 -0.4301
 1742HOH     H1 5247   1.360   2.162   1.818 -0.2757 -0.3153 -0.0412
 1742HOH     H2 5248   1.368   2.025   1.752  0.8615  0.0889 -0.7951
 1743HOH      O 5249   0.264   2.727   4.160 -0.1093 -0.2690  0.9953
 1743HOH     H1 5250   0.265   2.763   4.071  0.6533 -1.1381  0.6206
 1743HOH     H2 5251   0.192   2.664   4.160 -0.3199 -0.0321  1.1052
 1744HOH      O 5252   3.947   2.753   1.802 -0.4638  0.5633  0.4656
 1744HOH     H1 5253   3.990   2.826   1.847  0.7194 -0.9192  1.9588
 1744HOH     H2 5254   4.019   2.693   1.779 -1.4185 -0.3564 -0.3227
 1745HOH      O 5255   2.358   0.667   1.666  0.1557  0.4013  0.4125
 1745HOH     H1 5256   2.296   0.593   1.666 -0.1892  0.6837  0.2980
 1745HOH     H2 5257   2.444   0.626   1.676  0.0130 -0.0562 -0.1207
 1746HOH      O 5258   0.931   1.577   3.915  0.2753  0.2659  0.2832
 1746HOH     H1 5259   0.980   1.610   3.840 -0.8091 -0.2327 -0.7034
 1746HOH     H2 5260   0.930   1.650   3.977  0.4074  1.0463 -0.5848
 1747HOH      O 5261   1.920   0.291   3.517 -0.0110 -0.0792  1.1544
 1747HOH     H1 5262   1.835   0.330   3.538 -0.3042 -0.2824  0.4128
 1747HOH     H2 5263   1.983   0.360   3.537 -0.4532  0.5041  0.6159
 1748HOH      O 5264   2.094   0.217   3.893  0.3588  0.1897 -0.3922
 1748HOH     H1 5265   2.186   0.195   3.876  0.1095 -0.6685 -0.7238
 1748HOH     H2 5266   2.045   0.162   3.832 -0.3524  1.5007 -1.0846
 1749HOH      O 5267   0.600   0.571   2.811  0.8623  0.0070  0.5516
 1749HOH     H1 5268   0.675   0.531   2.768  0.8865  0.5821  0.0250
 1749HOH     H2 5269   0.578   0.647   2.756 -1.0705 -0.9549 -0.2179
 1750HOH      O 5270   1.431   1.170   0.740 -0.2821 -0.3665 -0.4885
 1750HOH     H1 5271   1.455   1.119   0.662 -0.4450 -0.0874 -0.7282
 1750HOH     H2 5272   1.501   1.234   0.749 -1.0606  0.6819 -1.3998
 1751HOH      O 5273   1.694   1.206   3.079  0.5059 -0.1625  0.0378
 1751HOH     H1 5274   1.767   1.239   3.028 -1.3091  1.5279 -1.8347
 1751HOH     H2 5275   1.660   1.132   3.029 -0.1645  0.3045 -0.2316
 1752HOH      O 5276   3.524   2.884   1.430  0.6667 -0.2749 -0.4143
 1752HOH     H1 5277   3.454   2.819   1.436  0.2738  0.1969  0.4568
 1752HOH     H2 5278   3.479   2.963   1.399  0.6135  0.2544  0.8932
 1753HOH      O 5279   3.849   3.894   3.124  0.0378 -0.2197  0.8257
 1753HOH     H1 5280   3.808   3.964   3.175  0.6408  0.5179  0.3444
 1753HOH     H2 5281   3.821   3.909   3.034  0.0527 -0.6991  0.7333
 1754HOH      O 5282   1.241   3.333   2.499 -0.7023  0.0809 -0.3897
 1754HOH     H1 5283   1.309   3.351   2.434  0.4905 -0.9066  0.4897
 1754HOH     H2 5284   1.279   3.362   2.582 -0.9681 -1.2380  0.2473
 1755HOH      O 5285   1.156   2.258   0.703  0.1585  0.5479 -0.3880
 1755HOH     H1 5286   1.120   2.290   0.621 -0.0140 -1.0299 -0.9972
 1755HOH     H2 5287   1.234   2.208   0.678  0.6718  0.8199  0.5333
 1756HOH      O 5288   2.779   4.037   2.709  0.1729  0.4370 -0.2349
 1756HOH     H1 5289   2.832   4.077   2.640 -0.1697  0.8348 -0.2730
 1756HOH     H2 5290   2.839   4.029   2.783  0.5966 -0.1594 -0.6238
 1757HOH      O 5291   2.615   1.707   1.807  0.7611  0.1881 -1.1514
 1757HOH     H1 5292   2.525   1.697   1.774  0.4243  0.4459 -0.3644
 1757HOH     H2 5293   2.667   1.650   1.751 -0.0312 -0.6414 -1.1062
 1758HOH      O 5294   2.882   3.046   3.910 -0.6281 -0.1156  0.1215
 1758HOH     H1 5295   2.832   3.123   3.884 -0.8892 -0.5592 -0.7689
 1758HOH     H2 5296   2.824   2.972   3.890  0.0734 -0.6040 -0.2046
 1759HOH      O 5297   0.355   0.133   3.862 -0.3504 -0.1517  0.5869
 1759HOH     H1 5298   0.386   0.105   3.775 -0.5638 -0.6537  0.6694
 1759HOH     H2 5299   0.319   0.221   3.847  0.6022  0.2317  0.3818
 1760HOH      O 5300   0.826   3.983   1.576  0.0461  0.0629  0.2772
 1760HOH     H1 5301   0.824   3.978   1.480  0.6821  1.5026  0.1300
 1760HOH     H2 5302   0.736   4.002   1.601  0.1276  1.3586 -0.2370
 1761HOH      O 5303   2.716   4.049   1.710  0.0485  0.1560  0.3142
 1761HOH     H1 5304   2.725   4.125   1.768  1.0534  1.5607 -1.5010
 1761HOH     H2 5305   2.660   4.080   1.639 -0.0031 -1.0328 -0.2007
 1762HOH      O 5306   0.141   2.823   0.981 -0.0052 -0.4584  0.1050
 1762HOH     H1 5307   0.047   2.834   0.999  0.0528 -1.0501  0.8782
 1762HOH     H2 5308   0.154   2.863   0.895 -1.2082 -1.4362 -0.5907
 1763HOH      O 5309   0.062   3.027   3.702  0.5552 -0.2966 -0.3701
 1763HOH     H1 5310   0.076   3.002   3.793  0.6334 -0.1779 -0.3480
 1763HOH     H2 5311   0.019   2.952   3.662 -0.7448  0.1515  0.0912
 1764HOH      O 5312   3.294   0.672   3.083  0.1383 -0.5386  0.0463
 1764HOH     H1 5313   3.199   0.672   3.071  0.0875  0.6686  0.2039
 1764HOH     H2 5314   3.324   0.752   3.040  1.2427 -1.3705 -0.8769
 1765HOH      O 5315   4.058   0.625   0.194  0.4146 -0.8729  0.0855
 1765HOH     H1 5316   4.117   0.596   0.124  0.1156 -0.1852 -0.4765
 1765HOH     H2 5317   4.096   0.706   0.226 -0.1791 -0.4384 -0.2580
 1766HOH      O 5318   3.493   2.654   1.080 -0.2300 -0.0079 -0.1747
 1766HOH     H1 5319   3.440   2.678   1.155 -0.4894 -0.0601 -0.3376
 1766HOH     H2 5320   3.508   2.559   1.090 -0.7111 -0.1201 -0.4603
 1767HOH      O 5321   2.151   0.387   2.611  0.8939 -0.5966 -0.3400
 1767HOH     H1 5322   2.090   0.460   2.614  0.8299 -0.6224 -0.8765
 1767HOH     H2 5323   2.097   0.311   2.589  0.4721 -1.3650  2.4913
 1768HOH      O 5324   0.057   0.795   2.971  0.4366 -0.6854  0.2552
 1768HOH     H1 5325   0.118   0.725   2.993  2.3631  0.9880  0.7976
 1768HOH     H2 5326   0.049   0.846   3.052  0.7522  0.8060 -0.5818
 1769HOH      O 5327   0.731   0.522   4.117  0.4645  0.0195 -0.1003
 1769HOH     H1 5328   0.805   0.575   4.147  0.0983 -0.3155  1.5645
 1769HOH     H2 5329   0.717   0.458   4.187 -1.4363  0.0999 -0.3234
 1770HOH      O 5330   0.491   0.054   3.650 -0.4584  0.1635  0.2196
 1770HOH     H1 5331   0.455   0.058   3.561 -1.3615  1.1420  0.5792
 1770HOH     H2 5332   0.575   0.098   3.644 -0.4384  0.0746 -0.1872
 1771HOH      O 5333   0.596   4.059   2.132  0.1319 -0.1183 -0.1159
 1771HOH     H1 5334   0.595   4.022   2.220  0.4949 -1.1058 -0.5061
 1771HOH     H2 5335   0.571   3.987   2.074 -0.2813  0.5531 -0.8219
 1772HOH      O 5336   0.182   2.441   4.007  0.2176 -0.0097 -0.0425
 1772HOH     H1 5337   0.269   2.456   3.971  0.8275 -0.3151  1.1923
 1772HOH     H2 5338   0.188   2.356   4.049 -0.9577 -0.4323 -0.6547
 1773HOH      O 5339   1.390   2.381   1.995  0.1964  0.1855  0.0214
 1773HOH     H1 5340   1.357   2.368   1.906  0.0025 -0.2783  0.1548
 1773HOH     H2 5341   1.368   2.299   2.041  0.2742  0.4268  0.4999
 1774HOH      O 5342   1.883   2.293   1.856 -0.0847  0.1223  0.4974
 1774HOH     H1 5343   1.943   2.226   1.824 -0.3914 -0.0036  0.1790
 1774HOH     H2 5344   1.939   2.370   1.869  0.2364 -0.1396  0.6972
 1775HOH      O 5345   1.749   2.680   1.299 -0.1499 -0.5151  0.2199
 1775HOH     H1 5346   1.672   2.736   1.291 -0.4630 -0.8614  0.7233
 1775HOH     H2 5347   1.761   2.668   1.393  0.9398  0.0855  0.1892
 1776HOH      O 5348   0.628   1.041   2.672 -0.1849  0.2011 -0.0374
 1776HOH     H1 5349   0.683   1.117   2.691  0.1408 -0.0041 -0.1485
 1776HOH     H2 5350   0.634   1.030   2.578  0.4819 -0.4869  0.0653
 1777HOH      O 5351   0.697   1.212   1.786  0.4255 -0.3649 -0.1863
 1777HOH     H1 5352   0.624   1.250   1.835 -0.4116 -1.1239 -0.7705
 1777HOH     H2 5353   0.735   1.148   1.847  1.3586  0.7812  0.5201
 1778HOH      O 5354   3.944   3.637   2.381 -0.0307 -0.5479  0.2339
 1778HOH     H1 5355   3.862   3.599   2.350 -0.8883  0.6755  0.8572
 1778HOH     H2 5356   3.928   3.659   2.473  1.0104 -0.3039  0.3872
 1779HOH      O 5357   3.240   3.640   4.002 -0.4219 -0.3196  0.3051
 1779HOH     H1 5358   3.212   3.649   3.911  0.1779  1.1043  0.2126
 1779HOH     H2 5359   3.246   3.545   4.016 -0.7072 -0.5792 -1.0744
 1780HOH      O 5360   1.855   3.605   1.414  0.2832 -0.6036 -0.2322
 1780HOH     H1 5361   1.941   3.640   1.435  0.3529 -0.2719 -1.0198
 1780HOH     H2 5362   1.845   3.529   1.472  1.2990 -0.9229 -0.4383
 1781HOH      O 5363   3.721   3.588   1.233  0.7340 -0.1541  0.4517
 1781HOH     H1 5364   3.719   3.631   1.148 -0.3472 -0.9779  0.0091
 1781HOH     H2 5365   3.734   3.495   1.213  1.0172 -0.3007  1.2244
 1782HOH      O 5366   2.126   4.125   1.521 -0.5104  0.5331  0.3117
 1782HOH     H1 5367   2.068   4.131   1.597 -0.2471  0.5337  0.5170
 1782HOH     H2 5368   2.211   4.156   1.554 -0.5341  1.1131 -0.1352
 1783HOH      O 5369   1.600   0.431   0.088  0.6520  0.4112  0.4593
 1783HOH     H1 5370   1.552   0.350   0.105 -0.6946  0.9628 -0.4138
 1783HOH     H2 5371   1.691   0.410   0.112  0.3028 -1.2346  0.6021
 1784HOH      O 5372   1.307   3.374   1.454 -0.0312  0.0242 -0.4449
 1784HOH     H1 5373   1.364   3.298   1.449 -0.2734 -0.1639 -0.3932
 1784HOH     H2 5374   1.281   3.379   1.545  0.4764  0.5434 -0.3144
 1785HOH      O 5375   1.176   3.767   1.794  0.2024 -0.3017  0.1578
 1785HOH     H1 5376   1.184   3.758   1.889 -0.0296 -0.4451  0.1663
 1785HOH     H2 5377   1.113   3.839   1.783  0.0015 -0.4814  0.1180
 1786HOH      O 5378   0.248   0.609   4.015  0.3652  0.4868  0.1041
 1786HOH     H1 5379   0.297   0.620   4.096  0.3340  1.2838  0.0331
 1786HOH     H2 5380   0.236   0.698   3.982  0.2051  0.1966 -0.6735
 1787HOH      O 5381   2.177   0.556   1.018 -0.5265 -0.4951 -1.0448
 1787HOH     H1 5382   2.167   0.543   0.924  0.5703 -0.4497 -1.1888
 1787HOH     H2 5383   2.271   0.557   1.033 -0.5466  1.7619 -0.2911
 1788HOH      O 5384   2.415   0.387   1.592  0.0640 -0.6486 -0.4393
 1788HOH     H1 5385   2.441   0.358   1.680 -0.0992 -0.5010 -0.3420
 1788HOH     H2 5386   2.330   0.428   1.605  0.8636  1.1382 -0.3333
 1789HOH      O 5387   1.755   3.847   1.323  0.0348  0.2318 -0.0798
 1789HOH     H1 5388   1.824   3.903   1.359 -0.5905  1.5194 -0.7358
 1789HOH     H2 5389   1.760   3.766   1.373  1.4750  0.5926  0.4333
 1790HOH      O 5390   1.929   3.245   2.103  0.2298  0.0070 -0.6625
 1790HOH     H1 5391   1.891   3.332   2.089 -1.1711 -0.5244 -0.4838
 1790HOH     H2 5392   1.972   3.224   2.020 -0.7069  0.2724 -1.2438
 1791HOH      O 5393   2.801   0.886   2.811 -0.2902  0.4714 -0.3052
 1791HOH     H1 5394   2.882   0.920   2.772  0.4534 -0.9411 -0.1371
 1791HOH     H2 5395   2.743   0.871   2.736  0.8528 -1.5280 -0.9722
 1792HOH      O 5396   0.821   3.422   2.380 -0.2155 -0.1889 -0.3151
 1792HOH     H1 5397   0.825   3.449   2.472 -0.9477  0.3857 -0.4333
 1792HOH     H2 5398   0.850   3.331   2.380 -0.7946 -0.3893  0.5720
 1793HOH      O 5399   1.469   0.592   3.392 -0.6896  0.6079  0.6199
 1793HOH     H1 5400   1.520   0.528   3.344 -1.5490 -0.4827  1.0836
 1793HOH     H2 5401   1.399   0.617   3.331 -0.5518  0.8566  0.5611
 1794HOH      O 5402   0.753   1.762   1.688  0.3788 -0.0246 -0.4015
 1794HOH     H1 5403   0.833   1.789   1.732  0.0025 -0.1345  0.3872
 1794HOH     H2 5404   0.747   1.668   1.704  0.1466 -0.0380 -0.5519
 1795HOH      O 5405   1.903   3.739   2.723 -0.6767  0.3030 -0.2731
 1795HOH     H1 5406   1.838   3.780   2.779 -0.6802  0.8263 -0.6451
 1795HOH     H2 5407   1.952   3.812   2.685  0.3147 -0.0764  0.1980
 1796HOH      O 5408   3.485   0.066   2.508 -0.2638 -0.0522 -0.0759
 1796HOH     H1 5409   3.564   0.045   2.458  0.3776 -0.5847  1.0759
 1796HOH     H2 5410   3.488   0.161   2.518 -0.2546  0.0310 -0.7719
 1797HOH      O 5411   0.901   1.706   1.998 -0.3788  0.2448 -0.2746
 1797HOH     H1 5412   0.909   1.770   1.926 -0.8370  0.4600 -0.1398
 1797HOH     H2 5413   0.818   1.661   1.981 -0.8998  0.8439  0.5386
 1798HOH      O 5414   1.264   3.387   3.869  0.2260 -0.1589 -0.2054
 1798HOH     H1 5415   1.230   3.340   3.945  0.5694 -0.4895 -0.2512
 1798HOH     H2 5416   1.232   3.477   3.880  1.6977  0.2930  1.2723
 1799HOH      O 5417   3.630   1.957   2.772  0.3925  0.3024 -0.3616
 1799HOH     H1 5418   3.606   2.014   2.699  0.5106  0.6394 -0.1406
 1799HOH     H2 5419   3.584   1.993   2.847  0.7584  0.3270 -0.1460
 1800HOH      O 5420   3.094   2.516   1.886 -0.1963 -0.1721  0.7395
 1800HOH     H1 5421   3.097   2.599   1.933 -0.4605 -0.1990  0.8075
 1800HOH     H2 5422   3.140   2.455   1.944  0.5331  0.0456  0.4220
 1801HOH      O 5423   2.936   3.167   2.354 -0.3273 -0.3473 -0.5267
 1801HOH     H1 5424   2.867   3.222   2.318 -0.3319  0.3006  0.3896
 1801HOH     H2 5425   3.009   3.176   2.292 -0.6535 -0.0633 -0.8770
 1802HOH      O 5426   1.092   3.071   0.118 -0.3616  0.5185  0.3215
 1802HOH     H1 5427   1.032   3.146   0.124  0.3361  1.1401 -0.1377
 1802HOH     H2 5428   1.159   3.088   0.183  0.0729  0.5594 -0.1261
 1803HOH      O 5429   0.230   2.094   2.872  0.8091  0.2409 -0.0675
 1803HOH     H1 5430   0.143   2.130   2.856  1.1625  0.4975 -1.6806
 1803HOH     H2 5431   0.220   2.000   2.857  0.5182  0.0114  1.3016
 1804HOH      O 5432   3.087   3.299   1.849 -0.5130 -0.0461  1.4515
 1804HOH     H1 5433   3.152   3.368   1.856 -0.2246 -0.0880 -0.0153
 1804HOH     H2 5434   3.139   3.219   1.838 -0.6027  0.0554 -1.0692
 1805HOH      O 5435   3.717   3.732   1.003 -0.3958  0.4436  0.8809
 1805HOH     H1 5436   3.737   3.791   0.931  0.4260  0.3583  1.0280
 1805HOH     H2 5437   3.628   3.757   1.030 -1.0596 -0.0301 -0.6337
 1806HOH      O 5438   0.285   0.056   4.110  0.9030  0.0131 -0.8516
 1806HOH     H1 5439   0.263   0.071   4.018  0.3927  0.9586 -0.6123
 1806HOH     H2 5440   0.263  -0.036   4.126 -0.5395  0.2324 -1.2991
 1807HOH      O 5441   0.193   3.571   0.651  0.8525  0.7012  0.9720
 1807HOH     H1 5442   0.161   3.481   0.643  2.0233  0.3037  0.1213
 1807HOH     H2 5443   0.118   3.621   0.682 -0.2951 -0.2939  0.0061
 1808HOH      O 5444   0.307   2.918   1.169 -0.0324 -0.6409 -0.3795
 1808HOH     H1 5445   0.240   2.979   1.199  0.7209  0.5204 -0.8578
 1808HOH     H2 5446   0.270   2.878   1.090 -0.2984 -0.2887 -0.4375
 1809HOH      O 5447   2.663   3.353   3.246 -0.8784  0.8627 -0.7850
 1809HOH     H1 5448   2.625   3.269   3.221 -1.0602  0.0539  1.6884
 1809HOH     H2 5449   2.756   3.334   3.260 -0.8222  1.2045 -0.6747
 1810HOH      O 5450   1.262   3.216   3.239 -0.4070 -0.0680 -0.0238
 1810HOH     H1 5451   1.284   3.305   3.268 -0.6670 -0.2110  0.6710
 1810HOH     H2 5452   1.345   3.177   3.213 -0.3389  0.4889 -0.6749
 1811HOH      O 5453   2.075   2.414   0.273 -0.1903  0.3352  0.1455
 1811HOH     H1 5454   2.147   2.475   0.290  0.0853  0.0591 -0.0123
 1811HOH     H2 5455   2.109   2.329   0.300 -0.6723  0.2872  0.6365
 1812HOH      O 5456   0.800   1.740   3.232 -0.1923 -0.1184  0.3922
 1812HOH     H1 5457   0.739   1.667   3.237  0.4554 -0.7308 -0.0630
 1812HOH     H2 5458   0.749   1.812   3.195 -0.6302 -0.6244 -0.0314
 1813HOH      O 5459   0.966   3.621   2.041  0.1237  0.1874 -0.0489
 1813HOH     H1 5460   0.910   3.684   1.995 -0.6938  0.3132  1.0413
 1813HOH     H2 5461   1.046   3.669   2.060 -0.7504  1.2448  1.3995
 1814HOH      O 5462   1.502   0.369   2.742  0.2391 -0.0486  0.3679
 1814HOH     H1 5463   1.530   0.291   2.789 -0.0772 -0.2392  0.2481
 1814HOH     H2 5464   1.428   0.340   2.689 -0.5437  0.5453  1.0694
 1815HOH      O 5465   1.400   4.000   0.518  0.1970 -0.5100  0.2212
 1815HOH     H1 5466   1.426   3.909   0.508 -1.0102 -0.8296 -0.3828
 1815HOH     H2 5467   1.319   3.997   0.569 -0.6952  0.0562 -1.0711
 1816HOH      O 5468   3.474   2.918   4.048 -0.0455 -0.3829  0.3119
 1816HOH     H1 5469   3.440   2.998   4.009  0.0178 -0.7657 -0.5662
 1816HOH     H2 5470   3.509   2.868   3.974 -0.2924 -1.3204  0.8021
 1817HOH      O 5471   1.494   3.065   2.215 -0.6203  0.0245 -0.0494
 1817HOH     H1 5472   1.441   2.992   2.246 -0.3983  0.2055  0.8238
 1817HOH     H2 5473   1.432   3.125   2.174 -0.9410 -0.2235  0.0652
 1818HOH      O 5474   3.499   0.975   1.097 -0.8716  0.5025  0.0463
 1818HOH     H1 5475   3.564   0.919   1.056 -0.0652  1.5632 -0.2170
 1818HOH     H2 5476   3.416   0.951   1.056 -0.4517 -0.0583 -0.5033
 1819HOH      O 5477   2.681   0.891   0.290  0.0341  0.1618 -0.6290
 1819HOH     H1 5478   2.683   0.987   0.286  0.4235  0.3132  1.2040
 1819HOH     H2 5479   2.625   0.865   0.217 -2.2204  1.9517  0.2202
 1820HOH      O 5480   2.944   2.200   1.305  0.2106 -0.6257  0.5532
 1820HOH     H1 5481   2.885   2.228   1.376 -0.5556 -0.8397  0.0243
 1820HOH     H2 5482   3.016   2.263   1.307 -0.7366  0.5200  0.3212
 1821HOH      O 5483   0.341   1.625   2.105 -0.2785  0.4004  0.2015
 1821HOH     H1 5484   0.282   1.660   2.039  0.0228 -0.5572 -0.6341
 1821HOH     H2 5485   0.400   1.698   2.126  0.0939  0.5504 -1.1768
 1822HOH      O 5486   4.000   0.028   0.623 -0.2292  0.3327  0.1478
 1822HOH     H1 5487   4.016  -0.017   0.539  0.3907 -0.1108  0.4896
 1822HOH     H2 5488   4.086   0.058   0.651 -0.1162 -0.9137  1.3740
 1823HOH      O 5489   3.809   3.539   0.265 -0.5257  0.1628  0.3364
 1823HOH     H1 5490   3.724   3.539   0.221  0.1077  0.1080 -0.9977
 1823HOH     H2 5491   3.822   3.447   0.291 -0.6293  0.0550  0.0168
 1824HOH      O 5492   2.726   2.896   1.309 -0.4726  0.8094  0.0924
 1824HOH     H1 5493   2.675   2.890   1.390 -0.7874  0.1560 -0.1450
 1824HOH     H2 5494   2.817   2.891   1.339 -0.5943 -0.3503  0.3687
 1825HOH      O 5495   1.458   0.902   3.890 -0.2165  0.2470 -0.0105
 1825HOH     H1 5496   1.498   0.989   3.882 -1.4376  1.0499  1.5071
 1825HOH     H2 5497   1.529   0.846   3.921  0.5288  0.7364 -0.7384
 1826HOH      O 5498   0.829   2.468   2.856  0.4719 -0.3356  0.6389
 1826HOH     H1 5499   0.845   2.554   2.817 -0.7668 -0.2175  0.3298
 1826HOH     H2 5500   0.822   2.408   2.782 -0.8806 -0.2889  0.6924
 1827HOH      O 5501   1.707   0.191   0.872 -0.0553 -0.3963 -0.0308
 1827HOH     H1 5502   1.668   0.109   0.903  0.7933 -0.0195  2.4483
 1827HOH     H2 5503   1.800   0.183   0.893  0.1219  1.0443 -0.0668
 1828HOH      O 5504   2.797   1.648   4.121  0.0091  0.1162 -0.5283
 1828HOH     H1 5505   2.806   1.712   4.050  0.5993  0.6635  0.0066
 1828HOH     H2 5506   2.837   1.691   4.197 -0.8883 -0.3143  0.2313
 1829HOH      O 5507   1.769   1.035   0.100 -0.5972  0.0606 -0.4293
 1829HOH     H1 5508   1.694   1.091   0.115 -0.8450 -0.2537 -0.4680
 1829HOH     H2 5509   1.773   0.978   0.177  0.1023  0.6152 -0.0318
 1830HOH      O 5510   2.739   0.891   3.509  0.2445  0.7924  0.0946
 1830HOH     H1 5511   2.736   0.857   3.599 -2.5007  1.9166  0.6275
 1830HOH     H2 5512   2.773   0.980   3.519  0.4376  0.7380 -0.0781
 1831HOH      O 5513   2.412   2.796   1.749 -0.0357  0.6410 -0.4826
 1831HOH     H1 5514   2.470   2.742   1.696 -0.2627  0.4349 -0.5195
 1831HOH     H2 5515   2.463   2.815   1.828 -0.3586 -0.5942  0.0695
 1832HOH      O 5516   0.334   4.027   2.829 -0.1654  0.4195 -0.2306
 1832HOH     H1 5517   0.397   3.958   2.806  0.5853  0.8996  0.2710
 1832HOH     H2 5518   0.329   4.081   2.750  1.4663  1.3768  0.2235
 1833HOH      O 5519   0.919   2.403   1.703  0.5290 -0.5094 -0.1724
 1833HOH     H1 5520   0.969   2.370   1.778  1.5884  0.0982 -0.5645
 1833HOH     H2 5521   0.915   2.497   1.716 -0.4834 -0.5310 -0.2044
 1834HOH      O 5522   1.083   3.470   3.526  0.7325  0.2070 -0.0719
 1834HOH     H1 5523   1.069   3.378   3.547  0.0294  0.4643  0.6888
 1834HOH     H2 5524   1.176   3.476   3.503  0.8327 -0.6519  0.0630
 1835HOH      O 5525   3.662   0.051   0.964  0.3825  0.0614 -0.0827
 1835HOH     H1 5526   3.689   0.050   0.872 -0.9447  1.0322 -0.5495
 1835HOH     H2 5527   3.577   0.008   0.966  0.5552 -0.3019  0.7934
 1836HOH      O 5528   4.090   0.359   1.117  0.7399  0.2590 -0.1660
 1836HOH     H1 5529   4.011   0.329   1.071  1.0495 -0.6934 -0.1079
 1836HOH     H2 5530   4.057   0.420   1.183 -0.3270 -1.8448  1.5070
 1837HOH      O 5531   0.160   3.191   0.970  0.4241 -0.1929 -0.4390
 1837HOH     H1 5532   0.079   3.241   0.963  0.0465 -0.7102  0.1347
 1837HOH     H2 5533   0.158   3.131   0.895  0.7090  0.3700 -0.9224
 1838HOH      O 5534   2.129   3.716   1.448  0.3916 -0.7807 -0.0188
 1838HOH     H1 5535   2.171   3.663   1.381 -0.0743 -0.5339 -0.5262
 1838HOH     H2 5536   2.164   3.804   1.435 -1.0443 -0.2924 -1.2262
 1839HOH      O 5537   0.424   1.387   4.068 -0.1597  0.3720 -0.0365
 1839HOH     H1 5538   0.478   1.460   4.040 -0.3808  0.2332 -0.8672
 1839HOH     H2 5539   0.337   1.425   4.082 -0.0317  0.4597  0.6101
 1840HOH      O 5540   0.982   2.922   2.696  0.0665 -0.0922 -0.4376
 1840HOH     H1 5541   0.950   2.890   2.612 -0.2759  0.8381 -0.6811
 1840HOH     H2 5542   0.927   2.997   2.716  0.0299 -0.3839  0.7090
 1841HOH      O 5543   3.219   1.689   3.184 -0.6065 -0.5757  0.1149
 1841HOH     H1 5544   3.239   1.782   3.172 -1.8449 -0.2656  0.2279
 1841HOH     H2 5545   3.288   1.643   3.135 -0.4421  0.4175 -0.6446
 1842HOH      O 5546   2.989   3.958   1.776  0.1989  0.1420 -0.1141
 1842HOH     H1 5547   2.949   4.031   1.728 -1.4188 -0.5936 -0.0152
 1842HOH     H2 5548   2.957   3.969   1.865 -0.1505 -0.7125 -0.1193
 1843HOH      O 5549   1.536   1.887   1.966 -0.0761 -0.1945  0.5040
 1843HOH     H1 5550   1.474   1.955   1.941 -0.0146  0.0711  1.0513
 1843HOH     H2 5551   1.552   1.838   1.885 -0.4874  0.1427  0.2123
 1844HOH      O 5552   2.626   1.900   2.690 -0.1158 -0.0351 -0.2027
 1844HOH     H1 5553   2.597   1.892   2.599 -0.2442  0.4853 -0.2162
 1844HOH     H2 5554   2.721   1.898   2.685 -0.1047 -1.3754 -0.1982
 1845HOH      O 5555   1.193   0.822   3.204  0.0951 -0.5287 -0.0497
 1845HOH     H1 5556   1.202   0.745   3.261  1.0059 -0.2881  0.1608
 1845HOH     H2 5557   1.138   0.791   3.131  0.1221 -1.2670  0.2221
 1846HOH      O 5558   1.421   3.616   1.188  0.2161  0.6003  0.2541
 1846HOH     H1 5559   1.510   3.582   1.188  0.6217  1.5620  1.0444
 1846HOH     H2 5560   1.366   3.540   1.206  1.0796  0.2847  2.0603
 1847HOH      O 5561   2.808   1.576   1.648 -0.4725  0.3841 -0.2322
 1847HOH     H1 5562   2.865   1.504   1.673 -0.9871  0.1452  0.3107
 1847HOH     H2 5563   2.867   1.647   1.625  0.0420 -0.0507 -0.2875
 1848HOH      O 5564   0.230   0.041   2.134 -0.5636 -0.2139  0.0729
 1848HOH     H1 5565   0.179  -0.038   2.115  0.9250 -1.0640 -0.8165
 1848HOH     H2 5566   0.245   0.037   2.228  0.0030 -1.4167 -0.0200
 1849HOH      O 5567   1.067   2.241   3.803  0.7296  0.4305  0.4362
 1849HOH     H1 5568   0.995   2.213   3.859 -0.0657 -0.7184 -1.0281
 1849HOH     H2 5569   1.065   2.336   3.807 -1.3151  0.4954  0.0027
 1850HOH      O 5570   1.495   2.808   1.147 -0.4449 -1.1263  0.2580
 1850HOH     H1 5571   1.510   2.871   1.077  0.8216 -0.8199  0.7479
 1850HOH     H2 5572   1.443   2.857   1.212 -0.4475 -0.9647  0.1366
 1851HOH      O 5573   1.430   2.471   2.538 -0.1460  0.4019 -0.2587
 1851HOH     H1 5574   1.410   2.468   2.444 -1.4138  1.0798 -0.0644
 1851HOH     H2 5575   1.413   2.562   2.563 -1.2464 -0.0496  0.8703
 1852HOH      O 5576   2.752   1.882   3.945  0.2360 -0.2311 -0.7202
 1852HOH     H1 5577   2.694   1.943   3.990  0.1741 -0.2826 -0.7304
 1852HOH     H2 5578   2.835   1.930   3.937  0.6064 -0.6319  0.4467
 1853HOH      O 5579   0.278   2.057   2.385 -0.3201  0.1686  0.0473
 1853HOH     H1 5580   0.265   1.976   2.434  0.2268 -0.3678 -0.6364
 1853HOH     H2 5581   0.198   2.066   2.332 -0.2903 -0.0585 -0.0403
 1854HOH      O 5582   3.528   2.031   2.502 -0.7737 -0.2367  0.2085
 1854HOH     H1 5583   3.553   2.059   2.414 -1.2213  0.6833  0.3479
 1854HOH     H2 5584   3.508   1.938   2.493  0.5307 -0.4983 -0.3524
 1855HOH      O 5585   0.859   1.866   0.363  0.1858 -0.4164  0.2232
 1855HOH     H1 5586   0.927   1.807   0.330  0.4837  0.3182 -0.5408
 1855HOH     H2 5587   0.835   1.829   0.448 -0.0433 -1.9619 -0.4330
 1856HOH      O 5588   2.037   0.794   2.064  0.2193 -0.3878  0.1695
 1856HOH     H1 5589   2.109   0.809   2.002 -0.3098 -1.9937 -0.9567
 1856HOH     H2 5590   1.958   0.817   2.014 -0.2072 -1.5259  0.2561
 1857HOH      O 5591   2.594   4.171   3.886 -0.3702 -0.7786  0.0397
 1857HOH     H1 5592   2.558   4.085   3.909 -0.1988 -0.8222  0.1528
 1857HOH     H2 5593   2.682   4.170   3.924 -0.6814 -0.2074  0.8088
 1858HOH      O 5594   1.432   2.832   1.491  0.4816  0.1686 -0.6399
 1858HOH     H1 5595   1.528   2.824   1.490  0.5107  0.4534 -0.3635
 1858HOH     H2 5596   1.403   2.766   1.554  0.3718 -0.9839 -1.8049
 1859HOH      O 5597   0.607   0.640   2.443 -0.0210 -0.1786  0.5773
 1859HOH     H1 5598   0.550   0.701   2.396  0.9980  0.2293 -0.2175
 1859HOH     H2 5599   0.586   0.554   2.408  0.5943  0.0987 -0.5667
 1860HOH      O 5600   0.668   0.348   2.002  0.1332  0.1807  0.5470
 1860HOH     H1 5601   0.602   0.360   2.071 -0.1858 -0.1618  0.3116
 1860HOH     H2 5602   0.654   0.258   1.971 -0.9623  0.8342 -1.1918
 1861HOH      O 5603   2.630   0.714   0.056  0.3715  0.1424 -0.4067
 1861HOH     H1 5604   2.721   0.720   0.028  0.3452 -0.0309 -0.5308
 1861HOH     H2 5605   2.581   0.764  -0.009  0.3755  0.2204 -0.3501
 1862HOH      O 5606   0.182   1.556   3.914  0.0530 -1.2730  0.4584
 1862HOH     H1 5607   0.101   1.575   3.866  0.3633 -0.4148  0.2329
 1862HOH     H2 5608   0.248   1.543   3.846  0.4095 -0.4498  0.6281
 1863HOH      O 5609   2.895   2.224   2.862  0.1377 -0.5624 -0.2331
 1863HOH     H1 5610   2.928   2.240   2.950 -0.0947  0.5543 -0.3189
 1863HOH     H2 5611   2.877   2.130   2.860 -0.3628 -0.5453  1.0980
 1864HOH      O 5612   3.613   1.109   2.567 -0.0478  0.6749  0.6446
 1864HOH     H1 5613   3.697   1.080   2.532 -0.3621  0.2777  0.1781
 1864HOH     H2 5614   3.554   1.035   2.550 -0.6309  1.1832  0.3902
 1865HOH      O 5615   2.564   2.881   2.237 -0.0993 -0.0568 -0.0464
 1865HOH     H1 5616   2.582   2.839   2.321 -0.8929 -0.8413 -0.2424
 1865HOH     H2 5617   2.512   2.958   2.259 -0.9114 -0.6436  0.1516
 1866HOH      O 5618   3.000   2.536   3.373 -0.3696  0.1007  0.2678
 1866HOH     H1 5619   2.962   2.604   3.317  0.5878 -0.1811 -0.7849
 1866HOH     H2 5620   3.008   2.578   3.459 -0.6733  0.9908 -0.1144
 1867HOH      O 5621   2.032   0.471   3.940  0.0028  0.5227  0.1050
 1867HOH     H1 5622   2.101   0.533   3.963 -0.8081  1.2427  0.7313
 1867HOH     H2 5623   2.074   0.385   3.947  0.9853  0.9582 -0.1605
 1868HOH      O 5624   0.243   0.697   2.581 -0.3567 -0.1435  0.5896
 1868HOH     H1 5625   0.200   0.622   2.622 -0.1217 -0.6411 -0.0330
 1868HOH     H2 5626   0.322   0.710   2.634 -0.3508 -0.4066  0.6521
 1869HOH      O 5627   0.652   1.340   2.639  0.2375  0.1379  0.8135
 1869HOH     H1 5628   0.700   1.417   2.670  0.4674  0.4595 -0.2651
 1869HOH     H2 5629   0.563   1.373   2.623 -0.0683 -0.1848  1.6870
 1870HOH      O 5630   2.385   0.262   2.770 -0.0495  0.6702  0.2662
 1870HOH     H1 5631   2.361   0.184   2.819  1.1270 -0.1616 -0.3796
 1870HOH     H2 5632   2.318   0.269   2.702  0.7825 -0.9799 -0.8656
 1871HOH      O 5633   3.467   2.879   0.356  0.0998 -0.0238 -0.0056
 1871HOH     H1 5634   3.496   2.919   0.274  0.2479  0.7852  0.4143
 1871HOH     H2 5635   3.485   2.786   0.346  0.2773  0.0866 -0.8215
 1872HOH      O 5636   1.398   2.169   0.605 -0.1689  0.1238  0.0930
 1872HOH     H1 5637   1.436   2.257   0.602  0.0664  0.0163 -1.0044
 1872HOH     H2 5638   1.472   2.112   0.628 -0.2512  0.1681  0.4849
 1873HOH      O 5639   4.025   2.804   1.009  0.4742  0.2554  0.0711
 1873HOH     H1 5640   4.042   2.805   1.103  0.4397 -1.0671  0.1354
 1873HOH     H2 5641   3.934   2.833   1.001  0.3337 -0.0359  0.5036
 1874HOH      O 5642   2.445   3.631   2.226  0.5658  0.1028  0.1936
 1874HOH     H1 5643   2.506   3.633   2.300  0.4754 -0.5973  0.3017
 1874HOH     H2 5644   2.361   3.656   2.264  0.3490 -1.0241  0.5291
 1875HOH      O 5645   3.029   2.416   2.539 -0.1745  0.0040 -0.1517
 1875HOH     H1 5646   3.055   2.508   2.541 -0.4666  0.1086 -0.7640
 1875HOH     H2 5647   3.108   2.368   2.566 -0.3857  0.4746  1.5135
 1876HOH      O 5648   3.283   0.338   2.981  0.4565  0.1356 -0.3295
 1876HOH     H1 5649   3.250   0.307   3.065  0.2256 -1.2979 -0.9016
 1876HOH     H2 5650   3.268   0.433   2.984  0.1674  0.0983  1.0965
 1877HOH      O 5651   3.140   0.678   1.174 -0.3317 -0.6617 -0.1694
 1877HOH     H1 5652   3.128   0.623   1.251  0.4142 -0.3799  0.1614
 1877HOH     H2 5653   3.103   0.763   1.199  0.9604 -0.2051  0.3516
 1878HOH      O 5654   0.799   3.250   1.145 -0.1557 -0.2961 -0.1356
 1878HOH     H1 5655   0.789   3.179   1.209 -0.0087 -0.0978  0.1114
 1878HOH     H2 5656   0.811   3.205   1.061  1.6175 -0.6260  0.2321
 1879HOH      O 5657   3.567   1.326   3.668  0.1938 -0.0244 -0.2785
 1879HOH     H1 5658   3.610   1.242   3.648  0.5912  0.0139  0.3468
 1879HOH     H2 5659   3.560   1.371   3.584  1.7210  0.1166 -0.3742
 1880HOH      O 5660   2.104   2.071   2.421 -1.0396  0.5677 -0.1367
 1880HOH     H1 5661   2.014   2.042   2.441 -0.8724 -0.4246 -0.6917
 1880HOH     H2 5662   2.094   2.162   2.394 -2.0969  0.1531 -1.3778
 1881HOH      O 5663   3.667   0.539   1.526  0.2091  0.0235 -0.5093
 1881HOH     H1 5664   3.682   0.495   1.609 -0.9268 -0.9801 -0.7761
 1881HOH     H2 5665   3.709   0.483   1.461  1.0618  0.7827 -0.6432
 1882HOH      O 5666   3.442   1.438   1.792  0.4176  0.3611  0.1246
 1882HOH     H1 5667   3.469   1.346   1.797 -0.3394  0.1404  0.4640
 1882HOH     H2 5668   3.480   1.469   1.710  0.3376 -0.3774 -0.2140
 1883HOH      O 5669   0.304   1.687   3.124  0.1730  0.2665 -0.3202
 1883HOH     H1 5670   0.254   1.734   3.190  0.2585 -1.1083  0.8228
 1883HOH     H2 5671   0.395   1.696   3.151  0.1333 -1.2765  0.5286
 1884HOH      O 5672   3.313   0.648   0.823 -0.0888  0.1881 -0.2287
 1884HOH     H1 5673   3.386   0.608   0.777 -0.6945  0.3408 -1.4149
 1884HOH     H2 5674   3.269   0.701   0.756 -1.0324  0.4418  0.5431
 1885HOH      O 5675   0.561   3.311   3.874 -0.4881 -0.1420  0.0294
 1885HOH     H1 5676   0.566   3.215   3.869  0.7301 -0.2712  1.8675
 1885HOH     H2 5677   0.588   3.341   3.787  0.1882 -1.4626 -0.2711
 1886HOH      O 5678   1.317   0.551   2.091 -0.0496  0.3593  0.5681
 1886HOH     H1 5679   1.387   0.499   2.131 -0.3128 -0.3609  0.1303
 1886HOH     H2 5680   1.269   0.588   2.165  0.9774  1.1665  0.8822
 1887HOH      O 5681   3.525   3.572   0.739  0.2943 -0.3012  0.6134
 1887HOH     H1 5682   3.577   3.505   0.782  0.9873 -1.0165 -1.1653
 1887HOH     H2 5683   3.437   3.535   0.735  0.5595 -0.9236  0.1081
 1888HOH      O 5684   2.116   1.747   0.345  0.2825  0.4716 -0.0111
 1888HOH     H1 5685   2.030   1.758   0.385  0.3442  0.1890  0.2057
 1888HOH     H2 5686   2.098   1.721   0.255  0.1409  0.4909  0.0120
 1889HOH      O 5687   0.389   2.481   3.749  0.1215 -0.2933  0.3682
 1889HOH     H1 5688   0.438   2.449   3.673  0.0525 -0.3949  0.3667
 1889HOH     H2 5689   0.439   2.557   3.780  0.4239 -0.5538  0.5247
 1890HOH      O 5690   1.691   3.887   2.242  0.5596 -0.3940 -0.2299
 1890HOH     H1 5691   1.678   3.879   2.336 -0.3211 -0.3114 -0.3259
 1890HOH     H2 5692   1.726   3.976   2.230 -0.4805  0.0621 -0.0619
 1891HOH      O 5693   1.606   2.188   3.126  0.1786  0.6652 -0.1751
 1891HOH     H1 5694   1.648   2.255   3.071  0.6543  0.4643 -0.0721
 1891HOH     H2 5695   1.655   2.191   3.208 -0.2377  0.6546  0.0770
 1892HOH      O 5696   3.359   3.569   3.287 -0.7907 -0.1345 -0.6200
 1892HOH     H1 5697   3.439   3.525   3.317 -0.5379 -0.1393 -1.2572
 1892HOH     H2 5698   3.288   3.512   3.316 -0.4875 -0.7873 -1.1069
 1893HOH      O 5699   1.196   0.471   1.558 -0.5874  0.1451  0.2420
 1893HOH     H1 5700   1.160   0.439   1.641 -0.1700  0.5109  0.5681
 1893HOH     H2 5701   1.262   0.406   1.533 -0.7382  0.0163  0.1674
 1894HOH      O 5702   2.011   3.541   4.174 -0.1132  0.4555 -0.2996
 1894HOH     H1 5703   1.968   3.581   4.098  0.2861  0.5605 -0.4762
 1894HOH     H2 5704   2.093   3.506   4.139 -0.4135 -0.4565 -0.1341
 1895HOH      O 5705   1.966   2.745   1.140  0.1724 -0.0006 -0.6025
 1895HOH     H1 5706   2.038   2.690   1.168  0.1385  0.3083  0.1250
 1895HOH     H2 5707   1.892   2.720   1.196 -0.0526  0.2586 -0.7723
 1896HOH      O 5708   4.107   1.500   1.677 -0.1365 -0.0194 -0.1330
 1896HOH     H1 5709   4.063   1.465   1.599  1.0141 -1.0404 -0.3931
 1896HOH     H2 5710   4.114   1.594   1.661 -0.0609 -0.1824 -1.2261
 1897HOH      O 5711   1.246   1.387   3.881 -0.0046  0.4953 -0.4648
 1897HOH     H1 5712   1.166   1.354   3.921  0.3411 -0.3447 -0.4215
 1897HOH     H2 5713   1.283   1.312   3.835  1.3234  0.5141  0.4479
 1898HOH      O 5714   0.537   2.311   0.369  0.1239  0.1789 -0.3645
 1898HOH     H1 5715   0.517   2.307   0.462 -0.3701 -0.5109 -0.4829
 1898HOH     H2 5716   0.514   2.400   0.343  0.7957  0.5612  0.2679
 1899HOH      O 5717   0.823   3.730   3.164  0.2991 -0.4318  0.4183
 1899HOH     H1 5718   0.832   3.674   3.242  0.2817  0.2729  0.9490
 1899HOH     H2 5719   0.913   3.753   3.141  0.2778 -0.1321  0.6225
 1900HOH      O 5720   0.845   3.539   3.380  0.5352  0.1180  0.1809
 1900HOH     H1 5721   0.801   3.582   3.453 -0.0949  0.2810 -0.2673
 1900HOH     H2 5722   0.930   3.512   3.414  0.1566 -0.0408  1.0415
 1901HOH      O 5723   1.992   0.151   1.313 -0.4441  0.7403 -0.9548
 1901HOH     H1 5724   2.060   0.212   1.283  0.0624  1.0141  0.5560
 1901HOH     H2 5725   2.037   0.093   1.375 -1.4687  0.6117 -0.2741
 1902HOH      O 5726   2.652   2.353   2.819  0.0156 -0.0840 -1.2148
 1902HOH     H1 5727   2.649   2.410   2.742  1.5661 -0.8418 -1.9225
 1902HOH     H2 5728   2.744   2.327   2.827 -0.2777 -0.9174  0.2560
 1903HOH      O 5729   1.338   3.285   2.088  0.2901  0.5834  0.0481
 1903HOH     H1 5730   1.246   3.292   2.114  0.3555  0.3827  0.3335
 1903HOH     H2 5731   1.335   3.285   1.992 -0.1437 -0.8939  0.0132
 1904HOH      O 5732   2.168   2.532   0.780  0.3251  0.7679  0.3825
 1904HOH     H1 5733   2.113   2.453   0.786  0.8225  0.3918  0.1571
 1904HOH     H2 5734   2.118   2.591   0.723 -0.7172  1.2108  1.6647
 1905HOH      O 5735   2.917   2.134   0.744 -0.0078 -0.2982  0.2072
 1905HOH     H1 5736   2.967   2.113   0.665  0.2008  0.6086  0.0799
 1905HOH     H2 5737   2.826   2.126   0.717  0.0592  0.2073 -0.1994
 1906HOH      O 5738   0.057   3.902   3.464  0.8831  0.1186 -0.3827
 1906HOH     H1 5739   0.143   3.862   3.457  0.6107 -0.3865 -1.1499
 1906HOH     H2 5740   0.014   3.880   3.381  0.3217  1.0899 -0.3806
 1907HOH      O 5741   4.031   0.679   3.425 -0.4407  0.4976  0.2724
 1907HOH     H1 5742   3.991   0.681   3.512 -0.1208 -0.3714  0.4652
 1907HOH     H2 5743   3.962   0.709   3.366 -0.8215  0.6287  0.7717
 1908HOH      O 5744   1.946   0.522   0.028 -0.1748  1.1886  0.1531
 1908HOH     H1 5745   1.918   0.438   0.064  0.1280  1.1367  0.2769
 1908HOH     H2 5746   1.969   0.502  -0.063  0.2771  1.0495  0.2933
 1909HOH      O 5747   1.265   3.244   0.810  0.4197  0.2021  0.6467
 1909HOH     H1 5748   1.340   3.282   0.764 -0.0300  1.1358  0.6520
 1909HOH     H2 5749   1.247   3.163   0.762  1.1481  0.1816  0.3759
 1910HOH      O 5750   1.926   4.122   0.146 -0.7436 -0.7083 -0.2934
 1910HOH     H1 5751   1.846   4.152   0.187  0.7389  0.4163  2.2545
 1910HOH     H2 5752   1.936   4.032   0.175 -0.6962 -0.5697  0.1325
 1911HOH      O 5753   0.817   4.026   0.633  0.5154 -0.8306 -0.7931
 1911HOH     H1 5754   0.909   4.013   0.654  0.1288 -1.8832  0.4776
 1911HOH     H2 5755   0.817   4.042   0.538  1.9947 -0.6095 -0.8064
 1912HOH      O 5756   1.348   1.710   2.053  0.4271  0.3068 -0.3205
 1912HOH     H1 5757   1.414   1.773   2.024  0.2967  0.1216 -1.0499
 1912HOH     H2 5758   1.388   1.624   2.039  0.3597  0.2054  0.0680
 1913HOH      O 5759   1.067   0.174   2.291 -0.0038 -0.0267 -0.4479
 1913HOH     H1 5760   1.003   0.112   2.256 -0.0300 -0.4288  0.2626
 1913HOH     H2 5761   1.117   0.202   2.215  1.0234 -2.0872 -0.6833
 1914HOH      O 5762   0.301   0.128   2.601  0.1143  0.1160 -0.0076
 1914HOH     H1 5763   0.305   0.052   2.543  0.4025 -0.5497  0.8476
 1914HOH     H2 5764   0.266   0.198   2.545 -0.1210 -0.6165 -0.8376
 1915HOH      O 5765   4.004   0.653   1.795 -0.3866 -0.2281  0.4099
 1915HOH     H1 5766   4.025   0.605   1.715  0.4616  0.2097  0.3520
 1915HOH     H2 5767   3.941   0.720   1.768  0.8616  0.7640 -0.1939
 1916HOH      O 5768   1.850   0.803   3.767  0.0835  0.2703 -0.4004
 1916HOH     H1 5769   1.901   0.883   3.776  0.4544  0.1914 -1.4718
 1916HOH     H2 5770   1.907   0.734   3.802 -0.0961  0.4107  0.1975
 1917HOH      O 5771   3.246   3.501   1.875  0.3661 -0.5215 -0.5341
 1917HOH     H1 5772   3.258   3.555   1.953  0.3172 -1.7282  0.3677
 1917HOH     H2 5773   3.244   3.564   1.802 -0.2770  0.7210  0.4741
 1918HOH      O 5774   3.989   0.467   3.847  0.0047 -0.0031 -0.3351
 1918HOH     H1 5775   4.035   0.531   3.902  1.4506 -0.1814 -1.2407
 1918HOH     H2 5776   4.044   0.389   3.851 -1.2594 -0.9394  0.0333
 1919HOH      O 5777   2.694   3.087   3.133 -0.1941 -0.0629  0.1168
 1919HOH     H1 5778   2.782   3.059   3.107  0.0223  0.2870  0.4567
 1919HOH     H2 5779   2.639   3.060   3.059  0.1004 -0.7774  0.1366
 1920HOH      O 5780   1.783   3.185   3.533  0.0682 -0.1099 -0.1119
 1920HOH     H1 5781   1.687   3.182   3.530  0.0119  0.2615  0.6997
 1920HOH     H2 5782   1.805   3.269   3.494  0.1342 -0.5412 -1.0553
 1921HOH      O 5783   3.622   3.000   0.137  0.1566 -0.0231  0.0258
 1921HOH     H1 5784   3.690   2.934   0.124 -0.0814 -0.1761 -0.4825
 1921HOH     H2 5785   3.583   3.012   0.051  0.0213  0.5976  0.1609
 1922HOH      O 5786   3.420   2.538   3.981  0.3051 -0.0927 -0.6663
 1922HOH     H1 5787   3.476   2.522   4.057 -0.4971  1.3800  0.3346
 1922HOH     H2 5788   3.461   2.611   3.935 -0.6591  1.0027  0.0756
 1923HOH      O 5789   1.433   0.989   3.589 -0.3009 -0.3502  0.3075
 1923HOH     H1 5790   1.514   1.033   3.614 -0.8216  0.7269  0.2132
 1923HOH     H2 5791   1.453   0.896   3.598  1.0322 -0.1407  0.0012
 1924HOH      O 5792   0.388   2.661   2.300 -0.5847 -0.0007  0.0649
 1924HOH     H1 5793   0.410   2.752   2.283 -1.0398 -0.0350 -0.7980
 1924HOH     H2 5794   0.302   2.649   2.259 -0.5114 -0.8284  0.1243
 1925HOH      O 5795   2.235   0.539   0.719  0.2321  0.5733  0.2838
 1925HOH     H1 5796   2.304   0.602   0.741  0.6454  0.6483 -1.0582
[truncated: 93,251 more chars]
