# Supplementary material for: Broadening the Scope of Binding Free Energy Calculations Using a Separated Topologies Approach
Source: J Chem Theory Comput. 2023 Jul 24;19(15):5058–76. doi: 10.1021/acs.jctc.3c00282 (PMC10413862; doi:10.1021/acs.jctc.3c00282)
Supplement: Supplementary file 2 — ct3c00282_si_002.zip [file ct3c00282_si_002.zip › SI_paper/BACE1/input/spirocycles/lig_16/complex.pdb]

CRYST1   85.882   85.882   85.882  90.00  90.00  90.00 P 1            
HETATM    1  C   ACE 1   1      52.662  21.263  47.779  0.00  0.00           C  
HETATM    2  O   ACE 1   1      51.926  21.085  46.860  0.00  0.00           O  
HETATM    3  CH3 ACE 1   1      53.373  20.135  48.380  0.00  0.00           C  
HETATM    4 HH31 ACE 1   1      53.343  19.262  47.729  0.00  0.00           H  
HETATM    5 HH32 ACE 1   1      54.415  20.455  48.370  0.00  0.00           H  
HETATM    6 HH33 ACE 1   1      52.952  19.997  49.376  0.00  0.00           H  
ATOM      7  N   THR 1   2      52.984  22.488  48.271  0.00  0.00           N  
ATOM      8  CA  THR 1   2      52.230  23.726  47.886  0.00  0.00           C  
ATOM      9  C   THR 1   2      53.306  24.902  47.615  0.00  0.00           C  
ATOM     10  O   THR 1   2      52.992  25.879  46.884  0.00  0.00           O  
ATOM     11  CB  THR 1   2      51.139  24.154  48.864  0.00  0.00           C  
ATOM     12  OG1 THR 1   2      51.585  24.273  50.224  0.00  0.00           O  
ATOM     13  CG2 THR 1   2      49.843  23.288  48.847  0.00  0.00           C  
ATOM     14  H   THR 1   2      53.485  22.457  49.147  0.00  0.00           H  
ATOM     15  HA  THR 1   2      51.794  23.468  46.922  0.00  0.00           H  
ATOM     16  HB  THR 1   2      50.757  25.109  48.504  0.00  0.00           H  
ATOM     17  HG1 THR 1   2      51.244  23.453  50.589  0.00  0.00           H  
ATOM     18 HG21 THR 1   2      49.064  23.663  49.510  0.00  0.00           H  
ATOM     19 HG22 THR 1   2      49.324  23.438  47.901  0.00  0.00           H  
ATOM     20 HG23 THR 1   2      49.912  22.211  49.003  0.00  0.00           H  
ATOM     21  N   THR 1   3      54.538  24.737  47.989  0.00  0.00           N  
ATOM     22  CA  THR 1   3      55.693  25.267  47.214  0.00  0.00           C  
ATOM     23  C   THR 1   3      56.067  24.267  46.222  0.00  0.00           C  
ATOM     24  O   THR 1   3      56.213  23.083  46.577  0.00  0.00           O  
ATOM     25  CB  THR 1   3      56.831  25.649  48.177  0.00  0.00           C  
ATOM     26  OG1 THR 1   3      56.426  26.604  49.139  0.00  0.00           O  
ATOM     27  CG2 THR 1   3      57.868  26.428  47.392  0.00  0.00           C  
ATOM     28  H   THR 1   3      54.697  23.849  48.445  0.00  0.00           H  
ATOM     29  HA  THR 1   3      55.339  26.195  46.766  0.00  0.00           H  
ATOM     30  HB  THR 1   3      57.158  24.715  48.634  0.00  0.00           H  
ATOM     31  HG1 THR 1   3      55.612  26.266  49.519  0.00  0.00           H  
ATOM     32 HG21 THR 1   3      58.386  25.818  46.652  0.00  0.00           H  
ATOM     33 HG22 THR 1   3      57.516  27.250  46.769  0.00  0.00           H  
ATOM     34 HG23 THR 1   3      58.610  26.877  48.054  0.00  0.00           H  
ATOM     35  N   GLY 1   4      56.473  24.639  45.049  0.00  0.00           N  
ATOM     36  CA  GLY 1   4      57.174  23.920  44.096  0.00  0.00           C  
ATOM     37  C   GLY 1   4      57.040  24.592  42.709  0.00  0.00           C  
ATOM     38  O   GLY 1   4      57.478  25.726  42.525  0.00  0.00           O  
ATOM     39  H   GLY 1   4      56.478  25.631  44.859  0.00  0.00           H  
ATOM     40  HA2 GLY 1   4      58.151  23.524  44.369  0.00  0.00           H  
ATOM     41  HA3 GLY 1   4      56.560  23.026  43.985  0.00  0.00           H  
ATOM     42  N   SER 1   5      56.572  23.781  41.711  0.00  0.00           N  
ATOM     43  CA  SER 1   5      56.535  24.120  40.284  0.00  0.00           C  
ATOM     44  C   SER 1   5      55.103  24.016  39.717  0.00  0.00           C  
ATOM     45  O   SER 1   5      54.420  23.022  39.870  0.00  0.00           O  
ATOM     46  CB  SER 1   5      57.522  23.252  39.535  0.00  0.00           C  
ATOM     47  OG  SER 1   5      57.407  23.378  38.203  0.00  0.00           O  
ATOM     48  H   SER 1   5      56.126  22.899  41.922  0.00  0.00           H  
ATOM     49  HA  SER 1   5      56.908  25.142  40.210  0.00  0.00           H  
ATOM     50  HB2 SER 1   5      58.500  23.589  39.881  0.00  0.00           H  
ATOM     51  HB3 SER 1   5      57.317  22.220  39.818  0.00  0.00           H  
ATOM     52  HG  SER 1   5      57.496  24.302  37.957  0.00  0.00           H  
ATOM     53  N   PHE 1   6      54.686  25.081  39.017  0.00  0.00           N  
ATOM     54  CA  PHE 1   6      53.412  25.159  38.332  0.00  0.00           C  
ATOM     55  C   PHE 1   6      53.551  25.624  36.859  0.00  0.00           C  
ATOM     56  O   PHE 1   6      53.319  26.762  36.498  0.00  0.00           O  
ATOM     57  CB  PHE 1   6      52.467  26.074  39.126  0.00  0.00           C  
ATOM     58  CG  PHE 1   6      52.264  25.556  40.571  0.00  0.00           C  
ATOM     59  CD1 PHE 1   6      53.185  25.959  41.568  0.00  0.00           C  
ATOM     60  CD2 PHE 1   6      51.329  24.513  40.824  0.00  0.00           C  
ATOM     61  CE1 PHE 1   6      52.986  25.481  42.854  0.00  0.00           C  
ATOM     62  CE2 PHE 1   6      51.307  23.945  42.116  0.00  0.00           C  
ATOM     63  CZ  PHE 1   6      52.044  24.511  43.083  0.00  0.00           C  
ATOM     64  H   PHE 1   6      55.316  25.870  39.057  0.00  0.00           H  
ATOM     65  HA  PHE 1   6      52.944  24.182  38.210  0.00  0.00           H  
ATOM     66  HB2 PHE 1   6      52.893  27.077  39.127  0.00  0.00           H  
ATOM     67  HB3 PHE 1   6      51.505  26.158  38.620  0.00  0.00           H  
ATOM     68  HD1 PHE 1   6      54.018  26.606  41.337  0.00  0.00           H  
ATOM     69  HD2 PHE 1   6      50.640  24.127  40.087  0.00  0.00           H  
ATOM     70  HE1 PHE 1   6      53.601  25.741  43.703  0.00  0.00           H  
ATOM     71  HE2 PHE 1   6      50.551  23.192  42.286  0.00  0.00           H  
ATOM     72  HZ  PHE 1   6      51.916  24.227  44.118  0.00  0.00           H  
ATOM     73  N   VAL 1   7      53.972  24.693  36.008  0.00  0.00           N  
ATOM     74  CA  VAL 1   7      54.359  24.973  34.647  0.00  0.00           C  
ATOM     75  C   VAL 1   7      53.240  25.675  33.772  0.00  0.00           C  
ATOM     76  O   VAL 1   7      53.442  26.600  32.945  0.00  0.00           O  
ATOM     77  CB  VAL 1   7      55.071  23.762  33.958  0.00  0.00           C  
ATOM     78  CG1 VAL 1   7      54.102  22.659  33.670  0.00  0.00           C  
ATOM     79  CG2 VAL 1   7      55.685  24.343  32.651  0.00  0.00           C  
ATOM     80  H   VAL 1   7      54.169  23.769  36.365  0.00  0.00           H  
ATOM     81  HA  VAL 1   7      55.227  25.631  34.691  0.00  0.00           H  
ATOM     82  HB  VAL 1   7      55.886  23.383  34.575  0.00  0.00           H  
ATOM     83 HG11 VAL 1   7      54.603  21.852  33.134  0.00  0.00           H  
ATOM     84 HG12 VAL 1   7      53.679  22.358  34.628  0.00  0.00           H  
ATOM     85 HG13 VAL 1   7      53.344  23.085  33.013  0.00  0.00           H  
ATOM     86 HG21 VAL 1   7      56.536  25.008  32.799  0.00  0.00           H  
ATOM     87 HG22 VAL 1   7      56.002  23.528  32.000  0.00  0.00           H  
ATOM     88 HG23 VAL 1   7      54.895  24.816  32.066  0.00  0.00           H  
ATOM     89  N   GLU 1   8      52.012  25.201  33.950  0.00  0.00           N  
ATOM     90  CA  GLU 1   8      50.827  25.809  33.258  0.00  0.00           C  
ATOM     91  C   GLU 1   8      50.484  27.175  33.796  0.00  0.00           C  
ATOM     92  O   GLU 1   8      49.829  27.904  33.116  0.00  0.00           O  
ATOM     93  CB  GLU 1   8      49.628  24.722  33.336  0.00  0.00           C  
ATOM     94  CG  GLU 1   8      50.012  23.316  32.829  0.00  0.00           C  
ATOM     95  CD  GLU 1   8      50.678  23.336  31.397  0.00  0.00           C  
ATOM     96  OE1 GLU 1   8      51.458  22.488  30.964  0.00  0.00           O  
ATOM     97  OE2 GLU 1   8      50.480  24.336  30.657  0.00  0.00           O  
ATOM     98  H   GLU 1   8      51.891  24.556  34.718  0.00  0.00           H  
ATOM     99  HA  GLU 1   8      50.987  25.899  32.184  0.00  0.00           H  
ATOM    100  HB2 GLU 1   8      49.404  24.680  34.402  0.00  0.00           H  
ATOM    101  HB3 GLU 1   8      48.862  25.172  32.704  0.00  0.00           H  
ATOM    102  HG2 GLU 1   8      50.712  22.923  33.566  0.00  0.00           H  
ATOM    103  HG3 GLU 1   8      49.187  22.617  32.689  0.00  0.00           H  
ATOM    104  N   MET 1   9      50.893  27.525  34.949  0.00  0.00           N  
ATOM    105  CA  MET 1   9      50.500  28.796  35.728  0.00  0.00           C  
ATOM    106  C   MET 1   9      51.590  29.910  35.762  0.00  0.00           C  
ATOM    107  O   MET 1   9      51.270  31.076  35.838  0.00  0.00           O  
ATOM    108  CB  MET 1   9      49.883  28.493  37.046  0.00  0.00           C  
ATOM    109  CG  MET 1   9      48.529  27.827  36.916  0.00  0.00           C  
ATOM    110  SD  MET 1   9      47.805  27.661  38.577  0.00  0.00           S  
ATOM    111  CE  MET 1   9      48.871  26.235  39.116  0.00  0.00           C  
ATOM    112  H   MET 1   9      51.467  26.887  35.481  0.00  0.00           H  
ATOM    113  HA  MET 1   9      49.675  29.260  35.187  0.00  0.00           H  
ATOM    114  HB2 MET 1   9      50.634  27.849  37.504  0.00  0.00           H  
ATOM    115  HB3 MET 1   9      49.761  29.429  37.591  0.00  0.00           H  
ATOM    116  HG2 MET 1   9      47.835  28.182  36.154  0.00  0.00           H  
ATOM    117  HG3 MET 1   9      48.792  26.866  36.474  0.00  0.00           H  
ATOM    118  HE1 MET 1   9      49.279  25.666  38.280  0.00  0.00           H  
ATOM    119  HE2 MET 1   9      49.573  26.719  39.794  0.00  0.00           H  
ATOM    120  HE3 MET 1   9      48.275  25.544  39.712  0.00  0.00           H  
ATOM    121  N   VAL 1  10      52.916  29.539  35.714  0.00  0.00           N  
ATOM    122  CA  VAL 1  10      54.067  30.484  35.465  0.00  0.00           C  
ATOM    123  C   VAL 1  10      53.693  31.076  34.087  0.00  0.00           C  
ATOM    124  O   VAL 1  10      53.162  30.406  33.198  0.00  0.00           O  
ATOM    125  CB  VAL 1  10      55.386  29.659  35.468  0.00  0.00           C  
ATOM    126  CG1 VAL 1  10      56.520  30.431  34.841  0.00  0.00           C  
ATOM    127  CG2 VAL 1  10      55.751  29.312  36.921  0.00  0.00           C  
ATOM    128  H   VAL 1  10      53.086  28.544  35.718  0.00  0.00           H  
ATOM    129  HA  VAL 1  10      54.113  31.182  36.301  0.00  0.00           H  
ATOM    130  HB  VAL 1  10      55.291  28.737  34.895  0.00  0.00           H  
ATOM    131 HG11 VAL 1  10      57.501  29.996  35.036  0.00  0.00           H  
ATOM    132 HG12 VAL 1  10      56.449  30.599  33.766  0.00  0.00           H  
ATOM    133 HG13 VAL 1  10      56.571  31.411  35.317  0.00  0.00           H  
ATOM    134 HG21 VAL 1  10      56.588  28.618  36.853  0.00  0.00           H  
ATOM    135 HG22 VAL 1  10      56.048  30.249  37.393  0.00  0.00           H  
ATOM    136 HG23 VAL 1  10      54.975  28.681  37.354  0.00  0.00           H  
ATOM    137  N   ASP 1  11      54.056  32.341  33.821  0.00  0.00           N  
ATOM    138  CA  ASP 1  11      53.799  33.048  32.522  0.00  0.00           C  
ATOM    139  C   ASP 1  11      52.235  33.099  32.120  0.00  0.00           C  
ATOM    140  O   ASP 1  11      51.919  33.352  30.942  0.00  0.00           O  
ATOM    141  CB  ASP 1  11      54.772  32.327  31.459  0.00  0.00           C  
ATOM    142  CG  ASP 1  11      55.154  33.232  30.193  0.00  0.00           C  
ATOM    143  OD1 ASP 1  11      54.934  34.418  30.323  0.00  0.00           O  
ATOM    144  OD2 ASP 1  11      55.924  32.866  29.318  0.00  0.00           O  
ATOM    145  H   ASP 1  11      54.636  32.713  34.559  0.00  0.00           H  
ATOM    146  HA  ASP 1  11      53.941  34.124  32.626  0.00  0.00           H  
ATOM    147  HB2 ASP 1  11      55.725  32.038  31.903  0.00  0.00           H  
ATOM    148  HB3 ASP 1  11      54.305  31.414  31.091  0.00  0.00           H  
ATOM    149  N   ASN 1  12      51.332  32.841  33.061  0.00  0.00           N  
ATOM    150  CA  ASN 1  12      49.827  32.797  32.737  0.00  0.00           C  
ATOM    151  C   ASN 1  12      49.122  34.133  32.615  0.00  0.00           C  
ATOM    152  O   ASN 1  12      48.028  34.135  32.035  0.00  0.00           O  
ATOM    153  CB  ASN 1  12      49.069  31.703  33.575  0.00  0.00           C  
ATOM    154  CG  ASN 1  12      48.638  32.181  34.959  0.00  0.00           C  
ATOM    155  OD1 ASN 1  12      49.230  33.141  35.461  0.00  0.00           O  
ATOM    156  ND2 ASN 1  12      47.674  31.530  35.506  0.00  0.00           N  
ATOM    157  H   ASN 1  12      51.722  32.812  33.992  0.00  0.00           H  
ATOM    158  HA  ASN 1  12      49.769  32.438  31.709  0.00  0.00           H  
ATOM    159  HB2 ASN 1  12      48.120  31.573  33.055  0.00  0.00           H  
ATOM    160  HB3 ASN 1  12      49.734  30.846  33.681  0.00  0.00           H  
ATOM    161 HD21 ASN 1  12      47.443  31.659  36.481  0.00  0.00           H  
ATOM    162 HD22 ASN 1  12      47.118  30.910  34.935  0.00  0.00           H  
ATOM    163  N   LEU 1  13      49.736  35.217  33.184  0.00  0.00           N  
ATOM    164  CA  LEU 1  13      49.232  36.562  32.926  0.00  0.00           C  
ATOM    165  C   LEU 1  13      49.844  37.270  31.749  0.00  0.00           C  
ATOM    166  O   LEU 1  13      50.962  37.026  31.283  0.00  0.00           O  
ATOM    167  CB  LEU 1  13      49.297  37.428  34.219  0.00  0.00           C  
ATOM    168  CG  LEU 1  13      48.800  36.888  35.508  0.00  0.00           C  
ATOM    169  CD1 LEU 1  13      48.763  38.046  36.481  0.00  0.00           C  
ATOM    170  CD2 LEU 1  13      47.413  36.352  35.295  0.00  0.00           C  
ATOM    171  H   LEU 1  13      50.693  35.092  33.482  0.00  0.00           H  
ATOM    172  HA  LEU 1  13      48.156  36.509  32.757  0.00  0.00           H  
ATOM    173  HB2 LEU 1  13      50.280  37.894  34.291  0.00  0.00           H  
ATOM    174  HB3 LEU 1  13      48.698  38.271  33.875  0.00  0.00           H  
ATOM    175  HG  LEU 1  13      49.477  36.094  35.823  0.00  0.00           H  
ATOM    176 HD11 LEU 1  13      48.759  37.636  37.491  0.00  0.00           H  
ATOM    177 HD12 LEU 1  13      49.619  38.720  36.439  0.00  0.00           H  
ATOM    178 HD13 LEU 1  13      47.893  38.657  36.239  0.00  0.00           H  
ATOM    179 HD21 LEU 1  13      46.754  36.209  36.152  0.00  0.00           H  
ATOM    180 HD22 LEU 1  13      46.911  36.988  34.566  0.00  0.00           H  
ATOM    181 HD23 LEU 1  13      47.505  35.426  34.727  0.00  0.00           H  
ATOM    182  N   ARG 1  14      49.086  38.186  31.114  0.00  0.00           N  
ATOM    183  CA  ARG 1  14      49.526  39.161  30.005  0.00  0.00           C  
ATOM    184  C   ARG 1  14      48.809  40.454  30.205  0.00  0.00           C  
ATOM    185  O   ARG 1  14      47.941  40.486  31.077  0.00  0.00           O  
ATOM    186  CB  ARG 1  14      49.062  38.629  28.699  0.00  0.00           C  
ATOM    187  CG  ARG 1  14      49.837  37.421  28.177  0.00  0.00           C  
ATOM    188  CD  ARG 1  14      51.292  37.866  27.819  0.00  0.00           C  
ATOM    189  NE  ARG 1  14      52.157  36.717  27.399  0.00  0.00           N  
ATOM    190  CZ  ARG 1  14      52.916  36.050  28.273  0.00  0.00           C  
ATOM    191  NH1 ARG 1  14      53.740  35.114  27.875  0.00  0.00           N  
ATOM    192  NH2 ARG 1  14      52.942  36.233  29.582  0.00  0.00           N  
ATOM    193  H   ARG 1  14      48.169  38.366  31.496  0.00  0.00           H  
ATOM    194  HA  ARG 1  14      50.611  39.228  30.080  0.00  0.00           H  
ATOM    195  HB2 ARG 1  14      48.031  38.353  28.919  0.00  0.00           H  
ATOM    196  HB3 ARG 1  14      49.099  39.479  28.017  0.00  0.00           H  
ATOM    197  HG2 ARG 1  14      49.973  36.675  28.960  0.00  0.00           H  
ATOM    198  HG3 ARG 1  14      49.326  36.980  27.322  0.00  0.00           H  
ATOM    199  HD2 ARG 1  14      51.232  38.553  26.975  0.00  0.00           H  
ATOM    200  HD3 ARG 1  14      51.770  38.484  28.579  0.00  0.00           H  
ATOM    201  HE  ARG 1  14      52.312  36.616  26.406  0.00  0.00           H  
ATOM    202 HH11 ARG 1  14      54.291  34.739  28.634  0.00  0.00           H  
ATOM    203 HH12 ARG 1  14      53.922  34.954  26.895  0.00  0.00           H  
ATOM    204 HH21 ARG 1  14      53.470  35.490  30.017  0.00  0.00           H  
ATOM    205 HH22 ARG 1  14      52.231  36.763  30.067  0.00  0.00           H  
ATOM    206  N   GLY 1  15      49.182  41.568  29.478  0.00  0.00           N  
ATOM    207  CA  GLY 1  15      48.454  42.807  29.561  0.00  0.00           C  
ATOM    208  C   GLY 1  15      49.167  44.043  28.863  0.00  0.00           C  
ATOM    209  O   GLY 1  15      50.076  43.789  28.119  0.00  0.00           O  
ATOM    210  H   GLY 1  15      49.970  41.580  28.846  0.00  0.00           H  
ATOM    211  HA2 GLY 1  15      47.428  42.776  29.192  0.00  0.00           H  
ATOM    212  HA3 GLY 1  15      48.408  43.038  30.625  0.00  0.00           H  
ATOM    213  N   LYS 1  16      48.695  45.251  29.141  0.00  0.00           N  
ATOM    214  CA  LYS 1  16      49.248  46.517  28.694  0.00  0.00           C  
ATOM    215  C   LYS 1  16      49.536  47.552  29.798  0.00  0.00           C  
ATOM    216  O   LYS 1  16      48.752  47.721  30.772  0.00  0.00           O  
ATOM    217  CB  LYS 1  16      48.274  47.147  27.557  0.00  0.00           C  
ATOM    218  CG  LYS 1  16      48.016  46.265  26.320  0.00  0.00           C  
ATOM    219  CD  LYS 1  16      46.907  46.826  25.394  0.00  0.00           C  
ATOM    220  CE  LYS 1  16      46.894  45.656  24.281  0.00  0.00           C  
ATOM    221  NZ  LYS 1  16      45.919  45.883  23.271  0.00  0.00           N  
ATOM    222  H   LYS 1  16      47.865  45.319  29.714  0.00  0.00           H  
ATOM    223  HA  LYS 1  16      50.270  46.335  28.359  0.00  0.00           H  
ATOM    224  HB2 LYS 1  16      47.284  47.422  27.922  0.00  0.00           H  
ATOM    225  HB3 LYS 1  16      48.629  48.140  27.281  0.00  0.00           H  
ATOM    226  HG2 LYS 1  16      48.957  46.085  25.799  0.00  0.00           H  
ATOM    227  HG3 LYS 1  16      47.599  45.365  26.771  0.00  0.00           H  
ATOM    228  HD2 LYS 1  16      45.915  46.799  25.846  0.00  0.00           H  
ATOM    229  HD3 LYS 1  16      47.146  47.765  24.895  0.00  0.00           H  
ATOM    230  HE2 LYS 1  16      47.897  45.616  23.857  0.00  0.00           H  
ATOM    231  HE3 LYS 1  16      46.819  44.688  24.778  0.00  0.00           H  
ATOM    232  HZ1 LYS 1  16      45.861  45.102  22.633  0.00  0.00           H  
ATOM    233  HZ2 LYS 1  16      44.999  46.055  23.649  0.00  0.00           H  
ATOM    234  HZ3 LYS 1  16      46.192  46.694  22.735  0.00  0.00           H  
ATOM    235  N   SER 1  17      50.588  48.290  29.641  0.00  0.00           N  
ATOM    236  CA  SER 1  17      51.077  49.376  30.443  0.00  0.00           C  
ATOM    237  C   SER 1  17      49.909  50.414  30.539  0.00  0.00           C  
ATOM    238  O   SER 1  17      49.345  50.763  29.468  0.00  0.00           O  
ATOM    239  CB  SER 1  17      52.274  49.917  29.807  0.00  0.00           C  
ATOM    240  OG  SER 1  17      52.751  51.050  30.492  0.00  0.00           O  
ATOM    241  H   SER 1  17      51.095  48.234  28.769  0.00  0.00           H  
ATOM    242  HA  SER 1  17      51.394  49.045  31.431  0.00  0.00           H  
ATOM    243  HB2 SER 1  17      52.990  49.100  29.894  0.00  0.00           H  
ATOM    244  HB3 SER 1  17      51.980  50.102  28.774  0.00  0.00           H  
ATOM    245  HG  SER 1  17      53.288  51.437  29.797  0.00  0.00           H  
ATOM    246  N   GLY 1  18      49.559  50.847  31.726  0.00  0.00           N  
ATOM    247  CA  GLY 1  18      48.454  51.744  31.955  0.00  0.00           C  
ATOM    248  C   GLY 1  18      47.020  51.250  31.812  0.00  0.00           C  
ATOM    249  O   GLY 1  18      46.147  52.058  31.769  0.00  0.00           O  
ATOM    250  H   GLY 1  18      50.274  50.751  32.432  0.00  0.00           H  
ATOM    251  HA2 GLY 1  18      48.508  52.044  33.002  0.00  0.00           H  
ATOM    252  HA3 GLY 1  18      48.653  52.670  31.416  0.00  0.00           H  
ATOM    253  N   GLN 1  19      46.751  49.969  31.526  0.00  0.00           N  
ATOM    254  CA  GLN 1  19      45.459  49.298  31.040  0.00  0.00           C  
ATOM    255  C   GLN 1  19      45.207  47.909  31.612  0.00  0.00           C  
ATOM    256  O   GLN 1  19      44.261  47.199  31.241  0.00  0.00           O  
ATOM    257  CB  GLN 1  19      45.415  49.222  29.597  0.00  0.00           C  
ATOM    258  CG  GLN 1  19      45.552  50.595  28.887  0.00  0.00           C  
ATOM    259  CD  GLN 1  19      44.879  50.543  27.500  0.00  0.00           C  
ATOM    260  OE1 GLN 1  19      44.646  49.433  26.911  0.00  0.00           O  
ATOM    261  NE2 GLN 1  19      44.686  51.671  26.830  0.00  0.00           N  
ATOM    262  H   GLN 1  19      47.545  49.349  31.595  0.00  0.00           H  
ATOM    263  HA  GLN 1  19      44.562  49.844  31.329  0.00  0.00           H  
ATOM    264  HB2 GLN 1  19      46.253  48.565  29.367  0.00  0.00           H  
ATOM    265  HB3 GLN 1  19      44.491  48.729  29.295  0.00  0.00           H  
ATOM    266  HG2 GLN 1  19      45.044  51.346  29.491  0.00  0.00           H  
ATOM    267  HG3 GLN 1  19      46.619  50.811  28.840  0.00  0.00           H  
ATOM    268 HE21 GLN 1  19      44.192  51.589  25.953  0.00  0.00           H  
ATOM    269 HE22 GLN 1  19      45.072  52.520  27.220  0.00  0.00           H  
ATOM    270  N   GLY 1  20      45.966  47.520  32.613  0.00  0.00           N  
ATOM    271  CA  GLY 1  20      45.547  46.419  33.472  0.00  0.00           C  
ATOM    272  C   GLY 1  20      46.164  45.057  32.975  0.00  0.00           C  
ATOM    273  O   GLY 1  20      46.758  45.020  31.833  0.00  0.00           O  
ATOM    274  H   GLY 1  20      46.691  48.157  32.911  0.00  0.00           H  
ATOM    275  HA2 GLY 1  20      45.978  46.510  34.469  0.00  0.00           H  
ATOM    276  HA3 GLY 1  20      44.473  46.272  33.583  0.00  0.00           H  
ATOM    277  N   TYR 1  21      46.140  43.958  33.691  0.00  0.00           N  
ATOM    278  CA  TYR 1  21      46.711  42.642  33.378  0.00  0.00           C  
ATOM    279  C   TYR 1  21      45.521  41.558  33.381  0.00  0.00           C  
ATOM    280  O   TYR 1  21      44.660  41.546  34.279  0.00  0.00           O  
ATOM    281  CB  TYR 1  21      47.866  42.326  34.414  0.00  0.00           C  
ATOM    282  CG  TYR 1  21      49.118  43.108  34.293  0.00  0.00           C  
ATOM    283  CD1 TYR 1  21      49.180  44.404  34.743  0.00  0.00           C  
ATOM    284  CD2 TYR 1  21      50.186  42.462  33.645  0.00  0.00           C  
ATOM    285  CE1 TYR 1  21      50.494  44.992  34.899  0.00  0.00           C  
ATOM    286  CE2 TYR 1  21      51.471  43.098  33.787  0.00  0.00           C  
ATOM    287  CZ  TYR 1  21      51.565  44.269  34.506  0.00  0.00           C  
ATOM    288  OH  TYR 1  21      52.832  44.861  34.610  0.00  0.00           O  
ATOM    289  H   TYR 1  21      45.690  44.070  34.589  0.00  0.00           H  
ATOM    290  HA  TYR 1  21      47.286  42.683  32.453  0.00  0.00           H  
ATOM    291  HB2 TYR 1  21      47.518  42.554  35.421  0.00  0.00           H  
ATOM    292  HB3 TYR 1  21      48.115  41.270  34.306  0.00  0.00           H  
ATOM    293  HD1 TYR 1  21      48.270  44.902  35.044  0.00  0.00           H  
ATOM    294  HD2 TYR 1  21      50.067  41.467  33.241  0.00  0.00           H  
ATOM    295  HE1 TYR 1  21      50.568  45.945  35.401  0.00  0.00           H  
ATOM    296  HE2 TYR 1  21      52.301  42.683  33.234  0.00  0.00           H  
ATOM    297  HH  TYR 1  21      52.693  45.634  35.162  0.00  0.00           H  
ATOM    298  N   TYR 1  22      45.550  40.655  32.369  0.00  0.00           N  
ATOM    299  CA  TYR 1  22      44.515  39.662  32.258  0.00  0.00           C  
ATOM    300  C   TYR 1  22      44.958  38.247  32.358  0.00  0.00           C  
ATOM    301  O   TYR 1  22      46.003  37.826  31.827  0.00  0.00           O  
ATOM    302  CB  TYR 1  22      43.664  39.856  30.906  0.00  0.00           C  
ATOM    303  CG  TYR 1  22      44.401  39.522  29.609  0.00  0.00           C  
ATOM    304  CD1 TYR 1  22      44.330  38.282  29.016  0.00  0.00           C  
ATOM    305  CD2 TYR 1  22      45.280  40.491  29.029  0.00  0.00           C  
ATOM    306  CE1 TYR 1  22      45.005  37.985  27.869  0.00  0.00           C  
ATOM    307  CE2 TYR 1  22      46.213  40.091  28.011  0.00  0.00           C  
ATOM    308  CZ  TYR 1  22      45.958  38.869  27.334  0.00  0.00           C  
ATOM    309  OH  TYR 1  22      46.690  38.539  26.213  0.00  0.00           O  
ATOM    310  H   TYR 1  22      46.313  40.693  31.708  0.00  0.00           H  
ATOM    311  HA  TYR 1  22      43.771  39.784  33.045  0.00  0.00           H  
ATOM    312  HB2 TYR 1  22      42.711  39.333  30.984  0.00  0.00           H  
ATOM    313  HB3 TYR 1  22      43.458  40.925  30.845  0.00  0.00           H  
ATOM    314  HD1 TYR 1  22      43.733  37.504  29.468  0.00  0.00           H  
ATOM    315  HD2 TYR 1  22      45.287  41.475  29.475  0.00  0.00           H  
ATOM    316  HE1 TYR 1  22      44.811  37.034  27.394  0.00  0.00           H  
ATOM    317  HE2 TYR 1  22      46.978  40.771  27.667  0.00  0.00           H  
ATOM    318  HH  TYR 1  22      46.627  37.607  25.993  0.00  0.00           H  
ATOM    319  N   VAL 1  23      44.091  37.447  33.089  0.00  0.00           N  
ATOM    320  CA  VAL 1  23      44.012  35.975  32.901  0.00  0.00           C  
ATOM    321  C   VAL 1  23      42.900  35.598  31.859  0.00  0.00           C  
ATOM    322  O   VAL 1  23      41.924  36.218  31.691  0.00  0.00           O  
ATOM    323  CB  VAL 1  23      43.735  35.312  34.252  0.00  0.00           C  
ATOM    324  CG1 VAL 1  23      42.312  35.523  34.693  0.00  0.00           C  
ATOM    325  CG2 VAL 1  23      44.087  33.812  34.225  0.00  0.00           C  
ATOM    326  H   VAL 1  23      43.294  37.970  33.424  0.00  0.00           H  
ATOM    327  HA  VAL 1  23      44.986  35.613  32.572  0.00  0.00           H  
ATOM    328  HB  VAL 1  23      44.402  35.838  34.935  0.00  0.00           H  
ATOM    329 HG11 VAL 1  23      41.610  35.065  33.997  0.00  0.00           H  
ATOM    330 HG12 VAL 1  23      42.178  35.022  35.651  0.00  0.00           H  
ATOM    331 HG13 VAL 1  23      42.223  36.609  34.735  0.00  0.00           H  
ATOM    332 HG21 VAL 1  23      45.027  33.580  33.724  0.00  0.00           H  
ATOM    333 HG22 VAL 1  23      44.052  33.347  35.210  0.00  0.00           H  
ATOM    334 HG23 VAL 1  23      43.294  33.381  33.613  0.00  0.00           H  
ATOM    335  N   GLU 1  24      43.167  34.535  31.092  0.00  0.00           N  
ATOM    336  CA  GLU 1  24      42.161  33.836  30.296  0.00  0.00           C  
ATOM    337  C   GLU 1  24      41.289  32.932  31.152  0.00  0.00           C  
ATOM    338  O   GLU 1  24      41.736  32.025  31.866  0.00  0.00           O  
ATOM    339  CB  GLU 1  24      42.797  33.056  29.092  0.00  0.00           C  
ATOM    340  CG  GLU 1  24      41.761  32.350  28.226  0.00  0.00           C  
ATOM    341  CD  GLU 1  24      42.419  31.655  27.028  0.00  0.00           C  
ATOM    342  OE1 GLU 1  24      42.586  32.279  25.922  0.00  0.00           O  
ATOM    343  OE2 GLU 1  24      42.928  30.522  27.202  0.00  0.00           O  
ATOM    344  H   GLU 1  24      43.957  33.924  31.242  0.00  0.00           H  
ATOM    345  HA  GLU 1  24      41.476  34.595  29.919  0.00  0.00           H  
ATOM    346  HB2 GLU 1  24      43.146  33.859  28.443  0.00  0.00           H  
ATOM    347  HB3 GLU 1  24      43.550  32.374  29.489  0.00  0.00           H  
ATOM    348  HG2 GLU 1  24      41.296  31.609  28.878  0.00  0.00           H  
ATOM    349  HG3 GLU 1  24      41.019  33.009  27.775  0.00  0.00           H  
ATOM    350  N   MET 1  25      39.949  33.150  31.068  0.00  0.00           N  
ATOM    351  CA  MET 1  25      38.911  32.255  31.591  0.00  0.00           C  
ATOM    352  C   MET 1  25      37.967  31.643  30.435  0.00  0.00           C  
ATOM    353  O   MET 1  25      37.664  32.376  29.459  0.00  0.00           O  
ATOM    354  CB  MET 1  25      37.985  32.991  32.528  0.00  0.00           C  
ATOM    355  CG  MET 1  25      38.852  33.720  33.627  0.00  0.00           C  
ATOM    356  SD  MET 1  25      37.993  34.361  35.089  0.00  0.00           S  
ATOM    357  CE  MET 1  25      37.187  32.947  35.942  0.00  0.00           C  
ATOM    358  H   MET 1  25      39.633  33.904  30.475  0.00  0.00           H  
ATOM    359  HA  MET 1  25      39.310  31.359  32.066  0.00  0.00           H  
ATOM    360  HB2 MET 1  25      37.358  33.705  31.994  0.00  0.00           H  
ATOM    361  HB3 MET 1  25      37.356  32.215  32.963  0.00  0.00           H  
ATOM    362  HG2 MET 1  25      39.661  33.061  33.943  0.00  0.00           H  
ATOM    363  HG3 MET 1  25      39.362  34.613  33.266  0.00  0.00           H  
ATOM    364  HE1 MET 1  25      36.641  32.414  35.163  0.00  0.00           H  
ATOM    365  HE2 MET 1  25      37.881  32.244  36.403  0.00  0.00           H  
ATOM    366  HE3 MET 1  25      36.561  33.460  36.673  0.00  0.00           H  
ATOM    367  N   THR 1  26      37.372  30.518  30.754  0.00  0.00           N  
ATOM    368  CA  THR 1  26      36.249  29.952  29.982  0.00  0.00           C  
ATOM    369  C   THR 1  26      34.972  29.739  30.796  0.00  0.00           C  
ATOM    370  O   THR 1  26      35.042  29.115  31.879  0.00  0.00           O  
ATOM    371  CB  THR 1  26      36.634  28.734  29.164  0.00  0.00           C  
ATOM    372  OG1 THR 1  26      37.324  27.822  30.023  0.00  0.00           O  
ATOM    373  CG2 THR 1  26      37.488  28.972  27.937  0.00  0.00           C  
ATOM    374  H   THR 1  26      37.787  30.022  31.530  0.00  0.00           H  
ATOM    375  HA  THR 1  26      35.885  30.741  29.323  0.00  0.00           H  
ATOM    376  HB  THR 1  26      35.734  28.255  28.780  0.00  0.00           H  
ATOM    377  HG1 THR 1  26      36.782  27.565  30.773  0.00  0.00           H  
ATOM    378 HG21 THR 1  26      36.991  29.725  27.326  0.00  0.00           H  
ATOM    379 HG22 THR 1  26      38.483  29.373  28.132  0.00  0.00           H  
ATOM    380 HG23 THR 1  26      37.570  28.008  27.435  0.00  0.00           H  
ATOM    381  N   VAL 1  27      33.839  30.207  30.185  0.00  0.00           N  
ATOM    382  CA  VAL 1  27      32.536  30.207  30.805  0.00  0.00           C  
ATOM    383  C   VAL 1  27      31.532  29.365  30.010  0.00  0.00           C  
ATOM    384  O   VAL 1  27      31.275  29.569  28.813  0.00  0.00           O  
ATOM    385  CB  VAL 1  27      32.063  31.686  30.960  0.00  0.00           C  
ATOM    386  CG1 VAL 1  27      30.685  31.867  31.680  0.00  0.00           C  
ATOM    387  CG2 VAL 1  27      33.016  32.529  31.770  0.00  0.00           C  
ATOM    388  H   VAL 1  27      33.982  30.622  29.275  0.00  0.00           H  
ATOM    389  HA  VAL 1  27      32.653  29.733  31.780  0.00  0.00           H  
ATOM    390  HB  VAL 1  27      32.075  32.041  29.929  0.00  0.00           H  
ATOM    391 HG11 VAL 1  27      29.974  31.362  31.027  0.00  0.00           H  
ATOM    392 HG12 VAL 1  27      30.718  31.374  32.652  0.00  0.00           H  
ATOM    393 HG13 VAL 1  27      30.459  32.923  31.826  0.00  0.00           H  
ATOM    394 HG21 VAL 1  27      34.003  32.321  31.357  0.00  0.00           H  
ATOM    395 HG22 VAL 1  27      32.731  33.575  31.660  0.00  0.00           H  
ATOM    396 HG23 VAL 1  27      32.961  32.188  32.804  0.00  0.00           H  
ATOM    397  N   GLY 1  28      30.841  28.438  30.732  0.00  0.00           N  
ATOM    398  CA  GLY 1  28      29.659  27.802  30.270  0.00  0.00           C  
ATOM    399  C   GLY 1  28      29.759  26.595  29.335  0.00  0.00           C  
ATOM    400  O   GLY 1  28      30.790  26.019  29.243  0.00  0.00           O  
ATOM    401  H   GLY 1  28      31.046  28.342  31.717  0.00  0.00           H  
ATOM    402  HA2 GLY 1  28      29.046  27.438  31.095  0.00  0.00           H  
ATOM    403  HA3 GLY 1  28      28.985  28.466  29.728  0.00  0.00           H  
ATOM    404  N   SER 1  29      28.654  26.227  28.743  0.00  0.00           N  
ATOM    405  CA  SER 1  29      28.568  24.832  28.290  0.00  0.00           C  
ATOM    406  C   SER 1  29      28.042  24.633  26.863  0.00  0.00           C  
ATOM    407  O   SER 1  29      26.825  24.617  26.651  0.00  0.00           O  
ATOM    408  CB  SER 1  29      27.769  23.995  29.276  0.00  0.00           C  
ATOM    409  OG  SER 1  29      28.595  23.850  30.416  0.00  0.00           O  
ATOM    410  H   SER 1  29      27.844  26.814  28.883  0.00  0.00           H  
ATOM    411  HA  SER 1  29      29.498  24.264  28.271  0.00  0.00           H  
ATOM    412  HB2 SER 1  29      26.791  24.416  29.511  0.00  0.00           H  
ATOM    413  HB3 SER 1  29      27.692  23.026  28.785  0.00  0.00           H  
ATOM    414  HG  SER 1  29      28.248  24.501  31.030  0.00  0.00           H  
ATOM    415  N   PRO 1  30      28.847  24.577  25.761  0.00  0.00           N  
ATOM    416  CA  PRO 1  30      30.323  24.444  25.681  0.00  0.00           C  
ATOM    417  C   PRO 1  30      31.013  25.768  25.888  0.00  0.00           C  
ATOM    418  O   PRO 1  30      30.290  26.812  25.742  0.00  0.00           O  
ATOM    419  CB  PRO 1  30      30.598  23.807  24.360  0.00  0.00           C  
ATOM    420  CG  PRO 1  30      29.384  24.155  23.466  0.00  0.00           C  
ATOM    421  CD  PRO 1  30      28.280  24.241  24.465  0.00  0.00           C  
ATOM    422  HA  PRO 1  30      30.635  23.786  26.492  0.00  0.00           H  
ATOM    423  HB2 PRO 1  30      31.473  24.143  23.803  0.00  0.00           H  
ATOM    424  HB3 PRO 1  30      30.699  22.726  24.455  0.00  0.00           H  
ATOM    425  HG2 PRO 1  30      29.555  25.177  23.129  0.00  0.00           H  
ATOM    426  HG3 PRO 1  30      29.268  23.523  22.585  0.00  0.00           H  
ATOM    427  HD2 PRO 1  30      27.695  23.322  24.427  0.00  0.00           H  
ATOM    428  HD3 PRO 1  30      27.651  25.039  24.072  0.00  0.00           H  
ATOM    429  N   PRO 1  31      32.280  25.820  26.283  0.00  0.00           N  
ATOM    430  CA  PRO 1  31      32.907  26.929  26.885  0.00  0.00           C  
ATOM    431  C   PRO 1  31      32.883  28.141  25.907  0.00  0.00           C  
ATOM    432  O   PRO 1  31      33.329  27.938  24.806  0.00  0.00           O  
ATOM    433  CB  PRO 1  31      34.268  26.449  27.290  0.00  0.00           C  
ATOM    434  CG  PRO 1  31      34.171  24.956  27.417  0.00  0.00           C  
ATOM    435  CD  PRO 1  31      33.166  24.695  26.427  0.00  0.00           C  
ATOM    436  HA  PRO 1  31      32.190  27.220  27.653  0.00  0.00           H  
ATOM    437  HB2 PRO 1  31      35.076  26.582  26.571  0.00  0.00           H  
ATOM    438  HB3 PRO 1  31      34.664  26.906  28.197  0.00  0.00           H  
ATOM    439  HG2 PRO 1  31      35.164  24.536  27.254  0.00  0.00           H  
ATOM    440  HG3 PRO 1  31      33.899  24.778  28.457  0.00  0.00           H  
ATOM    441  HD2 PRO 1  31      33.785  24.451  25.564  0.00  0.00           H  
ATOM    442  HD3 PRO 1  31      32.657  23.790  26.758  0.00  0.00           H  
ATOM    443  N   GLN 1  32      32.534  29.354  26.287  0.00  0.00           N  
ATOM    444  CA  GLN 1  32      32.870  30.540  25.592  0.00  0.00           C  
ATOM    445  C   GLN 1  32      34.116  31.247  26.227  0.00  0.00           C  
ATOM    446  O   GLN 1  32      34.101  31.369  27.391  0.00  0.00           O  
ATOM    447  CB  GLN 1  32      31.608  31.478  25.616  0.00  0.00           C  
ATOM    448  CG  GLN 1  32      30.477  31.155  24.745  0.00  0.00           C  
ATOM    449  CD  GLN 1  32      29.235  32.040  25.087  0.00  0.00           C  
ATOM    450  OE1 GLN 1  32      29.089  33.145  24.608  0.00  0.00           O  
ATOM    451  NE2 GLN 1  32      28.346  31.461  25.914  0.00  0.00           N  
ATOM    452  H   GLN 1  32      32.227  29.329  27.249  0.00  0.00           H  
ATOM    453  HA  GLN 1  32      33.060  30.356  24.535  0.00  0.00           H  
ATOM    454  HB2 GLN 1  32      31.327  31.500  26.669  0.00  0.00           H  
ATOM    455  HB3 GLN 1  32      32.013  32.463  25.383  0.00  0.00           H  
ATOM    456  HG2 GLN 1  32      30.685  31.453  23.717  0.00  0.00           H  
ATOM    457  HG3 GLN 1  32      30.157  30.113  24.712  0.00  0.00           H  
ATOM    458 HE21 GLN 1  32      27.389  31.784  25.883  0.00  0.00           H  
ATOM    459 HE22 GLN 1  32      28.517  30.559  26.335  0.00  0.00           H  
ATOM    460  N   THR 1  33      35.113  31.534  25.464  0.00  0.00           N  
ATOM    461  CA  THR 1  33      36.393  32.136  25.942  0.00  0.00           C  
ATOM    462  C   THR 1  33      36.418  33.612  26.110  0.00  0.00           C  
ATOM    463  O   THR 1  33      35.986  34.369  25.256  0.00  0.00           O  
ATOM    464  CB  THR 1  33      37.632  31.747  25.118  0.00  0.00           C  
ATOM    465  OG1 THR 1  33      37.813  30.324  24.972  0.00  0.00           O  
ATOM    466  CG2 THR 1  33      38.904  32.306  25.605  0.00  0.00           C  
ATOM    467  H   THR 1  33      35.055  31.307  24.482  0.00  0.00           H  
ATOM    468  HA  THR 1  33      36.564  31.746  26.945  0.00  0.00           H  
ATOM    469  HB  THR 1  33      37.482  32.229  24.152  0.00  0.00           H  
ATOM    470  HG1 THR 1  33      37.091  29.819  24.590  0.00  0.00           H  
ATOM    471 HG21 THR 1  33      38.885  33.384  25.766  0.00  0.00           H  
ATOM    472 HG22 THR 1  33      39.238  31.910  26.564  0.00  0.00           H  
ATOM    473 HG23 THR 1  33      39.685  32.090  24.876  0.00  0.00           H  
ATOM    474  N   LEU 1  34      36.832  34.053  27.319  0.00  0.00           N  
ATOM    475  CA  LEU 1  34      37.028  35.484  27.741  0.00  0.00           C  
ATOM    476  C   LEU 1  34      38.485  35.830  28.270  0.00  0.00           C  
ATOM    477  O   LEU 1  34      39.019  35.148  29.085  0.00  0.00           O  
ATOM    478  CB  LEU 1  34      35.922  35.955  28.738  0.00  0.00           C  
ATOM    479  CG  LEU 1  34      34.485  35.842  28.262  0.00  0.00           C  
ATOM    480  CD1 LEU 1  34      33.514  36.193  29.431  0.00  0.00           C  
ATOM    481  CD2 LEU 1  34      34.089  36.726  27.150  0.00  0.00           C  
ATOM    482  H   LEU 1  34      37.196  33.368  27.966  0.00  0.00           H  
ATOM    483  HA  LEU 1  34      36.894  36.138  26.879  0.00  0.00           H  
ATOM    484  HB2 LEU 1  34      36.033  35.479  29.712  0.00  0.00           H  
ATOM    485  HB3 LEU 1  34      36.219  36.994  28.882  0.00  0.00           H  
ATOM    486  HG  LEU 1  34      34.312  34.782  28.076  0.00  0.00           H  
ATOM    487 HD11 LEU 1  34      32.533  35.855  29.096  0.00  0.00           H  
ATOM    488 HD12 LEU 1  34      33.807  35.592  30.291  0.00  0.00           H  
ATOM    489 HD13 LEU 1  34      33.576  37.277  29.532  0.00  0.00           H  
ATOM    490 HD21 LEU 1  34      34.590  36.287  26.287  0.00  0.00           H  
ATOM    491 HD22 LEU 1  34      33.057  36.559  26.841  0.00  0.00           H  
ATOM    492 HD23 LEU 1  34      34.325  37.780  27.300  0.00  0.00           H  
ATOM    493  N   ASN 1  35      39.028  36.962  27.863  0.00  0.00           N  
ATOM    494  CA  ASN 1  35      40.160  37.555  28.604  0.00  0.00           C  
ATOM    495  C   ASN 1  35      39.528  38.336  29.774  0.00  0.00           C  
ATOM    496  O   ASN 1  35      38.680  39.195  29.563  0.00  0.00           O  
ATOM    497  CB  ASN 1  35      41.055  38.478  27.745  0.00  0.00           C  
ATOM    498  CG  ASN 1  35      41.913  37.859  26.651  0.00  0.00           C  
ATOM    499  OD1 ASN 1  35      42.273  36.721  26.667  0.00  0.00           O  
ATOM    500  ND2 ASN 1  35      42.308  38.655  25.612  0.00  0.00           N  
ATOM    501  H   ASN 1  35      38.391  37.629  27.451  0.00  0.00           H  
ATOM    502  HA  ASN 1  35      40.816  36.791  29.022  0.00  0.00           H  
ATOM    503  HB2 ASN 1  35      40.434  39.165  27.171  0.00  0.00           H  
ATOM    504  HB3 ASN 1  35      41.735  39.037  28.388  0.00  0.00           H  
ATOM    505 HD21 ASN 1  35      42.750  38.279  24.785  0.00  0.00           H  
ATOM    506 HD22 ASN 1  35      42.049  39.624  25.733  0.00  0.00           H  
ATOM    507  N   ILE 1  36      39.957  38.114  31.074  0.00  0.00           N  
ATOM    508  CA  ILE 1  36      39.431  38.671  32.254  0.00  0.00           C  
ATOM    509  C   ILE 1  36      40.485  39.459  33.045  0.00  0.00           C  
ATOM    510  O   ILE 1  36      41.639  39.010  33.269  0.00  0.00           O  
ATOM    511  CB  ILE 1  36      38.637  37.628  33.048  0.00  0.00           C  
ATOM    512  CG1 ILE 1  36      37.541  36.902  32.323  0.00  0.00           C  
ATOM    513  CG2 ILE 1  36      38.000  38.234  34.282  0.00  0.00           C  
ATOM    514  CD1 ILE 1  36      36.293  37.787  31.942  0.00  0.00           C  
ATOM    515  H   ILE 1  36      40.594  37.334  31.156  0.00  0.00           H  
ATOM    516  HA  ILE 1  36      38.661  39.396  31.991  0.00  0.00           H  
ATOM    517  HB  ILE 1  36      39.395  36.918  33.381  0.00  0.00           H  
ATOM    518 HG12 ILE 1  36      37.926  36.420  31.425  0.00  0.00           H  
ATOM    519 HG13 ILE 1  36      37.161  36.161  33.027  0.00  0.00           H  
ATOM    520 HG21 ILE 1  36      37.402  39.095  33.982  0.00  0.00           H  
ATOM    521 HG22 ILE 1  36      37.372  37.582  34.889  0.00  0.00           H  
ATOM    522 HG23 ILE 1  36      38.707  38.605  35.024  0.00  0.00           H  
ATOM    523 HD11 ILE 1  36      35.801  38.298  32.770  0.00  0.00           H  
ATOM    524 HD12 ILE 1  36      36.629  38.518  31.206  0.00  0.00           H  
ATOM    525 HD13 ILE 1  36      35.545  37.118  31.519  0.00  0.00           H  
ATOM    526  N   LEU 1  37      40.176  40.690  33.389  0.00  0.00           N  
ATOM    527  CA  LEU 1  37      41.043  41.614  34.140  0.00  0.00           C  
ATOM    528  C   LEU 1  37      41.158  41.104  35.581  0.00  0.00           C  
ATOM    529  O   LEU 1  37      40.137  40.717  36.227  0.00  0.00           O  
ATOM    530  CB  LEU 1  37      40.422  43.044  34.036  0.00  0.00           C  
ATOM    531  CG  LEU 1  37      41.030  44.084  35.033  0.00  0.00           C  
ATOM    532  CD1 LEU 1  37      42.532  44.323  34.813  0.00  0.00           C  
ATOM    533  CD2 LEU 1  37      40.406  45.503  35.174  0.00  0.00           C  
ATOM    534  H   LEU 1  37      39.222  40.942  33.176  0.00  0.00           H  
ATOM    535  HA  LEU 1  37      41.980  41.601  33.584  0.00  0.00           H  
ATOM    536  HB2 LEU 1  37      40.548  43.359  33.000  0.00  0.00           H  
ATOM    537  HB3 LEU 1  37      39.346  43.063  34.211  0.00  0.00           H  
ATOM    538  HG  LEU 1  37      40.921  43.607  36.007  0.00  0.00           H  
ATOM    539 HD11 LEU 1  37      43.066  43.377  34.726  0.00  0.00           H  
ATOM    540 HD12 LEU 1  37      42.625  44.998  33.961  0.00  0.00           H  
ATOM    541 HD13 LEU 1  37      42.996  44.854  35.644  0.00  0.00           H  
ATOM    542 HD21 LEU 1  37      40.731  45.910  36.132  0.00  0.00           H  
ATOM    543 HD22 LEU 1  37      40.819  46.170  34.417  0.00  0.00           H  
ATOM    544 HD23 LEU 1  37      39.321  45.433  35.092  0.00  0.00           H  
ATOM    545  N   VAL 1  38      42.377  41.274  36.170  0.00  0.00           N  
ATOM    546  CA  VAL 1  38      42.781  40.642  37.404  0.00  0.00           C  
ATOM    547  C   VAL 1  38      42.885  41.739  38.500  0.00  0.00           C  
ATOM    548  O   VAL 1  38      43.694  42.719  38.337  0.00  0.00           O  
ATOM    549  CB  VAL 1  38      44.103  39.886  37.135  0.00  0.00           C  
ATOM    550  CG1 VAL 1  38      44.808  39.281  38.363  0.00  0.00           C  
ATOM    551  CG2 VAL 1  38      43.906  38.664  36.222  0.00  0.00           C  
ATOM    552  H   VAL 1  38      43.107  41.759  35.668  0.00  0.00           H  
ATOM    553  HA  VAL 1  38      42.095  39.875  37.764  0.00  0.00           H  
ATOM    554  HB  VAL 1  38      44.819  40.566  36.676  0.00  0.00           H  
ATOM    555 HG11 VAL 1  38      44.145  38.588  38.881  0.00  0.00           H  
ATOM    556 HG12 VAL 1  38      45.787  38.901  38.070  0.00  0.00           H  
ATOM    557 HG13 VAL 1  38      45.127  40.033  39.085  0.00  0.00           H  
ATOM    558 HG21 VAL 1  38      43.333  39.071  35.390  0.00  0.00           H  
ATOM    559 HG22 VAL 1  38      44.886  38.268  35.955  0.00  0.00           H  
ATOM    560 HG23 VAL 1  38      43.287  37.960  36.778  0.00  0.00           H  
ATOM    561  N   ASP 1  39      42.064  41.612  39.509  0.00  0.00           N  
ATOM    562  CA  ASP 1  39      41.789  42.704  40.460  0.00  0.00           C  
ATOM    563  C   ASP 1  39      41.726  42.217  41.971  0.00  0.00           C  
ATOM    564  O   ASP 1  39      40.979  41.249  42.304  0.00  0.00           O  
ATOM    565  CB  ASP 1  39      40.477  43.425  40.063  0.00  0.00           C  
ATOM    566  CG  ASP 1  39      40.151  44.540  40.962  0.00  0.00           C  
ATOM    567  OD1 ASP 1  39      39.042  45.125  40.729  0.00  0.00           O  
ATOM    568  OD2 ASP 1  39      40.897  44.950  41.833  0.00  0.00           O  
ATOM    569  H   ASP 1  39      41.362  40.888  39.444  0.00  0.00           H  
ATOM    570  HA  ASP 1  39      42.462  43.560  40.416  0.00  0.00           H  
ATOM    571  HB2 ASP 1  39      40.630  43.867  39.078  0.00  0.00           H  
ATOM    572  HB3 ASP 1  39      39.621  42.753  40.003  0.00  0.00           H  
ATOM    573  N   THR 1  40      42.694  42.624  42.822  0.00  0.00           N  
ATOM    574  CA  THR 1  40      42.740  42.240  44.279  0.00  0.00           C  
ATOM    575  C   THR 1  40      41.921  43.146  45.206  0.00  0.00           C  
ATOM    576  O   THR 1  40      41.629  42.681  46.346  0.00  0.00           O  
ATOM    577  CB  THR 1  40      44.266  42.147  44.761  0.00  0.00           C  
ATOM    578  OG1 THR 1  40      44.812  43.381  44.675  0.00  0.00           O  
ATOM    579  CG2 THR 1  40      45.049  41.127  43.970  0.00  0.00           C  
ATOM    580  H   THR 1  40      43.299  43.341  42.448  0.00  0.00           H  
ATOM    581  HA  THR 1  40      42.372  41.214  44.318  0.00  0.00           H  
ATOM    582  HB  THR 1  40      44.178  41.888  45.816  0.00  0.00           H  
ATOM    583  HG1 THR 1  40      44.884  43.646  45.594  0.00  0.00           H  
ATOM    584 HG21 THR 1  40      45.282  41.451  42.956  0.00  0.00           H  
ATOM    585 HG22 THR 1  40      45.901  40.850  44.591  0.00  0.00           H  
ATOM    586 HG23 THR 1  40      44.477  40.211  43.821  0.00  0.00           H  
ATOM    587  N   GLY 1  41      41.413  44.281  44.706  0.00  0.00           N  
ATOM    588  CA  GLY 1  41      40.514  45.259  45.343  0.00  0.00           C  
ATOM    589  C   GLY 1  41      38.950  45.217  45.139  0.00  0.00           C  
ATOM    590  O   GLY 1  41      38.404  46.026  45.854  0.00  0.00           O  
ATOM    591  H   GLY 1  41      41.700  44.469  43.756  0.00  0.00           H  
ATOM    592  HA2 GLY 1  41      40.774  45.443  46.385  0.00  0.00           H  
ATOM    593  HA3 GLY 1  41      40.816  46.216  44.917  0.00  0.00           H  
ATOM    594  N   SER 1  42      38.368  44.419  44.247  0.00  0.00           N  
ATOM    595  CA  SER 1  42      36.909  44.147  44.029  0.00  0.00           C  
ATOM    596  C   SER 1  42      36.664  42.611  44.236  0.00  0.00           C  
ATOM    597  O   SER 1  42      37.668  41.834  44.296  0.00  0.00           O  
ATOM    598  CB  SER 1  42      36.494  44.518  42.563  0.00  0.00           C  
ATOM    599  OG  SER 1  42      37.076  43.578  41.723  0.00  0.00           O  
ATOM    600  H   SER 1  42      39.007  43.819  43.746  0.00  0.00           H  
ATOM    601  HA  SER 1  42      36.267  44.692  44.720  0.00  0.00           H  
ATOM    602  HB2 SER 1  42      35.414  44.402  42.468  0.00  0.00           H  
ATOM    603  HB3 SER 1  42      36.808  45.511  42.241  0.00  0.00           H  
ATOM    604  HG  SER 1  42      37.729  44.153  41.318  0.00  0.00           H  
ATOM    605  N   SER 1  43      35.389  42.185  44.260  0.00  0.00           N  
ATOM    606  CA  SER 1  43      35.071  40.751  44.572  0.00  0.00           C  
ATOM    607  C   SER 1  43      34.009  40.158  43.662  0.00  0.00           C  
ATOM    608  O   SER 1  43      33.650  39.020  43.784  0.00  0.00           O  
ATOM    609  CB  SER 1  43      34.633  40.650  46.038  0.00  0.00           C  
ATOM    610  OG  SER 1  43      33.537  41.490  46.283  0.00  0.00           O  
ATOM    611  H   SER 1  43      34.629  42.851  44.232  0.00  0.00           H  
ATOM    612  HA  SER 1  43      35.977  40.149  44.508  0.00  0.00           H  
ATOM    613  HB2 SER 1  43      34.316  39.634  46.272  0.00  0.00           H  
ATOM    614  HB3 SER 1  43      35.437  41.096  46.624  0.00  0.00           H  
ATOM    615  HG  SER 1  43      32.967  40.963  46.847  0.00  0.00           H  
ATOM    616  N   ASN 1  44      33.443  41.012  42.796  0.00  0.00           N  
ATOM    617  CA  ASN 1  44      32.549  40.562  41.719  0.00  0.00           C  
ATOM    618  C   ASN 1  44      33.339  39.971  40.565  0.00  0.00           C  
ATOM    619  O   ASN 1  44      34.463  40.413  40.201  0.00  0.00           O  
ATOM    620  CB  ASN 1  44      31.691  41.748  41.178  0.00  0.00           C  
ATOM    621  CG  ASN 1  44      30.628  42.313  42.116  0.00  0.00           C  
ATOM    622  OD1 ASN 1  44      30.921  42.980  43.085  0.00  0.00           O  
ATOM    623  ND2 ASN 1  44      29.461  41.922  41.974  0.00  0.00           N  
ATOM    624  H   ASN 1  44      33.759  41.970  42.771  0.00  0.00           H  
ATOM    625  HA  ASN 1  44      31.800  39.874  42.110  0.00  0.00           H  
ATOM    626  HB2 ASN 1  44      32.381  42.519  40.833  0.00  0.00           H  
ATOM    627  HB3 ASN 1  44      31.204  41.345  40.290  0.00  0.00           H  
ATOM    628 HD21 ASN 1  44      28.666  42.086  42.575  0.00  0.00           H  
ATOM    629 HD22 ASN 1  44      29.410  41.125  41.355  0.00  0.00           H  
ATOM    630  N   PHE 1  45      32.729  38.900  39.998  0.00  0.00           N  
ATOM    631  CA  PHE 1  45      32.910  38.309  38.686  0.00  0.00           C  
ATOM    632  C   PHE 1  45      31.907  38.827  37.631  0.00  0.00           C  
ATOM    633  O   PHE 1  45      30.774  38.448  37.560  0.00  0.00           O  
ATOM    634  CB  PHE 1  45      33.041  36.723  38.658  0.00  0.00           C  
ATOM    635  CG  PHE 1  45      33.265  36.096  37.303  0.00  0.00           C  
ATOM    636  CD1 PHE 1  45      34.147  36.632  36.338  0.00  0.00           C  
ATOM    637  CD2 PHE 1  45      32.600  34.830  37.058  0.00  0.00           C  
ATOM    638  CE1 PHE 1  45      34.277  35.906  35.117  0.00  0.00           C  
ATOM    639  CE2 PHE 1  45      32.818  34.142  35.846  0.00  0.00           C  
ATOM    640  CZ  PHE 1  45      33.623  34.667  34.837  0.00  0.00           C  
ATOM    641  H   PHE 1  45      31.891  38.623  40.488  0.00  0.00           H  
ATOM    642  HA  PHE 1  45      33.815  38.682  38.206  0.00  0.00           H  
ATOM    643  HB2 PHE 1  45      33.713  36.539  39.496  0.00  0.00           H  
ATOM    644  HB3 PHE 1  45      32.032  36.461  38.978  0.00  0.00           H  
ATOM    645  HD1 PHE 1  45      34.512  37.641  36.462  0.00  0.00           H  
ATOM    646  HD2 PHE 1  45      32.003  34.412  37.855  0.00  0.00           H  
ATOM    647  HE1 PHE 1  45      35.000  36.342  34.443  0.00  0.00           H  
ATOM    648  HE2 PHE 1  45      32.273  33.211  35.799  0.00  0.00           H  
ATOM    649  HZ  PHE 1  45      33.818  34.040  33.980  0.00  0.00           H  
ATOM    650  N   ALA 1  46      32.327  39.857  36.864  0.00  0.00           N  
ATOM    651  CA  ALA 1  46      31.413  40.559  35.967  0.00  0.00           C  
ATOM    652  C   ALA 1  46      31.882  40.645  34.487  0.00  0.00           C  
ATOM    653  O   ALA 1  46      33.031  41.040  34.223  0.00  0.00           O  
ATOM    654  CB  ALA 1  46      31.343  41.986  36.585  0.00  0.00           C  
ATOM    655  H   ALA 1  46      33.217  40.251  37.134  0.00  0.00           H  
ATOM    656  HA  ALA 1  46      30.384  40.206  36.036  0.00  0.00           H  
ATOM    657  HB1 ALA 1  46      32.255  42.524  36.325  0.00  0.00           H  
ATOM    658  HB2 ALA 1  46      30.432  42.409  36.164  0.00  0.00           H  
ATOM    659  HB3 ALA 1  46      31.342  42.084  37.671  0.00  0.00           H  
ATOM    660  N   VAL 1  47      31.036  40.331  33.561  0.00  0.00           N  
ATOM    661  CA  VAL 1  47      31.393  40.235  32.134  0.00  0.00           C  
ATOM    662  C   VAL 1  47      30.455  40.985  31.214  0.00  0.00           C  
ATOM    663  O   VAL 1  47      29.295  41.201  31.402  0.00  0.00           O  
ATOM    664  CB  VAL 1  47      31.596  38.737  31.765  0.00  0.00           C  
ATOM    665  CG1 VAL 1  47      32.746  38.147  32.634  0.00  0.00           C  
ATOM    666  CG2 VAL 1  47      30.459  37.854  32.099  0.00  0.00           C  
ATOM    667  H   VAL 1  47      30.100  40.071  33.837  0.00  0.00           H  
ATOM    668  HA  VAL 1  47      32.342  40.762  32.036  0.00  0.00           H  
ATOM    669  HB  VAL 1  47      31.807  38.647  30.699  0.00  0.00           H  
ATOM    670 HG11 VAL 1  47      32.541  38.136  33.705  0.00  0.00           H  
ATOM    671 HG12 VAL 1  47      32.972  37.122  32.340  0.00  0.00           H  
ATOM    672 HG13 VAL 1  47      33.607  38.785  32.435  0.00  0.00           H  
ATOM    673 HG21 VAL 1  47      29.507  38.336  31.879  0.00  0.00           H  
ATOM    674 HG22 VAL 1  47      30.585  36.878  31.631  0.00  0.00           H  
ATOM    675 HG23 VAL 1  47      30.357  37.637  33.163  0.00  0.00           H  
ATOM    676  N   GLY 1  48      31.008  41.504  30.093  0.00  0.00           N  
ATOM    677  CA  GLY 1  48      30.328  41.899  28.928  0.00  0.00           C  
ATOM    678  C   GLY 1  48      29.337  40.825  28.393  0.00  0.00           C  
ATOM    679  O   GLY 1  48      29.589  39.592  28.495  0.00  0.00           O  
ATOM    680  H   GLY 1  48      31.994  41.314  29.982  0.00  0.00           H  
ATOM    681  HA2 GLY 1  48      29.759  42.790  29.195  0.00  0.00           H  
ATOM    682  HA3 GLY 1  48      30.920  42.168  28.053  0.00  0.00           H  
ATOM    683  N   ALA 1  49      28.222  41.326  28.051  0.00  0.00           N  
ATOM    684  CA  ALA 1  49      27.138  40.555  27.386  0.00  0.00           C  
ATOM    685  C   ALA 1  49      26.383  41.343  26.333  0.00  0.00           C  
ATOM    686  O   ALA 1  49      26.269  40.910  25.179  0.00  0.00           O  
ATOM    687  CB  ALA 1  49      26.184  39.928  28.489  0.00  0.00           C  
ATOM    688  H   ALA 1  49      28.115  42.314  28.232  0.00  0.00           H  
ATOM    689  HA  ALA 1  49      27.665  39.739  26.891  0.00  0.00           H  
ATOM    690  HB1 ALA 1  49      25.397  39.450  27.905  0.00  0.00           H  
ATOM    691  HB2 ALA 1  49      26.760  39.180  29.034  0.00  0.00           H  
ATOM    692  HB3 ALA 1  49      25.785  40.761  29.066  0.00  0.00           H  
ATOM    693  N   ALA 1  50      25.896  42.598  26.570  0.00  0.00           N  
ATOM    694  CA  ALA 1  50      25.269  43.482  25.611  0.00  0.00           C  
ATOM    695  C   ALA 1  50      26.403  44.107  24.800  0.00  0.00           C  
ATOM    696  O   ALA 1  50      27.542  44.347  25.219  0.00  0.00           O  
ATOM    697  CB  ALA 1  50      24.477  44.610  26.254  0.00  0.00           C  
ATOM    698  H   ALA 1  50      25.862  43.011  27.492  0.00  0.00           H  
ATOM    699  HA  ALA 1  50      24.519  42.957  25.020  0.00  0.00           H  
ATOM    700  HB1 ALA 1  50      23.978  44.200  27.132  0.00  0.00           H  
ATOM    701  HB2 ALA 1  50      25.108  45.411  26.640  0.00  0.00           H  
ATOM    702  HB3 ALA 1  50      23.719  44.938  25.543  0.00  0.00           H  
ATOM    703  N   PRO 1  51      26.143  44.368  23.513  0.00  0.00           N  
ATOM    704  CA  PRO 1  51      27.202  45.007  22.644  0.00  0.00           C  
ATOM    705  C   PRO 1  51      27.760  46.289  23.096  0.00  0.00           C  
ATOM    706  O   PRO 1  51      27.095  47.095  23.720  0.00  0.00           O  
ATOM    707  CB  PRO 1  51      26.437  45.143  21.294  0.00  0.00           C  
ATOM    708  CG  PRO 1  51      24.986  45.023  21.539  0.00  0.00           C  
ATOM    709  CD  PRO 1  51      24.848  44.322  22.864  0.00  0.00           C  
ATOM    710  HA  PRO 1  51      28.041  44.354  22.405  0.00  0.00           H  
ATOM    711  HB2 PRO 1  51      26.651  46.100  20.818  0.00  0.00           H  
ATOM    712  HB3 PRO 1  51      26.827  44.417  20.581  0.00  0.00           H  
ATOM    713  HG2 PRO 1  51      24.395  45.937  21.591  0.00  0.00           H  
ATOM    714  HG3 PRO 1  51      24.432  44.544  20.731  0.00  0.00           H  
ATOM    715  HD2 PRO 1  51      24.081  44.797  23.477  0.00  0.00           H  
ATOM    716  HD3 PRO 1  51      24.365  43.371  22.639  0.00  0.00           H  
ATOM    717  N   HIS 1  52      29.082  46.430  22.824  0.00  0.00           N  
ATOM    718  CA  HIS 1  52      29.868  47.549  23.374  0.00  0.00           C  
ATOM    719  C   HIS 1  52      31.072  47.823  22.437  0.00  0.00           C  
ATOM    720  O   HIS 1  52      31.806  46.864  22.113  0.00  0.00           O  
ATOM    721  CB  HIS 1  52      30.205  47.425  24.894  0.00  0.00           C  
ATOM    722  CG  HIS 1  52      30.890  48.658  25.515  0.00  0.00           C  
ATOM    723  ND1 HIS 1  52      32.230  49.038  25.234  0.00  0.00           N  
ATOM    724  CD2 HIS 1  52      30.298  49.675  26.243  0.00  0.00           C  
ATOM    725  CE1 HIS 1  52      32.401  50.174  25.832  0.00  0.00           C  
ATOM    726  NE2 HIS 1  52      31.261  50.574  26.459  0.00  0.00           N  
ATOM    727  H   HIS 1  52      29.525  45.731  22.245  0.00  0.00           H  
ATOM    728  HA  HIS 1  52      29.310  48.465  23.180  0.00  0.00           H  
ATOM    729  HB2 HIS 1  52      29.295  47.037  25.352  0.00  0.00           H  
ATOM    730  HB3 HIS 1  52      30.971  46.664  25.046  0.00  0.00           H  
ATOM    731  HD2 HIS 1  52      29.290  49.498  26.588  0.00  0.00           H  
ATOM    732  HE1 HIS 1  52      33.303  50.767  25.871  0.00  0.00           H  
ATOM    733  HE2 HIS 1  52      31.060  51.415  26.983  0.00  0.00           H  
ATOM    734  N   PRO 1  53      31.238  49.075  21.981  0.00  0.00           N  
ATOM    735  CA  PRO 1  53      32.079  49.491  20.909  0.00  0.00           C  
ATOM    736  C   PRO 1  53      33.583  49.145  21.093  0.00  0.00           C  
ATOM    737  O   PRO 1  53      34.391  49.283  20.188  0.00  0.00           O  
ATOM    738  CB  PRO 1  53      31.703  50.918  20.537  0.00  0.00           C  
ATOM    739  CG  PRO 1  53      31.212  51.495  21.848  0.00  0.00           C  
ATOM    740  CD  PRO 1  53      30.472  50.215  22.368  0.00  0.00           C  
ATOM    741  HA  PRO 1  53      31.841  48.926  20.008  0.00  0.00           H  
ATOM    742  HB2 PRO 1  53      32.556  51.488  20.170  0.00  0.00           H  
ATOM    743  HB3 PRO 1  53      30.878  50.881  19.825  0.00  0.00           H  
ATOM    744  HG2 PRO 1  53      32.087  51.641  22.481  0.00  0.00           H  
ATOM    745  HG3 PRO 1  53      30.485  52.305  21.783  0.00  0.00           H  
ATOM    746  HD2 PRO 1  53      30.490  50.370  23.447  0.00  0.00           H  
ATOM    747  HD3 PRO 1  53      29.458  50.141  21.975  0.00  0.00           H  
ATOM    748  N   PHE 1  54      34.008  48.881  22.342  0.00  0.00           N  
ATOM    749  CA  PHE 1  54      35.383  48.483  22.603  0.00  0.00           C  
ATOM    750  C   PHE 1  54      35.648  47.026  22.643  0.00  0.00           C  
ATOM    751  O   PHE 1  54      36.739  46.556  22.320  0.00  0.00           O  
ATOM    752  CB  PHE 1  54      35.694  49.020  24.038  0.00  0.00           C  
ATOM    753  CG  PHE 1  54      35.545  50.505  24.347  0.00  0.00           C  
ATOM    754  CD1 PHE 1  54      35.373  51.502  23.400  0.00  0.00           C  
ATOM    755  CD2 PHE 1  54      35.714  50.888  25.688  0.00  0.00           C  
ATOM    756  CE1 PHE 1  54      35.023  52.812  23.779  0.00  0.00           C  
ATOM    757  CE2 PHE 1  54      35.511  52.235  26.108  0.00  0.00           C  
ATOM    758  CZ  PHE 1  54      35.063  53.157  25.167  0.00  0.00           C  
ATOM    759  H   PHE 1  54      33.298  48.866  23.060  0.00  0.00           H  
ATOM    760  HA  PHE 1  54      36.149  48.889  21.942  0.00  0.00           H  
ATOM    761  HB2 PHE 1  54      35.179  48.490  24.840  0.00  0.00           H  
ATOM    762  HB3 PHE 1  54      36.759  48.837  24.178  0.00  0.00           H  
ATOM    763  HD1 PHE 1  54      35.280  51.230  22.359  0.00  0.00           H  
ATOM    764  HD2 PHE 1  54      36.044  50.218  26.469  0.00  0.00           H  
ATOM    765  HE1 PHE 1  54      34.800  53.551  23.023  0.00  0.00           H  
ATOM    766  HE2 PHE 1  54      35.608  52.551  27.136  0.00  0.00           H  
ATOM    767  HZ  PHE 1  54      34.891  54.183  25.459  0.00  0.00           H  
ATOM    768  N   LEU 1  55      34.552  46.208  22.776  0.00  0.00           N  
ATOM    769  CA  LEU 1  55      34.619  44.818  22.766  0.00  0.00           C  
ATOM    770  C   LEU 1  55      34.422  44.229  21.364  0.00  0.00           C  
ATOM    771  O   LEU 1  55      33.677  44.759  20.560  0.00  0.00           O  
ATOM    772  CB  LEU 1  55      33.432  44.221  23.701  0.00  0.00           C  
ATOM    773  CG  LEU 1  55      33.626  44.620  25.168  0.00  0.00           C  
ATOM    774  CD1 LEU 1  55      32.534  43.859  25.888  0.00  0.00           C  
ATOM    775  CD2 LEU 1  55      34.873  44.311  25.808  0.00  0.00           C  
ATOM    776  H   LEU 1  55      33.640  46.639  22.820  0.00  0.00           H  
ATOM    777  HA  LEU 1  55      35.582  44.506  23.170  0.00  0.00           H  
ATOM    778  HB2 LEU 1  55      32.552  44.683  23.254  0.00  0.00           H  
ATOM    779  HB3 LEU 1  55      33.335  43.137  23.656  0.00  0.00           H  
ATOM    780  HG  LEU 1  55      33.384  45.670  25.332  0.00  0.00           H  
ATOM    781 HD11 LEU 1  55      32.724  42.805  25.683  0.00  0.00           H  
ATOM    782 HD12 LEU 1  55      32.554  44.162  26.935  0.00  0.00           H  
ATOM    783 HD13 LEU 1  55      31.573  44.213  25.514  0.00  0.00           H  
ATOM    784 HD21 LEU 1  55      35.643  44.960  25.392  0.00  0.00           H  
ATOM    785 HD22 LEU 1  55      34.883  44.549  26.872  0.00  0.00           H  
ATOM    786 HD23 LEU 1  55      35.128  43.262  25.656  0.00  0.00           H  
ATOM    787  N   HIS 1  56      35.031  43.073  21.128  0.00  0.00           N  
ATOM    788  CA  HIS 1  56      34.782  42.274  19.903  0.00  0.00           C  
ATOM    789  C   HIS 1  56      34.361  40.790  20.126  0.00  0.00           C  
ATOM    790  O   HIS 1  56      34.180  40.061  19.153  0.00  0.00           O  
ATOM    791  CB  HIS 1  56      35.924  42.453  18.935  0.00  0.00           C  
ATOM    792  CG  HIS 1  56      36.243  43.839  18.560  0.00  0.00           C  
ATOM    793  ND1 HIS 1  56      37.441  44.524  18.855  0.00  0.00           N  
ATOM    794  CD2 HIS 1  56      35.577  44.490  17.561  0.00  0.00           C  
ATOM    795  CE1 HIS 1  56      37.504  45.528  17.999  0.00  0.00           C  
ATOM    796  NE2 HIS 1  56      36.389  45.576  17.224  0.00  0.00           N  
ATOM    797  H   HIS 1  56      35.719  42.690  21.762  0.00  0.00           H  
ATOM    798  HA  HIS 1  56      33.968  42.785  19.389  0.00  0.00           H  
ATOM    799  HB2 HIS 1  56      36.753  41.806  19.221  0.00  0.00           H  
ATOM    800  HB3 HIS 1  56      35.669  42.051  17.954  0.00  0.00           H  
ATOM    801  HD1 HIS 1  56      38.194  44.148  19.415  0.00  0.00           H  
ATOM    802  HD2 HIS 1  56      34.817  44.004  16.966  0.00  0.00           H  
ATOM    803  HE1 HIS 1  56      38.343  46.208  18.019  0.00  0.00           H  
ATOM    804  N   ARG 1  57      34.181  40.360  21.351  0.00  0.00           N  
ATOM    805  CA  ARG 1  57      33.373  39.262  21.850  0.00  0.00           C  
ATOM    806  C   ARG 1  57      32.685  39.468  23.085  0.00  0.00           C  
ATOM    807  O   ARG 1  57      32.950  40.348  23.909  0.00  0.00           O  
ATOM    808  CB  ARG 1  57      34.294  37.971  21.940  0.00  0.00           C  
ATOM    809  CG  ARG 1  57      35.414  38.262  23.004  0.00  0.00           C  
ATOM    810  CD  ARG 1  57      36.372  37.104  22.929  0.00  0.00           C  
ATOM    811  NE  ARG 1  57      37.417  37.227  24.016  0.00  0.00           N  
ATOM    812  CZ  ARG 1  57      38.431  36.437  24.202  0.00  0.00           C  
ATOM    813  NH1 ARG 1  57      38.584  35.277  23.661  0.00  0.00           N  
ATOM    814  NH2 ARG 1  57      39.327  36.846  24.990  0.00  0.00           N  
ATOM    815  H   ARG 1  57      34.512  40.948  22.102  0.00  0.00           H  
ATOM    816  HA  ARG 1  57      32.598  39.088  21.103  0.00  0.00           H  
ATOM    817  HB2 ARG 1  57      33.753  37.049  22.154  0.00  0.00           H  
ATOM    818  HB3 ARG 1  57      34.682  37.798  20.937  0.00  0.00           H  
ATOM    819  HG2 ARG 1  57      36.028  39.140  22.800  0.00  0.00           H  
ATOM    820  HG3 ARG 1  57      35.010  38.264  24.016  0.00  0.00           H  
ATOM    821  HD2 ARG 1  57      35.700  36.282  23.175  0.00  0.00           H  
ATOM    822  HD3 ARG 1  57      36.966  36.962  22.026  0.00  0.00           H  
ATOM    823  HE  ARG 1  57      37.244  37.964  24.685  0.00  0.00           H  
ATOM    824 HH11 ARG 1  57      39.223  34.635  24.108  0.00  0.00           H  
ATOM    825 HH12 ARG 1  57      37.830  34.870  23.127  0.00  0.00           H  
ATOM    826 HH21 ARG 1  57      40.174  36.297  25.036  0.00  0.00           H  
ATOM    827 HH22 ARG 1  57      39.223  37.778  25.367  0.00  0.00           H  
ATOM    828  N   TYR 1  58      31.720  38.595  23.396  0.00  0.00           N  
ATOM    829  CA  TYR 1  58      30.845  38.740  24.594  0.00  0.00           C  
ATOM    830  C   TYR 1  58      30.241  37.387  24.993  0.00  0.00           C  
ATOM    831  O   TYR 1  58      30.090  36.466  24.174  0.00  0.00           O  
ATOM    832  CB  TYR 1  58      29.604  39.615  24.213  0.00  0.00           C  
ATOM    833  CG  TYR 1  58      29.916  40.837  23.394  0.00  0.00           C  
ATOM    834  CD1 TYR 1  58      29.919  40.812  21.987  0.00  0.00           C  
ATOM    835  CD2 TYR 1  58      30.214  42.052  24.039  0.00  0.00           C  
ATOM    836  CE1 TYR 1  58      30.146  41.987  21.231  0.00  0.00           C  
ATOM    837  CE2 TYR 1  58      30.430  43.217  23.271  0.00  0.00           C  
ATOM    838  CZ  TYR 1  58      30.369  43.218  21.856  0.00  0.00           C  
ATOM    839  OH  TYR 1  58      30.499  44.327  21.068  0.00  0.00           O  
ATOM    840  H   TYR 1  58      31.666  37.783  22.797  0.00  0.00           H  
ATOM    841  HA  TYR 1  58      31.453  38.984  25.465  0.00  0.00           H  
ATOM    842  HB2 TYR 1  58      28.897  39.110  23.555  0.00  0.00           H  
ATOM    843  HB3 TYR 1  58      29.226  39.934  25.185  0.00  0.00           H  
ATOM    844  HD1 TYR 1  58      29.667  39.892  21.479  0.00  0.00           H  
ATOM    845  HD2 TYR 1  58      30.166  42.148  25.113  0.00  0.00           H  
ATOM    846  HE1 TYR 1  58      30.005  41.971  20.161  0.00  0.00           H  
ATOM    847  HE2 TYR 1  58      30.468  44.138  23.835  0.00  0.00           H  
ATOM    848  HH  TYR 1  58      31.288  44.836  21.266  0.00  0.00           H  
ATOM    849  N   TYR 1  59      29.966  37.213  26.308  0.00  0.00           N  
ATOM    850  CA  TYR 1  59      29.202  36.087  26.829  0.00  0.00           C  
ATOM    851  C   TYR 1  59      27.710  36.073  26.444  0.00  0.00           C  
ATOM    852  O   TYR 1  59      26.906  36.824  26.980  0.00  0.00           O  
ATOM    853  CB  TYR 1  59      29.437  35.986  28.307  0.00  0.00           C  
ATOM    854  CG  TYR 1  59      28.710  34.988  29.170  0.00  0.00           C  
ATOM    855  CD1 TYR 1  59      28.781  33.647  28.898  0.00  0.00           C  
ATOM    856  CD2 TYR 1  59      27.853  35.403  30.225  0.00  0.00           C  
ATOM    857  CE1 TYR 1  59      28.138  32.694  29.711  0.00  0.00           C  
ATOM    858  CE2 TYR 1  59      27.207  34.447  31.062  0.00  0.00           C  
ATOM    859  CZ  TYR 1  59      27.323  33.043  30.823  0.00  0.00           C  
ATOM    860  OH  TYR 1  59      26.677  32.177  31.613  0.00  0.00           O  
ATOM    861  H   TYR 1  59      30.337  37.876  26.974  0.00  0.00           H  
ATOM    862  HA  TYR 1  59      29.612  35.196  26.354  0.00  0.00           H  
ATOM    863  HB2 TYR 1  59      30.523  35.972  28.397  0.00  0.00           H  
ATOM    864  HB3 TYR 1  59      29.221  36.952  28.764  0.00  0.00           H  
ATOM    865  HD1 TYR 1  59      29.385  33.230  28.105  0.00  0.00           H  
ATOM    866  HD2 TYR 1  59      27.622  36.442  30.407  0.00  0.00           H  
ATOM    867  HE1 TYR 1  59      28.374  31.645  29.614  0.00  0.00           H  
ATOM    868  HE2 TYR 1  59      26.436  34.679  31.783  0.00  0.00           H  
ATOM    869  HH  TYR 1  59      26.772  31.238  31.436  0.00  0.00           H  
ATOM    870  N   GLN 1  60      27.335  35.034  25.626  0.00  0.00           N  
ATOM    871  CA  GLN 1  60      26.021  34.877  25.154  0.00  0.00           C  
ATOM    872  C   GLN 1  60      25.342  33.795  26.000  0.00  0.00           C  
ATOM    873  O   GLN 1  60      25.467  32.568  25.808  0.00  0.00           O  
ATOM    874  CB  GLN 1  60      25.961  34.537  23.630  0.00  0.00           C  
ATOM    875  CG  GLN 1  60      26.599  35.679  22.674  0.00  0.00           C  
ATOM    876  CD  GLN 1  60      25.837  36.993  22.937  0.00  0.00           C  
ATOM    877  OE1 GLN 1  60      24.730  36.989  23.329  0.00  0.00           O  
ATOM    878  NE2 GLN 1  60      26.413  38.078  22.449  0.00  0.00           N  
ATOM    879  H   GLN 1  60      28.030  34.340  25.393  0.00  0.00           H  
ATOM    880  HA  GLN 1  60      25.451  35.782  25.364  0.00  0.00           H  
ATOM    881  HB2 GLN 1  60      26.478  33.621  23.344  0.00  0.00           H  
ATOM    882  HB3 GLN 1  60      24.900  34.437  23.401  0.00  0.00           H  
ATOM    883  HG2 GLN 1  60      27.649  35.784  22.947  0.00  0.00           H  
ATOM    884  HG3 GLN 1  60      26.538  35.299  21.655  0.00  0.00           H  
ATOM    885 HE21 GLN 1  60      25.983  38.980  22.592  0.00  0.00           H  
ATOM    886 HE22 GLN 1  60      27.274  38.156  21.927  0.00  0.00           H  
ATOM    887  N   ARG 1  61      24.723  34.215  27.093  0.00  0.00           N  
ATOM    888  CA  ARG 1  61      24.220  33.458  28.271  0.00  0.00           C  
ATOM    889  C   ARG 1  61      23.415  32.107  27.889  0.00  0.00           C  
ATOM    890  O   ARG 1  61      23.798  31.047  28.352  0.00  0.00           O  
ATOM    891  CB  ARG 1  61      23.271  34.324  29.133  0.00  0.00           C  
ATOM    892  CG  ARG 1  61      23.880  35.659  29.607  0.00  0.00           C  
ATOM    893  CD  ARG 1  61      22.966  36.153  30.778  0.00  0.00           C  
ATOM    894  NE  ARG 1  61      21.689  36.649  30.276  0.00  0.00           N  
ATOM    895  CZ  ARG 1  61      20.968  37.597  30.838  0.00  0.00           C  
ATOM    896  NH1 ARG 1  61      21.134  37.993  32.037  0.00  0.00           N  
ATOM    897  NH2 ARG 1  61      20.021  38.209  30.146  0.00  0.00           N  
ATOM    898  H   ARG 1  61      24.974  35.157  27.355  0.00  0.00           H  
ATOM    899  HA  ARG 1  61      25.150  33.176  28.764  0.00  0.00           H  
ATOM    900  HB2 ARG 1  61      22.447  34.474  28.435  0.00  0.00           H  
ATOM    901  HB3 ARG 1  61      22.915  33.752  29.990  0.00  0.00           H  
ATOM    902  HG2 ARG 1  61      24.873  35.582  30.051  0.00  0.00           H  
ATOM    903  HG3 ARG 1  61      23.822  36.422  28.831  0.00  0.00           H  
ATOM    904  HD2 ARG 1  61      22.770  35.468  31.603  0.00  0.00           H  
ATOM    905  HD3 ARG 1  61      23.397  37.028  31.264  0.00  0.00           H  
ATOM    906  HE  ARG 1  61      21.278  36.207  29.466  0.00  0.00           H  
ATOM    907 HH11 ARG 1  61      20.662  38.835  32.333  0.00  0.00           H  
ATOM    908 HH12 ARG 1  61      21.915  37.570  32.516  0.00  0.00           H  
ATOM    909 HH21 ARG 1  61      19.492  38.907  30.648  0.00  0.00           H  
ATOM    910 HH22 ARG 1  61      19.889  38.050  29.157  0.00  0.00           H  
ATOM    911  N   GLN 1  62      22.531  32.181  26.898  0.00  0.00           N  
ATOM    912  CA  GLN 1  62      21.666  31.155  26.424  0.00  0.00           C  
ATOM    913  C   GLN 1  62      22.344  30.113  25.573  0.00  0.00           C  
ATOM    914  O   GLN 1  62      21.724  29.257  25.047  0.00  0.00           O  
ATOM    915  CB  GLN 1  62      20.449  31.875  25.713  0.00  0.00           C  
ATOM    916  CG  GLN 1  62      20.591  32.599  24.355  0.00  0.00           C  
ATOM    917  CD  GLN 1  62      20.990  34.020  24.534  0.00  0.00           C  
ATOM    918  OE1 GLN 1  62      21.366  34.461  25.563  0.00  0.00           O  
ATOM    919  NE2 GLN 1  62      20.724  34.824  23.514  0.00  0.00           N  
ATOM    920  H   GLN 1  62      22.380  33.068  26.439  0.00  0.00           H  
ATOM    921  HA  GLN 1  62      21.250  30.615  27.275  0.00  0.00           H  
ATOM    922  HB2 GLN 1  62      19.787  31.046  25.465  0.00  0.00           H  
ATOM    923  HB3 GLN 1  62      19.927  32.470  26.462  0.00  0.00           H  
ATOM    924  HG2 GLN 1  62      21.261  32.016  23.722  0.00  0.00           H  
ATOM    925  HG3 GLN 1  62      19.641  32.546  23.822  0.00  0.00           H  
ATOM    926 HE21 GLN 1  62      20.993  35.789  23.640  0.00  0.00           H  
ATOM    927 HE22 GLN 1  62      20.415  34.598  22.579  0.00  0.00           H  
ATOM    928  N   LEU 1  63      23.662  30.291  25.257  0.00  0.00           N  
ATOM    929  CA  LEU 1  63      24.443  29.174  24.503  0.00  0.00           C  
ATOM    930  C   LEU 1  63      25.033  28.213  25.486  0.00  0.00           C  
ATOM    931  O   LEU 1  63      25.556  27.159  25.016  0.00  0.00           O  
ATOM    932  CB  LEU 1  63      25.605  29.780  23.740  0.00  0.00           C  
ATOM    933  CG  LEU 1  63      25.197  30.662  22.456  0.00  0.00           C  
ATOM    934  CD1 LEU 1  63      26.484  31.060  21.791  0.00  0.00           C  
ATOM    935  CD2 LEU 1  63      24.350  29.697  21.545  0.00  0.00           C  
ATOM    936  H   LEU 1  63      24.196  31.064  25.625  0.00  0.00           H  
ATOM    937  HA  LEU 1  63      23.753  28.629  23.859  0.00  0.00           H  
ATOM    938  HB2 LEU 1  63      26.252  30.403  24.358  0.00  0.00           H  
ATOM    939  HB3 LEU 1  63      26.149  28.914  23.362  0.00  0.00           H  
ATOM    940  HG  LEU 1  63      24.575  31.515  22.730  0.00  0.00           H  
ATOM    941 HD11 LEU 1  63      26.270  31.640  20.893  0.00  0.00           H  
ATOM    942 HD12 LEU 1  63      27.164  31.574  22.470  0.00  0.00           H  
ATOM    943 HD13 LEU 1  63      27.162  30.240  21.556  0.00  0.00           H  
ATOM    944 HD21 LEU 1  63      23.998  30.164  20.625  0.00  0.00           H  
ATOM    945 HD22 LEU 1  63      24.850  28.765  21.282  0.00  0.00           H  
ATOM    946 HD23 LEU 1  63      23.424  29.443  22.062  0.00  0.00           H  
ATOM    947  N   SER 1  64      25.078  28.526  26.751  0.00  0.00           N  
ATOM    948  CA  SER 1  64      25.439  27.576  27.769  0.00  0.00           C  
ATOM    949  C   SER 1  64      24.220  26.839  28.248  0.00  0.00           C  
ATOM    950  O   SER 1  64      23.368  27.396  28.826  0.00  0.00           O  
ATOM    951  CB  SER 1  64      25.986  28.355  29.028  0.00  0.00           C  
ATOM    952  OG  SER 1  64      26.197  27.504  30.087  0.00  0.00           O  
ATOM    953  H   SER 1  64      24.574  29.308  27.142  0.00  0.00           H  
ATOM    954  HA  SER 1  64      26.231  26.895  27.458  0.00  0.00           H  
ATOM    955  HB2 SER 1  64      26.899  28.823  28.661  0.00  0.00           H  
ATOM    956  HB3 SER 1  64      25.292  29.146  29.312  0.00  0.00           H  
ATOM    957  HG  SER 1  64      26.536  28.029  30.816  0.00  0.00           H  
ATOM    958  N   SER 1  65      24.199  25.496  28.044  0.00  0.00           N  
ATOM    959  CA  SER 1  65      23.373  24.532  28.740  0.00  0.00           C  
ATOM    960  C   SER 1  65      23.508  24.539  30.292  0.00  0.00           C  
ATOM    961  O   SER 1  65      22.484  24.133  30.932  0.00  0.00           O  
ATOM    962  CB  SER 1  65      23.560  23.113  28.192  0.00  0.00           C  
ATOM    963  OG  SER 1  65      24.933  22.675  28.250  0.00  0.00           O  
ATOM    964  H   SER 1  65      24.891  25.187  27.376  0.00  0.00           H  
ATOM    965  HA  SER 1  65      22.352  24.895  28.628  0.00  0.00           H  
ATOM    966  HB2 SER 1  65      22.984  22.346  28.709  0.00  0.00           H  
ATOM    967  HB3 SER 1  65      23.213  23.297  27.175  0.00  0.00           H  
ATOM    968  HG  SER 1  65      25.187  22.399  27.367  0.00  0.00           H  
ATOM    969  N   THR 1  66      24.599  25.039  30.868  0.00  0.00           N  
ATOM    970  CA  THR 1  66      24.741  24.912  32.341  0.00  0.00           C  
ATOM    971  C   THR 1  66      24.358  26.239  32.896  0.00  0.00           C  
ATOM    972  O   THR 1  66      24.129  26.248  34.110  0.00  0.00           O  
ATOM    973  CB  THR 1  66      26.244  24.642  32.727  0.00  0.00           C  
ATOM    974  OG1 THR 1  66      27.164  25.354  31.972  0.00  0.00           O  
ATOM    975  CG2 THR 1  66      26.572  23.219  32.570  0.00  0.00           C  
ATOM    976  H   THR 1  66      25.300  25.419  30.248  0.00  0.00           H  
ATOM    977  HA  THR 1  66      24.090  24.104  32.676  0.00  0.00           H  
ATOM    978  HB  THR 1  66      26.299  24.895  33.786  0.00  0.00           H  
ATOM    979  HG1 THR 1  66      27.136  26.250  32.315  0.00  0.00           H  
ATOM    980 HG21 THR 1  66      27.593  23.052  32.915  0.00  0.00           H  
ATOM    981 HG22 THR 1  66      25.851  22.567  33.062  0.00  0.00           H  
ATOM    982 HG23 THR 1  66      26.467  22.865  31.545  0.00  0.00           H  
ATOM    983  N   TYR 1  67      24.186  27.375  32.123  0.00  0.00           N  
ATOM    984  CA  TYR 1  67      23.656  28.581  32.717  0.00  0.00           C  
ATOM    985  C   TYR 1  67      22.199  28.457  33.218  0.00  0.00           C  
ATOM    986  O   TYR 1  67      21.356  27.835  32.605  0.00  0.00           O  
ATOM    987  CB  TYR 1  67      23.732  29.711  31.676  0.00  0.00           C  
ATOM    988  CG  TYR 1  67      22.837  30.947  31.868  0.00  0.00           C  
ATOM    989  CD1 TYR 1  67      22.946  31.751  32.994  0.00  0.00           C  
ATOM    990  CD2 TYR 1  67      21.812  31.213  30.849  0.00  0.00           C  
ATOM    991  CE1 TYR 1  67      22.013  32.832  33.158  0.00  0.00           C  
ATOM    992  CE2 TYR 1  67      20.927  32.259  31.088  0.00  0.00           C  
ATOM    993  CZ  TYR 1  67      21.119  33.135  32.159  0.00  0.00           C  
ATOM    994  OH  TYR 1  67      20.198  34.164  32.225  0.00  0.00           O  
ATOM    995  H   TYR 1  67      24.445  27.318  31.148  0.00  0.00           H  
ATOM    996  HA  TYR 1  67      24.215  28.770  33.634  0.00  0.00           H  
ATOM    997  HB2 TYR 1  67      24.746  30.101  31.577  0.00  0.00           H  
ATOM    998  HB3 TYR 1  67      23.527  29.335  30.674  0.00  0.00           H  
ATOM    999  HD1 TYR 1  67      23.667  31.485  33.753  0.00  0.00           H  
ATOM   1000  HD2 TYR 1  67      21.810  30.611  29.953  0.00  0.00           H  
ATOM   1001  HE1 TYR 1  67      22.141  33.446  34.037  0.00  0.00           H  
ATOM   1002  HE2 TYR 1  67      20.202  32.587  30.358  0.00  0.00           H  
ATOM   1003  HH  TYR 1  67      20.357  34.749  32.969  0.00  0.00           H  
ATOM   1004  N   ARG 1  68      22.049  28.950  34.430  0.00  0.00           N  
ATOM   1005  CA  ARG 1  68      20.742  29.299  35.063  0.00  0.00           C  
ATOM   1006  C   ARG 1  68      20.674  30.716  35.610  0.00  0.00           C  
ATOM   1007  O   ARG 1  68      21.716  31.206  35.999  0.00  0.00           O  
ATOM   1008  CB  ARG 1  68      20.353  28.359  36.182  0.00  0.00           C  
ATOM   1009  CG  ARG 1  68      20.134  26.939  35.734  0.00  0.00           C  
ATOM   1010  CD  ARG 1  68      19.375  26.204  36.800  0.00  0.00           C  
ATOM   1011  NE  ARG 1  68      17.956  26.688  37.107  0.00  0.00           N  
ATOM   1012  CZ  ARG 1  68      17.277  26.482  38.182  0.00  0.00           C  
ATOM   1013  NH1 ARG 1  68      17.555  25.485  39.035  0.00  0.00           N  
ATOM   1014  NH2 ARG 1  68      16.229  27.114  38.639  0.00  0.00           N  
ATOM   1015  H   ARG 1  68      22.861  29.452  34.759  0.00  0.00           H  
ATOM   1016  HA  ARG 1  68      19.986  29.403  34.284  0.00  0.00           H  
ATOM   1017  HB2 ARG 1  68      21.203  28.390  36.864  0.00  0.00           H  
ATOM   1018  HB3 ARG 1  68      19.483  28.766  36.697  0.00  0.00           H  
ATOM   1019  HG2 ARG 1  68      19.532  26.779  34.840  0.00  0.00           H  
ATOM   1020  HG3 ARG 1  68      21.076  26.429  35.529  0.00  0.00           H  
ATOM   1021  HD2 ARG 1  68      19.209  25.183  36.457  0.00  0.00           H  
ATOM   1022  HD3 ARG 1  68      19.909  26.307  37.744  0.00  0.00           H  
ATOM   1023  HE  ARG 1  68      17.566  27.386  36.491  0.00  0.00           H  
ATOM   1024 HH11 ARG 1  68      17.077  25.504  39.925  0.00  0.00           H  
ATOM   1025 HH12 ARG 1  68      18.338  24.854  38.947  0.00  0.00           H  
ATOM   1026 HH21 ARG 1  68      15.773  26.996  39.533  0.00  0.00           H  
ATOM   1027 HH22 ARG 1  68      15.795  27.729  37.966  0.00  0.00           H  
ATOM   1028  N   ASP 1  69      19.516  31.292  35.803  0.00  0.00           N  
ATOM   1029  CA  ASP 1  69      19.228  32.663  36.256  0.00  0.00           C  
ATOM   1030  C   ASP 1  69      19.098  32.767  37.809  0.00  0.00           C  
ATOM   1031  O   ASP 1  69      18.492  31.897  38.450  0.00  0.00           O  
ATOM   1032  CB  ASP 1  69      17.895  33.157  35.620  0.00  0.00           C  
ATOM   1033  CG  ASP 1  69      17.868  34.668  35.695  0.00  0.00           C  
ATOM   1034  OD1 ASP 1  69      18.724  35.361  36.311  0.00  0.00           O  
ATOM   1035  OD2 ASP 1  69      16.939  35.378  35.155  0.00  0.00           O  
ATOM   1036  H   ASP 1  69      18.752  30.644  35.677  0.00  0.00           H  
ATOM   1037  HA  ASP 1  69      20.067  33.245  35.874  0.00  0.00           H  
ATOM   1038  HB2 ASP 1  69      17.790  32.793  34.598  0.00  0.00           H  
ATOM   1039  HB3 ASP 1  69      17.015  32.827  36.173  0.00  0.00           H  
ATOM   1040  N   LEU 1  70      19.764  33.729  38.454  0.00  0.00           N  
ATOM   1041  CA  LEU 1  70      19.612  34.110  39.918  0.00  0.00           C  
ATOM   1042  C   LEU 1  70      18.560  35.252  40.142  0.00  0.00           C  
ATOM   1043  O   LEU 1  70      18.367  35.609  41.296  0.00  0.00           O  
ATOM   1044  CB  LEU 1  70      20.924  34.379  40.662  0.00  0.00           C  
ATOM   1045  CG  LEU 1  70      22.059  33.288  40.525  0.00  0.00           C  
ATOM   1046  CD1 LEU 1  70      23.404  33.783  41.013  0.00  0.00           C  
ATOM   1047  CD2 LEU 1  70      21.694  31.913  41.104  0.00  0.00           C  
ATOM   1048  H   LEU 1  70      20.227  34.469  37.946  0.00  0.00           H  
ATOM   1049  HA  LEU 1  70      19.163  33.269  40.446  0.00  0.00           H  
ATOM   1050  HB2 LEU 1  70      21.337  35.329  40.326  0.00  0.00           H  
ATOM   1051  HB3 LEU 1  70      20.648  34.446  41.715  0.00  0.00           H  
ATOM   1052  HG  LEU 1  70      22.095  33.197  39.439  0.00  0.00           H  
ATOM   1053 HD11 LEU 1  70      24.171  33.074  40.703  0.00  0.00           H  
ATOM   1054 HD12 LEU 1  70      23.659  34.805  40.731  0.00  0.00           H  
ATOM   1055 HD13 LEU 1  70      23.371  33.696  42.099  0.00  0.00           H  
ATOM   1056 HD21 LEU 1  70      20.837  31.600  40.507  0.00  0.00           H  
ATOM   1057 HD22 LEU 1  70      22.466  31.144  41.115  0.00  0.00           H  
ATOM   1058 HD23 LEU 1  70      21.349  32.049  42.129  0.00  0.00           H  
ATOM   1059  N   ARG 1  71      17.873  35.773  39.143  0.00  0.00           N  
ATOM   1060  CA  ARG 1  71      16.636  36.477  39.190  0.00  0.00           C  
ATOM   1061  C   ARG 1  71      16.583  37.829  40.012  0.00  0.00           C  
ATOM   1062  O   ARG 1  71      15.515  38.157  40.496  0.00  0.00           O  
ATOM   1063  CB  ARG 1  71      15.505  35.546  39.502  0.00  0.00           C  
ATOM   1064  CG  ARG 1  71      15.491  34.194  38.683  0.00  0.00           C  
ATOM   1065  CD  ARG 1  71      14.296  33.341  39.046  0.00  0.00           C  
ATOM   1066  NE  ARG 1  71      14.070  32.120  38.272  0.00  0.00           N  
ATOM   1067  CZ  ARG 1  71      13.686  32.008  36.986  0.00  0.00           C  
ATOM   1068  NH1 ARG 1  71      13.576  30.836  36.434  0.00  0.00           N  
ATOM   1069  NH2 ARG 1  71      13.524  33.006  36.206  0.00  0.00           N  
ATOM   1070  H   ARG 1  71      18.220  35.466  38.246  0.00  0.00           H  
ATOM   1071  HA  ARG 1  71      16.363  36.842  38.200  0.00  0.00           H  
ATOM   1072  HB2 ARG 1  71      15.439  35.290  40.559  0.00  0.00           H  
ATOM   1073  HB3 ARG 1  71      14.539  36.006  39.294  0.00  0.00           H  
ATOM   1074  HG2 ARG 1  71      15.387  34.555  37.660  0.00  0.00           H  
ATOM   1075  HG3 ARG 1  71      16.453  33.686  38.741  0.00  0.00           H  
ATOM   1076  HD2 ARG 1  71      14.386  33.164  40.118  0.00  0.00           H  
ATOM   1077  HD3 ARG 1  71      13.419  33.930  38.780  0.00  0.00           H  
ATOM   1078  HE  ARG 1  71      14.211  31.248  38.763  0.00  0.00           H  
ATOM   1079 HH11 ARG 1  71      13.413  30.832  35.437  0.00  0.00           H  
ATOM   1080 HH12 ARG 1  71      13.658  29.968  36.944  0.00  0.00           H  
ATOM   1081 HH21 ARG 1  71      13.440  32.923  35.203  0.00  0.00           H  
ATOM   1082 HH22 ARG 1  71      13.499  33.888  36.698  0.00  0.00           H  
ATOM   1083  N   LYS 1  72      17.719  38.526  40.091  0.00  0.00           N  
ATOM   1084  CA  LYS 1  72      17.888  39.843  40.661  0.00  0.00           C  
ATOM   1085  C   LYS 1  72      18.764  40.719  39.851  0.00  0.00           C  
ATOM   1086  O   LYS 1  72      19.701  40.214  39.100  0.00  0.00           O  
ATOM   1087  CB  LYS 1  72      18.404  39.772  42.146  0.00  0.00           C  
ATOM   1088  CG  LYS 1  72      17.331  39.246  43.080  0.00  0.00           C  
ATOM   1089  CD  LYS 1  72      17.778  39.514  44.499  0.00  0.00           C  
ATOM   1090  CE  LYS 1  72      16.587  39.120  45.392  0.00  0.00           C  
ATOM   1091  NZ  LYS 1  72      16.738  39.596  46.827  0.00  0.00           N  
ATOM   1092  H   LYS 1  72      18.522  38.126  39.627  0.00  0.00           H  
ATOM   1093  HA  LYS 1  72      16.938  40.360  40.796  0.00  0.00           H  
ATOM   1094  HB2 LYS 1  72      19.348  39.227  42.165  0.00  0.00           H  
ATOM   1095  HB3 LYS 1  72      18.615  40.757  42.561  0.00  0.00           H  
ATOM   1096  HG2 LYS 1  72      16.361  39.677  42.832  0.00  0.00           H  
ATOM   1097  HG3 LYS 1  72      17.217  38.182  42.874  0.00  0.00           H  
ATOM   1098  HD2 LYS 1  72      18.662  38.891  44.633  0.00  0.00           H  
ATOM   1099  HD3 LYS 1  72      18.040  40.562  44.649  0.00  0.00           H  
ATOM   1100  HE2 LYS 1  72      15.616  39.468  45.037  0.00  0.00           H  
ATOM   1101  HE3 LYS 1  72      16.473  38.046  45.536  0.00  0.00           H  
ATOM   1102  HZ1 LYS 1  72      17.718  39.497  47.048  0.00  0.00           H  
ATOM   1103  HZ2 LYS 1  72      16.436  40.560  46.857  0.00  0.00           H  
ATOM   1104  HZ3 LYS 1  72      16.098  39.125  47.450  0.00  0.00           H  
ATOM   1105  N   GLY 1  73      18.564  42.046  39.999  0.00  0.00           N  
ATOM   1106  CA  GLY 1  73      19.380  43.149  39.497  0.00  0.00           C  
ATOM   1107  C   GLY 1  73      20.681  43.468  40.303  0.00  0.00           C  
ATOM   1108  O   GLY 1  73      20.636  43.064  41.506  0.00  0.00           O  
ATOM   1109  H   GLY 1  73      17.810  42.458  40.529  0.00  0.00           H  
ATOM   1110  HA2 GLY 1  73      19.784  43.006  38.494  0.00  0.00           H  
ATOM   1111  HA3 GLY 1  73      18.788  44.064  39.495  0.00  0.00           H  
ATOM   1112  N   VAL 1  74      21.755  43.954  39.736  0.00  0.00           N  
ATOM   1113  CA  VAL 1  74      23.131  44.303  40.252  0.00  0.00           C  
ATOM   1114  C   VAL 1  74      23.480  45.612  39.688  0.00  0.00           C  
ATOM   1115  O   VAL 1  74      23.730  45.708  38.449  0.00  0.00           O  
ATOM   1116  CB  VAL 1  74      24.058  43.117  40.112  0.00  0.00           C  
ATOM   1117  CG1 VAL 1  74      24.020  42.520  38.675  0.00  0.00           C  
ATOM   1118  CG2 VAL 1  74      25.530  43.423  40.547  0.00  0.00           C  
ATOM   1119  H   VAL 1  74      21.787  43.872  38.729  0.00  0.00           H  
ATOM   1120  HA  VAL 1  74      22.949  44.422  41.320  0.00  0.00           H  
ATOM   1121  HB  VAL 1  74      23.695  42.385  40.833  0.00  0.00           H  
ATOM   1122 HG11 VAL 1  74      24.792  41.751  38.636  0.00  0.00           H  
ATOM   1123 HG12 VAL 1  74      23.063  42.081  38.396  0.00  0.00           H  
ATOM   1124 HG13 VAL 1  74      24.348  43.221  37.907  0.00  0.00           H  
ATOM   1125 HG21 VAL 1  74      26.109  42.505  40.443  0.00  0.00           H  
ATOM   1126 HG22 VAL 1  74      25.889  44.214  39.888  0.00  0.00           H  
ATOM   1127 HG23 VAL 1  74      25.593  43.730  41.591  0.00  0.00           H  
ATOM   1128  N   TYR 1  75      23.717  46.587  40.584  0.00  0.00           N  
ATOM   1129  CA  TYR 1  75      24.378  47.899  40.320  0.00  0.00           C  
ATOM   1130  C   TYR 1  75      25.590  48.162  41.258  0.00  0.00           C  
ATOM   1131  O   TYR 1  75      25.547  47.896  42.485  0.00  0.00           O  
ATOM   1132  CB  TYR 1  75      23.363  48.949  40.357  0.00  0.00           C  
ATOM   1133  CG  TYR 1  75      23.819  50.416  40.295  0.00  0.00           C  
ATOM   1134  CD1 TYR 1  75      24.762  50.815  39.270  0.00  0.00           C  
ATOM   1135  CD2 TYR 1  75      23.344  51.387  41.201  0.00  0.00           C  
ATOM   1136  CE1 TYR 1  75      25.263  52.080  39.224  0.00  0.00           C  
ATOM   1137  CE2 TYR 1  75      23.830  52.669  41.093  0.00  0.00           C  
ATOM   1138  CZ  TYR 1  75      24.835  52.998  40.115  0.00  0.00           C  
ATOM   1139  OH  TYR 1  75      25.373  54.300  40.045  0.00  0.00           O  
ATOM   1140  H   TYR 1  75      23.665  46.297  41.550  0.00  0.00           H  
ATOM   1141  HA  TYR 1  75      24.749  47.754  39.305  0.00  0.00           H  
ATOM   1142  HB2 TYR 1  75      22.649  48.806  39.545  0.00  0.00           H  
ATOM   1143  HB3 TYR 1  75      22.910  48.823  41.340  0.00  0.00           H  
ATOM   1144  HD1 TYR 1  75      25.131  50.102  38.547  0.00  0.00           H  
ATOM   1145  HD2 TYR 1  75      22.631  51.177  41.985  0.00  0.00           H  
ATOM   1146  HE1 TYR 1  75      25.986  52.367  38.475  0.00  0.00           H  
ATOM   1147  HE2 TYR 1  75      23.506  53.413  41.805  0.00  0.00           H  
ATOM   1148  HH  TYR 1  75      24.847  54.871  40.610  0.00  0.00           H  
ATOM   1149  N   VAL 1  76      26.692  48.553  40.715  0.00  0.00           N  
ATOM   1150  CA  VAL 1  76      28.023  48.880  41.288  0.00  0.00           C  
ATOM   1151  C   VAL 1  76      28.182  50.438  41.194  0.00  0.00           C  
ATOM   1152  O   VAL 1  76      28.653  50.849  40.136  0.00  0.00           O  
ATOM   1153  CB  VAL 1  76      29.070  48.024  40.635  0.00  0.00           C  
ATOM   1154  CG1 VAL 1  76      30.483  48.487  41.044  0.00  0.00           C  
ATOM   1155  CG2 VAL 1  76      28.916  46.602  41.064  0.00  0.00           C  
ATOM   1156  H   VAL 1  76      26.666  48.665  39.712  0.00  0.00           H  
ATOM   1157  HA  VAL 1  76      28.059  48.618  42.346  0.00  0.00           H  
ATOM   1158  HB  VAL 1  76      29.053  48.011  39.545  0.00  0.00           H  
ATOM   1159 HG11 VAL 1  76      31.193  47.761  40.648  0.00  0.00           H  
ATOM   1160 HG12 VAL 1  76      30.705  48.506  42.111  0.00  0.00           H  
ATOM   1161 HG13 VAL 1  76      30.673  49.412  40.500  0.00  0.00           H  
ATOM   1162 HG21 VAL 1  76      29.813  45.985  41.025  0.00  0.00           H  
ATOM   1163 HG22 VAL 1  76      28.651  46.478  42.114  0.00  0.00           H  
ATOM   1164 HG23 VAL 1  76      28.388  46.054  40.283  0.00  0.00           H  
ATOM   1165  N   PRO 1  77      27.856  51.191  42.252  0.00  0.00           N  
ATOM   1166  CA  PRO 1  77      27.841  52.679  42.093  0.00  0.00           C  
ATOM   1167  C   PRO 1  77      29.252  53.254  41.981  0.00  0.00           C  
ATOM   1168  O   PRO 1  77      29.317  54.410  41.538  0.00  0.00           O  
ATOM   1169  CB  PRO 1  77      27.041  53.228  43.320  0.00  0.00           C  
ATOM   1170  CG  PRO 1  77      27.378  52.189  44.370  0.00  0.00           C  
ATOM   1171  CD  PRO 1  77      27.411  50.847  43.561  0.00  0.00           C  
ATOM   1172  HA  PRO 1  77      27.433  52.919  41.111  0.00  0.00           H  
ATOM   1173  HB2 PRO 1  77      27.256  54.275  43.537  0.00  0.00           H  
ATOM   1174  HB3 PRO 1  77      25.964  53.223  43.153  0.00  0.00           H  
ATOM   1175  HG2 PRO 1  77      28.364  52.258  44.828  0.00  0.00           H  
ATOM   1176  HG3 PRO 1  77      26.691  52.005  45.197  0.00  0.00           H  
ATOM   1177  HD2 PRO 1  77      28.028  50.163  44.144  0.00  0.00           H  
ATOM   1178  HD3 PRO 1  77      26.348  50.632  43.449  0.00  0.00           H  
ATOM   1179  N   TYR 1  78      30.371  52.568  42.238  0.00  0.00           N  
ATOM   1180  CA  TYR 1  78      31.631  53.233  42.553  0.00  0.00           C  
ATOM   1181  C   TYR 1  78      32.148  54.096  41.378  0.00  0.00           C  
ATOM   1182  O   TYR 1  78      32.315  53.642  40.198  0.00  0.00           O  
ATOM   1183  CB  TYR 1  78      32.627  52.162  43.025  0.00  0.00           C  
ATOM   1184  CG  TYR 1  78      31.963  51.416  44.197  0.00  0.00           C  
ATOM   1185  CD1 TYR 1  78      31.594  52.137  45.325  0.00  0.00           C  
ATOM   1186  CD2 TYR 1  78      31.669  50.014  44.057  0.00  0.00           C  
ATOM   1187  CE1 TYR 1  78      31.057  51.385  46.378  0.00  0.00           C  
ATOM   1188  CE2 TYR 1  78      30.950  49.431  45.058  0.00  0.00           C  
ATOM   1189  CZ  TYR 1  78      30.722  50.048  46.279  0.00  0.00           C  
ATOM   1190  OH  TYR 1  78      29.981  49.479  47.264  0.00  0.00           O  
ATOM   1191  H   TYR 1  78      30.360  51.563  42.339  0.00  0.00           H  
ATOM   1192  HA  TYR 1  78      31.497  53.905  43.400  0.00  0.00           H  
ATOM   1193  HB2 TYR 1  78      32.737  51.480  42.181  0.00  0.00           H  
ATOM   1194  HB3 TYR 1  78      33.572  52.580  43.369  0.00  0.00           H  
ATOM   1195  HD1 TYR 1  78      31.807  53.195  45.351  0.00  0.00           H  
ATOM   1196  HD2 TYR 1  78      32.016  49.425  43.220  0.00  0.00           H  
ATOM   1197  HE1 TYR 1  78      30.697  51.884  47.266  0.00  0.00           H  
ATOM   1198  HE2 TYR 1  78      30.669  48.391  44.973  0.00  0.00           H  
ATOM   1199  HH  TYR 1  78      29.657  50.139  47.880  0.00  0.00           H  
ATOM   1200  N   THR 1  79      32.463  55.342  41.655  0.00  0.00           N  
ATOM   1201  CA  THR 1  79      32.652  56.538  40.684  0.00  0.00           C  
ATOM   1202  C   THR 1  79      33.992  56.512  39.996  0.00  0.00           C  
ATOM   1203  O   THR 1  79      34.568  57.594  39.743  0.00  0.00           O  
ATOM   1204  CB  THR 1  79      32.341  57.879  41.355  0.00  0.00           C  
ATOM   1205  OG1 THR 1  79      33.241  58.012  42.435  0.00  0.00           O  
ATOM   1206  CG2 THR 1  79      30.992  58.003  42.044  0.00  0.00           C  
ATOM   1207  H   THR 1  79      32.497  55.478  42.656  0.00  0.00           H  
ATOM   1208  HA  THR 1  79      31.959  56.497  39.844  0.00  0.00           H  
ATOM   1209  HB  THR 1  79      32.435  58.793  40.768  0.00  0.00           H  
ATOM   1210  HG1 THR 1  79      34.163  58.082  42.177  0.00  0.00           H  
ATOM   1211 HG21 THR 1  79      30.714  58.975  42.451  0.00  0.00           H  
ATOM   1212 HG22 THR 1  79      30.343  57.584  41.275  0.00  0.00           H  
ATOM   1213 HG23 THR 1  79      30.989  57.443  42.980  0.00  0.00           H  
ATOM   1214  N   GLN 1  80      34.589  55.319  39.732  0.00  0.00           N  
ATOM   1215  CA  GLN 1  80      35.811  54.976  39.001  0.00  0.00           C  
ATOM   1216  C   GLN 1  80      35.489  53.922  37.872  0.00  0.00           C  
ATOM   1217  O   GLN 1  80      36.386  53.691  37.053  0.00  0.00           O  
ATOM   1218  CB  GLN 1  80      36.896  54.463  39.974  0.00  0.00           C  
ATOM   1219  CG  GLN 1  80      37.117  55.330  41.214  0.00  0.00           C  
ATOM   1220  CD  GLN 1  80      36.119  54.860  42.322  0.00  0.00           C  
ATOM   1221  OE1 GLN 1  80      35.519  53.763  42.457  0.00  0.00           O  
ATOM   1222  NE2 GLN 1  80      35.945  55.726  43.374  0.00  0.00           N  
ATOM   1223  H   GLN 1  80      33.997  54.561  40.039  0.00  0.00           H  
ATOM   1224  HA  GLN 1  80      36.158  55.840  38.434  0.00  0.00           H  
ATOM   1225  HB2 GLN 1  80      36.825  53.418  40.275  0.00  0.00           H  
ATOM   1226  HB3 GLN 1  80      37.827  54.643  39.437  0.00  0.00           H  
ATOM   1227  HG2 GLN 1  80      38.122  55.197  41.615  0.00  0.00           H  
ATOM   1228  HG3 GLN 1  80      36.924  56.372  40.959  0.00  0.00           H  
ATOM   1229 HE21 GLN 1  80      35.120  55.616  43.946  0.00  0.00           H  
ATOM   1230 HE22 GLN 1  80      36.177  56.687  43.169  0.00  0.00           H  
ATOM   1231  N   GLY 1  81      34.270  53.297  37.825  0.00  0.00           N  
ATOM   1232  CA  GLY 1  81      33.907  52.156  36.889  0.00  0.00           C  
ATOM   1233  C   GLY 1  81      32.474  51.746  37.166  0.00  0.00           C  
ATOM   1234  O   GLY 1  81      32.247  50.533  37.256  0.00  0.00           O  
ATOM   1235  H   GLY 1  81      33.555  53.601  38.470  0.00  0.00           H  
ATOM   1236  HA2 GLY 1  81      34.019  52.479  35.854  0.00  0.00           H  
ATOM   1237  HA3 GLY 1  81      34.597  51.322  37.017  0.00  0.00           H  
ATOM   1238  N   LYS 1  82      31.455  52.575  37.356  0.00  0.00           N  
ATOM   1239  CA  LYS 1  82      30.092  52.089  37.600  0.00  0.00           C  
ATOM   1240  C   LYS 1  82      29.406  51.229  36.563  0.00  0.00           C  
ATOM   1241  O   LYS 1  82      29.530  51.551  35.357  0.00  0.00           O  
ATOM   1242  CB  LYS 1  82      29.237  53.248  38.054  0.00  0.00           C  
ATOM   1243  CG  LYS 1  82      28.382  53.886  36.935  0.00  0.00           C  
ATOM   1244  CD  LYS 1  82      27.882  55.247  37.436  0.00  0.00           C  
ATOM   1245  CE  LYS 1  82      28.971  56.268  37.756  0.00  0.00           C  
ATOM   1246  NZ  LYS 1  82      28.366  57.527  38.204  0.00  0.00           N  
ATOM   1247  H   LYS 1  82      31.644  53.565  37.289  0.00  0.00           H  
ATOM   1248  HA  LYS 1  82      30.124  51.384  38.430  0.00  0.00           H  
ATOM   1249  HB2 LYS 1  82      28.655  52.956  38.928  0.00  0.00           H  
ATOM   1250  HB3 LYS 1  82      29.974  53.815  38.623  0.00  0.00           H  
ATOM   1251  HG2 LYS 1  82      29.018  53.875  36.050  0.00  0.00           H  
ATOM   1252  HG3 LYS 1  82      27.531  53.241  36.715  0.00  0.00           H  
ATOM   1253  HD2 LYS 1  82      27.198  55.705  36.722  0.00  0.00           H  
ATOM   1254  HD3 LYS 1  82      27.332  55.040  38.354  0.00  0.00           H  
ATOM   1255  HE2 LYS 1  82      29.622  55.871  38.535  0.00  0.00           H  
ATOM   1256  HE3 LYS 1  82      29.593  56.222  36.862  0.00  0.00           H  
ATOM   1257  HZ1 LYS 1  82      29.123  58.132  38.491  0.00  0.00           H  
ATOM   1258  HZ2 LYS 1  82      27.826  57.981  37.481  0.00  0.00           H  
ATOM   1259  HZ3 LYS 1  82      27.798  57.321  39.013  0.00  0.00           H  
ATOM   1260  N   TRP 1  83      28.769  50.113  36.906  0.00  0.00           N  
ATOM   1261  CA  TRP 1  83      28.265  49.051  35.995  0.00  0.00           C  
ATOM   1262  C   TRP 1  83      26.992  48.497  36.531  0.00  0.00           C  
ATOM   1263  O   TRP 1  83      26.703  48.536  37.721  0.00  0.00           O  
ATOM   1264  CB  TRP 1  83      29.310  48.021  35.480  0.00  0.00           C  
ATOM   1265  CG  TRP 1  83      29.876  47.124  36.649  0.00  0.00           C  
ATOM   1266  CD1 TRP 1  83      31.018  47.291  37.282  0.00  0.00           C  
ATOM   1267  CD2 TRP 1  83      29.257  45.940  37.193  0.00  0.00           C  
ATOM   1268  NE1 TRP 1  83      31.294  46.245  38.088  0.00  0.00           N  
ATOM   1269  CE2 TRP 1  83      30.153  45.387  38.170  0.00  0.00           C  
ATOM   1270  CE3 TRP 1  83      28.115  45.187  36.884  0.00  0.00           C  
ATOM   1271  CZ2 TRP 1  83      29.879  44.219  38.826  0.00  0.00           C  
ATOM   1272  CZ3 TRP 1  83      27.898  43.891  37.528  0.00  0.00           C  
ATOM   1273  CH2 TRP 1  83      28.771  43.487  38.531  0.00  0.00           C  
ATOM   1274  H   TRP 1  83      28.828  49.885  37.888  0.00  0.00           H  
ATOM   1275  HA  TRP 1  83      27.986  49.578  35.082  0.00  0.00           H  
ATOM   1276  HB2 TRP 1  83      28.805  47.343  34.793  0.00  0.00           H  
ATOM   1277  HB3 TRP 1  83      30.109  48.573  34.985  0.00  0.00           H  
ATOM   1278  HD1 TRP 1  83      31.834  47.980  37.124  0.00  0.00           H  
ATOM   1279  HE1 TRP 1  83      32.108  46.154  38.678  0.00  0.00           H  
ATOM   1280  HE3 TRP 1  83      27.424  45.543  36.135  0.00  0.00           H  
ATOM   1281  HZ2 TRP 1  83      30.701  43.903  39.451  0.00  0.00           H  
ATOM   1282  HZ3 TRP 1  83      26.984  43.335  37.378  0.00  0.00           H  
ATOM   1283  HH2 TRP 1  83      28.596  42.574  39.082  0.00  0.00           H  
ATOM   1284  N   GLU 1  84      26.149  48.049  35.579  0.00  0.00           N  
ATOM   1285  CA  GLU 1  84      24.807  47.608  35.848  0.00  0.00           C  
ATOM   1286  C   GLU 1  84      24.416  46.378  34.967  0.00  0.00           C  
ATOM   1287  O   GLU 1  84      24.670  46.352  33.742  0.00  0.00           O  
ATOM   1288  CB  GLU 1  84      23.731  48.757  35.715  0.00  0.00           C  
ATOM   1289  CG  GLU 1  84      22.352  48.452  36.250  0.00  0.00           C  
ATOM   1290  CD  GLU 1  84      21.435  49.698  36.437  0.00  0.00           C  
ATOM   1291  OE1 GLU 1  84      20.584  49.555  37.371  0.00  0.00           O  
ATOM   1292  OE2 GLU 1  84      21.639  50.805  35.973  0.00  0.00           O  
ATOM   1293  H   GLU 1  84      26.343  48.185  34.597  0.00  0.00           H  
ATOM   1294  HA  GLU 1  84      24.728  47.278  36.884  0.00  0.00           H  
ATOM   1295  HB2 GLU 1  84      24.086  49.644  36.241  0.00  0.00           H  
ATOM   1296  HB3 GLU 1  84      23.611  49.067  34.677  0.00  0.00           H  
ATOM   1297  HG2 GLU 1  84      21.837  47.849  35.502  0.00  0.00           H  
ATOM   1298  HG3 GLU 1  84      22.415  47.900  37.188  0.00  0.00           H  
ATOM   1299  N   GLY 1  85      23.681  45.359  35.470  0.00  0.00           N  
ATOM   1300  CA  GLY 1  85      23.155  44.299  34.595  0.00  0.00           C  
ATOM   1301  C   GLY 1  85      22.455  43.225  35.408  0.00  0.00           C  
ATOM   1302  O   GLY 1  85      21.696  43.584  36.332  0.00  0.00           O  
ATOM   1303  H   GLY 1  85      23.428  45.452  36.443  0.00  0.00           H  
ATOM   1304  HA2 GLY 1  85      22.354  44.592  33.917  0.00  0.00           H  
ATOM   1305  HA3 GLY 1  85      23.970  43.872  34.010  0.00  0.00           H  
ATOM   1306  N   GLU 1  86      22.690  41.960  35.162  0.00  0.00           N  
ATOM   1307  CA  GLU 1  86      21.929  40.799  35.793  0.00  0.00           C  
ATOM   1308  C   GLU 1  86      22.732  39.666  36.369  0.00  0.00           C  
ATOM   1309  O   GLU 1  86      23.770  39.216  35.849  0.00  0.00           O  
ATOM   1310  CB  GLU 1  86      20.977  40.270  34.717  0.00  0.00           C  
ATOM   1311  CG  GLU 1  86      19.796  41.286  34.514  0.00  0.00           C  
ATOM   1312  CD  GLU 1  86      18.836  40.655  33.426  0.00  0.00           C  
ATOM   1313  OE1 GLU 1  86      17.632  40.909  33.438  0.00  0.00           O  
ATOM   1314  OE2 GLU 1  86      19.409  40.231  32.345  0.00  0.00           O  
ATOM   1315  H   GLU 1  86      23.382  41.850  34.434  0.00  0.00           H  
ATOM   1316  HA  GLU 1  86      21.310  41.167  36.612  0.00  0.00           H  
ATOM   1317  HB2 GLU 1  86      21.512  40.022  33.800  0.00  0.00           H  
ATOM   1318  HB3 GLU 1  86      20.515  39.373  35.130  0.00  0.00           H  
ATOM   1319  HG2 GLU 1  86      19.184  41.376  35.411  0.00  0.00           H  
ATOM   1320  HG3 GLU 1  86      20.084  42.277  34.164  0.00  0.00           H  
ATOM   1321  N   LEU 1  87      22.291  39.178  37.536  0.00  0.00           N  
ATOM   1322  CA  LEU 1  87      22.836  37.970  38.195  0.00  0.00           C  
ATOM   1323  C   LEU 1  87      22.351  36.657  37.477  0.00  0.00           C  
ATOM   1324  O   LEU 1  87      21.204  36.552  37.062  0.00  0.00           O  
ATOM   1325  CB  LEU 1  87      22.532  38.051  39.735  0.00  0.00           C  
ATOM   1326  CG  LEU 1  87      23.204  39.233  40.443  0.00  0.00           C  
ATOM   1327  CD1 LEU 1  87      22.819  39.257  41.922  0.00  0.00           C  
ATOM   1328  CD2 LEU 1  87      24.716  39.129  40.428  0.00  0.00           C  
ATOM   1329  H   LEU 1  87      21.458  39.502  38.006  0.00  0.00           H  
ATOM   1330  HA  LEU 1  87      23.921  37.978  38.085  0.00  0.00           H  
ATOM   1331  HB2 LEU 1  87      21.468  38.218  39.899  0.00  0.00           H  
ATOM   1332  HB3 LEU 1  87      22.688  37.086  40.218  0.00  0.00           H  
ATOM   1333  HG  LEU 1  87      22.792  40.170  40.068  0.00  0.00           H  
ATOM   1334 HD11 LEU 1  87      21.835  39.705  42.067  0.00  0.00           H  
ATOM   1335 HD12 LEU 1  87      22.679  38.260  42.340  0.00  0.00           H  
ATOM   1336 HD13 LEU 1  87      23.617  39.744  42.482  0.00  0.00           H  
ATOM   1337 HD21 LEU 1  87      25.162  39.950  40.989  0.00  0.00           H  
ATOM   1338 HD22 LEU 1  87      25.078  38.128  40.661  0.00  0.00           H  
ATOM   1339 HD23 LEU 1  87      25.008  39.375  39.407  0.00  0.00           H  
ATOM   1340  N   GLY 1  88      23.335  35.754  37.424  0.00  0.00           N  
ATOM   1341  CA  GLY 1  88      23.222  34.380  37.059  0.00  0.00           C  
ATOM   1342  C   GLY 1  88      24.314  33.508  37.599  0.00  0.00           C  
ATOM   1343  O   GLY 1  88      25.103  33.871  38.402  0.00  0.00           O  
ATOM   1344  H   GLY 1  88      24.242  35.979  37.806  0.00  0.00           H  
ATOM   1345  HA2 GLY 1  88      22.252  33.973  37.346  0.00  0.00           H  
ATOM   1346  HA3 GLY 1  88      23.364  34.256  35.986  0.00  0.00           H  
ATOM   1347  N   THR 1  89      24.363  32.220  37.168  0.00  0.00           N  
ATOM   1348  CA  THR 1  89      25.370  31.278  37.596  0.00  0.00           C  
ATOM   1349  C   THR 1  89      25.626  30.241  36.540  0.00  0.00           C  
ATOM   1350  O   THR 1  89      24.846  30.132  35.610  0.00  0.00           O  
ATOM   1351  CB  THR 1  89      25.003  30.498  38.941  0.00  0.00           C  
ATOM   1352  OG1 THR 1  89      26.036  29.670  39.337  0.00  0.00           O  
ATOM   1353  CG2 THR 1  89      23.690  29.688  38.768  0.00  0.00           C  
ATOM   1354  H   THR 1  89      23.697  31.880  36.489  0.00  0.00           H  
ATOM   1355  HA  THR 1  89      26.301  31.792  37.833  0.00  0.00           H  
ATOM   1356  HB  THR 1  89      24.887  31.150  39.806  0.00  0.00           H  
ATOM   1357  HG1 THR 1  89      26.896  30.065  39.174  0.00  0.00           H  
ATOM   1358 HG21 THR 1  89      22.963  30.204  38.141  0.00  0.00           H  
ATOM   1359 HG22 THR 1  89      23.875  28.703  38.341  0.00  0.00           H  
ATOM   1360 HG23 THR 1  89      23.269  29.506  39.757  0.00  0.00           H  
ATOM   1361  N   ASP 1  90      26.849  29.712  36.408  0.00  0.00           N  
ATOM   1362  CA  ASP 1  90      27.384  28.892  35.263  0.00  0.00           C  
ATOM   1363  C   ASP 1  90      28.693  28.114  35.623  0.00  0.00           C  
ATOM   1364  O   ASP 1  90      29.267  28.296  36.711  0.00  0.00           O  
ATOM   1365  CB  ASP 1  90      27.712  29.705  34.057  0.00  0.00           C  
ATOM   1366  CG  ASP 1  90      27.365  28.876  32.756  0.00  0.00           C  
ATOM   1367  OD1 ASP 1  90      27.323  27.654  32.817  0.00  0.00           O  
ATOM   1368  OD2 ASP 1  90      27.181  29.479  31.682  0.00  0.00           O  
ATOM   1369  H   ASP 1  90      27.540  30.007  37.083  0.00  0.00           H  
ATOM   1370  HA  ASP 1  90      26.661  28.129  34.975  0.00  0.00           H  
ATOM   1371  HB2 ASP 1  90      27.013  30.537  33.972  0.00  0.00           H  
ATOM   1372  HB3 ASP 1  90      28.772  29.958  34.070  0.00  0.00           H  
ATOM   1373  N   LEU 1  91      29.182  27.177  34.819  0.00  0.00           N  
ATOM   1374  CA  LEU 1  91      30.492  26.497  35.044  0.00  0.00           C  
ATOM   1375  C   LEU 1  91      31.680  27.146  34.403  0.00  0.00           C  
ATOM   1376  O   LEU 1  91      31.689  27.372  33.197  0.00  0.00           O  
ATOM   1377  CB  LEU 1  91      30.431  25.022  34.788  0.00  0.00           C  
ATOM   1378  CG  LEU 1  91      30.172  23.982  35.882  0.00  0.00           C  
ATOM   1379  CD1 LEU 1  91      28.726  24.148  36.478  0.00  0.00           C  
ATOM   1380  CD2 LEU 1  91      30.232  22.643  35.366  0.00  0.00           C  
ATOM   1381  H   LEU 1  91      28.724  27.041  33.929  0.00  0.00           H  
ATOM   1382  HA  LEU 1  91      30.706  26.649  36.101  0.00  0.00           H  
ATOM   1383  HB2 LEU 1  91      29.780  24.700  33.975  0.00  0.00           H  
ATOM   1384  HB3 LEU 1  91      31.425  24.739  34.439  0.00  0.00           H  
ATOM   1385  HG  LEU 1  91      30.894  24.092  36.691  0.00  0.00           H  
ATOM   1386 HD11 LEU 1  91      28.011  24.093  35.657  0.00  0.00           H  
ATOM   1387 HD12 LEU 1  91      28.489  23.370  37.204  0.00  0.00           H  
ATOM   1388 HD13 LEU 1  91      28.637  25.060  37.068  0.00  0.00           H  
ATOM   1389 HD21 LEU 1  91      29.535  22.529  34.536  0.00  0.00           H  
ATOM   1390 HD22 LEU 1  91      31.164  22.336  34.891  0.00  0.00           H  
ATOM   1391 HD23 LEU 1  91      30.099  21.859  36.112  0.00  0.00           H  
ATOM   1392  N   VAL 1  92      32.835  27.326  35.124  0.00  0.00           N  
ATOM   1393  CA  VAL 1  92      33.944  28.217  34.815  0.00  0.00           C  
ATOM   1394  C   VAL 1  92      35.322  27.563  35.095  0.00  0.00           C  
ATOM   1395  O   VAL 1  92      35.483  26.871  36.110  0.00  0.00           O  
ATOM   1396  CB  VAL 1  92      33.881  29.515  35.724  0.00  0.00           C  
ATOM   1397  CG1 VAL 1  92      34.851  30.509  35.095  0.00  0.00           C  
ATOM   1398  CG2 VAL 1  92      32.467  30.147  35.678  0.00  0.00           C  
ATOM   1399  H   VAL 1  92      32.852  27.201  36.126  0.00  0.00           H  
ATOM   1400  HA  VAL 1  92      33.732  28.482  33.779  0.00  0.00           H  
ATOM   1401  HB  VAL 1  92      34.217  29.343  36.746  0.00  0.00           H  
ATOM   1402 HG11 VAL 1  92      34.543  30.773  34.083  0.00  0.00           H  
ATOM   1403 HG12 VAL 1  92      34.797  31.440  35.659  0.00  0.00           H  
ATOM   1404 HG13 VAL 1  92      35.892  30.186  35.063  0.00  0.00           H  
ATOM   1405 HG21 VAL 1  92      32.088  30.144  34.656  0.00  0.00           H  
ATOM   1406 HG22 VAL 1  92      31.722  29.621  36.274  0.00  0.00           H  
ATOM   1407 HG23 VAL 1  92      32.506  31.197  35.967  0.00  0.00           H  
ATOM   1408  N   SER 1  93      36.291  27.650  34.166  0.00  0.00           N  
ATOM   1409  CA  SER 1  93      37.712  27.219  34.422  0.00  0.00           C  
ATOM   1410  C   SER 1  93      38.699  28.190  33.669  0.00  0.00           C  
ATOM   1411  O   SER 1  93      38.322  29.067  32.971  0.00  0.00           O  
ATOM   1412  CB  SER 1  93      37.964  25.746  33.973  0.00  0.00           C  
ATOM   1413  OG  SER 1  93      38.214  25.573  32.591  0.00  0.00           O  
ATOM   1414  H   SER 1  93      36.109  27.934  33.214  0.00  0.00           H  
ATOM   1415  HA  SER 1  93      37.971  27.310  35.476  0.00  0.00           H  
ATOM   1416  HB2 SER 1  93      38.745  25.318  34.601  0.00  0.00           H  
ATOM   1417  HB3 SER 1  93      37.059  25.199  34.236  0.00  0.00           H  
ATOM   1418  HG  SER 1  93      37.379  25.513  32.121  0.00  0.00           H  
ATOM   1419  N   ILE 1  94      39.995  28.031  34.019  0.00  0.00           N  
ATOM   1420  CA  ILE 1  94      41.231  28.749  33.610  0.00  0.00           C  
ATOM   1421  C   ILE 1  94      42.134  27.858  32.708  0.00  0.00           C  
ATOM   1422  O   ILE 1  94      42.804  26.968  33.262  0.00  0.00           O  
ATOM   1423  CB  ILE 1  94      41.928  29.344  34.844  0.00  0.00           C  
ATOM   1424  CG1 ILE 1  94      40.810  30.142  35.621  0.00  0.00           C  
ATOM   1425  CG2 ILE 1  94      43.206  30.216  34.458  0.00  0.00           C  
ATOM   1426  CD1 ILE 1  94      41.198  30.945  36.878  0.00  0.00           C  
ATOM   1427  H   ILE 1  94      40.174  27.243  34.626  0.00  0.00           H  
ATOM   1428  HA  ILE 1  94      40.908  29.597  33.007  0.00  0.00           H  
ATOM   1429  HB  ILE 1  94      42.285  28.499  35.433  0.00  0.00           H  
ATOM   1430 HG12 ILE 1  94      40.561  30.924  34.903  0.00  0.00           H  
ATOM   1431 HG13 ILE 1  94      39.941  29.544  35.896  0.00  0.00           H  
ATOM   1432 HG21 ILE 1  94      43.522  30.668  35.398  0.00  0.00           H  
ATOM   1433 HG22 ILE 1  94      43.962  29.562  34.025  0.00  0.00           H  
ATOM   1434 HG23 ILE 1  94      42.895  30.917  33.683  0.00  0.00           H  
ATOM   1435 HD11 ILE 1  94      41.600  30.249  37.613  0.00  0.00           H  
ATOM   1436 HD12 ILE 1  94      41.872  31.753  36.594  0.00  0.00           H  
ATOM   1437 HD13 ILE 1  94      40.342  31.466  37.307  0.00  0.00           H  
ATOM   1438  N   PRO 1  95      42.069  27.885  31.346  0.00  0.00           N  
ATOM   1439  CA  PRO 1  95      42.829  27.086  30.437  0.00  0.00           C  
ATOM   1440  C   PRO 1  95      44.330  26.920  30.743  0.00  0.00           C  
ATOM   1441  O   PRO 1  95      44.994  25.977  30.316  0.00  0.00           O  
ATOM   1442  CB  PRO 1  95      42.537  27.828  29.138  0.00  0.00           C  
ATOM   1443  CG  PRO 1  95      41.125  28.182  29.240  0.00  0.00           C  
ATOM   1444  CD  PRO 1  95      41.246  28.848  30.636  0.00  0.00           C  
ATOM   1445  HA  PRO 1  95      42.352  26.107  30.406  0.00  0.00           H  
ATOM   1446  HB2 PRO 1  95      43.057  28.781  29.030  0.00  0.00           H  
ATOM   1447  HB3 PRO 1  95      42.673  27.260  28.217  0.00  0.00           H  
ATOM   1448  HG2 PRO 1  95      40.877  28.933  28.491  0.00  0.00           H  
ATOM   1449  HG3 PRO 1  95      40.441  27.333  29.241  0.00  0.00           H  
ATOM   1450  HD2 PRO 1  95      41.718  29.830  30.609  0.00  0.00           H  
ATOM   1451  HD3 PRO 1  95      40.251  28.803  31.078  0.00  0.00           H  
ATOM   1452  N   HIS 1  96      44.932  28.019  31.361  0.00  0.00           N  
ATOM   1453  CA  HIS 1  96      46.310  28.106  31.870  0.00  0.00           C  
ATOM   1454  C   HIS 1  96      46.264  28.306  33.396  0.00  0.00           C  
ATOM   1455  O   HIS 1  96      46.480  29.405  33.890  0.00  0.00           O  
ATOM   1456  CB  HIS 1  96      47.091  29.228  31.136  0.00  0.00           C  
ATOM   1457  CG  HIS 1  96      47.000  29.137  29.689  0.00  0.00           C  
ATOM   1458  ND1 HIS 1  96      47.647  28.195  28.900  0.00  0.00           N  
ATOM   1459  CD2 HIS 1  96      46.147  29.797  28.840  0.00  0.00           C  
ATOM   1460  CE1 HIS 1  96      47.292  28.434  27.672  0.00  0.00           C  
ATOM   1461  NE2 HIS 1  96      46.519  29.511  27.568  0.00  0.00           N  
ATOM   1462  H   HIS 1  96      44.322  28.786  31.606  0.00  0.00           H  
ATOM   1463  HA  HIS 1  96      46.777  27.130  31.738  0.00  0.00           H  
ATOM   1464  HB2 HIS 1  96      46.913  30.245  31.486  0.00  0.00           H  
ATOM   1465  HB3 HIS 1  96      48.115  28.863  31.209  0.00  0.00           H  
ATOM   1466  HD1 HIS 1  96      48.387  27.560  29.164  0.00  0.00           H  
ATOM   1467  HD2 HIS 1  96      45.483  30.621  29.058  0.00  0.00           H  
ATOM   1468  HE1 HIS 1  96      47.697  27.829  26.874  0.00  0.00           H  
ATOM   1469  HE2 HIS 1  96      46.078  29.830  26.717  0.00  0.00           H  
ATOM   1470  N   GLY 1  97      45.740  27.281  34.038  0.00  0.00           N  
ATOM   1471  CA  GLY 1  97      45.288  27.309  35.478  0.00  0.00           C  
ATOM   1472  C   GLY 1  97      45.280  25.954  36.191  0.00  0.00           C  
ATOM   1473  O   GLY 1  97      45.946  25.020  35.741  0.00  0.00           O  
ATOM   1474  H   GLY 1  97      45.731  26.394  33.556  0.00  0.00           H  
ATOM   1475  HA2 GLY 1  97      45.882  28.044  36.021  0.00  0.00           H  
ATOM   1476  HA3 GLY 1  97      44.273  27.704  35.438  0.00  0.00           H  
ATOM   1477  N   PRO 1  98      44.639  25.940  37.366  0.00  0.00           N  
ATOM   1478  CA  PRO 1  98      44.689  24.905  38.402  0.00  0.00           C  
ATOM   1479  C   PRO 1  98      44.049  23.545  38.013  0.00  0.00           C  
ATOM   1480  O   PRO 1  98      44.014  22.669  38.810  0.00  0.00           O  
ATOM   1481  CB  PRO 1  98      43.877  25.532  39.575  0.00  0.00           C  
ATOM   1482  CG  PRO 1  98      42.788  26.319  38.851  0.00  0.00           C  
ATOM   1483  CD  PRO 1  98      43.527  26.910  37.673  0.00  0.00           C  
ATOM   1484  HA  PRO 1  98      45.747  24.868  38.661  0.00  0.00           H  
ATOM   1485  HB2 PRO 1  98      43.504  24.716  40.196  0.00  0.00           H  
ATOM   1486  HB3 PRO 1  98      44.481  26.112  40.273  0.00  0.00           H  
ATOM   1487  HG2 PRO 1  98      41.947  25.748  38.456  0.00  0.00           H  
ATOM   1488  HG3 PRO 1  98      42.451  27.201  39.395  0.00  0.00           H  
ATOM   1489  HD2 PRO 1  98      42.870  27.023  36.810  0.00  0.00           H  
ATOM   1490  HD3 PRO 1  98      43.966  27.841  38.031  0.00  0.00           H  
ATOM   1491  N   ASN 1  99      43.571  23.347  36.749  0.00  0.00           N  
ATOM   1492  CA  ASN 1  99      43.076  22.054  36.080  0.00  0.00           C  
ATOM   1493  C   ASN 1  99      41.661  21.505  36.557  0.00  0.00           C  
ATOM   1494  O   ASN 1  99      41.300  20.380  36.509  0.00  0.00           O  
ATOM   1495  CB  ASN 1  99      44.081  20.985  36.149  0.00  0.00           C  
ATOM   1496  CG  ASN 1  99      45.438  21.459  35.540  0.00  0.00           C  
ATOM   1497  OD1 ASN 1  99      45.510  21.675  34.358  0.00  0.00           O  
ATOM   1498  ND2 ASN 1  99      46.505  21.279  36.287  0.00  0.00           N  
ATOM   1499  H   ASN 1  99      43.561  24.118  36.097  0.00  0.00           H  
ATOM   1500  HA  ASN 1  99      42.854  22.324  35.047  0.00  0.00           H  
ATOM   1501  HB2 ASN 1  99      44.153  20.644  37.182  0.00  0.00           H  
ATOM   1502  HB3 ASN 1  99      43.686  20.188  35.520  0.00  0.00           H  
ATOM   1503 HD21 ASN 1  99      47.433  21.332  35.891  0.00  0.00           H  
ATOM   1504 HD22 ASN 1  99      46.247  20.866  37.171  0.00  0.00           H  
ATOM   1505  N   VAL 1 100      40.781  22.346  37.115  0.00  0.00           N  
ATOM   1506  CA  VAL 1 100      39.371  22.077  37.518  0.00  0.00           C  
ATOM   1507  C   VAL 1 100      38.350  23.069  36.994  0.00  0.00           C  
ATOM   1508  O   VAL 1 100      38.722  24.207  36.778  0.00  0.00           O  
ATOM   1509  CB  VAL 1 100      39.264  22.047  39.035  0.00  0.00           C  
ATOM   1510  CG1 VAL 1 100      39.814  20.745  39.595  0.00  0.00           C  
ATOM   1511  CG2 VAL 1 100      39.781  23.270  39.783  0.00  0.00           C  
ATOM   1512  H   VAL 1 100      41.019  23.326  37.163  0.00  0.00           H  
ATOM   1513  HA  VAL 1 100      39.117  21.071  37.185  0.00  0.00           H  
ATOM   1514  HB  VAL 1 100      38.197  21.964  39.242  0.00  0.00           H  
ATOM   1515 HG11 VAL 1 100      39.370  19.878  39.106  0.00  0.00           H  
ATOM   1516 HG12 VAL 1 100      40.884  20.643  39.415  0.00  0.00           H  
ATOM   1517 HG13 VAL 1 100      39.649  20.774  40.672  0.00  0.00           H  
ATOM   1518 HG21 VAL 1 100      40.854  23.179  39.947  0.00  0.00           H  
ATOM   1519 HG22 VAL 1 100      39.426  24.130  39.216  0.00  0.00           H  
ATOM   1520 HG23 VAL 1 100      39.377  23.345  40.793  0.00  0.00           H  
ATOM   1521  N   THR 1 101      37.071  22.635  36.846  0.00  0.00           N  
ATOM   1522  CA  THR 1 101      35.986  23.518  36.482  0.00  0.00           C  
ATOM   1523  C   THR 1 101      34.959  23.586  37.658  0.00  0.00           C  
ATOM   1524  O   THR 1 101      34.616  22.609  38.281  0.00  0.00           O  
ATOM   1525  CB  THR 1 101      35.266  22.900  35.211  0.00  0.00           C  
ATOM   1526  OG1 THR 1 101      36.178  22.830  34.145  0.00  0.00           O  
ATOM   1527  CG2 THR 1 101      34.253  23.883  34.617  0.00  0.00           C  
ATOM   1528  H   THR 1 101      36.686  21.745  37.127  0.00  0.00           H  
ATOM   1529  HA  THR 1 101      36.322  24.505  36.165  0.00  0.00           H  
ATOM   1530  HB  THR 1 101      34.910  21.903  35.469  0.00  0.00           H  
ATOM   1531  HG1 THR 1 101      36.778  22.091  34.266  0.00  0.00           H  
ATOM   1532 HG21 THR 1 101      34.538  24.909  34.383  0.00  0.00           H  
ATOM   1533 HG22 THR 1 101      33.878  23.437  33.696  0.00  0.00           H  
ATOM   1534 HG23 THR 1 101      33.423  23.816  35.320  0.00  0.00           H  
ATOM   1535  N   VAL 1 102      34.605  24.864  38.079  0.00  0.00           N  
ATOM   1536  CA  VAL 1 102      33.677  25.001  39.226  0.00  0.00           C  
ATOM   1537  C   VAL 1 102      32.390  25.743  38.766  0.00  0.00           C  
ATOM   1538  O   VAL 1 102      32.442  26.502  37.815  0.00  0.00           O  
ATOM   1539  CB  VAL 1 102      34.396  25.640  40.461  0.00  0.00           C  
ATOM   1540  CG1 VAL 1 102      35.704  24.958  40.673  0.00  0.00           C  
ATOM   1541  CG2 VAL 1 102      34.600  27.144  40.449  0.00  0.00           C  
ATOM   1542  H   VAL 1 102      34.906  25.643  37.510  0.00  0.00           H  
ATOM   1543  HA  VAL 1 102      33.304  24.024  39.533  0.00  0.00           H  
ATOM   1544  HB  VAL 1 102      33.803  25.492  41.364  0.00  0.00           H  
ATOM   1545 HG11 VAL 1 102      36.396  25.532  40.058  0.00  0.00           H  
ATOM   1546 HG12 VAL 1 102      35.950  25.062  41.730  0.00  0.00           H  
ATOM   1547 HG13 VAL 1 102      35.576  23.896  40.465  0.00  0.00           H  
ATOM   1548 HG21 VAL 1 102      35.077  27.446  41.381  0.00  0.00           H  
ATOM   1549 HG22 VAL 1 102      35.291  27.315  39.624  0.00  0.00           H  
ATOM   1550 HG23 VAL 1 102      33.641  27.653  40.348  0.00  0.00           H  
ATOM   1551  N   ARG 1 103      31.265  25.523  39.485  0.00  0.00           N  
ATOM   1552  CA  ARG 1 103      30.048  26.349  39.261  0.00  0.00           C  
ATOM   1553  C   ARG 1 103      30.410  27.736  39.891  0.00  0.00           C  
ATOM   1554  O   ARG 1 103      30.915  27.739  41.041  0.00  0.00           O  
ATOM   1555  CB  ARG 1 103      28.804  25.692  40.014  0.00  0.00           C  
ATOM   1556  CG  ARG 1 103      27.502  26.413  39.630  0.00  0.00           C  
ATOM   1557  CD  ARG 1 103      26.172  25.613  39.998  0.00  0.00           C  
ATOM   1558  NE  ARG 1 103      26.241  24.122  39.686  0.00  0.00           N  
ATOM   1559  CZ  ARG 1 103      25.664  23.505  38.637  0.00  0.00           C  
ATOM   1560  NH1 ARG 1 103      24.778  24.073  37.878  0.00  0.00           N  
ATOM   1561  NH2 ARG 1 103      25.924  22.295  38.387  0.00  0.00           N  
ATOM   1562  H   ARG 1 103      31.357  25.134  40.413  0.00  0.00           H  
ATOM   1563  HA  ARG 1 103      29.891  26.429  38.186  0.00  0.00           H  
ATOM   1564  HB2 ARG 1 103      28.905  24.684  39.613  0.00  0.00           H  
ATOM   1565  HB3 ARG 1 103      28.910  25.646  41.098  0.00  0.00           H  
ATOM   1566  HG2 ARG 1 103      27.431  27.413  40.058  0.00  0.00           H  
ATOM   1567  HG3 ARG 1 103      27.469  26.523  38.546  0.00  0.00           H  
ATOM   1568  HD2 ARG 1 103      25.923  25.859  41.030  0.00  0.00           H  
ATOM   1569  HD3 ARG 1 103      25.393  26.010  39.347  0.00  0.00           H  
ATOM   1570  HE  ARG 1 103      27.007  23.597  40.085  0.00  0.00           H  
ATOM   1571 HH11 ARG 1 103      24.486  23.542  37.070  0.00  0.00           H  
ATOM   1572 HH12 ARG 1 103      24.314  24.886  38.256  0.00  0.00           H  
ATOM   1573 HH21 ARG 1 103      25.475  21.986  37.537  0.00  0.00           H  
ATOM   1574 HH22 ARG 1 103      26.488  21.712  38.990  0.00  0.00           H  
ATOM   1575  N   ALA 1 104      29.941  28.821  39.345  0.00  0.00           N  
ATOM   1576  CA  ALA 1 104      30.102  30.141  39.966  0.00  0.00           C  
ATOM   1577  C   ALA 1 104      29.029  31.130  39.561  0.00  0.00           C  
ATOM   1578  O   ALA 1 104      28.274  30.979  38.580  0.00  0.00           O  
ATOM   1579  CB  ALA 1 104      31.455  30.668  39.700  0.00  0.00           C  
ATOM   1580  H   ALA 1 104      29.545  28.865  38.416  0.00  0.00           H  
ATOM   1581  HA  ALA 1 104      30.096  30.034  41.050  0.00  0.00           H  
ATOM   1582  HB1 ALA 1 104      31.593  31.551  40.324  0.00  0.00           H  
ATOM   1583  HB2 ALA 1 104      32.225  29.918  39.878  0.00  0.00           H  
ATOM   1584  HB3 ALA 1 104      31.585  30.863  38.635  0.00  0.00           H  
ATOM   1585  N   ASN 1 105      28.949  32.261  40.316  0.00  0.00           N  
ATOM   1586  CA  ASN 1 105      28.065  33.330  40.054  0.00  0.00           C  
ATOM   1587  C   ASN 1 105      28.592  34.278  38.908  0.00  0.00           C  
ATOM   1588  O   ASN 1 105      29.809  34.537  38.965  0.00  0.00           O  
ATOM   1589  CB  ASN 1 105      27.982  34.100  41.350  0.00  0.00           C  
ATOM   1590  CG  ASN 1 105      27.249  33.439  42.553  0.00  0.00           C  
ATOM   1591  OD1 ASN 1 105      26.305  32.680  42.401  0.00  0.00           O  
ATOM   1592  ND2 ASN 1 105      27.838  33.454  43.778  0.00  0.00           N  
ATOM   1593  H   ASN 1 105      29.409  32.364  41.209  0.00  0.00           H  
ATOM   1594  HA  ASN 1 105      27.101  32.946  39.721  0.00  0.00           H  
ATOM   1595  HB2 ASN 1 105      29.022  34.337  41.575  0.00  0.00           H  
ATOM   1596  HB3 ASN 1 105      27.435  35.030  41.194  0.00  0.00           H  
ATOM   1597 HD21 ASN 1 105      27.374  32.975  44.538  0.00  0.00           H  
ATOM   1598 HD22 ASN 1 105      28.730  33.869  44.006  0.00  0.00           H  
ATOM   1599  N   ILE 1 106      27.767  34.797  38.029  0.00  0.00           N  
ATOM   1600  CA  ILE 1 106      28.205  35.687  36.962  0.00  0.00           C  
ATOM   1601  C   ILE 1 106      27.305  36.841  36.770  0.00  0.00           C  
ATOM   1602  O   ILE 1 106      26.108  36.675  36.743  0.00  0.00           O  
ATOM   1603  CB  ILE 1 106      28.432  34.920  35.622  0.00  0.00           C  
ATOM   1604  CG1 ILE 1 106      29.197  33.579  35.965  0.00  0.00           C  
ATOM   1605  CG2 ILE 1 106      29.083  35.771  34.539  0.00  0.00           C  
ATOM   1606  CD1 ILE 1 106      29.712  32.860  34.707  0.00  0.00           C  
ATOM   1607  H   ILE 1 106      26.816  34.460  37.984  0.00  0.00           H  
ATOM   1608  HA  ILE 1 106      29.175  36.131  37.189  0.00  0.00           H  
ATOM   1609  HB  ILE 1 106      27.449  34.622  35.256  0.00  0.00           H  
ATOM   1610 HG12 ILE 1 106      30.106  33.800  36.525  0.00  0.00           H  
ATOM   1611 HG13 ILE 1 106      28.659  32.794  36.497  0.00  0.00           H  
ATOM   1612 HG21 ILE 1 106      30.102  36.115  34.713  0.00  0.00           H  
ATOM   1613 HG22 ILE 1 106      29.068  35.148  33.645  0.00  0.00           H  
ATOM   1614 HG23 ILE 1 106      28.410  36.618  34.397  0.00  0.00           H  
ATOM   1615 HD11 ILE 1 106      29.934  31.835  35.005  0.00  0.00           H  
ATOM   1616 HD12 ILE 1 106      29.026  32.680  33.879  0.00  0.00           H  
ATOM   1617 HD13 ILE 1 106      30.636  33.263  34.291  0.00  0.00           H  
ATOM   1618  N   ALA 1 107      27.833  38.075  36.751  0.00  0.00           N  
ATOM   1619  CA  ALA 1 107      27.131  39.328  36.511  0.00  0.00           C  
ATOM   1620  C   ALA 1 107      27.186  39.779  35.068  0.00  0.00           C  
ATOM   1621  O   ALA 1 107      28.285  40.094  34.623  0.00  0.00           O  
ATOM   1622  CB  ALA 1 107      27.606  40.307  37.596  0.00  0.00           C  
ATOM   1623  H   ALA 1 107      28.829  38.169  36.887  0.00  0.00           H  
ATOM   1624  HA  ALA 1 107      26.074  39.236  36.758  0.00  0.00           H  
ATOM   1625  HB1 ALA 1 107      27.137  40.028  38.539  0.00  0.00           H  
ATOM   1626  HB2 ALA 1 107      28.685  40.445  37.670  0.00  0.00           H  
ATOM   1627  HB3 ALA 1 107      27.205  41.309  37.446  0.00  0.00           H  
ATOM   1628  N   ALA 1 108      26.119  39.873  34.251  0.00  0.00           N  
ATOM   1629  CA  ALA 1 108      26.249  40.087  32.835  0.00  0.00           C  
ATOM   1630  C   ALA 1 108      25.766  41.488  32.542  0.00  0.00           C  
ATOM   1631  O   ALA 1 108      24.588  41.765  32.558  0.00  0.00           O  
ATOM   1632  CB  ALA 1 108      25.255  38.987  32.232  0.00  0.00           C  
ATOM   1633  H   ALA 1 108      25.245  39.826  34.756  0.00  0.00           H  
ATOM   1634  HA  ALA 1 108      27.255  39.924  32.447  0.00  0.00           H  
ATOM   1635  HB1 ALA 1 108      25.782  38.050  32.413  0.00  0.00           H  
ATOM   1636  HB2 ALA 1 108      24.296  38.983  32.751  0.00  0.00           H  
ATOM   1637  HB3 ALA 1 108      25.057  39.070  31.163  0.00  0.00           H  
ATOM   1638  N   ILE 1 109      26.684  42.427  32.187  0.00  0.00           N  
ATOM   1639  CA  ILE 1 109      26.556  43.879  31.997  0.00  0.00           C  
ATOM   1640  C   ILE 1 109      25.580  44.190  30.849  0.00  0.00           C  
ATOM   1641  O   ILE 1 109      25.764  43.681  29.688  0.00  0.00           O  
ATOM   1642  CB  ILE 1 109      27.982  44.477  31.763  0.00  0.00           C  
ATOM   1643  CG1 ILE 1 109      28.846  44.252  32.964  0.00  0.00           C  
ATOM   1644  CG2 ILE 1 109      27.921  45.949  31.242  0.00  0.00           C  
ATOM   1645  CD1 ILE 1 109      30.301  44.156  32.585  0.00  0.00           C  
ATOM   1646  H   ILE 1 109      27.639  42.148  32.008  0.00  0.00           H  
ATOM   1647  HA  ILE 1 109      26.103  44.258  32.913  0.00  0.00           H  
ATOM   1648  HB  ILE 1 109      28.464  43.867  30.999  0.00  0.00           H  
ATOM   1649 HG12 ILE 1 109      28.801  45.064  33.690  0.00  0.00           H  
ATOM   1650 HG13 ILE 1 109      28.574  43.325  33.469  0.00  0.00           H  
ATOM   1651 HG21 ILE 1 109      27.316  46.048  30.341  0.00  0.00           H  
ATOM   1652 HG22 ILE 1 109      27.656  46.558  32.106  0.00  0.00           H  
ATOM   1653 HG23 ILE 1 109      28.964  46.116  30.971  0.00  0.00           H  
ATOM   1654 HD11 ILE 1 109      30.788  43.495  33.302  0.00  0.00           H  
ATOM   1655 HD12 ILE 1 109      30.333  43.837  31.543  0.00  0.00           H  
ATOM   1656 HD13 ILE 1 109      30.741  45.147  32.695  0.00  0.00           H  
ATOM   1657  N   THR 1 110      24.649  45.092  31.188  0.00  0.00           N  
ATOM   1658  CA  THR 1 110      23.883  45.899  30.250  0.00  0.00           C  
ATOM   1659  C   THR 1 110      24.276  47.325  30.122  0.00  0.00           C  
ATOM   1660  O   THR 1 110      24.089  47.875  29.061  0.00  0.00           O  
ATOM   1661  CB  THR 1 110      22.387  45.767  30.485  0.00  0.00           C  
ATOM   1662  OG1 THR 1 110      22.143  46.415  31.732  0.00  0.00           O  
ATOM   1663  CG2 THR 1 110      21.702  44.455  30.688  0.00  0.00           C  
ATOM   1664  H   THR 1 110      24.687  45.517  32.104  0.00  0.00           H  
ATOM   1665  HA  THR 1 110      24.012  45.521  29.235  0.00  0.00           H  
ATOM   1666  HB  THR 1 110      21.934  46.359  29.690  0.00  0.00           H  
ATOM   1667  HG1 THR 1 110      21.827  47.321  31.705  0.00  0.00           H  
ATOM   1668 HG21 THR 1 110      20.659  44.560  30.984  0.00  0.00           H  
ATOM   1669 HG22 THR 1 110      21.676  43.935  29.730  0.00  0.00           H  
ATOM   1670 HG23 THR 1 110      22.229  43.766  31.348  0.00  0.00           H  
ATOM   1671  N   GLU 1 111      24.922  47.943  31.111  0.00  0.00           N  
ATOM   1672  CA  GLU 1 111      25.352  49.393  31.096  0.00  0.00           C  
ATOM   1673  C   GLU 1 111      26.648  49.701  31.965  0.00  0.00           C  
ATOM   1674  O   GLU 1 111      26.734  49.217  33.084  0.00  0.00           O  
ATOM   1675  CB  GLU 1 111      24.257  50.243  31.725  0.00  0.00           C  
ATOM   1676  CG  GLU 1 111      24.526  51.767  31.634  0.00  0.00           C  
ATOM   1677  CD  GLU 1 111      24.454  52.264  30.119  0.00  0.00           C  
ATOM   1678  OE1 GLU 1 111      25.368  52.981  29.776  0.00  0.00           O  
ATOM   1679  OE2 GLU 1 111      23.473  52.070  29.349  0.00  0.00           O  
ATOM   1680  H   GLU 1 111      24.909  47.444  31.990  0.00  0.00           H  
ATOM   1681  HA  GLU 1 111      25.536  49.747  30.081  0.00  0.00           H  
ATOM   1682  HB2 GLU 1 111      23.402  49.944  31.119  0.00  0.00           H  
ATOM   1683  HB3 GLU 1 111      24.063  50.048  32.780  0.00  0.00           H  
ATOM   1684  HG2 GLU 1 111      23.744  52.274  32.199  0.00  0.00           H  
ATOM   1685  HG3 GLU 1 111      25.448  52.194  32.030  0.00  0.00           H  
ATOM   1686  N   SER 1 112      27.595  50.557  31.514  0.00  0.00           N  
ATOM   1687  CA  SER 1 112      28.671  51.004  32.403  0.00  0.00           C  
ATOM   1688  C   SER 1 112      29.301  52.330  31.935  0.00  0.00           C  
ATOM   1689  O   SER 1 112      29.031  52.767  30.814  0.00  0.00           O  
ATOM   1690  CB  SER 1 112      29.695  49.946  32.626  0.00  0.00           C  
ATOM   1691  OG  SER 1 112      30.302  49.727  31.355  0.00  0.00           O  
ATOM   1692  H   SER 1 112      27.227  51.248  30.876  0.00  0.00           H  
ATOM   1693  HA  SER 1 112      28.211  51.313  33.342  0.00  0.00           H  
ATOM   1694  HB2 SER 1 112      30.536  50.323  33.208  0.00  0.00           H  
ATOM   1695  HB3 SER 1 112      29.365  48.994  33.043  0.00  0.00           H  
ATOM   1696  HG  SER 1 112      29.602  49.239  30.914  0.00  0.00           H  
ATOM   1697  N   ASP 1 113      30.071  52.915  32.790  0.00  0.00           N  
ATOM   1698  CA  ASP 1 113      30.643  54.280  32.629  0.00  0.00           C  
ATOM   1699  C   ASP 1 113      31.984  54.256  33.384  0.00  0.00           C  
ATOM   1700  O   ASP 1 113      32.009  53.839  34.495  0.00  0.00           O  
ATOM   1701  CB  ASP 1 113      29.673  55.249  33.182  0.00  0.00           C  
ATOM   1702  CG  ASP 1 113      30.217  56.697  33.115  0.00  0.00           C  
ATOM   1703  OD1 ASP 1 113      31.132  56.900  32.257  0.00  0.00           O  
ATOM   1704  OD2 ASP 1 113      29.962  57.533  34.007  0.00  0.00           O  
ATOM   1705  H   ASP 1 113      30.353  52.459  33.646  0.00  0.00           H  
ATOM   1706  HA  ASP 1 113      30.925  54.468  31.593  0.00  0.00           H  
ATOM   1707  HB2 ASP 1 113      28.709  55.310  32.677  0.00  0.00           H  
ATOM   1708  HB3 ASP 1 113      29.461  54.961  34.212  0.00  0.00           H  
ATOM   1709  N   LYS 1 114      33.106  54.549  32.587  0.00  0.00           N  
ATOM   1710  CA  LYS 1 114      34.499  54.348  32.980  0.00  0.00           C  
ATOM   1711  C   LYS 1 114      34.913  52.864  33.328  0.00  0.00           C  
ATOM   1712  O   LYS 1 114      36.022  52.764  33.779  0.00  0.00           O  
ATOM   1713  CB  LYS 1 114      34.903  55.406  34.060  0.00  0.00           C  
ATOM   1714  CG  LYS 1 114      34.645  56.862  33.617  0.00  0.00           C  
ATOM   1715  CD  LYS 1 114      35.158  57.784  34.694  0.00  0.00           C  
ATOM   1716  CE  LYS 1 114      36.666  57.866  34.600  0.00  0.00           C  
ATOM   1717  NZ  LYS 1 114      37.271  58.923  35.471  0.00  0.00           N  
ATOM   1718  H   LYS 1 114      32.968  54.990  31.689  0.00  0.00           H  
ATOM   1719  HA  LYS 1 114      35.025  54.706  32.096  0.00  0.00           H  
ATOM   1720  HB2 LYS 1 114      34.429  55.144  35.006  0.00  0.00           H  
ATOM   1721  HB3 LYS 1 114      35.967  55.194  34.160  0.00  0.00           H  
ATOM   1722  HG2 LYS 1 114      34.899  57.158  32.599  0.00  0.00           H  
ATOM   1723  HG3 LYS 1 114      33.567  56.958  33.484  0.00  0.00           H  
ATOM   1724  HD2 LYS 1 114      34.729  58.765  34.490  0.00  0.00           H  
ATOM   1725  HD3 LYS 1 114      34.785  57.514  35.682  0.00  0.00           H  
ATOM   1726  HE2 LYS 1 114      37.016  56.858  34.822  0.00  0.00           H  
ATOM   1727  HE3 LYS 1 114      37.039  58.052  33.593  0.00  0.00           H  
ATOM   1728  HZ1 LYS 1 114      37.005  58.851  36.443  0.00  0.00           H  
ATOM   1729  HZ2 LYS 1 114      38.262  58.806  35.623  0.00  0.00           H  
ATOM   1730  HZ3 LYS 1 114      37.038  59.829  35.089  0.00  0.00           H  
ATOM   1731  N   PHE 1 115      34.114  51.830  33.239  0.00  0.00           N  
ATOM   1732  CA  PHE 1 115      34.516  50.439  33.548  0.00  0.00           C  
ATOM   1733  C   PHE 1 115      35.529  49.857  32.553  0.00  0.00           C  
ATOM   1734  O   PHE 1 115      36.656  49.583  32.881  0.00  0.00           O  
ATOM   1735  CB  PHE 1 115      33.295  49.505  33.627  0.00  0.00           C  
ATOM   1736  CG  PHE 1 115      33.575  48.067  33.830  0.00  0.00           C  
ATOM   1737  CD1 PHE 1 115      33.528  47.532  35.191  0.00  0.00           C  
ATOM   1738  CD2 PHE 1 115      33.548  47.138  32.748  0.00  0.00           C  
ATOM   1739  CE1 PHE 1 115      33.669  46.131  35.478  0.00  0.00           C  
ATOM   1740  CE2 PHE 1 115      33.737  45.781  32.948  0.00  0.00           C  
ATOM   1741  CZ  PHE 1 115      33.763  45.274  34.292  0.00  0.00           C  
ATOM   1742  H   PHE 1 115      33.178  51.931  32.874  0.00  0.00           H  
ATOM   1743  HA  PHE 1 115      35.048  50.491  34.498  0.00  0.00           H  
ATOM   1744  HB2 PHE 1 115      32.754  49.939  34.469  0.00  0.00           H  
ATOM   1745  HB3 PHE 1 115      32.642  49.604  32.760  0.00  0.00           H  
ATOM   1746  HD1 PHE 1 115      33.346  48.234  35.992  0.00  0.00           H  
ATOM   1747  HD2 PHE 1 115      33.401  47.578  31.773  0.00  0.00           H  
ATOM   1748  HE1 PHE 1 115      33.692  45.746  36.487  0.00  0.00           H  
ATOM   1749  HE2 PHE 1 115      33.817  45.090  32.122  0.00  0.00           H  
ATOM   1750  HZ  PHE 1 115      33.917  44.225  34.494  0.00  0.00           H  
ATOM   1751  N   PHE 1 116      35.204  49.901  31.225  0.00  0.00           N  
ATOM   1752  CA  PHE 1 116      35.977  49.354  30.069  0.00  0.00           C  
ATOM   1753  C   PHE 1 116      37.066  50.383  29.603  0.00  0.00           C  
ATOM   1754  O   PHE 1 116      36.948  51.643  29.797  0.00  0.00           O  
ATOM   1755  CB  PHE 1 116      35.036  49.031  28.887  0.00  0.00           C  
ATOM   1756  CG  PHE 1 116      34.174  47.799  29.181  0.00  0.00           C  
ATOM   1757  CD1 PHE 1 116      34.757  46.590  29.475  0.00  0.00           C  
ATOM   1758  CD2 PHE 1 116      32.774  47.875  29.226  0.00  0.00           C  
ATOM   1759  CE1 PHE 1 116      34.066  45.408  29.715  0.00  0.00           C  
ATOM   1760  CE2 PHE 1 116      32.065  46.674  29.316  0.00  0.00           C  
ATOM   1761  CZ  PHE 1 116      32.721  45.474  29.462  0.00  0.00           C  
ATOM   1762  H   PHE 1 116      34.293  50.257  30.975  0.00  0.00           H  
ATOM   1763  HA  PHE 1 116      36.516  48.489  30.455  0.00  0.00           H  
ATOM   1764  HB2 PHE 1 116      34.490  49.907  28.536  0.00  0.00           H  
ATOM   1765  HB3 PHE 1 116      35.676  48.940  28.009  0.00  0.00           H  
ATOM   1766  HD1 PHE 1 116      35.822  46.509  29.633  0.00  0.00           H  
ATOM   1767  HD2 PHE 1 116      32.310  48.816  28.971  0.00  0.00           H  
ATOM   1768  HE1 PHE 1 116      34.491  44.439  29.933  0.00  0.00           H  
ATOM   1769  HE2 PHE 1 116      30.992  46.793  29.314  0.00  0.00           H  
ATOM   1770  HZ  PHE 1 116      32.199  44.538  29.588  0.00  0.00           H  
ATOM   1771  N   ILE 1 117      38.002  49.906  28.803  0.00  0.00           N  
ATOM   1772  CA  ILE 1 117      39.169  50.665  28.350  0.00  0.00           C  
ATOM   1773  C   ILE 1 117      39.429  50.206  26.887  0.00  0.00           C  
ATOM   1774  O   ILE 1 117      39.601  49.047  26.667  0.00  0.00           O  
ATOM   1775  CB  ILE 1 117      40.382  50.286  29.217  0.00  0.00           C  
ATOM   1776  CG1 ILE 1 117      40.260  50.847  30.643  0.00  0.00           C  
ATOM   1777  CG2 ILE 1 117      41.724  50.812  28.725  0.00  0.00           C  
ATOM   1778  CD1 ILE 1 117      41.367  50.568  31.707  0.00  0.00           C  
ATOM   1779  H   ILE 1 117      38.148  48.912  28.699  0.00  0.00           H  
ATOM   1780  HA  ILE 1 117      39.052  51.744  28.449  0.00  0.00           H  
ATOM   1781  HB  ILE 1 117      40.443  49.231  29.486  0.00  0.00           H  
ATOM   1782 HG12 ILE 1 117      40.104  51.918  30.512  0.00  0.00           H  
ATOM   1783 HG13 ILE 1 117      39.378  50.371  31.072  0.00  0.00           H  
ATOM   1784 HG21 ILE 1 117      41.942  50.659  27.668  0.00  0.00           H  
ATOM   1785 HG22 ILE 1 117      41.646  51.871  28.967  0.00  0.00           H  
ATOM   1786 HG23 ILE 1 117      42.459  50.306  29.351  0.00  0.00           H  
ATOM   1787 HD11 ILE 1 117      41.029  50.761  32.725  0.00  0.00           H  
ATOM   1788 HD12 ILE 1 117      41.801  49.568  31.714  0.00  0.00           H  
ATOM   1789 HD13 ILE 1 117      42.219  51.229  31.548  0.00  0.00           H  
ATOM   1790  N   ASN 1 118      39.455  51.242  26.091  0.00  0.00           N  
ATOM   1791  CA  ASN 1 118      39.474  50.942  24.690  0.00  0.00           C  
ATOM   1792  C   ASN 1 118      40.802  50.504  24.170  0.00  0.00           C  
ATOM   1793  O   ASN 1 118      41.884  51.095  24.481  0.00  0.00           O  
ATOM   1794  CB  ASN 1 118      38.795  52.192  24.039  0.00  0.00           C  
ATOM   1795  CG  ASN 1 118      38.437  52.003  22.606  0.00  0.00           C  
ATOM   1796  OD1 ASN 1 118      38.528  50.885  22.118  0.00  0.00           O  
ATOM   1797  ND2 ASN 1 118      38.036  53.049  21.893  0.00  0.00           N  
ATOM   1798  H   ASN 1 118      39.695  52.157  26.444  0.00  0.00           H  
ATOM   1799  HA  ASN 1 118      38.750  50.157  24.475  0.00  0.00           H  
ATOM   1800  HB2 ASN 1 118      37.947  52.506  24.648  0.00  0.00           H  
ATOM   1801  HB3 ASN 1 118      39.531  52.992  24.118  0.00  0.00           H  
ATOM   1802 HD21 ASN 1 118      37.687  52.943  20.951  0.00  0.00           H  
ATOM   1803 HD22 ASN 1 118      38.018  53.985  22.272  0.00  0.00           H  
ATOM   1804  N   GLY 1 119      40.803  49.458  23.420  0.00  0.00           N  
ATOM   1805  CA  GLY 1 119      41.963  48.744  22.928  0.00  0.00           C  
ATOM   1806  C   GLY 1 119      42.427  47.677  23.950  0.00  0.00           C  
ATOM   1807  O   GLY 1 119      43.320  46.894  23.611  0.00  0.00           O  
ATOM   1808  H   GLY 1 119      39.878  49.075  23.285  0.00  0.00           H  
ATOM   1809  HA2 GLY 1 119      41.611  48.372  21.965  0.00  0.00           H  
ATOM   1810  HA3 GLY 1 119      42.735  49.473  22.682  0.00  0.00           H  
ATOM   1811  N   SER 1 120      41.972  47.594  25.226  0.00  0.00           N  
ATOM   1812  CA  SER 1 120      42.698  46.786  26.336  0.00  0.00           C  
ATOM   1813  C   SER 1 120      42.405  45.287  26.256  0.00  0.00           C  
ATOM   1814  O   SER 1 120      43.066  44.454  26.896  0.00  0.00           O  
ATOM   1815  CB  SER 1 120      42.313  47.315  27.787  0.00  0.00           C  
ATOM   1816  OG  SER 1 120      40.902  47.167  28.137  0.00  0.00           O  
ATOM   1817  H   SER 1 120      41.175  48.132  25.534  0.00  0.00           H  
ATOM   1818  HA  SER 1 120      43.755  46.950  26.123  0.00  0.00           H  
ATOM   1819  HB2 SER 1 120      42.949  46.738  28.458  0.00  0.00           H  
ATOM   1820  HB3 SER 1 120      42.551  48.379  27.780  0.00  0.00           H  
ATOM   1821  HG  SER 1 120      40.451  47.955  27.823  0.00  0.00           H  
ATOM   1822  N   ASN 1 121      41.443  44.909  25.364  0.00  0.00           N  
ATOM   1823  CA  ASN 1 121      41.223  43.527  24.963  0.00  0.00           C  
ATOM   1824  C   ASN 1 121      41.083  42.509  26.111  0.00  0.00           C  
ATOM   1825  O   ASN 1 121      41.582  41.353  26.073  0.00  0.00           O  
ATOM   1826  CB  ASN 1 121      42.243  43.170  23.870  0.00  0.00           C  
ATOM   1827  CG  ASN 1 121      41.714  42.074  22.914  0.00  0.00           C  
ATOM   1828  OD1 ASN 1 121      40.512  41.800  22.673  0.00  0.00           O  
ATOM   1829  ND2 ASN 1 121      42.500  41.300  22.322  0.00  0.00           N  
ATOM   1830  H   ASN 1 121      40.850  45.612  24.947  0.00  0.00           H  
ATOM   1831  HA  ASN 1 121      40.241  43.557  24.490  0.00  0.00           H  
ATOM   1832  HB2 ASN 1 121      42.576  44.086  23.383  0.00  0.00           H  
ATOM   1833  HB3 ASN 1 121      43.128  42.752  24.350  0.00  0.00           H  
ATOM   1834 HD21 ASN 1 121      42.156  40.548  21.743  0.00  0.00           H  
ATOM   1835 HD22 ASN 1 121      43.498  41.414  22.426  0.00  0.00           H  
ATOM   1836  N   TRP 1 122      40.349  42.882  27.147  0.00  0.00           N  
ATOM   1837  CA  TRP 1 122      39.814  42.137  28.311  0.00  0.00           C  
ATOM   1838  C   TRP 1 122      38.327  42.454  28.453  0.00  0.00           C  
ATOM   1839  O   TRP 1 122      37.892  43.610  28.165  0.00  0.00           O  
ATOM   1840  CB  TRP 1 122      40.685  42.444  29.552  0.00  0.00           C  
ATOM   1841  CG  TRP 1 122      40.634  43.833  30.192  0.00  0.00           C  
ATOM   1842  CD1 TRP 1 122      41.794  44.544  30.201  0.00  0.00           C  
ATOM   1843  CD2 TRP 1 122      39.559  44.631  30.870  0.00  0.00           C  
ATOM   1844  NE1 TRP 1 122      41.594  45.732  30.887  0.00  0.00           N  
ATOM   1845  CE2 TRP 1 122      40.333  45.715  31.422  0.00  0.00           C  
ATOM   1846  CE3 TRP 1 122      38.226  44.497  31.212  0.00  0.00           C  
ATOM   1847  CZ2 TRP 1 122      39.728  46.652  32.181  0.00  0.00           C  
ATOM   1848  CZ3 TRP 1 122      37.595  45.479  31.947  0.00  0.00           C  
ATOM   1849  CH2 TRP 1 122      38.333  46.583  32.406  0.00  0.00           C  
ATOM   1850  H   TRP 1 122      40.175  43.876  27.178  0.00  0.00           H  
ATOM   1851  HA  TRP 1 122      40.040  41.130  27.961  0.00  0.00           H  
ATOM   1852  HB2 TRP 1 122      40.588  41.699  30.342  0.00  0.00           H  
ATOM   1853  HB3 TRP 1 122      41.673  42.172  29.182  0.00  0.00           H  
ATOM   1854  HD1 TRP 1 122      42.741  44.288  29.749  0.00  0.00           H  
ATOM   1855  HE1 TRP 1 122      42.386  46.349  31.003  0.00  0.00           H  
ATOM   1856  HE3 TRP 1 122      37.751  43.531  31.128  0.00  0.00           H  
ATOM   1857  HZ2 TRP 1 122      40.300  47.508  32.508  0.00  0.00           H  
ATOM   1858  HZ3 TRP 1 122      36.523  45.462  32.075  0.00  0.00           H  
ATOM   1859  HH2 TRP 1 122      37.822  47.368  32.942  0.00  0.00           H  
ATOM   1860  N   GLU 1 123      37.425  41.529  28.868  0.00  0.00           N  
ATOM   1861  CA  GLU 1 123      35.976  41.533  28.609  0.00  0.00           C  
ATOM   1862  C   GLU 1 123      35.235  41.576  29.948  0.00  0.00           C  
ATOM   1863  O   GLU 1 123      34.015  41.474  30.036  0.00  0.00           O  
ATOM   1864  CB  GLU 1 123      35.591  40.282  27.787  0.00  0.00           C  
ATOM   1865  CG  GLU 1 123      35.849  40.347  26.259  0.00  0.00           C  
ATOM   1866  CD  GLU 1 123      37.315  40.229  25.933  0.00  0.00           C  
ATOM   1867  OE1 GLU 1 123      37.917  39.165  26.199  0.00  0.00           O  
ATOM   1868  OE2 GLU 1 123      37.758  41.059  25.133  0.00  0.00           O  
ATOM   1869  H   GLU 1 123      37.858  40.644  29.089  0.00  0.00           H  
ATOM   1870  HA  GLU 1 123      35.628  42.385  28.024  0.00  0.00           H  
ATOM   1871  HB2 GLU 1 123      36.187  39.473  28.209  0.00  0.00           H  
ATOM   1872  HB3 GLU 1 123      34.652  39.820  28.090  0.00  0.00           H  
ATOM   1873  HG2 GLU 1 123      35.393  39.528  25.704  0.00  0.00           H  
ATOM   1874  HG3 GLU 1 123      35.350  41.216  25.830  0.00  0.00           H  
ATOM   1875  N   GLY 1 124      35.881  41.615  31.093  0.00  0.00           N  
ATOM   1876  CA  GLY 1 124      35.266  41.736  32.440  0.00  0.00           C  
ATOM   1877  C   GLY 1 124      36.418  41.689  33.475  0.00  0.00           C  
ATOM   1878  O   GLY 1 124      37.554  41.627  33.082  0.00  0.00           O  
ATOM   1879  H   GLY 1 124      36.872  41.807  31.070  0.00  0.00           H  
ATOM   1880  HA2 GLY 1 124      34.762  42.700  32.502  0.00  0.00           H  
ATOM   1881  HA3 GLY 1 124      34.574  40.908  32.591  0.00  0.00           H  
ATOM   1882  N   ILE 1 125      35.969  41.530  34.748  0.00  0.00           N  
ATOM   1883  CA  ILE 1 125      36.844  41.502  35.886  0.00  0.00           C  
ATOM   1884  C   ILE 1 125      36.579  40.331  36.803  0.00  0.00           C  
ATOM   1885  O   ILE 1 125      35.452  40.059  37.138  0.00  0.00           O  
ATOM   1886  CB  ILE 1 125      36.688  42.867  36.666  0.00  0.00           C  
ATOM   1887  CG1 ILE 1 125      36.801  44.138  35.761  0.00  0.00           C  
ATOM   1888  CG2 ILE 1 125      37.811  43.079  37.722  0.00  0.00           C  
ATOM   1889  CD1 ILE 1 125      36.621  45.527  36.483  0.00  0.00           C  
ATOM   1890  H   ILE 1 125      34.983  41.400  34.926  0.00  0.00           H  
ATOM   1891  HA  ILE 1 125      37.899  41.381  35.640  0.00  0.00           H  
ATOM   1892  HB  ILE 1 125      35.730  42.849  37.184  0.00  0.00           H  
ATOM   1893 HG12 ILE 1 125      37.800  44.172  35.327  0.00  0.00           H  
ATOM   1894 HG13 ILE 1 125      36.165  44.120  34.876  0.00  0.00           H  
ATOM   1895 HG21 ILE 1 125      37.685  43.874  38.456  0.00  0.00           H  
ATOM   1896 HG22 ILE 1 125      37.848  42.200  38.365  0.00  0.00           H  
ATOM   1897 HG23 ILE 1 125      38.814  43.269  37.342  0.00  0.00           H  
ATOM   1898 HD11 ILE 1 125      35.714  45.473  37.085  0.00  0.00           H  
ATOM   1899 HD12 ILE 1 125      37.460  45.722  37.151  0.00  0.00           H  
ATOM   1900 HD13 ILE 1 125      36.530  46.352  35.777  0.00  0.00           H  
ATOM   1901  N   LEU 1 126      37.652  39.745  37.325  0.00  0.00           N  
ATOM   1902  CA  LEU 1 126      37.727  38.704  38.390  0.00  0.00           C  
ATOM   1903  C   LEU 1 126      38.182  39.438  39.696  0.00  0.00           C  
ATOM   1904  O   LEU 1 126      39.337  39.852  39.814  0.00  0.00           O  
ATOM   1905  CB  LEU 1 126      38.631  37.574  37.925  0.00  0.00           C  
ATOM   1906  CG  LEU 1 126      38.897  36.508  38.954  0.00  0.00           C  
ATOM   1907  CD1 LEU 1 126      37.621  35.831  39.420  0.00  0.00           C  
ATOM   1908  CD2 LEU 1 126      39.690  35.386  38.314  0.00  0.00           C  
ATOM   1909  H   LEU 1 126      38.541  40.107  37.010  0.00  0.00           H  
ATOM   1910  HA  LEU 1 126      36.716  38.352  38.591  0.00  0.00           H  
ATOM   1911  HB2 LEU 1 126      38.250  37.031  37.060  0.00  0.00           H  
ATOM   1912  HB3 LEU 1 126      39.561  38.022  37.575  0.00  0.00           H  
ATOM   1913  HG  LEU 1 126      39.466  36.878  39.807  0.00  0.00           H  
ATOM   1914 HD11 LEU 1 126      37.958  35.036  40.085  0.00  0.00           H  
ATOM   1915 HD12 LEU 1 126      37.035  36.584  39.946  0.00  0.00           H  
ATOM   1916 HD13 LEU 1 126      37.022  35.374  38.632  0.00  0.00           H  
ATOM   1917 HD21 LEU 1 126      40.634  35.771  37.928  0.00  0.00           H  
ATOM   1918 HD22 LEU 1 126      39.995  34.549  38.943  0.00  0.00           H  
ATOM   1919 HD23 LEU 1 126      39.158  34.850  37.527  0.00  0.00           H  
ATOM   1920  N   GLY 1 127      37.206  39.606  40.567  0.00  0.00           N  
ATOM   1921  CA  GLY 1 127      37.401  40.200  41.860  0.00  0.00           C  
ATOM   1922  C   GLY 1 127      37.930  39.122  42.857  0.00  0.00           C  
ATOM   1923  O   GLY 1 127      37.188  38.232  43.241  0.00  0.00           O  
ATOM   1924  H   GLY 1 127      36.264  39.348  40.307  0.00  0.00           H  
ATOM   1925  HA2 GLY 1 127      38.160  40.981  41.818  0.00  0.00           H  
ATOM   1926  HA3 GLY 1 127      36.418  40.585  42.133  0.00  0.00           H  
ATOM   1927  N   LEU 1 128      39.161  39.287  43.312  0.00  0.00           N  
ATOM   1928  CA  LEU 1 128      39.796  38.230  44.143  0.00  0.00           C  
ATOM   1929  C   LEU 1 128      39.760  38.500  45.646  0.00  0.00           C  
ATOM   1930  O   LEU 1 128      40.268  37.682  46.509  0.00  0.00           O  
ATOM   1931  CB  LEU 1 128      41.226  38.148  43.594  0.00  0.00           C  
ATOM   1932  CG  LEU 1 128      41.384  37.551  42.199  0.00  0.00           C  
ATOM   1933  CD1 LEU 1 128      42.804  37.619  41.601  0.00  0.00           C  
ATOM   1934  CD2 LEU 1 128      41.086  36.047  42.176  0.00  0.00           C  
ATOM   1935  H   LEU 1 128      39.665  40.111  43.017  0.00  0.00           H  
ATOM   1936  HA  LEU 1 128      39.334  37.246  44.061  0.00  0.00           H  
ATOM   1937  HB2 LEU 1 128      41.775  39.089  43.638  0.00  0.00           H  
ATOM   1938  HB3 LEU 1 128      41.862  37.528  44.226  0.00  0.00           H  
ATOM   1939  HG  LEU 1 128      40.842  38.138  41.457  0.00  0.00           H  
ATOM   1940 HD11 LEU 1 128      43.568  37.190  42.248  0.00  0.00           H  
ATOM   1941 HD12 LEU 1 128      42.757  37.145  40.620  0.00  0.00           H  
ATOM   1942 HD13 LEU 1 128      43.220  38.621  41.496  0.00  0.00           H  
ATOM   1943 HD21 LEU 1 128      41.846  35.470  42.704  0.00  0.00           H  
ATOM   1944 HD22 LEU 1 128      40.224  35.756  42.775  0.00  0.00           H  
ATOM   1945 HD23 LEU 1 128      41.016  35.631  41.171  0.00  0.00           H  
ATOM   1946  N   ALA 1 129      38.949  39.532  46.087  0.00  0.00           N  
ATOM   1947  CA  ALA 1 129      38.622  39.894  47.452  0.00  0.00           C  
ATOM   1948  C   ALA 1 129      37.347  39.238  48.006  0.00  0.00           C  
ATOM   1949  O   ALA 1 129      36.601  38.505  47.427  0.00  0.00           O  
ATOM   1950  CB  ALA 1 129      38.332  41.424  47.540  0.00  0.00           C  
ATOM   1951  H   ALA 1 129      38.631  40.069  45.293  0.00  0.00           H  
ATOM   1952  HA  ALA 1 129      39.487  39.718  48.091  0.00  0.00           H  
ATOM   1953  HB1 ALA 1 129      39.250  41.940  47.256  0.00  0.00           H  
ATOM   1954  HB2 ALA 1 129      37.511  41.695  46.877  0.00  0.00           H  
ATOM   1955  HB3 ALA 1 129      38.139  41.732  48.567  0.00  0.00           H  
ATOM   1956  N   TYR 1 130      37.097  39.420  49.349  0.00  0.00           N  
ATOM   1957  CA  TYR 1 130      36.090  38.778  50.068  0.00  0.00           C  
ATOM   1958  C   TYR 1 130      34.684  39.403  49.749  0.00  0.00           C  
ATOM   1959  O   TYR 1 130      34.478  40.529  49.153  0.00  0.00           O  
ATOM   1960  CB  TYR 1 130      36.353  39.008  51.551  0.00  0.00           C  
ATOM   1961  CG  TYR 1 130      37.706  38.522  51.897  0.00  0.00           C  
ATOM   1962  CD1 TYR 1 130      38.039  37.136  52.128  0.00  0.00           C  
ATOM   1963  CD2 TYR 1 130      38.866  39.370  51.959  0.00  0.00           C  
ATOM   1964  CE1 TYR 1 130      39.306  36.694  52.510  0.00  0.00           C  
ATOM   1965  CE2 TYR 1 130      40.154  38.884  52.220  0.00  0.00           C  
ATOM   1966  CZ  TYR 1 130      40.418  37.560  52.557  0.00  0.00           C  
ATOM   1967  OH  TYR 1 130      41.616  37.122  52.916  0.00  0.00           O  
ATOM   1968  H   TYR 1 130      37.707  40.052  49.848  0.00  0.00           H  
ATOM   1969  HA  TYR 1 130      36.171  37.723  49.804  0.00  0.00           H  
ATOM   1970  HB2 TYR 1 130      36.169  40.015  51.924  0.00  0.00           H  
ATOM   1971  HB3 TYR 1 130      35.687  38.437  52.199  0.00  0.00           H  
ATOM   1972  HD1 TYR 1 130      37.205  36.452  52.174  0.00  0.00           H  
ATOM   1973  HD2 TYR 1 130      38.747  40.402  51.663  0.00  0.00           H  
ATOM   1974  HE1 TYR 1 130      39.473  35.665  52.793  0.00  0.00           H  
ATOM   1975  HE2 TYR 1 130      40.993  39.557  52.123  0.00  0.00           H  
ATOM   1976  HH  TYR 1 130      41.526  36.459  53.604  0.00  0.00           H  
ATOM   1977  N   ALA 1 131      33.610  38.552  50.002  0.00  0.00           N  
ATOM   1978  CA  ALA 1 131      32.195  38.931  49.674  0.00  0.00           C  
ATOM   1979  C   ALA 1 131      31.618  40.191  50.418  0.00  0.00           C  
ATOM   1980  O   ALA 1 131      30.827  40.884  49.768  0.00  0.00           O  
ATOM   1981  CB  ALA 1 131      31.332  37.690  49.782  0.00  0.00           C  
ATOM   1982  H   ALA 1 131      33.835  37.663  50.423  0.00  0.00           H  
ATOM   1983  HA  ALA 1 131      32.233  39.166  48.611  0.00  0.00           H  
ATOM   1984  HB1 ALA 1 131      31.975  36.827  49.608  0.00  0.00           H  
ATOM   1985  HB2 ALA 1 131      31.062  37.676  50.838  0.00  0.00           H  
ATOM   1986  HB3 ALA 1 131      30.506  37.789  49.078  0.00  0.00           H  
ATOM   1987  N   GLU 1 132      32.256  40.615  51.495  0.00  0.00           N  
ATOM   1988  CA  GLU 1 132      31.974  41.854  52.186  0.00  0.00           C  
ATOM   1989  C   GLU 1 132      32.031  43.079  51.183  0.00  0.00           C  
ATOM   1990  O   GLU 1 132      31.322  44.048  51.371  0.00  0.00           O  
ATOM   1991  CB  GLU 1 132      32.871  42.076  53.367  0.00  0.00           C  
ATOM   1992  CG  GLU 1 132      32.851  43.343  54.196  0.00  0.00           C  
ATOM   1993  CD  GLU 1 132      31.486  43.567  54.835  0.00  0.00           C  
ATOM   1994  OE1 GLU 1 132      30.692  42.569  54.950  0.00  0.00           O  
ATOM   1995  OE2 GLU 1 132      31.155  44.623  55.373  0.00  0.00           O  
ATOM   1996  H   GLU 1 132      32.895  39.971  51.938  0.00  0.00           H  
ATOM   1997  HA  GLU 1 132      30.955  41.804  52.571  0.00  0.00           H  
ATOM   1998  HB2 GLU 1 132      32.767  41.210  54.021  0.00  0.00           H  
ATOM   1999  HB3 GLU 1 132      33.907  41.954  53.051  0.00  0.00           H  
ATOM   2000  HG2 GLU 1 132      33.665  43.325  54.921  0.00  0.00           H  
ATOM   2001  HG3 GLU 1 132      32.992  44.220  53.565  0.00  0.00           H  
ATOM   2002  N   ILE 1 133      32.884  43.072  50.164  0.00  0.00           N  
ATOM   2003  CA  ILE 1 133      32.932  44.195  49.205  0.00  0.00           C  
ATOM   2004  C   ILE 1 133      32.290  43.828  47.799  0.00  0.00           C  
ATOM   2005  O   ILE 1 133      32.500  44.584  46.875  0.00  0.00           O  
ATOM   2006  CB  ILE 1 133      34.329  44.800  49.016  0.00  0.00           C  
ATOM   2007  CG1 ILE 1 133      35.317  43.762  48.345  0.00  0.00           C  
ATOM   2008  CG2 ILE 1 133      34.875  45.277  50.372  0.00  0.00           C  
ATOM   2009  CD1 ILE 1 133      36.580  44.474  47.885  0.00  0.00           C  
ATOM   2010  H   ILE 1 133      33.513  42.282  50.129  0.00  0.00           H  
ATOM   2011  HA  ILE 1 133      32.241  45.001  49.452  0.00  0.00           H  
ATOM   2012  HB  ILE 1 133      34.152  45.645  48.351  0.00  0.00           H  
ATOM   2013 HG12 ILE 1 133      35.555  42.982  49.068  0.00  0.00           H  
ATOM   2014 HG13 ILE 1 133      34.883  43.340  47.439  0.00  0.00           H  
ATOM   2015 HG21 ILE 1 133      35.138  44.402  50.967  0.00  0.00           H  
ATOM   2016 HG22 ILE 1 133      35.758  45.907  50.268  0.00  0.00           H  
ATOM   2017 HG23 ILE 1 133      34.317  46.070  50.871  0.00  0.00           H  
ATOM   2018 HD11 ILE 1 133      36.406  45.477  47.497  0.00  0.00           H  
ATOM   2019 HD12 ILE 1 133      37.198  44.718  48.750  0.00  0.00           H  
ATOM   2020 HD13 ILE 1 133      37.129  43.855  47.175  0.00  0.00           H  
ATOM   2021  N   ALA 1 134      31.506  42.743  47.694  0.00  0.00           N  
ATOM   2022  CA  ALA 1 134      30.737  42.461  46.472  0.00  0.00           C  
ATOM   2023  C   ALA 1 134      29.452  43.326  46.466  0.00  0.00           C  
ATOM   2024  O   ALA 1 134      29.083  43.962  47.456  0.00  0.00           O  
ATOM   2025  CB  ALA 1 134      30.399  40.937  46.468  0.00  0.00           C  
ATOM   2026  H   ALA 1 134      31.428  42.176  48.527  0.00  0.00           H  
ATOM   2027  HA  ALA 1 134      31.390  42.793  45.665  0.00  0.00           H  
ATOM   2028  HB1 ALA 1 134      29.773  40.613  47.299  0.00  0.00           H  
ATOM   2029  HB2 ALA 1 134      29.713  40.628  45.680  0.00  0.00           H  
ATOM   2030  HB3 ALA 1 134      31.274  40.286  46.485  0.00  0.00           H  
ATOM   2031  N   ARG 1 135      28.841  43.393  45.284  0.00  0.00           N  
ATOM   2032  CA  ARG 1 135      27.531  43.943  45.094  0.00  0.00           C  
ATOM   2033  C   ARG 1 135      26.583  42.955  44.426  0.00  0.00           C  
ATOM   2034  O   ARG 1 135      27.053  42.326  43.540  0.00  0.00           O  
ATOM   2035  CB  ARG 1 135      27.677  45.146  44.251  0.00  0.00           C  
ATOM   2036  CG  ARG 1 135      28.439  46.310  44.998  0.00  0.00           C  
ATOM   2037  CD  ARG 1 135      27.485  46.909  45.952  0.00  0.00           C  
ATOM   2038  NE  ARG 1 135      26.344  47.586  45.210  0.00  0.00           N  
ATOM   2039  CZ  ARG 1 135      25.224  48.130  45.645  0.00  0.00           C  
ATOM   2040  NH1 ARG 1 135      24.337  48.434  44.830  0.00  0.00           N  
ATOM   2041  NH2 ARG 1 135      24.964  48.445  46.847  0.00  0.00           N  
ATOM   2042  H   ARG 1 135      29.284  43.038  44.448  0.00  0.00           H  
ATOM   2043  HA  ARG 1 135      27.167  44.246  46.076  0.00  0.00           H  
ATOM   2044  HB2 ARG 1 135      28.368  44.781  43.492  0.00  0.00           H  
ATOM   2045  HB3 ARG 1 135      26.730  45.525  43.867  0.00  0.00           H  
ATOM   2046  HG2 ARG 1 135      29.266  45.914  45.588  0.00  0.00           H  
ATOM   2047  HG3 ARG 1 135      28.752  47.054  44.265  0.00  0.00           H  
ATOM   2048  HD2 ARG 1 135      27.067  46.257  46.719  0.00  0.00           H  
ATOM   2049  HD3 ARG 1 135      28.012  47.699  46.487  0.00  0.00           H  
ATOM   2050  HE  ARG 1 135      26.265  47.426  44.216  0.00  0.00           H  
ATOM   2051 HH11 ARG 1 135      23.455  48.799  45.161  0.00  0.00           H  
ATOM   2052 HH12 ARG 1 135      24.421  48.275  43.836  0.00  0.00           H  
ATOM   2053 HH21 ARG 1 135      24.069  48.802  47.150  0.00  0.00           H  
ATOM   2054 HH22 ARG 1 135      25.659  48.343  47.572  0.00  0.00           H  
ATOM   2055  N   PRO 1 136      25.280  42.802  44.885  0.00  0.00           N  
ATOM   2056  CA  PRO 1 136      24.569  43.867  45.641  0.00  0.00           C  
ATOM   2057  C   PRO 1 136      25.004  43.872  47.203  0.00  0.00           C  
ATOM   2058  O   PRO 1 136      25.148  44.916  47.834  0.00  0.00           O  
ATOM   2059  CB  PRO 1 136      23.057  43.586  45.371  0.00  0.00           C  
ATOM   2060  CG  PRO 1 136      23.014  42.801  44.096  0.00  0.00           C  
ATOM   2061  CD  PRO 1 136      24.287  41.974  44.162  0.00  0.00           C  
ATOM   2062  HA  PRO 1 136      24.825  44.829  45.197  0.00  0.00           H  
ATOM   2063  HB2 PRO 1 136      22.556  43.005  46.145  0.00  0.00           H  
ATOM   2064  HB3 PRO 1 136      22.505  44.520  45.262  0.00  0.00           H  
ATOM   2065  HG2 PRO 1 136      22.126  42.170  44.072  0.00  0.00           H  
ATOM   2066  HG3 PRO 1 136      23.112  43.400  43.191  0.00  0.00           H  
ATOM   2067  HD2 PRO 1 136      24.040  41.081  44.736  0.00  0.00           H  
ATOM   2068  HD3 PRO 1 136      24.666  41.713  43.174  0.00  0.00           H  
ATOM   2069  N   ASP 1 137      25.129  42.665  47.696  0.00  0.00           N  
ATOM   2070  CA  ASP 1 137      25.433  42.365  49.118  0.00  0.00           C  
ATOM   2071  C   ASP 1 137      26.171  40.959  49.307  0.00  0.00           C  
ATOM   2072  O   ASP 1 137      26.341  40.258  48.332  0.00  0.00           O  
ATOM   2073  CB  ASP 1 137      24.185  42.528  49.936  0.00  0.00           C  
ATOM   2074  CG  ASP 1 137      23.030  41.492  49.850  0.00  0.00           C  
ATOM   2075  OD1 ASP 1 137      23.340  40.242  49.727  0.00  0.00           O  
ATOM   2076  OD2 ASP 1 137      21.828  41.931  49.999  0.00  0.00           O  
ATOM   2077  H   ASP 1 137      24.933  41.870  47.105  0.00  0.00           H  
ATOM   2078  HA  ASP 1 137      26.098  43.159  49.458  0.00  0.00           H  
ATOM   2079  HB2 ASP 1 137      24.493  42.620  50.977  0.00  0.00           H  
ATOM   2080  HB3 ASP 1 137      23.720  43.480  49.682  0.00  0.00           H  
ATOM   2081  N   ASP 1 138      26.694  40.683  50.540  0.00  0.00           N  
ATOM   2082  CA  ASP 1 138      27.754  39.611  50.685  0.00  0.00           C  
ATOM   2083  C   ASP 1 138      27.216  38.139  50.544  0.00  0.00           C  
ATOM   2084  O   ASP 1 138      27.963  37.197  50.482  0.00  0.00           O  
ATOM   2085  CB  ASP 1 138      28.580  39.840  51.963  0.00  0.00           C  
ATOM   2086  CG  ASP 1 138      27.756  39.878  53.257  0.00  0.00           C  
ATOM   2087  OD1 ASP 1 138      26.807  39.068  53.305  0.00  0.00           O  
ATOM   2088  OD2 ASP 1 138      27.917  40.707  54.134  0.00  0.00           O  
ATOM   2089  H   ASP 1 138      26.494  41.336  51.284  0.00  0.00           H  
ATOM   2090  HA  ASP 1 138      28.397  39.738  49.815  0.00  0.00           H  
ATOM   2091  HB2 ASP 1 138      29.321  39.046  52.049  0.00  0.00           H  
ATOM   2092  HB3 ASP 1 138      29.148  40.768  51.890  0.00  0.00           H  
ATOM   2093  N   SER 1 139      25.892  37.981  50.363  0.00  0.00           N  
ATOM   2094  CA  SER 1 139      25.228  36.696  49.857  0.00  0.00           C  
ATOM   2095  C   SER 1 139      25.637  36.296  48.450  0.00  0.00           C  
ATOM   2096  O   SER 1 139      25.296  35.174  48.020  0.00  0.00           O  
ATOM   2097  CB  SER 1 139      23.691  36.739  49.889  0.00  0.00           C  
ATOM   2098  OG  SER 1 139      23.129  37.660  48.952  0.00  0.00           O  
ATOM   2099  H   SER 1 139      25.263  38.763  50.474  0.00  0.00           H  
ATOM   2100  HA  SER 1 139      25.516  35.866  50.503  0.00  0.00           H  
ATOM   2101  HB2 SER 1 139      23.277  35.744  49.725  0.00  0.00           H  
ATOM   2102  HB3 SER 1 139      23.292  37.011  50.866  0.00  0.00           H  
ATOM   2103  HG  SER 1 139      23.180  38.537  49.340  0.00  0.00           H  
ATOM   2104  N   LEU 1 140      26.412  37.035  47.702  0.00  0.00           N  
ATOM   2105  CA  LEU 1 140      27.076  36.709  46.416  0.00  0.00           C  
ATOM   2106  C   LEU 1 140      28.524  36.175  46.626  0.00  0.00           C  
ATOM   2107  O   LEU 1 140      29.523  36.898  46.787  0.00  0.00           O  
ATOM   2108  CB  LEU 1 140      26.877  37.863  45.473  0.00  0.00           C  
ATOM   2109  CG  LEU 1 140      27.132  37.555  44.021  0.00  0.00           C  
ATOM   2110  CD1 LEU 1 140      26.050  36.733  43.317  0.00  0.00           C  
ATOM   2111  CD2 LEU 1 140      27.211  38.822  43.180  0.00  0.00           C  
ATOM   2112  H   LEU 1 140      26.571  37.951  48.098  0.00  0.00           H  
ATOM   2113  HA  LEU 1 140      26.495  35.873  46.025  0.00  0.00           H  
ATOM   2114  HB2 LEU 1 140      25.837  38.184  45.525  0.00  0.00           H  
ATOM   2115  HB3 LEU 1 140      27.417  38.750  45.802  0.00  0.00           H  
ATOM   2116  HG  LEU 1 140      28.095  37.048  43.947  0.00  0.00           H  
ATOM   2117 HD11 LEU 1 140      26.304  36.614  42.264  0.00  0.00           H  
ATOM   2118 HD12 LEU 1 140      25.998  35.710  43.692  0.00  0.00           H  
ATOM   2119 HD13 LEU 1 140      25.060  37.184  43.368  0.00  0.00           H  
ATOM   2120 HD21 LEU 1 140      27.504  38.473  42.189  0.00  0.00           H  
ATOM   2121 HD22 LEU 1 140      26.231  39.298  43.148  0.00  0.00           H  
ATOM   2122 HD23 LEU 1 140      27.919  39.561  43.555  0.00  0.00           H  
ATOM   2123  N   GLU 1 141      28.763  34.859  46.453  0.00  0.00           N  
ATOM   2124  CA  GLU 1 141      30.084  34.240  46.566  0.00  0.00           C  
ATOM   2125  C   GLU 1 141      30.973  34.676  45.382  0.00  0.00           C  
ATOM   2126  O   GLU 1 141      30.579  34.519  44.291  0.00  0.00           O  
ATOM   2127  CB  GLU 1 141      29.977  32.661  46.724  0.00  0.00           C  
ATOM   2128  CG  GLU 1 141      31.156  32.004  47.416  0.00  0.00           C  
ATOM   2129  CD  GLU 1 141      30.852  30.926  48.455  0.00  0.00           C  
ATOM   2130  OE1 GLU 1 141      30.196  29.920  48.227  0.00  0.00           O  
ATOM   2131  OE2 GLU 1 141      31.271  31.093  49.592  0.00  0.00           O  
ATOM   2132  H   GLU 1 141      28.015  34.193  46.320  0.00  0.00           H  
ATOM   2133  HA  GLU 1 141      30.412  34.635  47.527  0.00  0.00           H  
ATOM   2134  HB2 GLU 1 141      29.065  32.414  47.268  0.00  0.00           H  
ATOM   2135  HB3 GLU 1 141      29.783  32.099  45.811  0.00  0.00           H  
ATOM   2136  HG2 GLU 1 141      31.864  31.580  46.705  0.00  0.00           H  
ATOM   2137  HG3 GLU 1 141      31.674  32.866  47.836  0.00  0.00           H  
ATOM   2138  N   PRO 1 142      32.257  34.943  45.630  0.00  0.00           N  
ATOM   2139  CA  PRO 1 142      33.288  35.116  44.582  0.00  0.00           C  
ATOM   2140  C   PRO 1 142      33.740  33.799  43.925  0.00  0.00           C  
ATOM   2141  O   PRO 1 142      33.507  32.688  44.406  0.00  0.00           O  
ATOM   2142  CB  PRO 1 142      34.529  35.659  45.294  0.00  0.00           C  
ATOM   2143  CG  PRO 1 142      33.946  36.374  46.564  0.00  0.00           C  
ATOM   2144  CD  PRO 1 142      32.694  35.480  46.915  0.00  0.00           C  
ATOM   2145  HA  PRO 1 142      33.054  35.859  43.820  0.00  0.00           H  
ATOM   2146  HB2 PRO 1 142      35.139  34.819  45.623  0.00  0.00           H  
ATOM   2147  HB3 PRO 1 142      35.230  36.283  44.740  0.00  0.00           H  
ATOM   2148  HG2 PRO 1 142      34.486  36.464  47.507  0.00  0.00           H  
ATOM   2149  HG3 PRO 1 142      33.579  37.378  46.352  0.00  0.00           H  
ATOM   2150  HD2 PRO 1 142      32.029  36.141  47.471  0.00  0.00           H  
ATOM   2151  HD3 PRO 1 142      33.057  34.622  47.481  0.00  0.00           H  
ATOM   2152  N   PHE 1 143      34.503  33.818  42.817  0.00  0.00           N  
ATOM   2153  CA  PHE 1 143      35.000  32.604  42.192  0.00  0.00           C  
ATOM   2154  C   PHE 1 143      36.050  31.861  43.062  0.00  0.00           C  
ATOM   2155  O   PHE 1 143      35.891  30.663  43.282  0.00  0.00           O  
ATOM   2156  CB  PHE 1 143      35.829  33.038  40.956  0.00  0.00           C  
ATOM   2157  CG  PHE 1 143      36.538  31.954  40.169  0.00  0.00           C  
ATOM   2158  CD1 PHE 1 143      35.955  31.303  39.084  0.00  0.00           C  
ATOM   2159  CD2 PHE 1 143      37.877  31.645  40.567  0.00  0.00           C  
ATOM   2160  CE1 PHE 1 143      36.664  30.264  38.397  0.00  0.00           C  
ATOM   2161  CE2 PHE 1 143      38.603  30.604  39.865  0.00  0.00           C  
ATOM   2162  CZ  PHE 1 143      37.970  29.963  38.760  0.00  0.00           C  
ATOM   2163  H   PHE 1 143      34.718  34.670  42.318  0.00  0.00           H  
ATOM   2164  HA  PHE 1 143      34.157  31.966  41.925  0.00  0.00           H  
ATOM   2165  HB2 PHE 1 143      35.192  33.549  40.235  0.00  0.00           H  
ATOM   2166  HB3 PHE 1 143      36.597  33.726  41.310  0.00  0.00           H  
ATOM   2167  HD1 PHE 1 143      34.907  31.367  38.832  0.00  0.00           H  
ATOM   2168  HD2 PHE 1 143      38.428  32.257  41.265  0.00  0.00           H  
ATOM   2169  HE1 PHE 1 143      36.217  29.636  37.641  0.00  0.00           H  
ATOM   2170  HE2 PHE 1 143      39.620  30.394  40.161  0.00  0.00           H  
ATOM   2171  HZ  PHE 1 143      38.539  29.234  38.202  0.00  0.00           H  
ATOM   2172  N   PHE 1 144      36.876  32.596  43.779  0.00  0.00           N  
ATOM   2173  CA  PHE 1 144      37.950  32.023  44.564  0.00  0.00           C  
ATOM   2174  C   PHE 1 144      37.256  31.152  45.674  0.00  0.00           C  
ATOM   2175  O   PHE 1 144      37.669  30.016  45.906  0.00  0.00           O  
ATOM   2176  CB  PHE 1 144      38.987  33.062  44.964  0.00  0.00           C  
ATOM   2177  CG  PHE 1 144      40.140  32.417  45.584  0.00  0.00           C  
ATOM   2178  CD1 PHE 1 144      41.147  31.698  44.920  0.00  0.00           C  
ATOM   2179  CD2 PHE 1 144      40.282  32.582  47.053  0.00  0.00           C  
ATOM   2180  CE1 PHE 1 144      42.098  30.975  45.638  0.00  0.00           C  
ATOM   2181  CE2 PHE 1 144      41.294  32.007  47.664  0.00  0.00           C  
ATOM   2182  CZ  PHE 1 144      42.189  31.201  47.040  0.00  0.00           C  
ATOM   2183  H   PHE 1 144      36.931  33.601  43.702  0.00  0.00           H  
ATOM   2184  HA  PHE 1 144      38.437  31.206  44.031  0.00  0.00           H  
ATOM   2185  HB2 PHE 1 144      39.320  33.560  44.054  0.00  0.00           H  
ATOM   2186  HB3 PHE 1 144      38.526  33.796  45.626  0.00  0.00           H  
ATOM   2187  HD1 PHE 1 144      41.062  31.558  43.852  0.00  0.00           H  
ATOM   2188  HD2 PHE 1 144      39.458  33.085  47.537  0.00  0.00           H  
ATOM   2189  HE1 PHE 1 144      42.826  30.316  45.190  0.00  0.00           H  
ATOM   2190  HE2 PHE 1 144      41.348  32.023  48.743  0.00  0.00           H  
ATOM   2191  HZ  PHE 1 144      42.973  30.730  47.615  0.00  0.00           H  
ATOM   2192  N   ASP 1 145      36.334  31.786  46.421  0.00  0.00           N  
ATOM   2193  CA  ASP 1 145      35.474  31.222  47.434  0.00  0.00           C  
ATOM   2194  C   ASP 1 145      34.670  29.999  46.980  0.00  0.00           C  
ATOM   2195  O   ASP 1 145      34.594  29.036  47.709  0.00  0.00           O  
ATOM   2196  CB  ASP 1 145      34.419  32.326  47.867  0.00  0.00           C  
ATOM   2197  CG  ASP 1 145      35.035  33.445  48.645  0.00  0.00           C  
ATOM   2198  OD1 ASP 1 145      34.611  34.004  49.672  0.00  0.00           O  
ATOM   2199  OD2 ASP 1 145      36.067  34.068  48.095  0.00  0.00           O  
ATOM   2200  H   ASP 1 145      36.247  32.786  46.313  0.00  0.00           H  
ATOM   2201  HA  ASP 1 145      36.069  30.914  48.294  0.00  0.00           H  
ATOM   2202  HB2 ASP 1 145      33.899  32.708  46.989  0.00  0.00           H  
ATOM   2203  HB3 ASP 1 145      33.712  31.836  48.537  0.00  0.00           H  
ATOM   2204  N   SER 1 146      34.244  30.029  45.690  0.00  0.00           N  
ATOM   2205  CA  SER 1 146      33.636  28.879  44.999  0.00  0.00           C  
ATOM   2206  C   SER 1 146      34.598  27.739  44.712  0.00  0.00           C  
ATOM   2207  O   SER 1 146      34.271  26.634  44.967  0.00  0.00           O  
ATOM   2208  CB  SER 1 146      33.047  29.250  43.641  0.00  0.00           C  
ATOM   2209  OG  SER 1 146      32.187  30.372  43.773  0.00  0.00           O  
ATOM   2210  H   SER 1 146      34.568  30.809  45.136  0.00  0.00           H  
ATOM   2211  HA  SER 1 146      32.819  28.498  45.613  0.00  0.00           H  
ATOM   2212  HB2 SER 1 146      33.843  29.528  42.950  0.00  0.00           H  
ATOM   2213  HB3 SER 1 146      32.594  28.353  43.218  0.00  0.00           H  
ATOM   2214  HG  SER 1 146      32.660  31.019  44.301  0.00  0.00           H  
ATOM   2215  N   LEU 1 147      35.813  28.025  44.315  0.00  0.00           N  
ATOM   2216  CA  LEU 1 147      36.841  27.049  43.961  0.00  0.00           C  
ATOM   2217  C   LEU 1 147      37.304  26.235  45.230  0.00  0.00           C  
ATOM   2218  O   LEU 1 147      37.393  25.036  45.148  0.00  0.00           O  
ATOM   2219  CB  LEU 1 147      38.120  27.739  43.397  0.00  0.00           C  
ATOM   2220  CG  LEU 1 147      39.260  26.897  42.940  0.00  0.00           C  
ATOM   2221  CD1 LEU 1 147      38.942  26.066  41.660  0.00  0.00           C  
ATOM   2222  CD2 LEU 1 147      40.371  27.905  42.652  0.00  0.00           C  
ATOM   2223  H   LEU 1 147      36.097  28.970  44.099  0.00  0.00           H  
ATOM   2224  HA  LEU 1 147      36.454  26.290  43.281  0.00  0.00           H  
ATOM   2225  HB2 LEU 1 147      37.734  28.409  42.628  0.00  0.00           H  
ATOM   2226  HB3 LEU 1 147      38.469  28.349  44.230  0.00  0.00           H  
ATOM   2227  HG  LEU 1 147      39.630  26.205  43.696  0.00  0.00           H  
ATOM   2228 HD11 LEU 1 147      39.895  25.735  41.247  0.00  0.00           H  
ATOM   2229 HD12 LEU 1 147      38.438  25.130  41.900  0.00  0.00           H  
ATOM   2230 HD13 LEU 1 147      38.315  26.670  41.004  0.00  0.00           H  
ATOM   2231 HD21 LEU 1 147      40.651  28.369  43.598  0.00  0.00           H  
ATOM   2232 HD22 LEU 1 147      41.129  27.309  42.144  0.00  0.00           H  
ATOM   2233 HD23 LEU 1 147      40.003  28.651  41.948  0.00  0.00           H  
ATOM   2234  N   VAL 1 148      37.610  26.994  46.216  0.00  0.00           N  
ATOM   2235  CA  VAL 1 148      38.245  26.505  47.451  0.00  0.00           C  
ATOM   2236  C   VAL 1 148      37.159  25.818  48.339  0.00  0.00           C  
ATOM   2237  O   VAL 1 148      37.445  24.856  49.085  0.00  0.00           O  
ATOM   2238  CB  VAL 1 148      38.863  27.686  48.219  0.00  0.00           C  
ATOM   2239  CG1 VAL 1 148      39.364  27.332  49.620  0.00  0.00           C  
ATOM   2240  CG2 VAL 1 148      40.042  28.246  47.366  0.00  0.00           C  
ATOM   2241  H   VAL 1 148      37.548  27.999  46.138  0.00  0.00           H  
ATOM   2242  HA  VAL 1 148      39.013  25.784  47.168  0.00  0.00           H  
ATOM   2243  HB  VAL 1 148      38.174  28.523  48.321  0.00  0.00           H  
ATOM   2244 HG11 VAL 1 148      39.923  28.181  50.012  0.00  0.00           H  
ATOM   2245 HG12 VAL 1 148      38.523  27.159  50.292  0.00  0.00           H  
ATOM   2246 HG13 VAL 1 148      40.075  26.507  49.639  0.00  0.00           H  
ATOM   2247 HG21 VAL 1 148      40.801  27.482  47.196  0.00  0.00           H  
ATOM   2248 HG22 VAL 1 148      39.697  28.851  46.527  0.00  0.00           H  
ATOM   2249 HG23 VAL 1 148      40.518  29.026  47.960  0.00  0.00           H  
ATOM   2250  N   LYS 1 149      35.884  26.074  48.067  0.00  0.00           N  
ATOM   2251  CA  LYS 1 149      34.682  25.325  48.524  0.00  0.00           C  
ATOM   2252  C   LYS 1 149      34.646  24.031  47.660  0.00  0.00           C  
ATOM   2253  O   LYS 1 149      34.822  22.945  48.289  0.00  0.00           O  
ATOM   2254  CB  LYS 1 149      33.445  26.174  48.474  0.00  0.00           C  
ATOM   2255  CG  LYS 1 149      32.180  25.459  48.998  0.00  0.00           C  
ATOM   2256  CD  LYS 1 149      31.010  26.427  49.044  0.00  0.00           C  
ATOM   2257  CE  LYS 1 149      31.052  27.310  50.290  0.00  0.00           C  
ATOM   2258  NZ  LYS 1 149      29.867  28.202  50.322  0.00  0.00           N  
ATOM   2259  H   LYS 1 149      35.677  26.846  47.449  0.00  0.00           H  
ATOM   2260  HA  LYS 1 149      34.807  24.942  49.537  0.00  0.00           H  
ATOM   2261  HB2 LYS 1 149      33.537  27.049  49.116  0.00  0.00           H  
ATOM   2262  HB3 LYS 1 149      33.339  26.583  47.469  0.00  0.00           H  
ATOM   2263  HG2 LYS 1 149      32.036  24.724  48.206  0.00  0.00           H  
ATOM   2264  HG3 LYS 1 149      32.282  25.016  49.988  0.00  0.00           H  
ATOM   2265  HD2 LYS 1 149      31.102  27.069  48.168  0.00  0.00           H  
ATOM   2266  HD3 LYS 1 149      30.098  25.845  49.171  0.00  0.00           H  
ATOM   2267  HE2 LYS 1 149      30.974  26.724  51.205  0.00  0.00           H  
ATOM   2268  HE3 LYS 1 149      31.998  27.833  50.435  0.00  0.00           H  
ATOM   2269  HZ1 LYS 1 149      29.925  28.788  49.501  0.00  0.00           H  
ATOM   2270  HZ2 LYS 1 149      28.946  27.793  50.257  0.00  0.00           H  
ATOM   2271  HZ3 LYS 1 149      29.951  28.858  51.085  0.00  0.00           H  
ATOM   2272  N   GLN 1 150      34.529  24.123  46.379  0.00  0.00           N  
ATOM   2273  CA  GLN 1 150      34.138  23.028  45.468  0.00  0.00           C  
ATOM   2274  C   GLN 1 150      35.305  22.036  45.132  0.00  0.00           C  
ATOM   2275  O   GLN 1 150      34.990  21.013  44.502  0.00  0.00           O  
ATOM   2276  CB  GLN 1 150      33.501  23.613  44.208  0.00  0.00           C  
ATOM   2277  CG  GLN 1 150      32.059  24.002  44.515  0.00  0.00           C  
ATOM   2278  CD  GLN 1 150      31.554  24.803  43.325  0.00  0.00           C  
ATOM   2279  OE1 GLN 1 150      31.434  24.328  42.196  0.00  0.00           O  
ATOM   2280  NE2 GLN 1 150      31.000  25.943  43.612  0.00  0.00           N  
ATOM   2281  H   GLN 1 150      34.462  25.072  46.040  0.00  0.00           H  
ATOM   2282  HA  GLN 1 150      33.281  22.567  45.958  0.00  0.00           H  
ATOM   2283  HB2 GLN 1 150      34.056  24.409  43.712  0.00  0.00           H  
ATOM   2284  HB3 GLN 1 150      33.495  22.859  43.421  0.00  0.00           H  
ATOM   2285  HG2 GLN 1 150      31.425  23.124  44.638  0.00  0.00           H  
ATOM   2286  HG3 GLN 1 150      32.108  24.631  45.404  0.00  0.00           H  
ATOM   2287 HE21 GLN 1 150      30.768  26.497  42.799  0.00  0.00           H  
ATOM   2288 HE22 GLN 1 150      31.115  26.465  44.469  0.00  0.00           H  
ATOM   2289  N   THR 1 151      36.552  22.301  45.394  0.00  0.00           N  
ATOM   2290  CA  THR 1 151      37.702  21.449  44.969  0.00  0.00           C  
ATOM   2291  C   THR 1 151      38.945  21.463  45.928  0.00  0.00           C  
ATOM   2292  O   THR 1 151      39.037  22.334  46.736  0.00  0.00           O  
ATOM   2293  CB  THR 1 151      38.317  21.965  43.610  0.00  0.00           C  
ATOM   2294  OG1 THR 1 151      38.964  23.189  43.780  0.00  0.00           O  
ATOM   2295  CG2 THR 1 151      37.187  22.206  42.598  0.00  0.00           C  
ATOM   2296  H   THR 1 151      36.851  23.242  45.609  0.00  0.00           H  
ATOM   2297  HA  THR 1 151      37.453  20.389  44.916  0.00  0.00           H  
ATOM   2298  HB  THR 1 151      39.026  21.333  43.076  0.00  0.00           H  
ATOM   2299  HG1 THR 1 151      38.438  23.748  44.357  0.00  0.00           H  
ATOM   2300 HG21 THR 1 151      36.525  21.346  42.693  0.00  0.00           H  
ATOM   2301 HG22 THR 1 151      36.611  23.102  42.829  0.00  0.00           H  
ATOM   2302 HG23 THR 1 151      37.529  22.307  41.568  0.00  0.00           H  
ATOM   2303  N   HIS 1 152      39.813  20.455  45.758  0.00  0.00           N  
ATOM   2304  CA  HIS 1 152      41.054  20.210  46.601  0.00  0.00           C  
ATOM   2305  C   HIS 1 152      42.155  21.315  46.341  0.00  0.00           C  
ATOM   2306  O   HIS 1 152      43.192  21.223  46.990  0.00  0.00           O  
ATOM   2307  CB  HIS 1 152      41.548  18.749  46.486  0.00  0.00           C  
ATOM   2308  CG  HIS 1 152      40.356  17.771  46.527  0.00  0.00           C  
ATOM   2309  ND1 HIS 1 152      39.327  17.755  47.376  0.00  0.00           N  
ATOM   2310  CD2 HIS 1 152      40.194  16.751  45.615  0.00  0.00           C  
ATOM   2311  CE1 HIS 1 152      38.371  16.856  46.925  0.00  0.00           C  
ATOM   2312  NE2 HIS 1 152      38.982  16.144  45.827  0.00  0.00           N  
ATOM   2313  H   HIS 1 152      39.718  19.900  44.920  0.00  0.00           H  
ATOM   2314  HA  HIS 1 152      40.694  20.290  47.627  0.00  0.00           H  
ATOM   2315  HB2 HIS 1 152      42.109  18.552  45.573  0.00  0.00           H  
ATOM   2316  HB3 HIS 1 152      42.167  18.461  47.336  0.00  0.00           H  
ATOM   2317  HD1 HIS 1 152      39.250  18.472  48.083  0.00  0.00           H  
ATOM   2318  HD2 HIS 1 152      40.893  16.667  44.797  0.00  0.00           H  
ATOM   2319  HE1 HIS 1 152      37.312  16.808  47.135  0.00  0.00           H  
ATOM   2320  N   VAL 1 153      41.905  22.400  45.649  0.00  0.00           N  
ATOM   2321  CA  VAL 1 153      42.840  23.488  45.533  0.00  0.00           C  
ATOM   2322  C   VAL 1 153      42.864  24.306  46.816  0.00  0.00           C  
ATOM   2323  O   VAL 1 153      41.761  24.588  47.306  0.00  0.00           O  
ATOM   2324  CB  VAL 1 153      42.540  24.317  44.260  0.00  0.00           C  
ATOM   2325  CG1 VAL 1 153      43.547  25.332  43.934  0.00  0.00           C  
ATOM   2326  CG2 VAL 1 153      42.366  23.435  43.048  0.00  0.00           C  
ATOM   2327  H   VAL 1 153      40.985  22.570  45.270  0.00  0.00           H  
ATOM   2328  HA  VAL 1 153      43.828  23.063  45.358  0.00  0.00           H  
ATOM   2329  HB  VAL 1 153      41.577  24.775  44.487  0.00  0.00           H  
ATOM   2330 HG11 VAL 1 153      44.510  24.872  43.712  0.00  0.00           H  
ATOM   2331 HG12 VAL 1 153      43.253  25.872  43.034  0.00  0.00           H  
ATOM   2332 HG13 VAL 1 153      43.518  26.076  44.731  0.00  0.00           H  
ATOM   2333 HG21 VAL 1 153      43.262  22.846  42.851  0.00  0.00           H  
ATOM   2334 HG22 VAL 1 153      41.609  22.669  43.215  0.00  0.00           H  
ATOM   2335 HG23 VAL 1 153      42.124  23.930  42.107  0.00  0.00           H  
ATOM   2336  N   PRO 1 154      43.985  24.650  47.486  0.00  0.00           N  
ATOM   2337  CA  PRO 1 154      43.982  25.289  48.768  0.00  0.00           C  
ATOM   2338  C   PRO 1 154      43.513  26.825  48.828  0.00  0.00           C  
ATOM   2339  O   PRO 1 154      43.431  27.449  47.786  0.00  0.00           O  
ATOM   2340  CB  PRO 1 154      45.386  25.132  49.253  0.00  0.00           C  
ATOM   2341  CG  PRO 1 154      46.086  24.025  48.435  0.00  0.00           C  
ATOM   2342  CD  PRO 1 154      45.282  24.065  47.183  0.00  0.00           C  
ATOM   2343  HA  PRO 1 154      43.360  24.766  49.494  0.00  0.00           H  
ATOM   2344  HB2 PRO 1 154      46.098  25.918  49.002  0.00  0.00           H  
ATOM   2345  HB3 PRO 1 154      45.496  24.986  50.328  0.00  0.00           H  
ATOM   2346  HG2 PRO 1 154      47.151  24.178  48.260  0.00  0.00           H  
ATOM   2347  HG3 PRO 1 154      45.912  23.037  48.861  0.00  0.00           H  
ATOM   2348  HD2 PRO 1 154      45.193  23.055  46.784  0.00  0.00           H  
ATOM   2349  HD3 PRO 1 154      45.777  24.593  46.368  0.00  0.00           H  
ATOM   2350  N   ASN 1 155      43.258  27.318  50.008  0.00  0.00           N  
ATOM   2351  CA  ASN 1 155      43.066  28.697  50.322  0.00  0.00           C  
ATOM   2352  C   ASN 1 155      44.346  29.489  50.246  0.00  0.00           C  
ATOM   2353  O   ASN 1 155      44.837  30.077  51.208  0.00  0.00           O  
ATOM   2354  CB  ASN 1 155      42.332  28.868  51.574  0.00  0.00           C  
ATOM   2355  CG  ASN 1 155      41.752  30.232  51.899  0.00  0.00           C  
ATOM   2356  OD1 ASN 1 155      41.512  30.991  50.978  0.00  0.00           O  
ATOM   2357  ND2 ASN 1 155      41.424  30.484  53.178  0.00  0.00           N  
ATOM   2358  H   ASN 1 155      43.283  26.672  50.784  0.00  0.00           H  
ATOM   2359  HA  ASN 1 155      42.382  29.070  49.560  0.00  0.00           H  
ATOM   2360  HB2 ASN 1 155      41.447  28.248  51.711  0.00  0.00           H  
ATOM   2361  HB3 ASN 1 155      43.092  28.486  52.256  0.00  0.00           H  
ATOM   2362 HD21 ASN 1 155      41.008  31.356  53.472  0.00  0.00           H  
ATOM   2363 HD22 ASN 1 155      41.417  29.760  53.883  0.00  0.00           H  
ATOM   2364  N   LEU 1 156      45.034  29.452  49.127  0.00  0.00           N  
ATOM   2365  CA  LEU 1 156      46.403  30.027  48.904  0.00  0.00           C  
ATOM   2366  C   LEU 1 156      46.631  30.340  47.435  0.00  0.00           C  
ATOM   2367  O   LEU 1 156      46.516  29.462  46.659  0.00  0.00           O  
ATOM   2368  CB  LEU 1 156      47.493  28.939  49.306  0.00  0.00           C  
ATOM   2369  CG  LEU 1 156      48.990  29.171  48.875  0.00  0.00           C  
ATOM   2370  CD1 LEU 1 156      49.494  30.460  49.437  0.00  0.00           C  
ATOM   2371  CD2 LEU 1 156      49.896  27.969  49.337  0.00  0.00           C  
ATOM   2372  H   LEU 1 156      44.739  28.905  48.330  0.00  0.00           H  
ATOM   2373  HA  LEU 1 156      46.560  30.926  49.500  0.00  0.00           H  
ATOM   2374  HB2 LEU 1 156      47.483  28.965  50.395  0.00  0.00           H  
ATOM   2375  HB3 LEU 1 156      47.100  28.002  48.910  0.00  0.00           H  
ATOM   2376  HG  LEU 1 156      49.090  29.269  47.794  0.00  0.00           H  
ATOM   2377 HD11 LEU 1 156      50.511  30.598  49.071  0.00  0.00           H  
ATOM   2378 HD12 LEU 1 156      48.978  31.377  49.152  0.00  0.00           H  
ATOM   2379 HD13 LEU 1 156      49.411  30.499  50.524  0.00  0.00           H  
ATOM   2380 HD21 LEU 1 156      49.521  27.101  48.794  0.00  0.00           H  
ATOM   2381 HD22 LEU 1 156      50.969  28.112  49.213  0.00  0.00           H  
ATOM   2382 HD23 LEU 1 156      49.710  27.759  50.390  0.00  0.00           H  
ATOM   2383  N   PHE 1 157      47.040  31.558  47.109  0.00  0.00           N  
ATOM   2384  CA  PHE 1 157      47.508  31.797  45.741  0.00  0.00           C  
ATOM   2385  C   PHE 1 157      48.559  32.900  45.787  0.00  0.00           C  
ATOM   2386  O   PHE 1 157      48.834  33.484  46.832  0.00  0.00           O  
ATOM   2387  CB  PHE 1 157      46.339  32.090  44.747  0.00  0.00           C  
ATOM   2388  CG  PHE 1 157      45.710  33.465  45.013  0.00  0.00           C  
ATOM   2389  CD1 PHE 1 157      44.758  33.619  46.104  0.00  0.00           C  
ATOM   2390  CD2 PHE 1 157      45.969  34.590  44.155  0.00  0.00           C  
ATOM   2391  CE1 PHE 1 157      44.173  34.893  46.300  0.00  0.00           C  
ATOM   2392  CE2 PHE 1 157      45.262  35.750  44.382  0.00  0.00           C  
ATOM   2393  CZ  PHE 1 157      44.389  35.963  45.494  0.00  0.00           C  
ATOM   2394  H   PHE 1 157      47.201  32.275  47.802  0.00  0.00           H  
ATOM   2395  HA  PHE 1 157      48.055  30.905  45.433  0.00  0.00           H  
ATOM   2396  HB2 PHE 1 157      46.861  32.138  43.792  0.00  0.00           H  
ATOM   2397  HB3 PHE 1 157      45.636  31.272  44.589  0.00  0.00           H  
ATOM   2398  HD1 PHE 1 157      44.649  32.797  46.796  0.00  0.00           H  
ATOM   2399  HD2 PHE 1 157      46.627  34.619  43.300  0.00  0.00           H  
ATOM   2400  HE1 PHE 1 157      43.461  34.988  47.106  0.00  0.00           H  
ATOM   2401  HE2 PHE 1 157      45.417  36.582  43.711  0.00  0.00           H  
ATOM   2402  HZ  PHE 1 157      43.921  36.909  45.727  0.00  0.00           H  
ATOM   2403  N   SER 1 158      49.233  33.084  44.609  0.00  0.00           N  
ATOM   2404  CA  SER 1 158      50.342  34.053  44.572  0.00  0.00           C  
ATOM   2405  C   SER 1 158      50.505  34.701  43.153  0.00  0.00           C  
ATOM   2406  O   SER 1 158      50.316  34.069  42.099  0.00  0.00           O  
ATOM   2407  CB  SER 1 158      51.611  33.389  45.090  0.00  0.00           C  
ATOM   2408  OG  SER 1 158      51.856  32.170  44.415  0.00  0.00           O  
ATOM   2409  H   SER 1 158      48.910  32.635  43.764  0.00  0.00           H  
ATOM   2410  HA  SER 1 158      50.129  34.896  45.230  0.00  0.00           H  
ATOM   2411  HB2 SER 1 158      52.467  34.065  45.075  0.00  0.00           H  
ATOM   2412  HB3 SER 1 158      51.467  32.942  46.073  0.00  0.00           H  
ATOM   2413  HG  SER 1 158      51.257  31.506  44.764  0.00  0.00           H  
ATOM   2414  N   LEU 1 159      50.939  35.953  43.156  0.00  0.00           N  
ATOM   2415  CA  LEU 1 159      50.947  36.960  42.098  0.00  0.00           C  
ATOM   2416  C   LEU 1 159      52.323  37.519  41.792  0.00  0.00           C  
ATOM   2417  O   LEU 1 159      52.985  38.026  42.692  0.00  0.00           O  
ATOM   2418  CB  LEU 1 159      49.947  38.161  42.450  0.00  0.00           C  
ATOM   2419  CG  LEU 1 159      49.468  39.063  41.256  0.00  0.00           C  
ATOM   2420  CD1 LEU 1 159      48.527  38.347  40.253  0.00  0.00           C  
ATOM   2421  CD2 LEU 1 159      48.607  40.261  41.718  0.00  0.00           C  
ATOM   2422  H   LEU 1 159      51.156  36.476  43.993  0.00  0.00           H  
ATOM   2423  HA  LEU 1 159      50.480  36.373  41.308  0.00  0.00           H  
ATOM   2424  HB2 LEU 1 159      49.019  37.727  42.823  0.00  0.00           H  
ATOM   2425  HB3 LEU 1 159      50.463  38.737  43.217  0.00  0.00           H  
ATOM   2426  HG  LEU 1 159      50.317  39.432  40.681  0.00  0.00           H  
ATOM   2427 HD11 LEU 1 159      48.083  39.106  39.607  0.00  0.00           H  
ATOM   2428 HD12 LEU 1 159      49.204  37.778  39.616  0.00  0.00           H  
ATOM   2429 HD13 LEU 1 159      47.929  37.624  40.808  0.00  0.00           H  
ATOM   2430 HD21 LEU 1 159      49.218  40.759  42.471  0.00  0.00           H  
ATOM   2431 HD22 LEU 1 159      48.434  40.933  40.876  0.00  0.00           H  
ATOM   2432 HD23 LEU 1 159      47.702  39.895  42.203  0.00  0.00           H  
ATOM   2433  N   GLN 1 160      52.683  37.551  40.486  0.00  0.00           N  
ATOM   2434  CA  GLN 1 160      53.829  38.246  39.819  0.00  0.00           C  
ATOM   2435  C   GLN 1 160      53.388  39.221  38.722  0.00  0.00           C  
ATOM   2436  O   GLN 1 160      52.877  38.850  37.658  0.00  0.00           O  
ATOM   2437  CB  GLN 1 160      54.777  37.250  39.190  0.00  0.00           C  
ATOM   2438  CG  GLN 1 160      56.109  37.786  38.765  0.00  0.00           C  
ATOM   2439  CD  GLN 1 160      56.851  36.804  37.752  0.00  0.00           C  
ATOM   2440  OE1 GLN 1 160      56.379  36.440  36.690  0.00  0.00           O  
ATOM   2441  NE2 GLN 1 160      58.088  36.551  38.078  0.00  0.00           N  
ATOM   2442  H   GLN 1 160      51.984  37.279  39.810  0.00  0.00           H  
ATOM   2443  HA  GLN 1 160      54.366  38.813  40.579  0.00  0.00           H  
ATOM   2444  HB2 GLN 1 160      54.942  36.471  39.934  0.00  0.00           H  
ATOM   2445  HB3 GLN 1 160      54.308  36.799  38.316  0.00  0.00           H  
ATOM   2446  HG2 GLN 1 160      56.066  38.762  38.281  0.00  0.00           H  
ATOM   2447  HG3 GLN 1 160      56.658  37.962  39.691  0.00  0.00           H  
ATOM   2448 HE21 GLN 1 160      58.636  36.112  37.352  0.00  0.00           H  
ATOM   2449 HE22 GLN 1 160      58.360  37.149  38.845  0.00  0.00           H  
ATOM   2450  N   LEU 1 161      53.517  40.542  38.871  0.00  0.00           N  
ATOM   2451  CA  LEU 1 161      53.573  41.587  37.827  0.00  0.00           C  
ATOM   2452  C   LEU 1 161      54.996  42.061  37.510  0.00  0.00           C  
ATOM   2453  O   LEU 1 161      55.783  42.266  38.387  0.00  0.00           O  
ATOM   2454  CB  LEU 1 161      52.695  42.769  38.209  0.00  0.00           C  
ATOM   2455  CG  LEU 1 161      51.195  42.507  38.537  0.00  0.00           C  
ATOM   2456  CD1 LEU 1 161      50.409  43.826  38.622  0.00  0.00           C  
ATOM   2457  CD2 LEU 1 161      50.438  41.538  37.701  0.00  0.00           C  
ATOM   2458  H   LEU 1 161      53.805  40.885  39.777  0.00  0.00           H  
ATOM   2459  HA  LEU 1 161      53.064  41.329  36.899  0.00  0.00           H  
ATOM   2460  HB2 LEU 1 161      53.221  43.276  39.018  0.00  0.00           H  
ATOM   2461  HB3 LEU 1 161      52.711  43.414  37.331  0.00  0.00           H  
ATOM   2462  HG  LEU 1 161      51.192  42.144  39.565  0.00  0.00           H  
ATOM   2463 HD11 LEU 1 161      49.342  43.650  38.758  0.00  0.00           H  
ATOM   2464 HD12 LEU 1 161      50.784  44.425  39.452  0.00  0.00           H  
ATOM   2465 HD13 LEU 1 161      50.606  44.498  37.787  0.00  0.00           H  
ATOM   2466 HD21 LEU 1 161      50.234  41.993  36.733  0.00  0.00           H  
ATOM   2467 HD22 LEU 1 161      50.934  40.579  37.547  0.00  0.00           H  
ATOM   2468 HD23 LEU 1 161      49.448  41.332  38.108  0.00  0.00           H  
ATOM   2469  N   CYS 1 162      55.419  42.082  36.253  0.00  0.00           N  
ATOM   2470  CA  CYS 1 162      56.768  42.301  35.804  0.00  0.00           C  
ATOM   2471  C   CYS 1 162      57.059  43.745  35.358  0.00  0.00           C  
ATOM   2472  O   CYS 1 162      58.231  44.098  35.125  0.00  0.00           O  
ATOM   2473  CB  CYS 1 162      57.064  41.222  34.675  0.00  0.00           C  
ATOM   2474  SG  CYS 1 162      57.202  39.497  35.388  0.00  0.00           S  
ATOM   2475  H   CYS 1 162      54.807  41.905  35.469  0.00  0.00           H  
ATOM   2476  HA  CYS 1 162      57.455  42.047  36.611  0.00  0.00           H  
ATOM   2477  HB2 CYS 1 162      56.162  41.267  34.065  0.00  0.00           H  
ATOM   2478  HB3 CYS 1 162      57.950  41.561  34.140  0.00  0.00           H  
ATOM   2479  N   GLY 1 163      56.126  44.660  35.138  0.00  0.00           N  
ATOM   2480  CA  GLY 1 163      56.437  46.098  34.792  0.00  0.00           C  
ATOM   2481  C   GLY 1 163      57.053  46.305  33.387  0.00  0.00           C  
ATOM   2482  O   GLY 1 163      57.092  45.293  32.588  0.00  0.00           O  
ATOM   2483  H   GLY 1 163      55.188  44.447  35.444  0.00  0.00           H  
ATOM   2484  HA2 GLY 1 163      55.471  46.599  34.731  0.00  0.00           H  
ATOM   2485  HA3 GLY 1 163      57.131  46.557  35.495  0.00  0.00           H  
ATOM   2486  N   ALA 1 164      57.359  47.557  33.155  0.00  0.00           N  
ATOM   2487  CA  ALA 1 164      57.750  48.116  31.844  0.00  0.00           C  
ATOM   2488  C   ALA 1 164      58.738  49.335  31.921  0.00  0.00           C  
ATOM   2489  O   ALA 1 164      58.823  50.058  32.915  0.00  0.00           O  
ATOM   2490  CB  ALA 1 164      56.510  48.424  31.086  0.00  0.00           C  
ATOM   2491  H   ALA 1 164      57.128  48.252  33.849  0.00  0.00           H  
ATOM   2492  HA  ALA 1 164      58.218  47.333  31.247  0.00  0.00           H  
ATOM   2493  HB1 ALA 1 164      56.062  47.507  30.704  0.00  0.00           H  
ATOM   2494  HB2 ALA 1 164      55.748  48.731  31.802  0.00  0.00           H  
ATOM   2495  HB3 ALA 1 164      56.589  49.214  30.340  0.00  0.00           H  
ATOM   2496  N   GLY 1 165      59.455  49.463  30.874  0.00  0.00           N  
ATOM   2497  CA  GLY 1 165      60.444  50.478  30.709  0.00  0.00           C  
ATOM   2498  C   GLY 1 165      61.252  50.379  29.371  0.00  0.00           C  
ATOM   2499  O   GLY 1 165      61.398  49.292  28.815  0.00  0.00           O  
ATOM   2500  H   GLY 1 165      59.134  48.963  30.057  0.00  0.00           H  
ATOM   2501  HA2 GLY 1 165      60.119  51.500  30.904  0.00  0.00           H  
ATOM   2502  HA3 GLY 1 165      61.227  50.424  31.466  0.00  0.00           H  
ATOM   2503  N   PHE 1 166      61.729  51.513  28.904  0.00  0.00           N  
ATOM   2504  CA  PHE 1 166      62.308  51.832  27.581  0.00  0.00           C  
ATOM   2505  C   PHE 1 166      63.566  50.981  27.256  0.00  0.00           C  
ATOM   2506  O   PHE 1 166      64.483  50.840  28.064  0.00  0.00           O  
ATOM   2507  CB  PHE 1 166      62.682  53.287  27.532  0.00  0.00           C  
ATOM   2508  CG  PHE 1 166      61.514  54.254  27.652  0.00  0.00           C  
ATOM   2509  CD1 PHE 1 166      60.847  54.622  26.474  0.00  0.00           C  
ATOM   2510  CD2 PHE 1 166      61.105  54.868  28.860  0.00  0.00           C  
ATOM   2511  CE1 PHE 1 166      59.750  55.498  26.518  0.00  0.00           C  
ATOM   2512  CE2 PHE 1 166      59.939  55.758  28.909  0.00  0.00           C  
ATOM   2513  CZ  PHE 1 166      59.214  55.907  27.765  0.00  0.00           C  
ATOM   2514  H   PHE 1 166      61.554  52.368  29.413  0.00  0.00           H  
ATOM   2515  HA  PHE 1 166      61.545  51.613  26.834  0.00  0.00           H  
ATOM   2516  HB2 PHE 1 166      63.443  53.605  28.244  0.00  0.00           H  
ATOM   2517  HB3 PHE 1 166      62.985  53.572  26.524  0.00  0.00           H  
ATOM   2518  HD1 PHE 1 166      61.236  54.168  25.574  0.00  0.00           H  
ATOM   2519  HD2 PHE 1 166      61.752  54.819  29.723  0.00  0.00           H  
ATOM   2520  HE1 PHE 1 166      59.249  55.766  25.600  0.00  0.00           H  
ATOM   2521  HE2 PHE 1 166      59.641  56.221  29.838  0.00  0.00           H  
ATOM   2522  HZ  PHE 1 166      58.261  56.414  27.793  0.00  0.00           H  
ATOM   2523  N   PRO 1 167      63.681  50.629  25.924  0.00  0.00           N  
ATOM   2524  CA  PRO 1 167      62.902  51.036  24.764  0.00  0.00           C  
ATOM   2525  C   PRO 1 167      61.746  50.161  24.417  0.00  0.00           C  
ATOM   2526  O   PRO 1 167      61.706  48.971  24.529  0.00  0.00           O  
ATOM   2527  CB  PRO 1 167      63.923  51.071  23.580  0.00  0.00           C  
ATOM   2528  CG  PRO 1 167      64.804  49.969  23.946  0.00  0.00           C  
ATOM   2529  CD  PRO 1 167      64.844  49.950  25.450  0.00  0.00           C  
ATOM   2530  HA  PRO 1 167      62.578  52.071  24.879  0.00  0.00           H  
ATOM   2531  HB2 PRO 1 167      63.547  50.921  22.568  0.00  0.00           H  
ATOM   2532  HB3 PRO 1 167      64.491  52.001  23.604  0.00  0.00           H  
ATOM   2533  HG2 PRO 1 167      64.344  49.057  23.564  0.00  0.00           H  
ATOM   2534  HG3 PRO 1 167      65.762  50.090  23.441  0.00  0.00           H  
ATOM   2535  HD2 PRO 1 167      65.793  50.413  25.721  0.00  0.00           H  
ATOM   2536  HD3 PRO 1 167      64.879  48.965  25.917  0.00  0.00           H  
ATOM   2537  N   LEU 1 168      60.640  50.864  24.100  0.00  0.00           N  
ATOM   2538  CA  LEU 1 168      59.324  50.273  23.949  0.00  0.00           C  
ATOM   2539  C   LEU 1 168      59.116  49.540  22.616  0.00  0.00           C  
ATOM   2540  O   LEU 1 168      59.088  50.140  21.568  0.00  0.00           O  
ATOM   2541  CB  LEU 1 168      58.161  51.315  24.191  0.00  0.00           C  
ATOM   2542  CG  LEU 1 168      58.134  51.995  25.554  0.00  0.00           C  
ATOM   2543  CD1 LEU 1 168      56.847  52.747  25.628  0.00  0.00           C  
ATOM   2544  CD2 LEU 1 168      58.186  51.157  26.778  0.00  0.00           C  
ATOM   2545  H   LEU 1 168      60.722  51.861  23.964  0.00  0.00           H  
ATOM   2546  HA  LEU 1 168      59.171  49.483  24.684  0.00  0.00           H  
ATOM   2547  HB2 LEU 1 168      58.280  52.050  23.395  0.00  0.00           H  
ATOM   2548  HB3 LEU 1 168      57.228  50.771  24.036  0.00  0.00           H  
ATOM   2549  HG  LEU 1 168      58.976  52.685  25.602  0.00  0.00           H  
ATOM   2550 HD11 LEU 1 168      55.997  52.064  25.638  0.00  0.00           H  
ATOM   2551 HD12 LEU 1 168      56.697  53.381  26.502  0.00  0.00           H  
ATOM   2552 HD13 LEU 1 168      56.714  53.424  24.784  0.00  0.00           H  
ATOM   2553 HD21 LEU 1 168      59.029  50.468  26.725  0.00  0.00           H  
ATOM   2554 HD22 LEU 1 168      58.273  51.764  27.679  0.00  0.00           H  
ATOM   2555 HD23 LEU 1 168      57.309  50.534  26.951  0.00  0.00           H  
ATOM   2556  N   ASN 1 169      59.047  48.187  22.678  0.00  0.00           N  
ATOM   2557  CA  ASN 1 169      59.044  47.357  21.471  0.00  0.00           C  
ATOM   2558  C   ASN 1 169      57.787  47.388  20.636  0.00  0.00           C  
ATOM   2559  O   ASN 1 169      57.906  47.067  19.441  0.00  0.00           O  
ATOM   2560  CB  ASN 1 169      59.511  45.965  21.858  0.00  0.00           C  
ATOM   2561  CG  ASN 1 169      60.308  45.196  20.733  0.00  0.00           C  
ATOM   2562  OD1 ASN 1 169      59.689  44.395  19.953  0.00  0.00           O  
ATOM   2563  ND2 ASN 1 169      61.581  45.356  20.596  0.00  0.00           N  
ATOM   2564  H   ASN 1 169      59.189  47.696  23.550  0.00  0.00           H  
ATOM   2565  HA  ASN 1 169      59.854  47.730  20.844  0.00  0.00           H  
ATOM   2566  HB2 ASN 1 169      60.160  46.000  22.733  0.00  0.00           H  
ATOM   2567  HB3 ASN 1 169      58.563  45.485  22.100  0.00  0.00           H  
ATOM   2568 HD21 ASN 1 169      62.063  44.910  19.829  0.00  0.00           H  
ATOM   2569 HD22 ASN 1 169      62.079  46.002  21.192  0.00  0.00           H  
ATOM   2570  N   GLN 1 170      56.673  47.823  21.237  0.00  0.00           N  
ATOM   2571  CA  GLN 1 170      55.369  47.974  20.584  0.00  0.00           C  
ATOM   2572  C   GLN 1 170      55.034  49.416  20.360  0.00  0.00           C  
ATOM   2573  O   GLN 1 170      55.505  50.380  21.052  0.00  0.00           O  
ATOM   2574  CB  GLN 1 170      54.280  47.356  21.383  0.00  0.00           C  
ATOM   2575  CG  GLN 1 170      54.575  45.879  21.772  0.00  0.00           C  
ATOM   2576  CD  GLN 1 170      55.502  45.598  22.949  0.00  0.00           C  
ATOM   2577  OE1 GLN 1 170      55.751  46.428  23.743  0.00  0.00           O  
ATOM   2578  NE2 GLN 1 170      55.825  44.341  23.225  0.00  0.00           N  
ATOM   2579  H   GLN 1 170      56.669  48.180  22.182  0.00  0.00           H  
ATOM   2580  HA  GLN 1 170      55.495  47.474  19.624  0.00  0.00           H  
ATOM   2581  HB2 GLN 1 170      54.078  47.901  22.304  0.00  0.00           H  
ATOM   2582  HB3 GLN 1 170      53.325  47.446  20.865  0.00  0.00           H  
ATOM   2583  HG2 GLN 1 170      53.621  45.444  22.070  0.00  0.00           H  
ATOM   2584  HG3 GLN 1 170      54.907  45.342  20.884  0.00  0.00           H  
ATOM   2585 HE21 GLN 1 170      56.540  44.215  23.927  0.00  0.00           H  
ATOM   2586 HE22 GLN 1 170      55.769  43.660  22.482  0.00  0.00           H  
ATOM   2587  N   SER 1 171      54.302  49.784  19.273  0.00  0.00           N  
ATOM   2588  CA  SER 1 171      53.819  51.160  18.975  0.00  0.00           C  
ATOM   2589  C   SER 1 171      52.447  51.368  18.295  0.00  0.00           C  
ATOM   2590  O   SER 1 171      51.744  52.303  18.645  0.00  0.00           O  
ATOM   2591  CB  SER 1 171      54.922  51.753  18.052  0.00  0.00           C  
ATOM   2592  OG  SER 1 171      55.277  50.855  16.973  0.00  0.00           O  
ATOM   2593  H   SER 1 171      53.951  48.951  18.822  0.00  0.00           H  
ATOM   2594  HA  SER 1 171      53.946  51.795  19.851  0.00  0.00           H  
ATOM   2595  HB2 SER 1 171      54.593  52.643  17.514  0.00  0.00           H  
ATOM   2596  HB3 SER 1 171      55.853  52.031  18.546  0.00  0.00           H  
ATOM   2597  HG  SER 1 171      56.111  50.485  17.273  0.00  0.00           H  
ATOM   2598  N   GLU 1 172      52.077  50.457  17.423  0.00  0.00           N  
ATOM   2599  CA  GLU 1 172      50.678  50.300  17.063  0.00  0.00           C  
ATOM   2600  C   GLU 1 172      49.762  49.984  18.237  0.00  0.00           C  
ATOM   2601  O   GLU 1 172      48.590  50.356  18.454  0.00  0.00           O  
ATOM   2602  CB  GLU 1 172      50.142  51.408  16.040  0.00  0.00           C  
ATOM   2603  CG  GLU 1 172      51.135  51.640  14.971  0.00  0.00           C  
ATOM   2604  CD  GLU 1 172      51.298  50.337  14.055  0.00  0.00           C  
ATOM   2605  OE1 GLU 1 172      50.361  49.583  13.880  0.00  0.00           O  
ATOM   2606  OE2 GLU 1 172      52.456  50.008  13.680  0.00  0.00           O  
ATOM   2607  H   GLU 1 172      52.691  49.662  17.324  0.00  0.00           H  
ATOM   2608  HA  GLU 1 172      50.663  49.418  16.423  0.00  0.00           H  
ATOM   2609  HB2 GLU 1 172      49.196  51.068  15.617  0.00  0.00           H  
ATOM   2610  HB3 GLU 1 172      50.065  52.375  16.537  0.00  0.00           H  
ATOM   2611  HG2 GLU 1 172      50.761  52.381  14.266  0.00  0.00           H  
ATOM   2612  HG3 GLU 1 172      52.133  51.900  15.325  0.00  0.00           H  
ATOM   2613  N   VAL 1 173      50.282  49.254  19.162  0.00  0.00           N  
ATOM   2614  CA  VAL 1 173      49.776  48.820  20.484  0.00  0.00           C  
ATOM   2615  C   VAL 1 173      50.667  49.360  21.573  0.00  0.00           C  
ATOM   2616  O   VAL 1 173      51.853  49.762  21.354  0.00  0.00           O  
ATOM   2617  CB  VAL 1 173      49.426  47.320  20.619  0.00  0.00           C  
ATOM   2618  CG1 VAL 1 173      48.824  46.719  19.361  0.00  0.00           C  
ATOM   2619  CG2 VAL 1 173      50.688  46.466  20.969  0.00  0.00           C  
ATOM   2620  H   VAL 1 173      51.171  48.812  18.978  0.00  0.00           H  
ATOM   2621  HA  VAL 1 173      48.842  49.367  20.612  0.00  0.00           H  
ATOM   2622  HB  VAL 1 173      48.755  47.112  21.453  0.00  0.00           H  
ATOM   2623 HG11 VAL 1 173      48.086  47.426  18.983  0.00  0.00           H  
ATOM   2624 HG12 VAL 1 173      49.518  46.647  18.523  0.00  0.00           H  
ATOM   2625 HG13 VAL 1 173      48.395  45.733  19.536  0.00  0.00           H  
ATOM   2626 HG21 VAL 1 173      51.424  46.443  20.165  0.00  0.00           H  
ATOM   2627 HG22 VAL 1 173      51.027  46.890  21.915  0.00  0.00           H  
ATOM   2628 HG23 VAL 1 173      50.267  45.478  21.153  0.00  0.00           H  
ATOM   2629  N   LEU 1 174      50.263  49.267  22.811  0.00  0.00           N  
ATOM   2630  CA  LEU 1 174      50.899  49.658  24.009  0.00  0.00           C  
ATOM   2631  C   LEU 1 174      51.984  48.710  24.549  0.00  0.00           C  
ATOM   2632  O   LEU 1 174      52.083  47.513  24.261  0.00  0.00           O  
ATOM   2633  CB  LEU 1 174      49.827  49.681  25.161  0.00  0.00           C  
ATOM   2634  CG  LEU 1 174      48.875  50.876  25.000  0.00  0.00           C  
ATOM   2635  CD1 LEU 1 174      47.899  50.804  26.209  0.00  0.00           C  
ATOM   2636  CD2 LEU 1 174      49.441  52.283  25.014  0.00  0.00           C  
ATOM   2637  H   LEU 1 174      49.342  48.876  22.950  0.00  0.00           H  
ATOM   2638  HA  LEU 1 174      51.502  50.556  23.876  0.00  0.00           H  
ATOM   2639  HB2 LEU 1 174      49.215  48.784  25.067  0.00  0.00           H  
ATOM   2640  HB3 LEU 1 174      50.270  49.705  26.156  0.00  0.00           H  
ATOM   2641  HG  LEU 1 174      48.209  50.764  24.144  0.00  0.00           H  
ATOM   2642 HD11 LEU 1 174      47.441  49.816  26.242  0.00  0.00           H  
ATOM   2643 HD12 LEU 1 174      48.438  51.008  27.134  0.00  0.00           H  
ATOM   2644 HD13 LEU 1 174      47.107  51.543  26.086  0.00  0.00           H  
ATOM   2645 HD21 LEU 1 174      48.644  53.018  25.121  0.00  0.00           H  
ATOM   2646 HD22 LEU 1 174      50.092  52.357  25.885  0.00  0.00           H  
ATOM   2647 HD23 LEU 1 174      49.873  52.415  24.022  0.00  0.00           H  
ATOM   2648  N   ALA 1 175      52.840  49.270  25.332  0.00  0.00           N  
ATOM   2649  CA  ALA 1 175      53.923  48.687  26.256  0.00  0.00           C  
ATOM   2650  C   ALA 1 175      53.518  47.324  26.691  0.00  0.00           C  
ATOM   2651  O   ALA 1 175      52.710  47.155  27.602  0.00  0.00           O  
ATOM   2652  CB  ALA 1 175      55.267  48.895  25.578  0.00  0.00           C  
ATOM   2653  H   ALA 1 175      52.634  50.248  25.478  0.00  0.00           H  
ATOM   2654  HA  ALA 1 175      54.006  49.298  27.155  0.00  0.00           H  
ATOM   2655  HB1 ALA 1 175      55.292  48.686  24.509  0.00  0.00           H  
ATOM   2656  HB2 ALA 1 175      55.482  49.942  25.795  0.00  0.00           H  
ATOM   2657  HB3 ALA 1 175      56.064  48.394  26.127  0.00  0.00           H  
ATOM   2658  N   SER 1 176      53.991  46.255  26.024  0.00  0.00           N  
ATOM   2659  CA  SER 1 176      53.649  44.864  26.340  0.00  0.00           C  
ATOM   2660  C   SER 1 176      54.177  44.424  27.699  0.00  0.00           C  
ATOM   2661  O   SER 1 176      55.354  44.425  27.933  0.00  0.00           O  
ATOM   2662  CB  SER 1 176      52.217  44.587  26.026  0.00  0.00           C  
ATOM   2663  OG  SER 1 176      51.955  44.841  24.693  0.00  0.00           O  
ATOM   2664  H   SER 1 176      54.634  46.429  25.265  0.00  0.00           H  
ATOM   2665  HA  SER 1 176      54.268  44.278  25.661  0.00  0.00           H  
ATOM   2666  HB2 SER 1 176      52.012  43.521  26.126  0.00  0.00           H  
ATOM   2667  HB3 SER 1 176      51.612  45.104  26.771  0.00  0.00           H  
ATOM   2668  HG  SER 1 176      51.974  45.794  24.575  0.00  0.00           H  
ATOM   2669  N   VAL 1 177      53.283  43.982  28.602  0.00  0.00           N  
ATOM   2670  CA  VAL 1 177      53.651  43.509  29.910  0.00  0.00           C  
ATOM   2671  C   VAL 1 177      53.073  42.069  30.239  0.00  0.00           C  
ATOM   2672  O   VAL 1 177      52.201  41.562  29.610  0.00  0.00           O  
ATOM   2673  CB  VAL 1 177      53.358  44.524  31.036  0.00  0.00           C  
ATOM   2674  CG1 VAL 1 177      53.949  45.869  30.665  0.00  0.00           C  
ATOM   2675  CG2 VAL 1 177      51.822  45.013  31.086  0.00  0.00           C  
ATOM   2676  H   VAL 1 177      52.332  43.792  28.319  0.00  0.00           H  
ATOM   2677  HA  VAL 1 177      54.737  43.418  29.929  0.00  0.00           H  
ATOM   2678  HB  VAL 1 177      53.753  44.209  32.002  0.00  0.00           H  
ATOM   2679 HG11 VAL 1 177      53.956  46.498  31.556  0.00  0.00           H  
ATOM   2680 HG12 VAL 1 177      54.989  45.617  30.460  0.00  0.00           H  
ATOM   2681 HG13 VAL 1 177      53.489  46.394  29.828  0.00  0.00           H  
ATOM   2682 HG21 VAL 1 177      51.495  45.437  30.137  0.00  0.00           H  
ATOM   2683 HG22 VAL 1 177      51.119  44.238  31.393  0.00  0.00           H  
ATOM   2684 HG23 VAL 1 177      51.735  45.737  31.896  0.00  0.00           H  
ATOM   2685  N   GLY 1 178      53.884  41.386  31.042  0.00  0.00           N  
ATOM   2686  CA  GLY 1 178      53.618  39.997  31.435  0.00  0.00           C  
ATOM   2687  C   GLY 1 178      53.516  39.699  32.988  0.00  0.00           C  
ATOM   2688  O   GLY 1 178      53.724  40.570  33.854  0.00  0.00           O  
ATOM   2689  H   GLY 1 178      54.604  41.854  31.574  0.00  0.00           H  
ATOM   2690  HA2 GLY 1 178      52.691  39.713  30.937  0.00  0.00           H  
ATOM   2691  HA3 GLY 1 178      54.320  39.322  30.945  0.00  0.00           H  
ATOM   2692  N   GLY 1 179      53.315  38.425  33.277  0.00  0.00           N  
ATOM   2693  CA  GLY 1 179      53.297  37.960  34.632  0.00  0.00           C  
ATOM   2694  C   GLY 1 179      52.838  36.497  34.875  0.00  0.00           C  
ATOM   2695  O   GLY 1 179      52.503  35.790  33.919  0.00  0.00           O  
ATOM   2696  H   GLY 1 179      53.249  37.782  32.501  0.00  0.00           H  
ATOM   2697  HA2 GLY 1 179      54.283  38.021  35.093  0.00  0.00           H  
ATOM   2698  HA3 GLY 1 179      52.576  38.622  35.112  0.00  0.00           H  
ATOM   2699  N   SER 1 180      52.595  36.111  36.162  0.00  0.00           N  
ATOM   2700  CA  SER 1 180      52.306  34.769  36.629  0.00  0.00           C  
ATOM   2701  C   SER 1 180      51.256  34.792  37.855  0.00  0.00           C  
ATOM   2702  O   SER 1 180      51.421  35.630  38.703  0.00  0.00           O  
ATOM   2703  CB  SER 1 180      53.579  34.051  37.269  0.00  0.00           C  
ATOM   2704  OG  SER 1 180      54.517  34.024  36.209  0.00  0.00           O  
ATOM   2705  H   SER 1 180      52.607  36.845  36.856  0.00  0.00           H  
ATOM   2706  HA  SER 1 180      51.920  34.095  35.864  0.00  0.00           H  
ATOM   2707  HB2 SER 1 180      53.905  34.699  38.082  0.00  0.00           H  
ATOM   2708  HB3 SER 1 180      53.284  33.063  37.622  0.00  0.00           H  
ATOM   2709  HG  SER 1 180      55.210  34.646  36.444  0.00  0.00           H  
ATOM   2710  N   MET 1 181      50.292  33.953  37.888  0.00  0.00           N  
ATOM   2711  CA  MET 1 181      49.231  33.865  38.968  0.00  0.00           C  
ATOM   2712  C   MET 1 181      48.994  32.398  39.300  0.00  0.00           C  
ATOM   2713  O   MET 1 181      48.197  31.616  38.705  0.00  0.00           O  
ATOM   2714  CB  MET 1 181      47.957  34.576  38.407  0.00  0.00           C  
ATOM   2715  CG  MET 1 181      46.821  34.517  39.380  0.00  0.00           C  
ATOM   2716  SD  MET 1 181      45.437  35.652  39.177  0.00  0.00           S  
ATOM   2717  CE  MET 1 181      44.506  34.838  37.916  0.00  0.00           C  
ATOM   2718  H   MET 1 181      50.042  33.491  37.025  0.00  0.00           H  
ATOM   2719  HA  MET 1 181      49.519  34.305  39.923  0.00  0.00           H  
ATOM   2720  HB2 MET 1 181      48.161  35.633  38.239  0.00  0.00           H  
ATOM   2721  HB3 MET 1 181      47.630  34.111  37.477  0.00  0.00           H  
ATOM   2722  HG2 MET 1 181      46.489  33.492  39.548  0.00  0.00           H  
ATOM   2723  HG3 MET 1 181      47.206  34.686  40.385  0.00  0.00           H  
ATOM   2724  HE1 MET 1 181      43.515  35.273  37.787  0.00  0.00           H  
ATOM   2725  HE2 MET 1 181      45.073  34.966  36.993  0.00  0.00           H  
ATOM   2726  HE3 MET 1 181      44.425  33.785  38.186  0.00  0.00           H  
ATOM   2727  N   ILE 1 182      49.713  31.924  40.331  0.00  0.00           N  
ATOM   2728  CA  ILE 1 182      49.759  30.515  40.705  0.00  0.00           C  
ATOM   2729  C   ILE 1 182      48.550  30.327  41.670  0.00  0.00           C  
ATOM   2730  O   ILE 1 182      48.563  30.728  42.811  0.00  0.00           O  
ATOM   2731  CB  ILE 1 182      51.067  30.177  41.406  0.00  0.00           C  
ATOM   2732  CG1 ILE 1 182      52.316  30.692  40.670  0.00  0.00           C  
ATOM   2733  CG2 ILE 1 182      51.264  28.778  41.850  0.00  0.00           C  
ATOM   2734  CD1 ILE 1 182      52.518  30.154  39.256  0.00  0.00           C  
ATOM   2735  H   ILE 1 182      50.259  32.552  40.904  0.00  0.00           H  
ATOM   2736  HA  ILE 1 182      49.449  29.943  39.831  0.00  0.00           H  
ATOM   2737  HB  ILE 1 182      51.158  30.754  42.326  0.00  0.00           H  
ATOM   2738 HG12 ILE 1 182      52.348  31.768  40.497  0.00  0.00           H  
ATOM   2739 HG13 ILE 1 182      53.151  30.497  41.342  0.00  0.00           H  
ATOM   2740 HG21 ILE 1 182      52.066  28.674  42.580  0.00  0.00           H  
ATOM   2741 HG22 ILE 1 182      50.307  28.542  42.315  0.00  0.00           H  
ATOM   2742 HG23 ILE 1 182      51.383  28.089  41.014  0.00  0.00           H  
ATOM   2743 HD11 ILE 1 182      53.391  30.629  38.809  0.00  0.00           H  
ATOM   2744 HD12 ILE 1 182      52.613  29.069  39.219  0.00  0.00           H  
ATOM   2745 HD13 ILE 1 182      51.653  30.588  38.753  0.00  0.00           H  
ATOM   2746  N   ILE 1 183      47.395  29.763  41.156  0.00  0.00           N  
ATOM   2747  CA  ILE 1 183      46.186  29.484  41.886  0.00  0.00           C  
ATOM   2748  C   ILE 1 183      46.363  28.162  42.669  0.00  0.00           C  
ATOM   2749  O   ILE 1 183      46.388  27.076  42.101  0.00  0.00           O  
ATOM   2750  CB  ILE 1 183      44.906  29.384  41.038  0.00  0.00           C  
ATOM   2751  CG1 ILE 1 183      44.506  30.555  40.158  0.00  0.00           C  
ATOM   2752  CG2 ILE 1 183      43.672  29.007  41.939  0.00  0.00           C  
ATOM   2753  CD1 ILE 1 183      44.081  31.853  40.844  0.00  0.00           C  
ATOM   2754  H   ILE 1 183      47.329  29.742  40.149  0.00  0.00           H  
ATOM   2755  HA  ILE 1 183      46.025  30.321  42.566  0.00  0.00           H  
ATOM   2756  HB  ILE 1 183      45.114  28.451  40.514  0.00  0.00           H  
ATOM   2757 HG12 ILE 1 183      45.277  30.876  39.458  0.00  0.00           H  
ATOM   2758 HG13 ILE 1 183      43.677  30.266  39.511  0.00  0.00           H  
ATOM   2759 HG21 ILE 1 183      43.652  27.922  42.043  0.00  0.00           H  
ATOM   2760 HG22 ILE 1 183      43.785  29.375  42.959  0.00  0.00           H  
ATOM   2761 HG23 ILE 1 183      42.707  29.350  41.565  0.00  0.00           H  
ATOM   2762 HD11 ILE 1 183      44.958  32.496  40.920  0.00  0.00           H  
ATOM   2763 HD12 ILE 1 183      43.272  32.345  40.304  0.00  0.00           H  
ATOM   2764 HD13 ILE 1 183      43.728  31.680  41.861  0.00  0.00           H  
ATOM   2765  N   GLY 1 184      46.407  28.238  44.035  0.00  0.00           N  
ATOM   2766  CA  GLY 1 184      46.492  27.101  44.934  0.00  0.00           C  
ATOM   2767  C   GLY 1 184      47.825  26.870  45.500  0.00  0.00           C  
ATOM   2768  O   GLY 1 184      48.072  25.828  46.023  0.00  0.00           O  
ATOM   2769  H   GLY 1 184      46.428  29.170  44.424  0.00  0.00           H  
ATOM   2770  HA2 GLY 1 184      45.683  27.240  45.652  0.00  0.00           H  
ATOM   2771  HA3 GLY 1 184      46.277  26.198  44.363  0.00  0.00           H  
ATOM   2772  N   GLY 1 185      48.895  27.698  45.342  0.00  0.00           N  
ATOM   2773  CA  GLY 1 185      50.241  27.344  45.429  0.00  0.00           C  
ATOM   2774  C   GLY 1 185      51.321  28.490  45.348  0.00  0.00           C  
ATOM   2775  O   GLY 1 185      50.830  29.621  45.194  0.00  0.00           O  
ATOM   2776  H   GLY 1 185      48.794  28.502  44.740  0.00  0.00           H  
ATOM   2777  HA2 GLY 1 185      50.485  26.850  46.370  0.00  0.00           H  
ATOM   2778  HA3 GLY 1 185      50.485  26.631  44.641  0.00  0.00           H  
ATOM   2779  N   ILE 1 186      52.598  28.217  45.529  0.00  0.00           N  
ATOM   2780  CA  ILE 1 186      53.793  29.183  45.468  0.00  0.00           C  
ATOM   2781  C   ILE 1 186      54.783  28.589  44.465  0.00  0.00           C  
ATOM   2782  O   ILE 1 186      55.156  27.399  44.563  0.00  0.00           O  
ATOM   2783  CB  ILE 1 186      54.506  29.311  46.833  0.00  0.00           C  
ATOM   2784  CG1 ILE 1 186      53.547  29.884  47.943  0.00  0.00           C  
ATOM   2785  CG2 ILE 1 186      55.807  30.170  46.783  0.00  0.00           C  
ATOM   2786  CD1 ILE 1 186      53.880  29.504  49.322  0.00  0.00           C  
ATOM   2787  H   ILE 1 186      52.822  27.295  45.876  0.00  0.00           H  
ATOM   2788  HA  ILE 1 186      53.490  30.170  45.118  0.00  0.00           H  
ATOM   2789  HB  ILE 1 186      54.762  28.274  47.050  0.00  0.00           H  
ATOM   2790 HG12 ILE 1 186      53.408  30.962  47.864  0.00  0.00           H  
ATOM   2791 HG13 ILE 1 186      52.527  29.594  47.688  0.00  0.00           H  
ATOM   2792 HG21 ILE 1 186      56.552  29.651  46.180  0.00  0.00           H  
ATOM   2793 HG22 ILE 1 186      55.541  31.108  46.295  0.00  0.00           H  
ATOM   2794 HG23 ILE 1 186      56.274  30.386  47.744  0.00  0.00           H  
ATOM   2795 HD11 ILE 1 186      54.901  29.805  49.556  0.00  0.00           H  
ATOM   2796 HD12 ILE 1 186      53.223  29.978  50.053  0.00  0.00           H  
ATOM   2797 HD13 ILE 1 186      53.781  28.436  49.513  0.00  0.00           H  
ATOM   2798  N   ASP 1 187      55.327  29.359  43.506  0.00  0.00           N  
ATOM   2799  CA  ASP 1 187      56.351  28.893  42.571  0.00  0.00           C  
ATOM   2800  C   ASP 1 187      57.746  29.583  42.764  0.00  0.00           C  
ATOM   2801  O   ASP 1 187      57.917  30.769  42.555  0.00  0.00           O  
ATOM   2802  CB  ASP 1 187      55.933  28.981  41.067  0.00  0.00           C  
ATOM   2803  CG  ASP 1 187      56.692  28.167  40.038  0.00  0.00           C  
ATOM   2804  OD1 ASP 1 187      56.103  27.306  39.310  0.00  0.00           O  
ATOM   2805  OD2 ASP 1 187      57.878  28.377  40.027  0.00  0.00           O  
ATOM   2806  H   ASP 1 187      55.023  30.318  43.423  0.00  0.00           H  
ATOM   2807  HA  ASP 1 187      56.590  27.881  42.899  0.00  0.00           H  
ATOM   2808  HB2 ASP 1 187      54.893  28.659  41.014  0.00  0.00           H  
ATOM   2809  HB3 ASP 1 187      55.901  30.041  40.813  0.00  0.00           H  
ATOM   2810  N   HIS 1 188      58.778  28.716  43.041  0.00  0.00           N  
ATOM   2811  CA  HIS 1 188      60.144  29.029  43.225  0.00  0.00           C  
ATOM   2812  C   HIS 1 188      60.789  29.760  42.102  0.00  0.00           C  
ATOM   2813  O   HIS 1 188      61.861  30.416  42.352  0.00  0.00           O  
ATOM   2814  CB  HIS 1 188      60.982  27.725  43.436  0.00  0.00           C  
ATOM   2815  CG  HIS 1 188      60.971  27.237  44.854  0.00  0.00           C  
ATOM   2816  ND1 HIS 1 188      60.854  25.892  45.287  0.00  0.00           N  
ATOM   2817  CD2 HIS 1 188      61.226  27.983  45.935  0.00  0.00           C  
ATOM   2818  CE1 HIS 1 188      61.056  25.901  46.602  0.00  0.00           C  
ATOM   2819  NE2 HIS 1 188      61.268  27.176  47.080  0.00  0.00           N  
ATOM   2820  H   HIS 1 188      58.526  27.738  43.052  0.00  0.00           H  
ATOM   2821  HA  HIS 1 188      60.103  29.725  44.063  0.00  0.00           H  
ATOM   2822  HB2 HIS 1 188      60.491  27.011  42.775  0.00  0.00           H  
ATOM   2823  HB3 HIS 1 188      62.013  27.969  43.183  0.00  0.00           H  
ATOM   2824  HD1 HIS 1 188      60.574  25.105  44.719  0.00  0.00           H  
ATOM   2825  HD2 HIS 1 188      61.494  29.029  45.944  0.00  0.00           H  
ATOM   2826  HE1 HIS 1 188      60.791  25.123  47.302  0.00  0.00           H  
ATOM   2827  N   SER 1 189      60.292  29.727  40.862  0.00  0.00           N  
ATOM   2828  CA  SER 1 189      60.782  30.385  39.689  0.00  0.00           C  
ATOM   2829  C   SER 1 189      60.488  31.934  39.679  0.00  0.00           C  
ATOM   2830  O   SER 1 189      61.036  32.667  38.761  0.00  0.00           O  
ATOM   2831  CB  SER 1 189      60.220  29.706  38.472  0.00  0.00           C  
ATOM   2832  OG  SER 1 189      58.908  30.103  38.153  0.00  0.00           O  
ATOM   2833  H   SER 1 189      59.384  29.335  40.656  0.00  0.00           H  
ATOM   2834  HA  SER 1 189      61.870  30.330  39.674  0.00  0.00           H  
ATOM   2835  HB2 SER 1 189      60.788  29.981  37.583  0.00  0.00           H  
ATOM   2836  HB3 SER 1 189      60.318  28.631  38.623  0.00  0.00           H  
ATOM   2837  HG  SER 1 189      58.340  29.572  38.717  0.00  0.00           H  
ATOM   2838  N   LEU 1 190      59.677  32.455  40.632  0.00  0.00           N  
ATOM   2839  CA  LEU 1 190      59.073  33.828  40.413  0.00  0.00           C  
ATOM   2840  C   LEU 1 190      59.693  34.875  41.410  0.00  0.00           C  
ATOM   2841  O   LEU 1 190      59.259  36.006  41.280  0.00  0.00           O  
ATOM   2842  CB  LEU 1 190      57.559  33.721  40.681  0.00  0.00           C  
ATOM   2843  CG  LEU 1 190      56.960  32.802  39.569  0.00  0.00           C  
ATOM   2844  CD1 LEU 1 190      55.527  32.639  39.889  0.00  0.00           C  
ATOM   2845  CD2 LEU 1 190      57.091  33.341  38.190  0.00  0.00           C  
ATOM   2846  H   LEU 1 190      59.206  31.818  41.258  0.00  0.00           H  
ATOM   2847  HA  LEU 1 190      59.142  34.176  39.382  0.00  0.00           H  
ATOM   2848  HB2 LEU 1 190      57.533  33.256  41.666  0.00  0.00           H  
ATOM   2849  HB3 LEU 1 190      57.185  34.743  40.621  0.00  0.00           H  
ATOM   2850  HG  LEU 1 190      57.499  31.856  39.616  0.00  0.00           H  
ATOM   2851 HD11 LEU 1 190      54.969  33.572  39.821  0.00  0.00           H  
ATOM   2852 HD12 LEU 1 190      55.117  31.941  39.158  0.00  0.00           H  
ATOM   2853 HD13 LEU 1 190      55.456  32.346  40.936  0.00  0.00           H  
ATOM   2854 HD21 LEU 1 190      58.079  33.131  37.781  0.00  0.00           H  
ATOM   2855 HD22 LEU 1 190      56.378  32.849  37.528  0.00  0.00           H  
ATOM   2856 HD23 LEU 1 190      57.013  34.428  38.171  0.00  0.00           H  
ATOM   2857  N   TYR 1 191      60.611  34.511  42.249  0.00  0.00           N  
ATOM   2858  CA  TYR 1 191      61.143  35.432  43.268  0.00  0.00           C  
ATOM   2859  C   TYR 1 191      62.619  35.084  43.684  0.00  0.00           C  
ATOM   2860  O   TYR 1 191      62.945  33.891  43.631  0.00  0.00           O  
ATOM   2861  CB  TYR 1 191      60.216  35.281  44.526  0.00  0.00           C  
ATOM   2862  CG  TYR 1 191      60.233  34.016  45.422  0.00  0.00           C  
ATOM   2863  CD1 TYR 1 191      59.365  32.935  45.150  0.00  0.00           C  
ATOM   2864  CD2 TYR 1 191      61.145  33.867  46.484  0.00  0.00           C  
ATOM   2865  CE1 TYR 1 191      59.415  31.787  45.906  0.00  0.00           C  
ATOM   2866  CE2 TYR 1 191      61.245  32.733  47.243  0.00  0.00           C  
ATOM   2867  CZ  TYR 1 191      60.282  31.684  46.992  0.00  0.00           C  
ATOM   2868  OH  TYR 1 191      60.394  30.531  47.721  0.00  0.00           O  
ATOM   2869  H   TYR 1 191      61.054  33.608  42.164  0.00  0.00           H  
ATOM   2870  HA  TYR 1 191      61.112  36.466  42.925  0.00  0.00           H  
ATOM   2871  HB2 TYR 1 191      60.419  36.153  45.149  0.00  0.00           H  
ATOM   2872  HB3 TYR 1 191      59.202  35.458  44.169  0.00  0.00           H  
ATOM   2873  HD1 TYR 1 191      58.492  33.100  44.536  0.00  0.00           H  
ATOM   2874  HD2 TYR 1 191      61.864  34.673  46.479  0.00  0.00           H  
ATOM   2875  HE1 TYR 1 191      58.701  31.003  45.704  0.00  0.00           H  
ATOM   2876  HE2 TYR 1 191      61.949  32.642  48.057  0.00  0.00           H  
ATOM   2877  HH  TYR 1 191      61.107  30.551  48.364  0.00  0.00           H  
ATOM   2878  N   THR 1 192      63.334  36.058  44.193  0.00  0.00           N  
ATOM   2879  CA  THR 1 192      64.647  35.878  44.884  0.00  0.00           C  
ATOM   2880  C   THR 1 192      64.418  35.996  46.375  0.00  0.00           C  
ATOM   2881  O   THR 1 192      63.612  36.917  46.770  0.00  0.00           O  
ATOM   2882  CB  THR 1 192      65.626  36.922  44.368  0.00  0.00           C  
ATOM   2883  OG1 THR 1 192      65.479  38.263  44.684  0.00  0.00           O  
ATOM   2884  CG2 THR 1 192      65.922  36.781  42.838  0.00  0.00           C  
ATOM   2885  H   THR 1 192      62.787  36.905  44.121  0.00  0.00           H  
ATOM   2886  HA  THR 1 192      65.016  34.872  44.684  0.00  0.00           H  
ATOM   2887  HB  THR 1 192      66.612  36.801  44.816  0.00  0.00           H  
ATOM   2888  HG1 THR 1 192      65.458  38.397  45.634  0.00  0.00           H  
ATOM   2889 HG21 THR 1 192      65.302  37.440  42.231  0.00  0.00           H  
ATOM   2890 HG22 THR 1 192      66.965  37.069  42.704  0.00  0.00           H  
ATOM   2891 HG23 THR 1 192      65.635  35.743  42.666  0.00  0.00           H  
ATOM   2892  N   GLY 1 193      65.271  35.295  47.117  0.00  0.00           N  
ATOM   2893  CA  GLY 1 193      65.355  35.407  48.575  0.00  0.00           C  
ATOM   2894  C   GLY 1 193      64.238  34.623  49.225  0.00  0.00           C  
ATOM   2895  O   GLY 1 193      63.950  33.553  48.851  0.00  0.00           O  
ATOM   2896  H   GLY 1 193      65.834  34.525  46.786  0.00  0.00           H  
ATOM   2897  HA2 GLY 1 193      66.332  35.075  48.928  0.00  0.00           H  
ATOM   2898  HA3 GLY 1 193      65.162  36.409  48.959  0.00  0.00           H  
ATOM   2899  N   SER 1 194      63.852  35.100  50.425  0.00  0.00           N  
ATOM   2900  CA  SER 1 194      62.826  34.552  51.259  0.00  0.00           C  
ATOM   2901  C   SER 1 194      61.466  35.202  51.156  0.00  0.00           C  
ATOM   2902  O   SER 1 194      61.369  36.365  50.800  0.00  0.00           O  
ATOM   2903  CB  SER 1 194      63.349  34.721  52.751  0.00  0.00           C  
ATOM   2904  OG  SER 1 194      62.686  33.967  53.734  0.00  0.00           O  
ATOM   2905  H   SER 1 194      64.228  35.989  50.722  0.00  0.00           H  
ATOM   2906  HA  SER 1 194      62.799  33.474  51.096  0.00  0.00           H  
ATOM   2907  HB2 SER 1 194      64.386  34.387  52.785  0.00  0.00           H  
ATOM   2908  HB3 SER 1 194      63.139  35.760  53.005  0.00  0.00           H  
ATOM   2909  HG  SER 1 194      62.861  33.037  53.572  0.00  0.00           H  
ATOM   2910  N   LEU 1 195      60.407  34.407  51.404  0.00  0.00           N  
ATOM   2911  CA  LEU 1 195      59.116  34.847  51.673  0.00  0.00           C  
ATOM   2912  C   LEU 1 195      58.895  35.340  53.089  0.00  0.00           C  
ATOM   2913  O   LEU 1 195      58.899  34.658  54.108  0.00  0.00           O  
ATOM   2914  CB  LEU 1 195      58.117  33.831  51.285  0.00  0.00           C  
ATOM   2915  CG  LEU 1 195      57.999  33.800  49.720  0.00  0.00           C  
ATOM   2916  CD1 LEU 1 195      57.318  32.478  49.152  0.00  0.00           C  
ATOM   2917  CD2 LEU 1 195      57.103  35.001  49.134  0.00  0.00           C  
ATOM   2918  H   LEU 1 195      60.527  33.456  51.720  0.00  0.00           H  
ATOM   2919  HA  LEU 1 195      58.939  35.666  50.977  0.00  0.00           H  
ATOM   2920  HB2 LEU 1 195      58.383  32.813  51.570  0.00  0.00           H  
ATOM   2921  HB3 LEU 1 195      57.136  34.044  51.711  0.00  0.00           H  
ATOM   2922  HG  LEU 1 195      59.022  33.904  49.359  0.00  0.00           H  
ATOM   2923 HD11 LEU 1 195      57.986  31.696  49.513  0.00  0.00           H  
ATOM   2924 HD12 LEU 1 195      56.356  32.283  49.627  0.00  0.00           H  
ATOM   2925 HD13 LEU 1 195      57.224  32.608  48.074  0.00  0.00           H  
ATOM   2926 HD21 LEU 1 195      56.079  34.962  49.505  0.00  0.00           H  
ATOM   2927 HD22 LEU 1 195      57.476  36.001  49.358  0.00  0.00           H  
ATOM   2928 HD23 LEU 1 195      57.203  34.943  48.051  0.00  0.00           H  
ATOM   2929  N   TRP 1 196      58.582  36.629  53.245  0.00  0.00           N  
ATOM   2930  CA  TRP 1 196      58.367  37.407  54.450  0.00  0.00           C  
ATOM   2931  C   TRP 1 196      56.834  37.721  54.717  0.00  0.00           C  
ATOM   2932  O   TRP 1 196      56.132  38.305  53.904  0.00  0.00           O  
ATOM   2933  CB  TRP 1 196      59.189  38.640  54.455  0.00  0.00           C  
ATOM   2934  CG  TRP 1 196      60.646  38.441  54.670  0.00  0.00           C  
ATOM   2935  CD1 TRP 1 196      61.538  38.100  53.748  0.00  0.00           C  
ATOM   2936  CD2 TRP 1 196      61.316  38.506  55.952  0.00  0.00           C  
ATOM   2937  NE1 TRP 1 196      62.768  38.046  54.330  0.00  0.00           N  
ATOM   2938  CE2 TRP 1 196      62.677  38.320  55.697  0.00  0.00           C  
ATOM   2939  CE3 TRP 1 196      60.952  38.816  57.334  0.00  0.00           C  
ATOM   2940  CZ2 TRP 1 196      63.648  38.303  56.625  0.00  0.00           C  
ATOM   2941  CZ3 TRP 1 196      61.943  38.877  58.331  0.00  0.00           C  
ATOM   2942  CH2 TRP 1 196      63.236  38.547  57.963  0.00  0.00           C  
ATOM   2943  H   TRP 1 196      58.291  37.116  52.410  0.00  0.00           H  
ATOM   2944  HA  TRP 1 196      58.668  36.825  55.322  0.00  0.00           H  
ATOM   2945  HB2 TRP 1 196      59.034  39.144  53.501  0.00  0.00           H  
ATOM   2946  HB3 TRP 1 196      58.849  39.270  55.277  0.00  0.00           H  
ATOM   2947  HD1 TRP 1 196      61.297  37.881  52.718  0.00  0.00           H  
ATOM   2948  HE1 TRP 1 196      63.593  37.913  53.762  0.00  0.00           H  
ATOM   2949  HE3 TRP 1 196      59.926  39.046  57.579  0.00  0.00           H  
ATOM   2950  HZ2 TRP 1 196      64.714  38.172  56.515  0.00  0.00           H  
ATOM   2951  HZ3 TRP 1 196      61.650  39.141  59.336  0.00  0.00           H  
ATOM   2952  HH2 TRP 1 196      63.927  38.499  58.792  0.00  0.00           H  
ATOM   2953  N   TYR 1 197      56.293  37.361  55.828  0.00  0.00           N  
ATOM   2954  CA  TYR 1 197      54.879  37.286  56.056  0.00  0.00           C  
ATOM   2955  C   TYR 1 197      54.375  38.261  57.087  0.00  0.00           C  
ATOM   2956  O   TYR 1 197      54.944  38.576  58.091  0.00  0.00           O  
ATOM   2957  CB  TYR 1 197      54.518  35.820  56.281  0.00  0.00           C  
ATOM   2958  CG  TYR 1 197      54.520  34.882  55.099  0.00  0.00           C  
ATOM   2959  CD1 TYR 1 197      53.382  34.723  54.355  0.00  0.00           C  
ATOM   2960  CD2 TYR 1 197      55.553  33.938  55.017  0.00  0.00           C  
ATOM   2961  CE1 TYR 1 197      53.281  33.724  53.373  0.00  0.00           C  
ATOM   2962  CE2 TYR 1 197      55.605  33.061  53.912  0.00  0.00           C  
ATOM   2963  CZ  TYR 1 197      54.449  32.964  53.049  0.00  0.00           C  
ATOM   2964  OH  TYR 1 197      54.468  32.026  52.081  0.00  0.00           O  
ATOM   2965  H   TYR 1 197      56.829  36.933  56.569  0.00  0.00           H  
ATOM   2966  HA  TYR 1 197      54.346  37.442  55.118  0.00  0.00           H  
ATOM   2967  HB2 TYR 1 197      55.226  35.442  57.018  0.00  0.00           H  
ATOM   2968  HB3 TYR 1 197      53.491  35.854  56.645  0.00  0.00           H  
ATOM   2969  HD1 TYR 1 197      52.478  35.292  54.519  0.00  0.00           H  
ATOM   2970  HD2 TYR 1 197      56.396  34.042  55.684  0.00  0.00           H  
ATOM   2971  HE1 TYR 1 197      52.323  33.698  52.874  0.00  0.00           H  
ATOM   2972  HE2 TYR 1 197      56.527  32.522  53.754  0.00  0.00           H  
ATOM   2973  HH  TYR 1 197      55.257  31.490  52.186  0.00  0.00           H  
ATOM   2974  N   THR 1 198      53.130  38.665  56.851  0.00  0.00           N  
ATOM   2975  CA  THR 1 198      52.500  39.878  57.541  0.00  0.00           C  
ATOM   2976  C   THR 1 198      51.026  39.503  57.711  0.00  0.00           C  
ATOM   2977  O   THR 1 198      50.468  38.864  56.791  0.00  0.00           O  
ATOM   2978  CB  THR 1 198      52.610  41.119  56.647  0.00  0.00           C  
ATOM   2979  OG1 THR 1 198      52.266  42.237  57.518  0.00  0.00           O  
ATOM   2980  CG2 THR 1 198      51.883  41.298  55.305  0.00  0.00           C  
ATOM   2981  H   THR 1 198      52.653  38.438  55.990  0.00  0.00           H  
ATOM   2982  HA  THR 1 198      53.024  40.027  58.485  0.00  0.00           H  
ATOM   2983  HB  THR 1 198      53.652  41.332  56.410  0.00  0.00           H  
ATOM   2984  HG1 THR 1 198      52.845  42.146  58.278  0.00  0.00           H  
ATOM   2985 HG21 THR 1 198      51.997  42.305  54.904  0.00  0.00           H  
ATOM   2986 HG22 THR 1 198      52.343  40.626  54.581  0.00  0.00           H  
ATOM   2987 HG23 THR 1 198      50.833  41.083  55.503  0.00  0.00           H  
ATOM   2988  N   PRO 1 199      50.414  39.661  58.966  0.00  0.00           N  
ATOM   2989  CA  PRO 1 199      49.025  39.285  59.326  0.00  0.00           C  
ATOM   2990  C   PRO 1 199      48.102  40.194  58.665  0.00  0.00           C  
ATOM   2991  O   PRO 1 199      48.224  41.359  58.707  0.00  0.00           O  
ATOM   2992  CB  PRO 1 199      49.047  39.422  60.888  0.00  0.00           C  
ATOM   2993  CG  PRO 1 199      50.106  40.478  61.149  0.00  0.00           C  
ATOM   2994  CD  PRO 1 199      51.051  40.423  60.020  0.00  0.00           C  
ATOM   2995  HA  PRO 1 199      48.926  38.231  59.071  0.00  0.00           H  
ATOM   2996  HB2 PRO 1 199      48.058  39.682  61.264  0.00  0.00           H  
ATOM   2997  HB3 PRO 1 199      49.259  38.466  61.366  0.00  0.00           H  
ATOM   2998  HG2 PRO 1 199      49.723  41.498  61.175  0.00  0.00           H  
ATOM   2999  HG3 PRO 1 199      50.659  40.222  62.053  0.00  0.00           H  
ATOM   3000  HD2 PRO 1 199      52.014  40.005  60.315  0.00  0.00           H  
ATOM   3001  HD3 PRO 1 199      51.239  41.407  59.593  0.00  0.00           H  
ATOM   3002  N   ILE 1 200      47.118  39.737  57.956  0.00  0.00           N  
ATOM   3003  CA  ILE 1 200      45.984  40.421  57.487  0.00  0.00           C  
ATOM   3004  C   ILE 1 200      45.294  40.954  58.695  0.00  0.00           C  
ATOM   3005  O   ILE 1 200      45.126  40.340  59.784  0.00  0.00           O  
ATOM   3006  CB  ILE 1 200      44.999  39.405  56.766  0.00  0.00           C  
ATOM   3007  CG1 ILE 1 200      45.743  38.866  55.480  0.00  0.00           C  
ATOM   3008  CG2 ILE 1 200      43.734  40.105  56.362  0.00  0.00           C  
ATOM   3009  CD1 ILE 1 200      44.920  37.788  54.739  0.00  0.00           C  
ATOM   3010  H   ILE 1 200      47.006  38.734  57.973  0.00  0.00           H  
ATOM   3011  HA  ILE 1 200      46.396  41.193  56.837  0.00  0.00           H  
ATOM   3012  HB  ILE 1 200      44.822  38.564  57.437  0.00  0.00           H  
ATOM   3013 HG12 ILE 1 200      45.737  39.745  54.835  0.00  0.00           H  
ATOM   3014 HG13 ILE 1 200      46.752  38.468  55.594  0.00  0.00           H  
ATOM   3015 HG21 ILE 1 200      43.114  39.327  55.917  0.00  0.00           H  
ATOM   3016 HG22 ILE 1 200      43.181  40.534  57.198  0.00  0.00           H  
ATOM   3017 HG23 ILE 1 200      44.004  40.958  55.739  0.00  0.00           H  
ATOM   3018 HD11 ILE 1 200      43.988  38.161  54.316  0.00  0.00           H  
ATOM   3019 HD12 ILE 1 200      45.513  37.549  53.856  0.00  0.00           H  
ATOM   3020 HD13 ILE 1 200      44.714  36.883  55.310  0.00  0.00           H  
ATOM   3021  N   ARG 1 201      44.807  42.172  58.571  0.00  0.00           N  
ATOM   3022  CA  ARG 1 201      44.018  42.872  59.632  0.00  0.00           C  
ATOM   3023  C   ARG 1 201      42.599  42.444  59.812  0.00  0.00           C  
ATOM   3024  O   ARG 1 201      42.066  42.190  60.890  0.00  0.00           O  
ATOM   3025  CB  ARG 1 201      44.280  44.385  59.424  0.00  0.00           C  
ATOM   3026  CG  ARG 1 201      43.761  45.185  60.654  0.00  0.00           C  
ATOM   3027  CD  ARG 1 201      43.823  46.690  60.372  0.00  0.00           C  
ATOM   3028  NE  ARG 1 201      43.318  47.338  61.568  0.00  0.00           N  
ATOM   3029  CZ  ARG 1 201      42.459  48.365  61.656  0.00  0.00           C  
ATOM   3030  NH1 ARG 1 201      41.926  48.918  60.564  0.00  0.00           N  
ATOM   3031  NH2 ARG 1 201      41.910  48.743  62.789  0.00  0.00           N  
ATOM   3032  H   ARG 1 201      44.989  42.636  57.692  0.00  0.00           H  
ATOM   3033  HA  ARG 1 201      44.507  42.628  60.575  0.00  0.00           H  
ATOM   3034  HB2 ARG 1 201      45.316  44.650  59.214  0.00  0.00           H  
ATOM   3035  HB3 ARG 1 201      43.688  44.673  58.555  0.00  0.00           H  
ATOM   3036  HG2 ARG 1 201      42.735  44.946  60.934  0.00  0.00           H  
ATOM   3037  HG3 ARG 1 201      44.465  44.972  61.458  0.00  0.00           H  
ATOM   3038  HD2 ARG 1 201      44.834  47.035  60.156  0.00  0.00           H  
ATOM   3039  HD3 ARG 1 201      43.221  46.894  59.487  0.00  0.00           H  
ATOM   3040  HE  ARG 1 201      43.565  46.817  62.397  0.00  0.00           H  
ATOM   3041 HH11 ARG 1 201      41.383  49.759  60.696  0.00  0.00           H  
ATOM   3042 HH12 ARG 1 201      42.208  48.624  59.640  0.00  0.00           H  
ATOM   3043 HH21 ARG 1 201      41.362  49.591  62.817  0.00  0.00           H  
ATOM   3044 HH22 ARG 1 201      42.039  48.273  63.673  0.00  0.00           H  
ATOM   3045  N   ARG 1 202      41.908  42.307  58.649  0.00  0.00           N  
ATOM   3046  CA  ARG 1 202      40.554  41.911  58.371  0.00  0.00           C  
ATOM   3047  C   ARG 1 202      40.319  41.462  56.886  0.00  0.00           C  
ATOM   3048  O   ARG 1 202      40.906  41.992  55.968  0.00  0.00           O  
ATOM   3049  CB  ARG 1 202      39.685  43.023  58.797  0.00  0.00           C  
ATOM   3050  CG  ARG 1 202      38.184  42.928  58.516  0.00  0.00           C  
ATOM   3051  CD  ARG 1 202      37.240  43.838  59.324  0.00  0.00           C  
ATOM   3052  NE  ARG 1 202      37.125  45.146  58.756  0.00  0.00           N  
ATOM   3053  CZ  ARG 1 202      36.069  45.630  58.040  0.00  0.00           C  
ATOM   3054  NH1 ARG 1 202      36.008  46.912  57.730  0.00  0.00           N  
ATOM   3055  NH2 ARG 1 202      35.124  44.862  57.594  0.00  0.00           N  
ATOM   3056  H   ARG 1 202      42.445  42.505  57.817  0.00  0.00           H  
ATOM   3057  HA  ARG 1 202      40.314  41.005  58.927  0.00  0.00           H  
ATOM   3058  HB2 ARG 1 202      39.955  43.116  59.849  0.00  0.00           H  
ATOM   3059  HB3 ARG 1 202      40.137  43.898  58.330  0.00  0.00           H  
ATOM   3060  HG2 ARG 1 202      37.984  43.064  57.453  0.00  0.00           H  
ATOM   3061  HG3 ARG 1 202      37.936  41.902  58.788  0.00  0.00           H  
ATOM   3062  HD2 ARG 1 202      36.341  43.248  59.503  0.00  0.00           H  
ATOM   3063  HD3 ARG 1 202      37.713  43.968  60.297  0.00  0.00           H  
ATOM   3064  HE  ARG 1 202      37.877  45.806  58.895  0.00  0.00           H  
ATOM   3065 HH11 ARG 1 202      35.286  47.215  57.091  0.00  0.00           H  
ATOM   3066 HH12 ARG 1 202      36.756  47.478  58.103  0.00  0.00           H  
ATOM   3067 HH21 ARG 1 202      34.386  45.194  56.990  0.00  0.00           H  
ATOM   3068 HH22 ARG 1 202      35.120  43.868  57.773  0.00  0.00           H  
ATOM   3069  N   GLU 1 203      39.509  40.421  56.777  0.00  0.00           N  
ATOM   3070  CA  GLU 1 203      39.110  39.925  55.441  0.00  0.00           C  
ATOM   3071  C   GLU 1 203      37.929  40.715  54.924  0.00  0.00           C  
ATOM   3072  O   GLU 1 203      36.753  40.369  55.192  0.00  0.00           O  
ATOM   3073  CB  GLU 1 203      38.755  38.464  55.485  0.00  0.00           C  
ATOM   3074  CG  GLU 1 203      40.024  37.663  55.827  0.00  0.00           C  
ATOM   3075  CD  GLU 1 203      39.908  36.201  55.646  0.00  0.00           C  
ATOM   3076  OE1 GLU 1 203      39.021  35.643  56.300  0.00  0.00           O  
ATOM   3077  OE2 GLU 1 203      40.686  35.588  54.924  0.00  0.00           O  
ATOM   3078  H   GLU 1 203      39.119  39.956  57.585  0.00  0.00           H  
ATOM   3079  HA  GLU 1 203      39.917  40.144  54.743  0.00  0.00           H  
ATOM   3080  HB2 GLU 1 203      38.002  38.306  56.257  0.00  0.00           H  
ATOM   3081  HB3 GLU 1 203      38.449  38.140  54.490  0.00  0.00           H  
ATOM   3082  HG2 GLU 1 203      40.846  37.989  55.190  0.00  0.00           H  
ATOM   3083  HG3 GLU 1 203      40.363  37.869  56.842  0.00  0.00           H  
ATOM   3084  N   TRP 1 204      38.182  41.830  54.177  0.00  0.00           N  
ATOM   3085  CA  TRP 1 204      37.191  42.535  53.325  0.00  0.00           C  
ATOM   3086  C   TRP 1 204      37.840  42.960  52.035  0.00  0.00           C  
ATOM   3087  O   TRP 1 204      37.508  42.387  51.010  0.00  0.00           O  
ATOM   3088  CB  TRP 1 204      36.471  43.677  54.047  0.00  0.00           C  
ATOM   3089  CG  TRP 1 204      37.383  44.800  54.553  0.00  0.00           C  
ATOM   3090  CD1 TRP 1 204      38.568  44.631  55.288  0.00  0.00           C  
ATOM   3091  CD2 TRP 1 204      37.043  46.172  54.788  0.00  0.00           C  
ATOM   3092  NE1 TRP 1 204      39.019  45.834  55.723  0.00  0.00           N  
ATOM   3093  CE2 TRP 1 204      38.121  46.838  55.415  0.00  0.00           C  
ATOM   3094  CE3 TRP 1 204      35.991  46.883  54.346  0.00  0.00           C  
ATOM   3095  CZ2 TRP 1 204      38.116  48.228  55.509  0.00  0.00           C  
ATOM   3096  CZ3 TRP 1 204      35.978  48.297  54.477  0.00  0.00           C  
ATOM   3097  CH2 TRP 1 204      37.003  48.998  55.102  0.00  0.00           C  
ATOM   3098  H   TRP 1 204      39.168  42.046  54.122  0.00  0.00           H  
ATOM   3099  HA  TRP 1 204      36.468  41.761  53.066  0.00  0.00           H  
ATOM   3100  HB2 TRP 1 204      35.777  44.092  53.316  0.00  0.00           H  
ATOM   3101  HB3 TRP 1 204      35.891  43.245  54.862  0.00  0.00           H  
ATOM   3102  HD1 TRP 1 204      38.992  43.697  55.625  0.00  0.00           H  
ATOM   3103  HE1 TRP 1 204      39.885  45.882  56.241  0.00  0.00           H  
ATOM   3104  HE3 TRP 1 204      35.164  46.364  53.885  0.00  0.00           H  
ATOM   3105  HZ2 TRP 1 204      38.941  48.744  55.977  0.00  0.00           H  
ATOM   3106  HZ3 TRP 1 204      35.091  48.874  54.260  0.00  0.00           H  
ATOM   3107  HH2 TRP 1 204      36.982  50.075  55.180  0.00  0.00           H  
ATOM   3108  N   TYR 1 205      38.744  43.982  52.092  0.00  0.00           N  
ATOM   3109  CA  TYR 1 205      39.957  44.083  51.212  0.00  0.00           C  
ATOM   3110  C   TYR 1 205      41.141  43.389  51.944  0.00  0.00           C  
ATOM   3111  O   TYR 1 205      40.953  42.919  53.040  0.00  0.00           O  
ATOM   3112  CB  TYR 1 205      40.347  45.572  51.052  0.00  0.00           C  
ATOM   3113  CG  TYR 1 205      39.134  46.445  50.557  0.00  0.00           C  
ATOM   3114  CD1 TYR 1 205      39.177  46.761  49.191  0.00  0.00           C  
ATOM   3115  CD2 TYR 1 205      38.344  47.197  51.401  0.00  0.00           C  
ATOM   3116  CE1 TYR 1 205      38.244  47.692  48.685  0.00  0.00           C  
ATOM   3117  CE2 TYR 1 205      37.559  48.261  50.877  0.00  0.00           C  
ATOM   3118  CZ  TYR 1 205      37.349  48.390  49.551  0.00  0.00           C  
ATOM   3119  OH  TYR 1 205      36.538  49.309  48.995  0.00  0.00           O  
ATOM   3120  H   TYR 1 205      38.922  44.304  53.032  0.00  0.00           H  
ATOM   3121  HA  TYR 1 205      39.781  43.608  50.247  0.00  0.00           H  
ATOM   3122  HB2 TYR 1 205      40.549  46.044  52.013  0.00  0.00           H  
ATOM   3123  HB3 TYR 1 205      41.271  45.744  50.501  0.00  0.00           H  
ATOM   3124  HD1 TYR 1 205      39.905  46.323  48.525  0.00  0.00           H  
ATOM   3125  HD2 TYR 1 205      38.274  46.838  52.417  0.00  0.00           H  
ATOM   3126  HE1 TYR 1 205      38.271  47.852  47.617  0.00  0.00           H  
ATOM   3127  HE2 TYR 1 205      36.867  48.818  51.492  0.00  0.00           H  
ATOM   3128  HH  TYR 1 205      36.314  50.042  49.574  0.00  0.00           H  
ATOM   3129  N   TYR 1 206      42.323  43.178  51.306  0.00  0.00           N  
ATOM   3130  CA  TYR 1 206      43.460  42.553  51.866  0.00  0.00           C  
ATOM   3131  C   TYR 1 206      44.221  43.573  52.718  0.00  0.00           C  
ATOM   3132  O   TYR 1 206      45.261  44.159  52.300  0.00  0.00           O  
ATOM   3133  CB  TYR 1 206      44.330  41.984  50.758  0.00  0.00           C  
ATOM   3134  CG  TYR 1 206      43.731  40.700  50.038  0.00  0.00           C  
ATOM   3135  CD1 TYR 1 206      43.777  39.397  50.694  0.00  0.00           C  
ATOM   3136  CD2 TYR 1 206      43.240  40.772  48.713  0.00  0.00           C  
ATOM   3137  CE1 TYR 1 206      43.224  38.275  50.056  0.00  0.00           C  
ATOM   3138  CE2 TYR 1 206      42.724  39.573  48.127  0.00  0.00           C  
ATOM   3139  CZ  TYR 1 206      42.780  38.310  48.723  0.00  0.00           C  
ATOM   3140  OH  TYR 1 206      42.173  37.236  48.250  0.00  0.00           O  
ATOM   3141  H   TYR 1 206      42.405  43.568  50.378  0.00  0.00           H  
ATOM   3142  HA  TYR 1 206      43.120  41.799  52.575  0.00  0.00           H  
ATOM   3143  HB2 TYR 1 206      44.686  42.714  50.031  0.00  0.00           H  
ATOM   3144  HB3 TYR 1 206      45.257  41.632  51.210  0.00  0.00           H  
ATOM   3145  HD1 TYR 1 206      44.219  39.288  51.673  0.00  0.00           H  
ATOM   3146  HD2 TYR 1 206      43.329  41.683  48.140  0.00  0.00           H  
ATOM   3147  HE1 TYR 1 206      43.294  37.345  50.599  0.00  0.00           H  
ATOM   3148  HE2 TYR 1 206      42.198  39.638  47.186  0.00  0.00           H  
ATOM   3149  HH  TYR 1 206      41.434  37.464  47.682  0.00  0.00           H  
ATOM   3150  N   GLU 1 207      43.723  43.778  53.959  0.00  0.00           N  
ATOM   3151  CA  GLU 1 207      44.220  44.910  54.668  0.00  0.00           C  
ATOM   3152  C   GLU 1 207      45.383  44.549  55.559  0.00  0.00           C  
ATOM   3153  O   GLU 1 207      45.360  43.431  56.142  0.00  0.00           O  
ATOM   3154  CB  GLU 1 207      43.071  45.507  55.427  0.00  0.00           C  
ATOM   3155  CG  GLU 1 207      43.451  46.874  56.116  0.00  0.00           C  
ATOM   3156  CD  GLU 1 207      42.305  47.322  56.982  0.00  0.00           C  
ATOM   3157  OE1 GLU 1 207      41.208  46.858  56.936  0.00  0.00           O  
ATOM   3158  OE2 GLU 1 207      42.504  48.286  57.775  0.00  0.00           O  
ATOM   3159  H   GLU 1 207      42.854  43.323  54.198  0.00  0.00           H  
ATOM   3160  HA  GLU 1 207      44.597  45.635  53.947  0.00  0.00           H  
ATOM   3161  HB2 GLU 1 207      42.209  45.696  54.787  0.00  0.00           H  
ATOM   3162  HB3 GLU 1 207      42.773  44.906  56.286  0.00  0.00           H  
ATOM   3163  HG2 GLU 1 207      44.229  46.624  56.836  0.00  0.00           H  
ATOM   3164  HG3 GLU 1 207      43.752  47.620  55.381  0.00  0.00           H  
ATOM   3165  N   VAL 1 208      46.462  45.377  55.622  0.00  0.00           N  
ATOM   3166  CA  VAL 1 208      47.683  45.120  56.390  0.00  0.00           C  
ATOM   3167  C   VAL 1 208      47.938  46.396  57.241  0.00  0.00           C  
ATOM   3168  O   VAL 1 208      47.075  47.350  57.324  0.00  0.00           O  
ATOM   3169  CB  VAL 1 208      48.817  44.720  55.476  0.00  0.00           C  
ATOM   3170  CG1 VAL 1 208      48.332  43.535  54.599  0.00  0.00           C  
ATOM   3171  CG2 VAL 1 208      49.199  45.857  54.443  0.00  0.00           C  
ATOM   3172  H   VAL 1 208      46.370  46.290  55.200  0.00  0.00           H  
ATOM   3173  HA  VAL 1 208      47.485  44.327  57.111  0.00  0.00           H  
ATOM   3174  HB  VAL 1 208      49.703  44.365  56.001  0.00  0.00           H  
ATOM   3175 HG11 VAL 1 208      48.050  42.748  55.298  0.00  0.00           H  
ATOM   3176 HG12 VAL 1 208      47.550  43.692  53.856  0.00  0.00           H  
ATOM   3177 HG13 VAL 1 208      49.216  43.329  53.996  0.00  0.00           H  
ATOM   3178 HG21 VAL 1 208      49.979  46.435  54.939  0.00  0.00           H  
ATOM   3179 HG22 VAL 1 208      49.700  45.408  53.585  0.00  0.00           H  
ATOM   3180 HG23 VAL 1 208      48.328  46.417  54.103  0.00  0.00           H  
ATOM   3181  N   ILE 1 209      49.190  46.585  57.781  0.00  0.00           N  
ATOM   3182  CA  ILE 1 209      49.731  47.672  58.558  0.00  0.00           C  
ATOM   3183  C   ILE 1 209      51.190  47.931  58.248  0.00  0.00           C  
ATOM   3184  O   ILE 1 209      52.028  47.029  58.463  0.00  0.00           O  
ATOM   3185  CB  ILE 1 209      49.537  47.326  60.032  0.00  0.00           C  
ATOM   3186  CG1 ILE 1 209      48.083  47.385  60.392  0.00  0.00           C  
ATOM   3187  CG2 ILE 1 209      50.436  48.204  60.995  0.00  0.00           C  
ATOM   3188  CD1 ILE 1 209      47.712  46.928  61.798  0.00  0.00           C  
ATOM   3189  H   ILE 1 209      49.832  45.806  57.753  0.00  0.00           H  
ATOM   3190  HA  ILE 1 209      49.186  48.602  58.393  0.00  0.00           H  
ATOM   3191  HB  ILE 1 209      49.874  46.295  60.140  0.00  0.00           H  
ATOM   3192 HG12 ILE 1 209      47.738  48.419  60.364  0.00  0.00           H  
ATOM   3193 HG13 ILE 1 209      47.423  46.840  59.718  0.00  0.00           H  
ATOM   3194 HG21 ILE 1 209      49.974  49.191  61.004  0.00  0.00           H  
ATOM   3195 HG22 ILE 1 209      50.540  47.730  61.970  0.00  0.00           H  
ATOM   3196 HG23 ILE 1 209      51.475  48.284  60.674  0.00  0.00           H  
ATOM   3197 HD11 ILE 1 209      48.113  45.917  61.867  0.00  0.00           H  
ATOM   3198 HD12 ILE 1 209      48.210  47.584  62.512  0.00  0.00           H  
ATOM   3199 HD13 ILE 1 209      46.637  46.938  61.978  0.00  0.00           H  
ATOM   3200  N   ILE 1 210      51.441  49.241  57.863  0.00  0.00           N  
ATOM   3201  CA  ILE 1 210      52.769  49.796  57.657  0.00  0.00           C  
ATOM   3202  C   ILE 1 210      53.208  50.378  58.991  0.00  0.00           C  
ATOM   3203  O   ILE 1 210      52.414  51.272  59.486  0.00  0.00           O  
ATOM   3204  CB  ILE 1 210      52.812  50.854  56.522  0.00  0.00           C  
ATOM   3205  CG1 ILE 1 210      52.527  50.193  55.121  0.00  0.00           C  
ATOM   3206  CG2 ILE 1 210      54.250  51.484  56.470  0.00  0.00           C  
ATOM   3207  CD1 ILE 1 210      51.955  51.213  54.050  0.00  0.00           C  
ATOM   3208  H   ILE 1 210      50.634  49.846  57.918  0.00  0.00           H  
ATOM   3209  HA  ILE 1 210      53.473  49.021  57.353  0.00  0.00           H  
ATOM   3210  HB  ILE 1 210      52.036  51.598  56.701  0.00  0.00           H  
ATOM   3211 HG12 ILE 1 210      53.443  49.784  54.695  0.00  0.00           H  
ATOM   3212 HG13 ILE 1 210      51.848  49.348  55.243  0.00  0.00           H  
ATOM   3213 HG21 ILE 1 210      55.065  50.791  56.262  0.00  0.00           H  
ATOM   3214 HG22 ILE 1 210      54.230  52.177  55.629  0.00  0.00           H  
ATOM   3215 HG23 ILE 1 210      54.443  52.042  57.385  0.00  0.00           H  
ATOM   3216 HD11 ILE 1 210      52.707  51.979  53.859  0.00  0.00           H  
ATOM   3217 HD12 ILE 1 210      51.819  50.688  53.105  0.00  0.00           H  
ATOM   3218 HD13 ILE 1 210      51.013  51.659  54.368  0.00  0.00           H  
ATOM   3219  N   VAL 1 211      54.292  50.028  59.606  0.00  0.00           N  
ATOM   3220  CA  VAL 1 211      54.837  50.601  60.840  0.00  0.00           C  
ATOM   3221  C   VAL 1 211      55.919  51.736  60.667  0.00  0.00           C  
ATOM   3222  O   VAL 1 211      55.882  52.681  61.377  0.00  0.00           O  
ATOM   3223  CB  VAL 1 211      55.323  49.567  61.811  0.00  0.00           C  
ATOM   3224  CG1 VAL 1 211      54.226  48.604  62.186  0.00  0.00           C  
ATOM   3225  CG2 VAL 1 211      56.492  48.716  61.244  0.00  0.00           C  
ATOM   3226  H   VAL 1 211      54.809  49.260  59.201  0.00  0.00           H  
ATOM   3227  HA  VAL 1 211      54.005  51.088  61.349  0.00  0.00           H  
ATOM   3228  HB  VAL 1 211      55.625  50.108  62.707  0.00  0.00           H  
ATOM   3229 HG11 VAL 1 211      54.570  48.260  63.161  0.00  0.00           H  
ATOM   3230 HG12 VAL 1 211      53.309  49.165  62.369  0.00  0.00           H  
ATOM   3231 HG13 VAL 1 211      53.934  47.790  61.523  0.00  0.00           H  
ATOM   3232 HG21 VAL 1 211      56.246  48.205  60.313  0.00  0.00           H  
ATOM   3233 HG22 VAL 1 211      57.362  49.319  60.986  0.00  0.00           H  
ATOM   3234 HG23 VAL 1 211      56.783  48.037  62.046  0.00  0.00           H  
ATOM   3235  N   ARG 1 212      56.451  51.824  59.408  0.00  0.00           N  
ATOM   3236  CA  ARG 1 212      57.456  52.820  59.038  0.00  0.00           C  
ATOM   3237  C   ARG 1 212      57.481  53.181  57.587  0.00  0.00           C  
ATOM   3238  O   ARG 1 212      57.461  52.221  56.769  0.00  0.00           O  
ATOM   3239  CB  ARG 1 212      58.828  52.337  59.623  0.00  0.00           C  
ATOM   3240  CG  ARG 1 212      59.815  53.489  59.818  0.00  0.00           C  
ATOM   3241  CD  ARG 1 212      61.111  52.836  60.398  0.00  0.00           C  
ATOM   3242  NE  ARG 1 212      62.236  53.715  60.320  0.00  0.00           N  
ATOM   3243  CZ  ARG 1 212      62.599  54.618  61.213  0.00  0.00           C  
ATOM   3244  NH1 ARG 1 212      61.813  54.775  62.224  0.00  0.00           N  
ATOM   3245  NH2 ARG 1 212      63.664  55.322  61.187  0.00  0.00           N  
ATOM   3246  H   ARG 1 212      56.163  51.236  58.639  0.00  0.00           H  
ATOM   3247  HA  ARG 1 212      57.205  53.713  59.609  0.00  0.00           H  
ATOM   3248  HB2 ARG 1 212      58.673  51.835  60.579  0.00  0.00           H  
ATOM   3249  HB3 ARG 1 212      59.277  51.650  58.906  0.00  0.00           H  
ATOM   3250  HG2 ARG 1 212      60.009  53.831  58.801  0.00  0.00           H  
ATOM   3251  HG3 ARG 1 212      59.403  54.360  60.329  0.00  0.00           H  
ATOM   3252  HD2 ARG 1 212      60.915  52.535  61.427  0.00  0.00           H  
ATOM   3253  HD3 ARG 1 212      61.243  51.965  59.757  0.00  0.00           H  
ATOM   3254  HE  ARG 1 212      62.710  53.839  59.437  0.00  0.00           H  
ATOM   3255 HH11 ARG 1 212      62.225  55.249  63.015  0.00  0.00           H  
ATOM   3256 HH12 ARG 1 212      60.965  54.227  62.260  0.00  0.00           H  
ATOM   3257 HH21 ARG 1 212      63.787  56.067  61.858  0.00  0.00           H  
ATOM   3258 HH22 ARG 1 212      64.411  55.127  60.536  0.00  0.00           H  
ATOM   3259  N   VAL 1 213      57.557  54.455  57.162  0.00  0.00           N  
ATOM   3260  CA  VAL 1 213      57.703  54.917  55.786  0.00  0.00           C  
ATOM   3261  C   VAL 1 213      59.126  55.502  55.728  0.00  0.00           C  
ATOM   3262  O   VAL 1 213      59.354  56.338  56.603  0.00  0.00           O  
ATOM   3263  CB  VAL 1 213      56.601  55.819  55.366  0.00  0.00           C  
ATOM   3264  CG1 VAL 1 213      56.920  56.402  53.898  0.00  0.00           C  
ATOM   3265  CG2 VAL 1 213      55.265  55.051  55.282  0.00  0.00           C  
ATOM   3266  H   VAL 1 213      57.608  55.197  57.846  0.00  0.00           H  
ATOM   3267  HA  VAL 1 213      57.584  54.048  55.138  0.00  0.00           H  
ATOM   3268  HB  VAL 1 213      56.548  56.683  56.028  0.00  0.00           H  
ATOM   3269 HG11 VAL 1 213      57.702  57.143  54.063  0.00  0.00           H  
ATOM   3270 HG12 VAL 1 213      57.200  55.623  53.189  0.00  0.00           H  
ATOM   3271 HG13 VAL 1 213      56.039  56.930  53.534  0.00  0.00           H  
ATOM   3272 HG21 VAL 1 213      54.606  55.528  54.557  0.00  0.00           H  
ATOM   3273 HG22 VAL 1 213      55.328  54.066  54.819  0.00  0.00           H  
ATOM   3274 HG23 VAL 1 213      54.744  55.105  56.238  0.00  0.00           H  
ATOM   3275  N   GLU 1 214      59.885  55.148  54.716  0.00  0.00           N  
ATOM   3276  CA  GLU 1 214      61.316  55.554  54.753  0.00  0.00           C  
ATOM   3277  C   GLU 1 214      61.795  55.736  53.335  0.00  0.00           C  
ATOM   3278  O   GLU 1 214      61.546  54.853  52.513  0.00  0.00           O  
ATOM   3279  CB  GLU 1 214      62.087  54.471  55.490  0.00  0.00           C  
ATOM   3280  CG  GLU 1 214      63.574  54.888  55.891  0.00  0.00           C  
ATOM   3281  CD  GLU 1 214      64.023  54.046  57.106  0.00  0.00           C  
ATOM   3282  OE1 GLU 1 214      64.028  54.612  58.225  0.00  0.00           O  
ATOM   3283  OE2 GLU 1 214      64.537  52.927  56.995  0.00  0.00           O  
ATOM   3284  H   GLU 1 214      59.664  54.403  54.072  0.00  0.00           H  
ATOM   3285  HA  GLU 1 214      61.442  56.396  55.434  0.00  0.00           H  
ATOM   3286  HB2 GLU 1 214      61.534  54.112  56.358  0.00  0.00           H  
ATOM   3287  HB3 GLU 1 214      62.133  53.600  54.836  0.00  0.00           H  
ATOM   3288  HG2 GLU 1 214      64.104  54.722  54.953  0.00  0.00           H  
ATOM   3289  HG3 GLU 1 214      63.550  55.959  56.094  0.00  0.00           H  
ATOM   3290  N   ILE 1 215      62.528  56.823  52.981  0.00  0.00           N  
ATOM   3291  CA  ILE 1 215      62.693  57.350  51.554  0.00  0.00           C  
ATOM   3292  C   ILE 1 215      64.180  57.652  51.269  0.00  0.00           C  
ATOM   3293  O   ILE 1 215      64.580  58.671  51.778  0.00  0.00           O  
ATOM   3294  CB  ILE 1 215      61.734  58.567  51.432  0.00  0.00           C  
ATOM   3295  CG1 ILE 1 215      60.295  58.129  51.768  0.00  0.00           C  
ATOM   3296  CG2 ILE 1 215      61.876  59.241  50.011  0.00  0.00           C  
ATOM   3297  CD1 ILE 1 215      59.254  59.195  51.568  0.00  0.00           C  
ATOM   3298  H   ILE 1 215      62.717  57.502  53.704  0.00  0.00           H  
ATOM   3299  HA  ILE 1 215      62.364  56.601  50.834  0.00  0.00           H  
ATOM   3300  HB  ILE 1 215      62.130  59.267  52.167  0.00  0.00           H  
ATOM   3301 HG12 ILE 1 215      60.120  57.219  51.194  0.00  0.00           H  
ATOM   3302 HG13 ILE 1 215      60.279  57.878  52.828  0.00  0.00           H  
ATOM   3303 HG21 ILE 1 215      61.307  58.637  49.305  0.00  0.00           H  
ATOM   3304 HG22 ILE 1 215      61.335  60.186  50.064  0.00  0.00           H  
ATOM   3305 HG23 ILE 1 215      62.904  59.406  49.688  0.00  0.00           H  
ATOM   3306 HD11 ILE 1 215      58.705  59.000  50.646  0.00  0.00           H  
ATOM   3307 HD12 ILE 1 215      58.505  59.064  52.349  0.00  0.00           H  
ATOM   3308 HD13 ILE 1 215      59.776  60.146  51.671  0.00  0.00           H  
ATOM   3309  N   ASN 1 216      64.848  56.766  50.507  0.00  0.00           N  
ATOM   3310  CA  ASN 1 216      66.356  56.855  50.552  0.00  0.00           C  
ATOM   3311  C   ASN 1 216      66.850  56.755  52.057  0.00  0.00           C  
ATOM   3312  O   ASN 1 216      67.828  57.465  52.424  0.00  0.00           O  
ATOM   3313  CB  ASN 1 216      66.965  58.030  49.832  0.00  0.00           C  
ATOM   3314  CG  ASN 1 216      67.397  57.660  48.408  0.00  0.00           C  
ATOM   3315  OD1 ASN 1 216      67.162  56.642  47.836  0.00  0.00           O  
ATOM   3316  ND2 ASN 1 216      68.363  58.519  48.049  0.00  0.00           N  
ATOM   3317  H   ASN 1 216      64.377  56.006  50.037  0.00  0.00           H  
ATOM   3318  HA  ASN 1 216      66.716  55.941  50.080  0.00  0.00           H  
ATOM   3319  HB2 ASN 1 216      66.325  58.911  49.787  0.00  0.00           H  
ATOM   3320  HB3 ASN 1 216      67.814  58.335  50.443  0.00  0.00           H  
ATOM   3321 HD21 ASN 1 216      68.766  58.447  47.126  0.00  0.00           H  
ATOM   3322 HD22 ASN 1 216      68.568  59.256  48.710  0.00  0.00           H  
ATOM   3323  N   GLY 1 217      66.318  55.906  52.875  0.00  0.00           N  
ATOM   3324  CA  GLY 1 217      66.764  55.581  54.198  0.00  0.00           C  
ATOM   3325  C   GLY 1 217      66.305  56.598  55.249  0.00  0.00           C  
ATOM   3326  O   GLY 1 217      66.473  56.324  56.376  0.00  0.00           O  
ATOM   3327  H   GLY 1 217      65.504  55.503  52.434  0.00  0.00           H  
ATOM   3328  HA2 GLY 1 217      66.354  54.621  54.512  0.00  0.00           H  
ATOM   3329  HA3 GLY 1 217      67.850  55.520  54.268  0.00  0.00           H  
ATOM   3330  N   GLN 1 218      65.855  57.835  54.942  0.00  0.00           N  
ATOM   3331  CA  GLN 1 218      65.361  58.810  55.895  0.00  0.00           C  
ATOM   3332  C   GLN 1 218      63.934  58.533  56.448  0.00  0.00           C  
ATOM   3333  O   GLN 1 218      62.944  58.295  55.713  0.00  0.00           O  
ATOM   3334  CB  GLN 1 218      65.258  60.256  55.261  0.00  0.00           C  
ATOM   3335  CG  GLN 1 218      64.973  61.400  56.172  0.00  0.00           C  
ATOM   3336  CD  GLN 1 218      65.988  61.677  57.164  0.00  0.00           C  
ATOM   3337  OE1 GLN 1 218      67.205  61.581  56.994  0.00  0.00           O  
ATOM   3338  NE2 GLN 1 218      65.694  62.126  58.372  0.00  0.00           N  
ATOM   3339  H   GLN 1 218      65.737  58.155  53.991  0.00  0.00           H  
ATOM   3340  HA  GLN 1 218      66.024  58.875  56.758  0.00  0.00           H  
ATOM   3341  HB2 GLN 1 218      66.146  60.445  54.658  0.00  0.00           H  
ATOM   3342  HB3 GLN 1 218      64.459  60.260  54.519  0.00  0.00           H  
ATOM   3343  HG2 GLN 1 218      64.776  62.327  55.634  0.00  0.00           H  
ATOM   3344  HG3 GLN 1 218      64.006  61.147  56.607  0.00  0.00           H  
ATOM   3345 HE21 GLN 1 218      66.443  62.211  59.044  0.00  0.00           H  
ATOM   3346 HE22 GLN 1 218      64.722  62.307  58.575  0.00  0.00           H  
ATOM   3347  N   ASP 1 219      63.750  58.627  57.801  0.00  0.00           N  
ATOM   3348  CA  ASP 1 219      62.384  58.415  58.442  0.00  0.00           C  
ATOM   3349  C   ASP 1 219      61.324  59.489  58.021  0.00  0.00           C  
ATOM   3350  O   ASP 1 219      61.562  60.692  58.183  0.00  0.00           O  
ATOM   3351  CB  ASP 1 219      62.660  58.485  59.955  0.00  0.00           C  
ATOM   3352  CG  ASP 1 219      61.433  58.077  60.860  0.00  0.00           C  
ATOM   3353  OD1 ASP 1 219      60.463  57.489  60.345  0.00  0.00           O  
ATOM   3354  OD2 ASP 1 219      61.453  58.348  62.059  0.00  0.00           O  
ATOM   3355  H   ASP 1 219      64.530  58.891  58.385  0.00  0.00           H  
ATOM   3356  HA  ASP 1 219      61.995  57.399  58.385  0.00  0.00           H  
ATOM   3357  HB2 ASP 1 219      63.581  57.970  60.226  0.00  0.00           H  
ATOM   3358  HB3 ASP 1 219      62.831  59.531  60.209  0.00  0.00           H  
ATOM   3359  N   LEU 1 220      60.070  59.089  57.651  0.00  0.00           N  
ATOM   3360  CA  LEU 1 220      58.893  60.020  57.464  0.00  0.00           C  
ATOM   3361  C   LEU 1 220      58.298  60.434  58.879  0.00  0.00           C  
ATOM   3362  O   LEU 1 220      57.533  61.371  58.822  0.00  0.00           O  
ATOM   3363  CB  LEU 1 220      57.854  59.444  56.442  0.00  0.00           C  
ATOM   3364  CG  LEU 1 220      56.923  60.515  55.814  0.00  0.00           C  
ATOM   3365  CD1 LEU 1 220      57.740  61.515  55.000  0.00  0.00           C  
ATOM   3366  CD2 LEU 1 220      56.005  59.794  54.848  0.00  0.00           C  
ATOM   3367  H   LEU 1 220      59.987  58.094  57.502  0.00  0.00           H  
ATOM   3368  HA  LEU 1 220      59.269  60.909  56.957  0.00  0.00           H  
ATOM   3369  HB2 LEU 1 220      58.411  59.018  55.607  0.00  0.00           H  
ATOM   3370  HB3 LEU 1 220      57.365  58.648  57.005  0.00  0.00           H  
ATOM   3371  HG  LEU 1 220      56.226  60.929  56.543  0.00  0.00           H  
ATOM   3372 HD11 LEU 1 220      58.529  61.067  54.396  0.00  0.00           H  
ATOM   3373 HD12 LEU 1 220      56.962  62.015  54.424  0.00  0.00           H  
ATOM   3374 HD13 LEU 1 220      58.160  62.163  55.769  0.00  0.00           H  
ATOM   3375 HD21 LEU 1 220      55.496  58.995  55.389  0.00  0.00           H  
ATOM   3376 HD22 LEU 1 220      55.291  60.496  54.418  0.00  0.00           H  
ATOM   3377 HD23 LEU 1 220      56.701  59.417  54.099  0.00  0.00           H  
ATOM   3378  N   LYS 1 221      58.788  59.881  59.926  0.00  0.00           N  
ATOM   3379  CA  LYS 1 221      58.891  60.497  61.268  0.00  0.00           C  
ATOM   3380  C   LYS 1 221      57.537  60.793  61.897  0.00  0.00           C  
ATOM   3381  O   LYS 1 221      57.500  61.502  62.929  0.00  0.00           O  
ATOM   3382  CB  LYS 1 221      59.891  61.654  61.318  0.00  0.00           C  
ATOM   3383  CG  LYS 1 221      60.611  61.905  62.623  0.00  0.00           C  
ATOM   3384  CD  LYS 1 221      62.056  62.229  62.438  0.00  0.00           C  
ATOM   3385  CE  LYS 1 221      62.674  62.634  63.800  0.00  0.00           C  
ATOM   3386  NZ  LYS 1 221      63.984  63.330  63.587  0.00  0.00           N  
ATOM   3387  H   LYS 1 221      59.550  59.235  59.776  0.00  0.00           H  
ATOM   3388  HA  LYS 1 221      59.333  59.753  61.930  0.00  0.00           H  
ATOM   3389  HB2 LYS 1 221      60.640  61.262  60.631  0.00  0.00           H  
ATOM   3390  HB3 LYS 1 221      59.369  62.513  60.896  0.00  0.00           H  
ATOM   3391  HG2 LYS 1 221      60.157  62.704  63.208  0.00  0.00           H  
ATOM   3392  HG3 LYS 1 221      60.568  61.027  63.267  0.00  0.00           H  
ATOM   3393  HD2 LYS 1 221      62.561  61.329  62.087  0.00  0.00           H  
ATOM   3394  HD3 LYS 1 221      62.256  63.019  61.714  0.00  0.00           H  
ATOM   3395  HE2 LYS 1 221      61.895  63.227  64.280  0.00  0.00           H  
ATOM   3396  HE3 LYS 1 221      62.832  61.828  64.517  0.00  0.00           H  
ATOM   3397  HZ1 LYS 1 221      64.504  63.478  64.440  0.00  0.00           H  
ATOM   3398  HZ2 LYS 1 221      64.595  62.745  63.034  0.00  0.00           H  
ATOM   3399  HZ3 LYS 1 221      63.986  64.248  63.166  0.00  0.00           H  
ATOM   3400  N   MET 1 222      56.376  60.548  61.305  0.00  0.00           N  
ATOM   3401  CA  MET 1 222      55.051  60.788  61.972  0.00  0.00           C  
ATOM   3402  C   MET 1 222      54.564  59.546  62.648  0.00  0.00           C  
ATOM   3403  O   MET 1 222      54.942  58.403  62.405  0.00  0.00           O  
ATOM   3404  CB  MET 1 222      54.057  61.415  60.980  0.00  0.00           C  
ATOM   3405  CG  MET 1 222      53.900  60.628  59.742  0.00  0.00           C  
ATOM   3406  SD  MET 1 222      53.103  61.479  58.380  0.00  0.00           S  
ATOM   3407  CE  MET 1 222      54.148  62.905  58.091  0.00  0.00           C  
ATOM   3408  H   MET 1 222      56.417  60.085  60.408  0.00  0.00           H  
ATOM   3409  HA  MET 1 222      55.138  61.414  62.860  0.00  0.00           H  
ATOM   3410  HB2 MET 1 222      53.138  61.494  61.561  0.00  0.00           H  
ATOM   3411  HB3 MET 1 222      54.463  62.403  60.765  0.00  0.00           H  
ATOM   3412  HG2 MET 1 222      54.921  60.548  59.369  0.00  0.00           H  
ATOM   3413  HG3 MET 1 222      53.424  59.673  59.966  0.00  0.00           H  
ATOM   3414  HE1 MET 1 222      55.177  62.552  58.162  0.00  0.00           H  
ATOM   3415  HE2 MET 1 222      53.963  63.156  57.047  0.00  0.00           H  
ATOM   3416  HE3 MET 1 222      53.891  63.711  58.779  0.00  0.00           H  
ATOM   3417  N   ASP 1 223      53.567  59.697  63.588  0.00  0.00           N  
ATOM   3418  CA  ASP 1 223      52.879  58.630  64.261  0.00  0.00           C  
ATOM   3419  C   ASP 1 223      52.258  57.615  63.277  0.00  0.00           C  
ATOM   3420  O   ASP 1 223      51.570  58.050  62.361  0.00  0.00           O  
ATOM   3421  CB  ASP 1 223      51.692  59.154  65.107  0.00  0.00           C  
ATOM   3422  CG  ASP 1 223      50.904  58.084  65.899  0.00  0.00           C  
ATOM   3423  OD1 ASP 1 223      51.452  57.018  66.144  0.00  0.00           O  
ATOM   3424  OD2 ASP 1 223      49.761  58.413  66.278  0.00  0.00           O  
ATOM   3425  H   ASP 1 223      53.074  60.577  63.638  0.00  0.00           H  
ATOM   3426  HA  ASP 1 223      53.579  58.139  64.937  0.00  0.00           H  
ATOM   3427  HB2 ASP 1 223      52.124  59.781  65.887  0.00  0.00           H  
ATOM   3428  HB3 ASP 1 223      51.007  59.788  64.544  0.00  0.00           H  
ATOM   3429  N   CYS 1 224      52.563  56.312  63.348  0.00  0.00           N  
ATOM   3430  CA  CYS 1 224      52.265  55.336  62.238  0.00  0.00           C  
ATOM   3431  C   CYS 1 224      50.857  55.065  61.994  0.00  0.00           C  
ATOM   3432  O   CYS 1 224      50.562  54.458  60.961  0.00  0.00           O  
ATOM   3433  CB  CYS 1 224      53.026  54.098  62.701  0.00  0.00           C  
ATOM   3434  SG  CYS 1 224      52.360  53.310  64.195  0.00  0.00           S  
ATOM   3435  H   CYS 1 224      53.139  56.051  64.136  0.00  0.00           H  
ATOM   3436  HA  CYS 1 224      52.683  55.667  61.287  0.00  0.00           H  
ATOM   3437  HB2 CYS 1 224      53.168  53.447  61.839  0.00  0.00           H  
ATOM   3438  HB3 CYS 1 224      54.039  54.427  62.932  0.00  0.00           H  
ATOM   3439  N   LYS 1 225      49.923  55.436  62.927  0.00  0.00           N  
ATOM   3440  CA  LYS 1 225      48.495  55.476  62.681  0.00  0.00           C  
ATOM   3441  C   LYS 1 225      48.181  56.270  61.397  0.00  0.00           C  
ATOM   3442  O   LYS 1 225      47.207  55.936  60.753  0.00  0.00           O  
ATOM   3443  CB  LYS 1 225      47.864  56.120  63.874  0.00  0.00           C  
ATOM   3444  CG  LYS 1 225      46.684  55.373  64.482  0.00  0.00           C  
ATOM   3445  CD  LYS 1 225      46.248  56.003  65.818  0.00  0.00           C  
ATOM   3446  CE  LYS 1 225      45.144  55.101  66.548  0.00  0.00           C  
ATOM   3447  NZ  LYS 1 225      45.559  53.724  66.855  0.00  0.00           N  
ATOM   3448  H   LYS 1 225      50.299  56.003  63.673  0.00  0.00           H  
ATOM   3449  HA  LYS 1 225      48.057  54.493  62.508  0.00  0.00           H  
ATOM   3450  HB2 LYS 1 225      48.546  56.386  64.682  0.00  0.00           H  
ATOM   3451  HB3 LYS 1 225      47.558  57.119  63.564  0.00  0.00           H  
ATOM   3452  HG2 LYS 1 225      45.838  55.427  63.798  0.00  0.00           H  
ATOM   3453  HG3 LYS 1 225      46.888  54.303  64.514  0.00  0.00           H  
ATOM   3454  HD2 LYS 1 225      47.108  55.999  66.487  0.00  0.00           H  
ATOM   3455  HD3 LYS 1 225      45.902  57.012  65.596  0.00  0.00           H  
ATOM   3456  HE2 LYS 1 225      44.882  55.682  67.432  0.00  0.00           H  
ATOM   3457  HE3 LYS 1 225      44.242  55.192  65.943  0.00  0.00           H  
ATOM   3458  HZ1 LYS 1 225      46.334  53.671  67.501  0.00  0.00           H  
ATOM   3459  HZ2 LYS 1 225      44.812  53.221  67.311  0.00  0.00           H  
ATOM   3460  HZ3 LYS 1 225      45.745  53.224  65.997  0.00  0.00           H  
ATOM   3461  N   GLU 1 226      48.954  57.253  61.022  0.00  0.00           N  
ATOM   3462  CA  GLU 1 226      48.774  58.015  59.784  0.00  0.00           C  
ATOM   3463  C   GLU 1 226      49.079  57.184  58.541  0.00  0.00           C  
ATOM   3464  O   GLU 1 226      48.398  57.445  57.589  0.00  0.00           O  
ATOM   3465  CB  GLU 1 226      49.684  59.300  59.763  0.00  0.00           C  
ATOM   3466  CG  GLU 1 226      49.452  60.357  60.800  0.00  0.00           C  
ATOM   3467  CD  GLU 1 226      48.100  61.002  60.883  0.00  0.00           C  
ATOM   3468  OE1 GLU 1 226      47.252  60.834  59.978  0.00  0.00           O  
ATOM   3469  OE2 GLU 1 226      47.853  61.815  61.893  0.00  0.00           O  
ATOM   3470  H   GLU 1 226      49.734  57.493  61.617  0.00  0.00           H  
ATOM   3471  HA  GLU 1 226      47.737  58.342  59.717  0.00  0.00           H  
ATOM   3472  HB2 GLU 1 226      50.729  58.996  59.817  0.00  0.00           H  
ATOM   3473  HB3 GLU 1 226      49.679  59.833  58.812  0.00  0.00           H  
ATOM   3474  HG2 GLU 1 226      49.440  59.797  61.736  0.00  0.00           H  
ATOM   3475  HG3 GLU 1 226      50.268  61.075  60.877  0.00  0.00           H  
ATOM   3476  N   TYR 1 227      49.853  56.100  58.549  0.00  0.00           N  
ATOM   3477  CA  TYR 1 227      50.139  55.290  57.364  0.00  0.00           C  
ATOM   3478  C   TYR 1 227      49.083  54.295  56.961  0.00  0.00           C  
ATOM   3479  O   TYR 1 227      49.122  53.758  55.863  0.00  0.00           O  
ATOM   3480  CB  TYR 1 227      51.472  54.580  57.477  0.00  0.00           C  
ATOM   3481  CG  TYR 1 227      52.711  55.476  57.928  0.00  0.00           C  
ATOM   3482  CD1 TYR 1 227      52.879  56.696  57.357  0.00  0.00           C  
ATOM   3483  CD2 TYR 1 227      53.655  55.001  58.873  0.00  0.00           C  
ATOM   3484  CE1 TYR 1 227      53.919  57.572  57.725  0.00  0.00           C  
ATOM   3485  CE2 TYR 1 227      54.697  55.885  59.222  0.00  0.00           C  
ATOM   3486  CZ  TYR 1 227      54.839  57.164  58.714  0.00  0.00           C  
ATOM   3487  OH  TYR 1 227      55.933  57.940  58.954  0.00  0.00           O  
ATOM   3488  H   TYR 1 227      50.435  55.974  59.365  0.00  0.00           H  
ATOM   3489  HA  TYR 1 227      50.325  56.004  56.562  0.00  0.00           H  
ATOM   3490  HB2 TYR 1 227      51.410  53.721  58.145  0.00  0.00           H  
ATOM   3491  HB3 TYR 1 227      51.730  54.189  56.493  0.00  0.00           H  
ATOM   3492  HD1 TYR 1 227      52.191  57.021  56.590  0.00  0.00           H  
ATOM   3493  HD2 TYR 1 227      53.520  54.045  59.357  0.00  0.00           H  
ATOM   3494  HE1 TYR 1 227      54.065  58.530  57.248  0.00  0.00           H  
ATOM   3495  HE2 TYR 1 227      55.322  55.586  60.050  0.00  0.00           H  
ATOM   3496  HH  TYR 1 227      56.715  57.384  58.997  0.00  0.00           H  
ATOM   3497  N   ASN 1 228      48.065  54.123  57.865  0.00  0.00           N  
ATOM   3498  CA  ASN 1 228      46.955  53.192  57.646  0.00  0.00           C  
ATOM   3499  C   ASN 1 228      45.582  53.946  57.876  0.00  0.00           C  
ATOM   3500  O   ASN 1 228      44.555  53.330  58.311  0.00  0.00           O  
ATOM   3501  CB  ASN 1 228      47.249  52.105  58.709  0.00  0.00           C  
ATOM   3502  CG  ASN 1 228      48.599  51.512  58.615  0.00  0.00           C  
ATOM   3503  OD1 ASN 1 228      48.886  50.925  57.522  0.00  0.00           O  
ATOM   3504  ND2 ASN 1 228      49.497  51.600  59.545  0.00  0.00           N  
ATOM   3505  H   ASN 1 228      48.041  54.736  58.668  0.00  0.00           H  
ATOM   3506  HA  ASN 1 228      47.092  52.869  56.614  0.00  0.00           H  
ATOM   3507  HB2 ASN 1 228      47.214  52.446  59.744  0.00  0.00           H  
ATOM   3508  HB3 ASN 1 228      46.503  51.320  58.585  0.00  0.00           H  
ATOM   3509 HD21 ASN 1 228      50.436  51.363  59.259  0.00  0.00           H  
ATOM   3510 HD22 ASN 1 228      49.308  52.092  60.407  0.00  0.00           H  
ATOM   3511  N   TYR 1 229      45.647  55.223  57.578  0.00  0.00           N  
ATOM   3512  CA  TYR 1 229      44.538  56.203  57.803  0.00  0.00           C  
ATOM   3513  C   TYR 1 229      43.429  56.217  56.583  0.00  0.00           C  
ATOM   3514  O   TYR 1 229      43.738  57.018  55.704  0.00  0.00           O  
ATOM   3515  CB  TYR 1 229      45.101  57.570  58.148  0.00  0.00           C  
ATOM   3516  CG  TYR 1 229      43.908  58.429  58.625  0.00  0.00           C  
ATOM   3517  CD1 TYR 1 229      43.302  58.161  59.847  0.00  0.00           C  
ATOM   3518  CD2 TYR 1 229      43.427  59.471  57.756  0.00  0.00           C  
ATOM   3519  CE1 TYR 1 229      42.159  58.920  60.235  0.00  0.00           C  
ATOM   3520  CE2 TYR 1 229      42.313  60.196  58.165  0.00  0.00           C  
ATOM   3521  CZ  TYR 1 229      41.718  59.857  59.334  0.00  0.00           C  
ATOM   3522  OH  TYR 1 229      40.496  60.479  59.708  0.00  0.00           O  
ATOM   3523  H   TYR 1 229      46.510  55.568  57.182  0.00  0.00           H  
ATOM   3524  HA  TYR 1 229      43.933  55.855  58.641  0.00  0.00           H  
ATOM   3525  HB2 TYR 1 229      45.810  57.515  58.974  0.00  0.00           H  
ATOM   3526  HB3 TYR 1 229      45.637  58.042  57.325  0.00  0.00           H  
ATOM   3527  HD1 TYR 1 229      43.592  57.464  60.620  0.00  0.00           H  
ATOM   3528  HD2 TYR 1 229      43.812  59.634  56.760  0.00  0.00           H  
ATOM   3529  HE1 TYR 1 229      41.711  58.756  61.203  0.00  0.00           H  
ATOM   3530  HE2 TYR 1 229      41.954  60.922  57.451  0.00  0.00           H  
ATOM   3531  HH  TYR 1 229      39.920  60.697  58.971  0.00  0.00           H  
ATOM   3532  N   ASP 1 230      42.261  55.569  56.478  0.00  0.00           N  
ATOM   3533  CA  ASP 1 230      41.644  54.719  57.506  0.00  0.00           C  
ATOM   3534  C   ASP 1 230      41.471  53.271  57.045  0.00  0.00           C  
ATOM   3535  O   ASP 1 230      40.819  52.465  57.679  0.00  0.00           O  
ATOM   3536  CB  ASP 1 230      40.274  55.311  57.906  0.00  0.00           C  
ATOM   3537  CG  ASP 1 230      39.295  55.350  56.788  0.00  0.00           C  
ATOM   3538  OD1 ASP 1 230      38.083  55.119  57.193  0.00  0.00           O  
ATOM   3539  OD2 ASP 1 230      39.612  55.339  55.570  0.00  0.00           O  
ATOM   3540  H   ASP 1 230      41.672  55.776  55.684  0.00  0.00           H  
ATOM   3541  HA  ASP 1 230      42.290  54.681  58.383  0.00  0.00           H  
ATOM   3542  HB2 ASP 1 230      39.882  54.790  58.779  0.00  0.00           H  
ATOM   3543  HB3 ASP 1 230      40.527  56.311  58.260  0.00  0.00           H  
ATOM   3544  N   LYS 1 231      42.100  52.789  55.951  0.00  0.00           N  
ATOM   3545  CA  LYS 1 231      42.367  51.342  55.715  0.00  0.00           C  
ATOM   3546  C   LYS 1 231      43.746  51.235  54.940  0.00  0.00           C  
ATOM   3547  O   LYS 1 231      44.244  52.326  54.606  0.00  0.00           O  
ATOM   3548  CB  LYS 1 231      41.161  50.731  55.017  0.00  0.00           C  
ATOM   3549  CG  LYS 1 231      41.041  51.332  53.572  0.00  0.00           C  
ATOM   3550  CD  LYS 1 231      40.013  50.559  52.722  0.00  0.00           C  
ATOM   3551  CE  LYS 1 231      39.740  51.332  51.360  0.00  0.00           C  
ATOM   3552  NZ  LYS 1 231      38.796  52.363  51.536  0.00  0.00           N  
ATOM   3553  H   LYS 1 231      42.693  53.477  55.509  0.00  0.00           H  
ATOM   3554  HA  LYS 1 231      42.537  50.750  56.613  0.00  0.00           H  
ATOM   3555  HB2 LYS 1 231      41.219  49.654  54.859  0.00  0.00           H  
ATOM   3556  HB3 LYS 1 231      40.253  50.896  55.597  0.00  0.00           H  
ATOM   3557  HG2 LYS 1 231      40.762  52.376  53.716  0.00  0.00           H  
ATOM   3558  HG3 LYS 1 231      41.952  51.345  52.974  0.00  0.00           H  
ATOM   3559  HD2 LYS 1 231      40.501  49.599  52.559  0.00  0.00           H  
ATOM   3560  HD3 LYS 1 231      39.072  50.356  53.235  0.00  0.00           H  
ATOM   3561  HE2 LYS 1 231      40.721  51.654  51.012  0.00  0.00           H  
ATOM   3562  HE3 LYS 1 231      39.311  50.635  50.639  0.00  0.00           H  
ATOM   3563  HZ1 LYS 1 231      38.933  52.871  50.674  0.00  0.00           H  
ATOM   3564  HZ2 LYS 1 231      37.863  52.184  51.878  0.00  0.00           H  
ATOM   3565  HZ3 LYS 1 231      39.134  53.071  52.172  0.00  0.00           H  
ATOM   3566  N   SER 1 232      44.381  50.105  54.762  0.00  0.00           N  
ATOM   3567  CA  SER 1 232      45.747  50.033  54.180  0.00  0.00           C  
ATOM   3568  C   SER 1 232      45.795  48.728  53.361  0.00  0.00           C  
ATOM   3569  O   SER 1 232      45.873  47.689  54.003  0.00  0.00           O  
ATOM   3570  CB  SER 1 232      46.888  50.113  55.122  0.00  0.00           C  
ATOM   3571  OG  SER 1 232      48.132  50.527  54.599  0.00  0.00           O  
ATOM   3572  H   SER 1 232      44.026  49.306  55.267  0.00  0.00           H  
ATOM   3573  HA  SER 1 232      45.892  50.886  53.517  0.00  0.00           H  
ATOM   3574  HB2 SER 1 232      46.592  50.792  55.922  0.00  0.00           H  
ATOM   3575  HB3 SER 1 232      47.066  49.205  55.699  0.00  0.00           H  
ATOM   3576  HG  SER 1 232      48.746  50.848  55.264  0.00  0.00           H  
ATOM   3577  N   ILE 1 233      45.648  48.771  52.019  0.00  0.00           N  
ATOM   3578  CA  ILE 1 233      45.200  47.586  51.120  0.00  0.00           C  
ATOM   3579  C   ILE 1 233      46.095  47.312  49.847  0.00  0.00           C  
ATOM   3580  O   ILE 1 233      46.750  48.186  49.449  0.00  0.00           O  
ATOM   3581  CB  ILE 1 233      43.728  47.851  50.783  0.00  0.00           C  
ATOM   3582  CG1 ILE 1 233      43.462  49.077  49.893  0.00  0.00           C  
ATOM   3583  CG2 ILE 1 233      42.820  48.065  52.062  0.00  0.00           C  
ATOM   3584  CD1 ILE 1 233      42.036  49.098  49.248  0.00  0.00           C  
ATOM   3585  H   ILE 1 233      45.731  49.694  51.617  0.00  0.00           H  
ATOM   3586  HA  ILE 1 233      45.145  46.716  51.774  0.00  0.00           H  
ATOM   3587  HB  ILE 1 233      43.408  46.886  50.389  0.00  0.00           H  
ATOM   3588 HG12 ILE 1 233      43.645  49.984  50.469  0.00  0.00           H  
ATOM   3589 HG13 ILE 1 233      44.059  49.148  48.984  0.00  0.00           H  
ATOM   3590 HG21 ILE 1 233      43.042  47.357  52.861  0.00  0.00           H  
ATOM   3591 HG22 ILE 1 233      43.070  49.002  52.559  0.00  0.00           H  
ATOM   3592 HG23 ILE 1 233      41.782  47.998  51.734  0.00  0.00           H  
ATOM   3593 HD11 ILE 1 233      41.285  49.247  50.024  0.00  0.00           H  
ATOM   3594 HD12 ILE 1 233      41.987  49.848  48.458  0.00  0.00           H  
ATOM   3595 HD13 ILE 1 233      41.936  48.069  48.902  0.00  0.00           H  
ATOM   3596  N   VAL 1 234      46.094  46.036  49.449  0.00  0.00           N  
ATOM   3597  CA  VAL 1 234      46.857  45.656  48.257  0.00  0.00           C  
ATOM   3598  C   VAL 1 234      45.948  45.376  46.997  0.00  0.00           C  
ATOM   3599  O   VAL 1 234      44.959  44.636  47.106  0.00  0.00           O  
ATOM   3600  CB  VAL 1 234      47.819  44.453  48.628  0.00  0.00           C  
ATOM   3601  CG1 VAL 1 234      48.871  44.320  47.495  0.00  0.00           C  
ATOM   3602  CG2 VAL 1 234      48.587  44.558  49.959  0.00  0.00           C  
ATOM   3603  H   VAL 1 234      45.724  45.240  49.947  0.00  0.00           H  
ATOM   3604  HA  VAL 1 234      47.467  46.469  47.863  0.00  0.00           H  
ATOM   3605  HB  VAL 1 234      47.253  43.522  48.614  0.00  0.00           H  
ATOM   3606 HG11 VAL 1 234      49.723  44.994  47.581  0.00  0.00           H  
ATOM   3607 HG12 VAL 1 234      49.247  43.311  47.322  0.00  0.00           H  
ATOM   3608 HG13 VAL 1 234      48.511  44.581  46.500  0.00  0.00           H  
ATOM   3609 HG21 VAL 1 234      49.172  45.477  49.995  0.00  0.00           H  
ATOM   3610 HG22 VAL 1 234      47.819  44.695  50.721  0.00  0.00           H  
ATOM   3611 HG23 VAL 1 234      49.161  43.631  49.978  0.00  0.00           H  
ATOM   3612  N   ASP 1 235      46.267  45.988  45.874  0.00  0.00           N  
ATOM   3613  CA  ASP 1 235      45.276  46.442  44.890  0.00  0.00           C  
ATOM   3614  C   ASP 1 235      45.710  46.441  43.447  0.00  0.00           C  
ATOM   3615  O   ASP 1 235      45.951  47.559  42.852  0.00  0.00           O  
ATOM   3616  CB  ASP 1 235      44.658  47.725  45.425  0.00  0.00           C  
ATOM   3617  CG  ASP 1 235      43.468  48.130  44.584  0.00  0.00           C  
ATOM   3618  OD1 ASP 1 235      43.012  49.284  44.727  0.00  0.00           O  
ATOM   3619  OD2 ASP 1 235      42.921  47.345  43.785  0.00  0.00           O  
ATOM   3620  H   ASP 1 235      47.179  46.401  45.740  0.00  0.00           H  
ATOM   3621  HA  ASP 1 235      44.447  45.737  44.950  0.00  0.00           H  
ATOM   3622  HB2 ASP 1 235      44.262  47.639  46.437  0.00  0.00           H  
ATOM   3623  HB3 ASP 1 235      45.423  48.495  45.521  0.00  0.00           H  
ATOM   3624  N   SER 1 236      45.723  45.287  42.731  0.00  0.00           N  
ATOM   3625  CA  SER 1 236      46.030  45.278  41.279  0.00  0.00           C  
ATOM   3626  C   SER 1 236      45.059  45.965  40.383  0.00  0.00           C  
ATOM   3627  O   SER 1 236      45.249  46.260  39.214  0.00  0.00           O  
ATOM   3628  CB  SER 1 236      46.201  43.898  40.764  0.00  0.00           C  
ATOM   3629  OG  SER 1 236      45.023  43.223  40.990  0.00  0.00           O  
ATOM   3630  H   SER 1 236      45.475  44.425  43.196  0.00  0.00           H  
ATOM   3631  HA  SER 1 236      46.996  45.753  41.108  0.00  0.00           H  
ATOM   3632  HB2 SER 1 236      46.480  43.861  39.711  0.00  0.00           H  
ATOM   3633  HB3 SER 1 236      46.938  43.268  41.262  0.00  0.00           H  
ATOM   3634  HG  SER 1 236      44.634  43.137  40.117  0.00  0.00           H  
ATOM   3635  N   GLY 1 237      43.879  46.363  40.956  0.00  0.00           N  
ATOM   3636  CA  GLY 1 237      42.833  47.232  40.372  0.00  0.00           C  
ATOM   3637  C   GLY 1 237      43.133  48.698  40.374  0.00  0.00           C  
ATOM   3638  O   GLY 1 237      42.419  49.514  39.765  0.00  0.00           O  
ATOM   3639  H   GLY 1 237      43.785  46.317  41.961  0.00  0.00           H  
ATOM   3640  HA2 GLY 1 237      42.620  46.926  39.348  0.00  0.00           H  
ATOM   3641  HA3 GLY 1 237      41.840  47.027  40.772  0.00  0.00           H  
ATOM   3642  N   THR 1 238      44.285  49.092  40.960  0.00  0.00           N  
ATOM   3643  CA  THR 1 238      44.909  50.414  41.074  0.00  0.00           C  
ATOM   3644  C   THR 1 238      46.309  50.473  40.465  0.00  0.00           C  
ATOM   3645  O   THR 1 238      46.977  49.450  40.648  0.00  0.00           O  
ATOM   3646  CB  THR 1 238      44.851  51.025  42.512  0.00  0.00           C  
ATOM   3647  OG1 THR 1 238      43.493  51.187  42.906  0.00  0.00           O  
ATOM   3648  CG2 THR 1 238      45.553  52.362  42.753  0.00  0.00           C  
ATOM   3649  H   THR 1 238      44.764  48.338  41.433  0.00  0.00           H  
ATOM   3650  HA  THR 1 238      44.343  51.138  40.487  0.00  0.00           H  
ATOM   3651  HB  THR 1 238      45.312  50.345  43.229  0.00  0.00           H  
ATOM   3652  HG1 THR 1 238      43.454  50.550  43.623  0.00  0.00           H  
ATOM   3653 HG21 THR 1 238      45.308  52.659  43.772  0.00  0.00           H  
ATOM   3654 HG22 THR 1 238      46.633  52.245  42.658  0.00  0.00           H  
ATOM   3655 HG23 THR 1 238      45.261  53.148  42.056  0.00  0.00           H  
ATOM   3656  N   THR 1 239      46.730  51.541  39.796  0.00  0.00           N  
ATOM   3657  CA  THR 1 239      48.094  51.752  39.316  0.00  0.00           C  
ATOM   3658  C   THR 1 239      49.010  52.422  40.320  0.00  0.00           C  
ATOM   3659  O   THR 1 239      49.972  51.860  40.791  0.00  0.00           O  
ATOM   3660  CB  THR 1 239      48.161  52.399  37.938  0.00  0.00           C  
ATOM   3661  OG1 THR 1 239      47.557  51.434  37.042  0.00  0.00           O  
ATOM   3662  CG2 THR 1 239      49.578  52.743  37.456  0.00  0.00           C  
ATOM   3663  H   THR 1 239      46.079  52.309  39.720  0.00  0.00           H  
ATOM   3664  HA  THR 1 239      48.523  50.752  39.241  0.00  0.00           H  
ATOM   3665  HB  THR 1 239      47.655  53.362  37.871  0.00  0.00           H  
ATOM   3666  HG1 THR 1 239      46.642  51.711  36.950  0.00  0.00           H  
ATOM   3667 HG21 THR 1 239      50.294  51.948  37.667  0.00  0.00           H  
ATOM   3668 HG22 THR 1 239      49.557  52.944  36.385  0.00  0.00           H  
ATOM   3669 HG23 THR 1 239      49.808  53.721  37.876  0.00  0.00           H  
ATOM   3670  N   ASN 1 240      48.663  53.656  40.791  0.00  0.00           N  
ATOM   3671  CA  ASN 1 240      49.529  54.393  41.645  0.00  0.00           C  
ATOM   3672  C   ASN 1 240      49.769  53.668  43.001  0.00  0.00           C  
ATOM   3673  O   ASN 1 240      48.910  52.991  43.610  0.00  0.00           O  
ATOM   3674  CB  ASN 1 240      49.071  55.911  41.763  0.00  0.00           C  
ATOM   3675  CG  ASN 1 240      48.673  56.472  40.385  0.00  0.00           C  
ATOM   3676  OD1 ASN 1 240      49.406  56.415  39.392  0.00  0.00           O  
ATOM   3677  ND2 ASN 1 240      47.518  57.020  40.295  0.00  0.00           N  
ATOM   3678  H   ASN 1 240      47.712  53.962  40.644  0.00  0.00           H  
ATOM   3679  HA  ASN 1 240      50.540  54.488  41.248  0.00  0.00           H  
ATOM   3680  HB2 ASN 1 240      48.271  56.137  42.468  0.00  0.00           H  
ATOM   3681  HB3 ASN 1 240      49.828  56.559  42.204  0.00  0.00           H  
ATOM   3682 HD21 ASN 1 240      47.231  57.379  39.395  0.00  0.00           H  
ATOM   3683 HD22 ASN 1 240      46.834  57.149  41.027  0.00  0.00           H  
ATOM   3684  N   LEU 1 241      50.951  53.881  43.596  0.00  0.00           N  
ATOM   3685  CA  LEU 1 241      50.954  53.918  45.010  0.00  0.00           C  
ATOM   3686  C   LEU 1 241      50.168  55.168  45.544  0.00  0.00           C  
ATOM   3687  O   LEU 1 241      50.489  56.355  45.274  0.00  0.00           O  
ATOM   3688  CB  LEU 1 241      52.371  53.987  45.548  0.00  0.00           C  
ATOM   3689  CG  LEU 1 241      52.447  53.927  47.087  0.00  0.00           C  
ATOM   3690  CD1 LEU 1 241      51.605  52.876  47.786  0.00  0.00           C  
ATOM   3691  CD2 LEU 1 241      53.906  53.731  47.477  0.00  0.00           C  
ATOM   3692  H   LEU 1 241      51.455  54.627  43.140  0.00  0.00           H  
ATOM   3693  HA  LEU 1 241      50.457  53.011  45.355  0.00  0.00           H  
ATOM   3694  HB2 LEU 1 241      52.909  53.057  45.368  0.00  0.00           H  
ATOM   3695  HB3 LEU 1 241      52.869  54.889  45.193  0.00  0.00           H  
ATOM   3696  HG  LEU 1 241      52.082  54.884  47.461  0.00  0.00           H  
ATOM   3697 HD11 LEU 1 241      51.936  52.910  48.824  0.00  0.00           H  
ATOM   3698 HD12 LEU 1 241      50.540  53.108  47.778  0.00  0.00           H  
ATOM   3699 HD13 LEU 1 241      51.835  51.914  47.328  0.00  0.00           H  
ATOM   3700 HD21 LEU 1 241      54.467  54.637  47.245  0.00  0.00           H  
ATOM   3701 HD22 LEU 1 241      53.992  53.495  48.538  0.00  0.00           H  
ATOM   3702 HD23 LEU 1 241      54.353  52.908  46.921  0.00  0.00           H  
ATOM   3703  N   ARG 1 242      49.136  54.909  46.360  0.00  0.00           N  
ATOM   3704  CA  ARG 1 242      48.447  56.018  46.991  0.00  0.00           C  
ATOM   3705  C   ARG 1 242      48.611  56.148  48.433  0.00  0.00           C  
ATOM   3706  O   ARG 1 242      48.590  55.101  49.159  0.00  0.00           O  
ATOM   3707  CB  ARG 1 242      46.917  55.802  46.837  0.00  0.00           C  
ATOM   3708  CG  ARG 1 242      46.470  55.618  45.328  0.00  0.00           C  
ATOM   3709  CD  ARG 1 242      45.017  55.865  45.091  0.00  0.00           C  
ATOM   3710  NE  ARG 1 242      44.712  57.267  45.250  0.00  0.00           N  
ATOM   3711  CZ  ARG 1 242      43.536  57.785  44.986  0.00  0.00           C  
ATOM   3712  NH1 ARG 1 242      42.472  57.059  44.702  0.00  0.00           N  
ATOM   3713  NH2 ARG 1 242      43.415  59.047  45.162  0.00  0.00           N  
ATOM   3714  H   ARG 1 242      48.802  53.956  46.397  0.00  0.00           H  
ATOM   3715  HA  ARG 1 242      48.673  56.990  46.551  0.00  0.00           H  
ATOM   3716  HB2 ARG 1 242      46.619  54.874  47.326  0.00  0.00           H  
ATOM   3717  HB3 ARG 1 242      46.490  56.742  47.187  0.00  0.00           H  
ATOM   3718  HG2 ARG 1 242      47.022  56.312  44.693  0.00  0.00           H  
ATOM   3719  HG3 ARG 1 242      46.709  54.574  45.124  0.00  0.00           H  
ATOM   3720  HD2 ARG 1 242      44.730  55.558  44.085  0.00  0.00           H  
ATOM   3721  HD3 ARG 1 242      44.447  55.316  45.841  0.00  0.00           H  
ATOM   3722  HE  ARG 1 242      45.327  57.950  45.669  0.00  0.00           H  
ATOM   3723 HH11 ARG 1 242      41.715  57.594  44.299  0.00  0.00           H  
ATOM   3724 HH12 ARG 1 242      42.651  56.068  44.636  0.00  0.00           H  
ATOM   3725 HH21 ARG 1 242      42.607  59.534  44.802  0.00  0.00           H  
ATOM   3726 HH22 ARG 1 242      44.311  59.513  45.191  0.00  0.00           H  
ATOM   3727  N   LEU 1 243      48.926  57.382  48.877  0.00  0.00           N  
ATOM   3728  CA  LEU 1 243      49.223  57.713  50.266  0.00  0.00           C  
ATOM   3729  C   LEU 1 243      48.208  58.718  50.783  0.00  0.00           C  
ATOM   3730  O   LEU 1 243      47.892  59.671  50.137  0.00  0.00           O  
ATOM   3731  CB  LEU 1 243      50.640  58.309  50.331  0.00  0.00           C  
ATOM   3732  CG  LEU 1 243      51.728  57.420  49.759  0.00  0.00           C  
ATOM   3733  CD1 LEU 1 243      53.026  58.190  49.699  0.00  0.00           C  
ATOM   3734  CD2 LEU 1 243      51.861  56.174  50.578  0.00  0.00           C  
ATOM   3735  H   LEU 1 243      48.776  58.121  48.206  0.00  0.00           H  
ATOM   3736  HA  LEU 1 243      49.228  56.833  50.909  0.00  0.00           H  
ATOM   3737  HB2 LEU 1 243      50.605  59.276  49.829  0.00  0.00           H  
ATOM   3738  HB3 LEU 1 243      51.052  58.588  51.301  0.00  0.00           H  
ATOM   3739  HG  LEU 1 243      51.355  57.136  48.775  0.00  0.00           H  
ATOM   3740 HD11 LEU 1 243      52.927  59.188  49.273  0.00  0.00           H  
ATOM   3741 HD12 LEU 1 243      53.543  58.344  50.646  0.00  0.00           H  
ATOM   3742 HD13 LEU 1 243      53.803  57.729  49.090  0.00  0.00           H  
ATOM   3743 HD21 LEU 1 243      51.914  56.440  51.633  0.00  0.00           H  
ATOM   3744 HD22 LEU 1 243      51.002  55.507  50.502  0.00  0.00           H  
ATOM   3745 HD23 LEU 1 243      52.782  55.694  50.246  0.00  0.00           H  
ATOM   3746  N   PRO 1 244      47.704  58.558  52.091  0.00  0.00           N  
ATOM   3747  CA  PRO 1 244      46.795  59.595  52.662  0.00  0.00           C  
ATOM   3748  C   PRO 1 244      47.437  60.967  52.856  0.00  0.00           C  
ATOM   3749  O   PRO 1 244      48.674  61.054  52.951  0.00  0.00           O  
ATOM   3750  CB  PRO 1 244      46.343  59.021  54.073  0.00  0.00           C  
ATOM   3751  CG  PRO 1 244      46.752  57.533  53.934  0.00  0.00           C  
ATOM   3752  CD  PRO 1 244      47.921  57.522  52.933  0.00  0.00           C  
ATOM   3753  HA  PRO 1 244      45.937  59.724  52.002  0.00  0.00           H  
ATOM   3754  HB2 PRO 1 244      46.943  59.405  54.898  0.00  0.00           H  
ATOM   3755  HB3 PRO 1 244      45.259  59.122  54.124  0.00  0.00           H  
ATOM   3756  HG2 PRO 1 244      47.035  57.076  54.883  0.00  0.00           H  
ATOM   3757  HG3 PRO 1 244      45.950  56.974  53.452  0.00  0.00           H  
ATOM   3758  HD2 PRO 1 244      47.821  56.584  52.385  0.00  0.00           H  
ATOM   3759  HD3 PRO 1 244      48.868  57.561  53.471  0.00  0.00           H  
ATOM   3760  N   LYS 1 245      46.634  62.058  52.743  0.00  0.00           N  
ATOM   3761  CA  LYS 1 245      47.080  63.447  52.481  0.00  0.00           C  
ATOM   3762  C   LYS 1 245      48.357  63.870  53.189  0.00  0.00           C  
ATOM   3763  O   LYS 1 245      49.320  64.348  52.511  0.00  0.00           O  
ATOM   3764  CB  LYS 1 245      45.972  64.396  52.697  0.00  0.00           C  
ATOM   3765  CG  LYS 1 245      46.190  65.835  52.184  0.00  0.00           C  
ATOM   3766  CD  LYS 1 245      46.614  65.998  50.758  0.00  0.00           C  
ATOM   3767  CE  LYS 1 245      46.770  67.516  50.374  0.00  0.00           C  
ATOM   3768  NZ  LYS 1 245      47.251  67.590  49.014  0.00  0.00           N  
ATOM   3769  H   LYS 1 245      45.650  61.853  52.841  0.00  0.00           H  
ATOM   3770  HA  LYS 1 245      47.312  63.431  51.416  0.00  0.00           H  
ATOM   3771  HB2 LYS 1 245      44.974  64.065  52.410  0.00  0.00           H  
ATOM   3772  HB3 LYS 1 245      45.798  64.606  53.753  0.00  0.00           H  
ATOM   3773  HG2 LYS 1 245      45.280  66.376  52.443  0.00  0.00           H  
ATOM   3774  HG3 LYS 1 245      46.883  66.292  52.891  0.00  0.00           H  
ATOM   3775  HD2 LYS 1 245      47.451  65.320  50.589  0.00  0.00           H  
ATOM   3776  HD3 LYS 1 245      45.746  65.615  50.222  0.00  0.00           H  
ATOM   3777  HE2 LYS 1 245      45.799  68.009  50.330  0.00  0.00           H  
ATOM   3778  HE3 LYS 1 245      47.402  68.167  50.979  0.00  0.00           H  
ATOM   3779  HZ1 LYS 1 245      46.760  67.026  48.336  0.00  0.00           H  
ATOM   3780  HZ2 LYS 1 245      47.225  68.565  48.754  0.00  0.00           H  
ATOM   3781  HZ3 LYS 1 245      48.241  67.392  49.031  0.00  0.00           H  
ATOM   3782  N   LYS 1 246      48.372  63.743  54.497  0.00  0.00           N  
ATOM   3783  CA  LYS 1 246      49.516  64.126  55.443  0.00  0.00           C  
ATOM   3784  C   LYS 1 246      50.789  63.344  55.057  0.00  0.00           C  
ATOM   3785  O   LYS 1 246      51.884  63.898  55.042  0.00  0.00           O  
ATOM   3786  CB  LYS 1 246      49.066  63.660  56.805  0.00  0.00           C  
ATOM   3787  CG  LYS 1 246      50.077  64.281  57.819  0.00  0.00           C  
ATOM   3788  CD  LYS 1 246      49.410  64.148  59.279  0.00  0.00           C  
ATOM   3789  CE  LYS 1 246      47.967  64.724  59.393  0.00  0.00           C  
ATOM   3790  NZ  LYS 1 246      47.481  64.413  60.762  0.00  0.00           N  
ATOM   3791  H   LYS 1 246      47.538  63.349  54.908  0.00  0.00           H  
ATOM   3792  HA  LYS 1 246      49.749  65.190  55.406  0.00  0.00           H  
ATOM   3793  HB2 LYS 1 246      48.067  64.052  56.997  0.00  0.00           H  
ATOM   3794  HB3 LYS 1 246      49.019  62.575  56.892  0.00  0.00           H  
ATOM   3795  HG2 LYS 1 246      51.029  63.752  57.865  0.00  0.00           H  
ATOM   3796  HG3 LYS 1 246      50.242  65.356  57.743  0.00  0.00           H  
ATOM   3797  HD2 LYS 1 246      49.514  63.070  59.399  0.00  0.00           H  
ATOM   3798  HD3 LYS 1 246      49.953  64.652  60.079  0.00  0.00           H  
ATOM   3799  HE2 LYS 1 246      47.963  65.801  59.228  0.00  0.00           H  
ATOM   3800  HE3 LYS 1 246      47.340  64.160  58.702  0.00  0.00           H  
ATOM   3801  HZ1 LYS 1 246      48.150  64.768  61.430  0.00  0.00           H  
ATOM   3802  HZ2 LYS 1 246      46.526  64.697  60.931  0.00  0.00           H  
ATOM   3803  HZ3 LYS 1 246      47.541  63.428  60.976  0.00  0.00           H  
ATOM   3804  N   VAL 1 247      50.679  62.091  54.630  0.00  0.00           N  
ATOM   3805  CA  VAL 1 247      51.753  61.181  54.207  0.00  0.00           C  
ATOM   3806  C   VAL 1 247      52.127  61.584  52.833  0.00  0.00           C  
ATOM   3807  O   VAL 1 247      53.329  61.603  52.526  0.00  0.00           O  
ATOM   3808  CB  VAL 1 247      51.436  59.684  54.337  0.00  0.00           C  
ATOM   3809  CG1 VAL 1 247      52.748  58.865  54.267  0.00  0.00           C  
ATOM   3810  CG2 VAL 1 247      50.723  59.311  55.684  0.00  0.00           C  
ATOM   3811  H   VAL 1 247      49.745  61.726  54.510  0.00  0.00           H  
ATOM   3812  HA  VAL 1 247      52.587  61.359  54.886  0.00  0.00           H  
ATOM   3813  HB  VAL 1 247      50.783  59.339  53.535  0.00  0.00           H  
ATOM   3814 HG11 VAL 1 247      53.233  59.020  55.231  0.00  0.00           H  
ATOM   3815 HG12 VAL 1 247      52.502  57.803  54.254  0.00  0.00           H  
ATOM   3816 HG13 VAL 1 247      53.377  59.144  53.421  0.00  0.00           H  
ATOM   3817 HG21 VAL 1 247      50.502  58.244  55.658  0.00  0.00           H  
ATOM   3818 HG22 VAL 1 247      51.301  59.575  56.570  0.00  0.00           H  
ATOM   3819 HG23 VAL 1 247      49.680  59.625  55.727  0.00  0.00           H  
ATOM   3820  N   PHE 1 248      51.209  61.807  51.873  0.00  0.00           N  
ATOM   3821  CA  PHE 1 248      51.620  62.140  50.521  0.00  0.00           C  
ATOM   3822  C   PHE 1 248      52.370  63.512  50.426  0.00  0.00           C  
ATOM   3823  O   PHE 1 248      53.276  63.549  49.608  0.00  0.00           O  
ATOM   3824  CB  PHE 1 248      50.352  62.312  49.688  0.00  0.00           C  
ATOM   3825  CG  PHE 1 248      50.501  62.984  48.304  0.00  0.00           C  
ATOM   3826  CD1 PHE 1 248      51.041  62.341  47.172  0.00  0.00           C  
ATOM   3827  CD2 PHE 1 248      50.110  64.377  48.210  0.00  0.00           C  
ATOM   3828  CE1 PHE 1 248      51.226  63.164  45.983  0.00  0.00           C  
ATOM   3829  CE2 PHE 1 248      50.107  64.983  46.949  0.00  0.00           C  
ATOM   3830  CZ  PHE 1 248      50.720  64.436  45.856  0.00  0.00           C  
ATOM   3831  H   PHE 1 248      50.210  61.834  52.015  0.00  0.00           H  
ATOM   3832  HA  PHE 1 248      52.205  61.337  50.073  0.00  0.00           H  
ATOM   3833  HB2 PHE 1 248      49.865  61.354  49.503  0.00  0.00           H  
ATOM   3834  HB3 PHE 1 248      49.554  62.788  50.258  0.00  0.00           H  
ATOM   3835  HD1 PHE 1 248      51.333  61.307  47.285  0.00  0.00           H  
ATOM   3836  HD2 PHE 1 248      49.812  64.965  49.066  0.00  0.00           H  
ATOM   3837  HE1 PHE 1 248      51.551  62.711  45.058  0.00  0.00           H  
ATOM   3838  HE2 PHE 1 248      49.775  66.004  46.828  0.00  0.00           H  
ATOM   3839  HZ  PHE 1 248      50.727  64.990  44.929  0.00  0.00           H  
ATOM   3840  N   GLU 1 249      51.980  64.563  51.148  0.00  0.00           N  
ATOM   3841  CA  GLU 1 249      52.621  65.856  51.188  0.00  0.00           C  
ATOM   3842  C   GLU 1 249      54.085  65.622  51.713  0.00  0.00           C  
ATOM   3843  O   GLU 1 249      55.035  66.194  51.190  0.00  0.00           O  
ATOM   3844  CB  GLU 1 249      51.972  67.032  51.941  0.00  0.00           C  
ATOM   3845  CG  GLU 1 249      50.682  67.484  51.300  0.00  0.00           C  
ATOM   3846  CD  GLU 1 249      50.871  68.150  49.895  0.00  0.00           C  
ATOM   3847  OE1 GLU 1 249      51.930  68.722  49.609  0.00  0.00           O  
ATOM   3848  OE2 GLU 1 249      50.016  68.058  49.034  0.00  0.00           O  
ATOM   3849  H   GLU 1 249      51.112  64.461  51.654  0.00  0.00           H  
ATOM   3850  HA  GLU 1 249      52.899  66.201  50.192  0.00  0.00           H  
ATOM   3851  HB2 GLU 1 249      51.700  66.626  52.916  0.00  0.00           H  
ATOM   3852  HB3 GLU 1 249      52.714  67.830  51.964  0.00  0.00           H  
ATOM   3853  HG2 GLU 1 249      49.775  66.886  51.386  0.00  0.00           H  
ATOM   3854  HG3 GLU 1 249      50.417  68.364  51.885  0.00  0.00           H  
ATOM   3855  N   ALA 1 250      54.223  64.806  52.811  0.00  0.00           N  
ATOM   3856  CA  ALA 1 250      55.472  64.756  53.507  0.00  0.00           C  
ATOM   3857  C   ALA 1 250      56.513  63.925  52.693  0.00  0.00           C  
ATOM   3858  O   ALA 1 250      57.729  64.137  52.787  0.00  0.00           O  
ATOM   3859  CB  ALA 1 250      55.349  64.313  55.004  0.00  0.00           C  
ATOM   3860  H   ALA 1 250      53.442  64.299  53.201  0.00  0.00           H  
ATOM   3861  HA  ALA 1 250      55.940  65.739  53.562  0.00  0.00           H  
ATOM   3862  HB1 ALA 1 250      54.844  64.956  55.725  0.00  0.00           H  
ATOM   3863  HB2 ALA 1 250      54.714  63.427  55.009  0.00  0.00           H  
ATOM   3864  HB3 ALA 1 250      56.338  64.165  55.437  0.00  0.00           H  
ATOM   3865  N   ALA 1 251      55.975  62.932  51.931  0.00  0.00           N  
ATOM   3866  CA  ALA 1 251      56.815  62.121  51.061  0.00  0.00           C  
ATOM   3867  C   ALA 1 251      57.260  62.809  49.751  0.00  0.00           C  
ATOM   3868  O   ALA 1 251      58.479  62.744  49.480  0.00  0.00           O  
ATOM   3869  CB  ALA 1 251      56.025  60.836  50.713  0.00  0.00           C  
ATOM   3870  H   ALA 1 251      54.995  63.033  51.711  0.00  0.00           H  
ATOM   3871  HA  ALA 1 251      57.741  61.952  51.611  0.00  0.00           H  
ATOM   3872  HB1 ALA 1 251      55.991  60.082  51.499  0.00  0.00           H  
ATOM   3873  HB2 ALA 1 251      55.038  61.093  50.328  0.00  0.00           H  
ATOM   3874  HB3 ALA 1 251      56.567  60.285  49.943  0.00  0.00           H  
ATOM   3875  N   VAL 1 252      56.379  63.541  49.055  0.00  0.00           N  
ATOM   3876  CA  VAL 1 252      56.807  64.356  47.935  0.00  0.00           C  
ATOM   3877  C   VAL 1 252      57.900  65.323  48.369  0.00  0.00           C  
ATOM   3878  O   VAL 1 252      58.886  65.554  47.673  0.00  0.00           O  
ATOM   3879  CB  VAL 1 252      55.669  65.052  47.207  0.00  0.00           C  
ATOM   3880  CG1 VAL 1 252      56.001  66.090  46.192  0.00  0.00           C  
ATOM   3881  CG2 VAL 1 252      54.790  63.912  46.604  0.00  0.00           C  
ATOM   3882  H   VAL 1 252      55.399  63.542  49.300  0.00  0.00           H  
ATOM   3883  HA  VAL 1 252      57.269  63.693  47.203  0.00  0.00           H  
ATOM   3884  HB  VAL 1 252      54.995  65.578  47.882  0.00  0.00           H  
ATOM   3885 HG11 VAL 1 252      55.185  66.782  45.983  0.00  0.00           H  
ATOM   3886 HG12 VAL 1 252      56.804  66.738  46.543  0.00  0.00           H  
ATOM   3887 HG13 VAL 1 252      56.324  65.571  45.290  0.00  0.00           H  
ATOM   3888 HG21 VAL 1 252      53.950  64.332  46.051  0.00  0.00           H  
ATOM   3889 HG22 VAL 1 252      55.519  63.347  46.024  0.00  0.00           H  
ATOM   3890 HG23 VAL 1 252      54.284  63.442  47.448  0.00  0.00           H  
ATOM   3891  N   LYS 1 253      57.811  65.821  49.656  0.00  0.00           N  
ATOM   3892  CA  LYS 1 253      58.854  66.761  50.136  0.00  0.00           C  
ATOM   3893  C   LYS 1 253      60.176  66.087  50.385  0.00  0.00           C  
ATOM   3894  O   LYS 1 253      61.253  66.590  49.964  0.00  0.00           O  
ATOM   3895  CB  LYS 1 253      58.344  67.564  51.294  0.00  0.00           C  
ATOM   3896  CG  LYS 1 253      57.267  68.604  50.876  0.00  0.00           C  
ATOM   3897  CD  LYS 1 253      56.709  69.388  52.067  0.00  0.00           C  
ATOM   3898  CE  LYS 1 253      55.826  70.561  51.781  0.00  0.00           C  
ATOM   3899  NZ  LYS 1 253      55.448  71.209  53.056  0.00  0.00           N  
ATOM   3900  H   LYS 1 253      56.990  65.546  50.175  0.00  0.00           H  
ATOM   3901  HA  LYS 1 253      58.999  67.489  49.337  0.00  0.00           H  
ATOM   3902  HB2 LYS 1 253      57.988  66.935  52.109  0.00  0.00           H  
ATOM   3903  HB3 LYS 1 253      59.153  68.227  51.601  0.00  0.00           H  
ATOM   3904  HG2 LYS 1 253      57.557  69.265  50.060  0.00  0.00           H  
ATOM   3905  HG3 LYS 1 253      56.473  68.079  50.346  0.00  0.00           H  
ATOM   3906  HD2 LYS 1 253      56.160  68.750  52.760  0.00  0.00           H  
ATOM   3907  HD3 LYS 1 253      57.586  69.816  52.553  0.00  0.00           H  
ATOM   3908  HE2 LYS 1 253      56.263  71.254  51.062  0.00  0.00           H  
ATOM   3909  HE3 LYS 1 253      54.924  70.132  51.345  0.00  0.00           H  
ATOM   3910  HZ1 LYS 1 253      54.981  70.543  53.654  0.00  0.00           H  
ATOM   3911  HZ2 LYS 1 253      56.198  71.556  53.636  0.00  0.00           H  
ATOM   3912  HZ3 LYS 1 253      54.803  71.981  52.968  0.00  0.00           H  
ATOM   3913  N   SER 1 254      60.180  64.925  50.944  0.00  0.00           N  
ATOM   3914  CA  SER 1 254      61.452  64.095  51.112  0.00  0.00           C  
ATOM   3915  C   SER 1 254      61.982  63.561  49.712  0.00  0.00           C  
ATOM   3916  O   SER 1 254      63.159  63.350  49.565  0.00  0.00           O  
ATOM   3917  CB  SER 1 254      61.093  62.998  52.053  0.00  0.00           C  
ATOM   3918  OG  SER 1 254      62.229  62.130  52.166  0.00  0.00           O  
ATOM   3919  H   SER 1 254      59.304  64.455  51.126  0.00  0.00           H  
ATOM   3920  HA  SER 1 254      62.175  64.809  51.507  0.00  0.00           H  
ATOM   3921  HB2 SER 1 254      60.749  63.313  53.038  0.00  0.00           H  
ATOM   3922  HB3 SER 1 254      60.237  62.475  51.627  0.00  0.00           H  
ATOM   3923  HG  SER 1 254      62.158  61.499  52.886  0.00  0.00           H  
ATOM   3924  N   ILE 1 255      61.062  63.255  48.737  0.00  0.00           N  
ATOM   3925  CA  ILE 1 255      61.441  62.907  47.323  0.00  0.00           C  
ATOM   3926  C   ILE 1 255      62.159  64.035  46.598  0.00  0.00           C  
ATOM   3927  O   ILE 1 255      63.226  63.927  46.109  0.00  0.00           O  
ATOM   3928  CB  ILE 1 255      60.257  62.414  46.533  0.00  0.00           C  
ATOM   3929  CG1 ILE 1 255      59.937  61.023  47.178  0.00  0.00           C  
ATOM   3930  CG2 ILE 1 255      60.550  62.209  45.075  0.00  0.00           C  
ATOM   3931  CD1 ILE 1 255      58.555  60.490  46.614  0.00  0.00           C  
ATOM   3932  H   ILE 1 255      60.087  63.425  48.942  0.00  0.00           H  
ATOM   3933  HA  ILE 1 255      62.227  62.152  47.353  0.00  0.00           H  
ATOM   3934  HB  ILE 1 255      59.452  63.124  46.721  0.00  0.00           H  
ATOM   3935 HG12 ILE 1 255      60.739  60.294  47.057  0.00  0.00           H  
ATOM   3936 HG13 ILE 1 255      59.954  61.093  48.265  0.00  0.00           H  
ATOM   3937 HG21 ILE 1 255      60.789  63.187  44.658  0.00  0.00           H  
ATOM   3938 HG22 ILE 1 255      61.447  61.589  45.063  0.00  0.00           H  
ATOM   3939 HG23 ILE 1 255      59.694  61.774  44.560  0.00  0.00           H  
ATOM   3940 HD11 ILE 1 255      58.787  59.903  45.725  0.00  0.00           H  
ATOM   3941 HD12 ILE 1 255      58.121  59.879  47.405  0.00  0.00           H  
ATOM   3942 HD13 ILE 1 255      57.798  61.266  46.502  0.00  0.00           H  
ATOM   3943  N   LYS 1 256      61.533  65.218  46.645  0.00  0.00           N  
ATOM   3944  CA  LYS 1 256      62.119  66.481  46.089  0.00  0.00           C  
ATOM   3945  C   LYS 1 256      63.517  66.641  46.753  0.00  0.00           C  
ATOM   3946  O   LYS 1 256      64.395  67.000  46.005  0.00  0.00           O  
ATOM   3947  CB  LYS 1 256      61.215  67.662  46.408  0.00  0.00           C  
ATOM   3948  CG  LYS 1 256      60.024  67.715  45.508  0.00  0.00           C  
ATOM   3949  CD  LYS 1 256      59.037  68.863  45.703  0.00  0.00           C  
ATOM   3950  CE  LYS 1 256      59.412  70.050  44.828  0.00  0.00           C  
ATOM   3951  NZ  LYS 1 256      58.478  71.173  44.968  0.00  0.00           N  
ATOM   3952  H   LYS 1 256      60.590  65.254  47.005  0.00  0.00           H  
ATOM   3953  HA  LYS 1 256      62.226  66.277  45.023  0.00  0.00           H  
ATOM   3954  HB2 LYS 1 256      60.850  67.689  47.435  0.00  0.00           H  
ATOM   3955  HB3 LYS 1 256      61.724  68.615  46.270  0.00  0.00           H  
ATOM   3956  HG2 LYS 1 256      60.344  67.693  44.466  0.00  0.00           H  
ATOM   3957  HG3 LYS 1 256      59.487  66.788  45.713  0.00  0.00           H  
ATOM   3958  HD2 LYS 1 256      58.074  68.569  45.287  0.00  0.00           H  
ATOM   3959  HD3 LYS 1 256      58.897  69.113  46.755  0.00  0.00           H  
ATOM   3960  HE2 LYS 1 256      60.392  70.332  45.214  0.00  0.00           H  
ATOM   3961  HE3 LYS 1 256      59.570  69.827  43.773  0.00  0.00           H  
ATOM   3962  HZ1 LYS 1 256      58.350  71.478  45.922  0.00  0.00           H  
ATOM   3963  HZ2 LYS 1 256      58.787  71.987  44.457  0.00  0.00           H  
ATOM   3964  HZ3 LYS 1 256      57.576  70.915  44.594  0.00  0.00           H  
ATOM   3965  N   ALA 1 257      63.671  66.477  48.108  0.00  0.00           N  
ATOM   3966  CA  ALA 1 257      64.813  66.827  48.905  0.00  0.00           C  
ATOM   3967  C   ALA 1 257      65.958  65.833  48.566  0.00  0.00           C  
ATOM   3968  O   ALA 1 257      67.140  66.266  48.429  0.00  0.00           O  
ATOM   3969  CB  ALA 1 257      64.388  66.798  50.377  0.00  0.00           C  
ATOM   3970  H   ALA 1 257      62.856  66.146  48.603  0.00  0.00           H  
ATOM   3971  HA  ALA 1 257      65.106  67.844  48.644  0.00  0.00           H  
ATOM   3972  HB1 ALA 1 257      63.430  67.310  50.462  0.00  0.00           H  
ATOM   3973  HB2 ALA 1 257      64.231  65.771  50.709  0.00  0.00           H  
ATOM   3974  HB3 ALA 1 257      65.082  67.158  51.137  0.00  0.00           H  
ATOM   3975  N   ALA 1 258      65.603  64.621  48.263  0.00  0.00           N  
ATOM   3976  CA  ALA 1 258      66.583  63.564  47.743  0.00  0.00           C  
ATOM   3977  C   ALA 1 258      67.170  63.862  46.350  0.00  0.00           C  
ATOM   3978  O   ALA 1 258      68.354  63.730  45.979  0.00  0.00           O  
ATOM   3979  CB  ALA 1 258      65.881  62.154  47.807  0.00  0.00           C  
ATOM   3980  H   ALA 1 258      64.699  64.289  48.568  0.00  0.00           H  
ATOM   3981  HA  ALA 1 258      67.445  63.603  48.410  0.00  0.00           H  
ATOM   3982  HB1 ALA 1 258      65.785  61.970  48.877  0.00  0.00           H  
ATOM   3983  HB2 ALA 1 258      64.875  62.364  47.444  0.00  0.00           H  
ATOM   3984  HB3 ALA 1 258      66.449  61.444  47.205  0.00  0.00           H  
ATOM   3985  N   SER 1 259      66.251  64.415  45.578  0.00  0.00           N  
ATOM   3986  CA  SER 1 259      66.452  64.642  44.110  0.00  0.00           C  
ATOM   3987  C   SER 1 259      66.798  66.126  43.782  0.00  0.00           C  
ATOM   3988  O   SER 1 259      66.953  66.473  42.636  0.00  0.00           O  
ATOM   3989  CB  SER 1 259      65.192  64.125  43.397  0.00  0.00           C  
ATOM   3990  OG  SER 1 259      63.957  64.732  43.483  0.00  0.00           O  
ATOM   3991  H   SER 1 259      65.314  64.515  45.941  0.00  0.00           H  
ATOM   3992  HA  SER 1 259      67.241  64.008  43.704  0.00  0.00           H  
ATOM   3993  HB2 SER 1 259      65.466  64.018  42.347  0.00  0.00           H  
ATOM   3994  HB3 SER 1 259      65.016  63.109  43.748  0.00  0.00           H  
ATOM   3995  HG  SER 1 259      63.746  64.556  44.403  0.00  0.00           H  
ATOM   3996  N   SER 1 260      67.114  66.972  44.793  0.00  0.00           N  
ATOM   3997  CA  SER 1 260      67.306  68.437  44.745  0.00  0.00           C  
ATOM   3998  C   SER 1 260      68.600  68.840  44.050  0.00  0.00           C  
ATOM   3999  O   SER 1 260      68.991  69.960  43.899  0.00  0.00           O  
ATOM   4000  CB  SER 1 260      67.366  68.895  46.194  0.00  0.00           C  
ATOM   4001  OG  SER 1 260      68.429  68.261  46.760  0.00  0.00           O  
ATOM   4002  H   SER 1 260      67.235  66.569  45.711  0.00  0.00           H  
ATOM   4003  HA  SER 1 260      66.411  68.852  44.282  0.00  0.00           H  
ATOM   4004  HB2 SER 1 260      67.406  69.969  46.376  0.00  0.00           H  
ATOM   4005  HB3 SER 1 260      66.503  68.484  46.717  0.00  0.00           H  
ATOM   4006  HG  SER 1 260      67.986  67.639  47.341  0.00  0.00           H  
ATOM   4007  N   THR 1 261      69.343  67.849  43.514  0.00  0.00           N  
ATOM   4008  CA  THR 1 261      70.449  67.986  42.590  0.00  0.00           C  
ATOM   4009  C   THR 1 261      70.060  68.291  41.140  0.00  0.00           C  
ATOM   4010  O   THR 1 261      70.946  68.694  40.361  0.00  0.00           O  
ATOM   4011  CB  THR 1 261      71.355  66.798  42.626  0.00  0.00           C  
ATOM   4012  OG1 THR 1 261      70.757  65.616  42.163  0.00  0.00           O  
ATOM   4013  CG2 THR 1 261      71.823  66.572  44.064  0.00  0.00           C  
ATOM   4014  H   THR 1 261      68.945  66.922  43.568  0.00  0.00           H  
ATOM   4015  HA  THR 1 261      71.178  68.698  42.978  0.00  0.00           H  
ATOM   4016  HB  THR 1 261      72.198  66.971  41.957  0.00  0.00           H  
ATOM   4017  HG1 THR 1 261      70.644  65.714  41.215  0.00  0.00           H  
ATOM   4018 HG21 THR 1 261      71.004  66.172  44.663  0.00  0.00           H  
ATOM   4019 HG22 THR 1 261      72.694  65.916  44.060  0.00  0.00           H  
ATOM   4020 HG23 THR 1 261      72.175  67.527  44.453  0.00  0.00           H  
ATOM   4021  N   GLU 1 262      68.828  68.050  40.825  0.00  0.00           N  
ATOM   4022  CA  GLU 1 262      68.164  68.575  39.642  0.00  0.00           C  
ATOM   4023  C   GLU 1 262      66.939  69.285  39.971  0.00  0.00           C  
ATOM   4024  O   GLU 1 262      66.506  69.306  41.122  0.00  0.00           O  
ATOM   4025  CB  GLU 1 262      67.900  67.488  38.501  0.00  0.00           C  
ATOM   4026  CG  GLU 1 262      69.120  66.680  38.005  0.00  0.00           C  
ATOM   4027  CD  GLU 1 262      69.998  67.408  36.994  0.00  0.00           C  
ATOM   4028  OE1 GLU 1 262      69.389  67.886  35.966  0.00  0.00           O  
ATOM   4029  OE2 GLU 1 262      71.258  67.427  37.111  0.00  0.00           O  
ATOM   4030  H   GLU 1 262      68.261  67.675  41.572  0.00  0.00           H  
ATOM   4031  HA  GLU 1 262      68.790  69.354  39.207  0.00  0.00           H  
ATOM   4032  HB2 GLU 1 262      67.181  66.793  38.934  0.00  0.00           H  
ATOM   4033  HB3 GLU 1 262      67.381  67.989  37.684  0.00  0.00           H  
ATOM   4034  HG2 GLU 1 262      69.643  66.196  38.829  0.00  0.00           H  
ATOM   4035  HG3 GLU 1 262      68.591  65.878  37.490  0.00  0.00           H  
ATOM   4036  N   LYS 1 263      66.391  69.927  38.941  0.00  0.00           N  
ATOM   4037  CA  LYS 1 263      65.317  70.825  39.093  0.00  0.00           C  
ATOM   4038  C   LYS 1 263      64.341  70.560  37.968  0.00  0.00           C  
ATOM   4039  O   LYS 1 263      64.691  70.559  36.880  0.00  0.00           O  
ATOM   4040  CB  LYS 1 263      65.809  72.290  39.130  0.00  0.00           C  
ATOM   4041  CG  LYS 1 263      66.603  72.598  40.476  0.00  0.00           C  
ATOM   4042  CD  LYS 1 263      65.976  72.488  41.897  0.00  0.00           C  
ATOM   4043  CE  LYS 1 263      66.931  73.130  42.939  0.00  0.00           C  
ATOM   4044  NZ  LYS 1 263      68.311  72.640  42.857  0.00  0.00           N  
ATOM   4045  H   LYS 1 263      66.861  69.800  38.056  0.00  0.00           H  
ATOM   4046  HA  LYS 1 263      64.691  70.658  39.970  0.00  0.00           H  
ATOM   4047  HB2 LYS 1 263      66.436  72.474  38.258  0.00  0.00           H  
ATOM   4048  HB3 LYS 1 263      64.904  72.863  38.927  0.00  0.00           H  
ATOM   4049  HG2 LYS 1 263      67.492  71.968  40.444  0.00  0.00           H  
ATOM   4050  HG3 LYS 1 263      66.946  73.623  40.336  0.00  0.00           H  
ATOM   4051  HD2 LYS 1 263      64.965  72.896  41.915  0.00  0.00           H  
ATOM   4052  HD3 LYS 1 263      65.844  71.411  41.995  0.00  0.00           H  
ATOM   4053  HE2 LYS 1 263      66.871  74.209  42.797  0.00  0.00           H  
ATOM   4054  HE3 LYS 1 263      66.556  72.925  43.942  0.00  0.00           H  
ATOM   4055  HZ1 LYS 1 263      68.455  71.644  42.941  0.00  0.00           H  
ATOM   4056  HZ2 LYS 1 263      68.732  73.017  42.019  0.00  0.00           H  
ATOM   4057  HZ3 LYS 1 263      68.661  73.121  43.673  0.00  0.00           H  
ATOM   4058  N   PHE 1 264      63.054  70.422  38.288  0.00  0.00           N  
ATOM   4059  CA  PHE 1 264      61.898  70.199  37.345  0.00  0.00           C  
ATOM   4060  C   PHE 1 264      60.694  71.083  37.657  0.00  0.00           C  
ATOM   4061  O   PHE 1 264      60.713  71.694  38.733  0.00  0.00           O  
ATOM   4062  CB  PHE 1 264      61.506  68.689  37.657  0.00  0.00           C  
ATOM   4063  CG  PHE 1 264      62.695  67.745  37.701  0.00  0.00           C  
ATOM   4064  CD1 PHE 1 264      62.972  67.039  36.473  0.00  0.00           C  
ATOM   4065  CD2 PHE 1 264      63.460  67.563  38.872  0.00  0.00           C  
ATOM   4066  CE1 PHE 1 264      63.952  66.066  36.606  0.00  0.00           C  
ATOM   4067  CE2 PHE 1 264      64.505  66.670  38.855  0.00  0.00           C  
ATOM   4068  CZ  PHE 1 264      64.737  65.831  37.713  0.00  0.00           C  
ATOM   4069  H   PHE 1 264      62.743  70.645  39.223  0.00  0.00           H  
ATOM   4070  HA  PHE 1 264      62.208  70.274  36.303  0.00  0.00           H  
ATOM   4071  HB2 PHE 1 264      60.979  68.778  38.607  0.00  0.00           H  
ATOM   4072  HB3 PHE 1 264      60.811  68.359  36.886  0.00  0.00           H  
ATOM   4073  HD1 PHE 1 264      62.431  67.229  35.557  0.00  0.00           H  
ATOM   4074  HD2 PHE 1 264      63.299  68.046  39.824  0.00  0.00           H  
ATOM   4075  HE1 PHE 1 264      64.086  65.356  35.803  0.00  0.00           H  
ATOM   4076  HE2 PHE 1 264      65.034  66.430  39.766  0.00  0.00           H  
ATOM   4077  HZ  PHE 1 264      65.518  65.086  37.737  0.00  0.00           H  
ATOM   4078  N   PRO 1 265      59.766  71.085  36.717  0.00  0.00           N  
ATOM   4079  CA  PRO 1 265      58.691  71.965  36.810  0.00  0.00           C  
ATOM   4080  C   PRO 1 265      57.663  71.539  37.872  0.00  0.00           C  
ATOM   4081  O   PRO 1 265      57.366  70.322  37.871  0.00  0.00           O  
ATOM   4082  CB  PRO 1 265      57.997  72.140  35.445  0.00  0.00           C  
ATOM   4083  CG  PRO 1 265      58.344  70.873  34.792  0.00  0.00           C  
ATOM   4084  CD  PRO 1 265      59.698  70.453  35.430  0.00  0.00           C  
ATOM   4085  HA  PRO 1 265      59.047  72.960  37.079  0.00  0.00           H  
ATOM   4086  HB2 PRO 1 265      56.927  72.346  35.480  0.00  0.00           H  
ATOM   4087  HB3 PRO 1 265      58.540  72.878  34.855  0.00  0.00           H  
ATOM   4088  HG2 PRO 1 265      57.637  70.072  35.008  0.00  0.00           H  
ATOM   4089  HG3 PRO 1 265      58.489  70.793  33.715  0.00  0.00           H  
ATOM   4090  HD2 PRO 1 265      59.484  69.391  35.554  0.00  0.00           H  
ATOM   4091  HD3 PRO 1 265      60.492  70.674  34.717  0.00  0.00           H  
ATOM   4092  N   ASP 1 266      56.995  72.465  38.596  0.00  0.00           N  
ATOM   4093  CA  ASP 1 266      56.076  72.120  39.682  0.00  0.00           C  
ATOM   4094  C   ASP 1 266      55.002  71.128  39.262  0.00  0.00           C  
ATOM   4095  O   ASP 1 266      54.795  70.203  40.015  0.00  0.00           O  
ATOM   4096  CB  ASP 1 266      55.567  73.305  40.480  0.00  0.00           C  
ATOM   4097  CG  ASP 1 266      56.737  74.021  41.293  0.00  0.00           C  
ATOM   4098  OD1 ASP 1 266      57.914  73.773  40.998  0.00  0.00           O  
ATOM   4099  OD2 ASP 1 266      56.333  74.800  42.187  0.00  0.00           O  
ATOM   4100  H   ASP 1 266      57.191  73.434  38.387  0.00  0.00           H  
ATOM   4101  HA  ASP 1 266      56.569  71.443  40.378  0.00  0.00           H  
ATOM   4102  HB2 ASP 1 266      55.096  73.979  39.765  0.00  0.00           H  
ATOM   4103  HB3 ASP 1 266      54.839  72.963  41.215  0.00  0.00           H  
ATOM   4104  N   GLY 1 267      54.545  71.162  38.070  0.00  0.00           N  
ATOM   4105  CA  GLY 1 267      53.536  70.263  37.467  0.00  0.00           C  
ATOM   4106  C   GLY 1 267      53.851  68.755  37.330  0.00  0.00           C  
ATOM   4107  O   GLY 1 267      52.989  67.921  37.361  0.00  0.00           O  
ATOM   4108  H   GLY 1 267      54.674  72.047  37.600  0.00  0.00           H  
ATOM   4109  HA2 GLY 1 267      52.614  70.226  38.048  0.00  0.00           H  
ATOM   4110  HA3 GLY 1 267      53.320  70.613  36.457  0.00  0.00           H  
ATOM   4111  N   PHE 1 268      55.149  68.381  37.301  0.00  0.00           N  
ATOM   4112  CA  PHE 1 268      55.833  67.039  37.385  0.00  0.00           C  
ATOM   4113  C   PHE 1 268      55.282  66.333  38.626  0.00  0.00           C  
ATOM   4114  O   PHE 1 268      54.571  65.317  38.431  0.00  0.00           O  
ATOM   4115  CB  PHE 1 268      57.310  66.990  37.198  0.00  0.00           C  
ATOM   4116  CG  PHE 1 268      57.970  65.647  37.324  0.00  0.00           C  
ATOM   4117  CD1 PHE 1 268      57.731  64.572  36.434  0.00  0.00           C  
ATOM   4118  CD2 PHE 1 268      58.808  65.389  38.435  0.00  0.00           C  
ATOM   4119  CE1 PHE 1 268      58.170  63.306  36.694  0.00  0.00           C  
ATOM   4120  CE2 PHE 1 268      59.230  64.102  38.789  0.00  0.00           C  
ATOM   4121  CZ  PHE 1 268      58.896  63.022  37.919  0.00  0.00           C  
ATOM   4122  H   PHE 1 268      55.800  69.152  37.361  0.00  0.00           H  
ATOM   4123  HA  PHE 1 268      55.424  66.389  36.611  0.00  0.00           H  
ATOM   4124  HB2 PHE 1 268      57.398  67.295  36.156  0.00  0.00           H  
ATOM   4125  HB3 PHE 1 268      57.765  67.682  37.907  0.00  0.00           H  
ATOM   4126  HD1 PHE 1 268      57.114  64.614  35.548  0.00  0.00           H  
ATOM   4127  HD2 PHE 1 268      58.838  66.258  39.075  0.00  0.00           H  
ATOM   4128  HE1 PHE 1 268      57.983  62.478  36.027  0.00  0.00           H  
ATOM   4129  HE2 PHE 1 268      59.661  63.873  39.753  0.00  0.00           H  
ATOM   4130  HZ  PHE 1 268      59.338  62.054  38.106  0.00  0.00           H  
ATOM   4131  N   TRP 1 269      55.612  66.848  39.846  0.00  0.00           N  
ATOM   4132  CA  TRP 1 269      55.236  66.119  41.070  0.00  0.00           C  
ATOM   4133  C   TRP 1 269      53.632  65.955  41.150  0.00  0.00           C  
ATOM   4134  O   TRP 1 269      53.119  64.904  41.551  0.00  0.00           O  
ATOM   4135  CB  TRP 1 269      55.772  66.778  42.356  0.00  0.00           C  
ATOM   4136  CG  TRP 1 269      57.139  67.330  42.129  0.00  0.00           C  
ATOM   4137  CD1 TRP 1 269      57.382  68.608  41.746  0.00  0.00           C  
ATOM   4138  CD2 TRP 1 269      58.443  66.612  42.092  0.00  0.00           C  
ATOM   4139  NE1 TRP 1 269      58.748  68.743  41.630  0.00  0.00           N  
ATOM   4140  CE2 TRP 1 269      59.428  67.535  41.803  0.00  0.00           C  
ATOM   4141  CE3 TRP 1 269      58.868  65.289  42.318  0.00  0.00           C  
ATOM   4142  CZ2 TRP 1 269      60.787  67.242  41.564  0.00  0.00           C  
ATOM   4143  CZ3 TRP 1 269      60.224  64.964  42.048  0.00  0.00           C  
ATOM   4144  CH2 TRP 1 269      61.180  65.916  41.818  0.00  0.00           C  
ATOM   4145  H   TRP 1 269      56.076  67.745  39.866  0.00  0.00           H  
ATOM   4146  HA  TRP 1 269      55.579  65.085  41.032  0.00  0.00           H  
ATOM   4147  HB2 TRP 1 269      55.152  67.643  42.592  0.00  0.00           H  
ATOM   4148  HB3 TRP 1 269      55.623  66.096  43.193  0.00  0.00           H  
ATOM   4149  HD1 TRP 1 269      56.648  69.360  41.498  0.00  0.00           H  
ATOM   4150  HE1 TRP 1 269      59.067  69.567  41.141  0.00  0.00           H  
ATOM   4151  HE3 TRP 1 269      58.109  64.528  42.427  0.00  0.00           H  
ATOM   4152  HZ2 TRP 1 269      61.581  67.948  41.369  0.00  0.00           H  
ATOM   4153  HZ3 TRP 1 269      60.543  63.946  42.217  0.00  0.00           H  
ATOM   4154  HH2 TRP 1 269      62.208  65.588  41.822  0.00  0.00           H  
ATOM   4155  N   LEU 1 270      52.900  66.996  40.674  0.00  0.00           N  
ATOM   4156  CA  LEU 1 270      51.441  66.956  40.421  0.00  0.00           C  
ATOM   4157  C   LEU 1 270      50.864  65.903  39.371  0.00  0.00           C  
ATOM   4158  O   LEU 1 270      49.626  65.674  39.308  0.00  0.00           O  
ATOM   4159  CB  LEU 1 270      50.897  68.372  40.198  0.00  0.00           C  
ATOM   4160  CG  LEU 1 270      51.343  69.560  41.106  0.00  0.00           C  
ATOM   4161  CD1 LEU 1 270      50.676  70.865  40.723  0.00  0.00           C  
ATOM   4162  CD2 LEU 1 270      51.091  69.321  42.624  0.00  0.00           C  
ATOM   4163  H   LEU 1 270      53.407  67.843  40.462  0.00  0.00           H  
ATOM   4164  HA  LEU 1 270      51.051  66.638  41.389  0.00  0.00           H  
ATOM   4165  HB2 LEU 1 270      51.150  68.574  39.157  0.00  0.00           H  
ATOM   4166  HB3 LEU 1 270      49.825  68.175  40.193  0.00  0.00           H  
ATOM   4167  HG  LEU 1 270      52.411  69.762  41.029  0.00  0.00           H  
ATOM   4168 HD11 LEU 1 270      50.860  71.278  39.731  0.00  0.00           H  
ATOM   4169 HD12 LEU 1 270      49.602  70.862  40.907  0.00  0.00           H  
ATOM   4170 HD13 LEU 1 270      50.994  71.641  41.419  0.00  0.00           H  
ATOM   4171 HD21 LEU 1 270      51.650  68.421  42.883  0.00  0.00           H  
ATOM   4172 HD22 LEU 1 270      51.412  70.179  43.214  0.00  0.00           H  
ATOM   4173 HD23 LEU 1 270      50.048  69.047  42.779  0.00  0.00           H  
ATOM   4174  N   GLY 1 271      51.688  65.346  38.535  0.00  0.00           N  
ATOM   4175  CA  GLY 1 271      51.320  64.478  37.434  0.00  0.00           C  
ATOM   4176  C   GLY 1 271      50.909  65.243  36.113  0.00  0.00           C  
ATOM   4177  O   GLY 1 271      50.644  64.605  35.157  0.00  0.00           O  
ATOM   4178  H   GLY 1 271      52.667  65.398  38.779  0.00  0.00           H  
ATOM   4179  HA2 GLY 1 271      52.209  63.878  37.237  0.00  0.00           H  
ATOM   4180  HA3 GLY 1 271      50.534  63.853  37.860  0.00  0.00           H  
ATOM   4181  N   GLU 1 272      50.837  66.537  36.202  0.00  0.00           N  
ATOM   4182  CA  GLU 1 272      50.312  67.494  35.212  0.00  0.00           C  
ATOM   4183  C   GLU 1 272      51.240  67.744  34.022  0.00  0.00           C  
ATOM   4184  O   GLU 1 272      50.727  67.989  32.949  0.00  0.00           O  
ATOM   4185  CB  GLU 1 272      49.972  68.840  35.828  0.00  0.00           C  
ATOM   4186  CG  GLU 1 272      48.822  68.646  36.815  0.00  0.00           C  
ATOM   4187  CD  GLU 1 272      47.465  68.801  36.114  0.00  0.00           C  
ATOM   4188  OE1 GLU 1 272      47.007  67.919  35.335  0.00  0.00           O  
ATOM   4189  OE2 GLU 1 272      46.716  69.816  36.292  0.00  0.00           O  
ATOM   4190  H   GLU 1 272      51.039  66.940  37.105  0.00  0.00           H  
ATOM   4191  HA  GLU 1 272      49.419  67.088  34.737  0.00  0.00           H  
ATOM   4192  HB2 GLU 1 272      50.851  69.259  36.318  0.00  0.00           H  
ATOM   4193  HB3 GLU 1 272      49.598  69.606  35.148  0.00  0.00           H  
ATOM   4194  HG2 GLU 1 272      48.844  67.760  37.450  0.00  0.00           H  
ATOM   4195  HG3 GLU 1 272      48.863  69.561  37.406  0.00  0.00           H  
ATOM   4196  N   GLN 1 273      52.585  67.597  34.205  0.00  0.00           N  
ATOM   4197  CA  GLN 1 273      53.627  67.641  33.164  0.00  0.00           C  
ATOM   4198  C   GLN 1 273      54.435  66.277  33.178  0.00  0.00           C  
ATOM   4199  O   GLN 1 273      54.737  65.706  34.238  0.00  0.00           O  
ATOM   4200  CB  GLN 1 273      54.537  68.962  33.309  0.00  0.00           C  
ATOM   4201  CG  GLN 1 273      53.725  70.177  32.749  0.00  0.00           C  
ATOM   4202  CD  GLN 1 273      54.470  71.491  32.873  0.00  0.00           C  
ATOM   4203  OE1 GLN 1 273      54.207  72.386  33.617  0.00  0.00           O  
ATOM   4204  NE2 GLN 1 273      55.353  71.723  31.929  0.00  0.00           N  
ATOM   4205  H   GLN 1 273      52.930  67.424  35.138  0.00  0.00           H  
ATOM   4206  HA  GLN 1 273      53.122  67.703  32.201  0.00  0.00           H  
ATOM   4207  HB2 GLN 1 273      54.740  69.109  34.370  0.00  0.00           H  
ATOM   4208  HB3 GLN 1 273      55.401  68.823  32.659  0.00  0.00           H  
ATOM   4209  HG2 GLN 1 273      53.474  70.104  31.690  0.00  0.00           H  
ATOM   4210  HG3 GLN 1 273      52.803  70.336  33.307  0.00  0.00           H  
ATOM   4211 HE21 GLN 1 273      55.903  72.564  32.033  0.00  0.00           H  
ATOM   4212 HE22 GLN 1 273      55.585  71.037  31.225  0.00  0.00           H  
ATOM   4213  N   LEU 1 274      54.932  65.915  31.918  0.00  0.00           N  
ATOM   4214  CA  LEU 1 274      55.916  64.905  31.709  0.00  0.00           C  
ATOM   4215  C   LEU 1 274      57.295  65.481  32.054  0.00  0.00           C  
ATOM   4216  O   LEU 1 274      57.622  66.579  31.657  0.00  0.00           O  
ATOM   4217  CB  LEU 1 274      55.909  64.449  30.301  0.00  0.00           C  
ATOM   4218  CG  LEU 1 274      54.608  63.728  29.941  0.00  0.00           C  
ATOM   4219  CD1 LEU 1 274      54.456  63.360  28.388  0.00  0.00           C  
ATOM   4220  CD2 LEU 1 274      54.397  62.518  30.824  0.00  0.00           C  
ATOM   4221  H   LEU 1 274      54.527  66.384  31.120  0.00  0.00           H  
ATOM   4222  HA  LEU 1 274      55.792  64.023  32.338  0.00  0.00           H  
ATOM   4223  HB2 LEU 1 274      56.038  65.244  29.567  0.00  0.00           H  
ATOM   4224  HB3 LEU 1 274      56.728  63.734  30.226  0.00  0.00           H  
ATOM   4225  HG  LEU 1 274      53.763  64.367  30.197  0.00  0.00           H  
ATOM   4226 HD11 LEU 1 274      55.363  62.800  28.162  0.00  0.00           H  
ATOM   4227 HD12 LEU 1 274      53.497  62.871  28.217  0.00  0.00           H  
ATOM   4228 HD13 LEU 1 274      54.461  64.272  27.791  0.00  0.00           H  
ATOM   4229 HD21 LEU 1 274      54.040  62.872  31.791  0.00  0.00           H  
ATOM   4230 HD22 LEU 1 274      53.510  62.050  30.399  0.00  0.00           H  
ATOM   4231 HD23 LEU 1 274      55.198  61.779  30.861  0.00  0.00           H  
ATOM   4232  N   VAL 1 275      58.185  64.706  32.627  0.00  0.00           N  
ATOM   4233  CA  VAL 1 275      59.617  64.857  32.479  0.00  0.00           C  
ATOM   4234  C   VAL 1 275      60.026  63.994  31.321  0.00  0.00           C  
ATOM   4235  O   VAL 1 275      59.499  62.902  31.100  0.00  0.00           O  
ATOM   4236  CB  VAL 1 275      60.388  64.457  33.740  0.00  0.00           C  
ATOM   4237  CG1 VAL 1 275      60.278  62.999  34.075  0.00  0.00           C  
ATOM   4238  CG2 VAL 1 275      61.830  64.841  33.682  0.00  0.00           C  
ATOM   4239  H   VAL 1 275      57.830  63.785  32.844  0.00  0.00           H  
ATOM   4240  HA  VAL 1 275      59.773  65.915  32.265  0.00  0.00           H  
ATOM   4241  HB  VAL 1 275      59.960  64.896  34.641  0.00  0.00           H  
ATOM   4242 HG11 VAL 1 275      60.276  62.833  35.152  0.00  0.00           H  
ATOM   4243 HG12 VAL 1 275      59.326  62.550  33.793  0.00  0.00           H  
ATOM   4244 HG13 VAL 1 275      61.063  62.476  33.529  0.00  0.00           H  
ATOM   4245 HG21 VAL 1 275      61.906  65.916  33.521  0.00  0.00           H  
ATOM   4246 HG22 VAL 1 275      62.225  64.566  34.660  0.00  0.00           H  
ATOM   4247 HG23 VAL 1 275      62.365  64.282  32.914  0.00  0.00           H  
ATOM   4248  N   CYS 1 276      60.960  64.485  30.581  0.00  0.00           N  
ATOM   4249  CA  CYS 1 276      61.481  63.803  29.355  0.00  0.00           C  
ATOM   4250  C   CYS 1 276      63.004  63.897  29.203  0.00  0.00           C  
ATOM   4251  O   CYS 1 276      63.610  64.917  29.516  0.00  0.00           O  
ATOM   4252  CB  CYS 1 276      60.725  64.367  28.123  0.00  0.00           C  
ATOM   4253  SG  CYS 1 276      58.972  64.016  27.786  0.00  0.00           S  
ATOM   4254  H   CYS 1 276      61.280  65.425  30.763  0.00  0.00           H  
ATOM   4255  HA  CYS 1 276      61.245  62.739  29.337  0.00  0.00           H  
ATOM   4256  HB2 CYS 1 276      60.807  65.438  28.308  0.00  0.00           H  
ATOM   4257  HB3 CYS 1 276      61.353  64.205  27.247  0.00  0.00           H  
ATOM   4258  N   TRP 1 277      63.579  62.826  28.639  0.00  0.00           N  
ATOM   4259  CA  TRP 1 277      64.968  62.765  28.225  0.00  0.00           C  
ATOM   4260  C   TRP 1 277      65.159  61.681  27.091  0.00  0.00           C  
ATOM   4261  O   TRP 1 277      64.500  60.638  27.041  0.00  0.00           O  
ATOM   4262  CB  TRP 1 277      65.957  62.369  29.419  0.00  0.00           C  
ATOM   4263  CG  TRP 1 277      65.997  63.037  30.740  0.00  0.00           C  
ATOM   4264  CD1 TRP 1 277      66.677  64.149  31.069  0.00  0.00           C  
ATOM   4265  CD2 TRP 1 277      65.152  62.777  31.911  0.00  0.00           C  
ATOM   4266  NE1 TRP 1 277      66.519  64.384  32.440  0.00  0.00           N  
ATOM   4267  CE2 TRP 1 277      65.567  63.628  33.022  0.00  0.00           C  
ATOM   4268  CE3 TRP 1 277      64.161  61.823  32.199  0.00  0.00           C  
ATOM   4269  CZ2 TRP 1 277      65.234  63.492  34.373  0.00  0.00           C  
ATOM   4270  CZ3 TRP 1 277      63.825  61.630  33.554  0.00  0.00           C  
ATOM   4271  CH2 TRP 1 277      64.350  62.463  34.573  0.00  0.00           C  
ATOM   4272  H   TRP 1 277      62.973  62.031  28.498  0.00  0.00           H  
ATOM   4273  HA  TRP 1 277      65.187  63.728  27.765  0.00  0.00           H  
ATOM   4274  HB2 TRP 1 277      66.007  61.303  29.639  0.00  0.00           H  
ATOM   4275  HB3 TRP 1 277      66.929  62.527  28.951  0.00  0.00           H  
ATOM   4276  HD1 TRP 1 277      67.498  64.589  30.521  0.00  0.00           H  
ATOM   4277  HE1 TRP 1 277      67.141  64.944  33.006  0.00  0.00           H  
ATOM   4278  HE3 TRP 1 277      63.928  61.158  31.381  0.00  0.00           H  
ATOM   4279  HZ2 TRP 1 277      65.671  64.149  35.110  0.00  0.00           H  
ATOM   4280  HZ3 TRP 1 277      63.254  60.773  33.879  0.00  0.00           H  
ATOM   4281  HH2 TRP 1 277      64.038  62.466  35.607  0.00  0.00           H  
ATOM   4282  N   GLN 1 278      66.241  61.983  26.363  0.00  0.00           N  
ATOM   4283  CA  GLN 1 278      66.579  61.291  25.118  0.00  0.00           C  
ATOM   4284  C   GLN 1 278      66.808  59.775  25.370  0.00  0.00           C  
ATOM   4285  O   GLN 1 278      67.248  59.363  26.415  0.00  0.00           O  
ATOM   4286  CB  GLN 1 278      67.769  62.032  24.520  0.00  0.00           C  
ATOM   4287  CG  GLN 1 278      68.158  61.468  23.090  0.00  0.00           C  
ATOM   4288  CD  GLN 1 278      69.316  62.204  22.372  0.00  0.00           C  
ATOM   4289  OE1 GLN 1 278      69.414  63.377  22.446  0.00  0.00           O  
ATOM   4290  NE2 GLN 1 278      70.094  61.495  21.601  0.00  0.00           N  
ATOM   4291  H   GLN 1 278      66.917  62.690  26.612  0.00  0.00           H  
ATOM   4292  HA  GLN 1 278      65.798  61.373  24.362  0.00  0.00           H  
ATOM   4293  HB2 GLN 1 278      67.441  63.059  24.357  0.00  0.00           H  
ATOM   4294  HB3 GLN 1 278      68.527  62.076  25.301  0.00  0.00           H  
ATOM   4295  HG2 GLN 1 278      68.334  60.393  23.143  0.00  0.00           H  
ATOM   4296  HG3 GLN 1 278      67.365  61.518  22.344  0.00  0.00           H  
ATOM   4297 HE21 GLN 1 278      70.785  62.007  21.072  0.00  0.00           H  
ATOM   4298 HE22 GLN 1 278      69.835  60.576  21.271  0.00  0.00           H  
ATOM   4299  N   ALA 1 279      66.616  58.969  24.309  0.00  0.00           N  
ATOM   4300  CA  ALA 1 279      66.753  57.492  24.286  0.00  0.00           C  
ATOM   4301  C   ALA 1 279      68.031  56.875  24.991  0.00  0.00           C  
ATOM   4302  O   ALA 1 279      69.169  57.141  24.569  0.00  0.00           O  
ATOM   4303  CB  ALA 1 279      66.799  57.060  22.805  0.00  0.00           C  
ATOM   4304  H   ALA 1 279      66.311  59.395  23.446  0.00  0.00           H  
ATOM   4305  HA  ALA 1 279      65.838  57.002  24.619  0.00  0.00           H  
ATOM   4306  HB1 ALA 1 279      67.037  55.996  22.827  0.00  0.00           H  
ATOM   4307  HB2 ALA 1 279      65.786  57.195  22.426  0.00  0.00           H  
ATOM   4308  HB3 ALA 1 279      67.508  57.600  22.178  0.00  0.00           H  
ATOM   4309  N   GLY 1 280      67.818  56.076  25.992  0.00  0.00           N  
ATOM   4310  CA  GLY 1 280      68.961  55.469  26.783  0.00  0.00           C  
ATOM   4311  C   GLY 1 280      69.787  56.430  27.666  0.00  0.00           C  
ATOM   4312  O   GLY 1 280      70.938  56.128  27.906  0.00  0.00           O  
ATOM   4313  H   GLY 1 280      66.879  55.901  26.321  0.00  0.00           H  
ATOM   4314  HA2 GLY 1 280      68.634  54.706  27.490  0.00  0.00           H  
ATOM   4315  HA3 GLY 1 280      69.594  54.861  26.137  0.00  0.00           H  
ATOM   4316  N   THR 1 281      69.199  57.522  28.048  0.00  0.00           N  
ATOM   4317  CA  THR 1 281      69.826  58.640  28.877  0.00  0.00           C  
ATOM   4318  C   THR 1 281      68.913  59.182  29.911  0.00  0.00           C  
ATOM   4319  O   THR 1 281      68.946  60.397  30.104  0.00  0.00           O  
ATOM   4320  CB  THR 1 281      70.541  59.676  27.977  0.00  0.00           C  
ATOM   4321  OG1 THR 1 281      69.694  60.465  27.201  0.00  0.00           O  
ATOM   4322  CG2 THR 1 281      71.530  59.116  27.022  0.00  0.00           C  
ATOM   4323  H   THR 1 281      68.206  57.535  27.864  0.00  0.00           H  
ATOM   4324  HA  THR 1 281      70.546  58.172  29.548  0.00  0.00           H  
ATOM   4325  HB  THR 1 281      71.100  60.276  28.695  0.00  0.00           H  
ATOM   4326  HG1 THR 1 281      68.993  59.900  26.869  0.00  0.00           H  
ATOM   4327 HG21 THR 1 281      72.242  58.557  27.628  0.00  0.00           H  
ATOM   4328 HG22 THR 1 281      71.010  58.499  26.289  0.00  0.00           H  
ATOM   4329 HG23 THR 1 281      72.072  59.939  26.555  0.00  0.00           H  
ATOM   4330  N   THR 1 282      68.129  58.429  30.655  0.00  0.00           N  
ATOM   4331  CA  THR 1 282      67.444  58.904  31.818  0.00  0.00           C  
ATOM   4332  C   THR 1 282      68.335  58.763  33.026  0.00  0.00           C  
ATOM   4333  O   THR 1 282      69.115  57.767  33.206  0.00  0.00           O  
ATOM   4334  CB  THR 1 282      66.247  58.016  31.980  0.00  0.00           C  
ATOM   4335  OG1 THR 1 282      65.387  58.278  30.952  0.00  0.00           O  
ATOM   4336  CG2 THR 1 282      65.532  58.122  33.362  0.00  0.00           C  
ATOM   4337  H   THR 1 282      68.127  57.433  30.488  0.00  0.00           H  
ATOM   4338  HA  THR 1 282      67.048  59.909  31.671  0.00  0.00           H  
ATOM   4339  HB  THR 1 282      66.542  56.967  31.960  0.00  0.00           H  
ATOM   4340  HG1 THR 1 282      65.828  58.154  30.108  0.00  0.00           H  
ATOM   4341 HG21 THR 1 282      66.055  57.823  34.270  0.00  0.00           H  
ATOM   4342 HG22 THR 1 282      65.306  59.183  33.470  0.00  0.00           H  
ATOM   4343 HG23 THR 1 282      64.605  57.550  33.414  0.00  0.00           H  
ATOM   4344  N   PRO 1 283      68.358  59.819  33.895  0.00  0.00           N  
ATOM   4345  CA  PRO 1 283      69.042  59.740  35.199  0.00  0.00           C  
ATOM   4346  C   PRO 1 283      68.220  58.995  36.257  0.00  0.00           C  
ATOM   4347  O   PRO 1 283      67.415  59.636  36.859  0.00  0.00           O  
ATOM   4348  CB  PRO 1 283      69.375  61.171  35.541  0.00  0.00           C  
ATOM   4349  CG  PRO 1 283      68.287  61.981  34.775  0.00  0.00           C  
ATOM   4350  CD  PRO 1 283      67.890  61.139  33.555  0.00  0.00           C  
ATOM   4351  HA  PRO 1 283      69.915  59.107  35.038  0.00  0.00           H  
ATOM   4352  HB2 PRO 1 283      69.427  61.364  36.612  0.00  0.00           H  
ATOM   4353  HB3 PRO 1 283      70.372  61.282  35.112  0.00  0.00           H  
ATOM   4354  HG2 PRO 1 283      67.452  62.083  35.467  0.00  0.00           H  
ATOM   4355  HG3 PRO 1 283      68.802  62.897  34.482  0.00  0.00           H  
ATOM   4356  HD2 PRO 1 283      66.802  61.122  33.483  0.00  0.00           H  
ATOM   4357  HD3 PRO 1 283      68.281  61.613  32.655  0.00  0.00           H  
ATOM   4358  N   TRP 1 284      68.576  57.793  36.681  0.00  0.00           N  
ATOM   4359  CA  TRP 1 284      67.819  57.087  37.794  0.00  0.00           C  
ATOM   4360  C   TRP 1 284      68.342  57.335  39.238  0.00  0.00           C  
ATOM   4361  O   TRP 1 284      67.563  57.395  40.142  0.00  0.00           O  
ATOM   4362  CB  TRP 1 284      67.926  55.572  37.370  0.00  0.00           C  
ATOM   4363  CG  TRP 1 284      67.270  55.211  36.079  0.00  0.00           C  
ATOM   4364  CD1 TRP 1 284      67.905  54.674  34.978  0.00  0.00           C  
ATOM   4365  CD2 TRP 1 284      65.881  55.190  35.729  0.00  0.00           C  
ATOM   4366  NE1 TRP 1 284      66.971  54.278  34.016  0.00  0.00           N  
ATOM   4367  CE2 TRP 1 284      65.690  54.720  34.397  0.00  0.00           C  
ATOM   4368  CE3 TRP 1 284      64.742  55.511  36.457  0.00  0.00           C  
ATOM   4369  CZ2 TRP 1 284      64.439  54.549  33.889  0.00  0.00           C  
ATOM   4370  CZ3 TRP 1 284      63.491  55.480  35.932  0.00  0.00           C  
ATOM   4371  CH2 TRP 1 284      63.319  55.057  34.599  0.00  0.00           C  
ATOM   4372  H   TRP 1 284      69.217  57.209  36.162  0.00  0.00           H  
ATOM   4373  HA  TRP 1 284      66.769  57.358  37.685  0.00  0.00           H  
ATOM   4374  HB2 TRP 1 284      68.989  55.390  37.212  0.00  0.00           H  
ATOM   4375  HB3 TRP 1 284      67.457  54.964  38.144  0.00  0.00           H  
ATOM   4376  HD1 TRP 1 284      68.940  54.367  34.936  0.00  0.00           H  
ATOM   4377  HE1 TRP 1 284      67.130  53.746  33.172  0.00  0.00           H  
ATOM   4378  HE3 TRP 1 284      64.869  56.023  37.399  0.00  0.00           H  
ATOM   4379  HZ2 TRP 1 284      64.259  54.210  32.879  0.00  0.00           H  
ATOM   4380  HZ3 TRP 1 284      62.677  55.691  36.611  0.00  0.00           H  
ATOM   4381  HH2 TRP 1 284      62.353  55.068  34.117  0.00  0.00           H  
ATOM   4382  N   ASN 1 285      69.673  57.373  39.423  0.00  0.00           N  
ATOM   4383  CA  ASN 1 285      70.340  57.533  40.713  0.00  0.00           C  
ATOM   4384  C   ASN 1 285      70.094  58.919  41.372  0.00  0.00           C  
ATOM   4385  O   ASN 1 285      70.278  59.065  42.570  0.00  0.00           O  
ATOM   4386  CB  ASN 1 285      71.770  57.196  40.461  0.00  0.00           C  
ATOM   4387  CG  ASN 1 285      72.522  56.883  41.795  0.00  0.00           C  
ATOM   4388  OD1 ASN 1 285      73.308  57.679  42.339  0.00  0.00           O  
ATOM   4389  ND2 ASN 1 285      72.081  55.791  42.417  0.00  0.00           N  
ATOM   4390  H   ASN 1 285      70.277  57.139  38.648  0.00  0.00           H  
ATOM   4391  HA  ASN 1 285      69.889  56.876  41.458  0.00  0.00           H  
ATOM   4392  HB2 ASN 1 285      71.827  56.271  39.888  0.00  0.00           H  
ATOM   4393  HB3 ASN 1 285      72.364  57.959  39.958  0.00  0.00           H  
ATOM   4394 HD21 ASN 1 285      72.607  55.405  43.188  0.00  0.00           H  
ATOM   4395 HD22 ASN 1 285      71.446  55.154  41.957  0.00  0.00           H  
ATOM   4396  N   ILE 1 286      69.624  59.889  40.660  0.00  0.00           N  
ATOM   4397  CA  ILE 1 286      69.081  61.122  41.279  0.00  0.00           C  
ATOM   4398  C   ILE 1 286      67.852  61.023  42.203  0.00  0.00           C  
ATOM   4399  O   ILE 1 286      67.770  61.529  43.297  0.00  0.00           O  
ATOM   4400  CB  ILE 1 286      69.053  62.337  40.360  0.00  0.00           C  
ATOM   4401  CG1 ILE 1 286      68.019  62.096  39.276  0.00  0.00           C  
ATOM   4402  CG2 ILE 1 286      70.448  62.725  39.765  0.00  0.00           C  
ATOM   4403  CD1 ILE 1 286      67.713  63.304  38.354  0.00  0.00           C  
ATOM   4404  H   ILE 1 286      69.295  59.620  39.743  0.00  0.00           H  
ATOM   4405  HA  ILE 1 286      69.857  61.354  42.008  0.00  0.00           H  
ATOM   4406  HB  ILE 1 286      68.821  63.246  40.914  0.00  0.00           H  
ATOM   4407 HG12 ILE 1 286      68.329  61.228  38.694  0.00  0.00           H  
ATOM   4408 HG13 ILE 1 286      67.086  61.929  39.814  0.00  0.00           H  
ATOM   4409 HG21 ILE 1 286      71.141  62.907  40.586  0.00  0.00           H  
ATOM   4410 HG22 ILE 1 286      70.859  61.856  39.250  0.00  0.00           H  
ATOM   4411 HG23 ILE 1 286      70.482  63.594  39.108  0.00  0.00           H  
ATOM   4412 HD11 ILE 1 286      68.601  63.845  38.026  0.00  0.00           H  
ATOM   4413 HD12 ILE 1 286      67.076  62.985  37.530  0.00  0.00           H  
ATOM   4414 HD13 ILE 1 286      67.270  64.085  38.972  0.00  0.00           H  
ATOM   4415  N   PHE 1 287      66.865  60.127  41.822  0.00  0.00           N  
ATOM   4416  CA  PHE 1 287      65.672  59.890  42.624  0.00  0.00           C  
ATOM   4417  C   PHE 1 287      65.792  58.917  43.888  0.00  0.00           C  
ATOM   4418  O   PHE 1 287      66.612  57.993  43.848  0.00  0.00           O  
ATOM   4419  CB  PHE 1 287      64.508  59.594  41.660  0.00  0.00           C  
ATOM   4420  CG  PHE 1 287      64.389  60.647  40.670  0.00  0.00           C  
ATOM   4421  CD1 PHE 1 287      63.608  61.807  41.054  0.00  0.00           C  
ATOM   4422  CD2 PHE 1 287      64.938  60.641  39.427  0.00  0.00           C  
ATOM   4423  CE1 PHE 1 287      63.362  62.868  40.119  0.00  0.00           C  
ATOM   4424  CE2 PHE 1 287      64.633  61.653  38.414  0.00  0.00           C  
ATOM   4425  CZ  PHE 1 287      63.825  62.684  38.803  0.00  0.00           C  
ATOM   4426  H   PHE 1 287      67.052  59.446  41.099  0.00  0.00           H  
ATOM   4427  HA  PHE 1 287      65.376  60.815  43.117  0.00  0.00           H  
ATOM   4428  HB2 PHE 1 287      64.657  58.666  41.108  0.00  0.00           H  
ATOM   4429  HB3 PHE 1 287      63.630  59.379  42.270  0.00  0.00           H  
ATOM   4430  HD1 PHE 1 287      63.267  61.907  42.074  0.00  0.00           H  
ATOM   4431  HD2 PHE 1 287      65.255  59.665  39.090  0.00  0.00           H  
ATOM   4432  HE1 PHE 1 287      62.739  63.683  40.455  0.00  0.00           H  
ATOM   4433  HE2 PHE 1 287      64.987  61.658  37.394  0.00  0.00           H  
ATOM   4434  HZ  PHE 1 287      63.470  63.439  38.117  0.00  0.00           H  
ATOM   4435  N   PRO 1 288      65.056  59.056  44.944  0.00  0.00           N  
ATOM   4436  CA  PRO 1 288      65.200  58.081  46.062  0.00  0.00           C  
ATOM   4437  C   PRO 1 288      64.470  56.768  45.823  0.00  0.00           C  
ATOM   4438  O   PRO 1 288      63.484  56.727  45.035  0.00  0.00           O  
ATOM   4439  CB  PRO 1 288      64.604  58.719  47.304  0.00  0.00           C  
ATOM   4440  CG  PRO 1 288      63.588  59.751  46.720  0.00  0.00           C  
ATOM   4441  CD  PRO 1 288      64.124  60.127  45.347  0.00  0.00           C  
ATOM   4442  HA  PRO 1 288      66.261  57.871  46.203  0.00  0.00           H  
ATOM   4443  HB2 PRO 1 288      64.140  57.982  47.959  0.00  0.00           H  
ATOM   4444  HB3 PRO 1 288      65.354  59.284  47.857  0.00  0.00           H  
ATOM   4445  HG2 PRO 1 288      62.746  59.076  46.566  0.00  0.00           H  
ATOM   4446  HG3 PRO 1 288      63.515  60.582  47.421  0.00  0.00           H  
ATOM   4447  HD2 PRO 1 288      64.796  60.980  45.446  0.00  0.00           H  
ATOM   4448  HD3 PRO 1 288      63.347  60.181  44.585  0.00  0.00           H  
ATOM   4449  N   VAL 1 289      64.920  55.653  46.434  0.00  0.00           N  
ATOM   4450  CA  VAL 1 289      64.059  54.514  46.680  0.00  0.00           C  
ATOM   4451  C   VAL 1 289      62.994  54.947  47.751  0.00  0.00           C  
ATOM   4452  O   VAL 1 289      63.167  55.869  48.513  0.00  0.00           O  
ATOM   4453  CB  VAL 1 289      64.812  53.302  47.141  0.00  0.00           C  
ATOM   4454  CG1 VAL 1 289      66.059  52.896  46.224  0.00  0.00           C  
ATOM   4455  CG2 VAL 1 289      65.361  53.520  48.486  0.00  0.00           C  
ATOM   4456  H   VAL 1 289      65.785  55.826  46.927  0.00  0.00           H  
ATOM   4457  HA  VAL 1 289      63.481  54.314  45.777  0.00  0.00           H  
ATOM   4458  HB  VAL 1 289      64.116  52.465  47.196  0.00  0.00           H  
ATOM   4459 HG11 VAL 1 289      65.713  53.042  45.200  0.00  0.00           H  
ATOM   4460 HG12 VAL 1 289      66.894  53.554  46.464  0.00  0.00           H  
ATOM   4461 HG13 VAL 1 289      66.466  51.914  46.461  0.00  0.00           H  
ATOM   4462 HG21 VAL 1 289      66.068  54.347  48.562  0.00  0.00           H  
ATOM   4463 HG22 VAL 1 289      64.553  53.730  49.186  0.00  0.00           H  
ATOM   4464 HG23 VAL 1 289      65.883  52.600  48.748  0.00  0.00           H  
ATOM   4465  N   ILE 1 290      61.858  54.191  47.776  0.00  0.00           N  
ATOM   4466  CA  ILE 1 290      60.884  54.291  48.807  0.00  0.00           C  
ATOM   4467  C   ILE 1 290      60.738  52.874  49.470  0.00  0.00           C  
ATOM   4468  O   ILE 1 290      60.586  51.836  48.768  0.00  0.00           O  
ATOM   4469  CB  ILE 1 290      59.618  54.923  48.337  0.00  0.00           C  
ATOM   4470  CG1 ILE 1 290      60.064  56.345  47.812  0.00  0.00           C  
ATOM   4471  CG2 ILE 1 290      58.495  55.106  49.447  0.00  0.00           C  
ATOM   4472  CD1 ILE 1 290      58.925  57.100  47.012  0.00  0.00           C  
ATOM   4473  H   ILE 1 290      61.723  53.506  47.046  0.00  0.00           H  
ATOM   4474  HA  ILE 1 290      61.232  55.001  49.558  0.00  0.00           H  
ATOM   4475  HB  ILE 1 290      59.246  54.246  47.568  0.00  0.00           H  
ATOM   4476 HG12 ILE 1 290      60.369  56.854  48.726  0.00  0.00           H  
ATOM   4477 HG13 ILE 1 290      60.893  56.464  47.115  0.00  0.00           H  
ATOM   4478 HG21 ILE 1 290      58.877  55.694  50.282  0.00  0.00           H  
ATOM   4479 HG22 ILE 1 290      57.703  55.730  49.032  0.00  0.00           H  
ATOM   4480 HG23 ILE 1 290      58.173  54.160  49.881  0.00  0.00           H  
ATOM   4481 HD11 ILE 1 290      58.679  56.454  46.169  0.00  0.00           H  
ATOM   4482 HD12 ILE 1 290      58.013  57.241  47.592  0.00  0.00           H  
ATOM   4483 HD13 ILE 1 290      59.306  58.093  46.774  0.00  0.00           H  
ATOM   4484  N   SER 1 291      60.726  52.878  50.821  0.00  0.00           N  
ATOM   4485  CA  SER 1 291      60.433  51.665  51.655  0.00  0.00           C  
ATOM   4486  C   SER 1 291      59.237  51.804  52.573  0.00  0.00           C  
ATOM   4487  O   SER 1 291      58.965  52.893  53.074  0.00  0.00           O  
ATOM   4488  CB  SER 1 291      61.650  51.303  52.480  0.00  0.00           C  
ATOM   4489  OG  SER 1 291      61.624  50.117  53.272  0.00  0.00           O  
ATOM   4490  H   SER 1 291      60.727  53.779  51.277  0.00  0.00           H  
ATOM   4491  HA  SER 1 291      60.146  50.858  50.981  0.00  0.00           H  
ATOM   4492  HB2 SER 1 291      62.462  51.226  51.757  0.00  0.00           H  
ATOM   4493  HB3 SER 1 291      61.890  52.113  53.168  0.00  0.00           H  
ATOM   4494  HG  SER 1 291      61.991  49.411  52.734  0.00  0.00           H  
ATOM   4495  N   LEU 1 292      58.568  50.672  52.696  0.00  0.00           N  
ATOM   4496  CA  LEU 1 292      57.464  50.486  53.582  0.00  0.00           C  
ATOM   4497  C   LEU 1 292      57.816  49.256  54.447  0.00  0.00           C  
ATOM   4498  O   LEU 1 292      57.938  48.115  54.066  0.00  0.00           O  
ATOM   4499  CB  LEU 1 292      56.150  50.315  52.903  0.00  0.00           C  
ATOM   4500  CG  LEU 1 292      55.812  51.336  51.890  0.00  0.00           C  
ATOM   4501  CD1 LEU 1 292      54.641  50.763  50.979  0.00  0.00           C  
ATOM   4502  CD2 LEU 1 292      55.415  52.736  52.329  0.00  0.00           C  
ATOM   4503  H   LEU 1 292      59.157  49.929  52.348  0.00  0.00           H  
ATOM   4504  HA  LEU 1 292      57.375  51.259  54.344  0.00  0.00           H  
ATOM   4505  HB2 LEU 1 292      56.175  49.316  52.467  0.00  0.00           H  
ATOM   4506  HB3 LEU 1 292      55.409  50.263  53.701  0.00  0.00           H  
ATOM   4507  HG  LEU 1 292      56.618  51.453  51.165  0.00  0.00           H  
ATOM   4508 HD11 LEU 1 292      55.058  49.941  50.398  0.00  0.00           H  
ATOM   4509 HD12 LEU 1 292      53.807  50.416  51.589  0.00  0.00           H  
ATOM   4510 HD13 LEU 1 292      54.361  51.586  50.322  0.00  0.00           H  
ATOM   4511 HD21 LEU 1 292      54.508  52.637  52.926  0.00  0.00           H  
ATOM   4512 HD22 LEU 1 292      56.285  53.257  52.729  0.00  0.00           H  
ATOM   4513 HD23 LEU 1 292      55.136  53.460  51.563  0.00  0.00           H  
ATOM   4514  N   TYR 1 293      57.933  49.540  55.756  0.00  0.00           N  
ATOM   4515  CA  TYR 1 293      57.984  48.487  56.759  0.00  0.00           C  
ATOM   4516  C   TYR 1 293      56.602  47.865  57.117  0.00  0.00           C  
ATOM   4517  O   TYR 1 293      55.711  48.609  57.533  0.00  0.00           O  
ATOM   4518  CB  TYR 1 293      58.553  49.016  58.097  0.00  0.00           C  
ATOM   4519  CG  TYR 1 293      60.032  49.398  57.966  0.00  0.00           C  
ATOM   4520  CD1 TYR 1 293      60.526  50.452  57.188  0.00  0.00           C  
ATOM   4521  CD2 TYR 1 293      60.987  48.682  58.793  0.00  0.00           C  
ATOM   4522  CE1 TYR 1 293      61.876  50.888  57.232  0.00  0.00           C  
ATOM   4523  CE2 TYR 1 293      62.351  49.066  58.769  0.00  0.00           C  
ATOM   4524  CZ  TYR 1 293      62.813  50.165  58.020  0.00  0.00           C  
ATOM   4525  OH  TYR 1 293      64.110  50.381  57.985  0.00  0.00           O  
ATOM   4526  H   TYR 1 293      57.698  50.461  56.096  0.00  0.00           H  
ATOM   4527  HA  TYR 1 293      58.683  47.731  56.402  0.00  0.00           H  
ATOM   4528  HB2 TYR 1 293      58.057  49.926  58.432  0.00  0.00           H  
ATOM   4529  HB3 TYR 1 293      58.361  48.156  58.739  0.00  0.00           H  
ATOM   4530  HD1 TYR 1 293      59.910  51.075  56.558  0.00  0.00           H  
ATOM   4531  HD2 TYR 1 293      60.679  47.793  59.323  0.00  0.00           H  
ATOM   4532  HE1 TYR 1 293      62.113  51.796  56.697  0.00  0.00           H  
ATOM   4533  HE2 TYR 1 293      62.980  48.449  59.393  0.00  0.00           H  
ATOM   4534  HH  TYR 1 293      64.168  51.204  57.495  0.00  0.00           H  
ATOM   4535  N   LEU 1 294      56.516  46.602  56.952  0.00  0.00           N  
ATOM   4536  CA  LEU 1 294      55.317  45.804  57.259  0.00  0.00           C  
ATOM   4537  C   LEU 1 294      55.463  45.060  58.562  0.00  0.00           C  
ATOM   4538  O   LEU 1 294      56.511  44.429  58.742  0.00  0.00           O  
ATOM   4539  CB  LEU 1 294      55.088  44.859  56.071  0.00  0.00           C  
ATOM   4540  CG  LEU 1 294      54.906  45.552  54.694  0.00  0.00           C  
ATOM   4541  CD1 LEU 1 294      54.803  44.484  53.628  0.00  0.00           C  
ATOM   4542  CD2 LEU 1 294      53.666  46.434  54.694  0.00  0.00           C  
ATOM   4543  H   LEU 1 294      57.399  46.134  56.803  0.00  0.00           H  
ATOM   4544  HA  LEU 1 294      54.460  46.477  57.309  0.00  0.00           H  
ATOM   4545  HB2 LEU 1 294      55.983  44.238  56.032  0.00  0.00           H  
ATOM   4546  HB3 LEU 1 294      54.174  44.308  56.292  0.00  0.00           H  
ATOM   4547  HG  LEU 1 294      55.703  46.199  54.326  0.00  0.00           H  
ATOM   4548 HD11 LEU 1 294      53.799  44.060  53.649  0.00  0.00           H  
ATOM   4549 HD12 LEU 1 294      54.827  44.897  52.620  0.00  0.00           H  
ATOM   4550 HD13 LEU 1 294      55.550  43.704  53.771  0.00  0.00           H  
ATOM   4551 HD21 LEU 1 294      53.987  47.428  55.005  0.00  0.00           H  
ATOM   4552 HD22 LEU 1 294      53.438  46.638  53.648  0.00  0.00           H  
ATOM   4553 HD23 LEU 1 294      52.848  46.021  55.285  0.00  0.00           H  
ATOM   4554  N   MET 1 295      54.401  45.023  59.405  0.00  0.00           N  
ATOM   4555  CA  MET 1 295      54.461  44.176  60.595  0.00  0.00           C  
ATOM   4556  C   MET 1 295      54.595  42.640  60.385  0.00  0.00           C  
ATOM   4557  O   MET 1 295      53.794  42.050  59.657  0.00  0.00           O  
ATOM   4558  CB  MET 1 295      53.417  44.530  61.631  0.00  0.00           C  
ATOM   4559  CG  MET 1 295      51.952  44.235  61.326  0.00  0.00           C  
ATOM   4560  SD  MET 1 295      50.911  44.739  62.670  0.00  0.00           S  
ATOM   4561  CE  MET 1 295      50.976  43.259  63.716  0.00  0.00           C  
ATOM   4562  H   MET 1 295      53.646  45.655  59.179  0.00  0.00           H  
ATOM   4563  HA  MET 1 295      55.398  44.403  61.104  0.00  0.00           H  
ATOM   4564  HB2 MET 1 295      53.671  44.067  62.585  0.00  0.00           H  
ATOM   4565  HB3 MET 1 295      53.365  45.604  61.806  0.00  0.00           H  
ATOM   4566  HG2 MET 1 295      51.617  44.687  60.393  0.00  0.00           H  
ATOM   4567  HG3 MET 1 295      51.937  43.149  61.240  0.00  0.00           H  
ATOM   4568  HE1 MET 1 295      50.723  43.521  64.743  0.00  0.00           H  
ATOM   4569  HE2 MET 1 295      50.245  42.470  63.536  0.00  0.00           H  
ATOM   4570  HE3 MET 1 295      51.959  42.793  63.641  0.00  0.00           H  
ATOM   4571  N   GLY 1 296      55.495  42.027  61.106  0.00  0.00           N  
ATOM   4572  CA  GLY 1 296      55.801  40.614  61.036  0.00  0.00           C  
ATOM   4573  C   GLY 1 296      54.614  39.820  61.434  0.00  0.00           C  
ATOM   4574  O   GLY 1 296      53.922  40.101  62.390  0.00  0.00           O  
ATOM   4575  H   GLY 1 296      55.989  42.614  61.763  0.00  0.00           H  
ATOM   4576  HA2 GLY 1 296      56.213  40.357  60.060  0.00  0.00           H  
ATOM   4577  HA3 GLY 1 296      56.491  40.385  61.848  0.00  0.00           H  
ATOM   4578  N   GLU 1 297      54.304  38.679  60.860  0.00  0.00           N  
ATOM   4579  CA  GLU 1 297      53.375  37.635  61.451  0.00  0.00           C  
ATOM   4580  C   GLU 1 297      54.106  36.898  62.623  0.00  0.00           C  
ATOM   4581  O   GLU 1 297      53.475  36.057  63.222  0.00  0.00           O  
ATOM   4582  CB  GLU 1 297      52.988  36.581  60.385  0.00  0.00           C  
ATOM   4583  CG  GLU 1 297      54.147  35.659  59.947  0.00  0.00           C  
ATOM   4584  CD  GLU 1 297      54.248  34.295  60.530  0.00  0.00           C  
ATOM   4585  OE1 GLU 1 297      53.282  33.512  60.334  0.00  0.00           O  
ATOM   4586  OE2 GLU 1 297      55.283  33.904  61.075  0.00  0.00           O  
ATOM   4587  H   GLU 1 297      54.830  38.367  60.057  0.00  0.00           H  
ATOM   4588  HA  GLU 1 297      52.473  38.138  61.800  0.00  0.00           H  
ATOM   4589  HB2 GLU 1 297      52.090  36.034  60.671  0.00  0.00           H  
ATOM   4590  HB3 GLU 1 297      52.470  37.028  59.537  0.00  0.00           H  
ATOM   4591  HG2 GLU 1 297      54.027  35.623  58.864  0.00  0.00           H  
ATOM   4592  HG3 GLU 1 297      55.069  36.189  60.185  0.00  0.00           H  
ATOM   4593  N   VAL 1 298      55.321  37.232  62.915  0.00  0.00           N  
ATOM   4594  CA  VAL 1 298      55.976  36.949  64.236  0.00  0.00           C  
ATOM   4595  C   VAL 1 298      55.818  38.237  65.140  0.00  0.00           C  
ATOM   4596  O   VAL 1 298      56.094  39.366  64.641  0.00  0.00           O  
ATOM   4597  CB  VAL 1 298      57.475  36.550  63.969  0.00  0.00           C  
ATOM   4598  CG1 VAL 1 298      58.206  36.160  65.280  0.00  0.00           C  
ATOM   4599  CG2 VAL 1 298      57.694  35.255  63.064  0.00  0.00           C  
ATOM   4600  H   VAL 1 298      55.743  37.974  62.375  0.00  0.00           H  
ATOM   4601  HA  VAL 1 298      55.406  36.210  64.799  0.00  0.00           H  
ATOM   4602  HB  VAL 1 298      58.028  37.417  63.609  0.00  0.00           H  
ATOM   4603 HG11 VAL 1 298      59.267  36.057  65.049  0.00  0.00           H  
ATOM   4604 HG12 VAL 1 298      58.087  36.903  66.069  0.00  0.00           H  
ATOM   4605 HG13 VAL 1 298      57.930  35.151  65.585  0.00  0.00           H  
ATOM   4606 HG21 VAL 1 298      58.720  34.900  63.161  0.00  0.00           H  
ATOM   4607 HG22 VAL 1 298      57.073  34.404  63.346  0.00  0.00           H  
ATOM   4608 HG23 VAL 1 298      57.319  35.509  62.072  0.00  0.00           H  
ATOM   4609  N   THR 1 299      55.442  38.091  66.364  0.00  0.00           N  
ATOM   4610  CA  THR 1 299      55.142  39.196  67.301  0.00  0.00           C  
ATOM   4611  C   THR 1 299      56.399  40.066  67.623  0.00  0.00           C  
ATOM   4612  O   THR 1 299      57.501  39.566  67.879  0.00  0.00           O  
ATOM   4613  CB  THR 1 299      54.716  38.676  68.654  0.00  0.00           C  
ATOM   4614  OG1 THR 1 299      55.614  37.718  69.219  0.00  0.00           O  
ATOM   4615  CG2 THR 1 299      53.431  37.932  68.606  0.00  0.00           C  
ATOM   4616  H   THR 1 299      55.293  37.165  66.741  0.00  0.00           H  
ATOM   4617  HA  THR 1 299      54.362  39.860  66.928  0.00  0.00           H  
ATOM   4618  HB  THR 1 299      54.693  39.524  69.339  0.00  0.00           H  
ATOM   4619  HG1 THR 1 299      56.461  38.168  69.168  0.00  0.00           H  
ATOM   4620 HG21 THR 1 299      53.526  36.904  68.255  0.00  0.00           H  
ATOM   4621 HG22 THR 1 299      52.877  37.925  69.544  0.00  0.00           H  
ATOM   4622 HG23 THR 1 299      52.770  38.455  67.914  0.00  0.00           H  
ATOM   4623  N   ASN 1 300      56.104  41.403  67.956  0.00  0.00           N  
ATOM   4624  CA  ASN 1 300      57.075  42.472  68.256  0.00  0.00           C  
ATOM   4625  C   ASN 1 300      58.170  42.807  67.215  0.00  0.00           C  
ATOM   4626  O   ASN 1 300      59.252  43.315  67.543  0.00  0.00           O  
ATOM   4627  CB  ASN 1 300      57.647  42.297  69.706  0.00  0.00           C  
ATOM   4628  CG  ASN 1 300      56.585  41.854  70.739  0.00  0.00           C  
ATOM   4629  OD1 ASN 1 300      55.620  42.568  71.038  0.00  0.00           O  
ATOM   4630  ND2 ASN 1 300      56.563  40.597  71.253  0.00  0.00           N  
ATOM   4631  H   ASN 1 300      55.128  41.659  67.926  0.00  0.00           H  
ATOM   4632  HA  ASN 1 300      56.620  43.463  68.283  0.00  0.00           H  
ATOM   4633  HB2 ASN 1 300      58.423  41.545  69.564  0.00  0.00           H  
ATOM   4634  HB3 ASN 1 300      58.189  43.169  70.073  0.00  0.00           H  
ATOM   4635 HD21 ASN 1 300      55.866  40.300  71.921  0.00  0.00           H  
ATOM   4636 HD22 ASN 1 300      57.304  39.990  70.932  0.00  0.00           H  
ATOM   4637  N   GLN 1 301      57.892  42.477  65.942  0.00  0.00           N  
ATOM   4638  CA  GLN 1 301      58.932  42.704  64.914  0.00  0.00           C  
ATOM   4639  C   GLN 1 301      58.360  42.920  63.551  0.00  0.00           C  
ATOM   4640  O   GLN 1 301      57.178  42.726  63.301  0.00  0.00           O  
ATOM   4641  CB  GLN 1 301      59.900  41.599  64.884  0.00  0.00           C  
ATOM   4642  CG  GLN 1 301      59.333  40.151  64.665  0.00  0.00           C  
ATOM   4643  CD  GLN 1 301      60.418  39.049  64.639  0.00  0.00           C  
ATOM   4644  OE1 GLN 1 301      61.100  38.723  65.645  0.00  0.00           O  
ATOM   4645  NE2 GLN 1 301      60.729  38.422  63.481  0.00  0.00           N  
ATOM   4646  H   GLN 1 301      56.961  42.219  65.649  0.00  0.00           H  
ATOM   4647  HA  GLN 1 301      59.552  43.566  65.158  0.00  0.00           H  
ATOM   4648  HB2 GLN 1 301      60.563  41.713  64.027  0.00  0.00           H  
ATOM   4649  HB3 GLN 1 301      60.443  41.619  65.829  0.00  0.00           H  
ATOM   4650  HG2 GLN 1 301      58.651  39.917  65.483  0.00  0.00           H  
ATOM   4651  HG3 GLN 1 301      58.813  40.078  63.710  0.00  0.00           H  
ATOM   4652 HE21 GLN 1 301      61.543  37.824  63.490  0.00  0.00           H  
ATOM   4653 HE22 GLN 1 301      60.262  38.711  62.633  0.00  0.00           H  
ATOM   4654  N   SER 1 302      59.175  43.479  62.586  0.00  0.00           N  
ATOM   4655  CA  SER 1 302      58.743  43.969  61.246  0.00  0.00           C  
ATOM   4656  C   SER 1 302      59.861  43.680  60.259  0.00  0.00           C  
ATOM   4657  O   SER 1 302      61.015  43.441  60.606  0.00  0.00           O  
ATOM   4658  CB  SER 1 302      58.320  45.415  61.225  0.00  0.00           C  
ATOM   4659  OG  SER 1 302      59.359  46.139  61.839  0.00  0.00           O  
ATOM   4660  H   SER 1 302      60.073  43.850  62.860  0.00  0.00           H  
ATOM   4661  HA  SER 1 302      57.836  43.443  60.949  0.00  0.00           H  
ATOM   4662  HB2 SER 1 302      58.270  45.770  60.196  0.00  0.00           H  
ATOM   4663  HB3 SER 1 302      57.322  45.669  61.580  0.00  0.00           H  
ATOM   4664  HG  SER 1 302      59.165  46.368  62.751  0.00  0.00           H  
ATOM   4665  N   PHE 1 303      59.490  43.894  58.963  0.00  0.00           N  
ATOM   4666  CA  PHE 1 303      60.442  43.788  57.775  0.00  0.00           C  
ATOM   4667  C   PHE 1 303      60.049  44.874  56.840  0.00  0.00           C  
ATOM   4668  O   PHE 1 303      58.947  45.463  56.951  0.00  0.00           O  
ATOM   4669  CB  PHE 1 303      60.172  42.403  57.229  0.00  0.00           C  
ATOM   4670  CG  PHE 1 303      58.950  42.083  56.395  0.00  0.00           C  
ATOM   4671  CD1 PHE 1 303      57.766  41.622  57.059  0.00  0.00           C  
ATOM   4672  CD2 PHE 1 303      58.979  42.078  55.037  0.00  0.00           C  
ATOM   4673  CE1 PHE 1 303      56.615  41.154  56.375  0.00  0.00           C  
ATOM   4674  CE2 PHE 1 303      57.780  41.717  54.314  0.00  0.00           C  
ATOM   4675  CZ  PHE 1 303      56.608  41.185  54.950  0.00  0.00           C  
ATOM   4676  H   PHE 1 303      58.568  44.208  58.697  0.00  0.00           H  
ATOM   4677  HA  PHE 1 303      61.468  43.912  58.121  0.00  0.00           H  
ATOM   4678  HB2 PHE 1 303      61.022  41.971  56.702  0.00  0.00           H  
ATOM   4679  HB3 PHE 1 303      60.136  41.737  58.091  0.00  0.00           H  
ATOM   4680  HD1 PHE 1 303      57.727  41.718  58.134  0.00  0.00           H  
ATOM   4681  HD2 PHE 1 303      59.852  42.344  54.459  0.00  0.00           H  
ATOM   4682  HE1 PHE 1 303      55.752  40.695  56.833  0.00  0.00           H  
ATOM   4683  HE2 PHE 1 303      57.736  41.847  53.243  0.00  0.00           H  
ATOM   4684  HZ  PHE 1 303      55.762  40.862  54.362  0.00  0.00           H  
ATOM   4685  N   ARG 1 304      60.695  44.976  55.716  0.00  0.00           N  
ATOM   4686  CA  ARG 1 304      60.384  46.003  54.797  0.00  0.00           C  
ATOM   4687  C   ARG 1 304      60.428  45.559  53.298  0.00  0.00           C  
ATOM   4688  O   ARG 1 304      60.893  44.459  52.961  0.00  0.00           O  
ATOM   4689  CB  ARG 1 304      61.380  47.168  55.070  0.00  0.00           C  
ATOM   4690  CG  ARG 1 304      62.813  46.919  54.673  0.00  0.00           C  
ATOM   4691  CD  ARG 1 304      63.771  48.033  55.200  0.00  0.00           C  
ATOM   4692  NE  ARG 1 304      65.144  47.827  54.776  0.00  0.00           N  
ATOM   4693  CZ  ARG 1 304      66.245  48.227  55.419  0.00  0.00           C  
ATOM   4694  NH1 ARG 1 304      66.333  48.881  56.550  0.00  0.00           N  
ATOM   4695  NH2 ARG 1 304      67.398  47.935  54.926  0.00  0.00           N  
ATOM   4696  H   ARG 1 304      61.467  44.346  55.552  0.00  0.00           H  
ATOM   4697  HA  ARG 1 304      59.368  46.387  54.886  0.00  0.00           H  
ATOM   4698  HB2 ARG 1 304      61.034  48.094  54.610  0.00  0.00           H  
ATOM   4699  HB3 ARG 1 304      61.353  47.319  56.150  0.00  0.00           H  
ATOM   4700  HG2 ARG 1 304      63.156  46.007  55.161  0.00  0.00           H  
ATOM   4701  HG3 ARG 1 304      62.916  46.789  53.596  0.00  0.00           H  
ATOM   4702  HD2 ARG 1 304      63.523  49.023  54.818  0.00  0.00           H  
ATOM   4703  HD3 ARG 1 304      63.662  48.142  56.279  0.00  0.00           H  
ATOM   4704  HE  ARG 1 304      65.300  47.344  53.903  0.00  0.00           H  
ATOM   4705 HH11 ARG 1 304      67.153  49.445  56.722  0.00  0.00           H  
ATOM   4706 HH12 ARG 1 304      65.528  48.974  57.153  0.00  0.00           H  
ATOM   4707 HH21 ARG 1 304      68.182  47.935  55.564  0.00  0.00           H  
ATOM   4708 HH22 ARG 1 304      67.431  47.291  54.149  0.00  0.00           H  
ATOM   4709  N   ILE 1 305      59.683  46.336  52.498  0.00  0.00           N  
ATOM   4710  CA  ILE 1 305      59.553  46.285  51.056  0.00  0.00           C  
ATOM   4711  C   ILE 1 305      60.087  47.647  50.553  0.00  0.00           C  
ATOM   4712  O   ILE 1 305      59.732  48.645  51.047  0.00  0.00           O  
ATOM   4713  CB  ILE 1 305      58.128  45.830  50.709  0.00  0.00           C  
ATOM   4714  CG1 ILE 1 305      57.135  47.028  50.807  0.00  0.00           C  
ATOM   4715  CG2 ILE 1 305      57.664  44.661  51.503  0.00  0.00           C  
ATOM   4716  CD1 ILE 1 305      55.841  46.688  50.160  0.00  0.00           C  
ATOM   4717  H   ILE 1 305      59.195  47.155  52.832  0.00  0.00           H  
ATOM   4718  HA  ILE 1 305      60.330  45.590  50.739  0.00  0.00           H  
ATOM   4719  HB  ILE 1 305      58.097  45.495  49.672  0.00  0.00           H  
ATOM   4720 HG12 ILE 1 305      56.982  47.254  51.862  0.00  0.00           H  
ATOM   4721 HG13 ILE 1 305      57.528  47.966  50.414  0.00  0.00           H  
ATOM   4722 HG21 ILE 1 305      58.488  43.950  51.547  0.00  0.00           H  
ATOM   4723 HG22 ILE 1 305      57.383  45.112  52.455  0.00  0.00           H  
ATOM   4724 HG23 ILE 1 305      56.843  44.054  51.121  0.00  0.00           H  
ATOM   4725 HD11 ILE 1 305      55.930  46.572  49.080  0.00  0.00           H  
ATOM   4726 HD12 ILE 1 305      55.372  45.798  50.580  0.00  0.00           H  
ATOM   4727 HD13 ILE 1 305      55.166  47.503  50.422  0.00  0.00           H  
ATOM   4728  N   THR 1 306      60.884  47.574  49.512  0.00  0.00           N  
ATOM   4729  CA  THR 1 306      61.622  48.750  48.964  0.00  0.00           C  
ATOM   4730  C   THR 1 306      61.532  48.793  47.439  0.00  0.00           C  
ATOM   4731  O   THR 1 306      62.006  48.000  46.638  0.00  0.00           O  
ATOM   4732  CB  THR 1 306      63.102  48.637  49.454  0.00  0.00           C  
ATOM   4733  OG1 THR 1 306      63.103  48.637  50.854  0.00  0.00           O  
ATOM   4734  CG2 THR 1 306      63.893  49.888  48.997  0.00  0.00           C  
ATOM   4735  H   THR 1 306      61.126  46.692  49.084  0.00  0.00           H  
ATOM   4736  HA  THR 1 306      61.211  49.658  49.406  0.00  0.00           H  
ATOM   4737  HB  THR 1 306      63.473  47.644  49.202  0.00  0.00           H  
ATOM   4738  HG1 THR 1 306      64.006  48.453  51.124  0.00  0.00           H  
ATOM   4739 HG21 THR 1 306      64.941  49.694  49.224  0.00  0.00           H  
ATOM   4740 HG22 THR 1 306      63.773  50.122  47.940  0.00  0.00           H  
ATOM   4741 HG23 THR 1 306      63.574  50.817  49.470  0.00  0.00           H  
ATOM   4742  N   ILE 1 307      60.852  49.850  46.969  0.00  0.00           N  
ATOM   4743  CA  ILE 1 307      60.676  50.109  45.516  0.00  0.00           C  
ATOM   4744  C   ILE 1 307      61.527  51.246  45.116  0.00  0.00           C  
ATOM   4745  O   ILE 1 307      61.860  52.240  45.856  0.00  0.00           O  
ATOM   4746  CB  ILE 1 307      59.221  50.390  45.099  0.00  0.00           C  
ATOM   4747  CG1 ILE 1 307      58.591  51.516  45.837  0.00  0.00           C  
ATOM   4748  CG2 ILE 1 307      58.518  49.045  45.289  0.00  0.00           C  
ATOM   4749  CD1 ILE 1 307      57.260  51.975  45.071  0.00  0.00           C  
ATOM   4750  H   ILE 1 307      60.413  50.444  47.659  0.00  0.00           H  
ATOM   4751  HA  ILE 1 307      61.072  49.245  44.982  0.00  0.00           H  
ATOM   4752  HB  ILE 1 307      59.132  50.622  44.038  0.00  0.00           H  
ATOM   4753 HG12 ILE 1 307      58.196  51.066  46.748  0.00  0.00           H  
ATOM   4754 HG13 ILE 1 307      59.253  52.312  46.176  0.00  0.00           H  
ATOM   4755 HG21 ILE 1 307      58.739  48.582  46.251  0.00  0.00           H  
ATOM   4756 HG22 ILE 1 307      57.453  49.154  45.085  0.00  0.00           H  
ATOM   4757 HG23 ILE 1 307      58.893  48.372  44.518  0.00  0.00           H  
ATOM   4758 HD11 ILE 1 307      56.446  51.251  45.054  0.00  0.00           H  
ATOM   4759 HD12 ILE 1 307      56.868  52.784  45.687  0.00  0.00           H  
ATOM   4760 HD13 ILE 1 307      57.432  52.304  44.046  0.00  0.00           H  
ATOM   4761  N   LEU 1 308      61.907  51.141  43.867  0.00  0.00           N  
ATOM   4762  CA  LEU 1 308      62.897  52.136  43.304  0.00  0.00           C  
ATOM   4763  C   LEU 1 308      62.104  53.173  42.409  0.00  0.00           C  
ATOM   4764  O   LEU 1 308      60.938  53.043  42.168  0.00  0.00           O  
ATOM   4765  CB  LEU 1 308      64.028  51.422  42.605  0.00  0.00           C  
ATOM   4766  CG  LEU 1 308      64.464  50.025  43.057  0.00  0.00           C  
ATOM   4767  CD1 LEU 1 308      65.371  49.498  41.919  0.00  0.00           C  
ATOM   4768  CD2 LEU 1 308      65.242  50.057  44.320  0.00  0.00           C  
ATOM   4769  H   LEU 1 308      61.583  50.472  43.183  0.00  0.00           H  
ATOM   4770  HA  LEU 1 308      63.279  52.683  44.166  0.00  0.00           H  
ATOM   4771  HB2 LEU 1 308      63.829  51.441  41.533  0.00  0.00           H  
ATOM   4772  HB3 LEU 1 308      64.936  52.013  42.719  0.00  0.00           H  
ATOM   4773  HG  LEU 1 308      63.562  49.436  43.223  0.00  0.00           H  
ATOM   4774 HD11 LEU 1 308      64.866  49.472  40.953  0.00  0.00           H  
ATOM   4775 HD12 LEU 1 308      66.126  50.230  41.635  0.00  0.00           H  
ATOM   4776 HD13 LEU 1 308      65.784  48.546  42.252  0.00  0.00           H  
ATOM   4777 HD21 LEU 1 308      66.184  50.598  44.234  0.00  0.00           H  
ATOM   4778 HD22 LEU 1 308      64.577  50.532  45.040  0.00  0.00           H  
ATOM   4779 HD23 LEU 1 308      65.486  49.048  44.655  0.00  0.00           H  
ATOM   4780  N   PRO 1 309      62.762  54.173  41.810  0.00  0.00           N  
ATOM   4781  CA  PRO 1 309      62.213  55.068  40.834  0.00  0.00           C  
ATOM   4782  C   PRO 1 309      61.635  54.381  39.555  0.00  0.00           C  
ATOM   4783  O   PRO 1 309      60.699  54.940  39.033  0.00  0.00           O  
ATOM   4784  CB  PRO 1 309      63.363  55.953  40.393  0.00  0.00           C  
ATOM   4785  CG  PRO 1 309      64.211  56.115  41.588  0.00  0.00           C  
ATOM   4786  CD  PRO 1 309      64.109  54.632  42.168  0.00  0.00           C  
ATOM   4787  HA  PRO 1 309      61.413  55.678  41.253  0.00  0.00           H  
ATOM   4788  HB2 PRO 1 309      64.039  55.534  39.647  0.00  0.00           H  
ATOM   4789  HB3 PRO 1 309      63.114  56.963  40.069  0.00  0.00           H  
ATOM   4790  HG2 PRO 1 309      65.187  56.582  41.454  0.00  0.00           H  
ATOM   4791  HG3 PRO 1 309      63.584  56.645  42.304  0.00  0.00           H  
ATOM   4792  HD2 PRO 1 309      64.053  54.749  43.251  0.00  0.00           H  
ATOM   4793  HD3 PRO 1 309      64.962  54.045  41.828  0.00  0.00           H  
ATOM   4794  N   GLN 1 310      62.119  53.268  39.097  0.00  0.00           N  
ATOM   4795  CA  GLN 1 310      61.629  52.574  37.894  0.00  0.00           C  
ATOM   4796  C   GLN 1 310      60.261  51.916  38.056  0.00  0.00           C  
ATOM   4797  O   GLN 1 310      59.614  51.610  37.066  0.00  0.00           O  
ATOM   4798  CB  GLN 1 310      62.500  51.365  37.542  0.00  0.00           C  
ATOM   4799  CG  GLN 1 310      63.874  51.649  36.946  0.00  0.00           C  
ATOM   4800  CD  GLN 1 310      64.973  52.096  37.924  0.00  0.00           C  
ATOM   4801  OE1 GLN 1 310      64.797  52.218  39.150  0.00  0.00           O  
ATOM   4802  NE2 GLN 1 310      66.101  52.561  37.439  0.00  0.00           N  
ATOM   4803  H   GLN 1 310      62.981  52.938  39.506  0.00  0.00           H  
ATOM   4804  HA  GLN 1 310      61.528  53.364  37.151  0.00  0.00           H  
ATOM   4805  HB2 GLN 1 310      62.674  50.766  38.436  0.00  0.00           H  
ATOM   4806  HB3 GLN 1 310      62.032  50.762  36.763  0.00  0.00           H  
ATOM   4807  HG2 GLN 1 310      64.119  50.760  36.365  0.00  0.00           H  
ATOM   4808  HG3 GLN 1 310      63.823  52.475  36.236  0.00  0.00           H  
ATOM   4809 HE21 GLN 1 310      66.753  53.051  38.034  0.00  0.00           H  
ATOM   4810 HE22 GLN 1 310      66.272  52.496  36.446  0.00  0.00           H  
ATOM   4811  N   GLN 1 311      59.727  51.837  39.269  0.00  0.00           N  
ATOM   4812  CA  GLN 1 311      58.300  51.456  39.494  0.00  0.00           C  
ATOM   4813  C   GLN 1 311      57.371  52.790  39.567  0.00  0.00           C  
ATOM   4814  O   GLN 1 311      56.213  52.582  39.198  0.00  0.00           O  
ATOM   4815  CB  GLN 1 311      58.205  50.771  40.879  0.00  0.00           C  
ATOM   4816  CG  GLN 1 311      58.702  49.333  41.050  0.00  0.00           C  
ATOM   4817  CD  GLN 1 311      60.172  49.065  40.825  0.00  0.00           C  
ATOM   4818  OE1 GLN 1 311      61.038  49.900  41.004  0.00  0.00           O  
ATOM   4819  NE2 GLN 1 311      60.506  47.862  40.446  0.00  0.00           N  
ATOM   4820  H   GLN 1 311      60.311  51.890  40.092  0.00  0.00           H  
ATOM   4821  HA  GLN 1 311      57.977  50.844  38.652  0.00  0.00           H  
ATOM   4822  HB2 GLN 1 311      58.721  51.355  41.642  0.00  0.00           H  
ATOM   4823  HB3 GLN 1 311      57.162  50.776  41.193  0.00  0.00           H  
ATOM   4824  HG2 GLN 1 311      58.530  48.937  42.051  0.00  0.00           H  
ATOM   4825  HG3 GLN 1 311      58.082  48.705  40.411  0.00  0.00           H  
ATOM   4826 HE21 GLN 1 311      61.405  47.768  39.996  0.00  0.00           H  
ATOM   4827 HE22 GLN 1 311      59.738  47.258  40.190  0.00  0.00           H  
ATOM   4828  N   TYR 1 312      57.735  53.851  40.203  0.00  0.00           N  
ATOM   4829  CA  TYR 1 312      56.834  55.045  40.359  0.00  0.00           C  
ATOM   4830  C   TYR 1 312      57.155  56.160  39.359  0.00  0.00           C  
ATOM   4831  O   TYR 1 312      56.367  57.116  39.263  0.00  0.00           O  
ATOM   4832  CB  TYR 1 312      56.871  55.586  41.817  0.00  0.00           C  
ATOM   4833  CG  TYR 1 312      58.117  56.287  42.320  0.00  0.00           C  
ATOM   4834  CD1 TYR 1 312      58.322  57.690  42.106  0.00  0.00           C  
ATOM   4835  CD2 TYR 1 312      59.025  55.552  43.003  0.00  0.00           C  
ATOM   4836  CE1 TYR 1 312      59.484  58.341  42.608  0.00  0.00           C  
ATOM   4837  CE2 TYR 1 312      60.236  56.111  43.526  0.00  0.00           C  
ATOM   4838  CZ  TYR 1 312      60.369  57.565  43.350  0.00  0.00           C  
ATOM   4839  OH  TYR 1 312      61.342  58.220  43.960  0.00  0.00           O  
ATOM   4840  H   TYR 1 312      58.729  53.977  40.332  0.00  0.00           H  
ATOM   4841  HA  TYR 1 312      55.787  54.804  40.174  0.00  0.00           H  
ATOM   4842  HB2 TYR 1 312      56.028  56.264  41.950  0.00  0.00           H  
ATOM   4843  HB3 TYR 1 312      56.633  54.710  42.420  0.00  0.00           H  
ATOM   4844  HD1 TYR 1 312      57.542  58.184  41.546  0.00  0.00           H  
ATOM   4845  HD2 TYR 1 312      58.739  54.561  43.322  0.00  0.00           H  
ATOM   4846  HE1 TYR 1 312      59.580  59.407  42.460  0.00  0.00           H  
ATOM   4847  HE2 TYR 1 312      60.943  55.564  44.132  0.00  0.00           H  
ATOM   4848  HH  TYR 1 312      61.893  57.555  44.380  0.00  0.00           H  
ATOM   4849  N   LEU 1 313      58.239  56.005  38.536  0.00  0.00           N  
ATOM   4850  CA  LEU 1 313      58.342  56.674  37.222  0.00  0.00           C  
ATOM   4851  C   LEU 1 313      58.057  55.675  36.079  0.00  0.00           C  
ATOM   4852  O   LEU 1 313      58.711  54.691  35.809  0.00  0.00           O  
ATOM   4853  CB  LEU 1 313      59.860  57.245  37.122  0.00  0.00           C  
ATOM   4854  CG  LEU 1 313      60.301  58.054  38.298  0.00  0.00           C  
ATOM   4855  CD1 LEU 1 313      61.760  58.583  37.989  0.00  0.00           C  
ATOM   4856  CD2 LEU 1 313      59.430  59.272  38.663  0.00  0.00           C  
ATOM   4857  H   LEU 1 313      58.928  55.302  38.762  0.00  0.00           H  
ATOM   4858  HA  LEU 1 313      57.711  57.557  37.118  0.00  0.00           H  
ATOM   4859  HB2 LEU 1 313      60.549  56.409  37.001  0.00  0.00           H  
ATOM   4860  HB3 LEU 1 313      59.953  57.820  36.200  0.00  0.00           H  
ATOM   4861  HG  LEU 1 313      60.322  57.457  39.210  0.00  0.00           H  
ATOM   4862 HD11 LEU 1 313      62.332  57.715  37.660  0.00  0.00           H  
ATOM   4863 HD12 LEU 1 313      61.633  59.340  37.215  0.00  0.00           H  
ATOM   4864 HD13 LEU 1 313      62.123  59.121  38.865  0.00  0.00           H  
ATOM   4865 HD21 LEU 1 313      58.403  58.971  38.869  0.00  0.00           H  
ATOM   4866 HD22 LEU 1 313      59.732  59.814  39.559  0.00  0.00           H  
ATOM   4867 HD23 LEU 1 313      59.532  59.899  37.777  0.00  0.00           H  
ATOM   4868  N   ARG 1 314      56.866  55.958  35.471  0.00  0.00           N  
ATOM   4869  CA  ARG 1 314      56.164  55.092  34.526  0.00  0.00           C  
ATOM   4870  C   ARG 1 314      56.341  55.470  33.086  0.00  0.00           C  
ATOM   4871  O   ARG 1 314      56.154  56.648  32.751  0.00  0.00           O  
ATOM   4872  CB  ARG 1 314      54.757  54.867  35.032  0.00  0.00           C  
ATOM   4873  CG  ARG 1 314      54.840  53.965  36.291  0.00  0.00           C  
ATOM   4874  CD  ARG 1 314      53.480  53.503  36.800  0.00  0.00           C  
ATOM   4875  NE  ARG 1 314      52.960  52.205  36.211  0.00  0.00           N  
ATOM   4876  CZ  ARG 1 314      53.173  50.978  36.687  0.00  0.00           C  
ATOM   4877  NH1 ARG 1 314      52.410  49.985  36.388  0.00  0.00           N  
ATOM   4878  NH2 ARG 1 314      54.141  50.771  37.548  0.00  0.00           N  
ATOM   4879  H   ARG 1 314      56.340  56.774  35.747  0.00  0.00           H  
ATOM   4880  HA  ARG 1 314      56.596  54.093  34.578  0.00  0.00           H  
ATOM   4881  HB2 ARG 1 314      54.296  55.812  35.320  0.00  0.00           H  
ATOM   4882  HB3 ARG 1 314      54.047  54.488  34.297  0.00  0.00           H  
ATOM   4883  HG2 ARG 1 314      55.265  53.002  36.009  0.00  0.00           H  
ATOM   4884  HG3 ARG 1 314      55.324  54.482  37.120  0.00  0.00           H  
ATOM   4885  HD2 ARG 1 314      53.539  53.499  37.889  0.00  0.00           H  
ATOM   4886  HD3 ARG 1 314      52.796  54.276  36.451  0.00  0.00           H  
ATOM   4887  HE  ARG 1 314      52.192  52.160  35.556  0.00  0.00           H  
ATOM   4888 HH11 ARG 1 314      52.739  49.070  36.660  0.00  0.00           H  
ATOM   4889 HH12 ARG 1 314      51.577  49.998  35.817  0.00  0.00           H  
ATOM   4890 HH21 ARG 1 314      54.662  49.920  37.388  0.00  0.00           H  
ATOM   4891 HH22 ARG 1 314      54.543  51.575  38.009  0.00  0.00           H  
ATOM   4892  N   PRO 1 315      56.723  54.530  32.156  0.00  0.00           N  
ATOM   4893  CA  PRO 1 315      56.802  54.872  30.768  0.00  0.00           C  
ATOM   4894  C   PRO 1 315      55.484  55.331  30.200  0.00  0.00           C  
ATOM   4895  O   PRO 1 315      54.403  54.725  30.416  0.00  0.00           O  
ATOM   4896  CB  PRO 1 315      57.365  53.606  30.087  0.00  0.00           C  
ATOM   4897  CG  PRO 1 315      56.800  52.479  30.972  0.00  0.00           C  
ATOM   4898  CD  PRO 1 315      56.910  53.160  32.316  0.00  0.00           C  
ATOM   4899  HA  PRO 1 315      57.545  55.639  30.549  0.00  0.00           H  
ATOM   4900  HB2 PRO 1 315      56.964  53.465  29.083  0.00  0.00           H  
ATOM   4901  HB3 PRO 1 315      58.451  53.515  30.068  0.00  0.00           H  
ATOM   4902  HG2 PRO 1 315      55.740  52.409  30.728  0.00  0.00           H  
ATOM   4903  HG3 PRO 1 315      57.317  51.520  30.938  0.00  0.00           H  
ATOM   4904  HD2 PRO 1 315      56.131  52.726  32.942  0.00  0.00           H  
ATOM   4905  HD3 PRO 1 315      57.825  53.035  32.897  0.00  0.00           H  
ATOM   4906  N   VAL 1 316      55.395  56.492  29.523  0.00  0.00           N  
ATOM   4907  CA  VAL 1 316      54.254  56.907  28.731  0.00  0.00           C  
ATOM   4908  C   VAL 1 316      54.537  56.682  27.206  0.00  0.00           C  
ATOM   4909  O   VAL 1 316      55.668  56.316  26.866  0.00  0.00           O  
ATOM   4910  CB  VAL 1 316      53.816  58.459  29.081  0.00  0.00           C  
ATOM   4911  CG1 VAL 1 316      55.039  59.338  29.109  0.00  0.00           C  
ATOM   4912  CG2 VAL 1 316      53.045  58.459  30.374  0.00  0.00           C  
ATOM   4913  H   VAL 1 316      56.242  57.037  29.445  0.00  0.00           H  
ATOM   4914  HA  VAL 1 316      53.343  56.345  28.936  0.00  0.00           H  
ATOM   4915  HB  VAL 1 316      53.116  58.850  28.342  0.00  0.00           H  
ATOM   4916 HG11 VAL 1 316      54.761  60.391  29.158  0.00  0.00           H  
ATOM   4917 HG12 VAL 1 316      55.606  59.170  30.025  0.00  0.00           H  
ATOM   4918 HG13 VAL 1 316      55.578  59.217  28.170  0.00  0.00           H  
ATOM   4919 HG21 VAL 1 316      52.828  59.490  30.655  0.00  0.00           H  
ATOM   4920 HG22 VAL 1 316      52.232  57.760  30.178  0.00  0.00           H  
ATOM   4921 HG23 VAL 1 316      53.695  57.938  31.077  0.00  0.00           H  
ATOM   4922  N   GLU 1 317      53.491  56.872  26.438  0.00  0.00           N  
ATOM   4923  CA  GLU 1 317      53.342  56.417  25.013  0.00  0.00           C  
ATOM   4924  C   GLU 1 317      52.575  57.313  24.048  0.00  0.00           C  
ATOM   4925  O   GLU 1 317      51.589  57.937  24.358  0.00  0.00           O  
ATOM   4926  CB  GLU 1 317      52.654  55.068  25.010  0.00  0.00           C  
ATOM   4927  CG  GLU 1 317      53.480  54.054  25.763  0.00  0.00           C  
ATOM   4928  CD  GLU 1 317      53.092  52.651  25.387  0.00  0.00           C  
ATOM   4929  OE1 GLU 1 317      52.626  51.970  26.385  0.00  0.00           O  
ATOM   4930  OE2 GLU 1 317      53.147  52.190  24.259  0.00  0.00           O  
ATOM   4931  H   GLU 1 317      52.679  57.139  26.977  0.00  0.00           H  
ATOM   4932  HA  GLU 1 317      54.352  56.237  24.645  0.00  0.00           H  
ATOM   4933  HB2 GLU 1 317      51.640  55.256  25.362  0.00  0.00           H  
ATOM   4934  HB3 GLU 1 317      52.517  54.761  23.974  0.00  0.00           H  
ATOM   4935  HG2 GLU 1 317      54.500  54.153  25.394  0.00  0.00           H  
ATOM   4936  HG3 GLU 1 317      53.409  54.200  26.841  0.00  0.00           H  
ATOM   4937  N   ASP 1 318      53.062  57.492  22.810  0.00  0.00           N
[truncated: 4,737,313 more chars]
