# Supplementary material for: Broadening the Scope of Binding Free Energy Calculations Using a Separated Topologies Approach
Source: J Chem Theory Comput. 2023 Jul 24;19(15):5058–76. doi: 10.1021/acs.jctc.3c00282 (PMC10413862; doi:10.1021/acs.jctc.3c00282)
Supplement: Supplementary file 2 — ct3c00282_si_002.zip [file ct3c00282_si_002.zip › SI_paper/BACE1/input/spirocycles/lig_16/complex.gro]

GROningen MAchine for Chemical Simulation
63421
    1ACE      C    1   5.266   2.126   4.778 -0.2642  0.4485 -0.6921
    1ACE      O    2   5.193   2.108   4.686  0.1848 -0.4681 -0.1403
    1ACE    CH3    3   5.337   2.014   4.838  0.0547  0.1597 -0.8223
    1ACE   HH31    4   5.334   1.926   4.773  0.6212 -0.3503 -0.1939
    1ACE   HH32    5   5.442   2.046   4.837 -0.2768  1.3667 -1.8030
    1ACE   HH33    6   5.295   2.000   4.938  0.9150  0.1719 -0.4393
    2THR      N    7   5.298   2.249   4.827  0.6004 -0.0117  0.1402
    2THR     CA    8   5.223   2.373   4.789 -1.3488 -0.2406 -0.3899
    2THR      C    9   5.331   2.490   4.762 -0.5503 -0.1370 -0.1417
    2THR      O   10   5.299   2.588   4.688  0.0360 -0.0549 -0.4443
    2THR     CB   11   5.114   2.415   4.886  0.1834 -0.4854  0.2091
    2THR    OG1   12   5.158   2.427   5.022 -0.0527 -0.1915 -0.1894
    2THR    CG2   13   4.984   2.329   4.885  1.4700  0.3306  0.0173
    2THR      H   14   5.349   2.246   4.915  0.8970 -0.1649 -0.0318
    2THR     HA   15   5.179   2.347   4.692  0.8999 -1.2571 -1.2758
    2THR     HB   16   5.076   2.511   4.850  1.2148 -0.4279 -0.8575
    2THR    HG1   17   5.124   2.345   5.059 -0.4922 -0.4025 -1.0217
    2THR   HG21   18   4.906   2.366   4.951  0.9263  0.5754 -0.7325
    2THR   HG22   19   4.932   2.344   4.790 -0.9455 -1.8370  0.7642
    2THR   HG23   20   4.991   2.221   4.900  1.2964  0.2098 -0.6723
    3THR      N   21   5.454   2.474   4.799 -0.1570  0.0832 -0.0997
    3THR     CA   22   5.569   2.527   4.721  0.3998 -0.2033  0.0936
    3THR      C   23   5.607   2.427   4.622 -0.5798 -0.0489  0.3599
    3THR      O   24   5.621   2.308   4.658  0.7411 -0.9260  0.1019
    3THR     CB   25   5.683   2.565   4.818 -0.6815  0.1695  0.0456
    3THR    OG1   26   5.643   2.660   4.914  1.2506 -0.0641  0.4683
    3THR    CG2   27   5.787   2.643   4.739 -0.5390  0.1644  0.4405
    3THR      H   28   5.470   2.385   4.844  1.9903  0.2439 -0.3276
    3THR     HA   29   5.534   2.620   4.677 -1.2291 -0.1622  1.2846
    3THR     HB   30   5.716   2.472   4.863 -0.4965 -0.0395 -0.4969
    3THR    HG1   31   5.561   2.627   4.952  0.6871  0.0721 -0.5460
    3THR   HG21   32   5.839   2.582   4.665  0.8405  1.6247  0.0888
    3THR   HG22   33   5.752   2.725   4.677 -0.1842 -0.7363 -1.0479
    3THR   HG23   34   5.861   2.688   4.805  0.8238 -0.4546 -0.5680
    4GLY      N   35   5.647   2.464   4.505 -0.7614 -0.3637 -0.0336
    4GLY     CA   36   5.717   2.392   4.410  0.0961  0.1367  0.1615
    4GLY      C   37   5.704   2.459   4.271 -1.1866  0.2782 -0.2195
    4GLY      O   38   5.748   2.573   4.252 -0.2396  0.0149  0.3427
    4GLY      H   39   5.648   2.563   4.486  0.8079 -0.5193 -1.2201
    4GLY    HA2   40   5.815   2.352   4.437 -0.0793  1.0438  2.6030
    4GLY    HA3   41   5.656   2.303   4.398 -1.0122  0.7441  0.9876
    5SER      N   42   5.657   2.378   4.171  0.0774  0.0020 -0.0884
    5SER     CA   43   5.654   2.412   4.028  0.0844  0.5071  0.4820
    5SER      C   44   5.510   2.402   3.972  0.0082 -0.5635  0.0169
    5SER      O   45   5.442   2.302   3.987  0.6178 -0.1139 -0.5523
    5SER     CB   46   5.752   2.325   3.953  0.2039  0.1566 -0.4806
    5SER     OG   47   5.741   2.338   3.820  0.0609 -0.3601 -0.5860
    5SER      H   48   5.613   2.290   4.192 -0.2071  0.0478 -0.4778
    5SER     HA   49   5.691   2.514   4.021  1.4087 -0.0028 -1.1959
    5SER    HB2   50   5.850   2.359   3.988 -0.1036  0.8810 -0.2792
    5SER    HB3   51   5.732   2.222   3.982 -0.4576  0.5996  0.8149
    5SER     HG   52   5.750   2.430   3.796 -0.5641  0.4369  1.6802
    6PHE      N   53   5.469   2.508   3.902 -0.2430  0.2560  0.4400
    6PHE     CA   54   5.341   2.516   3.833  0.0693 -0.7326  1.0524
    6PHE      C   55   5.355   2.562   3.686 -0.3228 -0.0913  0.1075
    6PHE      O   56   5.332   2.676   3.650 -0.3188  0.0719 -0.0928
    6PHE     CB   57   5.247   2.607   3.913  0.1744 -0.2357  0.1674
    6PHE     CG   58   5.226   2.556   4.057 -0.2709 -0.3435 -0.4170
    6PHE    CD1   59   5.318   2.596   4.157  0.1692 -0.0895  0.4314
    6PHE    CD2   60   5.133   2.451   4.082 -0.1955  0.0945  0.1963
    6PHE    CE1   61   5.299   2.548   4.285  0.9782  1.0132 -0.6078
    6PHE    CE2   62   5.131   2.394   4.212 -0.4917  0.8530  1.0804
    6PHE     CZ   63   5.204   2.451   4.308 -0.0092  1.2914 -0.8042
    6PHE      H   64   5.532   2.587   3.906 -0.1254  0.1492  0.7491
    6PHE     HA   65   5.294   2.418   3.821  1.0044 -1.0227 -1.2517
    6PHE    HB2   66   5.289   2.708   3.913  0.2756 -0.2779  0.0265
    6PHE    HB3   67   5.150   2.616   3.862  0.3413  1.8097  0.0241
    6PHE    HD1   68   5.402   2.661   4.134  0.0345  0.2285  0.8138
    6PHE    HD2   69   5.064   2.413   4.009 -1.0076 -0.8735  1.3812
    6PHE    HE1   70   5.360   2.574   4.370 -0.8741 -0.2869  1.3429
    6PHE    HE2   71   5.055   2.319   4.229 -0.9373  1.1313  0.4158
    6PHE     HZ   72   5.192   2.423   4.412 -0.6139  2.6598 -0.4579
    7VAL      N   73   5.397   2.469   3.601  0.4348 -0.5457 -0.0205
    7VAL     CA   74   5.436   2.497   3.465  0.2086 -0.1852  0.0750
    7VAL      C   75   5.324   2.568   3.377 -0.4578  0.0056 -0.3446
    7VAL      O   76   5.344   2.660   3.294  0.0871  0.2818 -0.6386
    7VAL     CB   77   5.507   2.376   3.396  0.6670 -0.2241  0.3307
    7VAL    CG1   78   5.410   2.266   3.367 -0.1278 -0.0116  0.1070
    7VAL    CG2   79   5.568   2.434   3.265 -0.4309  0.3254  0.3180
    7VAL      H   80   5.417   2.377   3.637  1.7168 -0.3109 -0.0249
    7VAL     HA   81   5.523   2.563   3.469  1.4311 -1.3984 -2.2021
    7VAL     HB   82   5.589   2.338   3.458  1.1887 -0.2688 -0.3604
    7VAL   HG11   83   5.460   2.185   3.313 -0.5707  0.3786 -0.9489
    7VAL   HG12   84   5.368   2.236   3.463  1.1781  2.1561  1.5402
    7VAL   HG13   85   5.334   2.308   3.301  1.2824  0.6723 -1.2057
    7VAL   HG21   86   5.654   2.501   3.280  0.3743 -0.6405  0.2443
    7VAL   HG22   87   5.600   2.353   3.200 -0.8541 -0.2903  0.8564
    7VAL   HG23   88   5.490   2.482   3.207 -1.2953 -0.1915  1.0169
    8GLU      N   89   5.201   2.520   3.395  0.0348 -1.0153 -0.0146
    8GLU     CA   90   5.083   2.581   3.326  0.6229  1.6854 -0.7962
    8GLU      C   91   5.048   2.718   3.380  0.0847 -0.0153  0.1694
    8GLU      O   92   4.983   2.790   3.312  0.9786  0.1601 -0.2785
    8GLU     CB   93   4.963   2.472   3.334  0.3535 -0.0194  0.3774
    8GLU     CG   94   5.001   2.332   3.283 -0.6339  1.3313  1.1455
    8GLU     CD   95   5.068   2.334   3.140 -0.0191 -1.3277 -0.2551
    8GLU    OE1   96   5.146   2.249   3.096 -0.1067 -0.1419 -0.0827
    8GLU    OE2   97   5.048   2.434   3.066  0.7700  0.4458  0.2715
    8GLU      H   98   5.189   2.456   3.472  0.0467 -1.2183 -0.1815
    8GLU     HA   99   5.099   2.590   3.218  0.2016 -0.3550 -1.1113
    8GLU    HB2  100   4.940   2.468   3.440  0.9830 -0.4766  0.5031
    8GLU    HB3  101   4.886   2.517   3.270 -0.2558 -0.3456  0.8600
    8GLU    HG2  102   5.071   2.292   3.357  1.3063 -0.0634 -1.1450
    8GLU    HG3  103   4.919   2.262   3.269 -0.2205  1.0173  0.0705
    9MET      N  104   5.089   2.752   3.495 -0.1274 -0.4613 -0.9463
    9MET     CA  105   5.050   2.880   3.573 -0.2912  0.1319  0.9946
    9MET      C  106   5.159   2.991   3.576 -0.6834 -0.1922 -0.3746
    9MET      O  107   5.127   3.108   3.584  0.0546 -0.1066 -0.1208
    9MET     CB  108   4.988   2.849   3.705 -0.6278 -0.2406  1.1537
    9MET     CG  109   4.853   2.783   3.692 -0.5530  0.2580  0.0812
    9MET     SD  110   4.780   2.766   3.858 -0.4035  0.3071  0.4761
    9MET     CE  111   4.887   2.624   3.912  0.5548 -0.5199 -0.4666
    9MET      H  112   5.147   2.689   3.548  1.5740  0.2729 -1.7510
    9MET     HA  113   4.967   2.926   3.519 -0.2227 -1.0771 -0.2595
    9MET    HB2  114   5.063   2.785   3.750  0.4384  0.0703 -0.0394
    9MET    HB3  115   4.976   2.943   3.759 -0.3822  0.3808  0.1926
    9MET    HG2  116   4.784   2.818   3.615 -1.0538 -0.3889  0.2172
    9MET    HG3  117   4.879   2.687   3.647 -0.8706  0.2150 -0.0193
    9MET    HE1  118   4.928   2.567   3.828  0.5263 -1.4873  0.1470
    9MET    HE2  119   4.957   2.672   3.979 -0.9488  1.3490 -0.0686
    9MET    HE3  120   4.828   2.554   3.971 -1.7068  0.3737 -1.4570
   10VAL      N  121   5.292   2.954   3.571 -0.1490  0.3043 -0.3516
   10VAL     CA  122   5.407   3.048   3.546  0.1318  0.7922 -0.1460
   10VAL      C  123   5.369   3.108   3.409 -0.4221  0.2885  0.4418
   10VAL      O  124   5.316   3.041   3.320 -0.0104 -0.0967 -0.0595
   10VAL     CB  125   5.539   2.966   3.547 -0.4290 -0.6685 -0.2919
   10VAL    CG1  126   5.652   3.043   3.484 -0.7374 -1.3452 -0.4867
   10VAL    CG2  127   5.575   2.931   3.692 -0.0751  0.2371  1.4528
   10VAL      H  128   5.309   2.854   3.572  0.7267  0.4380 -0.3995
   10VAL     HA  129   5.411   3.118   3.630 -2.0337 -0.3654  1.1214
   10VAL     HB  130   5.529   2.874   3.489 -1.4029 -0.2102 -0.9207
   10VAL   HG11  131   5.750   3.000   3.504 -0.3286  0.2046  1.6413
   10VAL   HG12  132   5.645   3.060   3.377 -0.2196 -0.2902 -0.3820
   10VAL   HG13  133   5.657   3.141   3.532  0.3824 -1.3542 -0.5344
   10VAL   HG21  134   5.659   2.862   3.685  0.8800  1.4073 -0.1448
   10VAL   HG22  135   5.605   3.025   3.739  1.5202  0.7415 -0.3015
   10VAL   HG23  136   5.498   2.868   3.735 -0.7684 -1.4863 -1.6933
   11ASP      N  137   5.406   3.234   3.382 -0.0270 -0.5775  0.1255
   11ASP     CA  138   5.380   3.305   3.252  0.5816  0.0781 -0.4869
   11ASP      C  139   5.224   3.310   3.212 -0.9405 -0.0577  0.0945
   11ASP      O  140   5.192   3.335   3.094  0.4920  0.1312  0.3940
   11ASP     CB  141   5.477   3.233   3.146 -0.1693 -1.7020  0.3288
   11ASP     CG  142   5.515   3.323   3.019  0.2108  0.5640 -0.8105
   11ASP    OD1  143   5.493   3.442   3.032  0.0503 -0.0599 -0.4926
   11ASP    OD2  144   5.592   3.287   2.932  0.7714  0.1228  0.2086
   11ASP      H  145   5.464   3.271   3.456 -0.6212 -0.6719  0.6570
   11ASP     HA  146   5.394   3.412   3.263 -0.9487  0.4057 -1.2207
   11ASP    HB2  147   5.572   3.204   3.190  0.0832  0.1718  1.2026
   11ASP    HB3  148   5.431   3.141   3.109  0.7892 -1.7643 -0.8587
   12ASN      N  149   5.133   3.284   3.306 -0.7420  0.0507 -0.4811
   12ASN     CA  150   4.983   3.280   3.274 -0.6936  0.3612 -0.2817
   12ASN      C  151   4.912   3.413   3.261  0.4051 -0.1800 -0.4194
   12ASN      O  152   4.803   3.414   3.204  0.2554  0.0949 -0.6056
   12ASN     CB  153   4.907   3.170   3.358  0.2263 -1.8388  0.0575
   12ASN     CG  154   4.864   3.218   3.496 -0.0247 -0.4780  0.0895
   12ASN    OD1  155   4.923   3.314   3.546  0.6987  0.8009 -0.0283
   12ASN    ND2  156   4.767   3.153   3.551  0.7767 -0.2323  0.4121
   12ASN      H  157   5.172   3.281   3.399  0.0797 -0.0499 -0.8118
   12ASN     HA  158   4.977   3.244   3.171 -0.0627  1.6290 -0.8051
   12ASN    HB2  159   4.812   3.157   3.306 -0.5248  1.4284  0.1813
   12ASN    HB3  160   4.973   3.085   3.368  0.2329 -1.8845 -0.3251
   12ASN   HD21  161   4.744   3.166   3.648 -1.0029 -0.1528  0.0476
   12ASN   HD22  162   4.712   3.091   3.493  0.1289  0.7275 -0.0537
   13LEU      N  163   4.974   3.522   3.318 -0.1943  0.6782  0.4217
   13LEU     CA  164   4.923   3.656   3.293  0.6887  0.2374 -0.4673
   13LEU      C  165   4.984   3.727   3.175  0.1813 -0.0444 -0.3955
   13LEU      O  166   5.096   3.703   3.128  0.5620 -0.3205  0.3178
   13LEU     CB  167   4.930   3.743   3.422 -0.7298  0.0719  1.0758
   13LEU     CG  168   4.880   3.689   3.551 -0.0104 -0.0937 -0.1103
   13LEU    CD1  169   4.876   3.805   3.648 -0.1400 -0.9944 -1.7991
   13LEU    CD2  170   4.741   3.635   3.530 -0.5843 -0.6374  0.1161
   13LEU      H  171   5.069   3.509   3.348  0.1005  0.4878 -0.5364
   13LEU     HA  172   4.816   3.651   3.276  0.8589 -1.0673 -1.4548
   13LEU    HB2  173   5.028   3.789   3.429 -0.4631  0.1404 -1.3472
   13LEU    HB3  174   4.870   3.827   3.387  0.0807  0.2905  0.1030
   13LEU     HG  175   4.948   3.609   3.582  0.5229  0.0095 -0.9344
   13LEU   HD11  176   4.876   3.764   3.749  1.3828  0.5052 -1.0833
   13LEU   HD12  177   4.962   3.872   3.644 -0.7943 -0.1243 -1.7475
   13LEU   HD13  178   4.789   3.866   3.624  0.1817  0.0744 -0.5043
   13LEU   HD21  179   4.675   3.621   3.615  0.0415 -0.5786  0.6226
   13LEU   HD22  180   4.691   3.699   3.457 -0.2294 -1.0501 -0.5058
   13LEU   HD23  181   4.750   3.543   3.473  0.6249 -0.3325 -0.2438
   14ARG      N  182   4.909   3.819   3.111 -0.5735 -0.2087  0.4919
   14ARG     CA  183   4.953   3.916   3.001 -0.2802  0.7525 -0.1464
   14ARG      C  184   4.881   4.045   3.020  0.1819 -0.2665 -0.2092
   14ARG      O  185   4.794   4.049   3.108 -0.2931  0.2793 -0.6981
   14ARG     CB  186   4.906   3.863   2.870  0.2377  0.4478  0.0480
   14ARG     CG  187   4.984   3.742   2.818 -1.1149 -0.4686 -0.0246
   14ARG     CD  188   5.129   3.787   2.782 -0.1663  0.5539  0.2998
   14ARG     NE  189   5.216   3.672   2.740 -0.1555 -1.0917 -0.2976
   14ARG     CZ  190   5.292   3.605   2.827 -0.1108 -0.5976  0.1872
   14ARG    NH1  191   5.374   3.511   2.788  0.2116  0.2124 -0.0287
   14ARG    NH2  192   5.294   3.623   2.958  0.4033  0.0173 -0.3977
   14ARG      H  193   4.817   3.837   3.150 -0.1939  0.6418  1.0656
   14ARG     HA  194   5.061   3.923   3.008 -0.1210 -1.4402  1.6304
   14ARG    HB2  195   4.803   3.835   2.892  0.3358  0.6370  0.7993
   14ARG    HB3  196   4.910   3.948   2.802 -0.2104  1.3632  1.1007
   14ARG    HG2  197   4.997   3.668   2.896  0.0560 -0.9733 -0.6568
   14ARG    HG3  198   4.933   3.698   2.732 -1.2371 -1.6416  0.6115
   14ARG    HD2  199   5.123   3.855   2.698  0.1519  0.0575 -0.1406
   14ARG    HD3  200   5.177   3.848   2.858  0.9962  0.4371 -0.2913
   14ARG     HE  201   5.231   3.662   2.641 -0.3972  2.6847 -1.0183
   14ARG   HH11  202   5.429   3.474   2.863 -1.7426 -0.0813  1.4005
   14ARG   HH12  203   5.392   3.495   2.689 -0.7820 -0.1746 -0.1741
   14ARG   HH21  204   5.347   3.549   3.002  0.4098  0.3592  0.2006
   14ARG   HH22  205   5.223   3.676   3.007  0.3711 -0.5161  0.1618
   15GLY      N  206   4.918   4.157   2.948  0.5259 -0.0752 -0.6518
   15GLY     CA  207   4.845   4.281   2.956 -0.6447 -0.1430 -0.1705
   15GLY      C  208   4.917   4.404   2.886  0.8486 -0.2178 -0.1234
   15GLY      O  209   5.008   4.379   2.812  0.2349  0.2047  0.0162
   15GLY      H  210   4.997   4.158   2.885 -0.6166 -0.5071 -2.2087
   15GLY    HA2  211   4.743   4.278   2.919 -0.8347  2.7630 -0.3442
   15GLY    HA3  212   4.841   4.304   3.062 -0.1948 -0.6961 -0.0208
   16LYS      N  213   4.869   4.525   2.914  0.4517 -0.7057 -0.7428
   16LYS     CA  214   4.925   4.652   2.869  0.1340  0.0267  1.2210
   16LYS      C  215   4.954   4.755   2.980 -0.2301  0.0977  0.6466
   16LYS      O  216   4.875   4.772   3.077 -0.6602 -0.1893 -0.1624
   16LYS     CB  217   4.827   4.715   2.756 -0.7071  0.1300 -1.0305
   16LYS     CG  218   4.802   4.627   2.632 -0.3843 -0.9872 -0.6004
   16LYS     CD  219   4.691   4.683   2.539  0.1577  0.9321  0.1825
   16LYS     CE  220   4.689   4.566   2.428 -0.2352 -1.3435 -0.6357
   16LYS     NZ  221   4.592   4.588   2.327  0.1841  0.2676  0.0203
   16LYS      H  222   4.787   4.532   2.971  0.5562 -0.1991 -0.6419
   16LYS     HA  223   5.027   4.634   2.836  0.2901  1.4177  0.8130
   16LYS    HB2  224   4.728   4.742   2.792 -0.4161  0.9486 -0.8149
   16LYS    HB3  225   4.863   4.814   2.728 -0.9821  0.4840 -0.1800
   16LYS    HG2  226   4.896   4.608   2.580  0.1210  0.7530 -0.4186
   16LYS    HG3  227   4.760   4.537   2.677 -0.9028 -0.4878 -0.0483
   16LYS    HD2  228   4.592   4.680   2.585  0.8218  0.3153  1.7452
   16LYS    HD3  229   4.715   4.777   2.490 -1.2634  1.5877  0.6294
   16LYS    HE2  230   4.790   4.562   2.386  0.0699  0.7455 -0.3222
   16LYS    HE3  231   4.682   4.469   2.478  1.8259 -1.6113 -0.6746
   16LYS    HZ1  232   4.586   4.510   2.263 -0.8194 -1.3475  1.8691
   16LYS    HZ2  233   4.500   4.605   2.365  0.3288  0.2014  0.4127
   16LYS    HZ3  234   4.619   4.669   2.274  2.2686  0.0645  0.5988
   17SER      N  235   5.059   4.829   2.964  0.0403 -0.3435  0.7315
   17SER     CA  236   5.108   4.938   3.044 -0.2907  0.7020  0.4806
   17SER      C  237   4.991   5.041   3.054 -0.4305  0.0435  1.2446
   17SER      O  238   4.935   5.076   2.947 -0.3780  0.2882 -0.0228
   17SER     CB  239   5.227   4.992   2.981  0.1220  0.0881  0.2374
   17SER     OG  240   5.275   5.105   3.049 -0.5831  0.7844  0.2262
   17SER      H  241   5.109   4.823   2.877  1.2069  2.1748  1.0677
   17SER     HA  242   5.139   4.904   3.143  1.8944 -0.1091 -0.3692
   17SER    HB2  243   5.299   4.910   2.989 -0.4159 -0.2825  2.0182
   17SER    HB3  244   5.198   5.010   2.877 -1.2628 -0.4087  0.4982
   17SER     HG  245   5.329   5.144   2.980 -0.4189 -1.1840 -0.8912
   18GLY      N  246   4.956   5.085   3.173 -0.3617 -0.6426  0.0153
   18GLY     CA  247   4.845   5.174   3.196  1.3098  0.4230 -0.2384
   18GLY      C  248   4.702   5.125   3.181 -0.3501  0.2752  1.1444
   18GLY      O  249   4.615   5.206   3.177 -0.2230  0.3687  0.2651
   18GLY      H  250   5.027   5.075   3.243  0.6166 -0.3403 -0.8802
   18GLY    HA2  251   4.851   5.204   3.300  0.4907  0.0887 -0.0848
   18GLY    HA3  252   4.865   5.267   3.142  0.9986  0.5701 -0.1060
   19GLN      N  253   4.675   4.997   3.153  0.6520  0.2542 -0.6890
   19GLN     CA  254   4.546   4.930   3.104 -0.8009  0.4968 -0.1284
   19GLN      C  255   4.521   4.791   3.161 -0.0880  0.0476 -1.3758
   19GLN      O  256   4.426   4.720   3.124 -0.3918 -0.1329 -0.7222
   19GLN     CB  257   4.541   4.922   2.960 -0.9814  0.2869  1.8743
   19GLN     CG  258   4.555   5.059   2.889 -0.6623  0.3455  1.0325
   19GLN     CD  259   4.488   5.054   2.750 -0.2282  0.2743  0.3596
   19GLN    OE1  260   4.465   4.943   2.691 -0.5858 -0.4967  0.4047
   19GLN    NE2  261   4.469   5.167   2.683 -0.8091  0.0637 -0.0636
   19GLN      H  262   4.754   4.935   3.160 -0.0699 -0.6186  0.7004
   19GLN     HA  263   4.456   4.984   3.133 -1.2138 -0.3823  0.3289
   19GLN    HB2  264   4.625   4.856   2.937 -0.2879  1.5598  0.3915
   19GLN    HB3  265   4.449   4.873   2.929 -0.0212 -0.7379  0.3197
   19GLN    HG2  266   4.504   5.135   2.949 -0.7299  1.0887  0.0984
   19GLN    HG3  267   4.662   5.081   2.884 -0.5817 -0.0979  0.6759
   19GLN   HE21  268   4.419   5.159   2.595  0.4288 -1.4592 -0.7168
   19GLN   HE22  269   4.507   5.252   2.722  0.0354 -0.0921 -0.5127
   20GLY      N  270   4.597   4.752   3.261 -0.0042  0.1082  0.2285
   20GLY     CA  271   4.555   4.642   3.347  0.4744  0.9639  0.1206
   20GLY      C  272   4.616   4.506   3.297  0.7802 -0.1060  1.0519
   20GLY      O  273   4.676   4.502   3.183  0.4174 -0.2703 -0.5232
   20GLY      H  274   4.669   4.816   3.291 -0.5578  0.6446  0.4702
   20GLY    HA2  275   4.598   4.651   3.447  2.2706  0.9245 -0.5762
   20GLY    HA3  276   4.447   4.627   3.358  0.6794  0.0074  1.2158
   21TYR      N  277   4.614   4.396   3.369 -0.1695  0.8250 -0.1502
   21TYR     CA  278   4.671   4.264   3.338  0.1900  1.2536 -0.2531
   21TYR      C  279   4.552   4.156   3.338 -1.0932  0.2725 -0.5102
   21TYR      O  280   4.466   4.155   3.428  0.1437  0.0986 -0.0952
   21TYR     CB  281   4.787   4.233   3.441 -0.1284  0.1394  0.0666
   21TYR     CG  282   4.912   4.311   3.429 -0.2872  1.0234  0.4756
   21TYR    CD1  283   4.918   4.440   3.474  0.0747  0.1306 -0.2440
   21TYR    CD2  284   5.019   4.246   3.364  0.7701 -0.5401 -0.4717
   21TYR    CE1  285   5.049   4.499   3.490  1.0322 -0.0562 -0.6185
   21TYR    CE2  286   5.147   4.310   3.379  0.8758  0.2883  1.4149
   21TYR     CZ  287   5.157   4.427   3.451 -0.7832 -0.3542 -0.7555
   21TYR     OH  288   5.283   4.486   3.461 -0.2113  0.4204  0.0935
   21TYR      H  289   4.569   4.407   3.459 -1.1992  1.7955 -0.7349
   21TYR     HA  290   4.729   4.268   3.245  1.4908  1.7452  0.5219
   21TYR    HB2  291   4.752   4.255   3.542  1.4547  0.7117  0.5448
   21TYR    HB3  292   4.811   4.127   3.431 -0.1390  0.0302  0.9608
   21TYR    HD1  293   4.827   4.490   3.504 -0.1517  0.2782 -1.1155
   21TYR    HD2  294   5.007   4.147   3.324 -0.6078 -0.1135 -1.2501
   21TYR    HE1  295   5.057   4.594   3.540 -0.0079 -0.5696  0.6230
   21TYR    HE2  296   5.230   4.268   3.323 -0.7740  0.0482 -1.2356
   21TYR     HH  297   5.269   4.563   3.516  0.5865  0.4455  0.2844
   22TYR      N  298   4.555   4.066   3.237  0.5779 -0.3373 -0.6403
   22TYR     CA  299   4.451   3.966   3.226 -0.0495  0.4704  0.6834
   22TYR      C  300   4.496   3.825   3.236 -0.3604  0.4636 -0.5592
   22TYR      O  301   4.600   3.783   3.183 -0.3693  0.0684  0.6479
   22TYR     CB  302   4.366   3.986   3.091  0.1233  0.8818  0.1893
   22TYR     CG  303   4.440   3.952   2.961 -0.3350 -0.9270 -0.3509
   22TYR    CD1  304   4.433   3.828   2.902  0.3681 -0.5696 -0.4931
   22TYR    CD2  305   4.528   4.049   2.903  0.0609 -0.7910 -1.3521
   22TYR    CE1  306   4.500   3.798   2.787 -0.9168  0.2919 -0.5448
   22TYR    CE2  307   4.621   4.009   2.801  0.7486 -0.0846 -0.2007
   22TYR     CZ  308   4.596   3.887   2.733  0.7881 -0.7829  0.1049
   22TYR     OH  309   4.669   3.854   2.621 -0.5907 -0.5463 -0.2537
   22TYR      H  310   4.631   4.069   3.171  1.0944  0.1796 -0.0421
   22TYR     HA  311   4.377   3.978   3.305 -0.3901 -0.4454  0.5275
   22TYR    HB2  312   4.271   3.933   3.098  0.4809  0.0589 -0.5985
   22TYR    HB3  313   4.346   4.092   3.084  0.1024  0.9425  1.0657
   22TYR    HD1  314   4.373   3.750   2.947  0.2120 -0.8537 -1.1632
   22TYR    HD2  315   4.529   4.147   2.948 -0.5164 -1.0831 -0.6587
   22TYR    HE1  316   4.481   3.703   2.739 -1.4443 -0.2234  0.6218
   22TYR    HE2  317   4.698   4.077   2.767  1.2997 -0.0082  1.0642
   22TYR     HH  318   4.663   3.761   2.599 -0.3903 -0.6222 -0.0008
   23VAL      N  319   4.409   3.745   3.309  0.6105 -0.6263  0.9623
   23VAL     CA  320   4.401   3.598   3.290  0.5542 -1.3018  0.6618
   23VAL      C  321   4.290   3.560   3.186 -0.3224  0.5869  0.2910
   23VAL      O  322   4.192   3.622   3.169 -0.0305  0.1506  0.5265
   23VAL     CB  323   4.374   3.531   3.425 -0.4746  0.4078  0.6519
   23VAL    CG1  324   4.231   3.552   3.469 -0.3851 -0.1488  0.8748
   23VAL    CG2  325   4.409   3.381   3.422  0.2150  1.0008  0.1748
   23VAL      H  326   4.329   3.797   3.342 -0.5922 -1.4744 -0.3426
   23VAL     HA  327   4.499   3.561   3.257  0.2900 -0.7445 -0.9065
   23VAL     HB  328   4.440   3.584   3.493  1.5517 -1.1496  0.0721
   23VAL   HG11  329   4.161   3.506   3.400 -0.1557  0.8171 -0.0451
   23VAL   HG12  330   4.218   3.502   3.565 -1.1894 -0.4354  0.6280
   23VAL   HG13  331   4.222   3.661   3.473  2.2161  0.2731 -0.4286
   23VAL   HG21  332   4.503   3.358   3.372 -0.0220 -0.3698  0.2848
   23VAL   HG22  333   4.405   3.335   3.521  0.2856  0.6283  0.0053
   23VAL   HG23  334   4.329   3.338   3.361  0.8421 -0.0226  0.0360
   24GLU      N  335   4.317   3.454   3.109 -0.2466  0.7885  0.8611
   24GLU     CA  336   4.216   3.384   3.030  0.3964  0.1481  0.4170
   24GLU      C  337   4.129   3.293   3.115 -0.4200 -0.4298 -0.1514
   24GLU      O  338   4.174   3.202   3.187  0.3473 -0.6717 -0.1135
   24GLU     CB  339   4.280   3.306   2.909 -0.5657 -0.0306 -1.4169
   24GLU     CG  340   4.176   3.235   2.823  0.0645  0.2759  0.2993
   24GLU     CD  341   4.242   3.165   2.703 -0.3266 -0.1198  0.9804
   24GLU    OE1  342   4.259   3.228   2.592 -0.9048 -0.3622  0.0398
   24GLU    OE2  343   4.293   3.052   2.720  0.3745 -0.1210  0.0701
   24GLU      H  344   4.396   3.392   3.124  0.3139  1.5779  1.2748
   24GLU     HA  345   4.148   3.460   2.992 -0.1799 -0.5362  0.0349
   24GLU    HB2  346   4.315   3.386   2.844  0.7412  1.3035  0.6916
   24GLU    HB3  347   4.355   3.237   2.949  0.8689  2.2736  0.3482
   24GLU    HG2  348   4.130   3.161   2.888  0.9628 -0.5643  0.0331
   24GLU    HG3  349   4.102   3.301   2.778 -0.4672 -1.2308 -1.2471
   25MET      N  350   3.995   3.315   3.107 -0.1368  0.3739  0.9601
   25MET     CA  351   3.891   3.226   3.159 -0.5825 -0.2550  1.4810
   25MET      C  352   3.797   3.164   3.043  0.0492 -0.3227 -0.7828
   25MET      O  353   3.766   3.238   2.946 -0.0658 -0.7603 -0.2811
   25MET     CB  354   3.799   3.299   3.253 -0.2583 -1.3974 -0.0356
   25MET     CG  355   3.885   3.372   3.363  0.4864  0.4713 -0.4240
   25MET     SD  356   3.799   3.436   3.509  0.0387  0.2150 -0.3618
   25MET     CE  357   3.719   3.295   3.594 -0.5007 -0.3060  0.5924
   25MET      H  358   3.963   3.390   3.047 -1.0573 -0.6685  0.0321
   25MET     HA  359   3.931   3.136   3.207  0.4200  0.0122  1.1931
   25MET    HB2  360   3.736   3.370   3.199  0.2449  1.0797  2.2476
   25MET    HB3  361   3.736   3.222   3.296 -0.4492 -0.9683  0.4761
   25MET    HG2  362   3.966   3.306   3.394  1.3361  1.3317 -0.7091
   25MET    HG3  363   3.936   3.461   3.327  0.4492  1.3334  1.4288
   25MET    HE1  364   3.664   3.241   3.516  0.3422 -0.7002  0.2466
   25MET    HE2  365   3.788   3.224   3.640 -0.4701 -1.0418 -0.5003
   25MET    HE3  366   3.656   3.346   3.667 -0.3399 -0.6185  0.9569
   26THR      N  367   3.737   3.052   3.075  0.3242  0.5339  0.2918
   26THR     CA  368   3.625   2.995   2.998  0.4267 -0.1110  0.7597
   26THR      C  369   3.497   2.974   3.080  0.4719  0.4281  0.1975
   26THR      O  370   3.504   2.911   3.188 -0.0920 -0.0908 -0.0890
   26THR     CB  371   3.663   2.873   2.916 -0.1695  0.5855 -0.4055
   26THR    OG1  372   3.732   2.782   3.002  0.1268  0.1195  0.0068
   26THR    CG2  373   3.749   2.897   2.794 -0.3877  0.3516  0.4961
   26THR      H  374   3.779   3.002   3.153  0.0570 -0.7513 -0.3317
   26THR     HA  375   3.588   3.074   2.932 -1.3589 -0.6227  1.0269
   26THR     HB  376   3.573   2.825   2.878  0.5962 -0.2978 -1.2008
   26THR    HG1  377   3.678   2.757   3.077 -0.4533 -0.7425 -0.6669
   26THR   HG21  378   3.699   2.973   2.733  0.0114 -0.0211 -0.3197
   26THR   HG22  379   3.848   2.937   2.813  0.1769 -0.2185 -0.9350
   26THR   HG23  380   3.757   2.801   2.744  1.3014  0.5348  0.3018
   27VAL      N  381   3.384   3.021   3.018  0.0135  0.4411  0.3407
   27VAL     CA  382   3.254   3.021   3.080  0.3308  0.3139 -0.8468
   27VAL      C  383   3.153   2.937   3.001 -0.2577 -0.1157  0.4505
   27VAL      O  384   3.127   2.957   2.881 -0.2384 -0.0756 -0.0044
   27VAL     CB  385   3.206   3.169   3.096  0.1569  0.4310 -0.3535
   27VAL    CG1  386   3.069   3.187   3.168 -0.4329  0.1257  0.2651
   27VAL    CG2  387   3.302   3.253   3.177 -0.0246  0.8415  0.4289
   27VAL      H  388   3.398   3.062   2.928  2.0979 -0.4188  0.1621
   27VAL     HA  389   3.265   2.973   3.178  1.4329  0.1011 -1.0546
   27VAL     HB  390   3.208   3.204   2.993  0.1066 -1.0855 -0.9270
   27VAL   HG11  391   2.997   3.136   3.103  1.7062 -1.0173 -1.4499
   27VAL   HG12  392   3.072   3.137   3.265  1.3327  1.1245  0.8025
   27VAL   HG13  393   3.046   3.292   3.183  0.8368  0.2841  1.5401
   27VAL   HG21  394   3.400   3.232   3.136  0.3773  0.0020  1.6917
   27VAL   HG22  395   3.273   3.358   3.166 -0.3838  0.7258  0.2280
   27VAL   HG23  396   3.296   3.219   3.280 -0.4904  0.5720  0.3208
   28GLY      N  397   3.084   2.844   3.073 -0.1793  0.2296 -0.1924
   28GLY     CA  398   2.966   2.780   3.027  0.4087  0.2204 -0.3086
   28GLY      C  399   2.976   2.660   2.933 -0.8882  0.0633  0.0295
   28GLY      O  400   3.079   2.602   2.924 -0.5478  0.4874 -0.5147
   28GLY      H  401   3.105   2.834   3.172 -0.5131  1.0788 -0.0225
   28GLY    HA2  402   2.905   2.744   3.109  0.4229 -0.8076 -0.7215
   28GLY    HA3  403   2.899   2.847   2.973 -0.4074 -1.0587 -0.9626
   29SER      N  404   2.865   2.623   2.874  0.3102  0.1624  0.2732
   29SER     CA  405   2.857   2.483   2.829 -0.3835 -0.1601 -0.0626
   29SER      C  406   2.804   2.463   2.686 -0.0423 -1.1354 -0.3569
   29SER      O  407   2.682   2.462   2.665  0.6700 -0.5103  0.3504
   29SER     CB  408   2.777   2.400   2.928 -0.0838  0.0334  0.7865
   29SER     OG  409   2.859   2.385   3.042 -1.0147  0.3768 -0.1417
   29SER      H  410   2.784   2.681   2.888  0.1114 -0.0989  0.2334
   29SER     HA  411   2.950   2.426   2.827 -0.7528 -0.8166  0.5269
   29SER    HB2  412   2.679   2.442   2.951 -0.6211 -0.1129 -0.9178
   29SER    HB3  413   2.769   2.303   2.878 -0.3361  0.9839 -1.2587
   29SER     HG  414   2.825   2.450   3.103 -1.8231  0.7253 -0.9232
   30PRO      N  415   2.885   2.458   2.576  0.2016 -0.0013 -0.2040
   30PRO     CA  416   3.032   2.444   2.568  0.1149 -0.2024 -0.2191
   30PRO      C  417   3.101   2.577   2.589  0.4370 -0.9027  0.2801
   30PRO      O  418   3.029   2.681   2.574  0.0088  0.3027 -0.3879
   30PRO     CB  419   3.060   2.381   2.436 -0.3189  1.1358  0.8960
   30PRO     CG  420   2.938   2.415   2.347 -0.8890 -0.0931  0.1092
   30PRO     CD  421   2.828   2.424   2.447 -0.2497 -0.0991  0.6236
   30PRO     HA  422   3.063   2.379   2.649  0.6268  1.6310  1.2116
   30PRO    HB2  423   3.147   2.414   2.380 -1.0224 -0.0409 -1.1369
   30PRO    HB3  424   3.070   2.273   2.445  1.3782  1.1249 -0.1926
   30PRO    HG2  425   2.955   2.518   2.313  0.5734 -0.2039  0.3831
   30PRO    HG3  426   2.927   2.352   2.259 -0.3330 -0.0065 -0.0332
   30PRO    HD2  427   2.770   2.332   2.443 -0.9185  0.3328 -0.3016
   30PRO    HD3  428   2.765   2.504   2.407  0.7735  0.1619 -0.6187
   31PRO      N  429   3.228   2.582   2.628  0.5963  0.2760  0.6022
   31PRO     CA  430   3.291   2.693   2.689  0.0094 -0.0525 -0.2349
   31PRO      C  431   3.288   2.814   2.591 -0.3243  0.5405  0.2152
   31PRO      O  432   3.333   2.794   2.481 -0.4460 -0.1287  0.0133
   31PRO     CB  433   3.427   2.645   2.729 -0.5986  1.4948  0.2799
   31PRO     CG  434   3.417   2.496   2.742 -0.7570 -1.1722 -0.3305
   31PRO     CD  435   3.317   2.470   2.643 -0.2163  0.8584 -0.1109
   31PRO     HA  436   3.219   2.722   2.765 -0.0756  1.1046 -0.7109
   31PRO    HB2  437   3.508   2.658   2.657 -0.0146 -0.8671  0.3320
   31PRO    HB3  438   3.466   2.691   2.820  2.5135  1.6728 -0.9222
   31PRO    HG2  439   3.516   2.454   2.725 -0.2724 -0.4123  0.4872
   31PRO    HG3  440   3.390   2.478   2.846  0.2835 -1.1999 -0.0406
   31PRO    HD2  441   3.378   2.445   2.556  1.0345 -1.0897  1.1749
   31PRO    HD3  442   3.266   2.379   2.676  0.0526  1.1414  1.1908
   32GLN      N  443   3.253   2.935   2.629 -0.5849  0.6054 -0.2898
   32GLN     CA  444   3.287   3.054   2.559 -0.5330 -0.7815 -0.5653
   32GLN      C  445   3.412   3.125   2.623  0.9176  0.3349  1.1262
   32GLN      O  446   3.410   3.137   2.739  0.4640 -0.6914  0.3306
   32GLN     CB  447   3.161   3.148   2.562 -0.8109  0.8323  0.2833
   32GLN     CG  448   3.048   3.115   2.474  0.5829 -1.4078  0.1336
   32GLN     CD  449   2.924   3.204   2.509  0.6531  0.7176  1.0058
   32GLN    OE1  450   2.909   3.315   2.461  0.3536 -0.1307 -0.8456
   32GLN    NE2  451   2.835   3.146   2.591 -0.6202  0.4846  0.5702
   32GLN      H  452   3.223   2.933   2.725  0.1739 -0.6745 -0.0339
   32GLN     HA  453   3.306   3.036   2.454 -0.1333 -0.7288 -0.5057
   32GLN    HB2  454   3.133   3.150   2.667  0.2459  0.1528  0.6120
   32GLN    HB3  455   3.201   3.246   2.538  1.4209  0.3537  1.5464
   32GLN    HG2  456   3.068   3.145   2.372 -0.9030  0.1225  0.1890
   32GLN    HG3  457   3.016   3.011   2.471 -0.5487 -1.0773 -1.1494
   32GLN   HE21  458   2.739   3.178   2.588 -1.2059 -1.0679  0.7155
   32GLN   HE22  459   2.852   3.056   2.633 -0.7163 -0.6613 -1.5677
   33THR      N  460   3.511   3.153   2.546  0.1845 -0.4223  0.4325
   33THR     CA  461   3.639   3.214   2.594 -0.4451  0.2298 -0.7829
   33THR      C  462   3.642   3.361   2.611 -0.1595  0.2543 -0.5215
   33THR      O  463   3.599   3.437   2.526 -0.0553 -0.2415 -0.4033
   33THR     CB  464   3.763   3.175   2.512  0.3369  0.7577 -0.7170
   33THR    OG1  465   3.781   3.032   2.497 -0.7021 -0.0617  0.6933
   33THR    CG2  466   3.890   3.231   2.561 -0.1844 -0.9223 -0.5053
   33THR      H  467   3.505   3.131   2.448  0.0120  0.0035  0.3397
   33THR     HA  468   3.656   3.175   2.695  2.1388  1.1434 -0.7187
   33THR     HB  469   3.748   3.223   2.415  1.0161  0.8004 -0.8114
   33THR    HG1  470   3.709   2.982   2.459  0.4521  0.1824 -2.3760
   33THR   HG21  471   3.889   3.338   2.577  0.1926 -0.9490 -0.2583
   33THR   HG22  472   3.924   3.191   2.656 -1.2144 -0.0414  0.2691
   33THR   HG23  473   3.968   3.209   2.488 -0.2419 -0.0759 -0.8405
   34LEU      N  474   3.683   3.405   2.732 -0.2634 -0.0911  0.4372
   34LEU     CA  475   3.703   3.548   2.774 -0.0689  1.0870  0.4166
   34LEU      C  476   3.849   3.583   2.827  0.0428  0.1454  0.6165
   34LEU      O  477   3.902   3.515   2.909 -0.2634  0.6569 -0.3611
   34LEU     CB  478   3.592   3.596   2.874  0.1456  0.3528 -0.2843
   34LEU     CG  479   3.448   3.584   2.826  0.2309 -0.1358 -0.3485
   34LEU    CD1  480   3.351   3.619   2.943  0.1937  0.5897  1.3390
   34LEU    CD2  481   3.409   3.673   2.715  0.2271  0.1104  0.6516
   34LEU      H  482   3.720   3.337   2.797 -0.1745  0.3012  0.8121
   34LEU     HA  483   3.689   3.614   2.688  0.1793  1.1231  0.4040
   34LEU    HB2  484   3.603   3.548   2.971 -0.8262 -0.0472 -0.3467
   34LEU    HB3  485   3.622   3.699   2.888  2.3897 -0.2192 -0.0308
   34LEU     HG  486   3.431   3.478   2.808 -0.6922 -0.0879  0.1188
   34LEU   HD11  487   3.253   3.586   2.910  0.7823  0.7564 -0.8691
   34LEU   HD12  488   3.381   3.559   3.029  0.2269 -1.2673  0.1434
   34LEU   HD13  489   3.358   3.728   2.953 -0.5981  0.6965  0.8531
   34LEU   HD21  490   3.459   3.629   2.629 -1.7357 -2.1393  0.4505
   34LEU   HD22  491   3.306   3.656   2.684  0.8225 -0.7266 -1.1699
   34LEU   HD23  492   3.433   3.778   2.730 -1.2368  0.7505 -0.8864
   35ASN      N  493   3.903   3.696   2.786 -0.6146 -0.9358 -0.4160
   35ASN     CA  494   4.016   3.755   2.860  0.7301  0.3080 -0.7766
   35ASN      C  495   3.953   3.834   2.977 -0.6513  0.1001 -0.5315
   35ASN      O  496   3.868   3.919   2.956 -0.4036 -0.2430  0.5948
   35ASN     CB  497   4.106   3.848   2.775 -0.1802 -0.2245 -0.8944
   35ASN     CG  498   4.191   3.786   2.665  0.2581 -0.8366  0.0036
   35ASN    OD1  499   4.227   3.672   2.667 -0.9959 -0.6639  0.1425
   35ASN    ND2  500   4.231   3.866   2.561  0.7846  0.4658 -0.5858
   35ASN      H  501   3.839   3.763   2.745  0.3583  0.0211 -0.4598
   35ASN     HA  502   4.082   3.679   2.902 -1.5226 -1.1428  0.5337
   35ASN    HB2  503   4.043   3.916   2.717 -0.2194  0.8248  0.3138
   35ASN    HB3  504   4.173   3.904   2.839 -0.8785 -0.4032  0.0438
   35ASN   HD21  505   4.275   3.828   2.478  0.9179 -0.8893  0.0479
   35ASN   HD22  506   4.205   3.962   2.573  0.0621  0.1311  1.1236
   36ILE      N  507   3.996   3.811   3.107  0.3593  0.2086  0.6687
   36ILE     CA  508   3.943   3.867   3.225  1.5126  0.5701 -0.9078
   36ILE      C  509   4.048   3.946   3.305  0.2609  0.0352  0.0054
   36ILE      O  510   4.164   3.901   3.327  0.5760 -0.0208 -0.2015
   36ILE     CB  511   3.864   3.763   3.305 -0.4837  0.9802 -0.7300
   36ILE    CG1  512   3.754   3.690   3.232  0.4137 -0.6007  0.0635
   36ILE    CG2  513   3.800   3.823   3.428  0.1248  0.4485 -0.8929
   36ILE    CD1  514   3.629   3.779   3.194 -0.1669 -0.0612 -0.2961
   36ILE      H  515   4.059   3.733   3.116  0.6344  0.4758  1.1706
   36ILE     HA  516   3.866   3.940   3.199 -0.1510 -0.3198  0.9744
   36ILE     HB  517   3.939   3.692   3.338 -0.7777  0.7116 -0.6235
   36ILE   HG12  518   3.793   3.642   3.143  0.5958 -0.5158  0.0952
   36ILE   HG13  519   3.716   3.616   3.303 -0.3164  1.0404  1.5509
   36ILE   HG21  520   3.740   3.909   3.398 -0.5265  0.7937  1.0945
   36ILE   HG22  521   3.737   3.758   3.489  0.3350  0.9745 -0.0765
   36ILE   HG23  522   3.871   3.861   3.502 -1.2015  0.6012  0.3882
   36ILE   HD11  523   3.580   3.830   3.277  0.6827 -0.5539  0.5535
   36ILE   HD12  524   3.663   3.852   3.121 -1.2919  0.9433  0.1209
   36ILE   HD13  525   3.554   3.712   3.152 -0.6606  0.6932 -0.6621
   37LEU      N  526   4.018   4.069   3.339  0.0286 -0.2830  0.9339
   37LEU     CA  527   4.104   4.161   3.414 -0.2854 -0.8453  0.6014
   37LEU      C  528   4.116   4.110   3.558  0.1329  0.2203 -0.7251
   37LEU      O  529   4.014   4.072   3.623 -0.0182 -0.2110 -0.3151
   37LEU     CB  530   4.042   4.304   3.404 -1.3196 -0.1587 -0.5477
   37LEU     CG  531   4.103   4.408   3.503  0.0778  0.6537  0.1763
   37LEU    CD1  532   4.253   4.432   3.481  0.0500 -0.2341  1.0191
   37LEU    CD2  533   4.041   4.550   3.517  0.1175 -0.1799 -0.7071
   37LEU      H  534   3.922   4.094   3.318  0.4381  0.1779 -0.6236
   37LEU     HA  535   4.198   4.160   3.358 -1.1979 -1.0367 -1.0622
   37LEU    HB2  536   4.055   4.336   3.300 -1.2148 -0.5532 -0.6585
   37LEU    HB3  537   3.935   4.306   3.421 -1.5347 -0.6803 -1.6379
   37LEU     HG  538   4.092   4.361   3.601  0.0917  1.1828  0.4440
   37LEU   HD11  539   4.307   4.338   3.473 -1.2013 -0.8818 -0.9956
   37LEU   HD12  540   4.262   4.500   3.396 -0.5107  1.0330  1.8992
   37LEU   HD13  541   4.300   4.485   3.564  0.2003 -0.4710  1.0887
   37LEU   HD21  542   4.073   4.591   3.613  0.5790 -0.2664 -0.8220
   37LEU   HD22  543   4.082   4.617   3.442 -0.3661 -0.0989 -0.9067
   37LEU   HD23  544   3.932   4.543   3.509  0.0381 -2.1954  0.6311
   38VAL      N  545   4.238   4.127   3.617 -0.1549  0.0761  0.0467
   38VAL     CA  546   4.278   4.064   3.740 -1.0705  0.9133 -0.1387
   38VAL      C  547   4.289   4.174   3.850 -1.0572  0.0217  0.4845
   38VAL      O  548   4.369   4.272   3.834  0.2349  0.3582 -0.0119
   38VAL     CB  549   4.410   3.989   3.714 -0.1294  0.0507 -0.0355
   38VAL    CG1  550   4.481   3.928   3.836  0.0881  0.6543 -0.2037
   38VAL    CG2  551   4.391   3.866   3.622 -0.0169  0.3656 -0.9809
   38VAL      H  552   4.311   4.176   3.567 -0.1286 -0.9878 -1.0338
   38VAL     HA  553   4.209   3.988   3.776  0.1428 -0.5412 -0.7049
   38VAL     HB  554   4.482   4.057   3.668  0.9459  0.2553  1.7527
   38VAL   HG11  555   4.415   3.859   3.888 -0.1032  0.5329 -0.6027
   38VAL   HG12  556   4.579   3.890   3.807  0.6303  1.0211  1.0040
   38VAL   HG13  557   4.513   4.003   3.908  0.6357 -0.5567  0.8995
   38VAL   HG21  558   4.333   3.907   3.539 -0.4598  0.6841 -0.5317
   38VAL   HG22  559   4.489   3.827   3.595  0.3207  0.7608 -0.3763
   38VAL   HG23  560   4.329   3.796   3.678 -1.2229  1.9741 -0.1152
   39ASP      N  561   4.206   4.161   3.951  0.0844 -0.5152  0.1240
   39ASP     CA  562   4.179   4.270   4.046  0.3933  0.0208 -0.1487
   39ASP      C  563   4.173   4.222   4.197 -0.0424  1.1714 -0.5257
   39ASP      O  564   4.098   4.125   4.230 -0.0731  0.1427 -0.0495
   39ASP     CB  565   4.048   4.342   4.006 -1.4585  0.2994  0.3414
   39ASP     CG  566   4.015   4.454   4.096  0.2131 -0.0854  0.1580
   39ASP    OD1  567   3.904   4.512   4.073  0.6501  0.2181 -0.1480
   39ASP    OD2  568   4.090   4.495   4.183  0.2504 -0.0640 -0.2207
   39ASP      H  569   4.136   4.089   3.944 -0.4021  0.0063 -0.9244
   39ASP     HA  570   4.246   4.356   4.042 -0.8595  1.0571 -0.3623
   39ASP    HB2  571   4.063   4.387   3.908 -0.1298  0.8273  0.7399
   39ASP    HB3  572   3.962   4.275   4.000 -1.2017  0.0163 -0.3676
   40THR      N  573   4.269   4.262   4.282  0.9282 -0.3026 -0.4175
   40THR     CA  574   4.274   4.224   4.428 -0.3563  0.0995  0.0024
   40THR      C  575   4.192   4.315   4.521  0.1019 -1.0799  0.2645
   40THR      O  576   4.163   4.268   4.635 -0.9870 -0.2064  0.2160
   40THR     CB  577   4.427   4.215   4.476  0.7615 -0.2971  0.2837
   40THR    OG1  578   4.481   4.338   4.467  0.5420 -0.4498 -0.0745
   40THR    CG2  579   4.505   4.113   4.397 -1.1750  0.3349  0.7440
   40THR      H  580   4.330   4.334   4.245  0.9896  0.4043  0.9140
   40THR     HA  581   4.237   4.121   4.432  0.5593 -0.2440  0.0843
   40THR     HB  582   4.418   4.189   4.582  0.1301  1.1633  0.6399
   40THR    HG1  583   4.488   4.365   4.559 -0.4391 -1.4316  0.3308
   40THR   HG21  584   4.528   4.145   4.296 -2.9840  0.5682  0.3348
   40THR   HG22  585   4.590   4.085   4.459 -0.4253 -0.7127 -0.6375
   40THR   HG23  586   4.448   4.021   4.382 -0.5968  0.1437 -0.5829
   41GLY      N  587   4.141   4.428   4.471 -0.1675  0.1259  0.2205
   41GLY     CA  588   4.051   4.526   4.534 -0.1880 -0.5073 -0.8875
   41GLY      C  589   3.895   4.522   4.514  0.0452 -0.8021 -0.0804
   41GLY      O  590   3.840   4.603   4.585  0.2859  0.6437 -0.7529
   41GLY      H  591   4.170   4.447   4.376 -1.2699  1.4644  0.0884
   41GLY    HA2  592   4.077   4.544   4.638 -1.3425 -0.5581 -0.5634
   41GLY    HA3  593   4.082   4.622   4.492  0.3738 -0.4572 -0.4029
   42SER      N  594   3.837   4.442   4.425  0.0675 -0.4357  0.3855
   42SER     CA  595   3.691   4.415   4.403  0.1267  0.2309  0.4116
   42SER      C  596   3.666   4.261   4.424 -0.5889  0.4499  0.6238
   42SER      O  597   3.767   4.183   4.430 -0.3283 -0.3572 -1.1625
   42SER     CB  598   3.649   4.452   4.256  0.2700  0.0580  0.0129
   42SER     OG  599   3.708   4.358   4.172 -0.1370  0.3249  0.3059
   42SER      H  600   3.901   4.382   4.375  0.7248  1.1640 -0.8755
   42SER     HA  601   3.627   4.469   4.472 -0.4679 -0.2174  0.2302
   42SER    HB2  602   3.541   4.440   4.247  0.1460  0.7680  0.4134
   42SER    HB3  603   3.681   4.551   4.224  1.4990 -0.0184  0.8418
   42SER     HG  604   3.773   4.415   4.132 -0.4077  0.5433  0.1724
   43SER      N  605   3.539   4.219   4.426 -0.5751 -0.2175 -0.0290
   43SER     CA  606   3.507   4.075   4.457  0.3490 -0.9498 -0.2072
   43SER      C  607   3.401   4.016   4.366 -0.3832  0.1606  0.6573
   43SER      O  608   3.365   3.902   4.378  0.1880  0.5850 -0.4665
   43SER     CB  609   3.463   4.065   4.604 -0.1258  0.2749  0.0482
   43SER     OG  610   3.354   4.149   4.628  0.3303 -0.1532  0.0019
   43SER      H  611   3.463   4.285   4.423  0.1849  0.7691  0.9683
   43SER     HA  612   3.598   4.015   4.451  1.2458  0.2757  0.1980
   43SER    HB2  613   3.432   3.963   4.627  0.2900 -0.0042 -0.5491
   43SER    HB3  614   3.544   4.110   4.662 -0.1146 -1.2333  1.3139
   43SER     HG  615   3.297   4.096   4.685  0.2132 -0.5991 -0.5167
   44ASN      N  616   3.344   4.101   4.280  0.2648  0.0752  0.5315
   44ASN     CA  617   3.255   4.056   4.172  0.7415 -0.3189  0.2030
   44ASN      C  618   3.334   3.997   4.057  0.6748 -0.4069  0.5773
   44ASN      O  619   3.446   4.041   4.020  0.1791  0.2973 -0.0899
   44ASN     CB  620   3.169   4.175   4.118  0.3131 -0.7312  0.6588
   44ASN     CG  621   3.063   4.231   4.212 -0.4493  0.0654 -0.1203
   44ASN    OD1  622   3.092   4.298   4.308 -0.5052 -0.5871 -0.3378
   44ASN    ND2  623   2.946   4.192   4.197  0.4298  0.3626  0.1506
   44ASN      H  624   3.376   4.197   4.277 -0.7415  0.4249  0.2501
   44ASN     HA  625   3.180   3.987   4.211  0.0574  0.2977  0.0220
   44ASN    HB2  626   3.238   4.252   4.083  0.2406 -1.2090 -0.6708
   44ASN    HB3  627   3.120   4.135   4.029  1.7384 -0.2501 -0.4187
   44ASN   HD21  628   2.867   4.209   4.257 -0.0675 -1.5100  0.1300
   44ASN   HD22  629   2.941   4.113   4.136  0.6410 -1.0247  1.7715
   45PHE      N  630   3.273   3.890   4.000 -0.4664  0.3869 -0.2161
   45PHE     CA  631   3.291   3.831   3.869 -0.0101 -0.4037  0.9935
   45PHE      C  632   3.191   3.883   3.763 -0.0024  0.1417 -0.1611
   45PHE      O  633   3.077   3.845   3.756 -0.0429 -0.0307  0.5105
   45PHE     CB  634   3.304   3.672   3.866 -0.2809 -1.0609 -0.7041
   45PHE     CG  635   3.327   3.610   3.730 -0.2881  1.0206 -0.4001
   45PHE    CD1  636   3.415   3.663   3.634 -0.0532 -0.2479  0.9007
   45PHE    CD2  637   3.260   3.483   3.706 -0.1679 -0.0658  0.1086
   45PHE    CE1  638   3.428   3.591   3.512  0.3766  0.6972  0.7817
   45PHE    CE2  639   3.282   3.414   3.585 -0.3148 -0.0165  0.0838
   45PHE     CZ  640   3.362   3.467   3.484  0.3786  0.6371 -0.9615
   45PHE      H  641   3.189   3.862   4.049 -0.8398  0.3035 -0.8782
   45PHE     HA  642   3.381   3.868   3.821 -1.3566  1.1762 -0.6014
   45PHE    HB2  643   3.371   3.654   3.950 -0.4879 -0.4081 -0.3806
   45PHE    HB3  644   3.203   3.646   3.898 -0.7135  0.6599 -0.4594
   45PHE    HD1  645   3.451   3.764   3.646 -0.9628  0.2591 -0.1823
   45PHE    HD2  646   3.200   3.441   3.786 -0.2786  1.3688  0.8426
   45PHE    HE1  647   3.500   3.634   3.444  0.3360  0.8771  0.8535
   45PHE    HE2  648   3.227   3.321   3.580 -0.7199  0.2283 -0.1972
   45PHE     HZ  649   3.382   3.404   3.398  1.4025 -0.3603 -0.0657
   46ALA      N  650   3.233   3.986   3.686 -0.1301  1.0628  0.1477
   46ALA     CA  651   3.141   4.056   3.597 -0.3694 -0.2288 -0.5092
   46ALA      C  652   3.188   4.065   3.449 -0.5941 -0.6660 -0.8095
   46ALA      O  653   3.303   4.104   3.422  0.3449  0.0242 -0.4819
   46ALA     CB  654   3.134   4.199   3.659  0.6094  0.5280  0.6681
   46ALA      H  655   3.322   4.025   3.713  0.7404 -1.4187  1.5623
   46ALA     HA  656   3.038   4.021   3.604 -0.8821  1.2663  0.5200
   46ALA    HB1  657   3.225   4.252   3.633 -0.4698  1.4519 -1.8400
   46ALA    HB2  658   3.043   4.241   3.616 -0.2824 -0.7985  1.1331
   46ALA    HB3  659   3.134   4.208   3.767 -0.4137  0.0303  0.7354
   47VAL      N  660   3.104   4.033   3.356  0.0978  0.4305  0.0793
   47VAL     CA  661   3.139   4.023   3.213  0.4039 -0.2251 -0.4232
   47VAL      C  662   3.045   4.099   3.121  0.4215  0.7731  0.9699
   47VAL      O  663   2.930   4.120   3.140  0.0994 -0.1679 -0.7020
   47VAL     CB  664   3.160   3.874   3.176 -0.3294  0.1979  0.2790
   47VAL    CG1  665   3.275   3.815   3.263 -0.1584  0.2083  0.3148
   47VAL    CG2  666   3.046   3.785   3.210  0.6756  0.4816  0.0417
   47VAL      H  667   3.010   4.007   3.384  0.5049 -0.7982  0.4353
   47VAL     HA  668   3.234   4.076   3.204 -0.1270  0.9642  0.3662
   47VAL     HB  669   3.181   3.865   3.070  0.2964 -0.4230  0.4404
   47VAL   HG11  670   3.254   3.814   3.371  0.5805  1.2506  0.4980
   47VAL   HG12  671   3.297   3.712   3.234 -0.0448  0.4301 -0.4086
   47VAL   HG13  672   3.361   3.878   3.243 -0.6951  0.4575 -1.6076
   47VAL   HG21  673   2.951   3.834   3.188  0.0573 -0.7256 -0.0955
   47VAL   HG22  674   3.058   3.688   3.163  0.1021 -0.2535  1.3151
   47VAL   HG23  675   3.036   3.764   3.316 -0.4491 -0.7039 -0.2564
   48GLY      N  676   3.101   4.150   3.009 -0.3240  0.7628 -0.6509
   48GLY     CA  677   3.033   4.190   2.893 -0.2342 -1.0445  0.0438
   48GLY      C  678   2.934   4.083   2.839  0.1265  0.8750 -0.8446
   48GLY      O  679   2.959   3.959   2.849 -0.3532  0.2913  0.3970
   48GLY      H  680   3.199   4.131   2.998 -0.6236 -0.8908 -1.0152
   48GLY    HA2  681   2.976   4.279   2.919  0.2260 -0.4863 -0.7524
   48GLY    HA3  682   3.092   4.217   2.805 -1.2922 -0.8383 -0.6467
   49ALA      N  683   2.822   4.133   2.805  0.2149 -0.0769 -0.4277
   49ALA     CA  684   2.714   4.056   2.739  0.1147 -0.4295  0.3730
   49ALA      C  685   2.638   4.134   2.633  0.1421 -0.4324  0.0884
   49ALA      O  686   2.627   4.091   2.518 -0.1963  0.6065 -0.4236
   49ALA     CB  687   2.618   3.993   2.849  0.0303 -0.7106 -0.3086
   49ALA      H  688   2.811   4.231   2.823  1.5114  0.2218 -1.0523
   49ALA     HA  689   2.767   3.974   2.689 -0.5343  0.2114 -1.5621
   49ALA    HB1  690   2.540   3.945   2.790 -0.3441  0.7117 -1.0607
   49ALA    HB2  691   2.676   3.918   2.903 -0.3213 -0.7184  0.0619
   49ALA    HB3  692   2.578   4.076   2.907  0.5924 -0.6177 -0.0406
   50ALA      N  693   2.590   4.260   2.657 -0.2866 -0.5339 -0.0962
   50ALA     CA  694   2.527   4.348   2.561  0.0865 -1.1863  0.0803
   50ALA      C  695   2.640   4.411   2.480  0.2771 -0.1035 -0.4019
   50ALA      O  696   2.754   4.435   2.522  1.0681  0.0840  0.2277
   50ALA     CB  697   2.448   4.461   2.625 -0.6610 -0.2651 -0.7330
   50ALA      H  698   2.586   4.301   2.749 -2.5362 -0.1687 -0.2296
   50ALA     HA  699   2.452   4.296   2.502 -0.0371  0.1998 -1.1110
   50ALA    HB1  700   2.398   4.420   2.713  1.1024  1.1790  1.1417
   50ALA    HB2  701   2.511   4.541   2.664 -1.7605 -0.0750  0.8634
   50ALA    HB3  702   2.372   4.494   2.554 -0.5218 -0.7716 -1.1276
   51PRO      N  703   2.614   4.437   2.351 -0.1296 -0.7900 -0.1194
   51PRO     CA  704   2.720   4.501   2.264 -0.2434  0.6151  0.7943
   51PRO      C  705   2.776   4.629   2.310 -0.3935 -0.7180  0.3246
   51PRO      O  706   2.710   4.710   2.372  0.4944  0.1274  0.4168
   51PRO     CB  707   2.644   4.514   2.129  0.3569 -0.3806  0.1620
   51PRO     CG  708   2.499   4.502   2.154  0.4275 -0.2867  0.0769
   51PRO     CD  709   2.485   4.432   2.286  0.7310  0.6869  0.4862
   51PRO     HA  710   2.804   4.435   2.241  0.7341  1.9920  0.1934
   51PRO    HB2  711   2.665   4.610   2.082  0.8354 -0.9891 -0.9217
   51PRO    HB3  712   2.683   4.442   2.058  0.3587  0.6332 -0.9314
   51PRO    HG2  713   2.439   4.594   2.159 -0.4695 -0.7023 -1.4830
   51PRO    HG3  714   2.443   4.454   2.073  0.2244  0.1955 -0.0770
   51PRO    HD2  715   2.408   4.480   2.348 -0.2344 -0.0989 -0.0534
   51PRO    HD3  716   2.436   4.337   2.264 -0.0533  0.9699  0.8968
   52HIS      N  717   2.908   4.643   2.282 -0.0653  0.0300 -0.1057
   52HIS     CA  718   2.987   4.755   2.337 -0.2167  0.0088  0.4724
   52HIS      C  719   3.107   4.782   2.244  0.2937  0.3802 -0.1889
   52HIS      O  720   3.181   4.686   2.211  0.3634 -0.3009  0.1751
   52HIS     CB  721   3.021   4.742   2.489  0.4330  0.1093  0.2481
   52HIS     CG  722   3.089   4.866   2.552  0.6114 -0.3827 -0.3678
   52HIS    ND1  723   3.223   4.904   2.523  0.6451  0.5973  0.4733
   52HIS    CD2  724   3.030   4.967   2.624 -0.0374  1.0323  0.3657
   52HIS    CE1  725   3.240   5.017   2.583  0.3789  0.1282  0.6032
   52HIS    NE2  726   3.126   5.057   2.646 -0.2365 -0.7004 -0.1283
   52HIS      H  727   2.953   4.573   2.225 -0.3299 -0.7005  0.5384
   52HIS     HA  728   2.931   4.846   2.318  0.5234  0.4190  0.1985
   52HIS    HB2  729   2.930   4.704   2.535  0.3531 -0.1509 -0.1220
   52HIS    HB3  730   3.097   4.666   2.505  0.8405  0.2495 -0.9078
   52HIS    HD2  731   2.929   4.950   2.659  0.1830 -0.8638  0.2506
   52HIS    HE1  732   3.330   5.077   2.587  0.2956  0.4502 -0.9913
   52HIS    HE2  733   3.106   5.141   2.698  1.0718 -0.6638  0.3906
   53PRO      N  734   3.124   4.907   2.198  0.2219  0.2886  0.1509
   53PRO     CA  735   3.208   4.949   2.091 -0.2633  0.2408  1.0782
   53PRO      C  736   3.358   4.914   2.109  0.1084 -0.7339 -0.5409
   53PRO      O  737   3.439   4.928   2.019 -0.9982  0.1599  0.7589
   53PRO     CB  738   3.170   5.092   2.054  0.5460 -1.2286  0.1212
   53PRO     CG  739   3.121   5.150   2.185 -0.4770 -0.2516  0.9167
   53PRO     CD  740   3.047   5.021   2.237 -0.0295 -0.7084 -0.3341
   53PRO     HA  741   3.184   4.893   2.001 -0.2330  0.4203  0.9567
   53PRO    HB2  742   3.256   5.149   2.017 -0.0237  0.7807  1.5686
   53PRO    HB3  743   3.088   5.088   1.983  0.6406 -0.5482 -0.0370
   53PRO    HG2  744   3.209   5.164   2.248  0.1419 -0.3554  0.1179
   53PRO    HG3  745   3.049   5.231   2.178 -0.5606 -0.3881 -0.3901
   53PRO    HD2  746   3.049   5.037   2.345  0.2445 -0.8319 -0.3192
   53PRO    HD3  747   2.946   5.014   2.197  0.2874 -0.2312 -1.3046
   54PHE      N  748   3.401   4.888   2.234  0.0702 -0.4939 -0.0780
   54PHE     CA  749   3.538   4.848   2.260  0.4472 -0.3037 -0.6057
   54PHE      C  750   3.565   4.703   2.264 -0.4645  0.4164  0.4419
   54PHE      O  751   3.674   4.656   2.232 -0.5728 -0.1433 -0.5216
   54PHE     CB  752   3.569   4.902   2.404 -0.0489  0.3062  0.1888
   54PHE     CG  753   3.555   5.051   2.435 -0.5844 -0.1075 -0.3598
   54PHE    CD1  754   3.537   5.150   2.340  0.0184  0.2998  0.3701
   54PHE    CD2  755   3.571   5.089   2.569  0.8891  0.0680  0.2519
   54PHE    CE1  756   3.502   5.281   2.378 -0.8587  0.2162 -0.6325
   54PHE    CE2  757   3.551   5.224   2.611  0.0985  0.0761  0.1194
   54PHE     CZ  758   3.506   5.316   2.517 -0.8691 -0.4727  0.1911
   54PHE      H  759   3.330   4.887   2.306 -0.4265 -0.0867 -0.5426
   54PHE     HA  760   3.615   4.889   2.194  0.6914  0.4187  0.0893
   54PHE    HB2  761   3.518   4.849   2.484 -2.1263  1.5013 -0.2087
   54PHE    HB3  762   3.676   4.884   2.418  0.3981  0.9659 -1.7341
   54PHE    HD1  763   3.528   5.123   2.236  0.2667  0.1772  0.3785
   54PHE    HD2  764   3.604   5.022   2.647  1.0137 -1.1368 -0.7696
   54PHE    HE1  765   3.480   5.355   2.302  0.0014  1.6262  0.3933
   54PHE    HE2  766   3.561   5.255   2.714 -0.3369 -1.6809  0.7728
   54PHE     HZ  767   3.489   5.418   2.546  0.9332  0.0839 -0.4325
   55LEU      N  768   3.455   4.621   2.278 -0.1941 -0.3872 -0.4791
   55LEU     CA  769   3.462   4.482   2.277  0.0535  1.0133 -0.0376
   55LEU      C  770   3.442   4.423   2.136 -0.0736 -0.2584 -0.4542
   55LEU      O  771   3.368   4.476   2.056 -0.3674 -0.3935 -0.2416
   55LEU     CB  772   3.343   4.422   2.370 -0.5114 -0.7940  0.2054
   55LEU     CG  773   3.363   4.462   2.517  0.1673 -0.5173  0.0764
   55LEU    CD1  774   3.253   4.386   2.589 -0.2067 -0.1137  0.1556
   55LEU    CD2  775   3.487   4.431   2.581 -0.6884  0.4645 -0.0558
   55LEU      H  776   3.364   4.664   2.282 -0.7412 -1.3758  2.5221
   55LEU     HA  777   3.558   4.451   2.317 -0.3270 -0.2851 -0.0403
   55LEU    HB2  778   3.255   4.468   2.325  0.8996  1.7915 -0.3002
   55LEU    HB3  779   3.333   4.314   2.366  0.0977 -0.8667  0.4472
   55LEU     HG  780   3.338   4.567   2.533 -0.3328 -0.6534  0.2451
   55LEU   HD11  781   3.272   4.281   2.568 -0.6526  0.1110 -1.8280
   55LEU   HD12  782   3.255   4.416   2.693  0.5969  0.7839 -0.0907
   55LEU   HD13  783   3.157   4.421   2.551  0.2636  0.3504 -0.6727
   55LEU   HD21  784   3.564   4.496   2.539 -0.1174  0.4537  0.9222
   55LEU   HD22  785   3.488   4.455   2.687  0.6695  0.4497 -0.0301
   55LEU   HD23  786   3.513   4.326   2.566  1.1643  0.6880  0.9259
   56HIS      N  787   3.503   4.307   2.113  1.0589  0.8562 -0.0791
   56HIS     CA  788   3.478   4.227   1.990 -0.2888  0.4515 -0.8521
   56HIS      C  789   3.436   4.079   2.013  0.4732  0.3346  0.2135
   56HIS      O  790   3.418   4.006   1.915  0.2267  0.4234  0.1248
   56HIS     CB  791   3.592   4.245   1.893  0.2129 -0.2627 -0.0931
   56HIS     CG  792   3.624   4.384   1.856 -0.0123 -0.1204  0.2548
   56HIS    ND1  793   3.744   4.452   1.886  0.4502  0.0104  0.1079
   56HIS    CD2  794   3.558   4.449   1.756 -1.2756 -0.1654 -0.5069
   56HIS    CE1  795   3.750   4.553   1.800 -0.3835 -1.0383 -0.2461
   56HIS    NE2  796   3.639   4.558   1.722 -0.9983 -0.4487  0.0878
   56HIS      H  797   3.572   4.269   2.176 -0.0366 -0.9647  0.1547
   56HIS     HA  798   3.397   4.278   1.939  0.0038  0.6196 -1.1563
   56HIS    HB2  799   3.675   4.181   1.922  1.1213  0.2681 -1.3394
   56HIS    HB3  800   3.567   4.205   1.795 -0.5366 -0.1343  0.0367
   56HIS    HD1  801   3.819   4.415   1.941 -0.8738  0.5802  2.5620
   56HIS    HD2  802   3.482   4.400   1.697 -1.5084  0.9685 -1.1973
   56HIS    HE1  803   3.834   4.621   1.802  0.0239 -1.5359  0.1980
   57ARG      N  804   3.418   4.036   2.135  1.2813 -0.5213 -0.0064
   57ARG     CA  805   3.337   3.926   2.185 -1.0215  0.2765  0.2305
   57ARG      C  806   3.269   3.947   2.308  0.4984 -0.1885 -0.6613
   57ARG      O  807   3.295   4.035   2.391 -0.6040 -0.3091  0.3773
   57ARG     CB  808   3.429   3.797   2.194 -0.3778 -0.4644 -0.2343
   57ARG     CG  809   3.541   3.826   2.300 -0.0359 -0.4496 -0.0076
   57ARG     CD  810   3.637   3.710   2.293 -0.3896  0.0472 -0.5069
   57ARG     NE  811   3.742   3.723   2.402 -0.0820 -0.1958  0.4322
   57ARG     CZ  812   3.843   3.644   2.420  0.2644 -0.3329  0.3996
   57ARG    NH1  813   3.858   3.528   2.366 -0.1866  0.1949 -0.8511
   57ARG    NH2  814   3.933   3.685   2.499  0.5130 -0.0307 -0.4283
   57ARG      H  815   3.451   4.095   2.210 -0.7025  0.2685  0.3759
   57ARG     HA  816   3.260   3.909   2.110 -1.7106 -0.0760  0.9969
   57ARG    HB2  817   3.375   3.705   2.215 -0.4654 -0.3907 -0.1358
   57ARG    HB3  818   3.468   3.780   2.094  0.6212  0.7402 -0.1045
   57ARG    HG2  819   3.603   3.914   2.280 -0.1293 -0.3039  0.3234
   57ARG    HG3  820   3.501   3.826   2.402  0.6048 -0.1952  0.2590
   57ARG    HD2  821   3.570   3.628   2.317 -0.2651  0.2412  0.5850
   57ARG    HD3  822   3.697   3.696   2.203  0.0426 -0.0230 -0.2176
   57ARG     HE  823   3.724   3.796   2.469  0.3072  0.7099 -0.4130
   57ARG   HH11  824   3.922   3.463   2.411  1.2442  1.3509 -1.0798
   57ARG   HH12  825   3.783   3.487   2.313 -1.0783 -0.2001  0.5943
   57ARG   HH21  826   4.017   3.630   2.504 -0.0496 -0.9230 -0.2214
   57ARG   HH22  827   3.922   3.778   2.537 -1.1225 -0.2874 -0.0934
   58TYR      N  828   3.172   3.859   2.340  0.1274  0.1691  0.5048
   58TYR     CA  829   3.085   3.874   2.459  0.2879 -0.3040  0.5843
   58TYR      C  830   3.024   3.739   2.499  0.4612  0.0511 -0.3808
   58TYR      O  831   3.009   3.647   2.417  0.5908  0.0551 -0.4968
   58TYR     CB  832   2.960   3.962   2.421  0.0118 -1.3337 -0.6987
   58TYR     CG  833   2.992   4.084   2.339  0.1531  0.6216  0.5365
   58TYR    CD1  834   2.992   4.081   2.199  0.6308  0.6064 -0.3865
   58TYR    CD2  835   3.021   4.205   2.404 -0.3978 -0.1414 -0.2486
   58TYR    CE1  836   3.015   4.199   2.123  0.6473  0.2346  0.2234
   58TYR    CE2  837   3.043   4.322   2.327 -0.6550 -0.2370  0.4566
   58TYR     CZ  838   3.037   4.322   2.186 -0.6203  0.1441 -0.5702
   58TYR     OH  839   3.050   4.433   2.107 -0.1777  0.0968 -0.3776
   58TYR      H  840   3.167   3.778   2.280  0.5225  0.8367 -0.4880
   58TYR     HA  841   3.145   3.898   2.547  0.4565  0.2372  0.3244
   58TYR    HB2  842   2.890   3.911   2.356 -0.8917 -0.4839 -0.4301
   58TYR    HB3  843   2.923   3.993   2.518  1.2806  0.9231 -0.8079
   58TYR    HD1  844   2.967   3.989   2.148 -0.8489  1.0860 -0.6189
   58TYR    HD2  845   3.017   4.215   2.511  1.3814  0.4579 -0.1569
   58TYR    HE1  846   3.001   4.197   2.016 -0.6694  0.0232  0.3658
   58TYR    HE2  847   3.047   4.414   2.383 -0.0005  0.6373 -0.9067
   58TYR     HH  848   3.129   4.484   2.127 -0.0763 -0.2252  0.0802
   59TYR      N  849   2.997   3.721   2.631  0.5098 -0.4099 -0.2899
   59TYR     CA  850   2.920   3.609   2.683  0.5041 -0.4523  0.6137
   59TYR      C  851   2.771   3.607   2.644 -0.8625  0.6604  0.4493
   59TYR      O  852   2.691   3.682   2.698  0.1430 -0.2559  0.0613
   59TYR     CB  853   2.944   3.599   2.831 -0.4272 -0.6146  0.5152
   59TYR     CG  854   2.871   3.499   2.917 -0.0233  0.4958 -0.0239
   59TYR    CD1  855   2.878   3.365   2.890 -0.4355  0.3005  0.1567
   59TYR    CD2  856   2.785   3.540   3.022 -0.1595  0.1741  0.2280
   59TYR    CE1  857   2.814   3.269   2.971 -0.4815 -0.4879 -0.1628
   59TYR    CE2  858   2.721   3.445   3.106  0.0677  0.4829 -0.1764
   59TYR     CZ  859   2.732   3.304   3.082  0.3265  0.2868 -0.2370
   59TYR     OH  860   2.668   3.218   3.161  0.6035  0.2003 -0.5214
   59TYR      H  861   3.034   3.788   2.697  0.5767 -0.7829  0.0531
   59TYR     HA  862   2.961   3.520   2.635 -0.2153 -0.2338 -0.4922
   59TYR    HB2  863   3.052   3.597   2.840 -0.3165  0.0881 -0.4118
   59TYR    HB3  864   2.922   3.695   2.876 -0.6281  0.0044 -0.7945
   59TYR    HD1  865   2.938   3.323   2.811 -0.4708  0.1247  0.2214
   59TYR    HD2  866   2.762   3.644   3.041 -2.3476 -0.3868  1.3528
   59TYR    HE1  867   2.837   3.164   2.961 -0.4312 -0.6589  1.3364
   59TYR    HE2  868   2.644   3.468   3.178 -0.6595 -0.5200 -0.5837
   59TYR     HH  869   2.677   3.124   3.144 -0.0238 -0.1964  0.9368
   60GLN      N  870   2.733   3.503   2.563 -0.0366  0.2808 -0.0162
   60GLN     CA  871   2.602   3.488   2.515  1.0481  0.8462 -0.6643
   60GLN      C  872   2.534   3.379   2.600  0.2307  1.2084 -0.3079
   60GLN      O  873   2.547   3.257   2.581 -0.1901 -0.3320  0.4865
   60GLN     CB  874   2.596   3.454   2.363 -0.3549 -0.5103  0.2666
   60GLN     CG  875   2.660   3.568   2.267  0.4342  0.2505 -0.6162
   60GLN     CD  876   2.584   3.699   2.294 -0.4721  0.7618  0.1061
   60GLN    OE1  877   2.473   3.699   2.333 -0.1626  0.6759  0.0741
   60GLN    NE2  878   2.641   3.808   2.245 -1.2903 -0.6149  0.6614
   60GLN      H  879   2.803   3.434   2.539 -0.3693 -0.0701  0.0163
   60GLN     HA  880   2.545   3.578   2.536 -0.7187 -0.5422  1.4109
   60GLN    HB2  881   2.648   3.362   2.334  0.0282  0.0422 -0.9440
   60GLN    HB3  882   2.490   3.444   2.340 -0.3241  1.0086 -0.8456
   60GLN    HG2  883   2.765   3.578   2.295  0.5364  0.2039 -0.9803
   60GLN    HG3  884   2.654   3.530   2.165  1.1611  0.5587 -0.7873
   60GLN   HE21  885   2.598   3.898   2.259  0.6816  0.5047  0.2722
   60GLN   HE22  886   2.727   3.816   2.193 -1.2914 -0.2702  0.7068
   61ARG      N  887   2.472   3.421   2.709 -0.8935 -0.2880 -1.3655
   61ARG     CA  888   2.422   3.346   2.827  0.1788 -0.3434 -0.0936
   61ARG      C  889   2.342   3.211   2.789  0.1372 -0.4939  0.6764
   61ARG      O  890   2.380   3.105   2.835 -0.2561  0.1177 -0.1448
   61ARG     CB  891   2.327   3.432   2.913 -0.8726 -0.6081 -0.0990
   61ARG     CG  892   2.388   3.566   2.961  0.3606 -0.4013 -0.2684
   61ARG     CD  893   2.297   3.615   3.078 -0.5465  0.0470 -0.2539
   61ARG     NE  894   2.169   3.665   3.028 -0.4212 -0.7170  0.7923
   61ARG     CZ  895   2.097   3.760   3.084 -0.0962 -0.2642  0.1245
   61ARG    NH1  896   2.113   3.799   3.204  0.3754  0.5356 -0.3477
   61ARG    NH2  897   2.002   3.821   3.015  0.0045 -0.3729 -0.8679
   61ARG      H  898   2.497   3.516   2.736  0.7804 -1.3607  2.1169
   61ARG     HA  899   2.515   3.318   2.876  1.0555  0.6780 -1.0540
   61ARG    HB2  900   2.245   3.447   2.843 -0.0661 -1.7108 -1.3902
   61ARG    HB3  901   2.291   3.375   2.999 -1.3660 -0.5967 -0.2902
   61ARG    HG2  902   2.487   3.558   3.005  0.7730  1.9208 -0.5375
   61ARG    HG3  903   2.382   3.642   2.883  1.0100 -0.3083 -0.2366
   61ARG    HD2  904   2.277   3.547   3.160 -0.9955  0.3530 -0.0985
   61ARG    HD3  905   2.340   3.703   3.126 -1.0548 -0.4597  1.2191
   61ARG     HE  906   2.128   3.621   2.947 -0.9897  0.0591  0.6336
   61ARG   HH11  907   2.066   3.884   3.233 -0.1617 -0.3024  1.4691
   61ARG   HH12  908   2.192   3.757   3.252  1.4179 -0.2189 -2.4562
   61ARG   HH21  909   1.949   3.891   3.065  1.0361 -0.0380 -0.1813
   61ARG   HH22  910   1.989   3.805   2.916  0.0852  0.2698 -0.9909
   62GLN      N  911   2.253   3.218   2.690  1.0637 -0.7454  0.1432
   62GLN     CA  912   2.167   3.115   2.642  0.8047  0.1450 -0.3766
   62GLN      C  913   2.234   3.011   2.557 -0.7141 -0.8557 -0.4001
   62GLN      O  914   2.172   2.926   2.505  0.8722 -0.3152  0.0324
   62GLN     CB  915   2.045   3.188   2.571  0.7664  0.1052 -0.1611
   62GLN     CG  916   2.059   3.260   2.435  0.2409  0.1645 -1.3058
   62GLN     CD  917   2.099   3.402   2.453  0.0132 -0.3914  0.5435
   62GLN    OE1  918   2.137   3.446   2.556 -0.0514  0.7423 -0.5272
   62GLN    NE2  919   2.072   3.482   2.351 -0.0100 -0.4583  0.4784
   62GLN      H  920   2.238   3.307   2.644 -0.6310 -0.2098  1.5177
   62GLN     HA  921   2.125   3.062   2.727 -0.2970 -0.0070 -0.9741
   62GLN    HB2  922   1.979   3.105   2.546  0.4739  0.3009 -0.0457
   62GLN    HB3  923   1.993   3.247   2.646  0.0899 -0.7072  0.0431
   62GLN    HG2  924   2.126   3.202   2.372  0.2218 -0.6510 -0.6115
   62GLN    HG3  925   1.964   3.255   2.382 -0.1202 -0.3668 -0.6409
   62GLN   HE21  926   2.099   3.579   2.364  1.2903 -0.5486 -0.9980
   62GLN   HE22  927   2.042   3.460   2.258  1.3493 -0.5334  0.0037
   63LEU      N  928   2.366   3.029   2.526 -0.1227  0.4011  0.0786
   63LEU     CA  929   2.444   2.917   2.450  0.4539 -0.7731  0.4351
   63LEU      C  930   2.503   2.821   2.549 -0.0349  0.4119  0.1910
   63LEU      O  931   2.556   2.716   2.502  0.1257  0.0695 -0.5500
   63LEU     CB  932   2.561   2.978   2.374 -0.4981 -0.4112  0.0151
   63LEU     CG  933   2.520   3.066   2.246 -0.5539  0.9504 -0.5341
   63LEU    CD1  934   2.648   3.106   2.179 -1.2121 -0.3851 -0.0903
   63LEU    CD2  935   2.435   2.970   2.154  0.5696  0.4791  0.1191
   63LEU      H  936   2.420   3.106   2.563 -0.2797  0.5405  0.0161
   63LEU     HA  937   2.375   2.863   2.386  0.8301 -1.8638  0.9071
   63LEU    HB2  938   2.625   3.040   2.436 -0.7753  0.6729 -0.7297
   63LEU    HB3  939   2.615   2.891   2.336 -0.2597 -0.3198  0.1441
   63LEU     HG  940   2.458   3.151   2.273 -0.2846  1.1586 -0.5631
   63LEU   HD11  941   2.627   3.164   2.089  0.8435  0.2288 -0.2864
   63LEU   HD12  942   2.716   3.157   2.247  0.4597 -0.3130 -1.6653
   63LEU   HD13  943   2.716   3.024   2.156  0.9841  0.7644  1.4953
   63LEU   HD21  944   2.400   3.016   2.062 -0.7894  0.1057  0.4033
   63LEU   HD22  945   2.485   2.876   2.128  0.3352  0.2951  0.3165
   63LEU   HD23  946   2.342   2.944   2.206  0.2652  0.6103 -0.3477
   64SER      N  947   2.508   2.853   2.675  0.1746 -0.3180 -0.4305
   64SER     CA  948   2.544   2.758   2.777 -0.1237 -0.2008 -0.6374
   64SER      C  949   2.422   2.684   2.825 -0.6637 -1.2542  0.0469
   64SER      O  950   2.337   2.740   2.883  0.7336  0.0297  0.2809
   64SER     CB  951   2.599   2.836   2.903 -0.0868 -0.1350  0.9483
   64SER     OG  952   2.620   2.750   3.009 -0.0449  0.8317 -0.6841
   64SER      H  953   2.457   2.931   2.714 -0.7481 -1.6450  1.3225
   64SER     HA  954   2.623   2.690   2.746  1.3980 -0.1430  2.3714
   64SER    HB2  955   2.690   2.882   2.866 -0.5931  0.1731  0.0160
   64SER    HB3  956   2.529   2.915   2.931 -0.7050  0.2343 -1.2234
   64SER     HG  957   2.654   2.803   3.082  0.7422 -1.0726  0.4753
   65SER      N  958   2.420   2.550   2.804 -0.4886 -0.7057  0.5281
   65SER     CA  959   2.337   2.453   2.874 -0.1212  0.2393 -0.4627
   65SER      C  960   2.351   2.454   3.029 -0.1380 -0.5182 -0.2295
   65SER      O  961   2.248   2.413   3.093  0.4975  0.2692  0.0974
   65SER     CB  962   2.356   2.311   2.819 -0.2357 -0.4842  0.5037
   65SER     OG  963   2.493   2.268   2.825 -0.5095  0.1295 -0.4256
   65SER      H  964   2.489   2.519   2.738 -0.0426 -0.1051  0.6949
   65SER     HA  965   2.235   2.490   2.863 -0.7150 -0.8783  0.7733
   65SER    HB2  966   2.298   2.235   2.871  0.1502 -1.2040 -0.0940
   65SER    HB3  967   2.321   2.330   2.717 -0.6537  0.2343  0.7606
   65SER     HG  968   2.519   2.240   2.737  0.8409 -0.0974 -0.0119
   66THR      N  969   2.460   2.504   3.087  0.7556  0.1612  0.0933
   66THR     CA  970   2.474   2.491   3.234 -0.3235 -0.2207  0.4338
   66THR      C  971   2.436   2.624   3.290  0.2572 -0.0797 -0.1486
   66THR      O  972   2.413   2.625   3.411  0.1208  0.0765 -0.2767
   66THR     CB  973   2.624   2.464   3.273  0.5961 -0.3166  0.0163
   66THR    OG1  974   2.716   2.535   3.197  0.1318  0.3489 -0.2227
   66THR    CG2  975   2.657   2.322   3.257  0.1007  0.7726 -0.0749
   66THR      H  976   2.530   2.542   3.025 -0.1264  1.4349 -0.2023
   66THR     HA  977   2.409   2.410   3.268 -1.4230 -0.1335 -1.2525
   66THR     HB  978   2.630   2.489   3.379  0.4448  1.7822 -0.3899
   66THR    HG1  979   2.714   2.625   3.231  0.2775  0.1268  0.3964
   66THR   HG21  980   2.759   2.305   3.291 -0.2852 -0.1541  0.7128
   66THR   HG22  981   2.585   2.257   3.306  0.6684  0.5378  0.4732
   66THR   HG23  982   2.647   2.286   3.154 -0.4704  0.5089  0.0665
   67TYR      N  983   2.419   2.738   3.212  0.3155  0.0785 -0.0363
   67TYR     CA  984   2.366   2.858   3.272  0.5810 -0.3121 -0.3781
   67TYR      C  985   2.220   2.846   3.322 -1.2125  0.1929 -0.4893
   67TYR      O  986   2.136   2.784   3.260 -0.1417  0.5083  0.2478
   67TYR     CB  987   2.373   2.971   3.168 -0.2342 -0.4820  0.1127
   67TYR     CG  988   2.284   3.095   3.187  0.5741 -0.0244  0.5988
   67TYR    CD1  989   2.295   3.175   3.299  0.8935 -0.0530  0.0840
   67TYR    CD2  990   2.181   3.121   3.085 -0.1808  0.8000 -0.5272
   67TYR    CE1  991   2.201   3.283   3.316 -0.4185  0.3901 -0.4300
   67TYR    CE2  992   2.093   3.226   3.109 -0.6865  0.2131 -0.3986
   67TYR     CZ  993   2.112   3.313   3.216  0.5142  0.2267 -0.3121
   67TYR     OH  994   2.020   3.416   3.222 -0.3205  0.7566  0.4974
   67TYR      H  995   2.444   2.732   3.115  1.2266 -0.4348  0.2120
   67TYR     HA  996   2.422   2.877   3.363  0.1330 -0.6618 -0.0231
   67TYR    HB2  997   2.475   3.010   3.158 -0.2467 -0.5643 -0.3913
   67TYR    HB3  998   2.353   2.933   3.067  0.2080  1.1456 -0.6578
   67TYR    HD1  999   2.367   3.149   3.375  0.0667 -1.0278  0.5777
   67TYR    HD2 1000   2.181   3.061   2.995 -0.5374 -0.1330  0.0697
   67TYR    HE1 1001   2.214   3.345   3.404  1.3330 -1.2738  0.6347
   67TYR    HE2 1002   2.020   3.259   3.036 -0.7253  1.5059  0.1664
   67TYR     HH 1003   2.036   3.475   3.297 -0.4457  0.6669  0.5954
   68ARG      N 1004   2.205   2.895   3.443  0.3856 -0.6087  0.3967
   68ARG     CA 1005   2.074   2.930   3.506  0.5631  0.5610 -0.6380
   68ARG      C 1006   2.067   3.072   3.561  0.2341 -0.2166 -0.6046
   68ARG      O 1007   2.172   3.121   3.600  0.0842 -0.1744  0.5863
   68ARG     CB 1008   2.035   2.836   3.618 -0.1295  0.1078 -0.8477
   68ARG     CG 1009   2.013   2.694   3.573 -0.0929  0.0953 -0.3338
   68ARG     CD 1010   1.938   2.620   3.680  0.2378 -0.2419 -0.9814
   68ARG     NE 1011   1.796   2.669   3.711  0.3634  0.4132  0.1111
   68ARG     CZ 1012   1.728   2.648   3.818 -0.5952 -0.0196 -0.7895
   68ARG    NH1 1013   1.755   2.548   3.904  0.7503 -0.5031  0.4875
   68ARG    NH2 1014   1.623   2.711   3.864  0.1683 -1.0204  0.6299
   68ARG      H 1015   2.286   2.945   3.476  0.4367  0.1937 -0.8204
   68ARG     HA 1016   1.999   2.940   3.428  1.1685  0.3920 -1.2675
   68ARG    HB2 1017   2.120   2.839   3.686 -0.2604 -1.0259 -0.5916
   68ARG    HB3 1018   1.948   2.877   3.670  0.3686 -0.4185  0.5011
   68ARG    HG2 1019   1.953   2.678   3.484 -0.0957 -1.6392 -0.0904
   68ARG    HG3 1020   2.108   2.643   3.553  0.1810  0.1410  0.6980
   68ARG    HD2 1021   1.921   2.518   3.646  0.0856 -0.4468 -0.3256
   68ARG    HD3 1022   1.991   2.631   3.774 -0.6041  0.5426 -0.5592
   68ARG     HE 1023   1.757   2.739   3.649 -0.8669 -0.3054  0.0097
   68ARG   HH11 1024   1.708   2.550   3.992 -1.3712  0.3159 -0.5308
   68ARG   HH12 1025   1.834   2.485   3.895  1.1963  0.0929  0.0039
   68ARG   HH21 1026   1.577   2.700   3.953 -1.0320  0.6945  0.3435
   68ARG   HH22 1027   1.580   2.773   3.797  0.1755 -0.0568  1.4576
   69ASP      N 1028   1.952   3.129   3.580 -0.0924 -0.6526 -0.4199
   69ASP     CA 1029   1.923   3.266   3.626  0.4755 -0.4691 -0.2199
   69ASP      C 1030   1.910   3.277   3.781  0.1494  0.3818  0.7119
   69ASP      O 1031   1.849   3.190   3.845 -0.3098  0.2871 -0.0942
   69ASP     CB 1032   1.790   3.316   3.562 -0.0469 -0.1091 -0.5837
   69ASP     CG 1033   1.787   3.467   3.570 -0.0282  0.3350  0.6919
   69ASP    OD1 1034   1.872   3.536   3.631  0.1290  0.3435  0.0366
   69ASP    OD2 1035   1.694   3.538   3.516 -0.0457  0.2547 -0.1628
   69ASP      H 1036   1.875   3.064   3.568 -0.5722 -0.3873  0.8308
   69ASP     HA 1037   2.007   3.325   3.587 -0.4842  1.0507 -0.1772
   69ASP    HB2 1038   1.779   3.279   3.460 -0.4182 -1.3051 -0.1535
   69ASP    HB3 1039   1.702   3.283   3.617  0.7402  0.1220  0.9117
   70LEU      N 1040   1.976   3.373   3.845  0.8197 -0.3052 -0.1663
   70LEU     CA 1041   1.961   3.411   3.992 -0.2840  0.8274  0.2931
   70LEU      C 1042   1.856   3.525   4.014  0.1901  0.3653 -1.2979
   70LEU      O 1043   1.837   3.561   4.130  0.4884  0.4160  0.3098
   70LEU     CB 1044   2.092   3.438   4.066 -0.5599 -0.3971  0.2248
   70LEU     CG 1045   2.206   3.329   4.052  0.1365 -0.2391 -0.7356
   70LEU    CD1 1046   2.340   3.378   4.101  0.6382 -0.0695 -0.1789
   70LEU    CD2 1047   2.169   3.191   4.110 -0.6707 -0.7201  0.9158
   70LEU      H 1048   2.023   3.447   3.795  0.5970  0.4581  0.6878
   70LEU     HA 1049   1.916   3.327   4.045  0.0197  1.0392  0.9086
   70LEU    HB2 1050   2.134   3.533   4.033  0.6143 -1.1808 -0.7194
   70LEU    HB3 1051   2.065   3.445   4.171 -0.5608  0.3928  0.1860
   70LEU     HG 1052   2.209   3.320   3.944  1.0263  1.6435 -0.9447
   70LEU   HD11 1053   2.417   3.307   4.070  0.9106  0.1705 -0.0623
   70LEU   HD12 1054   2.366   3.480   4.073 -1.3634  0.9313  1.1529
   70LEU   HD13 1055   2.337   3.370   4.210 -2.6619  0.6328 -0.0102
   70LEU   HD21 1056   2.084   3.160   4.051  0.5886  0.4586 -1.8698
   70LEU   HD22 1057   2.247   3.114   4.111  0.5386  0.2837 -1.2029
   70LEU   HD23 1058   2.135   3.205   4.213 -1.2349 -0.3193  0.6828
   71ARG      N 1059   1.787   3.577   3.914 -0.2143  0.5539 -0.3124
   71ARG     CA 1060   1.664   3.648   3.919  0.0134 -0.8749  0.1400
   71ARG      C 1061   1.658   3.783   4.001  0.0598  0.1374  0.0824
   71ARG      O 1062   1.552   3.816   4.050  0.9499  0.3512 -0.2824
   71ARG     CB 1063   1.551   3.555   3.950 -0.2585  0.0954  0.2995
   71ARG     CG 1064   1.549   3.419   3.868 -0.2243 -0.9237 -0.4639
   71ARG     CD 1065   1.430   3.334   3.905  0.1652 -0.9627  0.0146
   71ARG     NE 1066   1.407   3.212   3.827  0.0193 -0.2754  0.7392
   71ARG     CZ 1067   1.369   3.201   3.699  0.0401 -0.0210 -0.7301
   71ARG    NH1 1068   1.358   3.084   3.643  0.5544  0.0532  0.0144
   71ARG    NH2 1069   1.352   3.301   3.621 -0.0487 -1.3231 -0.2636
   71ARG      H 1070   1.822   3.547   3.825 -0.1128  0.5333 -0.2664
   71ARG     HA 1071   1.636   3.684   3.820 -2.0862  0.4317  1.0603
   71ARG    HB2 1072   1.544   3.529   4.056  0.6422  2.0207  0.9150
   71ARG    HB3 1073   1.454   3.601   3.929 -0.7472 -0.4501  1.2273
   71ARG    HG2 1074   1.539   3.456   3.766 -1.6513  0.2085  0.0106
   71ARG    HG3 1075   1.645   3.369   3.874  0.3406  0.1446  0.1823
   71ARG    HD2 1076   1.439   3.316   4.012  1.4896  0.7946  0.2852
   71ARG    HD3 1077   1.342   3.393   3.878  0.0454 -1.5311 -0.9444
   71ARG     HE 1078   1.421   3.125   3.876  2.1364 -1.2402 -1.2090
   71ARG   HH11 1079   1.341   3.083   3.544  0.7426 -1.2859 -0.0479
   71ARG   HH12 1080   1.366   2.997   3.694 -0.3230  0.0599  0.1979
   71ARG   HH21 1081   1.344   3.292   3.520  0.5247  1.5375 -0.7215
   71ARG   HH22 1082   1.350   3.389   3.670 -0.8163 -1.3189 -0.2855
   72LYS      N 1083   1.772   3.853   4.009 -0.2390  0.3693 -0.3875
   72LYS     CA 1084   1.789   3.984   4.066 -0.0920 -0.0136 -0.1925
   72LYS      C 1085   1.876   4.072   3.985  0.3768 -0.2225  0.4048
   72LYS      O 1086   1.970   4.021   3.910 -0.0601  0.5286 -0.1674
   72LYS     CB 1087   1.840   3.977   4.215 -0.1383 -0.0495  0.0469
   72LYS     CG 1088   1.733   3.925   4.308 -0.0654  0.3131  1.2048
   72LYS     CD 1089   1.778   3.951   4.450 -0.6749 -0.3931 -0.6640
   72LYS     CE 1090   1.659   3.912   4.539  0.4359  1.3281 -0.5802
   72LYS     NZ 1091   1.674   3.960   4.683  0.3247  0.2625  0.7031
   72LYS      H 1092   1.852   3.813   3.963  1.0472  0.3834  1.5882
   72LYS     HA 1093   1.694   4.036   4.080  0.3177  0.5867  0.5485
   72LYS    HB2 1094   1.935   3.923   4.217  0.0074  0.1631 -0.5889
   72LYS    HB3 1095   1.862   4.076   4.256 -1.4120  0.5268 -0.5619
   72LYS    HG2 1096   1.636   3.968   4.283 -0.7328 -1.2240  0.9124
   72LYS    HG3 1097   1.722   3.818   4.287  0.0753  0.7751 -3.0977
   72LYS    HD2 1098   1.866   3.889   4.463 -0.9259 -0.5317  0.5979
   72LYS    HD3 1099   1.804   4.056   4.465 -0.7915 -0.5318  0.7958
   72LYS    HE2 1100   1.562   3.947   4.504  0.0711  1.0352  0.0928
   72LYS    HE3 1101   1.647   3.805   4.554  1.4352  1.3147  0.3758
   72LYS    HZ1 1102   1.772   3.950   4.705  0.6107  1.6436  0.2547
   72LYS    HZ2 1103   1.644   4.056   4.686 -1.1744 -0.0628 -0.8099
   72LYS    HZ3 1104   1.610   3.913   4.745 -1.2161  0.4927 -0.5732
   73GLY      N 1105   1.856   4.205   4.000 -0.0752  0.1360  0.4672
   73GLY     CA 1106   1.938   4.315   3.950 -0.2635 -0.1327 -0.2417
   73GLY      C 1107   2.068   4.347   4.030 -0.0226  0.2373 -0.5213
   73GLY      O 1108   2.064   4.306   4.151  0.0755 -0.4874 -0.1567
   73GLY      H 1109   1.781   4.246   4.053 -0.2497  0.7704 -0.2386
   73GLY    HA2 1110   1.978   4.301   3.849 -0.9279 -1.0938 -0.4005
   73GLY    HA3 1111   1.879   4.406   3.949 -0.4651 -0.0884  2.5344
   74VAL      N 1112   2.176   4.395   3.974 -0.2340 -0.3038  0.1959
   74VAL     CA 1113   2.313   4.430   4.025  0.7329  0.6953 -0.3980
   74VAL      C 1114   2.348   4.561   3.969 -0.0798 -0.3608  1.0922
   74VAL      O 1115   2.373   4.571   3.845  0.5489  0.5516 -0.6839
   74VAL     CB 1116   2.406   4.312   4.011  0.4758 -0.3865  0.5387
   74VAL    CG1 1117   2.402   4.252   3.867  0.1828 -0.5500  0.2638
   74VAL    CG2 1118   2.553   4.342   4.055  0.2434  0.0468 -0.1832
   74VAL      H 1119   2.179   4.387   3.873 -2.2058 -2.7150  0.1363
   74VAL     HA 1120   2.295   4.442   4.132  1.5467  0.2148 -0.1884
   74VAL     HB 1121   2.369   4.238   4.083 -0.0340  0.8400  1.6073
   74VAL   HG11 1122   2.479   4.175   3.864  1.4011  0.6122 -0.0877
   74VAL   HG12 1123   2.306   4.208   3.840  0.5620 -0.7486 -0.8267
   74VAL   HG13 1124   2.435   4.322   3.791 -0.3766  0.0405  0.5449
   74VAL   HG21 1125   2.611   4.251   4.044  1.4249  0.8900 -2.4804
   74VAL   HG22 1126   2.589   4.421   3.989  0.7289 -0.1238 -0.1316
   74VAL   HG23 1127   2.559   4.373   4.159 -1.2330  0.4895 -0.1791
   75TYR      N 1128   2.372   4.659   4.058  0.2770 -0.4236  0.6972
   75TYR     CA 1129   2.438   4.790   4.032 -0.0320  0.2549  0.3052
   75TYR      C 1130   2.559   4.816   4.126  0.3165  0.0061 -1.2273
   75TYR      O 1131   2.555   4.790   4.249 -0.1294  0.4737  0.2020
   75TYR     CB 1132   2.336   4.895   4.036  1.1374 -1.0768 -0.8339
   75TYR     CG 1133   2.382   5.042   4.030  0.1788 -0.1461 -0.4192
   75TYR    CD1 1134   2.476   5.082   3.927 -0.2036  0.9108 -0.2396
   75TYR    CD2 1135   2.334   5.139   4.120 -0.0636  0.3547  0.7751
   75TYR    CE1 1136   2.526   5.208   3.922 -0.2742  0.0026  0.2540
   75TYR    CE2 1137   2.383   5.267   4.109 -0.2157 -0.3868  0.3360
   75TYR     CZ 1138   2.484   5.300   4.011 -0.2480 -0.8877 -0.5701
   75TYR     OH 1139   2.537   5.430   4.004 -0.4283 -0.2615 -0.2029
   75TYR      H 1140   2.367   4.630   4.155 -0.3043  1.1719  1.2106
   75TYR     HA 1141   2.475   4.775   3.931  1.9661  0.4229  0.9254
   75TYR    HB2 1142   2.265   4.881   3.955  0.7272  0.4609 -0.8066
   75TYR    HB3 1143   2.291   4.882   4.134 -0.3517 -0.3238 -1.3596
   75TYR    HD1 1144   2.513   5.010   3.855 -1.0566  0.4653 -0.2610
   75TYR    HD2 1145   2.263   5.118   4.199 -0.2780  1.1669  0.8155
   75TYR    HE1 1146   2.599   5.237   3.848 -1.1661  1.0140 -0.2756
   75TYR    HE2 1147   2.351   5.341   4.180 -0.5357  0.9702 -1.1157
   75TYR     HH 1148   2.485   5.487   4.061  0.2075 -0.5797  0.7619
   76VAL      N 1149   2.669   4.855   4.071 -1.1302 -0.9680  0.7246
   76VAL     CA 1150   2.802   4.888   4.129  1.0011 -0.2324 -0.1081
   76VAL      C 1151   2.818   5.044   4.119  0.0610 -0.3000 -0.0790
   76VAL      O 1152   2.865   5.085   4.014 -0.0260 -0.8206 -0.1679
   76VAL     CB 1153   2.907   4.802   4.063 -0.0054  0.0625 -0.1149
   76VAL    CG1 1154   3.048   4.849   4.104  0.4107  0.6068  0.3198
   76VAL    CG2 1155   2.892   4.660   4.106 -0.3800  0.5093  1.0148
   76VAL      H 1156   2.667   4.866   3.971 -0.0688  0.5072  0.7954
   76VAL     HA 1157   2.806   4.862   4.235  1.1846 -1.4878 -0.3931
   76VAL     HB 1158   2.905   4.801   3.955 -1.9493 -1.2115 -0.1686
   76VAL   HG11 1159   3.119   4.776   4.065 -0.1334  0.0591  0.3179
   76VAL   HG12 1160   3.070   4.851   4.211  1.1195  0.4905  0.1850
   76VAL   HG13 1161   3.067   4.941   4.050  0.2471 -0.1052 -1.0346
   76VAL   HG21 1162   2.981   4.598   4.103 -0.3560  0.5483  0.9486
   76VAL   HG22 1163   2.865   4.648   4.211 -0.5926  1.8113  1.1478
   76VAL   HG23 1164   2.839   4.605   4.028  1.8272  0.3344 -0.5434
   77PRO      N 1165   2.786   5.119   4.225 -0.0800  0.6119  0.2216
   77PRO     CA 1166   2.784   5.268   4.209 -0.8950  0.4012  0.0919
   77PRO      C 1167   2.925   5.325   4.198  0.0474  0.2035  0.0314
   77PRO      O 1168   2.932   5.441   4.154 -0.2705 -0.5387 -0.4350
   77PRO     CB 1169   2.704   5.323   4.332 -0.2739 -0.8390 -0.6937
   77PRO     CG 1170   2.738   5.219   4.437 -0.7617  0.2773 -0.4434
   77PRO     CD 1171   2.741   5.085   4.356  0.7476  0.0271 -0.0186
   77PRO     HA 1172   2.743   5.292   4.111  0.5339 -0.7629 -0.8742
   77PRO    HB2 1173   2.726   5.427   4.354  0.2864 -0.6441 -1.9989
   77PRO    HB3 1174   2.596   5.322   4.315 -0.2025 -0.0143 -1.3102
   77PRO    HG2 1175   2.836   5.226   4.483 -0.4397 -1.0878 -0.8388
   77PRO    HG3 1176   2.669   5.201   4.520 -0.2626 -1.1493 -0.2894
   77PRO    HD2 1177   2.803   5.016   4.414  0.5557 -0.5175 -0.4379
   77PRO    HD3 1178   2.635   5.063   4.345  0.0288  1.9576  1.7612
   78TYR      N 1179   3.037   5.257   4.224  0.1533 -0.7734 -0.7427
   78TYR     CA 1180   3.163   5.323   4.255 -0.8194  0.4210  0.8509
   78TYR      C 1181   3.215   5.410   4.138  0.1954  0.7506  0.7133
   78TYR      O 1182   3.231   5.364   4.020 -0.1172  0.4257  0.0411
   78TYR     CB 1183   3.263   5.216   4.302  0.0177  0.5344 -0.6111
   78TYR     CG 1184   3.196   5.142   4.420  0.7536  0.6525 -0.1960
   78TYR    CD1 1185   3.159   5.214   4.533 -0.6215  0.2452  0.0345
   78TYR    CD2 1186   3.167   5.001   4.406 -0.2710 -0.8766  0.1695
   78TYR    CE1 1187   3.106   5.138   4.638  0.2808  0.5028  0.3580
   78TYR    CE2 1188   3.095   4.943   4.506  0.2153  0.3250  0.5613
   78TYR     CZ 1189   3.072   5.005   4.628 -0.2639 -0.5465  0.2332
   78TYR     OH 1190   2.998   4.948   4.726 -0.0927 -0.5829  0.1392
   78TYR      H 1191   3.036   5.156   4.234 -0.3193 -0.8160 -1.1414
   78TYR     HA 1192   3.150   5.391   4.340  1.4261  0.6643  1.1361
   78TYR    HB2 1193   3.274   5.148   4.218 -0.7919  0.7410 -0.9021
   78TYR    HB3 1194   3.357   5.258   4.337 -0.5324  0.4774  1.1720
   78TYR    HD1 1195   3.181   5.319   4.535  0.9406 -0.0273  0.2870
   78TYR    HD2 1196   3.202   4.942   4.322 -1.2709 -0.9686 -0.2080
   78TYR    HE1 1197   3.070   5.188   4.727 -0.8473 -0.4598  0.4916
   78TYR    HE2 1198   3.067   4.839   4.497 -0.5815  0.5611  0.1047
   78TYR     HH 1199   2.966   5.014   4.788 -0.2443 -0.4335 -0.0976
   79THR      N 1200   3.246   5.534   4.166 -0.5682  0.1182  0.6889
   79THR     CA 1201   3.265   5.654   4.068  0.9708  0.3976 -0.4943
   79THR      C 1202   3.399   5.651   4.000 -0.1687 -0.5348 -0.2588
   79THR      O 1203   3.457   5.759   3.974  0.1627  0.5558 -0.5350
   79THR     CB 1204   3.234   5.788   4.136 -0.4831 -0.0382 -0.5016
   79THR    OG1 1205   3.324   5.801   4.244 -0.4176  0.5556 -0.1861
   79THR    CG2 1206   3.099   5.800   4.204 -0.1355  0.0187  0.0200
   79THR      H 1207   3.250   5.548   4.266 -1.3351 -0.9426  0.8941
   79THR     HA 1208   3.196   5.650   3.984 -0.2511 -0.5193  0.4803
   79THR     HB 1209   3.243   5.879   4.077  0.0967 -0.1364 -0.5739
   79THR    HG1 1210   3.416   5.808   4.218 -0.0122  0.8022  1.1695
   79THR   HG21 1211   3.071   5.897   4.245  0.1263 -0.1887  0.7242
   79THR   HG22 1212   3.034   5.758   4.128  1.5263  0.6542 -1.9067
   79THR   HG23 1213   3.099   5.744   4.298 -0.2944 -0.0342 -0.0115
   80GLN      N 1214   3.459   5.532   3.973  0.1747 -0.8853  0.2111
   80GLN     CA 1215   3.581   5.498   3.900 -0.3305  0.0737  0.4504
   80GLN      C 1216   3.549   5.392   3.787 -0.2567 -0.2222 -0.1989
   80GLN      O 1217   3.639   5.369   3.705 -0.4758  0.1631  0.5068
   80GLN     CB 1218   3.690   5.446   3.997  0.0430 -0.2593 -0.0249
   80GLN     CG 1219   3.712   5.533   4.121  0.2780  0.3865  0.5893
   80GLN     CD 1220   3.612   5.486   4.232  0.1670  0.0960 -0.5940
   80GLN    OE1 1221   3.552   5.376   4.246 -0.0279 -0.6350  0.1772
   80GLN    NE2 1222   3.595   5.573   4.337 -0.3536 -0.1770  1.0597
   80GLN      H 1223   3.400   5.456   4.004 -0.3024 -0.1497  1.2247
   80GLN     HA 1224   3.616   5.584   3.843 -0.6657 -0.5715 -0.8126
   80GLN    HB2 1225   3.683   5.342   4.028  0.0961 -0.0469  0.7689
   80GLN    HB3 1226   3.783   5.464   3.944  0.3546 -1.0406  0.2249
   80GLN    HG2 1227   3.812   5.520   4.161  0.4082 -0.5938  0.0041
   80GLN    HG3 1228   3.692   5.637   4.096 -1.2190 -0.0424 -0.2810
   80GLN   HE21 1229   3.512   5.562   4.395 -1.1727  1.0174  0.2067
   80GLN   HE22 1230   3.618   5.669   4.317  0.1449 -0.3540  0.7570
   81GLY      N 1231   3.427   5.330   3.782  0.0499  0.9692  0.8453
   81GLY     CA 1232   3.391   5.216   3.689 -0.8180 -0.3104 -0.4780
   81GLY      C 1233   3.247   5.175   3.717  0.7180  0.4717 -0.5555
   81GLY      O 1234   3.225   5.053   3.726 -0.8435  0.1555 -0.8072
   81GLY      H 1235   3.355   5.360   3.847 -0.0971 -0.1969  1.2805
   81GLY    HA2 1236   3.402   5.248   3.585 -1.1701 -0.6985 -0.6434
   81GLY    HA3 1237   3.460   5.132   3.702 -0.7041 -0.1631 -0.1054
   82LYS      N 1238   3.146   5.257   3.736  0.5225  0.2437  0.5909
   82LYS     CA 1239   3.009   5.209   3.760 -0.0997 -0.0348 -0.6196
   82LYS      C 1240   2.941   5.123   3.656  0.6875  0.1837 -0.2604
   82LYS      O 1241   2.953   5.155   3.536 -0.1487 -0.6114 -0.6819
   82LYS     CB 1242   2.924   5.325   3.805  0.5679  0.3958  0.2412
   82LYS     CG 1243   2.838   5.389   3.693  0.1132  0.0483 -0.1940
   82LYS     CD 1244   2.788   5.525   3.744 -0.2474  1.0987 -0.0509
   82LYS     CE 1245   2.897   5.627   3.776  0.0741  0.2675  0.9207
   82LYS     NZ 1246   2.837   5.753   3.820  0.2687  0.4478 -0.3745
   82LYS      H 1247   3.164   5.356   3.729  1.6504  0.0003 -0.7971
   82LYS     HA 1248   3.012   5.138   3.843 -0.5009 -0.3542 -0.8676
   82LYS    HB2 1249   2.866   5.296   3.893  1.4638 -0.6725  0.5275
   82LYS    HB3 1250   2.997   5.381   3.862  1.7014 -2.3742  1.9521
   82LYS    HG2 1251   2.902   5.387   3.605 -0.5944 -0.4231 -0.7198
   82LYS    HG3 1252   2.753   5.324   3.672  0.0377  0.0201  0.1685
   82LYS    HD2 1253   2.720   5.571   3.672 -0.3763  1.4130  0.2681
   82LYS    HD3 1254   2.733   5.504   3.835  0.3273  0.7135  0.2179
   82LYS    HE2 1255   2.962   5.587   3.853  0.6648  0.1850  0.4011
   82LYS    HE3 1256   2.959   5.622   3.686  0.0020  0.4393  0.8606
   82LYS    HZ1 1257   2.912   5.813   3.849 -0.7546  1.3129  0.7090
   82LYS    HZ2 1258   2.783   5.798   3.748  0.7476  0.9222 -0.4476
   82LYS    HZ3 1259   2.780   5.732   3.901 -0.4890  0.0922 -0.9719
   83TRP      N 1260   2.877   5.011   3.691  0.5664  0.3268  0.4986
   83TRP     CA 1261   2.827   4.905   3.599  0.3150 -0.0891 -0.0910
   83TRP      C 1262   2.699   4.850   3.653  0.0479  0.2068  0.1267
   83TRP      O 1263   2.670   4.854   3.772 -0.1755  0.7743  0.1406
   83TRP     CB 1264   2.931   4.802   3.548  0.1617  0.2817 -0.7580
   83TRP     CG 1265   2.988   4.712   3.665  0.9885 -1.0673  1.2528
   83TRP    CD1 1266   3.102   4.729   3.728 -0.2096 -0.1749  0.5367
   83TRP    CD2 1267   2.926   4.594   3.719 -0.6146 -0.2405 -0.1319
   83TRP    NE1 1268   3.129   4.625   3.809  0.1651  0.4207  0.0899
   83TRP    CE2 1269   3.015   4.539   3.817 -0.9228 -0.7373  1.2575
   83TRP    CE3 1270   2.811   4.519   3.688  0.1645  0.0870 -0.4402
   83TRP    CZ2 1271   2.988   4.422   3.883 -1.0914  0.3180 -0.0712
   83TRP    CZ3 1272   2.790   4.389   3.753  0.5391 -0.5466  0.4976
   83TRP    CH2 1273   2.877   4.349   3.853  0.7696  0.3363 -0.6160
   83TRP      H 1274   2.883   4.989   3.789 -0.3010 -1.2683  0.2487
   83TRP     HA 1275   2.799   4.958   3.508 -1.3959 -0.0790  0.3707
   83TRP    HB2 1276   2.880   4.734   3.479 -0.5951 -0.0756  0.1091
   83TRP    HB3 1277   3.011   4.857   3.499  0.4124  0.0900 -0.5729
   83TRP    HD1 1278   3.183   4.798   3.712  0.7070 -1.2806  0.1745
   83TRP    HE1 1279   3.211   4.615   3.868  0.1277  0.5788  0.1669
   83TRP    HE3 1280   2.742   4.554   3.614  0.2717 -0.2631 -0.7110
   83TRP    HZ2 1281   3.070   4.390   3.945 -0.7360  0.5704 -0.4014
   83TRP    HZ3 1282   2.698   4.333   3.738  1.2775 -1.5979 -0.4382
   83TRP    HH2 1283   2.860   4.257   3.908  1.5678 -0.3133 -1.3789
   84GLU      N 1284   2.615   4.805   3.558  0.3242  0.4465 -0.0756
   84GLU     CA 1285   2.481   4.761   3.585  0.9274  0.1303 -0.0962
   84GLU      C 1286   2.442   4.638   3.497  0.9094  0.3919 -0.6382
   84GLU      O 1287   2.467   4.635   3.374 -0.2772 -0.4227  0.5013
   84GLU     CB 1288   2.373   4.876   3.571  0.2059 -0.0904 -0.9406
   84GLU     CG 1289   2.235   4.845   3.625  0.1182 -0.6168 -0.0005
   84GLU     CD 1290   2.143   4.970   3.644 -0.3915  0.3512 -0.5168
   84GLU    OE1 1291   2.058   4.955   3.737 -0.2606 -0.2821  0.1446
   84GLU    OE2 1292   2.164   5.080   3.597 -0.9970  0.0766  0.5467
   84GLU      H 1293   2.634   4.818   3.460 -0.1693  0.7576 -0.1370
   84GLU     HA 1294   2.473   4.728   3.688 -1.4798  0.0473 -0.1942
   84GLU    HB2 1295   2.409   4.964   3.624 -0.7643 -0.5610  0.6466
   84GLU    HB3 1296   2.361   4.907   3.468  0.1822  0.7349 -0.7054
   84GLU    HG2 1297   2.184   4.785   3.550 -0.0677  0.2761 -0.6244
   84GLU    HG3 1298   2.241   4.790   3.719 -0.0517 -1.8278 -0.6601
   85GLY      N 1299   2.368   4.536   3.547 -0.0498 -0.1902 -0.1333
   85GLY     CA 1300   2.316   4.430   3.459  0.0087  0.6307  0.0065
   85GLY      C 1301   2.246   4.322   3.541 -0.3184 -0.1692  0.3193
   85GLY      O 1302   2.170   4.358   3.633  0.3995 -0.6003  0.0435
   85GLY      H 1303   2.343   4.545   3.644 -0.7963  1.6196 -0.4186
   85GLY    HA2 1304   2.235   4.459   3.392 -1.4482 -0.8563  0.9343
   85GLY    HA3 1305   2.397   4.387   3.401  0.2973 -0.6283  1.2219
   86GLU      N 1306   2.269   4.196   3.516 -0.2744 -0.1367  0.0134
   86GLU     CA 1307   2.193   4.080   3.579  0.4360 -0.5714  0.2123
   86GLU      C 1308   2.273   3.967   3.637  0.2965 -0.3133 -0.5275
   86GLU      O 1309   2.377   3.922   3.585  0.1121  0.1698 -0.3935
   86GLU     CB 1310   2.098   4.027   3.472  0.1611 -0.7822 -0.2972
   86GLU     CG 1311   1.980   4.129   3.451 -0.0158  0.8725  0.7824
   86GLU     CD 1312   1.884   4.065   3.343 -0.1456  0.4770 -0.0231
   86GLU    OE1 1313   1.763   4.091   3.344  0.3858 -0.4459 -0.6897
   86GLU    OE2 1314   1.941   4.023   3.235 -0.1248 -0.3236 -0.3439
   86GLU      H 1315   2.338   4.185   3.443  0.5638  1.6723  0.4214
   86GLU     HA 1316   2.131   4.117   3.661 -0.8947  0.9751 -1.3294
   86GLU    HB2 1317   2.151   4.002   3.380  0.0386 -0.0701 -0.5742
   86GLU    HB3 1318   2.052   3.937   3.513 -1.0873  0.2722  0.7785
   86GLU    HG2 1319   1.918   4.138   3.541 -1.1731  0.2727  0.1000
   86GLU    HG3 1320   2.008   4.228   3.416 -0.5088  0.9093  0.4606
   87LEU      N 1321   2.229   3.918   3.754 -0.3445 -0.3853  0.2228
   87LEU     CA 1322   2.284   3.797   3.819 -0.9088 -0.3836 -0.1276
   87LEU      C 1323   2.235   3.666   3.748 -0.2572 -0.7853 -0.6251
   87LEU      O 1324   2.120   3.655   3.706  0.4546  0.0759  0.5439
   87LEU     CB 1325   2.253   3.805   3.974 -0.3712  0.0774  0.7129
   87LEU     CG 1326   2.320   3.923   4.044 -0.3318 -0.7219 -1.0852
   87LEU    CD1 1327   2.282   3.926   4.192  0.1349 -0.2512  1.0034
   87LEU    CD2 1328   2.472   3.913   4.043 -0.3386 -0.2589  0.5427
   87LEU      H 1329   2.146   3.950   3.801 -0.8599 -1.3241  0.0078
   87LEU     HA 1330   2.392   3.798   3.808 -0.5938 -0.3179  2.0813
   87LEU    HB2 1331   2.147   3.822   3.990 -0.4211  0.3206  0.1826
   87LEU    HB3 1332   2.269   3.709   4.022 -0.0514  0.5495  1.5995
   87LEU     HG 1333   2.279   4.017   4.007 -0.1141  0.5580  1.4394
   87LEU   HD11 1334   2.184   3.971   4.207 -0.5429 -1.4922  0.5416
   87LEU   HD12 1335   2.268   3.826   4.234  1.1088 -0.5525  0.6645
   87LEU   HD13 1336   2.362   3.974   4.248  1.7491 -0.9712 -0.4824
   87LEU   HD21 1337   2.516   3.995   4.099  0.8684  0.4373 -1.2515
   87LEU   HD22 1338   2.508   3.813   4.066  0.4661 -0.5236 -1.4440
   87LEU   HD23 1339   2.501   3.937   3.941 -2.0023  1.7455  0.4151
   88GLY      N 1340   2.333   3.575   3.742 -0.6477  0.1161  0.3565
   88GLY     CA 1341   2.322   3.438   3.706  0.0109  0.3250  0.5848
   88GLY      C 1342   2.431   3.351   3.760  0.0877  0.0774 -0.0721
   88GLY      O 1343   2.510   3.387   3.840 -0.7384  0.1578 -0.6343
   88GLY      H 1344   2.424   3.598   3.781  0.1570 -1.3024 -0.5406
   88GLY    HA2 1345   2.225   3.397   3.735 -0.1214 -0.4439 -0.7813
   88GLY    HA3 1346   2.336   3.426   3.599  1.5045 -0.4615  0.8186
   89THR      N 1347   2.436   3.222   3.717  1.2239 -0.4237 -0.1762
   89THR     CA 1348   2.537   3.128   3.760  0.3268  0.6996 -1.2632
   89THR      C 1349   2.563   3.024   3.654 -1.1961  0.5174  0.3222
   89THR      O 1350   2.485   3.013   3.561 -0.0618  0.7882  0.0291
   89THR     CB 1351   2.500   3.050   3.894 -0.0459 -0.1258  0.9428
   89THR    OG1 1352   2.604   2.967   3.934  0.5748  0.1868  0.4388
   89THR    CG2 1353   2.369   2.969   3.877 -0.2789 -0.2758 -0.2103
   89THR      H 1354   2.370   3.188   3.649  0.0677  0.3645  0.4943
   89THR     HA 1355   2.630   3.179   3.783  0.9433 -0.8414  0.0231
   89THR     HB 1356   2.489   3.115   3.981  1.7923 -0.9941  1.9620
   89THR    HG1 1357   2.690   3.006   3.917  1.0800 -1.1146 -0.3683
   89THR   HG21 1358   2.296   3.020   3.814  0.4199  0.1962 -0.6622
   89THR   HG22 1359   2.388   2.870   3.834  0.1033 -0.3236  0.0552
   89THR   HG23 1360   2.327   2.951   3.976  0.0714  0.0153 -0.0027
   90ASP      N 1361   2.685   2.971   3.641 -0.7120  0.2651  1.1685
   90ASP     CA 1362   2.738   2.889   3.526  0.2804  0.6897  0.6692
   90ASP      C 1363   2.869   2.811   3.562 -0.5058 -0.2858 -0.0455
   90ASP      O 1364   2.927   2.830   3.671 -0.0887 -0.0431  0.4209
   90ASP     CB 1365   2.771   2.971   3.406 -0.8131 -0.5316  0.2115
   90ASP     CG 1366   2.737   2.888   3.276 -0.3499 -0.0591  0.0780
   90ASP    OD1 1367   2.732   2.765   3.282 -0.1223  0.5965 -0.4205
   90ASP    OD2 1368   2.718   2.948   3.168 -0.2088 -0.2521  0.1541
   90ASP      H 1369   2.754   3.001   3.708  0.2933 -0.1651  0.3801
   90ASP     HA 1370   2.666   2.813   3.498  0.9822  0.5080 -0.7989
   90ASP    HB2 1371   2.701   3.054   3.397 -1.5629 -1.2364 -1.3305
   90ASP    HB3 1372   2.877   2.996   3.407 -1.2364  1.6622  1.1597
   91LEU      N 1373   2.918   2.718   3.482  0.0095 -0.1001  1.0489
   91LEU     CA 1374   3.049   2.650   3.504  0.4400  0.0307 -0.4820
   91LEU      C 1375   3.168   2.715   3.440 -0.2925 -0.2236 -0.4844
   91LEU      O 1376   3.169   2.737   3.320  0.3211  0.1305 -0.2197
   91LEU     CB 1377   3.043   2.502   3.479  0.4979  0.7408  0.0084
   91LEU     CG 1378   3.017   2.398   3.588  0.1355 -0.5925 -0.6602
   91LEU    CD1 1379   2.873   2.415   3.648 -0.3358  0.4057 -0.4215
   91LEU    CD2 1380   3.023   2.264   3.537 -0.3994  0.3791  0.3070
   91LEU      H 1381   2.872   2.704   3.393 -0.0898  0.5508  0.9906
   91LEU     HA 1382   3.071   2.665   3.610  0.2734  1.5750 -0.6249
   91LEU    HB2 1383   2.978   2.470   3.397 -0.2423 -1.5075  1.3112
   91LEU    HB3 1384   3.142   2.474   3.444  0.2882 -1.6288  0.9554
   91LEU     HG 1385   3.089   2.409   3.669  0.0197  0.0463 -0.6333
   91LEU   HD11 1386   2.801   2.409   3.566 -0.2375 -0.6217 -0.4643
   91LEU   HD12 1387   2.849   2.337   3.720 -0.1823  0.7871  0.0476
   91LEU   HD13 1388   2.864   2.506   3.707 -1.5520 -0.0668  0.1966
   91LEU   HD21 1389   2.954   2.253   3.454  0.3752 -0.2476 -0.2894
   91LEU   HD22 1390   3.116   2.234   3.489 -1.0326 -0.0630 -0.7180
   91LEU   HD23 1391   3.010   2.186   3.611  0.7826 -0.5139 -0.3502
   92VAL      N 1392   3.283   2.733   3.512  0.4553 -0.0398 -0.4333
   92VAL     CA 1393   3.394   2.822   3.481 -0.1758 -0.1082 -0.4905
   92VAL      C 1394   3.532   2.756   3.509  0.1226 -0.2768  0.4608
   92VAL      O 1395   3.548   2.687   3.611  0.0728 -0.5886  0.2033
   92VAL     CB 1396   3.388   2.952   3.572 -0.0584  0.2467  0.5042
   92VAL    CG1 1397   3.485   3.051   3.509 -0.5260 -0.6689 -0.3573
   92VAL    CG2 1398   3.247   3.015   3.568  0.1422 -0.8505  0.5959
   92VAL      H 1399   3.285   2.720   3.613  0.3531  1.5224 -0.1860
   92VAL     HA 1400   3.373   2.848   3.378 -0.2821 -0.6999 -0.6274
   92VAL     HB 1401   3.422   2.934   3.675 -0.8067  0.3036  0.7722
   92VAL   HG11 1402   3.454   3.077   3.408 -0.5462  0.5834 -0.0570
   92VAL   HG12 1403   3.480   3.144   3.566 -0.0470 -0.7498 -0.1688
   92VAL   HG13 1404   3.589   3.019   3.506  0.4065  1.9007 -0.6472
   92VAL   HG21 1405   3.209   3.014   3.466  0.8163  1.8513  0.1834
   92VAL   HG22 1406   3.172   2.962   3.627 -0.2923  0.5513  1.3827
   92VAL   HG23 1407   3.251   3.120   3.597 -0.0802 -0.8749  0.7182
   93SER      N 1408   3.629   2.765   3.417 -0.7156  0.4241 -0.3777
   93SER     CA 1409   3.771   2.722   3.442  0.0865 -0.3649  0.5751
   93SER      C 1410   3.870   2.819   3.367  0.2703  0.4792 -0.6219
   93SER      O 1411   3.832   2.907   3.297 -0.2934  0.3117 -0.2154
   93SER     CB 1412   3.796   2.575   3.397 -0.0829 -0.3181 -0.0295
   93SER     OG 1413   3.821   2.557   3.259  0.0055 -0.6133  0.0358
   93SER      H 1414   3.611   2.793   3.321  0.7708 -1.0525 -1.2100
   93SER     HA 1415   3.797   2.731   3.548  0.7779  1.1445  0.3292
   93SER    HB2 1416   3.875   2.532   3.460 -0.7651  0.5287  1.5108
   93SER    HB3 1417   3.706   2.520   3.424 -0.9110  0.7860 -0.4242
   93SER     HG 1418   3.738   2.551   3.212  0.0164 -0.4691 -0.0031
   94ILE      N 1419   4.000   2.803   3.402  0.1249  0.2125 -0.0846
   94ILE     CA 1420   4.123   2.875   3.361  0.4183 -0.2427 -0.0721
   94ILE      C 1421   4.213   2.786   3.271 -0.3283  0.8849  0.8969
   94ILE      O 1422   4.280   2.697   3.326 -0.2675 -0.3632 -0.0080
   94ILE     CB 1423   4.193   2.934   3.484 -0.3620 -0.7498  0.2980
   94ILE    CG1 1424   4.081   3.014   3.562 -0.0821 -0.0028 -1.0412
   94ILE    CG2 1425   4.321   3.022   3.446  0.6492  0.5640 -0.7053
   94ILE    CD1 1426   4.120   3.095   3.688 -0.4954 -0.1368  0.4931
   94ILE      H 1427   4.017   2.724   3.463 -0.9458  0.2230  0.2873
   94ILE     HA 1428   4.091   2.960   3.301  0.7328  0.4695  0.7211
   94ILE     HB 1429   4.229   2.850   3.543  0.0009 -1.1902 -0.5195
   94ILE   HG12 1430   4.056   3.092   3.490 -0.5791  1.5083  0.6285
   94ILE   HG13 1431   3.994   2.954   3.590 -0.9479  0.9541 -1.5546
   94ILE   HG21 1432   4.352   3.067   3.540  0.8291 -0.9726  0.0350
   94ILE   HG22 1433   4.396   2.956   3.402  0.0038 -0.4525 -0.3688
   94ILE   HG23 1434   4.289   3.092   3.368 -2.0290 -1.1322 -1.4382
   94ILE   HD11 1435   4.160   3.025   3.761  0.0761  0.0660  0.3831
   94ILE   HD12 1436   4.187   3.175   3.659  1.0304 -1.0521  1.2518
   94ILE   HD13 1437   4.034   3.147   3.731 -0.9818 -0.0267 -0.5471
   95PRO      N 1438   4.207   2.789   3.135 -0.7245 -0.1105 -0.2708
   95PRO     CA 1439   4.283   2.709   3.044 -0.4266  0.1944  0.4929
   95PRO      C 1440   4.433   2.692   3.074 -0.8451 -0.2389  0.5999
   95PRO      O 1441   4.499   2.598   3.032  0.1636 -0.5543  0.1749
   95PRO     CB 1442   4.254   2.783   2.914  0.2660 -0.3708 -0.3722
   95PRO     CG 1443   4.113   2.818   2.924  0.7303 -1.4096 -0.6801
   95PRO     CD 1444   4.125   2.885   3.064 -0.8531  0.6944  0.2605
   95PRO     HA 1445   4.235   2.611   3.041 -0.4622  0.1947 -1.4776
   95PRO    HB2 1446   4.306   2.878   2.903 -1.1629  0.6111  0.6646
   95PRO    HB3 1447   4.267   2.726   2.822  0.4933  0.1692 -0.6813
   95PRO    HG2 1448   4.088   2.893   2.849 -0.2389 -1.1431 -0.1272
   95PRO    HG3 1449   4.044   2.733   2.924 -0.5059 -0.4725 -0.3351
   95PRO    HD2 1450   4.172   2.983   3.061  1.2397 -0.2083 -0.9438
   95PRO    HD3 1451   4.025   2.880   3.108 -1.1695 -0.0668 -0.4724
   96HIS      N 1452   4.493   2.802   3.136  0.1319 -0.5522 -0.0145
   96HIS     CA 1453   4.631   2.811   3.187 -0.8479 -0.7409  0.2230
   96HIS      C 1454   4.626   2.831   3.340  0.2106  0.8144  0.0279
   96HIS      O 1455   4.648   2.940   3.389 -0.1069 -0.0803  0.3459
   96HIS     CB 1456   4.709   2.923   3.114 -0.4356 -0.5683 -0.9855
   96HIS     CG 1457   4.700   2.914   2.969  0.3920 -0.0627  1.1108
   96HIS    ND1 1458   4.765   2.820   2.890 -0.1723 -0.3028  0.0890
   96HIS    CD2 1459   4.615   2.980   2.884  1.0776 -0.0867 -0.1936
   96HIS    CE1 1460   4.729   2.843   2.767 -0.3035 -0.2065  0.6175
   96HIS    NE2 1461   4.652   2.951   2.757 -0.0570 -0.3774  0.1084
   96HIS      H 1462   4.432   2.879   3.161 -0.7234 -1.4191  0.7353
   96HIS     HA 1463   4.678   2.713   3.174 -0.3798 -0.4733 -0.1668
   96HIS    HB2 1464   4.691   3.024   3.149 -0.0719 -1.0665  0.8632
   96HIS    HB3 1465   4.812   2.886   3.121 -0.5082 -0.7718 -0.9740
   96HIS    HD1 1466   4.839   2.756   2.916  0.0562 -0.4693 -0.8772
   96HIS    HD2 1467   4.548   3.062   2.906  0.7119 -0.1148 -1.1114
   96HIS    HE1 1468   4.770   2.783   2.687  0.7825 -0.2411  1.1574
   96HIS    HE2 1469   4.608   2.983   2.672  0.5801  0.1791 -0.0305
   97GLY      N 1470   4.574   2.728   3.404  0.6079 -0.1399  0.4785
   97GLY     CA 1471   4.529   2.731   3.548  0.5395 -1.3090 -0.7685
   97GLY      C 1472   4.528   2.595   3.619 -0.1925  0.1420 -0.8576
   97GLY      O 1473   4.595   2.502   3.574 -0.0003 -0.4475  0.0772
   97GLY      H 1474   4.573   2.639   3.356  1.1846  0.0620  0.0727
   97GLY    HA2 1475   4.588   2.804   3.602  1.9229 -2.1054 -1.1060
   97GLY    HA3 1476   4.427   2.770   3.544  0.8215 -0.2440  0.7775
   98PRO      N 1477   4.464   2.594   3.737  0.3132  0.7264 -0.0040
   98PRO     CA 1478   4.469   2.491   3.840  0.6617 -0.2275  1.0078
   98PRO      C 1479   4.405   2.354   3.801  1.0067 -0.3116  0.0345
   98PRO      O 1480   4.401   2.267   3.881 -0.0221 -0.9480 -0.1835
   98PRO     CB 1481   4.388   2.553   3.958 -0.9949 -0.2201 -0.0533
   98PRO     CG 1482   4.279   2.632   3.885  0.8581 -0.3233 -0.5351
   98PRO     CD 1483   4.353   2.691   3.767 -0.4277  0.4555 -0.1449
   98PRO     HA 1484   4.575   2.487   3.866  0.9786  0.4678 -0.0530
   98PRO    HB2 1485   4.350   2.472   4.020  1.3571 -0.6808  0.9744
   98PRO    HB3 1486   4.448   2.611   4.027 -0.5054 -0.9385  0.1438
   98PRO    HG2 1487   4.195   2.575   3.846 -0.6265  1.5996 -0.4537
   98PRO    HG3 1488   4.245   2.720   3.940 -0.5429 -0.2733 -1.3831
   98PRO    HD2 1489   4.287   2.702   3.681 -0.4309 -1.1887 -0.4225
   98PRO    HD3 1490   4.397   2.784   3.803 -0.4671  0.2903  0.3473
   99ASN      N 1491   4.357   2.335   3.675 -0.0537  0.6902 -0.4356
   99ASN     CA 1492   4.308   2.205   3.608  0.5355 -0.5930 -1.4354
   99ASN      C 1493   4.166   2.150   3.656 -0.0016  0.7877 -0.2719
   99ASN      O 1494   4.130   2.038   3.651  0.2807  0.2420 -0.0751
   99ASN     CB 1495   4.408   2.099   3.615 -0.0705 -0.1152 -0.0882
   99ASN     CG 1496   4.544   2.146   3.554 -0.3610  0.7628 -0.2769
   99ASN    OD1 1497   4.551   2.168   3.436  0.3073  0.0418  0.1315
   99ASN    ND2 1498   4.651   2.128   3.629  0.4575  0.4038  0.5505
   99ASN      H 1499   4.356   2.412   3.610 -0.4407  0.7818 -0.3263
   99ASN     HA 1500   4.285   2.232   3.505 -0.5587 -0.2689 -1.1431
   99ASN    HB2 1501   4.415   2.064   3.718  0.0742 -1.2445 -0.4441
   99ASN    HB3 1502   4.369   2.019   3.552 -1.1815  0.9775 -0.8733
   99ASN   HD21 1503   4.743   2.133   3.589  0.0223  0.5914 -0.5145
   99ASN   HD22 1504   4.625   2.087   3.717 -1.5478  0.0995 -0.0760
  100VAL      N 1505   4.078   2.235   3.712 -0.2132 -0.5896  0.4354
  100VAL     CA 1506   3.937   2.208   3.752  0.0071  0.2037 -0.0648
  100VAL      C 1507   3.835   2.307   3.699  0.1899 -0.1719 -0.4437
  100VAL      O 1508   3.872   2.421   3.678 -0.2790 -0.2817 -0.9030
  100VAL     CB 1509   3.926   2.205   3.903  0.5130  0.0312  0.5430
  100VAL    CG1 1510   3.981   2.074   3.960 -0.3287  0.5238 -0.0771
  100VAL    CG2 1511   3.978   2.327   3.978  0.0484  0.0951  0.3260
  100VAL      H 1512   4.102   2.333   3.716 -0.3795 -0.4549 -0.8264
  100VAL     HA 1513   3.912   2.107   3.719  0.2646  0.5172 -1.3133
  100VAL     HB 1514   3.820   2.196   3.924  0.2561  0.2337 -0.5702
  100VAL   HG11 1515   3.937   1.988   3.911  0.7006 -0.7103  1.0181
  100VAL   HG12 1516   4.088   2.064   3.941 -0.2949 -1.8254  0.7550
  100VAL   HG13 1517   3.965   2.077   4.067 -1.7513  1.2616 -0.2667
  100VAL   HG21 1518   4.085   2.318   3.995 -0.0531 -1.0637  0.5215
  100VAL   HG22 1519   3.943   2.413   3.922  0.1566 -0.9026 -1.3959
  100VAL   HG23 1520   3.938   2.335   4.079  0.3744 -0.0153  0.4675
  101THR      N 1521   3.707   2.264   3.685 -0.0629  0.4015  0.2817
  101THR     CA 1522   3.599   2.352   3.648  0.0470  0.5340 -0.1061
  101THR      C 1523   3.496   2.359   3.766 -0.3211 -1.2937  0.3593
  101THR      O 1524   3.462   2.261   3.828  0.0226 -0.1849  0.0738
  101THR     CB 1525   3.527   2.290   3.521 -0.5928 -1.0827 -0.1908
  101THR    OG1 1526   3.618   2.283   3.415  0.2209 -0.3628 -0.1370
  101THR    CG2 1527   3.425   2.388   3.462  0.1424  0.5602 -0.3418
  101THR      H 1528   3.669   2.175   3.713 -0.3291  0.4597  0.1087
  101THR     HA 1529   3.632   2.450   3.616 -0.2716 -0.1576 -3.2539
  101THR     HB 1530   3.491   2.190   3.547 -0.2698 -1.1246  0.1076
  101THR    HG1 1531   3.678   2.209   3.427 -0.0096 -0.4283  0.7417
  101THR   HG21 1532   3.454   2.491   3.438  0.3135  0.3655 -1.0347
  101THR   HG22 1533   3.388   2.344   3.370 -0.5768 -1.7511  0.9088
  101THR   HG23 1534   3.342   2.382   3.532 -0.2026 -1.2009 -0.8187
  102VAL      N 1535   3.461   2.486   3.808  0.0496  0.7147  0.3252
  102VAL     CA 1536   3.368   2.500   3.923  0.7218  0.1792  0.2294
  102VAL      C 1537   3.239   2.574   3.877 -0.5269  0.4763 -1.0189
  102VAL      O 1538   3.244   2.650   3.781 -0.0418 -0.3793  0.3746
  102VAL     CB 1539   3.440   2.564   4.046  0.1841 -0.3210  0.0052
  102VAL    CG1 1540   3.570   2.496   4.067 -0.9102 -0.0144 -0.2898
  102VAL    CG2 1541   3.460   2.714   4.045 -0.6125  0.8536  0.0412
  102VAL      H 1542   3.491   2.564   3.751  0.0364  0.7572  0.3763
  102VAL     HA 1543   3.330   2.402   3.953  0.8627 -0.0007 -0.1582
  102VAL     HB 1544   3.380   2.549   4.136 -1.0030 -0.5431 -0.7660
  102VAL   HG11 1545   3.640   2.553   4.006 -1.1716 -0.5243 -1.0908
  102VAL   HG12 1546   3.595   2.506   4.173  0.6764 -0.1161 -0.5997
  102VAL   HG13 1547   3.558   2.390   4.046 -0.1539 -0.2166  0.1948
  102VAL   HG21 1548   3.508   2.745   4.138 -0.7372 -0.4780  0.5811
  102VAL   HG22 1549   3.529   2.732   3.962  0.4705 -0.8727  0.4854
  102VAL   HG23 1550   3.364   2.765   4.035 -0.7478  0.7798  0.8283
  103ARG      N 1551   3.127   2.552   3.949 -0.2993 -0.6185  0.5582
  103ARG     CA 1552   3.005   2.635   3.926  0.2411  0.2651 -0.3520
  103ARG      C 1553   3.041   2.774   3.989 -0.0532  0.5506  0.0763
  103ARG      O 1554   3.091   2.774   4.104  0.4368 -0.3946  0.0662
  103ARG     CB 1555   2.880   2.569   4.001 -0.8641  0.3451 -0.5884
  103ARG     CG 1556   2.750   2.641   3.963  1.6267  0.7317  0.3182
  103ARG     CD 1557   2.617   2.561   4.000 -0.8013  0.3991 -0.4475
  103ARG     NE 1558   2.624   2.412   3.969 -0.4167 -0.0361  0.4418
  103ARG     CZ 1559   2.566   2.351   3.864 -0.1358  0.2443 -0.5547
  103ARG    NH1 1560   2.478   2.407   3.788  0.5203  0.2346  0.2647
  103ARG    NH2 1561   2.592   2.229   3.839 -0.2850  0.4432  0.2131
  103ARG      H 1562   3.136   2.513   4.041 -0.0877  1.2107  1.3924
  103ARG     HA 1563   2.989   2.643   3.819  0.8594 -2.6454 -0.8265
  103ARG    HB2 1564   2.891   2.468   3.961  0.0212  0.5998 -1.0585
  103ARG    HB3 1565   2.891   2.565   4.110  0.5623 -1.2584 -0.7106
  103ARG    HG2 1566   2.743   2.741   4.006  0.0160  1.1455 -0.7345
  103ARG    HG3 1567   2.747   2.652   3.855  0.2520  0.3559  0.2835
  103ARG    HD2 1568   2.592   2.586   4.103  0.1742  0.5665 -0.2318
  103ARG    HD3 1569   2.539   2.601   3.935  0.1254  1.0775 -1.2017
  103ARG     HE 1570   2.701   2.360   4.009 -0.0815 -0.1400 -0.3034
  103ARG   HH11 1571   2.449   2.354   3.707 -0.1777 -0.1503  0.7483
  103ARG   HH12 1572   2.431   2.489   3.826 -0.7463 -0.2448 -0.1493
  103ARG   HH21 1573   2.547   2.199   3.754 -0.9593  0.9401  0.3720
  103ARG   HH22 1574   2.649   2.171   3.899 -0.6100  0.8727  0.9605
  104ALA      N 1575   2.994   2.882   3.934  0.4431  0.1837  0.1580
  104ALA     CA 1576   3.010   3.014   3.997 -0.8249  0.3641 -0.4132
  104ALA      C 1577   2.903   3.113   3.956 -0.3032  0.1142  0.0967
  104ALA      O 1578   2.827   3.098   3.858 -0.2616  0.6766 -0.3457
  104ALA     CB 1579   3.145   3.067   3.970 -1.5171 -0.2677  0.1419
  104ALA      H 1580   2.955   2.887   3.842  1.2235  2.0313 -0.1751
  104ALA     HA 1581   3.010   3.003   4.105  1.0072 -0.3389 -0.4018
  104ALA    HB1 1582   3.159   3.155   4.032 -0.2749 -0.7759  0.6521
  104ALA    HB2 1583   3.222   2.992   3.988 -1.4558 -0.2795 -0.1617
  104ALA    HB3 1584   3.159   3.086   3.864  0.5958 -0.8852  0.1980
  105ASN      N 1585   2.895   3.226   4.032  0.3766  0.1984 -0.3581
  105ASN     CA 1586   2.806   3.333   4.005 -0.6857  0.1015  0.5611
  105ASN      C 1587   2.859   3.428   3.891 -0.9484 -0.3208 -0.7485
  105ASN      O 1588   2.981   3.454   3.896 -0.4456  0.3306  0.4316
  105ASN     CB 1589   2.798   3.410   4.135  0.3429 -0.6682  0.2498
  105ASN     CG 1590   2.725   3.344   4.255  0.2794  0.2710 -0.2763
  105ASN    OD1 1591   2.631   3.268   4.240  0.2211  0.0554  0.0535
  105ASN    ND2 1592   2.784   3.345   4.378  1.1963 -0.7408  0.1931
  105ASN      H 1593   2.941   3.236   4.121 -0.6156  0.5908  0.1393
  105ASN     HA 1594   2.710   3.295   3.972 -0.8120  0.5923  0.3421
  105ASN    HB2 1595   2.902   3.434   4.157  0.3598 -1.0933  0.6494
  105ASN    HB3 1596   2.744   3.503   4.119  0.9012 -0.0343  1.7120
  105ASN   HD21 1597   2.737   3.298   4.454 -0.1143 -0.6243 -0.4756
  105ASN   HD22 1598   2.873   3.387   4.401  0.5094  1.4229 -0.5621
  106ILE      N 1599   2.777   3.480   3.803 -0.1265 -0.2306  0.0109
  106ILE     CA 1600   2.821   3.569   3.696 -0.5397 -0.5157 -0.6762
  106ILE      C 1601   2.731   3.684   3.677 -0.0765 -0.6116  0.1499
  106ILE      O 1602   2.611   3.667   3.674 -0.1359 -0.2648 -0.5881
  106ILE     CB 1603   2.843   3.492   3.562  0.3746 -0.2229  0.3543
  106ILE    CG1 1604   2.920   3.358   3.597 -0.5838 -0.0749  0.7951
  106ILE    CG2 1605   2.908   3.577   3.454 -0.0522 -0.7635  1.0289
  106ILE    CD1 1606   2.971   3.286   3.471 -0.3850  0.3303  0.9582
  106ILE      H 1607   2.682   3.446   3.798 -0.2027 -0.1799  0.9022
  106ILE     HA 1608   2.917   3.613   3.719 -0.5307 -0.7002 -0.3395
  106ILE     HB 1609   2.745   3.462   3.526 -0.1525  0.6181  1.0077
  106ILE   HG12 1610   3.011   3.380   3.652 -0.1151 -0.6750  0.3006
  106ILE   HG13 1611   2.866   3.279   3.650  0.6155 -1.4430  0.1284
  106ILE   HG21 1612   3.010   3.611   3.471  0.1593 -0.6804 -0.1937
  106ILE   HG22 1613   2.907   3.515   3.365 -0.3461 -1.2147  1.3400
  106ILE   HG23 1614   2.841   3.662   3.440  0.0314 -0.6246  1.4346
  106ILE   HD11 1615   2.993   3.183   3.500 -0.1097  0.2912  0.6308
  106ILE   HD12 1616   2.903   3.268   3.388  1.2968  1.1452 -0.7696
  106ILE   HD13 1617   3.064   3.326   3.429 -0.9627  0.6612 -0.0763
  107ALA      N 1618   2.783   3.808   3.675 -0.9396  0.0385  0.0025
  107ALA     CA 1619   2.713   3.933   3.651  0.2898 -0.4790 -0.3214
  107ALA      C 1620   2.719   3.978   3.507 -0.3367 -0.1132  0.7436
  107ALA      O 1621   2.829   4.009   3.462 -0.3492 -0.0565 -0.2813
  107ALA     CB 1622   2.761   4.031   3.760  0.1163  0.4590 -0.4301
  107ALA      H 1623   2.883   3.817   3.689 -1.0973  1.2945  0.5679
  107ALA     HA 1624   2.607   3.924   3.676  0.2947  0.5807  0.2075
  107ALA    HB1 1625   2.714   4.003   3.854  0.1817 -0.0502 -0.5423
  107ALA    HB2 1626   2.868   4.045   3.767 -0.1265  2.6791  0.5550
  107ALA    HB3 1627   2.721   4.131   3.745  0.6033  0.7225 -0.0310
  108ALA      N 1628   2.612   3.987   3.425  0.0685  0.4669 -1.3977
  108ALA     CA 1629   2.625   4.009   3.283  0.6215 -0.1470  0.6957
  108ALA      C 1630   2.577   4.149   3.254  0.5475  0.8225  0.5776
  108ALA      O 1631   2.459   4.176   3.256 -0.8197 -0.1282 -0.8109
  108ALA     CB 1632   2.526   3.899   3.223 -1.2335 -0.2760 -0.1993
  108ALA      H 1633   2.525   3.983   3.476  1.7643 -0.6984  2.0653
  108ALA     HA 1634   2.725   3.992   3.245  0.8426 -0.0150  1.1973
  108ALA    HB1 1635   2.578   3.805   3.241  1.0954  1.1289  1.3940
  108ALA    HB2 1636   2.430   3.898   3.275 -1.1403  0.2311 -0.0113
  108ALA    HB3 1637   2.506   3.907   3.116 -1.4046 -0.2963 -0.1699
  109ILE      N 1638   2.668   4.243   3.219 -0.0140  0.2723  0.2216
  109ILE     CA 1639   2.656   4.388   3.200 -0.0004 -0.5449  0.1014
  109ILE      C 1640   2.558   4.419   3.085  0.1169  0.6440  0.1652
  109ILE      O 1641   2.576   4.368   2.969  0.2684 -0.2174 -0.7358
  109ILE     CB 1642   2.798   4.448   3.176  0.6156 -0.4956  0.2433
  109ILE    CG1 1643   2.885   4.425   3.296 -0.4038  0.0389  0.3386
  109ILE    CG2 1644   2.792   4.595   3.124 -0.3324 -0.0221  0.0749
  109ILE    CD1 1645   3.030   4.416   3.259 -0.2472  0.4013 -0.6456
  109ILE      H 1646   2.764   4.215   3.201 -0.3056  0.2083 -1.6338
  109ILE     HA 1647   2.610   4.426   3.291  1.0965  0.4202  0.2930
  109ILE     HB 1648   2.846   4.387   3.100  0.1697 -0.0985 -0.3746
  109ILE   HG12 1649   2.880   4.506   3.369  1.8004 -0.3991  1.1209
  109ILE   HG13 1650   2.857   4.333   3.347 -0.2469 -0.7117 -0.8717
  109ILE   HG21 1651   2.732   4.605   3.034  0.0760 -0.3071 -0.2388
  109ILE   HG22 1652   2.766   4.656   3.211 -1.1039 -0.5647  0.2415
  109ILE   HG23 1653   2.896   4.612   3.097 -0.2671 -1.0564 -0.4094
  109ILE   HD11 1654   3.079   4.350   3.330 -0.3383  1.4691  0.4665
  109ILE   HD12 1655   3.033   4.384   3.154 -0.4850  0.7388 -0.7596
  109ILE   HD13 1656   3.074   4.515   3.270  1.0666 -0.1577 -0.5013
  110THR      N 1657   2.465   4.509   3.119 -0.9067  0.1173 -0.0421
  110THR     CA 1658   2.388   4.590   3.025  0.1629  0.8222  0.5120
  110THR      C 1659   2.428   4.733   3.012 -0.5127 -0.3605 -0.4080
  110THR      O 1660   2.409   4.788   2.906 -0.2315 -0.6749 -0.3225
  110THR     CB 1661   2.239   4.577   3.048 -0.2055 -0.4988  0.0465
  110THR    OG1 1662   2.214   4.642   3.173  0.0073 -0.1547  0.0323
  110THR    CG2 1663   2.170   4.445   3.069  0.3675  1.4042  0.9956
  110THR      H 1664   2.469   4.552   3.210 -0.0375 -0.8617  0.4187
  110THR     HA 1665   2.401   4.552   2.924 -0.2440  0.6964  0.5036
  110THR     HB 1666   2.193   4.636   2.969  0.4889 -0.4461 -0.3255
  110THR    HG1 1667   2.183   4.732   3.171  0.7849  0.1331  0.0852
  110THR   HG21 1668   2.066   4.456   3.098 -0.3710 -0.8863 -0.2887
  110THR   HG22 1669   2.168   4.394   2.973  1.1052  0.4895  1.4385
  110THR   HG23 1670   2.223   4.377   3.135 -1.3712 -1.1768  0.0121
  111GLU      N 1671   2.492   4.794   3.111 -0.1995 -0.3202 -0.4418
  111GLU     CA 1672   2.535   4.939   3.110 -0.3055 -0.7634 -0.6487
  111GLU      C 1673   2.665   4.970   3.196 -0.2770 -0.3083  0.4507
  111GLU      O 1674   2.673   4.922   3.308 -0.3245 -0.5889  0.2266
  111GLU     CB 1675   2.426   5.024   3.173  0.4020  0.8737  0.3286
  111GLU     CG 1676   2.453   5.177   3.163  0.5668  0.3107  0.1892
  111GLU     CD 1677   2.445   5.226   3.012 -0.3903 -0.0894 -0.2623
  111GLU    OE1 1678   2.537   5.298   2.978 -0.5704 -0.2203 -0.3321
  111GLU    OE2 1679   2.347   5.207   2.935  0.4173 -0.1777 -0.0597
  111GLU      H 1680   2.491   4.744   3.199 -0.4304 -0.4621 -0.5239
  111GLU     HA 1681   2.554   4.975   3.008  0.6432 -0.2440 -0.3200
  111GLU    HB2 1682   2.340   4.994   3.112  0.3858 -0.2098  0.8381
  111GLU    HB3 1683   2.406   5.005   3.278 -0.6880  1.0432  0.1830
  111GLU    HG2 1684   2.374   5.227   3.220  0.8361  0.5901  0.3169
  111GLU    HG3 1685   2.545   5.219   3.203  1.3257 -1.2415  0.2447
  112SER      N 1686   2.759   5.056   3.151  0.5583 -0.1819 -0.1895
  112SER     CA 1687   2.867   5.100   3.240  0.3855  0.1014  0.2552
  112SER      C 1688   2.930   5.233   3.194 -0.1835  1.0096 -0.3378
  112SER      O 1689   2.903   5.277   3.081 -0.4264 -0.2117 -0.3150
  112SER     CB 1690   2.969   4.995   3.263 -1.4450  0.2783 -0.3698
  112SER     OG 1691   3.030   4.973   3.136  0.3230  0.2573  0.2292
  112SER      H 1692   2.723   5.125   3.088  0.3868  0.9555  1.0506
  112SER     HA 1693   2.821   5.131   3.334  0.4070  0.6398  0.0952
  112SER    HB2 1694   3.054   5.032   3.321  0.5495 -1.5500 -1.7496
  112SER    HB3 1695   2.936   4.899   3.304  0.7297 -0.2901  0.3212
  112SER     HG 1696   2.960   4.924   3.091  0.1079  0.0055  0.8269
  113ASP      N 1697   3.007   5.292   3.279 -0.8106 -0.5263  0.0183
  113ASP     CA 1698   3.064   5.428   3.263 -1.4255  0.3475 -0.4137
  113ASP      C 1699   3.198   5.426   3.338  0.0483 -0.3513  1.0037
  113ASP      O 1700   3.201   5.384   3.449 -0.6203  0.0535 -0.5200
  113ASP     CB 1701   2.967   5.525   3.318 -0.0898 -0.0386 -0.0518
  113ASP     CG 1702   3.022   5.670   3.312 -0.2055 -0.2730 -0.0971
  113ASP    OD1 1703   3.113   5.690   3.226  0.5386  0.1279 -0.4521
  113ASP    OD2 1704   2.996   5.753   3.401  0.0198 -0.4499  0.2293
  113ASP      H 1705   3.035   5.246   3.365  1.1224  0.7846  0.2090
  113ASP     HA 1706   3.092   5.447   3.159  0.4875 -1.0971 -0.2683
  113ASP    HB2 1707   2.871   5.531   3.268  0.1934  0.3250 -0.5674
  113ASP    HB3 1708   2.946   5.496   3.421  0.8585  1.4952  0.6450
  114LYS      N 1709   3.311   5.455   3.259  0.0973  0.6039 -0.3916
  114LYS     CA 1710   3.450   5.435   3.298  0.3916  0.0541  0.2443
  114LYS      C 1711   3.491   5.286   3.333 -0.3185  0.3103 -0.0080
  114LYS      O 1712   3.602   5.276   3.378  0.4070  0.3272  0.3550
  114LYS     CB 1713   3.490   5.541   3.406 -0.1287  0.8576  1.4969
  114LYS     CG 1714   3.464   5.686   3.362  0.0243  0.2149  0.0411
  114LYS     CD 1715   3.516   5.778   3.469 -0.3374 -0.9019  0.4007
  114LYS     CE 1716   3.667   5.787   3.460 -1.0159  0.1755 -0.4855
  114LYS     NZ 1717   3.727   5.892   3.547  0.4990  0.0120  0.5550
  114LYS      H 1718   3.297   5.499   3.169  0.0518  0.3857 -0.4931
  114LYS     HA 1719   3.502   5.471   3.210 -0.9974  0.1657 -0.5961
  114LYS    HB2 1720   3.443   5.514   3.501 -1.3457 -1.1820  0.4645
  114LYS    HB3 1721   3.597   5.519   3.416 -0.2600 -1.5201 -0.3439
  114LYS    HG2 1722   3.490   5.716   3.260 -0.8146 -0.2223 -0.3153
  114LYS    HG3 1723   3.357   5.696   3.348  0.2503  1.0175 -1.8655
  114LYS    HD2 1724   3.473   5.877   3.449 -1.4775 -1.3613  0.4377
  114LYS    HD3 1725   3.478   5.751   3.568  0.9360 -0.0372  1.1773
  114LYS    HE2 1726   3.702   5.686   3.482  0.8420  0.5839 -1.1931
  114LYS    HE3 1727   3.704   5.805   3.359 -0.9677 -0.2405 -0.5482
  114LYS    HZ1 1728   3.701   5.885   3.644  1.0225 -0.3728  0.6784
  114LYS    HZ2 1729   3.826   5.881   3.562  0.4271 -0.0048  1.0427
  114LYS    HZ3 1730   3.704   5.983   3.509 -1.9410 -0.6067  0.2377
  115PHE      N 1731   3.411   5.183   3.324  0.2497 -0.3596 -0.6206
  115PHE     CA 1732   3.452   5.044   3.355 -0.1683  0.5747 -0.2811
  115PHE      C 1733   3.553   4.986   3.255 -0.2305 -0.6565 -0.1012
  115PHE      O 1734   3.666   4.958   3.288  0.1975  0.0620 -0.2200
  115PHE     CB 1735   3.329   4.951   3.363  0.6689  0.1994  0.0807
  115PHE     CG 1736   3.358   4.807   3.383 -0.0655  0.6985  0.0148
  115PHE    CD1 1737   3.353   4.753   3.519 -0.0608  0.0266  0.1642
  115PHE    CD2 1738   3.355   4.714   3.275  0.3529 -0.3706 -0.7732
  115PHE    CE1 1739   3.367   4.613   3.548  0.2620 -0.3423 -0.0471
  115PHE    CE2 1740   3.374   4.578   3.295  0.0143  0.1011 -0.7304
  115PHE     CZ 1741   3.376   4.527   3.429  0.1717 -0.4012  0.4447
  115PHE      H 1742   3.318   5.193   3.287  0.1226 -0.3497 -0.2981
  115PHE     HA 1743   3.505   5.049   3.450  1.2460 -0.2347 -0.9632
  115PHE    HB2 1744   3.275   4.994   3.447  0.5629  0.3402 -0.0587
  115PHE    HB3 1745   3.264   4.960   3.276 -0.0670 -0.1543  0.5735
  115PHE    HD1 1746   3.335   4.823   3.599 -0.9676 -0.7457  0.6766
  115PHE    HD2 1747   3.340   4.758   3.177 -0.0282  2.2115  0.2880
  115PHE    HE1 1748   3.369   4.575   3.649  1.0369 -0.8704 -0.2481
  115PHE    HE2 1749   3.382   4.509   3.212 -1.1185  0.8779 -1.5520
  115PHE     HZ 1750   3.392   4.422   3.449 -0.8703 -0.2528  2.5656
  116PHE      N 1751   3.520   4.990   3.123 -0.1593  0.2342  0.1216
  116PHE     CA 1752   3.598   4.935   3.007 -0.0855 -0.1350  0.1379
  116PHE      C 1753   3.707   5.038   2.960  0.4304  0.0446 -0.4015
  116PHE      O 1754   3.695   5.164   2.980  0.6135  0.9368  0.1423
  116PHE     CB 1755   3.504   4.903   2.889 -0.4845 -0.2213 -0.3062
  116PHE     CG 1756   3.417   4.780   2.918 -0.1127 -0.4449  0.7549
  116PHE    CD1 1757   3.476   4.659   2.948 -0.8760  0.8398 -0.4772
  116PHE    CD2 1758   3.277   4.787   2.923  1.0453  0.1445  0.4977
  116PHE    CE1 1759   3.407   4.541   2.971  0.7021  0.1646  0.6490
  116PHE    CE2 1760   3.207   4.667   2.932  0.1593 -0.1939 -0.3913
  116PHE     CZ 1761   3.272   4.547   2.946 -0.5771  0.2749 -0.7879
  116PHE      H 1762   3.429   5.026   3.097 -0.1640  0.4740  0.4657
  116PHE     HA 1763   3.652   4.849   3.045 -0.0872 -0.4780 -0.5941
  116PHE    HB2 1764   3.449   4.991   2.854  0.6069  0.4692 -0.3789
  116PHE    HB3 1765   3.568   4.894   2.801  0.9131  0.6861  0.5377
  116PHE    HD1 1766   3.582   4.651   2.963 -0.9514 -0.0941 -0.3317
  116PHE    HD2 1767   3.231   4.882   2.897  0.8295  0.0602  0.5749
  116PHE    HE1 1768   3.449   4.444   2.993 -0.8312 -0.9728 -0.8682
  116PHE    HE2 1769   3.099   4.679   2.931  0.0351  0.6283  2.8601
  116PHE     HZ 1770   3.220   4.454   2.959  0.1366 -0.0225  0.2109
  117ILE      N 1771   3.800   4.991   2.880 -0.1024  0.0817 -0.4214
  117ILE     CA 1772   3.917   5.067   2.835 -0.0037  1.1887 -0.5114
  117ILE      C 1773   3.943   5.021   2.689  0.3345 -0.1848 -1.5502
  117ILE      O 1774   3.960   4.905   2.667 -0.1237 -0.0859  0.3368
  117ILE     CB 1775   4.038   5.029   2.922  0.1808  0.2850 -0.2076
  117ILE    CG1 1776   4.026   5.085   3.064  0.3806  0.1364 -0.1137
  117ILE    CG2 1777   4.172   5.081   2.872 -0.2036 -0.1449  0.5795
  117ILE    CD1 1778   4.137   5.057   3.171  0.5841  0.1437  0.1582
  117ILE      H 1779   3.815   4.891   2.870  1.6306  0.0902  0.9849
  117ILE     HA 1780   3.905   5.174   2.845 -0.0283  1.0770  1.5057
  117ILE     HB 1781   4.044   4.923   2.949 -0.0886  0.5375  0.9555
  117ILE   HG12 1782   4.010   5.192   3.051 -0.4936 -0.0731 -1.0400
  117ILE   HG13 1783   3.938   5.037   3.107  0.4612  0.0018 -0.0963
  117ILE   HG21 1784   4.194   5.066   2.767  0.6381  0.1168  0.7005
  117ILE   HG22 1785   4.165   5.187   2.897 -1.9399  0.2216 -1.0841
  117ILE   HG23 1786   4.246   5.031   2.935 -0.7149 -1.0590  0.4772
  117ILE   HD11 1787   4.103   5.076   3.273 -0.5024 -0.1513 -0.1205
  117ILE   HD12 1788   4.180   4.957   3.171  1.2512  0.4168 -0.2386
  117ILE   HD13 1789   4.222   5.123   3.155  1.1231 -0.7634 -1.0413
  118ASN      N 1790   3.946   5.124   2.609  0.0592 -0.3193  0.6223
  118ASN     CA 1791   3.947   5.094   2.469  0.9093 -0.8714  0.5685
  118ASN      C 1792   4.080   5.050   2.417 -0.4439 -0.3382  0.6646
  118ASN      O 1793   4.188   5.109   2.448 -0.1431 -0.5646  0.5366
  118ASN     CB 1794   3.880   5.219   2.404  0.1267  0.8850 -0.6458
  118ASN     CG 1795   3.844   5.200   2.261  0.0958 -0.5425  0.3064
  118ASN    OD1 1796   3.853   5.089   2.212 -0.0224  0.4163  0.2025
  118ASN    ND2 1797   3.804   5.305   2.189 -1.0075  0.5188 -0.5944
  118ASN      H 1798   3.969   5.216   2.644 -1.3485  0.9672 -1.3339
  118ASN     HA 1799   3.875   5.016   2.447 -2.1582  2.0026 -1.7042
  118ASN    HB2 1800   3.795   5.251   2.465  1.0416 -0.5671  1.6492
  118ASN    HB3 1801   3.953   5.299   2.412  1.2489 -0.1822  1.1713
  118ASN   HD21 1802   3.769   5.294   2.095  0.9801 -0.9744 -1.3035
  118ASN   HD22 1803   3.802   5.399   2.227 -0.1151  0.2725  0.1278
  119GLY      N 1804   4.080   4.946   2.342 -0.0851  0.1287  1.1052
  119GLY     CA 1805   4.196   4.874   2.293  0.8427 -0.2413  0.9202
  119GLY      C 1806   4.243   4.768   2.395  0.5595 -0.7551  0.8555
  119GLY      O 1807   4.332   4.689   2.361  0.0344  0.2167  0.7140
  119GLY      H 1808   3.988   4.908   2.329 -0.1336  0.6511 -0.4422
  119GLY    HA2 1809   4.161   4.837   2.197 -1.5294  0.2138  1.4841
  119GLY    HA3 1810   4.274   4.947   2.268  0.0152  0.8863  1.4827
  120SER      N 1811   4.197   4.759   2.523 -0.3105  0.0096 -1.2973
  120SER     CA 1812   4.270   4.679   2.634  0.6248 -0.4825  0.5006
  120SER      C 1813   4.240   4.529   2.626 -0.8103 -0.0477 -0.3659
  120SER      O 1814   4.307   4.445   2.690  0.2406 -0.1321  0.5927
  120SER     CB 1815   4.231   4.732   2.779 -0.4702  0.0613  1.2872
  120SER     OG 1816   4.090   4.717   2.814  0.4026  0.1598  0.2378
  120SER      H 1817   4.117   4.813   2.553  0.5567  0.1022  1.2560
  120SER     HA 1818   4.375   4.695   2.612  0.4043  0.2239 -0.1395
  120SER    HB2 1819   4.295   4.674   2.846  2.1500  0.5860 -0.4449
  120SER    HB3 1820   4.255   4.838   2.778  0.5589  0.0177 -1.8733
  120SER     HG 1821   4.045   4.795   2.782  0.7503  0.4181  0.3737
  121ASN      N 1822   4.144   4.491   2.536  0.1288  0.4868 -0.6343
  121ASN     CA 1823   4.122   4.353   2.496 -0.1920 -0.2516 -0.2400
  121ASN      C 1824   4.108   4.251   2.611  0.0835  0.6921  0.0540
  121ASN      O 1825   4.158   4.135   2.607  0.5725 -0.5834  0.1480
  121ASN     CB 1826   4.224   4.317   2.387  0.5637  0.3699 -1.0770
  121ASN     CG 1827   4.171   4.207   2.291  0.8793  0.5421  0.2415
  121ASN    OD1 1828   4.051   4.180   2.267  0.2839 -0.0280  0.1048
  121ASN    ND2 1829   4.250   4.130   2.232 -0.6229 -0.2324 -0.4803
  121ASN      H 1830   4.085   4.561   2.495 -1.0037  0.2621  0.4739
  121ASN     HA 1831   4.024   4.356   2.449 -1.1425 -0.4210  1.5473
  121ASN    HB2 1832   4.258   4.409   2.338  1.3651  0.9338  0.4042
  121ASN    HB3 1833   4.313   4.275   2.435 -0.4761 -0.3553  0.3615
  121ASN   HD21 1834   4.216   4.055   2.174  1.9128 -0.9841 -1.2747
  121ASN   HD22 1835   4.350   4.141   2.243 -0.6626 -0.8072  1.0439
  122TRP      N 1836   4.035   4.288   2.715  0.2504  0.0768 -0.0733
  122TRP     CA 1837   3.981   4.214   2.831 -0.3750 -0.5140 -0.0439
  122TRP      C 1838   3.833   4.245   2.845  0.2048  0.2060  0.2959
  122TRP      O 1839   3.789   4.361   2.817 -0.3039  0.7386 -0.0184
  122TRP     CB 1840   4.068   4.244   2.955  0.0357  0.4052  0.0533
  122TRP     CG 1841   4.063   4.383   3.019  0.1676  0.2976  0.2448
  122TRP    CD1 1842   4.179   4.454   3.020  0.4287  0.4191 -0.6282
  122TRP    CD2 1843   3.956   4.463   3.087 -0.7712  0.8633 -0.7012
  122TRP    NE1 1844   4.159   4.573   3.089 -0.4116  0.7614  0.6923
  122TRP    CE2 1845   4.033   4.571   3.142 -0.1411 -0.8624  0.2782
  122TRP    CE3 1846   3.823   4.450   3.121 -0.2369 -0.1038 -0.6925
  122TRP    CZ2 1847   3.973   4.665   3.218 -0.3789 -0.0758 -0.4224
  122TRP    CZ3 1848   3.759   4.548   3.195  0.3728 -0.3643  0.4652
  122TRP    CH2 1849   3.833   4.658   3.241  0.7128 -0.6990 -0.4175
  122TRP      H 1850   4.017   4.388   2.718  0.3368  0.0815  0.9875
  122TRP     HA 1851   4.004   4.113   2.796  0.0393 -0.3289 -0.3256
  122TRP    HB2 1852   4.059   4.170   3.034  0.7428 -0.2098 -0.4118
  122TRP    HB3 1853   4.167   4.217   2.918 -0.3494  0.3865 -1.0322
  122TRP    HD1 1854   4.274   4.429   2.975  0.6447  0.7021 -0.3453
  122TRP    HE1 1855   4.239   4.635   3.100 -0.4297  1.2714 -1.2191
  122TRP    HE3 1856   3.775   4.353   3.113  0.4706 -0.4747 -0.5834
  122TRP    HZ2 1857   4.030   4.751   3.251 -1.9243  1.2894 -1.0050
  122TRP    HZ3 1858   3.652   4.546   3.207  0.1267 -0.1052 -1.1451
  122TRP    HH2 1859   3.782   4.737   3.294  0.8206 -0.7997 -0.1640
  123GLU      N 1860   3.742   4.153   2.887 -0.5936 -0.2005 -0.1547
  123GLU     CA 1861   3.598   4.153   2.861 -0.0227  0.2565  0.4954
  123GLU      C 1862   3.523   4.158   2.995 -0.5723 -0.0853  0.5839
  123GLU      O 1863   3.402   4.147   3.004  0.1855 -0.8054  0.1186
  123GLU     CB 1864   3.559   4.028   2.779  0.7668  0.3570  0.0181
  123GLU     CG 1865   3.585   4.035   2.626  1.1827  0.4592  0.2135
  123GLU     CD 1866   3.731   4.023   2.593 -0.1605 -0.7753 -0.2200
  123GLU    OE1 1867   3.792   3.917   2.620 -0.0282 -0.1147 -1.1719
  123GLU    OE2 1868   3.776   4.106   2.513 -0.1833 -0.2084 -0.6419
  123GLU      H 1869   3.786   4.064   2.909  0.1434 -0.4154 -2.0715
  123GLU     HA 1870   3.563   4.238   2.802 -1.4824 -0.4904  0.1822
  123GLU    HB2 1871   3.619   3.947   2.821  0.7124  0.4436  0.2641
  123GLU    HB3 1872   3.465   3.982   2.809  1.7911 -1.7693  0.3267
  123GLU    HG2 1873   3.539   3.953   2.570 -0.2186  0.7262  0.8833
  123GLU    HG3 1874   3.535   4.122   2.583 -0.8474 -0.2491  0.9072
  124GLY      N 1875   3.588   4.161   3.109  0.0206 -0.4856 -0.6849
  124GLY     CA 1876   3.527   4.174   3.244 -0.7042  0.5893  0.0654
  124GLY      C 1877   3.642   4.169   3.347  0.5525 -0.4940 -0.2743
  124GLY      O 1878   3.755   4.163   3.308  0.1807 -0.3598 -0.3323
  124GLY      H 1879   3.687   4.181   3.107  0.2692 -0.8229  1.7630
  124GLY    HA2 1880   3.476   4.270   3.250 -0.1252  1.0194 -1.2153
  124GLY    HA3 1881   3.457   4.091   3.259 -0.0498  0.3323  2.5214
  125ILE      N 1882   3.597   4.153   3.475 -0.2130 -0.4830  0.5850
  125ILE     CA 1883   3.684   4.150   3.589  0.2389  0.4438 -0.0507
  125ILE      C 1884   3.658   4.033   3.680 -0.0014 -0.1920  0.2839
  125ILE      O 1885   3.545   4.006   3.714 -0.4176  0.1305  0.0732
  125ILE     CB 1886   3.669   4.287   3.667 -0.4664  0.4643  0.1481
  125ILE    CG1 1887   3.680   4.414   3.576 -0.3763 -0.6738 -0.6685
  125ILE    CG2 1888   3.781   4.308   3.772 -0.2104  0.2496  0.3503
  125ILE    CD1 1889   3.662   4.553   3.648 -0.1799  0.2343 -0.4642
  125ILE      H 1890   3.498   4.140   3.493 -0.1303 -1.4223  0.4591
  125ILE     HA 1891   3.790   4.138   3.564  0.6544  0.3521  1.5487
  125ILE     HB 1892   3.573   4.285   3.718  0.5355 -0.4057  2.1996
  125ILE   HG12 1893   3.780   4.417   3.533  0.0392  0.9307  0.2474
  125ILE   HG13 1894   3.617   4.412   3.488  0.1812 -0.1674 -1.0960
  125ILE   HG21 1895   3.769   4.387   3.846  0.5490  0.1580  0.5968
  125ILE   HG22 1896   3.785   4.220   3.837 -0.2564 -0.3604 -0.4484
  125ILE   HG23 1897   3.881   4.327   3.734  0.4744 -1.1381  1.2910
  125ILE   HD11 1898   3.571   4.547   3.709  0.0615 -0.6066 -0.1466
  125ILE   HD12 1899   3.746   4.572   3.715  0.0505  1.3009 -1.0197
  125ILE   HD13 1900   3.653   4.635   3.578 -0.6221  1.0000  0.4416
  126LEU      N 1901   3.765   3.975   3.732 -0.8441 -0.3734  0.0576
  126LEU     CA 1902   3.773   3.870   3.839 -0.5395 -0.7820  0.0589
  126LEU      C 1903   3.818   3.944   3.970  0.4464 -0.1929  0.3293
  126LEU      O 1904   3.934   3.985   3.981 -0.1573 -0.3083  0.3664
  126LEU     CB 1905   3.863   3.757   3.792 -0.4110  0.4077  0.8499
  126LEU     CG 1906   3.890   3.651   3.895  0.0688  0.2002 -0.8376
  126LEU    CD1 1907   3.762   3.583   3.942  0.3532  0.3221 -0.3636
  126LEU    CD2 1908   3.969   3.539   3.831  0.4563  1.4817 -0.0558
  126LEU      H 1909   3.854   4.011   3.701 -0.8393 -0.1451  0.3253
  126LEU     HA 1910   3.672   3.835   3.859 -1.5659  1.7459  0.0669
  126LEU    HB2 1911   3.825   3.703   3.706  0.7191  0.6830  0.1360
  126LEU    HB3 1912   3.956   3.802   3.757  0.0069  0.6766  2.1882
  126LEU     HG 1913   3.947   3.688   3.981  0.0972  0.2500 -0.8782
  126LEU   HD11 1914   3.796   3.504   4.008  0.8099  0.3510 -0.5530
  126LEU   HD12 1915   3.704   3.658   3.995  1.0560  0.9604 -0.4608
  126LEU   HD13 1916   3.702   3.537   3.863  0.6365  0.5152 -0.6970
  126LEU   HD21 1917   4.063   3.577   3.793  0.0462  0.5815 -2.2601
  126LEU   HD22 1918   3.999   3.455   3.894 -2.0650 -0.8126 -1.4530
  126LEU   HD23 1919   3.916   3.485   3.753 -1.0470  0.2051  1.6549
  127GLY      N 1920   3.721   3.961   4.057 -0.2068  0.0008 -0.8773
  127GLY     CA 1921   3.740   4.020   4.186  0.6704 -0.0950  0.1069
  127GLY      C 1922   3.793   3.912   4.286  0.3728  0.2391  0.0376
  127GLY      O 1923   3.719   3.823   4.324  0.8651 -0.0937 -0.9769
  127GLY      H 1924   3.626   3.935   4.031 -0.4183  0.0286 -0.1791
  127GLY    HA2 1925   3.816   4.098   4.182 -0.1011  0.6762 -0.0768
  127GLY    HA3 1926   3.642   4.059   4.213  0.7557 -0.7203  1.4595
  128LEU      N 1927   3.916   3.929   4.331  0.1751  0.0306  0.4530
  128LEU     CA 1928   3.980   3.823   4.414 -0.5786  0.4835 -0.0130
  128LEU      C 1929   3.976   3.850   4.565 -0.0570  0.0785  0.1952
  128LEU      O 1930   4.027   3.768   4.651 -0.0362 -0.1231  0.0522
  128LEU     CB 1931   4.123   3.815   4.359 -1.2206  0.8976  0.1616
  128LEU     CG 1932   4.138   3.755   4.220 -0.4037  0.4278 -0.4158
  128LEU    CD1 1933   4.280   3.762   4.160  0.1677 -1.0105  0.6452
  128LEU    CD2 1934   4.109   3.605   4.218  0.3180  0.8281 -1.2818
  128LEU      H 1935   3.967   4.011   4.302  0.5455  0.1892  1.4504
  128LEU     HA 1936   3.933   3.725   4.406 -0.3822  0.4499 -0.9335
  128LEU    HB2 1937   4.177   3.909   4.364  0.5276 -0.0289 -0.0409
  128LEU    HB3 1938   4.186   3.753   4.423 -0.9097 -0.1089 -1.0581
  128LEU     HG 1939   4.084   3.814   4.146  1.0599  1.1949 -0.9592
  128LEU   HD11 1940   4.357   3.719   4.225 -0.1158 -1.1872  0.8675
  128LEU   HD12 1941   4.276   3.715   4.062  0.0302 -0.1485  0.2161
  128LEU   HD13 1942   4.322   3.862   4.150  0.2120 -1.1570 -1.3761
  128LEU   HD21 1943   4.185   3.547   4.270 -0.4255 -0.2246 -1.2996
  128LEU   HD22 1944   4.022   3.576   4.277  0.7894 -0.6717 -1.2494
  128LEU   HD23 1945   4.102   3.563   4.117  0.9352  0.6366 -1.2540
  129ALA      N 1946   3.895   3.953   4.609 -0.8991  0.1882  0.2983
  129ALA     CA 1947   3.862   3.989   4.745  0.6624 -0.5274  0.1518
  129ALA      C 1948   3.735   3.924   4.801  0.0488  0.7077  0.2012
  129ALA      O 1949   3.660   3.851   4.743 -0.0846  0.3061 -0.1602
  129ALA     CB 1950   3.833   4.142   4.754 -0.8353  0.5242  0.2852
  129ALA      H 1951   3.863   4.007   4.529 -0.5456 -1.7482 -1.3173
  129ALA     HA 1952   3.949   3.972   4.809  1.0351 -0.5089 -0.3355
  129ALA    HB1 1953   3.925   4.194   4.726  0.0735 -0.9086  0.4134
  129ALA    HB2 1954   3.751   4.170   4.688  0.1087  0.4633 -0.9860
  129ALA    HB3 1955   3.814   4.173   4.857 -0.6066  0.4425  0.3540
  130TYR      N 1956   3.710   3.942   4.935  0.0046  0.3370  1.2998
  130TYR     CA 1957   3.609   3.878   5.007  0.4568 -0.3869  0.3612
  130TYR      C 1958   3.468   3.940   4.975  0.4659  0.9525 -0.5048
  130TYR      O 1959   3.448   4.053   4.915  0.1995  0.2062 -0.1449
  130TYR     CB 1960   3.635   3.901   5.155  0.3670  0.1392 -1.1355
  130TYR     CG 1961   3.771   3.852   5.190 -0.5174  0.4382  0.8390
  130TYR    CD1 1962   3.804   3.714   5.213  0.8026 -0.5299 -0.4098
  130TYR    CD2 1963   3.887   3.937   5.196  0.8937 -0.3888  0.5742
  130TYR    CE1 1964   3.931   3.669   5.251  0.3140  0.2061  1.0457
  130TYR    CE2 1965   4.015   3.888   5.222 -0.3814 -0.2250  0.3367
  130TYR     CZ 1966   4.042   3.756   5.256 -0.0741  0.1739  0.7763
  130TYR     OH 1967   4.162   3.712   5.292 -0.1897  0.9262  0.0262
  130TYR      H 1968   3.771   4.005   4.985  1.0793  0.2278  0.2194
  130TYR     HA 1969   3.617   3.772   4.980  2.3976 -0.0401 -0.8307
  130TYR    HB2 1970   3.617   4.002   5.192 -0.8960 -0.3234 -0.3809
  130TYR    HB3 1971   3.569   3.844   5.220  1.1777  0.8867  0.4723
  130TYR    HD1 1972   3.720   3.645   5.217  0.3816  0.0065  0.4794
  130TYR    HD2 1973   3.875   4.040   5.166 -0.8764 -0.4823  0.7486
  130TYR    HE1 1974   3.947   3.567   5.279 -0.1329 -0.1101  0.2295
  130TYR    HE2 1975   4.099   3.956   5.212 -1.2331  0.7449 -1.0192
  130TYR     HH 1976   4.153   3.646   5.360 -0.1216  0.7532 -0.1299
  131ALA      N 1977   3.361   3.855   5.000 -0.2153 -0.7124 -0.0068
  131ALA     CA 1978   3.219   3.893   4.967 -0.5370  0.0817  1.0251
  131ALA      C 1979   3.162   4.019   5.042  0.0167  0.1315  1.3890
  131ALA      O 1980   3.083   4.088   4.977 -0.0550 -0.2478  0.7151
  131ALA     CB 1981   3.133   3.769   4.978 -0.3082  0.0495  0.0615
  131ALA      H 1982   3.384   3.766   5.042 -0.5644 -1.2587 -0.9158
  131ALA     HA 1983   3.223   3.917   4.861  0.3537  0.1077  1.0477
  131ALA    HB1 1984   3.198   3.683   4.961 -0.8828 -0.2826 -0.5015
  131ALA    HB2 1985   3.106   3.768   5.084  0.4093 -1.0959  0.2652
  131ALA    HB3 1986   3.051   3.779   4.908 -0.2200  0.2715 -0.0129
  132GLU      N 1987   3.226   4.062   5.149  0.3145 -0.1238 -0.2325
  132GLU     CA 1988   3.197   4.185   5.219 -0.1206 -0.6766 -0.2088
  132GLU      C 1989   3.203   4.308   5.118 -0.0583 -0.0327 -0.5928
  132GLU      O 1990   3.132   4.405   5.137  0.4263  0.4698 -0.0948
  132GLU     CB 1991   3.287   4.208   5.337 -0.6726  0.2669 -0.0063
  132GLU     CG 1992   3.285   4.334   5.420  0.4537 -0.5557 -1.0032
  132GLU     CD 1993   3.149   4.357   5.483  1.0470  0.1187 -0.0827
  132GLU    OE1 1994   3.069   4.257   5.495 -0.3331 -0.1230  0.0190
  132GLU    OE2 1995   3.115   4.462   5.537 -0.0811 -0.2558  0.1353
  132GLU      H 1996   3.289   3.997   5.194  0.5889  0.6103  0.4917
  132GLU     HA 1997   3.096   4.180   5.257 -0.1155 -1.0739 -0.2391
  132GLU    HB2 1998   3.277   4.121   5.402  0.6052  0.6281  0.7463
  132GLU    HB3 1999   3.391   4.195   5.305 -0.5256 -0.8052  0.7749
  132GLU    HG2 2000   3.366   4.332   5.492 -0.2948  0.0981 -0.0963
  132GLU    HG3 2001   3.299   4.422   5.356 -0.4653  0.6144  0.2933
  133ILE      N 2002   3.288   4.307   5.016  0.0420  0.0926  0.2238
  133ILE     CA 2003   3.293   4.419   4.921  0.6924  0.9748  0.3741
  133ILE      C 2004   3.229   4.383   4.780 -0.0329 -0.7263 -0.0541
  133ILE      O 2005   3.250   4.458   4.688  0.4566  0.1842  0.2345
  133ILE     CB 2006   3.433   4.480   4.902  0.2645 -0.5487 -0.0436
  133ILE    CG1 2007   3.532   4.376   4.834 -0.2379  0.2656  0.6967
  133ILE    CG2 2008   3.487   4.528   5.037 -0.3347  0.3382 -0.5561
  133ILE    CD1 2009   3.658   4.447   4.789  0.5513 -0.6373 -0.3999
  133ILE      H 2010   3.351   4.228   5.013 -0.5075 -0.5718  2.3389
  133ILE     HA 2011   3.224   4.500   4.945 -0.9770 -0.2329  0.0041
  133ILE     HB 2012   3.415   4.565   4.835  1.3702 -0.9106 -0.8576
  133ILE   HG12 2013   3.555   4.298   4.907  0.8200 -0.1597 -0.0579
  133ILE   HG13 2014   3.488   4.334   4.744 -0.1513  0.3896  0.5966
  133ILE   HG21 2015   3.514   4.440   5.097  0.0895 -0.0399 -1.2727
  133ILE   HG22 2016   3.576   4.591   5.027 -0.1789  0.1879 -0.1785
  133ILE   HG23 2017   3.432   4.607   5.087  0.3859  1.0069 -0.7733
  133ILE   HD11 2018   3.641   4.548   4.750  0.5649  0.5730  2.2780
  133ILE   HD12 2019   3.720   4.472   4.875  0.2109 -0.6926 -0.1367
  133ILE   HD13 2020   3.713   4.386   4.718 -0.1428 -2.0431  0.2080
  134ALA      N 2021   3.151   4.274   4.769 -0.1564 -0.5684  0.2169
  134ALA     CA 2022   3.074   4.246   4.647 -1.2148  0.0576  0.4807
  134ALA      C 2023   2.945   4.333   4.647  0.7331  0.2408  0.4909
  134ALA      O 2024   2.908   4.396   4.746 -0.5904 -0.0646 -0.6478
  134ALA     CB 2025   3.040   4.094   4.647  0.1462  0.3248 -0.1243
  134ALA      H 2026   3.143   4.218   4.853 -0.9699  1.6063  1.8136
  134ALA     HA 2027   3.139   4.279   4.566 -0.5669 -0.8920  0.5822
  134ALA    HB1 2028   2.977   4.061   4.730 -0.5066  0.7611 -0.4287
  134ALA    HB2 2029   2.971   4.063   4.568 -0.7033  0.7868  0.4037
  134ALA    HB3 2030   3.127   4.029   4.648  0.1257  0.2424 -1.1062
  135ARG      N 2031   2.884   4.339   4.528  0.1070 -0.3209 -0.1927
  135ARG     CA 2032   2.753   4.394   4.509  0.5345  0.0836 -0.2884
  135ARG      C 2033   2.658   4.296   4.443  0.4460  0.4557  0.2347
  135ARG      O 2034   2.705   4.233   4.354  0.3784 -0.1207  0.8955
  135ARG     CB 2035   2.768   4.515   4.425 -0.0246 -0.1177  0.6419
  135ARG     CG 2036   2.844   4.631   4.500  0.1083  0.1411  0.4844
  135ARG     CD 2037   2.748   4.691   4.595  0.7368 -0.3103 -0.2541
  135ARG     NE 2038   2.634   4.759   4.521 -0.2827  0.4542 -0.4046
  135ARG     CZ 2039   2.522   4.813   4.565 -0.6795  0.3283  0.0664
  135ARG    NH1 2040   2.434   4.843   4.483  1.5437  0.3794  0.2978
  135ARG    NH2 2041   2.496   4.844   4.685  0.4503  0.1558 -0.1608
  135ARG      H 2042   2.928   4.304   4.445  0.0458 -0.3657 -0.2061
  135ARG     HA 2043   2.717   4.425   4.608  0.2789 -0.6919 -0.1304
  135ARG    HB2 2044   2.837   4.478   4.349 -0.7503 -1.1878  0.4497
  135ARG    HB3 2045   2.673   4.553   4.387  0.5434  0.1808 -0.5592
  135ARG    HG2 2046   2.927   4.591   4.559 -0.1746  0.9107  1.4510
  135ARG    HG3 2047   2.875   4.705   4.426  0.4705  0.2462  0.7399
  135ARG    HD2 2048   2.707   4.626   4.672  0.8744  0.7035  0.7361
  135ARG    HD3 2049   2.801   4.770   4.649  0.1454 -0.5830  0.7882
  135ARG     HE 2050   2.626   4.743   4.422  0.4005 -0.4803 -0.3359
  135ARG   HH11 2051   2.346   4.880   4.516  0.5185 -0.7661 -0.9365
  135ARG   HH12 2052   2.442   4.828   4.384  0.1792 -0.2159  0.2323
  135ARG   HH21 2053   2.407   4.880   4.715  0.3798 -0.4546  0.3960
  135ARG   HH22 2054   2.566   4.834   4.757 -0.9006 -0.6825  1.1337
  136PRO      N 2055   2.528   4.280   4.488 -0.1870 -0.1645 -0.3280
  136PRO     CA 2056   2.457   4.387   4.564 -0.3181  0.0571  0.4615
  136PRO      C 2057   2.500   4.387   4.720 -0.0095 -0.2516 -0.0729
  136PRO      O 2058   2.515   4.492   4.783  0.6860  0.0948  0.0990
  136PRO     CB 2059   2.306   4.359   4.537  0.3679 -0.1040  0.2793
  136PRO     CG 2060   2.301   4.280   4.410  0.4537  0.6894  0.2163
  136PRO     CD 2061   2.429   4.197   4.416 -0.0535 -0.5685  0.0380
  136PRO     HA 2062   2.482   4.483   4.520  0.8642 -0.6211 -0.4480
  136PRO    HB2 2063   2.256   4.301   4.615 -0.7202  0.3404 -0.0523
  136PRO    HB3 2064   2.251   4.452   4.526  0.2273 -0.0763  1.1021
  136PRO    HG2 2065   2.213   4.217   4.407  1.8459 -1.5511 -1.8735
  136PRO    HG3 2066   2.311   4.340   4.319 -0.2890 -0.0680 -0.3993
  136PRO    HD2 2067   2.404   4.108   4.474 -0.4688  0.5768  1.8011
  136PRO    HD3 2068   2.467   4.171   4.317  1.7700 -0.8817  0.7401
  137ASP      N 2069   2.513   4.267   4.770  0.0627  0.8690 -0.6449
  137ASP     CA 2070   2.543   4.236   4.912 -0.0876  0.2585  0.3826
  137ASP      C 2071   2.617   4.096   4.931  0.4196 -0.1786 -0.6056
  137ASP      O 2072   2.634   4.026   4.833 -0.1939  0.8857  0.4611
  137ASP     CB 2073   2.419   4.253   4.994  0.6399 -0.5932 -0.5654
  137ASP     CG 2074   2.303   4.149   4.985 -0.2671  0.3539 -0.2298
  137ASP    OD1 2075   2.334   4.024   4.973 -0.1152 -0.4299 -0.5320
  137ASP    OD2 2076   2.183   4.193   5.000  0.0972  0.2472 -0.2216
  137ASP      H 2077   2.493   4.187   4.710  0.7021 -0.1410  0.4154
  137ASP     HA 2078   2.610   4.316   4.946  0.9306 -0.4380  0.1150
  137ASP    HB2 2079   2.449   4.262   5.098 -0.1473  0.4444 -0.3912
  137ASP    HB3 2080   2.372   4.348   4.968 -0.7823 -1.1697 -0.3104
  138ASP      N 2081   2.669   4.068   5.054 -0.6754  0.1412  0.3472
  138ASP     CA 2082   2.775   3.961   5.069  0.1067  0.1535 -0.2486
  138ASP      C 2083   2.722   3.814   5.054  0.5258  0.4153  0.3931
  138ASP      O 2084   2.796   3.720   5.048 -0.1910  0.1607 -0.1070
  138ASP     CB 2085   2.858   3.984   5.196 -0.7961  0.1249 -0.1463
  138ASP     CG 2086   2.776   3.988   5.326  0.1582  0.3969  0.3494
  138ASP    OD1 2087   2.681   3.907   5.331 -0.4611  0.0714  0.0209
  138ASP    OD2 2088   2.792   4.071   5.413  0.1608 -0.5490 -0.6285
  138ASP      H 2089   2.649   4.134   5.128 -1.3937  0.3248  0.0112
  138ASP     HA 2090   2.840   3.974   4.982  0.0382  1.3119 -0.1623
  138ASP    HB2 2091   2.932   3.905   5.205 -1.5996 -0.6476 -0.0677
  138ASP    HB3 2092   2.915   4.077   5.189 -1.3872  0.4905 -0.2369
  139SER      N 2093   2.589   3.798   5.036 -0.6751 -0.2970 -0.1895
  139SER     CA 2094   2.523   3.670   4.986 -0.2551 -0.6771  0.5461
  139SER      C 2095   2.564   3.630   4.845 -0.4420  0.6288  0.2295
  139SER      O 2096   2.530   3.517   4.802  0.3198  0.1901  0.0604
  139SER     CB 2097   2.369   3.674   4.989  0.6957 -0.6168  0.4276
  139SER     OG 2098   2.313   3.766   4.895 -0.1023  0.0649 -0.9839
  139SER      H 2099   2.526   3.876   5.047 -0.6922 -0.1513 -1.1429
  139SER     HA 2100   2.552   3.587   5.050 -0.0025 -0.3757  0.8275
  139SER    HB2 2101   2.328   3.574   4.972 -0.3527 -0.0557 -0.6302
  139SER    HB3 2102   2.329   3.701   5.087 -1.4950 -0.9446 -0.2660
  139SER     HG 2103   2.318   3.854   4.934 -0.8628 -0.4944  0.5477
  140LEU      N 2104   2.641   3.704   4.770 -0.6462  0.2857 -0.4864
  140LEU     CA 2105   2.708   3.671   4.642 -0.4385  0.9867 -0.7455
  140LEU      C 2106   2.852   3.617   4.663 -0.1279 -0.0989  0.5645
  140LEU      O 2107   2.952   3.690   4.679  0.3272  0.0995 -0.0591
  140LEU     CB 2108   2.688   3.786   4.547 -0.0777  0.3274  0.5375
  140LEU     CG 2109   2.713   3.755   4.402 -0.2795  0.3252 -0.0979
  140LEU    CD1 2110   2.605   3.673   4.332  0.1637 -0.1816  0.2979
  140LEU    CD2 2111   2.721   3.882   4.318 -0.2758 -0.0751  0.8277
  140LEU      H 2112   2.657   3.795   4.810  0.1871  0.3326 -0.8875
  140LEU     HA 2113   2.650   3.587   4.603  1.2487 -0.4153 -0.5035
  140LEU    HB2 2114   2.584   3.818   4.552  0.0336  1.1380 -1.0441
  140LEU    HB3 2115   2.742   3.875   4.580  0.7550  0.2733 -0.5685
  140LEU     HG 2116   2.809   3.705   4.395  0.2221  1.2601 -0.2849
  140LEU   HD11 2117   2.630   3.661   4.226 -0.6776  1.2680 -0.1255
  140LEU   HD12 2118   2.600   3.571   4.369  0.7335  0.3555  2.0338
  140LEU   HD13 2119   2.506   3.718   4.337  0.2417 -0.0751  1.2101
  140LEU   HD21 2120   2.750   3.847   4.219 -0.3775  0.1060  0.7327
  140LEU   HD22 2121   2.623   3.930   4.315 -0.9878 -1.4260  1.0374
  140LEU   HD23 2122   2.792   3.956   4.355  1.0017  0.7945 -2.5586
  141GLU      N 2123   2.876   3.486   4.645  0.1721 -0.5109  0.3042
  141GLU     CA 2124   3.008   3.424   4.657 -0.4096 -0.3324 -0.6645
  141GLU      C 2125   3.097   3.468   4.538 -0.9147 -0.1760 -0.5416
  141GLU      O 2126   3.058   3.452   4.429  0.0654  0.4834  0.2428
  141GLU     CB 2127   2.998   3.266   4.672  0.9646  0.8674 -0.2958
  141GLU     CG 2128   3.116   3.200   4.742 -0.8381  0.2328  0.6253
  141GLU     CD 2129   3.085   3.093   4.846 -0.3604 -0.2373 -0.3284
  141GLU    OE1 2130   3.020   2.992   4.823 -0.1421  0.0386 -0.1723
  141GLU    OE2 2131   3.127   3.109   4.959 -0.3162 -0.4058 -0.5176
  141GLU      H 2132   2.801   3.419   4.632  0.1002 -0.2963 -0.4587
  141GLU     HA 2133   3.041   3.463   4.753 -0.0584 -1.3370 -0.3466
  141GLU    HB2 2134   2.907   3.241   4.727  0.9159 -0.5951 -0.9494
  141GLU    HB3 2135   2.978   3.210   4.581 -0.0539  0.2453  0.2660
  141GLU    HG2 2136   3.186   3.158   4.670 -0.8875 -0.2798  0.8729
  141GLU    HG3 2137   3.167   3.287   4.784  1.8650 -0.2100 -1.2733
  142PRO      N 2138   3.226   3.494   4.563  0.6294  0.2851  0.4804
  142PRO     CA 2139   3.329   3.512   4.458 -0.1863  0.4656  0.5681
  142PRO      C 2140   3.374   3.380   4.393  0.1293  0.2741 -0.0017
  142PRO      O 2141   3.351   3.269   4.441  0.0753  0.1489 -0.6652
  142PRO     CB 2142   3.453   3.566   4.529  0.7943 -0.0486 -0.9727
  142PRO     CG 2143   3.395   3.637   4.656  0.2579  0.6195 -0.2736
  142PRO     CD 2144   3.269   3.548   4.692 -0.9723 -0.3063  0.4922
  142PRO     HA 2145   3.305   3.586   4.382  0.8141  0.1388 -0.0991
  142PRO    HB2 2146   3.514   3.482   4.562 -0.4188 -0.4221  0.5644
  142PRO    HB3 2147   3.523   3.628   4.474  1.8753 -0.2263  0.1093
  142PRO    HG2 2148   3.449   3.646   4.751  0.7297 -1.4405 -0.2526
  142PRO    HG3 2149   3.358   3.738   4.635 -0.2479  0.3980 -0.4797
  142PRO    HD2 2150   3.203   3.614   4.747 -0.5075 -0.6092  1.4528
  142PRO    HD3 2151   3.306   3.462   4.748 -0.9936 -0.2867  0.5356
  143PHE      N 2152   3.450   3.382   4.282  0.0465  0.0509 -0.0701
  143PHE     CA 2153   3.500   3.260   4.219 -0.4653 -1.0452 -0.1367
  143PHE      C 2154   3.605   3.186   4.306  0.3233 -0.7635 -0.2850
  143PHE      O 2155   3.589   3.066   4.328 -0.5272  0.6340 -0.2282
  143PHE     CB 2156   3.583   3.304   4.096 -0.2866  0.7843  1.2019
  143PHE     CG 2157   3.654   3.195   4.017  0.1879  0.3662  0.6042
  143PHE    CD1 2158   3.596   3.130   3.908  0.0524  0.2830 -0.0271
  143PHE    CD2 2159   3.788   3.164   4.057 -0.4662 -0.3507  0.5564
  143PHE    CE1 2160   3.666   3.026   3.840  0.3959  0.4157 -0.6537
  143PHE    CE2 2161   3.860   3.060   3.987  1.2110  0.1929 -0.0459
  143PHE     CZ 2162   3.797   2.996   3.876  0.4150  0.1785  0.2623
  143PHE      H 2163   3.472   3.467   4.232 -0.3023  0.2668  0.1399
  143PHE     HA 2164   3.416   3.197   4.193  0.0944 -1.2859 -1.4983
  143PHE    HB2 2165   3.519   3.355   4.023 -0.4358 -0.0264  0.7340
  143PHE    HB3 2166   3.660   3.373   4.131  0.3441  0.5833  0.2938
  143PHE    HD1 2167   3.491   3.137   3.883 -0.0280 -1.6796 -0.5134
  143PHE    HD2 2168   3.843   3.226   4.126  0.0012 -1.3614  1.1178
  143PHE    HE1 2169   3.622   2.964   3.764 -0.3894  0.4284 -0.2216
  143PHE    HE2 2170   3.962   3.039   4.016  1.1664  0.9314  0.7071
  143PHE     HZ 2171   3.854   2.923   3.820  0.2649  0.5478 -0.3939
  144PHE      N 2172   3.688   3.260   4.378 -0.7777  0.1523  0.8064
  144PHE     CA 2173   3.795   3.202   4.456  0.4439 -0.6847 -0.4646
  144PHE      C 2174   3.726   3.115   4.567 -0.0494 -1.0694  0.2678
  144PHE      O 2175   3.767   3.002   4.591  0.0292  0.0166 -0.4004
  144PHE     CB 2176   3.899   3.306   4.496  0.6552 -0.2884  0.9351
  144PHE     CG 2177   4.014   3.242   4.558 -1.0375  0.3571 -0.4228
  144PHE    CD1 2178   4.115   3.170   4.492 -0.3916 -0.2689 -0.1132
  144PHE    CD2 2179   4.028   3.258   4.705  1.2813 -0.0426  0.8441
  144PHE    CE1 2180   4.210   3.098   4.564  0.0550  0.2658 -0.5089
  144PHE    CE2 2181   4.129   3.201   4.766 -0.8768  0.1901 -1.1362
  144PHE     CZ 2182   4.219   3.120   4.704 -0.3115 -0.3995  0.9334
  144PHE      H 2183   3.693   3.360   4.370 -0.8135  0.1287  0.4333
  144PHE     HA 2184   3.844   3.121   4.403  1.0104 -1.0161  0.5102
  144PHE    HB2 2185   3.932   3.356   4.405 -1.2008 -1.2634 -0.4125
  144PHE    HB3 2186   3.853   3.380   4.563 -1.3109  0.2132 -0.7767
  144PHE    HD1 2187   4.106   3.156   4.385  0.8250  0.1800 -0.2999
  144PHE    HD2 2188   3.946   3.309   4.754  0.6016  0.0736 -0.3555
  144PHE    HE1 2189   4.283   3.032   4.519 -0.4500  0.6347 -1.9875
  144PHE    HE2 2190   4.135   3.202   4.874 -0.1816 -0.2873 -1.1505
  144PHE     HZ 2191   4.297   3.073   4.761  1.1831 -0.4225 -0.9248
  145ASP      N 2192   3.633   3.179   4.642  0.4101 -0.5560 -0.6585
  145ASP     CA 2193   3.547   3.122   4.743  0.4889 -0.7126  0.0664
  145ASP      C 2194   3.467   3.000   4.698  0.0238 -1.3950 -0.1830
  145ASP      O 2195   3.459   2.904   4.771  0.6129 -0.0722  0.1499
  145ASP     CB 2196   3.442   3.233   4.787  0.3824  0.6577  0.7065
  145ASP     CG 2197   3.503   3.345   4.865 -1.1167 -0.2419  0.8859
  145ASP    OD1 2198   3.461   3.400   4.967  0.5262  0.1016 -0.9173
  145ASP    OD2 2199   3.607   3.407   4.810  0.6845  0.8300  0.2834
  145ASP      H 2200   3.625   3.279   4.631 -1.0223 -0.6554 -0.8130
  145ASP     HA 2201   3.607   3.091   4.829  1.0901  0.6871  0.2050
  145ASP    HB2 2202   3.390   3.271   4.699  1.8557  0.2355 -0.4332
  145ASP    HB3 2203   3.371   3.184   4.854 -0.2497  0.0709 -0.3350
  146SER      N 2204   3.424   3.003   4.569 -0.3295 -0.5160 -0.3552
  146SER     CA 2205   3.364   2.888   4.500 -0.5043 -0.3072  0.5811
  146SER      C 2206   3.460   2.774   4.471  0.3836 -1.1200 -0.6700
  146SER      O 2207   3.427   2.663   4.497  0.0458 -0.1354 -0.4746
  146SER     CB 2208   3.305   2.925   4.364  0.7130  0.3074 -0.3967
  146SER     OG 2209   3.219   3.037   4.377  0.0595  0.4838 -0.3369
  146SER      H 2210   3.457   3.081   4.514  1.0033 -1.1866 -0.6038
  146SER     HA 2211   3.282   2.850   4.561 -0.1255  0.9786  2.0070
  146SER    HB2 2212   3.384   2.953   4.295  0.5648 -0.2146 -0.7901
  146SER    HB3 2213   3.259   2.835   4.322  1.0412  0.1830 -0.4905
  146SER     HG 2214   3.266   3.102   4.430 -0.4941  0.6426 -0.0198
  147LEU      N 2215   3.581   2.802   4.432 -0.3848 -0.6659  0.8809
  147LEU     CA 2216   3.684   2.705   4.396 -1.0801  0.4421 -0.6283
  147LEU      C 2217   3.730   2.623   4.523  0.0708 -0.6285  0.1198
  147LEU      O 2218   3.739   2.504   4.515 -0.3711 -0.1039  0.6963
  147LEU     CB 2219   3.812   2.774   4.340  0.5542 -0.7208 -0.3277
  147LEU     CG 2220   3.926   2.690   4.294  0.7089  0.6917  0.3355
  147LEU    CD1 2221   3.894   2.607   4.166 -0.4489 -0.0533 -0.3715
  147LEU    CD2 2222   4.037   2.790   4.265 -0.9985  0.5557  0.4256
  147LEU      H 2223   3.610   2.897   4.410 -0.1105 -1.1594 -1.4427
  147LEU     HA 2224   3.645   2.629   4.328  0.5827 -1.3365  0.2147
  147LEU    HB2 2225   3.773   2.841   4.263 -0.9058 -0.5010  0.5204
  147LEU    HB3 2226   3.847   2.835   4.423 -0.8282 -1.3544  0.8001
  147LEU     HG 2227   3.963   2.620   4.370  1.2613  1.5658  0.9016
  147LEU   HD11 2228   3.989   2.573   4.125  0.3021 -0.1757  1.2971
  147LEU   HD12 2229   3.844   2.513   4.190 -0.9562  0.2914 -0.0524
  147LEU   HD13 2230   3.831   2.667   4.100 -0.6067  1.0962  0.7583
  147LEU   HD21 2231   4.065   2.837   4.360 -1.0361 -0.3878  0.9241
  147LEU   HD22 2232   4.113   2.731   4.214 -1.6732  0.3593 -0.3981
  147LEU   HD23 2233   4.000   2.865   4.195 -0.0427  0.4947 -0.1751
  148VAL      N 2234   3.761   2.699   4.622 -0.2271 -0.3176 -0.5880
  148VAL     CA 2235   3.825   2.650   4.745  0.1125  0.0747 -0.2100
  148VAL      C 2236   3.716   2.582   4.834  0.2922  0.5799 -0.3053
  148VAL      O 2237   3.745   2.486   4.909 -0.3104  0.0077  0.0529
  148VAL     CB 2238   3.886   2.769   4.822  0.3354 -1.0472 -0.3235
  148VAL    CG1 2239   3.936   2.733   4.962  0.7512 -0.6264  0.2565
  148VAL    CG2 2240   4.004   2.825   4.737 -0.5883 -0.5704 -0.3334
  148VAL      H 2241   3.755   2.800   4.614 -0.3474 -0.3573 -1.0687
  148VAL     HA 2242   3.901   2.578   4.717 -0.2286 -1.0226  1.3823
  148VAL     HB 2243   3.817   2.852   4.832  1.0357 -0.5671  0.8945
  148VAL   HG11 2244   3.992   2.818   5.001  0.7279  0.3078 -1.5258
  148VAL   HG12 2245   3.852   2.716   5.029  0.8675 -0.1564  0.5322
  148VAL   HG13 2246   4.008   2.651   4.964  0.8848 -0.5107  0.3137
  148VAL   HG21 2247   4.080   2.748   4.720  0.0824 -0.0352  0.1399
  148VAL   HG22 2248   3.970   2.885   4.653  0.3309 -0.2104 -0.4757
  148VAL   HG23 2249   4.052   2.903   4.796 -0.3244  0.3653 -1.6795
  149LYS      N 2250   3.588   2.607   4.807  0.5831  0.5842  0.2630
  149LYS     CA 2251   3.468   2.532   4.852 -0.3093  0.0835  0.4616
  149LYS      C 2252   3.465   2.403   4.766  0.7081 -0.1680 -0.5047
  149LYS      O 2253   3.482   2.294   4.829 -0.1794 -0.6255  0.5956
  149LYS     CB 2254   3.345   2.617   4.847  0.9114 -0.1236  0.0195
  149LYS     CG 2255   3.218   2.546   4.900  0.2688  0.4547 -0.7962
  149LYS     CD 2256   3.101   2.643   4.904  0.7828  0.2638  0.9373
  149LYS     CE 2257   3.105   2.731   5.029  0.1356  0.0295 -0.3537
  149LYS     NZ 2258   2.987   2.820   5.032 -0.0140 -0.4197  0.4833
  149LYS      H 2259   3.568   2.685   4.745 -0.0728 -0.8256 -1.4478
  149LYS     HA 2260   3.481   2.494   4.954  1.1244  0.8618  0.6313
  149LYS    HB2 2261   3.354   2.705   4.912  0.9544  0.4341 -0.7193
  149LYS    HB3 2262   3.334   2.658   4.747 -0.1410 -1.0500 -0.2875
  149LYS    HG2 2263   3.204   2.472   4.821  0.8832  0.0416 -0.5393
  149LYS    HG3 2264   3.228   2.502   4.999 -0.2235  1.7838 -0.0997
  149LYS    HD2 2265   3.110   2.707   4.817  0.1123 -0.4703  0.2975
  149LYS    HD3 2266   3.010   2.584   4.917  0.8528 -0.0599  0.0864
  149LYS    HE2 2267   3.097   2.672   5.121 -0.6932 -1.2290 -1.1667
  149LYS    HE3 2268   3.200   2.783   5.043  0.2053  0.5437 -2.1690
  149LYS    HZ1 2269   2.992   2.879   4.950  0.5333 -0.3026  0.5977
  149LYS    HZ2 2270   2.895   2.779   5.026 -0.6999  1.1130 -0.9861
  149LYS    HZ3 2271   2.995   2.886   5.109  2.0888  1.2582 -0.9473
  150GLN      N 2272   3.453   2.412   4.638  0.5472  0.2316  0.0467
  150GLN     CA 2273   3.414   2.303   4.547 -0.7735 -0.1570  0.1290
  150GLN      C 2274   3.531   2.204   4.513  0.0585  0.0247  0.7098
  150GLN      O 2275   3.499   2.101   4.450  0.2541 -0.1617 -0.0668
  150GLN     CB 2276   3.350   2.361   4.421 -0.3433  0.9566  0.2030
  150GLN     CG 2277   3.206   2.400   4.452  0.3444 -0.4361  0.5657
  150GLN     CD 2278   3.155   2.480   4.332 -0.0707  1.0324 -0.2889
  150GLN    OE1 2279   3.143   2.433   4.220 -0.2495 -0.0166 -0.5615
  150GLN    NE2 2280   3.100   2.594   4.361  0.0348 -0.2650 -0.2496
  150GLN      H 2281   3.446   2.507   4.604  0.1372  0.2766  0.2417
  150GLN     HA 2282   3.328   2.257   4.596 -0.8689  0.2386  0.3431
  150GLN    HB2 2283   3.406   2.441   4.371  0.4236 -0.2471 -1.0110
  150GLN    HB3 2284   3.349   2.286   4.342 -1.3693  0.8305  0.3043
  150GLN    HG2 2285   3.143   2.312   4.464  0.0436 -0.0874  1.7907
  150GLN    HG3 2286   3.211   2.463   4.540  0.6763  0.2501  0.0802
  150GLN   HE21 2287   3.077   2.650   4.280  1.1225 -0.2623 -0.5893
  150GLN   HE22 2288   3.112   2.647   4.447 -0.1686  0.1174 -0.4498
  151THR      N 2289   3.655   2.230   4.539 -0.5859 -0.1088  0.2687
  151THR     CA 2290   3.770   2.145   4.497 -0.4647 -0.0736  0.1066
  151THR      C 2291   3.894   2.146   4.593  0.5947  0.2774  0.4830
  151THR      O 2292   3.904   2.233   4.674 -0.0703 -0.0093 -0.3029
  151THR     CB 2293   3.832   2.197   4.361  0.6551  0.6594  0.3252
  151THR    OG1 2294   3.896   2.319   4.378 -0.2335  0.7178  0.2252
  151THR    CG2 2295   3.719   2.221   4.260 -0.2466 -0.3435  0.2917
  151THR      H 2296   3.685   2.324   4.561  1.5530 -0.5236 -0.4143
  151THR     HA 2297   3.745   2.039   4.492 -0.2878 -0.1621  0.8341
  151THR     HB 2298   3.903   2.133   4.308 -0.5071  0.7575 -1.5124
  151THR    HG1 2299   3.844   2.375   4.436 -0.7171  0.4717  0.0343
  151THR   HG21 2300   3.653   2.135   4.269  0.1233 -0.5694  0.9536
  151THR   HG22 2301   3.661   2.310   4.283  0.7272  0.0740  1.2860
  151THR   HG23 2302   3.753   2.231   4.157 -0.1265 -0.8431  0.2776
  152HIS      N 2303   3.981   2.046   4.576  0.3936 -1.3932 -0.0078
  152HIS     CA 2304   4.105   2.021   4.660 -0.0955 -0.3717 -0.2508
  152HIS      C 2305   4.216   2.131   4.634 -0.1873  0.7336 -0.9454
  152HIS      O 2306   4.319   2.122   4.699 -0.0130 -0.5514 -0.5514
  152HIS     CB 2307   4.155   1.875   4.649  0.5875 -0.0655  0.2155
  152HIS     CG 2308   4.036   1.777   4.653 -0.8128  0.4965  0.6238
  152HIS    ND1 2309   3.933   1.775   4.738  0.2746 -0.4544 -0.2025
  152HIS    CD2 2310   4.019   1.675   4.562 -0.7266  0.0423  0.4732
  152HIS    CE1 2311   3.837   1.686   4.692 -0.2280 -0.6384  0.4263
  152HIS    NE2 2312   3.898   1.614   4.583  0.1157 -0.4987 -0.6119
  152HIS      H 2313   3.972   1.990   4.492 -0.4182  0.2356 -1.1033
  152HIS     HA 2314   4.069   2.029   4.763  0.9854  0.2141  0.1146
  152HIS    HB2 2315   4.211   1.855   4.557  0.2838 -2.3332  0.4008
  152HIS    HB3 2316   4.217   1.846   4.734 -1.4330 -0.1188  1.8266
  152HIS    HD1 2317   3.925   1.847   4.808  1.1750 -0.8168  0.2975
  152HIS    HD2 2318   4.089   1.667   4.480 -0.6640  1.3525  0.3490
  152HIS    HE1 2319   3.731   1.681   4.713 -0.3288  0.3838  0.2578
  153VAL      N 2320   4.191   2.240   4.565  0.3104 -0.7698 -0.0681
  153VAL     CA 2321   4.284   2.349   4.553 -0.2484 -0.2763 -0.3261
  153VAL      C 2322   4.286   2.431   4.682  0.8503 -0.0918 -0.2996
  153VAL      O 2323   4.176   2.459   4.731 -0.3025  0.0564 -0.7950
  153VAL     CB 2324   4.254   2.432   4.426  0.6065  0.6374 -1.0089
  153VAL    CG1 2325   4.355   2.533   4.393  0.3063  0.1052  0.0555
  153VAL    CG2 2326   4.237   2.343   4.305  0.7601  0.0582  0.3225
  153VAL      H 2327   4.098   2.257   4.527  0.3518  1.2605  0.5018
  153VAL     HA 2328   4.383   2.306   4.536  0.3958  1.1610 -0.4554
  153VAL     HB 2329   4.158   2.477   4.449  0.5361  0.0249  0.0602
  153VAL   HG11 2330   4.451   2.487   4.371  0.5880  0.3735  0.6732
  153VAL   HG12 2331   4.325   2.587   4.303 -0.1944  0.8366  0.6329
  153VAL   HG13 2332   4.352   2.608   4.473 -0.3041 -0.8769  1.0068
  153VAL   HG21 2333   4.326   2.285   4.285  0.6634  0.2058 -0.6573
  153VAL   HG22 2334   4.161   2.267   4.322  1.1354 -0.2745  0.5339
  153VAL   HG23 2335   4.212   2.393   4.211  0.2088 -1.3831 -0.3542
  154PRO      N 2336   4.399   2.465   4.749  0.5492 -0.0602  0.2903
  154PRO     CA 2337   4.398   2.529   4.877 -0.2146 -0.9387  0.2808
  154PRO      C 2338   4.351   2.683   4.883  0.2073  0.8198 -0.3682
  154PRO      O 2339   4.343   2.745   4.779 -0.5600 -0.1614 -0.2123
  154PRO     CB 2340   4.539   2.513   4.925 -0.9157 -0.3263  0.6069
  154PRO     CG 2341   4.609   2.402   4.843  0.3168  0.1168  0.2202
  154PRO     CD 2342   4.528   2.406   4.718 -0.2971 -0.7149  0.6421
  154PRO     HA 2343   4.336   2.477   4.949 -1.3512 -0.4863 -0.3148
  154PRO    HB2 2344   4.610   2.592   4.900  0.6600 -2.1341 -1.3329
  154PRO    HB3 2345   4.550   2.499   5.033 -0.5761  0.5068  0.7007
  154PRO    HG2 2346   4.715   2.418   4.826  0.2856  0.0701 -0.0179
  154PRO    HG3 2347   4.591   2.304   4.886 -0.9936  0.0640 -0.3418
  154PRO    HD2 2348   4.519   2.305   4.678  0.0001  0.2297 -2.2897
  154PRO    HD3 2349   4.578   2.459   4.637  0.1624 -0.3187  1.1618
  155ASN      N 2350   4.326   2.732   5.001  0.2562 -0.3130 -0.5900
  155ASN     CA 2351   4.307   2.870   5.032  0.0774 -0.5356  0.2097
  155ASN      C 2352   4.435   2.949   5.025 -0.9212 -0.6657 -0.3776
  155ASN      O 2353   4.484   3.008   5.121 -0.3640  0.7866 -0.5552
  155ASN     CB 2354   4.233   2.887   5.157  0.3144 -0.3926 -0.2464
  155ASN     CG 2355   4.175   3.023   5.190  0.0827 -0.5690 -0.1860
  155ASN    OD1 2356   4.151   3.099   5.098  0.1266 -0.1502  0.2438
  155ASN    ND2 2357   4.142   3.048   5.318  0.5567  0.0223 -0.4193
  155ASN      H 2358   4.328   2.667   5.078  0.4067 -1.5924 -1.5916
  155ASN     HA 2359   4.238   2.907   4.956 -0.0605 -0.6514  0.2758
  155ASN    HB2 2360   4.145   2.825   5.171 -0.2672  0.4753  0.1004
  155ASN    HB3 2361   4.309   2.849   5.226  0.9488  1.5467  0.2638
  155ASN   HD21 2362   4.101   3.136   5.347  1.4678  0.5359 -0.5769
  155ASN   HD22 2363   4.142   2.976   5.388  0.0141 -0.2069 -0.6490
  156LEU      N 2364   4.503   2.945   4.913 -0.3322 -0.7767 -0.0755
  156LEU     CA 2365   4.640   3.003   4.890 -0.6527 -0.2287 -0.1081
  156LEU      C 2366   4.663   3.034   4.744 -0.1067  0.1914 -0.4636
  156LEU      O 2367   4.652   2.946   4.666  0.0474  0.8277  0.1726
  156LEU     CB 2368   4.749   2.894   4.931  0.5065  0.4973 -0.2183
  156LEU     CG 2369   4.899   2.917   4.888 -0.2924  0.7124 -0.1942
  156LEU    CD1 2370   4.949   3.046   4.944 -0.7679  0.4296  0.1434
  156LEU    CD2 2371   4.990   2.797   4.934 -0.0577 -0.5049 -0.1564
  156LEU      H 2372   4.474   2.890   4.833 -0.4069 -0.5220 -0.2251
  156LEU     HA 2373   4.656   3.093   4.950  0.3764  0.1342 -0.8685
  156LEU    HB2 2374   4.748   2.896   5.040  1.0332  1.3139 -0.2155
  156LEU    HB3 2375   4.710   2.800   4.891 -0.2444  0.2686  0.9670
  156LEU     HG 2376   4.909   2.927   4.779  0.6054  0.6810 -0.1288
  156LEU   HD11 2377   5.051   3.060   4.907 -0.5241  0.2415  0.7253
  156LEU   HD12 2378   4.898   3.138   4.915 -0.3816  0.9909  1.1456
  156LEU   HD13 2379   4.941   3.050   5.052 -0.1396  1.7280  0.1835
  156LEU   HD21 2380   4.952   2.710   4.879  0.5201 -0.1518 -1.1741
  156LEU   HD22 2381   5.097   2.811   4.921  0.0106  0.5134  1.1625
  156LEU   HD23 2382   4.971   2.776   5.039 -0.2673 -0.2066 -0.1314
  157PHE      N 2383   4.704   3.156   4.711  0.6359  0.5170  0.7231
  157PHE     CA 2384   4.751   3.180   4.574 -0.4036  0.2033 -0.6732
  157PHE      C 2385   4.856   3.290   4.579 -0.1564  0.1057 -0.0095
  157PHE      O 2386   4.883   3.348   4.683 -0.1793 -0.2628  0.0950
  157PHE     CB 2387   4.634   3.209   4.475 -0.6718 -0.2992  0.0548
  157PHE     CG 2388   4.571   3.346   4.501  0.8170  0.2813  0.0063
  157PHE    CD1 2389   4.476   3.362   4.610  0.0678  0.6885  0.5216
  157PHE    CD2 2390   4.597   3.459   4.416 -0.1444  0.0470 -0.4686
  157PHE    CE1 2391   4.417   3.489   4.630 -0.3402 -0.1353 -0.8408
  157PHE    CE2 2392   4.526   3.575   4.438 -0.1183 -0.2530 -0.1353
  157PHE     CZ 2393   4.439   3.596   4.549 -0.4137  0.4965  0.1367
  157PHE      H 2394   4.720   3.228   4.780 -0.3154  1.5929 -0.0902
  157PHE     HA 2395   4.805   3.090   4.543 -0.7104 -0.7137  1.1609
  157PHE    HB2 2396   4.686   3.214   4.379 -1.1889 -0.8393 -0.2691
  157PHE    HB3 2397   4.564   3.127   4.459 -0.8499 -0.2237  0.4322
  157PHE    HD1 2398   4.465   3.280   4.680 -0.5269 -0.5633 -0.9413
  157PHE    HD2 2399   4.663   3.462   4.330  0.8567 -0.3078  0.2504
  157PHE    HE1 2400   4.346   3.499   4.711 -0.0761  0.9998 -0.7068
  157PHE    HE2 2401   4.542   3.658   4.371  1.0805 -0.7370 -0.5119
  157PHE     HZ 2402   4.392   3.691   4.573 -0.7417  0.7803 -1.4463
  158SER      N 2403   4.923   3.308   4.461  0.5023 -0.0737 -0.8556
  158SER     CA 2404   5.034   3.405   4.457  0.0376  0.5430 -0.0046
  158SER      C 2405   5.050   3.470   4.315 -0.1259  0.7757  0.0587
  158SER      O 2406   5.032   3.407   4.210 -0.2078 -0.1210  0.0573
  158SER     CB 2407   5.161   3.339   4.509 -0.1821  0.4818  0.0129
  158SER     OG 2408   5.186   3.217   4.441  0.1464 -0.2525  0.9665
  158SER      H 2409   4.891   3.263   4.376 -1.0828 -0.8582  0.0738
  158SER     HA 2410   5.013   3.490   4.523  0.5000  0.3141  0.4525
  158SER    HB2 2411   5.247   3.406   4.507  0.5630 -0.4250 -0.2987
  158SER    HB3 2412   5.147   3.294   4.607 -1.3896 -0.1367 -0.4056
  158SER     HG 2413   5.126   3.151   4.476 -0.1556 -0.9240 -0.6460
  159LEU      N 2414   5.094   3.595   4.316 -0.0193 -0.4224 -0.2017
  159LEU     CA 2415   5.095   3.696   4.210  0.3385  0.0711 -0.5503
  159LEU      C 2416   5.232   3.752   4.179 -0.1094  0.1641  0.2474
  159LEU      O 2417   5.298   3.803   4.269 -0.4795  0.7325 -0.2442
  159LEU     CB 2418   4.995   3.816   4.245 -0.3486  0.2711  0.3680
  159LEU     CG 2419   4.947   3.906   4.126  0.6555 -0.1659  0.3191
  159LEU    CD1 2420   4.853   3.835   4.025 -1.0602 -0.1380 -0.5550
  159LEU    CD2 2421   4.861   4.026   4.172  0.2165  1.1000  0.2536
  159LEU      H 2422   5.116   3.648   4.399 -1.1529 -0.4422  0.1380
  159LEU     HA 2423   5.048   3.637   4.131  0.3307 -0.3252 -0.2577
  159LEU    HB2 2424   4.902   3.773   4.282 -0.5642  0.2971 -0.1228
  159LEU    HB3 2425   5.046   3.874   4.322 -0.5889  1.9472 -0.6286
  159LEU     HG 2426   5.032   3.943   4.068 -0.8033  0.7521 -1.4591
  159LEU   HD11 2427   4.808   3.911   3.961  1.3471  1.4087 -0.6445
  159LEU   HD12 2428   4.920   3.778   3.962  0.1530  0.8115 -0.1931
  159LEU   HD13 2429   4.793   3.762   4.081  0.8506 -0.8203  0.8327
  159LEU   HD21 2430   4.922   4.076   4.247  0.1789  1.4184  0.0775
  159LEU   HD22 2431   4.843   4.093   4.088 -0.2443  1.3564  0.5448
  159LEU   HD23 2432   4.770   3.990   4.220  1.2945 -1.1726  0.8229
  160GLN      N 2433   5.268   3.755   4.049 -0.0489  0.1307 -0.2812
  160GLN     CA 2434   5.383   3.825   3.982 -0.2623 -1.0041  0.5984
  160GLN      C 2435   5.339   3.922   3.872 -0.3883 -0.0759  0.4149
  160GLN      O 2436   5.288   3.885   3.766  0.0141  0.2190  0.1458
  160GLN     CB 2437   5.478   3.725   3.919  1.2167  0.7963 -0.3636
  160GLN     CG 2438   5.611   3.779   3.877 -0.0968 -0.7245  0.0676
  160GLN     CD 2439   5.685   3.680   3.775  0.1144 -0.3702 -0.7000
  160GLN    OE1 2440   5.638   3.644   3.669  0.8377  0.0522 -0.3315
  160GLN    NE2 2441   5.809   3.655   3.808 -0.0108 -0.5677  0.2243
  160GLN      H 2442   5.198   3.728   3.981  0.0729  0.0174 -0.3625
  160GLN     HA 2443   5.437   3.881   4.058 -1.1287  1.4383 -0.4053
  160GLN    HB2 2444   5.494   3.647   3.993  0.0070  0.0839 -0.7843
  160GLN    HB3 2445   5.431   3.680   3.832  0.9027 -1.4849  0.8293
  160GLN    HG2 2446   5.607   3.876   3.828  1.5338 -0.5460  0.1700
  160GLN    HG3 2447   5.666   3.796   3.969  0.3426 -0.0816 -0.2987
  160GLN   HE21 2448   5.864   3.611   3.735  0.6252 -0.0356  0.3638
  160GLN   HE22 2449   5.836   3.715   3.885  1.0405  0.3522 -0.7871
  161LEU      N 2450   5.352   4.054   3.887  0.6089 -0.5228 -0.5467
  161LEU     CA 2451   5.357   4.159   3.783  0.1465  0.3265 -0.6318
  161LEU      C 2452   5.500   4.206   3.751 -0.2022  0.4407 -0.4599
  161LEU      O 2453   5.578   4.227   3.839 -0.4156 -0.5503 -0.4240
  161LEU     CB 2454   5.270   4.277   3.821 -0.3030  0.5027  0.4357
  161LEU     CG 2455   5.119   4.251   3.854 -0.8486 -0.6858 -1.0752
  161LEU    CD1 2456   5.041   4.383   3.862  0.1527  0.0592  0.2435
  161LEU    CD2 2457   5.044   4.154   3.770  1.0425  1.1000  0.9333
  161LEU      H 2458   5.380   4.089   3.978 -1.3685  0.2835 -0.1184
  161LEU     HA 2459   5.306   4.133   3.690 -0.6528  0.9750 -0.3982
  161LEU    HB2 2460   5.322   4.328   3.902  1.2117  1.9730 -1.2855
  161LEU    HB3 2461   5.271   4.341   3.733  0.8284 -0.1211 -0.0452
  161LEU     HG 2462   5.119   4.214   3.956 -0.6180  0.3160 -0.6974
  161LEU   HD11 2463   4.934   4.365   3.876  0.1102 -0.2264 -0.3920
  161LEU   HD12 2464   5.078   4.442   3.945  0.8511 -1.2042  0.8996
  161LEU   HD13 2465   5.061   4.450   3.779  2.4095 -0.5047  0.1945
  161LEU   HD21 2466   5.023   4.199   3.673 -1.0194 -1.3732 -0.0284
  161LEU   HD22 2467   5.093   4.058   3.755 -0.5359  0.1893  1.0810
  161LEU   HD23 2468   4.945   4.133   3.811  0.8213 -0.7353 -0.2938
  162CYS      N 2469   5.542   4.208   3.625  0.6330  0.2246  0.1829
  162CYS     CA 2470   5.677   4.230   3.580 -0.5407  1.2055 -0.8679
  162CYS      C 2471   5.706   4.374   3.536 -0.3654 -0.2760 -0.4648
  162CYS      O 2472   5.823   4.410   3.512  0.6279  0.4182 -0.1705
  162CYS     CB 2473   5.706   4.122   3.468 -0.2854  0.2234 -0.1068
  162CYS     SG 2474   5.720   3.950   3.539 -0.0130  0.0313  0.0724
  162CYS      H 2475   5.481   4.190   3.547  0.8779 -0.1991  0.0808
  162CYS     HA 2476   5.745   4.205   3.661 -0.7654  0.2431 -0.9555
  162CYS    HB2 2477   5.616   4.127   3.406 -0.2754 -0.9943 -0.2615
  162CYS    HB3 2478   5.795   4.156   3.414 -0.6831 -0.0896 -1.0023
  163GLY      N 2479   5.613   4.466   3.514 -0.7982  1.1305 -0.2825
  163GLY     CA 2480   5.644   4.610   3.479 -0.6319  0.8530  0.5983
  163GLY      C 2481   5.705   4.630   3.339 -0.1150 -0.3929  0.8566
  163GLY      O 2482   5.709   4.529   3.259 -0.8544 -0.4068 -0.0713
  163GLY      H 2483   5.519   4.445   3.544 -0.0840  0.6617  1.9551
  163GLY    HA2 2484   5.547   4.660   3.473 -1.3304 -0.4325  0.3656
  163GLY    HA3 2485   5.713   4.656   3.549 -0.2952 -0.2362  1.0198
  164ALA      N 2486   5.736   4.756   3.315 -0.1298  0.0343 -0.0286
  164ALA     CA 2487   5.775   4.812   3.184  0.1187  0.2741  0.4447
  164ALA      C 2488   5.874   4.934   3.192  0.0069  0.9261 -0.4273
  164ALA      O 2489   5.882   5.006   3.292  0.1006  0.3055 -0.5137
  164ALA     CB 2490   5.651   4.842   3.109  0.1624  0.4710 -0.1527
  164ALA      H 2491   5.713   4.825   3.385  0.5843 -0.1359  0.4000
  164ALA     HA 2492   5.822   4.733   3.125  0.1297  1.1270 -0.7374
  164ALA    HB1 2493   5.606   4.751   3.070 -1.4474  0.5389  1.3230
  164ALA    HB2 2494   5.575   4.873   3.180  0.2087 -0.2592  0.2290
  164ALA    HB3 2495   5.659   4.921   3.034  0.8518  0.6174  0.0613
  165GLY      N 2496   5.945   4.946   3.087 -0.3254 -0.2173 -0.1473
  165GLY     CA 2497   6.044   5.048   3.071  0.5851  0.0619 -0.1473
  165GLY      C 2498   6.125   5.038   2.937  0.3153 -0.0440  0.2828
  165GLY      O 2499   6.140   4.929   2.882 -0.1773  0.6230 -0.3401
  165GLY      H 2500   5.913   4.896   3.006 -0.2844  0.5182 -0.6323
  165GLY    HA2 2501   6.012   5.150   3.090 -1.5189 -0.6308  0.5168
  165GLY    HA3 2502   6.123   5.042   3.147  0.0895  1.4517  0.5350
  166PHE      N 2503   6.173   5.151   2.890  0.1943  0.0750 -0.4255
  166PHE     CA 2504   6.231   5.183   2.758 -0.0725  0.1164 -0.6795
  166PHE      C 2505   6.357   5.098   2.726  0.8261  0.1662  1.0576
  166PHE      O 2506   6.448   5.084   2.806 -0.4359 -0.2804  0.2338
  166PHE     CB 2507   6.268   5.329   2.753  0.2020 -0.7156  0.2558
  166PHE     CG 2508   6.151   5.425   2.765 -0.6279 -0.2115  0.8851
  166PHE    CD1 2509   6.085   5.462   2.647 -0.7943  0.7060 -0.9208
  166PHE    CD2 2510   6.110   5.487   2.886  0.7683  0.0264 -0.2224
  166PHE    CE1 2511   5.975   5.550   2.652  0.6651  0.1860 -0.4031
  166PHE    CE2 2512   5.994   5.576   2.891 -0.6745  0.4476  0.0763
  166PHE     CZ 2513   5.921   5.591   2.776 -0.0519  0.0007 -0.3433
  166PHE      H 2514   6.155   5.237   2.941  0.3332  0.4901 -1.0514
  166PHE     HA 2515   6.155   5.161   2.683 -0.9429  0.0027  0.2003
  166PHE    HB2 2516   6.344   5.361   2.824 -0.5035  0.5293  0.5131
  166PHE    HB3 2517   6.298   5.357   2.652 -2.4543 -0.0421 -0.5145
  166PHE    HD1 2518   6.124   5.417   2.557  1.5990  1.1992 -0.2770
  166PHE    HD2 2519   6.175   5.482   2.972  1.0887  0.5750 -0.4215
  166PHE    HE1 2520   5.925   5.577   2.560  0.7913 -1.1039 -0.8899
  166PHE    HE2 2521   5.964   5.622   2.984 -1.1271 -0.4944  0.4266
  166PHE     HZ 2522   5.826   5.641   2.779 -1.0037 -1.6204  1.4417
  167PRO      N 2523   6.368   5.063   2.592 -0.5065  0.1683  0.6382
  167PRO     CA 2524   6.290   5.104   2.476 -0.1103 -0.0748  1.1676
  167PRO      C 2525   6.175   5.016   2.442  0.6462 -0.8070 -0.6029
  167PRO      O 2526   6.171   4.897   2.453 -0.1311  0.3104 -0.3196
  167PRO     CB 2527   6.392   5.107   2.358 -0.4299 -0.1353  0.3403
  167PRO     CG 2528   6.480   4.997   2.395 -0.1444 -0.0039  0.0281
  167PRO     CD 2529   6.484   4.995   2.545  0.2412  0.4401  0.3272
  167PRO     HA 2530   6.258   5.207   2.488 -0.3615 -0.0167  0.1319
  167PRO    HB2 2531   6.355   5.092   2.257 -0.0547  0.1073  0.1604
  167PRO    HB3 2532   6.449   5.200   2.360 -0.7462  0.0926 -0.4010
  167PRO    HG2 2533   6.434   4.906   2.356  1.9641 -0.8875 -0.7049
  167PRO    HG3 2534   6.576   5.009   2.344 -1.2553  0.9494 -2.1196
  167PRO    HD2 2535   6.579   5.041   2.572  0.6021  0.4578 -0.8558
  167PRO    HD3 2536   6.488   4.897   2.592 -0.1088  0.7577  1.0563
  168LEU      N 2537   6.064   5.086   2.410  0.1487  0.2933  0.1942
  168LEU     CA 2538   5.932   5.027   2.395  0.4791 -0.3961  0.0868
  168LEU      C 2539   5.912   4.954   2.262 -0.3230  0.2133 -0.3271
  168LEU      O 2540   5.909   5.014   2.157 -0.3492 -0.0557  0.3050
  168LEU     CB 2541   5.816   5.131   2.419 -0.0088  0.6906  0.4736
  168LEU     CG 2542   5.813   5.199   2.555  0.0771 -0.1904  0.2270
  168LEU    CD1 2543   5.685   5.275   2.563  1.3929 -0.7531 -0.1282
  168LEU    CD2 2544   5.819   5.116   2.678  0.3257  0.5461  0.0087
  168LEU      H 2545   6.072   5.186   2.396  1.3687  0.2083  0.0864
  168LEU     HA 2546   5.917   4.948   2.468 -0.3296  0.0798  0.4576
  168LEU    HB2 2547   5.828   5.205   2.339 -0.2972 -0.8817 -1.1509
  168LEU    HB3 2548   5.723   5.077   2.404  0.7901 -0.6224 -0.0718
  168LEU     HG 2549   5.898   5.269   2.560  0.0212  0.0681 -1.4036
  168LEU   HD11 2550   5.600   5.206   2.564  0.3373  0.4807 -0.2352
  168LEU   HD12 2551   5.670   5.338   2.650  0.3359 -0.9244 -0.1587
  168LEU   HD13 2552   5.671   5.342   2.478 -1.9204 -0.9634 -0.0360
  168LEU   HD21 2553   5.903   5.047   2.673  0.5248  0.8242 -0.6454
  168LEU   HD22 2554   5.827   5.176   2.768 -0.6982 -0.0989  0.5825
  168LEU   HD23 2555   5.731   5.053   2.695  1.1786 -0.6095  0.4302
  169ASN      N 2556   5.905   4.819   2.268  0.4728  0.3105 -0.1763
  169ASN     CA 2557   5.904   4.736   2.147 -0.6041 -0.1154  0.1734
  169ASN      C 2558   5.779   4.739   2.064  0.2338  0.1408 -0.6414
  169ASN      O 2559   5.791   4.707   1.944 -0.1117 -0.1628 -0.1343
  169ASN     CB 2560   5.951   4.597   2.186  0.0604  0.0650  0.4749
  169ASN     CG 2561   6.031   4.520   2.073 -0.0687  0.1785  0.4665
  169ASN    OD1 2562   5.969   4.439   1.995  0.0830 -0.2824  0.2407
  169ASN    ND2 2563   6.158   4.536   2.060 -0.0410 -0.8837  0.8626
  169ASN      H 2564   5.919   4.770   2.355 -2.6529  0.3300  0.5807
  169ASN     HA 2565   5.985   4.773   2.084 -0.5480 -1.7406 -0.8372
  169ASN    HB2 2566   6.016   4.600   2.273  1.0831  0.5321 -0.2608
  169ASN    HB3 2567   5.856   4.549   2.210 -0.3354 -0.0707 -1.1172
  169ASN   HD21 2568   6.206   4.491   1.983 -0.0322  0.3063  0.1241
  169ASN   HD22 2569   6.208   4.600   2.119  0.2699  0.0141 -0.2946
  170GLN      N 2570   5.667   4.782   2.124 -0.2063 -0.4106  0.5749
  170GLN     CA 2571   5.537   4.797   2.058  0.6706  0.1077 -0.0311
  170GLN      C 2572   5.503   4.942   2.036  1.1166 -0.2459  0.0870
  170GLN      O 2573   5.551   5.038   2.105  0.2136  0.6763  0.2222
  170GLN     CB 2574   5.428   4.736   2.138 -0.0918  0.6327 -0.7509
  170GLN     CG 2575   5.457   4.588   2.177  0.5805 -0.4219  0.4545
  170GLN     CD 2576   5.550   4.560   2.295  0.0264 -0.0756  1.0228
  170GLN    OE1 2577   5.575   4.643   2.374 -0.0162  0.0897  0.0178
  170GLN    NE2 2578   5.582   4.434   2.323  0.2630  0.6876 -0.1620
  170GLN      H 2579   5.667   4.818   2.218  0.5512  1.0297  0.0951
  170GLN     HA 2580   5.549   4.747   1.962  2.3892 -0.5668  0.4683
  170GLN    HB2 2581   5.408   4.790   2.230 -1.0708 -0.9858  0.0852
  170GLN    HB3 2582   5.332   4.745   2.086 -0.7503  1.3139  0.4873
  170GLN    HG2 2583   5.362   4.544   2.207 -0.4911  0.3377 -1.4937
  170GLN    HG3 2584   5.491   4.534   2.088  0.9994  0.7495 -0.1409
  170GLN   HE21 2585   5.654   4.422   2.393 -0.2980 -0.9175  0.2079
  170GLN   HE22 2586   5.577   4.366   2.248 -0.5110 -0.4105  0.8271
  171SER      N 2587   5.430   4.978   1.927 -0.1217  0.1234 -0.3906
  171SER     CA 2588   5.382   5.116   1.897 -0.2035  0.0923 -0.0555
  171SER      C 2589   5.245   5.137   1.829 -1.1168 -0.1954 -0.0632
  171SER      O 2590   5.174   5.230   1.865  0.9246 -0.4352 -0.0952
  171SER     CB 2591   5.492   5.175   1.805 -0.8632  0.1870  0.4382
  171SER     OG 2592   5.528   5.085   1.697  0.1454  0.1912 -0.0513
  171SER      H 2593   5.395   4.895   1.882  0.3959 -0.4157  0.1632
  171SER     HA 2594   5.395   5.180   1.985  0.2019 -0.2386  0.1325
  171SER    HB2 2595   5.459   5.264   1.751 -0.8402  0.4839  0.9042
  171SER    HB3 2596   5.585   5.203   1.855 -0.5660  0.1805 -0.1029
  171SER     HG 2597   5.611   5.049   1.727 -0.9466 -1.5359  1.2445
  172GLU      N 2598   5.208   5.046   1.742  0.8545 -0.1040  0.0403
  172GLU     CA 2599   5.068   5.030   1.706 -0.0285  0.3853 -0.4721
  172GLU      C 2600   4.976   4.998   1.824  0.0259  0.5775 -0.2183
  172GLU      O 2601   4.859   5.036   1.845 -0.4717 -0.9358  0.6960
  172GLU     CB 2602   5.014   5.141   1.604 -0.6889  0.2111 -0.6164
  172GLU     CG 2603   5.114   5.164   1.497 -0.1458  0.6028  1.3472
  172GLU     CD 2604   5.130   5.034   1.406  0.2126 -0.6995 -0.1063
  172GLU    OE1 2605   5.036   4.958   1.388  0.5756 -0.0747  0.6509
  172GLU    OE2 2606   5.246   5.001   1.368 -0.3492  0.1141  0.2608
  172GLU      H 2607   5.269   4.966   1.732 -0.5368 -1.2867  0.2386
  172GLU     HA 2608   5.066   4.942   1.642  0.0773 -0.6736  0.8909
  172GLU    HB2 2609   4.920   5.107   1.562 -0.3784  0.1798 -1.3135
  172GLU    HB3 2610   5.006   5.237   1.654 -0.4611 -0.2878  0.4488
  172GLU    HG2 2611   5.076   5.238   1.427 -1.2554 -0.0631  1.1885
  172GLU    HG3 2612   5.213   5.190   1.533  0.8139 -0.4594 -0.3062
  173VAL      N 2613   5.028   4.925   1.916 -0.3834  0.0566  0.0727
  173VAL     CA 2614   4.978   4.882   2.048 -0.3771 -0.5464 -0.4819
  173VAL      C 2615   5.067   4.936   2.157 -0.6685  0.2616  0.5228
  173VAL      O 2616   5.185   4.976   2.135  0.0707  0.7990  0.5368
  173VAL     CB 2617   4.943   4.732   2.062 -0.2497  0.4856 -0.3795
  173VAL    CG1 2618   4.882   4.672   1.936  0.1165 -0.3922  0.8587
  173VAL    CG2 2619   5.069   4.647   2.097  0.4847  0.3298 -0.4947
  173VAL      H 2620   5.117   4.881   1.898 -0.7951 -0.6972 -0.1905
  173VAL     HA 2621   4.884   4.937   2.061  0.3918  1.1114 -1.3239
  173VAL     HB 2622   4.876   4.711   2.145  1.5758 -1.0344  0.8830
  173VAL   HG11 2623   4.809   4.743   1.898  0.0400 -1.0777 -0.3794
  173VAL   HG12 2624   4.952   4.665   1.852 -0.6061  0.2031  0.1775
  173VAL   HG13 2625   4.839   4.573   1.954 -1.3096 -0.1913 -0.9179
  173VAL   HG21 2626   5.142   4.644   2.016 -0.3517  0.8518 -1.3147
  173VAL   HG22 2627   5.103   4.689   2.191  0.4021 -1.4683  0.4274
  173VAL   HG23 2628   5.027   4.548   2.115  0.2509  0.4325 -0.4715
  174LEU      N 2629   5.026   4.927   2.281 -0.2230 -0.1512 -0.0605
  174LEU     CA 2630   5.090   4.966   2.401 -0.0822 -0.3618 -1.2208
  174LEU      C 2631   5.198   4.871   2.455  0.0313  0.0463  0.3482
  174LEU      O 2632   5.208   4.751   2.426 -0.1333  0.2563  0.0658
  174LEU     CB 2633   4.983   4.968   2.516  1.4066 -0.4612  0.4657
  174LEU     CG 2634   4.888   5.088   2.500  1.2365  0.7375 -0.3999
  174LEU    CD1 2635   4.790   5.080   2.621  0.5131 -0.2044  0.0219
  174LEU    CD2 2636   4.944   5.228   2.501 -0.0898  0.0983  0.0634
  174LEU      H 2637   4.934   4.888   2.295  0.2566 -1.3728 -0.0690
  174LEU     HA 2638   5.150   5.056   2.388  0.2983 -0.3966  0.0185
  174LEU    HB2 2639   4.922   4.878   2.507  0.6180  0.1699 -1.3495
  174LEU    HB3 2640   5.027   4.971   2.616  0.0943  0.7202  1.0919
  174LEU     HG 2641   4.821   5.076   2.414  0.6603 -0.3204  0.1457
  174LEU   HD11 2642   4.744   4.982   2.624  0.6010 -0.2395  0.2227
  174LEU   HD12 2643   4.844   5.101   2.713  1.4860  0.3024 -0.6216
  174LEU   HD13 2644   4.711   5.154   2.609  0.7354 -0.0272 -0.3846
  174LEU   HD21 2645   4.864   5.302   2.512 -0.7994 -0.5954 -0.2565
  174LEU   HD22 2646   5.009   5.236   2.589 -0.3424  0.1462  0.2502
  174LEU   HD23 2647   4.987   5.242   2.402  0.5798 -1.2988  0.1199
  175ALA      N 2648   5.284   4.927   2.533 -0.1822 -0.5183  0.2991
  175ALA     CA 2649   5.392   4.869   2.626  0.7725  0.5342  0.1046
  175ALA      C 2650   5.352   4.732   2.669  0.4567  0.8417  0.9997
  175ALA      O 2651   5.271   4.716   2.760  0.5094  0.1040 -0.0541
  175ALA     CB 2652   5.527   4.890   2.558 -1.1011  0.2316 -0.3215
  175ALA      H 2653   5.263   5.025   2.548 -1.8640 -0.6923 -0.4501
  175ALA     HA 2654   5.401   4.930   2.716  0.2009  0.8544 -0.0505
  175ALA    HB1 2655   5.529   4.869   2.451 -0.2494  0.5639 -0.3823
  175ALA    HB2 2656   5.548   4.994   2.579  0.9391 -0.2617  0.5102
  175ALA    HB3 2657   5.606   4.839   2.613 -1.6604  0.2034  0.5005
  176SER      N 2658   5.399   4.625   2.602  0.4045 -0.6490  0.1680
  176SER     CA 2659   5.365   4.486   2.634 -0.8925  0.0073  1.2435
  176SER      C 2660   5.418   4.442   2.770  0.4662  0.1237  0.4245
  176SER      O 2661   5.535   4.442   2.793 -0.0716  0.0389 -0.5569
  176SER     CB 2662   5.222   4.459   2.603 -0.2041  0.6061 -0.0929
  176SER     OG 2663   5.195   4.484   2.469  0.4333  0.4336 -0.3165
  176SER      H 2664   5.463   4.643   2.527 -0.6376  1.3169 -0.4017
  176SER     HA 2665   5.427   4.428   2.566 -0.3118  0.9427  0.9271
  176SER    HB2 2666   5.201   4.352   2.613  0.6365  0.4483  0.1046
  176SER    HB3 2667   5.161   4.510   2.677  1.1212  0.4394  1.1938
  176SER     HG 2668   5.197   4.579   2.457  1.1256  0.4486 -0.1674
  177VAL      N 2669   5.328   4.398   2.860  0.4782 -0.2772 -0.0486
  177VAL     CA 2670   5.365   4.351   2.991  0.5914  0.4301 -1.0780
  177VAL      C 2671   5.307   4.207   3.024 -0.2002 -0.2411  0.2125
  177VAL      O 2672   5.220   4.156   2.961  0.3672 -0.2388 -0.7076
  177VAL     CB 2673   5.336   4.452   3.104  0.8664  0.2277  0.3275
  177VAL    CG1 2674   5.395   4.587   3.066 -0.2757 -0.0486 -0.8332
  177VAL    CG2 2675   5.182   4.501   3.109 -0.8945 -0.2308 -0.3872
  177VAL      H 2676   5.233   4.379   2.832  0.4549 -1.0849  0.5039
  177VAL     HA 2677   5.474   4.342   2.993  0.6259  0.4973  0.7298
  177VAL     HB 2678   5.375   4.421   3.200 -0.9495 -0.1289  1.0346
  177VAL   HG11 2679   5.396   4.650   3.156  0.4150  0.2840 -1.0590
  177VAL   HG12 2680   5.499   4.562   3.046 -0.3468  0.2572 -1.6435
  177VAL   HG13 2681   5.349   4.639   2.983 -0.4638 -0.4059 -0.9586
  177VAL   HG21 2682   5.150   4.544   3.014 -0.7834 -1.7291 -1.1550
  177VAL   HG22 2683   5.112   4.424   3.139 -0.9473 -0.0324  0.0051
  177VAL   HG23 2684   5.173   4.574   3.190  0.4939  1.6783 -1.7589
  178GLY      N 2685   5.388   4.139   3.104  0.1106  0.4727  0.0251
  178GLY     CA 2686   5.362   4.000   3.144  0.8099  0.5390 -0.5108
  178GLY      C 2687   5.352   3.970   3.299  0.3674  0.1578 -0.0564
  178GLY      O 2688   5.372   4.057   3.385 -0.0613 -0.7269  0.6746
  178GLY      H 2689   5.460   4.185   3.157 -0.7341  0.2402  1.4832
  178GLY    HA2 2690   5.269   3.971   3.094  0.1864  0.3113  0.7034
  178GLY    HA3 2691   5.432   3.932   3.095  0.7730  0.1441 -0.0359
  179GLY      N 2692   5.332   3.843   3.328 -0.2308  0.7649  0.2237
  179GLY     CA 2693   5.330   3.796   3.463  0.5367  0.9467 -1.0572
  179GLY      C 2694   5.284   3.650   3.488 -0.1674  0.8331 -0.3662
  179GLY      O 2695   5.250   3.579   3.392 -0.7833 -0.1148  0.1677
  179GLY      H 2696   5.325   3.778   3.250  1.6209  1.0821 -0.2958
  179GLY    HA2 2697   5.428   3.802   3.509  0.2347 -0.8443  0.0204
  179GLY    HA3 2698   5.258   3.862   3.511  0.8824 -0.1377  1.2309
  180SER      N 2699   5.260   3.611   3.616  0.5073 -0.5165  0.3324
  180SER     CA 2700   5.231   3.477   3.663  0.3711  0.0395 -0.0500
  180SER      C 2701   5.126   3.479   3.785 -0.6775 -0.1151  0.5951
  180SER      O 2702   5.142   3.563   3.870  0.1217 -0.0593 -0.4453
  180SER     CB 2703   5.358   3.405   3.727  0.1345  0.3370  0.0549
  180SER     OG 2704   5.452   3.402   3.621  0.5610 -0.2852 -0.1738
  180SER      H 2705   5.261   3.685   3.686 -0.0648 -0.0377 -0.1427
  180SER     HA 2706   5.192   3.410   3.586 -0.2549  0.0640  0.2317
  180SER    HB2 2707   5.391   3.470   3.808 -1.3888 -0.2971  1.2751
  180SER    HB3 2708   5.328   3.306   3.762 -1.2404  0.6802 -0.0206
  180SER     HG 2709   5.521   3.465   3.644  0.0935  0.1737  0.0301
  181MET      N 2710   5.029   3.395   3.789  0.6191  0.2558  0.1586
  181MET     CA 2711   4.923   3.387   3.897  0.5651  0.0780 -0.5231
  181MET      C 2712   4.899   3.240   3.930  0.7069  0.6838 -0.6149
  181MET      O 2713   4.820   3.162   3.871  0.1070 -0.8638 -0.6557
  181MET     CB 2714   4.796   3.458   3.841 -0.1613  0.0543 -0.4935
  181MET     CG 2715   4.682   3.452   3.938  0.0438  0.7772 -0.6519
  181MET     SD 2716   4.544   3.565   3.918 -0.5311  0.2142  0.0184
  181MET     CE 2717   4.451   3.484   3.792 -0.5428 -0.3680  0.4236
  181MET      H 2718   5.004   3.349   3.703 -0.8054 -0.5956  0.9477
  181MET     HA 2719   4.952   3.431   3.992 -0.4531 -1.0340  0.3590
  181MET    HB2 2720   4.816   3.563   3.824 -0.0516 -0.1172 -1.5861
  181MET    HB3 2721   4.763   3.411   3.748 -1.4204  0.6036 -0.3663
  181MET    HG2 2722   4.649   3.349   3.955 -0.2883  0.9591 -0.1506
  181MET    HG3 2723   4.721   3.469   4.038 -0.6940  0.3523 -0.2801
  181MET    HE1 2724   4.352   3.527   3.779 -0.1656  0.4471  0.1378
  181MET    HE2 2725   4.507   3.497   3.699  1.5792 -1.3209  1.4535
  181MET    HE3 2726   4.443   3.379   3.819  0.8685 -0.0986  2.3086
  182ILE      N 2727   4.971   3.192   4.033  0.0591  0.3306 -0.4984
  182ILE     CA 2728   4.976   3.052   4.071  1.1811 -1.1313 -0.2309
  182ILE      C 2729   4.855   3.033   4.167  0.6657  0.7703  1.1484
  182ILE      O 2730   4.856   3.073   4.281  0.3236 -0.5482 -0.0169
  182ILE     CB 2731   5.107   3.018   4.141 -0.5158 -0.4776  0.4096
  182ILE    CG1 2732   5.232   3.069   4.067 -0.0176 -0.0971 -0.4285
  182ILE    CG2 2733   5.126   2.878   4.185  0.3210  0.2321 -0.0365
  182ILE    CD1 2734   5.252   3.015   3.926  0.7657  0.2067 -0.2537
  182ILE      H 2735   5.026   3.255   4.090 -0.3316  0.3642 -0.1539
  182ILE     HA 2736   4.945   2.994   3.983 -0.5091 -1.0900  0.2683
  182ILE     HB 2737   5.116   3.075   4.233 -0.2937  0.6844 -0.3008
  182ILE   HG12 2738   5.235   3.177   4.050  0.9064  0.1384  0.8989
  182ILE   HG13 2739   5.315   3.050   4.134 -0.3663  1.0110  0.3863
  182ILE   HG21 2740   5.207   2.867   4.258 -0.8162 -0.7572  1.1751
  182ILE   HG22 2741   5.031   2.854   4.232 -0.4484  1.2228 -1.0085
  182ILE   HG23 2742   5.138   2.809   4.101  0.5634  1.0466 -0.7007
  182ILE   HD11 2743   5.339   3.063   3.881  1.6675 -0.6835  0.4683
  182ILE   HD12 2744   5.261   2.907   3.922  0.1104  0.1487 -1.8135
  182ILE   HD13 2745   5.165   3.059   3.875 -0.4577  0.3378  1.7444
  183ILE      N 2746   4.739   2.976   4.116 -0.0258 -0.1364  0.4330
  183ILE     CA 2747   4.619   2.948   4.189  0.7395 -0.4646 -0.2840
  183ILE      C 2748   4.636   2.816   4.267  0.6697 -0.0945 -0.0482
  183ILE      O 2749   4.639   2.708   4.210 -0.0503 -0.0315  0.1522
  183ILE     CB 2750   4.491   2.938   4.104 -0.2840 -0.0823 -0.1790
  183ILE    CG1 2751   4.451   3.055   4.016  1.0984 -0.8700 -0.6129
  183ILE    CG2 2752   4.367   2.901   4.194  0.4234 -0.0365 -0.3720
  183ILE    CD1 2753   4.408   3.185   4.084  0.0162 -0.3305 -0.3079
  183ILE      H 2754   4.733   2.974   4.015  0.3449 -0.8725  0.4111
  183ILE     HA 2755   4.603   3.032   4.257 -1.7368 -0.6163 -0.5005
  183ILE     HB 2756   4.511   2.845   4.051 -0.2730 -0.9854  1.3153
  183ILE   HG12 2757   4.528   3.088   3.946  0.1110  2.7485 -0.4402
  183ILE   HG13 2758   4.368   3.027   3.951  0.0082  0.3460  0.1424
  183ILE   HG21 2759   4.365   2.792   4.204 -0.1702 -0.1390 -1.3148
  183ILE   HG22 2760   4.378   2.937   4.296  1.8347  0.5632 -0.6965
  183ILE   HG23 2761   4.271   2.935   4.157  0.2512  0.3480  0.3846
  183ILE   HD11 2762   4.496   3.250   4.092 -0.2347 -0.0757  0.7755
  183ILE   HD12 2763   4.327   3.234   4.030 -1.1844 -1.6382  0.1763
  183ILE   HD13 2764   4.373   3.168   4.186  0.4043 -1.3199 -0.3202
  184GLY      N 2765   4.641   2.824   4.404  0.0585 -0.3245  0.8202
  184GLY     CA 2766   4.649   2.710   4.493  0.7073  0.1450  1.0947
  184GLY      C 2767   4.783   2.687   4.550 -0.1335 -0.1988  0.1958
  184GLY      O 2768   4.807   2.583   4.602  0.8067 -0.2421  0.3562
  184GLY      H 2769   4.643   2.917   4.442 -0.8023  0.6704 -1.2145
  184GLY    HA2 2770   4.568   2.724   4.565 -0.8374 -0.8548 -0.3022
  184GLY    HA3 2771   4.628   2.620   4.436 -0.3627  1.1216 -0.1758
  185GLY      N 2772   4.889   2.770   4.534  0.5549 -0.4531  0.1750
  185GLY     CA 2773   5.024   2.734   4.543 -1.3845  0.4993  0.1665
  185GLY      C 2774   5.132   2.849   4.535  0.5248 -0.1349  0.6262
  185GLY      O 2775   5.083   2.962   4.519  0.4805  0.3455 -0.1081
  185GLY      H 2776   4.879   2.850   4.474  0.8894 -0.0953  0.5838
  185GLY    HA2 2777   5.049   2.685   4.637  0.7461 -0.2557 -0.6589
  185GLY    HA3 2778   5.048   2.663   4.464  0.6243  1.1472  0.0892
  186ILE      N 2779   5.260   2.822   4.553  0.3390  0.4559 -0.5667
  186ILE     CA 2780   5.379   2.918   4.547 -0.4893  0.3369 -0.2378
  186ILE      C 2781   5.478   2.859   4.446 -0.1534 -0.6135 -0.0529
  186ILE      O 2782   5.516   2.740   4.456 -0.1347  0.0866 -0.5277
  186ILE     CB 2783   5.451   2.931   4.683 -0.4684  0.4592  1.0518
  186ILE    CG1 2784   5.355   2.988   4.794 -0.4262 -0.0770  0.5914
  186ILE    CG2 2785   5.581   3.017   4.678 -0.5094  0.8764 -0.5124
  186ILE    CD1 2786   5.388   2.950   4.932 -0.6039  0.6594 -0.8205
  186ILE      H 2787   5.282   2.730   4.588 -1.6214  0.4478  1.0486
  186ILE     HA 2788   5.349   3.017   4.512  0.6396  0.7729 -0.0695
  186ILE     HB 2789   5.476   2.827   4.705 -0.3583  0.1491 -0.3612
  186ILE   HG12 2790   5.341   3.096   4.786 -1.2737 -0.1338  1.0683
  186ILE   HG13 2791   5.253   2.959   4.769 -0.2800  0.3724 -0.6359
  186ILE   HG21 2792   5.655   2.965   4.618 -2.1831 -0.2164 -1.8279
  186ILE   HG22 2793   5.554   3.111   4.630 -0.4108  0.9725 -0.3830
  186ILE   HG23 2794   5.627   3.039   4.774  1.3686 -0.3259 -1.0463
  186ILE   HD11 2795   5.490   2.980   4.956  0.0365 -1.3232 -0.7007
  186ILE   HD12 2796   5.322   2.998   5.005 -0.1739 -0.1257  0.1210
  186ILE   HD13 2797   5.378   2.844   4.951 -0.8221  0.9166  0.7963
  187ASP      N 2798   5.533   2.936   4.351 -0.6594  0.7740 -0.2029
  187ASP     CA 2799   5.635   2.889   4.257 -0.0861 -0.5670  0.1719
  187ASP      C 2800   5.775   2.958   4.276  0.5279  0.9315  0.0385
  187ASP      O 2801   5.792   3.077   4.256 -0.3534 -0.0390  0.4612
  187ASP     CB 2802   5.593   2.898   4.107  0.9539  0.4179  0.6279
  187ASP     CG 2803   5.669   2.817   4.004  0.8129 -0.1273  0.1606
  187ASP    OD1 2804   5.610   2.731   3.931 -0.1885 -1.1397  0.0883
  187ASP    OD2 2805   5.788   2.838   4.003 -0.5591 -0.5825 -0.5702
  187ASP      H 2806   5.502   3.032   4.342 -0.2559  1.0333  0.9465
  187ASP     HA 2807   5.659   2.788   4.290  1.3734  0.1746  1.7040
  187ASP    HB2 2808   5.489   2.866   4.101  0.9244  0.5023  0.6862
  187ASP    HB3 2809   5.590   3.004   4.081 -0.1031  0.1565 -0.5288
  188HIS      N 2810   5.878   2.872   4.304  0.9176  0.2120 -0.5176
  188HIS     CA 2811   6.014   2.903   4.322 -0.4200 -0.2940 -0.5356
  188HIS      C 2812   6.079   2.976   4.210  0.1988 -1.3437  0.1378
  188HIS      O 2813   6.186   3.042   4.235 -0.0668  0.2281 -0.4262
  188HIS     CB 2814   6.098   2.773   4.344  0.0647 -0.6252 -0.9928
  188HIS     CG 2815   6.097   2.724   4.485 -0.4065  0.4849  0.1611
  188HIS    ND1 2816   6.085   2.589   4.529 -0.7971 -0.3305  0.2056
  188HIS    CD2 2817   6.123   2.798   4.593 -0.4131 -0.9609 -0.0939
  188HIS    CE1 2818   6.106   2.590   4.660 -0.0821 -0.6860 -0.2943
  188HIS    NE2 2819   6.127   2.718   4.708  0.2906  0.1963  0.2608
  188HIS      H 2820   5.853   2.774   4.305  1.0605  0.1740  0.1006
  188HIS     HA 2821   6.010   2.973   4.406  0.2502 -1.3620  0.4452
  188HIS    HB2 2822   6.049   2.701   4.278 -0.7127  0.2851 -1.4491
  188HIS    HB3 2823   6.201   2.797   4.318  0.0238  0.5894 -0.1612
  188HIS    HD1 2824   6.057   2.511   4.472 -0.4940  1.1843 -2.3556
  188HIS    HD2 2825   6.149   2.903   4.594  0.9888 -1.2784  0.5578
  188HIS    HE1 2826   6.079   2.512   4.730 -1.3557  0.8374  1.0855
  189SER      N 2827   6.029   2.973   4.086 -0.0307 -0.7122  0.5922
  189SER     CA 2828   6.078   3.038   3.969 -0.8529 -0.2551 -0.6305
  189SER      C 2829   6.049   3.193   3.968  0.0274  0.0465 -0.0093
  189SER      O 2830   6.104   3.267   3.876  0.8295  0.2198 -0.1269
  189SER     CB 2831   6.022   2.971   3.847  0.5951  0.1257  0.1520
  189SER     OG 2832   5.891   3.010   3.815 -0.0132  0.3235  0.1372
  189SER      H 2833   5.938   2.934   4.066 -0.8958  1.7668 -1.3447
  189SER     HA 2834   6.187   3.033   3.967 -0.8282 -0.4106  0.3659
  189SER    HB2 2835   6.079   2.998   3.758 -0.2103  0.4700 -0.2772
  189SER    HB3 2836   6.032   2.863   3.862  0.6410  0.1761  0.4990
  189SER     HG 2837   5.834   2.957   3.872  0.6174  0.3880  0.8659
  190LEU      N 2838   5.968   3.246   4.063  0.3743 -0.3907 -0.0958
  190LEU     CA 2839   5.907   3.383   4.041  0.0560 -0.4218  0.1426
  190LEU      C 2840   5.969   3.487   4.141  0.6061  0.3533  0.2356
  190LEU      O 2841   5.926   3.601   4.128 -0.4018  0.1003 -0.3972
  190LEU     CB 2842   5.756   3.372   4.068 -0.5475 -0.2716  0.9274
  190LEU     CG 2843   5.696   3.280   3.957  0.1448 -0.3107 -0.5609
  190LEU    CD1 2844   5.553   3.264   3.989  0.2573 -0.7840 -0.6266
  190LEU    CD2 2845   5.709   3.334   3.819  0.1690 -0.3643  0.6629
  190LEU      H 2846   5.921   3.182   4.126  1.5388 -1.2158  0.0042
  190LEU     HA 2847   5.914   3.418   3.938 -0.8483  0.3371  0.3112
  190LEU    HB2 2848   5.753   3.326   4.167  0.3369 -2.4471  0.0514
  190LEU    HB3 2849   5.719   3.474   4.062 -0.2175 -0.1763  0.3414
  190LEU     HG 2850   5.750   3.186   3.962  1.8046  0.5877  0.3928
  190LEU   HD11 2851   5.497   3.357   3.982 -0.0417 -0.9075 -0.0073
  190LEU   HD12 2852   5.512   3.194   3.916  0.2298  0.1628 -1.5635
  190LEU   HD13 2853   5.546   3.235   4.094  1.4588  0.1552 -0.2353
  190LEU   HD21 2854   5.808   3.313   3.778 -0.2708  0.5630 -1.0776
  190LEU   HD22 2855   5.638   3.285   3.753  1.1878 -0.5484 -0.3629
  190LEU   HD23 2856   5.701   3.443   3.817 -1.5153 -0.3801 -1.5492
  191TYR      N 2857   6.061   3.451   4.225 -0.8900 -0.3589 -0.5578
  191TYR     CA 2858   6.114   3.543   4.327  0.2559  0.3204  0.2395
  191TYR      C 2859   6.262   3.508   4.368  0.8470  0.7771  0.0093
  191TYR      O 2860   6.295   3.389   4.363  0.3054 -0.3462 -0.0233
  191TYR     CB 2861   6.022   3.528   4.453  0.7842 -0.9240  0.4302
  191TYR     CG 2862   6.023   3.402   4.542 -0.2762 -0.7554  0.4892
  191TYR    CD1 2863   5.936   3.293   4.515 -0.0565 -1.3031 -0.3604
  191TYR    CD2 2864   6.115   3.387   4.648  0.0760 -0.1650  0.6881
  191TYR    CE1 2865   5.942   3.179   4.591  0.1745  0.1850  0.4780
  191TYR    CE2 2866   6.124   3.273   4.724  0.6808  0.5980  0.4990
  191TYR     CZ 2867   6.028   3.168   4.699 -0.8214 -0.6424  0.0139
  191TYR     OH 2868   6.039   3.053   4.772  0.2265  0.2406  0.0333
  191TYR      H 2869   6.105   3.361   4.216  0.8008  0.3793 -0.4008
  191TYR     HA 2870   6.111   3.647   4.293 -0.9531  0.3026  0.2115
  191TYR    HB2 2871   6.042   3.615   4.515  0.9033 -1.3114  0.9477
  191TYR    HB3 2872   5.920   3.546   4.417  0.7340 -1.2015  0.4312
  191TYR    HD1 2873   5.849   3.310   4.454 -0.6750 -0.8710  0.5879
  191TYR    HD2 2874   6.186   3.467   4.648 -0.2415  0.1771 -0.9275
  191TYR    HE1 2875   5.870   3.100   4.570  0.8222 -0.2632 -0.1774
  191TYR    HE2 2876   6.195   3.264   4.806 -0.6577  0.6292  1.7441
  191TYR     HH 2877   6.111   3.055   4.836  0.0597  0.1093  0.2249
  192THR      N 2878   6.333   3.606   4.419  0.0258  0.7330  0.6919
  192THR     CA 2879   6.465   3.588   4.488  0.4249  0.6492  0.4218
  192THR      C 2880   6.442   3.600   4.637  0.6020 -0.9434  0.6314
  192THR      O 2881   6.361   3.692   4.677 -0.2948  0.5594 -0.6169
  192THR     CB 2882   6.563   3.692   4.437  0.3513 -0.5686 -0.2237
  192THR    OG1 2883   6.548   3.826   4.468  0.6131 -0.6707  0.0551
  192THR    CG2 2884   6.592   3.678   4.284 -0.0996 -0.2051  0.5949
  192THR      H 2885   6.279   3.690   4.412 -0.3182  0.4666 -0.0260
  192THR     HA 2886   6.502   3.487   4.468 -0.4365  0.5558 -0.9702
  192THR     HB 2887   6.661   3.680   4.482  0.1189  0.8812  0.8225
  192THR    HG1 2888   6.546   3.840   4.563 -0.5549 -0.1896 -0.0054
  192THR   HG21 2889   6.530   3.744   4.223  0.6608 -1.3910 -1.7128
  192THR   HG22 2890   6.696   3.707   4.270 -0.2451  0.2630  0.4292
  192THR   HG23 2891   6.564   3.574   4.267 -0.1985 -0.2158  0.8183
  193GLY      N 2892   6.527   3.530   4.712 -0.4223 -0.0364 -0.8510
  193GLY     CA 2893   6.536   3.541   4.858  0.3016 -0.0257 -0.4105
  193GLY      C 2894   6.424   3.462   4.923 -0.4772 -0.6536 -0.7224
  193GLY      O 2895   6.395   3.355   4.885 -0.0566  0.3118 -0.5416
  193GLY      H 2896   6.583   3.452   4.679 -0.7321 -1.3944  1.3721
  193GLY    HA2 2897   6.633   3.508   4.893  0.4614  0.0006 -0.8181
  193GLY    HA3 2898   6.516   3.641   4.896 -1.2428 -1.0550  1.9751
  194SER      N 2899   6.385   3.510   5.042  0.3349  0.1185 -0.0404
  194SER     CA 2900   6.283   3.455   5.126  0.6252 -0.0989 -0.8984
  194SER      C 2901   6.147   3.520   5.116  0.4462  0.7289  0.1656
  194SER      O 2902   6.137   3.636   5.080  0.3871 -1.0979  0.4580
  194SER     CB 2903   6.335   3.472   5.275 -0.2067 -0.0657 -0.0961
  194SER     OG 2904   6.269   3.397   5.373  0.2766 -0.6997 -1.1561
  194SER      H 2905   6.423   3.599   5.072 -0.9493  0.8422 -0.4219
  194SER     HA 2906   6.280   3.347   5.110  0.1270 -0.2386 -0.0224
  194SER    HB2 2907   6.439   3.439   5.279 -0.7222 -1.8586  0.0303
  194SER    HB3 2908   6.314   3.576   5.300 -2.1994 -0.4057 -0.0264
  194SER     HG 2909   6.286   3.304   5.357  0.4462 -1.0145  0.4833
  195LEU      N 2910   6.041   3.441   5.140  0.4710 -0.1658 -0.4027
  195LEU     CA 2911   5.912   3.485   5.167  0.1490 -0.2665  0.3811
  195LEU      C 2912   5.889   3.534   5.309  0.0173  0.3456 -1.0740
  195LEU      O 2913   5.890   3.466   5.411 -0.3914 -0.4085 -0.5483
  195LEU     CB 2914   5.812   3.383   5.128 -0.3522  0.7590  0.2965
  195LEU     CG 2915   5.800   3.380   4.972  0.7216  0.0789  0.0470
  195LEU    CD1 2916   5.732   3.248   4.915 -0.2882  0.1830 -0.3103
  195LEU    CD2 2917   5.710   3.500   4.913 -1.1944  0.0585 -0.1902
  195LEU      H 2918   6.053   3.346   5.172 -1.1230 -0.1743  0.3750
  195LEU     HA 2919   5.894   3.567   5.098 -0.7289 -0.2252  0.6294
  195LEU    HB2 2920   5.838   3.281   5.157 -1.7854  0.2060 -0.1604
  195LEU    HB3 2921   5.714   3.404   5.171 -0.6300  1.3085 -0.5641
  195LEU     HG 2922   5.902   3.390   4.936  0.4736  0.0115 -0.7119
  195LEU   HD11 2923   5.799   3.170   4.951 -0.5763  0.3000  0.5219
  195LEU   HD12 2924   5.636   3.228   4.963 -0.1330 -0.0605 -0.0901
  195LEU   HD13 2925   5.722   3.261   4.807 -0.2889 -1.7429 -0.6137
  195LEU   HD21 2926   5.608   3.496   4.951 -1.1100  1.3480  0.2822
  195LEU   HD22 2927   5.748   3.600   4.936  0.5368 -0.1491 -1.6764
  195LEU   HD23 2928   5.720   3.494   4.805  0.2389 -1.2919 -0.0564
  196TRP      N 2929   5.858   3.663   5.325  0.7637 -0.2562  0.0219
  196TRP     CA 2930   5.837   3.741   5.445  0.9300  1.5236  0.2334
  196TRP      C 2931   5.683   3.772   5.472 -0.2300 -0.5895 -0.6083
  196TRP      O 2932   5.613   3.831   5.390  0.1183 -0.5981  0.1927
  196TRP     CB 2933   5.919   3.864   5.446 -1.3942  0.0102 -1.0219
  196TRP     CG 2934   6.065   3.844   5.467  0.4154 -0.1010 -0.6575
  196TRP    CD1 2935   6.154   3.810   5.375 -0.2831 -0.0523  0.3774
  196TRP    CD2 2936   6.132   3.851   5.595  0.1870 -0.2831  0.4265
  196TRP    NE1 2937   6.277   3.805   5.433 -0.0522 -0.1636  0.2781
  196TRP    CE2 2938   6.268   3.832   5.570  0.1233 -0.1319  0.1766
  196TRP    CE3 2939   6.095   3.882   5.733  0.5541 -0.0225  0.1352
  196TRP    CZ2 2940   6.365   3.830   5.662 -0.6334 -0.6264 -1.2351
  196TRP    CZ3 2941   6.194   3.888   5.833  1.0149 -0.4904  0.5338
  196TRP    CH2 2942   6.324   3.855   5.796 -0.0924  0.0552  0.1646
  196TRP      H 2943   5.829   3.712   5.241 -0.1193  0.5162  0.7348
  196TRP     HA 2944   5.867   3.683   5.532 -0.3498  0.2201 -0.1157
  196TRP    HB2 2945   5.903   3.914   5.350  1.7809 -0.8077 -2.2263
  196TRP    HB3 2946   5.885   3.927   5.528 -0.3865 -0.3292 -0.3053
  196TRP    HD1 2947   6.130   3.788   5.272 -1.1874 -0.8963  0.7364
  196TRP    HE1 2948   6.359   3.791   5.376  0.4508  0.6767  0.7703
  196TRP    HE3 2949   5.993   3.905   5.758  0.4738 -1.1365  1.0104
  196TRP    HZ2 2950   6.471   3.817   5.652  0.0731  1.9840  0.5809
  196TRP    HZ3 2951   6.165   3.914   5.934  0.0022  0.4062  0.0432
  196TRP    HH2 2952   6.393   3.850   5.879 -0.5725 -0.5003  0.5491
  197TYR      N 2953   5.629   3.736   5.583  0.7910  0.1771 -0.9247
  197TYR     CA 2954   5.488   3.729   5.606  0.1454 -0.1037  0.7292
  197TYR      C 2955   5.438   3.826   5.709  0.6226 -0.3553  0.1001
  197TYR      O 2956   5.494   3.858   5.809 -0.1838 -0.4636 -0.3305
  197TYR     CB 2957   5.452   3.582   5.628  0.1593 -0.2532 -0.2428
  197TYR     CG 2958   5.452   3.488   5.510 -0.3935  0.6098 -0.1152
  197TYR    CD1 2959   5.338   3.472   5.435  0.5349  0.6284 -0.3431
  197TYR    CD2 2960   5.555   3.394   5.502  0.1008  0.4175 -0.2187
  197TYR    CE1 2961   5.328   3.372   5.337 -0.3649 -0.3083  0.3137
  197TYR    CE2 2962   5.561   3.306   5.391  0.0076  0.1586 -0.1211
  197TYR     CZ 2963   5.445   3.296   5.305 -0.2910  0.2058  0.5048
  197TYR     OH 2964   5.447   3.203   5.208  0.2325  0.6918  0.0786
  197TYR      H 2965   5.683   3.693   5.657 -1.3839 -0.7534  0.3022
  197TYR     HA 2966   5.435   3.744   5.512  0.3134 -1.1168  0.4401
  197TYR    HB2 2967   5.523   3.544   5.702  1.2988  1.0975 -0.5580
  197TYR    HB3 2968   5.349   3.585   5.664 -0.4079  1.1118 -1.7307
  197TYR    HD1 2969   5.248   3.529   5.452  0.3012 -0.0431  0.9706
  197TYR    HD2 2970   5.640   3.404   5.568 -0.4107  0.0448  0.5146
  197TYR    HE1 2971   5.232   3.370   5.287  0.1103  0.0224 -0.6671
  197TYR    HE2 2972   5.653   3.252   5.375 -0.3136 -0.2863 -0.5355
  197TYR     HH 2973   5.526   3.149   5.219  0.5949  1.2920  0.5519
  198THR      N 2974   5.313   3.867   5.685 -0.4165 -1.4661 -0.0229
  198THR     CA 2975   5.250   3.988   5.754  0.8580  0.0927  0.3905
  198THR      C 2976   5.103   3.950   5.771  0.3576  0.0235 -0.4725
  198THR      O 2977   5.047   3.886   5.679 -0.8868  0.2687 -0.7259
  198THR     CB 2978   5.261   4.112   5.665 -0.6280 -0.9291 -0.1839
  198THR    OG1 2979   5.227   4.224   5.752 -0.2761  0.3663  0.6186
  198THR    CG2 2980   5.188   4.130   5.531  0.4770  0.2558  0.2082
  198THR      H 2981   5.265   3.844   5.599 -0.9684 -0.3869 -0.0355
  198THR     HA 2982   5.302   4.003   5.849  0.0950 -0.1501  0.8705
  198THR     HB 2983   5.365   4.133   5.641 -0.5444 -0.6685  0.3830
  198THR    HG1 2984   5.285   4.215   5.828  1.6555 -1.3880 -0.8294
  198THR   HG21 2985   5.200   4.230   5.490  1.5627  0.0520 -0.0600
  198THR   HG22 2986   5.234   4.063   5.458  1.3726  0.0235  0.9539
  198THR   HG23 2987   5.083   4.108   5.550  0.7464 -0.0487  1.4918
  199PRO      N 2988   5.041   3.966   5.897 -0.1145 -0.3291  0.6544
  199PRO     CA 2989   4.903   3.929   5.933  0.0344  0.6407 -0.6728
  199PRO      C 2990   4.810   4.019   5.867  1.0522 -1.3700 -0.7043
  199PRO      O 2991   4.822   4.136   5.871 -0.5111 -0.2684  0.0144
  199PRO     CB 2992   4.905   3.942   6.089 -0.0654 -0.1804  1.1441
  199PRO     CG 2993   5.011   4.048   6.115 -1.1556  0.0714  0.2273
  199PRO     CD 2994   5.105   4.042   6.002 -0.0421  0.3702  0.1266
  199PRO     HA 2995   4.893   3.823   5.907  0.4860  0.2361  0.6550
  199PRO    HB2 2996   4.806   3.968   6.126 -0.1276  1.9053 -0.1380
  199PRO    HB3 2997   4.926   3.847   6.137 -0.6491 -0.7405  0.3358
  199PRO    HG2 2998   4.972   4.150   6.117  1.3466  1.1602  0.1436
  199PRO    HG3 2999   5.066   4.022   6.205  0.4113  1.7993 -0.1172
  199PRO    HD2 3000   5.201   4.001   6.032 -0.5079 -0.8788  0.0019
  199PRO    HD3 3001   5.124   4.141   5.959  0.2741 -0.1131 -0.9137
  200ILE      N 3002   4.712   3.974   5.796 -0.1794  0.7887  0.2094
  200ILE     CA 3003   4.598   4.042   5.749  0.3664 -0.5590  0.6543
  200ILE      C 3004   4.529   4.095   5.870 -0.3028  0.0342 -0.0892
  200ILE      O 3005   4.513   4.034   5.978  0.1909 -0.5051  0.6778
  200ILE     CB 3006   4.500   3.940   5.677 -0.5958 -0.4924 -0.3544
  200ILE    CG1 3007   4.574   3.887   5.548  0.8274 -0.1283 -0.1736
  200ILE    CG2 3008   4.373   4.011   5.636 -1.0563 -0.0831 -0.4744
  200ILE    CD1 3009   4.492   3.779   5.474 -1.0225  0.5596  0.5941
  200ILE      H 3010   4.701   3.873   5.797  0.1111  0.6595 -1.5986
  200ILE     HA 3011   4.640   4.119   5.684  0.8667 -1.2022  0.1790
  200ILE     HB 3012   4.482   3.856   5.744 -0.9385 -0.5006 -0.4514
  200ILE   HG12 3013   4.574   3.974   5.484  0.7549  0.1707  0.2263
  200ILE   HG13 3014   4.675   3.847   5.559  1.0745 -0.0403 -1.6584
  200ILE   HG21 3015   4.311   3.933   5.592  0.1769 -0.8650 -0.9302
  200ILE   HG22 3016   4.318   4.053   5.720 -0.3671  1.0330 -0.5499
  200ILE   HG23 3017   4.400   4.096   5.574 -0.3140  0.1873  0.1839
  200ILE   HD11 3018   4.399   3.816   5.432 -0.1610  0.4543 -1.6804
  200ILE   HD12 3019   4.551   3.755   5.386  0.5188  3.3392  0.6471
  200ILE   HD13 3020   4.471   3.688   5.531  0.3377 -0.4798 -0.4230
  201ARG      N 3021   4.481   4.217   5.857  0.3905  0.0946  0.5918
  201ARG     CA 3022   4.402   4.287   5.963  0.2903  0.2180 -0.8269
  201ARG      C 3023   4.260   4.244   5.981  0.7623  0.8388  0.4380
  201ARG      O 3024   4.207   4.219   6.089  0.6096  0.2332  0.2778
  201ARG     CB 3025   4.428   4.438   5.942 -0.1955  0.0798  0.0310
  201ARG     CG 3026   4.376   4.519   6.065  0.4551  0.7661 -0.8285
  201ARG     CD 3027   4.382   4.669   6.037 -0.3394 -0.7518  0.1517
  201ARG     NE 3028   4.332   4.734   6.157 -0.1169  0.4708  0.3933
  201ARG     CZ 3029   4.246   4.836   6.166 -0.6733 -0.5488  0.9425
  201ARG    NH1 3030   4.193   4.892   6.056 -1.2397 -0.1954 -0.9599
  201ARG    NH2 3031   4.191   4.874   6.279 -0.0429 -0.5901 -0.3062
  201ARG      H 3032   4.499   4.264   5.769 -0.1936 -0.7066  0.0172
  201ARG     HA 3033   4.451   4.263   6.057 -0.5651  1.3853 -0.0238
  201ARG    HB2 3034   4.532   4.465   5.921 -0.4060 -0.2707 -1.7848
  201ARG    HB3 3035   4.369   4.467   5.856 -0.2781  0.4619  0.2098
  201ARG    HG2 3036   4.274   4.495   6.093  0.4881  0.7998 -0.6770
  201ARG    HG3 3037   4.447   4.497   6.146 -0.0979  0.4754 -0.4070
  201ARG    HD2 3038   4.483   4.704   6.016 -0.3653 -0.2748  0.7416
  201ARG    HD3 3039   4.322   4.689   5.949 -0.5622 -0.3477  0.3907
  201ARG     HE 3040   4.357   4.682   6.240  1.8868 -0.1831 -0.4905
  201ARG   HH11 3041   4.138   4.976   6.070  0.2449  0.7709 -0.4959
  201ARG   HH12 3042   4.221   4.862   5.964  0.1861  1.2370 -1.0704
  201ARG   HH21 3043   4.136   4.959   6.282 -0.3827 -0.8115  0.9137
  201ARG   HH22 3044   4.204   4.827   6.367 -0.4198  1.1934  0.7989
  202ARG      N 3045   4.191   4.231   5.865 -0.1442 -0.1946 -0.0516
  202ARG     CA 3046   4.055   4.191   5.837 -0.2886  0.7311  0.2228
  202ARG      C 3047   4.032   4.146   5.689 -0.2813 -0.0408 -0.3065
  202ARG      O 3048   4.091   4.199   5.597 -0.9983  0.6821 -0.0378
  202ARG     CB 3049   3.968   4.302   5.880 -0.5460  0.1387  0.3803
  202ARG     CG 3050   3.818   4.293   5.852 -0.3104  0.4413 -0.0069
  202ARG     CD 3051   3.724   4.384   5.932 -0.5344  1.6080 -0.1754
  202ARG     NE 3052   3.713   4.515   5.876  0.7882  0.0687  0.3041
  202ARG     CZ 3053   3.607   4.563   5.804  0.2532  0.2401 -0.3263
  202ARG    NH1 3054   3.601   4.691   5.773  0.9448 -0.0053 -0.6760
  202ARG    NH2 3055   3.512   4.486   5.759  0.4635 -0.5826 -0.3963
  202ARG      H 3056   4.244   4.250   5.782  1.0247  0.4202  0.7895
  202ARG     HA 3057   4.031   4.100   5.893  0.5617  0.4026  0.0840
  202ARG    HB2 3058   3.995   4.312   5.985  0.0213  0.7467  0.1951
  202ARG    HB3 3059   4.014   4.390   5.833  0.8234 -0.7607 -0.1035
  202ARG    HG2 3060   3.798   4.306   5.745  0.8482 -1.0901 -0.4947
  202ARG    HG3 3061   3.794   4.190   5.879  0.8083 -0.2207 -1.2499
  202ARG    HD2 3062   3.634   4.325   5.950 -0.0484  0.6437 -0.7461
  202ARG    HD3 3063   3.771   4.397   6.030 -0.0685  0.3032 -0.1876
  202ARG     HE 3064   3.788   4.581   5.890  0.7390  0.3087 -0.4718
  202ARG   HH11 3065   3.529   4.722   5.709  0.9942 -0.0016 -0.7305
  202ARG   HH12 3066   3.676   4.748   5.810  0.5708 -0.0143  0.1298
  202ARG   HH21 3067   3.439   4.519   5.699  0.3303 -1.3187 -0.6592
  202ARG   HH22 3068   3.512   4.387   5.777 -3.3899 -0.7671  0.2066
  203GLU      N 3069   3.951   4.042   5.678 -0.2354  0.6377 -0.4780
  203GLU     CA 3070   3.911   3.992   5.544 -0.5962  0.0356 -1.0493
  203GLU      C 3071   3.793   4.072   5.492  0.2604 -0.8248  0.1467
  203GLU      O 3072   3.675   4.037   5.519  0.1561  0.1495 -0.4609
  203GLU     CB 3073   3.875   3.846   5.548  0.0555  0.2808 -0.5658
  203GLU     CG 3074   4.002   3.766   5.583 -0.7898 -0.3165 -0.4271
  203GLU     CD 3075   3.991   3.620   5.565 -0.0590 -0.2080  0.4005
  203GLU    OE1 3076   3.902   3.564   5.630  0.2348 -0.4961  0.4297
  203GLU    OE2 3077   4.069   3.559   5.492 -0.6050 -0.5839  0.3211
  203GLU      H 3078   3.912   3.996   5.758  0.2523  0.4373 -0.3506
  203GLU     HA 3079   3.992   4.014   5.474 -0.2680  1.8725 -0.2133
  203GLU    HB2 3080   3.800   3.831   5.626  0.4638 -2.4978 -0.5349
  203GLU    HB3 3081   3.845   3.814   5.449  0.9215  0.0933 -0.7882
  203GLU    HG2 3082   4.085   3.799   5.519  0.0349 -1.2476  0.1037
  203GLU    HG3 3083   4.036   3.787   5.684  1.1469  0.7804 -1.1880
  204TRP      N 3084   3.818   4.183   5.418 -0.3860 -0.3622  0.3807
  204TRP     CA 3085   3.719   4.253   5.333  0.2907  0.1777  0.4013
  204TRP      C 3086   3.784   4.296   5.203  0.4339 -0.4467  0.1302
  204TRP      O 3087   3.751   4.239   5.101 -0.0054 -0.3825  0.3052
  204TRP     CB 3088   3.647   4.368   5.405 -1.2103  0.7970  0.2218
  204TRP     CG 3089   3.738   4.480   5.455  0.5109 -0.2995 -1.2580
  204TRP    CD1 3090   3.857   4.463   5.529  0.2361  0.0594  0.2208
  204TRP    CD2 3091   3.704   4.617   5.479  0.2887  0.6339  0.2570
  204TRP    NE1 3092   3.902   4.583   5.572 -0.5745  0.4498 -0.2675
  204TRP    CE2 3093   3.812   4.684   5.542 -0.1364 -0.0811  0.1911
  204TRP    CE3 3094   3.599   4.688   5.435 -0.3139 -0.2305 -0.1760
  204TRP    CZ2 3095   3.812   4.823   5.551 -0.2037 -0.7963 -0.6221
  204TRP    CZ3 3096   3.598   4.830   5.448  0.4947 -0.0194 -0.0186
  204TRP    CH2 3097   3.700   4.900   5.510  0.2547  0.7260  0.2566
  204TRP      H 3098   3.917   4.205   5.412 -0.5308  0.4762  0.7626
  204TRP     HA 3099   3.647   4.176   5.307 -0.5485  1.2598 -0.7363
  204TRP    HB2 3100   3.578   4.409   5.332  0.3616  1.1203 -1.2151
  204TRP    HB3 3101   3.589   4.324   5.486  0.6170 -0.3981  1.0207
  204TRP    HD1 3102   3.899   4.370   5.562  0.6766  0.4344  0.7415
  204TRP    HE1 3103   3.989   4.588   5.624 -0.5876 -1.1467  0.0032
  204TRP    HE3 3104   3.516   4.636   5.389  0.0820 -0.5958 -0.4915
  204TRP    HZ2 3105   3.894   4.874   5.598 -0.7825 -1.0001  0.7151
  204TRP    HZ3 3106   3.509   4.887   5.426  0.4281  0.6509  1.7152
  204TRP    HH2 3107   3.698   5.008   5.518  0.3334  0.7211  0.3501
  205TYR      N 3108   3.874   4.398   5.209  0.6650  1.1830 -0.4918
  205TYR     CA 3109   3.996   4.408   5.121 -0.8881 -0.3993  0.1521
  205TYR      C 3110   4.114   4.339   5.194 -0.6285 -0.3090 -0.1336
  205TYR      O 3111   4.095   4.292   5.304  0.1544  0.4134 -0.8426
  205TYR     CB 3112   4.035   4.557   5.105  0.2176 -0.3053 -0.1601
  205TYR     CG 3113   3.913   4.644   5.056 -0.3958  0.0816  0.3447
  205TYR    CD1 3114   3.918   4.676   4.919 -0.2709 -0.5986  0.1699
  205TYR    CD2 3115   3.834   4.720   5.140 -0.3638 -0.4309 -0.6037
  205TYR    CE1 3116   3.824   4.769   4.869  0.0189 -0.5583 -0.4034
  205TYR    CE2 3117   3.756   4.826   5.088  0.5000  0.7210 -0.4108
  205TYR     CZ 3118   3.735   4.839   4.955  0.7050  0.5352 -0.3731
  205TYR     OH 3119   3.654   4.931   4.900 -0.4355 -0.3035  0.0137
  205TYR      H 3120   3.892   4.430   5.303 -0.6576 -0.7453  0.5584
  205TYR     HA 3121   3.978   4.361   5.025  0.6720 -0.3358 -0.2187
  205TYR    HB2 3122   4.055   4.604   5.201 -0.2814  0.6103 -0.4801
  205TYR    HB3 3123   4.127   4.574   5.050 -0.1592 -0.2827 -0.8061
  205TYR    HD1 3124   3.991   4.632   4.852 -0.8441  0.9702 -1.6751
  205TYR    HD2 3125   3.827   4.684   5.242 -0.8445  0.8075 -0.1610
  205TYR    HE1 3126   3.827   4.785   4.762  2.3333 -0.2558 -0.4014
  205TYR    HE2 3127   3.687   4.882   5.149 -0.9978  0.6065 -1.8487
  205TYR     HH 3128   3.631   5.004   4.957 -1.5923 -0.4855 -0.1552
  206TYR      N 3129   4.232   4.318   5.131 -0.0151 -1.1492 -0.4910
  206TYR     CA 3130   4.346   4.255   5.187 -0.0272 -0.4167 -0.2389
  206TYR      C 3131   4.422   4.357   5.272 -1.2792 -0.1363 -0.6383
  206TYR      O 3132   4.526   4.416   5.230 -0.2067 -0.3801  0.3568
  206TYR     CB 3133   4.433   4.198   5.076  0.6352  1.5801  0.5539
  206TYR     CG 3134   4.373   4.070   5.004 -0.9437 -0.0088 -0.9097
  206TYR    CD1 3135   4.378   3.940   5.069  0.6312 -0.1288 -0.0969
  206TYR    CD2 3136   4.324   4.077   4.871  0.1595  0.2478 -0.7959
  206TYR    CE1 3137   4.322   3.828   5.006 -0.3449 -0.3588  0.3037
  206TYR    CE2 3138   4.272   3.957   4.813 -0.6823  0.0119  0.1529
  206TYR     CZ 3139   4.278   3.831   4.872 -0.1362  0.1037 -0.6087
  206TYR     OH 3140   4.217   3.724   4.825 -0.1192  0.1974 -0.1958
  206TYR      H 3141   4.241   4.357   5.038  1.2574 -0.7696 -0.2575
  206TYR     HA 3142   4.312   4.180   5.258  0.0227 -0.5485 -0.3541
  206TYR    HB2 3143   4.469   4.271   5.003  1.5581 -0.7519 -1.6412
  206TYR    HB3 3144   4.526   4.163   5.121  0.5181 -0.4563 -0.5557
  206TYR    HD1 3145   4.422   3.929   5.167  1.1041  0.1462 -0.2733
  206TYR    HD2 3146   4.333   4.168   4.814 -0.3501  0.9724  0.2140
  206TYR    HE1 3147   4.329   3.734   5.060  2.4520  0.2004  1.2285
  206TYR    HE2 3148   4.220   3.964   4.719 -0.1265 -0.3813 -0.1979
  206TYR     HH 3149   4.143   3.746   4.768 -0.8591  0.2151  0.7247
  207GLU      N 3150   4.372   4.378   5.396 -0.1172  0.0182  0.6026
  207GLU     CA 3151   4.422   4.491   5.467 -0.2338 -0.7659 -0.2043
  207GLU      C 3152   4.538   4.455   5.556 -0.1114  0.5473 -0.0652
  207GLU      O 3153   4.536   4.343   5.614  0.0656 -0.0229  0.7010
  207GLU     CB 3154   4.307   4.551   5.543  0.2439  0.5568 -1.5925
  207GLU     CG 3155   4.345   4.687   5.612 -0.0089  0.0405 -0.3385
  207GLU     CD 3156   4.230   4.732   5.698 -0.9562  0.1776  0.4256
  207GLU    OE1 3157   4.121   4.686   5.694  0.1259  0.0889 -0.4834
  207GLU    OE2 3158   4.250   4.829   5.778 -0.6671 -0.3966  0.5532
  207GLU      H 3159   4.285   4.332   5.420 -0.5717  0.6494  0.2144
  207GLU     HA 3160   4.460   4.564   5.395  0.3651  0.2840  1.0791
  207GLU    HB2 3161   4.221   4.570   5.479  0.2015  0.6144 -1.5185
  207GLU    HB3 3162   4.277   4.491   5.629 -0.5116  1.2842 -1.3181
  207GLU    HG2 3163   4.423   4.662   5.684 -1.2177 -0.5269  0.8605
  207GLU    HG3 3164   4.375   4.762   5.538 -0.8882  0.1568 -0.6044
  208VAL      N 3165   4.646   4.538   5.562  0.9833  0.3638  0.5701
  208VAL     CA 3166   4.768   4.512   5.639 -0.0893 -1.2264  0.0462
  208VAL      C 3167   4.794   4.640   5.724 -0.6034 -0.8292 -0.1363
  208VAL      O 3168   4.708   4.735   5.732 -0.1897  0.5382 -0.1986
  208VAL     CB 3169   4.882   4.472   5.548  0.6458  0.0653  1.3009
  208VAL    CG1 3170   4.833   4.354   5.460 -0.1985 -0.2548  0.2134
  208VAL    CG2 3171   4.920   4.586   5.444  0.3395  0.4562 -1.1558
  208VAL      H 3172   4.637   4.629   5.520 -0.4552 -0.3166 -0.7973
  208VAL     HA 3173   4.749   4.433   5.711 -0.9157 -1.2360 -0.1706
  208VAL     HB 3174   4.970   4.436   5.600  1.6925 -1.9295 -1.3563
  208VAL   HG11 3175   4.805   4.275   5.530 -2.5016  0.6647  0.4977
  208VAL   HG12 3176   4.755   4.369   5.386 -0.2689 -1.5118 -0.0215
  208VAL   HG13 3177   4.922   4.333   5.400 -0.6827  0.1183 -0.6616
  208VAL   HG21 3178   4.998   4.644   5.494  0.6708 -1.4913  0.9277
  208VAL   HG22 3179   4.970   4.541   5.359  1.6816 -1.5026  0.4609
  208VAL   HG23 3180   4.833   4.642   5.410 -1.1832 -0.1137  1.2995
  209ILE      N 3181   4.919   4.659   5.778  0.0270  0.1954 -0.0776
  209ILE     CA 3182   4.973   4.767   5.856 -0.1040  0.4032  0.1966
  209ILE      C 3183   5.119   4.793   5.825 -0.3739 -0.8064  0.0003
  209ILE      O 3184   5.203   4.703   5.846  0.0326 -0.3881 -0.8328
  209ILE     CB 3185   4.954   4.733   6.003 -0.4179 -0.1012  0.3098
  209ILE    CG1 3186   4.808   4.739   6.039 -0.0765 -0.2012 -0.1738
  209ILE    CG2 3187   5.044   4.820   6.099 -0.1428  0.0128  0.3783
  209ILE    CD1 3188   4.771   4.693   6.180 -0.2631  0.6855 -0.6239
  209ILE      H 3189   4.983   4.581   5.775 -0.5049 -0.2693  0.2490
  209ILE     HA 3190   4.919   4.860   5.839  2.8202  2.1746 -1.0894
  209ILE     HB 3191   4.987   4.629   6.014 -1.6280 -0.7760 -1.4404
  209ILE   HG12 3192   4.774   4.842   6.036  0.7139  0.0960  0.3634
  209ILE   HG13 3193   4.742   4.684   5.972 -0.9278  0.3671  0.1651
  209ILE   HG21 3194   4.997   4.919   6.100 -0.0449  0.1722 -1.7672
  209ILE   HG22 3195   5.054   4.773   6.197 -1.0628 -0.0029  0.4857
  209ILE   HG23 3196   5.147   4.828   6.067 -0.5610  0.8363 -0.9309
  209ILE   HD11 3197   4.811   4.592   6.187 -2.0878 -0.1931 -1.4823
  209ILE   HD12 3198   4.821   4.758   6.251 -0.7321  0.3489  0.0329
  209ILE   HD13 3199   4.664   4.694   6.198 -0.1881  0.4904 -0.1353
  210ILE      N 3200   5.144   4.924   5.786 -0.3424  0.0540 -0.1071
  210ILE     CA 3201   5.277   4.980   5.766 -0.3566  0.1145 -0.4673
  210ILE      C 3202   5.321   5.038   5.899  0.9532 -1.0666 -0.5693
  210ILE      O 3203   5.241   5.127   5.949 -0.3819 -0.1993 -0.1819
  210ILE     CB 3204   5.281   5.085   5.652 -0.3807  0.1403  0.8138
  210ILE    CG1 3205   5.253   5.019   5.512  0.0377  0.0389  0.3961
  210ILE    CG2 3206   5.425   5.148   5.647 -0.3723 -0.8899 -0.4493
  210ILE    CD1 3207   5.196   5.121   5.405 -0.2131  0.0252 -0.4708
  210ILE      H 3208   5.063   4.985   5.792 -0.8012 -0.5353 -0.1512
  210ILE     HA 3209   5.347   4.902   5.735 -0.4598 -0.6932  1.1362
  210ILE     HB 3210   5.204   5.160   5.670 -0.3414  0.4672 -0.2368
  210ILE   HG12 3211   5.344   4.978   5.470  0.2732  1.7575 -0.9736
  210ILE   HG13 3212   5.185   4.935   5.524  0.4007 -0.2711  0.3084
  210ILE   HG21 3213   5.506   5.079   5.626  0.0865 -0.1287 -1.3405
  210ILE   HG22 3214   5.423   5.218   5.563 -1.4250 -0.9901 -0.5335
  210ILE   HG23 3215   5.444   5.204   5.739 -0.8189 -0.3601 -0.6665
  210ILE   HD11 3216   5.271   5.198   5.386  0.0616  0.1325  0.8477
  210ILE   HD12 3217   5.182   5.069   5.311 -0.8648  0.6906 -0.7665
  210ILE   HD13 3218   5.101   5.166   5.437 -0.2250 -0.2687 -0.0780
  211VAL      N 3219   5.429   5.003   5.961 -0.3480 -0.1160 -0.2474
  211VAL     CA 3220   5.484   5.060   6.084 -1.2125 -0.5070  0.1988
  211VAL      C 3221   5.592   5.174   6.067  0.5494  0.0073  0.7161
  211VAL      O 3222   5.588   5.268   6.138 -0.2776  0.0909 -0.3571
  211VAL     CB 3223   5.532   4.957   6.181 -0.4160 -0.3325 -0.0800
  211VAL    CG1 3224   5.423   4.860   6.219  0.5600 -0.2181 -0.0980
  211VAL    CG2 3225   5.649   4.872   6.124  0.2048 -0.2899 -0.4344
  211VAL      H 3226   5.481   4.926   5.920  0.0813  0.3196 -0.5483
  211VAL     HA 3227   5.400   5.109   6.135  0.2374  0.7872  1.5512
  211VAL     HB 3228   5.563   5.011   6.271  0.5573  0.4086 -0.8110
  211VAL   HG11 3229   5.457   4.826   6.316  1.7124  0.8922 -0.0599
  211VAL   HG12 3230   5.331   4.916   6.237  1.4294  1.3284 -0.1366
  211VAL   HG13 3231   5.393   4.779   6.152 -1.1182 -0.2962  0.6359
  211VAL   HG21 3232   5.625   4.820   6.031 -0.6520 -0.4760 -0.1253
  211VAL   HG22 3233   5.736   4.932   6.099  0.2400 -0.2905 -0.3176
  211VAL   HG23 3234   5.678   4.804   6.205  0.5463 -0.3306 -0.5895
  212ARG      N 3235   5.645   5.182   5.941 -0.0103 -0.7431  0.2532
  212ARG     CA 3236   5.746   5.282   5.904  0.0547 -0.1883 -0.6116
  212ARG      C 3237   5.748   5.318   5.759  0.4012  0.5538 -0.2249
  212ARG      O 3238   5.746   5.222   5.677  0.3811 -0.4463 -0.0480
  212ARG     CB 3239   5.883   5.234   5.962  0.3750 -0.2899 -0.4261
  212ARG     CG 3240   5.981   5.349   5.982  0.3058  0.4467 -0.0957
  212ARG     CD 3241   6.111   5.284   6.040  0.1059 -0.1456  0.7533
  212ARG     NE 3242   6.224   5.371   6.032 -0.9402 -0.3778  0.2267
  212ARG     CZ 3243   6.260   5.462   6.121  0.4719  1.1539 -0.2215
  212ARG    NH1 3244   6.181   5.477   6.222  0.1650 -0.8818  0.5966
  212ARG    NH2 3245   6.366   5.532   6.119  0.2982 -0.4268  0.4383
  212ARG      H 3246   5.616   5.124   5.864 -1.0187  0.1044 -0.0643
  212ARG     HA 3247   5.720   5.371   5.961  0.5908 -0.3651 -0.0780
  212ARG    HB2 3248   5.867   5.184   6.058  0.6369 -0.5857 -0.5352
  212ARG    HB3 3249   5.928   5.165   5.891 -0.2579 -1.1221 -0.0599
  212ARG    HG2 3250   6.001   5.383   5.880  0.0909  0.9926  0.0397
  212ARG    HG3 3251   5.940   5.436   6.033 -0.9344 -0.1261 -0.0465
  212ARG    HD2 3252   6.091   5.253   6.143 -1.2697 -2.4305 -0.0286
  212ARG    HD3 3253   6.124   5.196   5.976 -1.8413  0.4042 -0.5775
  212ARG     HE 3254   6.271   5.384   5.944 -0.6556  0.7928  0.5088
  212ARG   HH11 3255   6.223   5.525   6.301  0.5974  0.5073 -0.3851
  212ARG   HH12 3256   6.097   5.423   6.226 -0.3516 -0.1851 -0.1954
  212ARG   HH21 3257   6.379   5.607   6.186  0.6857 -0.4125  0.3564
  212ARG   HH22 3258   6.441   5.513   6.054  0.6743  0.8674  0.4251
  213VAL      N 3259   5.756   5.445   5.716  0.5872  0.0350 -0.2530
  213VAL     CA 3260   5.770   5.492   5.579 -1.1453 -0.6270 -0.4003
  213VAL      C 3261   5.913   5.550   5.573  0.2303  0.1734  0.0633
  213VAL      O 3262   5.935   5.634   5.660  0.3172  0.2951 -0.1353
  213VAL     CB 3263   5.660   5.582   5.537 -0.2685 -0.5435  1.2332
  213VAL    CG1 3264   5.692   5.640   5.390 -0.5699 -0.1493 -0.6123
  213VAL    CG2 3265   5.527   5.505   5.528 -0.1938  0.0642 -0.4753
  213VAL      H 3266   5.761   5.520   5.785  0.6754  0.6897 -0.9432
  213VAL     HA 3267   5.758   5.405   5.514 -0.6316 -0.2806 -0.9812
  213VAL     HB 3268   5.655   5.668   5.603 -0.4924  0.5948 -0.1698
  213VAL   HG11 3269   5.770   5.714   5.406 -0.1976 -0.5335 -0.6163
  213VAL   HG12 3270   5.720   5.562   5.319 -0.0990 -0.3198 -0.2500
  213VAL   HG13 3271   5.604   5.693   5.353  0.0939  0.7759 -0.9567
  213VAL   HG21 3272   5.461   5.553   5.456  0.3488  0.8900 -0.4519
  213VAL   HG22 3273   5.533   5.407   5.482  0.8354 -0.7893  1.2708
  213VAL   HG23 3274   5.474   5.510   5.624  1.4139  1.8350  0.4381
  214GLU      N 3275   5.989   5.515   5.472 -0.8788 -0.5295  0.0088
  214GLU     CA 3276   6.132   5.555   5.475  0.5572  0.1386 -0.0363
  214GLU      C 3277   6.179   5.574   5.333 -0.5681 -0.3910  0.6678
  214GLU      O 3278   6.155   5.485   5.251 -0.9904 -0.2342 -0.3095
  214GLU     CB 3279   6.209   5.447   5.549 -0.0235  0.1441  0.3050
  214GLU     CG 3280   6.357   5.489   5.589 -0.0108  0.3291  0.8721
  214GLU     CD 3281   6.402   5.405   5.711 -0.7527 -0.6743 -0.8768
  214GLU    OE1 3282   6.403   5.461   5.822 -0.4368  0.1055  0.0651
  214GLU    OE2 3283   6.454   5.293   5.699 -0.2585  0.0945 -0.0075
  214GLU      H 3284   5.966   5.440   5.407  3.0010 -0.9250 -1.3996
  214GLU     HA 3285   6.144   5.640   5.543  0.7361 -0.0735  0.1966
  214GLU    HB2 3286   6.153   5.411   5.636  0.2432 -1.6406 -0.1813
  214GLU    HB3 3287   6.213   5.360   5.484 -0.6768  0.6598 -0.4669
  214GLU    HG2 3288   6.410   5.472   5.495 -0.9473  0.2278  0.3365
  214GLU    HG3 3289   6.355   5.596   5.609 -0.4017  0.4587  0.2033
  215ILE      N 3290   6.253   5.682   5.298 -0.3921 -0.2013 -0.0404
  215ILE     CA 3291   6.269   5.735   5.155 -0.3159  0.9714 -0.1334
  215ILE      C 3292   6.418   5.765   5.127 -0.0500  0.5098  0.0053
  215ILE      O 3293   6.458   5.867   5.178 -0.6004 -0.4458  0.3089
  215ILE     CB 3294   6.173   5.857   5.143 -1.2931  0.0043  0.0421
  215ILE    CG1 3295   6.029   5.813   5.177 -0.7795  0.1026  0.6287
  215ILE    CG2 3296   6.188   5.924   5.001 -0.4349 -0.9714  0.0398
  215ILE    CD1 3297   5.925   5.920   5.157 -0.2631 -0.4841 -0.0967
  215ILE      H 3298   6.272   5.750   5.370 -0.3608  0.0517 -0.2829
  215ILE     HA 3299   6.236   5.660   5.083 -0.0741  0.3013  0.4306
  215ILE     HB 3300   6.213   5.927   5.217 -1.1267 -0.8103  0.7624
  215ILE   HG12 3301   6.012   5.722   5.119  1.3110 -0.2401  0.3769
  215ILE   HG13 3302   6.028   5.788   5.283  0.2838  0.4988  0.7632
  215ILE   HG21 3303   6.131   5.864   4.931 -1.6197  1.3643 -1.2471
  215ILE   HG22 3304   6.133   6.019   5.006  0.0784 -0.7077  1.3378
  215ILE   HG23 3305   6.290   5.941   4.969 -0.7850 -0.3756 -0.8475
  215ILE   HD11 3306   5.871   5.900   5.065 -0.3465 -1.4665  0.1383
  215ILE   HD12 3307   5.850   5.906   5.235 -0.3169  0.1287 -0.0355
  215ILE   HD13 3308   5.978   6.015   5.167  0.9924 -1.0776 -0.5693
  216ASN      N 3309   6.485   5.677   5.051 -0.9642 -0.3838 -0.1839
  216ASN     CA 3310   6.636   5.686   5.055  0.1167 -0.3578 -0.7639
  216ASN      C 3311   6.685   5.676   5.206 -0.4786 -0.8422  0.5267
  216ASN      O 3312   6.783   5.746   5.242  0.1730 -0.0491 -0.1092
  216ASN     CB 3313   6.696   5.803   4.983 -0.0952 -0.4590  0.6430
  216ASN     CG 3314   6.740   5.766   4.841 -0.1396  0.4679 -0.1079
  216ASN    OD1 3315   6.716   5.664   4.784  0.1921  0.7104 -0.1170
  216ASN    ND2 3316   6.836   5.852   4.805  0.5450  0.5864  0.0757
  216ASN      H 3317   6.438   5.601   5.004  0.9328 -1.0449 -1.2331
  216ASN     HA 3318   6.672   5.594   5.008 -0.3259 -0.2740 -1.2840
  216ASN    HB2 3319   6.632   5.891   4.979 -0.0285 -0.4327 -0.9589
  216ASN    HB3 3320   6.781   5.833   5.044 -0.7059  0.3154  1.1452
  216ASN   HD21 3321   6.877   5.845   4.713 -0.8785 -0.4732 -0.5396
  216ASN   HD22 3322   6.857   5.926   4.871  1.7051 -0.6710  1.2474
  217GLY      N 3323   6.632   5.591   5.287 -0.0250 -0.2596  0.1853
  217GLY     CA 3324   6.676   5.558   5.420 -0.2500 -0.3768 -0.4999
  217GLY      C 3325   6.630   5.660   5.525 -0.3794 -0.3337 -0.3465
  217GLY      O 3326   6.647   5.632   5.638 -0.3563 -1.0862 -0.3473
  217GLY      H 3327   6.550   5.550   5.243 -0.4820  0.3580  0.4342
  217GLY    HA2 3328   6.635   5.462   5.451 -1.0768  0.0385 -0.2532
  217GLY    HA3 3329   6.785   5.552   5.427 -0.0636  1.7258 -0.2831
  218GLN      N 3330   6.586   5.783   5.494 -0.2089 -0.0590  0.1417
  218GLN     CA 3331   6.536   5.881   5.589  0.0469 -0.4261  0.0588
  218GLN      C 3332   6.393   5.853   5.645 -0.3743 -0.0967  0.0813
  218GLN      O 3333   6.294   5.829   5.571 -0.5402  0.0709  0.4533
  218GLN     CB 3334   6.526   6.026   5.526  0.3201 -0.1364  0.6414
  218GLN     CG 3335   6.497   6.140   5.617  0.6431  0.0882  0.0021
  218GLN     CD 3336   6.599   6.168   5.716  0.0353  0.1073 -0.6605
  218GLN    OE1 3337   6.720   6.158   5.699  0.1767  0.6007  0.0748
  218GLN    NE2 3338   6.569   6.213   5.837  0.1303 -0.5590  0.6224
  218GLN      H 3339   6.574   5.815   5.399 -1.4797  1.7868  0.8064
  218GLN     HA 3340   6.602   5.888   5.676  0.3237  0.0930 -0.1838
  218GLN    HB2 3341   6.615   6.045   5.466  0.2350  1.5433  0.9461
  218GLN    HB3 3342   6.446   6.026   5.452  0.6206  1.5380  0.2428
  218GLN    HG2 3343   6.478   6.233   5.563 -1.3100 -0.5829 -0.6089
  218GLN    HG3 3344   6.401   6.115   5.661  0.8126 -0.3857  0.1154
  218GLN   HE21 3345   6.644   6.221   5.904  0.2159 -0.9268  0.5779
  218GLN   HE22 3346   6.472   6.231   5.858 -0.0418 -0.1735 -0.4179
  219ASP      N 3347   6.375   5.863   5.780  0.5316 -0.1816  0.2236
  219ASP     CA 3348   6.238   5.842   5.844  0.2100  0.2980  0.3842
  219ASP      C 3349   6.132   5.949   5.802  0.1049 -0.1525  0.4644
  219ASP      O 3350   6.156   6.069   5.818  0.0378  0.2199  0.1806
  219ASP     CB 3351   6.266   5.849   5.996  0.2058 -0.0486  1.2034
  219ASP     CG 3352   6.143   5.808   6.086 -0.4588 -1.0343  0.5578
  219ASP    OD1 3353   6.046   5.749   6.034  0.3435 -0.5697 -0.2816
  219ASP    OD2 3354   6.145   5.835   6.206 -0.0986 -0.5632  0.2333
  219ASP      H 3355   6.453   5.889   5.839  0.3075  1.1984 -0.0301
  219ASP     HA 3356   6.199   5.740   5.839  0.8699  0.0473  0.1546
  219ASP    HB2 3357   6.358   5.797   6.023  0.9458  1.2243  1.2681
  219ASP    HB3 3358   6.283   5.953   6.021 -1.1043  0.3669  0.5572
  220LEU      N 3359   6.007   5.909   5.765 -0.5346 -0.1078 -0.2897
  220LEU     CA 3360   5.889   6.002   5.746 -0.4948  0.3543 -0.2849
  220LEU      C 3361   5.830   6.043   5.888  0.0338 -0.8973  0.8124
  220LEU      O 3362   5.753   6.137   5.882 -0.3351  0.3793  0.6693
  220LEU     CB 3363   5.785   5.944   5.644 -0.5275  0.3377 -0.0688
  220LEU     CG 3364   5.692   6.052   5.581  0.7004  0.2222  0.1944
  220LEU    CD1 3365   5.774   6.152   5.500  0.5092  0.9190 -0.5641
  220LEU    CD2 3366   5.600   5.979   5.485  0.7033 -0.3006 -0.2429
  220LEU      H 3367   5.999   5.809   5.750  0.7148 -0.1479 -0.9989
  220LEU     HA 3368   5.927   6.091   5.696 -0.1556  0.4330  0.0940
  220LEU    HB2 3369   5.841   5.902   5.561  0.9410 -0.2060  1.0967
  220LEU    HB3 3370   5.737   5.865   5.700  0.6361 -0.4705 -0.1295
  220LEU     HG 3371   5.623   6.093   5.654  1.1361 -0.0791  0.7994
  220LEU   HD11 3372   5.853   6.107   5.440 -0.4926 -0.5953 -0.8605
  220LEU   HD12 3373   5.696   6.202   5.442 -0.4425 -0.7899 -0.8990
  220LEU   HD13 3374   5.816   6.216   5.577  0.5477 -1.7818  2.0586
  220LEU   HD21 3375   5.550   5.900   5.539 -1.1892  0.7257 -0.3353
  220LEU   HD22 3376   5.529   6.050   5.442 -1.3037 -1.2359  1.2301
  220LEU   HD23 3377   5.670   5.942   5.410  1.4621  0.1003  0.2350
  221LYS      N 3378   5.879   5.988   5.993 -0.2719  0.4619  0.3549
  221LYS     CA 3379   5.889   6.050   6.127  0.4950 -0.3707 -0.6297
  221LYS      C 3380   5.754   6.079   6.190  0.0525 -0.5320  0.1385
  221LYS      O 3381   5.750   6.150   6.293 -0.0030 -0.0625 -0.8276
  221LYS     CB 3382   5.989   6.165   6.132  0.8587  0.3643  0.8394
  221LYS     CG 3383   6.061   6.190   6.262  0.9679 -0.1915 -0.9240
  221LYS     CD 3384   6.206   6.223   6.244 -0.2391  0.8010 -0.5938
  221LYS     CE 3385   6.267   6.263   6.380 -0.1304 -0.2064  0.0269
  221LYS     NZ 3386   6.398   6.333   6.359  0.2094 -0.0814 -0.0071
  221LYS      H 3387   5.955   5.924   5.978  1.0985  1.9853  0.2042
  221LYS     HA 3388   5.933   5.975   6.193  0.2073  1.0655  1.3609
  221LYS    HB2 3389   6.064   6.126   6.063 -0.5141  1.0122 -1.2163
  221LYS    HB3 3390   5.937   6.251   6.090  0.5502  0.2321  0.9452
  221LYS    HG2 3391   6.016   6.270   6.321  0.8972 -0.7745 -0.1501
  221LYS    HG3 3392   6.057   6.103   6.327  0.3710 -0.2848 -1.0788
  221LYS    HD2 3393   6.256   6.133   6.209  0.2790  0.6685  0.4168
  221LYS    HD3 3394   6.226   6.302   6.171  1.1691  0.7447 -0.3231
  221LYS    HE2 3395   6.190   6.323   6.428  1.0018  0.9432  0.5669
  221LYS    HE3 3396   6.283   6.183   6.452 -1.5761 -0.4579  0.1215
  221LYS    HZ1 3397   6.450   6.348   6.444 -0.3656  0.5366  0.2539
  221LYS    HZ2 3398   6.459   6.275   6.303  0.0862 -0.8128  0.5969
  221LYS    HZ3 3399   6.399   6.425   6.317  0.6067 -0.1978 -0.2715
  222MET      N 3400   5.638   6.055   6.130  0.6691  0.4011 -0.5550
  222MET     CA 3401   5.505   6.079   6.197 -0.5471  0.2332 -0.3646
  222MET      C 3402   5.456   5.955   6.265  0.4918  0.3272 -0.3036
  222MET      O 3403   5.494   5.840   6.241  0.1060  0.0827 -0.2140
  222MET     CB 3404   5.406   6.141   6.098  0.5564 -0.8439 -0.6414
  222MET     CG 3405   5.390   6.063   5.974 -0.5073  0.0935 -0.1044
  222MET     SD 3406   5.310   6.148   5.838  0.1894 -0.1552 -0.4924
  222MET     CE 3407   5.415   6.290   5.809 -0.0360 -1.2074 -0.9607
  222MET      H 3408   5.642   6.009   6.041  0.5946  0.2887 -0.5008
  222MET     HA 3409   5.514   6.141   6.286  0.1998 -0.7282  0.2831
  222MET    HB2 3410   5.314   6.149   6.156  0.4651 -0.8847 -0.7793
  222MET    HB3 3411   5.446   6.240   6.077 -0.2742 -0.3788 -0.1786
  222MET    HG2 3412   5.492   6.055   5.937 -0.3800  1.6609 -0.2248
  222MET    HG3 3413   5.342   5.967   5.997  0.8894 -0.4259  0.9466
  222MET    HE1 3414   5.518   6.255   5.816  0.8341  1.0882 -0.3789
  222MET    HE2 3415   5.396   6.316   5.705 -0.0897 -0.4358 -0.7781
  222MET    HE3 3416   5.389   6.371   5.878 -0.2947 -0.9108 -1.3950
  223ASP      N 3417   5.357   5.970   6.359  0.0037  0.0640  0.0389
  223ASP     CA 3418   5.288   5.863   6.426  0.2199  0.9438  0.1445
  223ASP      C 3419   5.226   5.762   6.328 -0.3257  0.4191  0.7178
  223ASP      O 3420   5.157   5.805   6.236  0.0172 -0.3823  0.0284
  223ASP     CB 3421   5.169   5.915   6.511  0.6254  0.5817 -0.0846
  223ASP     CG 3422   5.090   5.808   6.590  0.1509 -0.5128 -0.0946
  223ASP    OD1 3423   5.145   5.702   6.614  0.2328  0.0740 -0.1452
  223ASP    OD2 3424   4.976   5.841   6.628 -0.6810 -0.0194 -0.4897
  223ASP      H 3425   5.307   6.058   6.364  0.9205  0.6541 -0.6532
  223ASP     HA 3426   5.358   5.814   6.494 -0.5296  1.1929  1.1488
  223ASP    HB2 3427   5.212   5.978   6.589  0.7205 -0.4120  0.7025
  223ASP    HB3 3428   5.101   5.979   6.454  0.6530  0.4946 -0.2174
  224CYS      N 3429   5.256   5.631   6.335 -0.5264  0.1588 -0.0828
  224CYS     CA 3430   5.226   5.534   6.224 -0.7184 -0.0432 -1.5779
  224CYS      C 3431   5.086   5.507   6.199  0.7561 -0.1500  0.3581
  224CYS      O 3432   5.056   5.446   6.096 -1.1420  0.0868 -0.0080
  224CYS     CB 3433   5.303   5.410   6.270 -0.3244  0.3382  0.5605
  224CYS     SG 3434   5.236   5.331   6.420 -0.6627 -0.2127  0.1145
  224CYS      H 3435   5.314   5.605   6.414 -0.2041  0.1157 -0.3289
  224CYS     HA 3436   5.268   5.567   6.129  1.6550 -2.1897 -1.4982
  224CYS    HB2 3437   5.317   5.345   6.184 -0.0319  2.0950 -0.8383
  224CYS    HB3 3438   5.404   5.443   6.293  0.0312 -0.0724 -0.3214
  225LYS      N 3439   4.992   5.544   6.293 -0.6093  0.0461 -0.1569
  225LYS     CA 3440   4.849   5.548   6.268 -0.4166  0.0915  0.3340
  225LYS      C 3441   4.818   5.627   6.140  0.3463 -0.5055  1.0604
  225LYS      O 3442   4.721   5.594   6.075 -0.2715 -0.9234  0.2262
  225LYS     CB 3443   4.786   5.612   6.387  0.7815  0.6272 -0.6858
  225LYS     CG 3444   4.668   5.537   6.448  0.2022  0.1428  0.3462
  225LYS     CD 3445   4.625   5.600   6.582  0.2078  0.6124 -0.0948
  225LYS     CE 3446   4.514   5.510   6.655  0.1005 -0.5194  0.5421
  225LYS     NZ 3447   4.556   5.372   6.686  0.5768  0.1030  0.1946
  225LYS      H 3448   5.030   5.600   6.367 -1.2979  0.5783 -0.1951
  225LYS     HA 3449   4.806   5.449   6.251  0.3911 -0.0935 -0.9205
  225LYS    HB2 3450   4.855   5.639   6.468 -1.0508  0.4471  1.0818
  225LYS    HB3 3451   4.756   5.712   6.356 -0.0617  0.7080  0.2997
  225LYS    HG2 3452   4.584   5.543   6.380 -0.5025  0.0244  1.1739
  225LYS    HG3 3453   4.689   5.430   6.451 -1.1644 -0.1479  0.5727
  225LYS    HD2 3454   4.711   5.600   6.649 -0.0935 -0.2400  0.3164
  225LYS    HD3 3455   4.590   5.701   6.560  0.5570  0.4796 -1.4126
  225LYS    HE2 3456   4.488   5.568   6.743 -0.1885  0.3277 -0.0735
  225LYS    HE3 3457   4.424   5.519   6.594 -0.1317  0.1538  0.9671
  225LYS    HZ1 3458   4.633   5.367   6.750  0.4262  0.3249  0.3967
  225LYS    HZ2 3459   4.481   5.322   6.731  0.7833 -1.0004 -0.6025
  225LYS    HZ3 3460   4.574   5.322   6.600 -0.0029 -1.0984  0.7216
  226GLU      N 3461   4.895   5.725   6.102 -0.6939  0.4578 -0.3278
  226GLU     CA 3462   4.877   5.802   5.978  0.4900 -0.1688  0.1282
  226GLU      C 3463   4.908   5.718   5.854 -0.5500 -0.2591  1.0462
  226GLU      O 3464   4.840   5.744   5.759 -0.4579  0.3564 -0.0798
  226GLU     CB 3465   4.968   5.930   5.976 -0.3127  1.4554  1.0771
  226GLU     CG 3466   4.945   6.036   6.080 -0.4487 -0.3809  0.0436
  226GLU     CD 3467   4.810   6.100   6.088  0.0479 -0.0178 -0.5892
  226GLU    OE1 3468   4.725   6.083   5.998  0.1425  0.5437 -0.0323
  226GLU    OE2 3469   4.785   6.181   6.189 -0.3014  0.7261  0.2826
  226GLU      H 3470   4.973   5.749   6.162 -0.4829 -0.7052 -0.0858
  226GLU     HA 3471   4.774   5.834   5.972  0.1384 -1.2342  0.0028
  226GLU    HB2 3472   5.073   5.900   5.982 -0.4547  0.2503 -0.9291
  226GLU    HB3 3473   4.968   5.983   5.881  1.5859  0.5584  0.4646
  226GLU    HG2 3474   4.944   5.980   6.174  2.3779  1.6129  1.5773
  226GLU    HG3 3475   5.027   6.107   6.088 -0.4235 -0.3876 -0.1522
  227TYR      N 3476   4.985   5.610   5.855  0.2781  0.5282  0.3087
  227TYR     CA 3477   5.014   5.529   5.736 -0.1987  0.0253  0.8567
  227TYR      C 3478   4.908   5.429   5.696  1.0469 -0.3246 -1.0497
  227TYR      O 3479   4.912   5.376   5.586 -0.4807 -0.5782  0.1721
  227TYR     CB 3480   5.147   5.458   5.748 -1.5540 -0.3152  0.2772
  227TYR     CG 3481   5.271   5.548   5.793 -0.5436  0.2472  0.3026
  227TYR    CD1 3482   5.288   5.670   5.736 -0.6930 -0.3547  0.4800
  227TYR    CD2 3483   5.366   5.500   5.887 -0.3559  0.2215 -0.0661
  227TYR    CE1 3484   5.392   5.757   5.773 -0.1106  0.1989 -0.2336
  227TYR    CE2 3485   5.470   5.589   5.922  0.0850  0.6530 -0.5871
  227TYR     CZ 3486   5.484   5.716   5.871 -0.0888 -0.5210 -0.6676
  227TYR     OH 3487   5.593   5.794   5.895 -0.1015 -0.7315 -0.5710
  227TYR      H 3488   5.044   5.597   5.936  0.1239  2.4235  0.8069
  227TYR     HA 3489   5.032   5.600   5.656 -1.3176 -0.0434  0.5029
  227TYR    HB2 3490   5.141   5.372   5.814 -0.1983 -0.2337  0.5666
  227TYR    HB3 3491   5.173   5.419   5.649 -1.1623  0.5352  0.0226
  227TYR    HD1 3492   5.219   5.702   5.659 -0.2140  0.9954  0.5681
  227TYR    HD2 3493   5.352   5.405   5.936 -1.9827  1.0863  1.4189
  227TYR    HE1 3494   5.407   5.853   5.725 -0.7516  0.5337  0.2123
  227TYR    HE2 3495   5.532   5.559   6.005  0.1609 -1.4654 -1.2899
  227TYR     HH 3496   5.671   5.738   5.900  0.4841  0.0873  0.0067
  228ASN      N 3497   4.806   5.412   5.787 -0.6832  0.0743  0.8810
  228ASN     CA 3498   4.696   5.319   5.765 -0.4706 -0.3268 -1.1299
  228ASN      C 3499   4.558   5.395   5.788  0.3177  1.3005  0.2512
  228ASN      O 3500   4.455   5.333   5.831 -0.4896 -0.0860  0.6042
  228ASN     CB 3501   4.725   5.210   5.871  0.2818  0.2098 -0.4969
  228ASN     CG 3502   4.860   5.151   5.861  0.2801  0.9473  0.6198
  228ASN    OD1 3503   4.889   5.093   5.752  0.7255 -0.3281 -0.3552
  228ASN    ND2 3504   4.950   5.160   5.955  0.1029 -0.1777  0.5667
  228ASN      H 3505   4.804   5.474   5.867 -0.0606  0.5419  0.5600
  228ASN     HA 3506   4.709   5.287   5.661  1.9994 -0.0829 -0.9976
  228ASN    HB2 3507   4.721   5.245   5.974  0.6979 -0.2153 -0.3356
  228ASN    HB3 3508   4.650   5.132   5.859  0.0307  0.6452 -2.3318
  228ASN   HD21 3509   5.044   5.136   5.926 -0.0218 -1.3195  0.9990
  228ASN   HD22 3510   4.931   5.209   6.041 -0.6072  0.8772 -0.1415
  229TYR      N 3511   4.565   5.522   5.758  0.8487 -0.4063  0.0690
  229TYR     CA 3512   4.454   5.620   5.780  0.9118  1.1315  0.4662
  229TYR      C 3513   4.343   5.622   5.658 -0.6901 -0.0900  0.8691
  229TYR      O 3514   4.374   5.702   5.570  0.5786  0.4082  0.6029
  229TYR     CB 3515   4.510   5.757   5.815 -0.0093  0.1874  0.3914
  229TYR     CG 3516   4.391   5.843   5.862 -0.8614  0.7162 -0.3265
  229TYR    CD1 3517   4.330   5.816   5.985 -0.6755  0.2821 -0.2048
  229TYR    CD2 3518   4.343   5.947   5.776  0.1060  0.0972 -0.2793
  229TYR    CE1 3519   4.216   5.892   6.023 -0.7421 -0.4952  0.5829
  229TYR    CE2 3520   4.231   6.020   5.817 -0.7308 -0.6197  1.2994
  229TYR     CZ 3521   4.172   5.986   5.933  0.3243  1.2127 -0.7033
  229TYR     OH 3522   4.050   6.048   5.971 -0.4398  0.4955  0.6904
  229TYR      H 3523   4.651   5.557   5.718  0.6789 -0.4931 -0.3888
  229TYR     HA 3524   4.393   5.586   5.864  1.3170  0.7704  0.6164
  229TYR    HB2 3525   4.581   5.751   5.897  0.3431 -0.7931  0.0526
  229TYR    HB3 3526   4.564   5.804   5.732 -0.2737  0.4299  0.3552
  229TYR    HD1 3527   4.359   5.746   6.062 -1.3380  1.2414  0.9809
  229TYR    HD2 3528   4.381   5.963   5.676 -0.1355 -1.5608 -0.7036
  229TYR    HE1 3529   4.171   5.876   6.120 -0.7342  0.4673  0.7694
  229TYR    HE2 3530   4.195   6.092   5.745  0.1395 -1.0400  0.3852
  229TYR     HH 3531   3.992   6.070   5.897 -0.1187 -1.2885 -0.1981
  230ASP      N 3532   4.226   5.557   5.648 -0.4086 -0.2569 -0.1651
  230ASP     CA 3533   4.164   5.472   5.751  0.2551  0.0186  0.1992
  230ASP      C 3534   4.147   5.327   5.704 -0.4964  0.7203 -0.5291
  230ASP      O 3535   4.082   5.247   5.768  0.0511  0.1109 -1.1221
  230ASP     CB 3536   4.027   5.531   5.791 -0.7241 -0.4919  0.1553
  230ASP     CG 3537   3.929   5.535   5.679  0.8955 -0.2343 -0.2414
  230ASP    OD1 3538   3.808   5.512   5.719 -0.2481 -0.1609  0.4576
  230ASP    OD2 3539   3.961   5.534   5.557  0.1153  0.1828 -0.2509
  230ASP      H 3540   4.167   5.578   5.568 -0.5665 -1.6219 -0.4538
  230ASP     HA 3541   4.229   5.468   5.838  0.7811 -0.5267 -0.1959
  230ASP    HB2 3542   3.988   5.479   5.878 -0.6429  1.1125  1.2354
  230ASP    HB3 3543   4.053   5.631   5.826 -0.2455 -0.7007  0.4217
  231LYS      N 3544   4.210   5.279   5.595 -0.4017  0.1936  0.0921
  231LYS     CA 3545   4.237   5.134   5.571  0.2004  0.6630 -0.0889
  231LYS      C 3546   4.375   5.124   5.494  0.0117 -0.7753 -0.1635
  231LYS      O 3547   4.424   5.233   5.461 -0.2302  0.2418 -0.0202
  231LYS     CB 3548   4.116   5.073   5.502 -0.6254 -0.6327  0.4042
  231LYS     CG 3549   4.104   5.133   5.357 -0.7690 -0.2318  0.3521
  231LYS     CD 3550   4.001   5.056   5.272  0.1766 -0.6546 -0.0439
  231LYS     CE 3551   3.974   5.133   5.136 -0.7516  0.9841 -0.3522
  231LYS     NZ 3552   3.880   5.236   5.154 -0.3456 -0.2737 -0.3661
  231LYS      H 3553   4.269   5.348   5.551  0.7884 -0.4369  0.6134
  231LYS     HA 3554   4.254   5.075   5.661 -0.8086  0.5856  0.0746
  231LYS    HB2 3555   4.122   4.965   5.486 -0.1542 -0.4866 -0.5689
  231LYS    HB3 3556   4.025   5.090   5.560 -0.6929 -0.6866  0.3143
  231LYS    HG2 3557   4.076   5.238   5.372  2.6726  0.9532  0.2814
  231LYS    HG3 3558   4.195   5.134   5.297 -1.1627  0.1459 -0.2616
  231LYS    HD2 3559   4.050   4.960   5.256  0.6199 -0.4728  0.1793
  231LYS    HD3 3560   3.907   5.036   5.323 -0.6110  0.2745 -1.0253
  231LYS    HE2 3561   4.072   5.165   5.101 -0.9209  0.2676 -1.6163
  231LYS    HE3 3562   3.931   5.063   5.064  1.3908 -0.5664 -0.3195
  231LYS    HZ1 3563   3.893   5.287   5.067  0.3762  0.7915  0.3269
  231LYS    HZ2 3564   3.786   5.218   5.188 -0.0760  0.2001  0.6998
  231LYS    HZ3 3565   3.913   5.307   5.217 -0.2471  0.7272 -1.4628
  232SER      N 3566   4.438   5.011   5.476  0.5365 -0.1000  0.0535
  232SER     CA 3567   4.575   5.003   5.418  0.6414 -0.2937  0.9612
  232SER      C 3568   4.580   4.873   5.336 -0.1491 -1.5189 -0.0451
  232SER      O 3569   4.587   4.769   5.400  0.1547 -0.4598  0.3765
  232SER     CB 3570   4.689   5.011   5.512 -0.4300 -0.4368 -0.8208
  232SER     OG 3571   4.813   5.053   5.460 -0.6209 -0.2064  0.4423
  232SER      H 3572   4.403   4.931   5.527 -0.1769  0.0180 -0.2370
  232SER     HA 3573   4.589   5.089   5.352 -0.4711 -0.1497  0.8644
  232SER    HB2 3574   4.659   5.079   5.592 -0.7664  0.7489 -1.8862
  232SER    HB3 3575   4.707   4.921   5.570  1.3142  0.9035  1.0377
  232SER     HG 3576   4.875   5.085   5.526 -0.5844  0.7967 -0.0380
  233ILE      N 3577   4.565   4.877   5.202 -0.9316  0.1267  0.4233
  233ILE     CA 3578   4.520   4.759   5.112  0.7249 -1.2279 -0.3318
  233ILE      C 3579   4.610   4.731   4.985  0.2773  0.0779 -1.3609
  233ILE      O 3580   4.675   4.819   4.945  0.0906  0.1009  0.1666
  233ILE     CB 3581   4.373   4.785   5.078  0.6534 -0.3819 -0.2247
  233ILE    CG1 3582   4.346   4.908   4.989  0.3441  0.5196  0.3748
  233ILE    CG2 3583   4.282   4.806   5.206 -0.3750 -0.7160 -0.8444
  233ILE    CD1 3584   4.204   4.910   4.925  0.0573 -0.4612  0.5371
  233ILE      H 3585   4.573   4.969   5.162  1.8384 -0.1178  0.0438
  233ILE     HA 3586   4.514   4.672   5.177  0.0969  0.2567  1.8103
  233ILE     HB 3587   4.341   4.689   5.039  0.4475 -0.9947  1.3043
  233ILE   HG12 3588   4.365   4.998   5.047 -0.2870  0.0316  1.4034
  233ILE   HG13 3589   4.406   4.915   4.898 -1.0838  1.3725 -0.5784
  233ILE   HG21 3590   4.304   4.736   5.286 -0.7366  1.2628  1.2171
  233ILE   HG22 3591   4.307   4.900   5.256  1.0902 -0.8909 -1.1622
  233ILE   HG23 3592   4.178   4.800   5.173 -0.9030  0.3849  0.4154
  233ILE   HD11 3593   4.129   4.925   5.002  1.0473 -0.9718  1.6567
  233ILE   HD12 3594   4.199   4.985   4.846  0.0008 -0.7044  0.3070
  233ILE   HD13 3595   4.194   4.807   4.890  0.3583 -0.3091 -0.0281
  234VAL      N 3596   4.609   4.604   4.945 -0.0876 -0.0091 -0.1362
  234VAL     CA 3597   4.686   4.566   4.826  0.2052  0.0660  0.1834
  234VAL      C 3598   4.595   4.538   4.700  0.2018  0.6671 -1.3950
  234VAL      O 3599   4.496   4.464   4.711 -0.1960 -0.2842 -0.3805
  234VAL     CB 3600   4.782   4.445   4.863 -0.2224  0.3123  0.4480
  234VAL    CG1 3601   4.887   4.432   4.750  0.1105 -0.3943 -0.0740
  234VAL    CG2 3602   4.859   4.456   4.996  0.5036 -0.1067  0.6563
  234VAL      H 3603   4.572   4.524   4.995  0.4802 -1.0384 -1.2553
  234VAL     HA 3604   4.747   4.647   4.786  0.6971 -0.0894  0.6028
  234VAL     HB 3605   4.725   4.352   4.861  1.0192 -0.4871 -0.1266
  234VAL   HG11 3606   4.972   4.499   4.758 -0.1935  0.0346 -0.3471
  234VAL   HG12 3607   4.925   4.331   4.732  0.9697  0.0481 -0.9836
  234VAL   HG13 3608   4.851   4.458   4.650  1.8758 -0.5508 -0.8287
  234VAL   HG21 3609   4.917   4.548   5.000  0.3075  0.0026  1.7852
  234VAL   HG22 3610   4.782   4.469   5.072  0.4402 -0.6380  0.6955
  234VAL   HG23 3611   4.916   4.363   4.998  1.1234  0.2613  0.4735
  235ASP      N 3612   4.627   4.599   4.587  0.1939 -0.1922 -0.2913
  235ASP     CA 3613   4.528   4.644   4.489 -0.0281  0.1899  0.5870
  235ASP      C 3614   4.571   4.644   4.345 -0.0012 -0.6445  0.4679
  235ASP      O 3615   4.595   4.756   4.285 -0.2089 -0.0290 -0.2048
  235ASP     CB 3616   4.466   4.772   4.543 -0.0890  0.5404  0.0334
  235ASP     CG 3617   4.347   4.813   4.458 -0.2402  0.0403  0.8605
  235ASP    OD1 3618   4.301   4.928   4.473 -0.3389  0.1211  0.6769
  235ASP    OD2 3619   4.292   4.735   4.379 -0.5553  1.0941 -0.2404
  235ASP      H 3620   4.718   4.640   4.574  0.0833  0.6761  1.1936
  235ASP     HA 3621   4.445   4.574   4.495 -0.0665  0.1279 -0.3699
  235ASP    HB2 3622   4.426   4.764   4.644 -0.6675  0.0105 -0.2245
  235ASP    HB3 3623   4.542   4.850   4.552  0.4144 -0.0550  1.2492
  236SER      N 3624   4.572   4.529   4.273  0.0398 -0.7188 -0.0383
  236SER     CA 3625   4.603   4.528   4.128 -0.2360 -0.4254 -0.5491
  236SER      C 3626   4.506   4.596   4.038 -0.0635 -0.0802 -0.3922
  236SER      O 3627   4.525   4.626   3.921 -0.1343 -0.3460 -0.5038
  236SER     CB 3628   4.620   4.390   4.076 -0.1099  0.0809  0.0986
  236SER     OG 3629   4.502   4.322   4.099 -0.1488  0.2971  0.6102
  236SER      H 3630   4.548   4.443   4.320  1.0732 -0.6488  0.7107
  236SER     HA 3631   4.700   4.575   4.111  0.6256 -1.2814  1.3440
  236SER    HB2 3632   4.648   4.386   3.971 -1.2933 -0.9801 -0.2274
  236SER    HB3 3633   4.694   4.327   4.126  0.1282  0.7935  0.6845
  236SER     HG 3634   4.463   4.314   4.012  0.7375 -0.8047  0.2750
  237GLY      N 3635   4.388   4.636   4.096  0.5632 -0.2986  0.1217
  237GLY     CA 3636   4.283   4.723   4.037 -0.8731 -0.1465  0.0062
  237GLY      C 3637   4.313   4.870   4.037 -0.3374 -1.2842 -0.4967
  237GLY      O 3638   4.242   4.951   3.977 -0.4328 -0.0663  0.4017
  237GLY      H 3639   4.379   4.632   4.196  2.3355 -0.3639  0.3471
  237GLY    HA2 3640   4.262   4.693   3.935 -1.2856  0.7820 -0.2064
  237GLY    HA3 3641   4.184   4.703   4.077 -0.7177  0.0558  0.5117
  238THR      N 3642   4.429   4.909   4.096  0.2186  0.4486 -0.0438
  238THR     CA 3643   4.491   5.041   4.107 -0.4327 -0.1377  0.4503
  238THR      C 3644   4.631   5.047   4.047 -0.4092  1.0648  0.4837
  238THR      O 3645   4.698   4.945   4.065 -0.8434  0.0107 -0.3096
  238THR     CB 3646   4.485   5.102   4.251  0.6201  1.0000 -0.7121
  238THR    OG1 3647   4.349   5.119   4.291 -0.1609  0.0366  0.0675
  238THR    CG2 3648   4.555   5.236   4.275 -0.2860  0.0053 -0.6553
  238THR      H 3649   4.476   4.834   4.143 -0.5283 -0.3139 -0.4477
  238THR     HA 3650   4.434   5.114   4.049  0.1772 -1.0821 -1.4733
  238THR     HB 3651   4.531   5.034   4.323  0.3351  1.2157 -0.3161
  238THR    HG1 3652   4.345   5.055   4.362  1.1871 -0.6203 -0.3734
  238THR   HG21 3653   4.531   5.266   4.377  1.4599 -0.6464  0.0319
  238THR   HG22 3654   4.663   5.225   4.266 -0.0815  1.4592 -0.5761
  238THR   HG23 3655   4.526   5.315   4.206  0.9810  0.5831 -0.5921
  239THR      N 3656   4.673   5.154   3.980  1.1432 -0.3493  0.5591
  239THR     CA 3657   4.809   5.175   3.932  0.1119 -0.4130 -0.0813
  239THR      C 3658   4.901   5.242   4.032 -0.2461 -1.2505  0.3964
  239THR      O 3659   4.997   5.186   4.079  0.0763 -0.5023 -0.1521
  239THR     CB 3660   4.816   5.240   3.794 -0.0003  0.2987  0.7900
  239THR    OG1 3661   4.756   5.143   3.704  0.2655 -0.1818 -0.9066
  239THR    CG2 3662   4.958   5.274   3.746  0.8603 -0.3797 -0.1951
  239THR      H 3663   4.608   5.231   3.972  0.8270 -0.6598 -0.0070
  239THR     HA 3664   4.852   5.075   3.924  0.1055 -0.3669 -0.9256
  239THR     HB 3665   4.766   5.336   3.787  0.4831  0.4994 -0.9682
  239THR    HG1 3666   4.664   5.171   3.695  0.3561  0.0949 -0.9933
  239THR   HG21 3667   5.029   5.195   3.767  1.0197 -0.1027  0.3447
  239THR   HG22 3668   4.956   5.294   3.638  0.4849 -0.5383 -0.2208
  239THR   HG23 3669   4.981   5.372   3.788 -2.0961 -0.3064  1.8705
  240ASN      N 3670   4.866   5.366   4.079 -0.0937  0.3713  0.2415
  240ASN     CA 3671   4.953   5.439   4.165  0.2913 -0.0105 -0.8094
  240ASN      C 3672   4.977   5.367   4.300 -0.7474  0.3961 -0.4502
  240ASN      O 3673   4.891   5.299   4.361  0.3987  0.1973  0.6201
  240ASN     CB 3674   4.907   5.591   4.176 -0.6211 -0.0486 -0.0937
  240ASN     CG 3675   4.867   5.647   4.039  0.1462  0.1098  0.3678
  240ASN    OD1 3676   4.941   5.642   3.939 -0.0543  0.0208  0.2649
  240ASN    ND2 3677   4.752   5.702   4.029 -0.0772 -0.1277 -0.0338
  240ASN      H 3678   4.771   5.396   4.064 -0.3664 -0.2784  0.5692
  240ASN     HA 3679   5.054   5.449   4.125  0.7825  1.5405  0.5795
  240ASN    HB2 3680   4.827   5.614   4.247  1.3264  1.8568  1.8185
  240ASN    HB3 3681   4.983   5.656   4.220 -0.2016 -0.6924  0.1615
  240ASN   HD21 3682   4.723   5.738   3.940 -0.2729 -0.5317 -0.1374
  240ASN   HD22 3683   4.683   5.715   4.103 -0.7162 -1.0815 -0.4218
  241LEU      N 3684   5.095   5.388   4.360  0.1062  0.1308  0.0996
  241LEU     CA 3685   5.095   5.392   4.501  0.3211 -0.0351  0.4201
  241LEU      C 3686   5.017   5.517   4.554 -0.0258  0.1545  0.4213
  241LEU      O 3687   5.049   5.635   4.527 -0.3478 -0.3706 -0.1192
  241LEU     CB 3688   5.237   5.399   4.555 -0.2761  0.2623  0.8665
  241LEU     CG 3689   5.245   5.393   4.709  0.0807 -0.6286 -0.3527
  241LEU    CD1 3690   5.161   5.288   4.779 -1.3980  0.4726  0.1783
  241LEU    CD2 3691   5.391   5.373   4.748  0.1330  0.2780 -0.0278
  241LEU      H 3692   5.145   5.463   4.314  0.0070  0.4336  0.4749
  241LEU     HA 3693   5.046   5.301   4.536  0.6893 -0.1770  0.5887
  241LEU    HB2 3694   5.291   5.306   4.537 -0.7729 -0.0591  1.0030
  241LEU    HB3 3695   5.287   5.489   4.519  0.1483  0.4268  1.8178
  241LEU     HG 3696   5.208   5.488   4.746  1.0629 -0.4986  0.3526
  241LEU   HD11 3697   5.194   5.291   4.882  1.2859  0.1115 -0.5155
  241LEU   HD12 3698   5.054   5.311   4.778 -1.2008  1.4705  0.2542
  241LEU   HD13 3699   5.183   5.191   4.733 -0.6349  0.5869  0.2948
  241LEU   HD21 3700   5.447   5.464   4.724  0.4987  0.2458  0.6740
  241LEU   HD22 3701   5.399   5.349   4.854  1.7230  0.0522 -0.1585
  241LEU   HD23 3702   5.435   5.291   4.692 -0.3643 -0.1640  0.2088
  242ARG      N 3703   4.914   5.491   4.636  0.5270 -0.0753 -0.0334
  242ARG     CA 3704   4.845   5.602   4.699  1.2029  0.6986  0.6229
  242ARG      C 3705   4.861   5.615   4.843  0.0764 -0.0491 -0.1173
  242ARG      O 3706   4.859   5.510   4.916  0.3744 -0.3295 -0.3581
  242ARG     CB 3707   4.692   5.580   4.684  0.5203 -0.4723 -0.5363
  242ARG     CG 3708   4.647   5.562   4.533 -1.1197  0.7752  0.0147
  242ARG     CD 3709   4.502   5.586   4.509  0.3739  0.1177  0.2943
  242ARG     NE 3710   4.471   5.727   4.525 -0.2606 -0.2871 -0.0444
  242ARG     CZ 3711   4.354   5.779   4.499  0.8050  0.2540  1.0752
  242ARG    NH1 3712   4.247   5.706   4.470 -0.0515 -0.5691  0.0700
  242ARG    NH2 3713   4.341   5.905   4.516 -0.5385 -0.0932  0.3873
  242ARG      H 3714   4.880   5.396   4.640  0.8305 -0.1669  1.1278
  242ARG     HA 3715   4.867   5.699   4.655 -0.5467  0.6802 -0.5148
  242ARG    HB2 3716   4.662   5.487   4.733  0.0989  0.0498  0.2421
  242ARG    HB3 3717   4.649   5.674   4.719 -0.4177 -1.1582  0.2764
  242ARG    HG2 3718   4.702   5.631   4.469  0.1649  0.5399  0.8011
  242ARG    HG3 3719   4.671   5.457   4.512 -1.5415  0.1609  2.1648
  242ARG    HD2 3720   4.473   5.556   4.409  0.4920  0.3366  0.1925
  242ARG    HD3 3721   4.445   5.532   4.584  0.0213 -0.4275 -0.3512
  242ARG     HE 3722   4.533   5.795   4.567 -0.9125  0.4932 -0.3071
  242ARG   HH11 3723   4.172   5.759   4.430  0.9389  0.2582 -0.8165
  242ARG   HH12 3724   4.265   5.607   4.464  0.6379 -0.4042 -1.1504
  242ARG   HH21 3725   4.261   5.953   4.480 -0.4405 -1.1203 -1.4743
  242ARG   HH22 3726   4.431   5.951   4.519 -0.5916  0.1021 -0.5192
  243LEU      N 3727   4.893   5.738   4.888  0.6521 -0.0799 -0.4973
  243LEU     CA 3728   4.922   5.771   5.027  0.1226 -0.5354 -0.5546
  243LEU      C 3729   4.821   5.872   5.078  0.8877  0.0624 -1.0000
  243LEU      O 3730   4.789   5.967   5.014 -0.2813  0.0063  0.1162
  243LEU     CB 3731   5.064   5.831   5.033 -0.4800 -0.5689 -0.0622
  243LEU     CG 3732   5.173   5.742   4.976 -0.7834 -0.3670 -0.5127
  243LEU    CD1 3733   5.303   5.819   4.970 -0.8762  0.0769 -0.0611
  243LEU    CD2 3734   5.186   5.617   5.058 -0.5881 -0.1469 -0.5786
  243LEU      H 3735   4.878   5.812   4.821 -1.8275  0.3528  0.3259
  243LEU     HA 3736   4.923   5.683   5.091  1.0208  0.4959  0.9805
  243LEU    HB2 3737   5.061   5.928   4.983 -0.2632  0.1528  1.2237
  243LEU    HB3 3738   5.105   5.859   5.130  0.1089  1.2699 -0.7551
  243LEU     HG 3739   5.135   5.714   4.878 -0.3463  0.3987 -0.9189
  243LEU   HD11 3740   5.293   5.919   4.927  0.0532  0.8660  1.4009
  243LEU   HD12 3741   5.354   5.834   5.065  0.2739  0.1280 -0.6616
  243LEU   HD13 3742   5.380   5.773   4.909 -0.6830  0.1287  0.1437
  243LEU   HD21 3743   5.191   5.644   5.163 -1.1380  0.4931 -0.6991
  243LEU   HD22 3744   5.100   5.551   5.050 -0.1934 -0.7783  0.1974
  243LEU   HD23 3745   5.278   5.569   5.025 -0.0018  0.5029  0.0396
  244PRO      N 3746   4.770   5.856   5.209  0.0510 -0.8572  1.0763
  244PRO     CA 3747   4.680   5.960   5.266  0.2523 -0.1568 -0.1328
  244PRO      C 3748   4.744   6.097   5.286 -0.4529  0.3452 -0.0881
  244PRO      O 3749   4.867   6.105   5.295 -0.1595 -0.1848 -0.2625
  244PRO     CB 3750   4.634   5.902   5.407 -0.6892  0.2236  0.2583
  244PRO     CG 3751   4.675   5.753   5.393  0.1167 -0.2236 -0.6650
  244PRO     CD 3752   4.792   5.752   5.293 -0.3315  0.4884 -0.9103
  244PRO     HA 3753   4.594   5.972   5.200  0.1559 -0.5293 -0.0843
  244PRO    HB2 3754   4.694   5.941   5.490  0.9264 -0.4992 -0.4906
  244PRO    HB3 3755   4.526   5.912   5.412 -0.7343  0.7177 -0.9753
  244PRO    HG2 3756   4.703   5.708   5.488 -0.1933 -1.8302 -1.2820
  244PRO    HG3 3757   4.595   5.697   5.345  0.3490 -0.0359 -1.2880
  244PRO    HD2 3758   4.782   5.658   5.238 -1.3348 -0.3547  0.5725
  244PRO    HD3 3759   4.887   5.756   5.347 -0.4901  0.2724 -0.6095
  245LYS      N 3760   4.663   6.206   5.274 -0.6460  0.0376 -0.7198
  245LYS     CA 3761   4.708   6.345   5.248 -0.3634 -0.2919  0.5458
  245LYS      C 3762   4.836   6.387   5.319  0.1083  0.4403  0.6591
  245LYS      O 3763   4.932   6.435   5.251  0.5283 -0.0242  0.4863
  245LYS     CB 3764   4.597   6.440   5.270  0.8507 -0.4948 -0.9045
  245LYS     CG 3765   4.619   6.584   5.218  0.3719  0.7359 -0.2205
  245LYS     CD 3766   4.661   6.600   5.076 -0.3898 -0.1185  0.7848
  245LYS     CE 3767   4.677   6.752   5.037 -0.1050 -0.1409 -0.0853
  245LYS     NZ 3768   4.725   6.759   4.901 -0.4330 -0.7191  0.4965
  245LYS      H 3769   4.565   6.185   5.284 -0.4473 -0.8107 -0.3059
  245LYS     HA 3770   4.731   6.343   5.142 -0.3022  0.5626  0.5327
  245LYS    HB2 3771   4.497   6.406   5.241  0.0485 -0.1019  1.0923
  245LYS    HB3 3772   4.580   6.461   5.375 -1.0157  0.4202 -1.3108
  245LYS    HG2 3773   4.528   6.638   5.244  0.4898  0.8705 -0.0830
  245LYS    HG3 3774   4.688   6.629   5.289 -0.1154  1.1194  0.0224
  245LYS    HD2 3775   4.745   6.532   5.059 -0.4197  0.1153 -0.5124
  245LYS    HD3 3776   4.575   6.561   5.022 -0.9523 -0.3037  1.7805
  245LYS    HE2 3777   4.580   6.801   5.033 -0.0899 -0.1094 -0.0661
  245LYS    HE3 3778   4.740   6.817   5.098 -1.0977  1.6694 -0.8386
  245LYS    HZ1 3779   4.676   6.703   4.834 -0.5671  1.6879 -1.7242
  245LYS    HZ2 3780   4.722   6.857   4.875  1.5909 -0.4690  0.8982
  245LYS    HZ3 3781   4.824   6.739   4.903 -0.3280 -0.3812 -0.4696
  246LYS      N 3782   4.837   6.374   5.450  0.6322  0.1709 -0.9580
  246LYS     CA 3783   4.952   6.413   5.544  0.2725  0.8962  0.3208
  246LYS      C 3784   5.079   6.334   5.506 -0.6015 -0.2053 -0.0290
  246LYS      O 3785   5.188   6.390   5.504 -0.3827 -0.2965  0.0764
  246LYS     CB 3786   4.907   6.366   5.681 -0.3143  0.0073 -0.3934
  246LYS     CG 3787   5.008   6.428   5.782  0.5898  1.0838 -0.1636
  246LYS     CD 3788   4.941   6.415   5.928  0.3081 -0.8890  0.6027
  246LYS     CE 3789   4.797   6.472   5.939 -0.4861  0.8734 -0.4180
  246LYS     NZ 3790   4.748   6.441   6.076 -1.0500  0.2679 -0.0742
  246LYS      H 3791   4.754   6.335   5.491 -0.2888  1.5085 -1.4047
  246LYS     HA 3792   4.975   6.519   5.541  0.0758  0.9422  0.3833
  246LYS    HB2 3793   4.807   6.405   5.700 -0.4572 -0.2054 -0.6872
  246LYS    HB3 3794   4.902   6.257   5.689 -0.2049 -0.1641 -1.9293
  246LYS    HG2 3795   5.103   6.375   5.787  0.4453  0.7900 -0.4622
  246LYS    HG3 3796   5.024   6.536   5.774  0.0892  1.2498  0.7867
  246LYS    HD2 3797   4.951   6.307   5.940  0.8196 -1.0052 -0.5976
  246LYS    HD3 3798   4.995   6.465   6.008  0.2724  0.8510 -0.3685
  246LYS    HE2 3799   4.796   6.580   5.923 -0.3056  0.7583 -1.2688
  246LYS    HE3 3800   4.734   6.416   5.870 -0.9478 -0.6504  1.1028
  246LYS    HZ1 3801   4.815   6.477   6.143  0.2153 -0.5166 -0.8411
  246LYS    HZ2 3802   4.653   6.470   6.093 -1.2411  0.1877 -0.9294
  246LYS    HZ3 3803   4.754   6.343   6.098  1.0688  0.4872  0.8382
  247VAL      N 3804   5.068   6.209   5.463  0.2868  0.2735 -0.6112
  247VAL     CA 3805   5.175   6.118   5.421 -0.4363  0.0171 -0.6138
  247VAL      C 3806   5.213   6.158   5.283  0.0526  0.5803  0.3690
  247VAL      O 3807   5.333   6.160   5.253  0.3630  0.1081  0.1151
  247VAL     CB 3808   5.144   5.968   5.434 -0.3099  0.6047 -0.3128
  247VAL    CG1 3809   5.275   5.887   5.427  1.5954 -0.1840 -0.1787
  247VAL    CG2 3810   5.072   5.931   5.568  0.0475  0.1081  1.3907
  247VAL      H 3811   4.975   6.173   5.451  0.3322  0.0714 -0.3676
  247VAL     HA 3812   5.259   6.136   5.489 -1.5116  0.0870  0.7793
  247VAL     HB 3813   5.078   5.934   5.353  0.5429  0.3042 -0.9064
  247VAL   HG11 3814   5.323   5.902   5.523  1.0426 -0.1753  0.1061
  247VAL   HG12 3815   5.250   5.780   5.425 -0.2255  0.1684  0.0775
  247VAL   HG13 3816   5.338   5.914   5.342  0.4069  1.1384 -0.7070
  247VAL   HG21 3817   5.050   5.824   5.566 -0.2662  0.1664 -0.1000
  247VAL   HG22 3818   5.130   5.958   5.657  0.5492 -0.5515  1.2760
  247VAL   HG23 3819   4.968   5.962   5.573 -0.3689 -1.1101  1.0296
  248PHE      N 3820   5.121   6.181   5.187  0.1395 -0.6615 -0.2670
  248PHE     CA 3821   5.162   6.214   5.052 -0.4583 -0.8561 -0.7042
  248PHE      C 3822   5.237   6.351   5.043  0.3129  0.4594 -0.3704
  248PHE      O 3823   5.328   6.355   4.961 -0.0625 -0.5740  0.2117
  248PHE     CB 3824   5.035   6.231   4.969  0.8003 -0.4312  0.2014
  248PHE     CG 3825   5.050   6.298   4.830  0.7526 -0.8604 -0.3375
  248PHE    CD1 3826   5.104   6.234   4.717  0.5303  0.4777 -0.4975
  248PHE    CD2 3827   5.011   6.438   4.821 -0.5154  0.3350 -0.5186
  248PHE    CE1 3828   5.123   6.316   4.598 -0.0564  0.9022 -0.7493
  248PHE    CE2 3829   5.011   6.498   4.695  0.4017 -0.7694 -0.4768
  248PHE     CZ 3830   5.072   6.444   4.586 -0.1979  0.0599  0.7267
  248PHE      H 3831   5.021   6.183   5.201  0.0326 -1.1919 -0.8315
  248PHE     HA 3832   5.220   6.134   5.007  1.1565 -0.0978 -0.1142
  248PHE    HB2 3833   4.986   6.135   4.950 -0.6886  0.0015  1.4522
  248PHE    HB3 3834   4.955   6.279   5.026  0.7167 -0.4599  0.1087
  248PHE    HD1 3835   5.133   6.131   4.728 -1.0976  0.0603  0.6158
  248PHE    HD2 3836   4.981   6.496   4.907 -0.3459 -0.2197 -0.0659
  248PHE    HE1 3837   5.155   6.271   4.506 -1.7645  0.8501 -1.3962
  248PHE    HE2 3838   4.978   6.600   4.683  0.7571 -0.7844 -1.9526
  248PHE     HZ 3839   5.073   6.499   4.493 -0.1975 -0.3460  0.4790
  249GLU      N 3840   5.198   6.456   5.115  0.8929 -0.2784 -0.2602
  249GLU     CA 3841   5.262   6.586   5.119 -1.0696  0.0128 -0.2483
  249GLU      C 3842   5.409   6.562   5.171  0.6031 -0.2490 -0.3652
  249GLU      O 3843   5.503   6.619   5.119 -0.3327 -0.3500  1.0338
  249GLU     CB 3844   5.197   6.703   5.194 -0.0661  1.1568  0.6045
  249GLU     CG 3845   5.068   6.748   5.130  0.1778 -0.1605  0.6457
  249GLU     CD 3846   5.087   6.815   4.990 -0.1814  0.3296 -0.3654
  249GLU    OE1 3847   5.193   6.872   4.961 -0.7722 -0.4420  0.4873
  249GLU    OE2 3848   5.002   6.806   4.903  0.1214  0.3762  0.1984
  249GLU      H 3849   5.111   6.446   5.165  1.3746  0.5789  0.8236
  249GLU     HA 3850   5.290   6.620   5.019 -0.9677  0.1000 -0.1902
  249GLU    HB2 3851   5.170   6.663   5.292  0.0110  0.2682  0.2738
  249GLU    HB3 3852   5.271   6.783   5.196  1.7575 -0.3024 -0.8970
  249GLU    HG2 3853   4.978   6.689   5.139 -1.2977  1.6242 -0.7850
  249GLU    HG3 3854   5.042   6.836   5.188 -0.9307 -0.0197 -0.0124
  250ALA      N 3855   5.422   6.481   5.281  0.4546  0.8052  0.4923
  250ALA     CA 3856   5.547   6.476   5.351 -0.2834 -0.5057 -0.7328
  250ALA      C 3857   5.651   6.392   5.269 -0.2598  0.0522  0.3884
  250ALA      O 3858   5.773   6.414   5.279  0.2387 -0.1346  0.4579
  250ALA     CB 3859   5.535   6.431   5.500  0.7486  0.7973  0.7152
  250ALA      H 3860   5.344   6.430   5.320  1.2339  0.0774  1.1886
  250ALA     HA 3861   5.594   6.574   5.356  1.7804 -1.4003 -0.4487
  250ALA    HB1 3862   5.484   6.496   5.572 -0.8672 -0.4673  0.8295
  250ALA    HB2 3863   5.471   6.343   5.501 -0.8439  1.8372 -0.0770
  250ALA    HB3 3864   5.634   6.417   5.544  1.6942  2.3162 -0.6901
  251ALA      N 3865   5.598   6.293   5.193 -0.3501 -0.6026 -0.1820
  251ALA     CA 3866   5.681   6.212   5.106  0.6349 -0.3756 -0.5397
  251ALA      C 3867   5.726   6.281   4.975 -0.3356 -0.1000  0.3382
  251ALA      O 3868   5.848   6.274   4.948  0.1292 -0.2072  0.0451
  251ALA     CB 3869   5.603   6.084   5.071 -0.0227 -0.5420 -0.5060
  251ALA      H 3870   5.499   6.303   5.171 -0.2548 -0.1519 -0.4250
  251ALA     HA 3871   5.774   6.195   5.161  0.5727  0.0704 -0.2883
  251ALA    HB1 3872   5.599   6.008   5.150 -1.8792 -0.4777 -0.4384
  251ALA    HB2 3873   5.504   6.109   5.033  0.4385 -0.1452 -1.4947
  251ALA    HB3 3874   5.657   6.029   4.994  0.5339 -0.7461  0.0155
  252VAL      N 3875   5.638   6.354   4.905 -0.5261 -0.1369 -0.2488
  252VAL     CA 3876   5.681   6.436   4.794 -0.7307 -0.3883 -0.7658
  252VAL      C 3877   5.790   6.532   4.837 -0.1348 -0.4684 -0.3503
  252VAL      O 3878   5.889   6.555   4.767 -0.0147 -0.2089  0.4206
  252VAL     CB 3879   5.567   6.505   4.721  0.2640  0.4368  0.5709
  252VAL    CG1 3880   5.600   6.609   4.619 -0.6004  0.1052 -0.5704
  252VAL    CG2 3881   5.479   6.391   4.660 -0.0909 -0.8045  0.0600
  252VAL      H 3882   5.540   6.354   4.930 -0.1209 -0.0740  1.6863
  252VAL     HA 3883   5.727   6.369   4.720  0.5153  0.7486 -1.0904
  252VAL     HB 3884   5.499   6.558   4.788 -0.1544  0.7464 -0.0680
  252VAL   HG11 3885   5.518   6.678   4.598  0.0559  1.4460  0.8882
  252VAL   HG12 3886   5.680   6.674   4.654 -1.0782  0.8965 -0.8844
  252VAL   HG13 3887   5.632   6.557   4.529  0.7380  0.2025 -0.1902
  252VAL   HG21 3888   5.395   6.433   4.605 -0.1586 -0.4352  0.4329
  252VAL   HG22 3889   5.552   6.335   4.602  0.5899  0.2199 -0.1364
  252VAL   HG23 3890   5.428   6.344   4.745 -0.1469  1.8736  1.7563
  253LYS      N 3891   5.781   6.582   4.966 -0.5715  0.0268  1.0283
  253LYS     CA 3892   5.885   6.676   5.014  0.2913 -0.0373  0.6322
  253LYS      C 3893   6.018   6.609   5.038  0.1963  0.1211 -0.2552
  253LYS      O 3894   6.125   6.659   4.996  0.5098 -0.2646 -0.0581
  253LYS     CB 3895   5.834   6.756   5.129 -0.3001 -0.0294 -0.4391
  253LYS     CG 3896   5.727   6.860   5.088  0.2864  0.4031 -0.5388
  253LYS     CD 3897   5.671   6.939   5.207 -0.7675 -0.1235  0.1578
  253LYS     CE 3898   5.583   7.056   5.178 -0.2385  0.5053 -0.1553
  253LYS     NZ 3899   5.545   7.121   5.306  0.1967  0.1198 -0.0535
  253LYS      H 3900   5.699   6.555   5.018 -1.2214 -2.7124 -0.9883
  253LYS     HA 3901   5.900   6.749   4.934  1.9289  0.0852  0.9707
  253LYS    HB2 3902   5.799   6.693   5.211  0.3893 -1.3192 -1.0721
  253LYS    HB3 3903   5.915   6.823   5.160 -1.4378  1.0925  0.3443
  253LYS    HG2 3904   5.756   6.927   5.006 -1.3554  0.0386 -1.5102
  253LYS    HG3 3905   5.647   6.808   5.035  0.0686  0.9579 -0.7781
  253LYS    HD2 3906   5.616   6.875   5.276 -1.9840 -0.0633 -0.6879
  253LYS    HD3 3907   5.759   6.982   5.255 -0.6829  0.1863 -0.2563
  253LYS    HE2 3908   5.626   7.125   5.106 -0.0338  1.9023  1.2089
  253LYS    HE3 3909   5.492   7.013   5.135 -0.5621 -1.3882  1.9953
  253LYS    HZ1 3910   5.498   7.054   5.365 -0.7418  0.4631 -0.3668
  253LYS    HZ2 3911   5.620   7.156   5.364 -1.1067  1.5709  0.9296
  253LYS    HZ3 3912   5.480   7.198   5.297 -0.0527  0.3399  2.3601
  254SER      N 3913   6.018   6.493   5.094  0.7485  0.8628  0.0089
  254SER     CA 3914   6.145   6.410   5.111 -0.0617 -0.3270  0.6496
  254SER      C 3915   6.198   6.356   4.971  0.0998  0.2668  0.0269
  254SER      O 3916   6.316   6.335   4.956 -0.0322 -0.3882  0.0492
  254SER     CB 3917   6.109   6.300   5.205 -0.1024 -0.1491 -0.1603
  254SER     OG 3918   6.223   6.213   5.217 -0.9442 -0.2393 -0.0989
  254SER      H 3919   5.930   6.446   5.113  0.7567  1.1171  0.7775
  254SER     HA 3920   6.218   6.481   5.151  0.3822 -0.3279 -0.1212
  254SER    HB2 3921   6.075   6.331   5.304 -0.7629 -1.0671 -0.0713
  254SER    HB3 3922   6.024   6.248   5.163  0.3045 -1.0743  0.1064
  254SER     HG 3923   6.216   6.150   5.289  0.4490 -0.9144 -0.4838
  255ILE      N 3924   6.106   6.326   4.874 -0.1955 -0.3882  0.3295
  255ILE     CA 3925   6.144   6.291   4.732 -0.5813 -0.0816  0.1793
  255ILE      C 3926   6.216   6.403   4.660  0.1694 -0.3750  0.4860
  255ILE      O 3927   6.323   6.393   4.611 -0.2220 -0.1640  0.2846
  255ILE     CB 3928   6.026   6.241   4.653  0.1028  0.9287 -0.9938
  255ILE    CG1 3929   5.994   6.102   4.718  0.3912 -0.5893  0.0210
  255ILE    CG2 3930   6.055   6.221   4.508  0.2106  0.0139  0.7021
  255ILE    CD1 3931   5.856   6.049   4.661  0.2415  0.4192 -0.6687
  255ILE      H 3932   6.009   6.342   4.894 -0.0031  0.2972  0.7418
  255ILE     HA 3933   6.223   6.215   4.735  0.1933  0.6984  0.3150
  255ILE     HB 3934   5.945   6.312   4.672  0.2895  0.6447  1.6174
  255ILE   HG12 3935   6.074   6.029   4.706 -0.3330 -1.3682 -0.2895
  255ILE   HG13 3936   5.995   6.109   4.827 -0.2500 -1.1514  0.0804
  255ILE   HG21 3937   6.079   6.319   4.466 -0.4985  0.4257  1.2164
  255ILE   HG22 3938   6.145   6.159   4.506 -0.3981 -0.9053  0.7288
  255ILE   HG23 3939   5.969   6.177   4.456  0.7017  0.2301 -0.3486
  255ILE   HD11 3940   5.879   5.990   4.572  0.9043 -0.5431  0.0956
  255ILE   HD12 3941   5.812   5.988   4.741  0.4968  0.9376 -0.1120
  255ILE   HD13 3942   5.780   6.127   4.650 -1.1099 -0.7712 -0.3728
  256LYS      N 3943   6.153   6.522   4.665  0.3168  0.1583  0.4379
  256LYS     CA 3944   6.212   6.648   4.609  0.6336  1.1166 -0.6895
  256LYS      C 3945   6.352   6.664   4.675  0.0178  0.0884 -0.5949
  256LYS      O 3946   6.440   6.700   4.601 -0.6310  0.0229  0.0384
  256LYS     CB 3947   6.121   6.766   4.641  0.5300 -0.3434 -1.0922
  256LYS     CG 3948   6.002   6.771   4.551  0.5394 -0.0068 -0.0839
  256LYS     CD 3949   5.904   6.886   4.570  1.2378 -0.0306  0.8626
  256LYS     CE 3950   5.941   7.005   4.483  0.0857 -0.8055 -0.8096
  256LYS     NZ 3951   5.848   7.117   4.497  0.0208 -0.8700 -0.4004
  256LYS      H 3952   6.059   6.525   4.701  0.0274 -1.5935  0.0383
  256LYS     HA 3953   6.223   6.628   4.502  1.0089  1.9367 -0.8247
  256LYS    HB2 3954   6.085   6.769   4.744 -0.5326  1.3000 -1.4364
  256LYS    HB3 3955   6.172   6.862   4.627 -0.0658  0.2701  0.4822
  256LYS    HG2 3956   6.034   6.769   4.447  1.0175 -0.4697  0.0636
  256LYS    HG3 3957   5.949   6.679   4.571 -0.3551  0.6109  0.5148
  256LYS    HD2 3958   5.807   6.857   4.529  0.3823  1.3397  1.7129
  256LYS    HD3 3959   5.890   6.911   4.675 -0.8918  0.2266  0.6071
  256LYS    HE2 3960   6.039   7.033   4.521  0.2962 -2.2720 -0.1363
  256LYS    HE3 3961   5.957   6.983   4.377  0.2046  0.0515 -0.9879
  256LYS    HZ1 3962   5.835   7.148   4.592  0.9362 -0.6927 -0.3159
  256LYS    HZ2 3963   5.879   7.199   4.446  0.9714 -1.7374 -1.3033
  256LYS    HZ3 3964   5.758   7.091   4.459 -0.7643  0.5765  0.3213
  257ALA      N 3965   6.367   6.648   4.811  0.4791 -0.7583  0.3802
  257ALA     CA 3966   6.481   6.683   4.891 -0.1751 -0.2861 -0.0059
  257ALA      C 3967   6.596   6.583   4.857 -0.1183 -1.1065  0.8230
  257ALA      O 3968   6.714   6.627   4.843  0.4145  0.4060 -0.1273
  257ALA     CB 3969   6.439   6.680   5.038 -0.3249  0.9840  0.3118
  257ALA      H 3970   6.286   6.615   4.860 -0.4506  2.1568  1.2035
  257ALA     HA 3971   6.511   6.784   4.864  0.9316 -0.4623  0.4367
  257ALA    HB1 3972   6.343   6.731   5.046 -0.8177  0.1636 -0.0504
  257ALA    HB2 3973   6.423   6.577   5.071  0.8046  0.7250  0.1308
  257ALA    HB3 3974   6.508   6.716   5.114  1.3110 -0.0167 -0.5892
  258ALA      N 3975   6.560   6.462   4.826 -0.3530  1.0518  0.6525
  258ALA     CA 3976   6.658   6.356   4.774  0.2985  0.0824 -0.1689
  258ALA      C 3977   6.717   6.386   4.635  0.1006  0.2871 -0.4663
  258ALA      O 3978   6.835   6.373   4.598 -0.2704  0.1576 -0.0734
  258ALA     CB 3979   6.588   6.215   4.781 -0.5967 -1.6373  0.1723
  258ALA      H 3980   6.470   6.429   4.857  0.4603 -0.8598  1.2969
  258ALA     HA 3981   6.744   6.360   4.841  0.8344  0.6051 -0.8607
  258ALA    HB1 3982   6.579   6.197   4.888 -0.2749  0.5246  0.6669
  258ALA    HB2 3983   6.487   6.236   4.744  0.0430 -0.0927 -0.9277
  258ALA    HB3 3984   6.645   6.144   4.721  0.1590  0.6475 -2.1849
  259SER      N 3985   6.625   6.442   4.558 -0.3145 -0.5046  0.5537
  259SER     CA 3986   6.645   6.464   4.411 -0.0662  0.0666 -0.6759
  259SER      C 3987   6.680   6.613   4.378  0.5517 -0.4800  0.5397
  259SER      O 3988   6.695   6.647   4.264  0.2958  0.0628  0.2561
  259SER     CB 3989   6.519   6.413   4.340 -0.9923  0.3740  0.5567
  259SER     OG 3990   6.396   6.473   4.348 -0.6256 -0.1349 -0.5447
  259SER      H 3991   6.531   6.451   4.594 -0.5149  0.6551 -0.1762
  259SER     HA 3992   6.724   6.401   4.370  0.2469 -0.3629  0.5192
  259SER    HB2 3993   6.547   6.402   4.235  0.4366  0.6480  0.8604
  259SER    HB3 3994   6.502   6.311   4.375  0.7357 -0.1878  0.0042
  259SER     HG 3995   6.375   6.456   4.440  0.1711  0.0766 -0.3052
  260SER      N 3996   6.711   6.697   4.479  0.4301  0.1063  0.0758
  260SER     CA 3997   6.731   6.844   4.474  0.5700 -0.0146  0.2348
  260SER      C 3998   6.860   6.884   4.405  0.0609  0.2715  0.2730
  260SER      O 3999   6.899   6.996   4.390  0.7361 -0.1868 -0.5086
  260SER     CB 4000   6.737   6.890   4.619  0.8826  0.1330 -0.3192
  260SER     OG 4001   6.843   6.826   4.676 -0.3035 -0.0995 -0.0055
  260SER      H 4002   6.724   6.657   4.571  0.3589  0.9068  0.4535
  260SER     HA 4003   6.641   6.885   4.428 -0.4515 -1.0598  1.1434
  260SER    HB2 4004   6.741   6.997   4.638  0.3666  0.2680 -0.9297
  260SER    HB3 4005   6.650   6.848   4.672  0.5589  0.2053 -0.7840
  260SER     HG 4006   6.799   6.764   4.734 -1.2362 -0.8687 -1.4193
  261THR      N 4007   6.934   6.785   4.351  0.5179  0.1876 -0.7376
  261THR     CA 4008   7.045   6.799   4.259 -0.3947 -0.8263 -0.8268
  261THR      C 4009   7.006   6.829   4.114 -1.2895  0.2532 -0.2085
  261THR      O 4010   7.095   6.869   4.036  0.4145  0.7139  0.3936
  261THR     CB 4011   7.136   6.680   4.263  0.0222 -0.3232  0.2297
  261THR    OG1 4012   7.076   6.562   4.216  0.3786  0.3273  0.3503
  261THR    CG2 4013   7.182   6.657   4.406  0.1640 -1.2015  0.2179
  261THR      H 4014   6.895   6.692   4.357  0.2430  0.3172 -0.4796
  261THR     HA 4015   7.118   6.870   4.298  0.2934 -1.7533 -0.3359
  261THR     HB 4016   7.220   6.697   4.196 -0.2130  0.2539  0.0703
  261THR    HG1 4017   7.064   6.571   4.121  1.1154 -0.8602  0.0962
  261THR   HG21 4018   7.100   6.617   4.466 -0.7416  0.3937  0.1583
  261THR   HG22 4019   7.269   6.592   4.406  1.1725  0.0067 -1.2429
  261THR   HG23 4020   7.218   6.753   4.445  0.3730 -1.5061  0.7999
  262GLU      N 4021   6.883   6.805   4.083  0.9099 -0.3933  0.8250
  262GLU     CA 4022   6.816   6.858   3.964  0.8844 -0.0429  0.5008
  262GLU      C 4023   6.694   6.929   3.997  0.9794 -0.2231 -0.5792
  262GLU      O 4024   6.651   6.931   4.112  1.2294  0.0416 -0.3097
  262GLU     CB 4025   6.790   6.749   3.850 -0.0710  0.5820 -0.8998
  262GLU     CG 4026   6.912   6.668   3.800  0.1476 -0.2974 -0.0810
  262GLU     CD 4027   7.000   6.741   3.699  0.5067  0.2829 -0.2240
  262GLU    OE1 4028   6.939   6.789   3.597 -0.2083 -0.2053 -0.5021
  262GLU    OE2 4029   7.126   6.743   3.711  0.3588 -0.2100  0.2734
  262GLU      H 4030   6.826   6.768   4.157  1.3139 -1.0313  0.8262
  262GLU     HA 4031   6.879   6.935   3.921  0.9430 -0.5033 -0.2775
  262GLU    HB2 4032   6.718   6.679   3.893  0.9237  0.4255  0.6619
  262GLU    HB3 4033   6.738   6.799   3.768 -0.7592  0.6309 -0.4494
  262GLU    HG2 4034   6.964   6.620   3.883  0.2130  0.4503  0.3348
  262GLU    HG3 4035   6.859   6.588   3.749 -0.3939 -0.3319  0.5041
  263LYS      N 4036   6.639   6.993   3.894 -0.1932  0.2730 -0.5071
  263LYS     CA 4037   6.532   7.083   3.909  1.0788 -0.8456  0.3356
  263LYS      C 4038   6.434   7.056   3.797  0.2253 -0.4776 -0.6148
  263LYS      O 4039   6.469   7.056   3.688 -0.3194  0.0176  0.2821
  263LYS     CB 4040   6.581   7.229   3.913  0.9911 -0.1530 -0.1878
  263LYS     CG 4041   6.660   7.260   4.048 -0.0180 -1.1872  1.0067
  263LYS     CD 4042   6.598   7.249   4.190 -0.1383  1.1473  0.4561
  263LYS     CE 4043   6.693   7.313   4.294  0.3997  0.3590 -0.3918
  263LYS     NZ 4044   6.831   7.264   4.286 -0.7280 -0.1001  0.2568
  263LYS      H 4045   6.686   6.980   3.806  0.5918  0.7403 -0.1784
  263LYS     HA 4046   6.469   7.066   3.997 -1.1593 -1.0387 -1.1334
  263LYS    HB2 4047   6.644   7.247   3.826 -0.7249  0.9077 -1.3213
  263LYS    HB3 4048   6.490   7.286   3.893  0.8526 -0.5666 -0.7907
  263LYS    HG2 4049   6.749   7.197   4.044  0.2067 -0.8729 -0.5795
  263LYS    HG3 4050   6.695   7.362   4.034 -0.9175 -0.9731  0.1421
  263LYS    HD2 4051   6.497   7.290   4.192 -0.3655  0.6269  0.0489
  263LYS    HD3 4052   6.584   7.141   4.199  0.0099  0.9942 -0.7337
  263LYS    HE2 4053   6.687   7.421   4.280 -0.2776  0.3576 -0.1877
  263LYS    HE3 4054   6.656   7.292   4.394  0.7525  0.8237 -0.1572
  263LYS    HZ1 4055   6.845   7.164   4.294 -1.6898 -0.3368 -0.5215
  263LYS    HZ2 4056   6.873   7.302   4.202  0.2803 -0.7650  0.4279
  263LYS    HZ3 4057   6.866   7.312   4.367 -1.4064  1.4723 -0.3001
  264PHE      N 4058   6.305   7.042   3.829 -0.1497 -0.0124  0.2635
  264PHE     CA 4059   6.190   7.020   3.735 -0.5242  0.6175 -0.2355
  264PHE      C 4060   6.069   7.108   3.766 -0.4900  0.4730  0.3390
  264PHE      O 4061   6.071   7.169   3.873  0.1624 -0.4942  0.3070
  264PHE     CB 4062   6.151   6.869   3.766  0.6640 -0.3818  0.3924
  264PHE     CG 4063   6.269   6.775   3.770  0.2037  0.5840  0.2355
  264PHE    CD1 4064   6.297   6.704   3.647  0.3735 -0.2060 -0.9496
  264PHE    CD2 4065   6.346   6.756   3.887 -0.1947 -0.0470 -0.5846
  264PHE    CE1 4066   6.395   6.607   3.661 -1.1711  0.3663 -0.1494
  264PHE    CE2 4067   6.451   6.667   3.886 -0.5700  0.0195 -0.3535
  264PHE     CZ 4068   6.474   6.583   3.771 -0.2981 -0.8079 -0.6143
  264PHE      H 4069   6.274   7.064   3.922 -0.4786  0.2402  0.0982
  264PHE     HA 4070   6.221   7.027   3.630  0.8295 -1.3174 -0.0791
  264PHE    HB2 4071   6.098   6.878   3.861 -0.0449 -0.5776  0.0313
  264PHE    HB3 4072   6.081   6.836   3.689  1.3403 -0.2701 -0.2895
  264PHE    HD1 4073   6.243   6.723   3.556  0.0538  0.0784 -0.7070
  264PHE    HD2 4074   6.330   6.805   3.982  0.5195 -1.5742  0.3905
  264PHE    HE1 4075   6.409   6.536   3.580  2.0792  0.0181  0.4265
  264PHE    HE2 4076   6.503   6.643   3.977 -0.7051  0.6013 -0.1131
  264PHE     HZ 4077   6.552   6.509   3.774  0.4402 -0.0723  0.8198
  265PRO      N 4078   5.977   7.108   3.672  0.2692 -0.5792  0.4075
  265PRO     CA 4079   5.869   7.197   3.681  0.5502 -0.6139  0.0357
  265PRO      C 4080   5.766   7.154   3.787  0.3278  0.5933 -0.3599
  265PRO      O 4081   5.737   7.032   3.787  0.4674 -0.0737 -0.1237
  265PRO     CB 4082   5.800   7.214   3.544  0.0035  0.3144  0.5930
  265PRO     CG 4083   5.834   7.087   3.479 -0.7528  1.0177 -0.3501
  265PRO     CD 4084   5.970   7.045   3.543  0.1512  0.0345 -0.0939
  265PRO     HA 4085   5.905   7.296   3.708  0.4386 -0.9081  1.4192
  265PRO    HB2 4086   5.693   7.235   3.548  0.1922  1.3635  0.8564
  265PRO    HB3 4087   5.854   7.288   3.486  0.0266 -0.1116  0.0649
  265PRO    HG2 4088   5.764   7.007   3.501  1.0711 -0.8610 -0.7084
  265PRO    HG3 4089   5.849   7.079   3.371 -0.2096  1.1245 -0.2903
  265PRO    HD2 4090   5.948   6.939   3.555 -1.0809  0.2467 -0.1502
  265PRO    HD3 4091   6.049   7.067   3.472 -0.7238 -1.1744 -1.5668
  266ASP      N 4092   5.699   7.247   3.860  0.2125  0.1148  0.8950
  266ASP     CA 4093   5.608   7.212   3.968  0.2424  0.5203  0.0012
  266ASP      C 4094   5.500   7.113   3.926 -0.2181 -0.4135 -0.1809
  266ASP      O 4095   5.479   7.020   4.002 -0.3787  0.1631 -0.8379
  266ASP     CB 4096   5.557   7.330   4.048 -0.9621 -0.2731 -0.0130
  266ASP     CG 4097   5.674   7.402   4.129  0.4227  0.2266 -0.0368
  266ASP    OD1 4098   5.791   7.377   4.100 -0.2162  0.8149  0.4651
  266ASP    OD2 4099   5.633   7.480   4.219 -0.3664 -0.2149 -0.2346
  266ASP      H 4100   5.719   7.343   3.839  0.0378 -0.0318 -0.0355
  266ASP     HA 4101   5.657   7.144   4.038 -0.5674 -0.1605 -0.0555
  266ASP    HB2 4102   5.510   7.398   3.976 -1.1328  0.9300  1.1534
  266ASP    HB3 4103   5.484   7.296   4.122 -0.0596 -1.1068  0.5423
  267GLY      N 4104   5.455   7.116   3.807  0.0074  0.1500  0.1778
  267GLY     CA 4105   5.354   7.026   3.747  0.7214  0.3556  0.4522
  267GLY      C 4106   5.385   6.876   3.733 -0.3776 -0.2260  0.2982
  267GLY      O 4107   5.299   6.792   3.736  0.5602 -0.0809 -0.7437
  267GLY      H 4108   5.467   7.205   3.760  0.1743 -0.4771 -1.0364
  267GLY    HA2 4109   5.261   7.023   3.805  0.3379  0.2532 -0.1442
  267GLY    HA3 4110   5.332   7.061   3.646 -0.1611 -0.7705  0.2087
  268PHE      N 4111   5.515   6.838   3.730 -0.0138 -0.2530  0.4284
  268PHE     CA 4112   5.583   6.704   3.738  0.7255 -1.0208 -0.0402
  268PHE      C 4113   5.528   6.633   3.863 -0.8508 -0.1775  0.8856
  268PHE      O 4114   5.457   6.532   3.843 -0.3232  0.2915 -0.1608
  268PHE     CB 4115   5.731   6.699   3.720 -0.4424  0.0515  1.4150
  268PHE     CG 4116   5.797   6.565   3.732 -0.4413  0.6333 -0.3966
  268PHE    CD1 4117   5.773   6.457   3.643  0.5559 -0.1375 -0.2848
  268PHE    CD2 4118   5.881   6.539   3.843 -0.1642  0.3583 -0.2447
  268PHE    CE1 4119   5.817   6.331   3.669 -0.3202  0.3558 -0.1224
  268PHE    CE2 4120   5.923   6.410   3.879  1.1178  1.1194 -0.4472
  268PHE     CZ 4121   5.890   6.302   3.792 -0.3891  0.3808  0.0457
  268PHE      H 4122   5.580   6.915   3.736  0.9449 -1.0405  0.6912
  268PHE     HA 4123   5.542   6.639   3.661 -0.7357 -0.6397  0.3494
  268PHE    HB2 4124   5.740   6.730   3.616  0.6742 -0.7416  1.2406
  268PHE    HB3 4125   5.776   6.768   3.791  0.4282  0.5431  0.4312
  268PHE    HD1 4126   5.711   6.461   3.555 -1.1775  1.1078  0.8497
  268PHE    HD2 4127   5.884   6.626   3.908 -1.5385  0.8026 -0.7113
  268PHE    HE1 4128   5.798   6.248   3.603 -0.7628 -0.2043  0.6647
  268PHE    HE2 4129   5.966   6.387   3.975  0.2350  0.4964 -0.1750
  268PHE     HZ 4130   5.934   6.205   3.811 -0.5960  0.2235 -0.2619
  269TRP      N 4131   5.561   6.685   3.985 -0.0221  0.3025  0.9342
  269TRP     CA 4132   5.524   6.612   4.107  0.8488  0.5312 -0.3334
  269TRP      C 4133   5.363   6.595   4.115 -0.0085 -0.4692  0.4740
  269TRP      O 4134   5.312   6.490   4.155 -0.4771  0.0378  0.0187
  269TRP     CB 4135   5.577   6.678   4.236 -0.2322 -0.0962  0.2814
  269TRP     CG 4136   5.714   6.733   4.213  0.3755  0.4872 -0.5901
  269TRP    CD1 4137   5.738   6.861   4.175 -0.2539 -0.3763  0.1406
  269TRP    CD2 4138   5.844   6.661   4.209  0.3919  0.4694 -0.0860
  269TRP    NE1 4139   5.875   6.874   4.163 -0.4306  0.1320 -0.1287
  269TRP    CE2 4140   5.943   6.753   4.180  0.2834 -0.1302  0.2621
  269TRP    CE3 4141   5.887   6.529   4.232 -0.4254  0.1711  1.0906
  269TRP    CZ2 4142   6.079   6.724   4.156  0.2416 -0.1891 -0.4246
  269TRP    CZ3 4143   6.022   6.496   4.205  0.4807  0.5704  0.0581
  269TRP    CH2 4144   6.118   6.592   4.182  0.5311 -0.5853  0.8011
  269TRP      H 4145   5.608   6.774   3.987 -1.3059  1.1230 -0.7773
  269TRP     HA 4146   5.558   6.509   4.103 -0.6308  0.0055 -0.8175
  269TRP    HB2 4147   5.515   6.764   4.259 -0.6263 -0.4897  0.7343
  269TRP    HB3 4148   5.562   6.610   4.319 -0.7425  0.0471  0.3141
  269TRP    HD1 4149   5.665   6.936   4.150  0.7803  0.4348 -0.6498
  269TRP    HE1 4150   5.907   6.957   4.114  0.1763  0.2566  0.4487
  269TRP    HE3 4151   5.811   6.453   4.243  0.4824 -1.0516 -0.3265
  269TRP    HZ2 4152   6.158   6.795   4.137  1.0401 -1.0731 -0.5189
  269TRP    HZ3 4153   6.054   6.395   4.222  0.7085  0.4919 -0.7583
  269TRP    HH2 4154   6.221   6.559   4.182  0.8926  0.4637  1.2947
  270LEU      N 4155   5.290   6.700   4.067  0.3840  0.0827 -0.0835
  270LEU     CA 4156   5.144   6.696   4.042 -1.1900  0.4909  0.6595
  270LEU      C 4157   5.086   6.590   3.937  0.3745 -0.1935  0.7822
  270LEU      O 4158   4.963   6.567   3.931  0.0719  0.7167  1.0297
  270LEU     CB 4159   5.090   6.837   4.020 -0.2530  0.1442  0.5738
  270LEU     CG 4160   5.134   6.956   4.111  0.1168  0.5343 -0.4408
  270LEU    CD1 4161   5.068   7.087   4.072 -0.4495  0.1733 -0.7916
  270LEU    CD2 4162   5.109   6.932   4.262  0.3456 -0.1103  0.6112
  270LEU      H 4163   5.341   6.784   4.046  2.4393 -1.0134 -0.0533
  270LEU     HA 4164   5.105   6.664   4.139  1.7271 -0.9670  1.5943
  270LEU    HB2 4165   5.115   6.857   3.916 -1.3437  0.6735  0.3821
  270LEU    HB3 4166   4.983   6.817   4.019  0.0519 -1.9875  0.2095
  270LEU     HG 4167   5.241   6.976   4.103  0.1606  0.2225 -0.6909
  270LEU   HD11 4168   5.086   7.128   3.973 -1.3596  1.7996 -0.3569
  270LEU   HD12 4169   4.960   7.086   4.091 -0.4337  0.2141 -0.6982
  270LEU   HD13 4170   5.099   7.164   4.142 -0.7464 -0.1478 -0.2857
  270LEU   HD21 4171   5.165   6.842   4.288  0.5942 -0.1306  0.0356
  270LEU   HD22 4172   5.141   7.018   4.321 -0.3750  0.8805 -0.3558
  270LEU   HD23 4173   5.005   6.905   4.278  0.3558 -0.0976  0.7033
  271GLY      N 4174   5.169   6.535   3.853 -0.3064  0.6422  0.2194
  271GLY     CA 4175   5.132   6.448   3.743  0.1972 -0.3783 -0.6171
  271GLY      C 4176   5.091   6.524   3.611  0.1569 -0.3663 -0.4532
  271GLY      O 4177   5.064   6.460   3.516  0.2103  0.0042  0.8020
  271GLY      H 4178   5.267   6.540   3.878 -0.2702 -0.3022  0.3486
  271GLY    HA2 4179   5.221   6.388   3.724  1.1536  0.8157 -0.1906
  271GLY    HA3 4180   5.053   6.385   3.786  0.2828 -0.0726  0.0117
  272GLU      N 4181   5.084   6.654   3.620  1.3666 -0.0325  0.4368
  272GLU     CA 4182   5.031   6.749   3.521  0.1096 -0.0490  0.2557
  272GLU      C 4183   5.124   6.774   3.402 -0.3235 -0.4235  0.1342
  272GLU      O 4184   5.073   6.799   3.295 -0.1620  1.1501  0.6692
  272GLU     CB 4185   4.997   6.884   3.583 -0.3407  0.1242 -0.1964
  272GLU     CG 4186   4.882   6.865   3.682  0.6568 -0.3611  0.8245
  272GLU     CD 4187   4.747   6.880   3.611  0.6570 -0.2298 -0.4237
  272GLU    OE1 4188   4.701   6.792   3.534  0.4275  0.5967 -0.6722
  272GLU    OE2 4189   4.672   6.982   3.629  0.3097  0.3260 -0.2207
  272GLU      H 4190   5.104   6.694   3.711 -1.2716  0.2877  1.0495
  272GLU     HA 4191   4.942   6.709   3.474 -0.0360  1.1006 -0.5347
  272GLU    HB2 4192   5.085   6.926   3.632 -0.6900  1.2122 -0.4441
  272GLU    HB3 4193   4.960   6.961   3.515  0.9125  1.6336  0.6784
  272GLU    HG2 4194   4.884   6.776   3.745 -1.1035 -0.7087  0.5061
  272GLU    HG3 4195   4.886   6.956   3.741 -0.9614  0.0067  0.4663
  273GLN      N 4196   5.258   6.760   3.420  0.1027  0.6213  0.6237
  273GLN     CA 4197   5.363   6.764   3.316 -0.0819  0.1137  0.2669
  273GLN      C 4198   5.443   6.628   3.318 -0.3119 -0.1267  0.9031
  273GLN      O 4199   5.474   6.571   3.424  0.1831  0.4408 -0.4489
  273GLN     CB 4200   5.454   6.896   3.331  0.2456  1.7196  0.2887
  273GLN     CG 4201   5.373   7.018   3.275  0.7650 -0.1481 -0.2075
  273GLN     CD 4202   5.447   7.149   3.287 -1.2117  0.0654  0.2176
  273GLN    OE1 4203   5.421   7.239   3.362  0.2738 -0.6072  0.1021
  273GLN    NE2 4204   5.535   7.172   3.193 -0.6129  0.3968  0.0344
  273GLN      H 4205   5.293   6.742   3.514  1.1200 -0.7918  0.0574
  273GLN     HA 4206   5.312   6.770   3.220  1.7322 -0.0223 -0.7851
  273GLN    HB2 4207   5.474   6.911   3.437 -0.7475  0.2429  0.7476
  273GLN    HB3 4208   5.540   6.882   3.266 -0.2918 -0.4289 -0.1225
  273GLN    HG2 4209   5.347   7.010   3.169 -0.4619 -0.9054  0.0948
  273GLN    HG3 4210   5.280   7.034   3.331  1.1139 -0.1150  0.3760
  273GLN   HE21 4211   5.590   7.256   3.203 -0.6527  0.5303 -0.7236
  273GLN   HE22 4212   5.558   7.104   3.123  0.4685  0.1020  0.6319
  274LEU      N 4213   5.493   6.592   3.192  0.5765 -0.1930 -0.5712
  274LEU     CA 4214   5.592   6.490   3.171 -0.0731 -0.7177  0.2278
  274LEU      C 4215   5.730   6.548   3.205  0.9374 -0.1201 -0.4868
  274LEU      O 4216   5.762   6.658   3.166 -0.8569  0.2846  0.1466
  274LEU     CB 4217   5.591   6.445   3.030 -0.6725  0.5486  0.2702
  274LEU     CG 4218   5.461   6.373   2.994  0.4174 -0.8634  0.5006
  274LEU    CD1 4219   5.446   6.336   2.839 -0.2624  0.0277 -1.3805
  274LEU    CD2 4220   5.440   6.252   3.082  0.2424 -0.3777  0.1337
  274LEU      H 4221   5.453   6.638   3.112 -2.4246 -0.0131  0.7833
  274LEU     HA 4222   5.579   6.402   3.234  0.6373 -0.7467  0.3432
  274LEU    HB2 4223   5.604   6.524   2.957  0.4037  0.0800 -0.0888
  274LEU    HB3 4224   5.673   6.373   3.023 -0.4397  0.7832  0.5261
  274LEU     HG 4225   5.376   6.437   3.020 -0.0030 -1.3295  0.3093
  274LEU   HD11 4226   5.536   6.280   2.816 -0.4394 -1.2151  0.5285
  274LEU   HD12 4227   5.350   6.287   2.822  0.0198 -0.6093 -1.2024
  274LEU   HD13 4228   5.446   6.427   2.779 -0.1293  1.5955  0.7761
  274LEU   HD21 4229   5.404   6.287   3.179 -0.7635 -0.4319 -0.1951
  274LEU   HD22 4230   5.351   6.205   3.040 -0.2235  0.0496  0.6072
  274LEU   HD23 4231   5.520   6.178   3.086 -0.5482 -1.2511  0.7565
  275VAL      N 4232   5.818   6.471   3.263  0.6072  0.0765  0.3341
  275VAL     CA 4233   5.962   6.486   3.248 -0.5360  0.0350  0.1133
  275VAL      C 4234   6.003   6.399   3.132  0.5574 -0.7034  0.5849
  275VAL      O 4235   5.950   6.290   3.110  0.0373  0.6753  0.0791
  275VAL     CB 4236   6.039   6.446   3.374  0.1705  0.3784 -0.3912
  275VAL    CG1 4237   6.028   6.300   3.407  0.3370  0.1181 -0.2054
  275VAL    CG2 4238   6.183   6.484   3.368 -0.3549 -0.5873 -0.5730
  275VAL      H 4239   5.783   6.379   3.284 -1.0679  0.2851 -1.0734
  275VAL     HA 4240   5.977   6.591   3.226 -0.1974  0.0917  0.6063
  275VAL     HB 4241   5.996   6.490   3.464  1.6271 -0.8698  1.0374
  275VAL   HG11 4242   6.028   6.283   3.515  0.9471  0.2736 -0.1727
  275VAL   HG12 4243   5.933   6.255   3.379  0.7901 -1.4397  0.5210
  275VAL   HG13 4244   6.106   6.248   3.353  0.2902  0.7189 -0.8785
  275VAL   HG21 4245   6.191   6.592   3.352 -0.4280 -0.7035 -1.4937
  275VAL   HG22 4246   6.223   6.457   3.466 -1.0765 -1.3996 -0.4849
  275VAL   HG23 4247   6.236   6.428   3.291  0.0782 -1.5126  0.3529
  276CYS      N 4248   6.096   6.448   3.058 -0.2886  0.3144  0.4313
  276CYS     CA 4249   6.148   6.380   2.935  0.6397 -0.5838 -1.2980
  276CYS      C 4250   6.300   6.390   2.920  0.0209 -0.3827 -0.3053
  276CYS      O 4251   6.361   6.492   2.952  0.3509 -0.2127  0.0532
  276CYS     CB 4252   6.072   6.437   2.812  0.0792 -0.3574  0.1205
  276CYS     SG 4253   5.897   6.402   2.779 -0.2329  0.0582 -0.2994
  276CYS      H 4254   6.128   6.542   3.076 -0.1322  0.4874 -0.6107
  276CYS     HA 4255   6.125   6.274   2.934  0.4201 -0.5523 -0.7187
  276CYS    HB2 4256   6.081   6.544   2.831 -0.0458 -0.3147 -0.0658
  276CYS    HB3 4257   6.135   6.421   2.725  0.6105 -1.5012  0.6695
  277TRP      N 4258   6.358   6.283   2.864  0.0646 -0.2089  0.8075
  277TRP     CA 4259   6.497   6.276   2.822 -0.6051  0.4718  0.5367
  277TRP      C 4260   6.516   6.168   2.709 -0.8471 -0.2470 -0.5542
  277TRP      O 4261   6.450   6.064   2.704 -0.6182  0.4759  0.3409
  277TRP     CB 4262   6.596   6.237   2.942  0.3093  0.4959  0.2987
  277TRP     CG 4263   6.600   6.304   3.074 -0.1525  0.3092 -0.0896
  277TRP    CD1 4264   6.668   6.415   3.107 -0.5528 -0.1892 -0.8622
  277TRP    CD2 4265   6.515   6.278   3.191  0.6846 -0.4812  0.7136
  277TRP    NE1 4266   6.652   6.438   3.244  0.5192 -0.8134  0.4915
  277TRP    CE2 4267   6.557   6.363   3.302  0.3817  0.2203  0.2980
  277TRP    CE3 4268   6.416   6.182   3.220 -0.7710 -0.3075 -0.4206
  277TRP    CZ2 4269   6.523   6.349   3.437  0.2621 -0.8715  0.5186
  277TRP    CZ3 4270   6.382   6.163   3.355  0.4474 -0.0595  0.0595
  277TRP    CH2 4271   6.435   6.246   3.457 -0.2013 -0.8248 -0.7488
  277TRP      H 4272   6.297   6.203   2.850 -1.0686  0.5612  1.0576
  277TRP     HA 4273   6.519   6.373   2.776 -1.4516  0.8852  0.9528
  277TRP    HB2 4274   6.601   6.130   2.964  1.7050  0.2392 -0.9411
  277TRP    HB3 4275   6.693   6.253   2.895 -0.1631 -1.0751 -1.4602
  277TRP    HD1 4276   6.750   6.459   3.052  0.0528  0.4144  0.4425
  277TRP    HE1 4277   6.714   6.494   3.301  1.4176  0.3167 -1.4129
  277TRP    HE3 4278   6.393   6.116   3.138  0.6636 -0.7343 -0.5378
  277TRP    HZ2 4279   6.567   6.415   3.511  1.4776  0.1501 -0.9830
  277TRP    HZ3 4280   6.325   6.077   3.388  0.7011 -0.1068  0.3906
  277TRP    HH2 4281   6.404   6.247   3.561 -0.6759  1.5059 -0.7883
  278GLN      N 4282   6.624   6.198   2.636 -0.5889  0.5039 -0.5413
  278GLN     CA 4283   6.658   6.129   2.512 -0.9149  0.5563 -0.8621
  278GLN      C 4284   6.681   5.978   2.537  0.4359  0.0072  0.8028
  278GLN      O 4285   6.725   5.936   2.641 -0.0950 -0.4376 -0.1667
  278GLN     CB 4286   6.777   6.203   2.452  0.0905 -0.0790 -0.1933
  278GLN     CG 4287   6.816   6.147   2.309  0.2068 -0.0346  0.5212
  278GLN     CD 4288   6.932   6.220   2.237  0.4896  1.1876 -0.5620
  278GLN    OE1 4289   6.941   6.338   2.245 -0.6373 -0.0210 -0.5452
  278GLN    NE2 4290   7.009   6.150   2.160  0.3795  0.0949 -0.0430
  278GLN      H 4291   6.692   6.269   2.661  0.0913 -0.3845  0.2864
  278GLN     HA 4292   6.580   6.137   2.436 -0.2167  0.1730 -1.6585
  278GLN    HB2 4293   6.744   6.306   2.436 -1.3635 -0.5357 -0.4364
  278GLN    HB3 4294   6.853   6.208   2.530  0.2382  0.1232 -0.3459
  278GLN    HG2 4295   6.833   6.039   2.314  0.4021 -0.0301  0.0550
  278GLN    HG3 4296   6.737   6.152   2.234  1.1312  0.4124 -0.4875
  278GLN   HE21 4297   7.079   6.201   2.107  1.1834  0.1153  0.9655
  278GLN   HE22 4298   6.984   6.058   2.127 -1.1397  0.4919 -0.1075
  279ALA      N 4299   6.662   5.897   2.431 -0.6994  1.1750 -0.0721
  279ALA     CA 4300   6.675   5.749   2.429  0.0381  0.5312  0.6418
  279ALA      C 4301   6.803   5.688   2.499  0.6264 -0.0790  0.6547
  279ALA      O 4302   6.917   5.714   2.457  0.3729 -0.2031  0.0209
  279ALA     CB 4303   6.680   5.706   2.281  0.3401  0.1646 -0.5735
  279ALA      H 4304   6.631   5.940   2.345 -0.5548  0.8072 -0.3094
  279ALA     HA 4305   6.584   5.700   2.462 -0.0426 -0.7272 -1.1412
  279ALA    HB1 4306   6.704   5.600   2.283 -0.5684 -0.1227  1.9486
  279ALA    HB2 4307   6.579   5.719   2.243  0.0464 -1.4564 -0.5112
  279ALA    HB3 4308   6.751   5.760   2.218 -0.0424 -0.5571 -1.6875
  280GLY      N 4309   6.782   5.608   2.599 -0.3228 -0.2415 -0.1477
  280GLY     CA 4310   6.896   5.547   2.678  0.1744 -0.4026  0.1231
  280GLY      C 4311   6.979   5.643   2.767  0.2840 -0.0554  1.4637
  280GLY      O 4312   7.094   5.613   2.791 -0.0556  0.3924 -0.3009
  280GLY      H 4313   6.688   5.590   2.632  0.1637 -0.4127  1.2951
  280GLY    HA2 4314   6.863   5.471   2.749  1.1337 -1.0451 -0.0881
  280GLY    HA3 4315   6.959   5.486   2.614 -0.2161 -0.0415 -0.6254
  281THR      N 4316   6.920   5.752   2.805  0.0442 -0.5829  0.1024
  281THR     CA 4317   6.983   5.864   2.888  0.8692  0.8569  0.1893
  281THR      C 4318   6.891   5.918   2.991  0.1458 -1.0369  0.9358
  281THR      O 4319   6.895   6.040   3.010  0.2294 -0.4953 -0.3466
  281THR     CB 4320   7.054   5.968   2.798 -0.1623 -0.1025 -0.8205
  281THR    OG1 4321   6.969   6.046   2.720 -0.0122  0.5054  0.0010
  281THR    CG2 4322   7.153   5.912   2.702  0.4266 -0.2468  0.6604
  281THR      H 4323   6.821   5.754   2.786  0.0777 -1.1702 -0.1659
  281THR     HA 4324   7.055   5.817   2.955 -0.9960 -1.3512  0.9111
  281THR     HB 4325   7.110   6.028   2.869 -0.6971  0.4220 -0.8268
  281THR    HG1 4326   6.899   5.990   2.687  0.4263  0.3439 -0.6944
  281THR   HG21 4327   7.224   5.856   2.763 -0.2759 -0.6292  1.1628
  281THR   HG22 4328   7.101   5.850   2.629 -0.4691  0.7343  0.4203
  281THR   HG23 4329   7.207   5.994   2.656  0.5730 -0.1040  1.0736
  282THR      N 4330   6.813   5.843   3.065 -0.3078 -0.0081 -0.2976
  282THR     CA 4331   6.744   5.890   3.182 -0.0356 -0.1321 -0.2841
  282THR      C 4332   6.833   5.876   3.303 -1.1223 -0.3879 -0.0428
  282THR      O 4333   6.911   5.777   3.321  0.3047 -0.1741 -0.2733
  282THR     CB 4334   6.625   5.802   3.198 -0.8772  0.8657 -0.9227
  282THR    OG1 4335   6.539   5.828   3.095  0.5701  0.8016 -0.3673
  282THR    CG2 4336   6.553   5.812   3.336 -0.3697 -0.5666  0.4459
  282THR      H 4337   6.813   5.743   3.049 -0.2921 -0.1094  0.2681
  282THR     HA 4338   6.705   5.991   3.167  1.0170  0.2829 -0.4643
  282THR     HB 4339   6.654   5.697   3.196 -0.1085  1.0101  0.4260
  282THR    HG1 4340   6.583   5.815   3.011 -0.2021 -0.2797 -0.6554
  282THR   HG21 4341   6.606   5.782   3.427 -0.4391 -0.1975  0.6112
  282THR   HG22 4342   6.531   5.918   3.347  0.7819 -0.2670  0.1850
  282THR   HG23 4343   6.461   5.755   3.341 -0.5904 -0.1941  2.8176
  283PRO      N 4344   6.836   5.982   3.389  0.0597  0.7613  0.5164
  283PRO     CA 4345   6.904   5.974   3.520  0.3673  0.2815  0.3645
  283PRO      C 4346   6.822   5.899   3.626 -0.5250 -0.1425  0.3037
  283PRO      O 4347   6.742   5.964   3.686  0.3279  0.1014 -0.4482
  283PRO     CB 4348   6.938   6.117   3.554  0.5241 -0.7121  0.9244
  283PRO     CG 4349   6.829   6.198   3.477 -0.0534 -0.0294 -0.1005
  283PRO     CD 4350   6.789   6.114   3.356  0.2847 -0.0687  0.3773
  283PRO     HA 4351   6.992   5.911   3.504 -0.2856 -0.2295 -1.8732
  283PRO    HB2 4352   6.943   6.136   3.661  1.5684  0.4119  0.7169
  283PRO    HB3 4353   7.037   6.128   3.511  0.1126 -0.7674 -0.1031
  283PRO    HG2 4354   6.745   6.208   3.547  0.1375 -0.3426  0.1819
  283PRO    HG3 4355   6.880   6.290   3.448  0.6821 -0.1976  0.5944
  283PRO    HD2 4356   6.680   6.112   3.348  0.3309  0.3667 -1.0336
  283PRO    HD3 4357   6.828   6.161   3.266  0.0685  0.6507  0.6485
  284TRP      N 4358   6.858   5.779   3.668  0.1340  0.5919 -0.6151
  284TRP     CA 4359   6.782   5.709   3.779 -0.5618 -0.6105 -0.1737
  284TRP      C 4360   6.834   5.734   3.924 -0.3368  0.0055  0.9973
  284TRP      O 4361   6.756   5.740   4.014  0.1146 -0.2129 -0.2167
  284TRP     CB 4362   6.793   5.557   3.737 -0.0999  0.3604 -0.0475
  284TRP     CG 4363   6.727   5.521   3.608 -0.4977  0.1055 -0.8628
  284TRP    CD1 4364   6.791   5.467   3.498  0.2912  0.2997 -0.3416
  284TRP    CD2 4365   6.588   5.519   3.573  0.4651 -0.7302 -0.1755
  284TRP    NE1 4366   6.697   5.428   3.402 -0.0795 -0.9835  0.1894
  284TRP    CE2 4367   6.569   5.472   3.440 -0.1673 -0.5413 -1.3172
  284TRP    CE3 4368   6.474   5.551   3.646 -0.4903 -0.7942 -0.3518
  284TRP    CZ2 4369   6.444   5.455   3.389  0.9399 -0.2630 -0.1086
  284TRP    CZ3 4370   6.349   5.548   3.593  1.2940  0.3774  0.6193
  284TRP    CH2 4371   6.332   5.506   3.460 -0.0785  0.1615  0.1888
  284TRP      H 4372   6.922   5.721   3.616 -0.2524 -0.1993 -0.2379
  284TRP     HA 4373   6.677   5.736   3.768 -0.6144 -0.5539  0.4083
  284TRP    HB2 4374   6.899   5.539   3.721 -0.1588  0.3769 -0.4872
  284TRP    HB3 4375   6.746   5.496   3.814  0.0761 -0.2390 -0.3986
  284TRP    HD1 4376   6.894   5.437   3.494  0.1375 -0.6131  1.1131
  284TRP    HE1 4377   6.713   5.375   3.317 -1.2387 -0.7808 -0.1928
  284TRP    HE3 4378   6.487   5.602   3.740 -1.1492  1.4245 -1.3340
  284TRP    HZ2 4379   6.426   5.421   3.288  0.3130  0.7628 -0.3719
  284TRP    HZ3 4380   6.268   5.569   3.661  1.3109  1.1773  0.4118
  284TRP    HH2 4381   6.235   5.507   3.412 -0.5287 -0.4508  1.0267
  285ASN      N 4382   6.967   5.737   3.942 -0.3028 -0.4242 -0.4485
  285ASN     CA 4383   7.034   5.753   4.071  0.0037  0.0418 -0.0847
  285ASN      C 4384   7.009   5.892   4.137 -0.2316  0.5837  0.2277
  285ASN      O 4385   7.028   5.906   4.257  0.4629  0.1493 -0.8729
  285ASN     CB 4386   7.177   5.720   4.046 -0.4119 -0.1529 -0.8099
  285ASN     CG 4387   7.252   5.688   4.180 -0.5280 -0.1488  0.0515
  285ASN    OD1 4388   7.331   5.768   4.234  0.2524  0.2714  0.5551
  285ASN    ND2 4389   7.208   5.579   4.242  0.2290  0.5470  0.0349
  285ASN      H 4390   7.028   5.714   3.865  0.0565 -0.6865 -0.0976
  285ASN     HA 4391   6.989   5.688   4.146  0.0485 -0.2099 -0.2768
  285ASN    HB2 4392   7.183   5.627   3.989 -0.4896  0.1434 -1.3082
  285ASN    HB3 4393   7.236   5.796   3.996  0.1781  1.5644  2.0375
  285ASN   HD21 4394   7.261   5.540   4.319  0.9038  0.1617 -0.5929
  285ASN   HD22 4395   7.145   5.515   4.196  1.1272 -1.3526  1.1737
  286ILE      N 4396   6.962   5.989   4.066  1.3812 -1.0337  0.2098
  286ILE     CA 4397   6.908   6.112   4.128 -0.3996  0.2292  0.0538
  286ILE      C 4398   6.785   6.102   4.220  0.8653 -0.0074  0.4116
  286ILE      O 4399   6.777   6.153   4.330  0.3450  0.1485  0.2957
  286ILE     CB 4400   6.905   6.234   4.036  0.1058 -0.0690  0.5909
  286ILE    CG1 4401   6.802   6.210   3.928  1.2425 -0.5940 -0.0462
  286ILE    CG2 4402   7.045   6.272   3.976  0.1338 -0.5462  0.3259
  286ILE    CD1 4403   6.771   6.330   3.835 -0.7681 -0.9523 -0.4509
  286ILE      H 4404   6.930   5.962   3.974  0.4925 -0.6560  0.3974
  286ILE     HA 4405   6.986   6.135   4.201  0.3275 -0.5625 -0.4308
  286ILE     HB 4406   6.882   6.325   4.091 -0.7578  1.0398 -1.3810
  286ILE   HG12 4407   6.833   6.123   3.869 -0.5103  0.0112 -2.1528
  286ILE   HG13 4408   6.709   6.193   3.981  1.4888  0.3866  0.7470
  286ILE   HG21 4409   7.114   6.291   4.059  0.1094 -0.1706  0.2668
  286ILE   HG22 4410   7.086   6.186   3.925  0.4641 -0.3993  0.3362
  286ILE   HG23 4411   7.048   6.359   3.911  1.3933  0.3218  1.4306
  286ILE   HD11 4412   6.860   6.385   3.803 -0.5563 -0.2140  1.1499
  286ILE   HD12 4413   6.708   6.299   3.753  1.2208 -0.9292 -2.1656
  286ILE   HD13 4414   6.727   6.408   3.897  1.3671 -0.4970  0.7016
  287PHE      N 4415   6.687   6.013   4.182 -0.7807  1.0385 -0.3933
  287PHE     CA 4416   6.567   5.989   4.262  0.4129 -0.6029  0.2444
  287PHE      C 4417   6.579   5.892   4.389  0.0789  1.1614  0.7204
  287PHE      O 4418   6.661   5.799   4.385  0.5667  0.2437  0.1911
  287PHE     CB 4419   6.451   5.959   4.166 -0.6109  1.2348 -0.2971
  287PHE     CG 4420   6.439   6.065   4.067  0.0335 -0.9812 -0.3086
  287PHE    CD1 4421   6.361   6.181   4.105 -0.4860 -0.4364  0.4610
  287PHE    CD2 4422   6.494   6.064   3.943 -0.3017 -0.0154  1.1774
  287PHE    CE1 4423   6.336   6.287   4.012 -0.0143  0.2151 -0.2810
  287PHE    CE2 4424   6.463   6.165   3.841  0.1373  0.2820 -0.1896
  287PHE     CZ 4425   6.383   6.268   3.880  0.1204 -0.8583 -0.5796
  287PHE      H 4426   6.705   5.945   4.110 -0.0392 -0.1246  0.8009
  287PHE     HA 4427   6.538   6.082   4.312 -0.7862 -0.7808 -0.0788
  287PHE    HB2 4428   6.466   5.867   4.111  0.5728  0.4261  1.2234
  287PHE    HB3 4429   6.363   5.938   4.227 -0.6150 -0.7261 -0.8579
  287PHE    HD1 4430   6.327   6.191   4.207  0.4256 -0.0241  0.7471
  287PHE    HD2 4431   6.526   5.967   3.909 -0.5293  0.4191 -0.4723
  287PHE    HE1 4432   6.274   6.368   4.046 -0.2644  0.1174 -0.5008
  287PHE    HE2 4433   6.499   6.166   3.739  0.1430  0.5704 -0.1881
  287PHE     HZ 4434   6.347   6.344   3.812 -0.7908 -0.3317  0.4116
  288PRO      N 4435   6.506   5.906   4.494  0.4368  0.0633 -0.8433
  288PRO     CA 4436   6.520   5.808   4.606  0.5578  0.1428  0.0118
  288PRO      C 4437   6.447   5.677   4.582  1.0875  0.5168  0.2601
  288PRO      O 4438   6.348   5.673   4.503 -0.8296 -0.3424 -0.3772
  288PRO     CB 4439   6.460   5.872   4.730  0.1724 -0.6224  0.0865
  288PRO     CG 4440   6.359   5.975   4.672 -0.0594  0.5823 -0.7764
  288PRO     CD 4441   6.412   6.013   4.535  0.2621  0.2029  0.6504
  288PRO     HA 4442   6.626   5.787   4.620  0.4014 -0.0127  1.1428
  288PRO    HB2 4443   6.414   5.798   4.796 -0.7673 -0.1260  0.0138
  288PRO    HB3 4444   6.535   5.928   4.786  0.8510 -1.0202 -0.3973
  288PRO    HG2 4445   6.275   5.908   4.657  0.3419 -0.1591  0.0891
  288PRO    HG3 4446   6.351   6.058   4.742  1.2727  0.6050 -0.6133
  288PRO    HD2 4447   6.480   6.098   4.545 -0.1315  0.7521 -0.8637
  288PRO    HD3 4448   6.335   6.018   4.459  0.5240  0.0751  0.3696
  289VAL      N 4449   6.492   5.565   4.643 -0.2129 -0.5457 -0.5707
  289VAL     CA 4450   6.406   5.451   4.668  0.6025 -0.0774  0.5237
  289VAL      C 4451   6.299   5.495   4.775  0.0498  0.6812  0.2593
  289VAL      O 4452   6.317   5.587   4.851  0.0621 -0.3245  0.2936
  289VAL     CB 4453   6.481   5.330   4.714 -1.5781  0.9025  0.0095
  289VAL    CG1 4454   6.606   5.290   4.622  1.0203 -1.0575  0.0006
  289VAL    CG2 4455   6.536   5.352   4.849  0.0789 -0.4794  0.5543
  289VAL      H 4456   6.579   5.583   4.693  0.3477  1.1028 -1.9338
  289VAL     HA 4457   6.348   5.431   4.578  0.5547 -0.6313  0.6696
  289VAL     HB 4458   6.412   5.246   4.720 -0.7935  0.2142 -0.1246
  289VAL   HG11 4459   6.571   5.304   4.520 -2.3141  0.5131  1.0632
  289VAL   HG12 4460   6.689   5.355   4.646  1.2392 -1.1440 -0.4980
  289VAL   HG13 4461   6.647   5.191   4.646  0.3411 -1.2344  0.4956
  289VAL   HG21 4462   6.607   5.435   4.856 -0.0489 -0.4516  1.9704
  289VAL   HG22 4463   6.455   5.373   4.919 -0.9207  1.0070 -0.8937
  289VAL   HG23 4464   6.588   5.260   4.875  0.2910 -0.8810 -1.0645
  290ILE      N 4465   6.186   5.419   4.778 -0.8817 -0.2206  0.7384
  290ILE     CA 4466   6.088   5.429   4.881 -0.0579 -0.1518 -0.0144
  290ILE      C 4467   6.074   5.287   4.947  0.3735 -0.2662 -0.0242
  290ILE      O 4468   6.059   5.184   4.877 -0.2782 -0.2022 -0.1749
  290ILE     CB 4469   5.962   5.492   4.834  0.3766 -0.4675  0.8728
  290ILE    CG1 4470   6.006   5.634   4.781  0.4163  0.3864  0.6600
  290ILE    CG2 4471   5.850   5.511   4.945 -1.1418 -0.2963  0.6709
  290ILE    CD1 4472   5.892   5.710   4.701 -0.2128  1.0591 -0.0886
  290ILE      H 4473   6.172   5.351   4.705 -0.8010 -1.0503  1.4676
  290ILE     HA 4474   6.123   5.500   4.956  0.3227  0.4909 -0.7674
  290ILE     HB 4475   5.925   5.425   4.757 -0.7841  0.4889  0.5306
  290ILE   HG12 4476   6.037   5.685   4.873  0.4294  0.8308  0.4135
  290ILE   HG13 4477   6.089   5.646   4.711  0.1630  1.8219  0.5430
  290ILE   HG21 4478   5.888   5.569   5.028 -0.4732 -0.0616  0.2167
  290ILE   HG22 4479   5.770   5.573   4.903  0.5425  1.0145 -0.9139
  290ILE   HG23 4480   5.817   5.416   4.988  0.2350 -0.9775  0.3233
  290ILE   HD11 4481   5.868   5.645   4.617  1.1235 -0.5554  0.6423
  290ILE   HD12 4482   5.801   5.724   4.759 -0.5307 -0.0983 -0.2558
  290ILE   HD13 4483   5.931   5.809   4.677  0.8591  0.4119 -1.3391
  291SER      N 4484   6.073   5.288   5.082  0.7772  0.1960  0.9978
  291SER     CA 4485   6.043   5.166   5.165 -0.0846 -0.4353  0.1054
  291SER      C 4486   5.924   5.180   5.257 -0.5403 -0.6353 -0.0047
  291SER      O 4487   5.897   5.289   5.307  0.2543  0.3837 -0.4393
  291SER     CB 4488   6.165   5.130   5.248  0.4230 -0.3336  0.0082
  291SER     OG 4489   6.162   5.012   5.327 -0.5972  0.2304  0.1119
  291SER      H 4490   6.073   5.378   5.128  0.3143  0.2860  0.8318
  291SER     HA 4491   6.015   5.086   5.098 -2.4750  0.5449 -0.2533
  291SER    HB2 4492   6.246   5.123   5.176  0.2375 -0.1327 -0.2252
  291SER    HB3 4493   6.189   5.211   5.317 -0.5514  0.0258 -0.0427
  291SER     HG 4494   6.199   4.941   5.273  0.5527  0.9366 -0.1003
  292LEU      N 4495   5.857   5.067   5.270  0.0652 -0.5037 -0.0619
  292LEU     CA 4496   5.746   5.049   5.358 -0.2527  0.6125  0.1321
  292LEU      C 4497   5.782   4.926   5.445  0.5703 -0.7136 -0.1336
  292LEU      O 4498   5.794   4.812   5.407  0.1512  0.0820  0.2196
  292LEU     CB 4499   5.615   5.032   5.290 -0.7684  0.4224  0.6963
  292LEU     CG 4500   5.581   5.134   5.189  0.6946 -0.6547  0.5713
  292LEU    CD1 4501   5.464   5.076   5.098 -0.1181 -0.3435 -0.4457
  292LEU    CD2 4502   5.541   5.274   5.233 -0.3944  0.8702  0.3563
  292LEU      H 4503   5.916   4.993   5.235  0.7157  0.0231 -0.1253
  292LEU     HA 4504   5.738   5.126   5.434 -0.2813 -0.4254  1.2428
  292LEU    HB2 4505   5.617   4.932   5.247  0.0003  0.6396  0.2015
  292LEU    HB3 4506   5.541   5.026   5.370  0.1876  0.8734  1.6656
  292LEU     HG 4507   5.662   5.145   5.117  1.3105  0.0544  1.3305
  292LEU   HD11 4508   5.506   4.994   5.040  1.0086 -0.2094  0.1177
  292LEU   HD12 4509   5.381   5.042   5.159  0.6372 -0.4370  0.5883
  292LEU   HD13 4510   5.436   5.159   5.032  0.3857  0.3958  0.2269
  292LEU   HD21 4511   5.451   5.264   5.293 -0.2078  1.1873  0.7005
  292LEU   HD22 4512   5.628   5.326   5.273 -0.2816  1.0728 -0.1382
  292LEU   HD23 4513   5.514   5.346   5.156  0.1119  0.4939 -0.2020
  293TYR      N 4514   5.793   4.954   5.576  0.1129 -0.6335  0.4245
  293TYR     CA 4515   5.798   4.849   5.676  0.3398 -0.3085  0.2984
  293TYR      C 4516   5.660   4.787   5.712 -0.1784 -0.3849  0.2075
  293TYR      O 4517   5.571   4.861   5.753 -0.0152  0.1201 -0.0729
  293TYR     CB 4518   5.855   4.902   5.810 -0.6389 -0.3330 -0.1079
  293TYR     CG 4519   6.003   4.940   5.797 -1.0492 -0.3255 -0.8018
  293TYR    CD1 4520   6.053   5.045   5.719 -1.5663  0.1419  0.6821
  293TYR    CD2 4521   6.099   4.868   5.879 -0.0786 -0.2236 -0.3546
  293TYR    CE1 4522   6.188   5.089   5.723  0.9194 -0.0168  0.5900
  293TYR    CE2 4523   6.235   4.907   5.877  0.2938  0.4454  0.0887
  293TYR     CZ 4524   6.281   5.017   5.802  0.0617 -0.3595  0.1677
  293TYR     OH 4525   6.411   5.038   5.798 -0.3006 -0.5026  0.0477
  293TYR      H 4526   5.770   5.046   5.610  0.8405 -0.7367  1.2791
  293TYR     HA 4527   5.868   4.773   5.640 -0.0090 -0.7338  0.4973
  293TYR    HB2 4528   5.806   4.993   5.843 -0.1601 -0.1423  0.1019
  293TYR    HB3 4529   5.836   4.816   5.874 -0.0010 -0.8666 -0.6028
  293TYR    HD1 4530   5.991   5.108   5.656  0.4687  0.7882 -0.8926
  293TYR    HD2 4531   6.068   4.779   5.932 -0.1263 -0.2383 -0.4068
  293TYR    HE1 4532   6.211   5.180   5.670  0.9123 -0.5903 -0.4372
  293TYR    HE2 4533   6.298   4.845   5.939 -0.6654 -0.9677 -0.2438
  293TYR     HH 4534   6.417   5.120   5.749 -0.1720  0.0263  0.9091
  294LEU      N 4535   5.652   4.660   5.695  0.6063  0.6867  0.2088
  294LEU     CA 4536   5.532   4.580   5.726 -0.5598  0.4989  0.4967
  294LEU      C 4537   5.546   4.506   5.856 -0.8092  0.1865  0.2286
  294LEU      O 4538   5.651   4.443   5.874  0.1641 -0.1614 -0.2066
  294LEU     CB 4539   5.509   4.486   5.607 -0.8321 -0.9559 -0.0603
  294LEU     CG 4540   5.491   4.555   5.469  1.2512 -0.3480 -0.5545
  294LEU    CD1 4541   5.480   4.448   5.363  0.3183  0.1035  0.3477
  294LEU    CD2 4542   5.367   4.643   5.469  0.9555 -0.3799  0.9392
  294LEU      H 4543   5.740   4.613   5.680  0.1886 -0.2354  0.4830
  294LEU     HA 4544   5.446   4.648   5.731 -1.2119 -0.1224 -1.0373
  294LEU    HB2 4545   5.598   4.424   5.603 -0.1067 -0.1023  1.3419
  294LEU    HB3 4546   5.417   4.431   5.629 -2.0596  0.6668 -0.6847
  294LEU     HG 4547   5.570   4.620   5.433  0.7651 -0.2113 -1.4223
  294LEU   HD11 4548   5.380   4.406   5.365  0.7727 -1.2550 -1.1818
  294LEU   HD12 4549   5.483   4.490   5.262 -0.3197 -0.5165  0.0608
  294LEU   HD13 4550   5.555   4.370   5.377  0.1182 -0.2359 -0.3652
  294LEU   HD21 4551   5.399   4.743   5.500  0.5916  0.6664 -1.5516
  294LEU   HD22 4552   5.344   4.664   5.365  0.2953  1.4438  1.3631
  294LEU   HD23 4553   5.285   4.602   5.529 -0.7500 -0.4737 -1.2277
  295MET      N 4554   5.440   4.502   5.940 -0.0835  0.2913  0.4764
  295MET     CA 4555   5.446   4.418   6.060  0.7091 -0.1640 -0.2403
  295MET      C 4556   5.459   4.264   6.038  0.2261  0.0073  0.5980
  295MET      O 4557   5.379   4.205   5.966 -0.2906  0.0268  0.5456
  295MET     CB 4558   5.342   4.453   6.163 -0.1931  0.3700  0.1728
  295MET     CG 4559   5.195   4.424   6.133 -0.4845  0.3755  0.0924
  295MET     SD 4560   5.091   4.474   6.267 -0.4223  0.0429  0.1729
  295MET     CE 4561   5.098   4.326   6.372  0.7669  0.0936 -0.5719
  295MET      H 4562   5.365   4.566   5.918 -0.4974 -0.2713  0.2351
  295MET     HA 4563   5.540   4.440   6.110  0.9892 -0.0014 -0.8116
  295MET    HB2 4564   5.367   4.407   6.258 -1.2298 -0.4263  0.0981
  295MET    HB3 4565   5.337   4.560   6.181  0.0508  0.5575 -0.7894
  295MET    HG2 4566   5.162   4.469   6.039  0.1721 -0.0682 -0.3768
  295MET    HG3 4567   5.194   4.315   6.124  0.2241  0.3267  0.4420
  295MET    HE1 4568   5.072   4.352   6.474  0.4341  0.1942 -0.6769
  295MET    HE2 4569   5.025   4.247   6.354  1.5664 -0.7514 -0.2735
  295MET    HE3 4570   5.196   4.279   6.364  1.0293  0.7305 -1.3902
  296GLY      N 4571   5.549   4.203   6.111 -0.6817  0.4730  0.5011
  296GLY     CA 4572   5.580   4.061   6.104 -0.4191 -0.1726  0.0236
  296GLY      C 4573   5.461   3.982   6.143  0.0924  0.3708  0.5161
  296GLY      O 4574   5.392   4.010   6.239  0.3836 -0.2649 -0.4733
  296GLY      H 4575   5.599   4.261   6.176  0.0952  0.0566  0.3133
  296GLY    HA2 4576   5.621   4.036   6.006 -0.9342  0.0196 -0.2520
  296GLY    HA3 4577   5.649   4.038   6.185 -0.0953 -1.4598 -0.5636
  297GLU      N 4578   5.430   3.868   6.086  0.8606  0.0009 -0.0484
  297GLU     CA 4579   5.337   3.764   6.145 -0.5289  0.8471  0.2198
  297GLU      C 4580   5.411   3.690   6.262 -0.2075  0.1262  0.2624
  297GLU      O 4581   5.348   3.606   6.322 -0.1661 -0.1962  0.0462
  297GLU     CB 4582   5.299   3.658   6.039 -0.6051  0.6920 -0.1168
  297GLU     CG 4583   5.415   3.566   5.995  1.3844 -0.6473  0.1045
  297GLU     CD 4584   5.425   3.429   6.053  0.9003  0.1147 -0.4393
  297GLU    OE1 4585   5.328   3.351   6.033  0.2809 -0.5643 -0.0990
  297GLU    OE2 4586   5.528   3.390   6.107 -0.3463 -0.5334 -0.1596
  297GLU      H 4587   5.483   3.837   6.006  0.9735 -0.4445  0.1918
  297GLU     HA 4588   5.247   3.814   6.180 -0.6597  0.3943  0.5531
  297GLU    HB2 4589   5.209   3.603   6.067 -0.3152  0.3849  0.2278
  297GLU    HB3 4590   5.247   3.703   5.954 -0.5589 -0.6811 -0.9293
  297GLU    HG2 4591   5.403   3.562   5.886 -0.8592 -2.0730  0.2688
  297GLU    HG3 4592   5.507   3.619   6.018  0.7864  1.2081 -1.2396
  298VAL      N 4593   5.532   3.723   6.292 -0.5083  0.2441  0.2129
  298VAL     CA 4594   5.598   3.695   6.424  0.2328 -0.7913  0.3433
  298VAL      C 4595   5.582   3.824   6.514 -1.0147 -0.7125  0.8678
  298VAL      O 4596   5.609   3.937   6.464  0.4445  0.7349  0.5351
  298VAL     CB 4597   5.748   3.655   6.397  0.1591  0.2817 -0.4659
  298VAL    CG1 4598   5.821   3.616   6.528  0.8960 -0.3183  0.3231
  298VAL    CG2 4599   5.769   3.525   6.306 -0.0896  0.4457 -0.5379
  298VAL      H 4600   5.574   3.797   6.238 -1.5653  0.0720 -0.9411
  298VAL     HA 4601   5.541   3.621   6.480  0.0740 -0.6513  0.3676
  298VAL     HB 4602   5.803   3.742   6.361  1.4342 -0.0687  0.4996
  298VAL   HG11 4603   5.927   3.606   6.505  0.8064  0.2955 -0.4523
  298VAL   HG12 4604   5.809   3.690   6.607 -0.5680 -0.9155  0.7320
  298VAL   HG13 4605   5.793   3.515   6.559  0.3644 -0.5192 -0.7274
  298VAL   HG21 4606   5.872   3.490   6.316 -0.2285  0.0516 -0.4739
  298VAL   HG22 4607   5.707   3.440   6.335  1.7852 -1.0728 -0.5792
  298VAL   HG23 4608   5.732   3.551   6.207  0.6196 -0.4904 -1.0792
  299THR      N 4609   5.544   3.809   6.636 -0.6477  0.1213 -0.3273
  299THR     CA 4610   5.514   3.920   6.730 -0.1501 -0.0071 -0.2603
  299THR      C 4611   5.640   4.007   6.762  0.1573 -0.1997 -0.3675
  299THR      O 4612   5.750   3.957   6.788 -0.6257  0.0996 -0.4031
  299THR     CB 4613   5.472   3.868   6.865 -0.4108  0.3380  0.3596
  299THR    OG1 4614   5.561   3.772   6.922  0.0844 -0.7354  0.5339
  299THR    CG2 4615   5.343   3.793   6.861 -0.4349  0.1175  0.2312
  299THR      H 4616   5.529   3.717   6.674  2.0117 -0.2995  0.0842
  299THR     HA 4617   5.436   3.986   6.693  0.2643  0.4788 -0.2850
  299THR     HB 4618   5.469   3.952   6.934 -1.0272  0.1585  0.5750
  299THR    HG1 4619   5.646   3.817   6.917 -0.5060  0.3744 -0.5462
  299THR   HG21 4620   5.353   3.690   6.826  0.9895 -0.0882  1.0640
  299THR   HG22 4621   5.288   3.793   6.954  0.9088 -1.0159  1.0970
  299THR   HG23 4622   5.277   3.845   6.791  0.6720 -0.3445 -1.2825
  300ASN      N 4623   5.610   4.140   6.796 -0.6498  0.4841  0.2071
  300ASN     CA 4624   5.707   4.247   6.826 -0.2699  0.2544  0.1160
  300ASN      C 4625   5.817   4.281   6.721 -0.4912  0.4167 -0.2968
  300ASN      O 4626   5.925   4.331   6.754  0.1538  0.8932  0.3586
  300ASN     CB 4627   5.765   4.230   6.971  0.2624 -0.4321 -0.0227
  300ASN     CG 4628   5.658   4.185   7.074  0.3803  1.3086  0.4819
  300ASN    OD1 4629   5.562   4.257   7.104 -0.2655 -0.1775  0.8448
  300ASN    ND2 4630   5.656   4.060   7.125  0.0144 -0.1220 -0.1052
  300ASN      H 4631   5.513   4.166   6.793 -1.0421 -0.8730  0.0003
  300ASN     HA 4632   5.662   4.346   6.828  0.6694  0.7091  0.0534
  300ASN    HB2 4633   5.842   4.154   6.956  0.1736 -0.5924  0.3191
  300ASN    HB3 4634   5.819   4.317   7.007  0.0235  0.1391 -0.9594
  300ASN   HD21 4635   5.587   4.030   7.192  0.9166 -0.8070  0.5823
  300ASN   HD22 4636   5.730   3.999   7.093  0.8602  0.9468 -0.2927
  301GLN      N 4637   5.789   4.248   6.594 -0.1206  0.2201 -0.4385
  301GLN     CA 4638   5.893   4.270   6.491  0.1788 -0.3131 -0.7877
  301GLN      C 4639   5.836   4.292   6.355  0.0233 -0.2220  0.7299
  301GLN      O 4640   5.718   4.273   6.330 -0.4301  0.7533  0.5716
  301GLN     CB 4641   5.990   4.160   6.488 -0.8552  0.6570  0.5472
  301GLN     CG 4642   5.933   4.015   6.466 -0.5485  0.1823 -0.0330
  301GLN     CD 4643   6.042   3.905   6.464 -0.3353 -0.6628  0.5837
  301GLN    OE1 4644   6.110   3.872   6.564 -0.0693 -0.6585  1.1443
  301GLN    NE2 4645   6.073   3.842   6.348 -0.2025  0.7137  0.4402
  301GLN      H 4646   5.696   4.222   6.565  0.0980  0.0809 -1.0386
  301GLN     HA 4647   5.955   4.357   6.516  0.5029 -0.6868 -0.2473
  301GLN    HB2 4648   6.056   4.171   6.403 -0.1173  0.5689  1.0861
  301GLN    HB3 4649   6.044   4.162   6.583 -0.6888 -0.6530  0.5170
  301GLN    HG2 4650   5.865   3.992   6.548 -0.5479 -0.2715 -0.1571
  301GLN    HG3 4651   5.881   4.008   6.371  0.1864 -1.4015 -0.3776
  301GLN   HE21 4652   6.154   3.782   6.349 -0.8111 -0.2189 -0.7081
  301GLN   HE22 4653   6.026   3.871   6.263  0.1762  1.4370  0.4621
  302SER      N 4654   5.917   4.348   6.259  0.6197  0.2333  0.3304
  302SER     CA 4655   5.874   4.397   6.125 -0.4420  0.3635  0.3304
  302SER      C 4656   5.986   4.368   6.026  0.3910  0.0393 -0.2820
  302SER      O 4657   6.102   4.344   6.061 -0.5170  0.4783 -0.3156
  302SER     CB 4658   5.832   4.542   6.122 -0.2449 -0.2298  0.0743
  302SER     OG 4659   5.936   4.614   6.184 -0.4345 -0.0330 -0.3389
  302SER      H 4660   6.007   4.385   6.286  0.6916  1.1058 -0.9165
  302SER     HA 4661   5.784   4.344   6.095 -0.1690 -0.0730  0.2516
  302SER    HB2 4662   5.827   4.577   6.020 -0.2091  0.0944  0.1823
  302SER    HB3 4663   5.732   4.567   6.158 -0.2982 -0.2563 -0.0556
  302SER     HG 4664   5.916   4.637   6.275 -0.4120  0.8083 -0.5283
  303PHE      N 4665   5.949   4.389   5.896 -0.5090 -0.4691  0.0419
  303PHE     CA 4666   6.044   4.379   5.777 -0.0222  0.6865 -1.0787
  303PHE      C 4667   6.005   4.487   5.684  0.4527 -0.5206 -0.4027
  303PHE      O 4668   5.895   4.546   5.695 -0.2031  0.1248  0.2280
  303PHE     CB 4669   6.017   4.240   5.723 -0.1913  0.1629 -0.2489
  303PHE     CG 4670   5.895   4.208   5.640  0.8246  0.1704 -1.4494
  303PHE    CD1 4671   5.777   4.162   5.706  0.1834  0.6624  0.4122
  303PHE    CD2 4672   5.898   4.208   5.504  1.1176 -0.0850  0.8994
  303PHE    CE1 4673   5.662   4.115   5.637  0.6317 -0.5250  0.5484
  303PHE    CE2 4674   5.778   4.172   5.431 -0.0498 -0.4841  0.1391
  303PHE     CZ 4675   5.661   4.119   5.495 -0.3055 -0.5873 -0.3131
  303PHE      H 4676   5.857   4.421   5.870 -0.7686 -1.7603 -0.7606
  303PHE     HA 4677   6.147   4.391   5.812 -0.8851 -0.0367  2.5869
  303PHE    HB2 4678   6.102   4.197   5.670 -0.5648 -0.6382 -0.2242
  303PHE    HB3 4679   6.014   4.174   5.809  0.4105 -0.3224 -0.5829
  303PHE    HD1 4680   5.773   4.172   5.813  0.8450  0.6668  0.4436
  303PHE    HD2 4681   5.985   4.234   5.446  0.3992 -0.1887 -0.3022
  303PHE    HE1 4682   5.575   4.070   5.683  0.2849  0.1298  0.5742
  303PHE    HE2 4683   5.774   4.185   5.324 -0.4176  1.4215  0.3149
  303PHE     HZ 4684   5.576   4.086   5.436 -0.0525 -0.3332 -0.8301
  304ARG      N 4685   6.069   4.498   5.572  0.5664  0.1744  0.3403
  304ARG     CA 4686   6.038   4.600   5.480 -0.4829 -0.5428  0.7401
  304ARG      C 4687   6.043   4.556   5.330 -0.4013 -0.5892 -0.7073
  304ARG      O 4688   6.089   4.446   5.296 -0.8934 -0.3509 -0.5443
  304ARG     CB 4689   6.138   4.717   5.507  1.4192 -0.1789  0.1469
  304ARG     CG 4690   6.281   4.692   5.467 -0.7866  0.5227  1.0170
  304ARG     CD 4691   6.377   4.803   5.520  0.3652  0.2474  0.0724
  304ARG     NE 4692   6.514   4.783   5.478  0.6748 -0.0549  0.1318
  304ARG     CZ 4693   6.624   4.823   5.542  0.5128 -0.5417 -0.0123
  304ARG    NH1 4694   6.633   4.888   5.655 -0.3335 -0.4756  0.1141
  304ARG    NH2 4695   6.740   4.794   5.493 -0.0522 -0.1064  0.2659
  304ARG      H 4696   6.147   4.435   5.555  0.0256 -0.6375  0.7709
  304ARG     HA 4697   5.937   4.639   5.489 -0.7645 -1.1568  0.3160
  304ARG    HB2 4698   6.103   4.809   5.461  0.2554 -1.0192 -0.7948
  304ARG    HB3 4699   6.135   4.732   5.615 -0.5465 -0.2100  0.1723
  304ARG    HG2 4700   6.316   4.601   5.516 -0.4672  0.3947  0.5657
  304ARG    HG3 4701   6.292   4.679   5.360 -0.2251 -1.3304  1.2250
  304ARG    HD2 4702   6.352   4.902   5.482  1.1891  0.6479  0.5227
  304ARG    HD3 4703   6.366   4.814   5.628  0.0397 -0.1344  0.0831
  304ARG     HE 4704   6.530   4.734   5.390 -0.2606  0.0083 -0.0917
  304ARG   HH11 4705   6.715   4.944   5.672 -0.4150 -0.3173 -0.0108
  304ARG   HH12 4706   6.553   4.897   5.715 -1.0128  1.1861 -0.9086
  304ARG   HH21 4707   6.818   4.794   5.556  0.3368 -1.2787 -0.1587
  304ARG   HH22 4708   6.743   4.729   5.415  0.1538 -0.3962  0.5102
  305ILE      N 4709   5.968   4.634   5.250 -0.4662 -0.0011 -0.7236
  305ILE     CA 4710   5.955   4.629   5.106 -0.1067 -0.6616 -0.0898
  305ILE      C 4711   6.009   4.765   5.055  0.6929  0.2095  0.3907
  305ILE      O 4712   5.973   4.864   5.105 -0.4618  0.0886 -0.6480
  305ILE     CB 4713   5.813   4.583   5.071  0.2234 -0.7532  0.9731
  305ILE    CG1 4714   5.713   4.703   5.081  0.2379  0.5953  0.4976
  305ILE    CG2 4715   5.766   4.466   5.150 -0.5722  0.2701 -0.4347
  305ILE    CD1 4716   5.584   4.669   5.016 -0.3486 -0.5758 -0.5395
  305ILE      H 4717   5.919   4.715   5.283  0.0202  0.1658 -0.3998
  305ILE     HA 4718   6.033   4.559   5.074  0.4284  0.1098 -0.5389
  305ILE     HB 4719   5.810   4.549   4.967 -1.1542 -0.7851  0.9886
  305ILE   HG12 4720   5.698   4.725   5.186  0.5326 -0.5976  0.8260
  305ILE   HG13 4721   5.753   4.797   5.041 -0.3372  0.5066 -0.3430
  305ILE   HG21 4722   5.849   4.395   5.155 -0.9869 -0.3008 -1.3168
  305ILE   HG22 4723   5.738   4.511   5.245  0.2282  0.1550 -0.1281
  305ILE   HG23 4724   5.684   4.405   5.112 -0.7157 -0.7411  1.2724
  305ILE   HD11 4725   5.593   4.657   4.908  1.3908  0.8039 -0.6357
  305ILE   HD12 4726   5.537   4.580   5.058 -0.6727 -0.0060  0.3648
  305ILE   HD13 4727   5.517   4.750   5.042  0.3760  0.2058 -0.9999
  306THR      N 4728   6.088   4.757   4.951  0.3801 -0.0905 -0.1044
  306THR     CA 4729   6.162   4.875   4.896 -0.5606 -0.0992 -0.6129
  306THR      C 4730   6.153   4.879   4.744  0.1188 -0.9033 -0.6469
  306THR      O 4731   6.201   4.800   4.664  0.2117  0.2756 -0.0955
  306THR     CB 4732   6.310   4.864   4.945  0.0315  0.1843  1.0053
  306THR    OG1 4733   6.310   4.864   5.085 -0.9042 -0.3704 -0.1362
  306THR    CG2 4734   6.389   4.989   4.900 -0.7148  0.3832 -0.0871
  306THR      H 4735   6.113   4.669   4.908  0.3214 -0.3996  0.4791
  306THR     HA 4736   6.121   4.966   4.941 -1.9287 -0.9187 -0.0753
  306THR     HB 4737   6.347   4.764   4.920  0.5905  0.5746  0.2059
  306THR    HG1 4738   6.401   4.845   5.112 -0.9986 -0.9066 -0.1631
  306THR   HG21 4739   6.494   4.969   4.922 -1.1641 -2.3999  0.3217
  306THR   HG22 4740   6.377   5.012   4.794  0.2664 -0.5121 -0.4321
  306THR   HG23 4741   6.357   5.082   4.947 -1.7457 -0.5233  1.1422
  307ILE      N 4742   6.085   4.985   4.697  0.2089  0.2105 -0.0271
  307ILE     CA 4743   6.068   5.011   4.552  0.2764  0.0515 -0.2918
  307ILE      C 4744   6.153   5.125   4.512 -0.9672  0.1479  0.0671
  307ILE      O 4745   6.186   5.224   4.586 -0.2614  0.0811  0.7715
  307ILE     CB 4746   5.922   5.039   4.510 -0.2622  1.5213 -0.4500
  307ILE    CG1 4747   5.859   5.152   4.584  0.4171 -0.8200  0.4180
  307ILE    CG2 4748   5.852   4.905   4.529 -0.0757 -0.2976  0.4311
  307ILE    CD1 4749   5.726   5.197   4.507 -0.0971 -0.2587  0.3574
  307ILE      H 4750   6.041   5.044   4.766 -1.5691 -0.6892 -0.2691
  307ILE     HA 4751   6.107   4.925   4.498 -1.2639 -0.4373 -0.7503
  307ILE     HB 4752   5.913   5.062   4.404  0.4935  0.6415 -0.7329
  307ILE   HG12 4753   5.820   5.107   4.675  0.1245 -1.6839 -0.1111
  307ILE   HG13 4754   5.925   5.231   4.618  0.0416 -0.4259  0.2458
  307ILE   HG21 4755   5.874   4.858   4.625 -1.6636 -1.9228  0.1214
  307ILE   HG22 4756   5.745   4.915   4.509  0.1583  0.5083 -0.5188
  307ILE   HG23 4757   5.889   4.837   4.452  0.4417 -1.1917  1.4105
  307ILE   HD11 4758   5.645   5.125   4.505 -0.6603  0.3594 -0.2111
  307ILE   HD12 4759   5.687   5.278   4.569 -0.1389 -0.1020  0.1276
  307ILE   HD13 4760   5.743   5.230   4.405 -1.2422  0.4927  0.3703
  308LEU      N 4761   6.191   5.114   4.387 -0.5238 -0.1315  0.8127
  308LEU     CA 4762   6.290   5.214   4.330  0.3589 -0.3591  0.0936
  308LEU      C 4763   6.210   5.317   4.241 -0.6682  0.1605 -0.1997
  308LEU      O 4764   6.094   5.304   4.217  0.4285  0.3080 -0.0314
  308LEU     CB 4765   6.403   5.142   4.260 -0.2618  0.3514 -0.0876
  308LEU     CG 4766   6.446   5.003   4.306 -0.4552 -0.2177  0.0664
  308LEU    CD1 4767   6.537   4.950   4.192  0.1251 -0.6770 -0.7062
  308LEU    CD2 4768   6.524   5.006   4.432 -0.5727  0.0472 -0.6977
  308LEU      H 4769   6.158   5.047   4.318  0.6949 -0.5310  0.5768
  308LEU     HA 4770   6.328   5.268   4.417  0.9370 -1.4270  0.5530
  308LEU    HB2 4771   6.383   5.144   4.153 -0.3404  0.7561 -0.0690
  308LEU    HB3 4772   6.494   5.201   4.272  0.7104 -0.9724 -0.4777
  308LEU     HG 4773   6.356   4.944   4.322 -0.6384 -0.0962 -0.4566
  308LEU   HD11 4774   6.487   4.947   4.095 -0.7338  1.1770 -0.3959
  308LEU   HD12 4775   6.613   5.023   4.163 -0.8745  0.6471 -0.1632
  308LEU   HD13 4776   6.578   4.855   4.225 -0.7928 -0.7892  0.2112
  308LEU   HD21 4777   6.618   5.060   4.423 -0.5218  0.0244 -0.3157
  308LEU   HD22 4778   6.458   5.053   4.504  1.6195  1.6823  0.4937
  308LEU   HD23 4779   6.549   4.905   4.466 -0.6360 -0.1100 -1.1121
  309PRO      N 4780   6.276   5.417   4.181 -0.4005 -0.0318  0.5973
  309PRO     CA 4781   6.221   5.507   4.083  0.3322 -0.2903  0.6022
  309PRO      C 4782   6.164   5.438   3.955 -0.2111 -0.2439  0.1757
  309PRO      O 4783   6.070   5.494   3.903 -0.4526  0.6842 -0.1548
  309PRO     CB 4784   6.336   5.595   4.039 -1.5342 -0.1521 -0.1204
  309PRO     CG 4785   6.421   5.611   4.159  0.2052 -1.4409 -0.1070
  309PRO     CD 4786   6.411   5.463   4.217  0.6321 -0.3280 -0.2669
  309PRO     HA 4787   6.141   5.568   4.125  0.0358  0.2645 -0.6744
  309PRO    HB2 4788   6.404   5.553   3.965  0.6130  0.3704  1.3438
  309PRO    HB3 4789   6.311   5.696   4.007  0.9249  0.7313  0.3100
  309PRO    HG2 4790   6.519   5.658   4.145  0.1128 -1.5512 -1.4287
  309PRO    HG3 4791   6.358   5.664   4.230 -1.2217 -0.5223 -1.8699
  309PRO    HD2 4792   6.405   5.475   4.325  0.3591  0.2558 -0.3361
  309PRO    HD3 4793   6.496   5.404   4.183  0.5597 -0.1018 -0.8638
  310GLN      N 4794   6.212   5.327   3.910  0.1563 -0.7233 -0.3694
  310GLN     CA 4795   6.163   5.257   3.789 -0.3852  0.6692 -0.3526
  310GLN      C 4796   6.026   5.192   3.806  0.3709 -0.1386 -0.6585
  310GLN      O 4797   5.961   5.161   3.707  0.0100  0.0263  0.0313
  310GLN     CB 4798   6.250   5.136   3.754 -0.2881  0.4999  0.3747
  310GLN     CG 4799   6.387   5.165   3.695  0.2306 -0.5599 -0.4188
  310GLN     CD 4800   6.497   5.210   3.792 -0.3205  0.8135  0.3308
  310GLN    OE1 4801   6.480   5.222   3.915 -0.2590  0.5448 -0.2559
  310GLN    NE2 4802   6.610   5.256   3.744  0.1920 -0.0377 -0.0147
  310GLN      H 4803   6.298   5.294   3.951 -0.0261 -1.4188 -0.5201
  310GLN     HA 4804   6.153   5.336   3.715 -0.0675  1.4681  0.4182
  310GLN    HB2 4805   6.267   5.077   3.844 -1.8872  0.6279  0.8338
  310GLN    HB3 4806   6.203   5.076   3.676  1.1918  0.4055 -0.5185
  310GLN    HG2 4807   6.412   5.076   3.636  0.6181  0.0341 -1.2024
  310GLN    HG3 4808   6.382   5.247   3.624  0.2399 -0.3160 -0.1396
  310GLN   HE21 4809   6.675   5.305   3.803 -0.5156 -0.1199  0.8709
  310GLN   HE22 4810   6.627   5.250   3.645 -1.5232 -1.0078 -0.3277
  311GLN      N 4811   5.973   5.184   3.927 -0.4679  0.1892  0.5674
  311GLN     CA 4812   5.830   5.146   3.949 -0.3951 -0.5170  0.6825
  311GLN      C 4813   5.737   5.279   3.957 -0.3146  0.5070 -0.0876
  311GLN      O 4814   5.621   5.258   3.920  0.4054 -0.6598 -0.2797
  311GLN     CB 4815   5.821   5.077   4.088 -0.2954  0.7391 -1.0726
  311GLN     CG 4816   5.870   4.933   4.105 -0.5584 -0.0111 -0.2447
  311GLN     CD 4817   6.017   4.906   4.082  0.5265  0.4189  0.1815
  311GLN    OE1 4818   6.104   4.990   4.100  0.1472  0.4714 -0.3391
  311GLN    NE2 4819   6.051   4.786   4.045 -0.5385 -0.2189 -0.1150
  311GLN      H 4820   6.031   5.189   4.009  0.2437 -0.6522  0.1504
  311GLN     HA 4821   5.798   5.084   3.865  0.1126 -0.9922  0.8214
  311GLN    HB2 4822   5.872   5.135   4.164  0.0025 -0.6806 -0.1073
  311GLN    HB3 4823   5.716   5.078   4.119 -0.1004  0.8582 -0.3937
  311GLN    HG2 4824   5.853   4.894   4.205 -0.0399  0.8748  0.2209
  311GLN    HG3 4825   5.808   4.871   4.041  0.7169 -0.0886 -1.5070
  311GLN   HE21 4826   6.140   4.777   4.000 -0.7093 -0.5935 -0.3889
  311GLN   HE22 4827   5.974   4.726   4.019 -1.1268  0.5549 -0.2527
  312TYR      N 4828   5.774   5.385   4.020 -0.0610 -0.7293  0.0705
  312TYR     CA 4829   5.683   5.505   4.036  0.0184 -0.5194  0.5842
  312TYR      C 4830   5.715   5.616   3.936 -0.2104 -0.3012 -1.1295
  312TYR      O 4831   5.637   5.712   3.926  0.1153  0.2105  0.5251
  312TYR     CB 4832   5.687   5.559   4.182  0.4147  0.1899 -0.2968
  312TYR     CG 4833   5.812   5.629   4.232  0.9515 -0.4165 -0.1028
  312TYR    CD1 4834   5.832   5.769   4.211  0.2770  1.0038 -0.0031
  312TYR    CD2 4835   5.902   5.555   4.300 -0.1751  1.1127 -1.0045
  312TYR    CE1 4836   5.948   5.834   4.261  0.6784 -0.2813  0.0134
  312TYR    CE2 4837   6.024   5.611   4.353  0.4446 -0.8692  0.2308
  312TYR     CZ 4838   6.037   5.757   4.335  0.1441 -0.1776 -0.5173
  312TYR     OH 4839   6.134   5.822   4.396 -0.7558 -0.2817  0.4879
  312TYR      H 4840   5.873   5.398   4.033  0.1143 -1.3589 -0.5434
  312TYR     HA 4841   5.579   5.480   4.017 -0.6056  1.1509  1.4995
  312TYR    HB2 4842   5.603   5.626   4.195 -0.4243 -0.8339 -0.1192
  312TYR    HB3 4843   5.663   5.471   4.242 -0.2046  0.1190 -0.6278
  312TYR    HD1 4844   5.754   5.818   4.155 -0.1193 -0.4748 -0.8678
  312TYR    HD2 4845   5.874   5.456   4.332 -0.0047  1.1944 -0.5856
  312TYR    HE1 4846   5.958   5.941   4.246 -0.2455 -0.2374 -0.4069
  312TYR    HE2 4847   6.094   5.556   4.413  0.6734  0.3892  1.1830
  312TYR     HH 4848   6.189   5.756   4.438  0.4163  0.1119 -0.3263
  313LEU      N 4849   5.824   5.600   3.854  0.0835 -0.2598 -0.3137
  313LEU     CA 4850   5.834   5.667   3.722 -0.5935  0.4918 -0.5754
  313LEU      C 4851   5.806   5.568   3.608 -0.2590 -0.3692  0.0089
  313LEU      O 4852   5.871   5.469   3.581 -0.1006 -0.2501  0.2984
  313LEU     CB 4853   5.986   5.725   3.712  1.5990  0.7159  0.2499
  313LEU     CG 4854   6.030   5.805   3.830 -0.2941 -0.8977  0.4391
  313LEU    CD1 4855   6.176   5.858   3.799  0.8594  0.3158  0.2825
  313LEU    CD2 4856   5.943   5.927   3.866 -0.6178  1.0601  0.4244
  313LEU      H 4857   5.893   5.530   3.876 -0.3482 -0.4294  0.5611
  313LEU     HA 4858   5.771   5.756   3.712 -0.7198  0.4539 -0.1705
  313LEU    HB2 4859   6.055   5.641   3.700 -0.0578 -0.7702  0.2595
  313LEU    HB3 4860   5.995   5.782   3.620  0.2933 -0.1262 -0.4695
  313LEU     HG 4861   6.032   5.746   3.921  0.4381 -0.0724  0.9958
  313LEU   HD11 4862   6.233   5.772   3.766  0.1058 -0.5213  1.0678
  313LEU   HD12 4863   6.163   5.934   3.721 -0.7603  0.1172  0.2853
  313LEU   HD13 4864   6.212   5.912   3.886 -1.2111  2.1076  0.2104
  313LEU   HD21 4865   5.840   5.897   3.887 -0.3624  0.1350  0.4358
  313LEU   HD22 4866   5.973   5.981   3.956  0.2908 -0.4712  1.1268
  313LEU   HD23 4867   5.953   5.990   3.778  1.1707 -0.6327 -0.7357
  314ARG      N 4868   5.687   5.596   3.547 -0.2423 -0.4471  0.0846
  314ARG     CA 4869   5.616   5.509   3.453 -0.8859 -0.2764 -0.4034
  314ARG      C 4870   5.634   5.547   3.309  0.7084 -0.4280  0.0581
  314ARG      O 4871   5.615   5.665   3.275  0.3815 -0.5731  0.2156
  314ARG     CB 4872   5.476   5.487   3.503 -0.2164  0.0249 -0.8177
  314ARG     CG 4873   5.484   5.396   3.629 -0.1903  0.0881 -0.6400
  314ARG     CD 4874   5.348   5.350   3.680 -0.5900  0.1381  0.5993
  314ARG     NE 4875   5.296   5.221   3.621  0.0377 -0.1263  0.1012
  314ARG     CZ 4876   5.317   5.098   3.669 -0.2838 -0.3372 -0.1764
  314ARG    NH1 4877   5.241   4.998   3.639 -0.4131 -0.2641 -0.1777
  314ARG    NH2 4878   5.414   5.077   3.755  0.2131  0.5262  0.2524
  314ARG      H 4879   5.634   5.677   3.575 -0.6537 -0.9326  0.8049
  314ARG     HA 4880   5.660   5.409   3.458 -1.1834 -0.3916 -0.0566
  314ARG    HB2 4881   5.430   5.581   3.532  1.3149  0.3995  0.7487
  314ARG    HB3 4882   5.405   5.449   3.430 -1.7599  0.1136  0.5127
  314ARG    HG2 4883   5.526   5.300   3.601 -0.7433 -0.2906 -0.2254
  314ARG    HG3 4884   5.532   5.448   3.712 -0.4431  0.4746 -0.7280
  314ARG    HD2 4885   5.354   5.350   3.789  0.3801 -0.7157  0.5741
  314ARG    HD3 4886   5.280   5.428   3.645 -0.5600 -0.3532 -0.6500
  314ARG     HE 4887   5.219   5.216   3.556  1.2894 -1.2961 -1.4487
  314ARG   HH11 4888   5.274   4.907   3.666  0.2251  0.2872  1.0667
  314ARG   HH12 4889   5.158   5.000   3.582 -0.7947  0.4237  0.3634
  314ARG   HH21 4890   5.466   4.992   3.739  0.4650  0.4920  1.1459
  314ARG   HH22 4891   5.454   5.158   3.801 -0.8799  1.9881 -1.1218
  315PRO      N 4892   5.672   5.453   3.216 -0.1277 -1.1301  0.2547
  315PRO     CA 4893   5.680   5.487   3.077 -0.8656  0.2486  0.6633
  315PRO      C 4894   5.548   5.533   3.020 -0.4804 -0.6005  0.2380
  315PRO      O 4895   5.440   5.473   3.042 -0.7046  0.6426 -0.0594
  315PRO     CB 4896   5.736   5.361   3.009 -0.2168  0.6079  0.5237
  315PRO     CG 4897   5.680   5.248   3.097 -0.6847 -0.8348 -0.6495
  315PRO     CD 4898   5.691   5.316   3.232  0.2457  0.8381  0.5908
  315PRO     HA 4899   5.754   5.564   3.055 -0.8154  0.2462  0.8224
  315PRO    HB2 4900   5.696   5.347   2.908 -0.2633 -0.8418  0.7027
  315PRO    HB3 4901   5.845   5.351   3.007 -0.2900 -0.4978 -0.1163
  315PRO    HG2 4902   5.574   5.241   3.073 -0.7936  0.5538 -0.7374
  315PRO    HG3 4903   5.732   5.152   3.094  0.0847 -0.4569 -0.1717
  315PRO    HD2 4904   5.613   5.273   3.294  0.0824  0.7653  0.3398
  315PRO    HD3 4905   5.782   5.304   3.290 -0.1863  0.0352  1.1376
  316VAL      N 4906   5.540   5.649   2.952  0.0089  0.0760 -0.2752
  316VAL     CA 4907   5.425   5.691   2.873  0.1275 -1.1980  0.1794
  316VAL      C 4908   5.454   5.668   2.721  0.2165 -0.2123 -0.3156
  316VAL      O 4909   5.567   5.632   2.687  0.0365  0.5034  0.4316
  316VAL     CB 4910   5.382   5.846   2.908  0.1546  0.3430  1.1738
  316VAL    CG1 4911   5.504   5.934   2.911 -0.3378  0.8985 -0.6507
  316VAL    CG2 4912   5.304   5.846   3.037 -0.7906  0.2596  0.4182
  316VAL      H 4913   5.624   5.704   2.944  0.6387 -0.9649 -1.4135
  316VAL     HA 4914   5.334   5.635   2.894 -1.2500  1.0398  0.9189
  316VAL     HB 4915   5.312   5.885   2.834  0.5007  0.4652  0.9050
  316VAL   HG11 4916   5.476   6.039   2.916 -1.2302  0.6622  1.3542
  316VAL   HG12 4917   5.561   5.917   3.002 -0.4333  0.7576 -0.6168
  316VAL   HG13 4918   5.558   5.922   2.817  1.2105  0.8167  0.1830
  316VAL   HG21 4919   5.283   5.949   3.065 -1.1809  0.3339 -0.1245
  316VAL   HG22 4920   5.223   5.776   3.018  1.7352 -2.8604 -0.6734
  316VAL   HG23 4921   5.370   5.794   3.108 -0.3929  0.5434  0.2678
  317GLU      N 4922   5.349   5.687   2.644 -0.6098 -0.2432 -0.0310
  317GLU     CA 4923   5.334   5.642   2.501  0.3491  0.0290 -0.0856
  317GLU      C 4924   5.258   5.731   2.405 -0.2880  0.2803  0.9145
  317GLU      O 4925   5.159   5.794   2.436  0.0019  0.2320 -0.4836
  317GLU     CB 4926   5.265   5.507   2.501  0.0532 -0.8945 -0.0064
  317GLU     CG 4927   5.348   5.405   2.576 -0.4305 -0.4623 -0.0462
  317GLU     CD 4928   5.309   5.265   2.539  0.0523  0.3709 -0.3787
  317GLU    OE1 4929   5.263   5.197   2.638 -0.0000 -0.6580 -0.2377
  317GLU    OE2 4930   5.315   5.219   2.426 -0.5400 -0.5452  1.1049
  317GLU      H 4931   5.268   5.714   2.698  0.0178  2.1576 -0.0437
  317GLU     HA 4932   5.435   5.624   2.464  0.7466  0.5850  0.6766
  317GLU    HB2 4933   5.164   5.526   2.536  0.3107  1.0961 -0.0969
  317GLU    HB3 4934   5.252   5.476   2.397  0.4082 -0.3991 -0.2081
  317GLU    HG2 4935   5.450   5.415   2.539 -0.5223 -0.0808 -0.2075
  317GLU    HG3 4936   5.341   5.420   2.684  0.5680 -0.0701 -0.0130
  318ASP      N 4937   5.306   5.749   2.281  0.2799  0.3361  0.7708
  318ASP     CA 4938   5.237   5.825   2.164 -0.7769  0.7146 -0.5788
  318ASP      C 4939   5.312   5.794   2.037 -0.2389 -1.3103  0.1318
  318ASP      O 4940   5.433   5.812   2.030  0.1052 -0.1421 -0.1272
  318ASP     CB 4941   5.247   5.969   2.199  0.4266 -0.8926 -0.0466
  318ASP     CG 4942   5.246   6.067   2.084 -0.2078 -0.1120  0.7795
  318ASP    OD1 4943   5.178   6.034   1.986 -0.0575 -0.2343  0.1857
  318ASP    OD2 4944   5.308   6.173   2.094  0.1852  0.1417  0.9076
  318ASP      H 4945   5.391   5.701   2.255 -0.2705  0.1189 -0.8868
  318ASP     HA 4946   5.134   5.793   2.151 -0.9073  0.7081  0.3053
  318ASP    HB2 4947   5.158   5.991   2.259  0.3055 -0.9652 -0.1998
  318ASP    HB3 4948   5.333   5.998   2.260 -0.2761  1.3062  0.0783
  319VAL      N 4949   5.237   5.768   1.927 -0.9312 -0.5650 -0.1356
  319VAL     CA 4950   5.291   5.720   1.797 -0.4893  0.1082 -0.3773
  319VAL      C 4951   5.400   5.815   1.736  0.3377 -1.0881  0.3546
  319VAL      O 4952   5.483   5.773   1.653  0.3502 -0.0677  0.0614
  319VAL     CB 4953   5.170   5.689   1.705 -1.0772  0.9812  1.1287
  319VAL    CG1 4954   5.098   5.818   1.657  0.2539 -0.0374 -1.0273
  319VAL    CG2 4955   5.211   5.616   1.571  0.1591  0.2728 -0.2542
  319VAL      H 4956   5.136   5.779   1.934 -0.9224  1.5905 -1.5254
  319VAL     HA 4957   5.346   5.631   1.829  0.4219  0.7239 -0.1581
  319VAL     HB 4958   5.099   5.623   1.754 -0.5057 -0.3219  0.3330
  319VAL   HG11 4959   5.141   5.861   1.566 -0.1849  0.1254 -1.1621
  319VAL   HG12 4960   4.996   5.800   1.625 -0.2022  0.1171  0.2580
  319VAL   HG13 4961   5.092   5.878   1.747 -1.1720 -1.8364  0.2162
  319VAL   HG21 4962   5.221   5.509   1.592  0.9889  0.2811 -0.5155
  319VAL   HG22 4963   5.143   5.630   1.487 -0.0059  0.7372 -0.0463
  319VAL   HG23 4964   5.313   5.642   1.544 -0.2288  1.3596 -0.7824
  320ALA      N 4965   5.391   5.948   1.770 -0.2472 -0.5941  0.1513
  320ALA     CA 4966   5.489   6.044   1.726 -0.8974 -0.0266  0.1233
  320ALA      C 4967   5.622   6.032   1.796 -0.1180 -0.3519 -0.2202
  320ALA      O 4968   5.716   6.106   1.756  1.1110  0.3032  0.1815
  320ALA     CB 4969   5.425   6.182   1.740  0.3103 -0.1609 -0.2884
  320ALA      H 4970   5.310   5.989   1.814  0.7469  1.6547  0.1668
  320ALA     HA 4971   5.521   6.027   1.623 -0.6712  0.1233  0.1686
  320ALA    HB1 4972   5.321   6.180   1.707  0.1596  0.2264  0.1304
  320ALA    HB2 4973   5.415   6.219   1.842 -0.7256  1.9320 -1.0158
  320ALA    HB3 4974   5.494   6.244   1.683  0.0143  0.6058  0.1409
  321THR      N 4975   5.650   5.953   1.900  0.4023 -0.2496 -0.0831
  321THR     CA 4976   5.781   5.946   1.966  0.4008 -0.7287  0.9466
  321THR      C 4977   5.881   5.889   1.864  0.5280 -0.1545 -0.4864
  321THR      O 4978   5.849   5.795   1.791 -0.0160  0.5532  0.2028
  321THR     CB 4979   5.774   5.863   2.093  1.4404  0.0230  0.6995
  321THR    OG1 4980   5.668   5.907   2.175 -0.0534 -0.1960  0.2614
  321THR    CG2 4981   5.906   5.848   2.166  0.5520 -0.5139  0.2486
  321THR      H 4982   5.571   5.918   1.952 -0.1973  0.5584 -0.4100
  321THR     HA 4983   5.801   6.047   2.001 -1.4194 -0.3770  1.2102
  321THR     HB 4984   5.743   5.765   2.056 -0.7525  0.7460  0.3516
  321THR    HG1 4985   5.594   5.865   2.132 -0.3577  0.0042  0.5817
  321THR   HG21 4986   5.982   5.796   2.109 -0.0112 -1.5125  0.3624
  321THR   HG22 4987   5.933   5.951   2.189 -0.3849 -0.0927 -0.4089
  321THR   HG23 4988   5.886   5.798   2.261 -0.4821 -0.2206  0.2150
  322SER      N 4989   6.005   5.942   1.866  0.3643 -0.0557  0.4988
  322SER     CA 4990   6.112   5.871   1.790  0.2577  0.2341  0.1676
  322SER      C 4991   6.247   5.868   1.857  0.6160 -0.1372 -0.1575
  322SER      O 4992   6.318   5.776   1.830 -0.2473  0.3106 -0.3058
  322SER     CB 4993   6.129   5.949   1.658  0.3224 -1.4439  0.7566
  322SER     OG 4994   6.174   6.089   1.671 -0.5789  0.5739 -0.1484
  322SER      H 4995   6.024   6.020   1.927 -1.1403  0.3996  0.4699
  322SER     HA 4996   6.086   5.768   1.768 -0.1078  0.0127  1.4671
  322SER    HB2 4997   6.205   5.897   1.601  1.4283 -0.0587  0.8600
  322SER    HB3 4998   6.037   5.942   1.599  1.0357 -0.9086 -0.4876
  322SER     HG 4999   6.205   6.114   1.584  0.7184 -0.1253  0.0664
  323GLN      N 5000   6.262   5.960   1.955 -0.1819  0.3777 -0.0595
  323GLN     CA 5001   6.395   5.991   2.016  0.0197 -0.5649  0.2949
  323GLN      C 5002   6.399   6.006   2.167  0.2168  0.5336  0.7372
  323GLN      O 5003   6.501   5.971   2.219 -0.2791 -0.2885 -0.8306
  323GLN     CB 5004   6.441   6.123   1.942 -0.4872 -0.4562  0.4699
  323GLN     CG 5005   6.576   6.173   2.002  0.0527  0.0409  1.1384
  323GLN     CD 5006   6.649   6.281   1.908  0.1520  1.2033 -0.4202
  323GLN    OE1 5007   6.753   6.266   1.853 -0.4156  0.0655 -0.0745
  323GLN    NE2 5008   6.584   6.388   1.885 -0.1954  0.3009  0.2528
  323GLN      H 5009   6.185   6.025   1.965 -0.1616  0.2566  1.1613
  323GLN     HA 5010   6.464   5.910   1.994  1.2528 -0.0471  1.9348
  323GLN    HB2 5011   6.449   6.117   1.834 -1.5017  1.3389  0.2294
  323GLN    HB3 5012   6.376   6.204   1.975 -1.0159 -0.6196 -0.1438
  323GLN    HG2 5013   6.554   6.212   2.101  1.1660 -1.8541  2.2676
  323GLN    HG3 5014   6.636   6.084   2.024 -0.3836 -0.4359  0.4900
  323GLN   HE21 5015   6.629   6.464   1.835 -0.8967  0.4986 -0.1080
  323GLN   HE22 5016   6.495   6.404   1.929 -1.3352  0.0294 -1.7213
  324ASP      N 5017   6.288   6.050   2.225 -0.0710  0.5540 -1.0790
  324ASP     CA 5018   6.289   6.071   2.375 -0.0105 -0.2238  1.2297
  324ASP      C 5019   6.204   5.973   2.448  0.8526  0.4531 -1.2115
  324ASP      O 5020   6.094   5.939   2.408 -0.1024  0.3889 -0.2304
  324ASP     CB 5021   6.236   6.209   2.418 -0.0893  0.2764  0.7351
  324ASP     CG 5022   6.308   6.321   2.352  0.1907  1.1991 -0.1846
  324ASP    OD1 5023   6.242   6.398   2.288  0.2567 -1.0318  0.2235
  324ASP    OD2 5024   6.428   6.334   2.382 -0.2850  0.7460  0.7286
  324ASP      H 5025   6.206   6.075   2.172 -0.4264  1.2871 -0.2354
  324ASP     HA 5026   6.390   6.065   2.414  0.5864 -1.3499 -0.3142
  324ASP    HB2 5027   6.132   6.216   2.386  0.1917 -0.0141 -0.3602
  324ASP    HB3 5028   6.250   6.210   2.526 -0.6473 -0.3629  0.8281
  325ASP      N 5029   6.244   5.950   2.573 -0.0902  0.6403  0.4346
  325ASP     CA 5030   6.180   5.866   2.674  0.0709  0.0257 -0.3600
  325ASP      C 5031   6.108   5.964   2.767 -1.1910  0.4170 -0.0419
  325ASP      O 5032   6.170   6.063   2.803 -0.6211 -0.2878 -0.0034
  325ASP     CB 5033   6.294   5.788   2.743  0.4063 -0.1401 -0.3016
  325ASP     CG 5034   6.374   5.688   2.654  0.0533 -1.0647  0.1999
  325ASP    OD1 5035   6.328   5.656   2.542 -0.4950  0.0873  0.1865
  325ASP    OD2 5036   6.486   5.656   2.692 -0.5570  0.0261  0.7766
  325ASP      H 5037   6.335   5.984   2.601 -0.0226  0.5153  0.3679
  325ASP     HA 5038   6.106   5.801   2.625 -0.9127  0.0273  1.0006
  325ASP    HB2 5039   6.363   5.859   2.788  0.4447  0.3147 -1.0460
  325ASP    HB3 5040   6.253   5.739   2.832  0.0534  0.4425 -0.1281
  326CYS      N 5041   5.985   5.938   2.803 -0.6177  0.4319  0.4499
  326CYS     CA 5042   5.922   6.025   2.899 -0.0695  0.8813 -0.0896
  326CYS      C 5043   5.854   5.938   3.011 -0.1750 -0.0442  1.1193
  326CYS      O 5044   5.824   5.819   2.991 -0.4007 -0.0326  0.3077
  326CYS     CB 5045   5.812   6.090   2.817 -0.4670 -0.1149 -0.5719
  326CYS     SG 5046   5.875   6.209   2.698 -0.1917  0.0331  0.0222
  326CYS      H 5047   5.955   5.842   2.792  0.7559 -0.0966  0.8782
  326CYS     HA 5048   5.983   6.096   2.955 -0.3589  0.5929  0.6288
  326CYS    HB2 5049   5.758   6.014   2.761 -0.2297 -1.6682  1.1141
  326CYS    HB3 5050   5.737   6.145   2.874 -0.7172 -1.0774  0.0728
  327TYR      N 5051   5.826   6.000   3.126  0.7244 -0.1486 -0.4754
  327TYR     CA 5052   5.764   5.934   3.240  0.2664 -0.1182 -0.8694
  327TYR      C 5053   5.648   6.022   3.296  0.4734  0.0282 -0.4749
  327TYR      O 5054   5.661   6.146   3.312 -0.0768 -0.0997  0.0303
  327TYR     CB 5055   5.877   5.907   3.351  0.2558 -0.3918  0.2257
  327TYR     CG 5056   5.996   5.855   3.286 -0.4944 -0.1797  0.1054
  327TYR    CD1 5057   6.089   5.940   3.223 -0.0930  0.2592  0.1275
  327TYR    CD2 5058   6.011   5.718   3.273  0.5143  0.0519  0.3227
  327TYR    CE1 5059   6.196   5.882   3.150 -0.0047 -0.3319  0.5963
  327TYR    CE2 5060   6.110   5.659   3.202  0.8713  0.2093 -0.5510
  327TYR     CZ 5061   6.210   5.743   3.142  1.2796  0.1799 -0.4218
  327TYR     OH 5062   6.314   5.682   3.081  0.0830 -0.2262  0.0743
  327TYR      H 5063   5.841   6.100   3.130  0.4636 -0.1028 -0.5756
  327TYR     HA 5064   5.725   5.836   3.211 -0.2441 -0.6152  1.1520
  327TYR    HB2 5065   5.906   5.990   3.416 -0.7264 -0.4105  0.7258
  327TYR    HB3 5066   5.838   5.836   3.423  0.4810  0.2403  1.0074
  327TYR    HD1 5067   6.064   6.045   3.214  0.5909  0.4494  0.3171
  327TYR    HD2 5068   5.945   5.651   3.326  0.8571 -0.7277 -0.2183
  327TYR    HE1 5069   6.273   5.937   3.098 -0.6710 -0.6035 -0.7560
  327TYR    HE2 5070   6.095   5.555   3.178  0.9667  0.4339 -1.7191
  327TYR     HH 5071   6.394   5.734   3.090  0.0622 -0.2266  0.2683
  328LYS      N 5072   5.536   5.955   3.341  0.0393  0.5149  0.0172
  328LYS     CA 5073   5.444   6.014   3.433  0.5824  0.4252 -0.0341
  328LYS      C 5074   5.491   5.995   3.583 -0.0610 -0.6100 -0.1576
  328LYS      O 5075   5.566   5.898   3.613  0.3755  0.5463  0.2166
  328LYS     CB 5076   5.299   5.956   3.408 -0.7299 -0.8619 -0.1343
  328LYS     CG 5077   5.185   6.024   3.479  1.1604 -0.2852  0.6652
  328LYS     CD 5078   5.146   6.172   3.448  1.0732  1.2831  0.8343
  328LYS     CE 5079   5.113   6.195   3.293  0.9727  0.7356  0.6560
  328LYS     NZ 5080   5.040   6.321   3.277 -1.4087 -0.1830  0.8685
  328LYS      H 5081   5.531   5.855   3.324  0.6236  0.6027 -0.8086
  328LYS     HA 5082   5.446   6.122   3.415 -0.1790  0.3817 -0.4560
  328LYS    HB2 5083   5.277   5.957   3.301 -1.6706 -0.8884  0.0385
  328LYS    HB3 5084   5.302   5.852   3.442  1.2648 -0.4901  1.2018
  328LYS    HG2 5085   5.093   5.965   3.472  1.3001 -0.4063 -0.6244
  328LYS    HG3 5086   5.214   6.024   3.584  1.1988 -0.7559  0.6593
  328LYS    HD2 5087   5.057   6.177   3.510  0.3945 -0.4942  0.1547
  328LYS    HD3 5088   5.222   6.240   3.486  1.3452  1.2523  0.3615
  328LYS    HE2 5089   5.201   6.193   3.229  0.5296  0.9758  0.0220
  328LYS    HE3 5090   5.040   6.123   3.257  1.1793  1.0473 -0.4921
  328LYS    HZ1 5091   5.026   6.349   3.180  0.0647 -0.5505  0.4978
  328LYS    HZ2 5092   4.946   6.316   3.311 -1.9866  0.2846 -0.4974
  328LYS    HZ3 5093   5.090   6.388   3.334 -0.7286  0.6499 -0.5830
  329PHE      N 5094   5.460   6.087   3.679  0.4003  0.7070 -0.1149
  329PHE     CA 5095   5.492   6.059   3.822  0.6331  0.1916  0.2271
  329PHE      C 5096   5.369   5.986   3.892 -0.3338  0.2894  0.9170
  329PHE      O 5097   5.259   6.040   3.903  0.3190 -0.1678 -0.3853
  329PHE     CB 5098   5.523   6.194   3.884 -0.2750 -0.2520 -0.6825
  329PHE     CG 5099   5.560   6.189   4.035  0.4441  0.3608  0.3877
  329PHE    CD1 5100   5.691   6.173   4.070 -0.1780 -0.2128  0.7523
  329PHE    CD2 5101   5.462   6.198   4.136  0.1147  0.0344  0.6156
  329PHE    CE1 5102   5.733   6.176   4.201 -0.0411 -0.0788 -0.2002
  329PHE    CE2 5103   5.498   6.199   4.270  0.0034 -0.6236 -0.2125
  329PHE     CZ 5104   5.633   6.187   4.306 -0.5226  0.3079  0.1769
  329PHE      H 5105   5.404   6.166   3.650 -2.1553 -0.6471  0.5220
  329PHE     HA 5106   5.582   5.999   3.830  0.7199  0.4380  1.5355
  329PHE    HB2 5107   5.605   6.240   3.830  0.8868 -1.5481 -0.1473
  329PHE    HB3 5108   5.443   6.265   3.864 -0.1945  0.4279  1.0699
  329PHE    HD1 5109   5.761   6.160   3.989 -0.6761  1.5978 -0.0612
  329PHE    HD2 5110   5.358   6.214   4.111 -0.0459 -1.0590  0.4661
  329PHE    HE1 5111   5.839   6.162   4.218 -0.0669 -1.1426 -0.7702
  329PHE    HE2 5112   5.432   6.220   4.353  0.5237  0.5593 -0.0620
  329PHE     HZ 5113   5.673   6.184   4.406 -0.2755 -0.4999  0.0699
  330ALA      N 5114   5.392   5.865   3.937 -0.2169 -0.1283 -0.9130
  330ALA     CA 5115   5.288   5.761   3.974 -0.4014 -0.6595  0.0915
  330ALA      C 5116   5.270   5.740   4.130  0.4554  0.2998 -0.6474
  330ALA      O 5117   5.244   5.631   4.181  0.9769  1.0423  0.5346
  330ALA     CB 5118   5.304   5.636   3.887  0.3660  0.9042  1.3384
  330ALA      H 5119   5.488   5.834   3.928  0.6005  1.4958  0.7751
  330ALA     HA 5120   5.192   5.804   3.947  0.5300  1.9033  0.2839
  330ALA    HB1 5121   5.294   5.652   3.779  0.0112  0.3636  1.2820
  330ALA    HB2 5122   5.399   5.588   3.909  0.5938  1.3087  1.2474
  330ALA    HB3 5123   5.222   5.569   3.915  0.2913 -0.1987 -1.0258
  331ILE      N 5124   5.304   5.841   4.214  0.8020 -0.4380 -0.3669
  331ILE     CA 5125   5.261   5.861   4.357 -0.9969  0.1409  0.1072
  331ILE      C 5126   5.147   5.959   4.364 -0.8007 -0.1328  0.8304
  331ILE      O 5127   5.161   6.066   4.309  0.7604  0.5879  0.2136
  331ILE     CB 5128   5.388   5.896   4.447  0.2281  0.0708  0.9076
  331ILE    CG1 5129   5.482   5.771   4.453  1.4413  0.5704  0.3899
  331ILE    CG2 5130   5.364   5.951   4.587 -1.7258  0.2936 -0.1099
  331ILE    CD1 5131   5.624   5.796   4.491  0.5922 -0.8022 -0.1355
  331ILE      H 5132   5.348   5.913   4.159  0.0819 -0.3638 -0.8774
  331ILE     HA 5133   5.217   5.771   4.398  0.6190 -1.2962 -1.0089
  331ILE     HB 5134   5.444   5.966   4.385  1.0808 -0.2029  1.3366
  331ILE   HG12 5135   5.437   5.697   4.518  0.8101  0.0597 -0.5770
  331ILE   HG13 5136   5.483   5.720   4.357 -0.6219 -0.2570  0.7169
  331ILE   HG21 5137   5.331   6.055   4.583  0.9959  1.5281  1.9936
  331ILE   HG22 5138   5.295   5.891   4.646 -1.6693  0.6592  0.3432
  331ILE   HG23 5139   5.451   5.959   4.653 -1.0651 -1.0477 -0.7448
  331ILE   HD11 5140   5.655   5.872   4.420  0.0089  0.8332  1.2239
  331ILE   HD12 5141   5.628   5.835   4.593 -0.8151  0.3911 -0.4775
  331ILE   HD13 5142   5.679   5.703   4.477  0.4012 -0.7402 -1.6322
  332SER      N 5143   5.042   5.921   4.433  1.1265 -0.3913 -0.6295
  332SER     CA 5144   4.923   6.017   4.452  0.2768  0.0703 -0.3191
  332SER      C 5145   4.871   6.018   4.594 -0.1897  0.6404 -0.7067
  332SER      O 5146   4.902   5.926   4.672  0.1689  0.2817  0.2984
  332SER     CB 5147   4.811   5.984   4.355  0.9448 -0.5329  0.9570
  332SER     OG 5148   4.750   5.860   4.372  0.0598  0.5565 -0.6870
  332SER      H 5149   5.036   5.828   4.473  0.0575  0.2218  0.8028
  332SER     HA 5150   4.958   6.119   4.436  0.7986  0.2626  1.6043
  332SER    HB2 5151   4.739   6.065   4.370  1.2168  0.2715 -1.2525
  332SER    HB3 5152   4.835   6.005   4.250 -1.1626  1.4104  0.6931
  332SER     HG 5153   4.668   5.854   4.322 -0.0095 -0.0592 -0.5116
  333GLN      N 5154   4.802   6.133   4.631 -0.0701  0.9618  0.6562
  333GLN     CA 5155   4.724   6.143   4.752  0.0945  0.3026  0.2475
  333GLN      C 5156   4.605   6.045   4.754 -0.1111  0.9359 -0.0769
  333GLN      O 5157   4.576   5.979   4.658  0.3270  0.2644 -0.3413
  333GLN     CB 5158   4.687   6.293   4.766 -0.0057 -0.0891  0.7173
  333GLN     CG 5159   4.566   6.332   4.682  0.5214  0.4170  0.0766
  333GLN     CD 5160   4.538   6.480   4.700  0.2308 -0.4870  0.4240
  333GLN    OE1 5161   4.611   6.561   4.757  0.1547 -0.6511 -0.3500
  333GLN    NE2 5162   4.433   6.519   4.634  0.0407 -0.7661 -0.4031
  333GLN      H 5163   4.795   6.208   4.564 -0.2082 -0.0076 -0.4991
  333GLN     HA 5164   4.792   6.113   4.832 -0.0102 -0.2205  0.1502
  333GLN    HB2 5165   4.671   6.310   4.873  0.4022 -0.2581  0.8068
  333GLN    HB3 5166   4.769   6.356   4.734  0.9882 -0.9863  1.3680
  333GLN    HG2 5167   4.567   6.299   4.578 -1.5868  0.0733  0.0794
  333GLN    HG3 5168   4.478   6.278   4.717  0.4393 -0.1335 -0.8852
  333GLN   HE21 5169   4.427   6.619   4.624 -0.6284 -0.6106  0.9928
  333GLN   HE22 5170   4.367   6.458   4.587 -0.9917 -0.7206  0.8596
  334SER      N 5171   4.531   6.041   4.863  0.1121  0.6085  0.7224
  334SER     CA 5172   4.414   5.965   4.889  1.1097  1.5608 -0.8815
  334SER      C 5173   4.331   6.012   5.017 -0.5215 -0.6333  0.2228
  334SER      O 5174   4.396   6.039   5.121  0.0388 -0.2156 -0.3056
  334SER     CB 5175   4.456   5.817   4.905  0.0411  0.4440  0.9665
  334SER     OG 5176   4.340   5.739   4.914  0.5031  0.5654  0.7564
  334SER      H 5177   4.546   6.102   4.942  0.8408  1.5503 -0.0953
  334SER     HA 5178   4.339   5.971   4.810 -0.6143  0.3182  0.4879
  334SER    HB2 5179   4.504   5.802   4.808 -1.0794  0.5138  0.3535
  334SER    HB3 5180   4.523   5.807   4.990  1.5519 -0.0547 -0.1958
  334SER     HG 5181   4.363   5.666   4.972 -0.1749 -1.0896 -0.8553
  335SER      N 5182   4.201   6.010   5.002 -0.6208  0.1882 -0.0640
  335SER     CA 5183   4.114   6.038   5.113 -0.2123 -1.1124  0.8463
  335SER      C 5184   4.044   5.919   5.176 -0.2072 -0.1340  0.6992
  335SER      O 5185   3.979   5.928   5.277  0.3177  0.5636  0.3306
  335SER     CB 5186   4.004   6.139   5.067 -0.3779 -0.1744 -1.0574
  335SER     OG 5187   4.057   6.263   5.037  0.4331 -0.2080 -0.1861
  335SER      H 5188   4.174   6.004   4.905  1.1197  0.2164 -0.6264
  335SER     HA 5189   4.171   6.073   5.199  0.0187 -0.1323  0.3321
  335SER    HB2 5190   3.945   6.088   4.992 -0.2950  0.2461 -1.4123
  335SER    HB3 5191   3.930   6.157   5.145 -0.4053 -0.0604 -1.1099
  335SER     HG 5192   4.104   6.254   4.954 -0.0280 -0.6073 -0.4177
  336THR      N 5193   4.061   5.797   5.117 -0.1810 -0.6644  0.5958
  336THR     CA 5194   3.994   5.669   5.142  0.1248  0.0955  0.4445
  336THR      C 5195   4.093   5.561   5.197  0.1341 -0.3191 -0.6222
  336THR      O 5196   4.064   5.443   5.183  0.1166 -0.3509 -0.0471
  336THR     CB 5197   3.909   5.629   5.018 -0.1890 -0.5176  0.0048
  336THR    OG1 5198   3.999   5.583   4.925  0.2764 -0.6958  0.3146
  336THR    CG2 5199   3.818   5.739   4.957  0.4240  1.0477 -0.1228
  336THR      H 5200   4.092   5.808   5.022 -0.3967 -0.2649  0.5694
  336THR     HA 5201   3.921   5.680   5.222 -0.2961 -0.4789  0.1539
  336THR     HB 5202   3.832   5.553   5.034 -0.3523 -0.6857 -1.3658
  336THR    HG1 5203   4.002   5.487   4.926  3.6108 -0.8249  0.1262
  336THR   HG21 5204   3.753   5.773   5.038 -0.2787 -0.3307 -0.0459
  336THR   HG22 5205   3.875   5.822   4.916  0.7374  0.2579 -1.3901
  336THR   HG23 5206   3.757   5.696   4.877  0.4285 -0.3887  0.5765
  337GLY      N 5207   4.206   5.600   5.256 -0.2831  0.2287  0.2356
  337GLY     CA 5208   4.308   5.510   5.300  0.1878  0.5955 -0.1991
  337GLY      C 5209   4.425   5.485   5.200  0.5516  0.2175  0.5018
  337GLY      O 5210   4.420   5.539   5.089  0.5567  0.1359 -0.1336
  337GLY      H 5211   4.229   5.697   5.275  0.9802  0.2721 -1.1332
  337GLY    HA2 5212   4.346   5.538   5.398 -0.1652 -0.0381  0.1334
  337GLY    HA3 5213   4.258   5.418   5.329  0.0109  0.4864 -0.8231
  338THR      N 5214   4.529   5.410   5.244  1.0902  0.1291  0.0952
  338THR     CA 5215   4.650   5.379   5.162  0.2811 -0.8093 -0.7986
  338THR      C 5216   4.622   5.263   5.065  0.2994  0.1866 -0.2255
  338THR      O 5217   4.559   5.163   5.105 -0.5367  0.5102 -0.9134
  338THR     CB 5218   4.760   5.329   5.257 -0.0886  0.0608 -0.9319
  338THR    OG1 5219   4.772   5.422   5.362 -0.6266  0.5213 -0.4449
  338THR    CG2 5220   4.891   5.319   5.184 -0.2160  0.7098  0.1692
  338THR      H 5221   4.517   5.363   5.332  0.4362 -0.2567 -0.1805
  338THR     HA 5222   4.674   5.476   5.120  0.7166  0.0714  1.2532
  338THR     HB 5223   4.736   5.236   5.308  0.7649  0.2271 -0.1828
  338THR    HG1 5224   4.812   5.381   5.440  0.1353 -0.2324 -1.1872
  338THR   HG21 5225   4.968   5.280   5.250  0.2882  1.3325 -0.0297
  338THR   HG22 5226   4.879   5.249   5.101 -0.8224  0.4674  0.4523
  338THR   HG23 5227   4.930   5.417   5.156 -0.2743  0.9768  0.9736
  339VAL      N 5228   4.666   5.274   4.943 -0.4912  0.4003 -0.2123
  339VAL     CA 5229   4.649   5.170   4.839  0.0829 -1.2570 -0.0791
  339VAL      C 5230   4.784   5.135   4.788 -0.2263  0.1984 -0.5577
  339VAL      O 5231   4.851   5.204   4.713  0.0874 -0.2500 -0.0852
  339VAL     CB 5232   4.559   5.232   4.735 -0.2229  0.3074  0.9176
  339VAL    CG1 5233   4.503   5.122   4.634  0.4255 -0.0129  0.5608
  339VAL    CG2 5234   4.439   5.312   4.795  0.3650 -0.2877 -0.2177
  339VAL      H 5235   4.729   5.349   4.920 -1.3409  0.6476 -2.1542
  339VAL     HA 5236   4.600   5.085   4.885  0.3519 -0.4218  1.9451
  339VAL     HB 5237   4.617   5.299   4.671  0.0456 -0.6240  0.1494
  339VAL   HG11 5238   4.432   5.174   4.571 -0.4514 -0.4789  1.1273
  339VAL   HG12 5239   4.588   5.091   4.573 -0.2880 -0.3294 -0.2989
  339VAL   HG13 5240   4.465   5.041   4.696  1.0459  0.5937  1.8220
  339VAL   HG21 5241   4.394   5.248   4.872 -0.5761 -0.0828 -0.5664
  339VAL   HG22 5242   4.468   5.401   4.850  0.9978 -1.2301  1.1150
  339VAL   HG23 5243   4.363   5.337   4.721  0.7806  0.6633 -0.3352
  340MET      N 5244   4.819   5.012   4.816 -0.1927 -0.3503  0.5268
  340MET     CA 5245   4.922   4.932   4.752 -0.3215  0.4016  0.2610
  340MET      C 5246   4.889   4.898   4.608  0.2909  0.3001  0.2301
  340MET      O 5247   4.854   4.784   4.575 -0.0115 -0.0365 -0.2406
  340MET     CB 5248   4.982   4.816   4.828 -0.8882  0.0684 -0.5475
  340MET     CG 5249   5.108   4.872   4.912  0.4568 -0.2042  0.2623
  340MET     SD 5250   5.181   4.752   5.025  0.1912 -0.0860 -0.3103
  340MET     CE 5251   5.077   4.759   5.181 -0.1797  0.3057 -0.1835
  340MET      H 5252   4.761   4.965   4.885 -0.0057 -0.3709  0.6712
  340MET     HA 5253   5.009   4.997   4.738 -0.0343 -0.2416 -1.5829
  340MET    HB2 5254   4.909   4.768   4.893 -0.4571 -0.9596 -0.7830
  340MET    HB3 5255   5.030   4.747   4.759  0.8718  0.5297  0.0955
  340MET    HG2 5256   5.178   4.907   4.836 -0.6731  0.1389 -0.6753
  340MET    HG3 5257   5.080   4.957   4.973 -0.3670 -0.0875 -0.2412
  340MET    HE1 5258   5.077   4.860   5.222 -0.0127  0.6322 -0.9473
  340MET    HE2 5259   4.973   4.735   5.161 -0.1566 -0.9304  0.9661
  340MET    HE3 5260   5.106   4.684   5.254 -0.4674  0.0629 -0.3136
  341GLY      N 5261   4.890   4.990   4.516  0.3981 -0.1515 -0.0892
  341GLY     CA 5262   4.863   4.976   4.369  0.3389  0.0455 -0.1586
  341GLY      C 5263   4.978   4.905   4.293  0.1456  0.0631  0.7654
  341GLY      O 5264   5.081   4.867   4.351  0.2725  0.0511 -0.2774
  341GLY      H 5265   4.890   5.081   4.561 -0.7199 -0.6730  1.1088
  341GLY    HA2 5266   4.768   4.930   4.342  0.3987  0.0577 -0.3905
  341GLY    HA3 5267   4.834   5.074   4.333 -0.2586  0.3013  0.9302
  342ALA      N 5268   4.966   4.884   4.160 -0.0556  0.5623  0.1107
  342ALA     CA 5269   5.064   4.816   4.068  0.3546  0.1165 -0.1316
  342ALA      C 5270   5.213   4.861   4.083 -0.6613  0.0528  0.5104
  342ALA      O 5271   5.304   4.776   4.070  0.1198 -0.4943  0.2446
  342ALA     CB 5272   5.008   4.842   3.929  1.0154  0.8561  0.4546
  342ALA      H 5273   4.886   4.930   4.119 -0.1898 -0.1704 -0.5094
  342ALA     HA 5274   5.058   4.709   4.088 -0.2124 -0.0262 -0.9808
  342ALA    HB1 5275   5.017   4.947   3.902  0.0894  1.0248  0.7361
  342ALA    HB2 5276   5.051   4.780   3.850 -1.1903  0.2640 -0.4542
  342ALA    HB3 5277   4.903   4.815   3.916  1.4031 -0.2052 -1.0892
  343VAL      N 5278   5.237   4.990   4.121  0.3863  0.7281  0.3991
  343VAL     CA 5279   5.367   5.046   4.142 -0.2163 -0.0180 -0.9945
  343VAL      C 5280   5.445   4.957   4.245  0.0221 -0.3298  0.0177
  343VAL      O 5281   5.568   4.949   4.235 -0.1752  0.1335  0.0777
  343VAL     CB 5282   5.347   5.198   4.189  0.5887  0.6834  0.5935
  343VAL    CG1 5283   5.466   5.267   4.244 -0.5310 -1.5749 -0.9280
  343VAL    CG2 5284   5.314   5.276   4.067 -0.0589  0.8215 -0.1922
  343VAL      H 5285   5.156   5.049   4.129 -1.0487 -1.0199  0.1263
  343VAL     HA 5286   5.414   5.036   4.045  0.5103 -2.1166 -0.5288
  343VAL     HB 5287   5.268   5.205   4.263 -1.8188  0.3113 -1.6419
  343VAL   HG11 5288   5.558   5.262   4.187  0.4790  1.3853  0.0751
  343VAL   HG12 5289   5.445   5.369   4.276  1.1078 -1.8727  1.6123
  343VAL   HG13 5290   5.504   5.220   4.335  1.1901  0.7381 -0.2619
  343VAL   HG21 5291   5.396   5.324   4.015  0.0718  0.1022 -0.6754
  343VAL   HG22 5292   5.248   5.214   4.007  1.5761 -0.3879 -0.8883
  343VAL   HG23 5293   5.250   5.359   4.098  1.4956  1.8416  0.5503
  344ILE      N 5294   5.381   4.902   4.346 -0.0682  0.5047  0.3716
  344ILE     CA 5295   5.438   4.815   4.450  0.3241 -0.5908 -0.6145
  344ILE      C 5296   5.454   4.667   4.399  0.0782  0.1698 -0.1132
  344ILE      O 5297   5.548   4.598   4.424  0.6338  0.3999 -0.3541
  344ILE     CB 5298   5.355   4.846   4.581  0.2384  0.7694  0.3901
  344ILE    CG1 5299   5.395   4.983   4.646  0.4972 -0.9153 -0.1537
  344ILE    CG2 5300   5.360   4.721   4.679 -0.5890  0.6990  0.6830
  344ILE    CD1 5301   5.520   5.001   4.728 -1.1569  0.4924 -0.6397
  344ILE      H 5302   5.280   4.903   4.343 -0.1376 -1.0990  0.2722
  344ILE     HA 5303   5.539   4.855   4.465  0.4794 -0.9328 -0.7241
  344ILE     HB 5304   5.252   4.840   4.546  0.1647 -0.8448  0.7274
  344ILE   HG12 5305   5.405   5.051   4.561 -1.6573 -0.9524 -0.5257
  344ILE   HG13 5306   5.307   5.024   4.694  0.9139  1.4276 -1.1088
  344ILE   HG21 5307   5.309   4.752   4.770 -0.5191  0.1700  0.9098
  344ILE   HG22 5308   5.312   4.634   4.634  1.1304 -0.3479  0.7052
  344ILE   HG23 5309   5.463   4.691   4.696 -0.6215 -0.0841 -0.2915
  344ILE   HD11 5310   5.607   4.943   4.698 -0.1855  0.7014  1.4275
  344ILE   HD12 5311   5.552   5.104   4.739  2.0390 -0.4045  1.3270
  344ILE   HD13 5312   5.498   4.969   4.830  0.9300 -0.0189 -0.2557
  345MET      N 5313   5.357   4.605   4.327  0.7309  0.3987  0.2387
  345MET     CA 5314   5.361   4.468   4.266  0.0019  0.1130 -0.1287
  345MET      C 5315   5.470   4.447   4.159 -0.2677  0.0931  0.1815
  345MET      O 5316   5.533   4.334   4.158 -0.3428 -0.4487  0.2436
  345MET     CB 5317   5.217   4.430   4.203 -1.0356 -0.2691 -0.5281
  345MET     CG 5318   5.106   4.423   4.312  1.0838  0.0633  0.4754
  345MET     SD 5319   4.938   4.429   4.236 -0.0270  0.2457 -0.3888
  345MET     CE 5320   4.860   4.331   4.363 -0.3551  0.8746  0.5408
  345MET      H 5321   5.289   4.672   4.294  0.1615 -0.0619  0.4270
  345MET     HA 5322   5.379   4.395   4.344  1.8042  0.7822  0.1725
  345MET    HB2 5323   5.189   4.510   4.135  0.1961 -0.3286 -1.1633
  345MET    HB3 5324   5.232   4.340   4.145 -1.3757 -0.0597 -0.9488
  345MET    HG2 5325   5.110   4.330   4.369  0.8765 -0.2534 -0.0167
  345MET    HG3 5326   5.102   4.506   4.383 -0.2105  0.3673  0.0984
  345MET    HE1 5327   4.915   4.241   4.390 -1.5541  0.1657  0.7966
  345MET    HE2 5328   4.855   4.391   4.453  0.0073  1.6153  0.0861
  345MET    HE3 5329   4.765   4.293   4.324  0.5291 -0.7410 -0.2455
  346GLU      N 5330   5.500   4.559   4.090  0.4563  0.1747  0.9918
  346GLU     CA 5331   5.606   4.560   3.982  0.6633  0.3969 -0.7988
  346GLU      C 5332   5.745   4.569   4.050 -1.2691 -0.3728  0.1217
  346GLU      O 5333   5.851   4.573   3.987 -0.6023 -0.1661  0.0648
  346GLU     CB 5334   5.576   4.672   3.884  0.3519  0.3969  0.7428
  346GLU     CG 5335   5.454   4.627   3.795 -0.0435  1.3837 -0.0845
  346GLU     CD 5336   5.409   4.735   3.700  0.0121  0.2944 -0.0527
  346GLU    OE1 5337   5.495   4.816   3.665 -0.1729 -0.1504 -0.1811
  346GLU    OE2 5338   5.303   4.721   3.641 -0.2428  0.6463  0.6449
  346GLU      H 5339   5.446   4.642   4.106 -0.4525  0.1190 -1.1150
  346GLU     HA 5340   5.593   4.464   3.933  0.7578  0.2614 -0.5595
  346GLU    HB2 5341   5.543   4.761   3.936 -0.5740  0.0516  0.7727
  346GLU    HB3 5342   5.656   4.686   3.811 -0.0497 -2.2808 -0.4775
  346GLU    HG2 5343   5.495   4.545   3.737 -0.2931  0.9503  0.3346
  346GLU    HG3 5344   5.367   4.601   3.856 -0.6452 -0.8482 -1.6231
  347GLY      N 5345   5.756   4.565   4.181  0.4996 -0.2472 -0.3644
  347GLY     CA 5346   5.868   4.510   4.261  0.4406 -0.8888 -0.3118
  347GLY      C 5347   5.856   4.367   4.308 -0.4124 -0.2020 -0.4460
  347GLY      O 5348   5.958   4.301   4.290 -0.1768  1.0707  0.2557
  347GLY      H 5349   5.672   4.579   4.236 -0.2246  0.0320 -1.4693
  347GLY    HA2 5350   5.962   4.529   4.210  0.7591  1.1682  0.8286
  347GLY    HA3 5351   5.862   4.566   4.354 -0.8294 -0.3503 -0.6726
  348PHE      N 5352   5.743   4.330   4.369  0.9076  0.4663 -0.0160
  348PHE     CA 5353   5.732   4.211   4.463 -0.9965  0.3834 -0.6658
  348PHE      C 5354   5.644   4.098   4.409  0.0787  0.4591 -0.9535
  348PHE      O 5355   5.545   4.125   4.343  0.0607  0.9262  0.4083
  348PHE     CB 5356   5.683   4.256   4.600 -0.5809  0.3831 -0.0495
  348PHE     CG 5357   5.762   4.366   4.651 -0.2195 -0.1849  0.8276
  348PHE    CD1 5358   5.892   4.359   4.690 -0.3859  0.8336  1.1130
  348PHE    CD2 5359   5.695   4.492   4.654 -1.0288  0.7208  0.0361
  348PHE    CE1 5360   5.969   4.468   4.719 -0.6232 -0.0926 -0.7065
  348PHE    CE2 5361   5.760   4.604   4.690 -0.7503 -1.2582 -0.8800
  348PHE     CZ 5362   5.903   4.595   4.725  0.5836  0.5302  0.0434
  348PHE      H 5363   5.658   4.383   4.356  0.8372  0.2060 -0.7440
  348PHE     HA 5364   5.828   4.159   4.473 -1.4223 -0.4736 -0.8014
  348PHE    HB2 5365   5.577   4.282   4.599 -0.7829 -0.2685  0.9475
  348PHE    HB3 5366   5.699   4.183   4.680  0.2303  0.0059 -0.5331
  348PHE    HD1 5367   5.944   4.265   4.677 -1.7598  0.1071  0.4721
  348PHE    HD2 5368   5.589   4.486   4.635 -0.8356 -0.9873 -0.9755
  348PHE    HE1 5369   6.074   4.450   4.738 -0.8383 -0.8239 -0.0660
  348PHE    HE2 5370   5.715   4.701   4.682  0.2538 -0.8000 -1.3201
  348PHE     HZ 5371   5.960   4.682   4.753  1.3106  0.0940 -0.0412
  349TYR      N 5372   5.677   3.978   4.445 -0.4779  0.6753  1.1964
  349TYR     CA 5373   5.588   3.865   4.449  0.0831 -0.2554 -0.1903
  349TYR      C 5374   5.505   3.863   4.579 -0.3087 -0.0667  0.6341
  349TYR      O 5375   5.560   3.893   4.685 -0.2676  0.1290 -0.3569
  349TYR     CB 5376   5.682   3.751   4.446  0.4780  1.0885  1.9643
  349TYR     CG 5377   5.613   3.611   4.438 -0.3350  0.2987 -0.0717
  349TYR    CD1 5378   5.511   3.580   4.347 -0.5918 -0.8475  0.4807
  349TYR    CD2 5379   5.668   3.507   4.522  0.4929  0.5837 -0.7115
  349TYR    CE1 5380   5.459   3.459   4.341  0.2835  1.2180  0.2950
  349TYR    CE2 5381   5.614   3.379   4.511 -0.5402  0.3558 -0.3841
  349TYR     CZ 5382   5.504   3.359   4.434  0.7449  0.3416 -0.1972
  349TYR     OH 5383   5.464   3.227   4.433  0.2961 -0.5876  0.4034
  349TYR      H 5384   5.760   3.972   4.501  0.0805  0.1361  0.3461
  349TYR     HA 5385   5.526   3.871   4.359 -0.6489  1.5621  0.3495
  349TYR    HB2 5386   5.739   3.752   4.353 -0.6058 -0.9154  1.1524
  349TYR    HB3 5387   5.755   3.748   4.527  0.9606 -0.6879  1.5677
  349TYR    HD1 5388   5.482   3.659   4.280  0.5294 -0.6134  0.2471
  349TYR    HD2 5389   5.752   3.526   4.588  0.7472 -1.6605 -0.2485
  349TYR    HE1 5390   5.374   3.437   4.277 -0.0962  0.6244  0.9834
  349TYR    HE2 5391   5.659   3.300   4.569  1.9169  1.2396 -0.8614
  349TYR     HH 5392   5.372   3.221   4.405  0.1573  0.2146  0.6302
  350VAL      N 5393   5.376   3.846   4.561  0.5345  0.1650 -0.0385
  350VAL     CA 5394   5.272   3.862   4.672 -1.2389 -0.5288  0.3033
  350VAL      C 5395   5.190   3.742   4.692  0.6202  0.3055 -0.8776
  350VAL      O 5396   5.107   3.710   4.612  0.5009 -0.1001  0.4596
  350VAL     CB 5397   5.200   4.005   4.659  0.4315 -0.5534  0.3322
  350VAL    CG1 5398   5.116   4.044   4.784 -0.2355  0.4963 -0.4965
  350VAL    CG2 5399   5.294   4.122   4.629  0.1661  0.9147 -0.6475
  350VAL      H 5400   5.341   3.840   4.467  0.8519 -0.5639 -0.1220
  350VAL     HA 5401   5.324   3.878   4.767 -0.4670 -0.3791 -0.1286
  350VAL     HB 5402   5.130   3.995   4.576 -0.1994 -1.2073  0.9091
  350VAL   HG11 5403   5.041   3.971   4.812  1.4837 -0.7291  1.4081
  350VAL   HG12 5404   5.182   4.059   4.869 -0.1527  0.9361 -0.6319
  350VAL   HG13 5405   5.063   4.132   4.747 -0.6938  0.2905 -0.3447
  350VAL   HG21 5406   5.320   4.122   4.523  0.1456 -0.1347 -0.6784
  350VAL   HG22 5407   5.254   4.219   4.658 -1.4888  0.0673  0.1870
  350VAL   HG23 5408   5.381   4.109   4.693  0.0155  1.9216 -0.2120
  351VAL      N 5409   5.212   3.663   4.799  0.0428  0.0800 -0.2083
  351VAL     CA 5410   5.145   3.536   4.834 -0.5090 -0.5618  0.2847
  351VAL      C 5411   5.021   3.560   4.925 -0.9555 -0.2821 -0.9430
  351VAL      O 5412   5.044   3.583   5.043 -0.1142  0.0860 -0.3991
  351VAL     CB 5413   5.247   3.436   4.893  0.4171  0.0659 -0.3750
  351VAL    CG1 5414   5.177   3.304   4.925  0.6190  0.7577  0.0307
  351VAL    CG2 5415   5.367   3.391   4.806 -0.5276  0.7898  0.1385
  351VAL      H 5416   5.280   3.686   4.870  0.0560 -0.1564 -0.1425
  351VAL     HA 5417   5.102   3.494   4.743  0.6198  0.6973 -0.9269
  351VAL     HB 5418   5.285   3.479   4.986  0.0029  2.1950 -1.0834
  351VAL   HG11 5419   5.091   3.324   4.988  1.1265 -0.0348  1.0407
  351VAL   HG12 5420   5.127   3.258   4.840  0.9531  1.3696 -0.5207
  351VAL   HG13 5421   5.243   3.235   4.976 -1.3040 -0.3676  1.2252
  351VAL   HG21 5422   5.434   3.335   4.871 -0.1185  0.1637 -0.7767
  351VAL   HG22 5423   5.330   3.330   4.723 -0.3770  0.5772  0.2273
  351VAL   HG23 5424   5.415   3.480   4.766  0.0077  0.2031 -0.5718
  352PHE      N 5425   4.902   3.549   4.879  1.5849 -0.3306  0.1936
  352PHE     CA 5426   4.777   3.554   4.956 -0.9518  0.4483 -0.4313
  352PHE      C 5427   4.756   3.422   5.020 -0.7280  0.3270 -1.3746
  352PHE      O 5428   4.701   3.327   4.966  0.2366 -0.0989  0.2175
  352PHE     CB 5429   4.661   3.600   4.873  0.6088 -0.1218  0.3095
  352PHE     CG 5430   4.687   3.734   4.808  0.1634  0.2495 -0.4662
  352PHE    CD1 5431   4.745   3.745   4.682 -0.4294 -0.2610  0.3724
  352PHE    CD2 5432   4.648   3.842   4.877 -0.2498 -0.5380 -0.3625
  352PHE    CE1 5433   4.778   3.872   4.626 -0.1748  0.6413 -0.3851
  352PHE    CE2 5434   4.676   3.969   4.823  0.0667 -0.1652  0.1177
  352PHE     CZ 5435   4.738   3.985   4.700  0.6538  0.1417 -1.1807
  352PHE      H 5436   4.890   3.512   4.786 -0.1723 -0.3698  0.3670
  352PHE     HA 5437   4.793   3.630   5.032  0.4890  0.6833 -0.9086
  352PHE    HB2 5438   4.647   3.529   4.791 -2.5487  1.3331 -0.7291
  352PHE    HB3 5439   4.565   3.589   4.923  1.4585 -0.7237  1.9625
  352PHE    HD1 5440   4.782   3.655   4.634  0.3176  0.8626 -1.3736
  352PHE    HD2 5441   4.593   3.832   4.969  0.8433  1.1481  0.5753
  352PHE    HE1 5442   4.826   3.880   4.529  1.0284 -0.1130  0.1051
  352PHE    HE2 5443   4.649   4.063   4.871  0.0651  0.2313 -0.6303
  352PHE     HZ 5444   4.753   4.089   4.676  0.4807  0.4533 -0.0383
  353ASP      N 5445   4.812   3.408   5.149 -0.4119  0.4967  0.8088
  353ASP     CA 5446   4.822   3.283   5.225 -0.2308 -0.5368 -0.0907
  353ASP      C 5447   4.702   3.286   5.323  0.3417  0.4011  0.2787
  353ASP      O 5448   4.704   3.317   5.440  0.0309 -0.5776  0.6386
  353ASP     CB 5449   4.960   3.278   5.285  0.6210 -0.1216  0.6410
  353ASP     CG 5450   4.988   3.145   5.362  0.5069 -0.4552 -0.3955
  353ASP    OD1 5451   4.900   3.056   5.371  0.1086 -0.3044  0.0410
  353ASP    OD2 5452   5.099   3.137   5.424 -0.5095  0.3299 -0.1502
  353ASP      H 5453   4.846   3.494   5.188 -0.9121  1.4028 -0.5739
  353ASP     HA 5454   4.810   3.192   5.166 -0.8978 -0.9219  0.6096
  353ASP    HB2 5455   5.031   3.270   5.202  0.5441 -0.5561  0.6157
  353ASP    HB3 5456   4.986   3.372   5.335  0.3447  0.0114  0.5378
  354ARG      N 5457   4.589   3.263   5.253  1.2984  0.2925  0.3126
  354ARG     CA 5458   4.452   3.312   5.302 -0.2087  0.3743  0.3288
  354ARG      C 5459   4.391   3.212   5.410  0.5821  0.1092  0.3568
  354ARG      O 5460   4.324   3.264   5.503  0.1405  0.0978 -0.1558
  354ARG     CB 5461   4.365   3.332   5.172 -0.5711 -0.1424 -0.1462
  354ARG     CG 5462   4.221   3.378   5.203 -0.3549 -0.3656 -0.4838
  354ARG     CD 5463   4.156   3.418   5.073  1.3319 -0.5527  1.0692
  354ARG     NE 5464   4.003   3.393   5.072 -0.7719 -0.3932 -0.9724
  354ARG     CZ 5465   3.913   3.462   5.007 -0.4351 -0.1473  0.5657
  354ARG    NH1 5466   3.944   3.554   4.922  0.3634 -0.2657  0.3045
  354ARG    NH2 5467   3.789   3.420   5.013 -0.5807  0.0619  0.3382
  354ARG      H 5468   4.599   3.255   5.153 -0.4890  0.1596  0.0807
  354ARG     HA 5469   4.472   3.408   5.350  0.0604  1.1583 -1.2089
  354ARG    HB2 5470   4.419   3.411   5.119  0.6582 -0.7099  0.1795
  354ARG    HB3 5471   4.367   3.240   5.114  0.1192 -0.0605 -0.2741
  354ARG    HG2 5472   4.171   3.297   5.255 -1.1160 -0.1849 -0.9026
  354ARG    HG3 5473   4.206   3.456   5.278 -0.3078 -0.1320 -0.7153
  354ARG    HD2 5474   4.170   3.521   5.042 -0.3943 -0.7198 -0.6515
  354ARG    HD3 5475   4.198   3.355   4.995  0.7369 -0.2091  0.4487
  354ARG     HE 5476   3.983   3.309   5.124  2.3992 -0.2350  1.0587
  354ARG   HH11 5477   3.872   3.574   4.855  1.6044  0.5448 -0.9034
  354ARG   HH12 5478   4.041   3.583   4.918  0.7276 -1.2600  1.0022
  354ARG   HH21 5479   3.728   3.441   4.936  0.2417  0.6274 -0.1875
  354ARG   HH22 5480   3.755   3.351   5.079  0.1006 -0.2200  0.4044
  355ALA      N 5481   4.417   3.078   5.415  0.0502 -0.3265  0.6910
  355ALA     CA 5482   4.376   2.999   5.532  0.5861 -0.5210  0.9332
  355ALA      C 5483   4.464   3.028   5.653 -0.5612  1.1405 -0.2016
  355ALA      O 5484   4.410   3.031   5.762 -0.2034 -0.4822 -0.4614
  355ALA     CB 5485   4.424   2.855   5.500  0.6175 -0.0683 -1.0547
  355ALA      H 5486   4.477   3.040   5.343  0.0934 -0.5754  0.8527
  355ALA     HA 5487   4.270   2.998   5.555  0.0687  0.7112 -0.9025
  355ALA    HB1 5488   4.400   2.816   5.401 -0.6973  0.9561 -1.2047
  355ALA    HB2 5489   4.533   2.855   5.513  0.4672  1.0423  1.2960
  355ALA    HB3 5490   4.382   2.792   5.578  0.9302  0.2113 -0.6509
  356ARG      N 5491   4.593   3.057   5.637 -0.1373 -0.6091 -0.1701
  356ARG     CA 5492   4.683   3.114   5.755  0.2090  1.6705  0.7080
  356ARG      C 5493   4.658   3.263   5.791  0.1520  0.4426  0.6732
  356ARG      O 5494   4.715   3.308   5.881 -0.5349  0.1605 -0.5899
  356ARG     CB 5495   4.826   3.087   5.709 -0.0864 -0.6553  0.5604
  356ARG     CG 5496   4.866   2.948   5.688 -0.3625  0.9275  0.2738
  356ARG     CD 5497   5.020   2.940   5.677  0.5178  0.1543 -0.4082
  356ARG     NE 5498   5.071   2.812   5.644  0.1952 -0.5079 -0.1910
  356ARG     CZ 5499   5.102   2.767   5.522  0.2387 -0.5615 -0.6036
  356ARG    NH1 5500   5.085   2.834   5.409 -0.3613 -0.8129 -1.0157
  356ARG    NH2 5501   5.154   2.652   5.502  0.1383 -0.3352  0.6914
  356ARG      H 5502   4.631   3.057   5.543  0.2208 -0.3696 -0.0300
  356ARG     HA 5503   4.659   3.058   5.845  0.3355  0.3527 -0.0140
  356ARG    HB2 5504   4.846   3.136   5.614 -0.3259 -1.5590  0.0260
  356ARG    HB3 5505   4.898   3.126   5.781  0.4871  0.2743 -0.4525
  356ARG    HG2 5506   4.842   2.874   5.764  0.0306  0.8377  0.3150
  356ARG    HG3 5507   4.838   2.912   5.589  0.8905 -0.1670  0.2597
  356ARG    HD2 5508   5.047   3.023   5.611  0.1976  0.9704  0.4340
  356ARG    HD3 5509   5.055   2.971   5.776  1.4863  1.2948 -1.0484
  356ARG     HE 5510   5.101   2.755   5.721  0.7108  0.9997  0.8104
  356ARG   HH11 5511   5.103   2.779   5.326 -0.1732 -1.1033 -0.7863
  356ARG   HH12 5512   5.028   2.918   5.412  0.3494 -0.2785 -1.6249
  356ARG   HH21 5513   5.145   2.621   5.406 -0.4238  0.1554  0.5760
  356ARG   HH22 5514   5.188   2.588   5.572 -0.4156 -1.1407  0.2589
  357LYS      N 5515   4.580   3.343   5.707  0.4296  0.1068 -0.5894
  357LYS     CA 5516   4.538   3.482   5.744  0.5692  0.0360  0.4630
  357LYS      C 5517   4.654   3.586   5.733  0.1862 -0.4728 -0.4714
  357LYS      O 5518   4.669   3.677   5.820  0.0302 -0.0748  0.8426
  357LYS     CB 5519   4.446   3.486   5.876 -0.3381  0.5474  0.8543
  357LYS     CG 5520   4.361   3.613   5.886  0.0110  0.4438 -1.0761
  357LYS     CD 5521   4.305   3.618   6.036 -0.1233 -0.0408  0.4022
  357LYS     CE 5522   4.235   3.753   6.055  0.1834  0.1905 -0.1304
  357LYS     NZ 5523   4.182   3.767   6.190  0.6904 -0.4334 -0.3565
  357LYS      H 5524   4.547   3.306   5.620 -0.4812 -0.0257 -0.2119
  357LYS     HA 5525   4.462   3.509   5.670  0.8673 -0.0678  0.1153
  357LYS    HB2 5526   4.376   3.403   5.885 -0.1141  0.2359 -0.0510
  357LYS    HB3 5527   4.510   3.478   5.964 -0.6887  0.8127  1.1396
  357LYS    HG2 5528   4.427   3.696   5.860  0.1032  0.2576 -1.4595
  357LYS    HG3 5529   4.271   3.602   5.826 -1.5181  0.0994  1.0886
  357LYS    HD2 5530   4.233   3.538   6.053 -0.9136  0.9055  1.8911
  357LYS    HD3 5531   4.390   3.617   6.104  0.5888 -0.6731 -0.4509
  357LYS    HE2 5532   4.307   3.833   6.037  0.9732 -0.2110  0.9724
  357LYS    HE3 5533   4.158   3.761   5.979  0.1574  2.0544 -0.0025
  357LYS    HZ1 5534   4.252   3.748   6.260  0.7615 -0.1777 -0.3574
  357LYS    HZ2 5535   4.152   3.863   6.204  1.7180 -0.1925  0.3959
  357LYS    HZ3 5536   4.105   3.706   6.212  0.3874  0.1192  0.1968
  358ARG      N 5537   4.742   3.556   5.641 -0.3655  0.5765  0.4493
  358ARG     CA 5538   4.870   3.621   5.620  0.6682 -0.4923  0.1743
  358ARG      C 5539   4.895   3.637   5.472 -0.3271  0.5011  0.5414
  358ARG      O 5540   4.863   3.559   5.390  0.4179  0.6119 -0.6998
  358ARG     CB 5541   4.983   3.552   5.690 -1.0132  0.7745 -0.4514
  358ARG     CG 5542   5.025   3.419   5.628 -0.8901 -0.1166 -0.0208
  358ARG     CD 5543   5.132   3.349   5.718  0.5834  0.1006  0.4862
  358ARG     NE 5544   5.202   3.248   5.640 -1.0198 -0.2334  0.2250
  358ARG     CZ 5545   5.285   3.159   5.690  0.0185  0.4174  0.9086
  358ARG    NH1 5546   5.331   3.161   5.806 -0.0194 -0.2112  0.6889
  358ARG    NH2 5547   5.306   3.065   5.607 -0.2107  0.6076  0.0056
  358ARG      H 5548   4.718   3.474   5.588 -1.2288  1.2076 -0.1883
  358ARG     HA 5549   4.857   3.721   5.662 -1.0417  0.1209 -1.5089
  358ARG    HB2 5550   5.066   3.622   5.697 -0.3439 -0.0234 -0.1192
  358ARG    HB3 5551   4.957   3.544   5.796  2.2510  0.8690  0.5772
  358ARG    HG2 5552   4.944   3.347   5.614 -1.1755  0.0971  0.4747
  358ARG    HG3 5553   5.054   3.439   5.525 -1.4914  0.9344 -0.0194
  358ARG    HD2 5554   5.195   3.430   5.757  0.3303  0.1459  0.8048
  358ARG    HD3 5555   5.096   3.314   5.815  0.6673  0.5766  0.6961
  358ARG     HE 5556   5.172   3.230   5.545 -0.3057 -0.1443 -0.0326
  358ARG   HH11 5557   5.392   3.085   5.832  1.8115  0.5272 -0.9241
  358ARG   HH12 5558   5.324   3.245   5.862 -0.4285  0.7944 -0.7645
  358ARG   HH21 5559   5.359   2.980   5.622 -0.3960  0.1785 -1.4965
  358ARG   HH22 5560   5.260   3.071   5.518  0.8305  1.0968 -0.5387
  359ILE      N 5561   4.967   3.749   5.440  0.4235  0.7293  0.2976
  359ILE     CA 5562   5.017   3.789   5.311 -0.0086 -0.2725  0.1325
  359ILE      C 5563   5.164   3.784   5.312 -0.5856  0.7320 -0.0930
  359ILE      O 5564   5.231   3.832   5.403  0.0044  0.2122 -0.6017
  359ILE     CB 5565   4.959   3.923   5.263  0.7141 -0.2899 -0.7761
  359ILE    CG1 5566   4.804   3.887   5.244  0.1835  0.1639  0.5885
  359ILE    CG2 5567   5.030   3.953   5.131  0.3497  0.0294  0.1673
  359ILE    CD1 5568   4.717   4.013   5.231 -0.2823  0.2400 -0.0656
  359ILE      H 5569   4.999   3.803   5.519 -0.2294 -1.6598  2.4675
  359ILE     HA 5570   4.991   3.717   5.233  0.4668 -0.0268 -0.2660
  359ILE     HB 5571   4.968   3.994   5.345  0.6410 -1.2793  0.1303
  359ILE   HG12 5572   4.785   3.828   5.154 -0.0769  1.5120 -0.3116
  359ILE   HG13 5573   4.767   3.820   5.321  0.0585 -0.3529  0.0961
  359ILE   HG21 5574   5.135   3.980   5.139  0.6482 -0.6695 -1.0446
  359ILE   HG22 5575   5.035   3.874   5.057  0.4711  0.5263 -0.3677
  359ILE   HG23 5576   4.981   4.038   5.084  0.1017 -0.1014  0.1844
  359ILE   HD11 5577   4.737   4.082   5.313 -1.4268  0.6471 -0.0909
  359ILE   HD12 5578   4.750   4.070   5.144  1.2263 -0.1525  0.1961
  359ILE   HD13 5579   4.609   3.997   5.240 -0.1619  0.0011  1.5007
  360GLY      N 5580   5.220   3.718   5.209  0.2129  0.4328  0.1737
  360GLY     CA 5581   5.361   3.711   5.192 -1.1723  0.0957 -0.7059
  360GLY      C 5582   5.426   3.803   5.091  0.1121  0.3283  0.1814
  360GLY      O 5583   5.359   3.831   4.987 -0.0845  0.3787  0.0190
  360GLY      H 5584   5.158   3.681   5.138 -1.6556  0.4911  1.6220
  360GLY    HA2 5585   5.408   3.704   5.289  0.2331  0.3572 -1.3206
  360GLY    HA3 5586   5.380   3.609   5.158 -1.2504 -0.3111  0.4093
  361PHE      N 5587   5.546   3.851   5.115  0.5809 -0.0366  0.1133
  361PHE     CA 5588   5.618   3.930   5.017 -0.8400 -0.0462 -0.4631
  361PHE      C 5589   5.759   3.872   5.001 -0.4933  0.0827  0.0902
  361PHE      O 5590   5.822   3.824   5.098 -0.0601  0.5910 -0.2603
  361PHE     CB 5591   5.631   4.077   5.060  0.0182  0.3662  0.2677
  361PHE     CG 5592   5.510   4.164   5.054  0.9754  0.0173  0.2064
  361PHE    CD1 5593   5.415   4.146   5.157 -0.2170 -0.4822  1.0564
  361PHE    CD2 5594   5.483   4.256   4.950 -0.3857 -0.9704  0.9434
  361PHE    CE1 5595   5.293   4.214   5.150 -0.2045  0.3484 -1.2668
  361PHE    CE2 5596   5.365   4.333   4.952  0.2425  0.2315  0.6963
  361PHE     CZ 5597   5.267   4.309   5.047 -0.1450  0.1973  0.0640
  361PHE      H 5598   5.585   3.829   5.206  0.0474  0.1258  0.3836
  361PHE     HA 5599   5.571   3.950   4.921  0.6424  1.5169 -0.9605
  361PHE    HB2 5600   5.664   4.089   5.164 -1.2213  0.7654  0.6526
  361PHE    HB3 5601   5.703   4.132   4.999 -0.2131  0.2264 -0.1321
  361PHE    HD1 5602   5.439   4.081   5.240  1.1361 -1.2000  0.1875
  361PHE    HD2 5603   5.558   4.261   4.872 -1.0358 -0.4903  0.3260
  361PHE    HE1 5604   5.221   4.193   5.227  0.2035 -0.5132 -1.0935
  361PHE    HE2 5605   5.344   4.412   4.881 -1.6830 -0.7610  0.0282
  361PHE     HZ 5606   5.173   4.361   5.052 -0.3053 -0.0972  0.2053
  362ALA      N 5607   5.808   3.886   4.875  0.4541 -0.0447 -0.1245
  362ALA     CA 5608   5.943   3.852   4.830 -0.3346 -0.0186 -0.3795
  362ALA      C 5609   5.978   3.933   4.699  0.2297 -0.7438 -0.4449
  362ALA      O 5610   5.885   4.000   4.647 -0.7575  0.5937  0.5761
  362ALA     CB 5611   5.956   3.705   4.799 -0.2230  0.0487 -0.0467
  362ALA      H 5612   5.737   3.901   4.805 -0.8870  0.5399  1.2537
  362ALA     HA 5613   6.002   3.887   4.915 -0.4591 -0.1416 -0.2416
  362ALA    HB1 5614   6.041   3.679   4.736  0.6835  1.1034  0.6774
  362ALA    HB2 5615   5.962   3.637   4.884  0.4099 -1.0769 -0.9238
  362ALA    HB3 5616   5.861   3.673   4.755 -0.1435  0.6853 -0.7287
  363VAL      N 5617   6.107   3.950   4.671  0.2868  0.6552  0.6351
  363VAL     CA 5618   6.155   4.024   4.559  0.4515 -0.0294 -0.6219
  363VAL      C 5619   6.116   3.954   4.436  0.0403  0.3375  0.0847
  363VAL      O 5620   6.139   3.833   4.432 -0.0802  0.5063 -0.0601
  363VAL     CB 5621   6.305   4.052   4.571  0.7435  0.3229  0.5747
  363VAL    CG1 5622   6.354   4.115   4.440 -0.7710  0.2390  0.7768
  363VAL    CG2 5623   6.339   4.133   4.690 -0.9620 -0.2470  0.6333
  363VAL      H 5624   6.175   3.903   4.728  0.8689  1.0384  0.2743
  363VAL     HA 5625   6.108   4.122   4.568  0.1821 -0.2442  0.7682
  363VAL     HB 5626   6.364   3.962   4.587 -0.6762 -1.0025 -0.9196
  363VAL   HG11 5627   6.367   4.042   4.359 -0.3704  0.5336  0.5676
  363VAL   HG12 5628   6.296   4.198   4.400 -0.1388  0.3069 -0.0706
  363VAL   HG13 5629   6.452   4.161   4.453 -0.2634 -0.2387 -0.8021
  363VAL   HG21 5630   6.447   4.146   4.685 -0.8958 -0.8711  0.1267
  363VAL   HG22 5631   6.300   4.234   4.699  0.6494  0.6091 -0.8217
  363VAL   HG23 5632   6.319   4.075   4.781 -1.4035 -0.8504  0.1650
  364SER      N 5633   6.049   4.018   4.337 -0.0147  0.0360 -0.7225
  364SER     CA 5634   6.017   3.959   4.210 -0.6223  0.3028  0.1452
  364SER      C 5635   6.148   3.927   4.127  0.7490  0.8011 -0.3772
  364SER      O 5636   6.239   4.008   4.129 -0.7587 -0.3359  0.3368
  364SER     CB 5637   5.935   4.050   4.122  0.1650  0.5250 -0.0645
  364SER     OG 5638   5.886   3.980   4.008 -0.1182  0.1619 -0.1429
  364SER      H 5639   6.038   4.119   4.342  0.0033  0.0183 -0.3150
  364SER     HA 5640   5.969   3.862   4.230  0.6936 -0.3004  0.6534
  364SER    HB2 5641   5.852   4.075   4.189  0.6754 -1.4768  1.4978
  364SER    HB3 5642   5.984   4.142   4.090  0.3175  0.3761 -0.2571
  364SER     HG 5643   5.793   4.002   4.004 -0.0376  0.8500  0.8840
  365ALA      N 5644   6.143   3.811   4.055 -0.4738 -0.0259  0.2575
  365ALA     CA 5645   6.253   3.771   3.968  0.3835  0.5416  0.1506
  365ALA      C 5646   6.256   3.844   3.832  0.0922 -0.4575 -0.6576
  365ALA      O 5647   6.346   3.821   3.752 -0.2816 -0.3789  0.4062
  365ALA     CB 5648   6.237   3.624   3.944  0.0030 -0.6480  0.5098
  365ALA      H 5649   6.054   3.764   4.050 -0.4136 -0.1021 -0.1656
  365ALA     HA 5650   6.347   3.784   4.022  0.9775 -1.3732 -0.2786
  365ALA    HB1 5651   6.329   3.590   3.895  0.4183  0.0515  0.7749
  365ALA    HB2 5652   6.237   3.568   4.037  0.6650 -1.9081 -0.1966
  365ALA    HB3 5653   6.154   3.594   3.880  0.4707  0.8835 -0.9401
  366CYS      N 5654   6.156   3.926   3.802 -0.4636 -0.2645  1.0114
  366CYS     CA 5655   6.146   3.994   3.666  0.4236 -0.3093 -0.1683
  366CYS      C 5656   6.141   4.143   3.676 -0.1777 -0.4397  0.7957
  366CYS      O 5657   6.118   4.206   3.571  0.6530 -0.2676 -0.5733
  366CYS     CB 5658   6.007   3.945   3.604 -1.7779  0.0308  0.4671
  366CYS     SG 5659   5.860   3.979   3.687 -0.0188  0.1184  0.2094
  366CYS      H 5660   6.079   3.934   3.867 -1.1984  0.5037  0.1001
  366CYS     HA 5661   6.223   3.966   3.594  0.3970  0.0244 -0.3320
  366CYS    HB2 5662   6.014   3.994   3.506  0.3583  0.7503  0.8673
  366CYS    HB3 5663   6.019   3.838   3.590 -1.0720  0.2830 -1.7401
  367HIS      N 5664   6.162   4.199   3.792  0.4386 -0.3859 -0.2458
  367HIS     CA 5665   6.143   4.345   3.826 -0.1066  0.6922  0.7064
  367HIS      C 5666   6.235   4.443   3.744  0.4714  0.0674 -0.3114
  367HIS      O 5667   6.349   4.413   3.715  0.3254  0.2954  0.3979
  367HIS     CB 5668   6.144   4.371   3.978  0.2185  0.2313  0.3563
  367HIS     CG 5669   6.279   4.370   4.042 -0.6767  0.5160  0.0922
  367HIS    ND1 5670   6.348   4.267   4.102 -0.5041  0.4546 -0.3877
  367HIS    CD2 5671   6.367   4.478   4.033  1.3398  0.4821  1.4336
  367HIS    CE1 5672   6.466   4.319   4.143  0.6300  0.1111  0.7677
  367HIS    NE2 5673   6.480   4.442   4.092 -0.3518  0.5114  0.5678
  367HIS      H 5674   6.198   4.133   3.860  1.4252 -0.8914 -1.1964
  367HIS     HA 5675   6.042   4.369   3.792 -0.5996 -0.6965  1.0681
  367HIS    HB2 5676   6.106   4.473   3.977  0.3186  0.2845 -0.9273
  367HIS    HB3 5677   6.079   4.309   4.040 -0.1281  0.9920  0.7934
  367HIS    HD1 5678   6.314   4.174   4.123  0.0856  0.4133  0.5097
  367HIS    HD2 5679   6.341   4.568   3.978 -1.2825 -1.3360 -0.8747
  367HIS    HE1 5680   6.538   4.254   4.190  0.0167 -1.1464  0.0496
  368VAL      N 5681   6.176   4.557   3.710  0.3760  0.1193  0.1250
  368VAL     CA 5682   6.239   4.671   3.638  0.8293  0.0051  0.0626
  368VAL      C 5683   6.326   4.737   3.742 -1.3766 -0.0679  0.3562
  368VAL      O 5684   6.288   4.766   3.853  0.6184 -0.5229  0.7489
  368VAL     CB 5685   6.127   4.766   3.588 -0.6859 -0.5143  0.1410
  368VAL    CG1 5686   6.044   4.690   3.485  0.2909 -0.6873  0.7235
  368VAL    CG2 5687   6.026   4.817   3.691  0.0755 -0.6362 -0.1101
  368VAL      H 5688   6.077   4.563   3.730  0.5427 -0.5660  1.2987
  368VAL     HA 5689   6.298   4.634   3.554 -0.8020 -1.0935 -0.7010
  368VAL     HB 5690   6.162   4.859   3.545 -1.8393  1.0086  2.1541
  368VAL   HG11 5691   6.099   4.645   3.402  0.0043  2.0173 -1.1987
  368VAL   HG12 5692   5.996   4.610   3.541 -0.4583  0.0787  1.2230
  368VAL   HG13 5693   5.969   4.759   3.447  0.1545 -1.3158 -0.2271
  368VAL   HG21 5694   5.991   4.732   3.750 -0.5237 -0.4808 -0.2203
  368VAL   HG22 5695   6.070   4.892   3.756 -1.7644  0.6790 -0.2051
  368VAL   HG23 5696   5.938   4.869   3.653  0.5972  0.4399  0.0996
  369HIS      N 5697   6.454   4.758   3.703  0.2048 -0.3038 -0.4294
  369HIS     CA 5698   6.564   4.814   3.783 -0.7546  0.2684  0.4967
  369HIS      C 5699   6.675   4.885   3.703 -0.6750  0.1060  0.7621
  369HIS      O 5700   6.667   4.901   3.580  0.2252 -0.5342 -0.1544
  369HIS     CB 5701   6.623   4.700   3.868 -1.1732  0.1503 -0.8340
  369HIS     CG 5702   6.687   4.576   3.807  0.3801 -0.3343 -0.0495
  369HIS    ND1 5703   6.617   4.485   3.730 -0.5633 -0.4309 -1.9811
  369HIS    CD2 5704   6.815   4.552   3.790 -0.3595  1.4017  0.8958
  369HIS    CE1 5705   6.707   4.407   3.677  0.6038  0.7542  0.1013
  369HIS    NE2 5706   6.835   4.437   3.705  0.5075 -0.4337 -0.1002
  369HIS      H 5707   6.481   4.714   3.616 -0.6059  0.3726 -1.0571
  369HIS     HA 5708   6.529   4.900   3.840 -0.3714  0.0430  1.0992
  369HIS    HB2 5709   6.694   4.744   3.939 -0.0466  0.2446 -1.9548
  369HIS    HB3 5710   6.538   4.670   3.930 -0.5442 -1.2403 -0.5733
  369HIS    HD1 5711   6.517   4.490   3.714 -0.9670  1.2374  0.1280
  369HIS    HD2 5712   6.900   4.595   3.842 -0.1846  0.7399  1.1771
  369HIS    HE1 5713   6.682   4.336   3.599  1.2091 -0.2650  0.7810
  370ASP      N 5714   6.783   4.932   3.772  0.6288 -0.0006  0.3149
  370ASP     CA 5715   6.911   4.977   3.704  0.0246  1.1085 -0.3867
  370ASP      C 5716   7.039   4.898   3.752  0.4237  0.2245  0.0333
  370ASP      O 5717   7.028   4.830   3.856 -0.1678 -0.3442  0.1095
  370ASP     CB 5718   6.938   5.129   3.710  0.0215  0.1255  0.0248
  370ASP     CG 5719   6.967   5.170   3.859  0.4211 -0.2113 -0.1087
  370ASP    OD1 5720   7.076   5.145   3.912  0.1210  0.8746  0.0212
  370ASP    OD2 5721   6.884   5.241   3.911  0.1033 -0.1301 -0.2824
  370ASP      H 5722   6.775   4.916   3.871 -0.3315 -0.8884  0.1387
  370ASP     HA 5723   6.901   4.948   3.600  0.7893  0.3004 -0.2556
  370ASP    HB2 5724   7.029   5.162   3.661  0.4137 -0.6887  0.1669
  370ASP    HB3 5725   6.853   5.185   3.670 -0.2142 -0.3000 -0.0864
  371GLU      N 5726   7.150   4.934   3.693 -0.3479  0.4854  0.1722
  371GLU     CA 5727   7.288   4.874   3.702  0.4309  0.4003 -0.1154
  371GLU      C 5728   7.357   4.907   3.837  1.0049 -0.5070 -0.3081
  371GLU      O 5729   7.466   4.861   3.860 -0.3618 -0.0792  0.5406
  371GLU     CB 5730   7.371   4.916   3.568 -0.3202  0.0921 -0.1450
  371GLU     CG 5731   7.509   4.857   3.544 -0.4186  0.7161  0.0121
  371GLU     CD 5732   7.628   4.959   3.559 -0.8633 -0.6226 -0.7227
  371GLU    OE1 5733   7.734   4.943   3.491  0.6505  0.4041 -0.0830
  371GLU    OE2 5734   7.624   5.061   3.642  0.1778  0.1548 -0.0744
  371GLU      H 5735   7.146   4.986   3.606 -0.1677  0.4551  0.1463
  371GLU     HA 5736   7.279   4.765   3.695 -1.1434  0.3721  1.1166
  371GLU    HB2 5737   7.315   4.881   3.481 -0.0290  0.8498 -0.6493
  371GLU    HB3 5738   7.382   5.023   3.556  2.3151 -0.0534 -0.1814
  371GLU    HG2 5739   7.524   4.781   3.620 -0.3993  0.2338 -0.4621
  371GLU    HG3 5740   7.517   4.808   3.447 -0.5889 -1.1145  0.8421
  372PHE      N 5741   7.292   4.969   3.935 -0.4042 -0.0571 -0.0264
  372PHE     CA 5742   7.339   5.002   4.074 -0.6085  0.1680  0.0783
  372PHE      C 5743   7.237   4.963   4.184  0.2769 -0.1301  0.2067
  372PHE      O 5744   7.282   4.938   4.295 -0.2379  0.0138 -0.2945
  372PHE     CB 5745   7.381   5.152   4.086 -0.3289  0.8673  0.0864
  372PHE     CG 5746   7.418   5.196   4.224 -0.2266 -0.9819  0.3615
  372PHE    CD1 5747   7.331   5.281   4.295  0.2604 -0.3460 -0.5216
  372PHE    CD2 5748   7.538   5.163   4.282  0.8143 -0.7124  0.5514
  372PHE    CE1 5749   7.380   5.342   4.424 -0.2244  0.4923  0.4961
  372PHE    CE2 5750   7.580   5.204   4.411 -0.0450  0.3967 -0.1385
  372PHE     CZ 5751   7.501   5.294   4.480  0.9640  0.3852  0.0336
  372PHE      H 5752   7.201   5.004   3.911 -0.0775  0.5559 -0.4372
  372PHE     HA 5753   7.423   4.936   4.097  0.2134  1.0907 -0.1678
  372PHE    HB2 5754   7.468   5.173   4.024 -0.3939  0.2282 -0.2303
  372PHE    HB3 5755   7.310   5.223   4.044 -0.3655  1.2408  0.7523
  372PHE    HD1 5756   7.240   5.322   4.254  0.4584  0.8647  0.1451
  372PHE    HD2 5757   7.603   5.095   4.228  0.0259 -1.3802  0.4104
  372PHE    HE1 5758   7.318   5.419   4.467  0.3366  1.7405 -0.7790
  372PHE    HE2 5759   7.670   5.169   4.459 -0.2316 -0.1442 -0.1687
  372PHE     HZ 5760   7.540   5.322   4.577  1.7830 -1.0166  0.1691
  373ARG      N 5761   7.104   4.958   4.160 -0.6051  0.1784 -0.3847
  373ARG     CA 5762   7.006   4.916   4.257 -0.3892 -0.3044 -0.5756
  373ARG      C 5763   6.900   4.820   4.219  0.3304  0.3539  0.1554
  373ARG      O 5764   6.837   4.843   4.116 -0.5054 -0.3213 -0.1172
  373ARG     CB 5765   6.939   5.046   4.314 -0.2034  0.5665 -0.3195
  373ARG     CG 5766   7.027   5.171   4.344  0.2400  0.3390 -0.4238
  373ARG     CD 5767   6.959   5.292   4.418  0.0869  0.4880 -0.5163
  373ARG     NE 5768   6.846   5.352   4.337 -0.0376 -0.0763 -0.1496
  373ARG     CZ 5769   6.797   5.475   4.356  1.1000  1.3715  0.3124
  373ARG    NH1 5770   6.817   5.545   4.456 -0.3210  0.0965  0.1179
  373ARG    NH2 5771   6.729   5.519   4.258  0.4039  0.2497  0.1005
  373ARG      H 5772   7.073   4.994   4.071  0.3736  0.3062 -0.6912
  373ARG     HA 5773   7.067   4.872   4.336  0.5211  0.3243 -0.9006
  373ARG    HB2 5774   6.858   5.077   4.248 -0.1185  0.3137 -0.5466
  373ARG    HB3 5775   6.885   5.015   4.403  2.2506  0.1458  1.2204
  373ARG    HG2 5776   7.115   5.137   4.399  0.7089 -0.6811 -1.7103
  373ARG    HG3 5777   7.064   5.205   4.248 -0.2012  0.7215 -0.4706
  373ARG    HD2 5778   6.915   5.248   4.508 -0.8773  1.4259 -0.4862
  373ARG    HD3 5779   7.033   5.366   4.450 -0.0899  0.5995 -0.3575
  373ARG     HE 5780   6.819   5.298   4.256 -0.8364 -0.0452  0.0757
  373ARG   HH11 5781   6.800   5.644   4.452  0.2411  0.1869 -0.2016
  373ARG   HH12 5782   6.849   5.502   4.542  0.0639  0.4616  0.1617
  373ARG   HH21 5783   6.705   5.617   4.257 -0.1270  0.1582  1.1922
  373ARG   HH22 5784   6.707   5.453   4.185  0.1212  0.3387  0.1004
  374THR      N 5785   6.875   4.723   4.302 -0.0821 -0.2474 -0.7491
  374THR     CA 5786   6.761   4.633   4.280  0.7332  1.1405  0.3783
  374THR      C 5787   6.661   4.647   4.391  0.3940 -0.1161 -0.5679
  374THR      O 5788   6.691   4.689   4.504  0.1850 -0.2156 -0.4897
  374THR     CB 5789   6.804   4.485   4.275  0.1203  0.4695 -0.1697
  374THR    OG1 5790   6.906   4.452   4.371 -0.7197 -0.1122 -0.1410
  374THR    CG2 5791   6.870   4.440   4.149  0.2677 -0.6206 -0.0498
  374THR      H 5792   6.930   4.706   4.385 -0.9663  0.5245  0.0353
  374THR     HA 5793   6.717   4.659   4.184  0.6985  0.8843  0.3240
  374THR     HB 5794   6.720   4.417   4.290 -0.0287  0.6203 -0.3235
  374THR    HG1 5795   6.991   4.466   4.328 -0.3718 -0.1734  0.5049
  374THR   HG21 5796   6.897   4.334   4.151 -1.7226 -1.2140 -0.1327
[truncated: 3,976,157 more chars]
