# Supplementary material for: Broadening the Scope of Binding Free Energy Calculations Using a Separated Topologies Approach
Source: J Chem Theory Comput. 2023 Jul 24;19(15):5058–76. doi: 10.1021/acs.jctc.3c00282 (PMC10413862; doi:10.1021/acs.jctc.3c00282)
Supplement: Supplementary file 2 — ct3c00282_si_002.zip [file ct3c00282_si_002.zip › SI_paper/BACE1/input/spirocycles/lig_13/solvent.top]

;
;   File lig_13/solvent.top  was generated
;   By user: hannahbaumann (501)
;   On host: dhcp-204152.bio.uci.edu
;   At date: Fri. July  5 11:08:15 2022
;
;   This is a standalone topology file
;
;   Created by:
;   ParmEd:       extract_solvent_orion.py, VERSION 3.2.0
;   Executable:   extract_solvent_orion.py
;   Library dir:  /usr/local/gromacs/share/gromacs/top
;   Command line:
;     extract_solvent_orion.py
;

[ defaults ]
; nbfunc        comb-rule       gen-pairs       fudgeLJ fudgeQQ
1               2               yes             0.5          0.8333      

[ atomtypes ]
; name    at.num    mass    charge ptype  sigma      epsilon
O0            17  35.453200  0.00000000  A      0.4477657     0.14891274
O1            11  22.989769  0.00000000  A     0.24392807     0.36584603
O2             6  12.010780  0.00000000  A     0.33996695        0.87864
O3             6  12.010780  0.00000000  A     0.34806469     0.36350306
O4             6  12.010780  0.00000000  A     0.34806469     0.36350306
O5             6  12.010780  0.00000000  A     0.34806469     0.36350306
O6             6  12.010780  0.00000000  A     0.34806469     0.36350306
O7             6  12.010780  0.00000000  A     0.34806469     0.36350306
O8             6  12.010780  0.00000000  A     0.34806469     0.36350306
O9             6  12.010780  0.00000000  A     0.34806469     0.36350306
O10            6  12.010780  0.00000000  A     0.34806469     0.36350306
O11            6  12.010780  0.00000000  A     0.34806469     0.36350306
O12            6  12.010780  0.00000000  A     0.34806469     0.36350306
O13            6  12.010780  0.00000000  A     0.34806469     0.36350306
O14            6  12.010780  0.00000000  A     0.34806469     0.36350306
O15            6  12.010780  0.00000000  A     0.34806469     0.36350306
O16            6  12.010780  0.00000000  A     0.34806469     0.36350306
O17            6  12.010780  0.00000000  A     0.33795318     0.45538912
O18            6  12.010780  0.00000000  A     0.33795318     0.45538912
O19            6  12.010780  0.00000000  A     0.33795318     0.45538912
O20            6  12.010780  0.00000000  A     0.33795318     0.45538912
O21            6  12.010780  0.00000000  A     0.33795318     0.45538912
O22            6  12.010780  0.00000000  A     0.33795318     0.45538912
O23            7  14.006720  0.00000000  A      0.3206876      0.7016213
O24            7  14.006720  0.00000000  A      0.3206876      0.7016213
O25            7  14.006720  0.00000000  A      0.3206876      0.7016213
O26            7  14.006720  0.00000000  A      0.3206876      0.7016213
O27            8  15.999430  0.00000000  A     0.30398122     0.87950233
O28            8  15.999430  0.00000000  A     0.30251065     0.70485815
O29            1   1.007947  0.00000000  A     0.25725815     0.06531786
O30            1   1.007947  0.00000000  A     0.25725815     0.06531786
O31            1   1.007947  0.00000000  A     0.25725815     0.06531786
O32            1   1.007947  0.00000000  A     0.25725815     0.06531786
O33            1   1.007947  0.00000000  A     0.25725815     0.06531786
O34            1   1.007947  0.00000000  A     0.25725815     0.06531786
O35            1   1.007947  0.00000000  A     0.25725815     0.06531786
O36            1   1.007947  0.00000000  A     0.26445434    0.066021356
O37            1   1.007947  0.00000000  A     0.26445434    0.066021356
O38            1   1.007947  0.00000000  A     0.26445434    0.066021356
O39            1   1.007947  0.00000000  A     0.26445434    0.066021356
O40            1   1.007947  0.00000000  A     0.26445434    0.066021356
O41            1   1.007947  0.00000000  A     0.26445434    0.066021356
O42            1   1.007947  0.00000000  A     0.26445434    0.066021356
O43            1   1.007947  0.00000000  A     0.26445434    0.066021356
O44            1   1.007947  0.00000000  A     0.25832257    0.068656285
O45            1   1.007947  0.00000000  A     0.25832257    0.068656285
O46            1   1.007947  0.00000000  A     0.25832257    0.068656285
O47            1   1.007947  0.00000000  A     0.11034277    0.058955969
O48            1   1.007947  0.00000000  A     0.11034277    0.058955969
O49            1   1.007947  0.00000000  A     0.11034277    0.058955969
OW             8  15.999430  0.00000000  A     0.31507524       0.635968
HW             1   1.007947  0.00000000  A              1              0


[ moleculetype ]
; Name            nrexcl
Cl-          3

[ atoms ]
;   nr       type  resnr residue  atom   cgnr    charge       mass  typeB    chargeB      massB
; residue    1 Cl- rtp Cl- q -1.0
    1         O0      1    Cl-     CL      1 -1.00000000  35.453200   ; qtot -1.000000


[ moleculetype ]
; Name            nrexcl
Na+          3

[ atoms ]
;   nr       type  resnr residue  atom   cgnr    charge       mass  typeB    chargeB      massB
; residue    1 Na+ rtp Na+ q 1.0
    1         O1      1    Na+     NA      1 1.00000000  22.989769   ; qtot 1.000000


[ moleculetype ]
; Name            nrexcl
UNL          3

[ atoms ]
;   nr       type  resnr residue  atom   cgnr    charge       mass  typeB    chargeB      massB
; residue    1 UNL rtp UNL q 1.0
    1         O2      1    UNL     C1      1 0.21427000  12.010780   ; qtot 0.214270
    2         O3      1    UNL     C2      2 -0.13077000  12.010780   ; qtot 0.083500
    3         O4      1    UNL     C3      3 -0.07534000  12.010780   ; qtot 0.008160
    4         O5      1    UNL     C4      4 -0.10851000  12.010780   ; qtot -0.100350
    5         O6      1    UNL     C5      5 -0.05112000  12.010780   ; qtot -0.151470
    6         O7      1    UNL     C6      6 -0.14481001  12.010780   ; qtot -0.296280
    7         O8      1    UNL     C7      7 -0.07816000  12.010780   ; qtot -0.374440
    8         O9      1    UNL     C8      8 -0.07947000  12.010780   ; qtot -0.453910
    9        O10      1    UNL     C9      9 0.00266000  12.010780   ; qtot -0.451250
   10        O11      1    UNL    C10     10 -0.05288000  12.010780   ; qtot -0.504130
   11        O12      1    UNL    C11     11 -0.04666000  12.010780   ; qtot -0.550790
   12        O13      1    UNL    C12     12 -0.22663000  12.010780   ; qtot -0.777420
   13        O14      1    UNL    C13     13 0.18014000  12.010780   ; qtot -0.597280
   14        O15      1    UNL    C14     14 0.69724000  12.010780   ; qtot 0.099960
   15        O16      1    UNL    C15     15 0.46331999  12.010780   ; qtot 0.563280
   16        O17      1    UNL    C16     16 -0.11410000  12.010780   ; qtot 0.449180
   17        O18      1    UNL    C17     17 0.07862000  12.010780   ; qtot 0.527800
   18        O19      1    UNL    C18     18 0.15395001  12.010780   ; qtot 0.681750
   19        O20      1    UNL    C19     19 -0.10935000  12.010780   ; qtot 0.572400
   20        O21      1    UNL    C20     20 -0.10935000  12.010780   ; qtot 0.463050
   21        O22      1    UNL    C21     21 0.06186000  12.010780   ; qtot 0.524910
   22        O23      1    UNL     N1     22 -0.32449001  14.006720   ; qtot 0.200420
   23        O24      1    UNL     N2     23 -0.41264999  14.006720   ; qtot -0.212230
   24        O25      1    UNL     N3     24 -0.39745000  14.006720   ; qtot -0.609680
   25        O26      1    UNL     N4     25 -0.47418001  14.006720   ; qtot -1.083860
   26        O27      1    UNL     O1     26 -0.45642000  15.999430   ; qtot -1.540280
   27        O28      1    UNL     O2     27 -0.30116999  15.999430   ; qtot -1.841450
   28        O29      1    UNL     H1     28 0.14433999   1.007947   ; qtot -1.697110
   29        O30      1    UNL     H2     29 0.15944999   1.007947   ; qtot -1.537660
   30        O31      1    UNL     H3     30 0.12090000   1.007947   ; qtot -1.416760
   31        O32      1    UNL     H4     31 0.16193999   1.007947   ; qtot -1.254820
   32        O33      1    UNL     H5     32 0.17538001   1.007947   ; qtot -1.079440
   33        O34      1    UNL     H6     33 0.15180001   1.007947   ; qtot -0.927640
   34        O35      1    UNL     H7     34 0.12659000   1.007947   ; qtot -0.801050
   35        O36      1    UNL     H8     35 0.09492000   1.007947   ; qtot -0.706130
   36        O37      1    UNL     H9     36 0.09492000   1.007947   ; qtot -0.611210
   37        O38      1    UNL    H10     37 0.05974000   1.007947   ; qtot -0.551470
   38        O39      1    UNL    H11     38 0.05974000   1.007947   ; qtot -0.491730
   39        O40      1    UNL    H12     39 0.05974000   1.007947   ; qtot -0.431990
   40        O41      1    UNL    H13     40 0.05974000   1.007947   ; qtot -0.372250
   41        O42      1    UNL    H14     41 0.05974000   1.007947   ; qtot -0.312510
   42        O43      1    UNL    H15     42 0.05974000   1.007947   ; qtot -0.252770
   43        O44      1    UNL    H16     43 0.08279000   1.007947   ; qtot -0.169980
   44        O45      1    UNL    H17     44 0.08279000   1.007947   ; qtot -0.087190
   45        O46      1    UNL    H18     45 0.08279000   1.007947   ; qtot -0.004400
   46        O47      1    UNL    H19     46 0.34156001   1.007947   ; qtot 0.337160
   47        O48      1    UNL    H20     47 0.33142000   1.007947   ; qtot 0.668580
   48        O49      1    UNL    H21     48 0.33142000   1.007947   ; qtot 1.000000

[ bonds ]
;    ai     aj funct         c0         c1         c2         c3
      1      9     1   0.14296 681386.398087
      1     22     1   0.11658 678728.458210
      2      3     1   0.13872 301905.092579
      2      4     1   0.13872 301905.092579
      2     28     1   0.10854 332422.631675
      3      9     1   0.13872 301905.092579
      3     29     1   0.10854 332422.631675
      4     10     1   0.13872 301905.092579
      4     30     1   0.10854 332422.631675
      5      6     1   0.13872 301905.092579
      5     11     1   0.13872 301905.092579
      5     31     1   0.10854 332422.631675
      6     13     1   0.13872 301905.092579
      6     32     1   0.10854 332422.631675
      7      9     1   0.13872 301905.092579
      7     10     1   0.13872 301905.092579
      7     33     1   0.10854 332422.631675
      8     11     1   0.13872 301905.092579
      8     12     1   0.13872 301905.092579
      8     34     1   0.10854 332422.631675
     10     11     1   0.14546 233580.248618
     12     13     1   0.13872 301905.092579
     12     17     1   0.14986 242452.869388
     13     27     1   0.13629 356218.264001
     14     17     1   0.15234 275676.608549
     14     23     1   0.13819 412347.817359
     14     26     1   0.12252 487602.327766
     15     23     1   0.13902 326381.745633
     15     24     1   0.13048 422987.308774
     15     25     1   0.13902 326381.745633
     16     17     1   0.15219 221435.259290
     16     18     1   0.15219 221435.259290
     16     35     1   0.10939 309655.084322
     16     36     1   0.10939 309655.084322
     17     24     1   0.14648 306553.707217
     18     19     1   0.15219 221435.259290
     18     20     1   0.15219 221435.259290
     18     27     1   0.14259 306888.771877
     19     37     1   0.10939 309655.084322
     19     38     1   0.10939 309655.084322
     19     39     1   0.10939 309655.084322
     20     40     1   0.10939 309655.084322
     20     41     1   0.10939 309655.084322
     20     42     1   0.10939 309655.084322
     21     23     1   0.14501 294600.927776
     21     43     1   0.10939 309655.084322
     21     44     1   0.10939 309655.084322
     21     45     1   0.10939 309655.084322
     24     46     1   0.10195 422704.914414
     25     47     1   0.10195 422704.914414
     25     48     1   0.10195 422704.914414

[ pairs ]
;    ai     aj funct         c0         c1         c2         c3
      1      2     1
      4      5     1
      2      7     1
      5      7     1
      4      8     1
      6      8     1
      7      8     1
      4      9     1
      1     10     1
      3     10     1
      6     10     1
      2     11     1
      9     11     1
      5     12     1
     10     12     1
     11     13     1
      8     14     1
     13     14     1
     12     15     1
      8     16     1
     13     16     1
     15     16     1
      6     17     1
     11     17     1
      6     18     1
     12     18     1
     14     18     1
     13     19     1
     17     19     1
     13     20     1
     17     20     1
     17     21     1
      3     22     1
      7     22     1
     12     23     1
     16     23     1
      8     24     1
     13     24     1
     18     24     1
     21     24     1
     14     25     1
     17     25     1
     21     25     1
     12     26     1
     15     26     1
     16     26     1
     21     26     1
     24     26     1
      5     27     1
      8     27     1
     17     27     1
      9     28     1
     10     28     1
      1     29     1
      4     29     1
      7     29     1
     28     29     1
      3     30     1
      7     30     1
     11     30     1
     28     30     1
      8     31     1
     10     31     1
     13     31     1
     11     32     1
     12     32     1
     27     32     1
     31     32     1
      1     33     1
      3     33     1
      4     33     1
     11     33     1
      5     34     1
     10     34     1
     13     34     1
     17     34     1
     12     35     1
     14     35     1
     19     35     1
     20     35     1
     24     35     1
     27     35     1
     12     36     1
     14     36     1
     19     36     1
     20     36     1
     24     36     1
     27     36     1
     16     37     1
     20     37     1
     27     37     1
     16     38     1
     20     38     1
     27     38     1
     16     39     1
     20     39     1
     27     39     1
     16     40     1
     19     40     1
     27     40     1
     16     41     1
     19     41     1
     27     41     1
     16     42     1
     19     42     1
     27     42     1
     14     43     1
     15     43     1
     14     44     1
     15     44     1
     14     45     1
     15     45     1
     12     46     1
     14     46     1
     16     46     1
     23     46     1
     25     46     1
     23     47     1
     24     47     1
     23     48     1
     24     48     1

[ angles ]
;    ai     aj     ak funct         c0         c1         c2         c3
      1      9      3     1   126.8062420 484.492885
      1      9      7     1   126.8062420 484.492885
      2      3      9     1   126.8062420 484.492885
      2      3     29     1   129.1835930 285.070775
      2      4     10     1   126.8062420 484.492885
      2      4     30     1   129.1835930 285.070775
      3      2      4     1   126.8062420 484.492885
      3      2     28     1   129.1835930 285.070775
      3      9      7     1   126.8062420 484.492885
      4      2     28     1   129.1835930 285.070775
      4     10      7     1   126.8062420 484.492885
      4     10     11     1   126.8062420 484.492885
      5      6     13     1   126.8062420 484.492885
      5      6     32     1   129.1835930 285.070775
      5     11      8     1   126.8062420 484.492885
      5     11     10     1   126.8062420 484.492885
      6      5     11     1   126.8062420 484.492885
      6      5     31     1   129.1835930 285.070775
      6     13     12     1   126.8062420 484.492885
      6     13     27     1   126.8062420 484.492885
      7     10     11     1   126.8062420 484.492885
      8     11     10     1   126.8062420 484.492885
      8     12     13     1   126.8062420 484.492885
      8     12     17     1   126.8062420 484.492885
      9      1     22     1   180.0000000 280.912221
      9      3     29     1   129.1835930 285.070775
      9      7     10     1   126.8062420 484.492885
      9      7     33     1   129.1835930 285.070775
     10      4     30     1   129.1835930 285.070775
     10      7     33     1   129.1835930 285.070775
     11      5     31     1   129.1835930 285.070775
     11      8     12     1   126.8062420 484.492885
     11      8     34     1   129.1835930 285.070775
     12      8     34     1   129.1835930 285.070775
     12     13     27     1   126.8062420 484.492885
     12     17     14     1   138.3184368 119.851701
     12     17     16     1   116.5475863 445.222087
     12     17     24     1   138.3184368 119.851701
     13      6     32     1   129.1835930 285.070775
     13     12     17     1   126.8062420 484.492885
     13     27     18     1   110.3538806 544.678275
     14     17     16     1   138.3184368 119.851701
     14     17     24     1   116.5475863 445.222087
     14     23     15     1   117.3465571 463.769802
     14     23     21     1   117.3465571 463.769802
     15     23     21     1   117.3465571 463.769802
     15     24     17     1   117.3465571 463.769802
     15     24     46     1   117.3465571 463.769802
     15     25     47     1   115.5071328 530.901283
     15     25     48     1   115.5071328 530.901283
     16     17     24     1   138.3184368 119.851701
     16     18     19     1   116.5475863 445.222087
     16     18     20     1   116.5475863 445.222087
     16     18     27     1   116.5475863 445.222087
     17     14     23     1   126.8062420 484.492885
     17     14     26     1   129.8027305 331.608082
     17     16     18     1   116.5475863 445.222087
     17     16     35     1   116.5475863 445.222087
     17     16     36     1   116.5475863 445.222087
     17     24     46     1   115.5071328 530.901283
     18     16     35     1   116.5475863 445.222087
     18     16     36     1   116.5475863 445.222087
     18     19     37     1   116.5475863 445.222087
     18     19     38     1   116.5475863 445.222087
     18     19     39     1   116.5475863 445.222087
     18     20     40     1   116.5475863 445.222087
     18     20     41     1   116.5475863 445.222087
     18     20     42     1   116.5475863 445.222087
     19     18     20     1   116.5475863 445.222087
     19     18     27     1   116.5475863 445.222087
     20     18     27     1   116.5475863 445.222087
     23     14     26     1   129.8027305 331.608082
     23     15     24     1   126.8062420 484.492885
     23     15     25     1   129.8027305 331.608082
     23     21     43     1   116.5475863 445.222087
     23     21     44     1   116.5475863 445.222087
     23     21     45     1   116.5475863 445.222087
     24     15     25     1   129.8027305 331.608082
     35     16     36     1   115.6031000 408.161690
     37     19     38     1   115.6031000 408.161690
     37     19     39     1   115.6031000 408.161690
     38     19     39     1   115.6031000 408.161690
     40     20     41     1   115.6031000 408.161690
     40     20     42     1   115.6031000 408.161690
     41     20     42     1   115.6031000 408.161690
     43     21     44     1   115.6031000 408.161690
     43     21     45     1   115.6031000 408.161690
     44     21     45     1   115.6031000 408.161690
     47     25     48     1   115.5071328 530.901283

[ dihedrals ]
;    ai     aj     ak     al funct         c0         c1         c2         c3         c4         c5
      1      9      3      2     1  180.0000000  15.3215155  2
      1      9      3     29     1  180.0000000  15.3215155  2
      1      9      7     10     1  180.0000000  15.3215155  2
      1      9      7     33     1  180.0000000  15.3215155  2
      2      3      9      7     1  180.0000000  15.3215155  2
      2      4     10      7     1  180.0000000  15.3215155  2
      2      4     10     11     1  180.0000000  15.3215155  2
      3      2      4     10     1  180.0000000  15.3215155  2
      3      2      4     30     1  180.0000000  15.3215155  2
      3      9      1     22     1  0.0000000  0.0000000  1
      3      9      7     10     1  180.0000000  15.3215155  2
      3      9      7     33     1  180.0000000  15.3215155  2
      4      2      3      9     1  180.0000000  15.3215155  2
      4      2      3     29     1  180.0000000  15.3215155  2
      4     10      7      9     1  180.0000000  15.3215155  2
      4     10      7     33     1  180.0000000  15.3215155  2
      4     10     11      5     1  180.0000000  4.8669776  2
      4     10     11      8     1  180.0000000  4.8669776  2
      5      6     13     12     1  180.0000000  15.3215155  2
      5      6     13     27     1  180.0000000  15.3215155  2
      5     11      8     12     1  180.0000000  15.3215155  2
      5     11      8     34     1  180.0000000  15.3215155  2
      5     11     10      7     1  180.0000000  4.8669776  2
      6      5     11      8     1  180.0000000  15.3215155  2
      6      5     11     10     1  180.0000000  15.3215155  2
      6     13     12      8     1  180.0000000  15.3215155  2
      6     13     12     17     1  180.0000000  15.3215155  2
      6     13     27     18     1  180.0000000  6.9442484  2
      7      9      1     22     1  0.0000000  0.0000000  1
      7      9      3     29     1  180.0000000  15.3215155  2
      7     10      4     30     1  180.0000000  15.3215155  2
      7     10     11      8     1  180.0000000  4.8669776  2
      8     11      5     31     1  180.0000000  15.3215155  2
      8     12     13     27     1  180.0000000  15.3215155  2
      8     12     17     14     1  0.0000000  0.1115010  3
      8     12     17     16     1  0.0000000  0.1115010  3
      8     12     17     24     1  0.0000000  0.1115010  3
      9      3      2     28     1  180.0000000  15.3215155  2
      9      7     10     11     1  180.0000000  15.3215155  2
     10      4      2     28     1  180.0000000  15.3215155  2
     10     11      5     31     1  180.0000000  15.3215155  2
     10     11      8     12     1  180.0000000  15.3215155  2
     10     11      8     34     1  180.0000000  15.3215155  2
     11      5      6     13     1  180.0000000  15.3215155  2
     11      5      6     32     1  180.0000000  15.3215155  2
     11      8     12     13     1  180.0000000  15.3215155  2
     11      8     12     17     1  180.0000000  15.3215155  2
     11     10      4     30     1  180.0000000  15.3215155  2
     11     10      7     33     1  180.0000000  15.3215155  2
     12     13      6     32     1  180.0000000  15.3215155  2
     12     13     27     18     1  180.0000000  6.9442484  2
     12     17     14     23     1  0.0000000  0.1115010  3
     12     17     14     26     1  0.0000000  -1.5494826  2
     12     17     16     18     1  0.0000000  0.4834079  3
     12     17     16     35     1  0.0000000  0.4834079  3
     12     17     16     36     1  0.0000000  0.4834079  3
     12     17     24     15     1  0.0000000  3.7641712  1
     12     17     24     46     1  0.0000000  0.7624859  2
     12     17     24     46     1  0.0000000  0.1243628  3
     13      6      5     31     1  180.0000000  15.3215155  2
     13     12      8     34     1  180.0000000  15.3215155  2
     13     12     17     14     1  0.0000000  0.1115010  3
     13     12     17     16     1  0.0000000  0.1115010  3
     13     12     17     24     1  0.0000000  0.1115010  3
     13     27     18     16     1  0.0000000  0.8026052  3
     13     27     18     16     1  180.0000000  3.8501921  1
     13     27     18     19     1  0.0000000  0.8026052  3
     13     27     18     19     1  180.0000000  3.8501921  1
     13     27     18     20     1  0.0000000  0.8026052  3
     13     27     18     20     1  180.0000000  3.8501921  1
     14     17     16     18     1  0.0000000  0.4834079  3
     14     17     16     35     1  0.0000000  0.4834079  3
     14     17     16     36     1  0.0000000  0.4834079  3
     14     17     24     15     1  0.0000000  3.7641712  1
     14     17     24     46     1  0.0000000  0.7624859  2
     14     17     24     46     1  0.0000000  0.1243628  3
     14     23     15     24     1  180.0000000  6.5967784  2
     14     23     15     25     1  180.0000000  6.5967784  2
     14     23     21     43     1  0.0000000  0.7624859  2
     14     23     21     43     1  0.0000000  0.1243628  3
     14     23     21     44     1  0.0000000  0.7624859  2
     14     23     21     44     1  0.0000000  0.1243628  3
     14     23     21     45     1  0.0000000  0.7624859  2
     14     23     21     45     1  0.0000000  0.1243628  3
     15     23     14     17     1  180.0000000  6.5967784  2
     15     23     14     26     1  180.0000000  6.5967784  2
     15     23     21     43     1  0.0000000  0.7624859  2
     15     23     21     43     1  0.0000000  0.1243628  3
     15     23     21     44     1  0.0000000  0.7624859  2
     15     23     21     44     1  0.0000000  0.1243628  3
     15     23     21     45     1  0.0000000  0.7624859  2
     15     23     21     45     1  0.0000000  0.1243628  3
     15     24     17     16     1  0.0000000  3.7641712  1
     16     17     14     23     1  0.0000000  -0.1908667  4
     16     17     14     23     1  0.0000000  0.6427005  2
     16     17     14     26     1  0.0000000  -1.5494826  2
     16     17     24     46     1  0.0000000  0.7624859  2
     16     17     24     46     1  0.0000000  0.1243628  3
     16     18     19     37     1  0.0000000  0.4354138  3
     16     18     19     38     1  0.0000000  0.4354138  3
     16     18     19     39     1  0.0000000  0.4354138  3
     16     18     20     40     1  0.0000000  0.4354138  3
     16     18     20     41     1  0.0000000  0.4354138  3
     16     18     20     42     1  0.0000000  0.4354138  3
     17     12      8     34     1  180.0000000  15.3215155  2
     17     12     13     27     1  180.0000000  15.3215155  2
     17     14     23     21     1  180.0000000  6.5967784  2
     17     16     18     19     1  0.0000000  0.3859269  3
     17     16     18     19     1  180.0000000  1.3221172  2
     17     16     18     19     1  180.0000000  1.3588782  1
     17     16     18     20     1  0.0000000  0.3859269  3
     17     16     18     20     1  180.0000000  1.3221172  2
     17     16     18     20     1  180.0000000  1.3588782  1
     17     16     18     27     1  0.0000000  0.4834079  3
     17     24     15     23     1  180.0000000  13.9633058  2
     17     24     15     25     1  180.0000000  13.9633058  2
     18     16     17     24     1  0.0000000  0.4834079  3
     19     18     16     35     1  0.0000000  0.4354138  3
     19     18     16     36     1  0.0000000  0.4354138  3
     19     18     20     40     1  0.0000000  0.4354138  3
     19     18     20     41     1  0.0000000  0.4354138  3
     19     18     20     42     1  0.0000000  0.4354138  3
     20     18     16     35     1  0.0000000  0.4354138  3
     20     18     16     36     1  0.0000000  0.4354138  3
     20     18     19     37     1  0.0000000  0.4354138  3
     20     18     19     38     1  0.0000000  0.4354138  3
     20     18     19     39     1  0.0000000  0.4354138  3
     21     23     14     26     1  180.0000000  6.5967784  2
     21     23     15     24     1  180.0000000  6.5967784  2
     21     23     15     25     1  180.0000000  6.5967784  2
     23     14     17     24     1  180.0000000  -1.5563397  1
     23     14     17     24     1  180.0000000  1.6828599  2
     23     15     24     46     1  180.0000000  13.9633058  2
     23     15     25     47     1  180.0000000  7.5690543  2
     23     15     25     47     1  0.0000000  -0.2015131  1
     23     15     25     48     1  180.0000000  7.5690543  2
     23     15     25     48     1  0.0000000  -0.2015131  1
     24     15     25     47     1  180.0000000  4.5111316  2
     24     15     25     47     1  0.0000000  0.0000000  1
     24     15     25     48     1  180.0000000  4.5111316  2
     24     15     25     48     1  0.0000000  0.0000000  1
     24     17     14     26     1  0.0000000  -1.5494826  2
     24     17     16     35     1  0.0000000  0.4834079  3
     24     17     16     36     1  0.0000000  0.4834079  3
     25     15     24     46     1  180.0000000  13.9633058  2
     27     13      6     32     1  180.0000000  15.3215155  2
     27     18     16     35     1  0.0000000  0.4667359  3
     27     18     16     35     1  0.0000000  1.4361539  1
     27     18     16     36     1  0.0000000  0.4667359  3
     27     18     16     36     1  0.0000000  1.4361539  1
     27     18     19     37     1  0.0000000  0.4667359  3
     27     18     19     37     1  0.0000000  1.4361539  1
     27     18     19     38     1  0.0000000  0.4667359  3
     27     18     19     38     1  0.0000000  1.4361539  1
     27     18     19     39     1  0.0000000  0.4667359  3
     27     18     19     39     1  0.0000000  1.4361539  1
     27     18     20     40     1  0.0000000  0.4667359  3
     27     18     20     40     1  0.0000000  1.4361539  1
     27     18     20     41     1  0.0000000  0.4667359  3
     27     18     20     41     1  0.0000000  1.4361539  1
     27     18     20     42     1  0.0000000  0.4667359  3
     27     18     20     42     1  0.0000000  1.4361539  1
     28      2      3     29     1  180.0000000  15.3215155  2
     28      2      4     30     1  180.0000000  15.3215155  2
     31      5      6     32     1  180.0000000  15.3215155  2
      9      1      3      7     1  180.0000000  1.5341333  2
      9      3      7      1     1  180.0000000  1.5341333  2
      9      7      1      3     1  180.0000000  1.5341333  2
      3      2      9     29     1  180.0000000  1.5341333  2
      3      9     29      2     1  180.0000000  1.5341333  2
      3     29      2      9     1  180.0000000  1.5341333  2
      4      2     10     30     1  180.0000000  1.5341333  2
      4     10     30      2     1  180.0000000  1.5341333  2
      4     30      2     10     1  180.0000000  1.5341333  2
      2      3      4     28     1  180.0000000  1.5341333  2
      2      4     28      3     1  180.0000000  1.5341333  2
      2     28      3      4     1  180.0000000  1.5341333  2
     10      4      7     11     1  180.0000000  1.5341333  2
     10      7     11      4     1  180.0000000  1.5341333  2
     10     11      4      7     1  180.0000000  1.5341333  2
      6      5     13     32     1  180.0000000  1.5341333  2
      6     13     32      5     1  180.0000000  1.5341333  2
      6     32      5     13     1  180.0000000  1.5341333  2
     11      5      8     10     1  180.0000000  1.5341333  2
     11      8     10      5     1  180.0000000  1.5341333  2
     11     10      5      8     1  180.0000000  1.5341333  2
      5      6     11     31     1  180.0000000  1.5341333  2
      5     11     31      6     1  180.0000000  1.5341333  2
      5     31      6     11     1  180.0000000  1.5341333  2
     13      6     12     27     1  180.0000000  1.5341333  2
     13     12     27      6     1  180.0000000  1.5341333  2
     13     27      6     12     1  180.0000000  1.5341333  2
     12      8     13     17     1  180.0000000  1.5341333  2
     12     13     17      8     1  180.0000000  1.5341333  2
     12     17      8     13     1  180.0000000  1.5341333  2
      7      9     10     33     1  180.0000000  1.5341333  2
      7     10     33      9     1  180.0000000  1.5341333  2
      7     33      9     10     1  180.0000000  1.5341333  2
      8     11     12     34     1  180.0000000  1.5341333  2
      8     12     34     11     1  180.0000000  1.5341333  2
      8     34     11     12     1  180.0000000  1.5341333  2
     23     14     15     21     1  180.0000000  1.3946667  2
     23     15     21     14     1  180.0000000  1.3946667  2
     23     21     14     15     1  180.0000000  1.3946667  2
     24     15     17     46     1  180.0000000  1.3946667  2
     24     17     46     15     1  180.0000000  1.3946667  2
     24     46     15     17     1  180.0000000  1.3946667  2
     25     15     47     48     1  180.0000000  1.3946667  2
     25     47     48     15     1  180.0000000  1.3946667  2
     25     48     15     47     1  180.0000000  1.3946667  2
     14     17     23     26     1  180.0000000  1.5341333  2
     14     23     26     17     1  180.0000000  1.5341333  2
     14     26     17     23     1  180.0000000  1.5341333  2
     15     23     24     25     1  180.0000000  14.6440000  2
     15     24     25     23     1  180.0000000  14.6440000  2
     15     25     23     24     1  180.0000000  14.6440000  2


[ moleculetype ]
; Name            nrexcl
HOH          3

[ atoms ]
;   nr       type  resnr residue  atom   cgnr    charge       mass  typeB    chargeB      massB
; residue    1 HOH rtp HOH q 0.0
    1         OW      1    HOH      O      1 -0.83400000  15.999430   ; qtot -0.834000
    2         HW      1    HOH     H1      2 0.41700000   1.007947   ; qtot -0.417000
    3         HW      1    HOH     H2      3 0.41700000   1.007947   ; qtot 0.000000

#ifdef FLEXIBLE

[ bonds ]
;    ai     aj funct         c0         c1         c2         c3
      2      1     1   0.09572 462750.400000
      3      1     1   0.09572 462750.400000

[ angles ]
;    ai     aj     ak funct         c0         c1         c2         c3
      2      1      3     1   104.5200000 836.800000


#else

[ settles ]
; i     funct   doh     dhh
1     1   0.09572000   0.15139007

#endif

[ exclusions ]
1  2  3
2  1  3
3  1  2

[ system ]
; Name
Generic title

[ molecules ]
; Compound       #mols
Cl-                  1
Na+                  6
Cl-                  6
UNL                  1
HOH               2149
