# Supplementary material for: Broadening the Scope of Binding Free Energy Calculations Using a Separated Topologies Approach
Source: J Chem Theory Comput. 2023 Jul 24;19(15):5058–76. doi: 10.1021/acs.jctc.3c00282 (PMC10413862; doi:10.1021/acs.jctc.3c00282)
Supplement: Supplementary file 2 — ct3c00282_si_002.zip [file ct3c00282_si_002.zip › SI_paper/BACE1/input/spirocycles/lig_13/solvent.gro]

GROningen MAchine for Chemical Simulation
 6508
    1Cl-     CL    1   0.366   0.734   1.511  0.0369 -0.0040 -0.3125
    2Na+     NA    2   2.555   2.258   2.613 -0.1037 -0.1100 -0.1946
    3Na+     NA    3   3.553   3.942   1.627 -0.3109  0.0231 -0.0637
    4Na+     NA    4   1.273   1.494   3.856 -0.3999 -0.2017 -0.1245
    5Na+     NA    5   2.114   2.576   3.857  0.0727  0.2119 -0.0461
    6Na+     NA    6   3.490   3.424   1.982  0.4782 -0.2876  0.6388
    7Na+     NA    7   3.808   0.779   2.663  0.5426 -0.0609  0.5033
    8Cl-     CL    8   0.167   3.247   2.634  0.2146 -0.1306 -0.2936
    9Cl-     CL    9   2.460   1.994   3.369 -0.0012 -0.2430 -0.2980
   10Cl-     CL   10   0.445   1.992   0.388 -0.2253 -0.3087  0.1445
   11Cl-     CL   11   2.998   3.620   1.817  0.1973  0.2177 -0.4508
   12Cl-     CL   12   2.603   3.033   1.007  0.2615  0.2470 -0.4519
   13Cl-     CL   13   2.196   1.708   1.476  0.2618  0.6697 -0.0318
   14UNL     C1   14   3.676   3.964  -0.143 -0.3285 -0.2540 -0.4903
   14UNL     C2   15   3.549   4.016   0.196 -0.3480  0.1294  0.0055
   14UNL     C3   16   3.636   4.005   0.095 -0.5072  0.4338  1.0857
   14UNL     C4   17   3.410   4.018   0.173  0.2425 -0.6363  1.3635
   14UNL     C5   18   3.151   4.009  -0.089  0.1976 -0.1904 -0.6817
   14UNL     C6   19   3.017   3.981  -0.106  0.1555  0.1304  1.1948
   14UNL     C7   20   3.457   3.963  -0.049  0.6515 -0.0251  0.0144
   14UNL     C8   21   3.150   3.877   0.114 -0.0667 -0.9099 -0.2191
   14UNL     C9   22   3.590   3.974  -0.030  0.4983 -0.0952  0.5409
   14UNL    C10   23   3.362   3.990   0.046  0.0284  0.4343  0.4186
   14UNL    C11   24   3.221   3.963   0.026  0.8298  0.7703  0.3284
   14UNL    C12   25   3.019   3.836   0.087  0.4679  1.0472  0.0366
   14UNL    C13   26   2.955   3.886  -0.023  0.1853  0.6684  0.3855
   14UNL    C14   27   2.964   3.763   0.338  0.2316  0.6347  0.7571
   14UNL    C15   28   3.044   3.567   0.316 -1.1461  0.1410 -0.0049
   14UNL    C16   29   2.792   3.726   0.160  0.0197 -0.8604  0.7469
   14UNL    C17   30   2.945   3.739   0.188 -0.5827 -0.6415  0.6840
   14UNL    C18   31   2.759   3.736   0.011  0.6896 -0.0198  0.0542
   14UNL    C19   32   2.615   3.769   0.007  0.1546 -0.2453  0.6636
   14UNL    C20   33   2.797   3.611  -0.060 -0.1096 -0.3211 -0.0730
   14UNL    C21   34   3.078   3.668   0.540 -0.1198 -0.5965 -0.4947
   14UNL     N1   35   3.730   3.959  -0.243  0.2863 -0.4810  0.7876
   14UNL     N2   36   3.029   3.663   0.411  1.0541 -0.2453 -0.2085
   14UNL     N3   37   3.011   3.605   0.194 -0.7191  0.2766  0.0290
   14UNL     N4   38   3.097   3.442   0.340  0.4088 -0.9179 -0.1582
   14UNL     O1   39   2.955   3.875   0.374 -0.4228 -0.4155 -0.4294
   14UNL     O2   40   2.822   3.852  -0.049 -0.5013  0.2714  0.4941
   14UNL     H1   41   3.586   4.033   0.297  1.7397 -0.7578 -0.5097
   14UNL     H2   42   3.744   3.999   0.105 -0.3925  0.9628  0.3169
   14UNL     H3   43   3.336   4.029   0.251 -1.2198 -1.4240  0.1869
   14UNL     H4   44   3.207   4.075  -0.155  0.3679  0.9529  0.5348
   14UNL     H5   45   2.969   4.011  -0.198  1.8717 -0.6399 -0.0570
   14UNL     H6   46   3.428   3.942  -0.152  0.4422  1.4850 -0.2751
   14UNL     H7   47   3.205   3.822   0.190  1.2107 -0.1880 -0.5623
   14UNL     H8   48   2.757   3.626   0.188 -0.0245 -1.2420 -0.5090
   14UNL     H9   49   2.739   3.799   0.222  0.2293  0.1375 -0.1870
   14UNL    H10   50   2.580   3.796  -0.093  1.9082  0.3231  0.1377
   14UNL    H11   51   2.578   3.856   0.063 -0.9400 -0.0643 -0.2730
   14UNL    H12   52   2.563   3.676   0.029  0.5560 -0.4181  0.9076
   14UNL    H13   53   2.906   3.616  -0.070 -0.1781  0.6537 -0.6177
   14UNL    H14   54   2.751   3.588  -0.156  0.8591 -1.0548 -0.3928
   14UNL    H15   55   2.774   3.520  -0.004 -0.6091 -0.2077 -0.0828
   14UNL    H16   56   3.011   3.715   0.613  0.9099  0.4542 -0.1659
   14UNL    H17   57   3.106   3.571   0.583  1.0255  0.1968  0.7094
   14UNL    H18   58   3.170   3.727   0.539 -0.5523  0.3254  1.7876
   14UNL    H19   59   3.008   3.538   0.117  0.4080  0.2332 -0.0109
   14UNL    H20   60   3.105   3.404   0.435  0.6155 -1.9349 -0.5581
   14UNL    H21   61   3.077   3.381   0.261 -0.9441  0.0578 -0.6425
   15HOH      O   62   3.446   0.123   3.738 -0.6012 -0.4547  0.2500
   15HOH     H1   63   3.536   0.138   3.709 -0.0781  0.1545  1.9373
   15HOH     H2   64   3.401   0.206   3.722 -0.3777 -0.1985  0.8830
   16HOH      O   65   3.814   1.164   0.902 -0.2034 -0.1640  0.5651
   16HOH     H1   66   3.805   1.254   0.932 -0.5954 -0.1497  0.4295
   16HOH     H2   67   3.890   1.165   0.844 -0.9070  0.3724 -0.4244
   17HOH      O   68   3.445   0.964   2.407 -0.1298 -0.0015 -0.1901
   17HOH     H1   69   3.370   0.997   2.357 -0.0305  0.9437  0.2434
   17HOH     H2   70   3.489   1.042   2.439  0.0082 -0.5490  1.0860
   18HOH      O   71   3.237   3.366   3.166  0.1116 -0.4392 -0.4774
   18HOH     H1   72   3.263   3.357   3.258 -0.2757 -0.3231 -0.3526
   18HOH     H2   73   3.310   3.412   3.125 -0.0691  0.2720 -0.0388
   19HOH      O   74   3.277   0.733   3.061  0.1053 -0.4098 -0.1128
   19HOH     H1   75   3.343   0.672   3.027 -0.3044 -0.9545  0.0520
   19HOH     H2   76   3.196   0.709   3.016 -0.0937 -0.0791  0.0631
   20HOH      O   77   2.531   2.905   2.162 -0.5095 -0.3442 -0.3335
   20HOH     H1   78   2.554   2.981   2.110 -0.6679 -0.5085 -0.6497
   20HOH     H2   79   2.516   2.939   2.250  0.4892 -0.1654 -0.2098
   21HOH      O   80   1.903   2.368   1.173 -0.5644  0.0514 -0.5373
   21HOH     H1   81   1.897   2.293   1.114 -0.7844  0.4027 -0.9737
   21HOH     H2   82   1.913   2.443   1.115 -0.7886  0.4070 -0.1241
   22HOH      O   83   3.022   2.126   3.873 -0.0683  0.4781  0.0822
   22HOH     H1   84   3.070   2.058   3.920 -1.5591  0.1559  1.3031
   22HOH     H2   85   3.087   2.196   3.859  0.7654  0.1123  1.6471
   23HOH      O   86   2.888   0.530   4.029  0.1749 -0.0861  0.3399
   23HOH     H1   87   2.961   0.532   4.091  1.4662  0.0232 -1.0718
   23HOH     H2   88   2.921   0.576   3.952 -1.7114  0.7351 -0.1061
   24HOH      O   89   3.748   3.356   3.118  0.3810 -0.2469 -0.0904
   24HOH     H1   90   3.768   3.262   3.126  0.6594 -0.1455  0.5559
   24HOH     H2   91   3.747   3.388   3.209  0.5291  0.4243 -0.3150
   25HOH      O   92   3.550   3.526   1.563 -0.1983 -0.2057 -0.0522
   25HOH     H1   93   3.464   3.500   1.596 -0.0308 -0.6543  0.0439
   25HOH     H2   94   3.560   3.477   1.481 -0.2719  0.2855 -0.3610
   26HOH      O   95   0.913   1.677   0.419  0.4220  0.5494 -0.9806
   26HOH     H1   96   0.827   1.715   0.402  0.1350  0.1958 -0.3957
   26HOH     H2   97   0.895   1.585   0.438  0.7143  0.7870  0.7315
   27HOH      O   98   1.252   3.820   3.556 -0.0481 -0.1987  0.6224
   27HOH     H1   99   1.284   3.905   3.526 -0.4976 -0.3947 -0.5038
   27HOH     H2  100   1.303   3.756   3.506 -1.1774 -0.5317 -0.1847
   28HOH      O  101   0.484   2.221   0.048 -0.0248  0.1183  0.0752
   28HOH     H1  102   0.568   2.263   0.066 -0.0845  0.6446 -0.7749
   28HOH     H2  103   0.508   2.135   0.013  0.1375  0.0515  0.3417
   29HOH      O  104   2.517   0.474   3.846 -0.9501 -0.3690 -0.1774
   29HOH     H1  105   2.600   0.434   3.818 -1.2181 -0.5018 -0.8055
   29HOH     H2  106   2.524   0.477   3.941  0.1948  0.5137 -0.2398
   30HOH      O  107   0.939   3.399   3.605 -0.1576 -0.3563 -0.2439
   30HOH     H1  108   0.963   3.476   3.656 -0.5774 -1.3278  1.5798
   30HOH     H2  109   0.851   3.418   3.573  0.2585  0.4241 -1.0177
   31HOH      O  110   3.898   0.372   1.079 -0.0085 -0.1230 -0.2276
   31HOH     H1  111   3.844   0.307   1.035 -0.1621 -1.0000  1.1363
   31HOH     H2  112   3.980   0.372   1.031 -0.5597 -0.1031 -1.2317
   32HOH      O  113   2.204   1.237   1.159 -0.0462  0.3100  0.1455
   32HOH     H1  114   2.265   1.204   1.093 -0.8149  1.1564 -1.0686
   32HOH     H2  115   2.210   1.174   1.231  2.6700  0.6512  0.4129
   33HOH      O  116   2.119   2.597   1.837  0.6008  0.2071  0.5178
   33HOH     H1  117   2.159   2.523   1.791 -0.1154  0.4912 -0.6661
   33HOH     H2  118   2.117   2.571   1.929 -1.5195 -2.2398 -0.0063
   34HOH      O  119   2.796   1.238   1.913  0.0039  0.7208  0.8199
   34HOH     H1  120   2.765   1.320   1.875 -0.2456  0.8242  1.2396
   34HOH     H2  121   2.883   1.260   1.948  0.4364  0.5098 -0.0761
   35HOH      O  122   2.172   0.957   3.314 -0.6818 -0.8834  0.3374
   35HOH     H1  123   2.079   0.945   3.333 -0.9824  0.4324 -0.0926
   35HOH     H2  124   2.200   1.024   3.376  0.0986 -1.5118  0.6949
   36HOH      O  125   0.797   3.563   0.086  0.4827  0.5028  0.5944
   36HOH     H1  126   0.777   3.471   0.102 -0.2217  0.6694  0.7472
   36HOH     H2  127   0.774   3.578  -0.005  0.6154  0.5245  0.5639
   37HOH      O  128   2.981   0.904   2.786 -0.6520  0.6042  0.5645
   37HOH     H1  129   3.031   0.979   2.753  0.3752 -0.1377  0.3445
   37HOH     H2  130   2.894   0.914   2.746  0.2538  0.2041 -1.9012
   38HOH      O  131   0.886   0.916   2.669 -0.1320  0.2321 -0.3586
   38HOH     H1  132   0.807   0.942   2.623 -0.1543  0.7680 -0.0401
   38HOH     H2  133   0.934   0.862   2.607 -0.7342 -0.0860 -0.5597
   39HOH      O  134   1.150   0.908   2.156  0.3732  0.7399 -0.8547
   39HOH     H1  135   1.215   0.889   2.223 -0.5656  0.8747  0.1567
   39HOH     H2  136   1.072   0.861   2.185 -0.2029  1.1839 -1.6165
   40HOH      O  137   1.442   1.190   2.376  0.2780  0.0253 -0.2885
   40HOH     H1  138   1.434   1.242   2.456  1.1336 -0.6181  0.2616
   40HOH     H2  139   1.368   1.216   2.322 -0.3033  0.5140  0.6947
   41HOH      O  140   1.765   3.756   1.698  0.2580  0.4603 -0.5212
   41HOH     H1  141   1.741   3.771   1.789  0.5388  0.2858 -0.4164
   41HOH     H2  142   1.696   3.700   1.664  0.4464  0.0555 -0.2536
   42HOH      O  143   2.333   3.415   3.248 -0.6490  0.0033  0.5706
   42HOH     H1  144   2.318   3.502   3.212  1.1135 -0.0811 -0.6347
   42HOH     H2  145   2.413   3.424   3.300  0.4247 -1.0433 -0.7159
   43HOH      O  146   0.947   0.545   0.177  0.7532 -0.1786 -0.0362
   43HOH     H1  147   1.036   0.573   0.198  0.8346  0.5824 -1.2197
   43HOH     H2  148   0.954   0.502   0.092 -0.1248  0.9421 -0.7445
   44HOH      O  149   0.916   2.788   1.002 -0.1021  0.0607  0.5847
   44HOH     H1  150   0.972   2.783   1.079  0.0048 -0.5474  0.4743
   44HOH     H2  151   0.966   2.746   0.933 -1.4245 -2.4460  0.9322
   45HOH      O  152   1.686   1.180   2.019  0.6580  0.4811  0.8379
   45HOH     H1  153   1.739   1.110   1.980 -0.1779  0.2489  0.0661
   45HOH     H2  154   1.720   1.188   2.108  0.4770 -1.2558  1.1340
   46HOH      O  155   0.148   1.562   0.202 -0.0049 -0.3916  0.4633
   46HOH     H1  156   0.170   1.655   0.196 -0.7561 -0.1876  0.6687
   46HOH     H2  157   0.232   1.517   0.192  0.5105  0.3306  1.2297
   47HOH      O  158   0.591   2.194   1.996 -0.0109 -0.0018 -0.2935
   47HOH     H1  159   0.555   2.177   1.909  0.1857 -1.3973 -0.1461
   47HOH     H2  160   0.565   2.118   2.048 -0.6065  1.0404  1.0591
   48HOH      O  161   1.905   3.056   0.110  0.7105  0.3017 -0.2189
   48HOH     H1  162   1.989   3.084   0.146  0.7898  0.3169 -0.4133
   48HOH     H2  163   1.840   3.111   0.154  0.8660  0.8156 -0.6193
   49HOH      O  164   1.944   3.223   0.544  0.3608  0.3531 -0.5465
   49HOH     H1  165   1.969   3.297   0.489  0.2237  0.2905 -0.6944
   49HOH     H2  166   2.014   3.159   0.529  0.9778  0.7955  0.2862
   50HOH      O  167   2.708   0.658   2.685 -0.6412  0.5725 -0.4586
   50HOH     H1  168   2.683   0.567   2.670  0.7025  0.1042 -0.1677
   50HOH     H2  169   2.704   0.669   2.780 -0.8815  0.8585 -0.4978
   51HOH      O  170   2.964   0.224   1.673  0.2952 -0.2052 -0.1718
   51HOH     H1  171   2.929   0.290   1.733  1.3223  0.8033 -0.6092
   51HOH     H2  172   2.897   0.156   1.671 -0.6149  0.5987  0.6658
   52HOH      O  173   1.409   3.247   2.946 -0.2750 -0.0757 -0.1702
   52HOH     H1  174   1.407   3.271   3.038 -0.7165 -0.1850 -0.1481
   52HOH     H2  175   1.482   3.185   2.939 -0.1232  0.0731  0.0657
   53HOH      O  176   1.678   1.483   0.611  0.1703 -0.2815  0.0104
   53HOH     H1  177   1.615   1.539   0.566  1.2775  0.7695 -0.3538
   53HOH     H2  178   1.692   1.525   0.696  0.1937 -0.6499  0.1937
   54HOH      O  179   2.394   2.746   0.930 -0.5243 -0.3718  0.3427
   54HOH     H1  180   2.458   2.810   0.962  0.0995 -0.3691 -0.7948
   54HOH     H2  181   2.329   2.799   0.883 -1.3193 -0.3901  1.3620
   55HOH      O  182   2.201   2.524   0.739  0.2484 -0.0447  0.1169
   55HOH     H1  183   2.244   2.593   0.689 -0.0765 -0.7318 -1.1978
   55HOH     H2  184   2.234   2.443   0.700 -0.9393 -0.6032  0.2122
   56HOH      O  185   2.279   1.223   0.711 -0.1576  0.7404 -0.9317
   56HOH     H1  186   2.234   1.261   0.787  1.1066  0.4628  0.0248
   56HOH     H2  187   2.258   1.282   0.639 -0.9140  1.3674 -0.2478
   57HOH      O  188   1.227   2.974   1.943 -0.5483  0.4956  0.1675
   57HOH     H1  189   1.191   2.941   1.861 -0.2480 -0.1422  0.2780
   57HOH     H2  190   1.182   2.923   2.011  1.2507 -1.1499  0.2836
   58HOH      O  191   1.967   1.302   0.663 -0.3549 -0.4238  0.0151
   58HOH     H1  192   2.035   1.280   0.599 -0.2781 -0.3321  0.0646
   58HOH     H2  193   2.016   1.331   0.740 -0.3920 -1.7188  0.5758
   59HOH      O  194   2.636   3.881   2.878  0.8045 -0.5231  0.0601
   59HOH     H1  195   2.543   3.901   2.868  1.0844  0.5400 -0.8546
   59HOH     H2  196   2.646   3.794   2.839  0.4367  0.0852 -1.5481
   60HOH      O  197   2.910   2.762   0.562  0.1456  0.0221  0.2618
   60HOH     H1  198   2.857   2.707   0.505  0.3746 -1.2908  1.2360
   60HOH     H2  199   2.989   2.711   0.579  0.8880  1.1199  0.3916
   61HOH      O  200   3.590   1.232   2.644  0.1554 -0.0885 -0.1147
   61HOH     H1  201   3.521   1.297   2.659 -0.4104 -0.7026  0.0263
   61HOH     H2  202   3.599   1.227   2.549  1.3116  1.2954 -0.1539
   62HOH      O  203   4.006   3.694   2.878  0.3183  0.0425  0.6210
   62HOH     H1  204   4.054   3.631   2.932 -0.2330 -1.2639 -0.2864
   62HOH     H2  205   3.930   3.719   2.931 -0.5284 -1.6575  0.3418
   63HOH      O  206   2.558   2.276   0.923 -0.3578 -0.0576  0.0332
   63HOH     H1  207   2.537   2.188   0.955 -0.1603  0.2250  1.0237
   63HOH     H2  208   2.481   2.328   0.946 -0.1448  0.1890  0.2052
   64HOH      O  209   1.930   3.937   1.624  0.3171 -0.5904  0.1904
   64HOH     H1  210   1.873   3.871   1.662 -0.5773 -0.2514 -0.4857
   64HOH     H2  211   1.883   3.967   1.546  0.7724  0.6888  0.3592
   65HOH      O  212   1.737   1.222   0.559 -0.3285  0.0619 -0.0353
   65HOH     H1  213   1.829   1.228   0.586  0.0071  0.3550 -1.1705
   65HOH     H2  214   1.703   1.311   0.566 -0.2611  0.1256 -0.4741
   66HOH      O  215   3.447   0.935   1.675 -1.0341  0.3398 -0.3624
   66HOH     H1  216   3.361   0.965   1.704 -0.6543  0.5710  0.5843
   66HOH     H2  217   3.465   0.859   1.730 -0.6169  0.3232 -0.5200
   67HOH      O  218   0.048   2.005   0.070  0.5206  0.1470  0.5163
   67HOH     H1  219   0.107   1.947   0.023  0.5149  0.7576 -0.2965
   67HOH     H2  220   0.104   2.074   0.105  0.4388  0.0648  0.8101
   68HOH      O  221   0.578   3.656   1.337 -0.0136  0.4944  0.0252
   68HOH     H1  222   0.540   3.685   1.254  0.1504 -0.1970 -0.3046
   68HOH     H2  223   0.510   3.603   1.378  0.7355 -1.3905 -0.9131
   69HOH      O  224   3.195   1.989   2.256 -0.2595  0.6786 -0.4050
   69HOH     H1  225   3.133   2.009   2.326 -0.4875  1.1784 -0.7400
   69HOH     H2  226   3.175   2.053   2.187  1.3419  1.6187 -0.0920
   70HOH      O  227   3.165   3.316   0.626  0.7227 -0.3339  0.1357
   70HOH     H1  228   3.131   3.238   0.671 -0.2914 -0.8272 -1.3457
   70HOH     H2  229   3.253   3.328   0.661  0.3291 -1.1724  1.5710
   71HOH      O  230   3.974   2.499   1.733  0.2015  0.1300  1.2726
   71HOH     H1  231   3.993   2.589   1.760  0.8504  0.4020  0.0598
   71HOH     H2  232   4.059   2.458   1.720 -0.0045  0.0254 -0.1747
   72HOH      O  233   0.076   0.680   0.582 -0.5645 -0.4742 -0.4785
   72HOH     H1  234   0.117   0.658   0.498  0.9023  1.9986 -0.6153
   72HOH     H2  235  -0.003   0.729   0.559  0.4142  1.2035 -0.6240
   73HOH      O  236   1.054   2.453   3.579 -0.5780 -0.1300 -0.5147
   73HOH     H1  237   1.024   2.485   3.493  0.0101  0.4982 -0.5029
   73HOH     H2  238   1.011   2.510   3.642 -0.3391 -0.0326 -0.4384
   74HOH      O  239   1.460   2.832   1.356  0.2972  0.2744  0.2457
   74HOH     H1  240   1.423   2.909   1.313  0.1787 -0.2431 -0.6133
   74HOH     H2  241   1.520   2.794   1.292  0.1488 -0.5000  0.5425
   75HOH      O  242   3.694   0.670   0.966 -0.2477  0.3111 -0.2269
   75HOH     H1  243   3.761   0.656   1.032 -1.3013 -0.0427  0.8303
   75HOH     H2  244   3.742   0.669   0.883  0.9528 -0.5758  0.4142
   76HOH      O  245   3.054   0.901   1.436 -0.4479  0.0389  0.1341
   76HOH     H1  246   3.111   0.975   1.456 -0.6380  0.1878  0.1311
   76HOH     H2  247   3.069   0.883   1.344 -0.0463 -0.2350  0.2482
   77HOH      O  248   1.059   3.814   0.570 -0.0369 -0.3188  0.5332
   77HOH     H1  249   0.982   3.761   0.592 -0.3695 -0.0851  0.0013
   77HOH     H2  250   1.039   3.901   0.604 -0.4342 -0.0260 -0.3630
   78HOH      O  251   3.251   1.199   3.595 -0.0645 -0.0586  0.2982
   78HOH     H1  252   3.278   1.290   3.610 -0.2051  0.0060  0.1659
   78HOH     H2  253   3.305   1.170   3.521 -0.1620 -0.0193  0.2124
   79HOH      O  254   1.372   0.443   2.853  0.3804 -0.3913  0.0416
   79HOH     H1  255   1.308   0.373   2.867  0.5349 -0.4056  0.7560
   79HOH     H2  256   1.383   0.483   2.940  0.4234  0.4118 -0.3155
   80HOH      O  257   2.630   0.765   2.942 -0.2767  0.3514  0.0557
   80HOH     H1  258   2.643   0.794   3.032  0.9986 -0.9007  0.3501
   80HOH     H2  259   2.586   0.681   2.950  0.5731 -0.1668 -0.4003
   81HOH      O  260   0.552   1.330   3.489 -0.1926 -0.0195  0.0177
   81HOH     H1  261   0.605   1.276   3.429 -0.0671 -0.2622  0.3428
   81HOH     H2  262   0.466   1.333   3.448 -0.3474 -0.8949  0.2315
   82HOH      O  263   3.516   1.634   0.163 -0.6768 -0.0312 -0.5476
   82HOH     H1  264   3.577   1.570   0.201  0.5946  1.3568 -0.0549
   82HOH     H2  265   3.498   1.600   0.075  0.2227 -0.8894 -0.4401
   83HOH      O  266   2.472   0.851   2.564  0.9939 -0.2824 -0.1649
   83HOH     H1  267   2.541   0.879   2.624  0.5903 -1.1842  0.7868
   83HOH     H2  268   2.519   0.820   2.486  1.5743  0.3324 -0.0761
   84HOH      O  269   0.816   2.282   1.839  0.2309  0.3624  0.5808
   84HOH     H1  270   0.748   2.304   1.775  0.7563 -0.0728 -0.1549
   84HOH     H2  271   0.773   2.293   1.924 -0.5114  0.8916  0.1663
   85HOH      O  272   2.041   0.777   0.261  0.1370  0.0196  0.2399
   85HOH     H1  273   2.132   0.766   0.233 -0.1193 -0.0791 -0.5978
   85HOH     H2  274   1.989   0.769   0.181 -0.5590  0.9305  0.5607
   86HOH      O  275   2.992   3.526   2.747 -0.1842  0.0198 -0.3504
   86HOH     H1  276   3.020   3.475   2.824 -0.6694 -0.5476 -0.5332
   86HOH     H2  277   2.902   3.551   2.766 -0.3356 -0.1927 -0.7602
   87HOH      O  278   0.637   2.577   2.976  0.0585 -0.0707 -0.0667
   87HOH     H1  279   0.589   2.635   2.918  0.9134  1.0884  0.2946
   87HOH     H2  280   0.705   2.538   2.921  0.0770  0.0304 -0.1156
   88HOH      O  281   1.858   1.769   0.512 -0.2126 -0.3112  0.6778
   88HOH     H1  282   1.857   1.855   0.554  0.6039  0.0265  0.0682
   88HOH     H2  283   1.900   1.712   0.575  1.2676  0.2538  0.2861
   89HOH      O  284   2.670   1.459   3.162  0.0843 -0.1788 -0.5051
   89HOH     H1  285   2.648   1.397   3.093  1.0765  0.0097 -1.0144
   89HOH     H2  286   2.765   1.468   3.158 -0.0330  1.7274 -0.7784
   90HOH      O  287   0.780   0.520   1.692 -0.5345 -0.9867  0.4196
   90HOH     H1  288   0.735   0.563   1.619 -0.6784 -0.6721  0.6864
   90HOH     H2  289   0.864   0.492   1.656 -0.2858 -0.1803  0.3105
   91HOH      O  290   2.877   0.170   1.080  0.1563 -0.0264 -0.7097
   91HOH     H1  291   2.956   0.117   1.093  0.6791  0.8180 -0.2844
   91HOH     H2  292   2.809   0.123   1.128  0.5039 -0.5213 -0.6859
   92HOH      O  293   2.592   2.955   0.196  0.1703 -0.5933 -0.1292
   92HOH     H1  294   2.654   2.947   0.123  0.9718  0.1000  0.4403
   92HOH     H2  295   2.608   2.878   0.250  0.0635 -0.7514 -0.3189
   93HOH      O  296   0.171   1.754   3.353  0.3270  0.2933  0.0830
   93HOH     H1  297   0.090   1.703   3.356  0.5622 -0.0851  0.2551
   93HOH     H2  298   0.239   1.691   3.375  0.6673  0.6122 -0.0342
   94HOH      O  299   2.484   1.244   3.308  0.3106 -0.8010  0.3459
   94HOH     H1  300   2.527   1.257   3.223 -0.1899 -0.0021  0.1975
   94HOH     H2  301   2.552   1.265   3.372  0.4793 -0.6878  0.1335
   95HOH      O  302   2.028   0.227   0.526 -0.1797 -0.5196 -0.2581
   95HOH     H1  303   2.087   0.301   0.510 -0.2833 -0.1057  1.0623
   95HOH     H2  304   2.081   0.165   0.576 -0.5251 -0.6841 -0.0929
   96HOH      O  305   0.165   1.060   3.121  0.7932 -0.2447 -0.3880
   96HOH     H1  306   0.132   1.077   3.032 -0.6353  0.3677  0.2101
   96HOH     H2  307   0.184   1.147   3.156  0.3869 -0.4013  0.2382
   97HOH      O  308   1.503   0.337   3.553  0.6321 -0.7187 -0.0670
   97HOH     H1  309   1.532   0.266   3.495  0.2160 -0.1905 -0.9712
   97HOH     H2  310   1.407   0.329   3.554  0.5724 -0.1285 -0.2498
   98HOH      O  311   1.993   4.035   1.994  0.2833 -0.0691 -0.1167
   98HOH     H1  312   1.965   3.943   1.984 -0.9885  0.1046  1.1837
   98HOH     H2  313   2.043   4.036   2.075  0.9329  0.2894 -0.5103
   99HOH      O  314   3.049   0.247   2.602 -0.0825  0.2670  0.5077
   99HOH     H1  315   3.073   0.227   2.692 -1.3156  0.5201  0.9279
   99HOH     H2  316   3.041   0.342   2.600 -1.9130  0.1977  0.7173
  100HOH      O  317   1.428   0.784   0.165 -0.8937  0.0588  0.0034
  100HOH     H1  318   1.438   0.688   0.163 -0.1520  0.1276 -0.2207
  100HOH     H2  319   1.346   0.800   0.118 -0.7431 -0.4384 -0.4492
  101HOH      O  320   0.017   2.994   1.588  0.3995  0.3832  0.0686
  101HOH     H1  321  -0.031   2.922   1.547 -0.1431  1.1419 -0.7052
  101HOH     H2  322   0.089   3.012   1.527  0.6388  0.3845  0.3475
  102HOH      O  323   3.837   2.813   3.382  0.3345  0.0159 -0.6172
  102HOH     H1  324   3.791   2.864   3.448 -0.4553 -1.2401 -0.1423
  102HOH     H2  325   3.908   2.770   3.429 -0.0545 -0.6547 -0.6156
  103HOH      O  326   0.427   2.800   3.480  0.2189  0.0682  0.4583
  103HOH     H1  327   0.513   2.831   3.507  0.3850  0.0109 -0.0013
  103HOH     H2  328   0.444   2.737   3.411 -0.1636 -0.4004  0.7742
  104HOH      O  329   0.867   3.560   2.896 -1.1876 -0.7958  0.4335
  104HOH     H1  330   0.788   3.612   2.916 -0.7529 -0.2131  0.7108
  104HOH     H2  331   0.863   3.546   2.802 -1.0197  0.2909  0.2386
  105HOH      O  332   2.742   0.471   3.650  0.1637  0.9600  0.4780
  105HOH     H1  333   2.665   0.506   3.605  0.0982 -0.4089 -0.5864
  105HOH     H2  334   2.817   0.510   3.604  0.1018  0.9081  0.3327
  106HOH      O  335   2.323   2.301   0.652  0.7438  0.2043 -0.7974
  106HOH     H1  336   2.318   2.239   0.579 -0.7952 -1.0826  0.2552
  106HOH     H2  337   2.402   2.275   0.700  0.0542 -1.1778 -0.2922
  107HOH      O  338   1.444   2.215   3.551 -0.2272 -0.0155 -0.4004
  107HOH     H1  339   1.415   2.292   3.599  0.2242  0.1202 -0.3327
  107HOH     H2  340   1.474   2.154   3.619 -0.0112 -0.0033 -0.4827
  108HOH      O  341   1.385   1.918   0.084 -0.9749  0.7398 -0.1600
  108HOH     H1  342   1.459   1.978   0.073 -0.3478 -0.1323 -1.1501
  108HOH     H2  343   1.397   1.881   0.171 -0.1740  0.5608 -0.3318
  109HOH      O  344   1.618   1.039   1.100 -0.3416 -0.3696 -0.2007
  109HOH     H1  345   1.567   1.049   1.019  1.6225  0.6233 -1.4678
  109HOH     H2  346   1.572   1.092   1.164 -0.7606  0.7671 -1.3553
  110HOH      O  347   3.317   3.530   0.756  0.0277 -0.4101 -0.4119
  110HOH     H1  348   3.360   3.603   0.801 -0.9117  0.0707 -0.2241
  110HOH     H2  349   3.361   3.524   0.672 -0.3698  0.9351 -0.7634
  111HOH      O  350   0.827   3.681   0.591 -0.4624 -0.4280 -0.2262
  111HOH     H1  351   0.799   3.718   0.507  0.2102  0.9019  0.0810
  111HOH     H2  352   0.761   3.711   0.653 -0.4584 -0.6137 -0.1322
  112HOH      O  353   1.015   3.807   2.887 -0.2095 -0.8061 -0.1049
  112HOH     H1  354   1.049   3.793   2.798  0.5007 -1.0966  0.2032
  112HOH     H2  355   0.991   3.719   2.917  0.0532 -0.7818  0.1844
  113HOH      O  356   0.513   3.213   0.781 -0.3565 -0.6023 -0.2918
  113HOH     H1  357   0.593   3.161   0.790  0.5831  0.6381 -0.8032
  113HOH     H2  358   0.488   3.202   0.689 -1.1458 -1.4252 -0.0062
  114HOH      O  359   3.018   1.749   0.876  0.0118  0.2569  0.2074
  114HOH     H1  360   3.114   1.751   0.878  0.0240  0.4013  1.8236
  114HOH     H2  361   2.991   1.825   0.927 -0.9785  0.0405  0.0495
  115HOH      O  362   1.181   2.934   0.976 -0.2159  0.4373 -0.2241
  115HOH     H1  363   1.119   3.005   0.993  0.0554  0.5558  0.3128
  115HOH     H2  364   1.141   2.884   0.905 -0.0619  1.5454 -1.1495
  116HOH      O  365   1.368   1.290   2.634 -0.4912 -0.2324 -0.2441
  116HOH     H1  366   1.445   1.338   2.665 -0.8013  0.4440 -0.4840
  116HOH     H2  367   1.388   1.198   2.654  1.2129 -0.3715 -1.9521
  117HOH      O  368   2.352   2.852   1.769  0.4993  0.0747  0.0455
  117HOH     H1  369   2.393   2.775   1.730  0.5888  0.4121 -0.5517
  117HOH     H2  370   2.258   2.834   1.767  0.5373 -0.1416  0.1889
  118HOH      O  371   0.370   2.654   2.051  0.0145  0.3240 -0.0853
  118HOH     H1  372   0.459   2.621   2.062 -0.0684  0.2894  0.5231
  118HOH     H2  373   0.317   2.601   2.110 -0.4194  0.3376 -0.4486
  119HOH      O  374   2.141   2.457   0.215  0.6088 -0.0308 -0.1030
  119HOH     H1  375   2.153   2.391   0.147  1.3280  0.6188 -0.6435
  119HOH     H2  376   2.156   2.541   0.170 -0.2351  0.5063  0.5649
  120HOH      O  377   0.172   2.281   3.884 -0.0541 -0.2177  0.2981
  120HOH     H1  378   0.179   2.321   3.971  0.7924 -1.5440  0.9090
  120HOH     H2  379   0.221   2.199   3.891 -0.1344 -0.4862 -1.3910
  121HOH      O  380   2.481   2.389   3.533 -0.1227  0.5643  0.2361
  121HOH     H1  381   2.525   2.474   3.522  0.4399  0.1672 -0.8956
  121HOH     H2  382   2.544   2.336   3.583  1.3411 -0.3330 -2.2266
  122HOH      O  383   2.248   0.573   2.037  0.4577  0.3600  0.1122
  122HOH     H1  384   2.327   0.562   1.985  0.5852 -0.2897  0.4239
  122HOH     H2  385   2.247   0.666   2.059  0.6680  0.5445 -0.6080
  123HOH      O  386   0.723   1.978   1.800  0.2377 -0.1898 -0.0437
  123HOH     H1  387   0.740   1.924   1.878  0.3507 -0.3285 -0.1647
  123HOH     H2  388   0.766   2.062   1.819 -0.7174  0.2025  0.5498
  124HOH      O  389   1.953   2.716   3.333 -0.6840 -0.4592  0.7186
  124HOH     H1  390   2.024   2.655   3.315 -0.7159 -0.2339 -0.2928
  124HOH     H2  391   1.883   2.661   3.370 -0.2829 -0.8139  0.9696
  125HOH      O  392   0.015   3.766   2.127  0.3629  0.4967 -0.4172
  125HOH     H1  393  -0.039   3.842   2.149 -1.1320 -0.5970 -0.0354
  125HOH     H2  394   0.032   3.724   2.211  1.0172  0.2772 -0.6461
  126HOH      O  395   3.150   3.244   1.602 -0.4999 -0.3870 -0.3651
  126HOH     H1  396   3.077   3.243   1.664 -0.1456  1.4581  0.2128
  126HOH     H2  397   3.108   3.251   1.516 -1.1414  1.5424 -0.0068
  127HOH      O  398   0.975   2.739   2.756 -0.2923 -0.2335  0.0695
  127HOH     H1  399   0.948   2.650   2.779 -0.7122 -0.1352 -0.0220
  127HOH     H2  400   0.906   2.795   2.791 -0.3197  0.0110 -0.3550
  128HOH      O  401   1.850   2.137   1.444 -0.0926 -0.0237  1.2037
  128HOH     H1  402   1.896   2.167   1.366 -1.5124 -0.2380  0.1955
  128HOH     H2  403   1.913   2.083   1.490  0.7477 -0.0903  0.0636
  129HOH      O  404   3.165   0.685   2.809 -0.2201  0.1164  0.1183
  129HOH     H1  405   3.226   0.733   2.753  1.1198 -0.5788  0.8517
  129HOH     H2  406   3.080   0.725   2.794  0.4818  1.4198 -0.6971
  130HOH      O  407   0.373   1.703   2.511  0.0216  0.1819 -0.1973
  130HOH     H1  408   0.284   1.713   2.543 -0.2520 -0.0830 -0.8425
  130HOH     H2  409   0.363   1.679   2.419  0.7372 -0.6622 -0.0836
  131HOH      O  410   0.308   3.298   0.265  0.4019  0.2051  0.5502
  131HOH     H1  411   0.302   3.270   0.174 -0.2944 -1.4135  1.0242
  131HOH     H2  412   0.250   3.374   0.271  0.5134  0.3764 -0.3532
  132HOH      O  413   1.679   3.887   0.165  0.1528 -0.4552 -0.4213
  132HOH     H1  414   1.689   3.802   0.123  0.4271 -0.3476 -0.5757
  132HOH     H2  415   1.629   3.939   0.101  0.4879 -0.3215 -0.5820
  133HOH      O  416   1.304   1.323   0.699 -0.5976 -0.3424  0.9242
  133HOH     H1  417   1.245   1.330   0.774 -0.2099 -1.6845  1.4089
  133HOH     H2  418   1.388   1.300   0.737 -0.3785 -1.0100  0.0933
  134HOH      O  419   3.711   1.576   2.867 -0.3463 -0.4595 -0.1484
  134HOH     H1  420   3.726   1.572   2.962  0.5277  0.5949 -0.2162
  134HOH     H2  421   3.627   1.621   2.858 -0.5543 -0.7847  0.1187
  135HOH      O  422   1.655   1.913   2.261  0.2518  0.5744  0.9595
  135HOH     H1  423   1.631   1.848   2.327 -0.1826  1.6051  1.8776
  135HOH     H2  424   1.597   1.893   2.187  0.6411 -0.5111  0.9044
  136HOH      O  425   1.109   0.244   0.187  0.3718  0.3105 -0.5126
  136HOH     H1  426   1.146   0.327   0.218 -1.3916  0.7420  0.7008
  136HOH     H2  427   1.095   0.193   0.266 -0.3834 -0.3435 -1.0462
  137HOH      O  428   1.619   3.885   0.453  0.6927 -0.6307 -0.1121
  137HOH     H1  429   1.603   3.954   0.389 -0.6762 -0.1925  0.6366
  137HOH     H2  430   1.700   3.912   0.497  0.3918  0.3111 -0.0940
  138HOH      O  431   0.686   1.909   2.403  0.2081 -0.9013 -0.3820
  138HOH     H1  432   0.766   1.880   2.359  0.3760 -1.8356  0.4624
  138HOH     H2  433   0.679   1.852   2.480 -1.0370 -0.5462 -0.1897
  139HOH      O  434   3.309   0.601   0.348 -0.8375 -0.2286  0.1540
  139HOH     H1  435   3.333   0.639   0.264 -1.0181 -0.0303  0.1916
  139HOH     H2  436   3.269   0.672   0.397 -0.6152 -0.3102  0.4603
  140HOH      O  437   1.921   0.983   1.964  0.1756 -0.3211  0.4400
  140HOH     H1  438   1.862   0.944   1.900 -0.9563  0.6310  0.8268
  140HOH     H2  439   2.009   0.962   1.933 -0.3427 -0.6555 -0.9134
  141HOH      O  440   3.222   2.180   1.216  0.1685  0.3750  0.6731
  141HOH     H1  441   3.211   2.275   1.213  1.1612  0.5051 -0.0488
  141HOH     H2  442   3.225   2.153   1.124  0.5910 -0.2473  0.8548
  142HOH      O  443   0.224   2.434   0.066  0.5755 -0.3943  0.1425
  142HOH     H1  444   0.145   2.487   0.074  0.2834 -0.7705 -0.2329
  142HOH     H2  445   0.277   2.460   0.142  0.0466 -0.2259  0.4654
  143HOH      O  446   2.146   2.086   3.902 -0.2678  0.1410  0.1111
  143HOH     H1  447   2.238   2.110   3.894 -0.3891  0.9517  0.8998
  143HOH     H2  448   2.117   2.074   3.811  0.4064  0.7015 -0.1972
  144HOH      O  449   1.938   0.409   3.615 -0.1386 -0.0662 -0.1703
  144HOH     H1  450   1.918   0.344   3.683  0.3152 -0.4946 -0.4339
  144HOH     H2  451   1.886   0.380   3.539 -0.6982  0.4501  0.0032
  145HOH      O  452   3.745   2.693   0.294  0.1788  0.3291  0.3978
  145HOH     H1  453   3.839   2.695   0.312  0.0609 -1.2243  1.6094
  145HOH     H2  454   3.738   2.653   0.207  0.6497 -0.0226  0.5104
  146HOH      O  455   2.738   2.616   3.533  0.2720 -0.4424  0.3471
  146HOH     H1  456   2.813   2.566   3.565  0.0709 -0.6707  0.4719
  146HOH     H2  457   2.746   2.613   3.438 -0.4936 -1.9491  0.2619
  147HOH      O  458   3.696   1.529   0.544 -0.3807  0.5786  0.4170
  147HOH     H1  459   3.690   1.610   0.493 -0.8081  0.0903 -0.3462
  147HOH     H2  460   3.605   1.498   0.550 -0.1849 -0.0092  0.4205
  148HOH      O  461   3.524   3.760   1.421 -0.5195 -0.1288  0.0805
  148HOH     H1  462   3.459   3.736   1.356 -0.4837 -0.0518  0.0169
  148HOH     H2  463   3.543   3.678   1.467 -0.9202 -0.0860  0.3339
  149HOH      O  464   0.302   3.058   2.863  0.9672 -0.4941 -0.4140
  149HOH     H1  465   0.261   3.101   2.787  0.6104  0.3355  0.2150
  149HOH     H2  466   0.336   2.976   2.828  0.4446 -0.3346 -1.3830
  150HOH      O  467   0.376   1.070   0.897  0.2780  0.2654 -0.1443
  150HOH     H1  468   0.322   0.997   0.929 -1.0038  0.4488 -1.6639
  150HOH     H2  469   0.438   1.029   0.836  1.3980  0.1760  0.9591
  151HOH      O  470   1.008   3.143   1.766 -0.0639  0.2756  0.6315
  151HOH     H1  471   1.102   3.130   1.760 -0.2087 -0.6539 -0.0919
  151HOH     H2  472   0.974   3.115   1.681 -0.9882  0.6304  0.8608
  152HOH      O  473   0.839   0.509   3.291  0.4109  0.7747 -0.0769
  152HOH     H1  474   0.820   0.446   3.221  1.1361  0.3526  0.0842
  152HOH     H2  475   0.871   0.455   3.363  0.5652  1.2881  0.2473
  153HOH      O  476   2.154   2.206   2.784 -0.2719 -0.3931  0.2413
  153HOH     H1  477   2.138   2.116   2.756  0.1569 -0.4747  0.2486
  153HOH     H2  478   2.067   2.245   2.789 -0.5057 -0.9601  0.7703
  154HOH      O  479   1.512   3.574   1.139  0.3387  0.7024  0.2810
  154HOH     H1  480   1.453   3.584   1.214 -0.3995  0.8649 -0.3028
  154HOH     H2  481   1.461   3.605   1.064  1.0599  0.5423 -0.2933
  155HOH      O  482   3.049   0.085   0.622 -0.0957 -0.5930 -0.0149
  155HOH     H1  483   2.989   0.092   0.547 -0.3408 -0.4677  0.1875
  155HOH     H2  484   2.991   0.091   0.699  0.1911 -0.3263  0.1848
  156HOH      O  485   0.531   3.257   1.697 -0.0823  0.0843 -0.1260
  156HOH     H1  486   0.562   3.202   1.769  0.0240 -0.0676 -0.2847
  156HOH     H2  487   0.518   3.343   1.736 -0.2662 -0.0569  0.1303
  157HOH      O  488   1.621   0.168   2.084 -0.6380 -0.1364  0.2975
  157HOH     H1  489   1.625   0.259   2.112 -0.5427  0.1201 -0.5054
  157HOH     H2  490   1.686   0.123   2.139 -0.4360  0.3440  0.4586
  158HOH      O  491   0.736   1.438   1.660 -0.7664  0.1668  0.0748
  158HOH     H1  492   0.813   1.414   1.608 -0.8581  0.2809 -0.1180
  158HOH     H2  493   0.674   1.473   1.596 -0.3443  1.6646  0.3984
  159HOH      O  494   3.593   3.633   2.342 -0.0479  0.0156 -0.0315
  159HOH     H1  495   3.595   3.692   2.417  0.0971 -1.0227  0.8429
  159HOH     H2  496   3.508   3.589   2.349  0.1719 -0.4470 -0.1801
  160HOH      O  497   0.103   1.210   1.940 -0.2075  0.0664 -0.0516
  160HOH     H1  498   0.104   1.276   2.009  0.3384 -0.9963  1.0285
  160HOH     H2  499   0.060   1.134   1.980  0.0150 -0.5458 -0.9138
  161HOH      O  500   0.491   0.128   2.787  0.3924 -0.7587  0.1176
  161HOH     H1  501   0.447   0.163   2.709  0.7062 -1.2502 -0.2963
  161HOH     H2  502   0.554   0.195   2.812 -0.3718 -0.1726  0.5462
  162HOH      O  503   1.506   2.635   1.882  0.5206 -0.0325  0.0678
  162HOH     H1  504   1.415   2.642   1.854  0.4297 -0.0503  0.3588
  162HOH     H2  505   1.553   2.697   1.825  0.3149  0.0496 -0.0148
  163HOH      O  506   2.059   0.322  -0.020  0.3625  0.2767  0.2424
  163HOH     H1  507   2.094   0.283   0.060  0.1325  1.2302  0.8329
  163HOH     H2  508   1.974   0.357   0.005 -0.2584 -0.4094 -0.7234
  164HOH      O  509   1.790   1.184   0.288 -0.3338  0.0602 -0.1322
  164HOH     H1  510   1.770   1.198   0.381 -1.4621  1.4163 -0.5071
  164HOH     H2  511   1.731   1.113   0.262 -0.8658  0.4498 -0.0363
  165HOH      O  512   1.944   2.525   2.754 -1.0056 -0.2604  0.4739
  165HOH     H1  513   1.882   2.573   2.808 -0.7539 -0.0826  0.6120
  165HOH     H2  514   1.920   2.433   2.765 -0.2507 -0.3507  1.8487
  166HOH      O  515   1.439   3.328   1.968 -0.1870  0.5657 -0.3208
  166HOH     H1  516   1.392   3.267   2.025  1.2395  0.1248  0.5171
  166HOH     H2  517   1.447   3.408   2.021  0.7788  0.2998 -0.0177
  167HOH      O  518   1.712   2.817   2.691 -0.3386  0.5892  0.1737
  167HOH     H1  519   1.789   2.783   2.645 -1.1232 -0.1144 -0.6891
  167HOH     H2  520   1.691   2.898   2.645  0.2633  1.1654  0.8600
  168HOH      O  521   1.073   2.398   0.935  0.4533 -0.2956  0.1292
  168HOH     H1  522   1.145   2.443   0.978  0.0756  0.0881  0.3739
  168HOH     H2  523   1.009   2.382   1.004 -0.8229  1.6163 -0.4509
  169HOH      O  524   1.829   3.391   0.140  0.0499 -0.0050  0.1788
  169HOH     H1  525   1.774   3.459   0.102  0.0099 -0.7613 -1.2307
  169HOH     H2  526   1.768   3.325   0.172  0.0987  0.4420  1.3031
  170HOH      O  527   1.344   2.588   1.062  0.2786  0.0994 -0.2058
  170HOH     H1  528   1.435   2.613   1.082  0.3657 -0.2520 -0.1442
  170HOH     H2  529   1.344   2.572   0.968 -0.0475  1.4058 -0.4710
  171HOH      O  530   2.718   3.432   0.714 -0.3575  0.2756  0.0996
  171HOH     H1  531   2.771   3.363   0.753 -0.2116  0.8799  1.0482
  171HOH     H2  532   2.631   3.394   0.707 -0.0763 -0.3243 -0.3386
  172HOH      O  533   1.842   0.892   2.821 -0.2771  0.2502 -0.4165
  172HOH     H1  534   1.872   0.880   2.730 -0.0925  0.9539 -0.4609
  172HOH     H2  535   1.923   0.891   2.873 -0.4497 -1.2891 -0.0903
  173HOH      O  536   0.737   0.283   1.054  0.0052 -0.2642 -0.0246
  173HOH     H1  537   0.805   0.329   1.104 -0.7854  0.9839 -0.0240
  173HOH     H2  538   0.784   0.248   0.977  0.7100  0.2641  0.1440
  174HOH      O  539   1.519   2.703   0.032 -0.0832  0.6493  0.0338
  174HOH     H1  540   1.572   2.766   0.080 -0.2452  0.6879  0.1638
  174HOH     H2  541   1.456   2.757  -0.017  0.6588  0.6739 -0.9542
  175HOH      O  542   0.798   1.288   0.826 -0.2049  0.3315  0.1379
  175HOH     H1  543   0.840   1.250   0.749  0.4351  0.4805  0.4072
  175HOH     H2  544   0.713   1.318   0.794 -0.1502 -0.0550 -0.3948
  176HOH      O  545   2.332   3.933   1.699 -0.3427 -0.1477  0.1769
  176HOH     H1  546   2.251   3.983   1.691 -0.5608 -0.5430 -0.2243
  176HOH     H2  547   2.367   3.956   1.785 -0.2627  0.9291 -0.1193
  177HOH      O  548   0.838   2.272   1.372 -0.7108 -0.8505  0.6738
  177HOH     H1  549   0.764   2.213   1.355 -0.2680 -1.0854 -0.6838
  177HOH     H2  550   0.880   2.283   1.287  0.6452 -0.4765  1.3304
  178HOH      O  551   0.659   2.292   3.516 -0.5739 -0.0153  0.2972
  178HOH     H1  552   0.668   2.214   3.462 -0.5600  0.1771  0.0177
  178HOH     H2  553   0.688   2.265   3.603 -0.0602 -0.1793  0.0786
  179HOH      O  554   3.610   2.931   0.363 -0.0347  0.0972  0.3707
  179HOH     H1  555   3.526   2.887   0.359  0.2897 -0.5489  0.3601
  179HOH     H2  556   3.674   2.864   0.338  0.4056  0.8313 -0.6004
  180HOH      O  557   1.816   0.900   1.188  0.4671  0.2025  0.4906
  180HOH     H1  558   1.884   0.920   1.124  0.8577  1.3756  1.1956
  180HOH     H2  559   1.740   0.950   1.159 -0.2200 -1.2197 -0.3764
  181HOH      O  560   2.708   2.797   3.064  1.0070  0.1476  0.0908
  181HOH     H1  561   2.699   2.786   2.969  0.1038 -0.1113  0.1813
  181HOH     H2  562   2.754   2.880   3.074  0.4730  0.5510 -0.5802
  182HOH      O  563   1.684   0.073   0.895 -0.9127  0.1231  0.2752
  182HOH     H1  564   1.641   0.154   0.870 -0.2482  0.5855  0.5743
  182HOH     H2  565   1.775   0.098   0.915 -0.8755 -0.5473  1.1085
  183HOH      O  566   0.724   3.787   3.669 -0.9137  0.5341  0.7046
  183HOH     H1  567   0.697   3.782   3.577 -0.7053 -1.1163  0.6614
  183HOH     H2  568   0.813   3.821   3.666 -0.6105 -0.2389  0.1702
  184HOH      O  569   1.851   3.717   3.606  0.4161  0.1072  0.2116
  184HOH     H1  570   1.940   3.702   3.637  0.4080  0.0185  0.1927
  184HOH     H2  571   1.833   3.644   3.547  0.0618 -0.2833  0.7880
  185HOH      O  572   1.937   1.282   3.320  0.2719  0.1015 -0.5472
  185HOH     H1  573   1.846   1.304   3.337 -0.2635 -0.7575 -1.9146
  185HOH     H2  574   1.942   1.187   3.334  1.1261  0.2132  0.0757
  186HOH      O  575   1.356   1.416   3.630  0.5765  0.2460 -0.0423
  186HOH     H1  576   1.366   1.326   3.599  0.5754 -0.2887  1.3631
  186HOH     H2  577   1.397   1.469   3.562 -0.0893 -0.7125 -1.2970
  187HOH      O  578   1.793   0.709   3.595  0.0840  0.4828  0.2941
  187HOH     H1  579   1.876   0.667   3.577 -0.0466  0.2699  0.1887
  187HOH     H2  580   1.773   0.687   3.686  0.0726  0.4148  0.2749
  188HOH      O  581   3.925   4.029   0.606  0.3424 -0.6820  0.1568
  188HOH     H1  582   4.013   4.052   0.635  0.1306 -0.1997  0.4270
  188HOH     H2  583   3.938   3.991   0.519  0.7655 -0.0919 -0.0487
  189HOH      O  584   2.967   3.272   1.009 -0.4277  0.2278  0.2563
  189HOH     H1  585   2.929   3.224   0.935  0.6155  0.7391 -0.6645
  189HOH     H2  586   2.893   3.323   1.044 -0.8703  0.3368 -0.7528
  190HOH      O  587   1.652   1.189   3.342 -0.9474  0.1010 -0.8459
  190HOH     H1  588   1.623   1.170   3.431 -0.2657 -0.5284 -0.7448
  190HOH     H2  589   1.595   1.261   3.313 -1.0474  0.4531  0.1582
  191HOH      O  590   1.320   2.392   3.697 -0.6022 -0.3185  0.5431
  191HOH     H1  591   1.284   2.335   3.765 -1.3547 -0.0477  0.3875
  191HOH     H2  592   1.244   2.435   3.658 -0.2563 -0.7757 -0.7715
  192HOH      O  593   0.246   0.024   2.860 -0.0287 -0.4089 -0.2323
  192HOH     H1  594   0.336   0.050   2.837 -0.1002  0.2886  0.2159
  192HOH     H2  595   0.244   0.026   2.955 -0.8121  0.7265 -0.2294
  193HOH      O  596   1.535   3.897   0.812  0.0660 -0.7072 -0.0969
  193HOH     H1  597   1.598   3.954   0.856 -0.6546  0.0987 -0.0453
  193HOH     H2  598   1.523   3.936   0.726 -1.3197 -0.0078  0.3426
  194HOH      O  599   3.923   2.386   0.749 -0.2360 -0.5200  0.1630
  194HOH     H1  600   3.865   2.458   0.725  0.8373  0.1837 -0.4686
  194HOH     H2  601   3.931   2.392   0.844 -0.6888 -0.2401  0.1915
  195HOH      O  602   1.698   1.724   3.041 -0.0455 -0.4381  0.3916
  195HOH     H1  603   1.741   1.808   3.057 -1.2920  0.6640 -1.2954
  195HOH     H2  604   1.735   1.693   2.958 -0.9246 -0.5383  0.0116
  196HOH      O  605   0.449   1.953   1.770  0.6162  0.3692  0.2870
  196HOH     H1  606   0.544   1.960   1.765  0.8310 -1.6641 -0.0644
  196HOH     H2  607   0.420   1.958   1.679  0.3545  0.9326  0.3893
  197HOH      O  608   0.110   0.141   1.154 -0.1909  0.7547 -0.3667
  197HOH     H1  609   0.132   0.112   1.242  0.7342  0.3275 -0.7153
  197HOH     H2  610   0.057   0.071   1.117 -0.3623  0.8163 -0.2345
  198HOH      O  611   1.132   1.238   3.907 -0.1313  0.1950  0.4357
  198HOH     H1  612   1.079   1.159   3.897 -1.6309  1.2031 -0.3116
  198HOH     H2  613   1.108   1.272   3.994  0.9350 -0.3880  1.0056
  199HOH      O  614   0.460   0.761   1.202  0.3304 -0.5820 -0.1948
  199HOH     H1  615   0.422   0.724   1.281  0.1260 -1.1669 -0.5493
  199HOH     H2  616   0.521   0.828   1.233  0.4859 -1.0082  0.4690
  200HOH      O  617   0.781   0.160   2.213 -0.3202 -0.4097  0.0456
  200HOH     H1  618   0.869   0.198   2.211 -0.3757 -0.2767  0.1001
  200HOH     H2  619   0.754   0.159   2.121 -0.2500 -0.4769  0.0260
  201HOH      O  620   3.697   1.684   2.119  0.3986 -0.3748 -0.4347
  201HOH     H1  621   3.758   1.711   2.187  1.1107  0.8142 -1.4751
  201HOH     H2  622   3.749   1.631   2.059  0.0051 -0.6601 -0.5329
  202HOH      O  623   0.129   3.109   1.802  0.2785 -0.5172  0.0431
  202HOH     H1  624   0.063   3.145   1.861  0.4145 -0.7209  0.3240
  202HOH     H2  625   0.079   3.072   1.730  0.0538 -1.0604  0.4639
  203HOH      O  626   3.782   2.733   1.673  0.3561  0.2836 -0.4709
  203HOH     H1  627   3.826   2.776   1.599  0.5990 -0.4102 -0.7461
  203HOH     H2  628   3.808   2.785   1.749  0.3318  0.8466 -0.8312
  204HOH      O  629   0.595   2.581   2.675  0.0359  0.4656 -0.0303
  204HOH     H1  630   0.589   2.664   2.627  0.9477  0.3984 -0.2972
  204HOH     H2  631   0.681   2.546   2.652 -0.1850 -0.3869  0.3628
  205HOH      O  632   0.430   3.868   0.501  0.0131 -0.0643 -0.3038
  205HOH     H1  633   0.409   3.958   0.475  0.4786 -0.2724 -1.5156
  205HOH     H2  634   0.385   3.814   0.437  0.4621 -0.6717 -0.1208
  206HOH      O  635   1.439   0.325   0.389  0.5567  0.4405 -0.2696
  206HOH     H1  636   1.434   0.420   0.401  0.6063  0.3815  0.2756
  206HOH     H2  637   1.383   0.289   0.458 -1.0770  0.0951 -1.6429
  207HOH      O  638   1.573   3.463   0.557  0.0275  0.1699  0.7076
  207HOH     H1  639   1.552   3.421   0.474  0.5533 -0.3324  0.8170
  207HOH     H2  640   1.530   3.548   0.552 -1.2820 -0.4533  0.5777
  208HOH      O  641   2.215   3.773   3.364 -0.5600  0.4253  0.3315
  208HOH     H1  642   2.283   3.825   3.406 -0.8056  1.1919 -0.1651
  208HOH     H2  643   2.200   3.700   3.423  0.3616  0.4888  0.6719
  209HOH      O  644   1.086   3.428   2.997 -0.7830 -0.2756  0.5503
  209HOH     H1  645   1.112   3.354   2.944 -0.5420 -0.1368  0.4724
  209HOH     H2  646   1.003   3.458   2.959 -0.4681  0.0039  0.0657
  210HOH      O  647   0.166   4.028   3.122 -0.3613  0.0191  0.3254
  210HOH     H1  648   0.237   4.036   3.186  0.3579 -0.4222 -0.3800
  210HOH     H2  649   0.114   3.954   3.153 -0.3799  0.1829  0.7058
  211HOH      O  650   2.338   3.958   1.431  0.3446 -0.1623  0.0404
  211HOH     H1  651   2.276   3.897   1.390 -0.0419  0.8866 -1.0462
  211HOH     H2  652   2.325   3.945   1.525 -0.7855 -0.7065 -0.1553
  212HOH      O  653   0.052   3.191   3.518  0.1920  0.0405  0.4011
  212HOH     H1  654   0.023   3.143   3.595  0.3084 -0.8018 -0.0564
  212HOH     H2  655   0.130   3.239   3.548  0.2610 -0.3086  0.7981
  213HOH      O  656   1.969   3.532   1.488  0.7227  0.2846 -0.1175
  213HOH     H1  657   1.889   3.489   1.459  0.4154  1.1496 -0.6452
  213HOH     H2  658   2.012   3.468   1.545 -0.7477  0.0724  0.8767
  214HOH      O  659   1.457   1.373   2.022 -0.5268  0.1483  0.2243
  214HOH     H1  660   1.391   1.321   2.068 -0.0141 -0.5072  0.2539
  214HOH     H2  661   1.533   1.315   2.017 -0.3000  0.4954 -0.7417
  215HOH      O  662   1.920   0.279   1.972 -0.0297  0.0345  0.0407
  215HOH     H1  663   1.932   0.190   1.939  0.2080  0.1395 -0.1660
  215HOH     H2  664   1.829   0.301   1.948 -0.0570 -0.1150  0.0029
  216HOH      O  665   0.518   0.238   0.756 -0.4857  0.7120 -0.4939
  216HOH     H1  666   0.459   0.278   0.820  0.3375  0.4700  0.4669
  216HOH     H2  667   0.583   0.306   0.736  0.1385  0.3230  0.1188
  217HOH      O  668   3.052   1.007   0.720  0.6846  0.3321  0.6893
  217HOH     H1  669   3.017   0.924   0.753 -0.0083  0.6741  0.8529
  217HOH     H2  670   2.978   1.048   0.676  1.2594  0.4670 -0.1939
  218HOH      O  671   2.118   3.072   3.680 -0.6337  0.5206 -0.4657
  218HOH     H1  672   2.204   3.031   3.679 -0.5622  0.5756  0.5775
  218HOH     H2  673   2.071   3.031   3.607  0.2207  0.3961 -0.9691
  219HOH      O  674   2.887   0.025   2.176 -0.2414 -0.2255  0.1857
  219HOH     H1  675   2.853   0.024   2.265 -1.6132 -0.2213 -0.3032
  219HOH     H2  676   2.815   0.058   2.122  0.0126 -1.6069 -1.1350
  220HOH      O  677   0.830   3.399   0.620 -0.6594 -0.2296  0.5049
  220HOH     H1  678   0.830   3.492   0.596 -0.8581 -0.1309  0.8685
  220HOH     H2  679   0.910   3.388   0.672 -1.1230 -0.0291  1.2911
  221HOH      O  680   1.585   0.576   2.734  0.1219  0.7673  0.3748
  221HOH     H1  681   1.509   0.523   2.759  0.2408  0.8482  0.9453
  221HOH     H2  682   1.605   0.627   2.813  0.9411  0.5354  0.3323
  222HOH      O  683   2.856   2.003   1.595  0.1090 -0.2978 -0.5183
  222HOH     H1  684   2.769   1.989   1.559  0.3229 -1.5084 -0.6619
  222HOH     H2  685   2.916   1.968   1.529  0.6727  0.0078 -0.1886
  223HOH      O  686   1.225   0.510   0.279 -0.2353 -0.0762 -0.1013
  223HOH     H1  687   1.241   0.569   0.353 -0.3697  0.2065 -0.2958
  223HOH     H2  688   1.310   0.504   0.235 -0.3061  0.2599 -0.2880
  224HOH      O  689   1.183   0.137   1.856 -0.3321  0.0600  0.2139
  224HOH     H1  690   1.158   0.046   1.874  0.0231 -0.6114 -2.0887
  224HOH     H2  691   1.265   0.148   1.903 -0.0087 -1.0909 -0.0111
  225HOH      O  692   0.302   1.296   3.320  0.0990  0.0247 -0.5808
  225HOH     H1  693   0.259   1.236   3.381  0.2927  0.0591 -0.4076
  225HOH     H2  694   0.241   1.369   3.311  0.7868  0.8856  0.9632
  226HOH      O  695   2.339   2.725   2.622 -1.6757  0.9859 -0.5453
  226HOH     H1  696   2.377   2.761   2.702 -0.1651  0.7046 -1.0507
  226HOH     H2  697   2.314   2.635   2.645 -0.4199  0.5878 -0.5257
  227HOH      O  698   2.545   3.535   3.364  0.1048  0.6085  0.3222
  227HOH     H1  699   2.538   3.555   3.457 -0.7770  1.0168  0.1987
  227HOH     H2  700   2.634   3.503   3.352 -0.1570 -0.7787  1.5385
  228HOH      O  701   0.719   2.411   3.868  0.5992 -0.2769 -0.2940
  228HOH     H1  702   0.631   2.434   3.899 -0.1607 -1.1596 -1.5985
  228HOH     H2  703   0.745   2.338   3.925  0.6984  0.2527  0.3688
  229HOH      O  704   2.969   2.234   2.136 -0.0655 -0.6338  0.5205
  229HOH     H1  705   2.903   2.304   2.139 -0.9689 -1.4600  1.3783
  229HOH     H2  706   2.984   2.219   2.043  0.2488  0.7475  0.3061
  230HOH      O  707   1.690   0.377   1.868  0.2359 -0.1816  0.2603
  230HOH     H1  708   1.609   0.408   1.827  0.1251  0.1130  0.6923
  230HOH     H2  709   1.742   0.456   1.881  1.0525 -0.4659 -0.9430
  231HOH      O  710   2.525   1.885   0.506 -0.4868  0.1859 -0.1585
  231HOH     H1  711   2.510   1.812   0.445 -1.1832  0.3744 -0.2340
  231HOH     H2  712   2.620   1.889   0.515 -0.4257 -0.6991 -0.1843
  232HOH      O  713   0.707   1.191   3.295 -0.0334 -0.1781  0.3183
  232HOH     H1  714   0.774   1.135   3.335 -0.0361 -0.5544 -0.1848
  232HOH     H2  715   0.655   1.131   3.241 -0.4738  0.1952  0.3136
  233HOH      O  716   0.409   0.429   3.956 -0.1994  0.4179  0.1533
  233HOH     H1  717   0.322   0.454   3.925 -0.2174  0.6113  0.3494
  233HOH     H2  718   0.439   0.362   3.894 -0.2398  0.7784 -0.2660
  234HOH      O  719   0.425   3.129   3.103 -0.1761  0.2601  0.1687
  234HOH     H1  720   0.360   3.178   3.154  0.2479  0.3533  0.6402
  234HOH     H2  721   0.383   3.114   3.018 -1.0757 -0.2835  0.6818
  235HOH      O  722   0.132   0.402   3.428 -0.1297 -0.0916  0.4255
  235HOH     H1  723   0.039   0.426   3.430  0.0524  0.6946  0.2919
  235HOH     H2  724   0.147   0.370   3.340 -0.0087  1.0510 -0.0086
  236HOH      O  725   0.135   0.647   1.297 -0.4692 -0.6656 -0.5078
  236HOH     H1  726   0.204   0.673   1.359  0.3862 -0.7935 -1.3477
  236HOH     H2  727   0.078   0.723   1.293  0.4177  0.0253 -0.8107
  237HOH      O  728   0.941   2.945   3.683 -0.3507  0.1855 -0.6520
  237HOH     H1  729   0.980   3.028   3.711 -0.4834 -0.0210  0.1986
  237HOH     H2  730   1.015   2.893   3.651  0.0427 -0.0294  0.5109
  238HOH      O  731   0.223   1.725   0.467  0.2193  0.0545 -0.2969
  238HOH     H1  732   0.280   1.660   0.507  0.7275  0.2408 -0.6934
  238HOH     H2  733   0.282   1.798   0.445 -0.2224  0.3719 -0.4562
  239HOH      O  734   1.185   0.342   1.614 -0.4355  0.7415  0.2108
  239HOH     H1  735   1.181   0.270   1.678 -1.2026  0.6139  0.0410
  239HOH     H2  736   1.217   0.301   1.534 -0.3696  0.7050  0.2551
  240HOH      O  737   4.025   0.333   0.585 -0.3578 -0.0456  0.1716
  240HOH     H1  738   4.053   0.283   0.662 -0.5210  0.2420  0.4199
  240HOH     H2  739   3.942   0.373   0.611 -0.2049  0.3971 -0.0042
  241HOH      O  740   2.166   3.307   0.765  0.3363  0.4640  0.5369
  241HOH     H1  741   2.147   3.221   0.803 -0.3656  0.4631  0.2201
  241HOH     H2  742   2.088   3.360   0.785  0.0047  0.5093 -0.7282
  242HOH      O  743   1.562   4.014   1.863 -0.5565  0.0361 -0.4390
  242HOH     H1  744   1.546   3.927   1.898  0.2714  0.0570  0.0650
  242HOH     H2  745   1.588   4.066   1.940 -2.2493  1.1053 -0.4795
  243HOH      O  746   3.242   2.000   0.084  0.2157 -0.2708 -0.2643
  243HOH     H1  747   3.277   2.015  -0.004  0.4032  0.4998 -0.0703
  243HOH     H2  748   3.236   2.087   0.123  0.6006 -0.6404  0.6734
  244HOH      O  749   3.548   1.837   2.786  0.2965  0.1892  0.5239
  244HOH     H1  750   3.604   1.793   2.722  0.6796 -0.0806  1.0297
  244HOH     H2  751   3.528   1.922   2.747  0.3266 -0.0622 -0.0521
  245HOH      O  752   0.188   1.761   1.066  0.6247  0.4827 -0.6548
  245HOH     H1  753   0.114   1.822   1.069  0.2205  0.0288  1.1973
  245HOH     H2  754   0.246   1.792   1.135  1.1294 -0.3879 -0.6728
  246HOH      O  755   0.382   0.071   3.285  0.0399  0.4838  0.1592
  246HOH     H1  756   0.446   0.016   3.240 -0.2025  0.4740 -0.1758
  246HOH     H2  757   0.409   0.068   3.377 -0.0775 -0.3538  0.1815
  247HOH      O  758   0.326   1.701   1.719 -0.0558 -0.0870  0.3010
  247HOH     H1  759   0.382   1.770   1.753  0.8175 -0.6964  0.1619
  247HOH     H2  760   0.278   1.742   1.647  0.4526  0.3758  0.2127
  248HOH      O  761   1.161   0.606   0.713 -0.9685 -0.2660  0.2152
  248HOH     H1  762   1.200   0.643   0.793  0.5406 -0.4022 -0.3832
  248HOH     H2  763   1.096   0.671   0.686  0.1442  0.9969  0.3253
  249HOH      O  764   1.008   2.289   4.032  0.3025 -0.1119 -0.4212
  249HOH     H1  765   1.060   2.252   4.103 -1.1277 -1.0379  0.2237
  249HOH     H2  766   1.057   2.265   3.953  0.5819 -1.4969  0.1097
  250HOH      O  767   3.688   3.606   0.169  0.0317  0.1090  0.1319
  250HOH     H1  768   3.721   3.639   0.086  1.5854  0.1591  0.7058
  250HOH     H2  769   3.736   3.655   0.236 -1.5666  0.4754  1.1127
  251HOH      O  770   0.256   0.850   3.713  0.0990 -0.0980  0.1457
  251HOH     H1  771   0.251   0.767   3.761  1.0435 -0.9130 -1.0270
  251HOH     H2  772   0.349   0.870   3.710  0.0088  0.2803 -0.7213
  252HOH      O  773   3.601   1.218   2.101 -0.3890 -0.1632  0.8741
  252HOH     H1  774   3.588   1.308   2.073 -0.5825 -0.5379 -0.3464
  252HOH     H2  775   3.512   1.183   2.110 -0.3241 -0.6065 -0.0386
  253HOH      O  776   1.453   1.145   3.602 -0.4648 -0.2490 -0.3532
  253HOH     H1  777   1.438   1.126   3.695  0.0716  0.6644 -0.0527
  253HOH     H2  778   1.471   1.060   3.563  0.8180 -0.5365  0.7005
  254HOH      O  779   1.753   3.245   2.411 -0.0857  0.8256  0.2540
  254HOH     H1  780   1.833   3.272   2.456  1.0966 -1.0269 -0.4949
  254HOH     H2  781   1.774   3.255   2.318 -0.0472 -1.0672 -0.0218
  255HOH      O  782   1.345   1.725   1.410 -0.2740  0.2614 -0.1527
  255HOH     H1  783   1.275   1.706   1.348 -0.5165  0.7538 -0.0387
  255HOH     H2  784   1.412   1.769   1.359  0.0440 -0.3650 -0.2992
  256HOH      O  785   3.142   3.789   3.715  0.5407 -0.0344 -0.0150
  256HOH     H1  786   3.190   3.863   3.678 -0.1776  0.1604 -0.6111
  256HOH     H2  787   3.050   3.814   3.706  0.2665 -1.0822 -0.4082
  257HOH      O  788   0.549   0.925   1.921 -0.1344  0.4865 -0.2396
  257HOH     H1  789   0.564   0.882   2.006  0.7703 -0.3367 -0.7804
  257HOH     H2  790   0.478   0.875   1.881 -0.4820  0.8040 -0.0424
  258HOH      O  791   4.024   1.283   1.283 -0.2351  0.4568 -0.7710
  258HOH     H1  792   4.039   1.354   1.221 -0.4364  0.4934 -0.7799
  258HOH     H2  793   3.938   1.248   1.259 -0.6710  0.9722 -0.0227
  259HOH      O  794   1.648   1.352   2.971 -0.4735  0.1689 -0.2675
  259HOH     H1  795   1.670   1.398   2.890  0.7526 -0.3788 -0.2979
  259HOH     H2  796   1.636   1.261   2.944  0.6873 -0.1669  0.2138
  260HOH      O  797   2.309   1.904   2.494  0.4996 -0.8002 -0.3769
  260HOH     H1  798   2.344   1.848   2.425  1.9677 -1.6136  0.8899
  260HOH     H2  799   2.281   1.842   2.562 -0.6933 -0.0353 -0.1103
  261HOH      O  800   1.776   1.742   1.654 -0.0109 -0.0439 -0.4502
  261HOH     H1  801   1.726   1.821   1.678 -0.3403 -0.3989  0.0773
  261HOH     H2  802   1.842   1.734   1.722 -0.5269 -0.6915  0.0004
  262HOH      O  803   2.883   2.340   0.609 -0.3166 -0.5514  0.5027
  262HOH     H1  804   2.800   2.382   0.633 -0.4863 -0.5355 -0.0687
  262HOH     H2  805   2.867   2.304   0.522  0.4382 -0.0642  0.1358
  263HOH      O  806   1.579   3.980   2.957  0.4836  0.0492 -0.0978
  263HOH     H1  807   1.650   3.924   2.927  0.3161 -0.7897  0.9682
  263HOH     H2  808   1.623   4.056   2.994  0.8134 -0.2797  0.1938
  264HOH      O  809   3.130   2.760   0.909 -0.1018 -0.3716  0.1089
  264HOH     H1  810   3.096   2.672   0.924 -0.7039 -0.3414 -0.9495
  264HOH     H2  811   3.068   2.818   0.954 -1.0045 -0.3787 -1.0353
  265HOH      O  812   0.187   3.972   2.065  0.5904  0.0499 -0.3952
  265HOH     H1  813   0.116   4.036   2.065  0.8059  0.2931 -0.1324
  265HOH     H2  814   0.143   3.887   2.076  0.2136  0.0304 -1.6762
  266HOH      O  815   1.635   0.482   3.366  0.0304  0.5872 -0.2512
  266HOH     H1  816   1.726   0.452   3.361 -0.0394  0.1074  0.7441
  266HOH     H2  817   1.607   0.457   3.454 -0.8414  1.3891 -0.2674
  267HOH      O  818   2.354   0.691   3.615  0.0179  0.7986  0.1944
  267HOH     H1  819   2.277   0.743   3.638  0.2344  1.0955  0.2590
  267HOH     H2  820   2.368   0.635   3.690 -0.6019  0.1715 -0.1315
  268HOH      O  821   0.394   3.616   2.893 -0.4398  0.4165  0.2276
  268HOH     H1  822   0.364   3.660   2.814 -0.9612  0.4652  0.4416
  268HOH     H2  823   0.489   3.610   2.883 -0.5075  0.3332 -0.4388
  269HOH      O  824   1.358   3.327   3.237 -0.0302  0.8205 -0.0374
  269HOH     H1  825   1.280   3.319   3.291  0.1077  0.6421  0.1380
  269HOH     H2  826   1.394   3.413   3.259 -0.3941  1.0785 -0.4169
  270HOH      O  827   2.174   2.426   1.266 -0.0954 -0.2275  0.2882
  270HOH     H1  828   2.096   2.418   1.211 -0.0932  1.4732 -0.0511
  270HOH     H2  829   2.142   2.412   1.355 -0.5867 -0.5379  0.0728
  271HOH      O  830   0.459   0.198   3.763  0.3324  0.9535  0.3055
  271HOH     H1  831   0.536   0.148   3.793 -0.2355  0.0572  0.3290
  271HOH     H2  832   0.385   0.153   3.803 -0.2126  1.9138  0.4284
  272HOH      O  833   3.418   1.627   2.890 -0.3617  0.3123 -0.1810
  272HOH     H1  834   3.465   1.705   2.863  0.9950 -0.5934 -0.5965
  272HOH     H2  835   3.326   1.645   2.868  0.1621  1.0197 -2.1536
  273HOH      O  836   1.905   3.564   0.559  0.4043  0.5243  0.3712
  273HOH     H1  837   1.853   3.643   0.544  0.9120  0.8135  0.0739
  273HOH     H2  838   1.875   3.531   0.644 -1.1431 -0.0232 -0.3152
  274HOH      O  839   1.028   0.628   3.130 -0.4084  0.3248 -0.2790
  274HOH     H1  840   0.944   0.602   3.168 -0.3540 -0.0113 -0.3821
  274HOH     H2  841   1.004   0.672   3.049 -0.5031  0.6174 -0.0957
  275HOH      O  842   2.180   3.199   1.391 -0.3179  0.3991 -0.1359
  275HOH     H1  843   2.239   3.173   1.461 -0.6102  0.1655  0.0270
  275HOH     H2  844   2.236   3.246   1.329  0.1312 -0.2186 -0.2153
  276HOH      O  845   3.046   3.776   3.248  0.1913  0.3526  0.1006
  276HOH     H1  846   2.971   3.743   3.199  0.5388 -0.8273  0.2945
  276HOH     H2  847   3.046   3.870   3.232 -0.6329  0.2247 -0.8562
  277HOH      O  848   2.806   2.719   0.818 -0.3817  0.0957  0.2634
  277HOH     H1  849   2.834   2.801   0.859  2.0334 -0.5220  0.1647
  277HOH     H2  850   2.840   2.724   0.729 -0.8565 -0.7152  0.0171
  278HOH      O  851   0.959   0.321   1.198  0.4425  0.2679 -0.3105
  278HOH     H1  852   1.050   0.318   1.167  0.1259 -0.5171 -1.2822
  278HOH     H2  853   0.953   0.249   1.261  0.4001  0.0435 -0.5664
  279HOH      O  854   2.888  -0.010   3.330 -0.7203 -0.6461  0.0021
  279HOH     H1  855   2.892  -0.013   3.235  1.6119  0.0619 -0.0491
  279HOH     H2  856   2.862   0.080   3.350 -0.2237 -0.4945 -0.0108
  280HOH      O  857   0.836   2.579   0.162 -0.2578 -0.4654 -0.0715
  280HOH     H1  858   0.919   2.618   0.137 -0.2559 -0.0317  0.5453
  280HOH     H2  859   0.786   2.652   0.199 -0.7934 -0.7788 -0.1611
  281HOH      O  860   0.814   3.864   2.421  0.3657  0.0735  0.4576
  281HOH     H1  861   0.779   3.870   2.332  0.2839  0.1031  0.4921
  281HOH     H2  862   0.902   3.902   2.414  0.2022  0.4604  0.4782
  282HOH      O  863   2.308   2.939   0.118  0.0731 -0.0679 -0.4442
  282HOH     H1  864   2.390   2.989   0.121 -0.1693  0.3794 -0.9819
  282HOH     H2  865   2.313   2.892   0.035 -0.1417 -0.1686 -0.4007
  283HOH      O  866   1.143   3.454   2.206  0.3591  0.0002 -0.4125
  283HOH     H1  867   1.081   3.505   2.154  0.3959 -0.0667 -0.5225
  283HOH     H2  868   1.148   3.370   2.161  0.5282  0.0041 -0.4021
  284HOH      O  869   3.575   2.544   0.874 -0.5048  0.7474 -0.0634
  284HOH     H1  870   3.491   2.524   0.832 -0.7341  0.3994  0.5323
  284HOH     H2  871   3.565   2.511   0.963  0.9291 -1.0382 -0.4518
  285HOH      O  872   1.347   2.548   2.475 -1.0717  0.1183 -0.4500
  285HOH     H1  873   1.368   2.561   2.383  0.0749  0.3730 -0.1815
  285HOH     H2  874   1.388   2.464   2.497 -0.5761  0.4774  0.0276
  286HOH      O  875   3.535   3.760   3.204 -0.2041 -0.2747 -0.1834
  286HOH     H1  876   3.618   3.720   3.228  0.0243  0.2172 -0.1378
  286HOH     H2  877   3.484   3.760   3.285  0.0226  0.0627 -0.0337
  287HOH      O  878   1.820   2.102   3.919 -0.2393  0.2902 -0.5102
  287HOH     H1  879   1.817   2.176   3.857  0.0038  0.3233 -0.4837
  287HOH     H2  880   1.795   2.141   4.003 -1.0000  0.1600 -0.6589
  288HOH      O  881   1.469   2.389   2.194  0.1604  0.2291  0.3229
  288HOH     H1  882   1.487   2.295   2.195  0.0129  0.1870 -0.2617
  288HOH     H2  883   1.545   2.427   2.149 -0.3853  0.2342 -0.6374
  289HOH      O  884   0.135   3.392   0.072  0.1336  0.2671  0.0047
  289HOH     H1  885   0.113   3.458   0.138  0.0698  0.7311 -0.4665
  289HOH     H2  886   0.162   3.443  -0.005 -1.4773 -0.1624 -0.9494
  290HOH      O  887   0.187   2.690   2.447 -0.0337 -0.3116 -0.0889
  290HOH     H1  888   0.093   2.688   2.430 -0.2264 -0.0847  0.8747
  290HOH     H2  889   0.203   2.776   2.485  0.4656 -0.5664  0.2987
  291HOH      O  890   1.879   1.466   0.009 -0.3256 -0.1572  0.5366
  291HOH     H1  891   1.906   1.467   0.100 -0.6014  0.4408  0.6193
  291HOH     H2  892   1.806   1.527   0.004  0.4272  0.7381 -0.2981
  292HOH      O  893   3.519   2.215   3.026  0.0791  0.2612 -0.1710
  292HOH     H1  894   3.592   2.277   3.018  0.3934  0.0279  0.7019
  292HOH     H2  895   3.481   2.233   3.111 -0.2195 -0.3273 -0.1686
  293HOH      O  896   3.081   2.339   3.076  0.3212 -0.3232  0.0280
  293HOH     H1  897   3.132   2.270   3.035  1.0015 -0.5590  1.1683
  293HOH     H2  898   2.992   2.303   3.083  0.2943 -0.4476 -0.7556
  294HOH      O  899   0.309   0.581   0.398  0.3898 -0.0303 -0.2931
  294HOH     H1  900   0.396   0.619   0.409  0.5919 -0.6078  0.1777
  294HOH     H2  901   0.297   0.526   0.474 -0.0375 -0.6313 -0.7801
  295HOH      O  902   3.169   0.241   2.832  0.1334 -0.3002 -0.1922
  295HOH     H1  903   3.261   0.231   2.859 -0.0825 -1.3159  0.2549
  295HOH     H2  904   3.120   0.229   2.913 -0.4086  0.3472 -0.4090
  296HOH      O  905   2.927   0.594   1.577 -0.1450  0.7232  0.0084
  296HOH     H1  906   3.022   0.606   1.586  0.3250 -1.6888 -0.4448
  296HOH     H2  907   2.910   0.611   1.484  0.1643 -0.1409 -0.2294
  297HOH      O  908   3.401   3.191   2.545 -0.3261 -0.5297 -0.1622
  297HOH     H1  909   3.322   3.208   2.596 -0.6343 -0.2630 -0.7161
  297HOH     H2  910   3.468   3.172   2.611 -0.5661  0.3993  0.3765
  298HOH      O  911   2.761   0.901   1.270 -0.0842  0.7014 -0.6684
  298HOH     H1  912   2.853   0.872   1.271  0.0154  1.0077 -0.9112
  298HOH     H2  913   2.752   0.950   1.189 -0.4985  0.5751 -0.7019
  299HOH      O  914   3.892   1.937   3.347  0.0589  0.1048  0.5775
  299HOH     H1  915   3.927   1.992   3.416  1.3682 -0.1712  0.1950
  299HOH     H2  916   3.929   1.973   3.266 -0.5939 -0.2021  0.1178
  300HOH      O  917   3.244   3.217   1.011 -0.1175  0.0738 -0.0861
  300HOH     H1  918   3.148   3.219   1.008 -0.1109  0.1006 -1.1121
  300HOH     H2  919   3.265   3.162   1.087 -0.9423  0.0945  0.1730
  301HOH      O  920   2.662   3.641   1.872 -0.4054  0.1095  0.6951
  301HOH     H1  921   2.681   3.720   1.924  0.2220 -0.2573  1.0425
  301HOH     H2  922   2.745   3.595   1.867 -0.3847  0.2206 -0.8358
  302HOH      O  923   2.673   1.691   2.563 -0.2289 -0.2985 -0.1398
  302HOH     H1  924   2.652   1.603   2.533  0.7391 -0.5877 -0.0427
  302HOH     H2  925   2.608   1.710   2.630  0.1479 -1.3664  0.5759
  303HOH      O  926   0.399   3.414   2.181  0.7369  0.2184 -0.1413
  303HOH     H1  927   0.445   3.458   2.252  1.2938  0.0610 -0.3973
  303HOH     H2  928   0.445   3.331   2.170 -0.5662 -0.6970  0.6492
  304HOH      O  929   1.191   1.674   2.235 -0.1905  0.3233 -0.3616
  304HOH     H1  930   1.282   1.667   2.209 -0.4522 -0.6876 -1.1475
  304HOH     H2  931   1.152   1.733   2.171 -0.1744  0.4204 -0.2821
  305HOH      O  932   1.104   1.027   0.614  0.2959  0.7730  0.5345
  305HOH     H1  933   1.130   1.085   0.542 -0.0101 -0.4556 -0.6629
  305HOH     H2  934   1.187   0.997   0.651  0.4725  1.1001  0.4108
  306HOH      O  935   1.106   3.935   2.402 -0.3359 -0.3511  0.7786
  306HOH     H1  936   1.075   3.933   2.312 -0.3122  0.5103  0.7300
  306HOH     H2  937   1.179   3.873   2.405  0.1533  0.1581  0.0005
  307HOH      O  938  -0.013   2.699   3.531 -0.1170  0.3479 -0.4981
  307HOH     H1  939   0.034   2.644   3.469 -0.8693 -0.3797 -0.4516
  307HOH     H2  940   0.056   2.750   3.574  0.6564 -0.7884 -0.3013
  308HOH      O  941   1.106   2.775   2.081  0.1254 -0.4986 -0.3832
  308HOH     H1  942   1.159   2.707   2.040  0.0159 -1.4941  0.9626
  308HOH     H2  943   1.107   2.753   2.174 -1.3381  0.3560 -0.0964
  309HOH      O  944   1.704   0.510   0.282 -0.0980  0.6288  0.1026
  309HOH     H1  945   1.732   0.599   0.305  0.3850  0.3348  0.7228
  309HOH     H2  946   1.722   0.458   0.361  0.5256 -0.2131 -0.5586
  310HOH      O  947   3.573   1.475   2.020  0.3727  0.2483  0.1004
  310HOH     H1  948   3.600   1.559   2.057 -1.0846  1.0632 -0.5276
  310HOH     H2  949   3.562   1.493   1.926 -0.8911 -0.3461  0.0990
  311HOH      O  950   0.535   1.587   1.547  0.1701 -0.0650  1.1126
  311HOH     H1  951   0.456   1.605   1.599 -0.4100  0.6372  0.0829
  311HOH     H2  952   0.589   1.665   1.559 -0.7832  1.0057 -0.6350
  312HOH      O  953   0.141   1.306   2.225 -0.1275  0.3197  0.6796
  312HOH     H1  954   0.194   1.296   2.304 -0.1239  0.2900  0.6736
  312HOH     H2  955   0.055   1.273   2.250  0.3760 -1.8031  0.0799
  313HOH      O  956   0.512   0.802   3.282  0.1739  0.5365 -0.0523
  313HOH     H1  957   0.545   0.730   3.229 -0.3870 -0.7054  1.1502
  313HOH     H2  958   0.494   0.762   3.367  0.1569  2.1988  0.7998
  314HOH      O  959   0.633   2.675   1.436 -0.1617  0.0501  0.3040
  314HOH     H1  960   0.605   2.641   1.351 -0.7089 -0.1337  0.5524
  314HOH     H2  961   0.680   2.602   1.477 -0.5209 -0.1000  0.4517
  315HOH      O  962   1.448   3.753   3.759  0.3325 -0.3608 -0.3898
  315HOH     H1  963   1.464   3.662   3.737  0.5894 -0.3903 -0.0893
  315HOH     H2  964   1.385   3.783   3.694 -0.3837 -0.9790  0.0009
  316HOH      O  965   1.402   3.424   1.508  0.1843  0.1815 -0.2570
  316HOH     H1  966   1.456   3.365   1.455 -0.5407 -0.3208 -0.4796
  316HOH     H2  967   1.378   3.495   1.448  1.7663  1.2258  0.2451
  317HOH      O  968   0.032   2.252   0.268  0.0349  0.0004  0.3164
  317HOH     H1  969   0.121   2.217   0.258  0.2966 -0.0068  1.9791
  317HOH     H2  970   0.020   2.258   0.363 -1.3519  1.0356  0.1364
  318HOH      O  971   3.937   0.806   0.426 -0.3575  0.6036 -0.9305
  318HOH     H1  972   3.847   0.835   0.412 -0.4626  0.6549 -0.2073
  318HOH     H2  973   3.987   0.848   0.355 -1.0106 -0.0723 -1.8371
  319HOH      O  974   2.847   1.245   2.567  0.1986 -0.5383 -0.0209
  319HOH     H1  975   2.787   1.245   2.643  1.6263 -0.0456  1.1941
  319HOH     H2  976   2.797   1.201   2.498 -1.5049 -0.2670  0.9254
  320HOH      O  977   2.318   2.741   2.084  0.1491 -0.9796  0.4482
  320HOH     H1  978   2.300   2.829   2.116  0.5939 -0.6920 -0.0596
  320HOH     H2  979   2.265   2.733   2.005  1.1260 -0.6319 -0.2854
  321HOH      O  980   3.298  -0.033   0.588  0.0422 -0.0689 -0.4058
  321HOH     H1  981   3.214   0.013   0.587 -0.4989 -0.9454  0.5659
  321HOH     H2  982   3.362   0.034   0.566 -0.8856  0.6668 -1.0425
  322HOH      O  983   3.815   1.043   2.242 -0.3152  0.2012 -0.0310
  322HOH     H1  984   3.841   1.020   2.153  0.9763 -0.9918  0.5879
  322HOH     H2  985   3.855   1.129   2.256  0.1056  0.0689 -0.3641
  323HOH      O  986   3.383   0.888   3.690  0.5529 -0.1394 -0.1699
  323HOH     H1  987   3.380   0.811   3.634 -0.6068  0.2959 -0.7669
  323HOH     H2  988   3.350   0.959   3.636 -0.1203  0.4093  0.8848
  324HOH      O  989   1.513   1.538   3.097 -0.2995 -0.6597 -0.5063
  324HOH     H1  990   1.561   1.460   3.069  1.0758 -0.8660  1.8963
  324HOH     H2  991   1.577   1.610   3.089 -0.6866 -0.2853 -0.3258
  325HOH      O  992   2.724   2.147   2.736  0.2882  0.4344 -0.2103
  325HOH     H1  993   2.736   2.067   2.787 -0.1500  0.5090  0.0241
  325HOH     H2  994   2.804   2.198   2.750  0.4990  0.1119 -0.2297
  326HOH      O  995   0.431   3.696   2.019 -0.4363 -0.0614 -0.4381
  326HOH     H1  996   0.438   3.648   2.101  1.0219  0.4439 -0.1996
  326HOH     H2  997   0.420   3.788   2.045 -0.1241  0.0868 -0.7992
  327HOH      O  998   3.284   4.008   3.587  0.1349  0.1883  0.2676
  327HOH     H1  999   3.347   4.042   3.651 -0.1490  0.7177  0.2753
  327HOH     H2 1000   3.200   4.047   3.613 -0.3810 -1.1046  0.7333
  328HOH      O 1001   1.536   1.834   2.570  0.0003  0.6002 -0.0783
  328HOH     H1 1002   1.456   1.875   2.537 -0.9836 -0.5645  0.6826
  328HOH     H2 1003   1.528   1.841   2.665  0.6915  0.2737  0.0112
  329HOH      O 1004   2.705   3.607   2.349 -0.1436  0.0842  0.2139
  329HOH     H1 1005   2.706   3.683   2.291 -1.2552 -0.5082 -0.6799
  329HOH     H2 1006   2.769   3.547   2.311 -0.1195  0.1068  0.2190
  330HOH      O 1007   1.355   0.103   3.811 -0.3063  0.2360  0.0658
  330HOH     H1 1008   1.423   0.101   3.879 -1.0861  0.1637  0.8846
  330HOH     H2 1009   1.397   0.067   3.733  0.5736  0.1509  0.5577
  331HOH      O 1010   3.180   2.010   3.576  0.1941 -0.3630 -0.3346
  331HOH     H1 1011   3.191   1.943   3.643  0.3849 -0.4845 -0.4841
  331HOH     H2 1012   3.264   2.011   3.529  0.3033  0.1849 -0.1510
  332HOH      O 1013   2.094   2.969   2.752  0.2854  0.5725  0.3895
  332HOH     H1 1014   2.156   2.923   2.809  0.3633 -0.4322 -0.4430
  332HOH     H2 1015   2.035   2.901   2.720 -0.0035  1.1586 -0.4077
  333HOH      O 1016   2.221   3.558   2.696  0.2276  0.0201 -0.3008
  333HOH     H1 1017   2.212   3.535   2.789 -0.0772 -0.8230 -0.5212
  333HOH     H2 1018   2.313   3.580   2.685  0.5111 -0.9265 -0.0005
  334HOH      O 1019   0.888   0.091   1.388 -0.3177 -0.5731  0.5456
  334HOH     H1 1020   0.931   0.095   1.474 -0.2089 -0.6508  0.4959
  334HOH     H2 1021   0.803   0.132   1.402 -0.0986 -0.1197  0.5660
  335HOH      O 1022   1.782   0.424   4.021  0.1948 -0.9787  0.4490
  335HOH     H1 1023   1.752   0.372   4.096  0.6319 -1.1754  0.4961
  335HOH     H2 1024   1.764   0.369   3.945 -0.5427 -0.6488  0.3645
  336HOH      O 1025   2.047   0.217   2.663 -0.0137  0.1300  0.3296
  336HOH     H1 1026   2.074   0.221   2.572  0.9105  1.2794  0.6034
  336HOH     H2 1027   1.951   0.216   2.660  0.0008 -0.1830 -0.6388
  337HOH      O 1028   3.618   1.108   0.338  0.3708  0.1997  0.2687
  337HOH     H1 1029   3.623   1.142   0.427  0.3074  0.2238  0.2632
  337HOH     H2 1030   3.706   1.121   0.302  0.2557  0.6677  0.1524
  338HOH      O 1031   2.568   2.019   0.030 -0.6248 -0.1482 -0.0462
  338HOH     H1 1032   2.602   2.108   0.036 -0.2907 -0.0070 -2.2465
  338HOH     H2 1033   2.646   1.964   0.026 -0.8177 -0.4964  0.7071
  339HOH      O 1034   1.390   2.554   2.926  0.9911  0.6023 -0.2029
  339HOH     H1 1035   1.449   2.575   2.853 -0.6993 -1.3136 -2.4342
  339HOH     H2 1036   1.404   2.461   2.942 -0.4767  0.3801  0.0485
  340HOH      O 1037   0.108   3.646   1.852 -0.2888 -0.0738  0.3502
  340HOH     H1 1038   0.085   3.685   1.937 -1.3335 -0.2396  0.1654
  340HOH     H2 1039   0.147   3.562   1.874  0.7585  0.4594  0.6979
  341HOH      O 1040   3.268   2.196   2.929  0.4764  0.4989  0.0086
  341HOH     H1 1041   3.362   2.196   2.950  0.3920 -0.1581  0.4463
  341HOH     H2 1042   3.260   2.133   2.857  0.2415 -0.2549  0.6758
  342HOH      O 1043   3.799   3.376   2.792 -0.0379 -0.0109 -0.0219
  342HOH     H1 1044   3.757   3.334   2.867  0.1419  0.5755  0.4203
  342HOH     H2 1045   3.886   3.401   2.823 -0.2211  0.9041 -0.1742
  343HOH      O 1046   0.699   3.317   2.906  0.0556 -0.6971  0.0639
  343HOH     H1 1047   0.746   3.400   2.897 -0.5763 -0.3124  0.2122
  343HOH     H2 1048   0.709   3.293   2.998  0.5869 -1.0124 -0.0653
  344HOH      O 1049   3.107   3.534   0.935 -0.3263  0.0746  0.3384
  344HOH     H1 1050   3.149   3.534   0.849  0.1891  1.2830  0.5422
  344HOH     H2 1051   3.110   3.443   0.963  0.5820 -0.1700 -0.4252
  345HOH      O 1052   0.996   2.100   2.351  0.5817  0.2467  0.8384
  345HOH     H1 1053   0.971   2.171   2.292  0.8108  0.0483  0.4915
  345HOH     H2 1054   1.026   2.144   2.431 -0.8861  0.4991  1.3075
  346HOH      O 1055   2.262   3.823   0.537 -0.6504  0.2323  0.1489
  346HOH     H1 1056   2.265   3.794   0.628  0.9067  0.5973  0.2598
  346HOH     H2 1057   2.319   3.761   0.490 -1.3729  0.0863 -0.5902
  347HOH      O 1058   1.429   2.846   0.936  0.6248  0.6084 -0.3051
  347HOH     H1 1059   1.479   2.790   0.995  0.5714  0.6287 -0.2399
  347HOH     H2 1060   1.338   2.833   0.962  0.5599  0.2714 -0.6769
  348HOH      O 1061   1.366   3.863   2.086  0.2547 -0.4522 -0.6485
  348HOH     H1 1062   1.430   3.806   2.045  1.0045 -0.5150  0.5295
  348HOH     H2 1063   1.381   3.853   2.180 -0.6582  0.4841 -0.3646
  349HOH      O 1064   3.591   2.416   1.142 -0.2169  0.0334  0.3356
  349HOH     H1 1065   3.559   2.388   1.228 -0.1175  0.2500  0.4444
  349HOH     H2 1066   3.654   2.348   1.117 -0.2406 -0.0272  0.4390
  350HOH      O 1067   1.638   0.460   1.059  0.5262  0.5785 -0.3736
  350HOH     H1 1068   1.587   0.506   1.126 -1.6119 -0.6220 -0.9594
  350HOH     H2 1069   1.709   0.419   1.107 -0.2295  0.7257  0.9791
  351HOH      O 1070   3.647   3.788   2.563  0.1374  0.3133  0.1193
  351HOH     H1 1071   3.743   3.789   2.567  0.1844 -1.2755  0.6206
  351HOH     H2 1072   3.620   3.731   2.636 -1.1952  0.6868 -0.0274
  352HOH      O 1073   0.955   2.205   0.384 -0.2624  0.1132  0.6114
  352HOH     H1 1074   1.033   2.215   0.330 -0.1907 -1.0341  0.4492
  352HOH     H2 1075   0.910   2.289   0.379 -0.0673  0.1688 -0.9329
  353HOH      O 1076   1.775   0.136   2.674  0.2788 -0.0221  0.7260
  353HOH     H1 1077   1.683   0.152   2.650  0.3761 -0.6187 -0.1595
  353HOH     H2 1078   1.772   0.115   2.767 -0.5058 -0.1133  0.6944
  354HOH      O 1079   0.035   3.651   2.386 -0.1626 -0.0429 -0.3613
  354HOH     H1 1080  -0.017   3.692   2.455 -0.1906 -0.8596  0.1365
  354HOH     H2 1081   0.118   3.629   2.429  0.2265  0.3833 -0.8836
  355HOH      O 1082   3.623   0.512   1.376 -0.5542 -0.4170  0.4781
  355HOH     H1 1083   3.601   0.593   1.423 -0.3500  0.7203 -1.2340
  355HOH     H2 1084   3.556   0.505   1.308  0.6866 -0.3984 -0.8187
  356HOH      O 1085   0.732   0.420   0.729  0.2595 -0.6949 -0.1346
  356HOH     H1 1086   0.680   0.492   0.762  0.1075 -0.0125 -1.7086
  356HOH     H2 1087   0.821   0.438   0.761 -0.1077 -0.9005  1.0776
  357HOH      O 1088   2.814   0.192   0.287  0.0696 -0.0418  0.1470
  357HOH     H1 1089   2.838   0.122   0.348  0.0533 -0.7099 -0.5820
  357HOH     H2 1090   2.887   0.196   0.225 -0.5156 -0.3364 -0.5915
  358HOH      O 1091   2.104   0.054   1.747 -0.7073 -0.1743 -0.4460
  358HOH     H1 1092   2.077   0.037   1.838  0.0008  0.6682 -0.0437
  358HOH     H2 1093   2.059  -0.013   1.696 -1.1948 -0.6286  0.5143
  359HOH      O 1094   2.113   1.487   1.705 -0.1870 -0.0469 -0.2523
  359HOH     H1 1095   2.130   1.395   1.683 -0.8908 -0.1801 -0.2682
  359HOH     H2 1096   2.145   1.536   1.629  0.6042 -0.2331 -0.0543
  360HOH      O 1097   1.711   2.862   0.890 -0.0183  0.1530  0.1771
  360HOH     H1 1098   1.708   2.919   0.967 -0.3203  0.5316 -0.1055
  360HOH     H2 1099   1.782   2.896   0.836 -1.2878  1.4662 -0.8584
  361HOH      O 1100   0.119   2.807   3.045  0.5901 -0.5022 -0.3470
  361HOH     H1 1101   0.149   2.894   3.071  0.9802 -0.4848 -0.8203
  361HOH     H2 1102   0.027   2.820   3.020  0.3991 -0.3989  0.3795
  362HOH      O 1103   3.859   0.711   0.722  0.1458  0.1668 -0.5818
  362HOH     H1 1104   3.869   0.641   0.657 -0.3072 -1.5194  0.9969
  362HOH     H2 1105   3.936   0.703   0.778 -0.4296  0.1810  0.2509
  363HOH      O 1106   1.404   1.670   3.965 -0.0412 -0.0871  0.1388
  363HOH     H1 1107   1.482   1.668   4.020 -0.6406 -0.9696  1.0246
  363HOH     H2 1108   1.349   1.738   4.004 -0.6298 -0.9714  0.9215
  364HOH      O 1109   3.214   2.089   0.925 -0.0737 -0.1769 -0.0211
  364HOH     H1 1110   3.222   2.148   0.850 -0.5198 -0.1784 -0.0731
  364HOH     H2 1111   3.121   2.069   0.930  0.0875 -1.0419 -0.1295
  365HOH      O 1112   1.341   3.938   1.075 -0.4793  0.3274 -0.7687
  365HOH     H1 1113   1.305   3.955   1.162  0.3697  0.1951 -0.3732
  365HOH     H2 1114   1.394   4.016   1.056  0.6287 -0.2986 -0.4465
  366HOH      O 1115   3.435   1.953   0.632  0.0433 -0.0892 -0.2912
  366HOH     H1 1116   3.433   1.986   0.542 -0.4049  0.5426 -0.0617
  366HOH     H2 1117   3.404   1.863   0.625 -2.1919  0.5655 -0.5628
  367HOH      O 1118   4.003   1.078   3.867 -0.1979 -0.2104  0.0856
  367HOH     H1 1119   3.954   1.011   3.914  0.3642 -0.9501 -0.3444
  367HOH     H2 1120   3.961   1.083   3.781 -0.0022 -0.3021 -0.0183
  368HOH      O 1121   3.721   1.446   0.168 -0.1750  0.1297  0.5708
  368HOH     H1 1122   3.795   1.480   0.218  0.0263  0.4123  0.0896
  368HOH     H2 1123   3.761   1.392   0.100 -0.4181  0.1741  0.3901
  369HOH      O 1124   1.047   2.737   0.074 -0.5534  0.0835  0.1066
  369HOH     H1 1125   0.982   2.786   0.024  0.6398  1.2053 -0.4679
  369HOH     H2 1126   1.084   2.801   0.135  0.3857 -0.3405  0.0222
  370HOH      O 1127   2.665   0.448   3.117 -0.1527 -1.0287  0.0086
  370HOH     H1 1128   2.713   0.492   3.047 -1.1843  0.4498  0.1336
  370HOH     H2 1129   2.600   0.395   3.071 -0.8685 -0.0130 -0.2178
  371HOH      O 1130   0.873   1.174   0.583  0.8676 -0.6550 -0.0800
  371HOH     H1 1131   0.796   1.126   0.551  0.4611  0.4007 -0.7911
  371HOH     H2 1132   0.946   1.114   0.568  0.3751 -1.0907 -0.8688
  372HOH      O 1133   3.779   0.059   2.416  0.4326 -0.2700  0.1808
  372HOH     H1 1134   3.803   0.043   2.507 -0.8062 -1.0320  0.4245
  372HOH     H2 1135   3.686   0.038   2.412  0.1185  1.0789 -0.9736
  373HOH      O 1136   1.477   2.187   3.985  0.2623  0.1076 -0.0264
  373HOH     H1 1137   1.469   2.282   3.978  1.7139  0.2585 -0.2503
  373HOH     H2 1138   1.533   2.172   4.061  0.7822 -0.4980 -0.4989
  374HOH      O 1139   3.803   3.936   1.593  0.1314 -0.5005  0.0238
  374HOH     H1 1140   3.873   3.885   1.633  0.4097  0.1263  0.3733
  374HOH     H2 1141   3.838   4.025   1.588 -0.3783 -0.3179 -0.4569
  375HOH      O 1142   2.089   1.258   2.810 -0.3968 -0.3863 -0.3691
  375HOH     H1 1143   2.025   1.319   2.847 -0.1380 -0.3929  0.0980
  375HOH     H2 1144   2.074   1.176   2.856  0.9610  0.0017  0.9407
  376HOH      O 1145   3.762   1.450   1.273 -0.1754 -0.5542  0.4859
  376HOH     H1 1146   3.813   1.377   1.238  0.7023  0.0259  0.4882
  376HOH     H2 1147   3.736   1.500   1.196 -0.5288 -0.7047  0.5039
  377HOH      O 1148   0.131   1.568   1.914 -0.7409  0.0440 -0.3147
  377HOH     H1 1149   0.213   1.593   1.871 -1.0687  1.8244 -0.0219
  377HOH     H2 1150   0.065   1.575   1.846 -0.7572 -0.9310 -0.4300
  378HOH      O 1151   1.882   2.254   2.739 -0.1107 -0.6442  0.0323
  378HOH     H1 1152   1.815   2.203   2.785 -0.0746  0.0744  0.9352
  378HOH     H2 1153   1.850   2.261   2.649 -0.1757 -2.1150 -0.1001
  379HOH      O 1154   0.901   2.790   1.514  0.2571  0.0808 -0.2491
  379HOH     H1 1155   0.851   2.713   1.486 -0.9498  0.7465 -0.0532
  379HOH     H2 1156   0.889   2.853   1.443  0.2560  0.4899  0.1090
  380HOH      O 1157   1.808   2.535   0.489 -0.2537  0.5320 -0.3602
  380HOH     H1 1158   1.759   2.533   0.407 -0.5191 -0.9382 -0.2062
  380HOH     H2 1159   1.742   2.553   0.556 -0.5982 -1.0768 -0.1958
  381HOH      O 1160   0.553   1.062   1.129  0.5020  0.5521  0.2129
  381HOH     H1 1161   0.518   1.102   1.049  0.3942 -0.2866 -0.1788
  381HOH     H2 1162   0.479   1.058   1.188  0.3992  0.5003  0.0815
  382HOH      O 1163   0.017   1.160   0.754 -0.1157  0.1557  0.2850
  382HOH     H1 1164  -0.005   1.205   0.672 -0.6700 -0.7839 -0.1096
  382HOH     H2 1165   0.071   1.223   0.802  0.0741  0.8059 -0.7207
  383HOH      O 1166   0.621   3.805   3.384 -0.5406  0.1435 -0.6185
  383HOH     H1 1167   0.705   3.788   3.342 -0.6962 -0.3902 -0.7168
  383HOH     H2 1168   0.560   3.818   3.312 -0.5298  0.6307 -0.5473
  384HOH      O 1169   3.183   0.210   1.478  0.1142  0.1435  0.6036
  384HOH     H1 1170   3.129   0.198   1.556 -0.0799  0.7362  0.5635
  384HOH     H2 1171   3.161   0.297   1.445  0.6124  0.1342  0.2113
  385HOH      O 1172   2.974   0.512   2.632  0.3893 -0.1659  0.1232
  385HOH     H1 1173   2.886   0.550   2.629  0.3586 -0.2187  0.3793
  385HOH     H2 1174   3.026   0.570   2.576  0.1234 -0.3197 -0.3020
  386HOH      O 1175   0.966   3.187   0.419 -0.2313  0.7147 -0.0266
  386HOH     H1 1176   0.955   3.256   0.485  0.6838  0.4677  0.4222
  386HOH     H2 1177   0.969   3.234   0.336 -0.7710  1.0968  0.1594
  387HOH      O 1178   1.055   1.307   3.632  0.0372 -0.6896 -0.2483
  387HOH     H1 1179   1.095   1.320   3.718 -0.7308 -0.0011  0.0323
  387HOH     H2 1180   1.090   1.379   3.579 -0.8410 -0.0285  0.0246
  388HOH      O 1181   2.962   3.480   1.413  0.1463  0.7262 -0.7303
  388HOH     H1 1182   2.996   3.549   1.355 -0.1585  1.4118 -0.1240
  388HOH     H2 1183   2.941   3.525   1.495 -0.3503 -0.0394 -0.4084
  389HOH      O 1184   3.572   3.523   1.178 -0.1842 -0.2345 -0.0409
  389HOH     H1 1185   3.531   3.467   1.113 -0.4935 -0.6097  0.4661
  389HOH     H2 1186   3.544   3.611   1.154 -0.2519 -0.3574 -0.4393
  390HOH      O 1187   3.828   3.399   1.224  0.5172  0.0544  1.0541
  390HOH     H1 1188   3.742   3.440   1.214  0.1364 -0.8105  0.5858
  390HOH     H2 1189   3.855   3.378   1.135 -0.0136 -2.0425  1.2953
  391HOH      O 1190   0.901   3.127   2.001  0.7067  0.8325  0.3803
  391HOH     H1 1191   0.956   3.138   1.923  0.7485  0.5550  0.3664
  391HOH     H2 1192   0.888   3.032   2.007 -0.5322  0.9283 -0.1428
  392HOH      O 1193   0.094   1.968   0.780  0.7191  0.4170 -0.2867
  392HOH     H1 1194   0.012   1.924   0.756  0.3313  0.5745  0.6418
  392HOH     H2 1195   0.131   1.997   0.697 -0.2420  0.4647 -0.7336
  393HOH      O 1196   0.941   3.354   2.504 -0.3731 -0.3746  0.4570
  393HOH     H1 1197   0.903   3.302   2.434 -0.3798 -0.0793  0.2374
  393HOH     H2 1198   1.023   3.388   2.468 -0.3698 -0.2303  0.5959
  394HOH      O 1199   0.691   0.296   2.912  0.4132  0.0295 -0.2477
  394HOH     H1 1200   0.687   0.389   2.891 -1.1705  0.0980  0.1237
  394HOH     H2 1201   0.682   0.291   3.007  0.0052 -0.5019 -0.3008
  395HOH      O 1202   1.135   1.902   3.805  0.6719  0.3613 -0.1191
  395HOH     H1 1203   1.055   1.909   3.753  0.8450 -0.0705 -0.4518
  395HOH     H2 1204   1.108   1.924   3.894  0.1674  0.1505 -0.2139
  396HOH      O 1205   0.837   1.778   0.828  0.1277  0.3234  0.1292
  396HOH     H1 1206   0.794   1.812   0.749 -0.5184 -0.9011 -0.0924
  396HOH     H2 1207   0.785   1.702   0.852  1.4791 -0.5096  0.5882
  397HOH      O 1208   3.520   2.274   1.763  0.1004 -0.0480 -0.4649
  397HOH     H1 1209   3.446   2.274   1.825  0.1276  0.3004 -0.4284
  397HOH     H2 1210   3.578   2.343   1.795  0.6729 -0.6214 -0.2307
  398HOH      O 1211   3.881   3.849   0.790 -0.2585 -0.4640 -0.4588
  398HOH     H1 1212   3.908   3.913   0.724  0.3553  0.5854  0.7428
  398HOH     H2 1213   3.933   3.870   0.867 -1.7926 -0.8369  0.7702
  399HOH      O 1214   2.758   2.545   1.035  0.0320  0.7914  0.6701
  399HOH     H1 1215   2.792   2.618   0.983 -0.6428  0.0883 -0.9110
  399HOH     H2 1216   2.806   2.469   1.002 -0.5217  0.2898  0.9826
  400HOH      O 1217   2.682   2.693   2.529 -0.1681 -0.0704 -0.2631
  400HOH     H1 1218   2.633   2.666   2.452 -0.1367 -0.9889  0.0208
  400HOH     H2 1219   2.755   2.632   2.535  0.8945  1.1046 -0.5195
  401HOH      O 1220   0.396   0.671   1.822 -0.7507 -0.3513 -0.0034
  401HOH     H1 1221   0.400   0.688   1.728 -0.4884 -0.8839 -0.1002
  401HOH     H2 1222   0.326   0.606   1.832 -0.2222 -0.9256  0.0566
  402HOH      O 1223   1.420   1.056   2.730 -0.4111 -0.2967  0.7859
  402HOH     H1 1224   1.511   1.085   2.739 -0.4951  0.3541 -0.1563
  402HOH     H2 1225   1.414   0.978   2.786  1.0791 -1.1272 -0.0699
  403HOH      O 1226   3.380   3.447   2.430 -0.2498  0.1189  0.4630
  403HOH     H1 1227   3.424   3.362   2.421 -0.1173  0.2423 -0.1427
  403HOH     H2 1228   3.340   3.444   2.517 -0.1382 -0.5125  0.5037
  404HOH      O 1229   1.948   2.819   1.157 -0.0127 -0.2147 -0.0749
  404HOH     H1 1230   2.019   2.832   1.219 -0.1393  0.0818  0.0136
  404HOH     H2 1231   1.949   2.898   1.102 -0.0283 -0.3813 -0.3213
  405HOH      O 1232   1.202   2.590   1.304 -0.2229 -0.5069  0.7205
  405HOH     H1 1233   1.194   2.502   1.340 -0.8396 -0.4677  0.7027
  405HOH     H2 1234   1.254   2.579   1.225 -0.8101 -0.9610  0.3785
  406HOH      O 1235   2.765   1.089   1.047 -0.6966 -0.5661 -0.5955
  406HOH     H1 1236   2.732   1.172   1.010 -0.5401 -0.0680  0.3307
  406HOH     H2 1237   2.688   1.032   1.047 -1.7499  0.5850  1.5586
  407HOH      O 1238   3.394   3.212   2.023 -0.5912  0.4269 -0.2649
  407HOH     H1 1239   3.353   3.144   1.970  1.4466 -0.3923 -0.9939
  407HOH     H2 1240   3.373   3.189   2.113 -0.8540 -0.5453 -0.5528
  408HOH      O 1241   1.264   2.888   3.649  0.1761  0.4049 -0.7294
  408HOH     H1 1242   1.317   2.824   3.600  0.9645  0.4840 -0.0375
  408HOH     H2 1243   1.220   2.939   3.582  0.4899 -0.0871 -1.3316
  409HOH      O 1244   1.378   1.378  -0.002  0.1789  0.5351 -0.4974
  409HOH     H1 1245   1.343   1.308   0.054  0.0081  0.3928 -0.7755
  409HOH     H2 1246   1.454   1.411   0.046 -0.4184  0.9521  0.1890
  410HOH      O 1247   2.621   1.039   3.619 -0.2241 -0.0643  0.4276
  410HOH     H1 1248   2.685   1.097   3.579 -0.9527  0.2743 -0.3043
  410HOH     H2 1249   2.615   0.964   3.559 -0.0013 -0.4491  0.8676
  411HOH      O 1250   3.407   3.680   3.936 -0.6995 -0.3873  0.2531
  411HOH     H1 1251   3.317   3.695   3.907 -0.6354  0.2542  0.3603
  411HOH     H2 1252   3.415   3.731   4.016  0.1371  0.6789 -0.4436
  412HOH      O 1253   0.869   1.004   1.531 -0.0007 -0.5105 -0.1534
  412HOH     H1 1254   0.841   0.925   1.485 -1.1195  0.0914 -0.5782
  412HOH     H2 1255   0.851   0.986   1.623 -0.6897 -0.5886 -0.2956
  413HOH      O 1256   2.866   2.684   1.977 -0.8969 -0.0040 -0.1430
  413HOH     H1 1257   2.772   2.678   1.964 -0.9680  0.1537  0.2662
  413HOH     H2 1258   2.883   2.778   1.990 -0.6410  0.0058 -0.5153
  414HOH      O 1259   1.800   1.911   2.568  0.4576 -0.4483 -0.7754
  414HOH     H1 1260   1.705   1.921   2.565  0.4271 -0.4207 -0.0907
  414HOH     H2 1261   1.814   1.816   2.567  0.3114 -0.5414  0.6861
  415HOH      O 1262   2.774   0.435   0.368  0.5050  0.1565  0.0675
  415HOH     H1 1263   2.784   0.428   0.463 -1.2538  0.3498  0.3275
  415HOH     H2 1264   2.773   0.345   0.338 -1.7966 -0.1456  0.6945
  416HOH      O 1265   0.418   3.617   3.397  0.1046 -0.5625  0.6156
  416HOH     H1 1266   0.424   3.565   3.317 -0.9087 -0.0591  0.1785
  416HOH     H2 1267   0.416   3.707   3.367  0.1086 -0.3429  1.2425
  417HOH      O 1268   0.390   2.827   1.670  0.1120  0.4198 -0.3182
  417HOH     H1 1269   0.446   2.886   1.621 -0.3190  0.4075 -0.8438
  417HOH     H2 1270   0.334   2.786   1.604  0.8522 -1.1111 -0.0859
  418HOH      O 1271   2.518   0.067   0.241  0.7680 -0.7868  0.0232
  418HOH     H1 1272   2.504   0.161   0.256 -1.1449 -1.0246  0.2767
  418HOH     H2 1273   2.611   0.053   0.260  1.3341  1.1564 -0.7945
  419HOH      O 1274   0.408   1.607   3.010 -0.2599  0.2484 -0.2038
  419HOH     H1 1275   0.335   1.660   2.980  0.3532  0.7796 -0.8376
  419HOH     H2 1276   0.412   1.621   3.104 -0.9696  0.2062 -0.1620
  420HOH      O 1277   1.894   3.172   1.296  0.0078 -0.7139  0.2424
  420HOH     H1 1278   1.851   3.118   1.363  0.1900 -0.0199  0.9553
  420HOH     H2 1279   1.969   3.210   1.341 -0.2599  0.3337 -0.1409
  421HOH      O 1280   2.971   0.714   2.080 -0.2478  0.9603  0.1500
  421HOH     H1 1281   3.042   0.764   2.040 -0.1622  0.7262  0.0039
  421HOH     H2 1282   2.891   0.756   2.049 -0.1762  1.0089  0.0314
  422HOH      O 1283   3.039   1.742   2.419 -0.4861 -0.3639 -0.0338
  422HOH     H1 1284   3.119   1.751   2.471 -0.6325 -0.0285  0.1373
  422HOH     H2 1285   2.996   1.665   2.455  0.3111 -1.2674 -0.8839
  423HOH      O 1286   1.062   1.322   2.841 -0.0204 -0.4080  0.3526
  423HOH     H1 1287   1.068   1.323   2.746  1.1816  0.5304  0.4051
  423HOH     H2 1288   1.045   1.230   2.862 -0.3569 -0.6296 -0.7485
  424HOH      O 1289   1.554   2.064   3.751  0.1696 -0.0336  0.2071
  424HOH     H1 1290   1.526   2.086   3.840 -0.0708 -0.3220  0.2035
  424HOH     H2 1291   1.630   2.007   3.764  1.2760  1.3311  0.2199
  425HOH      O 1292   1.260   2.201   3.346  0.2833  0.0021  0.8133
  425HOH     H1 1293   1.332   2.198   3.410 -0.1083 -0.8328  1.2517
  425HOH     H2 1294   1.249   2.110   3.319  0.0074  0.2520  0.0183
  426HOH      O 1295   0.378   1.379   3.920 -0.3335  0.4072 -0.1956
  426HOH     H1 1296   0.302   1.323   3.905 -0.4314  0.4994 -0.0518
  426HOH     H2 1297   0.450   1.318   3.932 -0.4910  0.2979  0.2436
  427HOH      O 1298   2.974   0.902   0.159 -0.0503 -0.5510  0.3006
  427HOH     H1 1299   2.973   0.816   0.203  0.3250 -0.8215 -0.1928
  427HOH     H2 1300   2.906   0.952   0.203  0.2503 -0.8312  1.1389
  428HOH      O 1301   1.877   3.393   0.801  0.0833 -0.0388  0.2643
  428HOH     H1 1302   1.787   3.363   0.786 -0.4286  0.8383  1.2723
  428HOH     H2 1303   1.907   3.342   0.876  0.7678 -0.8954 -0.5417
  429HOH      O 1304   2.511   3.720   1.656  0.4952 -0.1543 -0.0475
  429HOH     H1 1305   2.430   3.758   1.691  0.6029  0.0714 -0.0445
  429HOH     H2 1306   2.565   3.703   1.733  0.3592 -0.5275 -0.0278
  430HOH      O 1307   3.850   3.541   3.634  0.1663 -0.0733 -0.4080
  430HOH     H1 1308   3.857   3.450   3.605 -0.3110 -0.3284  0.2323
  430HOH     H2 1309   3.782   3.539   3.701 -0.4396  0.9069 -0.9616
  431HOH      O 1310   2.887   1.559   3.866 -0.3470 -0.7896  0.3186
  431HOH     H1 1311   2.890   1.480   3.921 -0.7731 -0.9786  0.0784
  431HOH     H2 1312   2.796   1.587   3.869 -0.1974 -0.3035  0.3978
  432HOH      O 1313   0.399   0.068   0.247 -0.2714 -0.3260  0.1310
  432HOH     H1 1314   0.450   0.087   0.325  0.4694  0.5884 -0.5345
  432HOH     H2 1315   0.310   0.096   0.269 -0.3450 -1.1180  0.9922
  433HOH      O 1316   2.221   1.741   2.704 -0.1909 -0.1006  0.2711
  433HOH     H1 1317   2.287   1.688   2.748 -0.4538 -0.2029  0.5484
  433HOH     H2 1318   2.173   1.784   2.775 -0.7451 -0.4204  0.1086
  434HOH      O 1319   1.183   3.749   0.069  0.0106  0.5713 -0.1591
  434HOH     H1 1320   1.200   3.829   0.018  0.1862  0.2130 -0.6863
  434HOH     H2 1321   1.138   3.779   0.147  1.8277  1.4533  0.6828
  435HOH      O 1322   1.357   0.782   2.313  0.1430 -0.0206 -0.0499
  435HOH     H1 1323   1.434   0.747   2.358  1.0314 -0.5094 -1.7826
  435HOH     H2 1324   1.301   0.706   2.300 -0.6026  0.2957  1.0073
  436HOH      O 1325  -0.012   0.048   2.906  0.0273  0.2287 -0.2150
  436HOH     H1 1326   0.081   0.034   2.892  0.1177  0.3952  0.1804
  436HOH     H2 1327  -0.037  -0.018   2.971 -0.1511  0.1288 -0.3811
  437HOH      O 1328   3.766   0.427   0.641 -0.1060  0.0146 -0.0264
  437HOH     H1 1329   3.761   0.430   0.546  0.6200  1.7505 -0.0959
  437HOH     H2 1330   3.679   0.401   0.669 -0.3165 -0.6129 -1.1443
  438HOH      O 1331   1.234   1.283   2.132  0.0813 -0.1319 -0.5804
  438HOH     H1 1332   1.198   1.195   2.125 -0.6594  0.0123  0.7882
  438HOH     H2 1333   1.161   1.338   2.158  0.7907  0.6443 -0.1086
  439HOH      O 1334   3.250   2.221   0.686 -0.2146  0.1733 -0.0805
  439HOH     H1 1335   3.185   2.177   0.631 -0.4152  0.3832 -0.0190
  439HOH     H2 1336   3.334   2.193   0.652 -0.3381 -0.3913  0.0655
  440HOH      O 1337   1.095   1.482   3.396  0.3264  0.4606 -0.3926
  440HOH     H1 1338   1.111   1.484   3.302  0.3461  0.6004 -0.3869
  440HOH     H2 1339   1.095   1.574   3.422  0.8258  0.4068 -0.1763
  441HOH      O 1340   0.745   2.520   3.385  0.0822 -0.3479  0.1947
  441HOH     H1 1341   0.726   2.435   3.424 -0.3168 -1.0807 -1.4247
  441HOH     H2 1342   0.826   2.506   3.335  0.4215  0.4537  0.4864
  442HOH      O 1343   1.631   3.169   0.192 -0.4324 -0.0075  0.1752
  442HOH     H1 1344   1.623   3.178   0.097 -0.1865 -0.1101  0.1431
  442HOH     H2 1345   1.547   3.199   0.226 -0.7791 -0.6007 -0.1184
  443HOH      O 1346   0.706   2.583   1.030  0.3186  0.2562  0.6153
  443HOH     H1 1347   0.777   2.644   1.052  0.8567 -0.2351  0.2959
  443HOH     H2 1348   0.738   2.535   0.954 -0.3299 -0.0402  0.5148
  444HOH      O 1349   2.701   2.296   0.045  1.0953  0.1053 -0.2629
  444HOH     H1 1350   2.784   2.344   0.047  0.8454  0.5913  1.2993
  444HOH     H2 1351   2.637   2.361   0.017  0.8521  0.5981  1.2701
  445HOH      O 1352   3.772   3.632   3.052 -0.7679 -0.0600 -0.2361
  445HOH     H1 1353   3.799   3.545   3.082 -0.2685  0.2944  0.3955
  445HOH     H2 1354   3.705   3.615   2.985 -0.6991 -0.9227 -0.1065
  446HOH      O 1355   0.712   3.318   1.941 -0.0695  0.1347  0.3703
  446HOH     H1 1356   0.786   3.259   1.929 -0.3579 -0.2152  0.2759
  446HOH     H2 1357   0.663   3.280   2.015 -0.1696  0.3456  0.4129
  447HOH      O 1358   3.603   1.961   1.764  0.3428  0.1342  0.3468
  447HOH     H1 1359   3.551   1.884   1.743  1.4530 -0.4768 -0.3762
  447HOH     H2 1360   3.587   2.021   1.691  0.1564  0.2172  0.4560
  448HOH      O 1361   0.379   1.561   0.597 -0.0952  0.4163 -0.3475
  448HOH     H1 1362   0.408   1.619   0.668  0.1896  0.7902 -0.7562
  448HOH     H2 1363   0.447   1.493   0.593 -0.6050 -0.1712  0.3605
  449HOH      O 1364   3.760   1.498   1.550 -0.8860  0.3458 -0.4736
  449HOH     H1 1365   3.845   1.543   1.553 -0.2171 -0.8039  1.2596
  449HOH     H2 1366   3.749   1.473   1.459  0.0386  1.5395 -0.9777
  450HOH      O 1367   3.146   0.917   1.977  0.1487  0.3070  0.6802
  450HOH     H1 1368   3.237   0.890   1.967  0.1895  0.8636 -1.4025
  450HOH     H2 1369   3.150   1.001   2.022  0.6349  0.2016  0.8439
  451HOH      O 1370   0.936   1.233   1.379 -0.3417  0.2928  0.1141
  451HOH     H1 1371   0.927   1.191   1.293 -1.7669  0.2469  0.2370
  451HOH     H2 1372   0.919   1.162   1.442 -0.0616  0.4838  0.4123
  452HOH      O 1373   0.867   3.850   0.107  0.0049  0.6084 -0.4489
  452HOH     H1 1374   0.930   3.884   0.169  1.0794 -0.5987 -0.7780
  452HOH     H2 1375   0.861   3.756   0.127 -0.7092  0.4479 -1.2584
  453HOH      O 1376   0.629   2.932   3.735  0.1696 -0.0970  0.5067
  453HOH     H1 1377   0.707   2.988   3.733  0.2112 -0.1577  0.4323
  453HOH     H2 1378   0.657   2.850   3.696 -0.1387  0.1397 -0.2496
  454HOH      O 1379   0.613   1.726   1.103  0.6110 -0.9250  0.1591
  454HOH     H1 1380   0.529   1.712   1.148  0.2074 -1.2298 -0.6529
  454HOH     H2 1381   0.677   1.732   1.174 -0.1169 -0.4623  0.8180
  455HOH      O 1382   3.681   0.839   3.398  0.2975  0.3209 -0.2978
  455HOH     H1 1383   3.675   0.844   3.302  0.1935 -1.2252 -0.4290
  455HOH     H2 1384   3.603   0.790   3.424  0.4524  0.4991  0.5514
  456HOH      O 1385   1.456   1.335   3.250 -0.1272  0.0587  0.1218
  456HOH     H1 1386   1.400   1.322   3.173  0.5034 -0.1849 -0.3103
  456HOH     H2 1387   1.492   1.422   3.239  0.2619 -0.1215 -0.0669
  457HOH      O 1388   0.711   3.851   2.133  0.1815  0.9155 -0.3119
  457HOH     H1 1389   0.670   3.787   2.075  0.4441 -0.2635  0.7211
  457HOH     H2 1390   0.646   3.920   2.143 -0.7351  0.1005 -0.3323
  458HOH      O 1391   2.563   2.617   0.757 -0.6073 -0.1515  0.2226
  458HOH     H1 1392   2.645   2.655   0.789 -0.4414 -0.4160  0.1170
  458HOH     H2 1393   2.502   2.627   0.829  0.0274 -1.6606  1.0688
  459HOH      O 1394   3.507   0.838   3.964  0.1494  0.3768  0.0602
  459HOH     H1 1395   3.482   0.918   3.917 -0.3044  0.3872  0.3160
  459HOH     H2 1396   3.529   0.776   3.895  0.7000  0.7718 -0.1454
  460HOH      O 1397   0.665   1.146   2.902  0.1659  0.1246  0.1527
  460HOH     H1 1398   0.588   1.187   2.943  0.1633 -0.6555  0.9946
  460HOH     H2 1399   0.629   1.072   2.853  0.3185  0.2208 -0.1123
  461HOH      O 1400   0.996   0.376   3.517 -0.4071  0.1050 -0.4023
  461HOH     H1 1401   1.089   0.350   3.519 -0.4229  0.0637  0.4910
  461HOH     H2 1402   0.970   0.376   3.609 -1.4394 -0.3922 -0.6696
  462HOH      O 1403   2.616   3.930   1.519  0.3577  0.6763 -0.1113
  462HOH     H1 1404   2.583   3.856   1.570  1.0953  0.4441  0.0427
  462HOH     H2 1405   2.544   3.952   1.459  0.0757 -0.0755 -0.0656
  463HOH      O 1406   0.742   2.880   2.870  0.0804 -0.3568  0.0690
  463HOH     H1 1407   0.691   2.884   2.951  0.9506  0.8567  0.6270
  463HOH     H2 1408   0.682   2.911   2.802 -0.3716 -0.4258  0.4247
  464HOH      O 1409   1.568   1.916   3.476 -0.5193  0.3636 -0.1367
  464HOH     H1 1410   1.624   1.841   3.494  0.2462  0.9225 -0.1179
  464HOH     H2 1411   1.494   1.905   3.536 -0.1525 -0.0891  0.2523
  465HOH      O 1412   2.480   2.682   3.492 -0.1770  0.1613  0.3600
  465HOH     H1 1413   2.481   2.714   3.401  0.1250  0.7227  0.5522
  465HOH     H2 1414   2.572   2.685   3.519 -0.4217  1.8502  1.2924
  466HOH      O 1415   1.561   0.329   0.841 -0.0702 -0.6344  0.3422
  466HOH     H1 1416   1.573   0.377   0.923  1.8723 -1.4448  0.6409
  466HOH     H2 1417   1.609   0.380   0.776 -0.8193 -0.4806 -0.1089
  467HOH      O 1418   3.951   0.160   1.560  0.0702  0.6064 -0.1318
  467HOH     H1 1419   3.934   0.217   1.485  0.6449  1.2616  0.2175
  467HOH     H2 1420   3.883   0.183   1.624  0.2306  0.8279 -0.0374
  468HOH      O 1421   1.261   0.308   3.649  0.5515  0.3384 -0.3153
  468HOH     H1 1422   1.280   0.233   3.705  0.3790  0.7508  0.3095
  468HOH     H2 1423   1.274   0.384   3.705 -1.7915  0.7225 -0.0809
  469HOH      O 1424   3.641   1.893  -0.002 -0.1220 -0.0951 -0.1753
  469HOH     H1 1425   3.667   1.821   0.056  0.0804 -0.2516 -0.4594
  469HOH     H2 1426   3.713   1.956   0.004  0.0035 -0.2108 -0.4203
  470HOH      O 1427   2.710   0.761   2.426  0.0652 -0.5295 -0.3395
  470HOH     H1 1428   2.727   0.749   2.519  0.3968 -0.6172 -0.4076
  470HOH     H2 1429   2.784   0.718   2.382 -0.1813 -0.6456 -0.6465
  471HOH      O 1430   0.485   2.267   3.789 -0.4657  0.2791 -0.1110
  471HOH     H1 1431   0.449   2.324   3.857  0.5522  0.1007  0.6147
  471HOH     H2 1432   0.564   2.312   3.759 -0.8227  0.2860 -1.0944
  472HOH      O 1433   0.078   1.137   2.881 -0.0326  0.0882  0.7099
  472HOH     H1 1434   0.023   1.129   2.804  0.6905 -1.4845  0.2767
  472HOH     H2 1435   0.159   1.177   2.848  0.0512 -0.0275  0.7729
  473HOH      O 1436   1.731   2.528   2.199 -1.0672 -0.0922  0.3176
  473HOH     H1 1437   1.767   2.594   2.138  1.2769 -0.9771  0.5100
  473HOH     H2 1438   1.761   2.445   2.163 -0.6427 -0.7408  1.9873
  474HOH      O 1439   1.645   0.466   2.196  0.3463 -0.1337  0.0658
  474HOH     H1 1440   1.614   0.511   2.118  0.3132 -1.0641 -0.4904
  474HOH     H2 1441   1.735   0.495   2.206  0.0193  0.8621  0.3739
  475HOH      O 1442   1.920   1.718   3.308 -0.3821  0.2142 -0.0422
  475HOH     H1 1443   1.870   1.724   3.389  0.6006  0.7072  0.5689
  475HOH     H2 1444   1.918   1.806   3.272  1.1737  0.6553  0.7608
  476HOH      O 1445   2.870   1.204   3.093 -0.4424 -0.0005 -0.1017
  476HOH     H1 1446   2.870   1.256   3.013 -0.5825 -0.6092 -0.5057
  476HOH     H2 1447   2.955   1.160   3.093 -0.1196  0.5786  0.4908
  477HOH      O 1448   1.381   0.950   0.699  0.3480 -0.6294 -0.6690
  477HOH     H1 1449   1.452   0.992   0.748  0.5477 -0.2332 -1.2769
  477HOH     H2 1450   1.400   0.856   0.704  0.6850 -0.5540 -0.4796
  478HOH      O 1451   0.938   2.994   3.042 -0.4692  0.2938  0.7551
  478HOH     H1 1452   0.973   3.067   2.991  1.2923 -0.5847  0.5608
  478HOH     H2 1453   0.874   2.953   2.984 -0.8785  1.1819  0.5498
  479HOH      O 1454   3.638   3.375   2.165  0.3819  0.7902 -0.2752
  479HOH     H1 1455   3.634   3.451   2.224 -0.4562 -0.0993  0.9249
  479HOH     H2 1456   3.693   3.312   2.211 -0.9306 -0.2339  0.0384
  480HOH      O 1457   2.179   0.522   1.444 -0.1331 -0.1628 -0.1389
  480HOH     H1 1458   2.182   0.447   1.504 -0.3632  0.0341  0.1233
  480HOH     H2 1459   2.094   0.516   1.401 -0.7361  0.6643  0.8448
  481HOH      O 1460   1.045   3.177   3.761 -0.0522  0.1668 -0.2363
  481HOH     H1 1461   1.034   3.269   3.736 -1.1795  0.3858  0.8784
  481HOH     H2 1462   1.055   3.179   3.856  0.7514 -0.8371 -0.2652
  482HOH      O 1463   3.915   2.846   1.419  0.3771 -1.1879 -0.1326
  482HOH     H1 1464   3.875   2.777   1.366  0.6184 -0.2863 -1.6342
  482HOH     H2 1465   3.918   2.922   1.360  0.6358 -0.0517  1.2364
  483HOH      O 1466   1.915   3.420   2.942 -0.0611 -0.7125  0.4645
  483HOH     H1 1467   2.008   3.437   2.959  0.2413 -1.5139 -0.2379
  483HOH     H2 1468   1.913   3.330   2.907 -1.0026 -0.4339 -0.2863
  484HOH      O 1469   1.533   0.258   2.679 -0.1491  0.5267  0.2015
  484HOH     H1 1470   1.527   0.280   2.586 -1.0264  1.0496  0.3585
  484HOH     H2 1471   1.503   0.337   2.724  1.2502  0.6706  0.9868
  485HOH      O 1472   1.187   2.151   1.113  0.0636 -0.3592  0.6255
  485HOH     H1 1473   1.241   2.192   1.045 -0.7532 -0.0466  0.1412
  485HOH     H2 1474   1.205   2.202   1.192  0.2551 -0.0754  0.4026
  486HOH      O 1475   1.292   2.107   2.272 -0.2655  0.0722 -0.5715
  486HOH     H1 1476   1.274   2.020   2.236  0.4623 -0.6470  0.6198
  486HOH     H2 1477   1.207   2.139   2.303 -0.4333 -0.6207 -0.2732
  487HOH      O 1478   3.621   1.441   3.666  0.5516 -0.5419  0.4247
  487HOH     H1 1479   3.529   1.415   3.672  0.0334  0.0579 -2.1730
  487HOH     H2 1480   3.666   1.363   3.632  0.4622 -0.2341 -0.4756
  488HOH      O 1481   2.940   1.502   3.125 -0.0127  0.1581  0.1457
  488HOH     H1 1482   2.997   1.438   3.167  0.3992 -0.0561 -0.6947
  488HOH     H2 1483   2.989   1.531   3.048 -0.7038  0.5786 -0.1557
  489HOH      O 1484   1.164   1.731   2.493 -0.0093 -0.2615 -0.3410
  489HOH     H1 1485   1.069   1.734   2.507 -0.0437  0.7328 -0.6020
  489HOH     H2 1486   1.174   1.684   2.411 -0.2264 -0.8901 -0.0166
  490HOH      O 1487   3.269   2.937   1.918  0.6655 -1.1465  0.1093
  490HOH     H1 1488   3.195   2.958   1.861  1.2880  0.2719 -0.2479
  490HOH     H2 1489   3.230   2.925   2.005  0.0455  0.2584  0.0749
  491HOH      O 1490   3.326   0.200   2.117  0.0557  0.2606  0.1705
  491HOH     H1 1491   3.269   0.164   2.184  0.0846 -0.0077  0.0567
  491HOH     H2 1492   3.269   0.256   2.064 -0.2688 -0.5172 -0.3410
  492HOH      O 1493   3.496   1.321   2.953  0.3695 -0.3229  0.0379
  492HOH     H1 1494   3.533   1.252   2.898  0.8120  0.3894 -0.5953
  492HOH     H2 1495   3.529   1.403   2.915  0.9822  0.2156  1.5578
  493HOH      O 1496   0.215   2.302   3.613  0.0694  0.2446  0.1801
  493HOH     H1 1497   0.299   2.325   3.572  0.3112  0.9461  1.0008
  493HOH     H2 1498   0.236   2.289   3.706 -0.6147 -0.3198  0.2722
  494HOH      O 1499   1.716   3.003   3.474  0.7471 -0.3944 -0.0538
  494HOH     H1 1500   1.660   3.041   3.406  0.8148  0.4533  0.3455
  494HOH     H2 1501   1.658   2.945   3.523 -0.0243  0.9442  0.7611
  495HOH      O 1502   1.232   0.898   2.563 -0.7699 -0.1175 -0.3285
  495HOH     H1 1503   1.301   0.894   2.497 -0.8311  0.6491 -0.4482
  495HOH     H2 1504   1.245   0.981   2.608 -0.4061 -0.8256  1.0019
  496HOH      O 1505   1.022   2.657   0.801  0.3285  0.2187  1.1215
  496HOH     H1 1506   0.977   2.582   0.762  0.2774  1.0678 -0.6193
  496HOH     H2 1507   1.113   2.628   0.810  0.2929 -0.0915  0.5586
  497HOH      O 1508   2.117   2.359   3.762 -0.6910 -0.2429 -0.3965
  497HOH     H1 1509   2.097   2.387   3.672  1.1400 -0.0398 -0.8308
  497HOH     H2 1510   2.112   2.263   3.759  0.3416 -0.3067 -1.0503
  498HOH      O 1511   2.556   0.235   3.308 -0.6193  0.2403  0.9206
  498HOH     H1 1512   2.589   0.217   3.396 -0.2480  0.1222  0.7612
  498HOH     H2 1513   2.628   0.279   3.263 -0.5755 -0.2554  0.4810
  499HOH      O 1514   1.522   1.818   1.242 -0.5847  0.1471 -0.1723
  499HOH     H1 1515   1.549   1.907   1.220 -0.7856  0.6888  1.4664
  499HOH     H2 1516   1.587   1.788   1.306 -1.2657 -0.3286  0.3317
  500HOH      O 1517   2.226   3.248   2.638 -0.0691  0.0355 -0.4716
  500HOH     H1 1518   2.201   3.321   2.694 -1.2481 -0.3840 -0.3907
  500HOH     H2 1519   2.218   3.282   2.549  0.2957  0.2575 -0.4237
  501HOH      O 1520   2.720   0.946   0.338 -0.4343 -0.3514 -0.0396
  501HOH     H1 1521   2.759   0.865   0.368 -1.0363 -0.6417 -0.0026
  501HOH     H2 1522   2.629   0.923   0.318 -0.4896  0.2012 -0.4964
  502HOH      O 1523   0.266   2.258   3.039  0.5964  0.0177 -0.1270
  502HOH     H1 1524   0.226   2.345   3.042 -0.6159 -0.4624  1.9939
  502HOH     H2 1525   0.212   2.210   2.977 -0.5129  0.1155  0.7008
  503HOH      O 1526   3.636   1.941   3.028 -0.1521 -0.5389  0.2027
  503HOH     H1 1527   3.596   1.909   2.947 -0.2949  0.2141 -0.0423
  503HOH     H2 1528   3.609   2.033   3.034  1.8814  0.1871 -0.2151
  504HOH      O 1529   0.899   0.151   2.741  0.2557  0.5709 -0.4603
  504HOH     H1 1530   0.812   0.166   2.704 -0.0753 -0.8084 -0.3465
  504HOH     H2 1531   0.959   0.163   2.668 -0.1417  0.4226 -0.8174
  505HOH      O 1532   1.917   0.312   0.776 -1.0457  0.1089  0.3881
  505HOH     H1 1533   1.963   0.286   0.696 -1.4330  1.2978 -0.2664
  505HOH     H2 1534   1.946   0.249   0.842  0.8295  0.2468 -0.1940
  506HOH      O 1535   3.998   3.947   1.038  0.1322  0.0815 -0.1552
  506HOH     H1 1536   3.969   3.940   1.129  0.1750 -0.8170 -0.1918
  506HOH     H2 1537   4.053   3.870   1.024 -1.1590 -0.7195 -1.3931
  507HOH      O 1538   0.361   2.985   3.746 -0.2087  0.0360 -0.1588
  507HOH     H1 1539   0.443   2.938   3.730 -0.1027 -0.0330  0.5415
  507HOH     H2 1540   0.299   2.917   3.774 -0.5047  0.0950 -0.6363
  508HOH      O 1541   0.499   0.895   2.475 -0.5015 -0.6955  0.3261
  508HOH     H1 1542   0.580   0.862   2.435 -0.8372 -0.5378 -0.5385
  508HOH     H2 1543   0.455   0.942   2.404 -0.9427 -0.0318  1.0159
  509HOH      O 1544   3.132   1.731   1.692 -0.1868  0.5748  0.9528
  509HOH     H1 1545   3.127   1.826   1.699  0.7932  0.6869  0.4329
  509HOH     H2 1546   3.191   1.705   1.763 -0.2230  0.3844  0.9155
  510HOH      O 1547   1.295   0.530   1.195 -0.1958  0.6178  0.5403
  510HOH     H1 1548   1.389   0.537   1.213  0.3379  1.5912 -1.8209
  510HOH     H2 1549   1.280   0.437   1.182  0.5618  0.4885  0.5075
  511HOH      O 1550   1.051   1.430   2.305 -0.0887  0.0264  0.3816
  511HOH     H1 1551   1.118   1.491   2.275 -0.3694  0.1233 -0.0612
  511HOH     H2 1552   0.974   1.485   2.320 -0.1038 -0.0994  0.7823
  512HOH      O 1553   3.185   1.589   2.644  0.3131 -0.2716  0.3546
  512HOH     H1 1554   3.221   1.669   2.606  0.0628 -0.1901  0.2888
  512HOH     H2 1555   3.100   1.615   2.678  0.0551 -0.6043 -0.0241
  513HOH      O 1556   3.199   3.692   2.995  0.2537  0.2068 -0.2955
  513HOH     H1 1557   3.165   3.665   3.080 -0.0701  0.5045 -0.3272
  513HOH     H2 1558   3.240   3.613   2.959  0.2320  0.0324  0.0545
  514HOH      O 1559   2.690   0.173   3.986  0.7747 -0.2069  0.0636
  514HOH     H1 1560   2.779   0.182   4.020  0.6272  0.4486  0.3088
  514HOH     H2 1561   2.634   0.180   4.063  0.5094 -0.9182 -0.0482
  515HOH      O 1562   3.763   0.876   3.658  0.4826  0.8159 -0.4244
  515HOH     H1 1563   3.734   0.878   3.567 -0.3089 -0.1916 -0.2244
  515HOH     H2 1564   3.857   0.860   3.652  0.5223  1.2031 -1.0560
  516HOH      O 1565   3.290   1.817   2.515  0.5577 -0.3637  0.6197
  516HOH     H1 1566   3.294   1.889   2.577  0.3606  0.7035 -0.5370
  516HOH     H2 1567   3.354   1.840   2.448  0.9005 -1.5701  0.4824
  517HOH      O 1568   3.012   2.703   3.996 -0.1063  0.4714  1.0016
  517HOH     H1 1569   2.941   2.767   3.990 -0.2411  0.2716  0.2922
  517HOH     H2 1570   3.083   2.750   4.039 -0.0536  1.2545  0.1304
  518HOH      O 1571   3.024   3.996   1.146 -0.1513 -0.5657 -0.7940
  518HOH     H1 1572   3.017   3.945   1.065  0.0307 -1.0890 -0.4913
  518HOH     H2 1573   2.970   3.948   1.209  0.2495 -0.5453 -0.4264
  519HOH      O 1574   0.976   1.866   2.856  0.2683 -0.0077 -0.3426
  519HOH     H1 1575   1.039   1.807   2.897  0.1567  0.8050  1.1156
  519HOH     H2 1576   0.892   1.822   2.866  0.1480  0.4435  0.9652
  520HOH      O 1577   2.020   3.883   2.927 -0.5598 -0.0342  0.4266
  520HOH     H1 1578   2.066   3.961   2.959  0.2871 -0.0834 -0.5669
  520HOH     H2 1579   1.988   3.840   3.006  1.0865  0.0327  1.2235
  521HOH      O 1580   0.164   0.519   1.055 -0.1252  0.3458 -0.6457
  521HOH     H1 1581   0.172   0.544   1.147 -1.8582 -1.0871  0.0062
  521HOH     H2 1582   0.231   0.453   1.042 -0.2795  0.0899 -0.1939
  522HOH      O 1583   1.899   3.738   3.118  0.1983 -0.1257  0.1845
  522HOH     H1 1584   1.846   3.662   3.139 -0.6323  0.7286  1.4554
  522HOH     H2 1585   1.896   3.792   3.197  1.3086  0.9231 -0.4223
  523HOH      O 1586   0.291   3.321   3.546 -0.1786  0.4267  1.1215
  523HOH     H1 1587   0.382   3.295   3.564 -0.2037 -0.0458  0.6541
  523HOH     H2 1588   0.282   3.407   3.585  0.3887  0.3587  1.4262
  524HOH      O 1589   1.863   2.869   3.963  0.1326 -0.1499  0.4083
  524HOH     H1 1590   1.881   2.946   4.017  0.4815  0.0073  0.0768
  524HOH     H2 1591   1.788   2.894   3.909  0.4113  0.0619  0.1104
  525HOH      O 1592   0.618   0.759   3.006  0.5888  0.0857  0.7590
  525HOH     H1 1593   0.674   0.831   3.034 -0.2869  0.9648  0.3677
  525HOH     H2 1594   0.644   0.741   2.916  0.7962 -0.0772  0.8511
  526HOH      O 1595   2.482   1.458   0.733  0.2189  0.0932 -0.2098
  526HOH     H1 1596   2.433   1.526   0.780  0.7401 -0.4689  1.2487
  526HOH     H2 1597   2.434   1.377   0.751  0.6911 -0.2039 -0.2682
  527HOH      O 1598   1.995   0.679   1.707 -0.0937  0.0958 -0.4596
  527HOH     H1 1599   2.067   0.631   1.747 -0.8443  0.3262  1.3175
  527HOH     H2 1600   1.945   0.612   1.660  0.1314 -0.4544  0.0577
  528HOH      O 1601   1.934   0.177   1.007 -0.3578  0.0496 -0.2192
  528HOH     H1 1602   1.928   0.237   1.081 -0.0149 -0.2614  0.0696
  528HOH     H2 1603   2.026   0.149   1.007 -0.5326 -0.5437 -0.2909
  529HOH      O 1604   0.886   3.183   0.012  0.3251  0.0363  0.0643
  529HOH     H1 1605   0.881   3.243  -0.063  0.8422  1.3907  1.0396
  529HOH     H2 1606   0.831   3.224   0.079  0.2934 -0.8628  0.6206
  530HOH      O 1607   1.883   0.994   3.697 -0.1023  0.1061  0.7060
  530HOH     H1 1608   1.807   0.936   3.687  0.3288 -0.3377 -0.2579
  530HOH     H2 1609   1.846   1.080   3.715 -0.8259 -0.1473  0.4927
  531HOH      O 1610   0.439   3.985   0.784 -0.4223 -0.3553  0.4532
  531HOH     H1 1611   0.451   4.080   0.783 -0.3306 -0.3671  0.2450
  531HOH     H2 1612   0.380   3.967   0.711 -0.2808 -0.4773  0.3670
  532HOH      O 1613   1.905   1.970   3.192 -0.1380 -0.1670 -0.6272
  532HOH     H1 1614   1.811   1.970   3.209 -0.0485  0.5513  0.0011
  532HOH     H2 1615   1.922   2.054   3.148  0.3153  0.1156  0.0509
  533HOH      O 1616   1.857   1.449   3.754 -0.3825  0.6284  0.2984
  533HOH     H1 1617   1.806   1.373   3.725  0.7979 -0.0643 -0.1101
  533HOH     H2 1618   1.873   1.433   3.847  0.4554 -0.0450  0.0690
  534HOH      O 1619   3.128   1.385   0.247  0.3408 -0.5910 -0.2237
  534HOH     H1 1620   3.198   1.447   0.265  0.0795 -0.3061 -0.1629
  534HOH     H2 1621   3.171   1.300   0.240  0.7088 -0.3961 -0.3516
  535HOH      O 1622   2.614   3.185   3.491 -0.9331  1.1666  0.0026
  535HOH     H1 1623   2.647   3.209   3.577  1.1331  0.1245 -0.3799
  535HOH     H2 1624   2.687   3.203   3.431 -1.3771 -0.4144 -1.1376
  536HOH      O 1625   0.291   3.670   1.610  0.1672  0.0044 -0.6024
  536HOH     H1 1626   0.297   3.752   1.561  0.2123  0.2899 -0.1330
  536HOH     H2 1627   0.218   3.683   1.671  0.7763  0.0842  0.1485
  537HOH      O 1628   3.471   1.731   1.693 -0.9861 -0.6536 -1.2591
  537HOH     H1 1629   3.467   1.755   1.601  0.2265 -1.1485 -1.4713
  537HOH     H2 1630   3.533   1.658   1.697  0.5351  0.5503  0.1565
  538HOH      O 1631   0.218   2.106   0.545  0.4458 -0.2972  0.8919
  538HOH     H1 1632   0.271   2.062   0.478 -0.4776 -0.0117 -0.0698
  538HOH     H2 1633   0.256   2.193   0.552  0.2567 -0.1621  0.3578
  539HOH      O 1634   0.465   3.975   3.520  0.6436  0.0497  0.0249
  539HOH     H1 1635   0.491   4.021   3.601  0.0065  0.2915  0.1042
  539HOH     H2 1636   0.541   3.922   3.498  1.0414  0.4053  0.4769
  540HOH      O 1637   1.780   0.704   0.060 -0.0408 -0.2055  0.0833
  540HOH     H1 1638   1.853   0.723   0.001 -0.2321  0.1703 -0.0369
  540HOH     H2 1639   1.768   0.610   0.053  0.3276 -0.2495 -0.0181
  541HOH      O 1640   0.990   2.175   3.529 -0.2528 -0.4911  0.2784
  541HOH     H1 1641   1.023   2.261   3.556  0.0621 -0.7488  0.7530
  541HOH     H2 1642   1.038   2.155   3.449 -0.1861 -0.3067  0.2709
  542HOH      O 1643   2.584   1.869   1.496 -0.0468  0.0869  0.1734
  542HOH     H1 1644   2.551   1.798   1.552 -0.1598  0.0691  0.0837
  542HOH     H2 1645   2.506   1.919   1.472 -0.0671 -0.1792 -0.3530
  543HOH      O 1646   1.530   3.700   3.105 -0.5207 -0.1967  0.3431
  543HOH     H1 1647   1.501   3.620   3.060 -0.8120  0.3862 -0.5580
  543HOH     H2 1648   1.505   3.771   3.046  0.0985  0.5410  0.9319
  544HOH      O 1649   0.312   2.913   1.022 -0.3275  0.3890  0.0926
  544HOH     H1 1650   0.383   2.922   1.086 -0.5128  0.0544  0.3513
  544HOH     H2 1651   0.261   2.993   1.032 -0.5808  0.1687  0.6512
  545HOH      O 1652   3.444   2.624   2.959 -0.1357  0.1500  0.1924
  545HOH     H1 1653   3.404   2.566   2.894 -0.6984  0.6142  0.1092
  545HOH     H2 1654   3.533   2.589   2.971  0.0504  0.1464 -0.9481
  546HOH      O 1655   1.223   2.360   3.096 -0.2709 -0.1714  0.4482
  546HOH     H1 1656   1.226   2.345   3.191  0.7502  0.1036  0.4831
  546HOH     H2 1657   1.285   2.298   3.060  0.1742  0.4617  0.0840
  547HOH      O 1658   1.990   3.907   3.929  0.6182  0.1034 -0.4208
  547HOH     H1 1659   1.942   3.823   3.930 -0.4996  0.7000  0.2932
  547HOH     H2 1660   2.034   3.910   4.013 -0.3490  0.7276  0.1001
  548HOH      O 1661   2.268   3.745   1.980 -0.0178  0.7254 -0.5504
  548HOH     H1 1662   2.283   3.652   1.961  0.0321  0.6941 -0.3624
  548HOH     H2 1663   2.174   3.757   1.965  0.0622  0.7672 -1.0800
  549HOH      O 1664   3.983   1.471   3.498  0.1471  0.0193  0.0071
  549HOH     H1 1665   3.965   1.535   3.429 -0.4535  0.6389  0.7033
  549HOH     H2 1666   4.034   1.519   3.563  0.6362 -0.5310  0.0437
  550HOH      O 1667   0.673   0.626   1.474 -0.3598 -0.0280  0.0727
  550HOH     H1 1668   0.582   0.645   1.497 -0.1134  0.9128  0.3373
  550HOH     H2 1669   0.692   0.683   1.400 -0.2400 -0.8967 -0.6061
  551HOH      O 1670   1.623   3.203   3.963  0.3895 -0.3452 -0.3626
  551HOH     H1 1671   1.545   3.236   3.919  0.6489  0.4276 -0.2913
  551HOH     H2 1672   1.655   3.134   3.906  0.5682  0.4529 -1.2961
  552HOH      O 1673   0.934   0.790   0.678 -0.4096 -0.2202 -0.0322
  552HOH     H1 1674   0.980   0.864   0.639 -0.9607  0.0902 -0.1055
  552HOH     H2 1675   0.906   0.737   0.603 -0.8280 -0.0086 -0.0299
  553HOH      O 1676   1.822   0.602   1.960 -0.6489  0.0379  0.3292
  553HOH     H1 1677   1.859   0.613   2.048 -0.0076  0.4758  0.0182
  553HOH     H2 1678   1.827   0.689   1.921  0.3794 -0.4110 -0.6297
  554HOH      O 1679   3.543   2.923   3.834 -0.8298  0.2514  0.2841
  554HOH     H1 1680   3.583   2.910   3.920 -0.7853 -0.4652  0.1649
  554HOH     H2 1681   3.449   2.926   3.852 -0.8322 -0.1096  0.3349
  555HOH      O 1682   2.889   1.940   0.345  0.3194  0.4272 -0.5154
  555HOH     H1 1683   2.829   1.889   0.291  0.0988  0.1854 -0.0517
  555HOH     H2 1684   2.865   1.919   0.435  0.4614  1.0699 -0.3119
  556HOH      O 1685   2.520   0.598   0.405  0.3886  0.6749  0.0051
  556HOH     H1 1686   2.504   0.666   0.470 -1.0126 -0.2643  0.7286
  556HOH     H2 1687   2.609   0.567   0.425  0.2328  0.8428  1.0589
  557HOH      O 1688   3.721   2.334   4.009 -0.3510 -0.5012 -0.4282
  557HOH     H1 1689   3.809   2.353   3.976  0.2424 -0.0935  1.1870
  557HOH     H2 1690   3.730   2.249   4.053 -0.4803 -0.0652  0.5050
  558HOH      O 1691   0.979   3.605   2.053 -0.7897  0.1375  0.2848
  558HOH     H1 1692   0.890   3.570   2.055 -0.8110  0.0737 -0.7088
  558HOH     H2 1693   1.021   3.558   1.981 -0.1091  0.5417  0.4028
  559HOH      O 1694   4.026   3.478   2.148 -0.3350 -0.1555  0.0271
  559HOH     H1 1695   4.060   3.504   2.234 -0.7328 -0.8976  0.4236
  559HOH     H2 1696   3.939   3.517   2.144  0.0217  0.6653 -0.4570
  560HOH      O 1697   3.164   0.402   1.294  0.2588  0.3624  0.3666
  560HOH     H1 1698   3.141   0.373   1.206 -0.4475 -0.4483  0.7952
  560HOH     H2 1699   3.082   0.437   1.329  0.0259 -0.9964  1.3214
  561HOH      O 1700   3.250   1.175   0.715  0.1908 -0.2767 -0.4381
  561HOH     H1 1701   3.269   1.209   0.802 -0.6003  0.3716 -0.4879
  561HOH     H2 1702   3.183   1.108   0.729 -0.1974  0.0751 -0.5642
  562HOH      O 1703   3.978   2.970   1.134  0.6165  0.4965 -0.8875
  562HOH     H1 1704   3.920   3.043   1.113 -0.8796 -0.1637  0.5327
  562HOH     H2 1705   3.930   2.892   1.107  0.5108 -0.1085  0.7690
  563HOH      O 1706   2.555   0.011   3.780  0.5575  0.8834  0.4144
  563HOH     H1 1707   2.587   0.044   3.864 -0.8152 -0.3192  1.5311
  563HOH     H2 1708   2.472  -0.032   3.801 -0.5475  1.6164 -1.8036
  564HOH      O 1709   3.325   0.999   3.415 -0.0961 -0.3883  0.5270
  564HOH     H1 1710   3.358   1.063   3.352 -0.7578 -0.2219  0.3356
  564HOH     H2 1711   3.233   0.989   3.393 -0.1556 -0.9223  0.9742
  565HOH      O 1712   1.297   0.219   3.290  0.4372 -0.4120  0.1090
  565HOH     H1 1713   1.258   0.295   3.246  0.6820  0.0827  0.7155
  565HOH     H2 1714   1.313   0.156   3.220 -1.6081 -0.7398 -0.1795
  566HOH      O 1715   3.743   0.570   0.300  0.5621 -0.3410  0.2503
  566HOH     H1 1716   3.777   0.613   0.222  0.7460 -1.1083 -0.1192
  566HOH     H2 1717   3.666   0.621   0.325  0.7000  0.1165 -0.2282
  567HOH      O 1718   2.033   1.658   3.827 -0.0547  0.0540  0.6250
  567HOH     H1 1719   2.081   1.678   3.747 -0.0398  0.3822  0.7147
  567HOH     H2 1720   1.984   1.578   3.805  0.6621 -0.3965  0.5914
  568HOH      O 1721   2.060   2.810   0.236 -0.0536  0.3823 -0.3668
  568HOH     H1 1722   1.992   2.877   0.241  0.3494  0.7993 -0.2587
  568HOH     H2 1723   2.139   2.858   0.213  0.3540  0.0254  0.2075
  569HOH      O 1724   2.617   2.140   1.955  0.3025 -0.2088 -0.4224
  569HOH     H1 1725   2.532   2.141   1.910  0.0094 -0.0931  0.1162
  569HOH     H2 1726   2.681   2.144   1.884 -0.1181 -1.0272 -0.8873
  570HOH      O 1727   3.841   3.702   0.373  0.0728  0.0151  0.4105
  570HOH     H1 1728   3.772   3.741   0.428  0.0892 -0.1264  0.5340
  570HOH     H2 1729   3.878   3.632   0.427  0.2688  0.0461  0.3178
  571HOH      O 1730   3.134   2.674   2.131  0.5982  0.1053  0.4049
  571HOH     H1 1731   3.173   2.587   2.138  1.0953  0.2597 -0.2626
  571HOH     H2 1732   3.102   2.680   2.041 -1.0480 -0.0168  0.9057
  572HOH      O 1733   2.761   3.490   1.076  0.1408  0.0321  0.0224
  572HOH     H1 1734   2.678   3.460   1.039  0.0448 -0.7023  0.7677
  572HOH     H2 1735   2.737   3.524   1.162  0.3847  1.4910 -0.4279
  573HOH      O 1736   1.944   1.675   1.843  0.1541  0.7660  0.0306
  573HOH     H1 1737   1.892   1.616   1.897 -0.7260  1.2625 -0.2460
  573HOH     H2 1738   2.013   1.620   1.806  0.2253  0.2302  0.9151
  574HOH      O 1739   0.506   3.854   1.762  0.1839 -0.1529 -0.5659
  574HOH     H1 1740   0.419   3.866   1.724 -0.1375  0.4438  0.2913
  574HOH     H2 1741   0.497   3.777   1.819  0.6132 -0.9300 -1.4871
  575HOH      O 1742   1.484   2.542   3.196  0.0482  0.6613  0.8257
  575HOH     H1 1743   1.556   2.603   3.182  1.2570 -0.8291 -0.1537
  575HOH     H2 1744   1.437   2.541   3.113  1.3256 -1.1248 -0.0071
  576HOH      O 1745   3.259   0.459   2.219 -0.5295  0.2977 -0.4923
  576HOH     H1 1746   3.193   0.437   2.285  0.3440 -1.5794 -0.1150
  576HOH     H2 1747   3.225   0.420   2.138 -0.7015  0.9379 -0.7417
  577HOH      O 1748   3.857   2.023   0.401 -0.4941  0.5149 -0.4485
  577HOH     H1 1749   3.891   2.078   0.471 -0.2538 -0.4491  0.2390
  577HOH     H2 1750   3.935   1.987   0.358 -0.4966 -1.3349  0.8379
  578HOH      O 1751   1.106   1.765   0.745 -0.0584 -0.1369  0.0232
  578HOH     H1 1752   1.087   1.824   0.672  1.2893  0.6746  0.2484
  578HOH     H2 1753   1.022   1.756   0.791 -0.5685  0.6685 -0.6818
  579HOH      O 1754   0.674   3.162   2.661 -0.6880 -0.3229 -0.5626
  579HOH     H1 1755   0.766   3.171   2.636 -0.8879  0.3087 -1.1157
  579HOH     H2 1756   0.665   3.214   2.741 -0.4932 -0.6759 -0.3070
  580HOH      O 1757   2.551   0.899   1.045  0.2774  0.0781  0.1959
  580HOH     H1 1758   2.480   0.932   0.989  0.1026 -0.4717  0.0792
  580HOH     H2 1759   2.508   0.839   1.105  0.7010 -0.5845 -0.1460
  581HOH      O 1760   2.452   0.898   0.368  0.2610 -0.5602 -0.3188
  581HOH     H1 1761   2.358   0.908   0.379  0.2526  2.3545 -1.3168
  581HOH     H2 1762   2.484   0.878   0.456 -1.1972 -0.7979  0.2149
  582HOH      O 1763   1.238   3.844   1.617 -0.0310 -0.1980 -0.5498
  582HOH     H1 1764   1.156   3.819   1.574 -0.3694 -0.1706  0.0566
  582HOH     H2 1765   1.214   3.856   1.709  0.5261  0.4281 -0.4693
  583HOH      O 1766   2.238   3.124   1.831 -0.1759  0.2562  0.4378
  583HOH     H1 1767   2.177   3.158   1.897  0.3762  0.0561  1.0782
  583HOH     H2 1768   2.286   3.054   1.876 -0.9372 -1.0999 -0.6785
  584HOH      O 1769   2.095   4.026   2.250 -0.0905  0.2208 -0.0378
  584HOH     H1 1770   2.189   4.020   2.263 -0.0833  0.4734  0.0355
  584HOH     H2 1771   2.057   3.969   2.317 -0.0012  0.3747  0.1437
  585HOH      O 1772   1.475   1.632   1.039 -0.2282 -0.4821 -0.1026
  585HOH     H1 1773   1.476   1.680   1.122  0.3517 -0.8754  0.1333
  585HOH     H2 1774   1.423   1.686   0.980 -0.7169 -0.2301  0.5394
  586HOH      O 1775   2.719   0.472   1.195  0.6904 -0.0562  0.0705
  586HOH     H1 1776   2.684   0.389   1.226 -0.1408  0.0103 -0.6176
  586HOH     H2 1777   2.664   0.538   1.237 -0.1016  0.0498 -1.0556
  587HOH      O 1778   2.916   2.868   1.350  0.0039  0.0165  0.9983
  587HOH     H1 1779   2.834   2.842   1.309  0.0345 -0.1794  1.0576
  587HOH     H2 1780   2.896   2.874   1.444  0.1389 -0.3699  1.0544
  588HOH      O 1781   1.547   0.052   3.985  0.0797  0.0469 -0.2564
  588HOH     H1 1782   1.636   0.086   3.992  0.1839 -0.3585  1.5981
  588HOH     H2 1783   1.556  -0.032   3.940  0.6503 -0.0034 -0.0577
  589HOH      O 1784   3.419   1.977   1.315 -0.5017  0.2052  0.7652
  589HOH     H1 1785   3.456   1.980   1.227  0.1808 -1.2378  0.9484
  589HOH     H2 1786   3.339   2.028   1.309 -1.3134 -1.0906 -1.1215
  590HOH      O 1787   1.966   3.286   1.055 -0.1471  0.1784  0.1147
  590HOH     H1 1788   1.997   3.376   1.063 -0.3274  0.1940  0.7702
  590HOH     H2 1789   1.929   3.265   1.141 -0.9219 -0.2214 -0.2910
  591HOH      O 1790   2.484   0.508   1.886  0.1494 -0.2141  0.1531
  591HOH     H1 1791   2.554   0.453   1.921  0.1716  0.4209  1.1935
  591HOH     H2 1792   2.528   0.567   1.824  0.3611 -0.4582  0.0704
  592HOH      O 1793   1.465   3.613   2.626  0.4710  0.5633 -0.1517
  592HOH     H1 1794   1.510   3.564   2.695  0.9987  0.3878 -0.6059
  592HOH     H2 1795   1.499   3.703   2.634  0.2978  0.6141  0.0136
  593HOH      O 1796   1.099   1.948   0.025  0.0747 -0.1283 -0.0172
  593HOH     H1 1797   1.091   1.871   0.082 -0.5149  1.0552  1.6314
  593HOH     H2 1798   1.180   1.991   0.054 -0.5623  0.8325  0.4339
  594HOH      O 1799   0.578   0.516   3.663  0.0281  0.1087  0.7911
  594HOH     H1 1800   0.661   0.470   3.678  0.5738  0.7990  0.0588
  594HOH     H2 1801   0.516   0.447   3.640  0.6519 -0.3292  0.3680
  595HOH      O 1802   0.828   3.702   3.205 -0.2290 -0.7548  0.1826
  595HOH     H1 1803   0.876   3.783   3.218  0.1667 -0.5927 -1.7312
  595HOH     H2 1804   0.890   3.633   3.228 -0.4103 -0.5618  1.3578
  596HOH      O 1805   2.829   3.352   2.287  0.1824 -0.4865 -0.7489
  596HOH     H1 1806   2.856   3.267   2.323 -0.8158 -0.5455 -0.0515
  596HOH     H2 1807   2.774   3.329   2.213  0.3106 -0.4274 -0.8632
  597HOH      O 1808   0.568   3.456   0.901  0.0961  0.0912 -0.3438
  597HOH     H1 1809   0.550   3.509   0.823 -1.4045  0.9588  0.4913
  597HOH     H2 1810   0.547   3.366   0.874 -0.0648  0.3231 -1.0356
  598HOH      O 1811   1.646   3.632   0.809  0.4309  0.1338  0.3779
  598HOH     H1 1812   1.617   3.707   0.756  0.9091 -0.0202 -0.1239
  598HOH     H2 1813   1.626   3.556   0.755  1.6839  0.0140  0.0125
  599HOH      O 1814   3.809   0.190   3.161 -0.4442  0.0409  0.7482
  599HOH     H1 1815   3.868   0.115   3.153 -0.3805  0.1355  0.2322
  599HOH     H2 1816   3.747   0.180   3.089 -0.1648  0.7071  0.3901
  600HOH      O 1817   3.473   0.179   3.372  0.0334  0.0804  0.5699
  600HOH     H1 1818   3.442   0.148   3.287  0.4134  0.2466  0.3602
  600HOH     H2 1819   3.400   0.230   3.408 -0.4413 -0.6978  0.7346
  601HOH      O 1820   3.570   1.022   0.811  0.1642 -0.0826 -0.1415
  601HOH     H1 1821   3.535   1.095   0.759 -0.4079  0.3471  0.8062
  601HOH     H2 1822   3.650   1.057   0.851 -0.3934  0.2425  0.7447
  602HOH      O 1823   2.248   0.461   2.461  0.0892 -0.0158  0.2785
  602HOH     H1 1824   2.205   0.378   2.441  0.9588 -0.3216 -0.5036
  602HOH     H2 1825   2.181   0.514   2.503 -0.7387 -0.8116  0.0198
  603HOH      O 1826   0.763   1.386   1.946 -0.2035  0.8815  0.0111
  603HOH     H1 1827   0.763   1.383   1.850 -0.1876 -1.0404 -0.0044
  603HOH     H2 1828   0.846   1.427   1.968  0.4609  0.1025 -0.8516
  604HOH      O 1829   2.519   2.674   2.302  0.9898  0.2174 -0.2759
  604HOH     H1 1830   2.485   2.606   2.244 -0.1240  0.2884  0.2516
  604HOH     H2 1831   2.538   2.748   2.243  0.1329  0.1987 -0.5937
  605HOH      O 1832   3.980   3.466   0.443 -0.0864  0.1698 -0.1012
  605HOH     H1 1833   4.008   3.374   0.449 -0.6251  0.0056  0.0654
  605HOH     H2 1834   3.897   3.468   0.492  0.1084  0.8299  0.2212
  606HOH      O 1835   0.905   1.840   2.245 -0.4791 -0.5178  0.1129
  606HOH     H1 1836   0.966   1.902   2.284 -0.7530 -0.6635  0.8135
  606HOH     H2 1837   0.941   1.820   2.159  0.9917 -1.3185  0.8395
  607HOH      O 1838   2.312   2.582   3.701  0.3594  0.1931  0.1868
  607HOH     H1 1839   2.339   2.589   3.609  0.4186 -1.1120  0.0787
  607HOH     H2 1840   2.367   2.514   3.738 -0.6280 -0.3112  0.8082
  608HOH      O 1841   1.325   1.934   3.611  0.2948  1.0308 -0.2896
  608HOH     H1 1842   1.243   1.939   3.660  0.7236 -0.6361  0.7921
  608HOH     H2 1843   1.392   1.961   3.673  0.6644  1.5161 -0.8757
  609HOH      O 1844   0.155   2.727   2.732 -0.6240  0.0316 -0.3905
  609HOH     H1 1845   0.126   2.791   2.798 -0.1218 -0.1954  0.0631
  609HOH     H2 1846   0.151   2.775   2.649  0.7781  1.0334  0.0570
  610HOH      O 1847   2.209   0.834   2.132 -0.2046 -0.0443 -0.2806
  610HOH     H1 1848   2.285   0.873   2.174 -0.7944  1.1987 -0.2778
  610HOH     H2 1849   2.136   0.851   2.191 -1.0494  1.6886 -1.6405
  611HOH      O 1850   3.211   0.170   0.849  0.5349 -0.3915  0.2116
  611HOH     H1 1851   3.194   0.090   0.799 -0.3918  0.3903 -0.8162
  611HOH     H2 1852   3.288   0.209   0.807  0.2037 -0.1071 -0.1423
  612HOH      O 1853   2.439   3.199   0.277 -0.8719  0.0931  0.6528
  612HOH     H1 1854   2.504   3.130   0.262 -0.7337  0.3954 -0.2612
  612HOH     H2 1855   2.464   3.238   0.361  0.0675  0.1365  0.3694
  613HOH      O 1856   2.585   2.935   1.512 -0.2491 -0.4924 -0.0464
  613HOH     H1 1857   2.609   2.916   1.421  0.5719  0.1964 -0.0031
  613HOH     H2 1858   2.665   2.918   1.562  0.0349  1.2228  0.2132
  614HOH      O 1859   2.481   1.423   1.664  0.0910 -0.2428  0.7954
  614HOH     H1 1860   2.440   1.510   1.663  0.3446 -0.1031 -0.4492
  614HOH     H2 1861   2.553   1.431   1.727  1.2734  1.0617 -0.5839
  615HOH      O 1862   2.086   0.007   3.318  0.0060  0.1778  0.1371
  615HOH     H1 1863   2.107  -0.068   3.373 -0.2536 -0.2241 -0.2898
  615HOH     H2 1864   2.145   0.076   3.347 -0.1812  0.0061  0.9687
  616HOH      O 1865   2.746   2.373   3.771  0.1764 -0.1263  0.2789
  616HOH     H1 1866   2.774   2.282   3.775 -1.0734 -0.6798 -1.3827
  616HOH     H2 1867   2.812   2.416   3.717 -0.2938 -0.5939 -0.7128
  617HOH      O 1868   0.743   2.755   3.539 -0.7378  0.6487  0.0194
  617HOH     H1 1869   0.755   2.685   3.476  0.9071  0.5387  0.3736
  617HOH     H2 1870   0.822   2.808   3.532 -0.5829  0.7675  1.8052
  618HOH      O 1871   0.973   3.156   2.274 -0.7731 -0.2337  0.2215
  618HOH     H1 1872   0.925   3.181   2.195 -1.2821  0.0359  0.6013
  618HOH     H2 1873   1.056   3.120   2.242 -0.9193 -0.0181 -0.4255
  619HOH      O 1874   1.226   0.258   2.338  0.1131  0.2107  0.0585
  619HOH     H1 1875   1.195   0.197   2.271  0.0124  0.8294 -0.4692
  619HOH     H2 1876   1.173   0.236   2.415 -0.6080  0.2658 -0.4052
  620HOH      O 1877   0.182   0.319   2.333  0.0322  0.0429 -0.5179
  620HOH     H1 1878   0.188   0.332   2.238  1.5760  1.0621 -0.3529
  620HOH     H2 1879   0.209   0.403   2.370 -0.0797 -0.4753  0.8336
  621HOH      O 1880   0.526   0.572   0.154 -0.7940 -0.2895  0.2807
  621HOH     H1 1881   0.481   0.523   0.085 -0.2834 -0.0436 -0.2486
  621HOH     H2 1882   0.584   0.507   0.195 -0.2528 -0.1949 -0.2979
  622HOH      O 1883   1.733   3.761   1.074 -0.0698  0.3603 -0.1118
  622HOH     H1 1884   1.656   3.754   1.130 -0.3338  0.9889 -0.3820
  622HOH     H2 1885   1.707   3.719   0.992  0.2685 -0.4303  0.1631
  623HOH      O 1886   0.609   1.000   0.112  0.1143 -0.1462  0.2360
  623HOH     H1 1887   0.534   0.941   0.099 -0.4054  0.2290  1.2923
  623HOH     H2 1888   0.598   1.067   0.044 -1.0252  0.3609  0.8511
  624HOH      O 1889   1.162   3.294   0.007 -1.2782 -0.0661  0.1439
  624HOH     H1 1890   1.077   3.264   0.039 -1.3648  0.0909  0.0614
  624HOH     H2 1891   1.192   3.357   0.073 -1.0139 -0.4628  0.4099
  625HOH      O 1892   1.514   2.268   0.973  0.4700 -0.1971 -0.4621
  625HOH     H1 1893   1.477   2.202   0.913  1.4222 -1.2947  0.0864
  625HOH     H2 1894   1.608   2.262   0.960  0.6801 -0.1717  0.8349
  626HOH      O 1895   1.601   1.364   0.175 -0.3714  0.5600  0.5947
  626HOH     H1 1896   1.675   1.341   0.232 -0.6445  0.4137  0.8958
  626HOH     H2 1897   1.523   1.347   0.228 -0.7192 -1.0682 -0.2847
  627HOH      O 1898   1.837   3.465   2.060 -0.0968  0.2326 -0.0026
  627HOH     H1 1899   1.865   3.496   1.974  0.1130  0.1181  0.0218
  627HOH     H2 1900   1.906   3.496   2.120  0.2480 -0.4772 -0.0113
  628HOH      O 1901   1.103   1.567  -0.007  0.5715  0.6474 -0.2604
  628HOH     H1 1902   1.085   1.617   0.072 -0.5470  0.9187 -0.6526
  628HOH     H2 1903   1.018   1.536  -0.037  1.1357 -0.9179 -0.4473
  629HOH      O 1904   2.987   3.590   3.441  0.4803 -0.6276  0.2895
  629HOH     H1 1905   3.000   3.667   3.386 -0.5151  0.0944  0.9930
  629HOH     H2 1906   3.076   3.562   3.464  0.8767  0.0635 -0.3048
  630HOH      O 1907   1.706   2.841   2.366  0.5428  0.3243 -0.0522
  630HOH     H1 1908   1.760   2.763   2.351  0.5648  0.2733  0.2717
  630HOH     H2 1909   1.709   2.889   2.284 -0.1009 -0.3933 -0.5182
  631HOH      O 1910   3.309   3.487   1.876  0.6410 -0.3908 -0.0605
  631HOH     H1 1911   3.317   3.582   1.882  0.8598 -0.4024 -0.1718
  631HOH     H2 1912   3.222   3.474   1.836  0.0636 -0.2759  1.0693
  632HOH      O 1913   3.282   1.236   1.045 -0.0994  0.4131 -0.0397
  632HOH     H1 1914   3.192   1.208   1.028 -0.0845 -0.0469  0.5589
  632HOH     H2 1915   3.305   1.193   1.127  0.4732  0.9853  0.1142
  633HOH      O 1916   1.815   2.090   3.524  0.0159 -0.5116 -0.2788
  633HOH     H1 1917   1.825   2.127   3.437  0.6064  0.7235  0.2654
  633HOH     H2 1918   1.729   2.119   3.554 -0.1628 -0.8876 -0.4119
  634HOH      O 1919   0.160   1.950   2.518  0.6760 -0.0417  0.8545
  634HOH     H1 1920   0.241   1.958   2.468 -0.8437 -0.0163 -2.0183
  634HOH     H2 1921   0.152   1.857   2.537  0.4023 -0.5050 -1.0588
  635HOH      O 1922   3.963   2.866   2.842 -0.3385  0.4113 -0.0874
  635HOH     H1 1923   3.941   2.954   2.813 -1.6912 -0.0096 -0.4831
  635HOH     H2 1924   3.935   2.809   2.770  0.8358 -0.3456 -0.0027
  636HOH      O 1925   3.456   4.037   3.143 -0.5595 -1.2692 -0.1307
  636HOH     H1 1926   3.513   3.961   3.155  0.9968 -0.1004  0.5515
  636HOH     H2 1927   3.485   4.075   3.059 -0.1516 -0.5585  0.3137
  637HOH      O 1928   0.921   1.050   3.858  0.2155  0.4798 -0.0409
  637HOH     H1 1929   0.879   1.030   3.941  0.4212  1.1744  0.2449
  637HOH     H2 1930   0.912   0.970   3.806  0.1054  0.0292  0.6541
  638HOH      O 1931   3.869   2.089   1.229  0.7847 -0.0196 -0.5293
  638HOH     H1 1932   3.856   2.163   1.287  1.3560  0.4172 -0.9343
  638HOH     H2 1933   3.793   2.091   1.170  0.7246  0.1598 -0.4471
  639HOH      O 1934   2.471   3.419   2.158  0.5251 -0.4874  0.6231
  639HOH     H1 1935   2.455   3.460   2.073  0.0059 -1.8389  0.0114
  639HOH     H2 1936   2.450   3.488   2.222  0.9831  0.5884 -0.3052
  640HOH      O 1937   0.104   1.915   3.127  0.0967  0.0502 -0.0384
  640HOH     H1 1938   0.115   2.009   3.141  0.3061  0.0306 -0.0642
  640HOH     H2 1939   0.135   1.875   3.208  1.6307 -0.0823 -0.6224
  641HOH      O 1940   3.226   0.276   0.033  0.1383  0.1312 -0.0114
  641HOH     H1 1941   3.300   0.333   0.011 -0.2263  0.4742 -0.4018
  641HOH     H2 1942   3.222   0.278   0.128  0.0463  0.8912 -0.0194
  642HOH      O 1943   1.524   3.456   2.412  1.0511 -0.1897  0.1466
  642HOH     H1 1944   1.510   3.511   2.490 -1.7520  1.3058 -1.0953
  642HOH     H2 1945   1.489   3.371   2.436 -1.0143  0.5942  0.3528
  643HOH      O 1946   2.822   0.278   3.401  0.1545  0.2785  0.0976
  643HOH     H1 1947   2.791   0.261   3.489 -0.1674  0.2518 -0.0207
  643HOH     H2 1948   2.873   0.359   3.409  1.4543 -0.5235  0.6079
  644HOH      O 1949   0.817   3.293   1.343  0.2478  0.5999 -0.4339
  644HOH     H1 1950   0.724   3.297   1.364  0.4953  1.2137  0.7456
  644HOH     H2 1951   0.821   3.258   1.254 -1.0052 -1.3322  0.1529
  645HOH      O 1952   3.446   0.567   0.902  0.1959 -0.1435  0.3389
  645HOH     H1 1953   3.431   0.511   0.978  0.3872 -1.0250 -0.2442
  645HOH     H2 1954   3.531   0.608   0.918 -0.3640  0.7593  1.2086
  646HOH      O 1955   2.637   3.189   2.127 -0.4583 -0.6020 -0.1200
  646HOH     H1 1956   2.587   3.266   2.152  0.7855 -0.0022  0.7097
  646HOH     H2 1957   2.638   3.191   2.031  0.5018  1.1132 -0.1416
  647HOH      O 1958   3.238   1.495   2.205  0.4419 -0.3080 -0.5790
  647HOH     H1 1959   3.290   1.569   2.175  0.6846 -0.6156 -0.9265
  647HOH     H2 1960   3.148   1.517   2.181  0.3711  0.3034  0.1723
  648HOH      O 1961   0.808   1.458   3.995  0.4610 -0.0965 -0.7406
  648HOH     H1 1962   0.780   1.415   3.914 -0.0308 -0.4574 -0.3913
  648HOH     H2 1963   0.804   1.390   4.061  0.4776  0.2855 -0.3363
  649HOH      O 1964   3.038   0.167   3.072  0.1298 -0.2591  0.0356
  649HOH     H1 1965   3.085   0.101   3.121 -0.6996 -0.7859  0.1681
  649HOH     H2 1966   2.946   0.142   3.081 -0.1686  0.6348 -0.3258
  650HOH      O 1967   1.469   0.502   3.121  0.0695  0.2392 -0.4125
  650HOH     H1 1968   1.374   0.498   3.136 -0.0603 -0.5010 -1.2590
  650HOH     H2 1969   1.506   0.509   3.208 -0.7446 -0.1117 -0.0109
  651HOH      O 1970   2.098   3.164   3.009 -0.3738 -0.1721  0.1273
  651HOH     H1 1971   2.052   3.146   2.927 -0.0265  0.6052 -0.2578
  651HOH     H2 1972   2.168   3.099   3.013 -0.0164  0.1577 -0.5106
  652HOH      O 1973   1.031   0.951   3.291  0.0965  0.8485 -0.1038
  652HOH     H1 1974   0.988   1.020   3.340  0.2449  0.9271 -0.0841
  652HOH     H2 1975   1.098   0.996   3.239 -0.1267  0.7803 -0.4575
  653HOH      O 1976   0.797   0.074   0.633 -0.2283 -0.3614 -0.0272
  653HOH     H1 1977   0.710   0.048   0.601 -0.2020 -0.9950  0.3680
  653HOH     H2 1978   0.803   0.033   0.719  0.8802 -1.2595 -0.4766
  654HOH      O 1979   3.755   1.120   3.061 -0.1174  0.3590 -0.2661
  654HOH     H1 1980   3.776   1.192   3.121  0.4366  0.1349 -0.1723
  654HOH     H2 1981   3.818   1.129   2.990  0.2608 -0.2766 -0.0355
  655HOH      O 1982   0.565   1.593   1.880  0.6200 -0.3041 -0.7375
  655HOH     H1 1983   0.604   1.509   1.856  0.0508 -0.9618  0.4296
  655HOH     H2 1984   0.471   1.580   1.870  0.5530  0.4448 -1.2156
  656HOH      O 1985   1.259   2.864   3.187 -0.1298 -1.3419  0.2071
  656HOH     H1 1986   1.171   2.830   3.172 -0.7445 -0.1251  0.7637
  656HOH     H2 1987   1.290   2.890   3.100 -1.0147 -0.2792  0.1707
  657HOH      O 1988   3.363   1.140   3.874 -0.7356  1.1102  0.3898
  657HOH     H1 1989   3.364   1.135   3.779  0.4484 -1.4303  0.3657
  657HOH     H2 1990   3.271   1.155   3.897 -1.6762 -1.0919 -1.2401
  658HOH      O 1991   3.858   0.617   1.209 -0.2701  0.2796 -0.5013
  658HOH     H1 1992   3.775   0.585   1.245 -0.7750  0.2202 -1.6494
  658HOH     H2 1993   3.896   0.541   1.165  0.6607  0.1743  0.3921
  659HOH      O 1994   2.511   0.534   2.912 -0.1816  0.2124  0.7045
  659HOH     H1 1995   2.451   0.470   2.949 -0.1575  0.0800  0.5139
  659HOH     H2 1996   2.508   0.519   2.818 -0.0811  0.4075  0.6683
  660HOH      O 1997   2.343   2.432   0.962 -0.3084  0.9416  0.0122
  660HOH     H1 1998   2.308   2.453   1.049 -2.5242 -0.6127 -0.3342
  660HOH     H2 1999   2.295   2.491   0.903 -0.1525  0.7715 -0.2881
  661HOH      O 2000   1.655   2.281   3.381 -0.0976  0.4081 -0.1536
  661HOH     H1 2001   1.661   2.248   3.292  0.5435 -0.2659  0.1187
  661HOH     H2 2002   1.576   2.241   3.417  0.1500 -0.0795 -0.1353
  662HOH      O 2003   3.462   1.881   0.232  0.1067 -0.4790  0.2074
  662HOH     H1 2004   3.490   1.796   0.198 -0.1974 -0.6154  0.2892
  662HOH     H2 2005   3.403   1.915   0.165 -0.4484 -0.7220  0.5624
  663HOH      O 2006   0.090   0.217   1.784  0.2329  0.4299 -0.3122
  663HOH     H1 2007   0.031   0.179   1.719 -0.3388 -0.1002  0.4726
  663HOH     H2 2008   0.178   0.199   1.750 -0.0437 -0.0480 -0.8192
  664HOH      O 2009   2.468   3.330   0.708 -0.0000  0.2684  0.0737
  664HOH     H1 2010   2.379   3.306   0.736 -0.1909 -0.4954 -1.0488
  664HOH     H2 2011   2.497   3.256   0.655  1.4951  0.3255  0.7411
  665HOH      O 2012   0.194   1.570   0.851  0.9908  0.1383 -0.2762
  665HOH     H1 2013   0.205   1.481   0.885  1.0886  0.6052  1.0500
  665HOH     H2 2014   0.201   1.626   0.929 -1.2269  1.1864 -0.6863
  666HOH      O 2015   1.782   2.327   1.661 -0.8500 -0.1895 -0.5479
  666HOH     H1 2016   1.820   2.276   1.590  0.1784 -2.0811  1.1582
  666HOH     H2 2017   1.692   2.296   1.668 -1.1734  0.4905 -1.3546
  667HOH      O 2018   1.280   0.788   3.235  0.2910  0.7357 -0.0644
  667HOH     H1 2019   1.196   0.746   3.219 -0.0297  0.9686  0.8637
  667HOH     H2 2020   1.271   0.877   3.199  0.4911  0.4700 -0.8069
  668HOH      O 2021   1.463   0.504   0.143 -0.4148 -0.1843 -0.2059
  668HOH     H1 2022   1.467   0.466   0.055 -0.3825  0.4928 -0.5150
  668HOH     H2 2023   1.543   0.473   0.186 -0.6942 -0.9601 -0.2141
  669HOH      O 2024   1.474   2.667   2.701  0.3206 -0.2522 -0.0973
  669HOH     H1 2025   1.553   2.720   2.688  0.2324 -0.1978 -0.4192
  669HOH     H2 2026   1.435   2.660   2.614  0.1340 -0.5378  0.0072
  670HOH      O 2027   3.087   1.487   1.157  0.2213  0.3183  0.0950
  670HOH     H1 2028   3.144   1.463   1.229 -1.1290 -0.1848  1.0816
  670HOH     H2 2029   3.033   1.409   1.141 -0.6288  0.9528 -0.3257
  671HOH      O 2030   4.036   0.155   2.092 -0.6468  0.0522  0.0963
  671HOH     H1 2031   3.941   0.159   2.083 -0.6218  0.6355 -0.0229
  671HOH     H2 2032   4.066   0.244   2.072 -0.2040  0.2806  1.5500
  672HOH      O 2033   0.359   2.337   0.543 -0.2226 -0.5418 -0.3749
  672HOH     H1 2034   0.450   2.366   0.531  0.0143 -1.4949 -1.0888
  672HOH     H2 2035   0.308   2.393   0.484 -0.0176 -0.4161 -0.4332
  673HOH      O 2036   0.284   3.202   1.600 -0.0818 -1.0447  0.5725
  673HOH     H1 2037   0.377   3.219   1.614  0.3653 -2.4640 -0.2506
  673HOH     H2 2038   0.252   3.169   1.684  0.0100 -0.1086  0.9945
  674HOH      O 2039   0.233   3.005   1.404 -0.7033 -0.2339  0.4165
  674HOH     H1 2040   0.267   2.917   1.385  0.4654  0.3615 -0.5417
  674HOH     H2 2041   0.293   3.040   1.470 -0.5438  0.1905  0.0551
  675HOH      O 2042   1.964   3.914   0.833 -0.5523  0.4323  0.3606
  675HOH     H1 2043   1.962   3.819   0.837  0.3630  0.4187  0.8955
  675HOH     H2 2044   1.943   3.943   0.921  1.0213  0.6454  0.7258
  676HOH      O 2045   0.896   0.266   1.954 -0.3262 -0.5718 -0.1748
  676HOH     H1 2046   0.960   0.305   2.014  0.0086 -1.2893 -0.0451
  676HOH     H2 2047   0.943   0.261   1.870 -0.7114  0.2077 -0.4553
  677HOH      O 2048   3.532   0.111   1.728 -0.2360  0.2904  0.3167
  677HOH     H1 2049   3.533   0.200   1.692  0.3047  0.2382  0.1875
  677HOH     H2 2050   3.521   0.123   1.822 -1.0007  0.4550  0.2223
  678HOH      O 2051   1.052   0.122   3.070 -0.2222 -0.2329  0.1885
  678HOH     H1 2052   1.052   0.130   3.165  0.7963 -0.0029  0.1834
  678HOH     H2 2053   0.973   0.071   3.051 -0.3983 -0.3598  1.1572
  679HOH      O 2054   0.568   1.989   2.675  0.3493 -0.1138  0.2546
  679HOH     H1 2055   0.645   2.046   2.680  0.5938 -0.3671 -0.3940
  679HOH     H2 2056   0.498   2.041   2.714  0.4322  0.8834 -0.8110
  680HOH      O 2057   2.350   2.637   1.333  0.6282 -0.0555  0.3796
  680HOH     H1 2058   2.311   2.581   1.266  0.3795  1.1063 -0.5412
  680HOH     H2 2059   2.411   2.693   1.284  0.9941  0.3602  1.2586
  681HOH      O 2060   0.877   3.121   3.284  0.0675  0.1119  0.0335
  681HOH     H1 2061   0.809   3.180   3.251  0.0535  0.1442  0.1187
  681HOH     H2 2062   0.871   3.043   3.228 -0.1004  0.0777  0.0975
  682HOH      O 2063   2.519   3.626   3.004  0.4573 -0.1865 -0.5728
  682HOH     H1 2064   2.562   3.688   3.064  0.8413 -0.5840 -0.4195
  682HOH     H2 2065   2.433   3.612   3.042 -0.1849  1.2821 -1.3446
  683HOH      O 2066   0.907   2.209   1.127 -0.4326 -0.7410  0.7521
  683HOH     H1 2067   0.850   2.140   1.092 -0.1200 -0.2494 -0.9047
  683HOH     H2 2068   0.995   2.171   1.120 -0.2439 -0.1834 -0.3114
  684HOH      O 2069   2.170   0.316   1.607 -0.0956 -0.0199  0.2066
  684HOH     H1 2070   2.179   0.227   1.640 -0.6877 -0.4220 -0.6224
  684HOH     H2 2071   2.148   0.369   1.683  2.0478 -0.1864  1.0776
  685HOH      O 2072   0.815   3.558   2.636  0.1889  0.1612  0.0608
  685HOH     H1 2073   0.866   3.500   2.580  0.7520  0.8844 -0.2024
  685HOH     H2 2074   0.836   3.647   2.606  0.1601  0.5592  1.1049
  686HOH      O 2075   3.633   3.696   0.940  0.2382  0.1575  0.2005
  686HOH     H1 2076   3.662   3.738   1.021  0.8169  0.1415  0.0164
  686HOH     H2 2077   3.698   3.627   0.924 -0.1538 -0.1718 -0.0125
  687HOH      O 2078   2.556   0.802   1.584  0.1327 -0.0562  0.1340
  687HOH     H1 2079   2.580   0.888   1.549 -0.8595  0.3228  0.3281
  687HOH     H2 2080   2.461   0.797   1.574 -0.0397 -0.4954  1.5023
  688HOH      O 2081   0.041   3.018   0.376  0.1553  0.2902  0.5787
  688HOH     H1 2082  -0.032   3.026   0.314  0.6900  0.9769 -0.0043
  688HOH     H2 2083   0.118   3.042   0.324  0.6113  1.0374  1.5557
  689HOH      O 2084   0.242   0.939   2.060 -0.3747 -0.5385  0.0798
  689HOH     H1 2085   0.247   0.943   1.965  0.1754 -0.2424  0.1124
  689HOH     H2 2086   0.184   0.865   2.078 -0.0576 -0.9378 -0.4783
  690HOH      O 2087   3.352   2.424   2.795 -0.0094 -0.0308  0.6887
  690HOH     H1 2088   3.350   2.390   2.705  1.4177 -0.4169  0.7458
  690HOH     H2 2089   3.314   2.354   2.848 -1.0026  0.2617  0.4019
  691HOH      O 2090   2.433   1.819   3.090  0.1388 -0.2137 -0.0658
  691HOH     H1 2091   2.475   1.838   3.174  1.1848 -0.2933 -0.5365
  691HOH     H2 2092   2.378   1.743   3.107  0.2527 -0.1678  0.5611
  692HOH      O 2093   3.286   3.759   1.892 -0.0340 -0.1063  0.0846
  692HOH     H1 2094   3.291   3.848   1.857 -0.3185  0.0295  0.3827
  692HOH     H2 2095   3.192   3.738   1.893 -0.0617 -0.0120  0.9898
  693HOH      O 2096   0.860   0.715   1.004 -0.1638  0.4877 -0.3646
  693HOH     H1 2097   0.777   0.679   1.034 -0.5457  1.2011 -0.5084
  693HOH     H2 2098   0.900   0.753   1.082  0.6761 -0.9893 -0.0213
  694HOH      O 2099   2.700   0.617   1.746  0.1281  0.1637  0.5264
  694HOH     H1 2100   2.777   0.614   1.689  0.5629 -0.5389  1.1167
  694HOH     H2 2101   2.637   0.670   1.698  0.9129  0.6074 -0.0560
  695HOH      O 2102   3.626   2.854   2.986  0.2117 -0.3890 -0.3035
  695HOH     H1 2103   3.615   2.810   3.071 -1.4721  1.0788  0.3708
  695HOH     H2 2104   3.549   2.830   2.936  0.5105 -0.1643 -0.8893
  696HOH      O 2105   1.300   1.320   2.991 -1.0512  0.0287 -0.0797
  696HOH     H1 2106   1.225   1.314   2.931 -0.6320  1.1569 -0.7815
  696HOH     H2 2107   1.344   1.401   2.966  0.3792 -0.5592  0.3651
  697HOH      O 2108   0.602   1.609   0.106 -0.2215 -0.1455 -0.1038
  697HOH     H1 2109   0.682   1.586   0.059  0.1106  1.5680 -0.5337
  697HOH     H2 2110   0.535   1.613   0.038 -0.7900 -1.7363  0.2787
  698HOH      O 2111   0.229   2.529   3.002 -0.0323 -1.0623 -0.0111
  698HOH     H1 2112   0.180   2.611   3.004 -0.2372 -1.1909  0.7010
  698HOH     H2 2113   0.274   2.530   2.917 -1.5376 -1.0982 -0.8864
  699HOH      O 2114   2.382   0.500   1.259  0.3074 -0.6330 -0.3304
  699HOH     H1 2115   2.450   0.558   1.294 -0.1507 -0.7071  0.7640
  699HOH     H2 2116   2.306   0.518   1.313  0.0939 -2.1350 -0.0436
  700HOH      O 2117   1.482   2.858   2.948 -0.3463 -0.3543 -0.2676
  700HOH     H1 2118   1.434   2.830   2.870  0.4040 -1.5987 -0.3452
  700HOH     H2 2119   1.507   2.776   2.992  0.9134  0.2300  0.2295
  701HOH      O 2120   3.563   3.762   1.756 -0.9586  0.2425  0.5188
  701HOH     H1 2121   3.577   3.684   1.704 -0.6727  0.0042  0.9446
  701HOH     H2 2122   3.605   3.744   1.840 -0.3034  1.1004  0.4080
  702HOH      O 2123   0.830   1.673   1.780 -0.3504 -0.1617  0.2170
  702HOH     H1 2124   0.763   1.713   1.836 -0.1253 -1.1348  1.2584
  702HOH     H2 2125   0.781   1.624   1.714 -0.6209  0.8021 -0.3373
  703HOH      O 2126   2.368   1.044   3.110 -0.0392 -0.5616 -0.2142
  703HOH     H1 2127   2.355   0.982   3.038 -0.1231 -1.0893  0.2361
  703HOH     H2 2128   2.296   1.026   3.170 -0.2301  0.1816 -0.2013
  704HOH      O 2129   3.675   1.481   2.327  0.5146 -0.3159 -0.4041
  704HOH     H1 2130   3.652   1.554   2.386 -0.0648 -0.6922 -0.1490
  704HOH     H2 2131   3.663   1.517   2.239 -0.3141 -0.2448 -0.2842
  705HOH      O 2132   2.589   2.369   0.632  0.2812  0.1771  0.0339
  705HOH     H1 2133   2.546   2.455   0.625  0.3373  0.1653 -0.6284
  705HOH     H2 2134   2.584   2.347   0.725 -0.5050  0.5047  0.0868
  706HOH      O 2135   2.886   1.757   3.225 -0.2544  0.6042 -0.6959
  706HOH     H1 2136   2.821   1.774   3.293  0.1860  0.0944 -0.1245
  706HOH     H2 2137   2.885   1.661   3.215  0.5333  0.5679 -0.5343
  707HOH      O 2138   3.010   3.620   1.178  0.6393  0.8865 -0.9150
  707HOH     H1 2139   2.922   3.655   1.164 -0.4509 -1.3791 -0.6977
  707HOH     H2 2140   3.031   3.574   1.097  0.6814 -0.2829 -0.2788
  708HOH      O 2141   1.577   3.970   1.294  0.1080  0.1891  0.5185
  708HOH     H1 2142   1.618   4.023   1.362 -0.0834  0.6494  0.2813
  708HOH     H2 2143   1.515   4.029   1.251 -0.4597 -0.3553  0.5561
  709HOH      O 2144   2.950   1.353   0.037  0.3598 -0.4619 -0.0057
  709HOH     H1 2145   2.912   1.292   0.100 -1.2402  0.3600 -0.0399
  709HOH     H2 2146   3.011   1.406   0.089  0.5168 -1.0225  0.3979
  710HOH      O 2147   3.991   0.303  -0.002  0.7925  0.2495 -0.1413
  710HOH     H1 2148   3.951   0.371   0.052  1.0876  0.6654 -0.4259
  710HOH     H2 2149   4.005   0.229   0.057 -0.4525  0.0498 -0.0540
  711HOH      O 2150   2.109   3.928   1.207  0.3835 -0.7333 -0.1480
  711HOH     H1 2151   2.016   3.939   1.185  0.3082  0.7062  0.6547
  711HOH     H2 2152   2.108   3.879   1.290  0.2316  0.2300  0.4535
  712HOH      O 2153   0.270   2.151   0.186  0.2025  0.7639  0.1034
  712HOH     H1 2154   0.335   2.184   0.124  0.3165 -0.7588 -0.7004
  712HOH     H2 2155   0.322   2.103   0.251 -0.0475  0.5008  0.1120
  713HOH      O 2156   0.506   1.214   0.390  0.1746 -0.7697  0.1516
  713HOH     H1 2157   0.437   1.260   0.438 -0.4542 -0.3896 -1.0393
  713HOH     H2 2158   0.526   1.137   0.444 -0.7181 -0.5569  0.8364
  714HOH      O 2159   3.512   3.782   2.903 -0.1548 -0.3364  0.0229
  714HOH     H1 2160   3.510   3.762   2.996 -1.0299 -0.5963 -0.0404
  714HOH     H2 2161   3.516   3.697   2.859 -1.0381 -0.2925 -0.1853
  715HOH      O 2162   1.357   3.512   3.456 -0.3322 -0.0987 -0.0390
  715HOH     H1 2163   1.279   3.457   3.462  0.5718 -1.6077 -0.8664
  715HOH     H2 2164   1.397   3.507   3.542 -0.6636 -0.1045  0.1155
  716HOH      O 2165   0.034   2.036   1.418 -0.3199  0.7920  0.1508
  716HOH     H1 2166  -0.056   2.011   1.400  0.0831 -0.7076 -0.0698
  716HOH     H2 2167   0.032   2.076   1.505 -1.0915 -0.0046  0.5269
  717HOH      O 2168   2.445   3.979   3.468 -0.2248  0.4326 -0.1996
  717HOH     H1 2169   2.486   4.063   3.488 -0.8073  0.6408  0.1573
  717HOH     H2 2170   2.352   3.992   3.486 -0.7183  0.3614 -2.1755
  718HOH      O 2171   1.148   3.305   3.423  0.0725 -0.0171  0.3142
  718HOH     H1 2172   1.133   3.210   3.429 -0.7655  0.0977  0.2827
  718HOH     H2 2173   1.100   3.341   3.498 -0.2728  0.4446 -0.1228
  719HOH      O 2174   3.585   2.180   3.790  0.2342  0.7975  0.2727
  719HOH     H1 2175   3.655   2.119   3.768 -0.5883 -0.3333  0.5878
  719HOH     H2 2176   3.625   2.244   3.847  0.7799 -0.5919  1.5862
  720HOH      O 2177   1.699   0.282   3.776 -0.0223  0.7599  0.2903
  720HOH     H1 2178   1.747   0.206   3.742 -1.1432 -0.2467  0.8022
  720HOH     H2 2179   1.682   0.337   3.700 -0.1286 -0.0725 -0.3101
  721HOH      O 2180   3.391   1.694   0.640 -0.4144 -0.0936  0.6269
  721HOH     H1 2181   3.393   1.619   0.580 -0.9475  0.1748  0.2560
  721HOH     H2 2182   3.403   1.656   0.726 -0.2018 -0.5555  0.4008
  722HOH      O 2183   3.012   2.562   2.853 -1.2114  0.1749  0.5503
  722HOH     H1 2184   3.060   2.629   2.901 -1.1681  0.3009  0.3321
  722HOH     H2 2185   3.027   2.482   2.904  0.4595 -0.1084 -0.2711
  723HOH      O 2186   1.363   1.762   0.357  0.7309  0.0057 -1.2226
  723HOH     H1 2187   1.459   1.760   0.360  0.9276  2.3638  1.0605
  723HOH     H2 2188   1.336   1.733   0.444 -0.5984  0.1674 -1.5401
  724HOH      O 2189   2.801   0.107   0.830  0.0932  0.2242 -0.1899
  724HOH     H1 2190   2.811   0.154   0.913  0.6769  0.3397 -0.3172
  724HOH     H2 2191   2.829   0.018   0.848 -0.1910  0.1389 -0.1607
  725HOH      O 2192   2.500   3.205   4.005  0.1214  0.1949  0.1139
  725HOH     H1 2193   2.424   3.252   3.970 -0.2649 -0.3810  0.1624
  725HOH     H2 2194   2.497   3.223   4.099 -0.0623  0.0313  0.1415
  726HOH      O 2195   1.665   3.591   0.301  0.1892 -0.1198  0.3965
  726HOH     H1 2196   1.746   3.540   0.309  0.0009 -0.2873  1.7805
  726HOH     H2 2197   1.680   3.669   0.354 -0.4223  0.0207  0.3791
  727HOH      O 2198   2.237   3.805   0.168  0.0080 -0.6511 -0.1721
  727HOH     H1 2199   2.147   3.778   0.188  0.0524 -0.7530 -0.1113
  727HOH     H2 2200   2.229   3.898   0.146 -0.0492 -0.5456  0.2803
  728HOH      O 2201   4.038   3.002   3.266 -0.4483 -0.6420  0.0469
  728HOH     H1 2202   4.060   3.052   3.345 -1.0008  0.1054 -0.2542
  728HOH     H2 2203   3.963   2.948   3.292 -0.2317 -0.8767  0.1997
  729HOH      O 2204   1.706   1.120   2.763  0.2138 -0.9680  0.2837
  729HOH     H1 2205   1.731   1.121   2.670 -1.6745 -1.4477 -0.3296
  729HOH     H2 2206   1.724   1.030   2.791 -0.3392 -1.1841 -0.0177
  730HOH      O 2207   2.622   3.742   2.571 -0.2389  0.8914  0.3508
  730HOH     H1 2208   2.633   3.694   2.489 -0.4280  0.2055  0.7116
  730HOH     H2 2209   2.661   3.685   2.638 -0.8153  1.0563  0.8446
  731HOH      O 2210   1.437   0.443   1.728 -0.1478 -0.3460 -0.1245
  731HOH     H1 2211   1.354   0.401   1.703 -0.0194 -0.7982  0.1845
  731HOH     H2 2212   1.417   0.537   1.730 -0.5098 -0.4046 -0.5718
  732HOH      O 2213   0.146   1.453   2.778 -0.1422 -0.3045 -0.2651
  732HOH     H1 2214   0.070   1.457   2.836  0.0249 -0.8752  0.0047
  732HOH     H2 2215   0.220   1.439   2.836  0.5951  2.4556 -0.2218
  733HOH      O 2216   0.456   3.465   3.182 -0.5429 -0.2509  0.0519
  733HOH     H1 2217   0.385   3.401   3.183 -1.0166  0.2380 -0.6832
  733HOH     H2 2218   0.452   3.504   3.095  0.5582 -0.1147  0.0337
  734HOH      O 2219   0.589   1.177   3.888 -0.5057  0.7128 -0.0244
  734HOH     H1 2220   0.568   1.114   3.819  0.4608  0.9163 -0.5385
  734HOH     H2 2221   0.676   1.210   3.865 -0.2074  0.8918  1.2273
  735HOH      O 2222   0.515   3.637   0.684 -0.0782 -0.2925 -0.5935
  735HOH     H1 2223   0.496   3.705   0.620  0.0626  0.1332 -0.1938
  735HOH     H2 2224   0.559   3.683   0.755  0.1073 -0.8196 -0.3573
  736HOH      O 2225   1.286   2.401   1.692 -0.4906 -0.2655 -0.2855
  736HOH     H1 2226   1.303   2.346   1.616 -1.3648 -0.6640 -0.2197
  736HOH     H2 2227   1.226   2.349   1.747  0.6795 -0.3225  1.0642
  737HOH      O 2228   1.464   1.082   1.333 -0.1159 -0.2329 -0.0038
  737HOH     H1 2229   1.463   1.174   1.358 -1.2270 -0.3998  0.7181
  737HOH     H2 2230   1.468   1.035   1.416 -0.7484 -0.8186 -0.2817
  738HOH      O 2231   4.001   3.177   3.052  0.4047  0.0209 -0.0621
  738HOH     H1 2232   4.005   3.112   2.982 -1.0576 -0.5913  0.3473
  738HOH     H2 2233   4.015   3.127   3.133  0.2451  0.3915  0.2013
  739HOH      O 2234   2.088   1.956   1.854 -0.3227  0.4461  0.6883
  739HOH     H1 2235   2.181   1.950   1.876  0.3625 -0.8144 -1.8061
  739HOH     H2 2236   2.053   1.870   1.876 -0.4190  0.2912 -0.0472
  740HOH      O 2237   3.164   3.749   1.546  0.1182  0.5394 -0.4115
  740HOH     H1 2238   3.111   3.713   1.617  0.4017 -0.6392 -0.7471
  740HOH     H2 2239   3.182   3.839   1.572 -1.0880  0.6318  0.2459
  741HOH      O 2240   2.287   2.560   4.013 -0.0808  0.1642  0.3240
  741HOH     H1 2241   2.351   2.620   4.053 -0.0292 -0.4407  1.2101
  741HOH     H2 2242   2.335   2.477   4.005 -0.2797  0.1182 -0.4875
  742HOH      O 2243   1.274   2.845   2.291  0.5207  0.1622  0.7162
  742HOH     H1 2244   1.332   2.801   2.228 -0.6337  0.3776 -0.6002
  742HOH     H2 2245   1.314   2.931   2.304  0.2398  0.5586 -0.6795
  743HOH      O 2246   2.321   3.487   1.397  0.0354  0.3588 -0.0691
  743HOH     H1 2247   2.277   3.536   1.328 -0.5704 -0.7154 -0.5058
  743HOH     H2 2248   2.253   3.470   1.462  0.3682  0.5633  0.3387
  744HOH      O 2249   3.470   2.429   2.529  0.8846  0.8985 -0.0678
  744HOH     H1 2250   3.505   2.404   2.443  1.2205  0.6702  0.1333
  744HOH     H2 2251   3.380   2.457   2.510  0.6278 -0.0455 -0.3765
  745HOH      O 2252   3.069   0.898   3.380  0.1986 -0.3363  0.0989
  745HOH     H1 2253   3.030   0.821   3.338  0.2932 -0.3904  0.1111
  745HOH     H2 2254   3.056   0.884   3.473  0.2030 -0.3303  0.1004
  746HOH      O 2255   2.424   1.011   1.841 -0.3116  0.2257  0.7349
  746HOH     H1 2256   2.421   1.074   1.913 -0.0838 -0.2111  1.1443
  746HOH     H2 2257   2.518   1.000   1.822 -0.3855  1.1792 -0.4200
  747HOH      O 2258   0.561   2.443   2.113 -0.1342  0.2805  0.5232
  747HOH     H1 2259   0.557   2.438   2.208 -0.3586 -0.6094  0.4906
  747HOH     H2 2260   0.555   2.351   2.084 -0.5351  0.5603 -0.3581
  748HOH      O 2261   3.835   1.108   1.984  0.1449 -0.0091  0.0641
  748HOH     H1 2262   3.744   1.130   2.004 -0.0152 -0.3168 -0.2854
  748HOH     H2 2263   3.839   1.109   1.888  0.0219 -1.7696 -0.0319
  749HOH      O 2264   3.786   2.259   3.228 -0.0596 -0.0376 -0.1382
  749HOH     H1 2265   3.805   2.276   3.136 -0.9493 -0.5151 -0.4386
  749HOH     H2 2266   3.695   2.286   3.240  0.2256  0.6294  0.7847
  750HOH      O 2267   0.201   1.754   2.925 -0.1472 -0.0249 -0.4974
  750HOH     H1 2268   0.174   1.790   2.841 -1.1604  0.3767 -0.0413
  750HOH     H2 2269   0.157   1.809   2.990 -0.1567 -0.8898  0.2748
  751HOH      O 2270   1.773   2.320   0.847 -0.4577 -0.6900  0.0468
  751HOH     H1 2271   1.845   2.257   0.850  0.1989  0.0343  0.4906
  751HOH     H2 2272   1.816   2.404   0.830 -0.9852  0.0011  1.6828
  752HOH      O 2273   1.761   3.403   3.180 -0.7302 -0.5686 -0.1730
  752HOH     H1 2274   1.771   3.434   3.090 -0.9479  0.3293  0.0925
  752HOH     H2 2275   1.798   3.315   3.179 -0.6818 -0.5585 -1.1256
  753HOH      O 2276   1.560   1.898   2.814 -0.7347  0.0866 -0.3655
  753HOH     H1 2277   1.584   1.990   2.804  0.0679 -0.1063 -0.3151
  753HOH     H2 2278   1.533   1.890   2.906  1.2920 -0.1430  0.2985
  754HOH      O 2279   2.354   2.156   2.183 -0.3438  0.1768  0.2186
  754HOH     H1 2280   2.440   2.173   2.223 -0.5261  1.1816  0.2206
  754HOH     H2 2281   2.321   2.242   2.158 -1.3294 -0.1926  0.1510
  755HOH      O 2282   2.370   2.354   2.485 -0.5349 -0.2885  0.6419
  755HOH     H1 2283   2.299   2.405   2.525  0.4596  0.6014  1.3820
  755HOH     H2 2284   2.373   2.384   2.394 -0.2657  0.6876  0.9460
  756HOH      O 2285   0.491   0.535   3.340 -0.1347  0.4170  0.6462
  756HOH     H1 2286   0.451   0.502   3.421 -0.3293 -0.9152  0.0680
  756HOH     H2 2287   0.580   0.500   3.342 -0.1980  0.2171  0.2114
  757HOH      O 2288   1.930   2.863   0.715 -0.2368 -0.1012 -0.2398
  757HOH     H1 2289   2.014   2.881   0.757 -0.0250 -1.6776  0.1134
  757HOH     H2 2290   1.952   2.847   0.623 -0.3274  0.6092 -0.3951
  758HOH      O 2291   2.314   2.022   0.172 -0.6077  0.2516  0.0181
  758HOH     H1 2292   2.310   1.930   0.144 -0.1643  0.2287  0.0241
  758HOH     H2 2293   2.401   2.052   0.146 -0.9113  0.8092 -0.3938
  759HOH      O 2294   0.562   3.558   0.221  0.2940  0.8852  0.1502
  759HOH     H1 2295   0.565   3.502   0.298  0.3242  0.5643 -0.0788
  759HOH     H2 2296   0.653   3.566   0.194  0.3687  1.6413  0.5984
  760HOH      O 2297   0.409   1.348   1.196 -0.1098  0.3778  0.2791
  760HOH     H1 2298   0.448   1.405   1.130  0.5751 -1.1085 -0.7152
  760HOH     H2 2299   0.461   1.362   1.275 -0.5002  1.6742  0.3582
  761HOH      O 2300   1.659   0.235   0.163 -0.1225 -0.0219  0.2469
  761HOH     H1 2301   1.589   0.195   0.110 -0.7303  1.4443 -0.1553
  761HOH     H2 2302   1.612   0.276   0.235  0.4839 -0.1054  0.6947
  762HOH      O 2303   0.247   3.991   1.758  0.4426  0.4555  0.6281
  762HOH     H1 2304   0.230   3.988   1.852 -0.3204  0.7065  0.5144
  762HOH     H2 2305   0.296   4.072   1.744 -1.4318  1.7071  0.5731
  763HOH      O 2306   3.979   1.912   2.191 -0.6730 -0.6034  0.4252
  763HOH     H1 2307   4.048   1.887   2.130 -0.5318 -0.0670  0.3632
  763HOH     H2 2308   3.970   2.007   2.181  0.1119 -0.2974  2.0156
  764HOH      O 2309   1.145   3.459   0.999  0.0432 -0.2080 -0.0657
  764HOH     H1 2310   1.214   3.525   0.987 -1.5856  1.6329 -0.3507
  764HOH     H2 2311   1.125   3.462   1.092 -0.2904  0.0102 -0.1412
  765HOH      O 2312   2.496   2.391   3.867  0.2148 -0.2130  0.2982
  765HOH     H1 2313   2.580   2.425   3.837 -0.3018 -0.0445 -1.1730
  765HOH     H2 2314   2.504   2.296   3.860 -0.2087 -0.1992 -1.7180
  766HOH      O 2315   2.145   3.226   3.328 -0.1199 -0.2235 -0.1858
  766HOH     H1 2316   2.188   3.296   3.278 -0.3767 -0.0982 -0.2400
  766HOH     H2 2317   2.076   3.195   3.270 -0.8542  0.3717  0.3214
  767HOH      O 2318   1.808   3.592   2.693  0.0033 -0.5659 -0.1683
  767HOH     H1 2319   1.770   3.680   2.693  1.5461  0.1719 -0.7513
  767HOH     H2 2320   1.818   3.571   2.786 -0.1222  0.0003 -0.0148
  768HOH      O 2321   1.625   1.397   2.639  0.4549  0.0751  0.3668
  768HOH     H1 2322   1.685   1.340   2.590  0.0653 -0.1929  0.1898
  768HOH     H2 2323   1.620   1.477   2.587 -1.3453 -0.8318 -1.0968
  769HOH      O 2324   0.633   3.331   0.440 -0.5495  0.0410  0.0322
  769HOH     H1 2325   0.564   3.287   0.489 -0.3622  0.7819  1.0265
  769HOH     H2 2326   0.703   3.344   0.504  0.0097  0.4147 -0.6274
  770HOH      O 2327   1.837   0.089   3.967  0.1464  0.6650  0.3810
  770HOH     H1 2328   1.896   0.116   4.037  0.4532 -0.2219  0.4880
  770HOH     H2 2329   1.878   0.012   3.928 -0.2799  0.8254 -0.4400
  771HOH      O 2330   2.140   2.831   3.018 -0.5179 -0.0666  0.3649
  771HOH     H1 2331   2.127   2.741   3.047 -1.4819  0.2444  1.0315
  771HOH     H2 2332   2.201   2.868   3.081  0.9889 -0.5740 -0.6975
  772HOH      O 2333   2.207   2.759   1.522  0.5219  0.2816  0.4862
  772HOH     H1 2334   2.190   2.798   1.436  0.2705  0.6953  0.7153
  772HOH     H2 2335   2.253   2.677   1.503 -0.7019 -0.3266 -0.1297
  773HOH      O 2336   2.897   3.076   2.358  0.2460 -0.1182 -0.0857
  773HOH     H1 2337   2.956   3.025   2.303  1.0245  0.7185 -0.0793
  773HOH     H2 2338   2.927   3.062   2.447  0.7742  0.6748 -0.1170
  774HOH      O 2339   2.622   1.057   0.061  0.3712 -0.3260  0.1896
  774HOH     H1 2340   2.695   1.111   0.030 -0.0202  0.1110 -0.0002
  774HOH     H2 2341   2.564   1.049  -0.015 -0.3019  0.2443  0.6165
  775HOH      O 2342   2.492   1.224   2.007  1.1877  0.0495 -0.6973
  775HOH     H1 2343   2.425   1.288   1.985  0.8292 -0.2911 -0.6205
  775HOH     H2 2344   2.574   1.273   2.005  0.8724  0.6170 -0.1904
  776HOH      O 2345   1.546   0.560   1.278  0.6943 -0.1133  0.2590
  776HOH     H1 2346   1.524   0.653   1.279  0.3907 -0.1234 -1.1751
  776HOH     H2 2347   1.569   0.540   1.368  0.4196  1.2632  0.6828
  777HOH      O 2348   0.207   3.570   3.568 -0.0298  0.1255  0.3224
  777HOH     H1 2349   0.140   3.547   3.503  0.4824 -1.5473  0.3043
  777HOH     H2 2350   0.284   3.592   3.515 -0.3405  1.5285  0.3609
  778HOH      O 2351   2.438   2.347   1.284  0.2134  0.4129 -0.2460
  778HOH     H1 2352   2.344   2.330   1.279  0.2820  0.0735 -0.4153
  778HOH     H2 2353   2.476   2.267   1.319  0.5726  0.0405 -1.3725
  779HOH      O 2354   3.545   1.214   1.635 -0.3300  0.5071 -0.0805
  779HOH     H1 2355   3.531   1.120   1.634 -0.5534  0.5402 -0.5695
  779HOH     H2 2356   3.524   1.243   1.546  0.0297  0.9768 -0.0230
  780HOH      O 2357   0.526   3.957   1.027  0.0740 -0.1118 -0.3902
  780HOH     H1 2358   0.495   3.973   0.938  1.2670  0.1994 -0.7851
  780HOH     H2 2359   0.513   4.040   1.072  1.1710  0.3310 -0.8373
  781HOH      O 2360   2.206   2.814   0.691 -0.2141  0.6170 -0.3868
  781HOH     H1 2361   2.279   2.835   0.634  0.3191 -1.1365 -0.4897
  781HOH     H2 2362   2.134   2.793   0.631  0.0434 -0.2381 -0.4284
  782HOH      O 2363   3.479   1.724   3.220  0.2054 -0.1543 -0.2018
  782HOH     H1 2364   3.537   1.783   3.173  0.5717  0.2109  0.6669
  782HOH     H2 2365   3.398   1.774   3.231  0.4815  0.1810  0.4467
  783HOH      O 2366   3.716   1.482   3.184  0.0753  0.1063  0.3927
  783HOH     H1 2367   3.636   1.518   3.222 -0.0017  0.8156 -0.3703
  783HOH     H2 2368   3.735   1.404   3.236 -0.7285  0.3016  1.0193
  784HOH      O 2369   1.929   3.994   2.474 -0.0902  0.4551 -0.4542
  784HOH     H1 2370   1.979   3.924   2.514  0.4944  1.5423  0.8949
  784HOH     H2 2371   1.869   4.023   2.543 -0.1080  1.4470 -0.8520
  785HOH      O 2372   2.792   2.898   1.659 -0.3490 -0.1885  0.4603
  785HOH     H1 2373   2.870   2.938   1.697 -0.4003  0.4936 -0.1090
  785HOH     H2 2374   2.805   2.803   1.671  0.5131 -0.0812  0.4650
  786HOH      O 2375   0.834   3.590   1.272  0.7431 -0.0126 -0.6790
  786HOH     H1 2376   0.746   3.614   1.299  0.7311  0.5606 -1.1936
  786HOH     H2 2377   0.824   3.506   1.228  0.4047  0.1807 -0.9806
  787HOH      O 2378   1.950   2.880   2.055 -0.0649 -0.4461 -0.0259
  787HOH     H1 2379   1.857   2.899   2.071  0.1372  0.7912 -0.1360
  787HOH     H2 2380   1.953   2.785   2.043 -1.3153 -0.5172 -0.0504
  788HOH      O 2381   1.046   0.685   2.627 -0.1342 -0.2830  0.3470
  788HOH     H1 2382   1.028   0.675   2.721  0.3687 -0.3997  0.4365
  788HOH     H2 2383   1.132   0.726   2.623 -0.1004 -0.3867 -0.0656
  789HOH      O 2384   0.257   0.858   1.054  0.5666  0.1472 -0.7245
  789HOH     H1 2385   0.337   0.823   1.093 -0.1676 -0.8136  0.0068
  789HOH     H2 2386   0.198   0.871   1.128 -0.4666 -0.6188 -1.3629
  790HOH      O 2387   2.924   1.031   1.622 -0.0634 -0.7434 -0.6752
  790HOH     H1 2388   2.945   0.971   1.550  0.3808 -0.9351 -0.3975
  790HOH     H2 2389   2.928   1.118   1.583  1.5269 -0.7299 -0.6270
  791HOH      O 2390   0.918   1.588   2.544  0.1997  0.2852 -0.4360
  791HOH     H1 2391   0.906   1.528   2.618  0.4380 -0.3539 -0.8976
  791HOH     H2 2392   0.845   1.650   2.551  0.7958  0.9220  0.9386
  792HOH      O 2393   2.291   3.483   0.973  0.4816 -0.2722  0.6365
  792HOH     H1 2394   2.376   3.462   1.012  1.1592  0.8526 -0.1282
  792HOH     H2 2395   2.289   3.434   0.891  1.0083  0.6963  0.0144
  793HOH      O 2396   3.275   0.585   1.810 -0.1459  0.2165  0.4821
  793HOH     H1 2397   3.318   0.660   1.851 -0.3711  0.5451  0.1341
  793HOH     H2 2398   3.263   0.612   1.719  0.2206 -0.4458  0.2296
  794HOH      O 2399   0.818   1.066   1.155 -0.6511 -0.3591  0.5238
  794HOH     H1 2400   0.845   1.051   1.065  0.2657  0.5680  0.6063
  794HOH     H2 2401   0.722   1.069   1.152 -0.6431  1.5817 -0.8116
  795HOH      O 2402   0.379   0.371   3.567  0.0128 -0.2643  1.0500
  795HOH     H1 2403   0.380   0.296   3.626 -0.0390 -1.5488 -0.4497
  795HOH     H2 2404   0.288   0.377   3.538  0.3957 -1.3020 -0.6876
  796HOH      O 2405   0.469   1.047   3.148  0.2844  0.6762 -0.7536
  796HOH     H1 2406   0.375   1.043   3.133  0.2987  0.1964 -0.7474
  796HOH     H2 2407   0.490   0.965   3.193  0.6903  0.8183 -0.6704
  797HOH      O 2408   3.365   3.537   2.155 -0.9098  0.5009 -0.2454
  797HOH     H1 2409   3.274   3.547   2.126 -1.3794 -0.6364  0.7158
  797HOH     H2 2410   3.359   3.510   2.246  0.3525 -0.4767 -0.3933
  798HOH      O 2411   2.889   2.537   2.584  0.1809 -0.0955 -0.3434
  798HOH     H1 2412   2.974   2.502   2.556  0.5969  0.8478 -0.3236
  798HOH     H2 2413   2.905   2.571   2.672 -0.3819 -0.4266 -0.1024
  799HOH      O 2414   3.527   1.861   2.388 -0.2432  0.3714 -0.5275
  799HOH     H1 2415   3.586   1.820   2.451 -1.0798 -0.5876 -0.3054
  799HOH     H2 2416   3.571   1.942   2.362  0.4362  0.4789  0.7887
  800HOH      O 2417   0.360   1.375   1.848  0.1132  0.1723 -0.2292
  800HOH     H1 2418   0.283   1.390   1.902  0.3841 -1.3349  0.6978
  800HOH     H2 2419   0.334   1.305   1.788  0.5221  0.1895 -0.4342
  801HOH      O 2420   1.419   3.598   1.738 -0.1153  0.9197 -0.1427
  801HOH     H1 2421   1.339   3.650   1.731 -0.6169  0.1468 -0.3145
  801HOH     H2 2422   1.410   3.531   1.671  0.2439  0.2572  0.4451
  802HOH      O 2423   3.967   0.974   0.175 -0.0817  0.3541 -0.6826
  802HOH     H1 2424   3.932   0.929   0.098 -1.3408  0.5172 -0.2419
  802HOH     H2 2425   4.062   0.973   0.162 -0.1982 -0.5070 -1.7375
  803HOH      O 2426   1.290   1.625   0.590 -0.1070  0.1366  0.2722
  803HOH     H1 2427   1.215   1.647   0.645 -0.3123  1.3335 -0.4143
  803HOH     H2 2428   1.297   1.530   0.594 -2.2497 -0.1384 -0.3516
  804HOH      O 2429   3.092   3.305   2.174  0.0143  0.5152  0.5201
  804HOH     H1 2430   3.003   3.335   2.193  0.5187  1.7683  1.1643
  804HOH     H2 2431   3.135   3.381   2.134  1.0013  0.2229  0.9591
  805HOH      O 2432   0.540   3.211   3.625 -0.1135 -0.3771  0.9714
  805HOH     H1 2433   0.629   3.182   3.606  0.0467 -0.0751  1.2461
  805HOH     H2 2434   0.492   3.131   3.645 -0.1737 -0.6666 -0.2010
  806HOH      O 2435   0.646   2.099   3.006 -0.1182  0.0046 -0.2716
  806HOH     H1 2436   0.694   2.155   3.067 -0.1740  0.4045 -0.5857
  806HOH     H2 2437   0.610   2.159   2.941  0.5882 -0.4722 -1.1551
  807HOH      O 2438   2.169   3.580   3.822  0.3155 -0.1983  0.1899
  807HOH     H1 2439   2.074   3.591   3.823  0.3825  0.7960 -0.5904
  807HOH     H2 2440   2.190   3.535   3.904 -0.7675  0.0750  0.6449
  808HOH      O 2441   1.873   2.638   1.977  0.3664 -0.2267 -0.3906
  808HOH     H1 2442   1.888   2.551   1.941  0.1711 -0.1345 -0.7032
  808HOH     H2 2443   1.867   2.695   1.900  1.4439  0.2260 -0.1721
  809HOH      O 2444   0.317   0.423   1.475 -0.4217 -0.3180  0.4174
  809HOH     H1 2445   0.263   0.421   1.396  1.8283  0.7933 -1.3866
  809HOH     H2 2446   0.320   0.515   1.500  0.4808 -0.3633  0.5396
  810HOH      O 2447   1.105   2.250   2.538  0.3809 -0.0903  0.1859
  810HOH     H1 2448   1.151   2.260   2.621 -0.3460  0.2152  0.5648
  810HOH     H2 2449   1.040   2.320   2.537 -0.3834 -0.7649 -0.1144
  811HOH      O 2450   3.456   0.612   3.547 -0.3078 -0.7328 -0.6334
  811HOH     H1 2451   3.425   0.646   3.463 -1.6808 -0.3217 -0.0272
  811HOH     H2 2452   3.429   0.521   3.548 -0.1561 -0.7791 -0.6913
  812HOH      O 2453   3.419   2.688   0.185 -0.8769 -0.7011 -0.6635
  812HOH     H1 2454   3.494   2.649   0.139 -0.0149 -0.5105  0.4866
  812HOH     H2 2455   3.376   2.615   0.228  0.2888 -0.5746  0.8666
  813HOH      O 2456   0.455   1.695   3.919 -0.2788  0.1388  0.5004
  813HOH     H1 2457   0.464   1.677   3.825 -0.3008  0.2719  0.4716
  813HOH     H2 2458   0.369   1.736   3.926 -0.6161 -0.5686  0.6859
  814HOH      O 2459   2.872   1.523   1.676  0.1760 -0.2744  0.0030
  814HOH     H1 2460   2.935   1.566   1.618  1.4112 -0.7927  0.8704
  814HOH     H2 2461   2.862   1.584   1.750  0.6029 -0.6838  0.4179
  815HOH      O 2462   0.521   1.747   0.829  0.5334  0.3567  0.4096
  815HOH     H1 2463   0.567   1.758   0.913  0.8808 -0.2007  0.3029
  815HOH     H2 2464   0.585   1.773   0.763  1.2094 -1.5111  0.1781
  816HOH      O 2465   1.073   2.377   0.669  0.7275  0.0727  0.1804
  816HOH     H1 2466   1.054   2.285   0.651 -1.0093  0.5557 -1.0507
  816HOH     H2 2467   1.096   2.379   0.762  0.6030 -1.5612  0.3103
  817HOH      O 2468   2.942   3.119   3.824 -0.1396  0.4192  0.1905
  817HOH     H1 2469   2.897   3.201   3.843 -1.5775 -0.1217 -0.5434
  817HOH     H2 2470   2.954   3.078   3.910 -0.2533  0.9846  0.4854
  818HOH      O 2471   3.890   3.579   0.814 -0.9676 -0.1955 -0.6025
  818HOH     H1 2472   3.910   3.669   0.790 -0.1419 -0.1974  0.0011
  818HOH     H2 2473   3.974   3.540   0.835 -1.4308 -0.7074  0.4533
  819HOH      O 2474   2.985   1.769   0.094 -0.0588 -0.1182 -0.3592
  819HOH     H1 2475   2.922   1.811   0.035 -0.1611 -0.6592 -0.6573
  819HOH     H2 2476   2.933   1.703   0.140  0.1668 -0.1590 -0.1641
  820HOH      O 2477   2.815   0.489   0.631 -0.1368 -0.0385 -1.2811
  820HOH     H1 2478   2.769   0.540   0.698  0.0900 -0.7479 -0.5537
  820HOH     H2 2479   2.900   0.531   0.623 -0.0458 -0.1366 -0.8762
  821HOH      O 2480   2.631   3.320   1.509  0.0648  0.5006 -0.3680
  821HOH     H1 2481   2.707   3.377   1.511 -0.3254  1.0504 -0.6766
  821HOH     H2 2482   2.650   3.256   1.440 -0.1545  1.2489 -1.1616
  822HOH      O 2483   3.588   0.331   1.076  0.5015 -0.2098  0.2101
  822HOH     H1 2484   3.580   0.423   1.101  0.3217 -0.1336 -0.1070
  822HOH     H2 2485   3.625   0.288   1.152 -0.3733 -0.0633  0.7387
  823HOH      O 2486   0.186   3.720   2.706  0.0960  0.5608  0.0629
  823HOH     H1 2487   0.130   3.695   2.779 -0.1785  0.5123 -0.1589
  823HOH     H2 2488   0.207   3.637   2.663  0.4528  0.5654  0.2247
  824HOH      O 2489   1.019   3.903   3.291  0.2622 -0.2509  0.1538
  824HOH     H1 2490   1.073   3.933   3.364 -0.1695  0.6247  0.1318
  824HOH     H2 2491   1.081   3.861   3.231  0.5603 -1.4724  1.2324
  825HOH      O 2492   1.764   1.089   3.109 -0.5261  0.1163  0.0828
  825HOH     H1 2493   1.758   1.140   3.189  0.1593  0.0106  0.2115
  825HOH     H2 2494   1.673   1.062   3.091 -0.9338  1.4304 -0.0414
  826HOH      O 2495   3.642   2.969   1.300  0.6611 -0.3237 -0.5472
  826HOH     H1 2496   3.675   3.007   1.381 -2.2318  0.2455  0.5715
  826HOH     H2 2497   3.662   3.035   1.233  0.6134  0.5726  0.2765
  827HOH      O 2498   3.483   0.358   2.287  0.4863  0.7688  0.3370
  827HOH     H1 2499   3.411   0.421   2.291 -0.5206 -0.3440  1.2865
  827HOH     H2 2500   3.457   0.296   2.218  0.7532  0.6060  0.3791
  828HOH      O 2501   1.981   2.574   1.045  0.5788  0.2802 -0.6817
  828HOH     H1 2502   1.955   2.587   0.954 -0.3190  0.8366 -0.3796
  828HOH     H2 2503   1.959   2.657   1.088 -0.1210 -0.3408  0.2560
  829HOH      O 2504   0.696   1.301   2.377  0.2360  0.6434  0.0082
  829HOH     H1 2505   0.675   1.311   2.284  0.0520  0.5127  0.0327
  829HOH     H2 2506   0.790   1.287   2.380  0.2101  0.4138 -0.1802
  830HOH      O 2507   2.718   1.742   2.243 -0.1048  0.5404  0.3137
  830HOH     H1 2508   2.798   1.749   2.295  0.0642  1.1704 -0.0104
  830HOH     H2 2509   2.728   1.809   2.176 -0.2616 -0.3153 -0.6103
  831HOH      O 2510   2.061   3.334   1.667  0.0675  0.3245 -0.7237
  831HOH     H1 2511   2.154   3.331   1.645  0.9741  1.6535  2.0575
  831HOH     H2 2512   2.048   3.265   1.731 -0.1852  1.5277  0.6117
  832HOH      O 2513   3.158   2.372   3.907  0.0156  0.4677 -0.1090
  832HOH     H1 2514   3.221   2.429   3.863  0.2461  0.1545 -0.1881
  832HOH     H2 2515   3.186   2.373   3.999  0.1516  0.3045 -0.1496
  833HOH      O 2516   3.205   4.039   3.282 -0.4075  0.0133  0.0990
  833HOH     H1 2517   3.224   3.997   3.366 -0.6585 -0.0885  0.1070
  833HOH     H2 2518   3.290   4.051   3.241 -0.3593 -1.0650 -0.1720
  834HOH      O 2519   2.438   0.352   0.999 -0.3754  0.4398  0.0429
  834HOH     H1 2520   2.392   0.360   1.083  0.4793  1.6882  0.4561
  834HOH     H2 2521   2.483   0.268   1.004 -0.6764  0.3043  0.6512
  835HOH      O 2522   1.102   1.300   0.139 -0.8799 -0.3172 -0.4476
  835HOH     H1 2523   1.076   1.288   0.230 -2.9338  1.0024 -0.7242
  835HOH     H2 2524   1.133   1.390   0.135  0.2256 -0.6789 -0.9289
  836HOH      O 2525   2.393   2.101   1.796  0.4188  0.3642 -0.2673
  836HOH     H1 2526   2.367   2.192   1.784  1.3509  0.7070  0.1641
  836HOH     H2 2527   2.389   2.063   1.708  0.0340  0.8133 -0.4532
  837HOH      O 2528   1.120   1.025   1.910 -0.6604 -0.2967 -0.7209
  837HOH     H1 2529   1.034   1.066   1.922 -0.1147  0.5585  1.0216
  837HOH     H2 2530   1.141   0.989   1.996  1.2017  0.6147 -0.6837
  838HOH      O 2531   1.750   3.853   3.392  0.0336  0.0481  0.0715
  838HOH     H1 2532   1.801   3.819   3.465 -0.4647  0.2918  0.5532
  838HOH     H2 2533   1.667   3.805   3.396 -0.6801  1.2364  0.7619
  839HOH      O 2534   3.747   3.097   2.943  0.6640  0.0157  0.4237
  839HOH     H1 2535   3.822   3.123   2.890  0.2704 -1.4138 -0.9927
  839HOH     H2 2536   3.747   3.001   2.940 -1.1906 -0.0654  0.2994
  840HOH      O 2537   0.655   2.486   0.508 -0.2148 -0.0505 -0.3451
  840HOH     H1 2538   0.633   2.425   0.438 -0.0464 -0.1662 -0.2992
  840HOH     H2 2539   0.750   2.497   0.502 -0.1647 -0.2499  0.0159
  841HOH      O 2540   1.502   0.137   1.094  0.3711 -0.2183  0.2932
  841HOH     H1 2541   1.561   0.112   1.024  0.2465 -0.4078  0.2554
  841HOH     H2 2542   1.556   0.190   1.153  0.2266  0.8312 -0.4661
  842HOH      O 2543   2.207   0.439   0.464 -0.1259 -0.1479  0.6466
  842HOH     H1 2544   2.217   0.507   0.397 -0.5509 -0.6451  0.0621
  842HOH     H2 2545   2.296   0.411   0.483  0.0741  0.6399  0.9932
  843HOH      O 2546   2.987   2.166   2.408 -0.0569  0.9114  0.1039
  843HOH     H1 2547   2.900   2.146   2.442  0.0763 -0.8388 -0.3528
  843HOH     H2 2548   2.972   2.195   2.318 -0.1859  0.1744 -0.1269
  844HOH      O 2549   3.374   0.728   3.333 -0.0175  0.4283  0.1053
  844HOH     H1 2550   3.354   0.815   3.367 -0.4866  0.4456 -0.2031
  844HOH     H2 2551   3.346   0.731   3.242  0.8883  0.2656 -0.1950
  845HOH      O 2552   1.661   2.926   2.098  0.3493 -0.2569  0.5363
  845HOH     H1 2553   1.650   2.993   2.031  1.3256 -0.8017 -0.2138
  845HOH     H2 2554   1.596   2.859   2.077 -0.1804  0.1317  0.8946
  846HOH      O 2555   3.621   3.026   2.613  0.3307  0.2125 -0.0747
  846HOH     H1 2556   3.582   3.015   2.700 -0.2989  0.8473 -0.2548
  846HOH     H2 2557   3.583   2.956   2.560  0.4929  0.0016  0.0838
  847HOH      O 2558   1.896   1.004   3.426 -0.5570 -0.1236  0.5327
  847HOH     H1 2559   1.804   0.981   3.415 -0.5723 -0.3345  1.0266
  847HOH     H2 2560   1.913   0.991   3.520 -0.1404  0.3498  0.5327
  848HOH      O 2561   1.467   1.336   1.181 -0.0900  0.2225 -0.2696
  848HOH     H1 2562   1.478   1.425   1.150  0.0214 -0.1075 -1.2288
  848HOH     H2 2563   1.374   1.316   1.167  0.0400 -0.0571 -0.7788
  849HOH      O 2564   0.768   1.708   3.819  0.1479  0.6091 -0.3157
  849HOH     H1 2565   0.709   1.645   3.860  0.8483  0.2282  0.1556
  849HOH     H2 2566   0.850   1.700   3.868  0.3083  1.8034 -0.3247
  850HOH      O 2567   0.366   2.823   0.214  0.9414  0.2114 -0.0962
  850HOH     H1 2568   0.452   2.804   0.177  0.2444 -0.5875 -1.5082
  850HOH     H2 2569   0.313   2.850   0.139 -0.4151 -0.7892  0.4161
  851HOH      O 2570   3.190   0.647   2.500 -0.3333 -0.1952  0.6439
  851HOH     H1 2571   3.219   0.725   2.548 -0.5559  0.0276  0.4193
  851HOH     H2 2572   3.259   0.582   2.517  0.1504  0.2307  0.3689
  852HOH      O 2573   2.469   1.713   1.700 -0.1094 -0.0524  0.0343
  852HOH     H1 2574   2.489   1.749   1.786 -0.5358  1.0067 -0.2749
  852HOH     H2 2575   2.398   1.768   1.667  0.2676 -0.2128 -1.1345
  853HOH      O 2576   3.141   2.701   3.316  0.5878  0.4534 -0.0705
  853HOH     H1 2577   3.046   2.698   3.306  0.5676 -0.8253  0.2162
  853HOH     H2 2578   3.155   2.747   3.399  0.2468  0.8598 -0.2306
  854HOH      O 2579   0.030   0.180   2.536  0.3577  0.1934  0.0589
  854HOH     H1 2580   0.116   0.139   2.540  0.4362  0.3050 -0.3890
  854HOH     H2 2581   0.040   0.252   2.474 -0.3331 -0.4968 -0.9111
  855HOH      O 2582   2.222   2.462   2.669  0.2579  0.6084 -0.1288
  855HOH     H1 2583   2.224   2.388   2.730 -0.2508 -0.1424 -0.9734
  855HOH     H2 2584   2.130   2.489   2.668  0.4026  1.1334  0.0097
  856HOH      O 2585   1.363   2.831   3.891  0.1453 -0.1366  0.9843
  856HOH     H1 2586   1.332   2.836   3.800  0.7172 -0.5791  0.7529
  856HOH     H2 2587   1.323   2.906   3.934  0.3016  0.4019  0.2286
  857HOH      O 2588   3.577   1.229   2.367  0.0794  0.1119 -0.3875
  857HOH     H1 2589   3.621   1.183   2.296  1.0171 -0.6231  0.5945
  857HOH     H2 2590   3.592   1.321   2.349  0.3237 -0.0527 -1.1055
  858HOH      O 2591   0.520   1.249   2.068  0.0098 -0.4701 -0.8453
  858HOH     H1 2592   0.463   1.217   1.997  0.0436  0.0596 -1.1237
  858HOH     H2 2593   0.579   1.311   2.024 -0.8570  0.9436 -0.1436
  859HOH      O 2594   0.031   3.654   3.792  0.0940  0.0254  0.0591
  859HOH     H1 2595   0.120   3.622   3.809  0.5894  0.7632 -0.9253
  859HOH     H2 2596   0.005   3.609   3.712 -0.3068  0.0349  0.1831
  860HOH      O 2597   3.286   1.752   1.920  0.0729 -0.8834  0.2548
  860HOH     H1 2598   3.313   1.733   2.010  0.1558 -1.0349  0.1995
  860HOH     H2 2599   3.368   1.748   1.870 -0.0063 -1.0346  0.1356
  861HOH      O 2600   3.735   1.261   0.542  0.1157  0.6980 -0.6571
  861HOH     H1 2601   3.742   1.354   0.522  1.4392  0.4825 -1.4594
  861HOH     H2 2602   3.787   1.218   0.474 -0.8309 -0.6846 -0.5917
  862HOH      O 2603   2.989   3.365   2.528  0.2173 -0.0608 -0.6461
  862HOH     H1 2604   2.937   3.382   2.449 -0.1545  0.0676 -0.3789
  862HOH     H2 2605   2.977   3.444   2.582 -0.2369 -0.4943 -0.0863
  863HOH      O 2606   0.055   2.224   1.004 -0.2114 -0.8861  0.0862
  863HOH     H1 2607   0.027   2.179   1.084  0.2421 -1.2032  0.0762
  863HOH     H2 2608   0.057   2.155   0.937 -0.1695 -0.7120 -0.0948
  864HOH      O 2609   1.715   3.433   1.355 -1.1583  0.0563 -0.0019
  864HOH     H1 2610   1.674   3.466   1.275 -0.9745 -1.0335 -0.5953
  864HOH     H2 2611   1.663   3.356   1.378 -0.7355 -0.1010  0.4783
  865HOH      O 2612   2.393   1.455   0.146 -0.1949  0.5195  0.5626
  865HOH     H1 2613   2.321   1.426   0.089 -0.5025  0.1576  1.1120
  865HOH     H2 2614   2.433   1.374   0.177  0.0117  0.7139  0.8074
  866HOH      O 2615   3.524   1.414   1.029  0.0092  0.0920 -0.0372
  866HOH     H1 2616   3.441   1.368   1.047  0.4120 -1.0074 -0.7499
  866HOH     H2 2617   3.547   1.387   0.940  0.6573  1.1564 -0.2205
  867HOH      O 2618   0.575   2.284   0.360  0.2787  0.2064 -0.1378
  867HOH     H1 2619   0.550   2.287   0.267 -0.9238  1.0011  0.1504
  867HOH     H2 2620   0.525   2.210   0.395  1.0431 -0.3454 -0.1771
  868HOH      O 2621   2.140   2.918   1.310 -0.0252 -0.3381 -0.0808
  868HOH     H1 2622   2.126   3.006   1.345 -0.5450 -0.1954 -0.6020
  868HOH     H2 2623   2.208   2.929   1.243  0.0934 -0.3820  0.0321
  869HOH      O 2624   2.779   3.207   0.833 -0.3218  0.2237  0.2161
  869HOH     H1 2625   2.710   3.168   0.886 -0.3353 -0.0107  0.0266
  869HOH     H2 2626   2.794   3.144   0.762  0.0925  0.2671  0.2621
  870HOH      O 2627   3.956   2.662   3.969  0.1424  0.2682 -0.3154
  870HOH     H1 2628   3.978   2.630   4.056 -0.4107  0.6521 -0.0277
  870HOH     H2 2629   3.940   2.583   3.917 -0.5346  0.0528  0.2017
  871HOH      O 2630   2.086   1.507   3.278  0.5116 -0.9933  0.5286
  871HOH     H1 2631   2.020   1.573   3.300  0.3881 -0.6970 -0.5939
  871HOH     H2 2632   2.039   1.423   3.284  0.5209 -0.9502  1.4197
  872HOH      O 2633   2.042   1.234   0.108  0.1224  0.3514  0.1925
  872HOH     H1 2634   2.013   1.298   0.043  0.4124  1.4825  1.1067
  872HOH     H2 2635   1.964   1.219   0.163 -0.4727 -1.4581 -0.9534
  873HOH      O 2636   3.110   2.816   2.456 -0.3595 -0.8352 -0.6296
  873HOH     H1 2637   3.132   2.903   2.489  1.2324 -0.9198 -1.3014
  873HOH     H2 2638   3.022   2.800   2.490  0.1499  0.0638  1.4527
  874HOH      O 2639   2.055   0.825   2.393  0.0583 -0.0511 -0.2155
  874HOH     H1 2640   2.132   0.835   2.449  0.0652 -0.3149 -0.1737
  874HOH     H2 2641   1.982   0.854   2.447  0.1670  0.5400 -0.3773
  875HOH      O 2642   1.395   1.954   1.835 -0.9862  0.4667 -0.3173
  875HOH     H1 2643   1.324   1.998   1.882 -1.3332 -0.0485 -0.3413
  875HOH     H2 2644   1.351   1.885   1.785 -0.5899  0.7493 -1.1034
  876HOH      O 2645   1.226   2.012   2.864 -0.8440  0.1952 -0.5745
  876HOH     H1 2646   1.273   1.988   2.783 -0.3443 -0.8877 -0.0043
  876HOH     H2 2647   1.134   2.004   2.841 -0.7479 -1.9451 -0.6228
  877HOH      O 2648   2.642   1.247   2.752 -0.1438  0.4419 -0.4786
  877HOH     H1 2649   2.555   1.260   2.789 -0.6579 -0.2074 -1.3695
  877HOH     H2 2650   2.700   1.298   2.807 -1.1500  1.2713 -0.1343
  878HOH      O 2651   0.108   1.705   2.659 -0.2985  0.4936  0.9149
  878HOH     H1 2652   0.143   1.624   2.696 -0.7182  0.5272  1.4053
  878HOH     H2 2653   0.016   1.685   2.642 -0.1670  0.5402  0.0438
  879HOH      O 2654   3.335   3.097   0.312 -0.4716 -0.8867  0.1337
  879HOH     H1 2655   3.376   3.050   0.239  1.5930  0.3016  0.3797
  879HOH     H2 2656   3.326   3.187   0.281  1.3022 -0.1154  1.4822
  880HOH      O 2657   3.686   3.109   1.088 -0.5345 -0.0775  0.6633
  880HOH     H1 2658   3.721   3.188   1.046 -1.1300  0.2005  0.6670
  880HOH     H2 2659   3.619   3.077   1.027 -1.3925  0.3129  1.3537
  881HOH      O 2660   4.036   1.344   0.551  0.7740 -0.6840 -0.7945
  881HOH     H1 2661   3.999   1.357   0.463 -1.1216 -0.6121 -0.0889
  881HOH     H2 2662   4.038   1.431   0.589 -1.1139 -0.9339  0.1012
  882HOH      O 2663   2.184   1.474   3.965 -0.0828  0.5974 -0.2614
  882HOH     H1 2664   2.226   1.486   3.880 -0.5926  0.2058 -0.5840
  882HOH     H2 2665   2.106   1.528   3.961 -0.4705  0.0519 -0.3216
  883HOH      O 2666   1.110   1.136   1.642 -0.4534  0.1575 -0.0530
  883HOH     H1 2667   1.032   1.080   1.643 -0.0161 -0.4715  0.8434
  883HOH     H2 2668   1.147   1.127   1.729  1.7145 -1.1205 -0.9544
  884HOH      O 2669   3.233   1.108   1.471 -0.6316 -0.9228 -0.3504
  884HOH     H1 2670   3.167   1.177   1.463 -0.1942 -0.5592 -1.0252
  884HOH     H2 2671   3.245   1.097   1.565 -0.8585 -0.2176 -0.2260
  885HOH      O 2672   1.248   2.951   1.619 -0.0198 -0.0852  0.6327
  885HOH     H1 2673   1.208   2.871   1.584 -0.2679  0.0424  0.6203
  885HOH     H2 2674   1.319   2.970   1.558 -1.3640  0.9819 -0.7601
  886HOH      O 2675   2.085   1.810   1.198 -0.8788  0.4323 -0.6887
  886HOH     H1 2676   1.996   1.784   1.224 -1.1008  0.6923 -1.1547
  886HOH     H2 2677   2.140   1.787   1.273 -1.1278 -0.9412 -0.8831
  887HOH      O 2678   1.952   3.948   0.191  0.0724 -0.0819 -0.2255
  887HOH     H1 2679   1.964   3.976   0.282  0.4308  1.0569 -0.5893
  887HOH     H2 2680   1.857   3.933   0.184 -0.0790  0.6085  0.1364
  888HOH      O 2681   4.013   2.468   3.144  0.0967  0.1411 -0.4636
  888HOH     H1 2682   4.064   2.397   3.183 -0.1631 -0.2184 -0.7591
  888HOH     H2 2683   4.013   2.448   3.050  1.5849  1.5378 -0.8541
  889HOH      O 2684   2.121   3.177   0.242  0.1226  0.2229  0.5315
  889HOH     H1 2685   2.214   3.152   0.237 -0.1481 -0.7208 -0.3375
  889HOH     H2 2686   2.120   3.269   0.213  0.8093  0.3415  0.8452
  890HOH      O 2687   1.860   0.396   1.182 -0.2476  0.9672  0.1658
  890HOH     H1 2688   1.900   0.481   1.203  0.3453  0.4890  1.0718
  890HOH     H2 2689   1.879   0.341   1.257 -0.0476 -0.1868 -0.6715
  891HOH      O 2690   2.169   0.952   1.878 -0.6102 -0.2849  0.2087
  891HOH     H1 2691   2.196   0.903   1.956  0.0093 -0.9359 -0.3804
  891HOH     H2 2692   2.252   0.974   1.834 -0.9468  0.0733 -0.2660
  892HOH      O 2693   3.546   3.021   2.202 -0.0746  0.5914  0.1576
  892HOH     H1 2694   3.607   3.056   2.266 -0.7823  1.2776  0.4806
  892HOH     H2 2695   3.464   3.067   2.218 -0.6328 -0.1542 -0.3956
  893HOH      O 2696   0.566   3.036   1.196  0.0255 -0.0115  0.3275
  893HOH     H1 2697   0.611   3.045   1.280  0.1946 -0.2691  0.2648
  893HOH     H2 2698   0.572   3.123   1.157 -0.9389  0.4059  1.0117
  894HOH      O 2699   2.677   3.431   2.570 -0.6578 -0.0753  0.2646
  894HOH     H1 2700   2.700   3.345   2.534 -0.3164  0.3270 -0.5200
  894HOH     H2 2701   2.664   3.486   2.493 -2.0335  0.3057  0.7163
  895HOH      O 2702   2.522   3.353   1.032  0.0245 -0.1886 -0.1130
  895HOH     H1 2703   2.494   3.338   1.122 -1.6949 -0.2578 -0.5882
  895HOH     H2 2704   2.538   3.265   0.997  0.9883 -0.1493  0.1570
  896HOH      O 2705   1.347   1.800   0.867  0.4444  0.0958  0.1129
  896HOH     H1 2706   1.261   1.778   0.832  1.1718 -0.9738 -1.1748
  896HOH     H2 2707   1.366   1.887   0.833  0.5325 -0.3413 -1.0131
  897HOH      O 2708   3.561   1.310   0.763  0.7380  0.3618 -0.3878
  897HOH     H1 2709   3.492   1.326   0.698 -0.0105 -0.6384  0.1053
  897HOH     H2 2710   3.637   1.282   0.712 -0.1939 -1.6684 -0.8723
  898HOH      O 2711   3.815   0.900   4.007  0.4959 -0.4198  0.4038
  898HOH     H1 2712   3.822   0.808   4.032  1.1157 -0.6142 -0.4202
  898HOH     H2 2713   3.724   0.923   4.027 -0.0650 -1.6013 -0.5899
  899HOH      O 2714   1.615   2.011   3.233 -0.1929  0.4220 -0.0953
  899HOH     H1 2715   1.545   1.977   3.177 -0.2980  0.0661  0.2370
  899HOH     H2 2716   1.590   1.984   3.321  0.7462 -0.4148 -0.0483
  900HOH      O 2717   0.009   2.882   0.708  0.2004  0.0332  0.4517
  900HOH     H1 2718   0.064   2.809   0.737  0.8912  0.5371  0.4620
  900HOH     H2 2719   0.010   2.875   0.612  0.3959  0.1166  0.4466
  901HOH      O 2720   0.276   1.820   0.188  0.4427 -0.0969 -0.1788
  901HOH     H1 2721   0.350   1.876   0.215  0.9730 -0.8976  0.0906
  901HOH     H2 2722   0.269   1.835   0.093  0.6628  0.3145 -0.1377
  902HOH      O 2723   0.065   0.731   3.035 -0.0427 -0.0048 -0.6221
  902HOH     H1 2724   0.065   0.817   3.079 -0.5753  0.0541 -0.7231
  902HOH     H2 2725   0.155   0.701   3.041 -0.1058 -0.0509  0.6194
  903HOH      O 2726   1.068   3.723   1.217  0.4890  0.5779 -0.1115
  903HOH     H1 2727   1.055   3.749   1.126 -1.1443  0.8051  0.1214
  903HOH     H2 2728   0.990   3.672   1.238  1.5023 -0.7428  0.7730
  904HOH      O 2729   2.076   0.456   1.836  0.0681 -0.4886 -0.0288
  904HOH     H1 2730   2.131   0.502   1.899  0.0565 -0.1633 -0.2544
  904HOH     H2 2731   2.017   0.403   1.890  0.8690 -1.1660  0.2128
  905HOH      O 2732   3.891   0.350   1.364 -0.0138 -0.2369  1.1039
  905HOH     H1 2733   3.824   0.418   1.373  0.1213 -0.1004  1.0790
  905HOH     H2 2734   3.963   0.393   1.319 -0.2011 -0.5879  0.4507
  906HOH      O 2735   0.819   2.033   0.051 -0.2124  0.3155 -0.1097
  906HOH     H1 2736   0.806   2.111   0.105  0.7930  0.1089  0.4932
  906HOH     H2 2737   0.913   2.032   0.033 -0.2752 -0.5133 -0.5006
  907HOH      O 2738   0.606   0.300   1.800  0.0102 -0.4749 -0.2456
  907HOH     H1 2739   0.647   0.215   1.779  1.1886 -0.2681  0.9463
  907HOH     H2 2740   0.669   0.365   1.768 -0.2869 -0.0734 -0.0286
  908HOH      O 2741   0.666   1.004   0.525  0.2770  0.2403  0.0721
  908HOH     H1 2742   0.693   0.936   0.463  0.1319 -0.2455  0.5248
  908HOH     H2 2743   0.611   0.958   0.588  0.0679  0.8107  0.3170
  909HOH      O 2744   0.349   3.956   1.409  0.0205  0.0830  0.2204
  909HOH     H1 2745   0.343   3.902   1.329 -0.6510 -0.3309  0.5299
  909HOH     H2 2746   0.268   4.008   1.408 -0.1088 -0.0979  0.7431
  910HOH      O 2747   2.968   0.581   2.309 -0.3282 -0.0584 -0.2959
  910HOH     H1 2748   3.051   0.624   2.330 -0.4854  0.2250 -0.2456
  910HOH     H2 2749   2.952   0.604   2.217 -0.7631  0.5875 -0.0684
  911HOH      O 2750   3.067   2.080   0.538  0.7371 -0.1224 -0.0549
  911HOH     H1 2751   3.094   1.989   0.551  0.5198 -0.1746  0.0436
  911HOH     H2 2752   2.995   2.075   0.474  0.2785 -0.0922  0.4420
  912HOH      O 2753   1.732   0.415   3.011 -0.5572  0.2653 -0.7086
  912HOH     H1 2754   1.653   0.464   3.035 -0.0715  0.4624  0.6980
  912HOH     H2 2755   1.803   0.461   3.055  0.0679 -1.0238 -0.2449
  913HOH      O 2756   4.030   0.415   0.325  0.4294 -0.4253  0.0519
  913HOH     H1 2757   4.040   0.397   0.419 -1.0430 -0.6205  0.2116
  913HOH     H2 2758   3.947   0.462   0.318  0.6088 -0.2234 -1.1475
  914HOH      O 2759   2.151   3.426   0.501 -0.0214  0.6139  0.5471
  914HOH     H1 2760   2.069   3.476   0.509 -0.9742 -0.6374 -0.5536
  914HOH     H2 2761   2.157   3.377   0.582 -0.3786  0.6912  0.6246
  915HOH      O 2762   2.426   3.245   1.271 -0.2801  0.4301  0.0905
  915HOH     H1 2763   2.497   3.183   1.285 -1.2911 -0.8007  0.0798
  915HOH     H2 2764   2.417   3.289   1.356  0.3465  0.4716  0.1481
  916HOH      O 2765   3.020   3.082   0.737  0.4929 -0.1156 -0.0220
  916HOH     H1 2766   3.008   3.012   0.674 -0.0369 -0.0214 -0.0356
  916HOH     H2 2767   2.993   3.044   0.821 -0.1316  0.1659 -0.0859
  917HOH      O 2768   0.210   1.304   0.908  0.1069  0.0546 -0.9426
  917HOH     H1 2769   0.261   1.223   0.909  0.5661  0.3362 -0.0545
  917HOH     H2 2770   0.179   1.315   0.998 -0.1819  0.7271 -1.1094
  918HOH      O 2771   2.425   0.793   3.362  0.2238  0.9054 -0.0802
  918HOH     H1 2772   2.346   0.845   3.349  0.3693  1.0083 -0.5951
  918HOH     H2 2773   2.423   0.769   3.455 -0.4087  0.9075 -0.0822
  919HOH      O 2774   2.848   2.981   2.032 -0.0191  0.1507  0.4315
  919HOH     H1 2775   2.928   2.972   2.084  0.8248  1.1319 -0.5836
  919HOH     H2 2776   2.805   3.059   2.067 -0.1045  0.0894  0.4626
  920HOH      O 2777   0.699   3.599   1.894 -0.6502  0.5291 -0.0465
  920HOH     H1 2778   0.729   3.508   1.893 -0.3893  0.6059 -0.7821
  920HOH     H2 2779   0.605   3.593   1.908 -0.5940  0.1581  0.1906
  921HOH      O 2780   1.570   3.504   3.659 -0.2690  0.5723  0.5514
  921HOH     H1 2781   1.605   3.423   3.697  0.5927  0.5926 -0.1289
  921HOH     H2 2782   1.623   3.518   3.581 -0.0272  2.0886  0.9304
  922HOH      O 2783   0.841   1.107   1.964 -0.5994 -0.3050 -0.0195
  922HOH     H1 2784   0.838   1.203   1.964  0.8121 -0.2243 -0.4486
  922HOH     H2 2785   0.754   1.081   1.996 -1.0488  1.1002  0.0496
  923HOH      O 2786   3.320   1.204   0.186  0.3413 -0.0642 -0.0736
  923HOH     H1 2787   3.339   1.265   0.115  0.6992 -0.1996 -0.0995
  923HOH     H2 2788   3.406   1.181   0.222  0.1587  0.1827  0.5586
  924HOH      O 2789   3.323   1.771   2.190  0.5561 -0.3821 -0.1701
  924HOH     H1 2790   3.399   1.784   2.247 -0.2850 -0.6737  1.0864
  924HOH     H2 2791   3.274   1.853   2.197  0.2516 -0.5629 -0.1580
  925HOH      O 2792   0.700   3.883   0.462  0.0679 -0.0613 -0.2404
  925HOH     H1 2793   0.715   3.905   0.370  0.2540  2.0816  0.2076
  925HOH     H2 2794   0.604   3.879   0.470  0.0373  0.1820 -0.4462
  926HOH      O 2795   3.207   0.832   0.497  0.2813 -0.7308  0.2692
  926HOH     H1 2796   3.217   0.883   0.417  0.2450 -0.1161  0.6405
  926HOH     H2 2797   3.239   0.890   0.566 -1.4975 -0.4447  0.9543
  927HOH      O 2798   3.297   0.406   3.664 -0.2513 -0.2777 -0.1810
  927HOH     H1 2799   3.260   0.357   3.590 -0.7230 -2.1335  1.1448
  927HOH     H2 2800   3.222   0.424   3.720  0.3560 -1.4113  1.1155
  928HOH      O 2801   0.865   1.553   2.834 -0.1003  0.5152  1.2287
  928HOH     H1 2802   0.910   1.469   2.841 -0.7163  0.0688  0.2828
  928HOH     H2 2803   0.935   1.617   2.822  0.3535 -0.1681 -0.3010
  929HOH      O 2804   1.130   0.306   2.899  0.2447 -0.3720 -0.2366
  929HOH     H1 2805   1.113   0.230   2.955  0.0397 -0.1450  0.0181
  929HOH     H2 2806   1.068   0.296   2.827  0.1547 -0.4001 -0.1560
  930HOH      O 2807   1.318   3.183   0.917 -0.2641  0.8447  0.0120
  930HOH     H1 2808   1.407   3.203   0.947 -0.0331 -0.0568 -0.0196
  930HOH     H2 2809   1.262   3.216   0.987  0.2288 -0.6118  1.2127
  931HOH      O 2810   3.118   0.563   0.125 -0.5256 -0.8461 -0.6743
  931HOH     H1 2811   3.176   0.538   0.197 -0.5892 -1.0266 -0.6841
  931HOH     H2 2812   3.172   0.617   0.068 -0.6234 -0.2454 -0.2198
  932HOH      O 2813   3.053   2.475   0.912 -0.3636  0.4082  0.1076
  932HOH     H1 2814   3.122   2.490   0.977  0.3985 -0.4539 -0.4532
  932HOH     H2 2815   3.000   2.405   0.949  0.9049 -1.1189 -0.7019
  933HOH      O 2816   4.021   0.851   1.169 -0.3470 -0.0465  0.4241
  933HOH     H1 2817   3.960   0.778   1.161  0.2855 -0.5234 -0.3719
  933HOH     H2 2818   3.998   0.910   1.097 -0.2982  0.1042  0.5294
  934HOH      O 2819   1.210   3.585   0.434  0.5359 -0.2110 -0.5286
  934HOH     H1 2820   1.220   3.671   0.473 -0.3335 -0.1211 -0.4709
  934HOH     H2 2821   1.257   3.526   0.494 -1.1496 -0.1602  1.0241
  935HOH      O 2822   2.145   0.045   0.726  0.2972  0.1627  0.4939
  935HOH     H1 2823   2.079  -0.019   0.752 -0.2975  0.3188 -0.5136
  935HOH     H2 2824   2.224   0.018   0.772 -0.4374 -0.0469  1.7339
  936HOH      O 2825   2.011   2.658   0.008  0.2848 -0.2847 -0.1375
  936HOH     H1 2826   1.955   2.724  -0.034 -0.0764 -0.4966  0.0012
  936HOH     H2 2827   2.022   2.689   0.097  0.4027 -0.2357 -0.1689
  937HOH      O 2828   3.115   2.673   1.681  0.0822  0.4441  0.3804
  937HOH     H1 2829   3.174   2.735   1.638  0.0021 -0.6386 -1.4837
  937HOH     H2 2830   3.168   2.634   1.751  0.5649  1.5759  0.6968
  938HOH      O 2831   3.977   2.927   2.279 -0.3869  0.0443 -0.6876
  938HOH     H1 2832   4.049   2.984   2.307 -0.6096 -0.1027  0.2621
  938HOH     H2 2833   3.898   2.977   2.301 -0.5883 -0.0158 -1.2419
  939HOH      O 2834   1.702   2.525   2.477  0.3701 -0.0655  0.4288
  939HOH     H1 2835   1.781   2.579   2.484  0.7647 -0.5961  0.2097
  939HOH     H2 2836   1.700   2.499   2.385 -0.7156  0.8865  0.1362
  940HOH      O 2837   3.724   3.171   0.314  0.7095  0.1492  0.4302
  940HOH     H1 2838   3.779   3.139   0.244  0.1082 -0.1456  0.0731
  940HOH     H2 2839   3.670   3.096   0.339 -0.4797  0.7364 -0.1694
  941HOH      O 2840   1.797   3.498   3.439 -0.2411 -0.5100 -0.3514
  941HOH     H1 2841   1.779   3.478   3.347  1.1445 -0.7313 -0.6169
  941HOH     H2 2842   1.837   3.418   3.474  0.1833 -0.0955  0.1521
  942HOH      O 2843   3.184   0.660   1.493  0.1763 -0.1595  0.4845
  942HOH     H1 2844   3.139   0.732   1.449 -0.6803 -0.8100  0.2661
  942HOH     H2 2845   3.274   0.665   1.460 -0.0333  0.3851 -0.0465
  943HOH      O 2846   3.807   1.194   1.170 -0.3508  0.2309 -0.6745
  943HOH     H1 2847   3.826   1.168   1.079 -1.4273 -0.8956 -0.6284
  943HOH     H2 2848   3.749   1.126   1.202 -0.2081  0.7451  0.8038
  944HOH      O 2849   1.498   0.986   1.584  0.2917 -0.1287  0.2956
  944HOH     H1 2850   1.563   1.045   1.623  0.6084 -0.4871  0.3217
  944HOH     H2 2851   1.452   0.948   1.659  0.0858  0.0836  0.2787
  945HOH      O 2852   0.780   3.310   3.842 -0.3553 -0.2524  0.6102
  945HOH     H1 2853   0.762   3.400   3.816  1.4142 -0.0715 -0.2516
  945HOH     H2 2854   0.742   3.257   3.771  1.1180  0.0360 -0.4701
  946HOH      O 2855   2.925   1.711   1.245 -0.1376  0.3284  0.0820
  946HOH     H1 2856   2.946   1.683   1.334 -0.4625  1.1262  0.4254
  946HOH     H2 2857   2.972   1.649   1.189  0.7672  0.3163  0.8079
  947HOH      O 2858   0.580   3.973   3.787  0.2406  0.4732  0.0152
  947HOH     H1 2859   0.594   3.966   3.881 -0.2774  0.5047  0.0984
  947HOH     H2 2860   0.609   3.888   3.752 -1.8139 -0.5638  0.5052
  948HOH      O 2861   2.309   2.626   0.416 -0.0360 -0.4112  0.1583
  948HOH     H1 2862   2.380   2.579   0.373  0.1258  0.0743 -0.1278
  948HOH     H2 2863   2.230   2.593   0.374  0.0852 -0.3204 -0.1469
  949HOH      O 2864   2.434   2.130   3.009  0.0121 -0.0032 -0.4924
  949HOH     H1 2865   2.441   2.056   3.070 -1.3347  0.7367  0.6655
  949HOH     H2 2866   2.397   2.092   2.929  1.0602 -0.8512 -0.6230
  950HOH      O 2867   3.309   1.571   0.320 -0.0875  0.0555 -0.7161
  950HOH     H1 2868   3.270   1.655   0.345  1.8227  0.8831 -0.1429
  950HOH     H2 2869   3.379   1.594   0.260  0.5841 -1.1015 -0.4382
  951HOH      O 2870   1.640   0.956   0.215 -0.2277 -0.0486 -0.0425
  951HOH     H1 2871   1.561   0.908   0.189 -0.4570  0.1911  0.2015
  951HOH     H2 2872   1.710   0.892   0.207 -0.4524 -0.2774 -0.2244
  952HOH      O 2873   0.076   3.361   1.582 -0.5442 -0.5971  1.5600
  952HOH     H1 2874   0.154   3.305   1.574 -0.3378 -0.1815  0.0703
  952HOH     H2 2875   0.007   3.313   1.538 -0.4875  0.0713  0.7024
  953HOH      O 2876   0.997   0.646   3.524  0.4785 -0.5066 -0.0357
  953HOH     H1 2877   0.942   0.651   3.445 -0.2793 -0.2728  0.4884
  953HOH     H2 2878   1.007   0.553   3.540  1.0823 -0.5715 -0.6929
  954HOH      O 2879   2.728   2.641   0.115  0.9627  0.0619 -0.1417
  954HOH     H1 2880   2.763   2.716   0.067  0.7946 -0.1166 -0.5468
  954HOH     H2 2881   2.785   2.568   0.091  0.1146 -0.3268 -1.1326
  955HOH      O 2882   1.856   1.972   0.672  0.3734  0.1557  0.1066
  955HOH     H1 2883   1.929   2.033   0.665  0.2098  0.3737  0.2506
  955HOH     H2 2884   1.836   1.970   0.766 -1.0512  1.6190 -0.0698
  956HOH      O 2885   1.767   3.062   1.506  0.7638 -0.6203  0.4215
  956HOH     H1 2886   1.761   3.079   1.600  0.7652 -0.8282  0.4617
  956HOH     H2 2887   1.776   2.966   1.500 -0.4138 -0.7460  0.1535
  957HOH      O 2888   0.942   1.094   3.505 -0.2445 -0.0519 -0.0717
  957HOH     H1 2889   0.989   1.174   3.530  0.2602 -0.3121 -0.1590
  957HOH     H2 2890   0.961   1.032   3.575 -0.9908  0.0301  0.2162
  958HOH      O 2891   0.767   1.345   3.700  0.0929  0.8123  0.2668
  958HOH     H1 2892   0.725   1.303   3.625 -0.8426  0.3371  1.0036
  958HOH     H2 2893   0.860   1.325   3.690 -0.1532 -0.3069 -0.1202
  959HOH      O 2894   0.792   0.904   1.761 -0.0819 -0.0662 -0.5465
  959HOH     H1 2895   0.765   0.983   1.807 -0.7615 -0.3456 -0.4413
  959HOH     H2 2896   0.762   0.832   1.818  0.6277 -0.4062 -0.5792
  960HOH      O 2897   1.913   1.343   1.046  0.4213 -0.7135  0.0156
  960HOH     H1 2898   1.937   1.350   1.138 -0.1597 -0.6115  0.1680
  960HOH     H2 2899   1.894   1.250   1.033 -0.0501 -0.6393  0.1489
  961HOH      O 2900   3.091   1.039   3.948 -0.3963  0.0247  0.3211
  961HOH     H1 2901   3.053   1.118   3.986 -0.5567  0.5223 -0.7749
  961HOH     H2 2902   3.061   0.967   4.004 -1.1911  0.6233  0.6937
  962HOH      O 2903   1.558   0.732   1.566 -0.0361  0.5669  0.7387
  962HOH     H1 2904   1.533   0.708   1.655 -1.2647  0.7185  0.4791
  962HOH     H2 2905   1.545   0.826   1.562 -0.0559  0.5527  0.3822
  963HOH      O 2906   3.382   1.775   3.709  0.5949  0.0992 -0.1116
  963HOH     H1 2907   3.409   1.723   3.785  1.3572 -0.1497 -0.5317
  963HOH     H2 2908   3.464   1.791   3.661  0.1441  0.3581 -0.8132
  964HOH      O 2909   0.281   3.146   3.972  1.0375  0.0145  0.4622
  964HOH     H1 2910   0.206   3.205   3.967  0.8995 -0.1537  0.5559
  964HOH     H2 2911   0.310   3.136   3.882  1.7533  1.1081  0.5194
  965HOH      O 2912   2.974   1.287   1.501  0.5800  0.3086  0.0410
  965HOH     H1 2913   2.947   1.306   1.411  0.9991  0.6009 -0.0288
  965HOH     H2 2914   2.909   1.331   1.556 -0.2747 -0.6966 -0.0877
  966HOH      O 2915   3.377   0.533   2.880  0.4159 -1.0068 -0.1696
  966HOH     H1 2916   3.285   0.543   2.857  0.5330  0.3004 -0.1958
  966HOH     H2 2917   3.420   0.510   2.797  0.2150 -0.7990 -0.3363
  967HOH      O 2918   3.693   3.771   0.612 -0.1845  0.1555 -0.5119
  967HOH     H1 2919   3.719   3.680   0.629 -0.3035  0.1379 -0.4196
  967HOH     H2 2920   3.757   3.824   0.659 -0.4949  0.1084 -0.0261
  968HOH      O 2921   1.431   2.237   1.485  0.5955 -0.0536  0.2365
  968HOH     H1 2922   1.498   2.269   1.424  0.3990  0.5431  0.3198
  968HOH     H2 2923   1.476   2.173   1.539  0.7127 -0.8260 -0.7069
  969HOH      O 2924   1.200   3.819   3.086 -0.0750 -0.3390  0.9266
  969HOH     H1 2925   1.245   3.734   3.078  1.5862  0.5098  0.1265
  969HOH     H2 2926   1.148   3.826   3.006  1.6495  0.2684 -0.2757
  970HOH      O 2927   2.713   1.848   1.213 -0.1925  0.0468  0.1069
  970HOH     H1 2928   2.652   1.839   1.286 -1.0192  0.3777 -0.5142
  970HOH     H2 2929   2.791   1.801   1.241 -0.8557 -0.7000  0.7932
  971HOH      O 2930   2.869   1.189   0.239 -0.0635 -0.1208  0.5945
  971HOH     H1 2931   2.878   1.245   0.316 -2.3402  0.7149  0.3964
  971HOH     H2 2932   2.793   1.133   0.259 -0.2466 -0.4135 -0.7325
  972HOH      O 2933   0.487   0.881   0.679 -0.3342  0.3218  0.5776
  972HOH     H1 2934   0.409   0.831   0.657  0.4389 -0.8742  0.3219
  972HOH     H2 2935   0.541   0.820   0.729  0.6765  0.9020  0.2575
  973HOH      O 2936   1.249   1.058   3.164 -0.1331 -0.2814 -0.1862
  973HOH     H1 2937   1.242   1.114   3.241 -1.6820  0.4643 -0.7724
  973HOH     H2 2938   1.254   1.120   3.091  0.6587 -0.9598 -0.7340
  974HOH      O 2939   0.752   2.465   0.755  0.0202  0.2774 -0.5283
  974HOH     H1 2940   0.669   2.472   0.709 -0.8344  0.9293  0.9748
  974HOH     H2 2941   0.798   2.394   0.711 -1.3269 -0.1155 -1.4168
  975HOH      O 2942   3.025   3.015   3.593  0.2664 -0.1279 -0.2523
  975HOH     H1 2943   2.961   2.970   3.538 -0.2617 -0.8642  0.9016
  975HOH     H2 2944   2.978   3.037   3.673  0.8376  1.4681 -0.2880
  976HOH      O 2945   0.491   1.086   3.633 -0.6863  0.2159 -0.5243
  976HOH     H1 2946   0.508   1.174   3.600  0.2025  0.0559 -0.5416
  976HOH     H2 2947   0.547   1.030   3.580  0.2971 -0.1330  0.7941
  977HOH      O 2948   2.810   3.419   3.362 -0.3214  0.2816 -0.2441
  977HOH     H1 2949   2.862   3.343   3.386  0.5244  0.5245 -1.1665
  977HOH     H2 2950   2.866   3.494   3.384 -0.7516  0.6041 -0.2199
  978HOH      O 2951   1.889   2.389   1.920 -0.2964  0.2926  0.3069
  978HOH     H1 2952   1.821   2.333   1.958  1.0975 -2.1887 -0.3480
  978HOH     H2 2953   1.878   2.379   1.826  1.0230 -0.4160  0.1779
  979HOH      O 2954   0.585   2.877   2.225 -0.0285 -0.2633  0.2009
  979HOH     H1 2955   0.668   2.915   2.195 -0.5346  0.5699 -0.2359
  979HOH     H2 2956   0.544   2.843   2.146  0.5816 -2.2071  0.6289
  980HOH      O 2957   4.002   3.792   1.415  0.0832  0.0797  0.4400
  980HOH     H1 2958   4.027   3.787   1.507  0.7495  0.4142  0.2918
  980HOH     H2 2959   4.040   3.714   1.375 -0.6087 -0.3139  0.5250
  981HOH      O 2960   3.831   2.107   0.070  0.1927  0.7302  0.1226
  981HOH     H1 2961   3.920   2.071   0.063  0.1556  0.6050  0.2999
  981HOH     H2 2962   3.819   2.124   0.163 -0.4681 -0.5420  0.3228
  982HOH      O 2963   2.288   0.752   1.538 -0.0453 -0.4177 -0.2710
  982HOH     H1 2964   2.252   0.667   1.510 -0.0546 -0.6188  0.3338
  982HOH     H2 2965   2.218   0.791   1.590 -0.1006  0.0401 -0.6735
  983HOH      O 2966   2.293   3.476   1.899 -0.0151 -0.2843 -0.1225
  983HOH     H1 2967   2.271   3.387   1.927  0.4410 -0.3253  0.1147
  983HOH     H2 2968   2.321   3.467   1.808  0.2505 -0.4204 -0.0290
  984HOH      O 2969   1.559   2.693   1.560  0.3553  0.1521 -0.5068
  984HOH     H1 2970   1.516   2.750   1.496 -1.3602  0.1339  0.4904
  984HOH     H2 2971   1.507   2.612   1.559  0.7436 -0.1368  0.3424
  985HOH      O 2972   0.820   1.591   2.254 -0.2349  0.0859 -0.0665
  985HOH     H1 2973   0.842   1.680   2.281 -1.5188  0.6999 -0.8332
  985HOH     H2 2974   0.756   1.562   2.320 -0.4454  0.0653 -0.2781
  986HOH      O 2975   0.877   2.599   3.723  0.1873 -0.1170  0.6004
  986HOH     H1 2976   0.810   2.652   3.681  0.6291  0.1559  0.2176
  986HOH     H2 2977   0.829   2.527   3.763 -0.2104 -1.4183 -1.7922
  987HOH      O 2978   0.440   1.519   0.988  0.4502 -0.4180 -0.9056
  987HOH     H1 2979   0.404   1.570   0.915  0.0652 -0.2604 -0.6127
  987HOH     H2 2980   0.504   1.577   1.029 -0.2322 -0.0188 -0.3632
  988HOH      O 2981   0.838   2.972   1.270  0.0995  0.5805 -0.7023
  988HOH     H1 2982   0.927   2.938   1.256  0.3591  1.2768 -0.8015
  988HOH     H2 2983   0.791   2.949   1.190 -0.1368 -0.7151 -0.2488
  989HOH      O 2984   0.890   0.873   0.071  0.1795  0.2128 -0.4043
  989HOH     H1 2985   0.853   0.786   0.060  0.0710  0.0351  1.0020
  989HOH     H2 2986   0.814   0.930   0.081  0.2559  0.4413 -1.0545
  990HOH      O 2987   2.349   2.007   1.510 -0.1225 -0.0948 -0.0111
  990HOH     H1 2988   2.304   2.065   1.449 -1.1478 -0.5004  0.3006
  990HOH     H2 2989   2.305   1.922   1.499  1.0650 -0.7263 -0.1782
  991HOH      O 2990   3.826   0.143   0.952  0.5718 -0.6643 -0.3511
  991HOH     H1 2991   3.764   0.146   0.879  0.1388 -0.1274  0.0187
  991HOH     H2 2992   3.840   0.049   0.968 -1.0858 -0.8690  0.2988
  992HOH      O 2993   2.172   0.043   3.051  0.2254  0.7043  0.7154
  992HOH     H1 2994   2.130   0.126   3.028  0.1464  0.8640  1.4005
  992HOH     H2 2995   2.199   0.054   3.142  1.7685  0.6013  0.3118
  993HOH      O 2996   1.420   3.243   2.560  0.1062  0.0855 -0.0578
  993HOH     H1 2997   1.366   3.268   2.635  0.0244  0.4930 -0.2493
  993HOH     H2 2998   1.480   3.176   2.594  0.0279  0.2230  0.3532
  994HOH      O 2999   2.379   1.906   3.646  0.4867  0.0639  0.3044
  994HOH     H1 3000   2.286   1.884   3.643  0.4457  0.1218  0.8370
  994HOH     H2 3001   2.402   1.930   3.557  0.1786 -0.6979  0.0071
  995HOH      O 3002   3.575   2.050   2.627 -0.1790 -0.4929  0.2162
  995HOH     H1 3003   3.632   2.108   2.677  0.4026 -0.4236 -0.4954
  995HOH     H2 3004   3.617   2.044   2.541 -0.4619 -1.6210  0.1357
  996HOH      O 3005   3.676   4.025   2.931  0.4229 -0.1930 -0.4051
  996HOH     H1 3006   3.617   3.966   2.883 -0.2414  0.0727  0.0471
  996HOH     H2 3007   3.726   3.967   2.988 -1.2626 -0.3150  1.1545
  997HOH      O 3008   2.341   3.857   2.514  0.4077  0.1717 -0.1696
  997HOH     H1 3009   2.322   3.928   2.575 -0.0854  0.0080 -0.1232
  997HOH     H2 3010   2.425   3.822   2.543  0.0206 -0.1352  0.6492
  998HOH      O 3011   4.036   3.879   3.320 -0.2814 -0.3999  0.4305
  998HOH     H1 3012   3.971   3.831   3.372 -0.9381  0.1837  0.1768
  998HOH     H2 3013   4.084   3.932   3.383 -0.8441  0.0471  0.4944
  999HOH      O 3014   2.544   1.292   3.597  0.3539  0.2945  0.7037
  999HOH     H1 3015   2.621   1.318   3.648  0.9599 -0.4178  0.1970
  999HOH     H2 3016   2.537   1.197   3.611 -0.4358  0.3450  0.7329
 1000HOH      O 3017   1.509   0.299   2.375  0.0117 -0.2519 -0.2399
 1000HOH     H1 3018   1.440   0.288   2.310 -0.6131  1.2631  0.0733
 1000HOH     H2 3019   1.583   0.336   2.326 -0.6242  1.3540 -0.0947
 1001HOH      O 3020   3.726   0.139   1.296  1.0505  0.4603  0.3900
 1001HOH     H1 3021   3.781   0.205   1.253  1.7110 -0.3072 -0.0050
 1001HOH     H2 3022   3.765   0.055   1.269 -0.7113 -0.1739 -0.4923
 1002HOH      O 3023   0.352   1.969   3.427 -0.4215  0.0410 -0.8954
 1002HOH     H1 3024   0.305   1.900   3.379  0.5750 -0.0980 -1.7329
 1002HOH     H2 3025   0.359   2.041   3.365 -0.2832  0.3912 -0.4827
 1003HOH      O 3026   3.940   2.416   3.844 -0.3262 -0.2258  0.1444
 1003HOH     H1 3027   3.914   2.420   3.752  0.3573 -0.4710 -0.0746
 1003HOH     H2 3028   4.006   2.346   3.847  0.6009  0.6163  0.5634
 1004HOH      O 3029   3.112   2.844   0.177 -0.9459 -0.5683  0.2334
 1004HOH     H1 3030   3.046   2.886   0.233 -1.6073 -1.6758  0.3335
 1004HOH     H2 3031   3.153   2.779   0.234  0.1338 -0.0394  0.1096
 1005HOH      O 3032   2.573   1.416   0.391 -0.3805 -0.2270  0.4358
 1005HOH     H1 3033   2.500   1.408   0.452 -0.7748 -0.5405 -0.0624
 1005HOH     H2 3034   2.557   1.349   0.326  0.2167 -0.1230  0.1695
 1006HOH      O 3035   0.242   2.179   1.308 -0.0590  0.1014 -0.8010
 1006HOH     H1 3036   0.180   2.112   1.338 -0.1908  0.6403  0.1780
 1006HOH     H2 3037   0.298   2.132   1.245 -0.2849 -0.8730 -0.3174
 1007HOH      O 3038   3.801   3.048   0.778 -0.6678  0.3437 -0.2009
 1007HOH     H1 3039   3.767   3.137   0.781 -0.2790  0.5076 -0.4799
 1007HOH     H2 3040   3.894   3.057   0.799 -0.7853 -0.1028  0.6114
 1008HOH      O 3041   3.845   2.291   1.407  0.6141 -0.2120  0.7269
 1008HOH     H1 3042   3.890   2.284   1.491  0.4975 -0.5973  0.7642
 1008HOH     H2 3043   3.752   2.296   1.430  0.5575 -0.6560  0.6165
 1009HOH      O 3044   2.876   3.989   2.461 -0.0116  0.6518 -1.2254
 1009HOH     H1 3045   2.924   3.929   2.518 -1.3526 -0.5074 -1.2013
 1009HOH     H2 3046   2.834   4.051   2.521 -1.2064 -0.4048 -0.8824
 1010HOH      O 3047   2.770   1.673   1.005  0.0036 -0.1512  1.1098
 1010HOH     H1 3048   2.796   1.759   1.038  0.2010 -0.1086  0.8455
 1010HOH     H2 3049   2.852   1.626   0.992 -0.0185  0.0190  0.1811
 1011HOH      O 3050   1.192   2.333   1.367  0.5866 -0.2163  0.3198
 1011HOH     H1 3051   1.283   2.343   1.398  0.7924 -0.3178 -0.2317
 1011HOH     H2 3052   1.155   2.264   1.422  0.5788  0.3880  1.1055
 1012HOH      O 3053   1.677   3.270   2.126  0.3736 -0.5562 -1.0708
 1012HOH     H1 3054   1.745   3.330   2.093 -0.0950 -0.0716 -1.1934
 1012HOH     H2 3055   1.598   3.296   2.078 -0.5486  0.6835  0.8949
 1013HOH      O 3056   0.464   3.363   3.821 -0.1484 -0.4072  0.0843
 1013HOH     H1 3057   0.502   3.317   3.747  0.3686 -0.0757  0.1290
 1013HOH     H2 3058   0.504   3.321   3.898 -0.0631 -0.2271  0.1403
 1014HOH      O 3059   3.484   0.170   0.504  0.0720 -0.0298 -0.4260
 1014HOH     H1 3060   3.529   0.205   0.427  0.5129 -0.8146 -0.5489
 1014HOH     H2 3061   3.492   0.239   0.570  0.6262  0.2277 -0.7483
 1015HOH      O 3062   2.187   2.548   3.373  0.4313  0.2429 -0.2242
 1015HOH     H1 3063   2.229   2.481   3.426  0.5035  0.9348  0.6392
 1015HOH     H2 3064   2.228   2.539   3.287  0.8650 -0.4187  0.0339
 1016HOH      O 3065   1.363   0.223   1.383 -0.1395  0.3191  0.1750
 1016HOH     H1 3066   1.387   0.164   1.454  0.6456 -0.3372 -0.5862
 1016HOH     H2 3067   1.310   0.170   1.324 -0.4625  0.7412  0.0759
 1017HOH      O 3068   1.649   0.891   3.470 -0.0736  0.3626  0.2621
 1017HOH     H1 3069   1.565   0.846   3.474  0.4300 -0.6901 -0.1664
 1017HOH     H2 3070   1.709   0.833   3.517  0.3725  1.2438  0.8282
 1018HOH      O 3071   2.772   4.045   0.526 -0.9655 -0.8295 -0.1517
 1018HOH     H1 3072   2.789   4.051   0.620  0.9505 -0.0671 -0.4526
 1018HOH     H2 3073   2.781   3.952   0.506 -0.6381 -0.9088  0.3236
 1019HOH      O 3074   3.516   2.354   3.574  0.2660  0.0616 -0.2408
 1019HOH     H1 3075   3.517   2.311   3.659  0.2616  0.7307  0.1095
 1019HOH     H2 3076   3.520   2.282   3.511 -0.5056 -0.4875  0.3005
 1020HOH      O 3077   2.335   3.628   2.314  0.4751  0.0477 -0.1642
 1020HOH     H1 3078   2.309   3.671   2.233  0.8481 -0.3620 -0.5042
 1020HOH     H2 3079   2.393   3.691   2.357  0.8025 -0.0004 -0.5293
 1021HOH      O 3080   3.962   3.947   0.355  0.2507 -0.5944 -0.0731
 1021HOH     H1 3081   3.954   3.852   0.353  0.2895 -0.6039  0.1588
 1021HOH     H2 3082   4.026   3.967   0.287  1.2634 -0.8466  0.7578
 1022HOH      O 3083   3.121   0.727   3.829  0.4560  0.0967 -0.1394
 1022HOH     H1 3084   3.177   0.661   3.870 -0.7970  0.7077  3.2360
 1022HOH     H2 3085   3.181   0.799   3.806  1.4163 -0.7758 -0.5378
 1023HOH      O 3086   0.446   3.161   0.530  0.3542  0.3724 -0.6952
 1023HOH     H1 3087   0.382   3.208   0.478 -0.5040 -0.7403 -0.7210
 1023HOH     H2 3088   0.423   3.068   0.520  1.1130  0.0107  0.4079
 1024HOH      O 3089   2.013   2.357   2.337 -0.3626  0.4995  0.3726
 1024HOH     H1 3090   1.938   2.326   2.388  0.7845 -0.6439  1.5281
 1024HOH     H2 3091   2.089   2.314   2.377  0.8020  0.4191 -1.6419
 1025HOH      O 3092   3.812   1.630   1.053  0.1528  0.3355  0.6678
 1025HOH     H1 3093   3.800   1.601   0.963 -0.2577 -0.0693  0.8402
 1025HOH     H2 3094   3.877   1.699   1.048  0.5207 -0.0318  0.1237
 1026HOH      O 3095   0.685   2.741   1.725 -0.4786  0.0385  0.5536
 1026HOH     H1 3096   0.621   2.749   1.654 -0.6670  0.5156  0.7702
 1026HOH     H2 3097   0.770   2.752   1.682 -0.5960  0.4206  0.4146
 1027HOH      O 3098   1.111   1.346   2.583  0.2256  0.2116  0.6477
 1027HOH     H1 3099   1.206   1.335   2.590  0.2954  1.0019  1.1946
 1027HOH     H2 3100   1.097   1.363   2.490  0.3216 -2.0405  0.1155
 1028HOH      O 3101   0.806   1.773   1.298  0.5858 -0.1577  0.2519
 1028HOH     H1 3102   0.854   1.690   1.297 -1.7947 -1.7757 -0.5961
 1028HOH     H2 3103   0.777   1.784   1.388  0.4637 -0.6112  0.2738
 1029HOH      O 3104   2.426   2.828   3.923  0.4573 -0.7711 -0.1448
 1029HOH     H1 3105   2.482   2.891   3.878 -0.6329 -0.4404 -1.1550
 1029HOH     H2 3106   2.351   2.818   3.865 -0.9174 -0.5875  1.4554
 1030HOH      O 3107   0.414   0.500   0.658  0.1564  0.3133 -0.1375
 1030HOH     H1 3108   0.480   0.564   0.632 -0.5626  1.0973 -0.1357
 1030HOH     H2 3109   0.369   0.540   0.732 -0.4527 -0.0998 -0.2679
 1031HOH      O 3110   2.127   0.858   3.655 -0.0262 -0.5432  0.6594
 1031HOH     H1 3111   2.152   0.949   3.642 -0.6924 -0.4017  0.2714
 1031HOH     H2 3112   2.049   0.863   3.711  0.6347 -0.9514  1.6595
 1032HOH      O 3113   2.634   2.830   1.247 -0.7115  0.5699 -0.1231
 1032HOH     H1 3114   2.630   2.886   1.169 -0.8471  0.3477 -0.2799
 1032HOH     H2 3115   2.596   2.747   1.218  0.4400  0.0322 -0.2196
 1033HOH      O 3116   0.892   1.385   0.394 -0.2962 -0.3209 -0.2533
 1033HOH     H1 3117   0.843   1.332   0.457 -0.0063 -1.3320 -0.8298
 1033HOH     H2 3118   0.880   1.339   0.310  0.4596  0.2027 -0.6727
 1034HOH      O 3119   2.068   0.445   3.237 -0.4953 -0.2082  0.0790
 1034HOH     H1 3120   2.038   0.520   3.186  0.1589  0.3824  0.5210
 1034HOH     H2 3121   2.150   0.474   3.276  0.0849 -1.3708 -0.1959
 1035HOH      O 3122   2.377   2.943   3.594  0.1338 -0.1451 -0.1380
 1035HOH     H1 3123   2.436   3.012   3.564  0.5245 -0.2831  0.2836
 1035HOH     H2 3124   2.435   2.871   3.619 -0.1516 -0.0264  0.9552
 1036HOH      O 3125   2.611   3.024   3.835  0.2435 -0.1771  0.7735
 1036HOH     H1 3126   2.651   3.100   3.791 -0.0188 -0.3669  0.1969
 1036HOH     H2 3127   2.559   3.062   3.906 -0.1050  0.2039  0.3195
 1037HOH      O 3128   2.347   0.864   2.925  0.3048 -0.0608 -0.3402
 1037HOH     H1 3129   2.306   0.816   2.853  0.4254  0.4349 -0.7579
 1037HOH     H2 3130   2.441   0.850   2.913  0.3342  0.1697 -0.3920
 1038HOH      O 3131   1.366   1.051   3.877  0.0151  0.1806  0.3981
 1038HOH     H1 3132   1.310   1.124   3.900 -0.3977 -0.1408  0.4363
 1038HOH     H2 3133   1.430   1.047   3.948  0.8970  1.3264 -0.2703
 1039HOH      O 3134   3.482   0.920   2.952  0.0723 -0.5635 -0.9547
 1039HOH     H1 3135   3.561   0.896   3.000 -0.5054  0.3255  0.5904
 1039HOH     H2 3136   3.415   0.859   2.983 -0.3943  0.2443 -0.2759
 1040HOH      O 3137   0.376   1.817   1.304 -0.0314 -0.4039  0.2802
 1040HOH     H1 3138   0.307   1.821   1.370  0.7451  0.2179  1.1012
 1040HOH     H2 3139   0.423   1.900   1.313 -0.0164 -0.1838 -1.2249
 1041HOH      O 3140   2.491   1.879   0.800  0.4710  0.5592 -0.8115
 1041HOH     H1 3141   2.519   1.788   0.792 -0.5370  0.1700 -0.2179
 1041HOH     H2 3142   2.422   1.888   0.734 -0.0201  0.6264 -0.3034
 1042HOH      O 3143   3.214   0.954   0.249 -0.5271  0.4805 -0.0093
 1042HOH     H1 3144   3.244   1.030   0.199 -0.7805  0.0816 -0.7999
 1042HOH     H2 3145   3.126   0.937   0.215 -0.8202  0.3453  0.7682
 1043HOH      O 3146   0.465   1.490   2.265  0.0429 -0.1112  0.5699
 1043HOH     H1 3147   0.466   1.452   2.353 -0.0213 -1.3740  0.0640
 1043HOH     H2 3148   0.453   1.415   2.206  1.2247  0.5255 -0.5952
 1044HOH      O 3149   2.860   0.716   0.375  0.0731 -0.0371 -0.4232
 1044HOH     H1 3150   2.929   0.723   0.440 -1.2683  0.9527  1.0493
 1044HOH     H2 3151   2.828   0.626   0.382 -0.3882  0.1855  0.7494
 1045HOH      O 3152   3.546   2.581   3.435 -0.6346 -0.2750  0.9803
 1045HOH     H1 3153   3.622   2.587   3.493  0.1745 -1.2265  0.1164
 1045HOH     H2 3154   3.514   2.491   3.448 -1.4643  0.0244  1.1211
 1046HOH      O 3155   0.231   0.663   3.933  0.1305  0.1113  0.5123
 1046HOH     H1 3156   0.211   0.599   3.864 -0.8864  1.4234 -0.5260
 1046HOH     H2 3157   0.196   0.624   4.013 -0.4177 -0.6386 -0.0608
 1047HOH      O 3158   1.545   3.515   2.153  0.2925  0.4943 -0.3769
 1047HOH     H1 3159   1.639   3.532   2.145  0.6182 -0.9997 -0.3943
 1047HOH     H2 3160   1.535   3.484   2.243 -0.0491  0.0086 -0.5750
 1048HOH      O 3161   2.259   3.667   1.185  0.3654 -0.1274  0.3639
 1048HOH     H1 3162   2.222   3.755   1.191  0.9370  0.1293  0.2673
 1048HOH     H2 3163   2.243   3.641   1.094  0.8811  0.2032  0.1687
 1049HOH      O 3164   3.070   3.838   2.152  0.5205 -0.1788  0.0131
 1049HOH     H1 3165   3.000   3.904   2.144  0.4952 -0.0376  1.0466
 1049HOH     H2 3166   3.120   3.866   2.229  0.6608 -1.2307  0.3334
 1050HOH      O 3167   3.923   3.776   2.606  0.0979 -0.1666  0.3097
 1050HOH     H1 3168   3.938   3.870   2.617 -0.3019 -0.0155 -0.3089
 1050HOH     H2 3169   3.960   3.736   2.685 -1.0160  0.6252  1.2993
 1051HOH      O 3170   2.229   2.719   2.389 -0.0824  0.4887 -0.2855
 1051HOH     H1 3171   2.301   2.705   2.327  0.5624  0.1949  0.5078
 1051HOH     H2 3172   2.271   2.726   2.474 -1.0387 -0.3580  0.2997
 1052HOH      O 3173   3.916   0.585   2.647 -0.1333 -0.2384 -0.2096
 1052HOH     H1 3174   4.002   0.595   2.607  0.1459  0.3957  0.4941
 1052HOH     H2 3175   3.914   0.495   2.679  0.6062 -0.0366  0.4719
 1053HOH      O 3176   1.880   3.150   3.175 -0.3297 -0.6983  0.5659
 1053HOH     H1 3177   1.875   3.056   3.162 -0.5074 -0.8290  1.4708
 1053HOH     H2 3178   1.960   3.177   3.130 -0.2770 -1.2745  0.3052
 1054HOH      O 3179   0.052   0.211   0.893 -0.2494  0.1685  0.2303
 1054HOH     H1 3180  -0.039   0.182   0.897 -0.9541  2.1384  1.2563
 1054HOH     H2 3181   0.085   0.201   0.982  0.7641 -0.9163 -0.2047
 1055HOH      O 3182   2.406   3.521   0.477 -0.1392 -0.2367 -0.3018
 1055HOH     H1 3183   2.319   3.482   0.472 -0.1318 -0.3536  0.2987
 1055HOH     H2 3184   2.449   3.475   0.549 -0.1396  0.8876  0.4694
 1056HOH      O 3185   0.468   0.239   2.057 -0.8080  0.2636 -0.8369
 1056HOH     H1 3186   0.517   0.275   1.983  0.1187  0.2118 -0.2857
 1056HOH     H2 3187   0.505   0.284   2.133 -0.5825 -0.8297 -0.2555
 1057HOH      O 3188   3.804   3.643   2.150  0.5227 -0.0183 -0.7984
 1057HOH     H1 3189   3.742   3.665   2.220 -0.2486 -0.3547 -1.3326
 1057HOH     H2 3190   3.856   3.722   2.137  1.4378 -0.2685  0.8476
 1058HOH      O 3191   3.327   0.702   2.095 -0.1687 -0.4725  0.0947
 1058HOH     H1 3192   3.329   0.752   2.176  0.6631 -1.0103  0.4281
 1058HOH     H2 3193   3.281   0.621   2.117 -0.3271 -0.4362 -0.0916
 1059HOH      O 3194   2.417   2.098   3.847  0.1769  0.1318  0.0902
 1059HOH     H1 3195   2.410   2.019   3.794  0.3845  0.2327 -0.0947
 1059HOH     H2 3196   2.454   2.069   3.930  0.0704  0.0053  0.0923
 1060HOH      O 3197   1.279   4.009   0.638 -0.0004  0.2557  0.1302
 1060HOH     H1 3198   1.308   4.100   0.649  0.3989  0.1160  0.2477
 1060HOH     H2 3199   1.261   4.002   0.544  0.5534  0.2910  0.0129
 1061HOH      O 3200   0.691   1.649   3.376  0.7249 -0.0201  0.3569
 1061HOH     H1 3201   0.745   1.642   3.297  2.1365  0.8202  1.1643
 1061HOH     H2 3202   0.686   1.560   3.411 -0.3046 -0.4973 -0.8443
 1062HOH      O 3203   3.183   1.807   0.313 -0.0732 -0.0869  0.0225
 1062HOH     H1 3204   3.229   1.850   0.240  0.4873 -1.0376 -0.2110
 1062HOH     H2 3205   3.090   1.823   0.294  0.0639 -0.1455 -0.7988
 1063HOH      O 3206   1.578   2.153   2.360  0.2450 -0.4759 -0.4861
 1063HOH     H1 3207   1.486   2.152   2.334  0.0334 -0.2579  0.2099
 1063HOH     H2 3208   1.622   2.097   2.296 -0.5924 -1.7435 -0.0101
 1064HOH      O 3209   1.029   3.295   0.781  0.4459  0.0768 -0.2686
 1064HOH     H1 3210   1.084   3.336   0.848 -0.2085 -0.8407  0.9081
 1064HOH     H2 3211   1.038   3.201   0.796 -1.1525 -0.1221 -0.2247
 1065HOH      O 3212   2.976   1.435   2.453 -0.4327  0.1990 -0.1301
 1065HOH     H1 3213   2.924   1.363   2.489  0.4854  0.6094  2.3740
 1065HOH     H2 3214   3.066   1.403   2.454 -0.1672  0.9139 -0.2998
 1066HOH      O 3215   2.089   0.163   3.809  0.6030  0.0296  0.5897
 1066HOH     H1 3216   2.042   0.087   3.845 -1.4771  0.8357 -0.1062
 1066HOH     H2 3217   2.073   0.232   3.873  0.6667  0.3809  0.2289
 1067HOH      O 3218   0.399   1.456   0.257  0.4063  0.2888  0.7386
 1067HOH     H1 3219   0.450   1.410   0.324  0.1303  0.0329  0.7774
 1067HOH     H2 3220   0.461   1.519   0.219  0.7863 -0.1023  0.6968
 1068HOH      O 3221   3.471   0.718   0.164 -0.1151  1.0895  0.3819
 1068HOH     H1 3222   3.528   0.761   0.228  0.7952 -0.0523  0.3946
 1068HOH     H2 3223   3.500   0.751   0.079  1.7121 -0.5632  0.2423
 1069HOH      O 3224   2.699   0.138   2.557 -0.0768  0.5319  0.1905
 1069HOH     H1 3225   2.642   0.093   2.495  0.3276 -0.0202  0.2059
 1069HOH     H2 3226   2.751   0.198   2.503  0.4081 -0.0847 -0.0442
 1070HOH      O 3227   1.107   1.591   1.144 -0.1963 -0.3142 -0.5525
 1070HOH     H1 3228   1.069   1.581   1.057 -0.8004 -0.7943 -0.2445
 1070HOH     H2 3229   1.165   1.667   1.136  0.0336 -0.5596 -1.4601
 1071HOH      O 3230   2.482   3.726   0.321  0.3775  0.6951  0.3260
 1071HOH     H1 3231   2.407   3.754   0.269 -0.7718 -0.7691  1.0176
 1071HOH     H2 3232   2.452   3.646   0.365  2.0021  0.6183  1.5019
 1072HOH      O 3233   0.864   2.909   3.955 -0.5734 -0.5884 -0.0390
 1072HOH     H1 3234   0.887   2.903   3.862  0.4576 -0.3202  0.1712
 1072HOH     H2 3235   0.879   3.001   3.977 -0.1967 -0.7744  0.5259
 1073HOH      O 3236   3.881   0.018   2.685 -0.1753  0.1311 -0.0440
 1073HOH     H1 3237   3.948   0.072   2.643  0.3655 -0.2245  0.3414
 1073HOH     H2 3238   3.906   0.016   2.777 -0.8438  0.1678  0.1450
 1074HOH      O 3239   0.845   3.224   1.086  0.1892  0.3661 -0.2647
 1074HOH     H1 3240   0.840   3.312   1.048 -0.9057  0.9142  0.9645
 1074HOH     H2 3241   0.820   3.165   1.015  0.0867  1.1311 -0.8894
 1075HOH      O 3242   0.122   0.599   0.144 -0.1403 -0.2907 -0.9421
 1075HOH     H1 3243   0.087   0.533   0.204 -1.8229  1.4671  0.2445
 1075HOH     H2 3244   0.204   0.626   0.184 -0.7972  0.2117  0.1502
 1076HOH      O 3245   0.454   3.990   2.107 -0.2056 -0.2656 -0.3144
 1076HOH     H1 3246   0.359   3.990   2.096 -0.3322  1.0354  0.3161
 1076HOH     H2 3247   0.481   4.079   2.081  0.7729 -0.4445 -0.0118
 1077HOH      O 3248   2.567   2.985   1.815  0.9464 -0.6962  0.0103
 1077HOH     H1 3249   2.488   2.944   1.779  0.7534 -0.5127  0.2177
 1077HOH     H2 3250   2.638   2.952   1.760  0.6565 -0.4061 -0.5516
 1078HOH      O 3251   2.945   0.819   3.640  0.2911  0.5320 -0.4882
 1078HOH     H1 3252   2.999   0.764   3.697  0.0703  0.2509 -0.5432
 1078HOH     H2 3253   2.913   0.889   3.697 -0.3305 -0.0210 -0.1314
 1079HOH      O 3254   2.082   0.942   1.600 -0.3636 -0.1991  0.1181
 1079HOH     H1 3255   2.021   0.869   1.599 -0.0833 -0.4411  0.2317
 1079HOH     H2 3256   2.096   0.960   1.693  0.5377 -0.8373  0.1263
 1080HOH      O 3257   3.221   1.291   2.434  0.4664 -0.1044 -0.3857
 1080HOH     H1 3258   3.236   1.359   2.369  1.1468 -0.2528 -0.4032
 1080HOH     H2 3259   3.208   1.211   2.383  1.0909 -0.2380 -0.3606
 1081HOH      O 3260   2.847   3.955   1.404  0.1187  0.0406  0.1339
 1081HOH     H1 3261   2.766   3.948   1.454  0.0462  0.1895  0.0389
 1081HOH     H2 3262   2.870   4.048   1.409  0.7576 -0.1291  0.9040
 1082HOH      O 3263   2.024   2.025   0.335 -0.0371 -0.1775  0.6005
 1082HOH     H1 3264   1.956   2.057   0.394 -0.1866  1.0111 -0.1454
 1082HOH     H2 3265   2.045   2.100   0.280 -0.0397 -1.2450 -0.9890
 1083HOH      O 3266   2.052   0.729   4.003  0.0199  0.8911  0.2013
 1083HOH     H1 3267   2.063   0.704   3.911 -0.6427 -0.0996  0.3657
 1083HOH     H2 3268   2.139   0.755   4.032  0.8424 -1.2783 -0.0148
 1084HOH      O 3269   2.589   3.562   3.613 -0.0459  0.2392 -0.3321
 1084HOH     H1 3270   2.537   3.523   3.682  0.1124 -0.5571 -0.6404
 1084HOH     H2 3271   2.586   3.656   3.630  0.2962  0.0418  0.9674
 1085HOH      O 3272   0.941   0.731   0.420  0.0563 -0.1068 -0.5810
 1085HOH     H1 3273   0.891   0.737   0.339 -0.5967 -0.1214 -0.1948
 1085HOH     H2 3274   1.024   0.774   0.400 -0.0106 -0.2881 -1.3114
 1086HOH      O 3275   2.720   3.187   1.862  0.5049 -0.2865 -0.2203
 1086HOH     H1 3276   2.700   3.219   1.774 -0.1876 -0.2869 -0.0767
 1086HOH     H2 3277   2.653   3.121   1.880  0.7157 -0.3835  0.2573
 1087HOH      O 3278   2.029   0.265   2.994 -0.4929 -0.2210 -0.2117
 1087HOH     H1 3279   1.957   0.217   2.952 -0.2631 -0.6212 -0.1594
 1087HOH     H2 3280   1.987   0.339   3.037 -0.9218 -0.6243  0.0837
 1088HOH      O 3281   1.582   2.774   3.603  0.2100  0.5636  0.2612
 1088HOH     H1 3282   1.603   2.689   3.642  1.2135  0.7676  0.2297
 1088HOH     H2 3283   1.496   2.762   3.563  0.1496 -0.3112  0.6167
 1089HOH      O 3284   2.809   2.889   4.014 -0.4153 -0.1853  0.2210
 1089HOH     H1 3285   2.742   2.945   3.974 -0.0763 -0.0051 -0.1056
 1089HOH     H2 3286   2.879   2.950   4.038 -0.2598 -0.4046  0.3295
 1090HOH      O 3287   1.257   1.918   3.356  0.4629  0.4555  0.0918
 1090HOH     H1 3288   1.283   1.835   3.316  0.4971  0.2880  0.4595
 1090HOH     H2 3289   1.292   1.915   3.445  0.2524  0.7563  0.1895
 1091HOH      O 3290   3.693   0.131   0.680 -0.5444  0.5265 -0.7329
 1091HOH     H1 3291   3.623   0.106   0.620 -0.1860 -1.8000 -0.3614
 1091HOH     H2 3292   3.773   0.094   0.641  0.1430  1.2184 -0.0643
 1092HOH      O 3293   3.150   2.235   2.600  0.3499  0.8183 -0.3684
 1092HOH     H1 3294   3.087   2.194   2.541  0.7664 -0.5887  0.0786
 1092HOH     H2 3295   3.188   2.306   2.548  0.0390  0.2377 -1.4683
 1093HOH      O 3296   1.836   0.905   1.443 -1.7492 -0.0435 -0.2311
 1093HOH     H1 3297   1.822   0.893   1.349 -0.1358  0.9978 -0.6733
 1093HOH     H2 3298   1.829   0.999   1.457  0.5679  0.1918  0.1103
 1094HOH      O 3299   0.987   0.438   3.976  0.7658 -0.0071  0.5105
 1094HOH     H1 3300   1.020   0.348   3.973  0.8945  0.0457 -0.2057
 1094HOH     H2 3301   1.057   0.490   3.935  0.2374  0.2545 -0.0964
 1095HOH      O 3302   2.459   2.910   2.863 -0.1914  0.0636  0.1130
 1095HOH     H1 3303   2.403   2.945   2.933 -0.1176  0.5456 -0.0610
 1095HOH     H2 3304   2.471   2.984   2.803 -0.6714 -0.4699 -0.6838
 1096HOH      O 3305   3.984   2.129   2.468  0.0867 -0.1131 -0.5138
 1096HOH     H1 3306   4.050   2.062   2.488  1.0241  0.9366  0.1232
 1096HOH     H2 3307   4.018   2.174   2.391 -0.1277  0.1353 -0.4670
 1097HOH      O 3308   1.510   2.363   1.846  0.7461  0.0389 -0.1060
 1097HOH     H1 3309   1.519   2.455   1.871  0.7687 -0.0602  0.2645
 1097HOH     H2 3310   1.435   2.362   1.786  0.8938  0.3292 -0.2995
 1098HOH      O 3311   2.515   4.060   0.607 -0.4100  0.0357  0.2714
 1098HOH     H1 3312   2.592   4.083   0.555 -0.0450  0.3194  0.9072
 1098HOH     H2 3313   2.521   3.965   0.619 -0.4597 -0.0199 -0.1391
 1099HOH      O 3314   0.736   3.776   0.836  0.1912  0.2068 -0.2976
 1099HOH     H1 3315   0.811   3.736   0.881 -0.4541 -0.6230  0.0842
 1099HOH     H2 3316   0.751   3.871   0.846  0.9073  0.0630  0.2343
 1100HOH      O 3317   3.695   2.370   2.692  0.1650 -0.2612 -0.3025
 1100HOH     H1 3318   3.692   2.450   2.745  0.2141 -0.7968  0.5567
 1100HOH     H2 3319   3.623   2.379   2.631 -0.2319  0.1674  0.2085
 1101HOH      O 3320   3.224   3.570   3.530 -0.0694 -0.8260  0.0176
 1101HOH     H1 3321   3.293   3.630   3.505  0.1222 -1.2158 -0.4206
 1101HOH     H2 3322   3.222   3.573   3.626 -0.9766  0.8837  0.0283
 1102HOH      O 3323   3.111   3.110   2.525 -0.6274 -0.2073  0.6755
 1102HOH     H1 3324   3.108   3.134   2.618  0.0335  0.4668  0.5353
 1102HOH     H2 3325   3.092   3.191   2.478  0.8036 -0.0891  0.2039
 1103HOH      O 3326   1.598   2.113   1.694 -1.2932  0.3742 -0.0201
 1103HOH     H1 3327   1.536   2.063   1.748 -0.0883 -1.3563 -0.0939
 1103HOH     H2 3328   1.683   2.096   1.734 -0.6040  0.8517 -1.2056
 1104HOH      O 3329   3.350   1.433   4.042  0.0982 -0.3026  0.4580
 1104HOH     H1 3330   3.409   1.444   3.967  0.0329 -0.6401  0.3569
 1104HOH     H2 3331   3.284   1.501   4.030  0.4644  0.0824  0.5734
 1105HOH      O 3332   1.591   1.882   0.619 -0.2952  0.3353  0.1056
 1105HOH     H1 3333   1.682   1.906   0.600  0.2150 -1.3450  0.0661
 1105HOH     H2 3334   1.596   1.834   0.702 -1.3178  0.9672  0.5734
 1106HOH      O 3335   3.574   2.780   1.110  0.1815  0.1351  0.2660
 1106HOH     H1 3336   3.642   2.788   1.043 -0.0688  0.0146 -0.0063
 1106HOH     H2 3337   3.610   2.827   1.185  0.9074 -0.6051  0.4047
 1107HOH      O 3338   1.138   2.570   0.252 -0.0078  0.3636  0.0423
 1107HOH     H1 3339   1.116   2.629   0.181  0.6636  0.4279 -0.1276
 1107HOH     H2 3340   1.193   2.622   0.310  0.2363  0.0356  0.1122
 1108HOH      O 3341   1.136   2.529   3.971 -0.5444  0.0035 -0.3629
 1108HOH     H1 3342   1.120   2.609   4.021  0.0840 -0.1908  0.1652
 1108HOH     H2 3343   1.068   2.468   4.002  0.4115 -0.4417  1.0282
 1109HOH      O 3344   1.818   2.172   2.483  0.6973 -0.5084  0.4442
 1109HOH     H1 3345   1.744   2.167   2.423  0.9638  0.9638 -0.0979
 1109HOH     H2 3346   1.809   2.095   2.539 -0.2947 -1.2474 -0.6446
 1110HOH      O 3347   1.577   1.692   3.729 -0.1930  0.5800 -0.1990
 1110HOH     H1 3348   1.640   1.697   3.801  0.3972  0.7807 -0.7079
 1110HOH     H2 3349   1.493   1.715   3.769 -0.0755 -0.3097  0.6318
 1111HOH      O 3350   2.375   4.028   0.885 -0.4394  0.4326 -0.3391
 1111HOH     H1 3351   2.426   3.954   0.918 -0.3546  0.8952  0.6384
 1111HOH     H2 3352   2.420   4.055   0.805  0.2919  0.2322 -0.0094
 1112HOH      O 3353   2.060   2.215   1.764 -0.0698 -0.1648 -0.0108
 1112HOH     H1 3354   2.065   2.119   1.759 -0.6621 -0.2032 -0.0019
 1112HOH     H2 3355   1.999   2.232   1.837  0.8900  0.2439  0.7409
 1113HOH      O 3356   2.629   0.539   3.392  0.1359  0.1456 -0.1826
 1113HOH     H1 3357   2.653   0.618   3.343  0.2221 -0.4771 -1.2008
 1113HOH     H2 3358   2.618   0.471   3.325 -1.2174 -0.4135  0.5252
 1114HOH      O 3359   2.975   1.942   1.085  0.3218 -0.8109  0.4319
 1114HOH     H1 3360   2.976   1.875   1.154  0.2121 -0.4650  0.7827
 1114HOH     H2 3361   2.922   2.012   1.123  0.1336 -0.6768 -0.0728
 1115HOH      O 3362   3.421   0.228   2.942 -0.6542 -0.4157  0.4406
 1115HOH     H1 3363   3.431   0.323   2.949 -0.5449 -0.3862 -0.0233
 1115HOH     H2 3364   3.497   0.199   2.892 -1.3731 -0.5514 -0.6588
 1116HOH      O 3365   3.152   1.100   2.644  0.1902 -0.4182 -0.1657
 1116HOH     H1 3366   3.142   1.159   2.569 -0.3661 -0.0414  0.1949
 1116HOH     H2 3367   3.190   1.154   2.713  1.2904 -0.9142 -0.3366
 1117HOH      O 3368   0.596   2.332   1.665  0.2979  0.0527 -1.0088
 1117HOH     H1 3369   0.565   2.412   1.707  0.0144 -0.5969  0.0861
 1117HOH     H2 3370   0.538   2.321   1.590 -0.3257  0.3407 -0.5884
 1118HOH      O 3371   0.523   2.944   2.699  0.6961 -0.2363  0.0488
 1118HOH     H1 3372   0.551   3.027   2.660  0.7406 -0.4557 -0.3964
 1118HOH     H2 3373   0.526   2.881   2.627 -0.4979 -0.3747  0.0697
 1119HOH      O 3374   2.287   0.096   0.454 -0.3876  0.0301 -0.2135
 1119HOH     H1 3375   2.305   0.055   0.539  1.1398  0.1448 -0.4219
 1119HOH     H2 3376   2.318   0.031   0.390  0.2869  0.6962 -0.5966
 1120HOH      O 3377   2.077   1.562   2.528 -0.1123  0.3582 -0.7482
 1120HOH     H1 3378   2.130   1.483   2.521 -0.4805 -0.0046  0.1901
 1120HOH     H2 3379   2.126   1.618   2.589 -0.0452  0.7079 -1.1093
 1121HOH      O 3380   1.939   2.210   3.054 -0.4354  0.5052 -0.0573
 1121HOH     H1 3381   2.020   2.258   3.037 -0.5923  0.4389 -1.1221
 1121HOH     H2 3382   1.873   2.278   3.064 -0.6381  0.5792 -1.4633
 1122HOH      O 3383   2.715   2.175   3.441 -0.1667 -0.0680  0.6275
 1122HOH     H1 3384   2.625   2.143   3.444 -0.0188 -0.5179  0.4695
 1122HOH     H2 3385   2.755   2.141   3.521 -0.1549  0.1895  0.7321
 1123HOH      O 3386   2.044   1.794   2.338 -0.6096  0.0596 -0.0785
 1123HOH     H1 3387   2.021   1.838   2.420  1.5103  0.5360  0.3623
 1123HOH     H2 3388   2.059   1.703   2.363 -0.2057  0.1513  0.0150
 1124HOH      O 3389   1.260   0.523   2.262 -0.0745  0.1273 -0.1331
 1124HOH     H1 3390   1.259   0.496   2.170  0.8103 -1.3866  0.2344
 1124HOH     H2 3391   1.258   0.441   2.311  1.7676  0.7248  1.1526
 1125HOH      O 3392   2.367   0.989   2.347  0.1669  0.3375  0.0521
 1125HOH     H1 3393   2.389   1.082   2.353  0.3559  0.3336 -0.4679
 1125HOH     H2 3394   2.388   0.953   2.434 -0.3248  0.8593  0.3999
 1126HOH      O 3395   3.890   1.431   3.900  0.3470  0.1075 -0.2417
 1126HOH     H1 3396   3.862   1.353   3.949 -1.4241  0.1304 -1.0557
 1126HOH     H2 3397   3.863   1.413   3.810  0.1014  1.5465 -0.4932
 1127HOH      O 3398   3.104   1.369   0.594  0.9027  0.5496  0.5639
 1127HOH     H1 3399   3.012   1.349   0.578  0.7832  1.4612 -0.0299
 1127HOH     H2 3400   3.141   1.287   0.628 -0.2079  0.2920  1.2513
 1128HOH      O 3401   1.812   1.577   0.896 -0.2080  0.3850 -0.0994
 1128HOH     H1 3402   1.837   1.502   0.950 -0.9917  0.4757  0.4239
 1128HOH     H2 3403   1.893   1.605   0.854  0.2279 -0.3249  0.2384
 1129HOH      O 3404   0.691   0.789   0.280 -0.3179 -0.2915  0.2640
 1129HOH     H1 3405   0.640   0.725   0.232 -0.8354  0.8793 -0.8450
 1129HOH     H2 3406   0.678   0.872   0.233  1.3508  0.3942  0.8392
 1130HOH      O 3407   0.402   0.848   0.013 -0.1201 -0.4784  0.0265
 1130HOH     H1 3408   0.325   0.893   0.046 -0.4613 -0.7846 -0.3301
 1130HOH     H2 3409   0.378   0.755   0.013  0.6513 -0.7130  0.9808
 1131HOH      O 3410   0.640   1.674   2.562  0.3955  0.2081  0.6677
 1131HOH     H1 3411   0.559   1.712   2.527  0.1885 -1.6649 -1.3169
 1131HOH     H2 3412   0.610   1.615   2.631  0.5078  1.6715  2.1082
 1132HOH      O 3413   2.046   2.068   3.647 -0.3599 -0.6327  0.0208
 1132HOH     H1 3414   2.096   2.031   3.575  0.0007  0.3027 -0.2461
 1132HOH     H2 3415   1.955   2.064   3.619 -0.4845 -2.3073  0.4890
 1133HOH      O 3416   3.635   3.831   1.170 -0.3503 -0.0925  0.1863
 1133HOH     H1 3417   3.550   3.865   1.142 -0.2708 -1.0943 -1.5398
 1133HOH     H2 3418   3.619   3.793   1.257 -1.0332  1.8008  1.0012
 1134HOH      O 3419   2.965   1.299   2.845  0.5541  0.1161  0.3979
 1134HOH     H1 3420   2.974   1.353   2.767 -0.7155  0.0046  0.1243
 1134HOH     H2 3421   3.042   1.242   2.844  0.9586  0.6422 -0.3309
 1135HOH      O 3422   0.307   3.945   0.054 -1.0771  0.7591  0.5359
 1135HOH     H1 3423   0.335   4.012   0.117 -0.3354  0.8539  0.1227
 1135HOH     H2 3424   0.322   3.862   0.100  0.0114  0.7993  0.3180
 1136HOH      O 3425   1.986   3.614   2.256  0.4787  0.1041  0.4772
 1136HOH     H1 3426   2.048   3.640   2.324  0.6412  0.0876  0.3360
 1136HOH     H2 3427   1.900   3.630   2.295  0.5450 -0.6390  0.9859
 1137HOH      O 3428   1.126   3.684   2.639 -0.1552 -0.1384 -0.3750
 1137HOH     H1 3429   1.212   3.720   2.658 -0.5598  0.3075  0.8172
 1137HOH     H2 3430   1.142   3.612   2.578  1.1523 -0.5913  0.4442
 1138HOH      O 3431   0.004   2.847   2.035  0.1633  0.1236 -0.4480
 1138HOH     H1 3432  -0.037   2.873   2.118 -1.4271  1.3438 -1.4793
 1138HOH     H2 3433   0.091   2.886   2.037  0.3706 -0.3089  0.8043
 1139HOH      O 3434   1.641   2.924   3.820  0.6188  0.6918 -0.3369
 1139HOH     H1 3435   1.553   2.948   3.849  0.6623  0.0194  0.4210
 1139HOH     H2 3436   1.628   2.848   3.763  0.7575 -0.2172  0.7749
 1140HOH      O 3437   2.175   0.279   0.212 -0.2134  0.7056 -0.2537
 1140HOH     H1 3438   2.262   0.316   0.200 -0.1737  0.3022 -1.5682
 1140HOH     H2 3439   2.160   0.281   0.306  1.7729 -0.4312  0.1976
 1141HOH      O 3440   2.798   2.448   2.167  0.3057 -0.2575 -0.6706
 1141HOH     H1 3441   2.731   2.492   2.115 -0.0132  0.1284  0.0373
 1141HOH     H2 3442   2.875   2.505   2.160 -0.1136  0.4722  0.2655
 1142HOH      O 3443   0.551   0.997   1.597 -0.6415 -0.1954 -0.1352
 1142HOH     H1 3444   0.601   0.986   1.678  0.0240  0.0870 -0.4925
 1142HOH     H2 3445   0.511   0.912   1.581 -0.7924 -0.2512  0.4939
 1143HOH      O 3446   2.797   0.638   0.960 -0.0660  0.2208  0.2075
 1143HOH     H1 3447   2.755   0.567   1.009 -0.8302  0.4598 -0.0737
 1143HOH     H2 3448   2.881   0.650   1.004 -0.1702 -0.4524  0.6317
 1144HOH      O 3449   3.373   1.978   3.389  1.2596 -0.7390 -0.5974
 1144HOH     H1 3450   3.375   2.068   3.356  0.8699 -0.5329 -0.0771
 1144HOH     H2 3451   3.459   1.966   3.431  1.0194 -0.3291  0.0365
 1145HOH      O 3452   0.908   3.500   1.706  0.1534 -0.0955 -0.1792
 1145HOH     H1 3453   0.939   3.590   1.698  0.4328 -0.1339  0.4053
 1145HOH     H2 3454   0.815   3.505   1.684  0.0439  0.4325  0.3483
 1146HOH      O 3455   2.515   2.410   1.947  0.3156  0.1298 -0.2527
 1146HOH     H1 3456   2.581   2.342   1.931 -0.5096 -0.6718 -0.4255
 1146HOH     H2 3457   2.441   2.385   1.891 -0.3557  0.6638  0.3588
 1147HOH      O 3458   0.195   0.972   1.469  0.5480  0.5615 -0.1112
 1147HOH     H1 3459   0.213   1.010   1.383 -0.0665 -0.9557 -0.9931
 1147HOH     H2 3460   0.254   0.896   1.474 -0.8680 -0.6164 -0.1859
 1148HOH      O 3461   3.627   3.058   3.228  0.2557 -0.1092  0.8430
 1148HOH     H1 3462   3.687   3.063   3.153 -0.9048 -0.3830 -0.1843
 1148HOH     H2 3463   3.598   2.967   3.230 -0.0094 -0.0206  1.4036
 1149HOH      O 3464   1.227   2.182   3.878 -0.0382 -0.2971 -0.7706
 1149HOH     H1 3465   1.210   2.090   3.860 -1.0861 -0.2135 -0.3487
 1149HOH     H2 3466   1.303   2.182   3.936  0.1514 -0.8626 -1.0021
 1150HOH      O 3467   2.945   2.436   0.059  0.3138  0.5643  0.4948
 1150HOH     H1 3468   3.020   2.430   0.118  0.8661 -0.9049 -0.2366
 1150HOH     H2 3469   2.980   2.473  -0.022  0.2043  0.1453  0.2467
 1151HOH      O 3470   1.614   1.623   0.079 -0.1569 -0.4447 -0.8234
 1151HOH     H1 3471   1.606   1.666   0.164 -0.6875 -0.6958 -0.7437
 1151HOH     H2 3472   1.614   1.530   0.099 -0.1127 -0.5035 -1.0890
 1152HOH      O 3473   3.383   1.533   3.382 -0.4187  0.7596  0.1530
 1152HOH     H1 3474   3.338   1.500   3.304  1.2230 -0.9512 -0.2380
 1152HOH     H2 3475   3.442   1.600   3.349  1.5451 -1.1100 -0.6263
 1153HOH      O 3476   0.226   2.198   1.674  0.5726 -0.2319 -0.3109
 1153HOH     H1 3477   0.277   2.279   1.681 -0.3054  0.3265  0.0482
 1153HOH     H2 3478   0.235   2.157   1.760  1.1081 -0.5800 -0.5293
 1154HOH      O 3479   3.821   1.798   1.691  0.2993 -0.1622 -0.1625
 1154HOH     H1 3480   3.798   1.880   1.735 -0.7876  0.3708 -1.5721
 1154HOH     H2 3481   3.742   1.775   1.642  0.8398 -1.6653 -0.4101
 1155HOH      O 3482   0.604   0.081   1.427 -0.0025 -0.0725 -0.4343
 1155HOH     H1 3483   0.589   0.175   1.441  1.0741  0.1358 -0.4730
 1155HOH     H2 3484   0.520   0.040   1.448 -0.3578  0.8460  0.0824
 1156HOH      O 3485   2.617   0.170   3.568 -0.2210 -0.1081  0.1479
 1156HOH     H1 3486   2.561   0.247   3.582 -0.2511 -0.2642  1.0042
 1156HOH     H2 3487   2.609   0.120   3.650  0.4719 -0.5888 -0.0659
 1157HOH      O 3488   3.567   2.869   1.956  0.4718 -0.2193  0.1581
 1157HOH     H1 3489   3.551   2.911   2.040  2.1605  0.0275  0.4156
 1157HOH     H2 3490   3.482   2.869   1.913 -0.3442  0.1176  1.6349
 1158HOH      O 3491   3.028   1.088   3.674  0.2634  0.5473 -0.0864
 1158HOH     H1 3492   3.112   1.120   3.641 -0.3633  1.4096 -0.9349
 1158HOH     H2 3493   3.046   1.062   3.765  1.3371  1.1444 -0.0993
 1159HOH      O 3494   1.758   3.798   2.855 -0.8027 -0.5676  0.0816
 1159HOH     H1 3495   1.853   3.796   2.864 -0.7679 -0.4548 -0.2231
 1159HOH     H2 3496   1.725   3.767   2.939 -0.4974 -0.5660  0.2049
 1160HOH      O 3497   0.173   2.736   3.890  0.3282  0.1373  0.2240
 1160HOH     H1 3498   0.196   2.673   3.822  0.0056 -1.0325  1.1244
 1160HOH     H2 3499   0.083   2.714   3.914  0.4612  0.4340  1.0869
 1161HOH      O 3500   0.266   0.585   2.102 -0.2930 -0.3817  0.0375
 1161HOH     H1 3501   0.181   0.629   2.098 -0.4937 -0.7856 -0.3401
 1161HOH     H2 3502   0.249   0.496   2.070  0.2497 -0.5056  0.0661
 1162HOH      O 3503   1.297   0.887   1.744 -0.3489 -0.3539  0.0483
 1162HOH     H1 3504   1.250   0.805   1.729 -1.0157 -0.0276  0.2776
 1162HOH     H2 3505   1.237   0.939   1.797 -0.0063  0.3470 -0.2344
 1163HOH      O 3506   0.774   0.599   2.462  0.1999  0.8386  0.4723
 1163HOH     H1 3507   0.870   0.606   2.469  0.2903  0.8360 -0.4683
 1163HOH     H2 3508   0.749   0.675   2.410 -0.2245  0.5197  0.1947
 1164HOH      O 3509   1.885   3.404   3.860  0.2846 -0.0542 -0.6014
 1164HOH     H1 3510   1.884   3.383   3.766  0.2378  0.1786 -0.6552
 1164HOH     H2 3511   1.826   3.341   3.900 -0.9127  0.7841 -0.9366
 1165HOH      O 3512   0.453   2.684   0.605 -0.1870  0.2578 -0.7279
 1165HOH     H1 3513   0.437   2.665   0.697 -1.3605  0.8946 -0.7633
 1165HOH     H2 3514   0.530   2.632   0.583  0.7582  0.8432  0.8515
 1166HOH      O 3515   0.425   1.755   2.235  0.5674  0.1623  0.3202
 1166HOH     H1 3516   0.509   1.787   2.268  0.5909  0.2837  0.1430
 1166HOH     H2 3517   0.435   1.660   2.232  0.9614  0.2135 -0.4009
 1167HOH      O 3518   1.016   2.385   2.180 -0.1941 -0.1083  0.7077
 1167HOH     H1 3519   0.953   2.456   2.171  0.0538  0.0812  0.4023
 1167HOH     H2 3520   1.101   2.430   2.188  0.0062 -0.3690  0.1469
 1168HOH      O 3521   2.069   2.150   0.631 -0.7366  0.2327  0.1525
 1168HOH     H1 3522   2.045   2.223   0.574  1.1540  0.1445 -0.9333
 1168HOH     H2 3523   2.127   2.189   0.697 -0.8104 -0.0860  0.4119
 1169HOH      O 3524   2.760   2.576   0.421 -0.0680  0.2790  0.9857
 1169HOH     H1 3525   2.760   2.593   0.327 -0.8419  1.9222  1.1947
 1169HOH     H2 3526   2.738   2.484   0.430 -1.4174  0.3857 -0.4572
 1170HOH      O 3527   2.683   1.650   0.668 -0.1748 -0.6489 -0.0106
 1170HOH     H1 3528   2.608   1.592   0.651 -0.9470  0.4358 -0.4975
 1170HOH     H2 3529   2.740   1.598   0.725 -1.4479 -1.3964  0.6724
 1171HOH      O 3530   2.097   1.133   2.297  0.4000 -0.3274  0.1784
 1171HOH     H1 3531   2.082   1.135   2.392  0.1770 -2.1339  0.2650
 1171HOH     H2 3532   2.153   1.056   2.284 -0.6285 -0.9277 -1.2449
 1172HOH      O 3533   3.685   1.761   0.390 -0.4086 -0.3255 -0.4525
 1172HOH     H1 3534   3.747   1.805   0.330 -0.3654 -0.4467 -0.4972
 1172HOH     H2 3535   3.600   1.799   0.367 -0.4239 -0.5277 -0.7410
 1173HOH      O 3536   3.302   3.165   3.966 -0.5656  0.3037  0.0063
 1173HOH     H1 3537   3.390   3.170   4.004  0.1689 -0.6966 -1.4114
 1173HOH     H2 3538   3.280   3.072   3.970 -0.8818  0.3175 -1.0568
 1174HOH      O 3539   2.120   1.247   1.557 -0.3349  0.5706 -0.3517
 1174HOH     H1 3540   2.101   1.153   1.550 -1.3796  0.7959 -1.0575
 1174HOH     H2 3541   2.202   1.258   1.509  0.2305 -0.0723  0.4112
 1175HOH      O 3542   0.320   0.318   1.149 -0.3594  0.0768  0.1846
 1175HOH     H1 3543   0.261   0.243   1.141  1.0991 -1.1047 -0.3227
 1175HOH     H2 3544   0.401   0.282   1.184  0.3587  1.4610  0.0967
 1176HOH      O 3545   0.192   3.435   2.909  0.4521  0.4761  0.4368
 1176HOH     H1 3546   0.274   3.483   2.908  0.7331  0.0618 -1.0645
 1176HOH     H2 3547   0.200   3.371   2.838 -0.6818 -0.4465  1.0571
 1177HOH      O 3548   3.138   2.018   1.680  0.0639 -0.4857 -0.2480
 1177HOH     H1 3549   3.188   2.091   1.645 -0.6459  0.0064 -0.2770
 1177HOH     H2 3550   3.068   2.004   1.615  0.0739 -1.0684 -0.1486
 1178HOH      O 3551   2.216   3.435   2.979  0.0400 -0.2252  0.2323
 1178HOH     H1 3552   2.209   3.360   3.038  0.1783  0.2112  0.8301
 1178HOH     H2 3553   2.231   3.510   3.037  0.7498  0.1501 -0.3941
 1179HOH      O 3554   0.007   2.150   3.540  0.2822  0.0338  0.5455
 1179HOH     H1 3555   0.034   2.066   3.577  0.3246  0.6619  2.1076
 1179HOH     H2 3556   0.073   2.212   3.572 -0.1099  0.7759 -0.0155
 1180HOH      O 3557   2.277   1.392   2.513 -0.3490 -0.1935  0.3584
 1180HOH     H1 3558   2.344   1.377   2.447 -0.0944  0.5429  0.4325
 1180HOH     H2 3559   2.321   1.373   2.596  0.0801  1.1708  0.4791
 1181HOH      O 3560   2.596   0.239   1.777  0.3472 -0.3840  0.0794
 1181HOH     H1 3561   2.628   0.159   1.736  0.6212  0.1769 -0.8670
 1181HOH     H2 3562   2.601   0.305   1.708 -0.0979  0.3989  0.7592
 1182HOH      O 3563   2.896   0.448   1.923  0.4754 -0.1154 -0.2277
 1182HOH     H1 3564   2.829   0.463   1.989 -0.5664 -1.3056 -0.9431
 1182HOH     H2 3565   2.873   0.509   1.852  0.8195  0.2344 -0.0491
 1183HOH      O 3566   3.425   0.342   0.697 -0.3668  0.2522 -0.8762
 1183HOH     H1 3567   3.447   0.423   0.652  0.0866  0.1629 -0.8245
 1183HOH     H2 3568   3.378   0.370   0.776  1.4013  0.6287  0.1458
 1184HOH      O 3569   0.687   3.568   3.845  0.0635 -0.5732 -0.8093
 1184HOH     H1 3570   0.695   3.615   3.762  0.3065 -0.0942 -0.5203
 1184HOH     H2 3571   0.600   3.590   3.878  0.2354 -0.1957 -0.6001
 1185HOH      O 3572   0.566   3.331   1.190  0.3492 -0.4749  0.1214
 1185HOH     H1 3573   0.568   3.378   1.106 -0.3137 -0.7152 -0.0421
 1185HOH     H2 3574   0.497   3.374   1.240  0.3308 -0.7246  0.3116
 1186HOH      O 3575   0.005   3.454   3.083  0.4170 -0.0166  0.0033
 1186HOH     H1 3576   0.071   3.445   3.014  0.4016  0.0751 -0.0231
 1186HOH     H2 3577  -0.051   3.377   3.073  0.6358 -0.2007  0.1488
 1187HOH      O 3578   1.311   3.632   1.346  0.1183  0.2615 -0.3300
 1187HOH     H1 3579   1.240   3.655   1.286 -0.2110  0.3967  0.0980
 1187HOH     H2 3580   1.305   3.698   1.416  0.0488 -0.2940  0.2050
 1188HOH      O 3581   1.914   3.170   2.785 -0.0418  0.0576  0.2509
 1188HOH     H1 3582   1.987   3.109   2.773 -0.2513 -0.2941  0.7015
 1188HOH     H2 3583   1.928   3.237   2.719  0.9196  0.2160  0.5743
 1189HOH      O 3584   3.294   0.869   2.640 -0.6094  0.2372 -1.1285
 1189HOH     H1 3585   3.239   0.947   2.633 -0.8787  0.0034 -1.7416
 1189HOH     H2 3586   3.363   0.882   2.575 -1.2592 -0.4880 -2.0287
 1190HOH      O 3587   1.923   1.362   3.055 -0.0636  0.0323 -0.3592
 1190HOH     H1 3588   1.844   1.318   3.022  0.6571 -1.0279 -0.8041
 1190HOH     H2 3589   1.918   1.351   3.150 -0.5494  0.1684 -0.3637
 1191HOH      O 3590   1.188   1.237   0.945  0.0883  0.2119 -0.0172
 1191HOH     H1 3591   1.162   1.276   1.029 -0.4622  0.2684 -0.2059
 1191HOH     H2 3592   1.225   1.152   0.968  0.7192  0.5754  0.3480
 1192HOH      O 3593   0.155   2.644   3.269  0.4700 -0.3422  0.0791
 1192HOH     H1 3594   0.135   2.568   3.215  0.4643 -0.1821 -0.1511
 1192HOH     H2 3595   0.152   2.718   3.207 -1.0886  0.0668  0.5674
 1193HOH      O 3596   3.073   2.540   0.661  0.2298 -0.6514 -0.0806
 1193HOH     H1 3597   3.005   2.482   0.625 -0.4859 -0.2558  0.5603
 1193HOH     H2 3598   3.072   2.522   0.755  1.1998 -0.8019 -0.0863
 1194HOH      O 3599   1.757   3.063   1.783  0.1209  0.1587 -0.1067
 1194HOH     H1 3600   1.672   3.085   1.820  0.2452 -0.4087  0.5665
 1194HOH     H2 3601   1.755   2.967   1.774  0.4975  0.1854 -0.5762
 1195HOH      O 3602   0.231   1.342   2.523  0.0290  0.1620 -0.0828
 1195HOH     H1 3603   0.222   1.378   2.612  1.6422 -0.5333  0.4406
 1195HOH     H2 3604   0.326   1.341   2.508 -0.1540 -0.6831 -1.4202
 1196HOH      O 3605   3.980   1.497   2.999  0.5013 -0.3895 -0.3325
 1196HOH     H1 3606   3.983   1.585   3.036  0.9780 -0.2576 -0.6662
 1196HOH     H2 3607   3.918   1.450   3.054  0.9637 -0.1192  0.4441
 1197HOH      O 3608   3.731   2.836   0.600 -0.2832 -0.3609 -0.3794
 1197HOH     H1 3609   3.754   2.873   0.515  0.1058  0.7077  0.1537
 1197HOH     H2 3610   3.716   2.912   0.656 -0.3422 -1.0296  0.5592
 1198HOH      O 3611   1.058   1.767   2.033 -0.7061  0.2529  0.1605
 1198HOH     H1 3612   1.017   1.818   1.963 -0.5946 -0.3277 -0.3419
 1198HOH     H2 3613   1.031   1.677   2.015 -0.6375  0.0884  0.8457
 1199HOH      O 3614   3.261   3.457   2.688  0.2313  0.0522 -0.6525
 1199HOH     H1 3615   3.293   3.545   2.669 -0.6336  0.3635 -0.7698
 1199HOH     H2 3616   3.166   3.466   2.689  0.1359 -0.5979  0.6886
 1200HOH      O 3617   3.642   3.281   1.863 -0.3611  0.0448  0.2588
 1200HOH     H1 3618   3.643   3.196   1.908  0.2785 -0.4327 -0.5773
 1200HOH     H2 3619   3.723   3.280   1.810 -0.4481  1.0912  0.0704
 1201HOH      O 3620   1.073   2.849   0.323 -0.1466  0.2446 -0.3246
 1201HOH     H1 3621   1.045   2.809   0.405 -1.0450  0.0366 -0.7112
 1201HOH     H2 3622   1.095   2.939   0.346 -0.1921  0.1326  0.1753
 1202HOH      O 3623   3.667   2.883   0.028  0.2087  0.3615 -0.7117
 1202HOH     H1 3624   3.752   2.928   0.021  0.3589  0.1763 -0.1885
 1202HOH     H2 3625   3.689   2.795   0.059 -0.2177  0.5867  0.3249
 1203HOH      O 3626   3.565   2.707   2.675 -0.4079  0.1883 -0.7378
 1203HOH     H1 3627   3.494   2.664   2.723  0.1771 -0.2498 -0.2270
 1203HOH     H2 3628   3.538   2.703   2.583 -0.6760 -0.7264 -0.6447
 1204HOH      O 3629   0.352   3.030   2.309 -0.8284  0.5435  0.4826
 1204HOH     H1 3630   0.392   3.107   2.348  0.6171  0.4695 -0.6809
 1204HOH     H2 3631   0.422   2.964   2.308 -0.8540  0.3916 -1.6677
 1205HOH      O 3632   0.758   2.329   0.083  0.1273  0.6230 -0.1005
 1205HOH     H1 3633   0.842   2.309   0.043  0.5969  1.2052  0.5551
 1205HOH     H2 3634   0.769   2.416   0.121 -0.6024  0.4906  0.4623
 1206HOH      O 3635   3.147   3.807   0.956  0.7045 -0.2235  0.1815
 1206HOH     H1 3636   3.229   3.824   0.908  0.3539 -0.0168 -0.3603
 1206HOH     H2 3637   3.152   3.714   0.978  0.6763 -0.4457 -0.6657
 1207HOH      O 3638   2.621   3.827   3.630  0.2621 -0.7035  0.1149
 1207HOH     H1 3639   2.566   3.860   3.559 -0.1069 -0.2401  0.5932
 1207HOH     H2 3640   2.625   3.900   3.693 -0.0440 -1.3405  0.9143
 1208HOH      O 3641   3.425   1.434   2.673  0.1397 -0.1073  0.0728
 1208HOH     H1 3642   3.434   1.502   2.740  1.0744 -0.5215  0.3976
 1208HOH     H2 3643   3.345   1.457   2.626  0.0730  0.8339  0.6029
 1209HOH      O 3644   1.235   0.271   1.105  0.2775  0.2055  0.0208
 1209HOH     H1 3645   1.186   0.252   1.025  1.0262  0.7023 -0.5844
 1209HOH     H2 3646   1.323   0.239   1.087  0.4221  0.1897  0.7125
 1210HOH      O 3647   2.823   1.152   3.930 -0.1913 -0.5933  0.2388
 1210HOH     H1 3648   2.830   1.181   3.839  1.0273 -1.6386 -0.0551
 1210HOH     H2 3649   2.888   1.204   3.976 -0.4530 -0.4214  0.4158
 1211HOH      O 3650   1.990   1.312   1.335  0.4904  0.8020  0.0408
 1211HOH     H1 3651   2.037   1.273   1.408  0.0798 -0.7329 -0.4366
 1211HOH     H2 3652   2.050   1.304   1.261 -0.2587 -0.7955 -0.4794
 1212HOH      O 3653   1.801   0.839   1.783  0.1983  0.4847 -0.4386
 1212HOH     H1 3654   1.768   0.887   1.707 -0.4559  0.5031 -0.1562
 1212HOH     H2 3655   1.870   0.783   1.748  0.1356  0.7378 -0.9868
 1213HOH      O 3656   1.022   0.660   2.362  0.0303  0.1062  0.2535
 1213HOH     H1 3657   1.046   0.690   2.449 -0.1785 -0.1867  0.4145
 1213HOH     H2 3658   1.083   0.589   2.342  0.3388  0.4372 -0.0089
 1214HOH      O 3659   1.820   2.165   0.405 -0.4240  0.1935 -0.2986
 1214HOH     H1 3660   1.766   2.149   0.483  0.4247 -0.6353  0.1638
 1214HOH     H2 3661   1.870   2.243   0.427  0.3734 -0.4632  0.3576
 1215HOH      O 3662   3.061   0.103   3.616  0.2510 -0.1108 -0.0431
 1215HOH     H1 3663   3.001   0.163   3.660  0.0144  0.0511 -0.5647
 1215HOH     H2 3664   3.006   0.029   3.591 -0.0045  0.4687 -1.4007
 1216HOH      O 3665   0.712   0.798   2.283  0.6583  0.1331  0.2412
 1216HOH     H1 3666   0.781   0.776   2.220 -0.0419 -0.5528 -0.3304
 1216HOH     H2 3667   0.631   0.786   2.234  0.1211  1.5837  0.6862
 1217HOH      O 3668   0.500   1.536   3.687  0.4386 -0.3371  0.1287
 1217HOH     H1 3669   0.587   1.498   3.677  0.8075  0.4863 -0.0025
 1217HOH     H2 3670   0.452   1.473   3.741  1.0673 -0.8748  0.0848
 1218HOH      O 3671   2.616   3.760   3.244 -0.0321  0.1768 -0.7092
 1218HOH     H1 3672   2.565   3.696   3.294 -0.5065  1.3302  0.4189
 1218HOH     H2 3673   2.617   3.838   3.300  0.1992  1.2854 -2.1369
 1219HOH      O 3674   3.325   3.059   1.215 -0.2227  0.0691  0.1376
 1219HOH     H1 3675   3.406   3.009   1.205  0.0552  0.4824  0.2752
 1219HOH     H2 3676   3.334   3.103   1.300  0.0514  1.2513 -0.4664
 1220HOH      O 3677   2.952   0.620   1.296 -0.5588 -0.0180  0.1736
 1220HOH     H1 3678   2.996   0.660   1.220 -0.5840 -0.0881  0.1216
 1220HOH     H2 3679   2.875   0.577   1.259 -0.5162 -0.1396  0.2241
 1221HOH      O 3680   0.298   1.287   0.586  0.2927  0.2670  0.3253
 1221HOH     H1 3681   0.309   1.381   0.601  0.4417  0.5746 -1.3492
 1221HOH     H2 3682   0.205   1.277   0.567  0.0897 -0.1147  1.4079
 1222HOH      O 3683   1.458   0.799   1.232 -0.1003 -0.4330  0.6250
 1222HOH     H1 3684   1.379   0.850   1.214 -0.2347 -0.5383  0.9127
 1222HOH     H2 3685   1.530   0.859   1.209 -0.2551 -0.0922  0.9988
 1223HOH      O 3686   3.102   1.157   2.070 -0.1143  0.4411 -0.1583
 1223HOH     H1 3687   3.168   1.211   2.027  0.5137  0.7226  1.0725
 1223HOH     H2 3688   3.040   1.220   2.106 -0.5554  0.2192 -0.5145
 1224HOH      O 3689   0.149   0.531   3.683 -0.3187 -0.1120  0.1783
 1224HOH     H1 3690   0.148   0.495   3.595 -1.8936 -0.5062  0.2898
 1224HOH     H2 3691   0.180   0.460   3.738  0.6839  0.1405 -0.0184
 1225HOH      O 3692   3.864   3.326   3.460  0.1153 -0.1523 -0.3133
 1225HOH     H1 3693   3.804   3.252   3.467  0.5682 -0.4560  0.8098
 1225HOH     H2 3694   3.951   3.288   3.471  0.3085  0.6392  2.1758
 1226HOH      O 3695   0.674   0.047   1.723 -0.0550  0.5115 -0.0571
 1226HOH     H1 3696   0.641  -0.040   1.745  1.7230  0.0230  1.1645
 1226HOH     H2 3697   0.669   0.051   1.627  0.1018 -1.1038 -0.1845
 1227HOH      O 3698   0.146   1.248   0.121 -0.6630 -0.6478 -0.6046
 1227HOH     H1 3699   0.160   1.235   0.028 -0.4836 -0.1541 -0.6506
 1227HOH     H2 3700   0.174   1.338   0.138  0.2727 -1.0431  0.1141
 1228HOH      O 3701   1.720   2.391   3.067  0.3378  0.1350 -0.5052
 1228HOH     H1 3702   1.721   2.453   2.994 -0.3943  0.8859  0.0835
 1228HOH     H2 3703   1.642   2.413   3.117  0.4837 -0.7545  0.1831
 1229HOH      O 3704   3.064   2.987   1.146 -0.0685 -0.1214  0.2340
 1229HOH     H1 3705   3.154   3.013   1.161 -0.3311  0.3438  1.1562
 1229HOH     H2 3706   3.032   2.959   1.232 -0.6943 -0.6621 -0.1448
 1230HOH      O 3707   1.666   0.992   2.426 -0.0192 -0.2305  0.2554
 1230HOH     H1 3708   1.658   0.951   2.339 -0.4432 -0.0505  0.2075
 1230HOH     H2 3709   1.585   1.042   2.437 -0.4190 -1.0153  1.1588
 1231HOH      O 3710   3.394   0.526   1.174 -0.3945  0.0187  0.0049
 1231HOH     H1 3711   3.367   0.614   1.198 -0.8355 -0.1570  0.1792
 1231HOH     H2 3712   3.325   0.469   1.209 -0.1858 -0.3829 -0.2170
 1232HOH      O 3713   1.604   1.132  -0.003  0.2761  0.2121 -0.1031
 1232HOH     H1 3714   1.610   1.206   0.057  0.4203  0.3645 -0.3040
 1232HOH     H2 3715   1.630   1.056   0.049 -0.8231  0.1399  0.3880
 1233HOH      O 3716   0.708   1.807   2.006 -0.4091 -0.2317 -0.8619
 1233HOH     H1 3717   0.624   1.771   1.978 -0.8698  0.0543  0.0691
 1233HOH     H2 3718   0.732   1.755   2.083 -0.3058  0.4104 -0.4436
 1234HOH      O 3719   4.011   2.186   0.547 -0.5665  0.2696  0.1523
 1234HOH     H1 3720   3.995   2.247   0.619  0.2714 -0.0811  0.6796
 1234HOH     H2 3721   4.102   2.157   0.560 -0.4868 -0.0389 -0.8832
 1235HOH      O 3722   0.213   3.444   2.006  0.3538  0.4060  0.2050
 1235HOH     H1 3723   0.289   3.418   2.058  0.3179 -0.3469 -0.0933
 1235HOH     H2 3724   0.137   3.419   2.059  0.3039 -1.0040 -0.4414
 1236HOH      O 3725   2.486   2.415   3.070 -0.1057 -0.2155  0.9872
 1236HOH     H1 3726   2.473   2.396   3.162 -0.1281 -0.1535  0.9969
 1236HOH     H2 3727   2.463   2.334   3.025  0.1233 -0.3165  1.0516
 1237HOH      O 3728   2.053   2.152   2.107  0.1276 -0.3841  0.9030
 1237HOH     H1 3729   1.989   2.096   2.064 -0.5056  0.8889  0.0515
 1237HOH     H2 3730   2.045   2.131   2.200 -1.5964 -0.2584  0.8418
 1238HOH      O 3731   3.085   1.048   3.131 -0.6116 -0.0974  0.3065
 1238HOH     H1 3732   3.064   0.995   3.207 -0.2795 -0.4216  0.1775
 1238HOH     H2 3733   3.123   0.987   3.068 -0.7385  0.1924 -0.0622
 1239HOH      O 3734   0.318   2.752   1.373  0.1376  0.5202  0.7220
 1239HOH     H1 3735   0.246   2.695   1.343 -0.2557  1.1912  0.3368
 1239HOH     H2 3736   0.396   2.713   1.334  0.0981 -0.5552  1.6091
 1240HOH      O 3737   3.061   1.397   3.443 -0.0446 -0.0560  0.0700
 1240HOH     H1 3738   3.115   1.354   3.508  0.5436  0.3139 -0.1582
 1240HOH     H2 3739   3.090   1.489   3.444  0.3494 -0.1349 -1.0617
 1241HOH      O 3740   0.331   3.734   0.271 -0.2898  0.0921 -0.1075
 1241HOH     H1 3741   0.399   3.671   0.247 -0.7854 -1.0071  1.0992
 1241HOH     H2 3742   0.254   3.680   0.291 -0.6659  1.0175  1.2718
 1242HOH      O 3743   0.258   2.170   1.973 -0.2963 -0.3137 -0.3753
 1242HOH     H1 3744   0.343   2.127   1.982 -0.8191 -1.3363 -0.0765
 1242HOH     H2 3745   0.200   2.122   2.033 -1.1362  0.2230 -0.7249
 1243HOH      O 3746   1.933   0.596   3.069  0.0932  0.0858  0.2019
 1243HOH     H1 3747   1.859   0.612   3.127 -0.4136 -1.1588 -0.0312
 1243HOH     H2 3748   1.948   0.680   3.025  0.4984  1.0800  2.0581
 1244HOH      O 3749   0.982   3.864   3.623  0.1384  0.1264  0.5594
 1244HOH     H1 3750   1.040   3.822   3.559 -0.2221  0.2647  0.1296
 1244HOH     H2 3751   1.037   3.876   3.701  0.5082 -0.3000  0.3759
 1245HOH      O 3752   3.337   0.594   3.902 -0.2522 -0.6066  0.0978
 1245HOH     H1 3753   3.432   0.596   3.917 -0.2082  0.8930 -0.0985
 1245HOH     H2 3754   3.327   0.552   3.817  0.3484  0.1465 -0.3714
 1246HOH      O 3755   2.865   0.267   3.773 -0.6586 -0.1764 -0.3029
 1246HOH     H1 3756   2.797   0.248   3.837 -0.4859  0.0664 -0.0454
 1246HOH     H2 3757   2.835   0.346   3.728 -0.5994 -0.1337 -0.2669
 1247HOH      O 3758   0.960   0.469   0.882  0.2735  0.0815  0.1370
 1247HOH     H1 3759   1.042   0.495   0.839 -0.5392  0.6554 -1.1960
 1247HOH     H2 3760   0.949   0.534   0.952  0.9060  0.0373  0.2943
 1248HOH      O 3761   0.425   3.820   3.201  0.0743 -0.0407  0.1320
 1248HOH     H1 3762   0.342   3.779   3.176  0.3140 -0.5097  0.0881
 1248HOH     H2 3763   0.465   3.845   3.117  0.2427 -0.3569  0.1120
 1249HOH      O 3764   0.434   2.413   3.467 -0.3053 -0.8187  0.4920
 1249HOH     H1 3765   0.431   2.438   3.375 -0.2043  0.0776  0.7211
 1249HOH     H2 3766   0.521   2.373   3.477 -0.0026 -0.2232  0.3556
 1250HOH      O 3767   0.489   0.157   0.494 -0.8985  0.5956 -1.1917
 1250HOH     H1 3768   0.579   0.189   0.489  0.0091 -1.1432  0.7316
 1250HOH     H2 3769   0.445   0.216   0.555 -0.2760  0.2010 -0.3074
 1251HOH      O 3770   2.868   1.653   1.967  0.5840 -0.2008 -0.2877
 1251HOH     H1 3771   2.946   1.673   2.020 -0.1224  0.3902  0.5876
 1251HOH     H2 3772   2.829   1.739   1.949  0.2441 -0.4729 -0.8957
 1252HOH      O 3773   1.539   2.325   2.589 -0.0330 -0.2088 -0.3526
 1252HOH     H1 3774   1.600   2.399   2.582 -0.6522  0.2729 -0.9073
 1252HOH     H2 3775   1.562   2.267   2.517  0.7870 -0.8566  0.3772
 1253HOH      O 3776   2.222   2.569   3.065  0.1188  0.0174 -0.8109
 1253HOH     H1 3777   2.297   2.575   3.006  0.1025 -0.6207 -0.9068
 1253HOH     H2 3778   2.209   2.475   3.078 -0.4918  0.1269 -0.5778
 1254HOH      O 3779   1.903   0.693   0.476  0.8303  0.9827  0.2933
 1254HOH     H1 3780   1.959   0.726   0.406  0.4517 -0.3848 -0.7723
 1254HOH     H2 3781   1.930   0.601   0.487 -0.4323  0.5954  0.5192
 1255HOH      O 3782   2.111   0.220   2.393 -0.3136  0.7203  0.1474
 1255HOH     H1 3783   2.106   0.130   2.361  0.0504  0.6116  0.3867
 1255HOH     H2 3784   2.092   0.274   2.316 -0.5908  0.4382  0.0162
 1256HOH      O 3785   0.654   1.840   1.528  0.2996  0.4451 -0.3065
 1256HOH     H1 3786   0.683   1.869   1.614 -0.4267 -0.3163  0.2266
 1256HOH     H2 3787   0.601   1.912   1.494  1.4701  1.2121 -0.6350
 1257HOH      O 3788   0.776   0.054   3.319  0.5677 -0.4900 -0.6850
 1257HOH     H1 3789   0.853  -0.001   3.307  0.7026 -0.3768 -0.3606
 1257HOH     H2 3790   0.760   0.053   3.413  0.3495 -0.2761 -0.7178
 1258HOH      O 3791   0.387   2.699   0.874  0.1055 -0.3569 -0.0214
 1258HOH     H1 3792   0.361   2.769   0.935 -0.4999 -1.3928  0.9895
 1258HOH     H2 3793   0.441   2.640   0.927  0.1217 -0.9609 -0.6805
 1259HOH      O 3794   0.878   2.975   2.466 -0.4865 -0.1488  0.5073
 1259HOH     H1 3795   0.924   3.035   2.407  0.2120 -0.7856  0.3788
 1259HOH     H2 3796   0.788   3.006   2.466 -0.3561  0.2833 -0.3542
 1260HOH      O 3797   1.620   1.827   0.318  0.6484 -0.0489 -0.1734
 1260HOH     H1 3798   1.675   1.896   0.282 -0.0445  0.4867 -0.2629
 1260HOH     H2 3799   1.661   1.805   0.402  1.2495 -0.0130 -0.4467
 1261HOH      O 3800   1.805   1.828   3.853 -0.0571 -0.2978 -0.8214
 1261HOH     H1 3801   1.897   1.800   3.859 -0.0373 -0.0922  0.5856
 1261HOH     H2 3802   1.807   1.920   3.879 -0.6905 -0.3778 -0.4463
 1262HOH      O 3803   1.555   3.877   2.649  0.5377 -0.1402  0.2030
 1262HOH     H1 3804   1.624   3.916   2.703  0.0607  0.8388  0.1428
 1262HOH     H2 3805   1.541   3.940   2.579 -0.0290 -0.5936 -0.1065
 1263HOH      O 3806   2.731   0.986   2.732 -0.4756  0.8785  0.4602
 1263HOH     H1 3807   2.702   0.921   2.796 -0.0356  0.7471  0.5367
 1263HOH     H2 3808   2.684   1.066   2.755 -0.0722  0.9280  1.1655
 1264HOH      O 3809   0.833   0.334   3.723 -0.0204  0.4716 -0.2306
 1264HOH     H1 3810   0.868   0.304   3.807  1.3316  1.3822 -0.3938
 1264HOH     H2 3811   0.834   0.256   3.667  0.6282  0.1916  0.1507
 1265HOH      O 3812   1.296   2.561   0.768 -0.4238  0.3071 -0.0018
 1265HOH     H1 3813   1.314   2.649   0.736 -0.6007  0.3111 -0.0886
 1265HOH     H2 3814   1.340   2.503   0.705 -0.2689  0.3334  0.0808
 1266HOH      O 3815   1.947   3.378   2.597 -0.8228  0.1464 -0.3245
 1266HOH     H1 3816   2.039   3.400   2.580 -0.6907  1.2227  1.3545
 1266HOH     H2 3817   1.902   3.463   2.597 -1.7051 -0.3024 -0.4677
 1267HOH      O 3818   0.602   1.203   1.436 -0.4775 -0.0531  0.9432
 1267HOH     H1 3819   0.589   1.116   1.474 -0.4689 -0.5481 -0.1247
 1267HOH     H2 3820   0.695   1.205   1.412 -0.6550 -0.0725  0.2243
 1268HOH      O 3821   3.139   0.011   1.929 -0.3976  0.1401 -0.0115
 1268HOH     H1 3822   3.137   0.098   1.891 -0.3658  0.0852 -0.1399
 1268HOH     H2 3823   3.099   0.022   2.016 -0.3720  0.2853 -0.0177
 1269HOH      O 3824   3.900   1.328   2.283  0.0821 -0.5206  0.3287
 1269HOH     H1 3825   3.821   1.353   2.331 -0.3752 -0.7772 -0.2722
 1269HOH     H2 3826   3.906   1.392   2.212  1.0640  0.1999  1.0100
 1270HOH      O 3827   1.774   3.080   0.690  0.5875 -0.5828  0.1293
 1270HOH     H1 3828   1.824   3.144   0.639  0.2019 -0.6733 -0.3724
 1270HOH     H2 3829   1.823   2.998   0.679  1.4385 -0.2893  1.2816
 1271HOH      O 3830   3.214   2.277   1.598  0.1058 -0.1430 -0.4446
 1271HOH     H1 3831   3.284   2.338   1.576  0.6796 -0.9733 -1.0588
 1271HOH     H2 3832   3.170   2.260   1.515 -0.7273  0.2304 -0.0944
 1272HOH      O 3833   3.580   0.417   3.905 -0.5407 -0.0986  0.3068
 1272HOH     H1 3834   3.592   0.508   3.880 -0.1147 -0.3473 -0.4856
 1272HOH     H2 3835   3.666   0.377   3.889 -0.9312 -0.8003 -0.1701
 1273HOH      O 3836   3.107   3.121   0.437  0.1037  0.1257 -0.7644
 1273HOH     H1 3837   3.130   3.209   0.468  0.5025 -0.1593 -0.2174
 1273HOH     H2 3838   3.186   3.089   0.394  0.2695 -0.3003 -0.1681
 1274HOH      O 3839   1.158   1.335   0.451 -0.5287 -0.2877 -0.0243
 1274HOH     H1 3840   1.068   1.361   0.474 -0.9374 -1.1225 -0.5918
 1274HOH     H2 3841   1.201   1.322   0.535 -1.2255 -0.7848  0.2797
 1275HOH      O 3842   0.981   0.608   1.888  0.0435  0.1198  0.0624
 1275HOH     H1 3843   0.900   0.599   1.838  0.3042  0.2410 -0.3913
 1275HOH     H2 3844   1.046   0.636   1.824  0.3978  0.2357  0.4633
 1276HOH      O 3845   1.973   2.172   0.937  0.3398 -0.2262 -0.9753
 1276HOH     H1 3846   1.919   2.093   0.942  0.5568 -0.4842 -2.1468
 1276HOH     H2 3847   2.062   2.139   0.930  0.6797  0.1918  0.5685
 1277HOH      O 3848   2.982   3.272   1.827 -0.9466 -0.5711 -0.1029
 1277HOH     H1 3849   2.987   3.368   1.831  0.6474 -0.6281  0.5444
 1277HOH     H2 3850   2.894   3.252   1.860 -1.6877  0.6651 -1.1540
 1278HOH      O 3851   2.064   2.013   2.650 -0.5412 -0.1107  0.0629
 1278HOH     H1 3852   2.073   2.083   2.586  0.1956 -0.6463 -0.4562
 1278HOH     H2 3853   1.982   1.969   2.627 -0.8387  0.3651  0.1871
 1279HOH      O 3854   3.917   3.310   2.489 -0.0903 -0.1807  0.3480
 1279HOH     H1 3855   4.011   3.303   2.506  0.0751 -0.6378 -0.6375
 1279HOH     H2 3856   3.897   3.402   2.503  0.5215 -0.0581  0.4863
 1280HOH      O 3857   0.253   2.531   2.245 -0.2253  0.1162  0.4074
 1280HOH     H1 3858   0.210   2.589   2.308  0.7069  0.5307  0.6988
 1280HOH     H2 3859   0.322   2.487   2.295 -0.2575 -0.4780 -0.0524
 1281HOH      O 3860   3.785   2.585   3.206 -0.1344 -0.7006 -0.3955
 1281HOH     H1 3861   3.797   2.659   3.266 -0.5042  0.0621 -1.2077
 1281HOH     H2 3862   3.872   2.545   3.199  0.2976  0.2294 -0.6247
 1282HOH      O 3863   2.852   3.025   0.473 -0.5799  0.0238  1.0005
 1282HOH     H1 3864   2.874   2.934   0.492  0.5885 -0.3251 -1.3936
 1282HOH     H2 3865   2.936   3.067   0.456 -1.1638  1.3629  1.1481
 1283HOH      O 3866   1.420   0.021   2.458 -0.0159  0.1259  0.0531
 1283HOH     H1 3867   1.433   0.076   2.381  0.2758  0.0466  0.0444
 1283HOH     H2 3868   1.369   0.075   2.518  0.8576  0.6768  0.3302
 1284HOH      O 3869   1.124   3.194   1.152 -0.2366  0.2356 -0.4191
 1284HOH     H1 3870   1.032   3.186   1.127  0.1405 -0.8343 -1.7499
 1284HOH     H2 3871   1.124   3.252   1.227 -1.9880  0.3107 -0.3989
 1285HOH      O 3872   1.536   3.319   1.045  0.4287  0.0177  0.0974
 1285HOH     H1 3873   1.573   3.325   0.957 -0.9163 -0.0086 -0.5155
 1285HOH     H2 3874   1.527   3.410   1.073 -1.6645  0.2861 -1.0076
 1286HOH      O 3875   3.234   3.951   2.907 -0.1110 -0.2615 -0.3221
 1286HOH     H1 3876   3.247   3.983   2.996 -1.5591  0.5425 -0.3259
 1286HOH     H2 3877   3.197   3.864   2.918 -1.1101  0.1639 -0.0455
 1287HOH      O 3878   2.070   0.407   2.203 -0.6185  0.0232  0.6087
 1287HOH     H1 3879   2.035   0.334   2.151 -0.3821 -0.1444  0.6833
 1287HOH     H2 3880   2.128   0.454   2.143 -0.4433 -0.0968  0.6837
 1288HOH      O 3881   3.226   0.262   3.430  0.0613 -0.2036 -0.3518
 1288HOH     H1 3882   3.168   0.192   3.459 -0.1243  0.0298 -0.1591
 1288HOH     H2 3883   3.185   0.295   3.350  0.3940 -0.6183 -0.7102
 1289HOH      O 3884   1.063   1.529   3.112 -0.3329 -0.7395  0.1062
 1289HOH     H1 3885   0.982   1.578   3.099 -0.2625 -0.8023 -0.6223
 1289HOH     H2 3886   1.038   1.437   3.099  0.1111 -0.6768 -1.7383
 1290HOH      O 3887   0.971   3.867   2.174  0.0053 -0.3662 -0.1034
 1290HOH     H1 3888   0.875   3.862   2.169 -0.2370 -0.6401  2.3728
 1290HOH     H2 3889   1.002   3.787   2.132 -0.7631 -0.1217 -1.2461
 1291HOH      O 3890   3.671   1.268   3.968 -0.6338  0.1856 -0.3262
 1291HOH     H1 3891   3.580   1.239   3.961 -0.4809 -0.2493 -0.5760
 1291HOH     H2 3892   3.705   1.263   3.879  0.0241 -1.0039 -0.0514
 1292HOH      O 3893   1.002   3.698   0.918  0.2031  0.0182 -0.4691
 1292HOH     H1 3894   1.037   3.616   0.883  0.4632 -0.2992  0.4903
 1292HOH     H2 3895   1.071   3.762   0.900  0.6379 -0.2874  0.0434
 1293HOH      O 3896   1.888   2.890   3.114 -0.4874 -0.1998 -0.0153
 1293HOH     H1 3897   1.965   2.892   3.057 -0.4952 -0.9769 -0.0751
 1293HOH     H2 3898   1.911   2.828   3.183 -0.7991  0.0983  0.3635
 1294HOH      O 3899   0.359   2.585   3.682  0.1852 -0.2688  0.1382
 1294HOH     H1 3900   0.377   2.516   3.619 -0.7974 -0.1735 -0.2908
 1294HOH     H2 3901   0.354   2.665   3.629  0.1622 -0.0605  0.4520
 1295HOH      O 3902   0.584   1.529   1.283 -0.4535 -0.3186  0.2054
 1295HOH     H1 3903   0.677   1.504   1.281 -0.6288 -1.0069 -0.1253
 1295HOH     H2 3904   0.565   1.543   1.375  0.4117  1.6686  0.1894
 1296HOH      O 3905   3.598   1.847   1.099  0.8142 -0.1061 -0.0348
 1296HOH     H1 3906   3.517   1.810   1.136  0.2320  0.2209 -0.8983
 1296HOH     H2 3907   3.659   1.773   1.096  0.5024 -0.4004  0.4900
 1297HOH      O 3908   3.665   0.946   1.204 -0.3128  0.5348  0.0356
 1297HOH     H1 3909   3.595   0.881   1.192  0.3509 -0.0088 -1.5166
 1297HOH     H2 3910   3.736   0.896   1.245 -0.0493  0.4218 -0.5272
 1298HOH      O 3911   3.482   3.070   2.856 -0.3373 -0.3294  0.4854
 1298HOH     H1 3912   3.436   3.150   2.882 -0.4506 -0.2437  0.0448
 1298HOH     H2 3913   3.561   3.070   2.909 -0.3334  0.0845  0.4893
 1299HOH      O 3914   0.929   3.104   1.502 -0.1787  0.3136 -0.0101
 1299HOH     H1 3915   0.921   3.062   1.417  0.0189 -0.3412  0.2846
 1299HOH     H2 3916   0.924   3.198   1.483  1.7148  0.3013 -0.9812
 1300HOH      O 3917   1.714   1.221   2.260  0.5571 -0.0638  0.4692
 1300HOH     H1 3918   1.627   1.232   2.299  1.0762 -0.4958  1.8780
 1300HOH     H2 3919   1.759   1.303   2.278  0.5076  0.1219 -0.1749
 1301HOH      O 3920   1.923   0.628   2.225 -0.1049  0.1753  0.0117
 1301HOH     H1 3921   1.960   0.540   2.216 -0.4682  0.1071 -1.1217
 1301HOH     H2 3922   1.981   0.672   2.287  0.3058 -0.7426  0.3157
 1302HOH      O 3923   2.854   2.631   3.259 -0.9163  0.1218 -1.3078
 1302HOH     H1 3924   2.889   2.542   3.268 -1.0683  0.1357 -0.4249
 1302HOH     H2 3925   2.789   2.625   3.189 -0.2854 -0.2517 -1.8866
 1303HOH      O 3926   1.205   0.853   3.788 -0.2456 -0.1441  0.4270
 1303HOH     H1 3927   1.170   0.829   3.702 -1.4377 -0.6184  0.9946
 1303HOH     H2 3928   1.271   0.920   3.769 -0.1899 -0.5043 -0.8707
 1304HOH      O 3929   0.339   2.902   0.499  0.2628 -0.3894 -0.2583
 1304HOH     H1 3930   0.343   2.870   0.409  1.1603 -0.9078 -0.0597
 1304HOH     H2 3931   0.360   2.825   0.553 -0.3330 -0.1122  0.4072
 1305HOH      O 3932   1.117   0.870   3.551 -0.0398 -0.8077  0.1718
 1305HOH     H1 3933   1.071   0.787   3.545 -1.1644 -0.1913 -0.2780
 1305HOH     H2 3934   1.101   0.914   3.468  0.5144 -0.1235  0.3963
 1306HOH      O 3935   3.460   1.118   3.186  0.4631 -0.0812  0.4738
 1306HOH     H1 3936   3.523   1.061   3.142 -1.2992 -1.0584 -1.0534
 1306HOH     H2 3937   3.458   1.197   3.132 -0.6958 -0.7186 -0.5063
 1307HOH      O 3938   2.461   0.353   0.226 -0.6620  0.0843 -0.0681
 1307HOH     H1 3939   2.470   0.393   0.313 -1.0461  0.7712 -0.3313
 1307HOH     H2 3940   2.522   0.403   0.171 -0.6643 -0.1290 -0.2644
 1308HOH      O 3941   3.218   2.657   0.393 -0.1234  0.1065 -0.5329
 1308HOH     H1 3942   3.187   2.599   0.462 -0.3432  0.4728 -0.3169
 1308HOH     H2 3943   3.288   2.708   0.434 -1.0446  1.1749 -0.1844
 1309HOH      O 3944   2.605   1.521   1.424 -0.0858 -0.2064  0.3331
 1309HOH     H1 3945   2.696   1.497   1.409  0.3574  0.8037  1.1405
 1309HOH     H2 3946   2.590   1.500   1.517 -0.1045  1.1664  0.6819
 1310HOH      O 3947   2.068   0.826   2.999 -0.2628  0.2670  0.5655
 1310HOH     H1 3948   2.084   0.920   2.993  0.1164  0.1626 -0.2333
 1310HOH     H2 3949   2.145   0.791   3.043 -0.3455  0.3105  0.7469
 1311HOH      O 3950   0.151   1.390   1.549  0.4948  0.4298 -0.0519
 1311HOH     H1 3951   0.240   1.397   1.584  0.5450 -0.3962  0.0157
 1311HOH     H2 3952   0.148   1.305   1.507 -0.3018  0.3928  0.0494
 1312HOH      O 3953   3.374   1.699   1.162  0.2267 -0.0227 -0.2370
 1312HOH     H1 3954   3.335   1.771   1.112  0.2913  0.2769  0.1314
 1312HOH     H2 3955   3.317   1.624   1.146 -0.2416  0.2899 -0.0798
 1313HOH      O 3956   1.364   3.667   0.932 -0.1049 -0.6055  0.2109
 1313HOH     H1 3957   1.365   3.760   0.955 -0.3572 -0.4024 -0.5282
 1313HOH     H2 3958   1.415   3.662   0.851 -1.6674 -0.7523 -0.8673
 1314HOH      O 3959   3.616   0.304   2.587  0.1687  0.0449  0.2494
 1314HOH     H1 3960   3.594   0.309   2.680 -0.9137 -0.2022  0.0374
 1314HOH     H2 3961   3.591   0.215   2.562  0.3055  0.1596 -0.3123
 1315HOH      O 3962   1.681   0.780   3.852  0.4816  1.0957 -0.2072
 1315HOH     H1 3963   1.687   0.776   3.948 -0.8063  1.7495 -0.0424
 1315HOH     H2 3964   1.606   0.725   3.831  1.0021  0.6333 -0.9008
 1316HOH      O 3965   0.057   3.560   1.284 -0.1054  0.1869  0.2922
 1316HOH     H1 3966   0.114   3.508   1.341  1.1955 -0.0120 -1.0662
 1316HOH     H2 3967  -0.016   3.501   1.264  1.1136 -1.0934 -0.8678
 1317HOH      O 3968   3.180   0.143   2.334 -0.0337  0.6429  0.2963
 1317HOH     H1 3969   3.115   0.163   2.401  0.7313  0.0863  1.2594
 1317HOH     H2 3970   3.200   0.051   2.346 -0.2703  0.3606 -1.1023
 1318HOH      O 3971   3.200   2.825   3.546 -0.5246 -0.3593 -0.1621
 1318HOH     H1 3972   3.205   2.763   3.619  0.1244 -1.2998 -0.9616
 1318HOH     H2 3973   3.137   2.891   3.575 -0.3250 -0.7134  1.2238
 1319HOH      O 3974   3.902   0.477   3.484  0.3685  0.5048 -0.1664
 1319HOH     H1 3975   3.830   0.427   3.444  0.3253  1.0729 -0.8305
 1319HOH     H2 3976   3.908   0.442   3.573  0.4579 -0.8106 -0.6401
 1320HOH      O 3977   1.860   3.668   3.941 -0.1155 -0.3642  0.0209
 1320HOH     H1 3978   1.861   3.575   3.917 -0.1001 -0.5708  0.7538
 1320HOH     H2 3979   1.767   3.691   3.944 -0.1218  0.0929 -1.6486
 1321HOH      O 3980   3.659   2.588   0.039 -0.6947 -0.0318  0.2876
 1321HOH     H1 3981   3.653   2.619  -0.051 -0.2936 -0.6496  0.0340
 1321HOH     H2 3982   3.690   2.498   0.031  0.1233  0.1534  1.0755
 1322HOH      O 3983   2.886   2.889   2.595 -0.9209  0.1419  0.3230
 1322HOH     H1 3984   2.904   2.942   2.673 -0.6425 -1.5428  1.5092
 1322HOH     H2 3985   2.791   2.879   2.594 -0.9599  0.5260  0.1929
 1323HOH      O 3986   3.847   1.984   0.895 -0.2404  0.4868 -0.7036
 1323HOH     H1 3987   3.779   2.042   0.930 -0.0031  0.4119 -0.0806
 1323HOH     H2 3988   3.824   1.971   0.803 -1.9597 -0.7728 -0.2018
 1324HOH      O 3989   2.691   0.176   2.064 -1.2495 -0.6053  0.1856
 1324HOH     H1 3990   2.697   0.182   1.969 -1.0493 -0.4506  0.2066
 1324HOH     H2 3991   2.706   0.266   2.095  0.5198 -0.9313  0.4512
 1325HOH      O 3992   1.710   2.633   2.920 -0.3289 -0.1619 -0.3411
 1325HOH     H1 3993   1.687   2.672   3.005 -0.9816 -0.3924 -0.4016
 1325HOH     H2 3994   1.711   2.707   2.859  0.3875  0.0464 -0.1062
 1326HOH      O 3995   2.856   3.091   2.774 -0.0240 -0.3886 -0.9228
 1326HOH     H1 3996   2.815   3.088   2.861  1.1651 -0.0095 -0.3127
 1326HOH     H2 3997   2.821   3.171   2.735  0.2518  0.0392 -0.3345
 1327HOH      O 3998   2.077   1.788   2.939 -0.5691 -0.2495  0.1219
 1327HOH     H1 3999   2.045   1.846   3.008  0.7888  0.7376  0.0072
 1327HOH     H2 4000   2.156   1.749   2.976 -0.4683 -0.6242 -0.4687
 1328HOH      O 4001   1.607   0.415   1.512  0.3209 -0.2961 -0.3971
 1328HOH     H1 4002   1.563   0.345   1.464  0.3751  0.2363 -1.2677
 1328HOH     H2 4003   1.553   0.428   1.590 -0.3271 -0.5472 -0.7835
 1329HOH      O 4004   3.054   0.659   1.039 -0.3697 -0.2532  0.8133
 1329HOH     H1 4005   3.081   0.567   1.038  0.3373 -0.0791  1.5538
 1329HOH     H2 4006   3.120   0.703   0.985 -0.8001 -0.1839  0.3240
 1330HOH      O 4007   0.121   0.649   2.555 -0.8792 -0.3755 -0.1312
 1330HOH     H1 4008   0.129   0.739   2.588 -0.7596  0.0337 -1.1989
 1330HOH     H2 4009   0.201   0.636   2.504 -1.8388 -0.2598 -1.8093
 1331HOH      O 4010   1.192   3.223   2.066 -0.0603  0.6217  0.5491
 1331HOH     H1 4011   1.164   3.285   1.999 -0.2901  0.4233  0.4563
 1331HOH     H2 4012   1.219   3.145   2.017  1.3445  1.0376  0.5891
 1332HOH      O 4013   3.003   1.790   3.523 -0.0905 -0.2007  0.0148
 1332HOH     H1 4014   2.928   1.784   3.464  0.0729 -0.7460 -0.1566
 1332HOH     H2 4015   3.024   1.883   3.527 -1.0408  0.0189  0.4205
 1333HOH      O 4016   2.707   1.490   2.345  0.6340  0.1820  0.3881
 1333HOH     H1 4017   2.778   1.507   2.408  0.0450  0.6201  0.9672
 1333HOH     H2 4018   2.707   1.567   2.289  0.1154  0.5736  0.9013
 1334HOH      O 4019   1.772   1.721   3.535 -0.5221  0.6467 -0.4351
 1334HOH     H1 4020   1.724   1.717   3.618 -1.3499  0.5287 -0.8943
 1334HOH     H2 4021   1.864   1.725   3.560 -0.7200  0.0249  0.4822
 1335HOH      O 4022   1.074   1.898   1.512  0.4186 -0.4114 -0.4243
 1335HOH     H1 4023   1.055   1.867   1.423 -0.5523 -1.1749  0.0200
 1335HOH     H2 4024   1.162   1.864   1.531  0.3208 -0.9014 -0.8135
 1336HOH      O 4025   0.453   4.024   2.436  0.1674  0.4823 -0.0209
 1336HOH     H1 4026   0.376   4.031   2.491  0.5320 -0.0298  0.5871
 1336HOH     H2 4027   0.425   3.973   2.361 -0.1245  0.4315  0.1219
 1337HOH      O 4028   2.305   3.897   3.846 -0.0067 -0.3453 -0.2739
 1337HOH     H1 4029   2.307   3.869   3.937 -0.2443  0.3047 -0.0634
 1337HOH     H2 4030   2.251   3.830   3.802  1.1444 -1.3819 -0.2230
 1338HOH      O 4031   3.838   2.147   2.724 -0.1995  0.1607 -0.6308
 1338HOH     H1 4032   3.807   2.232   2.693  0.3026  0.9766  0.8942
 1338HOH     H2 4033   3.911   2.125   2.666  0.1215  1.1401 -0.6280
 1339HOH      O 4034   2.092   3.794   1.454 -0.2148  0.2064  0.3256
 1339HOH     H1 4035   2.067   3.701   1.460 -0.0509  0.1254 -0.1518
 1339HOH     H2 4036   2.048   3.836   1.528 -0.9983 -0.0950  0.0396
 1340HOH      O 4037   2.608   1.206   3.056  0.0683 -0.5382 -0.4742
 1340HOH     H1 4038   2.701   1.189   3.072  0.0715 -0.4877 -0.4394
 1340HOH     H2 4039   2.564   1.125   3.080  0.1380 -0.6803 -0.8129
 1341HOH      O 4040   1.601   0.805   2.909  0.1563  0.1107 -0.2752
 1341HOH     H1 4041   1.688   0.835   2.884  0.3073 -0.3090 -0.2512
 1341HOH     H2 4042   1.599   0.811   3.004 -0.2367  1.1965 -0.3209
 1342HOH      O 4043   2.028   2.716   0.503 -0.0530 -0.4507  0.2396
 1342HOH     H1 4044   1.972   2.639   0.508  0.1222 -0.5505  0.8509
 1342HOH     H2 4045   2.054   2.721   0.411 -1.0414 -0.4034 -0.0621
 1343HOH      O 4046   0.298   3.161   2.036 -0.1735  0.3784 -0.2933
 1343HOH     H1 4047   0.276   3.071   2.011 -0.5145  0.3977 -0.0824
 1343HOH     H2 4048   0.237   3.215   1.986 -0.3120  0.4599 -0.0400
 1344HOH      O 4049   3.305   3.951   1.604 -0.6378 -0.1058  0.2927
 1344HOH     H1 4050   3.291   4.035   1.648  0.4673  0.2549  0.0167
 1344HOH     H2 4051   3.346   3.973   1.521 -0.7322 -0.9077  0.0093
 1345HOH      O 4052   2.274   0.623   0.240 -0.0462 -0.0098  0.4624
 1345HOH     H1 4053   2.285   0.625   0.145 -1.3926 -0.0060  0.2713
 1345HOH     H2 4054   2.363   0.620   0.274  0.4791  0.1509 -0.7890
 1346HOH      O 4055   3.092   3.418   4.034  0.4596 -0.0644  0.2686
 1346HOH     H1 4056   3.077   3.449   3.945 -0.2405 -0.1902  0.3330
 1346HOH     H2 4057   3.169   3.361   4.028  1.0173  0.6923 -0.0703
 1347HOH      O 4058   0.271   3.546   3.898 -0.5570 -0.2521 -0.4662
 1347HOH     H1 4059   0.323   3.488   3.843  0.0555  0.7526 -1.0166
 1347HOH     H2 4060   0.336   3.608   3.934 -1.0006 -0.5653  1.0089
 1348HOH      O 4061   1.122   0.130   2.559  0.0459 -0.1054  0.3663
 1348HOH     H1 4062   1.127   0.042   2.522 -0.1313  0.2497 -0.5304
 1348HOH     H2 4063   1.177   0.125   2.638 -0.9462 -1.3397  1.0609
 1349HOH      O 4064   0.450   0.773   2.171 -0.0950 -0.3224 -0.1978
 1349HOH     H1 4065   0.412   0.691   2.139 -0.2032 -0.2883 -0.1578
 1349HOH     H2 4066   0.385   0.840   2.149  0.7183  0.0491 -1.8245
 1350HOH      O 4067   2.451   2.993   2.452 -0.4338  0.4372 -0.2797
 1350HOH     H1 4068   2.373   3.047   2.464  0.2477  1.5622 -0.5495
 1350HOH     H2 4069   2.429   2.909   2.491 -1.2779  1.1610  0.9169
 1351HOH      O 4070   1.420   1.902   3.042 -0.1254  0.0506 -0.0125
 1351HOH     H1 4071   1.338   1.911   2.995 -0.3725  0.4032  0.4708
 1351HOH     H2 4072   1.402   1.838   3.111  0.1804 -0.3191 -0.2617
 1352HOH      O 4073   3.390   1.423   0.541  0.7544  0.0089 -0.0895
 1352HOH     H1 4074   3.304   1.392   0.572  0.1965 -0.3339 -1.7883
 1352HOH     H2 4075   3.371   1.466   0.458  2.1550  0.7088 -0.0969
 1353HOH      O 4076   2.255   3.392   3.985 -0.6504  0.2247 -0.5893
 1353HOH     H1 4077   2.219   3.423   4.068  0.1025 -0.9513  0.2351
 1353HOH     H2 4078   2.189   3.331   3.952 -0.4822 -0.1224 -0.2941
 1354HOH      O 4079   3.563   2.088   0.383 -0.4556  0.4400 -0.1513
 1354HOH     H1 4080   3.657   2.076   0.396 -0.5710  0.6577  1.1577
 1354HOH     H2 4081   3.536   2.013   0.330  0.1247 -0.8637  1.2423
 1355HOH      O 4082   3.600   2.662   3.796 -0.0023 -0.1378 -0.1843
 1355HOH     H1 4083   3.582   2.756   3.799  1.8854  0.2993  0.0191
 1355HOH     H2 4084   3.646   2.649   3.712 -0.5327 -0.9610 -0.3670
 1356HOH      O 4085   3.500   0.097   0.932 -0.2232 -0.2058 -0.1308
 1356HOH     H1 4086   3.529   0.119   0.844 -0.6444  0.6529 -0.0787
 1356HOH     H2 4087   3.534   0.167   0.987 -0.2786 -0.5308  0.3325
 1357HOH      O 4088   0.044   0.735   2.117 -0.3443 -0.0106 -0.5762
 1357HOH     H1 4089   0.018   0.687   2.196  0.4819 -1.0923 -0.9009
 1357HOH     H2 4090  -0.039   0.762   2.077 -0.7886  0.9285  0.8131
 1358HOH      O 4091   0.476   2.504   0.225  0.3519  0.3072  0.5694
 1358HOH     H1 4092   0.512   2.544   0.146  1.2394  0.8256  1.2038
 1358HOH     H2 4093   0.496   2.566   0.295  0.0319 -0.3628  1.2912
 1359HOH      O 4094   0.591   2.907   3.078 -0.9727  0.1463 -0.3127
 1359HOH     H1 4095   0.532   2.979   3.097  0.2067  0.9134  0.7757
 1359HOH     H2 4096   0.592   2.855   3.158 -0.0896  0.2517 -0.2356
 1360HOH      O 4097   0.723   0.850   1.281 -0.3447  0.7031  0.2407
 1360HOH     H1 4098   0.731   0.928   1.226 -0.0371  0.1926 -0.4652
 1360HOH     H2 4099   0.809   0.809   1.278 -0.5776  0.1907  0.3836
 1361HOH      O 4100   1.370   0.235   0.715  0.4521  0.2727 -0.0071
 1361HOH     H1 4101   1.436   0.258   0.781  0.3276  0.9144 -0.0922
 1361HOH     H2 4102   1.294   0.289   0.738 -0.0693 -0.4789  0.1069
 1362HOH      O 4103   0.802   2.342   2.570  0.1630 -0.2382 -0.0618
 1362HOH     H1 4104   0.758   2.305   2.493 -0.4701  0.2769  0.0355
 1362HOH     H2 4105   0.857   2.271   2.602 -0.0107 -0.6559 -0.6491
 1363HOH      O 4106   2.274   0.746   0.714 -0.2686 -0.2251 -0.2476
 1363HOH     H1 4107   2.271   0.653   0.737  0.7711 -0.3043 -0.3146
 1363HOH     H2 4108   2.183   0.769   0.695 -0.6246 -1.0914  0.2698
 1364HOH      O 4109   2.521   1.695   0.320  0.0103  0.3672 -0.2654
 1364HOH     H1 4110   2.448   1.713   0.261 -0.3609  0.5426  0.2328
 1364HOH     H2 4111   2.523   1.599   0.326 -0.2330  0.3619 -0.2244
 1365HOH      O 4112   1.609   3.306   0.746  0.0836  0.1858  0.3665
 1365HOH     H1 4113   1.606   3.215   0.719 -0.4621  0.0033  0.9821
 1365HOH     H2 4114   1.600   3.356   0.665  0.5703 -0.2936  0.0024
 1366HOH      O 4115   2.855   1.239   3.373  0.2624 -0.1067  0.2151
 1366HOH     H1 4116   2.922   1.299   3.406  0.2041  0.2483 -0.2848
 1366HOH     H2 4117   2.871   1.236   3.278 -1.0847  0.8645 -0.1059
 1367HOH      O 4118   0.268   3.229   0.904 -0.3021 -0.6467  0.1299
 1367HOH     H1 4119   0.257   3.218   0.999  0.6302  0.6625  0.4496
 1367HOH     H2 4120   0.362   3.217   0.890 -0.1813  0.5359 -0.3542
 1368HOH      O 4121   2.175   3.366   2.392  0.1395  0.4177  0.3694
 1368HOH     H1 4122   2.226   3.445   2.374 -0.6023  0.8171 -0.0736
 1368HOH     H2 4123   2.156   3.330   2.305 -0.0696  0.0969  0.5439
 1369HOH      O 4124   0.347   1.213   2.774  0.2232 -0.1462  0.0651
 1369HOH     H1 4125   0.379   1.124   2.755 -0.6271 -0.3376 -0.5762
 1369HOH     H2 4126   0.387   1.268   2.706  1.0594  0.0521  0.6920
 1370HOH      O 4127   2.526   2.507   0.278 -0.2524 -0.2905 -0.3046
 1370HOH     H1 4128   2.569   2.552   0.205  0.7340  0.3337  0.5881
 1370HOH     H2 4129   2.553   2.415   0.269  1.2338  0.0445  0.1101
 1371HOH      O 4130   3.844   2.304   2.950 -0.7983 -0.3916  0.3579
 1371HOH     H1 4131   3.831   2.387   2.905 -0.8238  0.1882  1.3914
 1371HOH     H2 4132   3.863   2.242   2.879  1.9752  0.9554 -0.3716
 1372HOH      O 4133   2.284   2.118   0.445  0.4168 -0.3188  1.3677
 1372HOH     H1 4134   2.193   2.095   0.464  0.3919 -0.6339  0.9202
 1372HOH     H2 4135   2.302   2.074   0.361  1.1174 -0.6277  1.6667
 1373HOH      O 4136   2.694   1.040   2.151  0.2324  0.2084  0.2417
 1373HOH     H1 4137   2.732   0.999   2.073  0.7294  2.1780 -0.6798
 1373HOH     H2 4138   2.612   1.079   2.119  0.6329  1.3780  0.5617
 1374HOH      O 4139   0.209   1.168   3.880  0.3285  0.0118 -0.0585
 1374HOH     H1 4140   0.261   1.088   3.870  0.2450  0.0930 -1.9430
 1374HOH     H2 4141   0.119   1.140   3.862  0.2136  0.4174 -0.1327
 1375HOH      O 4142   0.296   3.508   0.540 -0.1007 -0.3816 -0.3641
 1375HOH     H1 4143   0.383   3.530   0.572  0.6839 -0.4676 -2.2116
 1375HOH     H2 4144   0.246   3.486   0.619  1.5939 -0.5608  0.7552
 1376HOH      O 4145   0.280   0.409   2.882  0.4092 -0.0422 -0.0843
 1376HOH     H1 4146   0.290   0.485   2.939  0.0622 -0.0986  0.0583
 1376HOH     H2 4147   0.205   0.362   2.918  0.1583 -0.0612 -0.6090
 1377HOH      O 4148   1.162   2.708   1.536 -0.0163 -0.5004 -0.6710
 1377HOH     H1 4149   1.073   2.743   1.537  0.2939  0.3342 -0.1023
 1377HOH     H2 4150   1.175   2.677   1.446 -0.9457 -0.8455 -0.6982
 1378HOH      O 4151   3.379   1.034   1.937 -0.2096 -0.1672  0.2166
 1378HOH     H1 4152   3.359   1.128   1.932 -0.4334 -0.2378 -0.4746
 1378HOH     H2 4153   3.473   1.029   1.924 -0.2200 -0.0501  0.0914
 1379HOH      O 4154   1.178   0.858   0.023 -0.3129  0.3296  0.3822
 1379HOH     H1 4155   1.177   0.882  -0.069 -0.0449 -0.9408  0.0109
 1379HOH     H2 4156   1.086   0.856   0.049 -0.4171  0.2234  0.0061
 1380HOH      O 4157   2.146   1.823   4.027 -0.1995  0.2012 -0.3047
 1380HOH     H1 4158   2.105   1.785   3.950 -1.7959  1.1191  0.0091
 1380HOH     H2 4159   2.175   1.910   3.999  0.0826  0.1794 -0.0984
 1381HOH      O 4160   1.155   3.942   0.888  0.4600 -0.4364 -0.5526
 1381HOH     H1 4161   1.200   3.970   0.808  1.5854 -0.3461  0.0750
 1381HOH     H2 4162   1.221   3.950   0.957 -0.6512  0.0959  0.5168
 1382HOH      O 4163   3.326   1.438   3.640 -0.0009 -0.0635  0.7861
 1382HOH     H1 4164   3.360   1.464   3.555  0.5994  0.4025  1.1435
 1382HOH     H2 4165   3.268   1.509   3.666 -0.3098 -0.2808  0.7047
 1383HOH      O 4166   1.859   0.330   3.357  0.8915  0.2628  0.1771
 1383HOH     H1 4167   1.834   0.253   3.306  0.6954  1.2097 -1.2713
 1383HOH     H2 4168   1.943   0.358   3.319  0.0656  1.8152 -0.7274
 1384HOH      O 4169   2.615   2.349   1.603  0.0860  0.9251  0.6295
 1384HOH     H1 4170   2.666   2.323   1.527  0.5296  0.0359  1.2046
 1384HOH     H2 4171   2.539   2.394   1.567 -0.1840 -0.2553 -0.4002
 1385HOH      O 4172   0.687   2.074   0.912  0.6222  0.2109  0.5591
 1385HOH     H1 4173   0.648   2.145   0.861  0.4414  0.2173  0.7012
 1385HOH     H2 4174   0.613   2.036   0.959  0.6838 -0.2122  0.3176
 1386HOH      O 4175   2.599   2.550   1.254 -0.2741 -0.0884  0.0267
 1386HOH     H1 4176   2.526   2.489   1.251 -1.1087  0.8492 -1.3159
 1386HOH     H2 4177   2.641   2.541   1.168  0.2648  0.4279  0.2231
 1387HOH      O 4178   0.695   2.052   1.352 -0.5782 -0.2939  0.0164
 1387HOH     H1 4179   0.624   2.058   1.288  0.2063  0.1626 -0.8526
 1387HOH     H2 4180   0.749   1.979   1.321 -0.5680 -0.5432  0.5889
 1388HOH      O 4181   3.908   1.185   2.710  0.1591 -0.7772 -0.9316
 1388HOH     H1 4182   3.828   1.133   2.712 -0.2553 -0.2131  0.8495
 1388HOH     H2 4183   3.879   1.273   2.687  0.4215 -0.7505 -1.1720
 1389HOH      O 4184   2.951   0.210   0.057 -0.8433  0.1295 -0.4537
 1389HOH     H1 4185   2.956   0.305   0.056 -0.4792  0.1581  0.9412
 1389HOH     H2 4186   3.031   0.181   0.012 -0.3897  0.4961  0.0997
 1390HOH      O 4187   3.997   3.880   3.938  0.4197  0.1536 -0.0007
 1390HOH     H1 4188   3.992   3.951   3.873 -0.3235  0.6799  0.5885
 1390HOH     H2 4189   4.019   3.802   3.887  0.2874  0.6250 -0.8172
 1391HOH      O 4190   2.318   0.755   0.010 -0.1146  0.2063  0.6838
 1391HOH     H1 4191   2.354   0.789  -0.073 -0.1545 -0.7804  0.2423
 1391HOH     H2 4192   2.391   0.764   0.072  0.2909 -0.0454  0.2619
 1392HOH      O 4193   1.532   1.591   3.470  0.5952 -0.0687  0.0784
 1392HOH     H1 4194   1.579   1.627   3.545  0.6785 -0.2035  0.0909
 1392HOH     H2 4195   1.581   1.622   3.394  0.3425  0.3134  0.0652
 1393HOH      O 4196   3.942   0.850   2.857  0.4210  0.1098  0.0869
 1393HOH     H1 4197   3.981   0.937   2.858 -0.5185  0.5455  0.6166
 1393HOH     H2 4198   3.988   0.803   2.926  0.2557  0.5041  0.4713
 1394HOH      O 4199   0.630   0.436   2.138  0.1457  0.2715  0.0814
 1394HOH     H1 4200   0.690   0.463   2.207  0.2999  0.8443 -0.2602
 1394HOH     H2 4201   0.649   0.496   2.065 -0.2000 -0.1393 -0.3574
 1395HOH      O 4202   3.688   3.573   1.929  0.4005  0.8547  0.4647
 1395HOH     H1 4203   3.754   3.535   1.871 -0.4897 -1.1196  0.5736
 1395HOH     H2 4204   3.734   3.583   2.013  0.7711  0.1947  0.3584
 1396HOH      O 4205   0.190   1.141   3.582  0.2294 -0.3926  0.0814
 1396HOH     H1 4206   0.198   1.182   3.668 -1.2407 -0.3704  0.2604
 1396HOH     H2 4207   0.254   1.069   3.584 -0.4258 -1.0195  1.5941
 1397HOH      O 4208   3.490   2.272   0.595  0.5619 -0.4363 -0.3721
 1397HOH     H1 4209   3.507   2.366   0.583  1.1920 -0.5566 -0.5143
 1397HOH     H2 4210   3.527   2.231   0.517 -0.7994 -0.7224 -0.9301
 1398HOH      O 4211   1.826   0.062   3.255  0.4763 -0.2277 -0.3905
 1398HOH     H1 4212   1.921   0.050   3.254  0.5013 -0.0415 -0.3181
 1398HOH     H2 4213   1.792  -0.017   3.296  0.5529 -0.6029 -1.0262
 1399HOH      O 4214   3.308   2.051   2.682  0.8350  0.4864  0.4783
 1399HOH     H1 4215   3.388   2.088   2.645  0.3581  0.8107 -0.2398
 1399HOH     H2 4216   3.238   2.108   2.653  0.0951 -0.7885 -0.4772
 1400HOH      O 4217   2.670   2.742   2.808  0.5274  0.7136  0.0300
 1400HOH     H1 4218   2.603   2.807   2.826  0.1056  0.0768  0.8630
 1400HOH     H2 4219   2.660   2.722   2.715  0.3444  1.4647 -0.1236
 1401HOH      O 4220   0.645   3.695   2.999 -0.5722  0.4776  0.1154
 1401HOH     H1 4221   0.691   3.703   3.083 -1.6934 -0.7847  0.9415
 1401HOH     H2 4222   0.584   3.768   2.998 -0.3150  0.6980  0.2311
 1402HOH      O 4223   0.608   0.614   1.046  0.7902 -0.2821  0.6998
 1402HOH     H1 4224   0.554   0.673   1.099 -0.5505 -0.6442 -0.1814
 1402HOH     H2 4225   0.582   0.526   1.073  0.2706 -0.4710 -0.3185
 1403HOH      O 4226   2.489   1.041   3.873 -0.3390  0.1719 -0.6142
 1403HOH     H1 4227   2.552   1.049   3.801 -1.0164 -0.5214 -1.3135
 1403HOH     H2 4228   2.404   1.058   3.833 -0.6828  0.4791  0.1876
 1404HOH      O 4229   3.485   1.542   1.350  0.5664 -0.1714 -0.0191
 1404HOH     H1 4230   3.566   1.567   1.395  0.2333  0.6772  0.1490
 1404HOH     H2 4231   3.472   1.612   1.286  0.1279 -0.4669 -0.2579
 1405HOH      O 4232   1.471   1.482   1.523 -0.0926  0.1442  0.1961
 1405HOH     H1 4233   1.546   1.445   1.477  0.1177  0.4859  0.2581
 1405HOH     H2 4234   1.449   1.561   1.474 -0.3062  0.1392  0.2800
 1406HOH      O 4235   3.359   0.772   1.247 -0.1167 -0.0537 -0.4311
 1406HOH     H1 4236   3.364   0.867   1.233 -1.1029  0.4474  1.7028
 1406HOH     H2 4237   3.437   0.753   1.300 -0.0484 -0.4091 -0.6559
 1407HOH      O 4238   2.540   2.662   1.676  0.4113 -0.5300 -0.5239
 1407HOH     H1 4239   2.568   2.650   1.766  0.1783  0.5225 -0.2779
 1407HOH     H2 4240   2.616   2.637   1.623  0.2206 -2.1241 -0.1233
 1408HOH      O 4241   1.674   3.896   3.689  0.0935  0.1722 -0.1724
 1408HOH     H1 4242   1.745   3.831   3.689 -0.4415 -0.4807  0.8950
 1408HOH     H2 4243   1.596   3.846   3.714 -0.2123  1.3206  1.5000
 1409HOH      O 4244   0.262   3.278   3.268  0.2556 -0.4635 -0.2246
 1409HOH     H1 4245   0.275   3.297   3.361  1.6059  0.5681 -0.5511
 1409HOH     H2 4246   0.170   3.295   3.252  0.1760  0.1949  0.7602
 1410HOH      O 4247   0.536   2.532   1.848 -0.6060  0.0983 -0.8700
 1410HOH     H1 4248   0.592   2.594   1.801 -0.4215 -0.1640 -1.0015
 1410HOH     H2 4249   0.576   2.524   1.934 -0.8834  0.4967 -0.6940
 1411HOH      O 4250   2.600   1.716   3.674 -0.1077 -0.4909 -0.1798
 1411HOH     H1 4251   2.588   1.674   3.759  0.2113  0.2714  0.2670
 1411HOH     H2 4252   2.517   1.763   3.659  0.3186  0.5074  0.4008
 1412HOH      O 4253   0.686   1.774   0.346 -0.7106 -0.5445  0.7239
 1412HOH     H1 4254   0.634   1.854   0.338  0.0647 -0.1211 -1.1646
 1412HOH     H2 4255   0.655   1.717   0.275 -0.0993 -1.2107  0.9619
 1413HOH      O 4256   3.657   2.409   2.077 -0.1874 -0.0174 -0.0369
 1413HOH     H1 4257   3.731   2.449   2.122 -0.3418  0.6999 -0.3906
 1413HOH     H2 4258   3.682   2.412   1.984 -0.3063 -0.5429 -0.0918
 1414HOH      O 4259   3.114   0.355   1.037 -0.0768 -0.3307  0.4332
 1414HOH     H1 4260   3.032   0.308   1.051 -0.4889  0.1196 -0.3394
 1414HOH     H2 4261   3.157   0.307   0.967  0.0323 -0.2180  0.4226
 1415HOH      O 4262   3.882   3.529   1.743 -0.1356  0.5270  0.1755
 1415HOH     H1 4263   3.924   3.484   1.670  0.1448 -0.6546  1.0083
 1415HOH     H2 4264   3.950   3.586   1.779 -0.0002  0.4559  0.0338
 1416HOH      O 4265   2.461   3.023   0.695 -0.1092 -0.3135 -0.2510
 1416HOH     H1 4266   2.457   2.997   0.787 -0.1668 -1.1267 -0.4720
 1416HOH     H2 4267   2.460   2.941   0.646 -1.9930  0.0784 -1.0643
 1417HOH      O 4268   0.143   0.334   3.866 -0.3319  0.3407 -0.6412
 1417HOH     H1 4269   0.071   0.327   3.929  0.7584  1.5489  0.9228
 1417HOH     H2 4270   0.192   0.252   3.877 -0.2105  0.4929  0.0678
 1418HOH      O 4271   1.338   1.103   0.133 -0.1850 -0.1771  0.1105
 1418HOH     H1 4272   1.358   1.039   0.201 -0.0600 -0.0423  0.2031
 1418HOH     H2 4273   1.246   1.087   0.111 -0.3001 -0.0569  0.4890
 1419HOH      O 4274   0.020   1.618   0.618 -0.2142 -0.5278  0.0380
 1419HOH     H1 4275   0.087   1.611   0.686 -0.0859 -1.0254 -0.1301
 1419HOH     H2 4276   0.056   1.679   0.555  0.2249 -1.0205 -0.2032
 1420HOH      O 4277   0.900   3.767   1.790 -0.2608  0.1468 -0.7777
 1420HOH     H1 4278   0.856   3.724   1.863 -0.7518 -0.5848 -1.4692
 1420HOH     H2 4279   0.830   3.783   1.726  0.2736  0.0085 -1.4231
 1421HOH      O 4280   3.285   1.822   0.896 -0.1434  0.0633 -0.1296
 1421HOH     H1 4281   3.377   1.796   0.891 -0.3358 -0.7362  0.2089
 1421HOH     H2 4282   3.287   1.917   0.902  0.6796  0.0371  0.2284
 1422HOH      O 4283   3.465   3.503   3.092 -0.4768 -0.3720 -0.3136
 1422HOH     H1 4284   3.509   3.572   3.142 -0.6153 -0.0041 -0.6905
 1422HOH     H2 4285   3.530   3.434   3.084 -0.2837 -0.2237 -0.0624
 1423HOH      O 4286   1.122   3.033   3.392 -0.8832 -0.0050 -0.1403
 1423HOH     H1 4287   1.177   2.978   3.337 -0.3348  0.0170  0.3638
 1423HOH     H2 4288   1.039   3.040   3.345 -0.6090 -0.4152 -0.6982
 1424HOH      O 4289   1.807   0.795   2.557  0.7908  0.0988 -0.1779
 1424HOH     H1 4290   1.733   0.742   2.586  0.5541 -0.0860 -1.0604
 1424HOH     H2 4291   1.766   0.869   2.512  1.1275 -0.1352 -0.8967
 1425HOH      O 4292   1.717   3.226   3.700  0.3315 -0.1708  0.1222
 1425HOH     H1 4293   1.783   3.258   3.638  0.2055 -0.1861 -0.0225
 1425HOH     H2 4294   1.688   3.143   3.663  0.0596 -0.0493  0.0545
 1426HOH      O 4295   3.138   3.091   3.099  0.5989  0.4554 -0.4180
 1426HOH     H1 4296   3.201   3.149   3.057  0.5880  0.6713 -0.1395
 1426HOH     H2 4297   3.189   3.039   3.160  0.5281  0.5258 -0.2995
 1427HOH      O 4298   2.382   1.517   1.287 -0.0655  0.0094  0.3461
 1427HOH     H1 4299   2.468   1.529   1.327  0.7418  0.5207 -1.3432
 1427HOH     H2 4300   2.323   1.570   1.340  0.6287 -0.3450  1.5499
 1428HOH      O 4301   0.791   1.613   3.127 -0.0092  0.1851  0.1871
 1428HOH     H1 4302   0.725   1.544   3.120  0.0777  0.0742  0.4390
 1428HOH     H2 4303   0.772   1.672   3.054 -0.0568 -0.1253 -0.0525
 1429HOH      O 4304   1.516   1.854   2.056  0.0595 -0.2912 -0.0096
 1429HOH     H1 4305   1.475   1.883   1.974 -0.6448  1.0821  0.7526
 1429HOH     H2 4306   1.462   1.780   2.084  0.0555 -0.5104 -0.5660
 1430HOH      O 4307   2.079   3.717   2.490  0.4108 -0.0945  0.4491
 1430HOH     H1 4308   2.068   3.678   2.576  0.4445  0.3903  0.6806
 1430HOH     H2 4309   2.171   3.744   2.487  0.3273  0.1931  0.3967
 1431HOH      O 4310   1.131   1.634   3.731  0.0207  0.3901 -0.7450
 1431HOH     H1 4311   1.124   1.720   3.772 -1.2943  0.2146 -0.5214
 1431HOH     H2 4312   1.133   1.653   3.637  1.3597  0.7107 -0.6850
 1432HOH      O 4313   3.081   3.851   2.661  0.6987  0.3355  0.7529
 1432HOH     H1 4314   3.019   3.803   2.715  0.0305 -0.1291 -0.3676
 1432HOH     H2 4315   3.109   3.924   2.716  0.1209 -0.1421  1.7330
 1433HOH      O 4316   3.835   0.900   1.506 -0.0104  0.1291  0.3912
 1433HOH     H1 4317   3.927   0.926   1.498  0.1953 -0.1366  1.5403
 1433HOH     H2 4318   3.802   0.951   1.580 -0.4818 -0.5544  0.6698
 1434HOH      O 4319   0.980   0.732   1.295  0.2421  0.0461  0.2420
 1434HOH     H1 4320   1.055   0.788   1.314  0.6482 -0.7913  1.2422
 1434HOH     H2 4321   1.003   0.647   1.332 -0.5722 -0.6637 -0.7664
 1435HOH      O 4322   0.386   3.466   1.435  0.1675  0.1633  0.1762
 1435HOH     H1 4323   0.366   3.544   1.487  0.3868  0.2928  0.0688
 1435HOH     H2 4324   0.374   3.393   1.496  0.4952  0.3182  0.4370
 1436HOH      O 4325   1.881   1.506   2.272 -0.4236  0.3923 -0.2599
 1436HOH     H1 4326   1.894   1.472   2.184 -0.2161 -0.0344 -0.0657
 1436HOH     H2 4327   1.937   1.452   2.328 -0.5812  0.6336  0.1390
 1437HOH      O 4328   1.970   3.780   1.998 -0.2455  0.6473 -0.1737
 1437HOH     H1 4329   1.989   3.730   2.077 -1.4505  0.6635  0.1660
 1437HOH     H2 4330   1.979   3.716   1.927  0.8850  0.6451 -0.0592
 1438HOH      O 4331   3.971   1.558   2.089 -0.3582 -0.7935  0.1355
 1438HOH     H1 4332   3.919   1.562   2.009  0.1003  0.0038 -0.1511
 1438HOH     H2 4333   4.058   1.531   2.059 -0.1049 -0.2003  0.3053
 1439HOH      O 4334   1.168   2.285   0.218  0.3066  0.1273  0.4082
 1439HOH     H1 4335   1.185   2.379   0.211 -0.1573  0.1881  0.0242
 1439HOH     H2 4336   1.233   2.254   0.281 -0.2330  0.8952  1.4017
 1440HOH      O 4337   2.672   3.170   2.476 -0.0884 -0.0741  0.0233
 1440HOH     H1 4338   2.604   3.108   2.449 -0.4191  0.6103 -0.8337
 1440HOH     H2 4339   2.736   3.167   2.404  0.5991 -0.4108  0.6275
 1441HOH      O 4340   2.492   1.603   3.336  0.1780  0.2040 -0.3787
 1441HOH     H1 4341   2.546   1.565   3.266  0.1728  0.8226 -0.7279
 1441HOH     H2 4342   2.548   1.670   3.375 -0.0401  0.2709 -0.1782
 1442HOH      O 4343   0.161   3.533   0.308 -0.0817  0.0268 -0.1336
 1442HOH     H1 4344   0.212   3.529   0.389  0.2426  1.5010 -0.2133
 1442HOH     H2 4345   0.070   3.518   0.336  0.1119 -0.2758  0.3665
 1443HOH      O 4346   1.729   0.836   2.193 -0.1773  0.0948 -0.0525
 1443HOH     H1 4347   1.787   0.772   2.235 -0.1393 -0.3772 -0.7963
 1443HOH     H2 4348   1.785   0.881   2.130 -0.7153 -0.7827 -1.2168
 1444HOH      O 4349   3.704   3.593   3.323  0.1819  0.0999 -0.3460
 1444HOH     H1 4350   3.768   3.635   3.381 -0.3954  1.4908 -0.6465
 1444HOH     H2 4351   3.654   3.535   3.380  0.4264  0.4981  0.2876
 1445HOH      O 4352   1.934   2.546   0.783 -0.9883  0.1042 -0.3742
 1445HOH     H1 4353   1.924   2.630   0.737 -0.8039  0.5125  0.3041
 1445HOH     H2 4354   2.026   2.522   0.767 -0.6351  0.7265  0.5140
 1446HOH      O 4355   3.834   2.640   1.257 -0.1039 -0.0447 -0.5524
 1446HOH     H1 4356   3.871   2.556   1.286  0.5692  0.0142 -1.1719
 1446HOH     H2 4357   3.744   2.620   1.234 -0.6258 -0.1358  1.2978
 1447HOH      O 4358   2.730   2.362   2.474 -0.3133 -0.7042 -0.2446
 1447HOH     H1 4359   2.733   2.376   2.379 -0.2352  0.3103 -0.1176
 1447HOH     H2 4360   2.794   2.425   2.509 -1.1177 -0.2749  0.5374
 1448HOH      O 4361   2.859   3.295   0.288 -0.2096  0.8448  0.4544
 1448HOH     H1 4362   2.818   3.365   0.338 -1.5770  0.4186  0.0109
 1448HOH     H2 4363   2.834   3.215   0.333  0.2717  0.5604  0.2377
 1449HOH      O 4364   0.887   2.176   3.222  0.6250 -0.3669  0.9392
 1449HOH     H1 4365   0.928   2.104   3.173 -1.2843 -0.6841 -0.4478
 1449HOH     H2 4366   0.841   2.133   3.293 -0.4425 -0.5797  0.1626
 1450HOH      O 4367   3.918   3.263   1.430 -0.2132 -0.5324 -0.0639
 1450HOH     H1 4368   3.831   3.237   1.462 -0.6933  1.1744  0.1899
 1450HOH     H2 4369   3.901   3.302   1.344  0.3963 -0.6231 -0.2383
 1451HOH      O 4370   3.211   2.451   1.209 -0.3484  0.4750 -0.3367
 1451HOH     H1 4371   3.169   2.464   1.294 -2.4913  0.2203 -1.2208
 1451HOH     H2 4372   3.243   2.537   1.185 -0.1861  0.6653  0.4926
 1452HOH      O 4373   0.850   2.544   2.368 -0.0429 -0.0211  0.0948
 1452HOH     H1 4374   0.910   2.619   2.367  0.2764 -0.2512  0.7701
 1452HOH     H2 4375   0.883   2.489   2.439 -0.3705 -0.7242 -0.2840
 1453HOH      O 4376   3.646   2.116   1.080 -0.2514  0.5490 -0.0454
 1453HOH     H1 4377   3.598   2.141   1.001  0.5064 -0.0282 -0.7222
 1453HOH     H2 4378   3.634   2.022   1.087 -0.5919  0.6370  0.7457
 1454HOH      O 4379   0.029   0.692   0.909 -0.3645  0.1973  0.2772
 1454HOH     H1 4380   0.076   0.755   0.962  0.3321  0.4236 -0.5720
 1454HOH     H2 4381   0.053   0.607   0.946  1.2160  0.2633 -0.4583
 1455HOH      O 4382   2.909   3.893   0.841 -0.5565  0.3181 -0.0254
 1455HOH     H1 4383   2.986   3.853   0.880 -0.3434  1.2090  0.5127
 1455HOH     H2 4384   2.842   3.824   0.845  0.0833 -0.3409 -0.1558
 1456HOH      O 4385   3.709   3.113   3.503 -0.2186 -0.5392 -0.3127
 1456HOH     H1 4386   3.654   3.114   3.581 -0.2537 -0.7603 -0.3320
 1456HOH     H2 4387   3.647   3.096   3.431 -0.4789  1.3816 -0.6423
 1457HOH      O 4388   3.830   3.789   3.479  0.0119  0.1636  0.4971
 1457HOH     H1 4389   3.742   3.820   3.501 -0.0446  0.2457  0.1739
 1457HOH     H2 4390   3.850   3.723   3.545 -0.7395 -0.6516 -0.0426
 1458HOH      O 4391   1.895   1.517   0.273  0.2282 -0.1431 -0.3189
 1458HOH     H1 4392   1.932   1.605   0.270  0.5706 -0.2136  0.7960
 1458HOH     H2 4393   1.890   1.497   0.367 -0.6105 -0.9945 -0.5222
 1459HOH      O 4394   1.144   2.699   3.000  0.2118 -0.0588  0.2925
 1459HOH     H1 4395   1.147   2.749   2.918 -0.4829 -1.0918 -0.4279
 1459HOH     H2 4396   1.200   2.623   2.983  0.2592 -0.1559  0.8706
 1460HOH      O 4397   1.665   3.519   1.817  0.6857  0.1125 -0.4819
 1460HOH     H1 4398   1.589   3.560   1.776  0.7481  0.6175 -0.1156
 1460HOH     H2 4399   1.646   3.425   1.815  0.1249  0.2182 -0.5342
 1461HOH      O 4400   3.327   3.342   0.164  0.1160 -1.2853 -0.1567
 1461HOH     H1 4401   3.324   3.428   0.122  0.3165 -1.2174 -0.0400
 1461HOH     H2 4402   3.416   3.337   0.200 -0.0576 -1.3305  0.2772
 1462HOH      O 4403   1.841   1.439   1.589  0.5867  0.0857 -0.7478
 1462HOH     H1 4404   1.933   1.451   1.616  0.3802  0.5868 -0.2194
 1462HOH     H2 4405   1.805   1.528   1.587  0.0637 -0.1205 -0.7576
 1463HOH      O 4406   0.737   3.308   0.191  0.2093 -0.6687  0.1425
 1463HOH     H1 4407   0.716   3.326   0.282  0.4170  1.0528 -0.0821
 1463HOH     H2 4408   0.654   3.281   0.152 -0.6883  1.4891  0.2636
 1464HOH      O 4409   1.750   3.615   2.400 -0.2636 -0.0913 -0.2308
 1464HOH     H1 4410   1.666   3.572   2.384 -0.1570 -0.4283  0.0917
 1464HOH     H2 4411   1.764   3.604   2.494 -0.0322  0.2853 -0.2206
 1465HOH      O 4412   3.428   3.788   3.459 -0.2662 -0.3739  0.0920
 1465HOH     H1 4413   3.493   3.857   3.469 -0.5473  0.1521 -1.2801
 1465HOH     H2 4414   3.347   3.826   3.493 -0.6277  0.3994 -1.4405
 1466HOH      O 4415   1.270   2.534   2.059  0.3300  0.3992 -0.5233
 1466HOH     H1 4416   1.328   2.466   2.094 -0.6300 -0.4126 -0.3944
 1466HOH     H2 4417   1.238   2.498   1.976  0.2256  0.9526 -0.7317
 1467HOH      O 4418   1.817   0.554   0.861 -0.8417  0.1428 -0.6133
 1467HOH     H1 4419   1.745   0.527   0.918 -0.4472  0.1057 -0.1190
 1467HOH     H2 4420   1.872   0.476   0.854  0.0971  0.6459  0.5003
 1468HOH      O 4421   0.414   2.086   2.459  0.1273  0.5020 -0.3496
 1468HOH     H1 4422   0.441   2.177   2.466  0.6297  0.3158  0.4371
 1468HOH     H2 4423   0.462   2.042   2.530 -1.1635 -0.1128  0.2010
 1469HOH      O 4424   1.090   0.131   2.134 -0.0717 -0.2668 -0.1097
 1469HOH     H1 4425   1.044   0.051   2.110  0.2814 -0.2596 -0.8514
 1469HOH     H2 4426   1.160   0.140   2.069 -0.0695  0.6123 -0.0111
 1470HOH      O 4427   0.245   1.143   1.277 -0.0230  0.1978  0.4994
 1470HOH     H1 4428   0.304   1.212   1.247 -0.4580  0.2625 -0.2890
 1470HOH     H2 4429   0.159   1.186   1.279 -0.4990 -0.5210 -1.0360
 1471HOH      O 4430   2.707   0.766   2.001 -0.0174  0.4297 -0.1536
 1471HOH     H1 4431   2.709   0.832   1.932 -0.5684  0.2022 -0.4024
 1471HOH     H2 4432   2.719   0.683   1.954 -0.4379  0.2684  0.0133
 1472HOH      O 4433   2.476   1.722   2.813  0.2976  0.3621  0.2414
 1472HOH     H1 4434   2.442   1.776   2.885  0.9155  1.3271 -0.1425
 1472HOH     H2 4435   2.564   1.697   2.841  0.2475  0.0697  0.1450
 1473HOH      O 4436   3.772   2.578   3.597  0.4007 -0.0567 -0.4440
 1473HOH     H1 4437   3.771   2.487   3.567  0.3758 -0.0520 -0.4573
 1473HOH     H2 4438   3.860   2.608   3.575 -0.0244  0.3582 -1.7489
 1474HOH      O 4439   4.023   4.035   3.716 -0.2023 -0.0101 -0.6188
 1474HOH     H1 4440   4.081   4.010   3.644 -0.8586 -1.4879 -0.7180
 1474HOH     H2 4441   3.935   4.036   3.677 -0.3711  1.6804 -0.3665
 1475HOH      O 4442  -0.013   0.805   3.645 -0.0301  0.1410 -0.4280
 1475HOH     H1 4443   0.082   0.807   3.657 -0.0072 -0.4965 -0.4614
 1475HOH     H2 4444  -0.025   0.781   3.553 -0.2097 -1.0035 -0.1361
 1476HOH      O 4445   2.010   2.348   0.433  0.0496  0.1868 -0.6149
 1476HOH     H1 4446   1.959   2.429   0.444  0.4342  0.4362 -0.6363
 1476HOH     H2 4447   2.056   2.359   0.350 -0.2071 -0.2329 -0.8195
 1477HOH      O 4448   0.835   3.978   1.140  0.5967 -0.5272  0.2644
 1477HOH     H1 4449   0.776   3.926   1.194  0.6742 -0.8979 -0.0071
 1477HOH     H2 4450   0.863   4.050   1.198  0.1840 -0.5631  0.5128
 1478HOH      O 4451   1.176   3.931   3.883  0.3889  0.2426 -0.0084
 1478HOH     H1 4452   1.218   4.002   3.836  1.0784  0.8117  1.3644
 1478HOH     H2 4453   1.082   3.948   3.873  0.5250  0.7610 -0.5172
 1479HOH      O 4454   1.469   3.038   0.742 -0.2798 -0.4277  0.7594
 1479HOH     H1 4455   1.433   3.062   0.827  0.2698  0.5581  0.7520
 1479HOH     H2 4456   1.556   3.002   0.763  0.1249  0.4127  0.6079
 1480HOH      O 4457   1.489   0.407   3.933  0.0226 -0.2520 -0.0349
 1480HOH     H1 4458   1.547   0.348   3.884  0.4558 -0.2439  0.4445
 1480HOH     H2 4459   1.495   0.490   3.886 -0.1078 -0.4204 -0.3577
 1481HOH      O 4460   0.363   1.965   0.906  0.2022  0.1203 -0.9913
 1481HOH     H1 4461   0.389   1.881   0.870 -0.7218  0.0670 -1.6004
 1481HOH     H2 4462   0.267   1.962   0.909  0.1614  0.3329  1.0101
 1482HOH      O 4463   1.012   0.141   0.449 -0.5665 -0.7150  0.2406
 1482HOH     H1 4464   0.946   0.085   0.490 -0.9892 -0.2728  0.1917
 1482HOH     H2 4465   1.027   0.211   0.512 -0.4547 -0.5875  0.0744
 1483HOH      O 4466   1.355   4.059   3.089 -1.0013  0.5549 -0.1702
 1483HOH     H1 4467   1.432   4.034   3.038  0.4172  1.8506  1.1210
 1483HOH     H2 4468   1.297   3.983   3.084  0.9343 -1.0899 -0.1895
 1484HOH      O 4469   2.180   0.304   1.261  0.1359 -0.3105 -0.1114
 1484HOH     H1 4470   2.202   0.244   1.189  0.3727 -0.0537 -0.2565
 1484HOH     H2 4471   2.256   0.362   1.267  0.1416 -0.3613  0.3825
 1485HOH      O 4472   2.556   2.440   2.803 -0.2015 -0.0135 -0.7488
 1485HOH     H1 4473   2.601   2.520   2.774  0.6015 -0.5316 -1.0237
 1485HOH     H2 4474   2.540   2.454   2.897  1.0821 -0.0051 -0.4894
 1486HOH      O 4475   3.162   2.524   2.572  0.7701  0.5804 -0.3071
 1486HOH     H1 4476   3.168   2.610   2.530  0.9251  1.0523  0.6199
 1486HOH     H2 4477   3.178   2.542   2.665  0.2259 -0.3729 -0.0044
 1487HOH      O 4478   0.635   2.767   2.471  0.6075  0.1228  0.0610
 1487HOH     H1 4479   0.616   2.810   2.387 -0.0766 -0.7879 -0.2813
 1487HOH     H2 4480   0.662   2.679   2.447  0.2792 -0.1960  0.8083
 1488HOH      O 4481   3.218   1.436   1.430 -0.3386 -0.1056 -0.0206
 1488HOH     H1 4482   3.228   1.420   1.524 -0.6847  1.3218  0.3121
 1488HOH     H2 4483   3.306   1.458   1.400 -0.0843 -1.2950 -0.2297
 1489HOH      O 4484   2.030   0.593   2.552 -0.1376 -0.3379  0.1865
 1489HOH     H1 4485   1.936   0.613   2.554 -0.4709 -1.6654 -0.3934
 1489HOH     H2 4486   2.060   0.608   2.641 -0.4959  1.6622  0.0623
 1490HOH      O 4487   1.075   2.309   2.872  0.1856  0.8181  0.6548
 1490HOH     H1 4488   1.103   2.275   2.956  1.3497  0.0663  0.0106
 1490HOH     H2 4489   1.155   2.340   2.830 -0.1247 -0.0126 -0.6794
 1491HOH      O 4490   1.555   3.233   1.395 -0.8510  0.1879 -0.2619
 1491HOH     H1 4491   1.525   3.179   1.322 -0.6351 -0.4919  0.1248
 1491HOH     H2 4492   1.626   3.182   1.434 -0.4535  0.8907 -0.0374
 1492HOH      O 4493   3.421   3.791   0.454  0.0928 -0.1541 -0.3427
 1492HOH     H1 4494   3.508   3.774   0.491  0.0424  0.2454 -0.0240
 1492HOH     H2 4495   3.377   3.845   0.520  0.3690  1.4858 -1.4010
 1493HOH      O 4496   2.786   0.985   3.382 -0.3754  1.0296 -0.3680
 1493HOH     H1 4497   2.793   1.080   3.379  0.4550  0.9715 -0.6851
 1493HOH     H2 4498   2.868   0.956   3.422 -1.0906  0.4875  0.8269
 1494HOH      O 4499   3.677   0.197   3.625  0.1294 -0.0416 -0.8198
 1494HOH     H1 4500   3.742   0.222   3.692 -0.0596 -0.3848 -0.5047
 1494HOH     H2 4501   3.701   0.249   3.548  0.3789  0.3266 -0.4996
 1495HOH      O 4502   3.955   0.586   3.816 -0.0119 -0.1036 -0.9088
 1495HOH     H1 4503   4.028   0.552   3.763  0.3000  1.2306 -1.4360
 1495HOH     H2 4504   3.946   0.677   3.786 -0.7693  0.2777  0.3702
 1496HOH      O 4505   2.661   3.241   2.974  0.0071 -0.2754 -0.0312
 1496HOH     H1 4506   2.592   3.192   3.019  0.3641 -0.4791  0.3043
 1496HOH     H2 4507   2.628   3.252   2.885 -0.5166 -0.2510  0.1590
 1497HOH      O 4508   3.582   2.797   3.273 -0.3926 -0.0372 -0.0274
 1497HOH     H1 4509   3.527   2.737   3.323  0.3372 -1.5948 -0.9714
 1497HOH     H2 4510   3.672   2.778   3.302 -0.1058  0.2867 -0.6548
 1498HOH      O 4511   0.180   0.156   0.346  0.1496  0.0869  0.5607
 1498HOH     H1 4512   0.121   0.126   0.276  0.0542 -0.6024  0.9118
 1498HOH     H2 4513   0.136   0.232   0.383 -0.1446  0.0370  0.3233
 1499HOH      O 4514   3.523   3.124   0.076  0.0934  0.1474  0.2334
 1499HOH     H1 4515   3.589   3.193   0.085 -0.1703  0.5819 -0.8517
 1499HOH     H2 4516   3.573   3.046   0.052  0.2975  0.2321  0.3783
 1500HOH      O 4517   0.176   2.459   0.931  0.7813  0.1620  0.5069
 1500HOH     H1 4518   0.126   2.377   0.937  0.5677  0.1363 -0.9698
 1500HOH     H2 4519   0.155   2.505   1.013 -0.2292 -0.6360  0.7474
 1501HOH      O 4520   1.932   3.272   3.546  0.2110  0.3949 -0.1071
 1501HOH     H1 4521   1.909   3.182   3.524 -0.5540  0.7962 -1.0997
 1501HOH     H2 4522   2.025   3.278   3.528  0.4107 -0.3386  0.5625
 1502HOH      O 4523   2.393   1.740   0.079 -0.3228  0.4484 -0.2152
 1502HOH     H1 4524   2.400   1.652   0.042 -1.0193 -0.1472  0.9621
 1502HOH     H2 4525   2.306   1.770   0.052 -0.5782  0.2652  0.3787
 1503HOH      O 4526   0.011   2.447   1.300 -0.4849  0.3339 -0.5887
 1503HOH     H1 4527   0.033   2.395   1.223  1.0117 -0.0722  0.0444
 1503HOH     H2 4528  -0.030   2.385   1.361  0.5232  0.0520 -0.1643
 1504HOH      O 4529   0.921   1.890   1.087 -0.1982  0.2180  0.4376
 1504HOH     H1 4530   0.878   1.884   1.001  1.0228  0.3187 -0.2357
 1504HOH     H2 4531   0.869   1.833   1.144 -0.1435 -1.2023 -0.7895
 1505HOH      O 4532   2.820   1.875   0.600  0.7210  0.5710 -0.1407
 1505HOH     H1 4533   2.757   1.807   0.626 -0.1107  1.3300 -0.0577
 1505HOH     H2 4534   2.905   1.841   0.629  0.3985 -0.5754 -0.4173
 1506HOH      O 4535   0.565   3.142   2.119 -0.2715  0.1498  0.0011
 1506HOH     H1 4536   0.621   3.072   2.085 -0.2995 -0.1457  0.5397
 1506HOH     H2 4537   0.478   3.120   2.088 -0.4856 -0.7103  1.0871
 1507HOH      O 4538   2.505   3.196   2.719 -0.5482 -0.4548  0.1672
 1507HOH     H1 4539   2.561   3.226   2.647 -0.2224  0.9802  0.9441
 1507HOH     H2 4540   2.416   3.215   2.691 -0.4278  0.0105  0.0884
 1508HOH      O 4541   3.686   0.860   3.113  0.5211 -0.0127  0.1274
 1508HOH     H1 4542   3.712   0.804   3.040  0.5841  0.3628 -0.1415
 1508HOH     H2 4543   3.723   0.945   3.093  1.9671 -0.2582  1.4045
 1509HOH      O 4544   2.808   1.292   0.503  0.0198  0.0449  0.1451
 1509HOH     H1 4545   2.720   1.325   0.484  0.1406  0.2544 -0.0541
 1509HOH     H2 4546   2.794   1.200   0.523 -0.2154  0.0148 -0.1337
 1510HOH      O 4547   2.527   3.789   0.714  0.8350  0.6034  0.4071
 1510HOH     H1 4548   2.562   3.756   0.797  2.5991  0.1399 -0.4202
 1510HOH     H2 4549   2.461   3.724   0.689 -0.3699  1.1846  1.7489
 1511HOH      O 4550   4.007   3.203   2.039  0.1804  0.4365 -0.0751
 1511HOH     H1 4551   3.978   3.294   2.044  0.3602  0.4772  0.2742
 1511HOH     H2 4552   4.061   3.190   2.117  0.6756  0.2101 -0.4466
 1512HOH      O 4553   1.195   0.983   1.323 -0.5037 -0.4506 -0.5003
 1512HOH     H1 4554   1.144   1.041   1.381 -0.5102 -0.6936 -0.2561
 1512HOH     H2 4555   1.286   1.010   1.335 -0.2343 -1.7355  1.1616
 1513HOH      O 4556   0.570   3.802   2.555  0.1028  0.0608 -0.6246
 1513HOH     H1 4557   0.660   3.822   2.532 -0.0345  0.6766 -0.6507
 1513HOH     H2 4558   0.526   3.887   2.561 -0.3084 -0.1752  0.0796
 1514HOH      O 4559   1.129   1.870   1.245  0.9403 -0.2584 -0.3302
 1514HOH     H1 4560   1.053   1.864   1.188 -0.1313 -0.7715  1.0289
 1514HOH     H2 4561   1.165   1.958   1.229 -0.5218  0.3893 -0.3611
 1515HOH      O 4562   1.370   3.821   2.360  0.7474 -0.7860 -0.0613
 1515HOH     H1 4563   1.392   3.895   2.417  0.8162 -0.5394 -0.4014
 1515HOH     H2 4564   1.375   3.745   2.417  0.4110 -0.5022  0.3622
 1516HOH      O 4565   0.435   1.636   3.283  0.1131  0.4308  0.2697
 1516HOH     H1 4566   0.403   1.565   3.339 -0.4809  0.3867 -0.1151
 1516HOH     H2 4567   0.524   1.652   3.315 -0.4439  0.9446  1.7516
 1517HOH      O 4568   2.384   0.329   3.628  0.4888 -0.4355  0.4041
 1517HOH     H1 4569   2.432   0.411   3.621  0.9259 -0.5427  1.6269
 1517HOH     H2 4570   2.311   0.349   3.687 -0.3450 -0.5638 -0.5275
 1518HOH      O 4571   1.401   2.182   3.021 -0.4315  0.3962  0.6048
 1518HOH     H1 4572   1.351   2.131   2.957  1.3577  0.0113 -0.6348
 1518HOH     H2 4573   1.430   2.117   3.085 -0.3917  0.3568  0.5473
 1519HOH      O 4574   0.357   0.201   1.710  0.1502 -0.2676  0.2509
 1519HOH     H1 4575   0.328   0.272   1.653 -0.1539 -0.9048 -0.4256
 1519HOH     H2 4576   0.441   0.231   1.745  0.6133 -0.0511 -0.9553
 1520HOH      O 4577   0.769   2.596   2.096  0.1455  0.1434 -0.3075
 1520HOH     H1 4578   0.693   2.539   2.088 -0.1876  0.4508  0.4590
 1520HOH     H2 4579   0.802   2.579   2.185  0.2276  0.8920 -0.1828
 1521HOH      O 4580   0.182   0.081   0.642 -0.0374  0.2721  0.5540
 1521HOH     H1 4581   0.178   0.129   0.559 -0.7951 -0.5768  0.0724
 1521HOH     H2 4582   0.190   0.150   0.708  1.0168  0.9622 -0.2152
 1522HOH      O 4583   3.583   2.731   2.318  0.1213  0.0809  0.2379
 1522HOH     H1 4584   3.592   2.793   2.246 -0.4751  0.8767  0.8136
 1522HOH     H2 4585   3.519   2.771   2.377  0.6664 -0.4749  1.2755
 1523HOH      O 4586   1.174   0.617   1.696  0.4454 -0.4715  0.4214
 1523HOH     H1 4587   1.203   0.647   1.610  0.8281  0.4574  0.8357
 1523HOH     H2 4588   1.185   0.522   1.694  1.1972 -0.3968 -0.2905
 1524HOH      O 4589   2.898   2.883   3.352 -0.7093  0.1324  0.6221
 1524HOH     H1 4590   2.939   2.929   3.279 -0.7370  1.4541  1.3747
 1524HOH     H2 4591   2.871   2.799   3.316  0.8972 -0.0301 -0.4204
 1525HOH      O 4592   3.947   3.089   2.708 -0.5252  0.6023 -0.1692
 1525HOH     H1 4593   3.900   3.153   2.657  1.0207  1.5418 -0.5472
 1525HOH     H2 4594   4.040   3.106   2.689  0.0082 -0.9605  0.6573
 1526HOH      O 4595   0.654   2.066   3.371 -0.0073  0.3140  0.0078
 1526HOH     H1 4596   0.628   1.986   3.417 -0.4155  0.7303  0.5147
 1526HOH     H2 4597   0.594   2.072   3.297 -0.3706  0.4635  0.3104
 1527HOH      O 4598   0.371   1.221   1.600  0.0918 -0.6910 -0.0870
 1527HOH     H1 4599   0.451   1.223   1.547  0.5097  0.2607  0.5296
 1527HOH     H2 4600   0.361   1.129   1.625  1.4450 -0.7323  0.4682
 1528HOH      O 4601   2.114   2.218   0.101  0.5737  0.4751  0.0549
 1528HOH     H1 4602   2.175   2.160   0.147  0.0764  0.7859  1.2011
 1528HOH     H2 4603   2.115   2.188   0.010 -0.0798 -1.7507  0.6585
 1529HOH      O 4604   2.388   2.126   2.689 -0.0495 -0.9970 -0.0948
 1529HOH     H1 4605   2.311   2.170   2.724  1.2882  0.7956  0.9588
 1529HOH     H2 4606   2.354   2.067   2.622 -2.2877 -0.2966  0.2678
 1530HOH      O 4607   0.376   2.035   3.821  0.7977  0.3021  0.1218
 1530HOH     H1 4608   0.440   1.986   3.872 -0.1324 -0.5773  0.5334
 1530HOH     H2 4609   0.419   2.117   3.799  1.6476  0.2312  1.3460
 1531HOH      O 4610   2.627   0.492   0.065  0.4839  0.0743 -0.3790
 1531HOH     H1 4611   2.711   0.480   0.022  0.9044  0.9266  0.1603
 1531HOH     H2 4612   2.632   0.580   0.104 -0.5307  0.0185 -0.0666
 1532HOH      O 4613   1.960   3.123   1.949 -0.0236 -0.2428  0.2858
 1532HOH     H1 4614   1.961   3.030   1.969  1.0405 -0.2895  0.0966
 1532HOH     H2 4615   1.886   3.133   1.888  0.3381 -1.1118 -0.3291
 1533HOH      O 4616   1.567   2.196   0.523  0.7804 -0.3740 -0.2469
 1533HOH     H1 4617   1.494   2.213   0.463  0.9207  1.1059 -0.0725
 1533HOH     H2 4618   1.539   2.120   0.573 -0.6462  0.1031 -0.2153
 1534HOH      O 4619   3.608   3.529   3.815  1.0846  0.4887 -0.1982
 1534HOH     H1 4620   3.570   3.492   3.735  1.5089 -1.5324  0.4225
 1534HOH     H2 4621   3.537   3.581   3.853 -0.0216 -0.5954 -0.6394
 1535HOH      O 4622   2.872   2.116   3.639 -0.4046  0.3584  0.0330
 1535HOH     H1 4623   2.924   2.154   3.568 -0.6664 -1.0001 -0.9629
 1535HOH     H2 4624   2.936   2.094   3.707  0.1420  0.0075 -0.5724
 1536HOH      O 4625   3.198   1.642   3.977  0.2296 -0.1803  0.2342
 1536HOH     H1 4626   3.135   1.689   4.032  0.1783 -0.3340  0.3084
 1536HOH     H2 4627   3.150   1.623   3.897  0.5741  0.8318 -0.2430
 1537HOH      O 4628   2.282   0.235   3.248  0.5025  0.2156  0.2018
 1537HOH     H1 4629   2.357   0.244   3.306  0.1899 -0.0041  0.6583
 1537HOH     H2 4630   2.227   0.311   3.267  0.0278 -0.2488  0.7784
 1538HOH      O 4631   0.793   0.950   3.119 -0.1220 -0.2519 -0.4140
 1538HOH     H1 4632   0.823   1.028   3.073 -0.3148 -0.0517 -0.2006
 1538HOH     H2 4633   0.863   0.930   3.181 -0.2378 -0.0338 -0.2128
 1539HOH      O 4634   3.170   1.047   1.731  0.1360  0.5919  0.2083
 1539HOH     H1 4635   3.153   1.011   1.818 -0.7346 -0.9404 -0.4865
 1539HOH     H2 4636   3.083   1.051   1.690  0.6056  0.1886 -0.9250
 1540HOH      O 4637   1.638   1.431   1.774 -0.4555 -0.5568 -0.2161
 1540HOH     H1 4638   1.696   1.442   1.699  1.5635 -1.5935  1.0118
 1540HOH     H2 4639   1.612   1.521   1.797  1.1932  0.0885 -0.5434
 1541HOH      O 4640   2.831   2.100   0.774  0.0021 -0.1775 -0.1274
 1541HOH     H1 4641   2.885   2.162   0.724 -0.9501  0.5819 -0.2872
 1541HOH     H2 4642   2.804   2.035   0.709 -0.6220  0.3893 -0.4631
 1542HOH      O 4643   1.811   0.099   3.610  0.0024  0.1348 -0.2810
 1542HOH     H1 4644   1.763   0.017   3.624 -0.2998  0.5443  1.6225
 1542HOH     H2 4645   1.889   0.073   3.561  0.1370 -1.4081  0.6120
 1543HOH      O 4646   2.168   3.225   2.117  0.2770 -0.2351 -0.3197
 1543HOH     H1 4647   2.190   3.134   2.135  0.2908 -0.1557  0.0967
 1543HOH     H2 4648   2.084   3.221   2.071  0.4051 -0.4688 -0.5320
 1544HOH      O 4649   0.553   3.531   2.654 -0.0763 -0.3047  0.3256
 1544HOH     H1 4650   0.645   3.518   2.634 -0.1154  0.4946 -0.5609
 1544HOH     H2 4651   0.542   3.626   2.654 -0.9357 -0.3854  0.1995
 1545HOH      O 4652   3.895   1.186   0.343  0.1828 -0.1927 -0.5763
 1545HOH     H1 4653   3.913   1.096   0.315  1.2071 -0.0602 -0.4304
 1545HOH     H2 4654   3.951   1.240   0.287 -0.2810  0.3463 -0.5386
 1546HOH      O 4655   3.083   2.282   3.506 -0.2439 -0.3523 -0.1533
 1546HOH     H1 4656   3.122   2.201   3.539  0.3573  0.4718  1.3233
 1546HOH     H2 4657   3.151   2.320   3.449 -0.8465 -1.2147 -1.5640
 1547HOH      O 4658   2.767   3.669   0.855 -0.8190  1.4498 -0.0632
 1547HOH     H1 4659   2.794   3.601   0.793 -1.6420  0.6963  0.3510
 1547HOH     H2 4660   2.786   3.632   0.941 -0.7406  1.9980  0.1637
 1548HOH      O 4661   0.290   0.842   2.808  0.2298 -0.2193 -0.4252
 1548HOH     H1 4662   0.245   0.868   2.728  0.2282  0.7376 -0.1384
 1548HOH     H2 4663   0.353   0.775   2.780 -0.1135 -0.2606 -1.1317
 1549HOH      O 4664   0.829   0.081   3.607 -0.4707  0.5628 -0.0323
 1549HOH     H1 4665   0.907   0.037   3.572 -1.0840  0.4206 -1.3168
 1549HOH     H2 4666   0.782   0.013   3.655 -0.8611  0.0642 -1.0797
 1550HOH      O 4667   3.969   1.696   3.879  0.0926 -0.0048  0.0396
 1550HOH     H1 4668   3.968   1.603   3.899 -0.4825 -0.0760 -0.2697
 1550HOH     H2 4669   3.956   1.740   3.963  0.8071 -0.1751  0.2535
 1551HOH      O 4670   2.822   3.961   3.086  0.2968  0.0134  0.7768
 1551HOH     H1 4671   2.744   3.993   3.041  1.1998  1.6171  0.1674
 1551HOH     H2 4672   2.823   3.867   3.069 -1.8847 -0.2649  1.5240
 1552HOH      O 4673   0.695   0.640   2.771  0.4113 -0.2481 -0.3776
 1552HOH     H1 4674   0.728   0.604   2.689 -1.0291  0.0860 -1.1820
 1552HOH     H2 4675   0.600   0.628   2.766  0.2490 -0.1360  1.2221
 1553HOH      O 4676   1.634   1.773   0.858 -0.3224  0.8322 -0.1546
 1553HOH     H1 4677   1.697   1.702   0.872 -0.0915  1.1699  0.6817
 1553HOH     H2 4678   1.549   1.734   0.879 -0.2054  0.7686  0.2215
 1554HOH      O 4679   2.830   2.294   0.328  0.5404  0.3139 -0.1354
 1554HOH     H1 4680   2.891   2.246   0.273  1.2417 -0.7231  1.4176
 1554HOH     H2 4681   2.749   2.243   0.325  0.8005 -0.1352  0.3220
 1555HOH      O 4682   3.339   1.302   1.967  0.3025 -0.2206  0.3283
 1555HOH     H1 4683   3.302   1.360   2.033 -0.8917 -0.2774 -0.2269
 1555HOH     H2 4684   3.420   1.345   1.940 -0.2536  0.9187  0.3417
 1556HOH      O 4685   0.597   0.166   0.076  0.1484 -0.3156 -0.3072
 1556HOH     H1 4686   0.523   0.128   0.122  0.4964  0.5635  1.1001
 1556HOH     H2 4687   0.580   0.260   0.076  0.4023 -0.2336 -1.6297
 1557HOH      O 4688   3.298   2.803   1.496 -1.4290 -1.0612 -0.4122
 1557HOH     H1 4689   3.345   2.845   1.424 -1.7896 -0.1939 -0.1731
 1557HOH     H2 4690   3.366   2.759   1.547 -0.8828 -0.0569 -0.2169
 1558HOH      O 4691   2.313   3.068   1.091  0.6257 -0.3364  0.0574
 1558HOH     H1 4692   2.337   3.139   1.151 -0.1987 -0.4257  0.5238
 1558HOH     H2 4693   2.397   3.032   1.062  1.0636  0.5597  0.1158
 1559HOH      O 4694   1.194   0.918   1.053 -0.2258 -0.1501 -0.0474
 1559HOH     H1 4695   1.118   0.943   1.002  0.0829  0.2749 -0.3100
 1559HOH     H2 4696   1.171   0.939   1.143 -1.0004 -1.4327  0.1144
 1560HOH      O 4697   1.991   2.765   2.626  0.1035  0.2489  0.0667
 1560HOH     H1 4698   2.013   2.685   2.673  0.8864  0.1607 -0.4107
 1560HOH     H2 4699   1.995   2.741   2.534 -0.4405  0.6559 -0.0767
 1561HOH      O 4700   2.409   3.976   1.956 -0.3686  0.5414 -0.3557
 1561HOH     H1 4701   2.339   3.914   1.977 -0.2830  0.8000  0.8719
 1561HOH     H2 4702   2.385   4.055   2.005  0.6533  0.7047 -0.0844
 1562HOH      O 4703   3.961   0.593   2.328  0.0830 -0.0778  0.1613
 1562HOH     H1 4704   3.926   0.506   2.342  0.8685 -0.4610 -0.1015
 1562HOH     H2 4705   3.963   0.633   2.415  1.8033 -1.1802  0.7352
 1563HOH      O 4706   2.260   3.579   3.536  0.4637  0.3368  0.4017
 1563HOH     H1 4707   2.248   3.573   3.631 -1.0129  0.1317  0.2446
 1563HOH     H2 4708   2.263   3.488   3.506 -1.7421  0.2794  0.0477
 1564HOH      O 4709   0.440   0.607   2.727  0.3208 -0.0729 -0.2068
 1564HOH     H1 4710   0.378   0.546   2.767  1.3247 -0.7124  0.4737
 1564HOH     H2 4711   0.484   0.556   2.659  1.3957 -0.2767  0.5797
 1565HOH      O 4712   1.301   3.315   1.752  0.0195  0.0888  0.1383
 1565HOH     H1 4713   1.344   3.324   1.667  0.5490  0.9524  0.4624
 1565HOH     H2 4714   1.373   3.315   1.815 -0.3925  1.5005  0.6997
 1566HOH      O 4715   1.478   0.702   1.842 -0.0744 -0.2505 -0.3266
 1566HOH     H1 4716   1.438   0.788   1.829 -0.5926 -0.4246  0.0460
 1566HOH     H2 4717   1.513   0.705   1.931 -0.1223 -0.4296 -0.3004
 1567HOH      O 4718   1.104   2.989   2.670  0.5686 -0.0677  0.1020
 1567HOH     H1 4719   1.025   3.018   2.624  1.3420  0.0511 -1.2629
 1567HOH     H2 4720   1.084   2.902   2.702  0.1722 -0.4517 -1.0957
 1568HOH      O 4721   1.291   1.682   3.155  0.3331  0.4375 -0.0485
 1568HOH     H1 4722   1.210   1.632   3.147  0.4123  0.2169  0.4613
 1568HOH     H2 4723   1.360   1.621   3.129  0.4335  0.2546  0.6107
 1569HOH      O 4724   3.328   2.844  -0.019  0.4652 -0.2467  0.3520
 1569HOH     H1 4725   3.402   2.799   0.023  0.3192  0.8842  1.9830
 1569HOH     H2 4726   3.259   2.843   0.047 -0.3351  0.3492 -0.4402
 1570HOH      O 4727   1.739   0.149   2.988 -0.6234 -0.0109  0.4351
 1570HOH     H1 4728   1.773   0.130   3.076 -0.1693  0.4831  0.3748
 1570HOH     H2 4729   1.717   0.242   2.990 -0.4762  0.0404 -0.0135
 1571HOH      O 4730   3.836   0.771   2.009  0.1471  0.2590  0.5388
 1571HOH     H1 4731   3.769   0.809   1.951  1.2921 -0.0302 -1.0962
 1571HOH     H2 4732   3.838   0.678   1.986  1.6326  0.3921 -0.1364
 1572HOH      O 4733   1.331   1.631   2.720 -0.0666  0.0558 -0.0472
 1572HOH     H1 4734   1.276   1.628   2.642 -1.1788 -0.4078  0.7062
 1572HOH     H2 4735   1.420   1.643   2.686 -0.5013 -0.1468 -1.3738
 1573HOH      O 4736   2.886   0.542   2.974  0.9653  0.0826  0.0007
 1573HOH     H1 4737   2.914   0.450   2.971 -0.3702 -0.3784 -0.0540
 1573HOH     H2 4738   2.922   0.581   2.894 -0.4468 -1.0987 -1.3515
 1574HOH      O 4739   3.422   2.244   3.324  0.0892  0.5274  1.7605
 1574HOH     H1 4740   3.334   2.280   3.312 -0.4550 -1.1197 -0.6262
 1574HOH     H2 4741   3.480   2.313   3.290 -0.7086  0.2970 -0.4164
 1575HOH      O 4742   1.564   3.112   3.278 -0.0545  0.2755  0.1154
 1575HOH     H1 4743   1.616   3.127   3.199  0.6430 -0.0664  0.4924
 1575HOH     H2 4744   1.476   3.141   3.254  0.2149  0.5070 -0.6707
 1576HOH      O 4745   3.521   3.175   3.691  0.3935  0.1769 -0.0494
 1576HOH     H1 4746   3.534   3.103   3.752  0.0428  1.3254  1.5332
 1576HOH     H2 4747   3.426   3.189   3.690  0.3866  0.1689 -0.9203
 1577HOH      O 4748   1.328   0.095   2.742  0.2084  0.0565 -0.2052
 1577HOH     H1 4749   1.392   0.162   2.717  1.0022 -1.0306 -1.3001
 1577HOH     H2 4750   1.355   0.070   2.831 -0.1572  1.1830  0.2696
 1578HOH      O 4751   2.246   3.729   0.797 -0.1326  0.4058 -0.1414
 1578HOH     H1 4752   2.310   3.698   0.861  0.2586  1.3167 -0.0661
 1578HOH     H2 4753   2.162   3.697   0.829  0.2864 -1.1195 -0.4249
 1579HOH      O 4754   1.485   2.999   1.817  0.0947 -0.2853 -0.3933
 1579HOH     H1 4755   1.426   2.994   1.743 -0.0361 -0.5266 -0.2766
 1579HOH     H2 4756   1.431   2.977   1.893  0.5055 -1.4386 -0.3803
 1580HOH      O 4757   1.376   0.093   1.615 -0.0307 -0.4483 -0.1965
 1580HOH     H1 4758   1.423   0.081   1.698 -0.4542 -0.7884 -0.0024
 1580HOH     H2 4759   1.356   0.005   1.586  0.0868 -0.3299 -0.6552
 1581HOH      O 4760   0.326   2.361   2.526  0.7143  0.3541  0.3798
 1581HOH     H1 4761   0.348   2.335   2.615  1.3354 -0.0586  0.1210
 1581HOH     H2 4762   0.233   2.341   2.517  0.7976 -0.2222  0.7238
 1582HOH      O 4763   1.078   2.822   1.217 -0.2382 -0.8002  0.6143
 1582HOH     H1 4764   1.151   2.879   1.192 -0.8004 -0.4800 -0.4426
 1582HOH     H2 4765   1.120   2.742   1.248  0.5722 -0.7420 -0.2373
 1583HOH      O 4766   3.555   2.146   0.835 -0.2546 -0.4617 -0.4731
 1583HOH     H1 4767   3.530   2.227   0.790 -0.3325  0.4705  1.1081
 1583HOH     H2 4768   3.520   2.076   0.779 -0.1298  0.5626 -1.9359
 1584HOH      O 4769   0.574   3.034   1.569 -0.0702 -0.2172 -0.2200
 1584HOH     H1 4770   0.667   3.024   1.592 -0.0688  0.7794  0.3024
 1584HOH     H2 4771   0.554   3.125   1.590 -0.9208 -0.1293 -1.2630
 1585HOH      O 4772   3.564   3.404   3.498  0.6437 -0.2139 -0.4430
 1585HOH     H1 4773   3.582   3.315   3.528 -0.0342 -0.2123  0.0178
 1585HOH     H2 4774   3.486   3.395   3.442 -0.0540  0.1902  0.4091
 1586HOH      O 4775   2.792   1.045   0.595 -0.5241 -0.4360 -0.2473
 1586HOH     H1 4776   2.761   1.020   0.508 -1.1865 -0.6413  0.0400
 1586HOH     H2 4777   2.788   0.964   0.646  0.2555 -0.4157 -0.1199
 1587HOH      O 4778   3.235   0.017   1.299 -0.2394  0.3930 -0.1318
 1587HOH     H1 4779   3.228   0.079   1.371 -0.0502  0.9626 -0.5882
 1587HOH     H2 4780   3.144   0.004   1.270 -0.4631 -0.7830  0.9546
 1588HOH      O 4781   0.038   2.211   2.215  0.7109  0.2615 -0.6458
 1588HOH     H1 4782   0.083   2.276   2.160  0.0649 -0.2626 -1.8549
 1588HOH     H2 4783  -0.052   2.210   2.183  0.2083  0.1217  0.6416
 1589HOH      O 4784   3.514   0.354   1.597  0.1406  1.2005  0.3001
 1589HOH     H1 4785   3.583   0.364   1.531 -0.3664 -0.6094 -0.6507
 1589HOH     H2 4786   3.439   0.399   1.559 -0.2108 -0.0124 -0.5526
 1590HOH      O 4787   2.420   3.393   3.781  0.2036  0.0327  0.1877
 1590HOH     H1 4788   2.344   3.395   3.840 -0.9312 -0.2008 -1.1838
 1590HOH     H2 4789   2.395   3.333   3.711  1.8158 -0.3116 -0.1670
 1591HOH      O 4790   3.467   2.476   2.251  0.2379 -1.0369  0.2129
 1591HOH     H1 4791   3.509   2.440   2.174 -0.4797 -1.2034 -0.1186
 1591HOH     H2 4792   3.503   2.565   2.259 -0.3298 -0.6751 -0.8633
 1592HOH      O 4793   1.827   1.635   2.622 -0.2488  1.2674 -0.1712
 1592HOH     H1 4794   1.843   1.616   2.714 -0.1436  0.8574 -0.2700
 1592HOH     H2 4795   1.907   1.609   2.577 -0.2703  1.5348 -0.3732
 1593HOH      O 4796   2.292   1.873   2.081  0.0295 -0.1694  0.2318
 1593HOH     H1 4797   2.284   1.961   2.118  0.3673 -0.1804  0.3436
 1593HOH     H2 4798   2.221   1.823   2.121 -0.2788  0.0972  0.0257
 1594HOH      O 4799   2.868   1.890   2.996  0.7942 -0.1154 -0.2308
 1594HOH     H1 4800   2.908   1.829   3.058  0.2177  0.1433  0.4229
 1594HOH     H2 4801   2.848   1.968   3.048 -0.0684 -0.0381 -0.6453
 1595HOH      O 4802   0.136   2.946   0.045 -0.7800  0.7724  0.0320
 1595HOH     H1 4803   0.132   2.863  -0.002  0.1275  0.6669  0.0934
 1595HOH     H2 4804   0.192   3.002  -0.010 -0.5298  0.9819  0.4861
 1596HOH      O 4805   0.166   3.785   1.131 -0.5184  0.5967  0.5048
 1596HOH     H1 4806   0.260   3.793   1.120 -0.5955  1.6292  0.4445
 1596HOH     H2 4807   0.152   3.693   1.153  0.5362  0.5184  0.9308
 1597HOH      O 4808   3.695   0.330   3.368 -0.2321  0.6227 -0.3355
 1597HOH     H1 4809   3.605   0.297   3.372  0.0536 -0.2892 -0.8837
 1597HOH     H2 4810   3.733   0.288   3.292  0.5367  1.3591 -0.3909
 1598HOH      O 4811   3.701   3.362   4.050  0.2596  0.0982  0.4537
 1598HOH     H1 4812   3.663   3.377   3.964 -0.0149  0.4387  0.6287
 1598HOH     H2 4813   3.708   3.449   4.089  1.4120  0.0741  0.3602
 1599HOH      O 4814   2.240   1.566   3.069 -0.5830 -0.3490 -0.0699
 1599HOH     H1 4815   2.190   1.542   3.147  0.6840  0.3131  1.0334
 1599HOH     H2 4816   2.271   1.483   3.034  0.2035 -0.6389  1.1697
 1600HOH      O 4817   3.593   3.997   3.448  0.4597 -0.2015  0.0326
 1600HOH     H1 4818   3.623   4.057   3.517 -0.6962  0.3182  0.1121
 1600HOH     H2 4819   3.540   4.050   3.390 -0.2193 -1.0480 -0.1585
 1601HOH      O 4820   2.266   3.658   3.120 -0.3558 -0.7392  0.4119
 1601HOH     H1 4821   2.268   3.725   3.052  0.6305 -1.7271 -0.6121
 1601HOH     H2 4822   2.247   3.706   3.201 -0.4703  0.6379 -0.3802
 1602HOH      O 4823   1.042   2.740   2.379 -0.2645 -0.1908 -0.1316
 1602HOH     H1 4824   0.987   2.815   2.401  0.1783  0.0151  0.3275
 1602HOH     H2 4825   1.131   2.772   2.390 -0.0540 -0.6227 -0.5005
 1603HOH      O 4826   3.090   3.574   2.103 -0.2419  0.2182 -0.3869
 1603HOH     H1 4827   3.054   3.571   2.015 -0.3128  0.3961 -0.3647
 1603HOH     H2 4828   3.060   3.657   2.139 -1.7152 -0.5770  0.4408
 1604HOH      O 4829   0.107   3.153   2.280 -0.8481 -0.5678  0.0419
 1604HOH     H1 4830   0.199   3.129   2.266 -0.7905 -0.1318 -0.4030
 1604HOH     H2 4831   0.105   3.190   2.369 -0.3134  0.6021 -0.3899
 1605HOH      O 4832   3.577   0.765   1.473 -0.2314 -0.0490 -0.4156
 1605HOH     H1 4833   3.529   0.818   1.536 -0.5269 -0.9226  0.1275
 1605HOH     H2 4834   3.668   0.795   1.481 -0.4179  0.5102 -0.2920
 1606HOH      O 4835   1.454   1.615   2.179 -0.6114 -0.1360  0.3341
 1606HOH     H1 4836   1.460   1.544   2.115  0.3435 -0.2918  0.5688
 1606HOH     H2 4837   1.538   1.612   2.226 -0.9895  0.4587  1.0805
 1607HOH      O 4838   2.837   0.361   2.437 -0.0173 -0.3136 -0.8355
 1607HOH     H1 4839   2.887   0.431   2.395  0.2880 -0.6742 -1.0921
 1607HOH     H2 4840   2.903   0.307   2.481 -0.2548 -0.3979 -0.5739
 1608HOH      O 4841   2.355   3.040   3.109  0.7751 -0.3044  0.6286
 1608HOH     H1 4842   2.401   3.110   3.154  1.5587 -0.5030  0.1636
 1608HOH     H2 4843   2.348   2.970   3.174 -1.1364  0.5692  1.5395
 1609HOH      O 4844   3.203   0.330   0.322 -0.3450 -0.4046 -0.3849
 1609HOH     H1 4845   3.157   0.300   0.401 -0.6085  0.7180 -0.0830
 1609HOH     H2 4846   3.276   0.382   0.356 -1.0257  0.9371 -0.8279
 1610HOH      O 4847   3.645   2.003   3.485  0.1748  0.0108 -0.2231
 1610HOH     H1 4848   3.645   1.943   3.559 -0.3774 -0.8582 -0.8794
 1610HOH     H2 4849   3.721   1.976   3.433  0.9654  1.0546  0.3171
 1611HOH      O 4850   0.786   0.076   0.280  0.2414  0.3910  0.0702
 1611HOH     H1 4851   0.717   0.121   0.233  0.6346  0.4617 -0.4635
 1611HOH     H2 4852   0.832   0.145   0.328 -0.6242  0.2285  1.2239
 1612HOH      O 4853   2.560   2.080   2.444  0.1378  0.3803 -0.3064
 1612HOH     H1 4854   2.489   2.017   2.455 -0.0549  0.6214 -0.1362
 1612HOH     H2 4855   2.640   2.027   2.448 -0.0209  0.1449 -0.1803
 1613HOH      O 4856   2.048   1.079   3.027 -0.1196  0.4277  0.6491
 1613HOH     H1 4857   1.954   1.082   3.046 -0.1581 -0.3062  0.6619
 1613HOH     H2 4858   2.086   1.149   3.080 -0.6739  0.8314  0.5273
 1614HOH      O 4859   2.342   3.895   2.968  0.1705  0.2487 -0.1958
 1614HOH     H1 4860   2.294   3.969   3.004  0.0325  0.0685 -0.0034
 1614HOH     H2 4861   2.317   3.892   2.876 -0.2001  0.1470 -0.0944
 1615HOH      O 4862   4.062   2.171   3.251  0.3107  0.0890 -0.2674
 1615HOH     H1 4863   4.071   2.178   3.347 -0.7562  1.1262 -0.1969
 1615HOH     H2 4864   3.974   2.203   3.233  0.0599 -1.1487 -1.5290
 1616HOH      O 4865   1.742   3.081   1.092  0.2741  0.1310 -0.5964
 1616HOH     H1 4866   1.790   3.118   1.167 -0.1988  0.7877 -0.6005
 1616HOH     H2 4867   1.660   3.130   1.089 -0.2781 -0.7507 -0.7811
 1617HOH      O 4868   3.949   1.531   0.315  0.9387 -0.2144 -0.0890
 1617HOH     H1 4869   3.967   1.546   0.408  2.0276 -1.2044 -0.0880
 1617HOH     H2 4870   4.033   1.545   0.272  0.5826 -0.3230 -0.8499
 1618HOH      O 4871   3.091   1.599   3.690 -0.1199 -0.2265  0.7485
 1618HOH     H1 4872   3.013   1.615   3.743 -0.7286  0.8035 -0.3648
 1618HOH     H2 4873   3.084   1.660   3.617  0.5096 -1.7308 -0.7090
 1619HOH      O 4874   3.242   3.196   3.684  0.5550 -0.0739  0.4054
 1619HOH     H1 4875   3.155   3.169   3.654  0.3134  1.6903 -0.7869
 1619HOH     H2 4876   3.231   3.209   3.779 -0.8858  1.1907  0.1485
 1620HOH      O 4877   2.914   1.670   2.687  0.3534 -0.1726  0.1391
 1620HOH     H1 4878   2.870   1.646   2.768  0.9137 -1.2522  0.1727
 1620HOH     H2 4879   2.844   1.696   2.628 -0.2332 -0.8107  0.5222
 1621HOH      O 4880   2.640   0.294   0.691 -0.2580 -0.0972 -0.6789
 1621HOH     H1 4881   2.682   0.216   0.728 -1.0602 -0.3612 -0.2853
 1621HOH     H2 4882   2.713   0.354   0.674  0.2491 -0.3800  0.3359
 1622HOH      O 4883   3.661   1.925   3.752 -0.0527 -0.2283 -0.3162
 1622HOH     H1 4884   3.632   1.915   3.842  0.4036  0.2340 -0.1095
 1622HOH     H2 4885   3.695   1.839   3.727 -0.0443 -0.3186  0.0034
 1623HOH      O 4886   3.865   0.325   3.775  0.4809  0.6000 -0.2768
 1623HOH     H1 4887   3.879   0.414   3.808 -0.1000  0.3926  0.6076
 1623HOH     H2 4888   3.902   0.268   3.842 -1.2034  0.1452  0.3744
 1624HOH      O 4889   3.625   0.801   2.278  0.6389 -0.1185  0.0032
 1624HOH     H1 4890   3.698   0.782   2.219  0.6815  1.1571 -0.4246
 1624HOH     H2 4891   3.615   0.896   2.273 -1.2374 -0.2570 -0.1904
 1625HOH      O 4892   1.338   1.432   1.769 -0.0320  0.3103 -0.1014
 1625HOH     H1 4893   1.419   1.440   1.718 -0.0186 -0.4968 -0.2280
 1625HOH     H2 4894   1.366   1.394   1.852 -0.3123 -0.3032 -0.2760
 1626HOH      O 4895   4.004   2.260   1.610 -0.2007  0.0769  0.2777
 1626HOH     H1 4896   3.968   2.324   1.671  0.0460  0.6610 -0.1723
 1626HOH     H2 4897   4.096   2.252   1.635  0.2221  1.2267 -0.7160
 1627HOH      O 4898   0.846   1.479   1.288 -0.4949  0.2621 -0.0759
 1627HOH     H1 4899   0.889   1.398   1.317 -0.2189  0.1919 -0.6384
 1627HOH     H2 4900   0.853   1.476   1.192 -1.7339  0.2655 -0.1991
 1628HOH      O 4901   3.267   1.394   1.692 -0.1689 -0.4583 -0.4074
 1628HOH     H1 4902   3.244   1.342   1.769 -1.5714 -0.4248 -0.7520
 1628HOH     H2 4903   3.309   1.472   1.729  0.6290 -1.1437  0.2005
 1629HOH      O 4904   2.675   0.178   1.314 -0.0970 -0.2965  0.0053
 1629HOH     H1 4905   2.709   0.236   1.382  1.1036 -0.2437 -0.5836
 1629HOH     H2 4906   2.585   0.160   1.341 -0.0830  0.7484  0.9126
 1630HOH      O 4907   1.217   0.848   0.361 -0.0691  0.1025 -0.4780
 1630HOH     H1 4908   1.285   0.796   0.319  0.1340  0.5417 -0.7128
 1630HOH     H2 4909   1.265   0.923   0.398 -0.1822 -0.4337  0.8605
 1631HOH      O 4910   1.091   0.214   0.864 -0.0750  0.1903  0.3958
 1631HOH     H1 4911   1.036   0.136   0.861 -0.7820  0.6930 -0.2172
 1631HOH     H2 4912   1.035   0.285   0.834  0.7736  0.8113  0.1899
 1632HOH      O 4913   3.902   0.369   1.767  0.3070  0.0268 -0.3175
 1632HOH     H1 4914   3.891   0.346   1.860  0.1521 -1.1915 -0.6083
 1632HOH     H2 4915   3.993   0.348   1.748  0.4259  0.5685 -0.3827
 1633HOH      O 4916   1.650   1.595   2.397 -0.8864  0.1494  0.1826
 1633HOH     H1 4917   1.647   1.659   2.467  0.0745 -0.2843  0.6542
 1633HOH     H2 4918   1.743   1.582   2.380 -1.0663 -0.7183 -0.2671
 1634HOH      O 4919   1.084   2.674   3.370 -0.0708  0.3909  0.7067
 1634HOH     H1 4920   1.120   2.632   3.292  0.3066  0.4822  0.8290
 1634HOH     H2 4921   1.015   2.731   3.336 -0.1853  0.1223  0.4825
 1635HOH      O 4922   0.609   1.480   2.771 -0.1477  0.1769  0.4120
 1635HOH     H1 4923   0.549   1.526   2.831  0.8920  0.6824  1.1175
 1635HOH     H2 4924   0.695   1.515   2.793  0.2898  0.4949 -1.5081
 1636HOH      O 4925   0.016   1.598   1.399 -0.2108 -0.7328 -0.1730
 1636HOH     H1 4926   0.052   1.527   1.452  0.4908 -0.2985 -0.0390
 1636HOH     H2 4927   0.046   1.579   1.310 -0.0029 -0.5980 -0.1332
 1637HOH      O 4928   3.810   2.170   2.121  0.1000 -0.1367  0.3896
 1637HOH     H1 4929   3.778   2.091   2.077  0.7844  0.1394 -0.6796
 1637HOH     H2 4930   3.746   2.237   2.100 -0.3572 -0.3341  1.0999
 1638HOH      O 4931   3.280   3.304   3.422 -0.1760 -0.0992  0.0885
 1638HOH     H1 4932   3.249   3.226   3.468 -1.0978  0.0394 -0.2622
 1638HOH     H2 4933   3.231   3.376   3.461  1.1916  0.4543  0.9314
 1639HOH      O 4934   3.177   2.709   3.017 -0.2064  0.4661 -0.4855
 1639HOH     H1 4935   3.175   2.703   3.113 -0.5420 -0.9154 -0.5313
 1639HOH     H2 4936   3.262   2.671   2.993 -0.6410 -0.4115 -0.7420
 1640HOH      O 4937   0.532   3.551   2.382 -0.5292  0.0582 -0.7720
 1640HOH     H1 4938   0.554   3.490   2.453  0.7270 -0.2909 -1.3973
 1640HOH     H2 4939   0.540   3.638   2.421  0.0601 -0.1320 -0.4490
 1641HOH      O 4940   0.199   1.950   3.624  0.0425 -0.1709 -0.1907
 1641HOH     H1 4941   0.255   1.973   3.698  0.2503 -1.2903  0.0351
 1641HOH     H2 4942   0.253   1.968   3.547  0.4099 -0.4456 -0.0057
 1642HOH      O 4943   3.405   2.829   2.511  0.2271  0.4018 -0.0114
 1642HOH     H1 4944   3.314   2.839   2.484  0.2774  0.2062 -0.2649
 1642HOH     H2 4945   3.403   2.834   2.606 -0.0575  0.3316 -0.0115
 1643HOH      O 4946   0.585   0.349   1.418  0.6037 -0.3353  0.2216
 1643HOH     H1 4947   0.496   0.369   1.448  0.8636 -1.1527  1.7127
 1643HOH     H2 4948   0.641   0.408   1.468  0.9689 -0.6581  0.2023
 1644HOH      O 4949   3.804   1.116   1.719  0.5124 -0.1182  0.2199
 1644HOH     H1 4950   3.727   1.157   1.679 -0.2849 -0.4787  1.2884
 1644HOH     H2 4951   3.878   1.148   1.667 -0.3116  0.5571 -0.6091
 1645HOH      O 4952   2.944   3.207   1.334 -0.3219  0.9627 -0.7431
 1645HOH     H1 4953   2.932   3.300   1.355  0.8951  0.8996  0.5953
 1645HOH     H2 4954   2.982   3.206   1.246  1.5961  1.9712 -0.0445
 1646HOH      O 4955   2.002   1.250   2.041  0.1902  0.5392  0.0960
 1646HOH     H1 4956   1.965   1.166   2.013  0.0068  0.7040 -0.1623
 1646HOH     H2 4957   2.039   1.231   2.127 -0.1888  0.2811  0.2134
 1647HOH      O 4958   3.949   3.264   4.015 -0.8933 -0.0979 -0.3811
 1647HOH     H1 4959   4.024   3.299   4.064 -0.5541 -1.5532  0.2455
 1647HOH     H2 4960   3.879   3.326   4.032  0.0144  1.0523 -0.5658
 1648HOH      O 4961   1.383   3.540   0.171 -0.2452 -0.1268  0.2550
 1648HOH     H1 4962   1.457   3.585   0.211  0.1974 -0.6296  0.0229
 1648HOH     H2 4963   1.325   3.610   0.141 -0.2359  0.2646  1.1089
 1649HOH      O 4964   3.716   3.498   0.561  0.2443  0.0548  0.1309
 1649HOH     H1 4965   3.723   3.431   0.629  0.5537 -0.2073 -0.1564
 1649HOH     H2 4966   3.622   3.507   0.545  0.1404  0.3779  0.8438
 1650HOH      O 4967   4.037   3.535   3.344 -0.2727  0.7325  0.6322
 1650HOH     H1 4968   4.030   3.501   3.255  1.8944 -0.5138  0.8177
 1650HOH     H2 4969   3.968   3.490   3.393 -0.5335  0.3013 -0.1076
 1651HOH      O 4970   0.151   1.802   1.532 -0.5908 -0.4337 -0.2770
 1651HOH     H1 4971   0.075   1.755   1.498 -2.0499  0.3405  1.5783
 1651HOH     H2 4972   0.128   1.895   1.522  0.1261 -0.1758  0.3086
 1652HOH      O 4973   1.843   1.457   1.980 -0.1115 -0.5901  0.3978
 1652HOH     H1 4974   1.902   1.384   2.000 -0.7470 -0.9662  0.9874
 1652HOH     H2 4975   1.764   1.415   1.945 -0.0877 -0.1063 -0.2549
 1653HOH      O 4976   3.590   3.575   2.767 -0.2655  0.2603 -0.2677
 1653HOH     H1 4977   3.507   3.531   2.746 -0.3481  0.3863 -0.2062
 1653HOH     H2 4978   3.655   3.504   2.765 -0.5447 -0.0686  0.8076
 1654HOH      O 4979   3.563   1.464   1.738  0.1349  0.5977 -0.0031
 1654HOH     H1 4980   3.647   1.482   1.697  0.4364  0.5428  0.5760
 1654HOH     H2 4981   3.542   1.374   1.710  1.2519 -0.1842  1.4195
 1655HOH      O 4982   2.384   0.634   1.009 -0.2739 -0.3461  0.9876
 1655HOH     H1 4983   2.399   0.566   1.074  1.1415  0.2953  1.4248
 1655HOH     H2 4984   2.415   0.596   0.927  0.9065 -0.1565  1.3024
 1656HOH      O 4985   1.732   0.675   3.215  0.1228  0.2856  0.2278
 1656HOH     H1 4986   1.702   0.624   3.290 -0.5850  0.9174  0.3959
 1656HOH     H2 4987   1.714   0.766   3.239 -0.0794  0.5058 -0.6924
 1657HOH      O 4988   3.829   0.419   2.053 -0.3957  0.8183 -0.2316
 1657HOH     H1 4989   3.744   0.457   2.076 -0.6227 -0.4883  1.5081
 1657HOH     H2 4990   3.874   0.409   2.137  1.0519  0.4573 -0.9861
 1658HOH      O 4991   1.825   0.421   0.520  0.3899 -0.1920 -0.0704
 1658HOH     H1 4992   1.823   0.426   0.615  0.5447 -0.0244 -0.0759
 1658HOH     H2 4993   1.887   0.350   0.500 -0.5056 -1.0349 -0.0291
 1659HOH      O 4994   2.131   1.756   3.600  0.1352 -0.3559  0.5805
 1659HOH     H1 4995   2.162   1.681   3.550  0.2422  0.0538  0.0044
 1659HOH     H2 4996   2.123   1.826   3.535 -0.6403 -0.0590  0.9716
 1660HOH      O 4997   3.306   2.978   3.308 -0.4990 -0.7448  0.1198
 1660HOH     H1 4998   3.400   2.996   3.304 -0.5493 -0.5782 -0.5247
 1660HOH     H2 4999   3.298   2.904   3.369 -0.0650 -0.0963  1.0123
 1661HOH      O 5000   2.202   0.919   2.611  0.3511  0.1409 -0.0876
 1661HOH     H1 5001   2.169   0.851   2.670  0.2008  0.3715  0.0952
 1661HOH     H2 5002   2.291   0.891   2.591 -0.0531 -0.6889 -0.8804
 1662HOH      O 5003   1.761   2.015   1.917 -1.2343 -0.1651  0.3475
 1662HOH     H1 5004   1.692   1.950   1.906 -0.0490 -1.4339 -0.2155
 1662HOH     H2 5005   1.821   1.976   1.980 -0.4330  0.3229 -0.0820
 1663HOH      O 5006   1.488   0.692   0.791 -0.1312  0.1456  0.1795
 1663HOH     H1 5007   1.433   0.685   0.869  0.1262 -0.5266  0.3094
 1663HOH     H2 5008   1.577   0.702   0.826 -0.0327 -0.0074 -0.0270
 1664HOH      O 5009   1.483   0.583   3.729  0.6774  0.3788 -0.0312
 1664HOH     H1 5010   1.522   0.529   3.660  0.6558  0.7679 -0.3560
 1664HOH     H2 5011   1.410   0.627   3.687  0.0642 -0.1020  0.4947
 1665HOH      O 5012   2.837   1.322   1.255  0.2616  0.2768  0.0497
 1665HOH     H1 5013   2.788   1.324   1.173  0.2067  1.0001  0.0877
 1665HOH     H2 5014   2.781   1.271   1.314 -0.0853  0.4300 -0.1340
 1666HOH      O 5015   0.327   0.630   3.044  0.0544  0.1877 -0.4325
 1666HOH     H1 5016   0.342   0.577   3.122  0.5566 -0.4340 -0.9308
 1666HOH     H2 5017   0.398   0.695   3.046 -0.5085  0.8110  0.1307
 1667HOH      O 5018   1.082   1.745   3.483 -0.8767 -0.2044  0.0991
 1667HOH     H1 5019   1.124   1.796   3.414  0.1769  0.0817  0.8984
 1667HOH     H2 5020   1.019   1.805   3.522  0.1701  0.4566  0.8649
 1668HOH      O 5021   2.522   1.797   1.951 -0.0733  0.2633  0.0630
 1668HOH     H1 5022   2.439   1.816   1.995 -0.9763 -1.2606 -0.8269
 1668HOH     H2 5023   2.578   1.871   1.974 -1.2977  0.8298  1.5977
 1669HOH      O 5024   2.782   2.110   3.151 -0.2310  0.0022  0.3540
 1669HOH     H1 5025   2.784   2.088   3.244 -0.0724 -0.3914  0.2624
 1669HOH     H2 5026   2.700   2.158   3.139  0.7192  2.0487  1.1241
 1670HOH      O 5027   3.115   1.841   0.602  0.0346  0.4655  0.4640
 1670HOH     H1 5028   3.173   1.838   0.678  1.7511  0.5960 -0.7353
 1670HOH     H2 5029   3.142   1.766   0.548 -0.5470  0.8485 -0.4121
 1671HOH      O 5030   0.732   0.290   0.475 -0.3581  0.4031  0.2090
 1671HOH     H1 5031   0.739   0.367   0.532 -0.9432  0.3380  0.3759
 1671HOH     H2 5032   0.786   0.224   0.518  0.4491  0.8068 -0.1211
 1672HOH      O 5033   3.607   0.733   2.557 -0.9790  0.3055  0.0490
 1672HOH     H1 5034   3.584   0.779   2.477 -0.0606 -0.7720 -0.9085
 1672HOH     H2 5035   3.561   0.649   2.551  0.3703 -0.4829 -0.2513
 1673HOH      O 5036   0.898   2.788   0.543  0.3675 -0.3710  1.0685
 1673HOH     H1 5037   0.866   2.712   0.591 -0.2857 -0.5308  0.4099
 1673HOH     H2 5038   0.820   2.838   0.520  0.6162 -0.4173 -0.0028
 1674HOH      O 5039   0.575   2.868   1.947 -0.1181  0.1036  0.3465
 1674HOH     H1 5040   0.630   2.837   1.874  0.0248 -1.6372  1.0814
 1674HOH     H2 5041   0.486   2.847   1.920 -0.1608  0.3856  0.2677
 1675HOH      O 5042   2.733   3.821   2.207 -0.2086  0.4574  0.3299
 1675HOH     H1 5043   2.805   3.882   2.224  0.4400  0.0648 -0.8141
 1675HOH     H2 5044   2.694   3.851   2.125  0.2928 -0.7601 -0.4119
 1676HOH      O 5045   4.032   3.105   3.813  0.3064  0.0212  0.1838
 1676HOH     H1 5046   3.990   3.020   3.826  0.7639 -0.4145 -0.9690
 1676HOH     H2 5047   4.001   3.158   3.887 -0.6265 -0.8857  0.4959
 1677HOH      O 5048   0.849   2.865   2.090  0.0102  0.5951 -0.2636
 1677HOH     H1 5049   0.793   2.792   2.062 -0.5149  0.7401  0.3677
 1677HOH     H2 5050   0.936   2.826   2.096 -0.2709 -0.0089  0.1390
 1678HOH      O 5051   3.953   1.660   3.318 -0.4169 -0.8117 -0.1440
 1678HOH     H1 5052   3.876   1.625   3.272 -0.2827 -0.9145 -0.2928
 1678HOH     H2 5053   3.946   1.755   3.308 -0.4570 -0.8269 -0.2691
 1679HOH      O 5054   2.329   0.977   0.901 -0.1588 -0.3043  0.2053
 1679HOH     H1 5055   2.328   0.897   0.848 -1.1111 -0.0510 -0.2001
 1679HOH     H2 5056   2.321   1.048   0.837  1.3007  0.1979  0.5002
 1680HOH      O 5057   2.767   1.953   2.070 -0.1277  0.3423  0.4118
 1680HOH     H1 5058   2.844   1.978   2.020 -0.3796 -0.3119 -0.3401
 1680HOH     H2 5059   2.708   2.028   2.061 -0.4387 -0.0094 -0.8923
 1681HOH      O 5060   2.141   3.020   2.434  0.3978  0.2021 -0.3164
 1681HOH     H1 5061   2.119   3.113   2.434 -0.7656 -0.0464 -0.2481
 1681HOH     H2 5062   2.134   2.993   2.525 -0.6606 -0.2177 -0.4886
 1682HOH      O 5063   1.815   1.217   2.522 -0.4270  0.4556 -0.1404
 1682HOH     H1 5064   1.768   1.176   2.449 -0.5094  0.3867 -0.0500
 1682HOH     H2 5065   1.902   1.178   2.520  0.1827  1.7065 -1.2823
 1683HOH      O 5066   2.192   0.417   3.782 -0.4088 -0.0163 -0.2262
 1683HOH     H1 5067   2.167   0.386   3.869  0.4900 -0.9996 -0.2843
 1683HOH     H2 5068   2.116   0.399   3.727 -0.6895 -0.1191  0.1882
 1684HOH      O 5069   0.243   2.537   1.773  0.5647 -0.2752 -0.0320
 1684HOH     H1 5070   0.327   2.542   1.819  1.0702  0.3232 -0.9604
 1684HOH     H2 5071   0.215   2.628   1.765  0.0182 -0.4429 -0.0889
 1685HOH      O 5072   3.468   3.378   0.952  0.0033  0.1363 -0.0917
 1685HOH     H1 5073   3.423   3.435   0.889 -0.1819 -0.4796 -0.5347
 1685HOH     H2 5074   3.396   3.334   0.998  0.1439  0.3214  0.3080
 1686HOH      O 5075   1.389   3.266   0.271 -0.5679 -0.0144 -0.3536
 1686HOH     H1 5076   1.363   3.342   0.219  0.2475  1.0209  0.6311
 1686HOH     H2 5077   1.347   3.281   0.356  0.3300 -0.1521  0.1416
 1687HOH      O 5078   1.977   2.650   1.625  0.1167 -0.3889 -0.1457
 1687HOH     H1 5079   2.023   2.624   1.705  0.6339 -0.7140 -0.5394
 1687HOH     H2 5080   2.045   2.688   1.569 -0.2772  0.0321 -0.3525
 1688HOH      O 5081   3.823   1.292   3.353 -0.1151  0.7046 -0.6027
 1688HOH     H1 5082   3.869   1.337   3.425 -0.9683 -0.0079  0.4498
 1688HOH     H2 5083   3.886   1.226   3.322 -0.0821  0.3288  0.2135
 1689HOH      O 5084   4.002   2.490   0.167  0.4493  0.2112 -0.6989
 1689HOH     H1 5085   3.998   2.396   0.152  0.2708  0.2125 -0.6625
 1689HOH     H2 5086   3.974   2.502   0.258  0.3127  0.3116 -0.7519
 1690HOH      O 5087   1.752   2.503   4.023  0.0570  0.1524 -0.6534
 1690HOH     H1 5088   1.674   2.544   3.988 -0.7998 -1.0897 -0.3371
 1690HOH     H2 5089   1.795   2.465   3.946  0.1807  0.5627 -0.7888
 1691HOH      O 5090   1.743   2.516   1.338  0.2869  0.2062 -0.6559
 1691HOH     H1 5091   1.798   2.537   1.413  0.3188 -0.5179 -0.4603
 1691HOH     H2 5092   1.794   2.451   1.289 -1.0758 -1.9786  0.5249
 1692HOH      O 5093   1.638   2.698   0.651  0.0333  0.3573  0.4672
 1692HOH     H1 5094   1.668   2.740   0.732 -0.2263  0.0279  0.7456
 1692HOH     H2 5095   1.605   2.612   0.680  1.0100 -0.2550 -0.1383
 1693HOH      O 5096   2.458   1.786   2.300  0.5958  0.3592  0.0616
 1693HOH     H1 5097   2.551   1.765   2.294  0.8556  1.5578 -0.8286
 1693HOH     H2 5098   2.423   1.766   2.214 -0.3956 -1.5429  0.7892
 1694HOH      O 5099   2.577   3.588   1.274 -0.0841  0.2171  0.2505
 1694HOH     H1 5100   2.620   3.611   1.357  0.8507 -0.2334 -0.0860
 1694HOH     H2 5101   2.499   3.539   1.301  0.2028  0.0774  0.8706
 1695HOH      O 5102   0.394   2.095   3.196 -0.1126  1.2733  0.4205
 1695HOH     H1 5103   0.436   2.065   3.115 -1.4655  0.2427  0.0114
 1695HOH     H2 5104   0.351   2.177   3.171  0.2034  1.4240  0.3582
 1696HOH      O 5105   3.516   2.356   0.263 -0.9427  0.0561  0.6763
 1696HOH     H1 5106   3.532   2.268   0.298 -0.7884  0.3708  1.4498
 1696HOH     H2 5107   3.535   2.414   0.337 -0.4043  0.7893 -0.0101
 1697HOH      O 5108   0.486   2.187   0.759  0.1698 -0.3016 -0.6880
 1697HOH     H1 5109   0.423   2.192   0.687 -0.7092 -0.1215  0.0530
 1697HOH     H2 5110   0.456   2.113   0.813  0.7859 -0.4151 -0.4752
 1698HOH      O 5111   1.282   3.048   0.027  0.0991 -0.1432  0.5093
 1698HOH     H1 5112   1.255   3.138   0.009 -0.9785 -0.4675  0.3656
 1698HOH     H2 5113   1.331   3.053   0.109  0.4895  0.6370  0.2417
 1699HOH      O 5114   3.222   1.204   2.886 -0.0921 -0.4040  0.4037
 1699HOH     H1 5115   3.274   1.284   2.896 -0.6056  0.0069 -0.0638
 1699HOH     H2 5116   3.239   1.154   2.966 -0.6198  0.6842  1.2480
 1700HOH      O 5117   2.562   0.682   2.215 -0.1213  0.2396  0.1526
 1700HOH     H1 5118   2.580   0.728   2.297 -0.3724 -0.5270  0.6617
 1700HOH     H2 5119   2.595   0.740   2.147  1.3683  0.2964  0.8541
 1701HOH      O 5120   1.610   0.744   0.501 -0.0924  0.8386  0.3505
 1701HOH     H1 5121   1.704   0.727   0.501 -0.1695  0.1592  1.6602
 1701HOH     H2 5122   1.600   0.823   0.555 -0.2965  0.7545  0.4363
 1702HOH      O 5123   2.381   2.470   1.557 -0.2222 -0.8170  0.0920
 1702HOH     H1 5124   2.364   2.492   1.466  0.1519 -0.7285  0.0392
 1702HOH     H2 5125   2.420   2.549   1.594 -0.3054 -0.8755  0.3119
 1703HOH      O 5126   3.367   2.485   1.506  0.1514 -0.3891 -0.1085
 1703HOH     H1 5127   3.391   2.551   1.571 -0.0675 -1.1882  0.8372
 1703HOH     H2 5128   3.302   2.527   1.451  0.2145  0.2639  0.2984
 1704HOH      O 5129   2.696   3.900   1.947 -0.5525 -0.1051 -0.5356
 1704HOH     H1 5130   2.734   3.979   1.911 -0.1951  0.6735  1.3158
 1704HOH     H2 5131   2.603   3.905   1.924 -0.4678  0.6721 -0.7337
 1705HOH      O 5132   3.901   0.591   0.051  0.2783 -0.6899 -0.1664
 1705HOH     H1 5133   3.915   0.587  -0.044  0.3753 -0.7613 -0.1496
 1705HOH     H2 5134   3.989   0.604   0.087  0.2339 -0.6011 -0.0899
 1706HOH      O 5135   2.305   1.415   3.700  0.1043  0.0601  1.0436
 1706HOH     H1 5136   2.283   1.478   3.630 -0.7211 -1.5500 -0.3150
 1706HOH     H2 5137   2.392   1.384   3.678 -0.4296 -0.9734  0.1900
 1707HOH      O 5138   1.234   3.406   3.774 -0.0724 -0.4814  0.3084
 1707HOH     H1 5139   1.204   3.497   3.774  0.4116 -0.2631 -1.3450
 1707HOH     H2 5140   1.220   3.376   3.864 -1.1002  0.9292  0.6773
 1708HOH      O 5141   2.719   1.146   1.445  0.5817 -0.2205  0.0757
 1708HOH     H1 5142   2.745   1.070   1.393  0.0425 -0.0632 -0.4511
 1708HOH     H2 5143   2.633   1.122   1.481  0.3679  0.1703 -0.1678
 1709HOH      O 5144   0.094   4.045   1.397  0.0676 -0.7123  0.7074
 1709HOH     H1 5145   0.031   4.102   1.442  0.7597  0.0902  0.7234
 1709HOH     H2 5146   0.047   3.963   1.384 -1.6286  0.3463 -0.8658
 1710HOH      O 5147   3.351   1.064   1.238 -0.6295  0.1814 -0.0436
 1710HOH     H1 5148   3.427   1.122   1.247 -0.3201 -0.2139 -0.0550
 1710HOH     H2 5149   3.305   1.073   1.322 -0.1201 -0.1920  0.2886
 1711HOH      O 5150   0.998   3.760   1.506 -0.3459 -0.5797  0.5222
 1711HOH     H1 5151   0.981   3.700   1.433  0.3033 -0.0225 -0.1206
 1711HOH     H2 5152   0.911   3.780   1.541 -0.7323 -0.4732 -0.4233
 1712HOH      O 5153   2.905   1.506   0.765 -0.1738  0.5022  0.5041
 1712HOH     H1 5154   2.954   1.581   0.797  0.4178 -0.1386  1.1706
 1712HOH     H2 5155   2.969   1.452   0.720 -0.7001  0.6376 -0.4604
 1713HOH      O 5156   3.026   1.624   1.483 -0.3523  0.0648  0.2901
 1713HOH     H1 5157   3.075   1.680   1.543  0.2799 -0.4121  0.2385
 1713HOH     H2 5158   3.089   1.557   1.455 -0.8528 -0.1862 -0.2922
 1714HOH      O 5159   0.965   2.444   3.263  0.3378  0.2145  0.2489
 1714HOH     H1 5160   1.023   2.477   3.194  0.7483  0.0734  0.5138
 1714HOH     H2 5161   0.950   2.352   3.240  0.1102  0.2864  0.1095
 1715HOH      O 5162   0.221   1.002   0.170 -0.3803  0.2749  0.7378
 1715HOH     H1 5163   0.290   1.000   0.236 -0.0582 -0.1212  0.3937
 1715HOH     H2 5164   0.203   1.095   0.158  0.1713  0.3866  0.7478
 1716HOH      O 5165   2.425   0.198   2.275 -0.0550  0.1845  0.2576
 1716HOH     H1 5166   2.390   0.216   2.188  0.1911  0.4560  0.2148
 1716HOH     H2 5167   2.481   0.272   2.295  0.6324 -0.3106  0.2550
 1717HOH      O 5168   3.404   3.631   0.215  0.0471  0.1560 -0.1330
 1717HOH     H1 5169   3.499   3.621   0.224 -0.0247 -0.0006  0.5986
 1717HOH     H2 5170   3.378   3.682   0.291 -0.4608  0.1854 -0.3200
 1718HOH      O 5171   0.529   0.782   3.714 -0.1844 -0.2946  0.2409
 1718HOH     H1 5172   0.532   0.686   3.704 -0.6951 -0.2002 -1.4990
 1718HOH     H2 5173   0.552   0.815   3.627 -0.0543  1.1824  0.7935
 1719HOH      O 5174   0.023   3.128   0.824  0.1236 -0.2582 -0.3631
 1719HOH     H1 5175   0.106   3.165   0.853 -0.0232 -0.7177  0.7415
 1719HOH     H2 5176   0.043   3.037   0.802 -0.1237 -0.4337  0.1262
 1720HOH      O 5177   0.364   1.073   2.265  0.1508 -0.4449  0.1061
 1720HOH     H1 5178   0.389   1.153   2.218 -0.4520  0.0678  0.6278
 1720HOH     H2 5179   0.305   1.028   2.205 -0.3081  0.0153  0.1916
 1721HOH      O 5180   3.709   2.095   2.390  0.9833  0.2986  0.0160
 1721HOH     H1 5181   3.794   2.087   2.433  0.9383  1.0385  0.2699
 1721HOH     H2 5182   3.727   2.144   2.310  1.0432 -0.9494 -0.7932
 1722HOH      O 5183   2.760   3.497   0.461  0.6201  0.4510  0.1849
 1722HOH     H1 5184   2.734   3.589   0.459  0.6782  0.4699  0.2890
 1722HOH     H2 5185   2.763   3.475   0.554  0.1325  0.2080  0.1507
 1723HOH      O 5186   1.955   0.641   1.301  0.1456  0.1439 -0.3065
 1723HOH     H1 5187   1.901   0.708   1.259  0.1517  0.3472  0.0037
 1723HOH     H2 5188   1.953   0.663   1.394 -0.0167 -0.4028 -0.1680
 1724HOH      O 5189   1.106   3.639   3.854 -0.2129  0.1990 -0.2969
 1724HOH     H1 5190   1.090   3.642   3.949  1.0484 -0.6037 -0.0059
 1724HOH     H2 5191   1.152   3.720   3.835  0.6025 -0.1482  0.0591
 1725HOH      O 5192   2.494   0.457   2.330  0.2371  0.1691 -0.4606
 1725HOH     H1 5193   2.402   0.461   2.356 -0.6400 -1.1253 -2.7940
 1725HOH     H2 5194   2.515   0.546   2.303 -0.4861  0.3941 -0.3193
 1726HOH      O 5195   2.916   0.715   3.224 -0.1890 -0.1603  0.2587
 1726HOH     H1 5196   2.926   0.650   3.154 -0.9283 -2.1119  1.7817
 1726HOH     H2 5197   2.827   0.749   3.212 -0.4366 -0.7341  0.4211
 1727HOH      O 5198   0.964   2.099   0.783  0.9856 -0.3746 -0.5891
 1727HOH     H1 5199   0.897   2.078   0.847  0.8431  0.1222 -0.5714
 1727HOH     H2 5200   0.921   2.090   0.698  0.7507  0.4154 -0.5638
 1728HOH      O 5201   0.684   1.826   0.615 -0.7894 -0.3506 -0.2207
 1728HOH     H1 5202   0.670   1.919   0.602 -0.6520 -0.3272 -0.2026
 1728HOH     H2 5203   0.690   1.789   0.527 -0.4039 -0.2753 -0.2274
 1729HOH      O 5204   3.670   1.968   2.014 -0.5531 -0.0910 -0.5803
 1729HOH     H1 5205   3.642   1.970   1.923 -1.5462  0.1736 -0.2940
 1729HOH     H2 5206   3.632   1.888   2.049 -1.4167  0.5129 -0.0601
 1730HOH      O 5207   3.723   1.692   3.640  0.0758  0.7143  0.7376
 1730HOH     H1 5208   3.815   1.671   3.624 -0.1861  0.1203 -0.1486
 1730HOH     H2 5209   3.682   1.608   3.660 -0.4072  0.8520  0.3686
 1731HOH      O 5210   0.383   2.383   1.505 -0.7296  0.5042  0.3752
 1731HOH     H1 5211   0.342   2.362   1.422  0.6939  0.2465 -0.3264
 1731HOH     H2 5212   0.348   2.468   1.529 -1.2776  0.5144 -0.4048
 1732HOH      O 5213   3.706   2.554   2.921  0.3978  0.3326  0.1453
 1732HOH     H1 5214   3.760   2.559   3.000  0.7445 -0.5550 -0.0131
 1732HOH     H2 5215   3.732   2.630   2.869 -0.1740  1.2194  1.0579
 1733HOH      O 5216   1.275   2.836   0.678  0.6129  1.1479 -0.5344
 1733HOH     H1 5217   1.227   2.919   0.682  0.3409  0.9739  1.3050
 1733HOH     H2 5218   1.358   2.854   0.722 -0.3938 -0.0002  2.2511
 1734HOH      O 5219   3.437   3.838   2.157  0.2718  0.1683 -0.0998
 1734HOH     H1 5220   3.399   3.830   2.070  0.8002  1.1737 -0.4561
 1734HOH     H2 5221   3.487   3.758   2.169  0.7128  0.2850 -1.0041
 1735HOH      O 5222   1.949   1.581   1.314 -0.7343  0.0160 -0.3110
 1735HOH     H1 5223   2.006   1.625   1.378 -1.1524  0.6333 -0.3428
 1735HOH     H2 5224   1.964   1.488   1.328  1.0119  0.1177 -0.9544
 1736HOH      O 5225   1.770   2.807   1.700  0.0338  0.5645 -0.1846
 1736HOH     H1 5226   1.693   2.766   1.661 -0.4503  0.8637  0.4118
 1736HOH     H2 5227   1.841   2.746   1.682 -0.5933 -0.3804  0.3559
 1737HOH      O 5228   0.784   0.843   3.794 -0.1601  0.1907  0.0139
 1737HOH     H1 5229   0.693   0.850   3.763 -0.3293  0.3384  0.5258
 1737HOH     H2 5230   0.784   0.766   3.851  0.0901  0.0577 -0.1649
 1738HOH      O 5231   0.897   4.027   0.888  0.2569  0.4150  0.2595
 1738HOH     H1 5232   0.980   3.984   0.909  0.0544  0.1237  0.4725
 1738HOH     H2 5233   0.837   3.999   0.957 -0.3700 -0.4008 -0.5776
 1739HOH      O 5234   0.938   1.938   3.638 -0.1686  0.0230 -0.0873
 1739HOH     H1 5235   0.939   2.027   3.603 -0.7238 -0.2057 -0.7467
 1739HOH     H2 5236   0.847   1.909   3.627  0.0629 -0.7275 -0.1623
 1740HOH      O 5237   2.699   3.582   2.772 -0.0729  1.0500 -0.3244
 1740HOH     H1 5238   2.625   3.571   2.831  0.3121  1.1880  0.2047
 1740HOH     H2 5239   2.707   3.497   2.728  0.0696  0.6924  0.3585
 1741HOH      O 5240   0.699   3.774   1.594  0.2088  0.1732 -0.0688
 1741HOH     H1 5241   0.650   3.755   1.514 -0.5451 -1.3083  0.6675
 1741HOH     H2 5242   0.633   3.801   1.658  0.5988  0.0091  0.4251
 1742HOH      O 5243   2.102   3.469   0.181 -0.1398 -0.6514  0.1538
 1742HOH     H1 5244   2.010   3.461   0.153  0.0662 -1.0320 -0.4477
 1742HOH     H2 5245   2.100   3.535   0.251 -0.8394 -0.4964  0.0031
 1743HOH      O 5246   1.163   0.054   3.474 -0.2991  0.0419  0.1844
 1743HOH     H1 5247   1.227   0.104   3.423 -0.4163  0.4977  0.4709
 1743HOH     H2 5248   1.124   0.118   3.533 -0.3975 -0.4101  0.6257
 1744HOH      O 5249   1.355   3.581   2.922  0.3276  0.5184  0.2936
 1744HOH     H1 5250   1.300   3.504   2.935  1.6931 -0.6291 -0.1455
 1744HOH     H2 5251   1.342   3.605   2.830 -0.3550  1.0727  0.5165
 1745HOH      O 5252   3.424   3.804   0.766 -0.1921  0.5733  0.0965
 1745HOH     H1 5253   3.503   3.779   0.815  0.2196 -0.3503 -0.9526
 1745HOH     H2 5254   3.431   3.899   0.757 -0.4883  0.8647  2.0817
 1746HOH      O 5255   3.417   3.964   1.115  0.4742  0.0382 -0.2369
 1746HOH     H1 5256   3.337   3.988   1.163  0.4361  0.1270 -0.3433
 1746HOH     H2 5257   3.422   4.028   1.044  0.7757  0.1874 -0.0841
 1747HOH      O 5258   3.875   3.292   0.939 -0.3683 -0.1031 -0.0869
 1747HOH     H1 5259   3.957   3.248   0.917 -0.2311 -0.1542  0.4850
 1747HOH     H2 5260   3.837   3.318   0.855 -0.0120 -0.5229 -0.3798
 1748HOH      O 5261   3.053   1.715   2.145 -0.7356 -0.2240 -0.4282
 1748HOH     H1 5262   3.077   1.801   2.109  0.1853  0.1786  1.0026
 1748HOH     H2 5263   3.067   1.723   2.239  0.9070 -2.3791 -0.3391
 1749HOH      O 5264   1.717   1.696   1.399  0.6824 -0.0045 -0.3427
 1749HOH     H1 5265   1.756   1.749   1.470  1.1750 -0.5279 -0.2060
 1749HOH     H2 5266   1.792   1.664   1.349  0.3494  0.1386 -0.9505
 1750HOH      O 5267   1.688   1.145   1.702  0.5335 -0.1381 -0.1798
 1750HOH     H1 5268   1.757   1.195   1.659  0.6762  0.7682  1.0089
 1750HOH     H2 5269   1.633   1.210   1.744 -0.0885 -0.9228  0.2912
 1751HOH      O 5270   1.975   2.919   3.520  0.7798  0.0815  0.1249
 1751HOH     H1 5271   2.007   2.867   3.447  0.1352 -0.3105  0.1009
 1751HOH     H2 5272   1.894   2.960   3.487  0.4574 -0.1357  0.6194
 1752HOH      O 5273   3.762   1.206   3.712  0.0049  0.3058 -0.0898
 1752HOH     H1 5274   3.725   1.118   3.721 -0.2910  0.3801 -0.5059
 1752HOH     H2 5275   3.828   1.197   3.643  0.5747  0.2355  0.4509
 1753HOH      O 5276   3.042   0.649   0.652 -0.1663  0.3090 -0.2844
 1753HOH     H1 5277   3.106   0.710   0.614  0.9888 -0.8674 -0.3837
 1753HOH     H2 5278   3.080   0.625   0.737  0.1571 -1.2477 -0.8046
 1754HOH      O 5279   1.525   0.701   2.104 -0.8121 -0.1330  0.2154
 1754HOH     H1 5280   1.453   0.742   2.151 -0.8122 -0.2816  0.3501
 1754HOH     H2 5281   1.604   0.743   2.139 -0.8430  0.1507 -0.0569
 1755HOH      O 5282   2.719   1.337   0.942  0.1033 -0.1737  0.1328
 1755HOH     H1 5283   2.660   1.413   0.945  0.9367  0.5000  0.7554
 1755HOH     H2 5284   2.782   1.359   0.874  0.6123 -0.0673  0.6183
 1756HOH      O 5285   0.995   3.498   3.249  0.0669  0.3162 -0.0183
 1756HOH     H1 5286   1.045   3.480   3.170 -0.0867  0.4867 -0.1566
 1756HOH     H2 5287   1.019   3.428   3.309  1.1497  0.8721  0.2489
 1757HOH      O 5288   3.502   0.748   1.856 -0.2327 -0.5843  0.2082
 1757HOH     H1 5289   3.580   0.692   1.851  0.8594  0.8002  0.6330
 1757HOH     H2 5290   3.477   0.746   1.948  1.4603  1.5634  0.8658
 1758HOH      O 5291   3.900   0.316   2.291  0.1435 -0.3220  0.1867
 1758HOH     H1 5292   3.842   0.261   2.344  0.6387 -0.7733  0.2752
 1758HOH     H2 5293   3.981   0.265   2.284  0.8046  0.6015  0.6885
 1759HOH      O 5294   2.456   2.797   0.564 -0.0303  0.3824 -0.7191
 1759HOH     H1 5295   2.397   2.740   0.514  0.4224 -0.0342 -0.7887
 1759HOH     H2 5296   2.522   2.738   0.599 -0.1563  0.7099  0.1137
 1760HOH      O 5297   1.122   1.734   0.223  0.1905  0.3890 -0.3406
 1760HOH     H1 5298   1.202   1.756   0.270 -0.1103  2.0147 -0.4742
 1760HOH     H2 5299   1.054   1.736   0.290  0.1936 -0.7827 -0.2650
 1761HOH      O 5300   3.347   0.022   2.699  0.0998 -0.1351  0.0078
 1761HOH     H1 5301   3.305   0.005   2.783 -1.1627 -0.9456 -0.7315
 1761HOH     H2 5302   3.291   0.087   2.656  0.0616 -0.5941 -0.6637
 1762HOH      O 5303   3.853   3.955   1.259  0.2652  0.7224  0.3361
 1762HOH     H1 5304   3.879   3.892   1.326 -0.1881  0.0184 -0.1214
 1762HOH     H2 5305   3.769   3.923   1.227  0.3902  1.1262 -0.4600
 1763HOH      O 5306   3.360   0.433   2.558  0.0941  0.4752  0.7602
 1763HOH     H1 5307   3.313   0.365   2.511 -0.9609  2.2267 -1.0478
 1763HOH     H2 5308   3.452   0.405   2.556 -0.2653 -0.8113  0.0220
 1764HOH      O 5309   2.578   0.756   0.620  0.1751  0.4643 -0.0329
 1764HOH     H1 5310   2.607   0.815   0.689  1.2474  0.3179 -0.3209
 1764HOH     H2 5311   2.572   0.670   0.663  1.7746  0.1755 -0.2610
 1765HOH      O 5312   2.488   2.694   3.220 -0.0045  0.2372 -0.1660
 1765HOH     H1 5313   2.472   2.640   3.143 -0.0673  0.0371 -0.0151
 1765HOH     H2 5314   2.568   2.743   3.199 -0.1691  0.3820 -0.4605
 1766HOH      O 5315   3.341   3.721   2.652 -0.0513 -0.4000 -0.0412
 1766HOH     H1 5316   3.252   3.744   2.676  0.3925  0.5907  0.7732
 1766HOH     H2 5317   3.394   3.795   2.681  0.9931 -0.7564 -0.9092
 1767HOH      O 5318   2.681   1.805   3.401  0.0402  0.0293  0.3431
 1767HOH     H1 5319   2.613   1.869   3.381 -0.4747 -0.7051 -0.3753
 1767HOH     H2 5320   2.657   1.770   3.487 -0.9316 -0.7075 -0.1864
 1768HOH      O 5321   3.689   0.249   2.860 -0.0266 -0.0273 -0.2712
 1768HOH     H1 5322   3.780   0.277   2.853  0.0049 -0.3209 -1.3036
 1768HOH     H2 5323   3.694   0.154   2.874 -0.1764 -0.0292 -0.2202
 1769HOH      O 5324   0.351   2.510   2.763 -0.4374 -0.0548 -0.5309
 1769HOH     H1 5325   0.441   2.538   2.750 -0.5107  0.5971  0.2001
 1769HOH     H2 5326   0.301   2.556   2.695 -0.2389 -0.2894 -0.8340
 1770HOH      O 5327   1.996   0.960   0.971  0.7638  0.2581 -0.3748
 1770HOH     H1 5328   2.082   0.924   0.990  0.9417  0.0458 -1.4317
 1770HOH     H2 5329   1.973   0.922   0.886 -0.7878 -0.4216  0.2680
 1771HOH      O 5330   2.819   2.445   1.414  0.0066 -0.8060 -0.1758
 1771HOH     H1 5331   2.829   2.500   1.492 -0.6129 -0.7541 -0.1201
 1771HOH     H2 5332   2.746   2.485   1.366  0.4703 -0.7504 -0.8667
 1772HOH      O 5333   0.659   0.687   0.796 -0.1153  0.3364  0.4255
 1772HOH     H1 5334   0.742   0.721   0.828 -0.1207  0.9414 -0.1532
 1772HOH     H2 5335   0.614   0.656   0.875  0.4185  0.5198  0.8157
 1773HOH      O 5336   2.422   0.307   0.525 -0.1604 -0.4221  0.0162
 1773HOH     H1 5337   2.404   0.227   0.475 -0.5454 -0.4411  0.1785
 1773HOH     H2 5338   2.475   0.277   0.599  0.3622 -0.4023 -0.3373
 1774HOH      O 5339   3.155   2.656   3.758 -0.5873 -0.8741  0.0059
 1774HOH     H1 5340   3.130   2.674   3.848 -0.1731 -0.2429  0.0046
 1774HOH     H2 5341   3.231   2.599   3.765  0.3774  0.3489  0.1226
 1775HOH      O 5342   1.266   3.291   0.570 -0.4919  0.5828  0.4626
 1775HOH     H1 5343   1.323   3.223   0.605 -0.7523 -0.0247 -0.2403
 1775HOH     H2 5344   1.201   3.305   0.640 -1.1490 -0.7758  0.1973
 1776HOH      O 5345   1.218   0.559   3.857 -0.3771  0.2424 -0.0286
 1776HOH     H1 5346   1.312   0.544   3.854 -0.3835  0.1618  0.1489
 1776HOH     H2 5347   1.209   0.653   3.871 -0.3062  0.1228  0.9311
 1777HOH      O 5348   1.990   2.513   3.571 -0.3641 -0.1340 -0.2019
 1777HOH     H1 5349   2.012   2.517   3.478  0.4796  0.3824  0.0035
 1777HOH     H2 5350   1.990   2.605   3.599  0.0532 -0.3219  0.4444
 1778HOH      O 5351   0.621   3.905   0.022  0.0227  0.3087  0.4026
 1778HOH     H1 5352   0.622   4.000   0.028 -0.2817  0.3423 -0.0176
 1778HOH     H2 5353   0.707   3.878   0.056  0.2666  0.7551  0.1556
 1779HOH      O 5354   3.606   0.830   0.363  0.6217  0.7587 -0.0955
 1779HOH     H1 5355   3.595   0.825   0.458  0.5478  0.6790 -0.1084
 1779HOH     H2 5356   3.595   0.923   0.343  0.8056  0.8030 -0.0057
 1780HOH      O 5357   2.202   1.631   0.986  0.0821 -0.4047 -0.8602
 1780HOH     H1 5358   2.162   1.699   1.040 -0.5927 -0.3674 -1.3806
 1780HOH     H2 5359   2.290   1.621   1.022 -0.1025  0.1177 -0.2163
 1781HOH      O 5360   3.429   3.125   0.575 -0.0989  0.3087  0.1224
 1781HOH     H1 5361   3.408   3.039   0.611 -0.3158  0.3428  0.0763
 1781HOH     H2 5362   3.411   3.117   0.482  0.4268  0.2322  0.0179
 1782HOH      O 5363   2.816   2.253   0.996 -0.6527  0.6579 -0.2600
 1782HOH     H1 5364   2.725   2.283   0.997 -0.7625  0.3504  0.4073
 1782HOH     H2 5365   2.822   2.196   0.919 -1.5962 -0.8979  0.6952
 1783HOH      O 5366   3.907   1.747   0.129 -0.0609  0.1148  0.4842
 1783HOH     H1 5367   3.962   1.811   0.175 -0.8242  0.3830  1.0704
 1783HOH     H2 5368   3.931   1.663   0.166 -0.0028  0.2206  0.6866
 1784HOH      O 5369   3.092   3.383   2.962  0.4171 -0.6014  0.1165
 1784HOH     H1 5370   3.141   3.384   3.044  0.3497  0.0501  0.1534
 1784HOH     H2 5371   3.000   3.375   2.988  0.3882 -0.2977  0.1081
 1785HOH      O 5372   0.714   2.185   2.338  0.1905 -0.3463  0.3688
 1785HOH     H1 5373   0.703   2.093   2.364 -0.3882 -0.2383  0.5289
 1785HOH     H2 5374   0.712   2.182   2.242  2.0016 -0.7042  0.2850
 1786HOH      O 5375   0.664   1.298   0.163  0.4908 -0.6006  0.1920
 1786HOH     H1 5376   0.620   1.265   0.084  0.9019 -0.2585 -0.1906
 1786HOH     H2 5377   0.619   1.254   0.235 -1.6480  0.9302 -0.0291
 1787HOH      O 5378   2.353   2.433   2.196  0.6236 -0.0850  0.0301
 1787HOH     H1 5379   2.277   2.474   2.156  0.4834 -0.6095 -0.2586
 1787HOH     H2 5380   2.418   2.430   2.125  0.0425 -1.9156 -0.5353
 1788HOH      O 5381   1.596   2.425   0.656 -0.2474  0.0174 -0.2528
 1788HOH     H1 5382   1.650   2.387   0.725  0.0802  0.6169 -0.1644
 1788HOH     H2 5383   1.559   2.350   0.610 -0.8718 -0.4037  0.8699
 1789HOH      O 5384   3.357   0.934   0.941 -0.3849  0.2750  0.5668
 1789HOH     H1 5385   3.430   0.976   0.896 -1.0251  0.0679 -0.7527
 1789HOH     H2 5386   3.369   0.957   1.033  1.3226  0.2557  0.4147
 1790HOH      O 5387   3.187   0.386   1.959 -0.1925  0.4551 -0.2213
 1790HOH     H1 5388   3.093   0.406   1.952 -0.0421  1.2307 -0.1860
 1790HOH     H2 5389   3.230   0.453   1.906  0.3257 -0.1727 -0.6127
 1791HOH      O 5390   2.848   3.507   3.652  0.0565 -0.5806 -0.1849
 1791HOH     H1 5391   2.773   3.551   3.612  0.1926  0.5931  0.7578
 1791HOH     H2 5392   2.916   3.509   3.586  0.0206  0.5840 -0.2173
 1792HOH      O 5393   2.302   2.892   3.337 -0.4726  0.1509  0.1985
 1792HOH     H1 5394   2.361   2.821   3.312 -1.9707 -0.9115 -0.6878
 1792HOH     H2 5395   2.314   2.902   3.432 -0.8597 -2.0506  0.5935
 1793HOH      O 5396   0.852   2.503   1.507 -0.2297 -0.3993  0.0375
 1793HOH     H1 5397   0.937   2.481   1.544  0.2152 -0.2799 -0.8730
 1793HOH     H2 5398   0.825   2.424   1.460 -0.5104 -0.3454  0.1017
 1794HOH      O 5399   2.209   1.298   0.431 -0.0057 -0.0076  0.5474
 1794HOH     H1 5400   2.180   1.233   0.367 -0.2983  0.9297 -0.3088
 1794HOH     H2 5401   2.193   1.383   0.390 -0.0003  0.6414  1.7825
 1795HOH      O 5402   1.834   2.292   0.119 -0.1702 -0.2912  0.0533
 1795HOH     H1 5403   1.927   2.301   0.140 -0.3853  1.5629  0.5511
 1795HOH     H2 5404   1.812   2.372   0.071 -1.5174 -0.6968 -0.1121
 1796HOH      O 5405   2.213   3.966   2.743 -0.3379  0.0447 -0.3421
 1796HOH     H1 5406   2.140   3.922   2.786  0.0512  0.1141  0.4237
 1796HOH     H2 5407   2.179   4.052   2.718 -0.3931  0.2697  0.4583
 1797HOH      O 5408   0.346   0.231   2.557  0.7071 -0.6198 -0.4109
 1797HOH     H1 5409   0.349   0.327   2.565  1.2111 -0.6972  0.8702
 1797HOH     H2 5410   0.352   0.215   2.463 -0.7846  0.6099 -0.8021
 1798HOH      O 5411   3.361   3.114   1.499  0.2986 -0.5782 -0.5095
 1798HOH     H1 5412   3.303   3.174   1.546  0.1732 -0.4592 -0.8137
 1798HOH     H2 5413   3.325   3.027   1.517  0.3547 -0.5488 -0.2444
 1799HOH      O 5414   2.276   1.531   3.469  0.4990  0.1906  0.0354
 1799HOH     H1 5415   2.351   1.542   3.412 -0.5122  0.3745 -1.3507
 1799HOH     H2 5416   2.201   1.526   3.410 -0.6239  0.2970  1.3501
 1800HOH      O 5417   0.171   2.628   0.720 -0.1379  0.1716  0.0947
 1800HOH     H1 5418   0.161   2.553   0.777 -1.4543  0.6763  0.6027
 1800HOH     H2 5419   0.243   2.678   0.758  0.0794 -0.3145  0.3334
 1801HOH      O 5420   0.274   2.891   1.962  0.3812 -0.3033 -0.3166
 1801HOH     H1 5421   0.297   2.800   1.979 -0.3264 -0.9039 -2.0616
 1801HOH     H2 5422   0.279   2.899   1.866 -0.4381  1.2353 -0.2908
 1802HOH      O 5423   3.615   0.676   3.776 -0.3598  0.0959  0.1918
 1802HOH     H1 5424   3.564   0.661   3.696 -1.1132  0.7346  0.5218
 1802HOH     H2 5425   3.685   0.736   3.748  0.1125 -0.6180 -0.2198
 1803HOH      O 5426   1.294   1.986   2.568 -0.2326  0.0513  0.5360
 1803HOH     H1 5427   1.264   2.076   2.553  0.5212  0.3781  0.8865
 1803HOH     H2 5428   1.223   1.932   2.533 -0.2755  0.7607 -0.6048
 1804HOH      O 5429   3.960   2.519   0.466  0.0724  0.2120 -0.0039
 1804HOH     H1 5430   4.049   2.538   0.497  0.3532 -0.7065 -0.1590
 1804HOH     H2 5431   3.909   2.505   0.545  0.0880  0.6498  0.0855
 1805HOH      O 5432   2.911   2.239   1.241 -0.0855  0.3445  0.4070
 1805HOH     H1 5433   2.870   2.233   1.155 -0.8161 -1.0590  0.7977
 1805HOH     H2 5434   2.874   2.318   1.280  0.9338  1.5303 -0.8383
 1806HOH      O 5435   2.697   3.763   0.497  0.9210  0.2027 -0.1050
 1806HOH     H1 5436   2.653   3.763   0.582  0.9841  0.4199 -0.0709
 1806HOH     H2 5437   2.626   3.754   0.433  0.7541  1.1619 -0.0798
 1807HOH      O 5438   2.993   2.010   1.933  0.0236 -0.3419  0.6623
 1807HOH     H1 5439   3.012   2.036   1.843 -0.5818 -0.9337  0.3455
 1807HOH     H2 5440   3.075   1.971   1.964  1.0085  1.8154  1.1876
 1808HOH      O 5441   0.806   0.159   3.957 -0.2082  0.1521  0.4041
 1808HOH     H1 5442   0.889   0.187   3.995 -0.4318  1.0536  0.2706
 1808HOH     H2 5443   0.742   0.173   4.027 -0.3881  0.3817  0.1987
 1809HOH      O 5444   1.546   1.231   0.873 -0.3921 -0.0465  0.2778
 1809HOH     H1 5445   1.596   1.226   0.792 -1.5075  0.5009 -0.4922
 1809HOH     H2 5446   1.590   1.299   0.924 -0.6756  0.8863 -0.6522
 1810HOH      O 5447   2.426   0.301   3.015  0.3430 -0.1066 -0.4757
 1810HOH     H1 5448   2.396   0.279   3.103 -0.4825  0.5423 -0.5633
 1810HOH     H2 5449   2.431   0.218   2.969  0.6972 -0.4446  0.1525
 1811HOH      O 5450   0.280   2.083   2.809  0.8508 -0.0844 -0.6302
 1811HOH     H1 5451   0.253   2.006   2.760  1.3226 -0.3974 -0.4163
 1811HOH     H2 5452   0.233   2.156   2.769 -0.6710 -0.6338  0.0163
 1812HOH      O 5453   1.254   2.656   1.794 -0.5481 -0.6388 -0.0125
 1812HOH     H1 5454   1.207   2.699   1.722 -0.7004 -0.4275  0.2087
 1812HOH     H2 5455   1.278   2.571   1.759  0.1109 -0.2341 -0.6094
 1813HOH      O 5456   3.595   2.331   1.511 -0.2729  0.4492  0.2910
 1813HOH     H1 5457   3.523   2.391   1.493 -0.6342 -0.1554 -0.3886
 1813HOH     H2 5458   3.579   2.301   1.600  0.1934  1.7018  0.8384
 1814HOH      O 5459   1.380   3.036   1.218 -0.3627  0.0568 -0.6261
 1814HOH     H1 5460   1.407   3.041   1.126 -0.9657 -0.2229 -0.8333
 1814HOH     H2 5461   1.298   3.086   1.221 -0.3320  0.0867 -0.2360
 1815HOH      O 5462   0.514   2.533   1.208 -0.7260 -0.2079 -0.0271
 1815HOH     H1 5463   0.574   2.542   1.134 -0.4658  0.0321  0.2067
 1815HOH     H2 5464   0.444   2.477   1.175 -0.3959 -0.4589 -0.3219
 1816HOH      O 5465   2.033   3.963   0.457 -0.2132 -0.2303  0.4973
 1816HOH     H1 5466   2.117   3.921   0.475  0.6184  0.3423 -1.4996
 1816HOH     H2 5467   2.054   4.056   0.450 -0.8652 -0.1320 -0.5805
 1817HOH      O 5468   1.461   2.718   2.154  0.2479  0.5256 -0.0108
 1817HOH     H1 5469   1.517   2.644   2.176  0.7549  0.7057 -0.6292
 1817HOH     H2 5470   1.408   2.687   2.081 -0.7179  0.2509  0.7735
 1818HOH      O 5471   2.285   1.301   3.096  0.0460  0.3580 -0.4253
 1818HOH     H1 5472   2.279   1.206   3.110 -0.1195  0.3264 -0.6927
 1818HOH     H2 5473   2.307   1.336   3.182  1.4019 -0.0289 -0.5768
 1819HOH      O 5474   3.842   1.460   2.676  0.1423 -0.3144  0.2040
 1819HOH     H1 5475   3.929   1.475   2.715  0.1915 -0.4461  0.1456
 1819HOH     H2 5476   3.782   1.509   2.733  0.3736  0.7394 -0.4113
 1820HOH      O 5477   1.274   1.290   1.487 -0.3008 -0.5014  0.5662
 1820HOH     H1 5478   1.328   1.349   1.539 -0.0560 -0.2079  0.0028
 1820HOH     H2 5479   1.206   1.260   1.547 -0.3490  0.2471  0.9053
 1821HOH      O 5480   2.530   2.027   1.048  0.0886  0.2009  0.1993
 1821HOH     H1 5481   2.554   1.953   1.103  0.3000 -0.0584 -0.2289
 1821HOH     H2 5482   2.560   2.003   0.960  1.1483  1.2577  0.2252
 1822HOH      O 5483   0.425   2.008   2.138 -0.0186 -0.5065 -0.2953
 1822HOH     H1 5484   0.422   1.913   2.123  0.2004 -0.6887  0.6708
 1822HOH     H2 5485   0.439   2.017   2.233  0.5695  0.4898 -0.4451
 1823HOH      O 5486   2.870   2.377   3.337 -0.0664 -0.0378 -0.3996
 1823HOH     H1 5487   2.795   2.319   3.349 -0.9228  1.0659 -0.1790
 1823HOH     H2 5488   2.939   2.336   3.390 -0.7174 -0.7143 -0.0309
 1824HOH      O 5489   1.175   2.049   1.940  0.7907 -0.0950  0.2366
 1824HOH     H1 5490   1.112   2.008   1.881  1.5688 -1.1588  0.0803
 1824HOH     H2 5491   1.152   2.141   1.940 -0.7057 -0.4221  0.1410
 1825HOH      O 5492   1.647   3.022   2.540  0.0255 -0.2191  0.9580
 1825HOH     H1 5493   1.680   2.953   2.482 -1.9812 -0.9839  0.5415
 1825HOH     H2 5494   1.654   3.102   2.489  0.0491 -0.5620  0.4110
 1826HOH      O 5495   1.456   4.021   3.555 -0.9812  0.0468 -0.3391
 1826HOH     H1 5496   1.483   4.087   3.491 -0.6481  1.4752  1.1405
 1826HOH     H2 5497   1.532   3.964   3.564 -1.1063 -0.3053 -1.3099
 1827HOH      O 5498   2.812   2.213   1.743 -0.0346 -0.3137  0.0578
 1827HOH     H1 5499   2.745   2.261   1.695  0.6629  0.2164 -0.4361
 1827HOH     H2 5500   2.839   2.143   1.685 -1.2731 -1.5829  0.9026
 1828HOH      O 5501   2.795   3.251   0.009  0.5908 -0.3935  0.0346
 1828HOH     H1 5502   2.797   3.282   0.100  0.7783  0.0495 -0.1152
 1828HOH     H2 5503   2.702   3.239  -0.011  0.5306 -0.1534  0.1730
 1829HOH      O 5504   2.571   2.195   0.410  0.2575 -0.2976  0.1722
 1829HOH     H1 5505   2.569   2.234   0.498  0.8518  0.7936 -0.2480
 1829HOH     H2 5506   2.520   2.115   0.418 -0.1295  0.0193  1.3898
 1830HOH      O 5507   0.927   0.730   2.112  0.5267  0.0924 -0.0711
 1830HOH     H1 5508   0.971   0.694   2.189 -0.1687  0.0627  0.3313
 1830HOH     H2 5509   0.947   0.667   2.042 -0.7252 -1.2068  0.6322
 1831HOH      O 5510   3.464   2.687   1.687 -0.2348 -0.0620  0.1028
 1831HOH     H1 5511   3.559   2.681   1.696 -0.2781  0.1753  0.8890
 1831HOH     H2 5512   3.430   2.663   1.774 -0.8679  0.3016 -0.0279
 1832HOH      O 5513   0.573   2.768   4.067 -0.0363 -0.0281  0.0904
 1832HOH     H1 5514   0.588   2.706   3.996 -0.6967 -0.1696  0.0630
 1832HOH     H2 5515   0.631   2.842   4.047 -0.9913  0.4458 -1.2290
 1833HOH      O 5516   3.314   3.147   2.264  0.2823  0.3568 -0.9620
 1833HOH     H1 5517   3.339   3.155   2.356  1.2428  0.0152 -1.1756
 1833HOH     H2 5518   3.236   3.202   2.255 -0.1800 -0.0563  0.1835
 1834HOH      O 5519   3.468   3.010   0.960  0.7026 -0.0211  0.2357
 1834HOH     H1 5520   3.402   3.062   1.007 -0.4305  0.0736 -1.3102
 1834HOH     H2 5521   3.487   2.937   1.019 -0.5512  0.1262  0.8960
 1835HOH      O 5522   0.893   2.133   2.735 -0.0159 -0.1721 -0.0181
 1835HOH     H1 5523   0.917   2.045   2.762  0.4054 -0.0830 -0.0855
 1835HOH     H2 5524   0.925   2.190   2.805  0.8006  0.0293 -0.5166
 1836HOH      O 5525   0.200   2.949   2.554  0.3768  0.4983 -0.0752
 1836HOH     H1 5526   0.200   3.039   2.587  0.4768  0.6030 -0.3553
 1836HOH     H2 5527   0.252   2.953   2.474  0.5027  0.1622 -0.0129
 1837HOH      O 5528   1.365   0.114   2.051 -0.2056  0.0863  0.0193
 1837HOH     H1 5529   1.361   0.021   2.032 -0.4590  0.0672  0.1553
 1837HOH     H2 5530   1.458   0.136   2.045 -0.2330  0.0379 -1.0012
 1838HOH      O 5531   2.668   0.823   3.199  0.1466  0.7050 -0.2009
 1838HOH     H1 5532   2.693   0.904   3.244 -0.4172  0.6070  0.3260
 1838HOH     H2 5533   2.589   0.795   3.245  0.8529 -0.6648  0.2935
 1839HOH      O 5534   1.244   3.547   2.442 -0.5321 -0.2488 -0.9903
 1839HOH     H1 5535   1.236   3.520   2.350  0.6181 -0.9365 -0.9307
 1839HOH     H2 5536   1.332   3.519   2.467 -0.4780  0.7287  0.0722
 1840HOH      O 5537   0.225   2.579   0.469 -0.6901  0.6523 -0.1359
 1840HOH     H1 5538   0.208   2.616   0.556  0.1346 -0.2810  0.4617
 1840HOH     H2 5539   0.319   2.592   0.456 -0.2681 -1.3923  0.2509
 1841HOH      O 5540   2.152   1.588   0.460 -0.6374 -0.3167  0.3583
 1841HOH     H1 5541   2.236   1.634   0.455 -0.3679 -0.8160  0.1590
 1841HOH     H2 5542   2.092   1.642   0.408 -0.4687  0.0964  0.5851
 1842HOH      O 5543   0.613   0.214   2.427 -0.0285  0.4168 -0.3648
 1842HOH     H1 5544   0.556   0.139   2.443 -1.2064  1.2967 -0.1463
 1842HOH     H2 5545   0.674   0.184   2.359 -0.2932 -0.7855 -0.1148
 1843HOH      O 5546   0.612   0.677   0.507  0.0212 -0.0198 -0.2237
 1843HOH     H1 5547   0.654   0.727   0.438 -0.3393  0.7894  0.1192
 1843HOH     H2 5548   0.653   0.708   0.588 -0.6065  0.1430  0.0446
 1844HOH      O 5549   3.902   2.512   2.151 -0.2557  0.5068  0.0316
 1844HOH     H1 5550   3.977   2.471   2.110 -0.2867  0.2711  0.2051
 1844HOH     H2 5551   3.878   2.584   2.093 -0.1914  0.2871 -0.2684
 1845HOH      O 5552   0.554   0.466   2.525  0.6002  0.5880  0.7378
 1845HOH     H1 5553   0.567   0.374   2.500  0.8901  0.6888  0.5025
 1845HOH     H2 5554   0.620   0.514   2.474 -0.6039  1.1193 -0.4293
 1846HOH      O 5555   3.427   2.748   0.564  0.4837 -0.2403  0.0043
 1846HOH     H1 5556   3.514   2.737   0.603  0.6877  1.5290  0.2313
 1846HOH     H2 5557   3.381   2.805   0.626 -0.3223  0.0584 -0.8303
 1847HOH      O 5558   3.353   2.478   0.737 -0.5371  0.2884 -0.1592
 1847HOH     H1 5559   3.334   2.385   0.739  0.7751 -0.0071  0.4621
 1847HOH     H2 5560   3.276   2.517   0.696 -0.7827 -1.1328 -1.1974
 1848HOH      O 5561   3.802   1.552   0.796  0.6011  0.6530  0.5052
 1848HOH     H1 5562   3.760   1.516   0.718  1.0274  0.2598  0.4441
 1848HOH     H2 5563   3.878   1.600   0.762  0.8862  0.3390  0.6763
 1849HOH      O 5564   1.301   2.685   0.459 -0.0050 -0.5906  1.0130
 1849HOH     H1 5565   1.376   2.743   0.446 -1.6421  1.7535  0.6451
 1849HOH     H2 5566   1.249   2.729   0.526 -1.6618 -1.3030  0.3099
 1850HOH      O 5567   2.504   3.204   3.239 -0.0653  0.3439  0.3037
 1850HOH     H1 5568   2.452   3.284   3.232  0.0843  0.4477  0.3590
 1850HOH     H2 5569   2.532   3.202   3.330  0.1389  0.3599  0.2415
 1851HOH      O 5570   1.635   2.874   0.197  0.0215 -0.0144  0.3145
 1851HOH     H1 5571   1.649   2.969   0.198 -0.8225  0.1339  0.0461
 1851HOH     H2 5572   1.626   2.850   0.289 -0.8895  0.3777  0.3488
 1852HOH      O 5573   2.673   0.465   2.110 -0.5629  0.1444  0.5308
 1852HOH     H1 5574   2.726   0.453   2.188 -1.3354 -0.1196  1.0373
 1852HOH     H2 5575   2.621   0.543   2.128 -0.1778  0.5667 -0.0756
 1853HOH      O 5576   0.185   2.880   3.584  0.1309  0.4431 -0.8976
 1853HOH     H1 5577   0.259   2.827   3.554  0.7915  0.6578  0.2214
 1853HOH     H2 5578   0.216   2.971   3.578  0.2094  0.5113  0.0843
 1854HOH      O 5579   3.377   2.502   3.771 -0.3757 -0.2204 -0.4703
 1854HOH     H1 5580   3.408   2.461   3.691 -0.0986 -0.3356 -0.3073
 1854HOH     H2 5581   3.448   2.562   3.796 -0.5080 -0.1044 -0.3720
 1855HOH      O 5582   2.826   1.327   3.706 -0.3489  0.5752  0.7218
 1855HOH     H1 5583   2.837   1.411   3.751  0.3184  0.6872  0.3659
 1855HOH     H2 5584   2.906   1.315   3.655 -1.4012  0.9141 -1.2174
 1856HOH      O 5585   1.082   2.290   1.882  0.0314 -0.3991 -0.4846
 1856HOH     H1 5586   0.992   2.290   1.848  0.0237  1.4978 -0.7020
 1856HOH     H2 5587   1.075   2.332   1.968  0.6785 -0.4014 -0.4234
 1857HOH      O 5588   3.846   2.334   3.504 -0.4138  0.3674  0.2693
 1857HOH     H1 5589   3.801   2.322   3.420  0.2604  0.3891 -0.1082
 1857HOH     H2 5590   3.907   2.260   3.509  0.2210  0.8747  0.2857
 1858HOH      O 5591   2.483   1.276   2.342  0.1161 -0.5431 -0.1386
 1858HOH     H1 5592   2.454   1.289   2.252 -0.1015 -0.2299 -0.0286
 1858HOH     H2 5593   2.562   1.330   2.349 -0.6130  0.5306  0.2290
 1859HOH      O 5594   2.993   0.902   2.438 -0.2359 -0.0841 -0.3930
 1859HOH     H1 5595   3.015   0.913   2.531  1.2848  0.6247 -0.7807
 1859HOH     H2 5596   2.908   0.946   2.429 -0.5825 -0.4487  0.6963
 1860HOH      O 5597   2.193   2.298   3.088 -0.3908  0.5574 -0.0251
 1860HOH     H1 5598   2.237   2.277   3.170 -0.5897  0.6005  0.0936
 1860HOH     H2 5599   2.224   2.232   3.026 -0.8847  0.0118  0.2983
 1861HOH      O 5600   1.522   3.708   3.391 -0.5796  0.1069  0.5741
 1861HOH     H1 5601   1.458   3.639   3.408 -1.0070  0.2534 -0.3051
 1861HOH     H2 5602   1.528   3.712   3.296  1.4472 -0.5189  0.5858
 1862HOH      O 5603   0.179   1.818   3.944 -0.6415  0.5261 -0.2449
 1862HOH     H1 5604   0.189   1.880   3.873 -1.8325  1.7664  0.5589
 1862HOH     H2 5605   0.120   1.751   3.909 -0.6803  0.7582 -0.6312
 1863HOH      O 5606   0.662   3.257   3.168  0.2808  0.4872  0.0908
 1863HOH     H1 5607   0.578   3.217   3.148  0.1930  1.2676 -1.4465
 1863HOH     H2 5608   0.640   3.339   3.211  0.1629  1.0032 -0.8902
 1864HOH      O 5609   1.264   2.065   0.842 -0.8005 -0.4495  0.1237
 1864HOH     H1 5610   1.188   2.045   0.786 -1.3280 -0.0037  0.6498
 1864HOH     H2 5611   1.237   2.037   0.929 -0.8098  0.7068  0.5285
 1865HOH      O 5612   0.540   0.162   1.164  0.3917 -0.1808  0.2906
 1865HOH     H1 5613   0.573   0.151   1.253  0.0837  0.7777  0.5550
 1865HOH     H2 5614   0.610   0.208   1.117  0.3545 -0.2261  0.1894
 1866HOH      O 5615   1.198   1.339   1.224  0.1350 -0.3575 -0.0014
 1866HOH     H1 5616   1.160   1.422   1.196  0.0926 -0.5797 -0.6256
 1866HOH     H2 5617   1.207   1.348   1.319 -0.5207  0.0905  0.0335
 1867HOH      O 5618   1.953   2.655   2.341  0.0685  0.1116  0.0994
 1867HOH     H1 5619   2.025   2.693   2.292 -1.0539  0.7312 -1.2055
 1867HOH     H2 5620   1.964   2.560   2.332  0.6613  0.2011 -0.1503
 1868HOH      O 5621   2.250   1.134   3.675  0.3022  0.3907  0.0334
 1868HOH     H1 5622   2.246   1.156   3.582  0.3255 -0.0365 -0.0737
 1868HOH     H2 5623   2.229   1.216   3.720  0.9497  0.7773 -0.3310
 1869HOH      O 5624   0.195   0.916   2.576  0.6356 -0.6683  1.0931
 1869HOH     H1 5625   0.266   0.906   2.513  0.1000 -1.8876  0.6276
 1869HOH     H2 5626   0.160   1.004   2.560  0.4329 -0.9716 -0.4442
 1870HOH      O 5627   3.878   3.898   3.109  0.5916 -0.3173 -0.2278
 1870HOH     H1 5628   3.808   3.837   3.131  0.2532  0.0849 -0.1666
 1870HOH     H2 5629   3.932   3.903   3.187 -0.9221  1.5548  0.8847
 1871HOH      O 5630   0.654   3.470   3.511  0.2128 -0.5090 -0.6224
 1871HOH     H1 5631   0.615   3.548   3.471  0.7896 -0.3592 -0.9314
 1871HOH     H2 5632   0.590   3.401   3.497 -1.3675  0.2944  1.5975
 1872HOH      O 5633   1.560   3.753   1.919  0.6718  0.9192 -0.0513
 1872HOH     H1 5634   1.620   3.695   1.965  2.1340  1.6947 -0.8029
 1872HOH     H2 5635   1.501   3.695   1.872  0.3091  0.1159  1.2875
 1873HOH      O 5636   3.119   2.943   2.168  0.2740 -0.0231 -0.5663
 1873HOH     H1 5637   3.151   2.981   2.249 -0.5144 -0.3447 -0.0852
 1873HOH     H2 5638   3.133   2.849   2.178 -1.5349 -0.2992  0.0612
 1874HOH      O 5639   1.433   2.466   3.962  0.4189  0.7242 -0.8742
 1874HOH     H1 5640   1.452   2.555   3.991  0.7188  0.4022 -0.0346
 1874HOH     H2 5641   1.341   2.470   3.934 -0.1194  0.9417  0.7254
 1875HOH      O 5642   2.324   2.075   1.238 -0.0225  0.3637  0.6172
 1875HOH     H1 5643   2.262   2.077   1.165 -0.7339 -0.5494  1.1606
 1875HOH     H2 5644   2.410   2.069   1.197 -0.4092 -0.1423 -0.1476
 1876HOH      O 5645   1.026   3.010   0.644 -0.3906  0.5206 -0.4735
 1876HOH     H1 5646   0.998   2.925   0.611 -0.9182  0.8191 -0.8079
 1876HOH     H2 5647   0.986   3.074   0.586  0.7751  0.9915 -0.8205
 1877HOH      O 5648   3.335   3.713   1.232  0.1700  0.7840  0.1517
 1877HOH     H1 5649   3.242   3.691   1.224  0.2933  0.3952 -0.2566
 1877HOH     H2 5650   3.341   3.804   1.202 -0.0722  0.8010  0.1495
 1878HOH      O 5651   0.295   0.726   0.771 -0.3657 -0.2771  1.0854
 1878HOH     H1 5652   0.275   0.765   0.855  0.0677  1.4431  0.4631
 1878HOH     H2 5653   0.210   0.718   0.727 -0.4311  0.5847  1.0177
 1879HOH      O 5654   1.275   2.097   0.448  0.5044  0.8310  0.7059
 1879HOH     H1 5655   1.279   2.004   0.429  0.4353  1.1224 -1.1010
 1879HOH     H2 5656   1.212   2.105   0.519 -0.2577 -0.4234  0.2197
 1880HOH      O 5657   2.932   0.571   3.490  0.1253 -0.3561 -0.8167
 1880HOH     H1 5658   2.948   0.654   3.536 -0.6930 -0.5588 -0.1092
 1880HOH     H2 5659   2.905   0.598   3.402  1.3806  0.0526 -1.1068
 1881HOH      O 5660   1.662   1.348   1.385 -0.2330 -0.2869 -0.4079
 1881HOH     H1 5661   1.655   1.337   1.290 -0.4177 -1.5241 -0.2712
 1881HOH     H2 5662   1.756   1.357   1.401 -0.1654 -0.5195 -0.6632
 1882HOH      O 5663   1.293   2.356   2.709 -0.5905 -0.3253  0.3063
 1882HOH     H1 5664   1.371   2.328   2.660 -0.9852 -0.2363 -0.4056
 1882HOH     H2 5665   1.256   2.427   2.657 -1.5699 -0.8673  0.2055
 1883HOH      O 5666   1.533   2.317   1.254 -0.1634 -0.1463 -0.6932
 1883HOH     H1 5667   1.491   2.347   1.174  0.1524  1.1093 -0.4422
 1883HOH     H2 5668   1.612   2.371   1.261  1.4764 -2.2522 -1.0506
 1884HOH      O 5669   2.541   0.804   0.138  1.1672 -0.2106  0.3362
 1884HOH     H1 5670   2.592   0.883   0.122  1.2467 -0.1911  0.6734
 1884HOH     H2 5671   2.491   0.823   0.217  1.0689 -0.4425  0.3320
 1885HOH      O 5672   2.720   0.397   1.488 -0.1584 -0.6307 -0.2647
 1885HOH     H1 5673   2.768   0.478   1.505 -0.7233 -0.0301 -1.3069
 1885HOH     H2 5674   2.631   0.416   1.518 -0.1936 -1.0380 -0.1027
 1886HOH      O 5675   2.600   2.722   1.961 -0.0442 -0.0761  0.8544
 1886HOH     H1 5676   2.515   2.704   2.001 -0.1329 -0.2367  0.6026
 1886HOH     H2 5677   2.614   2.816   1.974 -0.8519  0.2294 -0.1942
 1887HOH      O 5678   3.756   3.120   2.389 -0.2623  0.3847 -0.0353
 1887HOH     H1 5679   3.820   3.187   2.412  1.0440 -0.4674 -0.8850
 1887HOH     H2 5680   3.724   3.087   2.473 -0.5175  1.6408  0.4016
 1888HOH      O 5681   1.679   2.563   0.234  0.1398 -0.7074  0.5230
 1888HOH     H1 5682   1.728   2.545   0.154 -0.2578  0.1333  0.0685
 1888HOH     H2 5683   1.629   2.642   0.215 -0.0982 -0.5804  1.5499
 1889HOH      O 5684   0.965   0.109   1.656  0.1865 -0.0656  0.8752
 1889HOH     H1 5685   0.893   0.077   1.710 -0.0877 -0.0211  0.5483
 1889HOH     H2 5686   1.042   0.104   1.712  0.0118 -0.5536  1.0837
 1890HOH      O 5687   0.238   3.512   2.504 -0.8009 -0.0831  0.3330
 1890HOH     H1 5688   0.213   3.424   2.532  0.6309 -0.5419  0.3697
 1890HOH     H2 5689   0.334   3.512   2.510 -0.6243  0.9329 -1.2281
 1891HOH      O 5690   1.383   1.293   0.310 -0.2477  0.0329  0.0943
 1891HOH     H1 5691   1.342   1.227   0.254  0.0401  0.2309 -0.3565
 1891HOH     H2 5692   1.312   1.322   0.368 -0.3114 -0.8742  0.5122
 1892HOH      O 5693   3.037   1.081   1.013  0.1514  0.6711 -0.0701
 1892HOH     H1 5694   2.957   1.110   1.057 -0.2152 -0.7958  0.3184
 1892HOH     H2 5695   3.010   1.061   0.924 -0.2689 -0.9372  0.3476
 1893HOH      O 5696   1.068   3.459   0.211  0.1178 -0.3338  0.3711
 1893HOH     H1 5697   0.993   3.511   0.182  0.9409  0.4449 -0.5343
 1893HOH     H2 5698   1.092   3.497   0.295  0.7711  0.9426 -0.3220
 1894HOH      O 5699   3.773   2.591   0.684 -0.1095 -0.3573 -0.1153
 1894HOH     H1 5700   3.768   2.683   0.658  0.4390  0.0010  0.9347
 1894HOH     H2 5701   3.690   2.573   0.728  0.4062  0.1807  1.1842
 1895HOH      O 5702   2.756   4.059   1.699  0.4172  0.4754  0.5265
 1895HOH     H1 5703   2.698   4.028   1.628  1.2312  1.3326 -0.5872
 1895HOH     H2 5704   2.831   3.999   1.696  0.5272  0.6114  0.5491
 1896HOH      O 5705   3.446   3.415   0.539  0.3285 -0.0436 -0.0379
 1896HOH     H1 5706   3.441   3.323   0.563 -0.1697 -0.0084  0.0044
 1896HOH     H2 5707   3.499   3.417   0.460  0.2464 -0.3759 -0.1004
 1897HOH      O 5708   1.626   2.066   1.252  0.1012 -0.4186 -0.6183
 1897HOH     H1 5709   1.591   2.155   1.256  0.4624 -0.2469 -1.1336
 1897HOH     H2 5710   1.682   2.060   1.330  0.3391 -0.0700 -0.7519
 1898HOH      O 5711   2.032   1.966   1.599 -0.4261  0.0661  0.6205
 1898HOH     H1 5712   2.056   1.961   1.692  1.3442  1.5276  0.3472
 1898HOH     H2 5713   2.084   1.897   1.558 -1.6297 -0.9554  0.7125
 1899HOH      O 5714   2.675   3.154   1.297  1.0186  0.3807  0.2726
 1899HOH     H1 5715   2.767   3.153   1.324  1.0968 -1.0577  0.1176
 1899HOH     H2 5716   2.677   3.130   1.204  0.5105  0.9176  0.1123
 1900HOH      O 5717   2.226   2.012   0.995  0.3548  0.0397 -0.2217
 1900HOH     H1 5718   2.181   1.945   1.046  0.0070  0.0710 -0.4766
 1900HOH     H2 5719   2.309   1.972   0.970 -0.3785 -0.8335 -1.5024
 1901HOH      O 5720   2.190   2.965   2.164 -0.1566  0.0333  0.0487
 1901HOH     H1 5721   2.110   2.935   2.121  0.3032 -1.2922  0.0352
 1901HOH     H2 5722   2.173   2.954   2.258  0.0707 -0.4423  0.0371
 1902HOH      O 5723   2.856   2.623   1.664  0.0571 -0.2320 -0.4471
 1902HOH     H1 5724   2.940   2.661   1.691 -0.1681  0.0983 -0.1848
 1902HOH     H2 5725   2.835   2.560   1.732 -0.9017  1.1718  0.6824
 1903HOH      O 5726   1.789   0.044   2.237 -0.0326 -0.4344  0.2717
 1903HOH     H1 5727   1.853   0.004   2.179  0.8628  0.7713  0.3698
 1903HOH     H2 5728   1.830   0.042   2.323 -0.6467 -0.7167  0.5671
 1904HOH      O 5729   2.751   0.978   1.839 -0.5022 -0.5269 -0.1445
 1904HOH     H1 5730   2.798   0.991   1.757 -1.5904 -0.9303 -0.8754
 1904HOH     H2 5731   2.739   1.067   1.874 -1.9762 -0.0414 -1.6218
 1905HOH      O 5732   3.309   2.825   2.772  0.3116  0.5941  0.5657
 1905HOH     H1 5733   3.249   2.792   2.839 -0.2083 -0.1611 -0.2279
 1905HOH     H2 5734   3.342   2.907   2.808  0.2181  0.1297  1.8323
 1906HOH      O 5735   2.140   2.116   2.384  0.3103  0.1016  0.1750
 1906HOH     H1 5736   2.208   2.141   2.322  0.1616 -0.4015 -0.2061
 1906HOH     H2 5737   2.179   2.045   2.435  0.3921  0.4387  0.5874
 1907HOH      O 5738   2.467   0.440   1.550  0.5256 -0.0619  0.6488
 1907HOH     H1 5739   2.434   0.370   1.494  1.1782  0.7471 -0.8713
 1907HOH     H2 5740   2.389   0.480   1.588 -0.0031 -0.3369 -0.1048
 1908HOH      O 5741   2.616   3.167   0.493 -0.4182  0.3102  0.3586
 1908HOH     H1 5742   2.705   3.132   0.490 -0.8162 -0.7641 -0.8975
 1908HOH     H2 5743   2.565   3.102   0.540 -0.8386  0.0357 -0.4369
 1909HOH      O 5744   2.383   0.183   1.415 -0.1841  0.2829 -0.1303
 1909HOH     H1 5745   2.383   0.100   1.464 -0.1874  0.9377  1.0525
 1909HOH     H2 5746   2.291   0.199   1.395 -0.2226  0.1677 -0.0527
 1910HOH      O 5747   3.806   2.828   0.955  0.4900  0.4488  0.0849
 1910HOH     H1 5748   3.831   2.757   0.896 -2.2595 -0.8668  0.1911
 1910HOH     H2 5749   3.808   2.907   0.900 -0.3525 -0.4401 -1.3335
 1911HOH      O 5750   1.103   3.377   1.349 -0.3237 -0.3639  0.0001
 1911HOH     H1 5751   1.010   3.355   1.353 -0.6374  0.8553  0.3828
 1911HOH     H2 5752   1.127   3.392   1.441  0.5500 -1.6588  0.0275
 1912HOH      O 5753   0.605   1.409   3.107 -0.4390  0.2422 -0.2219
 1912HOH     H1 5754   0.579   1.328   3.151  0.2734 -0.1382 -0.4767
 1912HOH     H2 5755   0.522   1.450   3.081 -0.8183 -0.2042  0.2614
 1913HOH      O 5756   3.569   2.511   0.484 -0.2929  0.5342 -0.1388
 1913HOH     H1 5757   3.497   2.574   0.486  0.5891  1.5813  0.4909
 1913HOH     H2 5758   3.643   2.559   0.449  0.0720 -0.6035 -1.0614
 1914HOH      O 5759   0.067   4.059   0.125  0.6300 -0.2747 -0.7325
 1914HOH     H1 5760   0.019   3.992   0.078 -0.0713 -0.2210 -0.1194
 1914HOH     H2 5761   0.158   4.047   0.096  0.5771 -1.6311 -0.4735
 1915HOH      O 5762   0.312   0.575   2.376 -0.1552  0.2227  0.3755
 1915HOH     H1 5763   0.394   0.578   2.426  0.3700 -0.1567 -0.4174
 1915HOH     H2 5764   0.336   0.604   2.288 -0.7602 -0.3885 -0.0121
 1916HOH      O 5765   0.695   1.841   3.565  0.3693  0.2088 -0.0481
 1916HOH     H1 5766   0.684   1.767   3.505  1.0793  0.2358 -0.2346
 1916HOH     H2 5767   0.670   1.806   3.651 -0.7530  0.1962 -0.3473
 1917HOH      O 5768   1.711   1.227   3.810 -0.2554 -0.2722 -0.1919
 1917HOH     H1 5769   1.622   1.250   3.785 -0.2532 -0.1818 -0.1174
 1917HOH     H2 5770   1.701   1.176   3.890 -0.1949  0.4635  0.3078
 1918HOH      O 5771   2.002   2.760   3.748 -0.4367  0.0206  0.2022
 1918HOH     H1 5772   2.006   2.835   3.688 -1.1662 -0.8506 -0.9974
 1918HOH     H2 5773   1.949   2.791   3.821 -1.6447  0.3884 -0.7718
 1919HOH      O 5774   3.227   1.832   3.209  0.3054 -0.7173 -0.3178
 1919HOH     H1 5775   3.167   1.782   3.264 -0.1289 -0.8078 -0.8626
 1919HOH     H2 5776   3.276   1.887   3.271 -0.9418  0.0269  0.0658
 1920HOH      O 5777   2.838   3.682   3.122 -0.2183  0.7118 -0.2686
 1920HOH     H1 5778   2.767   3.715   3.177 -0.6210  0.7247 -0.7902
 1920HOH     H2 5779   2.825   3.587   3.122 -0.3683  0.7326 -0.5453
 1921HOH      O 5780   4.019   1.146   1.544 -0.1041  0.6932  0.5282
 1921HOH     H1 5781   4.097   1.092   1.527 -0.8495 -0.6775  1.1132
 1921HOH     H2 5782   3.991   1.177   1.458 -0.6891 -1.4722 -0.1895
 1922HOH      O 5783   2.088   3.186   3.922 -0.3745 -0.0468  0.3545
 1922HOH     H1 5784   2.027   3.144   3.982 -1.4684  0.2585 -0.4740
 1922HOH     H2 5785   2.080   3.136   3.841 -0.9030  1.0604 -0.3202
 1923HOH      O 5786   1.953   0.228   1.425 -0.0871  0.5829 -0.1706
 1923HOH     H1 5787   2.031   0.248   1.372  0.3243  0.0512  0.2219
 1923HOH     H2 5788   1.988   0.199   1.509 -0.6348 -1.0825 -0.4484
 1924HOH      O 5789   0.135   3.408   0.765  0.5706  0.3933 -0.0995
 1924HOH     H1 5790   0.172   3.351   0.832 -1.2879 -0.3133  0.4319
 1924HOH     H2 5791   0.080   3.351   0.712  0.5927  1.2747 -1.1471
 1925HOH      O 5792   3.604   1.582   3.947  0.4389 -0.3452 -0.1810
 1925HOH     H1 5793   3.660   1.658   3.960  0.2198 -0.2490  0.2240
 1925HOH     H2 5794   3.665   1.509   3.932  0.6534 -0.1355 -0.3331
 1926HOH      O 5795   2.063   1.755   0.257 -0.5551 -0.3070  0.2476
 1926HOH     H1 5796   2.085   1.761   0.163 -0.9307 -0.6128  0.1371
[truncated: 49,160 more chars]
